# Supplementary material for: Notch-dependent and -independent transcription are modulated by tissue movements at gastrulation
Source: eLife. 2022 May 18;11:e73656. doi: 10.7554/eLife.73656 (PMC9183233; doi:10.7554/eLife.73656)
Supplement: Source data 1. [file elife-73656-data1.zip]

Archive with 436 entries (435 files):
- numerical data/
- __MACOSX/._numerical data
- numerical data/2F_m5m8peve Fog:+_MSE_sorted-nc14_normF-Y.txt
- __MACOSX/numerical data/._2F_m5m8peve Fog:+_MSE_sorted-nc14_normF-Y.txt
- numerical data/2S3B_simMSEpeve aCatRi_MSE_sorted-nc14_time-X.txt
- __MACOSX/numerical data/._2S3B_simMSEpeve aCatRi_MSE_sorted-nc14_time-X.txt
- numerical data/2S2B_m5m8peve aCatRi_MSE_sorted-Gast_normF-Y.txt
- __MACOSX/numerical data/._2S2B_m5m8peve aCatRi_MSE_sorted-Gast_normF-Y.txt
- numerical data/2S2F_m5m8peve wRi_MSE_sorted-Gast_time-X.txt
- __MACOSX/numerical data/._2S2F_m5m8peve wRi_MSE_sorted-Gast_time-X.txt
- numerical data/2D_m5m8peve wRi_MSE_sorted-nc14_time-X.txt
- __MACOSX/numerical data/._2D_m5m8peve wRi_MSE_sorted-nc14_time-X.txt
- numerical data/2F_m5m8peve Fog_MSE_sorted-nc14_time-X.txt
- __MACOSX/numerical data/._2F_m5m8peve Fog_MSE_sorted-nc14_time-X.txt
- numerical data/2D_m5m8peve RhoGEF2Ri_MSE_sorted-nc14_time-X.txt
- __MACOSX/numerical data/._2D_m5m8peve RhoGEF2Ri_MSE_sorted-nc14_time-X.txt
- numerical data/3S1AB_m5m8peve NRi_MSE_sorted-Gast_normF-Y.txt
- __MACOSX/numerical data/._3S1AB_m5m8peve NRi_MSE_sorted-Gast_normF-Y.txt
- numerical data/2F_m5m8peve_MSE_sorted-nc14_time-X.txt
- __MACOSX/numerical data/._2F_m5m8peve_MSE_sorted-nc14_time-X.txt
- numerical data/2F_m5m8peve_MSE_sorted-nc14_normF-Y.txt
- __MACOSX/numerical data/._2F_m5m8peve_MSE_sorted-nc14_normF-Y.txt
- numerical data/2S3B_simMSEpeve wRi_MSE_sorted-nc14_normF-Y.txt
- __MACOSX/numerical data/._2S3B_simMSEpeve wRi_MSE_sorted-nc14_normF-Y.txt
- numerical data/2S2F_m5m8peve RhoGEF2Ri_MSE_sorted-Gast_normF-Y.txt
- __MACOSX/numerical data/._2S2F_m5m8peve RhoGEF2Ri_MSE_sorted-Gast_normF-Y.txt
- numerical data/2S3A_m5m8peveIII aCatRi_MSE_sorted-nc14_time-X.txt
- __MACOSX/numerical data/._2S3A_m5m8peveIII aCatRi_MSE_sorted-nc14_time-X.txt
- numerical data/2D_m5m8peve ctaRi_MSE_sorted-nc14_time-X.txt
- __MACOSX/numerical data/._2D_m5m8peve ctaRi_MSE_sorted-nc14_time-X.txt
- numerical data/2S2F_m5m8peve wRi_MSE_sorted-Gast_normF-Y.txt
- __MACOSX/numerical data/._2S2F_m5m8peve wRi_MSE_sorted-Gast_normF-Y.txt
- numerical data/2D_m5m8peve RhoGEF2Ri_MSE_sorted-nc14_normF-Y.txt
- __MACOSX/numerical data/._2D_m5m8peve RhoGEF2Ri_MSE_sorted-nc14_normF-Y.txt
- numerical data/5B_5S2B_m5m8peve klarRi_MSE_sorted-Gast_normF-Y.txt
- __MACOSX/numerical data/._5B_5S2B_m5m8peve klarRi_MSE_sorted-Gast_normF-Y.txt
- numerical data/2D_m5m8peve ctaRi_MSE_sorted-nc14_normF-Y.txt
- __MACOSX/numerical data/._2D_m5m8peve ctaRi_MSE_sorted-nc14_normF-Y.txt
- numerical data/2S3A_m5m8peveIII wRi_MSE_sorted-nc14_normF-Y.txt
- __MACOSX/numerical data/._2S3A_m5m8peveIII wRi_MSE_sorted-nc14_normF-Y.txt
- numerical data/2F_m5m8peve Fog:+_MSE_sorted-nc14_time-X.txt
- __MACOSX/numerical data/._2F_m5m8peve Fog:+_MSE_sorted-nc14_time-X.txt
- numerical data/5B_5S2B_m5m8peve klarRi_MSE_sorted-Gast_time-X.txt
- __MACOSX/numerical data/._5B_5S2B_m5m8peve klarRi_MSE_sorted-Gast_time-X.txt
- numerical data/3S1AB_m5m8peve NRi_MSE_sorted-Gast_time-X.txt
- __MACOSX/numerical data/._3S1AB_m5m8peve NRi_MSE_sorted-Gast_time-X.txt
- numerical data/2S3A_m5m8peveIII wRi_MSE_sorted-nc14_time-X.txt
- __MACOSX/numerical data/._2S3A_m5m8peveIII wRi_MSE_sorted-nc14_time-X.txt
- numerical data/2S2B_m5m8peve aCatRi_MSE_sorted-Gast_time-X.txt
- __MACOSX/numerical data/._2S2B_m5m8peve aCatRi_MSE_sorted-Gast_time-X.txt
- numerical data/2S2F_m5m8peve ctaRi_MSE_sorted-Gast_normF-Y.txt
- __MACOSX/numerical data/._2S2F_m5m8peve ctaRi_MSE_sorted-Gast_normF-Y.txt
- numerical data/2S3B_simMSEpeve wRi_MSE_sorted-nc14_time-X.txt
- __MACOSX/numerical data/._2S3B_simMSEpeve wRi_MSE_sorted-nc14_time-X.txt
- numerical data/2S2F_m5m8peve ctaRi_MSE_sorted-Gast_time-X.txt
- __MACOSX/numerical data/._2S2F_m5m8peve ctaRi_MSE_sorted-Gast_time-X.txt
- numerical data/2B_m5m8peve aCatRi_MSE_sorted-nc14_time-X.txt
- __MACOSX/numerical data/._2B_m5m8peve aCatRi_MSE_sorted-nc14_time-X.txt
- numerical data/2S3B_simMSEpeve aCatRi_MSE_sorted-nc14_normF-Y.txt
- __MACOSX/numerical data/._2S3B_simMSEpeve aCatRi_MSE_sorted-nc14_normF-Y.txt
- numerical data/2F_m5m8peve Fog_MSE_sorted-nc14_normF-Y.txt
- __MACOSX/numerical data/._2F_m5m8peve Fog_MSE_sorted-nc14_normF-Y.txt
- numerical data/2B_m5m8peve wRi new_MSE_sorted-nc14_normF-Y.txt
- __MACOSX/numerical data/._2B_m5m8peve wRi new_MSE_sorted-nc14_normF-Y.txt
- numerical data/1S1BD_m5m8peve_MSE_alignedOnset.txt
- __MACOSX/numerical data/._1S1BD_m5m8peve_MSE_alignedOnset.txt
- numerical data/2D_m5m8peve wRi_MSE_sorted-nc14_normF-Y.txt
- __MACOSX/numerical data/._2D_m5m8peve wRi_MSE_sorted-nc14_normF-Y.txt
- numerical data/5B_5S2B_m5m8peve wRi new_MSE_sorted-Gast_time-X.txt
- __MACOSX/numerical data/._5B_5S2B_m5m8peve wRi new_MSE_sorted-Gast_time-X.txt
- numerical data/2S2F_m5m8peve RhoGEF2Ri_MSE_sorted-Gast_time-X.txt
- __MACOSX/numerical data/._2S2F_m5m8peve RhoGEF2Ri_MSE_sorted-Gast_time-X.txt
- numerical data/2S3A_m5m8peveIII aCatRi_MSE_sorted-nc14_normF-Y.txt
- __MACOSX/numerical data/._2S3A_m5m8peveIII aCatRi_MSE_sorted-nc14_normF-Y.txt
- numerical data/5B_5S2B_m5m8peve wRi new_MSE_sorted-Gast_normF-Y.txt
- __MACOSX/numerical data/._5B_5S2B_m5m8peve wRi new_MSE_sorted-Gast_normF-Y.txt
- numerical data/2S1B_m5m8peve wRi new_vs_m5m8peve aCatRi_GastCorrMSE_table.txt
- __MACOSX/numerical data/._2S1B_m5m8peve wRi new_vs_m5m8peve aCatRi_GastCorrMSE_table.txt
- numerical data/2B_m5m8peve wRi new_MSE_sorted-nc14_time-X.txt
- __MACOSX/numerical data/._2B_m5m8peve wRi new_MSE_sorted-nc14_time-X.txt
- numerical data/2B_m5m8peve aCatRi_MSE_sorted-nc14_normF-Y.txt
- __MACOSX/numerical data/._2B_m5m8peve aCatRi_MSE_sorted-nc14_normF-Y.txt
- numerical data/4BD_m5m8peve Fog eveNICD_MSE_sorted-nc14_time-X.txt
- __MACOSX/numerical data/._4BD_m5m8peve Fog eveNICD_MSE_sorted-nc14_time-X.txt
- numerical data/4BD_m5m8peve Fog eveNICD_MSE_sorted-nc14_normF-Y.txt
- __MACOSX/numerical data/._4BD_m5m8peve Fog eveNICD_MSE_sorted-nc14_normF-Y.txt
- numerical data/4BD_m5m8peve Fog:+ eveNICD_MSE_sorted-nc14_normF-Y.txt
- __MACOSX/numerical data/._4BD_m5m8peve Fog:+ eveNICD_MSE_sorted-nc14_normF-Y.txt
- numerical data/4BD_m5m8peve Fog:+ eveNICD_MSE_sorted-nc14_time-X.txt
- __MACOSX/numerical data/._4BD_m5m8peve Fog:+ eveNICD_MSE_sorted-nc14_time-X.txt
- numerical data/4BD_m5m8peve + eveNICD_MSE_sorted-nc14_time-X.txt
- __MACOSX/numerical data/._4BD_m5m8peve + eveNICD_MSE_sorted-nc14_time-X.txt
- numerical data/4BD_m5m8peve + eveNICD_MSE_sorted-nc14_normF-Y.txt
- __MACOSX/numerical data/._4BD_m5m8peve + eveNICD_MSE_sorted-nc14_normF-Y.txt
- numerical data/2S2D_m5m8peve_MSE_sorted-Gast_time-X.txt
- __MACOSX/numerical data/._2S2D_m5m8peve_MSE_sorted-Gast_time-X.txt
- numerical data/2S2D_m5m8peve_MSE_sorted-Gast_normF-Y.txt
- __MACOSX/numerical data/._2S2D_m5m8peve_MSE_sorted-Gast_normF-Y.txt
- numerical data/3DF_vndEEEpeve wRi new_MSE_sorted-nc14_time-X.txt
- __MACOSX/numerical data/._3DF_vndEEEpeve wRi new_MSE_sorted-nc14_time-X.txt
- numerical data/3DF_vndEEEpeve wRi new_MSE_sorted-nc14_normF-Y.txt
- __MACOSX/numerical data/._3DF_vndEEEpeve wRi new_MSE_sorted-nc14_normF-Y.txt
- numerical data/3B_vndEEEpeve_NE_sorted-nc14_time-X.txt
- __MACOSX/numerical data/._3B_vndEEEpeve_NE_sorted-nc14_time-X.txt
- numerical data/3B_vndEEEpeve_NE_sorted-nc14_normF-Y.txt
- __MACOSX/numerical data/._3B_vndEEEpeve_NE_sorted-nc14_normF-Y.txt
- numerical data/3A_vndEEEpeve_MSE_sorted-nc14_time-X.txt
- __MACOSX/numerical data/._3A_vndEEEpeve_MSE_sorted-nc14_time-X.txt
- numerical data/3A_vndEEEpeve_MSE_sorted-nc14_normF-Y.txt
- __MACOSX/numerical data/._3A_vndEEEpeve_MSE_sorted-nc14_normF-Y.txt
- numerical data/3DF_vndEEEpeve NRi_MSE_sorted-nc14_time-X.txt
- __MACOSX/numerical data/._3DF_vndEEEpeve NRi_MSE_sorted-nc14_time-X.txt
- numerical data/3DF_vndEEEpeve NRi_MSE_sorted-nc14_normF-Y.txt
- __MACOSX/numerical data/._3DF_vndEEEpeve NRi_MSE_sorted-nc14_normF-Y.txt
- numerical data/3DF_vndEEEpeve aCatRi_MSE_sorted-nc14_time-X.txt
- __MACOSX/numerical data/._3DF_vndEEEpeve aCatRi_MSE_sorted-nc14_time-X.txt
- numerical data/3DF_vndEEEpeve aCatRi_MSE_sorted-nc14_normF-Y.txt
- __MACOSX/numerical data/._3DF_vndEEEpeve aCatRi_MSE_sorted-nc14_normF-Y.txt
- numerical data/3EG_vndEEEpeve_MSE_sorted-nc14_time-X.txt
- __MACOSX/numerical data/._3EG_vndEEEpeve_MSE_sorted-nc14_time-X.txt
- numerical data/3EG_vndEEEpeve_MSE_sorted-nc14_normF-Y.txt
- __MACOSX/numerical data/._3EG_vndEEEpeve_MSE_sorted-nc14_normF-Y.txt
- numerical data/3EG_vndEEEpeve Fog_MSE_sorted-nc14_time-X.txt
- __MACOSX/numerical data/._3EG_vndEEEpeve Fog_MSE_sorted-nc14_time-X.txt
- numerical data/3EG_vndEEEpeve Fog_MSE_sorted-nc14_normF-Y.txt
- __MACOSX/numerical data/._3EG_vndEEEpeve Fog_MSE_sorted-nc14_normF-Y.txt
- numerical data/4S1BC_m5m8peve Fog:+ eveNICD_NE_sorted-nc14_time-X.txt
- __MACOSX/numerical data/._4S1BC_m5m8peve Fog:+ eveNICD_NE_sorted-nc14_time-X.txt
- numerical data/4S1BC_m5m8peve Fog:+ eveNICD_NE_sorted-nc14_normF-Y.txt
- __MACOSX/numerical data/._4S1BC_m5m8peve Fog:+ eveNICD_NE_sorted-nc14_normF-Y.txt
- numerical data/4S1BC_m5m8peve + eveNICD_NE_sorted-nc14_time-X.txt
- __MACOSX/numerical data/._4S1BC_m5m8peve + eveNICD_NE_sorted-nc14_time-X.txt
- numerical data/4S1BC_m5m8peve + eveNICD_NE_sorted-nc14_normF-Y.txt
- __MACOSX/numerical data/._4S1BC_m5m8peve + eveNICD_NE_sorted-nc14_normF-Y.txt
- numerical data/4S1BC_m5m8peve Fog eveNICD_NE_sorted-nc14_time-X.txt
- __MACOSX/numerical data/._4S1BC_m5m8peve Fog eveNICD_NE_sorted-nc14_time-X.txt
- numerical data/4S1BC_m5m8peve Fog eveNICD_NE_sorted-nc14_normF-Y.txt
- __MACOSX/numerical data/._4S1BC_m5m8peve Fog eveNICD_NE_sorted-nc14_normF-Y.txt
- numerical data/4AC_m5m8peve wRi eveNICD new_MSE_sorted-Gast_normF-Y.txt
- __MACOSX/numerical data/._4AC_m5m8peve wRi eveNICD new_MSE_sorted-Gast_normF-Y.txt
- numerical data/4AC_m5m8peve aCatRi eveNICD_MSE_sorted-Gast_time-X.txt
- __MACOSX/numerical data/._4AC_m5m8peve aCatRi eveNICD_MSE_sorted-Gast_time-X.txt
- numerical data/4AC_m5m8peve aCatRi eveNICD_MSE_sorted-Gast_normF-Y.txt
- __MACOSX/numerical data/._4AC_m5m8peve aCatRi eveNICD_MSE_sorted-Gast_normF-Y.txt
- numerical data/4AC_m5m8peve NRi eveNICD_MSE_sorted-Gast_time-X.txt
- __MACOSX/numerical data/._4AC_m5m8peve NRi eveNICD_MSE_sorted-Gast_time-X.txt
- numerical data/4AC_m5m8peve NRi eveNICD_MSE_sorted-Gast_normF-Y.txt
- __MACOSX/numerical data/._4AC_m5m8peve NRi eveNICD_MSE_sorted-Gast_normF-Y.txt
- numerical data/4AC_m5m8peve wRi eveNICD new_MSE_sorted-Gast_time-X.txt
- __MACOSX/numerical data/._4AC_m5m8peve wRi eveNICD new_MSE_sorted-Gast_time-X.txt
- numerical data/6S1B_nlsGFP__sorted-nc14_normF-Y.txt
- __MACOSX/numerical data/._6S1B_nlsGFP__sorted-nc14_normF-Y.txt
- numerical data/6S1A_70kDa__sorted-nc14_time-X.txt
- __MACOSX/numerical data/._6S1A_70kDa__sorted-nc14_time-X.txt
- numerical data/6S1A_70kDa__sorted-nc14_normF-Y.txt
- __MACOSX/numerical data/._6S1A_70kDa__sorted-nc14_normF-Y.txt
- numerical data/6S1A_40kDa__sorted-nc14_time-X.txt
- __MACOSX/numerical data/._6S1A_40kDa__sorted-nc14_time-X.txt
- numerical data/6S1A_40kDa__sorted-nc14_normF-Y.txt
- __MACOSX/numerical data/._6S1A_40kDa__sorted-nc14_normF-Y.txt
- numerical data/6S1A_GFP__sorted-nc14_time-X.txt
- __MACOSX/numerical data/._6S1A_GFP__sorted-nc14_time-X.txt
- numerical data/6S1A_GFP__sorted-nc14_normF-Y.txt
- __MACOSX/numerical data/._6S1A_GFP__sorted-nc14_normF-Y.txt
- numerical data/6S1C_med17__sorted-nc14_time-X.txt
- __MACOSX/numerical data/._6S1C_med17__sorted-nc14_time-X.txt
- numerical data/6S1C_med17__sorted-nc14_normF-Y.txt
- __MACOSX/numerical data/._6S1C_med17__sorted-nc14_normF-Y.txt
- numerical data/6S1C_med4__sorted-nc14_time-X.txt
- __MACOSX/numerical data/._6S1C_med4__sorted-nc14_time-X.txt
- numerical data/6S1C_med4__sorted-nc14_normF-Y.txt
- __MACOSX/numerical data/._6S1C_med4__sorted-nc14_normF-Y.txt
- numerical data/6S1B_nlsPCPGFP__sorted-nc14_time-X.txt
- __MACOSX/numerical data/._6S1B_nlsPCPGFP__sorted-nc14_time-X.txt
- numerical data/6S1B_nlsPCPGFP__sorted-nc14_normF-Y.txt
- __MACOSX/numerical data/._6S1B_nlsPCPGFP__sorted-nc14_normF-Y.txt
- numerical data/6S1B_nlsGFP__sorted-nc14_time-X.txt
- __MACOSX/numerical data/._6S1B_nlsGFP__sorted-nc14_time-X.txt
- numerical data/6S1D_m5m8 SuH_MSE|NE_sorted-nc14_time-X.txt
- __MACOSX/numerical data/._6S1D_m5m8 SuH_MSE|NE_sorted-nc14_time-X.txt
- numerical data/6S1D_m5m8 SuH_MSE|NE_sorted-nc14_normF-Y.txt
- __MACOSX/numerical data/._6S1D_m5m8 SuH_MSE|NE_sorted-nc14_normF-Y.txt
- numerical data/6S1C_skd__sorted-nc14_time-X.txt
- __MACOSX/numerical data/._6S1C_skd__sorted-nc14_time-X.txt
- numerical data/6S1C_skd__sorted-nc14_normF-Y.txt
- __MACOSX/numerical data/._6S1C_skd__sorted-nc14_normF-Y.txt
- numerical data/6S1D_nejVenus_MSE_sorted-nc14_time-X.txt
- __MACOSX/numerical data/._6S1D_nejVenus_MSE_sorted-nc14_time-X.txt
- numerical data/6S1D_nejVenus_MSE_sorted-nc14_normF-Y.txt
- __MACOSX/numerical data/._6S1D_nejVenus_MSE_sorted-nc14_normF-Y.txt
- numerical data/6S1D_HGFP_MSE_sorted-nc14_time-X.txt
- __MACOSX/numerical data/._6S1D_HGFP_MSE_sorted-nc14_time-X.txt
- numerical data/6S1D_HGFP_MSE_sorted-nc14_normF-Y.txt
- __MACOSX/numerical data/._6S1D_HGFP_MSE_sorted-nc14_normF-Y.txt
- numerical data/6B_twi RLLT_MSE_sorted-Gast_normF-Y.txt
- __MACOSX/numerical data/._6B_twi RLLT_MSE_sorted-Gast_normF-Y.txt
- numerical data/6B_twi RLLT_MSE_sorted-Gast_time-X.txt
- __MACOSX/numerical data/._6B_twi RLLT_MSE_sorted-Gast_time-X.txt
- numerical data/6B_twi RLLT_ME_sorted-Gast_time-X.txt
- __MACOSX/numerical data/._6B_twi RLLT_ME_sorted-Gast_time-X.txt
- numerical data/6B_twi RLLT_ME_sorted-Gast_normF-Y.txt
- __MACOSX/numerical data/._6B_twi RLLT_ME_sorted-Gast_normF-Y.txt
- numerical data/3S1AB_m5m8peve wRi new_MSE_sorted-Gast_normF-Y.txt
- __MACOSX/numerical data/._3S1AB_m5m8peve wRi new_MSE_sorted-Gast_normF-Y.txt
- numerical data/3S1AB_m5m8peve wRi new_MSE_sorted-Gast_time-X.txt
- __MACOSX/numerical data/._3S1AB_m5m8peve wRi new_MSE_sorted-Gast_time-X.txt
- numerical data/2S2B_m5m8peve wRi new_MSE_sorted-Gast_time-X.txt
- __MACOSX/numerical data/._2S2B_m5m8peve wRi new_MSE_sorted-Gast_time-X.txt
- numerical data/2S2B_m5m8peve wRi new_MSE_sorted-Gast_normF-Y.txt
- __MACOSX/numerical data/._2S2B_m5m8peve wRi new_MSE_sorted-Gast_normF-Y.txt
- numerical data/2S2D_m5m8peve Fog_MSE_sorted-Gast_time-X.txt
- __MACOSX/numerical data/._2S2D_m5m8peve Fog_MSE_sorted-Gast_time-X.txt
- numerical data/2S2D_m5m8peve Fog_MSE_sorted-Gast_normF-Y.txt
- __MACOSX/numerical data/._2S2D_m5m8peve Fog_MSE_sorted-Gast_normF-Y.txt
- numerical data/2S2D_m5m8peve Fog:+_MSE_sorted-Gast_time-X.txt
- __MACOSX/numerical data/._2S2D_m5m8peve Fog:+_MSE_sorted-Gast_time-X.txt
- numerical data/2S2D_m5m8peve Fog:+_MSE_sorted-Gast_normF-Y.txt
- __MACOSX/numerical data/._2S2D_m5m8peve Fog:+_MSE_sorted-Gast_normF-Y.txt
- numerical data/.DS_Store
- __MACOSX/numerical data/._.DS_Store
- numerical data/1S1B_simMSEpeve_MSE_alignedOnset.txt
- __MACOSX/numerical data/._1S1B_simMSEpeve_MSE_alignedOnset.txt
- numerical data/1S1A_simMSEpeve_MSE_sorted-nc14_time-X.txt
- __MACOSX/numerical data/._1S1A_simMSEpeve_MSE_sorted-nc14_time-X.txt
- numerical data/1S1A_simMSEpeve_MSE_sorted-nc14_normF-Y.txt
- __MACOSX/numerical data/._1S1A_simMSEpeve_MSE_sorted-nc14_normF-Y.txt
- numerical data/1AB_1S1AC_m5m8peve_MSE_sorted-nc14_time-X.txt
- __MACOSX/numerical data/._1AB_1S1AC_m5m8peve_MSE_sorted-nc14_time-X.txt
- numerical data/1AB_1S1AC_m5m8peve_MSE_sorted-nc14_normF-Y.txt
- __MACOSX/numerical data/._1AB_1S1AC_m5m8peve_MSE_sorted-nc14_normF-Y.txt
- numerical data/1S1C_m5m8psimE_MSE_sorted-nc14_normF-Y.txt
- __MACOSX/numerical data/._1S1C_m5m8psimE_MSE_sorted-nc14_normF-Y.txt
- numerical data/1S1D_m5m8pm7_MSE_alignedOnset.txt
- __MACOSX/numerical data/._1S1D_m5m8pm7_MSE_alignedOnset.txt
- numerical data/1S1C_m5m8pm7_MSE_sorted-nc14_time-X.txt
- __MACOSX/numerical data/._1S1C_m5m8pm7_MSE_sorted-nc14_time-X.txt
- numerical data/1S1C_m5m8pm7_MSE_sorted-nc14_normF-Y.txt
- __MACOSX/numerical data/._1S1C_m5m8pm7_MSE_sorted-nc14_normF-Y.txt
- numerical data/1S1B_m5m8peveIII_MSE_alignedOnset.txt
- __MACOSX/numerical data/._1S1B_m5m8peveIII_MSE_alignedOnset.txt
- numerical data/1S1A_m5m8peveIII_MSE_sorted-nc14_time-X.txt
- __MACOSX/numerical data/._1S1A_m5m8peveIII_MSE_sorted-nc14_time-X.txt
- numerical data/1S1A_m5m8peveIII_MSE_sorted-nc14_normF-Y.txt
- __MACOSX/numerical data/._1S1A_m5m8peveIII_MSE_sorted-nc14_normF-Y.txt
- numerical data/1S1D_m5m8psimE_MSE_alignedOnset.txt
- __MACOSX/numerical data/._1S1D_m5m8psimE_MSE_alignedOnset.txt
- numerical data/1S1C_m5m8psimE_MSE_sorted-nc14_time-X.txt
- __MACOSX/numerical data/._1S1C_m5m8psimE_MSE_sorted-nc14_time-X.txt
- numerical data/1G_1S1E_allDevCell_GastCorrMSE_table.txt
- __MACOSX/numerical data/._1G_1S1E_allDevCell_GastCorrMSE_table.txt
- numerical data/2S4A_m5m8peve wRi_MSE_sorted-Gast_time-X.txt
- __MACOSX/numerical data/._2S4A_m5m8peve wRi_MSE_sorted-Gast_time-X.txt
- numerical data/2S4A_m5m8peve wRi_MSE_sorted-Gast_normF-Y.txt
- __MACOSX/numerical data/._2S4A_m5m8peve wRi_MSE_sorted-Gast_normF-Y.txt
- numerical data/2S4A_m5m8peve grhRi_MSE_sorted-Gast_time-X.txt
- __MACOSX/numerical data/._2S4A_m5m8peve grhRi_MSE_sorted-Gast_time-X.txt
- numerical data/2S4A_m5m8peve grhRi_MSE_sorted-Gast_normF-Y.txt
- __MACOSX/numerical data/._2S4A_m5m8peve grhRi_MSE_sorted-Gast_normF-Y.txt
- numerical data/2S4A_m5m8peve zldRi_MSE_sorted-Gast_time-X.txt
- __MACOSX/numerical data/._2S4A_m5m8peve zldRi_MSE_sorted-Gast_time-X.txt
- numerical data/2S4A_m5m8peve zldRi_MSE_sorted-Gast_normF-Y.txt
- __MACOSX/numerical data/._2S4A_m5m8peve zldRi_MSE_sorted-Gast_normF-Y.txt
- numerical data/2S4B_m5m8peve kukPE ctr__sorted-Gast_time-X.txt
- __MACOSX/numerical data/._2S4B_m5m8peve kukPE ctr__sorted-Gast_time-X.txt
- numerical data/2S4B_m5m8peve kukPE ctr__sorted-Gast_normF-Y.txt
- __MACOSX/numerical data/._2S4B_m5m8peve kukPE ctr__sorted-Gast_normF-Y.txt
- numerical data/2S4B_m5m8peve kukPE__sorted-Gast_time-X.txt
- __MACOSX/numerical data/._2S4B_m5m8peve kukPE__sorted-Gast_time-X.txt
- numerical data/2S4B_m5m8peve kukPE__sorted-Gast_normF-Y.txt
- __MACOSX/numerical data/._2S4B_m5m8peve kukPE__sorted-Gast_normF-Y.txt
- numerical data/2E_2S1B_m5m8peve_vs_m5m8peve Fog:+_vs_m5m8peve Fog_GastCorrMSE_table.txt
- __MACOSX/numerical data/._2E_2S1B_m5m8peve_vs_m5m8peve Fog:+_vs_m5m8peve Fog_GastCorrMSE_table.txt
- numerical data/2C_2S1B_m5m8peve wRi_vs_m5m8peve ctaRi_vs_m5m8peve RhoGEF2Ri_GastCorrMSE_table.txt
- __MACOSX/numerical data/._2C_2S1B_m5m8peve wRi_vs_m5m8peve ctaRi_vs_m5m8peve RhoGEF2Ri_GastCorrMSE_table.txt
- numerical data/4S1D_m5m8peve + eveNICD_vs_m5m8peve Fog:+ eveNICD_vs_m5m8peve Fog eveNICD_GastCorrNE_table.txt
- __MACOSX/numerical data/._4S1D_m5m8peve + eveNICD_vs_m5m8peve Fog:+ eveNICD_vs_m5m8peve Fog eveNICD_GastCorrNE_table.txt
- numerical data/4S1D_m5m8peve + eveNICD_vs_m5m8peve Fog:+ eveNICD_vs_m5m8peve Fog eveNICD_GastCorrMSE_table.txt
- __MACOSX/numerical data/._4S1D_m5m8peve + eveNICD_vs_m5m8peve Fog:+ eveNICD_vs_m5m8peve Fog eveNICD_GastCorrMSE_table.txt
- numerical data/5C_m5m8peve wRi new_vs_m5m8peve klarRi_GastCorrMSE_table.txt
- __MACOSX/numerical data/._5C_m5m8peve wRi new_vs_m5m8peve klarRi_GastCorrMSE_table.txt
- numerical data/6F_6S3B_m5m8peve wRi new_MSE_sorted-Gast_SpotMov_time-X.txt
- __MACOSX/numerical data/._6F_6S3B_m5m8peve wRi new_MSE_sorted-Gast_SpotMov_time-X.txt
- numerical data/6F_6S3B_m5m8peve wRi new_MSE_sorted-Gast_SpotMov_normF-Y.txt
- __MACOSX/numerical data/._6F_6S3B_m5m8peve wRi new_MSE_sorted-Gast_SpotMov_normF-Y.txt
- numerical data/6E_m5m8peve aCatRi_MSE_sorted-Gast_HisC_time-X.txt
- __MACOSX/numerical data/._6E_m5m8peve aCatRi_MSE_sorted-Gast_HisC_time-X.txt
- numerical data/6E_m5m8peve aCatRi_MSE_sorted-Gast_HisC_normF-Y.txt
- __MACOSX/numerical data/._6E_m5m8peve aCatRi_MSE_sorted-Gast_HisC_normF-Y.txt
- numerical data/6E_6S3A_m5m8peve wRi new_MSE_sorted-Gast_HisC_time-X.txt
- __MACOSX/numerical data/._6E_6S3A_m5m8peve wRi new_MSE_sorted-Gast_HisC_time-X.txt
- numerical data/6E_6S3A_m5m8peve wRi new_MSE_sorted-Gast_HisC_normF-Y.txt
- __MACOSX/numerical data/._6E_6S3A_m5m8peve wRi new_MSE_sorted-Gast_HisC_normF-Y.txt
- numerical data/6F_m5m8peve aCatRi_MSE_sorted-Gast_SpotMov_time-X.txt
- __MACOSX/numerical data/._6F_m5m8peve aCatRi_MSE_sorted-Gast_SpotMov_time-X.txt
- numerical data/6F_m5m8peve aCatRi_MSE_sorted-Gast_SpotMov_normF-Y.txt
- __MACOSX/numerical data/._6F_m5m8peve aCatRi_MSE_sorted-Gast_SpotMov_normF-Y.txt
- numerical data/6S3A_m5m8peve Fog_MSE_sorted-Gast_HisC_time-X.txt
- __MACOSX/numerical data/._6S3A_m5m8peve Fog_MSE_sorted-Gast_HisC_time-X.txt
- numerical data/6S3A_m5m8peve Fog_MSE_sorted-Gast_HisC_normF-Y.txt
- __MACOSX/numerical data/._6S3A_m5m8peve Fog_MSE_sorted-Gast_HisC_normF-Y.txt
[truncated: 136 more entries]
