# Supplementary material for: Notch-dependent and -independent transcription are modulated by tissue movements at gastrulation
Source: eLife. 2022 May 18;11:e73656. doi: 10.7554/eLife.73656 (PMC9183233; doi:10.7554/eLife.73656)
Supplement: Source data 1. [file elife-73656-data1.zip › numerical data/2F_m5m8peve Fog:+_MSE_sorted-nc14_normF-Y.txt]

NaN	NaN	NaN	NaN	NaN	NaN	NaN	NaN	NaN	NaN	NaN	NaN	NaN	NaN	NaN	NaN	NaN	NaN	NaN	NaN	NaN	NaN	NaN	NaN	NaN	NaN	NaN	NaN	NaN	NaN	NaN	NaN	NaN	NaN	NaN	NaN	NaN	NaN	NaN	NaN	NaN	NaN	NaN	NaN	NaN	NaN	NaN	NaN	NaN	NaN
NaN	NaN	NaN	NaN	NaN	NaN	NaN	NaN	NaN	NaN	NaN	NaN	NaN	NaN	NaN	NaN	NaN	NaN	NaN	NaN	NaN	NaN	NaN	NaN	NaN	NaN	NaN	NaN	NaN	NaN	NaN	NaN	NaN	NaN	NaN	NaN	NaN	NaN	NaN	NaN	NaN	NaN	NaN	NaN	NaN	NaN	NaN	NaN	NaN	NaN
NaN	NaN	NaN	NaN	NaN	NaN	NaN	NaN	NaN	NaN	NaN	NaN	NaN	NaN	NaN	NaN	NaN	NaN	NaN	NaN	NaN	NaN	NaN	NaN	NaN	NaN	NaN	NaN	NaN	NaN	NaN	NaN	NaN	NaN	NaN	NaN	NaN	NaN	NaN	NaN	NaN	NaN	NaN	NaN	NaN	NaN	NaN	NaN	NaN	NaN
NaN	NaN	NaN	NaN	NaN	NaN	NaN	NaN	NaN	NaN	NaN	NaN	NaN	NaN	NaN	NaN	NaN	NaN	NaN	NaN	NaN	NaN	NaN	NaN	NaN	NaN	NaN	NaN	NaN	NaN	NaN	NaN	NaN	NaN	NaN	NaN	NaN	NaN	NaN	NaN	NaN	NaN	NaN	NaN	NaN	NaN	NaN	NaN	NaN	NaN
NaN	NaN	NaN	NaN	NaN	NaN	NaN	NaN	NaN	NaN	NaN	NaN	NaN	NaN	NaN	NaN	NaN	NaN	NaN	NaN	NaN	NaN	NaN	NaN	NaN	NaN	NaN	NaN	NaN	NaN	NaN	NaN	NaN	NaN	NaN	NaN	NaN	NaN	NaN	NaN	NaN	NaN	NaN	NaN	NaN	NaN	NaN	NaN	NaN	NaN
NaN	NaN	NaN	NaN	NaN	NaN	NaN	NaN	NaN	NaN	NaN	NaN	NaN	NaN	NaN	NaN	NaN	NaN	NaN	NaN	NaN	NaN	NaN	NaN	NaN	NaN	NaN	NaN	NaN	NaN	NaN	NaN	NaN	NaN	NaN	NaN	NaN	NaN	NaN	NaN	NaN	NaN	NaN	NaN	NaN	NaN	NaN	NaN	NaN	NaN
NaN	NaN	NaN	NaN	NaN	NaN	NaN	NaN	NaN	NaN	NaN	NaN	NaN	NaN	NaN	NaN	NaN	NaN	NaN	NaN	NaN	NaN	NaN	NaN	NaN	NaN	NaN	NaN	NaN	NaN	NaN	NaN	NaN	NaN	NaN	NaN	NaN	NaN	NaN	NaN	NaN	NaN	NaN	NaN	NaN	NaN	NaN	NaN	NaN	NaN
NaN	NaN	NaN	NaN	NaN	NaN	NaN	NaN	NaN	NaN	NaN	NaN	NaN	NaN	NaN	NaN	NaN	NaN	NaN	NaN	NaN	NaN	NaN	NaN	NaN	NaN	NaN	NaN	NaN	NaN	NaN	NaN	NaN	NaN	NaN	NaN	NaN	NaN	NaN	NaN	NaN	NaN	NaN	NaN	NaN	NaN	NaN	NaN	NaN	NaN
NaN	NaN	NaN	NaN	NaN	NaN	NaN	NaN	NaN	NaN	NaN	NaN	NaN	NaN	NaN	NaN	NaN	NaN	NaN	NaN	NaN	NaN	NaN	NaN	NaN	NaN	NaN	NaN	NaN	NaN	NaN	NaN	NaN	NaN	NaN	NaN	NaN	NaN	NaN	NaN	NaN	NaN	NaN	NaN	NaN	NaN	NaN	NaN	NaN	NaN
NaN	NaN	NaN	NaN	NaN	NaN	NaN	NaN	NaN	NaN	NaN	NaN	NaN	NaN	NaN	NaN	NaN	NaN	NaN	NaN	NaN	NaN	NaN	NaN	NaN	NaN	NaN	NaN	NaN	NaN	NaN	NaN	NaN	NaN	NaN	NaN	NaN	NaN	NaN	NaN	NaN	NaN	NaN	NaN	NaN	NaN	NaN	NaN	NaN	NaN
NaN	NaN	NaN	NaN	NaN	NaN	NaN	NaN	NaN	NaN	NaN	NaN	NaN	NaN	NaN	NaN	NaN	NaN	NaN	NaN	NaN	NaN	NaN	NaN	NaN	NaN	NaN	NaN	NaN	NaN	NaN	NaN	NaN	NaN	NaN	NaN	NaN	NaN	NaN	NaN	NaN	NaN	NaN	NaN	NaN	NaN	NaN	NaN	NaN	NaN
NaN	NaN	NaN	NaN	NaN	NaN	NaN	NaN	NaN	NaN	NaN	NaN	NaN	NaN	NaN	NaN	NaN	NaN	NaN	NaN	NaN	NaN	NaN	NaN	NaN	NaN	NaN	NaN	NaN	NaN	NaN	NaN	NaN	NaN	NaN	NaN	NaN	NaN	NaN	NaN	NaN	NaN	NaN	NaN	NaN	NaN	NaN	NaN	NaN	NaN
NaN	NaN	NaN	NaN	NaN	NaN	NaN	NaN	NaN	NaN	NaN	NaN	NaN	NaN	NaN	NaN	NaN	NaN	NaN	NaN	NaN	NaN	NaN	NaN	NaN	NaN	NaN	NaN	NaN	NaN	NaN	NaN	NaN	NaN	NaN	NaN	NaN	NaN	NaN	NaN	NaN	NaN	NaN	NaN	NaN	NaN	NaN	NaN	NaN	NaN
NaN	NaN	NaN	NaN	NaN	NaN	NaN	NaN	NaN	NaN	NaN	NaN	NaN	NaN	NaN	NaN	NaN	NaN	NaN	NaN	NaN	NaN	NaN	NaN	NaN	NaN	NaN	NaN	NaN	NaN	NaN	NaN	NaN	NaN	NaN	NaN	NaN	NaN	NaN	NaN	NaN	NaN	NaN	NaN	NaN	NaN	NaN	NaN	NaN	NaN
NaN	NaN	NaN	NaN	NaN	NaN	NaN	NaN	NaN	NaN	NaN	NaN	NaN	NaN	NaN	NaN	NaN	NaN	NaN	NaN	NaN	NaN	NaN	NaN	NaN	NaN	NaN	NaN	NaN	NaN	NaN	NaN	NaN	NaN	NaN	NaN	NaN	NaN	NaN	NaN	NaN	NaN	NaN	NaN	NaN	NaN	NaN	NaN	NaN	NaN
NaN	NaN	NaN	NaN	NaN	NaN	NaN	NaN	NaN	NaN	NaN	NaN	NaN	NaN	NaN	NaN	NaN	NaN	NaN	NaN	NaN	NaN	NaN	NaN	NaN	NaN	NaN	NaN	NaN	NaN	NaN	NaN	NaN	NaN	NaN	NaN	NaN	NaN	NaN	NaN	NaN	NaN	NaN	NaN	NaN	NaN	NaN	NaN	NaN	NaN
NaN	NaN	NaN	NaN	NaN	NaN	NaN	NaN	NaN	NaN	NaN	NaN	NaN	NaN	NaN	NaN	NaN	NaN	NaN	NaN	NaN	NaN	NaN	NaN	NaN	NaN	NaN	NaN	NaN	NaN	NaN	NaN	NaN	NaN	NaN	NaN	NaN	NaN	NaN	NaN	NaN	NaN	NaN	NaN	NaN	NaN	NaN	NaN	NaN	NaN
NaN	NaN	NaN	NaN	NaN	NaN	NaN	NaN	NaN	NaN	NaN	NaN	NaN	NaN	NaN	NaN	NaN	NaN	NaN	NaN	NaN	NaN	NaN	NaN	NaN	NaN	NaN	NaN	NaN	NaN	NaN	NaN	NaN	NaN	NaN	NaN	NaN	NaN	NaN	NaN	NaN	NaN	NaN	NaN	NaN	NaN	NaN	NaN	NaN	NaN
NaN	NaN	NaN	NaN	NaN	NaN	NaN	NaN	NaN	NaN	NaN	NaN	NaN	NaN	NaN	NaN	NaN	NaN	NaN	NaN	NaN	NaN	NaN	NaN	NaN	NaN	NaN	NaN	NaN	NaN	NaN	NaN	NaN	NaN	NaN	NaN	NaN	NaN	NaN	NaN	NaN	NaN	NaN	NaN	NaN	NaN	NaN	NaN	NaN	NaN
NaN	NaN	NaN	NaN	NaN	NaN	NaN	NaN	NaN	NaN	NaN	NaN	NaN	NaN	NaN	NaN	NaN	NaN	NaN	NaN	NaN	NaN	NaN	NaN	NaN	NaN	NaN	NaN	NaN	NaN	NaN	NaN	NaN	NaN	NaN	NaN	NaN	NaN	NaN	NaN	NaN	NaN	NaN	NaN	NaN	NaN	NaN	NaN	NaN	NaN
NaN	NaN	NaN	NaN	NaN	NaN	NaN	NaN	NaN	NaN	NaN	NaN	NaN	NaN	NaN	NaN	NaN	NaN	NaN	NaN	NaN	NaN	NaN	NaN	NaN	NaN	NaN	NaN	NaN	NaN	NaN	NaN	NaN	NaN	NaN	NaN	NaN	NaN	NaN	NaN	NaN	NaN	NaN	NaN	NaN	NaN	NaN	NaN	NaN	NaN
NaN	NaN	NaN	NaN	NaN	NaN	NaN	NaN	NaN	NaN	NaN	NaN	NaN	NaN	NaN	NaN	NaN	NaN	NaN	NaN	NaN	NaN	NaN	NaN	NaN	NaN	NaN	NaN	NaN	NaN	NaN	NaN	NaN	NaN	NaN	NaN	NaN	NaN	NaN	NaN	NaN	NaN	NaN	NaN	NaN	NaN	NaN	NaN	NaN	NaN
NaN	NaN	NaN	NaN	NaN	NaN	NaN	NaN	NaN	NaN	NaN	NaN	NaN	NaN	NaN	NaN	NaN	NaN	NaN	NaN	NaN	NaN	NaN	NaN	NaN	NaN	NaN	NaN	NaN	NaN	NaN	NaN	NaN	NaN	NaN	NaN	NaN	NaN	NaN	NaN	NaN	NaN	NaN	NaN	NaN	NaN	NaN	NaN	NaN	NaN
NaN	NaN	NaN	NaN	NaN	NaN	NaN	NaN	NaN	NaN	NaN	NaN	NaN	NaN	NaN	NaN	NaN	NaN	NaN	NaN	NaN	NaN	NaN	NaN	NaN	NaN	NaN	NaN	NaN	NaN	NaN	NaN	NaN	NaN	NaN	NaN	NaN	NaN	NaN	NaN	NaN	NaN	NaN	NaN	NaN	NaN	NaN	NaN	NaN	NaN
NaN	NaN	NaN	NaN	NaN	NaN	NaN	NaN	NaN	NaN	NaN	NaN	NaN	NaN	NaN	NaN	NaN	NaN	NaN	NaN	NaN	NaN	NaN	NaN	NaN	NaN	NaN	NaN	NaN	NaN	NaN	NaN	NaN	NaN	NaN	NaN	NaN	NaN	NaN	NaN	NaN	NaN	NaN	NaN	NaN	NaN	NaN	NaN	NaN	NaN
NaN	NaN	NaN	NaN	NaN	NaN	NaN	NaN	NaN	NaN	NaN	NaN	NaN	NaN	NaN	NaN	NaN	NaN	NaN	NaN	NaN	NaN	NaN	NaN	NaN	NaN	NaN	NaN	NaN	NaN	NaN	NaN	NaN	NaN	NaN	NaN	NaN	NaN	NaN	NaN	NaN	NaN	NaN	NaN	NaN	NaN	NaN	NaN	NaN	NaN
NaN	NaN	NaN	NaN	NaN	NaN	NaN	NaN	NaN	NaN	NaN	NaN	NaN	NaN	NaN	NaN	NaN	NaN	NaN	NaN	NaN	NaN	NaN	NaN	NaN	NaN	NaN	NaN	NaN	NaN	NaN	NaN	NaN	NaN	NaN	NaN	NaN	NaN	NaN	NaN	NaN	NaN	NaN	NaN	NaN	NaN	NaN	NaN	NaN	NaN
NaN	NaN	NaN	NaN	NaN	NaN	NaN	NaN	NaN	NaN	NaN	NaN	NaN	NaN	NaN	NaN	NaN	NaN	NaN	NaN	NaN	NaN	NaN	NaN	NaN	NaN	NaN	NaN	NaN	NaN	NaN	NaN	NaN	NaN	NaN	NaN	NaN	NaN	NaN	NaN	NaN	NaN	NaN	NaN	NaN	NaN	NaN	NaN	NaN	NaN
NaN	NaN	NaN	NaN	NaN	NaN	NaN	NaN	NaN	NaN	NaN	NaN	NaN	NaN	NaN	NaN	NaN	NaN	NaN	NaN	NaN	NaN	NaN	NaN	NaN	NaN	NaN	NaN	NaN	NaN	NaN	NaN	NaN	NaN	NaN	NaN	NaN	NaN	NaN	NaN	NaN	NaN	NaN	NaN	NaN	NaN	NaN	NaN	NaN	NaN
NaN	NaN	NaN	NaN	NaN	NaN	NaN	NaN	NaN	NaN	NaN	NaN	NaN	NaN	NaN	NaN	NaN	NaN	NaN	NaN	NaN	NaN	NaN	NaN	NaN	NaN	NaN	NaN	NaN	NaN	NaN	NaN	NaN	NaN	NaN	NaN	NaN	NaN	NaN	NaN	NaN	NaN	NaN	NaN	NaN	NaN	NaN	NaN	NaN	NaN
NaN	NaN	NaN	NaN	NaN	NaN	NaN	NaN	NaN	NaN	NaN	NaN	NaN	NaN	NaN	NaN	NaN	NaN	NaN	NaN	NaN	NaN	NaN	NaN	NaN	NaN	NaN	NaN	NaN	NaN	NaN	NaN	NaN	NaN	NaN	NaN	NaN	NaN	NaN	NaN	NaN	NaN	NaN	NaN	NaN	NaN	NaN	NaN	NaN	NaN
NaN	NaN	NaN	NaN	NaN	NaN	NaN	NaN	NaN	NaN	NaN	NaN	NaN	NaN	NaN	NaN	NaN	NaN	NaN	NaN	NaN	NaN	NaN	NaN	NaN	NaN	NaN	NaN	NaN	NaN	NaN	NaN	NaN	NaN	NaN	NaN	NaN	NaN	NaN	NaN	NaN	NaN	NaN	NaN	NaN	NaN	NaN	NaN	NaN	NaN
NaN	NaN	NaN	NaN	NaN	NaN	NaN	NaN	NaN	NaN	NaN	NaN	NaN	NaN	NaN	NaN	NaN	NaN	NaN	NaN	NaN	NaN	NaN	NaN	NaN	NaN	NaN	NaN	NaN	NaN	NaN	NaN	NaN	NaN	NaN	NaN	NaN	NaN	NaN	NaN	NaN	NaN	NaN	NaN	NaN	NaN	NaN	NaN	NaN	NaN
NaN	NaN	NaN	NaN	NaN	NaN	NaN	NaN	NaN	NaN	NaN	NaN	NaN	NaN	NaN	NaN	NaN	NaN	NaN	NaN	NaN	NaN	NaN	NaN	NaN	NaN	NaN	NaN	NaN	NaN	NaN	NaN	NaN	NaN	NaN	NaN	NaN	NaN	NaN	NaN	NaN	NaN	NaN	NaN	NaN	NaN	NaN	NaN	NaN	NaN
NaN	NaN	NaN	NaN	NaN	NaN	NaN	NaN	NaN	NaN	NaN	NaN	NaN	NaN	NaN	NaN	NaN	NaN	NaN	NaN	NaN	NaN	NaN	NaN	NaN	NaN	NaN	NaN	NaN	NaN	NaN	NaN	NaN	NaN	NaN	NaN	NaN	NaN	NaN	NaN	NaN	NaN	NaN	NaN	NaN	NaN	NaN	NaN	NaN	NaN
NaN	NaN	NaN	NaN	NaN	NaN	NaN	NaN	NaN	NaN	NaN	NaN	NaN	NaN	NaN	NaN	NaN	NaN	NaN	NaN	NaN	NaN	NaN	NaN	NaN	NaN	NaN	NaN	NaN	NaN	NaN	NaN	NaN	NaN	NaN	NaN	NaN	NaN	NaN	NaN	NaN	NaN	NaN	NaN	NaN	NaN	NaN	NaN	NaN	NaN
NaN	NaN	NaN	NaN	NaN	NaN	NaN	NaN	NaN	NaN	NaN	NaN	NaN	NaN	NaN	NaN	NaN	NaN	NaN	NaN	NaN	NaN	NaN	NaN	NaN	NaN	NaN	NaN	NaN	NaN	NaN	NaN	NaN	NaN	NaN	NaN	NaN	NaN	NaN	NaN	NaN	NaN	NaN	NaN	NaN	NaN	NaN	NaN	NaN	NaN
NaN	NaN	NaN	NaN	NaN	NaN	NaN	NaN	NaN	NaN	NaN	NaN	NaN	NaN	NaN	NaN	NaN	NaN	NaN	NaN	NaN	NaN	NaN	NaN	NaN	NaN	NaN	NaN	NaN	NaN	NaN	NaN	NaN	NaN	NaN	NaN	NaN	NaN	NaN	NaN	NaN	NaN	NaN	NaN	NaN	NaN	NaN	NaN	NaN	NaN
NaN	NaN	NaN	NaN	NaN	NaN	NaN	NaN	NaN	NaN	NaN	NaN	NaN	NaN	NaN	NaN	NaN	NaN	NaN	NaN	NaN	NaN	NaN	NaN	NaN	NaN	NaN	NaN	NaN	NaN	NaN	NaN	NaN	NaN	NaN	NaN	NaN	NaN	NaN	NaN	NaN	NaN	NaN	NaN	NaN	NaN	NaN	NaN	NaN	NaN
NaN	NaN	NaN	NaN	NaN	NaN	NaN	NaN	NaN	NaN	NaN	NaN	NaN	NaN	NaN	NaN	NaN	NaN	NaN	NaN	NaN	NaN	NaN	NaN	NaN	NaN	NaN	NaN	NaN	NaN	NaN	NaN	NaN	NaN	NaN	NaN	NaN	NaN	NaN	NaN	NaN	NaN	NaN	NaN	NaN	NaN	NaN	NaN	NaN	NaN
NaN	NaN	NaN	NaN	NaN	NaN	NaN	NaN	NaN	NaN	NaN	NaN	NaN	NaN	NaN	NaN	NaN	NaN	NaN	NaN	NaN	NaN	NaN	NaN	NaN	NaN	NaN	NaN	NaN	NaN	NaN	NaN	NaN	NaN	NaN	NaN	NaN	NaN	NaN	NaN	NaN	NaN	NaN	NaN	NaN	NaN	NaN	NaN	NaN	NaN
NaN	NaN	NaN	NaN	NaN	NaN	NaN	NaN	NaN	NaN	NaN	NaN	NaN	NaN	NaN	NaN	NaN	NaN	NaN	NaN	NaN	NaN	NaN	NaN	NaN	NaN	NaN	NaN	NaN	NaN	NaN	NaN	NaN	NaN	NaN	NaN	NaN	NaN	NaN	NaN	NaN	NaN	NaN	NaN	NaN	NaN	NaN	NaN	NaN	NaN
NaN	NaN	NaN	NaN	NaN	NaN	NaN	NaN	NaN	NaN	NaN	NaN	NaN	NaN	NaN	NaN	NaN	NaN	NaN	NaN	NaN	NaN	NaN	NaN	NaN	NaN	NaN	NaN	NaN	NaN	NaN	NaN	NaN	NaN	NaN	NaN	NaN	NaN	NaN	NaN	NaN	NaN	NaN	NaN	NaN	NaN	NaN	NaN	NaN	NaN
NaN	NaN	NaN	NaN	NaN	NaN	NaN	NaN	NaN	NaN	NaN	NaN	NaN	NaN	NaN	NaN	NaN	NaN	NaN	NaN	NaN	NaN	NaN	NaN	NaN	NaN	NaN	NaN	NaN	NaN	NaN	NaN	NaN	NaN	NaN	NaN	NaN	NaN	NaN	NaN	NaN	NaN	NaN	NaN	NaN	NaN	NaN	NaN	NaN	NaN
NaN	NaN	NaN	NaN	NaN	NaN	NaN	NaN	NaN	NaN	NaN	NaN	NaN	NaN	NaN	NaN	NaN	NaN	NaN	NaN	NaN	NaN	NaN	NaN	NaN	NaN	NaN	NaN	NaN	NaN	NaN	NaN	NaN	NaN	NaN	NaN	NaN	NaN	NaN	NaN	NaN	NaN	NaN	NaN	NaN	NaN	NaN	NaN	NaN	NaN
NaN	NaN	NaN	NaN	NaN	NaN	NaN	NaN	NaN	NaN	NaN	NaN	NaN	NaN	NaN	NaN	NaN	NaN	NaN	NaN	NaN	NaN	NaN	NaN	NaN	NaN	NaN	NaN	NaN	NaN	NaN	NaN	NaN	NaN	NaN	NaN	NaN	NaN	NaN	NaN	NaN	NaN	NaN	NaN	NaN	NaN	NaN	NaN	NaN	NaN
NaN	NaN	NaN	NaN	NaN	NaN	NaN	NaN	NaN	NaN	NaN	NaN	NaN	NaN	NaN	NaN	NaN	NaN	NaN	NaN	NaN	NaN	NaN	NaN	NaN	NaN	NaN	NaN	NaN	NaN	NaN	NaN	NaN	NaN	NaN	NaN	NaN	NaN	NaN	NaN	NaN	NaN	NaN	NaN	NaN	NaN	NaN	NaN	NaN	NaN
NaN	NaN	NaN	NaN	NaN	NaN	NaN	NaN	NaN	NaN	NaN	NaN	NaN	NaN	NaN	NaN	NaN	NaN	NaN	NaN	NaN	NaN	NaN	NaN	NaN	NaN	NaN	NaN	NaN	NaN	NaN	NaN	NaN	NaN	NaN	NaN	NaN	NaN	NaN	NaN	NaN	NaN	NaN	NaN	NaN	NaN	NaN	NaN	NaN	NaN
NaN	NaN	NaN	NaN	NaN	NaN	NaN	NaN	NaN	NaN	NaN	NaN	NaN	NaN	NaN	NaN	NaN	NaN	NaN	NaN	NaN	NaN	NaN	NaN	NaN	NaN	NaN	NaN	NaN	NaN	NaN	NaN	NaN	NaN	NaN	NaN	NaN	NaN	NaN	NaN	NaN	NaN	NaN	NaN	NaN	NaN	NaN	NaN	NaN	NaN
NaN	NaN	NaN	NaN	NaN	NaN	NaN	NaN	NaN	NaN	NaN	NaN	NaN	NaN	NaN	NaN	NaN	NaN	NaN	NaN	NaN	NaN	NaN	NaN	NaN	NaN	NaN	NaN	NaN	NaN	NaN	NaN	NaN	NaN	NaN	NaN	NaN	NaN	NaN	NaN	NaN	NaN	NaN	NaN	NaN	NaN	NaN	NaN	NaN	NaN
NaN	NaN	NaN	NaN	NaN	NaN	NaN	NaN	NaN	NaN	NaN	NaN	NaN	NaN	NaN	NaN	NaN	NaN	NaN	NaN	NaN	NaN	NaN	NaN	NaN	NaN	NaN	NaN	NaN	NaN	NaN	NaN	NaN	NaN	NaN	NaN	NaN	NaN	NaN	NaN	NaN	NaN	NaN	NaN	NaN	NaN	NaN	NaN	NaN	NaN
NaN	NaN	NaN	NaN	NaN	NaN	NaN	NaN	NaN	NaN	NaN	NaN	NaN	NaN	NaN	NaN	NaN	NaN	NaN	NaN	NaN	NaN	NaN	NaN	NaN	NaN	NaN	NaN	NaN	NaN	NaN	NaN	NaN	NaN	NaN	NaN	NaN	NaN	NaN	NaN	NaN	NaN	NaN	NaN	NaN	NaN	NaN	NaN	NaN	NaN
NaN	NaN	NaN	NaN	NaN	NaN	NaN	NaN	NaN	NaN	NaN	NaN	NaN	NaN	NaN	NaN	NaN	NaN	NaN	NaN	NaN	NaN	NaN	NaN	NaN	NaN	NaN	NaN	NaN	NaN	NaN	NaN	NaN	NaN	NaN	NaN	NaN	NaN	NaN	NaN	NaN	NaN	NaN	NaN	NaN	NaN	NaN	NaN	NaN	NaN
NaN	NaN	NaN	NaN	NaN	NaN	NaN	NaN	NaN	NaN	NaN	NaN	NaN	NaN	NaN	NaN	NaN	NaN	NaN	NaN	NaN	NaN	NaN	NaN	NaN	NaN	NaN	NaN	NaN	NaN	NaN	NaN	NaN	NaN	NaN	NaN	NaN	NaN	NaN	NaN	NaN	NaN	NaN	NaN	NaN	NaN	NaN	NaN	NaN	NaN
NaN	NaN	NaN	NaN	NaN	NaN	NaN	NaN	NaN	NaN	NaN	NaN	NaN	NaN	NaN	NaN	NaN	NaN	NaN	NaN	NaN	NaN	NaN	NaN	NaN	NaN	NaN	NaN	NaN	NaN	NaN	NaN	NaN	NaN	NaN	NaN	NaN	NaN	NaN	NaN	NaN	NaN	NaN	NaN	NaN	NaN	NaN	NaN	NaN	NaN
NaN	NaN	NaN	NaN	NaN	NaN	NaN	NaN	NaN	NaN	NaN	NaN	NaN	NaN	NaN	NaN	NaN	NaN	NaN	NaN	NaN	NaN	NaN	NaN	NaN	NaN	NaN	NaN	NaN	NaN	NaN	NaN	NaN	NaN	NaN	NaN	NaN	NaN	NaN	NaN	NaN	NaN	NaN	NaN	NaN	NaN	NaN	NaN	NaN	NaN
NaN	NaN	NaN	NaN	NaN	NaN	NaN	NaN	NaN	NaN	NaN	NaN	NaN	NaN	NaN	NaN	NaN	NaN	NaN	NaN	NaN	NaN	NaN	NaN	NaN	NaN	NaN	NaN	NaN	NaN	NaN	NaN	NaN	NaN	NaN	NaN	NaN	NaN	NaN	NaN	NaN	NaN	NaN	NaN	NaN	NaN	NaN	NaN	NaN	NaN
NaN	NaN	NaN	NaN	NaN	NaN	NaN	NaN	NaN	NaN	NaN	NaN	NaN	NaN	NaN	NaN	NaN	NaN	NaN	NaN	NaN	NaN	NaN	NaN	NaN	NaN	NaN	NaN	NaN	NaN	NaN	NaN	NaN	NaN	NaN	NaN	NaN	NaN	NaN	NaN	NaN	NaN	NaN	NaN	NaN	NaN	NaN	NaN	NaN	NaN
NaN	NaN	NaN	NaN	NaN	NaN	NaN	NaN	NaN	NaN	NaN	NaN	NaN	NaN	NaN	NaN	NaN	NaN	NaN	NaN	NaN	NaN	NaN	NaN	NaN	NaN	NaN	NaN	NaN	NaN	NaN	NaN	NaN	NaN	NaN	NaN	NaN	NaN	NaN	NaN	NaN	NaN	NaN	NaN	NaN	NaN	NaN	NaN	NaN	NaN
NaN	NaN	NaN	NaN	NaN	NaN	NaN	NaN	NaN	NaN	NaN	NaN	NaN	NaN	NaN	NaN	NaN	NaN	NaN	NaN	NaN	NaN	NaN	NaN	NaN	NaN	NaN	NaN	NaN	NaN	NaN	NaN	NaN	NaN	NaN	NaN	NaN	NaN	NaN	NaN	NaN	NaN	NaN	NaN	NaN	NaN	NaN	NaN	NaN	NaN
NaN	NaN	NaN	NaN	NaN	NaN	NaN	NaN	NaN	NaN	NaN	NaN	NaN	NaN	NaN	NaN	NaN	NaN	NaN	NaN	NaN	NaN	NaN	NaN	NaN	NaN	NaN	NaN	NaN	NaN	NaN	NaN	NaN	NaN	NaN	NaN	NaN	NaN	NaN	NaN	NaN	NaN	NaN	NaN	NaN	NaN	NaN	NaN	NaN	NaN
NaN	NaN	NaN	NaN	NaN	NaN	NaN	NaN	NaN	NaN	NaN	NaN	NaN	NaN	NaN	NaN	NaN	NaN	NaN	NaN	NaN	NaN	NaN	NaN	NaN	NaN	NaN	NaN	NaN	NaN	NaN	NaN	NaN	NaN	NaN	NaN	NaN	NaN	NaN	NaN	NaN	NaN	NaN	NaN	NaN	NaN	NaN	NaN	NaN	NaN
NaN	NaN	NaN	NaN	NaN	NaN	NaN	NaN	NaN	NaN	NaN	NaN	NaN	NaN	NaN	NaN	NaN	NaN	NaN	NaN	NaN	NaN	NaN	NaN	NaN	NaN	NaN	NaN	NaN	NaN	NaN	NaN	NaN	NaN	NaN	NaN	NaN	NaN	NaN	NaN	NaN	NaN	NaN	NaN	NaN	NaN	NaN	NaN	NaN	NaN
NaN	NaN	NaN	NaN	NaN	NaN	NaN	NaN	NaN	NaN	NaN	NaN	NaN	NaN	NaN	NaN	NaN	NaN	NaN	NaN	NaN	NaN	NaN	NaN	NaN	NaN	NaN	NaN	NaN	NaN	NaN	NaN	NaN	NaN	NaN	NaN	NaN	NaN	NaN	NaN	NaN	NaN	NaN	NaN	NaN	NaN	NaN	NaN	NaN	NaN
NaN	NaN	NaN	NaN	NaN	NaN	NaN	NaN	NaN	NaN	NaN	NaN	NaN	NaN	NaN	NaN	NaN	NaN	NaN	NaN	NaN	NaN	NaN	NaN	NaN	NaN	NaN	NaN	NaN	NaN	NaN	NaN	NaN	NaN	NaN	NaN	NaN	NaN	NaN	NaN	NaN	NaN	NaN	NaN	NaN	NaN	NaN	NaN	NaN	NaN
NaN	NaN	NaN	NaN	NaN	NaN	NaN	NaN	NaN	NaN	NaN	NaN	NaN	NaN	NaN	NaN	NaN	NaN	NaN	NaN	NaN	NaN	NaN	NaN	NaN	NaN	NaN	NaN	NaN	NaN	NaN	NaN	NaN	NaN	NaN	NaN	NaN	NaN	NaN	NaN	NaN	NaN	NaN	NaN	NaN	NaN	NaN	NaN	NaN	NaN
NaN	NaN	NaN	NaN	NaN	NaN	NaN	NaN	NaN	NaN	NaN	NaN	NaN	NaN	NaN	NaN	NaN	NaN	NaN	NaN	NaN	NaN	NaN	NaN	NaN	NaN	NaN	NaN	NaN	NaN	NaN	NaN	NaN	NaN	NaN	NaN	NaN	NaN	NaN	NaN	NaN	NaN	NaN	NaN	NaN	NaN	NaN	NaN	NaN	NaN
NaN	NaN	NaN	NaN	NaN	NaN	NaN	NaN	NaN	NaN	NaN	NaN	NaN	NaN	NaN	NaN	NaN	NaN	NaN	NaN	NaN	NaN	NaN	NaN	NaN	NaN	NaN	NaN	NaN	NaN	NaN	NaN	NaN	NaN	NaN	NaN	NaN	NaN	NaN	NaN	NaN	NaN	NaN	NaN	NaN	NaN	NaN	NaN	NaN	NaN
NaN	NaN	NaN	NaN	NaN	NaN	NaN	NaN	NaN	NaN	NaN	NaN	NaN	NaN	NaN	NaN	NaN	NaN	NaN	NaN	NaN	NaN	NaN	NaN	NaN	NaN	NaN	NaN	NaN	NaN	NaN	NaN	NaN	NaN	NaN	NaN	NaN	NaN	NaN	NaN	NaN	NaN	NaN	NaN	NaN	NaN	NaN	NaN	NaN	NaN
NaN	NaN	NaN	NaN	NaN	NaN	NaN	NaN	NaN	NaN	NaN	NaN	NaN	NaN	NaN	NaN	NaN	NaN	NaN	NaN	NaN	NaN	NaN	NaN	NaN	NaN	NaN	NaN	NaN	NaN	NaN	NaN	NaN	NaN	NaN	NaN	NaN	NaN	NaN	NaN	NaN	NaN	NaN	NaN	NaN	NaN	NaN	NaN	NaN	NaN
NaN	NaN	NaN	NaN	NaN	NaN	NaN	NaN	NaN	NaN	NaN	NaN	NaN	NaN	NaN	NaN	NaN	NaN	NaN	NaN	NaN	NaN	NaN	NaN	NaN	NaN	NaN	NaN	NaN	NaN	NaN	NaN	NaN	NaN	NaN	NaN	NaN	NaN	NaN	NaN	NaN	NaN	NaN	NaN	NaN	NaN	NaN	NaN	NaN	NaN
NaN	NaN	NaN	NaN	NaN	NaN	NaN	NaN	NaN	NaN	NaN	NaN	NaN	NaN	NaN	NaN	NaN	NaN	NaN	NaN	NaN	NaN	NaN	NaN	NaN	NaN	NaN	NaN	NaN	NaN	NaN	NaN	NaN	NaN	NaN	NaN	NaN	NaN	NaN	NaN	NaN	NaN	NaN	NaN	NaN	NaN	NaN	NaN	NaN	NaN
NaN	NaN	NaN	NaN	NaN	NaN	NaN	NaN	NaN	NaN	NaN	NaN	NaN	NaN	NaN	NaN	NaN	NaN	NaN	NaN	NaN	NaN	NaN	NaN	NaN	NaN	NaN	NaN	NaN	NaN	NaN	NaN	NaN	NaN	NaN	NaN	NaN	NaN	NaN	NaN	NaN	NaN	NaN	NaN	NaN	NaN	NaN	NaN	NaN	NaN
NaN	NaN	NaN	NaN	NaN	NaN	NaN	NaN	NaN	NaN	NaN	NaN	NaN	NaN	NaN	NaN	NaN	NaN	NaN	NaN	NaN	NaN	NaN	NaN	NaN	NaN	NaN	NaN	NaN	NaN	NaN	NaN	NaN	NaN	NaN	NaN	NaN	NaN	NaN	NaN	NaN	NaN	NaN	NaN	NaN	NaN	NaN	NaN	NaN	NaN
NaN	NaN	NaN	NaN	NaN	NaN	NaN	NaN	NaN	NaN	NaN	NaN	NaN	NaN	NaN	NaN	NaN	NaN	NaN	NaN	NaN	NaN	NaN	NaN	NaN	NaN	NaN	NaN	NaN	NaN	NaN	NaN	NaN	NaN	NaN	NaN	NaN	NaN	NaN	NaN	NaN	NaN	NaN	NaN	NaN	NaN	NaN	NaN	NaN	NaN
NaN	NaN	NaN	NaN	NaN	NaN	NaN	NaN	NaN	NaN	NaN	NaN	NaN	NaN	NaN	NaN	NaN	NaN	NaN	NaN	NaN	NaN	NaN	NaN	NaN	NaN	NaN	NaN	NaN	NaN	NaN	NaN	NaN	NaN	NaN	NaN	NaN	NaN	NaN	NaN	NaN	NaN	NaN	NaN	NaN	NaN	NaN	NaN	NaN	NaN
NaN	NaN	NaN	NaN	NaN	NaN	NaN	NaN	NaN	NaN	NaN	NaN	NaN	NaN	NaN	NaN	NaN	NaN	NaN	NaN	NaN	NaN	NaN	NaN	NaN	NaN	NaN	NaN	NaN	NaN	NaN	NaN	NaN	NaN	NaN	NaN	NaN	NaN	NaN	NaN	NaN	NaN	NaN	NaN	NaN	NaN	NaN	NaN	NaN	NaN
NaN	NaN	NaN	NaN	NaN	NaN	NaN	NaN	NaN	NaN	NaN	NaN	NaN	NaN	NaN	NaN	NaN	NaN	NaN	NaN	NaN	NaN	NaN	NaN	NaN	NaN	NaN	NaN	NaN	NaN	NaN	NaN	NaN	NaN	NaN	NaN	NaN	NaN	NaN	NaN	NaN	NaN	NaN	NaN	NaN	NaN	NaN	NaN	NaN	NaN
NaN	NaN	NaN	NaN	NaN	NaN	NaN	NaN	NaN	NaN	NaN	NaN	NaN	NaN	NaN	NaN	NaN	NaN	NaN	NaN	NaN	NaN	NaN	NaN	NaN	NaN	NaN	NaN	NaN	NaN	NaN	NaN	NaN	NaN	NaN	NaN	NaN	NaN	NaN	NaN	NaN	NaN	NaN	NaN	NaN	NaN	NaN	NaN	NaN	NaN
NaN	NaN	NaN	NaN	NaN	NaN	NaN	NaN	NaN	NaN	NaN	NaN	NaN	NaN	NaN	NaN	NaN	NaN	NaN	NaN	NaN	NaN	NaN	NaN	NaN	NaN	NaN	NaN	NaN	NaN	NaN	NaN	NaN	NaN	NaN	NaN	NaN	NaN	NaN	NaN	NaN	NaN	NaN	NaN	NaN	NaN	NaN	NaN	NaN	NaN
NaN	NaN	NaN	NaN	NaN	NaN	NaN	NaN	NaN	NaN	NaN	NaN	NaN	NaN	NaN	NaN	NaN	NaN	NaN	NaN	NaN	NaN	NaN	NaN	NaN	NaN	NaN	NaN	NaN	NaN	NaN	NaN	NaN	NaN	NaN	NaN	NaN	NaN	NaN	NaN	NaN	NaN	NaN	NaN	NaN	NaN	NaN	NaN	NaN	NaN
NaN	NaN	NaN	NaN	NaN	NaN	NaN	NaN	NaN	NaN	NaN	NaN	NaN	NaN	NaN	NaN	NaN	NaN	NaN	NaN	NaN	NaN	NaN	NaN	NaN	NaN	NaN	NaN	NaN	NaN	NaN	NaN	NaN	NaN	NaN	NaN	NaN	NaN	NaN	NaN	NaN	NaN	NaN	NaN	NaN	NaN	NaN	NaN	NaN	NaN
NaN	NaN	NaN	NaN	NaN	NaN	NaN	NaN	NaN	NaN	NaN	NaN	NaN	NaN	NaN	NaN	NaN	NaN	NaN	NaN	NaN	NaN	NaN	NaN	NaN	NaN	NaN	NaN	NaN	NaN	NaN	NaN	NaN	NaN	NaN	NaN	NaN	NaN	NaN	NaN	NaN	NaN	NaN	NaN	NaN	NaN	NaN	NaN	NaN	NaN
NaN	NaN	NaN	NaN	NaN	NaN	NaN	NaN	NaN	NaN	NaN	NaN	NaN	NaN	NaN	NaN	NaN	NaN	NaN	NaN	NaN	NaN	NaN	NaN	NaN	NaN	NaN	NaN	NaN	NaN	NaN	NaN	NaN	NaN	NaN	NaN	NaN	NaN	NaN	NaN	NaN	NaN	NaN	NaN	NaN	NaN	NaN	NaN	NaN	NaN
NaN	NaN	NaN	NaN	NaN	NaN	NaN	NaN	NaN	NaN	NaN	NaN	NaN	NaN	NaN	NaN	NaN	NaN	NaN	NaN	NaN	NaN	NaN	NaN	NaN	NaN	NaN	NaN	NaN	NaN	NaN	NaN	NaN	NaN	NaN	NaN	NaN	NaN	NaN	NaN	NaN	NaN	NaN	NaN	NaN	NaN	NaN	NaN	NaN	NaN
NaN	NaN	NaN	NaN	NaN	NaN	NaN	NaN	NaN	NaN	NaN	NaN	NaN	NaN	NaN	NaN	NaN	NaN	NaN	NaN	NaN	NaN	NaN	NaN	NaN	NaN	NaN	NaN	NaN	NaN	NaN	NaN	NaN	NaN	NaN	NaN	NaN	NaN	NaN	NaN	NaN	NaN	NaN	NaN	NaN	NaN	NaN	NaN	NaN	NaN
NaN	NaN	NaN	NaN	NaN	NaN	NaN	NaN	NaN	NaN	NaN	NaN	NaN	NaN	NaN	NaN	NaN	NaN	NaN	NaN	NaN	NaN	NaN	NaN	NaN	NaN	NaN	NaN	NaN	NaN	NaN	NaN	NaN	NaN	NaN	NaN	NaN	NaN	NaN	NaN	NaN	NaN	NaN	NaN	NaN	NaN	NaN	NaN	NaN	NaN
NaN	NaN	NaN	NaN	NaN	NaN	NaN	NaN	NaN	NaN	NaN	NaN	NaN	NaN	NaN	NaN	NaN	NaN	NaN	NaN	NaN	NaN	NaN	NaN	NaN	NaN	NaN	NaN	NaN	NaN	NaN	NaN	NaN	NaN	NaN	NaN	NaN	NaN	NaN	NaN	NaN	NaN	NaN	NaN	NaN	NaN	NaN	NaN	NaN	NaN
NaN	NaN	NaN	NaN	NaN	NaN	NaN	NaN	NaN	NaN	NaN	NaN	NaN	NaN	NaN	NaN	NaN	NaN	NaN	NaN	NaN	NaN	NaN	NaN	NaN	NaN	NaN	NaN	NaN	NaN	NaN	NaN	NaN	NaN	NaN	NaN	NaN	NaN	NaN	NaN	NaN	NaN	NaN	NaN	NaN	NaN	NaN	NaN	NaN	NaN
115.346881755381	-70.6531182446188	-22.6531182446188	5.34688175538116	200.346881755381	-35.6531182446188	344.346881755381	-6.65311824461884	-21.6531182446188	-34.6531182446188	25.3468817553812	-48.6531182446188	-54.6531182446188	-14.6531182446188	9.34688175538116	-14.6531182446188	6.34688175538116	200.346881755381	-26.6531182446188	NaN	NaN	NaN	101.275957620583	2.27595762058263	251.275957620583	-28.7240423794174	-23.7240423794174	113.275957620583	-10.7240423794174	41.2759576205826	-39.7240423794174	62.2759576205826	38.2759576205826	-18.7240423794174	-17.7240423794174	-23.7240423794174	4.27595762058263	-1.72404237941737	5.27595762058263	48.2759576205826	-7.72404237941737	-36.7240423794174	-30.7240423794174	-44.7240423794174	-18.7240423794174	42.2759576205826	12.2759576205826	2.27595762058263	-25.7240423794174	35.2759576205826
20.441049075482	-62.5760910288346	32.443527162853	30.4431141482912	123.462319325417	-33.5701023176879	239.486274170004	-14.5661786793503	-43.5721673904971	40.4451792211004	205.479252922453	-30.5694827958451	-13.5659721720694	-20.5674177230359	-5.56432011382203	-11.5655591575076	-4.56411360654111	28.4427011337293	2.43733194442535	-54.5744389705872	NaN	NaN	-18.6067898183006	63.4173677445426	148.44240912066	43.4114756560442	-19.6070844227255	-23.6082628404252	-14.6056114006009	76.4211976020665	-38.6126819067989	65.4179569533924	15.4032267321466	34.40882421622	19.4044051498462	-30.6103250713996	28.4070565896705	-24.6085574448501	-1.60178154307701	24.4058781719708	-2.60207614750193	79.4220814153412	-26.6091466536999	-33.6112088846743	61.4167785356927	3.39969147904757	2.39939687462266	36.4094134250698	-10.6044329829013	109.430919548089
-43.491183095588	6.52947189791078	-19.4812686987086	-49.4936616948079	134.582348681268	-35.4878782966282	330.663316255783	21.5356683959604	80.560041288289	-60.4982057933776	-7.47631150026889	293.648031560594	-63.4994450929876	0.526993298690923	-8.47672460013887	-19.4812686987086	17.5340159964805	-32.4866389970183	-42.4907699957181	3.52823259830085	NaN	NaN	40.5453054160087	-0.478859265856645	3.52349826408144	76.5665231854515	58.5559143007301	-32.4977195053613	30.5394115911635	18.5323390013493	-29.4959513579077	135.601296752038	39.5447160335242	-18.489468150578	-30.4965407403923	-27.4947725929387	26.5370540612254	28.5382328261945	-5.48180617827925	-45.5053814776601	181.628408346326	-50.5083283900827	-8.48357432573281	3.52349826408144	9.52703455898856	28.5382328261945	-57.5124540674743	18.5323390013493	131.5989392221	25.5364646787409
24.6319795525964	2.61834444055571	-8.38847311546466	-17.394051115845	35.6387971086168	-39.4076862278857	-42.4095455613458	-37.4064466722456	-42.4095455613458	16.6270213300362	-48.413264228266	-18.394670893665	34.6381773307968	13.6251619965761	-18.394670893665	-64.4231806733865	3.61896421837574	164.718748447401	20.6295004413163	-46.4120246726259	NaN	NaN	14.6571057178316	-8.36323397181273	-40.3915326704484	-39.390648336116	-29.3818049927924	37.677445407476	-24.3773833211306	-10.3650026404775	20.6624117238258	-36.3879953331189	-24.3773833211306	-10.3650026404775	0.644725037178544	6.65003104317273	7.65091537750509	-14.3685399778069	-30.3826893271248	-27.3800363241277	-22.3756146524658	-26.3791519897953	-32.3844579957895	-9.3641183061451	33.6739080701466	-5.36058096881564	-37.3888796674513	-38.3897640017837	-33.3853423301218	-8.36323397181273
-53.3373795123275	-48.3332468064075	-41.3274610181194	-78.3580430419277	77.7708973827776	-11.3026647825992	-34.3216752298314	95.7857751240898	23.7262641588411	-37.3241548533834	-4.2968789943111	2.70890679397696	34.7353561118652	-43.3291141004874	67.7626319709375	0.707253711608945	92.7832955005377	-66.3481245477196	-15.3059709473352	-4.2968789943111	NaN	NaN	-36.2758475329893	-10.2451815698127	-32.2711296925006	-49.2911805145777	2.77015141177564	-24.2616940115232	-22.2593350912788	-32.2711296925006	18.7890227737305	3.77133087189782	25.7972789945858	-45.286462674089	-16.2522583305458	54.8314833381289	23.7949200743414	13.7831254731196	-27.2652323918897	-6.24046372932397	-50.2923599746998	-36.2758475329893	27.7996379148301	9.77840763263089	-37.2770269931115	-69.3147697170212	30.8031762951966	-15.2510788704236	70.8503547000838	-46.2876421342111
-47.2521629188522	-2.2056603681834	21.8191409921733	-30.2345952885995	186.989650344626	-1.20462697816853	14.8119072620693	22.8201743821882	-5.20876053822798	-5.20876053822798	28.8263747222773	-49.2542296988819	-38.2428624087184	-16.2201278283915	-46.2511295288373	2.79950658189092	-31.2356286786144	7.80467353196523	-8.21186070827257	11.8088070920247	NaN	NaN	-42.1724821364708	-12.1282393362344	7.90125586392314	-37.1651083364314	-18.1370878962817	31.9366501041122	9.9042053839389	-70.2137754166914	2.89388206388375	-21.1415121763053	-19.1385626562896	212.20210690553	-4.1164412561714	-1.11201697614776	-8.12234029620291	-12.1282393362344	-10.1252898162187	51.9661453042698	-17.1356131362738	-43.1739568964787	4.89683158389951	-45.1769064164944	-17.1356131362738	19.9189529840177	1.89240730387587	-20.1400374162975	-19.1385626562896	4.89683158389951
-18.1359029841645	-37.1594691471109	-42.1656707689389	19.9112293417282	165.09107637474	21.9137099904594	-55.1817949856917	-29.1495465521861	-18.1359029841645	-35.1569884983797	-20.1383836328957	-15.1321820110677	-14.1309416867021	-67.1966788780788	237.180379729063	-33.1545078496485	63.9658036138145	23.9161906391906	-32.1532675252829	-44.1681514176701	NaN	NaN	1.0141452584464	-18.0194891902812	-25.0318808292861	-55.0849878535928	11.031847599882	7.02476666330775	-16.0159487219941	-9.00355708298918	-32.044272468291	-20.0230296585683	-15.0141784878505	17.0424690047433	-7.00001661470206	-24.0301105951426	-19.0212594244248	14.0371583023127	-32.044272468291	9.02830713159487	-3.99470591227139	-26.0336510634297	-34.0478129365781	11.031847599882	42.0867248583323	0.0123750243028457	79.1522235216439	-31.0425022341475	105.198249609376	108.203560311807
-0.0235234787898369	5.98516058694574	-18.0495756759966	42.0372649813592	98.1183162615579	108.13278970445	34.0256862270451	-39.0799699060711	-34.0727331846247	-4.02931285594689	40.0343702927807	9.99094996410278	-28.0640491188892	-4.02931285594689	-25.0597070860214	-38.0785225617818	-40.0814172503603	69.0763432771692	-24.0582597417321	9.99094996410278	NaN	NaN	-22.9121504848038	90.3212942584312	-14.8956234233358	-53.9761928479921	11.158089526435	84.3088989623302	-1.8687669484504	-32.9328093116388	28.1932095320544	-40.9493363731067	7.14982599570105	26.1890777666875	28.1932095320544	38.2138683588894	-2.8708328311339	-15.8976893060193	-8.88322812723487	-38.9452046077397	-13.8935575406523	-46.9617316692077	8.15189187838455	-3.87289871381739	48.2345271857244	-9.88529400991836	37.2118024762059	-55.9803246133591	-43.9555340211572	102.346084850633
-2.93839591419411	-6.9450137135499	14.089729733068	-34.9913383090404	11.0847663835511	-48.0128461569467	-17.9632126617783	38.1294365292027	47.1443265777532	-10.9516315129057	95.2237401700226	-17.9632126617783	-10.9516315129057	-36.9946472087183	57.1608710761426	-55.0244273058193	-3.94005036403306	17.0946930825848	-53.0211184061414	18.0963475324238	NaN	NaN	-56.876190003626	-13.7746366549937	1.26078893173857	-3.75101959717218	6.27259746064931	123.548917037161	-7.76046642030077	-11.7699132434294	-17.7840834781223	-13.7746366549937	54.3859593381924	45.3647039861531	-27.8077005359437	-10.7675515376472	27.3221932820744	34.3387252225495	-59.8832751209725	19.3032996358172	16.2962145184708	-50.8620197689332	-47.8549346515867	44.362342280371	8.27732087221361	-9.76518983186507	-46.8525729458046	16.2962145184708	-56.876190003626	-19.7888068896866
13.1808969537489	-12.8675057140135	-13.8693673550813	34.2199914161724	-64.9643110495383	-5.85447422653903	-33.906600176437	8.17158874840997	-27.8954303300303	-6.85633586760681	-1.84702766226788	239.601627835068	-35.9103234585726	54.2572242375281	-33.906600176437	6.1678654662744	-12.8675057140135	38.2274379804435	-15.8730906372169	-42.9233549460471	NaN	NaN	-43.7353766423898	-30.7008264956657	13.4161124624773	-35.7141150136365	-41.7300612352015	-29.6981687920715	-4.63172620221754	33.4692665343605	57.5330514206204	69.5649438637503	20.4347163876365	-48.7486651603606	-24.6848802741007	7.40016624091238	-0.621095387840901	30.4612934235781	6.39750853731822	20.4347163876365	-33.7087996064482	-24.6848802741007	-14.6583032381591	7.40016624091238	79.5915208996919	39.4852127559255	-12.6529878309708	-49.7513228639547	44.4985012738963	-44.7380343459839
-15.7862415904855	15.2778948684121	-7.76969024625389	-1.75727673808014	52.3544448354836	-59.8772739837597	-28.813137524862	10.2675502782674	-21.7986550986593	-58.8752050657307	18.284101622499	-15.7862415904855	11.2696191962963	-26.8089996888041	5.25720568812256	-68.8958942460203	-39.8358956231805	-9.7738280823118	-6.76762132822493	122.499269097511	NaN	NaN	-21.5602151273216	105.814927159521	-28.5808922612421	-36.6045232714369	-22.5631690035959	35.6081558203166	47.6436023356089	-21.5602151273216	38.6170174491397	-18.5513534984985	22.56975542875	-27.5779383849677	137.909451200301	-8.52181473575498	-58.6695085494727	189.060098890293	-10.5277224883037	-15.5424918696755	-15.5424918696755	44.6347407067858	14.5461244185552	53.661325593255	26.5815709338474	-41.6192926528087	-4.50999923065756	-5.51295310693191	6.52249340836035	55.6672333458037
53.4577067739164	-43.7630924613252	16.373484385216	20.3825895083188	16.373484385216	-35.7448822151197	-4.6743175110734	30.4053523160756	1.33934017358072	-54.7881315498577	-27.7266719689142	-10.6879751957275	0.337063892805038	-0.665212387970649	58.4690881777949	-53.7858552690821	-30.7335008112413	-31.7357770920169	-6.67887007262477	2.34161645435641	NaN	NaN	24.7060561707881	79.8848184895638	12.6670534830552	-48.5312101795869	26.7125566187436	-20.4402039082102	-30.4727061479876	14.6735539310107	-59.566962643342	-3.38495010058861	-7.39795099649957	-32.4792065959431	18.6865548269217	-8.40120122047731	-38.4987079398095	-4.38820032456635	46.7775610982984	-5.39145054854409	9.657302811122	19.6898050508994	14.6735539310107	-15.4239527883215	40.7580597544319	-20.4402039082102	-55.5539617474311	-21.4434541321879	-35.4889572678763	-14.4207025643438
0.42730402752063	27.4943647202741	22.4819460734679	6.44220640368807	-26.6397566652329	-22.6298217477879	-5.58759834864681	97.6682257755609	-46.6894312524577	-10.600016995453	-24.6347892065104	-53.7068173579863	-36.6645939588453	-9.59753326609177	15.4645599679392	1.42978775688187	63.5837789772788	-66.7391058396825	-45.6869475230964	32.5067833670803	NaN	NaN	-7.27696966073905	20.8223392513271	-4.26632942016054	18.8152457576081	1.7549510609965	-73.5110549534664	10.786871782732	43.9039144290957	29.8542599730627	-28.3514513447887	6.77268479529402	43.9039144290957	87.0564245440545	103.113172493807	-4.26632942016054	51.9322884039718	0.751404314136991	-32.3656383322267	-25.3408111042102	1.7549510609965	0.751404314136991	-28.3514513447887	17.8116990107486	64.9783961131454	16.8081522638891	-13.2982501418961	-37.3833720665242	-33.3691850790862
-11.5147136407522	-83.7084846371551	10.5444941637042	4.52834658067061	-50.6196729304704	-33.5739214452087	-11.5147136407522	-0.485109738524032	-23.5470088068194	1.52027278915382	-21.5416262791415	-28.560465126014	-5.49856605771867	-19.5362437514637	-12.5174049045912	-13.5200961684301	-17.5308612237858	-39.5900690282422	-18.5335524876247	-5.49856605771867	NaN	NaN	-12.1751340141815	-26.2289422452319	-34.2596898058321	-13.1789774592565	20.9516996732944	35.0055079043448	103.266862169447	13.9247955577692	-10.1674471240314	35.0055079043448	7.90173488731904	-7.15591678880637	-24.2212553550818	41.0285685747949	104.270705614522	15.9324824479193	-9.16360367895642	-30.244316025532	-33.2558463607571	26.9747603437445	16.9363258929943	-10.1674471240314	41.0285685747949	17.9401693380693	10.9132652225441	-17.1943512395566	-10.1674471240314	-33.2558463607571
-12.42978908601	-13.4326879702721	75.8253127290554	17.6571774418532	-13.4326879702721	-5.40949689617525	12.6426830205427	4.61949194644581	-1.39790135912682	-18.4471823915826	-30.4819690027279	-13.4326879702721	-8.41819354896157	-32.4877667712521	-8.41819354896157	-2.40080024338893	-27.4732723499416	41.7267506641437	-12.42978908601	49.7499417382406	NaN	NaN	-29.1258793303908	33.1308204339606	-42.179703474529	22.0852769273822	-28.1217390116109	-17.0761955050324	-39.1672825181894	68.2757315912558	28.1101188400613	285.170040447706	166.681482831682	-39.1672825181894	3.00661087056479	29.1142591588412	-30.1300196491706	5.01489150812452	9.03145278324397	12.0438737395835	18.0687156522627	25.0976978837218	30.1183994776211	40.1598026654197	18.0687156522627	-51.2169663435477	-33.1424406055102	37.1473817090801	-29.1258793303908	-26.1134583740512
67.9063902788366	42.8287255117322	-48.4539742405276	38.8162991489955	33.8007661955746	44.8349386931005	-4.31728425042399	12.735527791207	9.72620801915445	-17.3576699293182	-6.32349743179233	47.8442584651531	-32.4042687895809	23.7697002887329	-49.4570808312118	-11.3390303852132	-0.304857887687291	-4.31728425042399	30.7914464235221	-30.3980556082125	NaN	NaN	11.1662764438569	-25.997906176944	126.676573778778	-19.9712819681654	23.2195248614139	-2.89584670995967	-32.0245303857225	-38.051154594501	8.15296433946759	33.2638985427114	17.1929006526354	-27.0023435450737	-23.9890314406845	0.117465394429582	17.1929006526354	-29.0112182813332	-13.9446577593869	17.1929006526354	25.2283995976734	58.3748327459552	-30.015655649463	29.2461490701924	-23.9890314406845	-25.997906176944	-58.139901957096	-58.139901957096	-36.0422798582415	-40.0600293307605
12.8284110272643	-24.294221149603	23.8648692420086	6.80852472831286	-47.3704519622502	-0.214675953797165	37.9112706062287	-13.2577629348586	27.8781267746429	18.8482973262158	-25.2975355327616	-1.21799033695574	-25.2975355327616	-49.3770807285673	29.8847555409601	-15.2643917011758	15.83835417674	53.9643007367659	-11.2511341685415	-40.3472512801402	-53.3903382612017	NaN	14.3070981379703	183.102509809115	44.449135936389	-1.76865535451971	17.3213019178121	36.411259190144	132.865780145084	78.6101121079302	-30.9059585596578	-3.77812454108095	40.4301975632665	-19.8538780335709	-21.8633472201322	-0.763920761239082	-22.8680818134128	-13.8254704738872	-11.8160012873259	-20.8586126268516	-53.0101196118315	-2.77338994780033	-28.8964893730965	13.3023635446897	40.4301975632665	-29.9012239663772	33.3970554103021	54.4964818691952	-25.8822855932547	0.240813832041542
-34.2442135490997	-26.2160354551893	54.0657454839145	188.537728556913	-58.3287478308308	-11.1632015291073	8.90724370566864	-19.1913796230177	-6.14559022041332	-12.1667237908461	-8.15263474389092	-41.2688693812713	45.0340451282654	49.0481341752206	122.305259282153	-10.1596792673685	-23.2054686699729	-56.3217033073532	37.005867034355	-41.2688693812713	21.953033108273	NaN	-61.9477483602454	-7.67602066326158	-45.867236450028	-59.9376843714682	42.5755790561679	5.38939526379008	-40.842076478085	-1.64582869693004	28.5051311347276	-26.7716285566448	35.5403550954478	100.867434730706	15.439715207676	-7.67602066326158	21.4699071740075	-1.64582869693004	-1.64582869693004	-28.7816925454219	46.5957070337222	58.6560909663853	-30.7917565341991	-6.67098866887299	-11.6961486408159	-46.8722684444166	-47.8773004388051	48.6057710224994	-4.66092468009581	-14.7112446239817
-4.04912085891786	51.1560415973927	3.98072095290914	10.0031023117794	-31.149836973834	-72.3027762594473	-12.0789626707449	16.0254836706496	-2.04166040596111	-36.1684881062258	28.0702463883901	7.99564185882264	16.0254836706496	23.0515952559983	4.98445117938751	-17.0976138031367	-50.2207112769231	-16.0938835766583	-26.1311858414421	12.0105627647361	-45.2020601445312	NaN	34.6689352734473	93.9833799984339	17.5783325560782	15.5676734128584	21.599650842518	85.9407434255544	-23.6401798799294	27.6316282721777	38.6902535598871	-17.6082024502698	-1.52292930451068	-5.54424759095046	2.49838898192909	50.7542084192064	-31.682816452809	-35.7041347392488	-23.6401798799294	45.7275605611567	80.9140955675047	-2.52825887612063	-12.5815545922201	-71.8959993172067	-31.682816452809	4.50904812514898	-37.7147938824686	-42.7414417405184	-22.6348503083195	-53.8000670282278
-21.0266096656648	-16.0069182785104	-21.0266096656648	-40.1014369368516	43.2254400899116	-4.96359722677072	-10.987226891356	37.2018104253263	288.186379783047	3.06790899267633	-47.1290048788677	-17.0108565559413	-16.0069182785104	-8.97935033649425	-37.0896221045589	-48.1329431562986	6.07972382496897	38.2057487027572	-19.0187331108031	29.1703042058792	-22.0305479430957	NaN	53.9095457679293	-37.602540816277	-19.5012489644559	4.63380683797209	30.7801172906025	-67.771360569312	-16.4843669891524	46.8701544922212	-6.42809373814076	31.7857446157036	-23.5237582648606	-4.41683908793842	-2.40558443773609	113.241557948898	-54.6982053429968	-18.4956216393548	42.8476451918165	24.7463533399955	-3.41121176283725	58.9376823934352	-11.4562303636466	-4.41683908793842	57.932055068334	45.86452716712	19.7182167144896	17.7069620642873	18.7125893893884	2.62255218776976
41.3164287141027	93.5320422758996	-29.977966726043	-2.86601353049464	-2.86601353049464	-32.9904059699928	-27.9696738967431	283.315714644738	119.639849056798	-11.9033312623441	31.2749645676033	38.3039894701529	59.3910641778016	34.2874038115531	29.2666717383034	6.17130420135482	103.573506422399	9.18374344530464	-9.89503843304422	-29.977966726043	-41.0235772871924	NaN	-6.30653833169409	41.9778739092145	-53.5850253175838	44.9956496742713	-14.3539403718455	30.9126961040063	-14.3539403718455	-11.3361646067887	15.8238172787224	-7.31246358671302	-12.3420898618077	-55.5968758276216	-2.28283731161837	18.8415930437791	32.9245466140442	-18.3776413919212	-6.30653833169409	114.404492270577	-11.3361646067887	38.9600981441577	-5.30061307667516	-0.270986801580512	23.8712193188738	64.108229519631	1.74086370845735	-35.478370727243	14.8178920237034	8.78234049358985
-17.8415887579049	-61.0288382000412	89.6243575283413	25.3456606842314	-39.9373907980676	-18.8459433960941	-22.863361948851	15.3021143023393	-1.77191454687741	6.26292255863632	34.3848524279344	55.4762998299079	8.27163183501476	-53.9983557327167	32.376143151556	35.3892070661236	-14.8285248433372	20.3238874932854	21.3282421314746	-26.8807805016078	36.3935617043128	NaN	8.90843954357649	10.9208862666166	8.90843954357649	-9.20358096378495	-26.3093781096263	-11.2160276868251	3.87732273597609	-13.2284744098653	-33.3529416402669	15.952003074217	-23.2907080250661	43.1200338352592	-9.20358096378495	-3.16624079466447	11.9271096281367	-12.2222510483452	-18.2595912174657	17.9644497972572	6.89599282053633	20.9831198818174	-28.3218248326665	-52.4711855091484	22.9955666048576	-6.18491087922471	-27.3156014711464	-13.2284744098653	-23.2907080250661	-23.2907080250661
-41.8644425884702	5.35001597234355	-9.71842824919276	11.3773936609581	16.4002084014702	27.4504008305968	8.36370481665081	-20.7686206783194	20.4184601938798	26.4458378824944	-2.68648761247582	60.6009781179766	94.7561183534589	19.4138972457774	10.3728307128556	83.7059259243323	-14.7412429897049	-5.70017645678308	145.988828706682	38.5005932597234	-50.905509121392	NaN	-41.2914688833189	-30.2197307909407	-22.1675576328474	32.1846111842821	21.1128730919039	20.1063514471422	-8.07625460618421	-20.1545143433241	1.98896184143238	49.2954791452303	-27.2001658566557	38.2237410528521	7.02157006524067	6.01504842047901	21.1128730919039	100.628083028075	-17.1349494090391	15.0737432233339	17.0867865128572	-21.1610359880858	-19.1479926985624	-40.2849472385573	28.1585246052355	-12.1023411852308	-6.06321131666089	-47.3305987518889	-12.1023411852308	34.1976544738054
-4.60621147844053	32.5703282659618	-8.62529685621376	144.099947499169	-24.7016383673067	41.6132703659515	8.45581599932245	-30.7302664339665	-14.6539249228736	72.761182043694	-3.60144013399723	25.5369288548587	7.45104465487914	28.5512428881886	-6.61575416732714	-58.8638640783791	-17.6682389562035	78.7898101103539	2.42718793266261	-35.754123156183	-70.9211202116987	NaN	-40.1733231464853	-24.064201468071	99.7746714347382	-21.0437411533684	-0.907339055350619	22.2495233573698	-16.0096406288639	-11.9823602092604	54.4677667141982	-39.1665030415844	-8.96189989455772	-12.9891803141613	20.235883147568	-8.96189989455772	6.1404016789556	28.2904439867751	-52.2551644052959	-46.2142437758906	-4.93461947495417	-22.0505612582693	-16.0096406288639	73.5973487073151	-38.1596829366835	-44.2006035660888	8.15404188875737	19.2290630426671	8.15404188875737	46.4132058749911
60.806916424624	17.5927838522001	47.7421786701703	26.6376022975911	34.6774409157165	-20.5964495838955	197.484172932756	52.7670778064986	-31.651227683818	-49.7408645746001	42.7172795338419	32.6674812611852	23.6226628157941	21.6127031612628	-44.7159654382717	4.5280460977463	0.508126788683608	-4.51677234764476	-38.6860864746777	-6.52673200217611	-16.5765302748328	NaN	-1.79112063620277	3.24447307427313	144.241096967598	-29.9904454148678	23.3868479161768	73.7427850209358	70.7214287946503	4.25159181636831	-59.1968889356281	-11.8623080571546	9.28718552684422	-15.8907830255353	-8.84095183086904	96.906516089125	-10.8551893150594	93.8851598628394	-42.07587032001	-40.0616328358197	6.26582930055868	8.28006678474904	41.51498527389	-61.2111264198184	20.3654916898912	-20.9263767360112	-25.9619704464871	0.22311684798759	-9.84807057296422	-5.8195956045835
34.7750513751171	-37.5985131817654	-0.406542506700782	-41.6192667682588	-39.6088899750121	33.7698629784937	-64.7385998905963	11.6557182527796	-1.41173090332415	19.6972254257666	-0.406542506700782	-19.5051220425448	9.64534145953289	-40.6140783716355	22.7127906156367	15.6764718392731	3.61421107979269	-41.6192667682588	67.9462684636882	-11.4636148695578	-70.7697302703365	NaN	21.5025946990114	3.36907868197296	-69.1649853861808	11.42841913399	225.000941112443	-18.794107561074	-19.8015251175761	-47.0017991431338	-34.9127884651082	-0.660591544035576	-11.7421846655591	21.5025946990114	70.866054967616	32.5841878205349	-27.8608655695932	-33.905370908606	-21.8163602305804	-20.8089426740783	-19.8015251175761	-21.8163602305804	-31.8905357956018	-0.660591544035576	-25.846030456589	30.5693527075306	-38.9424586911167	-24.8386129000868	-15.7718548915676	-10.7347671090569
-25.4511207959465	82.1263638290729	5.71618783373202	10.7431730965834	46.9374669891133	-14.3917532176735	49.9536581468241	0.689202570880639	-17.4079443753843	41.9104817262619	-35.5050913216493	-6.34857679711129	61.0130257250972	14.7647613068645	15.7701583594348	1.69459962345091	50.9590551993944	30.8511141479889	-20.4241355330951	47.9428640416836	-15.3971502702438	NaN	14.5786402842237	15.5863568325032	24.655805767019	57.9104518602437	12.5632071876646	-22.7068720021191	-30.7686043883554	62.9490346016414	-50.9229353539461	21.6326561221804	-2.55254103652844	-28.7531712917964	-21.6991554538396	-7.59112377792611	114.342578563898	8.53234099454645	-4.56797413308751	5.50919134970784	112.327145467339	-32.7840374849145	28.6866719601372	-32.7840374849145	17.6017899290623	-11.6219899710443	-30.7686043883554	1.4783251565897	58.9181684085232	121.396594401854
-11.287472686959	-45.4780697224103	19.8863069630113	-9.27626109663835	-38.438829156288	-20.337924843402	-15.3098958676003	78.2114430823105	78.2114430823105	153.631877719335	35.9759996855766	30.9479707097749	75.1946256968295	14.8582779872096	34.9703938904162	35.9759996855766	48.0432692275005	42.0096344565385	-6.25944371115736	45.0264518420195	21.8975185533319	NaN	-45.7742583080073	2.61049613608969	58.0513606032841	5.63454328884575	-1.42156673425173	-30.654022544227	8.65859044160181	1.60248041850434	-26.6219596738856	-2.42958245183708	12.6906533119432	25.7948576405528	18.7387476174553	44.9471562746745	-4.44561388700779	36.8830305339917	-23.5979125211295	29.8269205108942	-20.5738653683734	-39.7261640024952	-58.8784626366169	58.0513606032841	28.8189047933089	62.0834234736256	-4.44561388700779	31.8429519460649	-61.9025097893729	50.9952505801867
77.312340223613	-56.4610048279063	-8.1819028544256	-82.6121850635416	3.88787263894456	-17.2342344744532	17.9692773812097	32.0506821234749	170.853100297232	64.2367501057954	-11.1993467277681	-0.135385858845498	-33.3272684656134	0.870428765602015	-28.2981953433759	31.0448674990274	-48.4144878323261	81.3355987214031	-32.3214538411659	-28.2981953433759	-20.2516783477958	NaN	-9.36475629000631	7.77659980781545	14.8348052598597	2.73502448492669	-24.4894822586726	-11.3813864191618	-33.5643178398723	49.1175174555032	-19.4479069357838	-2.30655083796206	-6.33981109627306	-38.6058931627611	-33.5643178398723	-39.6142082273388	45.0842571971922	-17.4312768066283	28.9512161639482	-0.289920708806556	19.8763805827484	54.159092778392	-23.4811671940948	27.9429010993704	24.9179559056372	-18.4395918712061	-1.29823577338431	-23.4811671940948	-40.6225232919166	-18.4395918712061
-39.2798432931959	-34.2497255907667	-11.1111841595922	27.1177103788699	40.1960164051859	-21.1714195644507	1.96712186672374	70.3767226197612	-20.1653960239648	3.97916894769543	9.00928665012466	-20.1653960239648	2.97314540720959	-46.3220080765968	-1.05094875473379	8.00326310963881	-3.06299583570548	21.0815691359548	-18.1533489429932	-21.1714195644507	305.786231093449	NaN	38.1611374467807	-13.2782066133881	-10.2523628451428	-7.22651907689761	56.316200056252	-53.622790189991	20.0060748373094	-64.7175506735568	-40.510800527595	7.90269976432849	3.8682414066682	87.5832523281193	-11.2609774345579	82.5401793810439	25.0491477843847	13.9543873008189	7.90269976432849	16.9802310690641	9.91992894315863	-13.2782066133881	-3.19206071923732	22.0233040161395	23.0319186055546	72.4540334868932	10.9285435325737	-39.50218593818	31.1008353208752	34.1266790891204
-28.1289381962143	-15.0479151329322	-6.99805478629701	-50.266054149461	77.5254788533721	15.1390611669497	-1.96689206965004	-19.0728453062497	58.4070605301136	-15.0479151329322	-11.0229849596146	-50.266054149461	101.675059893278	-9.0105198729558	-21.0853103929085	-3.97935715630883	-25.1102405662261	17.1515262536084	6.08296827698511	24.1951540569142	-20.0790778495791	NaN	-8.11375401579449	214.85630457275	-37.3722684912144	41.3230463047426	49.3943606427895	16.1001889983461	0.966474614508239	-21.2296398151207	13.0734461215785	11.0556175370668	14.0823604138344	-25.2652969841441	32.2428176744399	-0.0424396777476195	-23.2474683996324	-9.12266830805035	-23.2474683996324	-11.1404968925621	57.4656749808363	-11.1404968925621	-34.3455256144468	74.6172179491859	-31.3187827376792	-31.3187827376792	25.1804176286489	-18.2028969383531	-33.336611322191	30.2249890899281
105.812480326744	7.1812002895814	42.406657445711	-34.0829066647418	-20.9991654353223	29.3229162162914	-23.0120487013868	-15.9669572701609	-34.0829066647418	-9.92830747196725	44.4195407117755	-20.9991654353223	119.902663189196	67.5676982715178	-1.87677440770906	-58.2375058575164	38.3808909135819	31.335799482356	-9.92830747196725	17.2456166199041	-38.1086731968709	NaN	-12.0291589026258	59.6250473987512	25.311765507951	18.2472662951391	17.2380521218803	-2.94623134329633	31.3670505475039	-41.2963699271319	-28.1765856747671	32.3762647207628	-22.1213006352141	-64.5082959120851	68.7079749580807	-25.1489431549906	-13.0383730758847	24.3025513346921	16.2288379486215	68.7079749580807	-58.4530108725321	20.2656946416568	-24.1397289817318	-27.1673715015083	-19.0936581154376	-36.2502990608378	1.09062534973899	-4.964659689814	-15.0568014224023	-15.0568014224023
232.763019362079	-43.0593024816489	-25.946238717622	7.27323800078316	-7.82652414394645	-41.0460008623516	-14.8730798114869	30.4262066227019	-11.853127382541	47.5392703867288	246.85613069716	-38.0260484334057	-1.78661928605461	10.2931904297291	-49.0992073395407	275.042353367322	18.3463969069182	-16.8863814307842	-53.1258105781353	125.051382729674	-41.0460008623516	NaN	-35.1276624630792	-2.82320702042623	1.21484990990539	-39.1657193934108	171.822755216416	60.7761896322968	5.25290684023701	-39.1657193934108	59.7666753997139	42.6049334458045	21.4051345615635	-19.9849489743356	76.9284173536233	-17.9659205091698	-33.1086339979134	-10.8993208810895	35.5383338177242	-36.1371766956621	28.4717341896438	5.25290684023701	-32.0991197653305	-43.2037763237424	-20.9944632069185	-37.146690928245	27.4622199570609	85.0045312142865	-6.86126395075785	20.3956203289806
492.67186927593	33.5436758818193	-16.7993277798157	-61.1011710020545	-22.8404882192119	22.4682150762596	20.4544949297942	-33.9159490247716	15.4201945636307	23.4750751494923	30.5230956621212	16.4270546368634	-38.9502493909351	-35.929669171237	-48.0119900500294	1.32415353837291	-11.7650274136522	55.6945974929387	-42.9776896838659	-41.9708296106332	-30.8953688050735	NaN	-9.76881081338314	-3.70992399106005	-20.8767699876421	1.33914836087586	-26.9356568099652	10.4274785943605	-0.680480579898507	-19.866955517255	4.3685917720374	37.6924692948144	-28.9552857507396	28.6041390613298	3.35877730165022	111.408925633079	45.7709850579119	13.456922005522	-0.680480579898507	17.4961798870708	-15.8276976357062	-5.72955293183442	35.67284035404	-14.8178831653191	-7.74918187260878	11.4372930647477	-5.72955293183442	-9.76881081338314	27.5943245909426	-56.2202764511935
358.924657164114	-32.8253487091395	-27.790001589946	48.747274621795	-0.599127146301195	-5.63447426549469	31.6270944165371	53.7826217409885	-3.62033541781729	31.6270944165371	6.45035882056969	-43.9031123713652	13.4998447874406	12.4927753636019	-20.7405156230752	-4.62740484165599	45.7260663502789	-10.6698213846882	-35.8465569806556	-37.860695828333	-24.76879331843	NaN	-48.0321086861196	30.7568524866948	-27.8298109495005	68.13110329944	2.47363565542809	84.2929414887353	-23.7893514021767	-13.6882025338672	16.6152440710614	4.49386542909	-9.64774298654335	80.2524819414115	8.53432497641381	83.2828266019043	31.7669673735257	-1.56682389189572	4.49386542909	19.6455887315543	-8.63762809971239	-29.8500407231624	-15.7084323075291	32.7770822603567	107.525583885847	-16.71854719436	7.52421008958285	15.6051291842305	-31.8702704968243	15.6051291842305
351.031672603227	-43.8216411129774	-50.8725931436239	-29.7197370516844	29.7097157780505	-29.7197370516844	97.1973994999527	55.8989661775946	-22.6687850210379	80.0736588540969	62.9499182082411	-14.6105541288704	14.6005328552365	-30.7270159132053	84.1027743001806	-18.6396695749541	-22.6687850210379	-5.54504437518207	-29.7197370516844	7.54958082459001	-75.0472858201262	NaN	-27.7140817810427	-30.7453282272638	-16.599511478232	16.7441994302002	-17.6099269603057	132.941979868676	-21.6515888886005	-7.50577213956865	-34.7869901555586	13.7129529839791	233.983528076046	30.890016179232	-28.7244972631164	46.0462484103375	43.0150019641164	8.66087557361056	-6.49535665749495	35.9420935896005	-70.1515320281381	78.3795438366959	3.60879816324205	-17.6099269603057	20.785861358495	330.983414355121	-46.911975940443	-28.7244972631164	-44.8911449762956	6.64004460946315
137.607773579274	90.2558194215888	10.6642369012241	-31.6502753247927	8.64926012855659	34.8439581732336	4.61930658322167	16.7091672192264	20.7391207645614	-26.612833393124	29.8065162415649	-18.5529263024541	15.7016788328927	30.8140046278987	-2.43311212111445	4.61930658322167	-24.5978566204565	-39.7101824154625	12.6792136738915	42.9038652639034	-42.7326475744637	NaN	130.073452265409	16.8732315625987	-1.31966105035303	-34.6732975074312	29.0018266378998	-54.8876226329331	-11.426823613104	39.1089892006508	90.6555182706807	-29.6197162260557	-12.4375398693791	5.75535274357264	-5.36252607545341	32.0339754067251	15.8625153063236	4.74463648729755	65.3876118638033	244.284389224495	-24.5661349446802	-21.5339861758549	-7.3839585880036	24.9589616127995	-25.5768512009553	56.2911655573274	-17.4911211507546	-28.6089999697806	53.2590167885021	7.77678525612284
449.105724290427	106.488404857721	-33.5816169103553	10.7570950162302	19.8263770012136	7.73400102123571	55.0958069428156	-27.5354289203664	19.8263770012136	-6.37377095540511	-3.35067696041065	-22.4969389287089	-30.5585229153608	1.68781303124679	2.69551102957828	-18.466146935383	3.70320902790976	0.680115032915301	-35.5970129070183	59.1265989361416	32.9264509795229	NaN	-40.6256404100774	20.0353921656226	81.7074419509176	25.0904782135976	-16.3612273797974	45.3108224054976	-3.21800365506238	-0.184952026277378	29.1345470519776	2.84809960250762	42.2777707767126	-5.24003807425238	100.916768933223	50.3659084534726	8.91420286007762	39.2447191479276	15.9913233272426	35.2006503095476	15.9913233272426	-41.6366576196724	72.6082870645626	-16.3612273797974	-18.3832617989874	-47.7027608772424	-2.20698644546738	-16.3612273797974	-33.5485199429124	38.2337019383326
151.957069437891	-4.26862368524626	44.1109457980479	47.1346688907538	-40.5533007977169	19.9211610564008	-2.252808290109	41.087222705342	-5.27653138281488	-28.4584084268933	-6.28443908038351	11.8578994758518	78.3798075153812	-63.7351778417953	-12.3318852657953	37.0555919150675	-28.4584084268933	2.78673019773414	54.1900227737341	-26.4425930317561	-37.529577705011	NaN	-52.6494391897699	-27.3664806349333	-42.5362557678352	11.0636163684184	74.7766719266067	38.369211607642	19.1541631059661	8.02966134183803	-14.2193421864182	-16.2419788708051	106.127540534604	3.98438797306416	40.3918482920289	32.3013015544812	-13.2080238442247	-11.1853871598378	42.4144849764158	-16.2419788708051	18.1428447637727	106.127540534604	-6.12879544887049	0.950432946483769	-13.2080238442247	42.4144849764158	-7.14011379106395	-3.09484042229009	267.938475285559	34.3239382388681
168.209254731057	-23.3330672478722	-33.4142420888684	-28.3736546683703	45.2189216709023	-11.2356574386767	37.1539817981053	-39.4629469934662	8.9266922433158	16.9916321161128	-18.2924798273741	88.5679734871862	8.9266922433158	-26.3574197001711	64.3731538687952	21.0241020525113	-43.4954169298647	-8.21130498637783	29.0890419253083	-7.2031875022782	15.9835146320132	NaN	110.329797474795	74.9231095767194	3.0981141263373	-4.99484310750857	-30.2853344632769	-34.3318130801999	11.1910713601832	26.3653661736442	1.07487481787584	31.4234644447979	32.4350840990286	3.0981141263373	39.5164216786437	8.15621239749098	22.3188875567213	5.12135343479877	3.0981141263373	1.07487481787584	-31.2969541175077	-32.3085737717384	47.6093789124896	-4.99484310750857	-13.0878003413544	-8.02970207020077	309.61886935825	175.073455345562	79.9812078478731	5.12135343479877
65.485578670944	330.675673819421	29.1857937837	-43.413775990788	-30.305520337061	-40.388793916851	14.060883414015	-4.08900902960698	-3.08068167162798	-4.08900902960698	-26.272210905145	68.510560744881	-8.12231846152297	-40.388793916851	24.144156993805	15.069210771994	4.98593719220402	-1.06402695566998	-14.172282609397	26.160811709763	-40.388793916851	NaN	59.8908173240528	-27.1344012205298	68.998107636858	8.28283888482357	-5.88405715731779	303.763813478058	-10.943662886654	-13.9794263242557	1.19939086375289	-43.3251395544057	54.8312115947166	14.354365760027	66.9742653451235	7.27091773895633	58.8788961781856	6.25899659308909	-1.83637257384883	17.3901291976287	-6.89597830318503	2.21131200962013	-17.0151897618574	-45.3489818461402	-0.824451427981592	-26.1224800746626	10.3066811765581	-6.89597830318503	-20.0509531994592	-23.0867166370609
111.982646114276	-58.4601608408865	-56.4430862023639	54.4960189163809	46.4277203622904	-42.3235637327054	-18.1186680704338	8.10330223036038	-22.1528173474791	-34.2552651786149	4.06915295331512	8.10330223036038	401.432856742274	-34.2552651786149	24.2398993385414	155.349750842513	-27.1955039437857	0.0350036762698521	1.04354099553117	-21.1442800282178	-31.229653220831	NaN	-4.74935575312848	17.5195462266709	-11.8349154739737	97.485148790496	144.047398384622	47.8862307445792	-19.9326980120826	12.4584321403529	9.42176368856205	59.0206817344789	-10.8226926567101	-43.2138228091456	3.34842678498039	34.7273341201523	-22.9693664638734	16.5073234094073	11.4462093230893	-10.8226926567101	-10.8226926567101	-41.1893771746184	50.92289919637	-23.9815892811371	-17.9082523775554	-15.8838067430282	-24.9938120984007	24.6051059475162	-19.9326980120826	-48.2749368954637
-20.0492026281304	25.344428931923	-18.031707892128	-18.031707892128	76.7905446999835	180.691523604106	26.3531762999242	126.219165732042	-31.1454236761434	2.14323946789573	-10.9704763161197	-16.0142131561256	-43.2503920921576	-32.1541710441446	-12.9879710521221	-44.2591394601588	6.17822893990047	27.3619236679254	-32.1541710441446	0.12574473189336	17.2744499879135	NaN	44.9872064933622	-0.576403592767407	-11.7141749471546	45.9997311619428	9.54884309303916	73.3378972136206	12.5864170987811	-12.7266996157353	52.0748791734268	4.48621975013588	71.3128478764592	-6.65155160425135	112.826359288266	5.49874441871653	-2.60145292992872	3.47369508155522	51.0623545048461	59.1625518534914	-71.4531303934134	-15.7642736214773	15.6239911045231	-8.67660094141266	68.2752738707173	-9.68912560999332	-32.9771929873484	-16.7767982900579	-28.9270943130258	27.774287127491
-69.4015442006843	24.4315036948692	11.3150561395768	-1.80139141571563	0.2165235927909	-10.882008953995	29.4762912161355	-3.81930642422215	67.8166763777595	-68.392586696431	26.4494187033757	-0.792433911462363	-48.2134366113657	-19.9626264922744	-31.0611590390603	-21.9805415007809	-6.84617893698194	-19.9626264922744	-23.9984565092874	1.22548109704416	-41.1507340815929	NaN	0.560558012092199	264.908326706714	332.767715605333	181.856537308403	-16.6574958875575	-5.51640218778415	-52.1064303868362	31.9581857114534	5.62469151198916	-54.132083786795	-16.6574958875575	-14.6318424875987	30.945359011474	127.163895509516	-36.9140298871453	-1.46509538786659	17.7786119117419	55.2531998109794	19.8042653117007	-23.7472827874132	18.7914386117213	106.907361509928	-13.6190157876193	29.9325323114946	-9.56770898770172	-15.6446691875781	53.2275464110206	11.7016517118655
-16.8485110946347	210.214227721622	11.4081852913883	14.4356884756051	20.4906948440386	-23.9126851911405	237.461756379573	-1.71099517355094	35.6282107651223	24.5273657563276	120.398299923191	24.5273657563276	-23.9126851911405	-5.74766608583994	-2.72016290162319	-37.0318656560797	12.4173530194606	109.297454914397	-19.8760142788515	-22.9035174630682	-46.11437520873	NaN	28.0395498222085	30.0658076454505	43.2364834965238	-63.1420522236829	-36.8007005215365	6.76384267816719	-46.9319896377466	57.420288259218	2.71132703168313	45.2627413197658	-6.40683317290602	50.3283858778709	30.0658076454505	23.9870341757245	10.8163583246512	84.7747688729854	-24.6431535820843	-17.5512512007372	-4.38057534966398	-51.9976341958517	23.9870341757245	4.73758485492516	-17.5512512007372	36.1445811151766	50.3283858778709	7.7769715897882	-20.5906379356002	-34.7744426982945
-30.8925243999478	60.9608771957257	16.5482434571583	-28.873768320922	-24.8362561628704	-14.7424757677415	76.1015477884191	1.40757286446486	-20.7987440048188	10.4919752200809	11.5013532595938	-24.8362561628704	-34.9300365579994	35.7264262079033	8.47321914105513	-23.8268781233575	-19.7893659653059	154.833034870425	16.5482434571583	12.5107312991067	7.46384110154223	NaN	-39.7275974153229	156.87807549606	25.13200601936	-12.3649522163161	9.93053646435619	-13.378383519983	18.0379868936916	76.8170025063729	-15.4052461273168	84.9244529357083	17.0245555900246	33.2394564486954	-5.27093309064762	-1.21720787597994	25.13200601936	42.3603381816976	-19.4589713419845	-1.21720787597994	-2.23063917964686	69.7229833807045	3.84994864235467	-39.7275974153229	-47.8350478446583	0.809654731353904	8.91710516068927	-50.875341755659	57.5618077367015	53.5080825220338
75.1986317021558	-11.6259740200233	81.2561623339358	74.1890432635258	68.1315126317459	-10.6163855813933	-8.5972087041333	-61.0958075128928	133.754761142695	18.6616791388764	-19.7026815290632	12.6041485070965	-53.0191000038528	156.975295231185	47.9397438591461	7.55620631394653	8.56579475257652	103.467107983796	-56.0478653197428	172.119121810635	64.0931588772259	NaN	13.0991211627483	136.774654068749	-11.2304918679404	-0.0794192288747398	60.7446133478468	-37.5875726511864	140.829589573864	-7.17555636282559	11.0716534101909	138.802121821306	36.4150003171582	15.1265889153056	55.6759439664533	41.4836696985517	-29.4777016409568	140.829589573864	-7.17555636282559	11.0716534101909	24.2501938018139	-10.2167579916617	-28.4639677646781	21.2089921729778	146.911992831536	102.307702275273	54.6622100901747	-10.2167579916617	-56.8485163004815	167.18667035711
-6.48857491631091	68.2365455690886	11.6878057422998	113.677497215615	-20.6257598730081	-34.7629448297053	-35.7727437551837	-7.49837384178928	-9.51797169274602	26.8347896244754	-20.6257598730081	44.0013713576077	15.7270014442133	-51.9295265628376	-14.5669663201379	25.824990698997	11.6878057422998	60.1581541652616	-11.5375695437028	33.903382102824	33.903382102824	NaN	-1.98306086561007	246.455913390827	-10.095353902555	-44.5725993095707	-2.99709749522818	17.283635097134	113.617114910855	72.041613096512	-20.2357201987361	3.08712228248049	8.15730543057104	-27.3339766060628	-0.969024235991958	22.3538182452246	124.771517836654	71.0275764668939	-16.1795736802636	-42.5445260503345	-15.1655370506455	26.409964763697	-12.1234271617912	-40.5164527910983	-2.99709749522818	15.2555618378978	37.5643676894963	-16.1795736802636	3.08712228248049	-49.6427824576613
-60.9395937027233	9.7610713051815	-33.6693371996743	-1.34903319606069	6.73104280484272	-50.8394987015941	29.96126130744	25.9212233069883	21.8811853065366	17.8411473060849	-27.6092801989968	-22.5592326984321	67.3316128116183	51.1714608098115	-37.709375200126	-42.7594227006906	18.8511568061978	-44.7794417009165	18.8511568061978	-5.38907119651239	20.8711758064237	NaN	-16.0599146597942	24.5136678940917	3.21253705330163	47.8434778625761	-8.95953771286414	-18.0885937874885	1.18385792560734	29.5853657133275	-18.0885937874885	-1.8591607659341	17.4132909471617	38.7144217879518	26.542347021786	21.4706492025503	15.3846118194674	-50.5474598305972	-6.93085858516984	1.18385792560734	-0.844821202086957	-18.0885937874885	8.28423487253737	7.26989530869022	8.28423487253737	59.0012130648947	-23.1602916067242	44.8004591710347	-14.0312355320999	3.21253705330163
11.8744137821232	-21.4628515833001	-24.4935120710658	16.9255145950661	22.9868355705976	-20.4526314207115	-4.28910881929416	-31.5650532091859	-41.6672548350717	-22.4730717458886	-57.830777436489	-22.4730717458886	-44.6979153228375	-48.7387959731918	107.845329228038	2.78243231882592	-11.3606499574142	-50.759236298369	-48.7387959731918	16.9255145950661	-38.636594347306	NaN	298.5990464058	87.5533691471828	4.3526694586894	31.7480217951445	-18.9841121612539	11.4551682125852	-10.8669707282301	-12.8962560864861	-16.9548268029979	-8.83768536997418	13.4844535708411	-23.0426828777657	-58.5551766472446	25.6601657203767	32.7626644742725	-25.0719682360217	-17.9694694821259	-18.9841121612539	-23.0426828777657	20.5869523247369	133.212289707941	11.4551682125852	61.1726594898556	11.4551682125852	-35.2183950273014	-7.82304269084622	47.982304661192	7.39659749607331
-11.2721348012858	-25.4181675827302	-42.5954931030556	-27.4390294086509	-38.5537694512144	-3.18868749760327	16.0094998486428	14.9990689356824	53.3954436281745	-19.3555821049683	-13.2929966272064	-12.2825657142461	5.90519071903958	-23.3973057568096	-10.2617038883255	-1.16782567168264	42.280703585611	7.92605254496021	-20.3660130179287	-14.3034275401668	-21.376443930889	NaN	-9.73070615462131	36.9568087240336	-23.9399498133424	-0.596192374014912	-35.1043555451946	-31.0445716427029	49.1361604315088	188.183759091851	6.50842945534562	1.43369957723095	-29.014679691457	-31.0445716427029	1.43369957723095	36.9568087240336	-15.8203820083589	55.2258362852464	87.7041075051802	0.41875360160802	-10.7456521302442	-24.9548957889653	-9.73070615462131	-9.73070615462131	188.183759091851	9.55326738221442	21.7326190896896	-14.805436032736	41.0165926265253	-2.62608432526078
-27.353850726226	-35.4389847364912	-43.5241187467564	-18.2580749646776	-17.2474332133945	-11.1835827056956	-28.3644924775091	-20.2793584672439	35.3059378533294	9.02925231996746	219.242736586863	-27.353850726226	-14.215507959545	-7.14101570056295	170.731932525272	-34.428342985208	66.635832143107	-44.5347604980395	-53.6305362595879	29.2420873456305	25.1995203404979	NaN	42.1687106001397	28.97046770471	32.0162160651938	-23.822503877009	28.97046770471	48.2602073211073	65.5194480305154	-2.50226535362246	65.5194480305154	170.090141740459	32.0162160651938	46.2297084141181	10.6959775418073	-36.0054973189441	8.66547863481809	1.55873246035592	-20.7767555165252	10.6959775418073	12.7264764487965	-16.7157577025468	-26.8682522374927	351.819793915991	-18.746256609536	-32.9597489584603	2.57398191385052	-6.56326316760084	-31.9444995049657	-15.7005082490522
1.03523848383072	76.8491893047421	-42.4314266534918	-27.2686364893095	-9.0732882922908	21.2522920360738	73.8166312719056	11.1437652599522	-52.5399534296133	-41.4205739758797	87.9685687584758	101.109653567434	9.12205990472793	-11.0949936475151	8.11120722711578	25.2957027465224	6.08950187189148	-48.4965427191647	-39.3988686206553	28.3282607793588	-39.3988686206553	NaN	10.8238181538841	268.774308831933	12.8549243796955	8.79271192807267	-2.37837231389007	-2.37837231389007	10.8238181538841	-16.5961158945699	53.4770488959237	38.2437522023381	57.5392613475465	8.79271192807267	1.68384013773274	67.6947924766035	-3.39392542679578	-13.5494565558528	31.1348804119982	1.68384013773274	48.3992833313951	5.74605258935556	6.76160570226126	59.5703675733579	-31.8294125881555	-29.7983063623441	47.3837302184894	-26.751647023627	41.2904115410552	-30.8138594752498
-37.29402359566	-4.93998545158214	-13.0284949876016	-24.1501955996284	-27.1833866756357	16.292352080469	-11.0063676035967	-8.98424021959188	-49.4267878996892	-19.0948771396162	0.115333008430026	-36.2829599036576	123.465103432727	16.292352080469	-19.0948771396162	20.3366068484787	-20.1059408316186	-21.1170045236211	6.18171516044463	38.5357533045225	53.701708684559	NaN	-8.34954686369808	17.046876986782	8.92002135462836	60.7287260096077	-17.4922594498709	109.489859802529	6.88830744658995	-55.0789667485814	-41.8728263463318	-15.4605455418325	-23.5874011739861	215.138983020526	-17.4922594498709	4.85659353855155	0.793165722474741	96.2837194002798	53.6177273314733	38.3798730211852	-14.4446885878133	-4.28611904762127	109.489859802529	289.296540663928	39.3957299752044	1.80902267649394	34.3164452051084	-12.4129746797749	-38.8252554842741	28.2213034809932
-42.2672231805573	19.4205392845012	-0.80495660568189	-14.9628037288101	-55.4137955091763	22.4543636680287	-25.0755516739016	-29.1206508519383	18.4092644899921	-30.1319256464474	-38.2221240025207	-14.9628037288101	-27.0981012629199	35.6009359966477	32.5671116131202	66.9504546264315	-17.9966281123375	36.6122107911569	19.4205392845012	-11.9289793452826	43.691134352721	NaN	-39.7283199130748	-1.11420278714209	-1.11420278714209	11.0797289368366	-27.534388189096	-10.2596515801261	-3.14652474113855	87.2918022117037	-10.2596515801261	12.0958899138349	48.6776850857711	3.96660209784905	-47.8576077290606	-11.2758125571244	17.176694798826	0.918119166854364	-7.21116864913146	-18.388939396112	27.3383045688083	28.3544655458065	45.6292021547764	16.1605338218278	132.002885199626	-8.22732962612969	-6.19500767213323	168.584680371562	105.582699797672	160.455392555576
-21.9553503029216	-40.162098036297	12.4351731934542	-14.8749484066089	-32.0702101547968	19.5155750897669	-31.0587241696093	-18.920892347359	-19.9323783325465	-3.74860256954616	220.801286142084	5.35477129714156	15.4696311490168	-27.0127802288592	-18.920892347359	-27.0127802288592	-57.3573597844849	-54.3229018289224	-15.8864343917964	-23.9783222732966	-21.9553503029216	NaN	-41.6483902191609	-3.02271330292851	-0.989782938916281	-27.4178776710753	57.9651976174384	32.5535680672855	29.5041725212672	-39.6154598551487	-12.1708999409835	-45.7142509471853	59.9981279814506	23.4053814292305	-18.2696910330202	36.61942879531	28.4877073392611	22.3889162472244	-27.4178776710753	-0.989782938916281	24.4218466112366	-13.1873651229897	8.15840369913876	34.5864984312977	-23.3520169430508	-8.10503921295909	49.8334761613895	-9.1215043949652	15.2736599731816	88.4591530776219
-24.9040290229462	-10.7402673256471	21.6340451253222	-7.70517553336875	-3.65838647699759	-20.857239966575	-16.8104509102039	-14.7870563820183	13.5404670125798	-9.72857006155433	-7.70517553336875	-1.63499194881201	31.75101776625	30.7393205021573	-22.8806344947606	-3.65838647699759	-43.1145797766164	-6.69347826927596	-48.1730660970803	14.5521642766726	-41.0911852484308	NaN	103.861977054256	13.3694853948867	21.5036419485379	-32.3851452194009	-2.89882771241556	-27.301297373369	6.25209841044197	-58.8211540187672	42.8558029018721	-11.0329842660667	22.5204115177443	-25.2677582349562	2.1850201336164	-31.3683756501946	18.4533332409187	41.8390333326657	-8.99944512765392	-31.3683756501946	13.3694853948867	-4.93236685082834	-40.5193017730521	48.9564203171105	-34.4186843578137	-33.4019147886073	-22.217449527337	-28.3180669425754	268.578647265691	-32.3851452194009
-21.782488050996	0.479501837169581	15.6581313063734	-20.7705794197157	-32.9134829950787	-37.97302615148	-23.8063053135565	-26.8420312073972	-14.6991276320342	-63.2707419334863	12.6224054125326	-39.9968434140405	-35.9492088889195	-1.54431542539092	-45.0563865704417	24.7653089878956	-9.63958447563293	-19.7586707884355	-26.8420312073972	22.7414917253351	-4.58004131923168	NaN	127.410621858673	-38.372462759661	41.976394202599	-50.5773524248145	-12.9456092905914	-26.1675730945076	51.1300614514641	40.9593200638362	17.5666148722922	-41.4236851759494	98.932545973315	-29.218795510796	36.8910235087851	12.4812441784782	-5.82609031925191	-51.5944265635773	-0.740719625437978	4.34465106837595	-4.80901618048912	-39.3895368984238	44.0105424801246	14.5153924560038	13.498318317241	85.7105821693988	-2.77486790296355	5.36172520713874	-12.9456092905914	88.7618045856872
39.031202467045	15.7524404705241	38.0190823802397	2.59487934205584	-65.2171664738961	-31.8172036093228	-12.586921960023	-25.7444830884913	20.8130409045504	1.58275925525059	-7.52632152599669	-22.7081228280755	-11.5748018732177	-18.6596424808545	5.6312396024716	-7.52632152599669	-26.7566031752965	-24.732363001686	-42.9505245641806	-20.683882654465	-56.1080856926488	NaN	245.589615556912	3.45343953717882	5.48819731885725	-8.75510715289177	13.627228445571	5.48819731885725	20.7488806814455	33.9748062623553	8.5403339913749	25.8357751356416	-48.4328838956212	119.434633092849	-21.9810327338016	21.7662595722847	39.0617007165514	32.9574273715161	17.6967440089278	-8.75510715289177	-13.8420016070878	-15.8767593887663	40.0790796073906	8.5403339913749	9.55771288221412	-22.9984116246408	-18.9288960612839	-18.9288960612839	46.1833529524259	49.2354896249435
-16.54782312522	-16.54782312522	51.2783961332334	-8.44917007943455	-12.4984966023273	-58.0534199848706	-4.39984355654181	-30.7204659553446	-66.1520730306561	-47.9301036776388	-49.9547669390852	112.018293976625	-44.8931087854692	-31.7327975860678	30.0194318880465	-49.9547669390852	-65.1397413999329	7.74813601213642	-22.6218129095592	16.8591206886451	-74.2507260764416	NaN	-56.4639681170878	33.0922085356946	-24.915769523494	68.7111424316877	36.145260012494	14.7738996748982	-3.5444091858982	-9.650512139497	20.880002628497	-9.650512139497	-3.5444091858982	94.1532380716827	66.6757747804881	13.7562158492984	11.7208481980988	-25.9334533490938	98.2239733740819	20.880002628497	-25.9334533490938	75.8349292108863	75.8349292108863	-66.6408063730859	-9.650512139497	-31.0218724770928	-37.1279754306916	41.233679140493	-35.092607779492	182.691730898865
-42.7863321658987	-22.535466904109	-20.51038037793	-63.0371974276884	-7.34731795776669	-31.6483562719143	-37.7236158504512	-0.2595151161403	48.342561512155	-5.32223143158772	13.9160905671125	-61.0121109015094	22.0164366718284	-35.6985293242723	49.3551047752445	-38.7361591135407	3.79065793621764	17.9662636194704	18.9788068825599	-30.6358130088248	-67.0873704800463	NaN	22.0291921435994	-4.43852037983081	9.81332482509317	-22.7623213575902	42.3889710077766	0.65142433621347	8.79533588188431	-10.5464540390839	38.3170152349411	-38.032155505723	-12.5824319255017	163.52965524963	-12.5824319255017	259.220615911263	1.66941327942233	29.1551147460614	17.957236370764	-47.1940559946027	18.9752253139729	8.79533588188431	-3.42053143662195	30.1731036892703	6.7593579954666	22.0291921435994	60.712771985536	12.8672916547197	-51.2660117674382	46.460926780612
-21.4363298051282	48.4437640880866	67.6861087833197	-30.5511246607649	72.7498837031179	-19.4108198372089	69.711618751239	-35.6148995805631	42.3672341843288	-22.4490847890878	46.4182541201673	50.4692740560059	8.94631971366086	27.1759094249343	-3.20674009385476	19.0738695532572	20.0866245372168	43.3799891682884	48.4437640880866	-30.5511246607649	-20.4235748211686	NaN	-14.497816066215	-24.6807585045239	23.179070955528	35.3986018814987	-18.5709930415386	10.9595400295573	3.83148032274104	58.8193694896092	151.48414567822	31.3254249061751	-6.35146211556788	-16.5344045538768	18.0875997363735	11.9778342733882	-28.7539354798475	-30.7905239675093	27.2522479308516	-16.5344045538768	39.4717788568223	54.7461925142856	3.83148032274104	84.2767255853815	-39.9551721619873	41.508367344484	117.880435631801	12.9961285172191	-7.36975635939877	-25.6990527483548
6.00040367305697	61.713577309461	-34.5182680625096	3.97447008627864	-60.8554046906279	-18.310799368283	109.323016598752	36.3894074747319	-62.8813382774062	-12.232998607948	33.3505070945644	-24.388600128618	-43.6349692030121	-41.6090356162338	1.94853649950031	208.59376235089	-29.4534340955638	-5.14223105422384	18.1560051937269	-17.2978325748938	10.0522708466136	NaN	56.9248309688206	19.2366410464876	-7.24695187190845	-7.24695187190845	-10.3027510548003	-10.3027510548003	60.999229879343	60.999229879343	-8.26555159953907	3.95764513202836	-31.6933453350433	-23.5445475139984	7.01344431492021	-0.116753778494121	-43.9165420666107	9.05064377018145	-36.7863439731964	16.1808418635958	-10.3027510548003	7.01344431492021	93.5944211635228	98.6874198016759	41.6458350543613	78.3154252490636	12.1064429530733	-36.7863439731964	-11.3213507824309	25.3482394122714
165.161845775536	42.5672241120643	23.3168289748249	-63.816538488469	-61.7901811056017	18.2509355176567	95.2525160666141	10.1455059861875	-12.1444252253528	-14.1707826082201	48.6462962606662	-41.5266072769287	28.3827224319932	-15.1839612996538	-24.3025695225566	6.09279122045287	-56.7242876484335	-3.02581700244999	-32.4079990540259	17.237756826223	25.3431863576922	NaN	-11.1996952597856	-2.02954670682911	-45.8424786820657	-40.747951708201	59.1047769795475	-24.4454653918339	-40.747951708201	-63.1638703932057	-36.6723301291092	-24.4454653918339	-1.01064131205616	44.8401014527263	43.8211960579534	-3.04845210160205	0.00826408271678249	41.7833852684075	-14.2564114441044	-30.5588977604715	130.428154613654	15.2918450043109	38.7266690840887	-6.10516828592088	-51.9559110507034	-1.01064131205616	-35.6534247343363	-13.2375060493315	-30.5588977604715	61.1425877690934
-4.9620800314149	178.461632713503	-12.0558147784559	-60.6985673295942	9.22538946266711	1.11826403747739	18.3459055660055	-40.4307537666199	-22.1897215599431	-18.1361588473482	24.4262496348978	-44.4843164792148	-29.2834563069841	-23.2031122380918	-54.6182232607019	-24.2165029162405	-40.4307537666199	104.484113208646	49.7610165886157	-1.92190799696876	-18.1361588473482	NaN	-23.3085016461502	62.3052429693794	12.3638919436538	-10.0587554556516	8.2870469619619	-13.1163891919205	3.19099073484704	-14.1356004373435	-3.94348798311377	25.6136381341524	-2.92427673769079	71.4781441781862	34.7865393429592	52.1131305151497	31.7289056066903	9.30625820738487	-24.3277128915732	-16.1740229281894	28.6712718704213	47.0170742880348	61.2860317239564	130.592396412719	215.186929782825	-15.1548116827665	3.19099073484704	-39.6158815729178	-17.1932341736124	-17.1932341736124
10.3320933349932	-30.2120168086079	65.0666420288546	10.3320933349932	-6.89915347603731	38.7129704355139	-18.0487837655276	-48.4568663732284	4.25047681345299	-43.3888526052783	28.5769428996136	36.6857649283339	34.6585594211538	-25.1440030406578	-53.5248801411786	50.8762034785942	-12.9807699975775	16.4137098565333	-33.252825069378	8.3048878278131	-69.742524198619	NaN	-19.1123032784752	-34.4050624746653	-34.4050624746653	81.8199074163793	0.258525036698885	43.0782507860311	-9.93664776076117	-21.1513378379672	-10.9561650405072	-32.3660279151733	-20.1318205582212	-8.91713048101517	-1.78050952279313	63.4685963809512	-26.2489242366973	3.3170768759369	72.6442518986653	-14.0147168797452	25.746457030349	9.43418055441293	246.981706735232	-19.1123032784752	-16.0537514392372	75.7028037379033	153.1861169986	40.0196989467931	4.33659415568291	57.3514927024752
3.32874116854125	-36.2100406261776	-33.1685958727376	-42.2929301330574	-30.1271511192977	-39.2514853796175	-42.2929301330574	-19.9890019411647	-39.2514853796175	45.9089677167	21.5774096891807	135.124680484271	17.5221500179275	-24.0442616124179	-21.002816858978	10.4254455932344	-16.9475571877248	-40.2653002974308	-18.9751870233514	-25.0580765302312	-29.1133362014844	NaN	20.7802382229204	63.6128251350374	13.6414737375676	-25.1118191829192	21.8000617208279	36.0775906915336	1.403591762677	-6.75499622058337	16.7009442312902	50.3551196622393	101.346294557617	14.6612972354751	-2.67570222895319	3.4432387584921	0.383768264769456	46.2758256706091	26.8991792103657	55.454237151777	2.42341526058455	5.48288575430719	-24.0919956850117	37.0974141894412	-17.9730546975664	15.6811207333827	72.7912366162053	108.485059042969	-31.2307601703645	9.56217974593738
46.0097879206756	-45.2526574580118	-15.845869502657	-9.76170647741115	-25.9861412114	71.3604671925332	11.5328641109492	-10.7757336482855	-31.0562770657715	101.781282318762	-28.0141955531486	38.9115977245554	-36.1264129201431	-51.3368204832576	-47.2807117997604	-43.2246031162632	14.5749456235721	-58.4350106793777	-10.7757336482855	12.5468912818235	-12.8037879900341	NaN	35.1935033530535	-41.3162391524438	75.9986993559854	62.7370106550326	50.495451854153	-13.7727318504648	27.0324641524671	-7.65195245002498	4.58960635085459	89.2603880569383	33.1532435529069	-27.0344205514176	31.1129837527603	-20.9136411509779	15.8110352516609	21.9318146521007	7.64999605107448	-20.9136411509779	-9.69221225017158	33.1532435529069	15.8110352516609	29.0727239526137	-13.7727318504648	36.2136332531268	18.8714249518808	10.7103857512944	11.7305156513677	63.7571405551059
-8.65828334367714	-33.0000316515693	0.469872271782426	6.55530934875547	-45.1709058055154	-40.0997082413712	157.676996760253	15.683464964215	-13.7294809078213	-38.0712292157135	79.580554272432	11.6265069128997	11.6265069128997	25.8258600925034	-36.0427501900558	-36.0427501900558	22.7831415540169	-20.8291574976232	53.2103269388821	-0.544367241046414	-34.0142711643981	NaN	43.4928129911124	17.9819008308835	-37.121669435211	36.3497575862483	4.71622650756443	10.8388454260194	-21.8151221390737	45.5336859639307	1.65491704833696	32.2680116406117	-1.40639241089051	-37.121669435211	-27.9377410575286	48.5949954231582	171.047373792257	-17.733376193437	21.0432102901109	2.67535353474612	-39.1625424080293	44.5132494775215	245.539237300125	-28.9581775439377	-0.385955924481355	23.0840832629293	-15.6925032206187	-13.6516302478004	14.920591371656	8.79797245320106
137.512229964394	3.60457339166926	-1.46768632699457	-66.3926107258917	-55.2336393448312	10.7057369977986	-14.6555615955205	7.66238116660033	26.9369680975229	-1.46768632699457	98.9630561025493	-5.52549410192564	-14.6555615955205	-5.52549410192564	-31.9012446389776	-10.5977538205895	11.7201889415314	-15.6700135392533	-24.8000810328482	-17.6989174267188	-34.9446004701759	NaN	57.9215721633519	66.0875182200017	16.0710986230217	23.2163014225903	55.8800856491895	215.11603375386	6.8844093092907	-54.3601861155828	57.9215721633519	-21.6964018889836	-13.5304558323338	-17.6134288606587	-49.2564698301766	-13.5304558323338	-15.5719423464962	6.8844093092907	87.5231266187074	3.82217953804702	3.82217953804702	-23.737888403146	-11.4889693181713	86.5023833616262	-21.6964018889836	3.82217953804702	2.8014362809658	5.86366605220947	200.825628154723	-1.2815367473591
-36.8899840333179	-14.5673658331942	32.1071994943372	-63.2712600880096	-42.9779708151698	-24.714010469614	1.66726558507762	-55.1539443788737	-47.0366286697378	-35.8753195696759	-31.816661715108	-27.75800386054	26.0192127124853	-0.362063342206354	-53.1246154515897	-45.0072997424538	8.76991683057153	9.78458129421352	-56.1686088425156	-17.6113592241201	36.1658573489052	NaN	-47.1038655428181	9.05389613125084	-39.9565140570275	43.769603347948	24.3696493150878	23.348599102832	5.99074549448345	60.1064067440408	180.590331790225	9.05389613125084	-3.19870641581874	33.55910122539	125.453620328412	55.0011556827618	-49.1459659673297	-17.4934093873999	10.0749463435066	22.3275488905762	112.179967569087	-24.6407608731905	-32.8091625712369	23.348599102832	77.4642603523894	25.3906995273436	-55.2722672408645	18.243348041553	29.4749003763668	24.3696493150878
242.284766260498	33.2200893023331	44.3837371010701	-19.5535184735143	-44.9254452888255	-18.5386414009018	-27.6725350544139	-7.37499360216487	-53.0444618697251	23.0713185762086	-37.8213057805384	-26.6576579818014	-13.4642560378396	11.9076707774717	136.737550708803	31.1903351571082	-40.8659369983757	-37.8213057805384	-53.0444618697251	-2.30060823910262	-84.5056511207111	NaN	-22.4801044690565	19.3955469670181	65.3566278114903	-11.2451735959633	46.9721954737014	-11.2451735959633	-12.2665309480627	-3.07431477916824	14.2887602065212	93.9546336702729	37.779979304807	17.3528322628194	-15.3306030043608	-3.07431477916824	-9.20245889176452	68.4206998677884	-10.2238162438639	5.0965440376268	-40.8645368068453	-51.0781103278391	37.779979304807	-5.117029483367	36.7586219527076	-28.6082485816528	-33.7150353421497	17.3528322628194	18.3741896149188	59.228483698894
-31.6473895059582	94.2237420608607	-24.5417611110571	-38.7530179008592	-43.82846675436	14.0316501755487	-20.4814020282565	1.85057292714686	103.359549997162	-0.179606614253448	252.577746290084	-13.3757736333554	-32.6624792766583	-59.0548133148623	42.454163755153	25.1976376532504	-17.436132716156	-62.1000826269627	-56.0095440027618	31.2881762774513	49.559792150054	NaN	17.4834452515169	17.4834452515169	30.7650860496396	19.5267746050742	165.624823384424	24.6350979889675	93.0866313331384	-28.4914652035232	71.6316731207863	26.6784273425249	18.5051099282955	62.4366910297783	13.3967865444022	58.3500323226636	-49.9464234158753	13.3967865444022	-11.1231656982859	-25.4264711731872	-28.4914652035232	-10.1015010215072	38.9384034638689	2.15847509983683	32.8084154031969	-17.2531537589579	32.8084154031969	-16.2314890821792	125.779900990056	6.24513380695151
73.0134632939109	154.237667930802	-82.3278280741431	-8.21074134298003	-26.4861873862805	-56.9452641251146	-32.5780027340473	-34.6086078499696	18.1871251640095	21.2330328378929	-43.7463308716198	4.98819191051475	51.6921095767271	-11.2566490168634	-16.3331618066691	52.7074121346882	-27.5014899442416	69.9675556200275	-7.1954387850189	3.97288935255361	-5.16483366909662	NaN	81.9983846133379	-42.6822221348509	17.6141368663224	102.437828342549	2.28455406941389	87.1082455456407	283.326905346069	-27.3526393379425	13.5262481204801	24.7679421715463	14.5482203069407	-27.3526393379425	-13.0450287274946	-9.97911216811288	12.5042759340195	24.7679421715463	-8.95713998165231	4.32849844233502	-16.1109452868763	21.7020256121646	29.8778031038491	67.69077400289	31.9217474767702	-5.89122342227062	290.480710651293	54.4051355789027	129.009105190524	28.8558309173886
136.082071351573	28.4374352997144	-27.4159135951178	-8.12112034053938	-17.2607592506028	-20.3073055539573	-71.0830772765321	34.5305279064234	-78.1916853176925	-40.6176142429872	141.15964852383	48.7477439887444	-51.7882840219537	37.5770742097779	-15.2297283816998	-50.7727685875022	-33.5090062018268	-28.4314290295693	-5.07457403718489	250.835315444592	-19.2917901195058	NaN	101.571857445852	-5.7675300919259	-12.9234892611111	7.52210836513228	-12.9234892611111	152.68585151146	-10.8789294984867	-37.4582064126031	94.4158982766665	42.279624329746	4.45526872119578	-12.9234892611111	-9.85664961717457	56.5915426681163	44.3241840923703	-21.1017283116084	-13.9457691424232	-5.7675300919259	27.9677059913756	-12.9234892611111	56.5915426681163	-8.8343697358624	-17.0126087863597	27.9677059913756	3.43298883988361	50.4578633802433	36.145945041873	-48.703285107037
39.7077730617872	101.667205475656	26.5033038588315	2.12582225337478	-32.4089433543556	35.6448594608778	-30.3774865539008	-53.7392397591302	-49.6763261582208	-42.5662273566292	-24.2831161525367	30.566217459741	-21.2359309518546	-12.0943753498083	-32.4089433543556	-54.7549681593576	10.2516494551937	30.566217459741	-29.3617581536735	92.5256498736101	23.4561186581494	NaN	86.3891362789678	32.1919849194263	55.7115034339443	19.9209317814169	15.8305807354138	12.7628174509114	0.491764312902051	-2.5759989716003	29.124221634924	-3.59858673310108	48.5533891034388	47.5308013419381	33.2145726809271	-6.66635001760343	48.5533891034388	30.1468093964248	31.1693971579255	85.366548517467	49.5759768649396	38.327511488431	73.0954953794576	47.5308013419381	141.60887540001	42.4178625344341	-6.66635001760343	-5.64376225610265	-16.8922276326113	-15.8696398711105
2.21764900904449	44.8871901335314	-26.2287117406135	-9.97364845509463	0.185766098354635	-9.97364845509463	-8.9577069997497	11.3611221071488	12.3770635624938	-26.2287117406135	-4.89394117837	-35.3721848387178	-69.9141943204453	2.21764900904449	-24.1968288299236	-21.1490044638888	-58.7388383116511	-37.4040677494076	-21.1490044638888	-3.87799972302507	-39.4359506600975	NaN	8.80062173325069	65.0598922289159	46.6477673394255	81.4262254640186	53.8080381297829	26.1898507955472	18.0066841779959	-11.6572948106276	18.0066841779959	-21.8862530825667	-7.56571150185192	79.3804338096307	71.1972671920794	39.4874965490681	38.4646007218742	106.998621143866	-12.6801906378215	7.77772590605678	-0.405440711494529	-45.4128571080267	-7.56571150185192	40.510392376262	0.617455115699384	-0.405440711494529	-15.7488781194032	-0.405440711494529	20.0524758323837	-9.61150315623975
-32.2397421000336	4.34182349494137	-7.85203170338362	-49.5143702976607	-44.4335972983586	131.361148477493	-40.3689788989169	-47.4820610979399	-13.9489593025461	23.6487608922893	1.29335969536013	-29.1912783004524	-29.1912783004524	18.5679878929872	-6.8358771035232	-25.1266599010107	-3.78741330394196	64.2949448867059	-11.9166501028253	-29.1912783004524	-10.9004955029649	NaN	-33.0225129196925	-19.7208598984221	-12.5584313485072	6.88244614411887	-11.5352272699479	10.9752624583559	118.411690707079	-11.5352272699479	34.5089562652191	-37.1153292339296	32.4625481081005	118.411690707079	68.2746908576748	36.5553644223376	-4.37279872003306	23.2537114010671	-4.37279872003306	248.358608684106	30.416139950982	9.95205837979667	57.0194459935229	37.5785685008969	-22.7904721340999	69.2978949362341	-43.2545537052852	-26.8832884483369	21.2073032439486	14.0448746940337
-17.9259385404431	183.314892557919	-39.2696630508754	-21.9914098757635	-7.76226020214198	-20.9750420419334	7.48325730530969	-27.0732490449141	-23.0077777095937	-41.3023987185357	13.5814643082904	21.7124069789312	-39.2696630508754	-32.1550882140647	4.43415380381935	-24.0241455434238	-27.0732490449141	-20.9750420419334	-17.9259385404431	-5.72952453448176	78.6290056734175	NaN	-12.4365986523414	-15.5071361996357	-15.5071361996357	79.679527766486	125.7375909759	9.05716417871831	22.3628268836601	-23.6952363257537	-20.6246987784594	28.5039019782485	-8.34254858928242	2.91608908412982	7.01013914718881	-27.7892863888127	28.5039019782485	18.2687768206011	-37.0008990306954	23.3863393994248	38.739027135896	34.644977072837	5.98662663142407	0.869064052600319	24.4098519151895	-38.0244115464602	72.5149401561328	-54.4006117986961	-14.4836236838709	49.9976648093083
-47.3191161520697	65.5213923093778	-50.3688596240008	34.0073764327573	-10.7221944888976	-38.1698857362767	-52.4020219386214	101.10173281524	27.9078894888953	-7.67245101696657	9.60942865730918	-63.5844146690352	-20.888006062001	-51.3854407813111	-48.3356973093801	-12.7553568035183	61.4550676801364	-17.8382625900699	-30.037236477794	-19.8714249046906	-2.58954523041488	NaN	-28.6958307065758	62.4242506625084	57.305144967616	45.0192912998743	86.9959579979918	-21.5290827337265	20.4475839643909	160.711080004442	6.11408801869231	50.1383969947667	-25.6243672896404	12.2570148525632	43.9954701608958	72.6624620522931	32.7334376321326	-0.0288388151785283	86.9959579979918	19.4237628254125	-1.052659954157	91.0912425539056	-20.505261594748	-1.052659954157	-35.8625786794251	54.2336815506806	5.09026687971384	-1.052659954157	21.4714051033694	-14.3623347608772
23.9380275569574	-5.54901498340924	58.5090429491113	35.1227678308895	71.7273723637584	64.6098103712561	-40.1200303755632	14.7868764237402	-68.5902783455723	-6.56580955376671	28.0052058383873	-22.8345226794862	23.9380275569574	-43.1704140866356	-25.8849063905586	3.60213614980799	-38.0864412348483	20.887643845885	-31.9856738127034	2.58534157945052	-27.9184955312736	NaN	93.292671908222	-9.1203229286534	23.6518354191467	6.24162629687791	27.7483552126217	25.7000953158842	2.14510650340289	-24.4822721541847	7.26575624524666	97.389191701697	9.31401614198417	11.3622760387217	-42.9166112248223	-48.037260966666	30.820745057728	59.4963836120531	87.1478922180095	-25.5064021025535	18.531185677303	-7.07206303191589	65.6411633022656	11.3622760387217	21.6035755224092	-28.5787919476597	-49.0613909150348	-22.4340122574472	48.2309541799968	49.2550841283656
-22.7478405952805	244.725282611064	37.2556357133672	-31.9009132525319	-34.9519374716156	-47.1560343479508	5.72838544950144	-36.9859536176715	-38.0029616906994	259.980403706483	-20.7138244492247	120.650297701657	8.77940966858522	3.69436930344558	-24.7818567413364	-21.7308325222526	23.0175226909762	0.643345084361803	-25.7988648143643	-26.8158728873922	-4.44169528077783	NaN	-44.8527056696269	16.6136309766194	-31.5349993962736	12.515875200203	44.2734824674303	60.664505573096	10.4669973119948	-13.0950984023997	-8.99734262598323	-47.9260225019393	-15.1439762906079	26.8580204176605	27.8824593617646	42.2246045792221	-22.3150488993366	38.1268488028056	-48.9504614460434	-26.412804675753	-38.7060720050023	-40.7549498932105	-28.4616825639612	26.8580204176605	-2.85070896135859	54.5178719084713	51.444555076159	-16.168415234712	-5.92402579367091	89.3487960080109
2.76941953337589	69.9060494483356	10.9071928564013	-14.5233487780531	-43.0055554086421	17.0105228486704	-18.5922354395658	-19.609457104944	-11.4716837819186	-7.40279712040589	-25.7127870972131	-38.9366687471294	-10.4544621165404	-44.0227770740203	-27.7472304279694	28.1999611678303	-8.42001878578407	64.8199411214448	70.9232711137138	1.75219786799771	-2.316688793515	NaN	-10.9237843435301	0.348445046355695	-26.2950062388288	-16.0475249752963	30.0661407106	-7.84953996447031	-19.1217693543561	-27.3197543651821	20.8434075734207	50.561103237665	17.769163194361	-19.1217693543561	-4.77529558541056	120.243975829686	46.462110732252	-26.2950062388288	-47.8147168922471	-29.3692506178886	60.8085845011975	37.2393775950727	-13.9980287225898	5.47218567812195	23.9176519524805	-26.2950062388288	93.6005245445015	62.858080753904	20.8434075734207	33.1403850896597
-17.4871904366113	8.96612859747193	-18.504625784076	-22.574367173935	-25.6266732163292	-2.22566022464019	-8.33027230942863	34.4020122840904	42.5414950638083	1.84408116521876	22.1927881145135	-42.9230741232297	-14.4348843942171	3.87895186014824	141.232723767888	-18.504625784076	138.180417725494	-27.6615439112587	-34.7835913435118	-29.6964146061881	-25.6266732163292	NaN	-45.6532290862066	17.9003356214703	-10.8012742465128	78.378727843292	33.276198050747	0.474358201623432	-4.65092927480213	60.9527504234451	88.6293027961431	50.702175470594	-11.8263317417979	29.1759680696066	-31.3024241522151	44.5518304988833	25.0757380884661	141.932292550969	99.9049352442794	-44.6281715909215	220.861719687923	2.52447319219366	-31.3024241522151	59.92769292816	67.1030953951557	45.5768879941684	15.8502206309001	-3.62587177951702	-20.0267917040788	312.091836768298
187.148142794014	-45.8935055358011	-1.11694428465751	-38.7699617003919	7.02424867009587	-42.8405581777685	-6.20518988137837	11.0948451474726	25.341932818291	-20.4522775521968	-5.18754076203419	22.2889854602584	-43.8582072971127	12.1124942668167	8.04189778944004	17.2007398635376	13.1301433861609	-1.11694428465751	-19.4346284328526	197.324633987456	3.97130131206335	NaN	6.75254971200498	-22.9830947689908	NaN	37.5135612440696	0.600347405592062	-9.65332310509613	-3.50112079868322	-10.678690156165	24.1837895801749	-18.8816265647155	35.4628271419319	-0.425019645476757	-33.236765279679	46.7418647036889	-9.65332310509613	21.1076884269684	0.600347405592062	6.75254971200498	-42.4650687392983	34.4374600908631	10.8540179162803	-6.57722195188967	-9.65332310509613	-8.62795605402731	-10.678690156165	-28.1099300243349	60.0716363675836	-7.60258900295849
-61.0795412097224	-21.382884947872	30.5281270868555	-11.2042551371411	-78.3832118879649	42.7424828597326	12.2065934275399	37.6531679543671	130.278699232018	19.3316342950515	75.3140982540714	21.3673602571977	14.2423193896861	42.7424828597326	24.420949200417	-34.6151037018221	36.635304973294	-12.2221181182142	-36.6508296639683	21.3673602571977	77.3498242162176	NaN	7.90615028429598	-6.45332482993587	16.1115646352856	31.4967165433912	-38.2493054400207	70.4724347105919	-46.4547197910103	-8.50467841768327	95.0886777635608	28.4196861617701	-32.0952446767785	19.1885950169067	45.856191657623	-13.6330623870518	-2.35061765444105	34.5737469250123	49.9588988331178	50.9845756269915	22.2656253985278	3.80344310880117	5.85479669654858	-12.6073855931781	-12.6073855931781	-41.3263358216418	12.0088574597908	43.8048380698756	-35.1722750583996	146.372517457246
-27.4042682286523	-43.6934991519827	-26.3861912959442	33.6803477338364	-51.8381146136478	1.10188588717574	89.6745790327844	-6.02465264178128	-5.00657570907314	-26.3861912959442	7.21034748342462	-14.1692681034464	-2.97042184365684	-24.3500374305279	-10.0969603726139	11.2826552142572	23.4995784067549	-38.603114488442	105.963809956115	7.21034748342462	18.4091937432142	NaN	7.00847457860484	10.0864347502128	-54.5507288535534	42.9180099140304	-10.4332997271733	-37.1089545477752	298.388704157487	11.1124214740821	100.373266450711	29.5801825037295	14.19038164569	273.765022784624	-47.3688217864682	9.06044802634345	-25.8231005852129	183.478191084125	49.0739302572463	159.880496435131	-18.6411935181277	93.1913593836263	-37.1089545477752	-2.22540593621889	-16.5892200703891	-6.3293528316961	92.165372659757	14.19038164569	-39.1609279955138	-31.9790209284287
-32.4098924194226	36.8338938333888	-73.1415313916647	-46.6659660597074	51.0899674736735	3.23029168128915	-5.93432708746531	-15.0989458562198	25.6326931160223	-34.4464743680347	-67.0317855458284	-51.7574209312376	-58.88545775138	-44.6293841110953	-37.5013472909529	-11.0257819589956	7.30345557851335	-21.2086917020561	-15.0989458562198	1.19370973267705	16.4680743472678	NaN	-21.5997585076539	73.8458477263046	8.16284988788156	-7.23160273049884	34.8465677597409	42.0306456483184	-14.4156806190764	199.054062355798	-14.4156806190764	90.2665971859103	9.18914672910692	-6.20530588927348	-13.389383777851	15.3469277764591	27.6624898711634	39.9780519658677	18.4258183001352	15.3469277764591	-29.8101332374568	-43.1519921733864	2.0050688405294	251.395201258292	14.3206309352337	-49.3097732207386	-26.7312427137807	10.2154435703323	-15.4419774603017	80.0036287736567
-7.88097375672486	-41.4916422522022	-1.76994312118352	222.301180181999	22.6741794209819	-12.9734992863426	16.5631487854405	38.9702611157588	-47.6026728877436	22.6741794209819	-3.80695333303063	-28.251075875196	20.6371692091347	-12.9734992863426	-17.0475197100369	-8.89947886264842	63.4143836579241	-4.82545843895419	-11.9549941804191	23.6926845269054	-5.84396354487775	NaN	-7.10779108080082	93.4997092381576	53.4620305397966	19.5839947181065	-27.6399340030372	11.371137549212	-5.05457678857718	-32.7729697335963	3.15828038031739	-30.7197554413727	13.4243518414356	47.3023876631257	23.6904233025538	-42.0124340486027	-18.4004696880308	-0.948148204129895	79.1272091925921	47.3023876631257	24.7170304486656	12.3977446953238	6.23810181865285	-50.2252912174973	-40.9858269024909	-11.2142196652481	30.8766733253366	77.0739949003685	-29.6931482952609	-13.2674339574717
2.3961926308913	-30.2028258528676	-39.3712998014248	-31.2215451804851	-37.3338611461898	-4.73484266243095	-64.8392829918614	12.583385907066	-14.9220359386056	-18.9969132490755	-5.75356199004842	-3.71612333481349	-34.2777031633374	57.4070363222344	57.4070363222344	-37.3338611461898	-5.75356199004842	-67.8954409747138	53.3321590117646	16.6582632175358	14.6208245623009	NaN	9.44677768060118	57.7119066994467	19.7159540675896	-26.4953396738582	-5.95698689988142	61.819577254242	5.33910712580582	-0.822398706387218	-18.2799985642675	-12.1184927320745	-19.3069162029663	-9.03773981597794	101.869365163497	-16.2261632868698	27.9312951771803	39.2273892028675	-24.4415043964605	256.933928607022	-27.5222573125571	-5.95698689988142	7.3929424032035	25.8774598997826	13.5544482353965	40.2543068415664	-4.93006926118258	93.6540240539061	-4.93006926118258	52.5773185059525
111.514246137145	14.7155503899055	31.0184886210195	-11.7767242356547	293.903367597733	-28.0796624667688	-21.966060630101	11.6587494715716	-10.7577905962101	-31.1364633851026	-24.0039279089902	38.1510240971319	-20.9471269906564	-22.9849942695456	-18.9092597117671	63.6243650832475	22.8670195054625	-45.4015343373274	-8.71992331732087	-7.70098967787625	39.1699577365765	NaN	278.70952968972	42.4470162836613	-0.696573120923302	13.6846233472716	45.5287012411316	-18.1594545465885	21.9024499005258	-26.3772810998427	-14.0505412699614	-29.458966057313	22.9296782196825	18.8207649430554	10.6029383898012	173.932241135729	-6.85994303586395	0.330655198233474	6.49402511317413	16.7663083047419	-9.94162799333428	-9.94162799333428	84.5633773690891	6.49402511317413	-3.77825807839363	6.49402511317413	37.3108746878774	-16.1049979082749	-44.8673908446646	166.741642901631
-22.8981614525358	-45.3194183646984	-31.0513457842313	43.3464612424899	-67.7406752768609	-2.51520062329715	-24.9364575354597	-50.415158572008	-4.55349670622101	-23.9173094939977	-10.6683849549926	49.4613494912615	55.5762377400331	44.3656092839518	39.2698690766421	16.8486121644796	-4.55349670622101	35.1932769107944	-11.6875329964545	9.71457587424606	10.733723915708	NaN	46.6961312535258	-31.3968470083449	-17.0112983811582	-15.983759193502	16.8974948114962	-42.699778072563	-9.81852406756485	55.9439839424315	3.53948537196567	34.3656610016515	47.723670441182	-13.9286808181896	79.577385258524	24.0902691250895	5.59456374727805	30.2555042510267	67.2469150066496	-20.0939159441268	0.456867808997086	119.651413577116	-8.79098487990865	-24.2040726947515	0.456867808997086	-14.9562200058458	-45.7823956355316	19.9801123744648	41.5584353152448	131.98188382899
-48.2953554286116	10.8276715275158	-10.5789416807372	42.4279100730322	24.0793844659582	-2.42404141092653	53.6408979440219	-40.1404551588009	-48.2953554286116	-6.50149154583187	143.344800911939	-40.1404551588009	-9.55957914701087	-22.8112920854532	15.9244841961475	35.2923723369479	73.0087860848222	-4.4627664783792	-10.5789416807372	-42.1791802262536	-40.1404551588009	NaN	-16.890297320318	-11.7510460984786	-34.3637514745717	-3.52824414353572	6.75025830014293	18.0566109881894	22.1680119656609	224.65451010613	30.3908139206038	0.583156833935743	79.7276256502613	47.8642680748575	-35.3916017189395	107.479582248194	11.8895095219823	56.0870700298004	26.2794129431324	-14.8345968315822	-14.8345968315822	257.545717925902	-24.085249030893	37.5857656311789	19.0844612325573	164.011345688426	-30.2523504971002	18.0566109881894	-43.6144036738824	-3.52824414353572
21.1174298554616	-9.46988363338306	-51.2725454014708	-43.1159284711122	-32.920157308164	28.2544696695254	-15.587346331152	-15.587346331152	151.623300741199	-61.468316564419	-49.2333911688811	31.3132010184098	-28.8418488429847	41.5089721813581	17.0391213902823	11.9412358088082	-49.2333911688811	-48.2138140525863	-1.31326670302448	50.6851662280115	-51.2725454014708	NaN	-31.1634838308791	40.8078204315147	41.8359819209775	18.1882676633338	-3.40312361538431	-21.9100304257141	-1.34680063645877	-23.9663534046397	-18.8255459573258	-23.9663534046397	68.5681806470095	10.9911372370945	-9.57209255216092	34.6388514947381	-23.9663534046397	40.8078204315147	17.1601061738711	-29.1071608519535	-13.684738510012	-27.050837873028	39.779658942052	207.369981724483	200.172851298244	149.792938314568	65.4836961786212	14.0756217054828	-15.7410614889375	-17.7973844678631
-21.6176518194974	-20.597860030273	-65.4686987561482	-16.5186928733752	-5.30098319190644	4.89693470033793	89.5396532059662	-27.7364025548441	-7.34056677035532	-22.6374436087219	62.0052748969064	40.5896473231932	6.9365182787868	22.2333951171534	-14.4791092949264	4.89693470033793	-43.0332793932106	-73.6270330699437	46.7083980585398	18.1542279602556	93.6188203628639	NaN	12.1491665583246	9.06374778898832	19.3484770201092	-16.648075288814	91.3415816379556	86.1992170223951	0.835964404091589	-0.192508519020502	134.537444408663	53.2880834828082	29.6332062512301	-39.27447959728	-22.8189128274865	-20.7619669812623	11.1206936352125	-21.7904399043744	-15.6196023657019	-22.8189128274865	5.97832901965204	-25.9043315968228	-3.27792728835678	89.2846357917314	36.8325167130148	338.175083184857	-3.27792728835678	5.97832901965204	116.024931792646	-19.7334940581502
-18.4704382425615	-27.6504972157119	-40.9105823991514	27.4298566231905	33.5498959386241	15.1897779923233	97.810308750677	-60.2907068980245	347.711914130882	-76.6108117391807	-15.4104185848447	12.1297583346065	24.3698369654737	16.2097845448956	-16.430425137417	1.92969280888384	-49.0706348197295	165.130741220447	-33.7705365311455	-35.81054963629	267.131396477673	NaN	11.2503285432681	-22.6995614578103	23.5957430891148	-20.6419923668359	8.16397490680644	-21.6707769123231	-11.3829314574508	13.3078976342426	41.0850803623976	52.4017103627571	-10.3541469119636	-31.9586223671953	-1.09508600257858	-5.21022418452748	-22.6995614578103	26.6820967255765	40.0562958169104	231.410221277534	13.3078976342426	41.0850803623976	32.8548039984998	9.19275945229367	7.13519036131922	385.727903100618	6.10640581583199	69.8910476360399	-50.4767441859654	-35.044976003657
-17.3623416224841	-15.3218988096932	-12.2612345905069	44.8711641676383	175.459504186256	-9.20057037132053	22.4262932269384	-27.5645556864386	118.327105428111	3.04208650542488	8.14319353740213	47.9318283868247	-17.3623416224841	-5.11968474573873	-37.7667697503931	-7.16012755852963	-17.3623416224841	-1.03879912015692	-10.220791777716	-2.05902052655237	-15.3218988096932	NaN	5.20546389208866	-8.17278874578836	6.23456024884843	87.5331724328703	73.1258234382335	44.31112544896	-7.14369238902859	29.9037764543232	-48.3075466594194	-19.4928486701458	-12.2891741728274	-31.8420049512631	58.7184744435967	-19.4928486701458	-27.725619524224	10.3509456758875	-5.08549967550905	-42.1329685188608	150.308050195216	50.4857035895186	-6.11459603226882	0.0599821082898057	-16.4055595998665	339.661779839014	-22.5801377404252	-20.5219450269056	-29.7838122377436	39.1656436651611
2.1140762276338	15.379748787399	16.4001851381502	65.3811299742064	225.58963704214	-6.04941457837558	30.6862940486666	-27.4785779441502	225.58963704214	-6.04941457837558	9.257130682892	92.9329114444881	-40.7442505039154	16.4001851381502	-22.3763961903943	37.8293485039248	192.935673818103	-20.335523488892	-21.3559598396432	-21.3559598396432	240.896182303408	NaN	40.3332681736658	33.127409673955	-3.93129118170035	17.686284317432	36.2156347452597	-20.401824895325	-2.90188282459881	-0.843066110395734	10.4804258177212	70.1861105296104	3.27456731801042	24.8921428171427	6.36279238931504	151.509370740632	16.6568759603304	-10.1077413243096	-32.7547251805434	23.8627344600412	-22.4606416095281	-8.04892461010651	-16.2841914669188	19.745101031635	30.0391846026504	284.30304880673	9.45101746061965	41.3626765307674	-35.8429502518481	-10.1077413243096
2.20632621925005	-19.2273528803799	-3.91758209492994	17.5160970047	410.466880497916	10.3715373048234	-24.3306098088632	-55.9708027654598	297.174576685586	63.4454093610499	26.70195947597	33.8465191758466	68.5486662895332	-37.5990778229199	37.9291247186333	5.26828037634004	-29.4338667373465	80.7964829178932	-20.2480042660766	-20.2480042660766	106.31276756031	NaN	51.798806362051	-2.77638261222994	-21.3113524525518	50.7690858153664	80.6309816692183	23.9963516015683	46.6502036286283	-1.74666206554539	53.8582474554201	-5.86554425228358	-52.2029688530881	-9.98442643902176	-12.0438675323909	11.6397050413537	-26.4599551859745	-37.7868811995045	-7.92498534565267	-1.74666206554539	-7.92498534565267	82.6904227625874	-8.95470589233721	43.5610419885746	44.5907625352592	416.31987988838	12.6694255880382	-17.1924702658136	76.5120994824801	3.40194066787734
54.3628071742017	-51.8073099998761	59.4671397306478	201.367584799848	427.999950306052	47.2167415951773	114.593931340265	4.34034812103047	399.415687989955	120.719130408	150.324259235387	-24.2439141950674	35.987209970996	95.1974676257701	210.555383401451	-51.8073099998761	26.7994113693931	2.29861509845205	-15.0561155934645	3.31948160974125	578.067327465566	NaN	-24.2814976949493	2.49935837275718	-46.9422220599317	1.46932544707616	46.790774177041	24.1300498120586	25.1600827377396	56.0610705081701	-20.1613659922252	-21.1913989179062	50.9109058797651	9.70958885252431	-17.0712672151822	63.2713009879373	-46.9422220599317	37.5204778459118	-25.3115306206303	35.4604119945498	-25.3115306206303	118.893078974712	115.802980197669	3.5293912984382	226.016503245538	170.394725258763	63.2713009879373	-2.65080625564791	40.6105766229549	-3.68083918132893
-29.2625906653361	47.3185389036243	-33.3469175756806	-19.0517733894747	582.36536415876	-24.1571820274054	-19.0517733894747	20.7704139863847	605.850243893241	-15.9885282067163	-11.9042012963717	-18.0306916618886	-53.7685521274034	88.1618080070698	-9.86203784119945	22.812577441557	-25.1782637549915	-55.8107155825756	-12.9252830239579	-44.5788165791281	355.685220634638	NaN	12.9300287284172	-19.010681593748	3.65691928004663	-43.7389734560694	-14.8892996166944	-2.52515368553372	124.207342108864	-13.858954122431	18.0817561997341	3.65691928004663	44.8707390505823	22.2031381767877	-4.58584467406051	31.4762476251582	7.7783012571002	-17.9803360994846	-33.4355185134355	-28.2837910421185	-21.0713725822748	43.8403935563189	20.1424471882609	-11.7982631339043	80.932831349801	18.0817561997341	-21.0713725822748	-43.7389734560694	-5.6161901683239	-19.010681593748
-11.8148488670157	40.2712998998704	-23.0491162481088	-29.1768984559778	305.808528907525	-1.60187852056748	-47.5602450795847	-33.2620865945571	270.063132694956	-29.1768984559778	147.507488537577	-10.7935518323709	47.4203791423842	-16.9213340402399	-14.8787399709502	-16.9213340402399	34.1435176920015	14.7388740337497	6.56849775659113	40.2712998998704	553.983708326218	NaN	-12.7060073585273	-1.36876657987988	-28.165881147592	-13.7366656111316	-0.338108327275567	39.8575635242926	-17.8592986215489	-0.338108327275567	5.8458411883503	-4.46074133769281	-43.6257549366566	-38.4724636736351	34.704272261271	-27.1352228949877	-38.4724636736351	73.8692858602349	58.4094120711702	104.789033438364	32.6429557560624	10.9991324513719	49.1334877977314	-23.0125898845704	69.7466528498176	21.305714977415	82.1145518810693	17.1830819669977	-23.0125898845704	-24.0432481371747
11.7693272003253	-42.370831723378	-15.8115084777877	47.5222623386199	142.522918563231	-17.8545333428331	1.55420287509827	-1.51033442246984	351.932967230386	19.9414266605069	-7.63940901760606	8.70478990275719	174.189803971435	-35.2202446957191	-1.51033442246984	-44.4138565884234	71.0170482866421	28.1135261206886	7.68327747023449	-17.8545333428331	267.147435331001	NaN	-15.676245238408	-0.211677225258573	56.4917388229561	-1.2426484261352	23.5006603949039	32.7794012027936	3.91220757824795	-27.016928448051	117.319039674677	-2.27361962701183	-13.6143028366548	-12.5833316357781	-9.49041803314825	-24.9549860462977	-14.6452740375314	35.8723148054235	14.2219195870143	-2.27361962701183	19.3767755913974	-7.42847563139499	48.2439692159431	-11.5523604349015	7.00512118087784	15.2528907878909	14.2219195870143	0.819293975618057	-20.8311012427912	-7.42847563139499
-39.2226847890485	-20.8315822060581	-54.5486036082072	-33.0923172613851	298.969257153719	73.1673865514482	-44.3313243954347	-4.48393546562225	451.206717424028	4.71161582587294	-60.6789711358706	-32.0705893401078	-26.9619497337216	56.8197398110123	17.9940788024771	180.448818285559	-12.6577588358402	-34.1140451826623	-20.8315822060581	-30.0271334975533	449.163261581474	NaN	-35.1488368556541	-41.3365428911746	-39.2739742126677	110.262254979077	-6.27287535655848	97.8868429080364	-13.4918657313324	24.6656548210439	21.5718018032837	1.97739935746883	9.19638973224273	-27.9298464808802	90.6678525332625	5.07125237522908	58.6980380164066	10.2276740714961	34.9784982135781	8.16510539298932	1.97739935746883	34.9784982135781	-29.992415159387	-27.9298464808802	84.480146497742	-21.7421404453597	26.7282234995508	33.9472138743247	30.8533608565644	142.232069495933
12.9800786794416	92.6916717547872	-26.8757178582312	-21.7660003534013	119.262202779902	54.8797622190463	-52.4243053823804	29.3311746948971	346.133659994348	11.9581351784756	-35.0512658659589	-20.7440568524354	50.7919882151825	43.6383837084207	-14.6123958466396	-29.9415483611291	-21.7660003534013	7.87036117461176	-12.5685088447076	-64.6876273939721	85.5380672480254	NaN	-7.17976821996628	12.4205874702845	113.517158925262	5.19940379492897	32.0209431605353	71.221654541037	-62.8860422869949	-29.8749169139409	13.4521851381925	-20.5905379027695	12.4205874702845	110.422365921539	4.16780612702103	-7.17976821996628	-4.08497521624246	-16.4641472311377	-8.21136588787421	16.5469781419163	17.5785758098242	-0.990182212518654	58.8424825261417	1.07301312329722	68.1268615373131	-9.24296355578215	-0.990182212518654	-10.2745612236901	11.3889898023766	-23.6853309064933
-34.966722959209	-38.0332004741484	-20.6564945561586	-12.479221182987	99.9582876981229	106.091242728002	-0.213311123229563	-19.6343353845122	589.572530916774	51.9168066307396	-24.7451312427444	-37.0110413025019	6.94180307829561	-8.39058449640119	-48.2547921906129	-8.39058449640119	16.1412356231137	3.87532556335625	-10.4349028396941	-17.5900170412193	114.268516101173	NaN	21.8382121013987	32.1573239715355	69.3061267040282	-18.406324192135	-13.2467682570666	73.4337714520829	9.45527785723446	-34.916903184354	-2.92765638692976	45.5721694027134	9.45527785723446	30.0935015975082	-7.0553011349845	-9.11912350901187	-30.7892584362992	113.678307745617	11.5191002312618	-15.310590631094	33.1892351585492	-26.6616136882445	-8.08721232199818	-4.99147876095713	-2.92765638692976	26.9977680364671	-36.9807255583814	-23.5658801272035	114.71021893263	23.902034475426
181.861341514677	-35.9045192944786	15.2142273743373	64.2882241764005	441.544574592262	29.5274764416057	-41.0163939613602	-37.9492691612313	316.814832720351	17.2589772410899	10.1023527074557	78.6014732436689	-5.2332712931891	-2.16614649306015	173.682342047667	13.1694775075846	-71.6876419626497	-63.5086424956392	-7.27802115994174	-2.16614649306015	249.338087117514	NaN	166.483024281142	16.810414253211	-36.8652803774953	-31.7041558937736	94.2272815090375	0.294815905301374	0.294815905301374	-2.80185878493169	-16.2207824426083	12.6815146662336	19.9070889434441	130.35515289509	31.261562807632	18.8748640466997	-15.1885575458639	63.2605346067069	10.6170648727449	31.261562807632	-0.73740899144298	-37.8975052742397	1.32704080204573	44.6804864653086	21.9715387369328	-26.5430314100518	-12.0918828556309	38.4871370848424	12.6815146662336	47.7771611555416
345.606242422289	93.0263182276213	123.704041814018	48.0323236342392	-2.07462489020912	117.568497096739	-25.5942129731134	-5.14239724884881	458.091228905745	114.500724738099	-11.2779419661282	-17.4134866834076	57.2356407101582	6.10610139949672	339.47069770501	-17.4134866834076	-51.1589826284442	-19.458668255834	-8.2101696074885	-22.5264406144737	12.2416461167761	NaN	45.8533387992676	-21.2616830235327	48.9509551910892	22.1049464619691	36.560489623803	58.2438043665538	42.7557224074461	1.45417051649205	56.1787267720061	-11.968833848068	15.909713678326	-6.80613986169876	-9.90375625352031	-39.847381374462	-8.87121745624646	-25.3918382126281	46.8858775965415	-23.3267606180804	158.400067702117	-31.5870709962712	2.4867093137659	46.8858775965415	31.3977956374337	44.8208000019938	-22.2942218208065	52.0485715829107	-10.9362950507942	-65.6608513063082
283.380013096463	23.5871036218759	-5.05148482414162	-11.1883252054311	-41.8725271118784	18.4730699708013	-32.6672665399442	8.24500266865221	1156.8569607	286.448433287108	7.2221959384373	24.6099103520908	-42.8953338420933	11.3134228592969	160.643205470674	46.0888516866039	-23.46200596801	25.6327170823057	30.7467507333802	26.6555238125206	59.3853391793977	NaN	0.548524686205939	62.5196980127837	50.1254633474681	23.2712882392844	26.3698469056133	-25.2727975332014	133.786547338348	32.5669642382711	27.4026997943896	8.8113477964163	16.0413180178504	13.9756122402978	-24.2399446444251	129.655135783243	66.6511095678888	26.3698469056133	88.341020232191	8.8113477964163	-29.4042090883066	-27.338503310754	7.77849490764001	-8.74715131278072	-23.2070917556489	24.3041411280607	4.67993624131112	-2.55003398012295	-14.9442686454385	-2.55003398012295
415.501822600732	-14.1677388836998	-10.0756478219433	-26.4440120689693	114.73312956163	39.0294449191347	-43.8353990814344	-66.3418999210951	643.635899293657	306.038386698746	10.3848074868392	97.3417425491647	17.5459668449131	28.7992172647434	442.10041450215	-22.3519210072128	98.3647653146039	-36.6742397233605	-16.213784414578	-2.9144884638694	10.3848074868392	NaN	23.4051726480668	12.0403337623805	13.0735009338066	-22.0541828946781	20.3056711337887	0.675494876694336	39.9358473908831	43.0353489051611	45.1016832480132	-10.6893440089919	-22.0541828946781	22.3720054766407	-22.0541828946781	-22.0541828946781	32.7036771909009	22.3720054766407	-8.62300966613984	87.4615372764799	4.80816356239841	2.74182921954637	-6.5566753232878	-9.65617683756586	16.1730024480846	-22.0541828946781	32.7036771909009	-18.9546813804	49.2343519337172	48.2011847622912
319.497184009822	-42.7293837382429	-32.496994818806	353.264067443964	6.38608307505409	64.7106999158443	17.6417108864347	-23.2878447913128	345.078156308415	136.337422351902	-43.7526226301866	-31.4737559268623	29.9205775897589	4.33960529116672	263.21904495292	-1.79982806049541	-8.96250030410122	8.43256085894147	20.7114275622657	87.2219555386054	-53.9850115496235	NaN	-25.0344987737401	-41.5702051001011	-49.8380582632817	-9.53227409277661	-3.33138422039122	49.3761796948846	-30.2019070007279	36.9743999501138	16.3047670421625	5.96995058818687	19.4052119783552	209.565834731507	42.1418081771017	11.1373588151747	-29.1684253553303	1.83602400659661	-16.7666456105596	-25.0344987737401	69.0123309574384	9.07039552437957	13.2043221059698	12.1708404605723	29.7400284323309	-18.8336089013547	-3.33138422039122	47.3092164040895	-28.1349437099328	26.6395834961382
435.307180183663	-4.77851702451708	-40.5994458670434	-9.8957925734494	-9.8957925734494	1.36221363420171	74.0275264290407	-9.8957925734494	375.946783816048	309.422201679928	4.43257896356111	24.9016811592904	17.7374953907852	-42.6463560866163	875.392877391843	6.47948918313404	33.0893220375821	73.0040713192543	16.7140402809987	33.0893220375821	-10.9192476832359	NaN	7.13244507551557	-6.3069069657384	-26.9828331830522	-38.3545926025748	-45.5911667786346	48.4842975101432	25.740778671098	51.5856864427402	255.243559683281	98.1065204316963	-20.7800553178581	-39.3883889134405	31.9435565362921	-35.2532036699777	-21.8138516287238	14.3690192515754	68.1264274165913	-17.678666385261	-35.2532036699777	-39.3883889134405	-28.0166294939179	6.09864876464988	-24.9152405613208	-1.13792541140995	-11.4758885200669	14.3690192515754	44.3491122666804	-13.5434811417982
332.100446024409	-7.75846509201399	-31.3029077295975	-20.0425221203184	-4.68745083493788	30.1173774119247	28.070034573874	-10.8294793490901	715.977228158923	441.633287860124	82.3246197822186	39.3304201831531	228.709632702847	-57.9183646242571	763.06611343409	-8.78213651103936	23.9753488977725	35.2357345070516	-45.6343075959527	-4.68745083493788	1.45457767921434	NaN	8.29564767078646	-8.25013101729933	66.2058730790867	43.4554273829688	23.8073151908669	11.3979811748025	-22.7276873693744	2.09098066275429	14.5003146788186	-11.3524645213154	33.1143157029152	-33.068799049428	-32.0346878814227	19.6708705188454	41.387205046958	5.19331416677037	17.6026481828347	-15.4889091933369	-15.4889091933369	27.9437598628883	-18.591242697353	97.2292081192476	13.4662035108133	4.15920299876501	-16.5230203613422	34.1484268709205	83.7857629351779	124.116098487387
481.750368223037	1.54698077512353	1.54698077512353	44.5502692032949	25.096400628646	27.1441762680827	-13.811336520652	-30.1935416361458	499.156461158249	495.060909879376	36.359166645548	-14.8352243403703	114.174640944144	28.1680640878011	825.776675648408	3.59475641456027	15.8814102511807	-13.811336520652	8.7141955131521	1.54698077512353	-42.4801954727662	NaN	-23.6420799225472	59.1120174367939	16.7005425401316	125.315295324267	5.32185415322216	-9.16011288466253	-2.95355558271195	5.32185415322216	13.5972638891563	15.6661163231398	36.3546406629751	15.6661163231398	-18.4699488375884	-60.8814237342507	-1.91912936572019	28.079230927041	32.216935795008	58.0775912198021	-11.2289653186461	17.7349687571233	-3.98798179970372	-24.676506139539	13.5972638891563	16.7005425401316	71.525132040695	-0.884703148728425	41.5267717479339	122.212016673291
461.462259000335	47.7241169832561	-35.2283322825445	9.83225744208792	47.7241169832561	-5.52930723676404	43.6276997355622	-20.890871915616	768.693552577374	440.980172761866	3.68763157054713	25.1938221209399	48.7482212951795	-35.2283322825445	649.897452394253	93.8088110198119	-31.1319150348506	3.68763157054713	-16.7944546679221	-21.9149762275395	NaN	-33.1801236586976	-11.1053908433037	2.3462481107001	-32.8349614613098	40.6316820567108	9.58943831670213	-39.0434102093115	-4.89694209530193	15.7978870647039	-3.86220063730164	66.5002185067181	-8.0011664693028	44.770647888712	45.8053893467123	49.9443551787134	159.626949726744	49.9443551787134	-52.4950491633153	-14.2096152173045	-15.2443566753048	7.51995540070155	-1.79271772130106	-20.4180639653063	-15.2443566753048	29.2495260187076	123.410998696734	3.38098956870039	14.7631456067036	121.341515780733
647.054068508932	-26.949080860828	-38.216610713514	-64.8489540016808	16.0723967585184	-13.6329092167446	-2.36537936405866	2.75622511443496	589.692098349804	209.669046045577	199.42583708859	41.6804191509865	103.13967289291	-19.778834590937	802.750844655138	11.9751131757235	6.85350869722986	19.1453594456145	8.9021504886273	-47.4354987748025	-68.9462375844757	46.8020236294801	23.1751363833668	15.9297381449209	-18.2271392648952	-32.717935741787	-15.1219685912756	0.403884776822683	-0.631172114383868	-22.3673668297214	37.6659328602585	-12.0167979176559	15.9297381449209	14.8946812537144	29.3854777306061	30.4205346218127	-20.2972530473083	27.315363948193	-2.70128589679697	52.1567293371502	-14.086911700069	-28.5777081769607	-4.77139967921007	7.64928301526854	-67.9098700428097	12.8245674713013	108.049801462304	25.2452501657799	37.6659328602585	40.7711035338782
656.503932550386	-25.8380898037164	-40.181615799148	28.4624014647031	2.84896218714674	74.5665921643047	-54.5251417945796	-30.9607776592277	736.417863096362	197.511100696575	65.3457540243844	44.8550026023392	205.707401265393	12.069800327067	1123.69306497301	17.1924881825783	106.327256868475	18.2170257536806	-8.42095109497808	2.84896218714674	-3.2982632394668	22.3151760380896	-7.75189824880105	-30.5300936181012	85.4316282619723	-11.8933883159465	-14.9995058663056	27.4507673219355	34.6983749394401	15.0262971204991	-31.5654661348876	47.1228451408766	-20.1763684502375	-13.9641333495193	4.6725719526354	32.6276299058674	39.875237523372	4.6725719526354	61.6180603758858	13.9909246037127	74.0425305773222	1.56645440227629	-13.9641333495193	-7.75189824880105	13.9909246037127	49.1935901744493	-30.5300936181012	-4.64578069844193	-25.3532310341693	67.830295476604
301.145250915587	-11.40482223304	-22.6771199531544	48.0309293821087	9.09026453080438	105.417172320873	-0.132524512925596	7.04075585441994	562.457607154603	855.537347877578	81.847822542452	-40.0979437024222	341.110670105083	55.2042097494543	1057.41395250145	8.06551019261216	8.06551019261216	39.832894676571	-44.196961055191	-50.3454870843443	-60.5930304662665	9.09026453080438	-5.55577341785014	62.7996566865918	26.5505649645392	38.9788249835287	-13.8412800971764	-5.55577341785014	-1.413020078187	50.3713966676023	44.1572666581076	157.047295163928	-8.6628384225975	-10.7342150924291	-33.5193584605764	-1.413020078187	-43.8762418097342	-23.1624751114185	-12.8055917622606	-11.7699034273449	20.3364349550445	-42.8405534748184	127.012333451371	402.50543053897	34.8360716438655	-15.912656767008	26.5505649645392	34.8360716438655	-2.44870841310278	80.4063583801601
650.816350603812	-32.8394378130779	4.05952527988773	-19.5148122517292	-0.040359508219561	-24.6396682368633	-12.3400138725414	-47.1890345714534	297.201287629559	882.459841131874	15.3342084471828	19.4340932352901	50.1832291460947	152.680348848777	457.096794365743	77.8574514658189	141.405665681482	7.13443887096819	-10.2900714784878	19.4340932352901	-42.0641785863193	9.18438126502184	-22.0063866406465	8.03773938671403	69.1619957872061	-25.1143996779596	34.9738523767614	300.190964894151	57.7659479837245	-29.2584170610438	19.4337871901956	-7.50232579985175	50.5139175633272	9.07374373248508	-24.0783953321886	-46.8704909391517	0.785708966316666	3.89372200362982	-3.35830841676754	-27.1864083695017	-6.4663214540807	-20.9703822948754	44.2978914887009	-33.4024344441281	14.2537654613403	-31.330425752586	-29.2584170610438	19.4337871901956	79.5220392449166	19.4337871901956
916.57004852462	342.464685832601	26.7067363519899	80.0165200305346	74.8905792922129	27.7319244996542	-32.7541762125407	-28.6534236218835	752.539944898329	291.205278449385	7.22816154636778	55.4120044865909	35.9334296809688	-27.6282354742191	1094.95278621821	-5.07409622560407	183.560522944631	33.8830533856401	-38.9053050985267	66.6890741108984	-36.854928803198	47.2104993052763	40.2933199627111	27.8574733683674	-40.5396829005225	91.0730268896142	91.0730268896142	-33.2854390538221	48.5838843589402	35.1117172150679	93.1456679886715	139.78009271746	24.7485117197815	76.5645391962133	20.603229521667	24.7485117197815	-28.1038363061789	23.7121911702529	-6.34110476607755	-33.2854390538221	27.8574733683674	6.09474182826608	0.913139080622904	-27.0675157566503	98.3272707363147	0.913139080622904	-13.595348612778	56.8744487551692	-3.23214311749164	-18.7769513604212
621.539632813458	23.7284069484156	9.37273428613327	24.7538121385786	-39.8467148416919	-14.2115850876163	65.7700197450995	-39.8467148416919	561.04072659384	380.569413125148	-10.1099643269642	15.5251654271114	21.6775965680895	5.27111352548117	329.299153616997	-15.2369902777793	598.980718629872	53.4651574631433	71.9224508860777	110.887848112273	-27.5418525597356	-53.1769823138112	2.07728395213208	-15.5455441360767	51.8358573776627	-41.4614677952072	2.07728395213208	26.9565706648974	52.8724943240279	13.4802903621495	15.55356425488	18.6634750939756	20.7367489867061	285.079170309838	44.5793987531062	0.0040100594016401	66.3487746267758	-9.32572245788535	61.1655898949497	205.258125439715	12.4436534157843	145.133182550533	39.3962140212801	16.5902012012452	18.6634750939756	-34.2050091706507	-8.28908551152013	210.441310171542	-19.6920919215376	61.1655898949497
466.894527386912	164.335941635433	41.2612626856788	-18.2248321400358	-42.8397679299866	-20.2760767891983	15.6207045711466	5.36448132533379	783.811825682529	269.975041067305	31.0050394398659	-0.78925262215392	165.361563960014	4.33885900075251	755.094400594253	-29.5066777104299	252.539461549424	-21.3016991137796	-4.89174192047906	-14.1223428417106	21.7744385186344	58.6968422035606	104.86358645881	20.8703500057355	17.7594893963624	5.31604695886992	18.7964429328201	117.307028896302	202.337218885835	-43.4207692546424	43.6833278078051	-30.9773268171499	30.2029318338549	20.8703500057355	-11.2752096244534	414.912693859665	184.709008766053	55.0898167088399	130.787424870253	18.7964429328201	-4.01653486924945	-13.3491166973688	27.0920712244818	82.0506086567403	94.4940510942328	20.8703500057355	-32.0142803536076	452.243021172142	44.7202813442628	-8.16434901508029
683.537831871847	139.842869853765	112.145201977373	13.6646050835315	49.5689893677444	-14.0330627928613	-26.3431374045915	7.50956777766642	697.899585585532	699.951264687487	-8.90386503797378	-17.1105814457939	55.7240266736095	18.7938028384191	1095.92533136481	47.5173102657894	409.638671760851	6.4837282266889	25.9746796952616	-18.1364209967714	-61.2216821378269	23.9230005933066	49.010331293045	-5.96499566606529	42.7867093731457	6.48224817373326	-3.89045502609886	0.258626253833989	149.625552331417	-12.1886175859646	-45.3812678254274	70.7930080126924	1.2958965738172	2.33316689380041	13.7431404136157	23.0785732934647	-2.85318470611565	14.780410733599	-37.0831052655617	30.3394655333471	-39.1576459055281	-1.81591438613244	89.4638737723902	19.966762333515	89.4638737723902	-2.85318470611565	150.6628226514	445.247593526632	8.55678881369969	-1.81591438613244
952.601826067327	410.843799018763	-5.7352899617621	-27.2824842193754	54.8020653334373	-23.1782567417348	-8.81346056999257	-62.1684177793209	444.703675709298	540.126964564443	-13.9437449170434	-33.4388254358364	-38.5691097828872	58.9062928110779	666.331959501892	-71.4029296040123	271.300064778981	-38.5691097828872	-46.7775647381685	17.8640180346716	-31.3867116970161	49.6717809863865	84.4306221290915	6.61157484516156	80.2802729406152	118.671002934021	-21.4032821770532	103.107193477235	220.354558051689	68.8668126723055	5.57398754804249	-3.7642981260291	295.060843444262	-44.2302027136727	-13.1025838001007	130.08446320233	31.5136699760191	-22.4408694741723	40.8519556500907	15.9498605192332	104.144780774354	10.7619240336378	185.076589949641	32.5512572731382	-13.1025838001007	41.8895429472098	-5.83947272026723	595.961159608791	22.1753843019475	-0.651536234671905
428.469825462951	28.2228562872357	39.5118733665507	-25.1434062695264	10.7761935282942	9.74991924835649	387.418854265442	26.1703077273602	919.028931273186	1221.77984385482	-4.61792067077174	-4.61792067077174	33.3542276869243	-38.4849719087169	572.148224654233	-11.8018406303359	208.847129556276	-24.1171319895886	240.661632234346	34.380501966862	-78.5096688262884	12.8287420881697	23.3474520707376	72.1289620687501	10.8925984542238	34.7644012192086	33.7264967511658	9.85469398618095	-11.9412998427182	11.9305029222666	-6.75177750250414	51.3708727078937	36.8402101552942	-4.6759685664185	-20.2445355870608	117.796758662634	-1.56225516229005	16.0821207944379	11.9305029222666	58.6362039841934	77.3184844089642	-2.60015963033286	65.9015352604931	57.5982995161506	54.4845861120221	381.42449354551	1.55145824183841	236.117868019515	-26.4719623953177	25.4232610068232
800.242988028395	86.8311991083412	41.6655606731148	-13.7649955882994	20.1092332381204	3.68536471621987	12.9237907597889	84.7782155431036	251.069884327346	682.196433027235	31.400642846927	108.387526543336	35.5066099774021	-8.63253667520551	453.288765503246	35.5066099774021	175.109492413556	86.8311991083412	31.400642846927	0.605889368363523	-74.3280107628076	18.0562496728828	-15.9704148675744	-11.8175275358455	70.2019972658011	67.0873317670044	53.5904479388853	53.5904479388853	127.304198077074	73.3166627645978	20.3673492850538	20.3673492850538	169.871293227296	-23.2379676981001	32.8260112802406	279.922807518113	233.202825036162	14.1380182874604	13.0997964545282	-2.47353103945538	28.6731239485117	-41.9259606908803	93.0428775903103	-7.66464020411656	7.90868728986697	71.2402190987333	-24.2761895310323	872.747474122419	25.558458449715	70.2019972658011
823.09257858499	128.010330009423	25.3393922582313	-3.40847031210233	-28.0494953723883	-11.6221453321977	-36.2631703924836	29.446229768279	668.059462580691	591.056259267297	246.081908423293	47.9269985634935	39.7133235433981	23.2859735032075	935.003900733789	63.3276392261722	256.349002198412	57.1673829611007	-22.9159484848287	-6.48859844463807	-3.40847031210233	37.6599047883743	-20.0019946486722	-4.42390376919266	-8.57806133705387	-11.6936795129498	0.768793190633846	35.0405931254888	18.423962854044	19.4625022460093	82.8134051558927	59.965538532656	219.900604895312	7.00002954242566	52.6957627888989	186.667344352423	42.3103688692459	8.03856893439096	-4.42390376919266	-23.1176128245681	-13.7707582968804	25.6937385978011	100.468574819303	15.3083446781481	39.19475069335	364.257580378489	44.3874476531765	370.488816730281	36.0791325174541	34.0020537335235
843.89800434141	13.1140090186995	158.937652202661	1.8178113072659	-7.42453227481617	33.6525503122153	-43.3669795384687	-9.47838640416774	343.784523844303	1053.39112553527	721.693683644992	-36.1784900857382	79.8642682226256	13.1140090186995	598.462435883897	61.3795810584615	272.926556381673	-19.7476570509256	2.84473837194168	338.649888520924	-87.5248433195274	82.945049416653	-21.9583271577346	51.8005301600009	-37.5411843375379	14.401672928473	-14.6863271404931	-18.8417557217739	132.831387494978	-35.4634700468974	41.4119587067987	21.6736729457146	216.978816265915	-8.45318426857176	68.4222444851244	400.856530987594	17.5182443644337	-16.7640414311335	-6.37546997793133	49.7228158693604	26.8679586723156	-19.8806128670942	150.491958965422	-37.5411843375379	8.16853005655172	165.035958999905	-14.6863271404931	241.911387753601	-16.7640414311335	153.608530401382
425.094261169083	32.7249306964887	233.018175309462	17.3177580339523	112.842228541678	40.9420894498415	-5.27942853776781	7.04630959226134	479.532937910045	669.554734081328	328.542645817188	134.412270269229	65.5935657098998	14.236323501445	694.206210341386	36.8335100731651	482.614372442553	35.806365228996	-21.7137460444733	-1.17084916109143	-21.7137460444733	60.4578414890543	47.7872242699882	-31.1900828113425	19.7294967542523	-38.4643084635703	42.5913488041112	-25.9942073454654	-35.3467831840441	-47.8168843021489	-25.9942073454654	130.921231724021	495.671689428587	63.3748506676193	-18.7199816932376	587.119097628023	-44.6993590226227	25.9645473133048	-29.1117326249917	-20.7983318795884	70.6490763198471	11.4160960088491	2.06352017027047	41.5521737109358	27.0037224064802	108.059379674162	-43.6601839294473	337.717075265926	14.5336212883753	98.706803835583
720.129937312304	-7.24286565151942	91.383955089338	-5.18814021941822	10.2223005213407	11.2496632373913	37.9610938547069	150.970992620273	381.100241015607	671.843889657926	421.16738694158	49.2620837312635	30.7695548423527	-37.0363844169868	779.716974843239	-32.9269335527844	64.6725244720224	-39.091109849088	-10.3249537996712	74.9461516325284	35.9063684226057	271.172430398193	-21.7166128098078	31.2975422113766	-47.7039437025453	26.1000760328291	-28.9930654597743	0.112745140091643	-3.00573456703685	-54.9803963525118	101.983082239623	28.1790625042481	496.990511809232	56.2453798684046	-13.4006669241318	185.142541096382	0.112745140091643	4.27071808292964	15.7051436757341	75.9957513468851	10.5076774971866	41.6924745684716	245.433148767533	90.548656646818	47.9294339827286	415.910039423891	-74.7307678309923	395.120174709701	3.23122484722014	197.616459924896
438.818040757992	16.4823811221836	58.6131890177266	-4.0692324853983	77.1096412645503	188.088354745493	-14.3450392891893	-14.3450392891893	685.437404048976	609.396433700922	168.56432181829	48.3373822139356	90.4681901094786	24.7030265652164	435.735298716855	-16.4002006499475	-41.0621369790458	75.0544799037921	50.3925435746938	-21.5381040518429	-0.986490444261012	132.598998005022	-49.6705570746377	-24.715079320205	-34.0733834781173	43.9124845044846	-15.3567751622928	32.4745572003697	79.2660779899308	58.4698465279037	33.5143687734711	-34.0733834781173	599.17186454061	-23.6752677471037	-12.2373404429887	336.099536545967	2.32002158043028	15.8375720307479	-10.157717296786	-13.2771520160901	-9.11790572368467	65.7485275396132	58.4698465279037	56.3902233817009	182.207423726965	160.371380691837	-25.7548908933064	320.502362949446	-15.3567751622928	207.162901481398
307.445368760701	-8.0888435638263	6.30033875716191	18.6339236037232	250.916438213961	66.9404642527551	-19.3946296731742	-36.8672082058027	605.507002552599	1160.51832064786	233.443859681333	29.9397097130711	177.942727871807	-13.2278372498935	333.140337191037	42.2732945596324	-38.9228056802296	103.941218792439	48.4400869829131	43.3010932968459	156.358954390325	-7.06104482661285	99.1804899634928	60.6956760588805	98.1403598579627	-10.0331711171636	19.0904718376781	-6.91278080057343	13.8898213100278	30.5319029985088	-6.91278080057343	-1.71213027292312	644.208665261245	123.103482390684	23.2509922597983	548.516695552479	-7.95291090610349	41.9733341593394	-26.6752528056446	104.381140491143	8.68917078237748	26.3713825763885	191.752069355668	31.5720331040388	82.5384082750118	107.501530807733	43.0134642648695	892.799760482929	20.1306019432082	281.203258431253
302.463006343187	-9.0261103004138	104.055747226966	-5.94205964057617	367.228070199777	25.9264638444126	-28.5584311460521	-9.0261103004138	501.89828234602	1037.49508027115	303.491023229799	293.210854363674	849.367990021059	86.5794601545526	834.975753608483	-37.810583125565	-0.801975207513462	-3.88602586735109	18.7303456381248	1.25405856571162	568.719379975835	-26.502397372827	2.57683739006733	57.720625548337	-36.9602182705789	272.053085182366	17.1431210545159	48.3565860497629	6.73863272276693	-13.0298951075562	95.1767835426334	10.9004280554665	389.62380333113	78.529602211835	126.39024853788	526.963049310217	30.6689558857896	51.4779325492876	-7.82765094168167	129.511595037405	8.81953038911673	-34.8793206042291	677.828130120577	-19.2725881066056	17.1431210545159	33.7903023853143	105.581271874382	437.484449657176	93.0958858762836	440.6057961567
225.502069467908	-17.1614208900333	175.118548164776	-20.2461262759393	624.457299378422	23.9679842553805	-3.79436421777379	8.54445732585035	357.116165933232	665.586704523836	305.704409501465	660.445528880659	530.887902672606	90.803267616678	840.386676391845	56.8715083717116	2.37504655403828	1.34681142540294	54.8150381144409	24.9962193840159	1221.86190911556	33.2221004130986	139.045939439602	9.99073766889345	-7.70231418676822	100.537532459633	-4.58001091812204	-7.70231418676822	-18.1099917489221	-20.1915272613529	-24.3545982862145	5.82766664403188	337.832580876742	20.3984152310474	2.7053633753857	770.791967462345	9.99073766889345	-14.987688480276	1.66459561917031	14.153808693755	-18.1099917489221	83.8852483601863	609.472965248959	-41.0068823856608	55.7845189423707	93.2521581661248	-37.8845791170146	315.976457996219	7.90920215646266	217.103521155756
337.743886187705	7.61032445529003	110.455670789376	1.43960367524489	696.674144893663	-4.73111710480024	32.2932075754706	-5.7595705681411	221.528644830188	1003.15327696924	610.284053973032	314.089456530865	396.365733598133	42.5777422088791	564.003648122693	302.776468434116	233.870086390278	31.2647541121297	66.2321718657188	100.171136155967	2067.60261152702	6.58187099194917	-0.289292446908147	35.1076612973551	-3.41255307140197	123.600045658013	-9.65907432038961	-33.6040724415089	12.2037500510671	64.2580937926308	22.6146187993799	-3.41255307140197	872.141508661699	9.08048942657331	-0.289292446908147	448.419150605371	-41.9327674401591	19.491358174886	-36.7273330660027	29.9022269231988	-10.7001611952209	-12.7823349448834	334.940681248762	143.380696279808	0.751794427923126	106.942655660713	41.3541825463428	97.5728737872315	-9.65907432038961	98.6139606620628
52.9660298797415	13.8764980297926	96.1702492928428	52.9660298797415	704.115336748626	51.9373579889533	4.61845101269949	-13.8976430214868	193.894078917715	1096.0393271389	362.596269006968	346.137518754358	335.850799846476	62.2240768968346	368.768300351696	22.1058731560976	215.496188624266	43.7079828626483	-9.78295545833429	6.67579479427574	2048.58949800871	70.4534520231396	-10.5756285904427	-1.20297288762026	22.7493694640372	150.842330735945	-1.20297288762026	-6.41000383363275	125.848582195085	2.96265186918974	-36.6107833205052	229.989201115335	598.646992093019	76.9024913025672	61.2813984645297	400.779816144544	-16.8240657256577	6.08687043679723	139.386862654717	7.12827662599973	-41.8178142665177	-16.8240657256577	271.645448683434	67.5298355997447	-42.8592204557202	92.5235841406046	-10.5756285904427	383.075910928102	26.9149942208472	33.1634313560622
318.523553044961	107.601018782527	294.859073591127	15.0008817892637	451.250416068639	169.334443444703	-7.63470725353401	0.596416034756085	233.125648928951	1069.61355310143	547.966114706047	542.821662650866	898.817744869413	9.85642973408244	383.343648940245	-36.4436387625493	272.223484548329	56.1564982307142	4.71197767890113	25.2897858996264	1464.70747093936	-6.60581684249775	-16.7013737678665	39.5518140056329	60.3863279958178	206.227925927112	-28.1603564624682	34.3431855080866	84.3460190845305	-12.5344709698295	-23.9934536644312	-7.32584247228326	344.777443961842	138.515755459011	3.09141452280921	516.662184380868	44.7604425031791	7.2583173208462	39.5518140056329	128.098498463919	59.3446022963086	33.3014598085774	282.273901991287	85.3877447840397	10.3834944193739	106.222258774225	34.3431855080866	67.6784078923825	-6.28411677277402	13.5086715179017
2.74732604090131	-60.0283244319079	178.724969169596	-5.485546152254	728.269188062713	21.2712884755008	36.707923837667	20.2421794513563	347.49884912928	657.260665396748	256.937255004571	457.613514712732	1053.46763969235	0.689107992612486	792.073947559667	-18.8639634661314	155.055461614275	28.4750516445116	-1.36911005567634	59.3483223688441	1089.4864555374	21.2712884755008	124.097523299247	42.8179816365574	11.5566194585999	215.797519021255	11.5566194585999	-28.0411059668129	-23.8729243430852	-15.5365610956299	90.7520703094255	4.26230161707651	372.104329911043	-6.15815244224265	70.9532075967191	632.615681394022	-22.8308789371533	-21.7888335312214	114.71911464586	75.1213892204468	120.971387081451	28.2293459535106	187.662293061094	40.7338908246936	14.6827556763957	231.428200110234	64.7009351611276	85.5418432797659	11.5566194585999	60.5327535374
385.750410432467	-11.5700934138429	340.459990304908	2.84049480856216	1032.16822498035	124.301166968833	-13.6287488741864	-35.2446312077939	392.955704543669	1074.37066191739	512.357721243596	586.469317815965	886.003687295955	-46.5672362396836	928.206124232998	3.86982253873394	176.796881207594	14.1630998404518	-19.8047152552171	3.86982253873394	277.670998764429	-28.0393370965914	160.746338613305	301.465655281207	3.34917700698568	139.899032440283	25.2388484886593	123.221187501865	7.51863824159018	58.5945383654953	23.154117871357	45.0437893530307	461.98991281348	284.787810342789	16.8999260194503	460.947547504829	58.5945383654953	-38.3454353390593	2.30681169833456	76.3147486125644	-22.7099557092924	-2.90501484492106	245.177928614046	-34.1759741044548	124.263552810516	483.879584295154	-26.8794169438969	-1.86264953626994	35.6625015751705	260.813408243813
624.779806808345	96.6224373402181	317.974941113409	11.1700754184745	506.381955952917	6.0223427725863	11.1700754184745	-35.1595183945191	208.84300902058	1184.85311868098	725.675366667753	419.900047501995	784.359518830878	123.390647098837	666.991214504628	-31.0413322778085	192.370264553738	146.040670740745	67.7951345232444	66.7655879940667	2123.79955329098	7.05188930176393	130.685796740633	370.503440545607	41.0148516657294	94.1918074659629	5.5635477989071	2.43549157536396	55.6124473755974	83.7649533874857	96.2771782816583	19.1184581009274	239.125079156795	70.2100430854654	-29.8877560679152	551.93070151111	7.64891861460253	2.43549157536396	172.393213054541	398.655946557496	74.3807847168563	-17.3755311737426	586.339319970084	37.8867954421863	300.64351821981	596.766174048561	30.5879975872523	13.9050310616888	10.7769748381457	1.39280616751624
364.474614044302	85.4081848933397	491.135760854517	-4.1814067529101	276.944553240494	27.741321304949	18.4734325139577	5.08648203808126	381.980626205063	911.280052712792	528.207316018482	619.856438507175	575.57652539466	115.271382108756	789.767733008683	22.5924941988427	62.7533456264719	35.9794446747191	-39.193431074433	-9.33023385901641	1847.33682060292	1.99718577441747	669.044895175147	306.078910286589	-13.0808350464527	73.4886383608756	43.2414729534958	-8.9088122316417	38.0264444349821	56.8005471016316	211.165391249639	12.9943075461161	940.226378137862	128.767940657121	0.478239101683055	858.871933249047	9.86529043500781	70.3596212497674	48.4565014720096	101.64979236085	73.4886383608756	47.4134957683068	601.249524434468	-19.3388692686692	206.993368434828	559.529296286358	-22.4678863797775	183.004237249664	18.2093360646298	28.6393931016573
352.28495262233	88.6089445936514	317.265482806021	66.9792720600489	331.685264495089	-10.2695584171029	27.839864618292	59.7693812155147	481.033003417583	1191.72224380738	903.326610026012	519.142426452977	1367.84957729529	106.118679501806	576.821553209251	109.208632720892	8.27016089741352	70.069225279135	38.1397086819122	-2.02968316620672	340.955124152347	-4.08965197893077	304.214359331269	76.7692485166093	-28.6066973195401	249.961397118598	-21.3034139447575	-49.4732212474905	189.448477727541	212.401654048287	201.968392084312	-14.0001305699749	629.732132607295	85.1158580877895	12.0830243399631	427.326850506176	6.86639335797552	-2.52354240960215	339.687450008784	62.162681767044	31.906222071516	-35.9099806943228	254.134701904188	-2.52354240960215	432.543481488163	256.221354296983	-27.5633711231426	65.2926603562366	-31.7366759087327	29.8195696787209
603.822197776641	201.012635274845	651.21155807097	13.5156010668474	404.992925237391	0.122955766276116	20.7270254594626	46.4821125759458	245.311385115196	685.208273064728	524.496529457873	434.868826292512	783.077604107364	55.7539439378797	999.420335885823	100.052693778231	-39.0247766507783	414.264756599325	-13.2696895342951	62.965368330495	1342.47809627738	290.640338440206	857.568805565202	264.777374252717	2.82200583822149	26.8258842188327	18.4767091299244	-7.61446302291381	459.939341955947	182.329270249749	218.856911263722	104.055753791234	659.275897203631	106.143047563461	-17.0072849979356	560.129443022846	64.3971721189197	-6.57081613680028	6.9965933826756	164.587273185819	99.8811662467797	15.3457684715838	371.229356636297	6.9965933826756	474.550398361537	320.090659216734	13.2584746993568	22.6512966743785	61.2662314605791	109.273988221801
306.251194199671	163.022444991676	1018.27324961495	51.7367981250324	235.15203092376	6.39820125343696	-37.9099729619859	-10.088561245325	209.391464519444	1240.84454334824	885.348726968685	377.350357475582	949.234931651388	33.1891903139252	832.797171503882	35.2500356262704	248.547525454004	304.190348887325	-21.4232104632239	25.9762317207168	1030.63832148903	84.7103231225564	425.757950457821	199.216943709766	-18.9723208540297	92.7322308604493	-9.57661089673705	-40.8956440877125	129.271102916587	13.3906801099782	544.770276583528	7.12687347178317	1183.67855367943	91.6882630874168	184.601394887311	162.678071653628	17.5665512021083	8.17084124481568	33.226067797596	-10.6205786697696	-27.3240630382898	24.8743256133359	399.658756132008	50.9735199391487	442.461434826341	417.406208273561	25.9182933863684	-8.53264312370454	-23.1481919461597	38.4459066627586
410.503898864711	360.002444737601	690.838501366219	91.0049033666693	637.245121476225	15.7680431364853	12.676117373601	-28.549559464856	19.890610820331	875.323405218314	1080.42114748964	47.7179426862895	680.532082156604	1.33905624302534	1240.17064523866	204.375514672426	-56.3768913308145	397.105553892212	108.525816023014	29.1663881089838	1472.06507745498	296.102645637993	250.57653745856	198.362094591739	14.5672557005274	181.653472874356	-37.647187166294	2.03578941249026	681.867835538505	-54.3558088836769	719.462234402616	14.5672557005274	1253.09384050153	-24.0714320209204	-28.2485874502662	70.9588539966945	201.494961163748	23.9658554165552	22.9215665592188	49.0287879926295	20.832988844546	23.9658554165552	270.418025747952	267.285159175943	335.163934902811	753.923766694718	-35.5586094516211	53.2059434219752	-20.9385654489112	11.4343891285181
383.881598628183	222.036377811793	817.874197123088	-26.4011904477605	539.541651770061	-17.1234389359929	-23.3086066105046	77.7157987398534	54.0059893208918	586.961270607984	1167.336170733	212.758626300026	830.244532472112	-23.3086066105046	771.485439564251	103.487330716985	73.5923536235122	337.492841069345	75.6540761816828	73.5923536235122	1695.13714562467	766.331133168824	130.651670565288	308.235394230555	-0.969206974851217	197.506719474565	24.1014363661276	2.16462344277114	210.042041145054	87.8226548577823	423.142509543375	10.5215045564308	587.146301398945	75.2873331872928	11.5661146956382	20.9676059485053	193.328278917735	24.1014363661276	-17.6829692021705	83.6442143009524	157.811534184682	-5.14764753168103	321.815326040252	287.343191446406	135.874721261325	502.532880123141	-24.9952401766226	24.1014363661276	26.1906566445426	85.7334345793674
659.354617656632	233.518275917256	455.200632997076	6.68051518441735	545.935737290212	44.8305022167585	163.404786236197	-26.3140681949047	105.664265322383	466.542521033718	696.473523958369	503.661427335456	1000.64233948649	18.0224032210593	1387.29761346292	0.494030800794468	-19.096503080678	234.54935664786	77.8250855960805	32.4575334495127	1139.83823811801	338.688510438845	253.077125289325	138.134647218246	6.47326324591928	496.546192476247	21.1023059095112	-30.0993434130604	511.175235139839	57.6749125684909	595.814696264907	-19.6500272247805	540.433320467023	8.56312648357527	-14.4253691306406	37.821211810759	431.760432108912	2.29353677060731	21.1023059095112	37.821211810759	-3.97605294236064	5.42833162709129	304.278774611897	195.605886253786	375.3341246922	413.996594588836	12.7428529588872	7.51819486474727	20.0573742906832	62.8995706626308
382.16800028768	299.663978241546	787.469008589311	63.496215134489	411.044408003826	-8.69480415587787	62.4649148589123	12.9625016312322	15.0251021823855	557.489047135713	944.226650476964	339.884688989036	758.592600873164	73.8092178902557	1017.44897004291	206.846953439646	633.805267528387	451.265118751317	133.624633873702	137.749834976009	203.753052612916	266.662369423093	320.179531568958	132.033938220437	9.73930254389782	192.658629410516	-5.9394969018123	32.7348750642727	460.243473283969	109.038365700062	307.63649201239	44.2326613244601	537.592217216138	264.781106860782	19.1465822113239	-3.84899030905095	372.442196387992	41.0969014353181	-32.0708293113292	105.90260581092	-12.2110166800963	321.224784865339	494.736832064531	211.473188745368	328.541557940004	529.230190845093	-58.202161720846	55.7304475846475	47.3684212136021	153.984257444431
299.8205804827	348.302016443687	480.336565443823	10.9950045449027	348.302016443687	-11.6984335644956	-35.4233915879575	34.7199625683646	59.4764405058901	388.531293092166	498.903923896967	70.8231595605892	1144.63539010076	12.0265244589663	848.589174764514	408.130171459373	296.726020740509	181.19579036539	22.3417235996019	53.2873210215087	1086.8702749132	704.176386795615	261.854244279965	213.75778636574	-22.5422025171877	138.476373978259	-0.585123904172225	95.6077919242764	862.01439303572	95.6077919242764	340.272382183591	252.44406773153	413.462644226976	41.237882977762	44.374608493907	249.307342215385	157.296727075129	3.59717678402119	-25.6789280333327	49.6024843541488	18.2352291926982	321.452029086721	415.553794571073	738.636522734014	199.119733957063	477.242729721926	-1.63069907622058	31.8277064293268	-6.85857493646235	107.109118816808
993.306291637465	50.296255079902	814.81533285797	12.1218881733048	865.370575518058	-3.35420651855889	-11.6081236875529	120.454551016351	90.5341012787477	566.166078142026	848.86274118007	479.499947867589	677.593959923445	-31.2111769639136	848.86274118007	292.7550719191	674.498740985072	199.898503767918	62.677130833393	-18.8303012104226	1054.1789307588	461.960373883477	583.153724810073	233.82404464136	56.021512818961	367.698892131166	-25.5584723701397	19.4151092084671	404.30529574166	229.640455657303	572.694752349932	56.021512818961	310.17454360039	92.6279164294549	34.0576706526646	-7.77821918789982	222.319174935205	-6.73232194188571	-17.1912944020268	86.3525329533702	7.91023950231185	119.821244825822	692.972935641555	688.789346657498	258.925578545699	723.303955775964	-30.7879586002103	77.9853549852573	21.5069037004953	326.908899536616
642.74452980576	157.723578051044	321.805134070192	-25.9652079326569	337.284526147471	-5.326018496286	46.2719550946412	-13.5816942708344	55.5595903410081	634.488854031211	465.24750065297	152.563780691951	1028.6973722659	137.084388614673	732.525003853973	278.462836253814	500.334122694801	283.622633612906	191.778240621056	113.349320762847	1771.70819197525	805.79412635309	320.860718135764	879.541940994071	81.2764484081374	11.1797406712337	110.570594925052	1.76376500508244	715.285476595655	101.154619258901	282.150595952697	51.9823018912224	551.029012197238	102.200838777362	11.1797406712337	5.94864307892744	132.541204812739	-0.328674031840059	13.2721797081562	65.5831556312187	467.331450720338	338.646449949605	450.591938424958	283.196815471159	117.894131554281	493.48693868187	-4.51355210568506	-6.60599114260756	64.5369361127574	388.864986835745
553.174738531026	86.6296537057741	505.694486535536	48.4390162311407	814.316124506223	8.18401997409456	-18.6526441972695	21.6023520597766	13.3449169301261	1036.23469361558	756.514078598669	328.159631248051	1066.16789596056	256.939253254815	820.509200853461	138.23862326609	210.491180650531	307.516043423924	139.270802657296	57.7286307519974	190.879772217611	637.813448609944	253.062830947495	226.899281208162	93.988448532353	82.4764866470467	40.6148070641147	-14.8519183832702	1074.59829276254	302.25030445744	817.148963327503	22.8235932413686	814.009337358783	228.992365187309	-5.4330404771105	22.8235932413686	76.1972347096069	110.733120365526	7.1254633977691	72.0110667513137	152.594799948458	180.851433666937	550.280755986312	402.718335456476	145.269006021445	719.820558297186	30.1493871683817	-0.200330529244001	23.8701352309419	760.635695890545
741.282202711486	75.384586907374	588.487090868062	69.1901904812892	392.331204042044	392.331204042044	7.24622622044162	51.6394006073824	53.7041994160773	517.251531968087	354.132426081188	195.142917811679	1165.59835789829	93.9677761856283	972.539669285317	357.229624294231	311.804050502942	436.724378428985	133.198953550832	15.5054214552213	567.839102781113	537.899520055036	279.440956210706	643.749857728545	85.7709941969121	3.06868609372455	14.5841973485988	27.146573263007	1015.38681186312	346.440294420883	513.938639946326	166.379572981032	1039.4646990324	412.392767971526	102.520828749456	58.5525130490276	29.240302582075	36.5683551988132	-15.7748777778878	48.0838664536874	386.221151483176	108.802016706661	456.361083671955	714.936654576858	593.500354070912	500.329399372384	-69.1649754141228	96.2396407922523	20.8653853058029	689.811902748041
833.436261145489	10.4385106378273	645.499510088532	7.34065210392147	475.117290723709	67.2325837594351	20.7647057508469	1.14493503610972	47.6128130446979	945.991787877402	440.008227339442	117.830939813231	758.055036820445	224.190749477333	815.881729453355	254.13671530509	222.125510454729	298.539354291074	124.026656881043	-15.3769771447216	321.256983539717	1212.40762179331	383.327229415511	817.910053754379	23.0947196020876	73.3597209714024	10.5284692597588	275.466913977189	781.25849025592	395.893479757839	554.018796565476	42.991282644108	431.497855727771	305.835352304484	25.1890946591423	-10.415281310789	24.1419071306149	153.993160668012	-6.22653119667944	32.5194073588341	247.19285070695	296.410664547737	449.300043712736	342.486915802942	593.811922649517	389.610354586675	48.227220286745	-8.32090625373422	64.9822207431833	660.83192447527
649.861419203823	109.686249759927	680.846610567718	-1.860439150094	178.886510472625	13.6321565318533	219.167259245688	116.916127744835	33.2561110623199	751.079710992546	847.133804220619	303.860115640333	1515.38109796861	612.679189567149	1074.35854088918	285.269000821996	218.134419533558	841.96960565997	239.824053488284	-0.82759943796418	126.211685154004	610.61351014289	472.612454250831	940.849690992551	-7.14739905500404	2.28019631563463	-8.19490965174167	9.61277049279804	758.582847160204	556.413301989841	280.918015047844	-12.3849520386922	390.906627705295	460.042327089979	-29.1451215864943	46.2756413786151	47.3231519753527	53.6082155557785	24.2779188471249	-7.14739905500404	261.015313709829	256.825271322879	405.571776059622	252.635228935928	430.712030381325	1196.44227659653	2.28019631563463	16.9453446699614	22.1828976536496	439.092115155226
650.092948997942	6.496564704778	508.56372805386	33.356124883947	471.373567805779	-28.6274755295199	104.637265359434	-1.76791535035091	96.3727853043049	970.341551134188	655.258249032398	460.009907729977	812.283370079847	541.621648274375	1180.05273253308	38.5214249184025	657.32436904618	664.555789094418	189.348185924505	100.505025331869	832.944570217669	898.027350651809	1169.69642824523	421.543049099918	-18.5471739267328	-34.2646818919704	-4.92533369019364	36.9880208837731	799.811074129969	798.76324026562	208.832774637037	94.6188834229775	496.987087333059	741.132377726415	-15.4036723336853	-25.882010977177	122.910397760405	325.142333579795	-23.7863432484787	133.388736403897	262.272301718845	402.682039541633	451.930231166044	242.36345829621	571.38329170185	833.341757789142	-17.4993400623837	21.2705129185356	-0.733998232796963	553.570116007914
470.533788736885	394.071039459084	613.126483336027	-1.67535207331728	308.30876662047	40.6891441481669	343.440300072432	33.4561813786452	54.1217892915644	1610.24206513437	918.97748044723	535.63045366258	548.029818410331	537.697014453872	858.013937104118	102.685967886924	799.116954552299	642.058334414113	-1.67535207331728	27.2564990047695	52.0552285002724	607.960081357797	649.251963803554	215.31482854323	-14.231627065493	84.2951620998948	-6.89452574466621	7.77967689698728	1279.19452006311	638.770390488088	79.0543754421614	60.1875434743212	187.014580591469	261.433751131283	146.136444661149	65.4283301320546	13.0204635547207	67.5246447951479	-21.5687283863197	-13.1834697339463	60.1875434743212	561.206747953633	684.889313076141	209.02588455395	663.926166445208	987.806781893131	-33.0984590333332	-19.4724137232264	-2.7018964184795	868.31684609681
544.105714530263	210.284930789454	369.444066071449	43.8912893582768	283.663493159725	44.9247902367313	837.619964011345	21.1542700322774	1.5177533416416	758.040396370348	698.097345419986	128.638361391547	868.624990364981	51.1257955074584	483.129162701446	110.035345579366	341.539542353177	642.288297983442	50.0922946290039	18.0537673969139	95.5663332810026	981.276586116523	702.00518303614	203.976708741492	79.2074699182009	462.951515374709	44.6075969672043	-7.81645295854818	610.787336165331	501.745312319766	41.4621539716591	34.1227869820538	218.655442720702	369.63670650687	293.097593615271	23.6379769969033	-18.3012629436987	152.601139814254	39.365191974629	94.9346848959267	118.001266863258	288.903669621211	1255.60315025209	234.382657698428	741.847460979712	772.253409936648	-3.62252896448798	-30.8830349258793	26.7834199924484	579.332906209879
655.95673863351	282.783293242407	533.977606899022	40.8924726841855	348.941466386536	-24.2319790045665	523.640392345252	27.4540937642843	24.3529293981532	989.848768720286	703.507925580853	265.210028500998	780.003313278752	849.262650789012	863.73475116429	215.591398642901	873.038244262683	858.566143887405	-9.75987862928831	42.9599155949395	208.355348455262	1295.83031951188	574.396555460821	262.901510425317	216.754096345984	382.46526508541	42.6524886830423	-13.9829740506856	707.594773371625	254.511071501802	211.510072018787	52.0917324719969	407.636581855955	1290.73027855594	51.0429276065575	15.3835621816177	75.1654395116638	129.703292514513	14.3347573161783	178.997121190165	33.2132448940876	472.662483513199	218.851706076862	52.0917324719969	954.063916749886	1200.53306012815	97.1903416858914	2.79790379634486	-1.39731566541277	579.640579788018
602.424776735003	5.84016975966242	424.586730981522	-6.5671357580223	1010.83191669212	142.320530454194	813.348970535643	-9.66896213744348	59.6051603362962	1018.06951157744	311.887039195886	730.633600417745	715.124468520639	796.805896512063	877.453382377014	73.0464079804546	294.310023045832	750.278500820746	46.1639126921377	-39.6532838051816	357.380492760729	805.077433523853	530.639383672687	450.905584802299	207.507672461116	343.894433686779	5.02578848763221	59.5804929778973	504.411160360059	307.174921049101	221.146348583683	6.07491742013731	194.918125271055	349.140078349305	42.7944300578158	30.2048828677546	-5.46550083741877	216.949832853662	53.2857193828667	107.840423873132	-19.1041769599851	368.024399134396	486.575968507472	37.5487853952903	482.379452777452	670.173531695865	11.3205620826628	-21.2024348249952	-36.9393688125717	302.97840531908
701.926062740851	35.9251604184486	1145.58194332518	148.648915625191	367.891448687845	13.1735767987392	606.783076694793	79.3600018742574	82.4624905496723	943.920179423214	882.904568806721	796.034885895103	637.807963448942	705.028551416266	446.487828465023	-0.270540794725473	384.438054956724	408.223801468239	18.344391257764	27.6518572840088	117.624028871041	783.624931193444	454.322113535681	241.283113956446	388.206561942125	682.053457913484	51.3320847749607	-3.23948161972012	1138.56559986899	611.740093520337	0.95833117987072	83.8651339717897	545.624541926781	359.871325544887	35.5902867764951	126.892715167596	32.441927176802	481.607896733021	21.9473951778249	315.794291149183	12.5023163787455	462.717739134863	474.261724333737	-23.1790924177766	1342.15952064914	559.267433525452	199.304985960538	9.35395677905239	255.975458755014	146.832325965652
616.315156960839	55.6791636851671	534.59884059778	101.192048748137	181.873981359765	-6.38386140070056	777.679022184095	111.535886262448	39.1290236622691	692.859554566742	400.128952911733	409.438406674613	492.189106789103	939.042887407351	602.868168192234	169.461376342591	226.352482671303	465.295129251894	292.553042762896	-2.24632639497605	44.3009424194247	705.272159583916	729.633170861509	564.818077016431	228.889223319456	801.018052272117	119.712345867939	-1.012085929411	78.7710168236205	513.378971294082	45.178131453923	8.43591308081641	404.202093842565	275.07944070279	65.1239071421809	-31.4556382956993	98.7167925118784	330.717657096352	16.8341344232408	510.229638290673	1.08746940619509	445.143422886884	365.360320133852	86.1194604982418	371.65898614067	666.646510793327	557.46963334181	7.38613541301337	267.730997028169	116.56301286453
289.604780249629	-0.0845372659052154	612.401448338367	-36.295701955347	604.124610695066	-6.29216549838094	721.034942406692	63.0263497642647	9.22690508280838	352.715667279799	692.066010655139	179.936681475891	522.390838967469	354.784876690624	702.412057709265	341.33501552026	354.784876690624	697.239034182202	199.594170878731	18.538347431522	117.860399151134	1121.42696340138	1261.33949119921	282.644113667745	344.600151515767	816.096100562578	88.3751814324224	73.6737487227223	93.6256931144581	397.105268336125	-16.6350522082927	-12.4346428626641	601.875223935519	460.111408520554	28.5193482572148	42.1706786305077	317.297490769181	392.904858990496	33.7698599392505	333.049025815289	-34.4867919272143	620.777065990848	194.435517409545	-8.23423351703554	952.609404295508	1530.16568931944	671.181978138391	94.6757954508653	204.936540773616	342.499946842953
476.028370861929	28.9836452160397	716.107945745833	-56.9068923501845	548.466173628625	-3.09595315206811	495.690060184318	-24.8272939820766	121.083137305124	721.282074514883	676.784567101056	713.003468484403	820.625346880636	448.088075509061	647.809445994378	188.346811302769	423.252257417623	651.948749009617	34.1577739850894	281.481129145663	21.7398649393702	539.152741844335	877.402275284816	147.355367186892	197.775873069914	609.543337781261	104.287851745144	40.2117921854703	616.896328222535	606.392056163573	-8.1078592857592	-31.2172578154777	337.482691454121	696.728795870654	20.2536752734407	46.5143554208481	99.0357157156627	689.37580542938	47.5647826267444	676.770678958624	-1.80529605038144	635.804017928669	128.447677480759	-0.754868844485149	434.12199439658	649.459571605321	427.819431161203	18.1528208616481	9.74940321447779	136.851095127929
569.377418435141	210.216145285938	910.942894340724	-7.14370301761499	801.227923292264	17.697422502791	907.837753650673	0.101625259170099	71.5198611303374	1136.58311781775	1022.72795918255	413.08533703592	771.21156328844	527.975542567798	921.29336330756	126.377346654567	392.384399102249	253.688114946648	97.396033547427	16.6623756061074	778.456891565225	-8.17874991429857	1154.15061092376	271.5186986999	367.137155857485	770.626030016963	275.721707805728	10.932134138571	677.109077412292	598.302656678019	39.3024456029093	10.932134138571	589.896638466364	643.485004565669	39.3024456029093	83.4340412141022	400.761228704108	483.770658544209	104.449086743242	719.139168470571	35.0994364970814	1143.64308815919	370.289412686856	-24.7934432609661	1194.07919742912	841.02643253958	507.93796090272	7.77987730920006	411.268751468678	176.950993818773
959.888326514317	16.7590563545317	491.947129903754	48.8523685114508	558.20429048578	5.37110687949584	614.108769726865	155.48498632315	105.79211588663	869.819998848124	517.828833256108	1180.40043907637	725.917728209035	360.468076873795	545.78107287665	682.43646657708	225.883219441553	280.752430548544	110.968456557101	1.23003434311917	61.2755861205808	690.718611649834	639.608893637886	485.100494041325	320.081318962005	751.023113755134	282.242527224072	28.9328380895744	603.872256996505	407.320755468907	47.852233958541	61.516242086128	718.439709758581	399.963212630976	85.6910256964743	48.903311506817	13.1666748654355	426.240151337874	-22.5699617759459	683.754150665475	69.9248624723354	533.450061262018	266.476363999933	-40.4382800966366	472.487563462014	1003.28172534136	645.915358927542	315.877008768902	632.251350799955	156.113221430961
609.155753052611	251.911887247314	576.020090137337	227.060140060859	627.794563442452	-4.88950034605834	326.46712880668	-18.3508634053884	37.5655677641363	642.291415967885	784.153472823901	689.923931408591	918.767103417201	412.412754493172	913.58965608669	406.199817696558	558.416769213598	661.965715823829	431.051564883014	60.3463360183871	NaN	1017.13860269692	627.319158009909	700.917369517716	353.954372409481	598.931276428326	464.351689671192	163.650425510722	814.468895844047	788.183820305545	34.3278538612884	25.9166296889675	430.706792981909	612.599515708347	-4.57405793569555	25.9166296889675	87.9494079598338	1272.88061323553	112.131677455256	678.837906065374	-28.756327431118	669.375278871513	221.477591695427	-6.67686397877576	1063.65141194905	703.020175560796	772.412774982443	63.7671384644114	209.912158458486	104.771856304476
499.593817925516	195.094815451519	659.093295411896	-1.69025417453409	619.736281486685	14.8811201097651	592.807798274699	20.0596745736086	22.131096359146	1817.0180735273	448.84398417985	824.807038254887	711.914550943099	1126.19890805058	322.487255262069	277.951686873015	776.128626294759	551.379362563951	287.273084907933	46.9881577855947	-7.90451953114628	67.7023756409687	732.815422825914	678.125530611205	407.831255626969	935.799061238201	343.675805144329	467.779791323862	604.504521860635	603.452793164198	147.002538910663	25.0020101240037	382.589766912488	326.848146001341	-34.9465255728892	104.933391053194	128.071422374802	930.540417756017	15.5364518560733	747.539624576028	1.86397880239594	394.158782573291	534.038699199375	70.2263440707825	700.211833236376	544.555986163742	609.763165342818	278.468625965252	282.675540750999	99.6747475710106
351.655516512476	450.069095857113	607.530822808532	6.69002259917024	560.913864171599	12.9056170840947	426.24265033157	208.696843359214	58.4866433068739	1290.21028373607	523.620297262053	570.237255898986	907.951222913214	487.36266276666	718.375591123018	158.972087479819	458.356555170346	486.326730352506	659.327443516236	91.6364805598042	105.103601943807	537.087418646056	715.286678333405	530.125073458446	72.4813341368118	584.831911262411	458.585362484029	452.27303504511	443.856598459885	699.505859736108	74.5854432831181	71.4292795636586	615.341493883853	831.012681380255	81.9498252951904	3.04573230870183	269.215539316457	559.582601506734	183.999118891049	619.549712176466	83.0018798683436	337.599086571413	108.25118962402	19.8786054791527	1101.39070668062	1338.10298564009	752.108588393767	417.555234131055	277.631975901682	99.8347530387945
406.740108404908	83.4600509453107	511.391665467149	8.85696076232681	460.620117981507	124.90621215808	388.089335859162	31.6523494293497	35.7969655506265	701.007853015566	893.732502654941	617.079376559709	1164.16870456826	598.428604013963	539.367824285768	308.305475524582	593.247833862367	466.837042163422	290.690857009155	130.086982309676	-0.468425510546173	568.380137134706	639.866132105249	651.442319275898	164.190077456774	500.951886057464	298.89480089705	599.875667333917	598.82328668204	1071.34219937488	299.947181548927	-9.45273010295724	443.070950204221	394.661440217871	30.5377346683748	42.1139218390235	380.980491743468	652.494699927775	305.209084808313	511.475692576236	31.5901153202519	574.618531688865	333.623362408996	-9.45273010295724	1043.98030242608	788.251804019929	191.55197440558	83.1567672622327	318.890033282716	2.1234570676915
462.884649484142	536.467327118216	402.774856487293	-27.3210761625752	449.411764846917	-9.70268856005052	590.358865667115	-16.9573187493254	81.498376676548	1036.00043443686	310.537415509369	399.665729263318	780.015626329587	515.739812291716	572.74047806459	73.2073707459482	690.887312575638	376.865462954168	432.829752985718	354.065196645019	483.612164310642	444.229886140292	282.273360997485	1111.80642404116	125.420028010801	779.151033277451	203.320341037744	322.276224443753	546.502801129416	821.259310589313	99.102354690887	33.8345248575016	783.361861008638	287.536895661468	5.41143767199499	177.002667717831	300.169378855026	231.743428223251	338.066828435701	407.545486000273	125.420028010801	937.057073196932	297.011258056636	184.371616247407	1167.59989147937	798.099758067789	67.5211467069908	222.269065828082	637.035597349919	136.999804271562
677.652647482824	175.939434622412	540.821771248166	-6.50173369046492	82.6456553715091	24.5961927265028	260.940433495457	33.9255706515931	49.4745338600769	1690.40845112874	464.113552752979	605.090819176566	830.032486925965	1136.86536090671	1330.70910223914	180.085824811341	575.029490306831	897.411327496062	748.141280694617	-8.57492878492943	632.042355404605	321.063091234928	1001.71196910654	694.226211605503	68.7243624424293	1039.62117208612	226.679374857347	750.036982658774	611.036571733646	855.340324268719	33.9742597111475	5.5423574764623	547.854566767679	465.717960311922	-0.775843020134404	9.7544911408601	704.756545766498	918.522329234686	384.634387272265	601.559270988751	41.3454936238436	446.763358822132	325.664515970695	442.551225157734	1151.24271419266	393.05865460106	223.520274609049	412.01325609085	175.080737468474	30.8151594628491
698.62735797895	NaN	212.35903681912	0.84786940631573	331.593273350848	87.9407030468822	534.809885178837	-31.2935334848457	35.0629111936812	1034.55685916399	705.885094115664	804.382941685352	820.972052854984	931.911733801896	583.54039923963	171.923078343143	649.896843918157	473.63753774082	424.907023680026	121.118925386146	744.247413695437	397.949718029375	802.013595604789	836.774478969939	109.956008607707	469.151803380926	539.726930213201	838.881199173887	686.143984387621	868.375282029166	441.764440729596	-5.91360260946025	495.485805930282	405.950197262471	-38.567765770662	-22.7673642410482	361.709072979553	501.805966542128	362.762433081527	971.604572022643	37.274161571484	611.35541714745	332.214990124274	300.614187065046	1165.4228307859	439.657720525647	145.770252074832	196.331536969596	137.343371259038	33.060721163587
377.387373847588	38.2748216611699	184.497665264488	-58.1700326303801	382.572581067563	-1.13275321064624	906.27851028512	-27.0587893105253	304.794472767926	996.501115912699	257.090566344149	627.314361850421	671.907143942213	552.64737788277	791.166910001657	236.349737464246	856.500520973352	623.166196074441	323.461218759839	19.608075669257	580.647496870639	666.721936722238	829.787667511653	739.170586319234	180.716481296185	876.149895098473	113.280513897175	1519.95264636089	412.527619230281	1092.15572817343	94.3141480662034	154.374306530946	617.996582399138	681.21780183571	-2.62505506987313	17.3949977517079	413.58130622089	604.298651521215	925.67318365712	525.2721272255	126.978444775099	360.896956690414	629.587139295843	349.306399793709	1177.5043744128	583.224911709024	72.1867212634033	192.307038192889	383.024383493214	42.6834855263365
86.0904398467212	247.903551302485	439.797305272461	-7.26327830083471	477.138792531483	3.10935704889372	478.176056066456	24.8918912833234	34.227263098079	1759.19652175792	402.455818013438	440.834568807433	815.28670493263	676.293391246269	1360.88732432834	6.22114765381225	423.201088712895	467.803420716727	484.399637276293	-1.03969709099765	347.480850659878	674.218864176323	1571.14651663868	926.089898335881	10.1516609091978	691.044758006594	194.604125293167	422.271167047095	153.497576087597	1456.25898167952	48.0961678681858	8.04363274480958	746.907504362882	387.48870233469	12.259689073586	-4.60453624151976	1028.32926430871	392.75877274566	382.218631923719	309.491660252326	53.3662382791564	528.726589348701	741.637433951911	264.169054717979	1018.84313756896	529.780603430895	157.713632416373	220.95447734802	499.214195047266	224.116519594602
181.650885807578	312.374086665691	631.919688763298	-9.24648687410955	308.224143781306	67.527456487004	527.133630932589	21.8780847587743	180.613400086482	1510.67009453172	414.047687333111	293.69934368596	1053.13889152833	935.903005044465	829.041975771563	183.725857249771	831.116947213755	382.923115700227	473.184373435591	-27.9212298538399	NaN	940.052947928849	718.801620560259	987.65867167411	75.6533806408508	699.823475775752	658.704162075986	888.550582243906	361.379893785375	1112.07095415032	50.3491875948413	32.4253841872512	1010.85418196629	641.834700045313	-20.2916846586019	123.098742602119	246.456683701415	553.27002438428	31.3710428103342	763.083958390775	-45.5958777046114	515.313734815266	407.770914369725	298.119411170351	979.223940658773	467.868372853998	273.869559501258	182.141859709474	970.789209643437	204.283028624732
560.54656408451	308.38351949495	424.606815766681	16.787570813194	811.671900671645	54.1450589005364	502.434915948645	21.9761108253249	15.7498628107679	1788.15513095468	525.26449200202	236.781667327543	937.234568965212	503.472623951071	1119.87117739222	72.8238029442076	667.430488334407	698.561728407192	283.478527436721	-27.8338732911315	-72.4553173954571	642.525496276178	911.104071204886	836.222581082181	8.30751423255592	1297.11287944306	238.225328975509	924.814766579466	138.03178585358	1435.27450206382	6.19817648262057	-14.8952010167329	1045.04701832578	391.152315845822	-0.129836767185482	15.6901963573297	697.006289586448	592.594070964648	726.537018085543	729.701024710446	86.3530109801639	448.104435094077	787.707812833668	421.737713219885	629.507481588517	860.479965206438	177.054534227384	166.507845477707	577.828706715101	33.6195672317801
191.256830685992	661.43929238395	291.936077451339	82.2741408884521	712.297880956135	8.58108397773457	274.291261007927	26.2259004211458	76.0465586143069	1287.31131093554	392.615324216685	721.639254367353	830.621944164893	1097.37005157411	691.539273375652	-8.02580208665247	642.756545561515	436.208400135701	233.811976225984	209.939577508427	23.1121092840732	509.901457046418	744.827188386148	904.131671443006	-15.8253432959341	1052.88618873451	139.259153454782	1197.42071971987	93.894300663756	595.01767451811	29.5395094950916	25.3195231889497	749.04717469229	763.817126763787	-2.11038780097287	30.5945060716271	549.652821727084	560.202787492439	1.05460192863358	768.037113069929	73.8493657095818	567.587763528187	463.143102451175	477.913054522672	1362.00018565941	618.227599201891	-58.0252063573534	247.923800837936	713.177291090084	-13.7153501428632
150.90324254294	240.184387724763	251.604069085229	-11.0486022054835	760.29896605143	12.8289133663994	240.184387724763	19.057830472108	25.2867475778166	1582.51602400496	505.951517568329	342.961519968954	923.288963650804	621.186484023938	346.075978521809	18.0196776211565	429.128206597923	437.433429405535	212.154260749074	14.9052190683022	171.666299561968	642.987693893918	984.746869464593	921.427400555978	-28.364633073246	658.651604585226	49.7293785807124	1063.89620560036	167.92572054346	1234.85877165362	67.6698947714867	-3.03684550979999	1023.79387529157	431.756840996022	2.23977689925125	64.5039213260559	673.426147330569	660.762253548846	142.597932980014	498.242283350068	74.0018416623481	736.745616239184	466.582548895761	536.233964695237	577.391619485837	545.731885031529	153.151177798117	70.8358682169174	429.646192032402	77.1678151077789
158.29762100537	217.485019846715	605.8374262794	40.9611987409491	828.049765789011	50.306577505372	643.218941337091	39.9228233226799	15.0018132842188	1533.10667479381	362.857578404404	525.882519072671	641.142190500553	733.557602726513	980.690952274585	11.8866870294112	337.936568365943	287.056172870752	281.864295779406	40.9611987409491	1048.18535446208	702.406340178437	1709.36027585828	1015.79652358313	9.75960437730143	580.867656098551	292.674498760471	1183.64528554926	218.778817391733	1344.10447937852	8.70395178631945	-16.631710397248	563.977214642839	347.568433491534	3.42568883140957	18.2048251051573	508.027627320795	959.846936261081	39.3178769247968	1274.43140837371	-52.5238984906352	479.525007364281	535.474594686326	451.022387407768	1566.84717607572	942.956494805369	358.124959401354	382.404968993939	1393.72015115467	104.768337565679
321.484882832736	134.537228245735	585.288795416615	23.4072335745729	360.951609912214	60.7967644919731	790.931215462316	252.937409484169	26.5230278176896	1464.98137005656	574.902814606226	597.751972389082	699.534584330894	336.02525596728	544.783470256098	116.881060868073	533.35889136467	325.639275156891	196.853113108068	0.558075791717192	675.646828466999	686.032809277388	1199.98272201341	1281.29325163996	108.098467028314	377.373597609745	318.238666972254	439.676470959959	165.121435857323	1365.77172397923	2.50037660422287	45.7955936781001	1134.51190595048	455.516184523572	31.0118610187274	99.6506197943864	510.427191544099	619.193224680913	1.44439569998197	798.709978401867	-5.94747062970439	293.951106174713	436.508528247236	513.595134256822	940.211419570149	485.083649842318	215.808519260886	326.686514206181	647.704709095417	55.2994218162682
135.698343382427	272.822694172918	494.091532948483	7.92338014583292	415.141149160018	-26.3577075517898	978.182044072488	105.572539042092	32.8550802895585	1072.71474045078	702.894521652185	541.87729155729	504.479741341702	396.442374052224	456.693982732894	59.864422111928	807.815426423697	417.218790838662	213.609906331569	-42.9788409809402	833.785947406744	1021.81251932401	1463.50672838456	569.868957560781	35.3763901413589	796.975483242947	261.426606401747	524.447652424348	247.694583918639	639.585379398097	13.1938922840311	44.8831749373565	677.612518582088	1155.06437722552	-2.65074904263163	-5.81967730796418	324.805171708398	277.27124772841	185.372328033766	954.365587087797	-4.76336788618666	243.469346231529	507.546701675908	471.632181335472	664.936805520758	550.855387968786	528.672890111458	277.27124772841	903.662734842476	52.2773408897991
139.977087776934	370.644787662827	579.492569991947	-12.7623351204815	551.438390276095	15.2918445953704	618.976230332775	13.213757209011	206.475884140435	1459.56257811515	693.787376241714	392.464705219601	845.48775544595	424.675059708172	552.477433969275	64.1268981748162	282.326073742553	574.297351526048	168.031267492786	14.2528009021907	1159.27895078622	556.633608741993	1154.49687742518	425.416558215244	12.2710439962824	1057.28616819719	150.690640831791	550.099859181581	330.319125274818	1441.90245253402	139.067621250184	142.237535681531	1735.64785650556	745.577915781345	40.8002738784102	2.76130070223976	401.113880908247	481.418379835718	74.6126944794506	988.604688851323	-7.80508073558535	370.471374738554	265.864198504085	997.057794001583	635.687548827964	770.937231232126	335.602315993731	365.188184019641	732.898258055955	41.8569120221927
-6.43599482033488	701.30458884053	367.699996542237	29.9383376732485	366.660729899563	63.1948702388105	624.398857282668	27.8598043879009	82.9409364496129	1612.74143446546	591.142324717106	733.521854763418	741.835987904809	329.247130763306	558.925058794218	52.8022038120723	570.35699186363	558.925058794218	118.276002300522	94.3728695190248	515.275859801918	305.343997981808	1659.15928397819	539.831156374981	-37.2728640889987	916.111433454059	66.3099088147925	218.513166959139	521.862716177384	1084.16919765511	6.06278579932214	52.5693368989835	671.952040180837	675.122941392177	2.89188458798159	-6.62081904604004	175.177517070818	556.74262950213	310.469302088015	778.705714295969	10.2906540811095	376.001260455719	652.926632912794	1246.94212650392	1803.96377262941	1106.36550613449	316.811104510696	660.325402405921	761.794241168819	117.044328196241
238.975689180294	443.75515768986	556.020043979368	-32.331119352683	826.287362824479	-0.106939028842789	609.034018060524	-7.38336684390349	434.399750499067	1643.32625748701	463.50546175931	715.061966222837	998.842651010204	610.07350774839	639.179219008633	87.2101947518856	182.84324603554	235.857220116697	222.343854174441	31.0777516071316	707.785538407776	432.320771123336	723.04126333531	825.598994925596	62.231137109239	1003.22475685516	102.408392783784	12.5382156170385	718.812078527463	1491.69560216148	-12.8368932300427	79.1478763406264	547.530093809666	654.317010207799	24.1684738386173	-33.9828172692769	822.427106319711	418.539957170337	85.4916535523967	844.630326560907	-26.5817438555449	264.174711683926	317.039521782012	663.832676025454	927.099430313921	677.577526650956	234.570418028998	599.33760770579	867.890843004065	-17.0660780378895
41.5750701825384	210.008548450947	538.557802357225	33.2573675519997	379.481739548173	67.5678909029718	428.348242502587	54.0516241283465	175.698025099975	1759.18066338878	687.236736878104	516.723832952061	600.940572086265	636.290808266055	727.78553720198	6.22483400274901	847.352512515974	664.363054644123	11.4233981468357	32.2176547231824	747.54008094951	307.741554359777	1063.95171154653	1082.98897123986	-17.9992143579302	727.626790297636	256.983425656889	72.9565819546637	1223.65316786283	486.48816751541	13.7295517976258	112.088726879849	1040.68394969912	1289.22595125098	-19.0568398964487	32.7668114909594	329.959587814667	541.484695518374	127.953109957627	775.21993953097	-10.5958355883005	365.918856124298	NaN	130.068361034665	828.101216456897	1006.83993246653	143.817493035405	455.817026898373	433.606890589484	80.3599607242934
83.2749784848207	334.939506357615	246.54494078246	84.3149145504107	428.53375226072	-20.7186280741853	559.565696525068	158.150375207305	-7.19945922151449	1498.62796375289	910.024150628918	472.211067015503	1149.20944571463	371.337268653267	527.327678491776	15.6791342214668	520.048126032646	458.691898162832	16.7190702870569	17.7590063526469	735.314891609788	994.258971941712	939.574370576686	821.083401582081	-30.5704380666423	1086.63012673963	136.586464622175	29.7330015109691	1363.81435778058	852.82205399135	38.1966421534409	62.5296090005473	719.519713872419	821.083401582081	44.5443726352947	-10.4692915407719	418.002515984362	569.290092468545	194.773994039169	836.952727786715	1.16821434262684	154.571700987428	NaN	199.005814360405	825.315221903317	397.901369458492	408.480920261581	706.824252908712	879.270930999074	57.2398335990024
178.040926720354	70.9045087010456	317.422286085281	70.9045087010456	209.245708667726	4.33430721331965	605.546439399344	136.434550790526	25.137495178234	1367.98327831346	290.378141730892	616.988192780047	833.341347615156	1019.52987990114	504.65097776951	-37.272068716509	713.723016816899	683.558394267773	80.265943285257	41.7800455501655	NaN	729.325407790585	826.760629962381	421.437541020331	36.2218638012548	646.852209283142	171.682321724446	2.35674932045686	1122.02209684184	908.248561681801	-9.28438378231742	-8.22609895479249	516.683175497575	566.422562391247	91.2526748325514	3.4150341479818	243.645689996142	348.415887921111	302.909640337538	892.374289268927	2.35674932045686	345.241033438536	NaN	908.248561681801	1348.49504993217	640.502500317993	437.311813433205	757.97211617326	1690.32104922273	48.921281731554
92.8613577931994	536.064442029638	598.487411640404	108.467100195891	362.320509946339	3.38843468443493	443.470370440335	224.989976802654	37.7210679703562	1087.46734025807	511.095254185331	545.427887471252	947.015658633847	648.425787329016	1007.35786259092	76.2152325636619	829.452399200238	469.479941111487	65.8114042952009	34.5999194898179	744.141007398857	415.38003411549	490.508824387872	438.636700150302	24.7183210301036	762.572822940022	104.114429556996	-5.98150760029471	1282.35268009608	527.560341700421	55.418149660502	55.418149660502	721.286846506039	828.206939322253	167.63131637851	37.4216983944064	431.226396687792	1163.78782469592	597.428917204086	798.565725472214	-20.8021145253146	291.489245680462	NaN	621.777057152333	1436.91043802843	767.865896841815	428.050552346716	447.105618393171	994.409459838548	48.007846197992
240.74101019986	448.862280490469	365.613772374225	293.811934123965	1020.15516743819	6.60458112292489	614.318690371503	484.242896439872	107.54339721387	1192.89582177939	204.319787899003	542.516852121243	739.191452545868	771.450249440912	771.450249440912	1.40154936565967	675.714465107232	812.033897147581	48.2288351810467	1.40154936565967	589.34413793663	409.319239135253	492.909660223508	732.231216438014	-33.385974460606	1148.3965774659	274.767002789046	22.7381073065128	834.948875521232	1070.03465197973	22.7381073065128	31.2096668185307	770.353234242095	507.734889369539	103.217922670683	-53.5059283016486	475.966541199472	991.672726493564	273.708057850044	787.296353266131	30.1507218795285	570.212640770672	NaN	991.672726493564	962.022268201501	601.980988940739	635.867226988811	707.875482840963	848.715159728261	49.2117307815688
144.089176230926	59.7819484885218	505.257176559497	388.684219681111	681.157441849205	43.1286689344667	629.115943242782	183.640715171807	28.5570493246684	1313.9820649033	327.275251325533	602.054363967443	1271.30803604603	689.484081626232	592.686894218287	54.5777986278796	552.094525305277	883.078456442123	204.457314614376	96.2109975130174	930.956635160032	689.484081626232	770.723573010654	1308.83542726414	38.7643381894769	1814.10974710452	61.0091195660973	55.7127430478544	815.213135763894	594.883872604987	123.506362481364	2.74897786542482	912.666463699565	1106.51384426726	217.781864506089	31.3494110639368	299.34606288703	1229.38977949049	140.454767339742	727.293285561061	102.320856408392	477.304313899994	NaN	603.358075034176	1109.6916701782	496.371269365668	517.55677543864	1080.03196167604	743.18241511579	111.85433414123
135.885356980287	191.061202493802	723.039637539206	-0.492676270100612	380.532973879836	70.2989745774287	606.44162437857	538.773134597843	114.023229512667	822.980791676894	143.172732802826	481.515181706459	940.619858526465	572.086852643739	785.502858875261	6.79469955243917	462.776215305642	609.564785445372	179.609611915525	-14.0263742262459	796.954449453538	236.867564806909	1026.45915867661	600.49759713144	0.760672169830493	1153.61186361547	295.331105278183	45.2641188984305	1620.89805426577	994.670982441898	99.3040184974448	104.602047869897	851.624189385684	623.808926370231	-8.7757807005838	-60.6964685506172	308.046375772069	797.584289786669	344.072975504745	460.629621698697	-10.8949924495648	511.49070367424	NaN	336.655734383312	1638.91135413211	739.305966689693	356.788245998631	816.657195527498	942.750294591864	21.95278965964
167.246555374279	285.95219059458	526.48729354098	172.452942883942	333.850955683474	-8.72934245230756	372.378223254975	171.411665382009	70.4077476945599	1221.01938732994	321.355625660284	614.99588120524	1251.21643488598	846.159486634248	755.568343966123	7.93109757861191	423.400820849666	800.343276549219	375.502055760773	242.218535513417	1306.4041424884	190.154660416794	1224.05789448469	564.777297114231	-24.5474812426466	1263.27555059837	-4.40868485994753	8.3105549607045	1524.01996692174	1111.70460940227	21.0297947813565	37.9887812088926	1145.62258225734	422.745785783616	24.2096047365195	-16.0679880288786	253.155921508256	1226.17776778814	354.909840073472	744.966527906801	5.13074500554149	691.969695320751	NaN	576.436600283162	914.556392182161	458.78363194213	337.950853645936	937.874998520023	1462.54364112192	49.6480843778236
52.8110436012107	596.474780239853	462.12109819697	197.579739755945	540.233704035855	45.5205337229148	437.125064328527	149.670674841429	70.5165675913581	2406.60423287962	270.484838538905	565.229737904299	952.66826286517	1277.61670315493	858.933135858507	75.7240746472838	512.113165933856	708.956932647847	141.338663551947	54.894046423581	1368.22732592804	443.374072795637	930.876122383677	1156.71312875232	15.8651529182558	981.768968889286	140.97673391121	5.26247656292069	1339.07916206408	734.726609809978	12.6843500116553	50.8539848908617	620.217705172358	417.706586785457	111.289240116272	-12.762073241149	293.655273428036	838.632838092262	74.179872872599	1136.56804367718	-46.6906375782214	449.514615851463	NaN	692.315904388637	1052.80690047003	505.708800534739	133.554860462476	1137.62831131271	617.036902265758	3.14194129185367
225.842521394409	171.672799723182	714.411741852211	53.9578276299372	644.616138929668	44.5822988791479	424.812075994495	261.261185564058	-14.7960498758515	1688.42500651755	543.568773504493	620.656454344317	1424.86847607869	497.732855167301	778.998717690982	199.79938597555	567.528458089844	1011.30348562721	73.7506105482704	27.9146922110779	781.082168524491	265.428087231075	883.570118445659	688.419934439285	23.4244704610448	1130.68964493199	109.332975376894	1.15189511249125	968.418024535386	429.633820865616	42.5152493312335	144.332736638907	656.601969655637	871.903531358321	-4.15109901811673	-21.1206802360623	391.452263125238	562.208674130815	132.666149551569	1157.20461558503	108.272376550772	652.359574351151	NaN	764.78304992004	1245.23431815312	307.664955861632	149.635730769515	654.480772003394	968.418024535386	-0.96930253975194
744.87568644513	336.431475113814	846.986739277959	39.4758622836472	344.767071263432	85.3216411065501	521.89848944283	308.29883810885	8.21737672257711	1040.78934975659	333.305626557707	831.357496497424	1235.63390975393	952.223640666895	882.413022913839	248.907715542817	266.620857360757	335.389525595111	329.137828482897	23.8466195031122	925.132953180635	193.684391051593	846.843854022366	723.775948075593	18.2573493290052	1533.26570874273	71.3038605129591	69.182000065601	1016.59268981102	567.819205194768	53.2680467104148	-12.5096271576881	1002.80059690319	665.424785773244	77.6694418550336	45.8415351446612	556.148972734298	760.908505904361	156.178278407286	704.67920404937	113.741069460122	627.231297720797	NaN	642.084320852304	964.607108850744	942.327574153483	127.53316236795	564.636414523731	709.983855167765	84.0350231971081
256.350229903965	107.319388359918	672.177543023371	-10.4462416713923	502.303227137498	-5.2353730859361	920.214887691086	183.398069707579	178.187201122122	1642.44127363532	319.922826646531	530.441917498962	954.606620355097	867.064028119433	1480.90434748617	466.869320756396	334.513258685809	338.681953554174	157.343726780298	4.14419036788508	1594.50128264912	512.724964308411	1179.41374753424	745.357659718622	67.2113513709989	1751.43387304186	104.355515365	319.791666530207	862.096460842626	312.362833731407	-1.77066747500339	88.4365879389997	823.891035020224	364.364663323009	112.8456099922	-34.6697841554045	457.755704222212	1266.43721746304	112.8456099922	474.735893476613	-20.873380386204	366.487186979809	NaN	864.218984499426	1141.20832171184	1214.43538787144	330.404284814208	608.454883855017	420.611540228211	NaN
109.521042022675	152.259360513992	1218.63252677296	91.8002758189578	602.575301690801	-4.10034128351069	499.377898504449	156.428952561926	80.3338976871409	1603.27739319482	464.978764108998	448.300395917265	530.649838863949	1281.17640749196	1186.31818840148	127.241808226392	318.000644419345	666.161580421785	11.5356288962396	19.8748129921064	985.135372088691	401.392485378014	645.93119173984	606.652227042125	15.3445692954454	1141.69542184343	86.4713432075236	74.793813162257	1719.20236226388	546.141389534835	242.525608357904	54.6235339931602	850.818764352244	804.108644171178	129.996682467153	-8.0104907950877	239.340827436468	860.373107116553	179.891583569656	413.442184474987	-24.9959890427481	573.742824187283	NaN	504.739237556162	876.297011723735	529.155891287174	416.626965396424	876.297011723735	645.93119173984	92.8409050503962
633.0348452824	44.9958097416792	444.32019025958	33.5269633038283	724.785616785207	32.4843409003873	757.106911291878	57.5072785829712	59.5925233898531	1088.66083558611	335.887460301716	687.251210261331	1797.64406992599	733.126596012735	55.4220337760892	274.372738498698	248.307178412673	559.008654638089	335.887460301716	5.37615841092147	1820.58176280169	359.867775580859	925.549991999452	1099.70580025747	-2.57303493657015	1538.28109788284	8.0462216645285	55.8328763694724	892.630296536046	399.896790245069	42.0278427880442	64.3282816503513	404.144492885508	608.034219626602	148.220408799031	8.0462216645285	192.821286523645	832.100533909784	68.5759842907908	166.273145020898	1.67466770386931	346.800507239575	NaN	781.12810222451	912.806884078133	1394.92113376801	209.812097085403	886.258742575387	604.848442646272	49.4613224088132
308.939562305329	177.540853972986	765.706500793953	127.484203179712	716.692696892206	15.8995857863722	497.694849671633	151.469681684822	65.956236579646	1377.85762612003	272.439921101901	438.25257685462	958.633175726363	978.447266665367	1536.37035363206	168.155231949247	183.797935322145	499.780543454686	107.670112240708	-10.1715865017912	1855.48150243919	184.840782213671	844.176070068951	1325.37889310106	44.2958807904159	1700.35592738436	163.268764189083	42.1713650154397	796.374465131987	495.755482972856	54.9184596652968	31.5487861405587	546.743861572285	726.265444557773	68.7278122026421	92.0974857273802	741.137054982606	1120.36312081586	152.646185314202	415.023883523761	-20.5018503463579	324.731963087273	NaN	564.802245659582	860.109938381273	1201.09472026495	399.09001521144	706.082544695499	746.448344420047	NaN
426.966992657479	82.7534054776816	719.027006022155	24.3414028047463	430.096207086386	17.0399024706294	794.128152315929	41.030546425585	83.796476953984	2364.99379562737	364.382704079334	795.171223792231	1910.21463195951	822.291082176094	1244.73503007857	408.191706084035	89.0118343354961	1322.96539080125	410.27784903664	11.8245450891174	1850.75955781028	615.762929868216	1062.40168697003	838.195128857438	-14.0023100349906	985.895183727821	294.148883579478	114.57111902484	1060.27650632442	625.677064295735	8.3120867439882	38.0646157826266	955.080064366374	560.859054604415	159.199912582797	-33.1289358455438	317.525870681266	867.947657896076	128.38479322135	177.263948070542	66.7545544984565	358.966893270798	NaN	747.874951418714	540.669838471054	647.991461074714	732.998686899395	367.467615853266	702.183567537948	NaN
479.317612173262	-2.68521274470923	548.175158590116	-16.2480627965136	518.962866170845	5.66115651793963	1048.95731434905	117.293845405868	57.825964409495	1222.14447654901	500.183535329885	1444.36655816704	1247.18358433696	697.366509159964	748.488020893688	242.489384345601	851.774340518968	492.880462225067	228.926534293797	5.66115651793963	1518.44058537305	372.901404074489	923.621818082525	873.664438668004	35.0182182838069	1170.21994625633	416.607563173448	30.7665264187412	805.637368826954	843.902595612545	20.1372967560771	30.7665264187412	430.425561734911	513.333553103691	230.596044076826	-30.8830056247106	235.910658908158	640.884309055661	164.694820168309	411.292948342116	4.19345226208097	454.872789959039	NaN	631.318002359263	816.266598489618	738.67322195217	162.568974235776	1141.52102616714	1012.9073472489	NaN
677.783720654267	202.981694694573	572.388106100577	-26.5929112639597	310.464351120614	7.84327962982025	1337.28895231696	-4.67897160428156	97.5860801408832	1031.53731801764	593.25852482408	721.611599973623	2103.23331946952	760.221874612104	2038.53502142666	476.384179972463	429.425737844581	396.033067886976	759.178353675929	86.1073498429566	2461.1610005776	662.13090661164	891.080613831082	1426.96154613197	26.6536337504836	1514.14852321267	209.533634456342	33.0331686588274	1364.22945286659	398.793170070544	40.4759593852287	52.1717733838591	1185.60247543296	564.661077687486	358.389448984366	12.8313081157384	459.398751699811	948.496428006177	451.95596097341	271.202471903666	352.009914076022	266.949448631437	NaN	707.137357307166	492.359682059588	815.589450749012	202.090843729941	1040.99968417716	613.570845318122	NaN
205.206809953222	101.875974624906	618.530151266488	19.4200555245322	199.988080896237	52.8199214892405	856.504196265035	219.819251312782	87.263533265346	1515.10780325663	245.912896597711	751.085869313924	1666.45094590921	1190.50285591212	1216.59650119705	957.747539970557	542.336707034497	1356.45843992426	36.1199885068864	49.6886840550491	2308.35461991845	455.705804688535	1293.52687405082	1332.87966255077	1.26638682274806	1323.30736264537	55.5094196199756	12.9658644848952	915.952822226978	444.782949105962	42.7463530794515	15.0930422416492	1480.71851664517	277.799495200771	434.147060322192	-22.1325685015462	241.637473335953	767.050379254196	66.1453084037457	221.429284646789	27.8561087821733	240.573884457576	NaN	1144.62443107804	1138.24289780777	744.715012808279	332.042527997999	957.432788483681	201.221095957626	NaN
263.807306740384	240.83994950207	726.286363857333	80.0684488338757	498.700733041318	53.969179244883	932.992579002155	34.1337343572486	118.695367825585	1762.94935193212	514.360294794713	720.022539155975	940.300374487073	676.175766246468	775.35299068464	637.548847254758	562.38295083846	1098.98393358815	660.516204493072	50.8372668942039	1781.7408260362	678.263707813587	2062.21456111272	911.050797602638	67.3605346973736	1384.49615320521	252.482988348718	40.7624810118357	807.850349302751	845.087624462504	17.3561937685622	45.0181696015217	1087.66187407461	287.592419213628	359.939125238291	-49.6709015189934	307.806940014637	NaN	275.889275591991	291.848107803314	1.39736155723947	271.633587002305	NaN	1282.35962705275	1038.72145529322	NaN	582.298854049389	852.535079494454	890.836276801629	NaN
418.499089284888	423.720068548516	532.316437231974	48.8537574200406	962.525128554905	14.3952942800971	597.056580100959	226.367052383386	25.8814486600783	1293.53521386891	1190.15982444908	1002.20457095848	1856.35677848798	863.326522545977	1246.54640049626	377.775451028592	594.968188395508	1241.32542123263	421.631676843065	6.04172745829265	NaN	1107.66835208376	1527.67098520283	1622.38973586228	-8.04988223076798	1057.26999878173	32.3918315339421	155.845484078847	851.868663082015	584.740501109851	53.6769440416843	52.6126884162972	1016.82828501702	966.808270623823	352.732774775462	-19.7566941100262	366.568097905494	NaN	210.122520973589	398.495766667107	15.3637415277484	540.041764843593	NaN	891.246121221338	586.869012360625	1108.35426880031	229.279122230557	471.929404818818	1261.60707885605	NaN
444.79380073651	532.525166328936	442.704958698595	61.4912867791266	518.947693082489	3.00370971750951	926.271890475894	129.378653011361	69.8466549307862	1868.33964957551	564.902217916617	504.325798817085	1483.99271459917	783.186210878724	2129.44490431487	541.924955499553	1744.05354831958	658.900109622787	342.44054087868	21.8032880587436	NaN	1321.06303564181	928.916848583034	1396.27155675749	20.8221650458736	928.916848583034	152.83123979219	44.24312992022	1172.70780113873	627.638073153941	31.4680581705765	259.290171039219	1291.9418041354	555.245999905961	387.040888535655	42.1139512952794	307.196690100383	NaN	367.878280911189	1086.47606682864	11.2408612336409	703.223914339332	NaN	720.257343338857	1170.57862251379	1105.6386744531	364.684512973779	1152.4806042018	871.429025709639	NaN
939.101389286106	644.511137672379	1054.01248034111	58.4645732918803	374.992396834289	235.009795003653	616.305688049788	91.893254326062	45.9288179040621	2062.09614277815	842.993931312833	559.894788804607	1491.71927263242	581.832360733288	748.975765904197	336.340484388516	656.002246777879	1015.36056789533	1180.41468050161	46.9734641863803	NaN	1314.12940463833	973.000745193114	773.860105134828	113.607715636767	NaN	161.52926003582	43.3227838514895	1075.23337324443	1267.98447404951	18.8295500475292	45.4526302692252	914.429968705383	742.97733207766	259.502195251661	-8.85845338303464	600.27762208937	NaN	223.294806150154	772.79518192596	24.1541660918684	509.759149335603	NaN	602.407468507105	417.110830164101	567.265002614467	1486.29373186741	814.327187071806	1125.28476406121	NaN
581.006990268489	440.994190123826	865.212077129296	53.3468106188286	472.340339409945	-8.30061631053765	1048.06461463165	372.032661694366	54.3916822616992	1841.12219157045	430.54547369512	1002.09026234535	1356.30174927848	605.039038054513	1277.93637606319	526.673664839217	1157.77613713307	1874.55808414231	1083.59025048925	57.526297190311	NaN	1228.82740884827	1207.79336265513	1028.83013377264	20.0314566790519	NaN	399.263060739576	540.942283604885	645.337500453007	555.855886011759	77.5553516769966	134.013989360165	1990.75748901605	1226.96799432111	641.0764711939	-2.33894693125996	429.090265553325	NaN	47.7281468632475	576.095774992518	-2.33894693125996	968.110466830363	NaN	1299.40549172593	871.172051185679	1470.91191940499	782.755694059208	1055.46156664206	560.116915270866	NaN
612.57927373508	838.320247481456	869.673160501786	32.5503828589754	1233.36695153761	9.55824664406675	1140.3533095773	372.206940579217	103.616985705057	1510.31768321719	767.253644635374	1310.70413698776	1331.60607900131	741.126217118433	26.2798002549094	271.877618914161	681.555682379806	878.033937307207	701.412527292681	50.3170335704957	NaN	2127.97006971769	1200.84405255912	1454.45486059296	57.4642331460431	NaN	18.0373428214542	129.924464012855	491.16002671652	717.06545236011	68.120149449986	9.5126097782999	1551.42369895884	1201.90964418951	378.207313894725	393.125596720245	581.735315300035	NaN	64.9233745588031	1042.07089963037	-13.9304060903746	731.983735185631	NaN	1627.08070471684	431.48689541444	787.394499966134	805.509557682837	867.313872245706	848.133222898609	NaN
557.40340476757	907.586494461342	799.918260913704	33.6967542106156	771.694549207042	11.7449784387672	906.541171805539	280.392900979959	71.3283698194985	1684.26122772245	1140.69344670526	1144.87473732846	1015.25472800898	898.178590559121	905.495849149737	314.888548621435	1466.83411531557	957.761981939852	577.264535227814	21.1528823409879	NaN	1759.52445894022	1439.05339507375	1388.95486574561	18.1738292351107	NaN	1045.72664354003	189.787940337902	677.982119748329	1078.77035437348	11.778272299603	10.712346143685	987.100704964537	436.016882354951	566.059873376943	16.0419769232748	326.226488295402	NaN	24.5693861706185	505.302082489619	51.2175400685675	810.156963082156	NaN	931.672544856803	869.848827813562	1291.95558555707	520.22504867247	1374.03189956276	925.276987921296	NaN
479.201651524489	846.18910774044	978.973742895499	-4.88721522190746	732.224342134917	5.56826786116806	1229.90533688931	961.199421654271	40.0713620353173	1487.11022073297	1160.89914854101	1183.90121132378	1079.34638049302	912.058651163816	1866.64425664861	179.129287040222	949.698390262888	1457.83486810036	749.998663376145	97.5765189922326	NaN	1161.94469684932	1592.11147729232	1005.66798694229	48.1657063344249	NaN	193.177187584614	81.2197939723358	814.807287355647	1330.87755886367	28.9730102866058	72.6897068399717	1539.86469360659	1190.13112117967	281.676841582892	-28.6050778568518	432.019627290809	NaN	98.2799682370639	518.386759505995	33.2380538527878	949.156159690381	NaN	409.628148568353	477.868845627265	1230.6490350584	437.350931748536	1098.43268450675	1097.36642361521	NaN
567.244203623353	1560.72955896702	725.156086420083	37.0367560873137	925.944705605329	31.8078857960313	1514.71550040373	610.120940011869	135.339517563424	1781.38788525914	519.138596943555	786.856755857216	1138.2368394314	1407.00077240331	1200.98328292678	131.156421330398	963.592571702562	931.173575896611	477.307634613295	19.2585970969534	NaN	1774.06746685134	311.760914615967	987.982675575079	7.78110093560888	NaN	289.362402028993	772.530316405141	548.545190535404	664.804136820172	72.8434470215802	48.3117427596566	1716.46763257046	585.876044847027	223.233460105547	-16.7506033263147	404.554752476287	NaN	100.574938795929	563.477532260053	97.3751512835039	NaN	NaN	770.397124730191	183.769414118974	874.923516802735	546.411998860454	608.274557434	1194.90226804522	NaN
402.192806230889	562.230791804862	1001.550752204	107.220832820036	873.938763707111	27.7248399859054	689.842780301756	367.674809342385	31.9088396087544	1484.80270864306	692.980780018893	1220.16473249786	1426.22671392318	1027.70074984681	1465.97471034024	35.0468393258911	683.566780867483	2277.67063717294	482.734798970732	21.4488405516319	NaN	836.28276710147	2231.39868449156	1556.03136535001	75.131145810558	NaN	114.607592585025	534.978404183398	973.487042678149	995.892593550143	2.57983822505187	229.836139926711	1576.30305423419	847.589185397417	339.730032298874	-25.1603676164652	647.006158543371	NaN	47.3909399690409	867.860874281603	191.426624146149	NaN	NaN	750.498464952108	156.2179013473	925.475147952446	561.651679031011	958.550008763485	1032.1682473429	NaN
441.084144673832	1451.73831648675	1470.57038180003	3.76173906534451	504.90392156885	12.1315458712486	1341.88460215926	291.473848018297	100.014517333241	1348.16195726368	1125.31585105649	1401.51947565132	1340.83837630852	486.071856255566	1247.72427559284	171.157875183426	728.796253626784	813.540547536563	268.456879302061	116.754130945049	NaN	2137.01624872014	NaN	1805.32452129065	109.4382736097	NaN	250.317433266016	364.514933896514	1016.61468048749	892.811782607697	63.5458200852946	97.6983436383408	2036.92132163474	987.798488739607	222.568507879166	66.7476191683927	595.044467879576	NaN	58.2094882801311	923.762507077645	-4.75922702079777	NaN	NaN	1922.72382100425	135.052666274485	1542.77699647661	798.89234283682	701.771103982845	625.995192349524	NaN
112.68767389542	1056.58728173953	736.373002360044	72.9225019463331	399.415492686203	5.9495807689238	996.939523815902	330.349667722	41.5289451444225	1462.61061637758	517.664556640067	1590.27774737201	1218.78732521607	416.158722980556	1504.46869211346	70.8295981595391	1220.88022900286	1029.37953251121	450.691635462657	116.873481469008	NaN	751.023328867602	NaN	1598.90841856258	1.77591773142168	NaN	633.796265653913	673.297537399069	1083.25668199744	918.84598338247	82.9136650998497	27.39836426882	947.671235737043	723.474828534807	94.6572864294906	-30.2521404403262	648.742692800729	NaN	64.7644321358592	1057.63423546004	154.442995016753	NaN	NaN	1444.10613739913	292.163645155269	NaN	1208.16610886726	782.192935183012	1137.70438088941	NaN
76.1724402603918	814.080454055959	612.071593541712	13.3717582352371	277.134622740887	24.8852166065155	1073.6566064266	472.863415052619	76.1724402603918	1677.58983190184	455.069888478825	1316.4859102572	1006.66921226643	613.118271575464	1747.71726016326	303.301573584701	37.4453530115464	1067.37653822408	275.041266673382	75.1257622266392	NaN	11.278402167732	NaN	1521.58293426766	33.9456789126309	NaN	301.998048685863	816.744033668724	2500.88183100891	715.289949491604	74.5273125834788	112.973070797966	1620.90114298842	1031.39951703295	200.543964508743	171.709645847878	476.071898379237	NaN	92.6822539625424	565.778667546375	293.454546860422	NaN	NaN	1994.67934785149	597.816799391781	1349.64496003065	667.232751723495	974.798817439395	907.518740564042	NaN
23.937857105447	956.729563339863	1645.59257422903	2.9997716680864	835.288667803172	20.7971442898429	916.947201008878	454.215512843208	29.1723784647872	1494.83835908003	1179.72017324775	1351.41247383411	1137.84400237303	1040.48190508931	2796.14036901199	400.823394977938	378.83840526871	1293.83273888137	532.73333323331	242.740849925866	NaN	1458.19670956465	NaN	762.650153992533	67.2039566753774	NaN	397.300538812092	1167.52589713109	1328.83523014936	1222.00785728958	67.2039566753774	46.9067558320196	1811.69495547555	597.067726059877	208.216088850285	-1.16556195488055	526.561659972423	NaN	74.6818727755619	976.304899712089	253.083585451391	NaN	NaN	1429.25296063755	513.74237522925	2041.37380712408	684.666171804895	534.039576072608	1042.53787088515	NaN
57.5453980323778	1280.59394795071	725.614725813108	-6.3295690438362	686.870893324257	3.09460642642488	545.508261270341	569.592265249897	NaN	1548.65938354924	1051.27234484102	725.614725813108	1275.35829491167	231.369078928304	1792.64081516822	195.766638262874	412.522674078879	1236.61446242282	169.588373067704	179.012548537965	NaN	770.6413419488	NaN	1273.81688350816	57.738771207235	NaN	266.117709606778	NaN	583.49486193839	1137.03481112282	32.0921326349835	14.9943735868159	1256.71912445999	612.347330332173	57.738771207235	-6.3778252233937	1061.16350534657	NaN	69.4934805528503	764.089941884661	44.9154519211093	NaN	NaN	1901.09091858781	459.536108839175	2245.18331943218	493.73162693551	1029.10520713126	615.553160153705	NaN
75.4571180719458	995.036600625109	1031.69409708224	-18.8050156749616	786.612549340281	13.6630526156398	NaN	554.099286097909	NaN	1827.68544872279	1017.03109849939	944.763462626759	1858.05880293013	594.946210721569	1514.52569327473	720.629055717446	423.179655893871	1027.50466891571	135.156469444987	59.7467624474612	NaN	440.98472560162	NaN	1060.55983283173	33.3023769142825	NaN	622.291823543329	365.744696154997	1024.21565645172	875.632111839307	31.1644841860464	35.4402696425186	1083.00770647821	600.912896260968	79.2670705713587	-39.3859758457451	667.187570836287	NaN	93.1633733048934	677.877034477468	-0.903906737495195	NaN	NaN	1767.13337951376	681.083873569822	1171.73025470001	587.016593527433	1608.92931762429	841.42582818753	NaN
149.946099290509	1220.57651131359	700.97505890317	113.280674221226	575.265030094198	369.93864970621	802.590665523755	685.261305302048	NaN	2204.25748674379	536.504437878098	2024.0731121176	1448.94973031655	299.750550287867	1710.84562366858	424.412995523431	573.169862947382	1581.99284413938	128.994427822347	123.756509955307	NaN	866.493263501649	NaN	549.907789277519	49.4833454551225	NaN	90.1160994407017	853.584161169742	807.60499218606	1712.21840986501	141.441683422486	179.935871408824	766.972238200481	911.325443149249	62.3147414505686	-23.2278985190718	563.808468272585	NaN	233.400021389849	877.108387161393	40.9290814581585	NaN	NaN	994.729517119648	765.90295520086	NaN	1123.04347707411	1119.83562807525	824.713520179988	NaN
51.578626242332	964.221313227567	1164.35306203834	31.6702323815749	348.108913747294	372.208548420842	NaN	491.658911585384	NaN	2116.81253674508	459.176795286254	1228.2694844334	1127.67970492641	537.762560526085	1793.03918395698	107.112567011812	900.304890832504	1684.06692282442	45.2917650231455	164.742128187688	NaN	2415.43844465644	NaN	1735.35109022338	65.6745087159413	NaN	268.902279687378	175.845352979405	1412.32589636352	897.838749851616	65.6745087159413	154.452956035043	1274.34493607238	573.743936144534	91.3453850491755	NaN	641.129986519274	NaN	148.035236951734	1249.74367958637	NaN	NaN	NaN	1044.37666892049	850.77547657402	NaN	1026.19313151779	957.737461295829	983.408337629063	NaN
46.4438700452173	1918.23782892706	1837.53898523506	-1.76582878376632	649.065105407512	480.33115950607	894.30574727669	464.610605540097	NaN	2222.16853893587	1650.98841150552	1873.17224089127	1063.03969317813	615.527923613437	1823.91450513122	546.357486163156	692.034619581172	1936.05445675516	194.217077325363	68.4526455975794	NaN	923.650781346506	NaN	976.359850679517	126.814066433131	NaN	121.464281897575	507.71872536476	1532.7374423774	1556.27649433385	118.254411176241	87.2256608700127	965.660281608404	1081.21562757643	90.4355315913466	18.7484188148884	703.520839366131	NaN	61.5466950993411	722.780063694135	NaN	NaN	NaN	1116.5242055111	1009.52851479997	NaN	780.557736678146	701.380925551908	824.42596986971	NaN
112.58882670463	1038.20572420021	878.86963312509	51.7895287943879	457.46760278169	506.735999364128	970.068579990452	530.84606577681	NaN	2039.29761220505	854.759566712408	1370.50533519239	1524.60010748214	756.222773547533	1146.17689117874	923.944974679235	854.759566712408	1602.17162550555	20.3416160821939	501.494680578762	NaN	1562.33760273677	NaN	1442.37694741372	-2.52019491255235	NaN	558.313955145942	189.062463218117	1488.39959713226	1120.21839938394	1.76098180545142	598.985133966978	529.416012299416	922.213976176263	116.282459012052	26.3777479339731	1437.02547651622	NaN	48.8539257034929	937.198094689276	NaN	NaN	NaN	1615.76460449287	695.311610122063	NaN	682.468079968051	984.291038587317	613.969252479991	NaN
9.95542130205637	1840.62015082793	1519.78200235432	73.9133528605203	408.381880190848	203.926197340021	1003.92458716146	1143.37384777254	NaN	1385.57519514967	963.033450591298	1213.62272341872	987.148736260883	671.553041193708	1916.11147988054	837.214568836943	969.324394679016	1022.79741942462	177.713930307864	104.319582617823	NaN	2229.61019358514	NaN	2120.6730026941	101.461683281167	NaN	NaN	540.42066576224	672.108360506562	711.721732096317	45.7888367225914	401.238549365802	1036.12312646648	821.996793548879	62.9189433559992	35.0825200767116	629.283093923042	NaN	81.1196816539949	1288.79219930924	NaN	NaN	NaN	787.736580282064	2993.23780933331	NaN	1203.1416661422	1483.64716226425	1257.74388103619	NaN
79.2672743055365	31.0262599322022	849.026068871349	24.7339537095933	489.315896478878	622.503044857431	822.808126277146	838.538891833668	NaN	1591.51820313919	1035.69782014208	1137.42343740759	1420.57721742498	401.223609362355	1767.70277737224	758.836346347289	1060.86704503251	1347.16697816121	227.136470536844	273.280049502642	NaN	641.379963525258	NaN	1325.743110528	57.7153852407333	NaN	NaN	69.496048229044	522.516088597721	839.523019919537	73.7799256793388	192.65752492502	667.096952545171	422.915937878366	54.5024771530122	-49.3815510166371	862.013376533585	NaN	51.2895690652911	594.271035890159	NaN	NaN	NaN	736.709961112461	NaN	NaN	840.59398928211	1175.80739976768	1074.06531032318	NaN
220.98634194403	1944.40268873309	677.277340637421	54.2041148354117	437.068975808027	1127.27467038332	1082.17004292627	488.467272212569	NaN	2419.57469426896	862.940574588524	1415.7344971435	1792.30568916863	780.073933446506	1440.90917293349	777.976043797341	802.101774762739	1803.84408223903	391.964348350979	145.46231457409	NaN	909.094146870155	NaN	1432.35231195709	66.4355380410732	NaN	NaN	297.837909151552	1436.63754105173	608.517018512843	NaN	292.481372783254	261.413461847125	523.883743893733	209.990712711463	-8.55597111510048	397.469485601897	NaN	40.7241634732422	1148.45588443729	NaN	NaN	NaN	921.338742421454	NaN	NaN	663.153689469484	1097.03313530163	982.403257020052	NaN
74.2444950389271	1137.05577540154	1161.18673240879	24.9334089806418	382.701075914159	659.682495475591	1506.36433481679	1096.13806569361	NaN	1832.65684043651	1083.54800116809	1926.03315233411	1088.79386138705	1028.99105489083	1239.87463569329	609.322237373512	1151.74418401465	1403.54547452504	494.962484600042	487.618280293489	NaN	60.6052584696142	NaN	1241.1113884001	53.7282873634444	NaN	NaN	50.5133511693018	1216.463544245	1395.42832571894	182.325735129147	637.775029299343	1293.62201290443	1624.76044090111	86.9492947029175	67.6596775380622	631.345156911058	NaN	86.9492947029175	923.904350578032	NaN	NaN	NaN	1472.58679437836	NaN	NaN	697.787171590005	833.88613714204	848.889172714705	NaN
26.0826007997557	1090.17355332475	621.09203875012	56.5151822822259	743.871764041465	1401.8451636797	584.363061098863	297.877035419058	NaN	1619.07083150285	611.64744449694	2415.56494685439	1902.40865909826	1093.32175140914	1017.7649973837	1057.64217311935	622.141438111585	949.554038888505	672.51260746188	21.8850033538978	NaN	26.0826007997557	NaN	2374.72160600684	44.2289640745347	NaN	NaN	52.8048339620501	1057.25359453729	969.350928190257	NaN	631.676051369339	927.54356248862	884.664213051043	48.5168990182924	-25.4499787615278	615.596295330247	NaN	133.203614157507	1460.31947925051	NaN	NaN	NaN	1579.30967393979	NaN	NaN	523.405694039457	645.611839936551	1341.32928456124	NaN
164.73339857694	704.241562294216	784.013197396381	16.7360229268707	703.191935516556	1051.6680256997	1315.12434689238	485.919192540921	NaN	1546.04223797759	1321.42210755834	NaN	1916.56049049159	1520.85119531375	1388.59822132858	391.452782551515	701.092681961235	1395.9456087722	331.624056224891	350.517338222773	NaN	91.2595241407356	NaN	941.908295930743	21.8557732234678	NaN	NaN	60.4593755748221	NaN	665.249145746038	NaN	644.875022282823	378.939094973494	556.944594704739	145.172836290294	NaN	805.723365413466	NaN	3.62629433532837	1223.92905755314	NaN	NaN	NaN	1283.97910565524	NaN	NaN	662.032178883425	366.071227523043	1053.42981383466	NaN
172.212517080524	1022.59449396026	1177.97292924199	34.6816047703446	754.881649387007	875.61489301808	824.172032688319	535.462102266187	NaN	2088.19660079103	1008.94638815848	1498.17848843744	1694.50124112449	628.899134293714	2132.29048107369	868.265912970972	1266.16068980729	1174.82336636465	430.476673021776	323.391535192476	NaN	170.112808495635	NaN	1362.82064462164	-12.3308253815875	NaN	NaN	27.3576335810642	1053.89426134479	410.297629518001	NaN	664.518299089581	2701.50163882136	1331.71347408335	78.845364127207	59.5374651724035	254.761776826528	NaN	133.551077832484	1119.32658558051	NaN	NaN	NaN	1157.94238349012	NaN	NaN	940.192189722054	2092.230160692	1016.35112448822	NaN
390.761341683531	1218.22588351756	922.102786059191	-1.96929111586917	879.04942791808	1326.38431982328	987.207864223797	777.191483047647	NaN	2064.59189965745	809.744022129951	2002.63706721048	1210.8753101764	763.540418271197	1728.56568977561	371.859867377678	854.897544082823	1852.47535466954	654.331900059599	252.150530107272	NaN	629.129934318461	NaN	1734.64102311049	220.63797702258	NaN	NaN	646.618989989908	1233.55000785673	624.085989303979	NaN	545.756986919558	219.564976989916	742.115992896941	112.264973723587	-4.69202983671214	1729.27602294717	NaN	56.4689720250957	2007.18303140697	NaN	NaN	NaN	1232.47700782407	NaN	NaN	945.985999102967	814.006995085382	921.306998351711	NaN
372.034978023644	1165.01873963943	477.06593982706	51.6905445232279	544.285755381246	1247.99319946413	1026.37787005892	294.312066289117	NaN	704.983126940471	939.202171762087	1341.47075546917	1319.41425349045	1638.70837737283	2055.68129573239	555.839161179621	962.308983358838	1256.3956764084	236.545037297239	177.727698687326	NaN	17.0303271281009	NaN	1214.75158204746	23.3450405252008	NaN	NaN	299.193221760535	493.467621774525	795.075944448178	NaN	693.108717921498	748.922357704523	805.809336714144	116.725553239108	84.5253764412087	1045.16398424519	NaN	160.732461529569	1734.24776772023	NaN	NaN	NaN	949.636793078092	NaN	NaN	1067.70410800372	766.095785330069	1504.55317322855	NaN
232.488686579384	1050.85734374589	1164.31538607449	57.0489359416347	1016.18960858993	581.267112996945	628.54129730053	710.483216760078	NaN	790.324061361688	1066.61540518042	1981.63350581203	1079.22185432804	902.731566261324	1752.61634629689	221.983312289698	764.060625637474	1445.85941703807	1115.99066434194	181.012352559924	NaN	36.0381873622635	NaN	NaN	-5.50512515605013	NaN	NaN	926.447930065576	979.058183182926	1379.54031405581	NaN	912.490107809952	1560.99200337892	947.921502766535	106.157452888937	81.4628442828343	1070.320867162	NaN	56.7682356767313	866.32192650289	NaN	NaN	NaN	983.352897723118	NaN	NaN	1257.14094966035	689.164951719978	911.416429174904	NaN
265.207362700468	976.575497033037	1091.1089189566	3.56679335215198	1099.51504166658	1256.07907714007	967.118608984302	640.330588633595	NaN	977.626262371785	1017.55534524422	1531.37959589212	1018.60611058297	1530.32883055337	1256.07907714007	313.542568282887	691.818090232259	2021.0362437488	863.092840448225	35.0897535145996	NaN	976.575497033037	NaN	NaN	27.919516524011	NaN	NaN	378.049468704005	1099.78973822841	607.889375963265	NaN	1210.41361882516	1478.91818338037	240.575131651738	47.2518451719862	82.6944476932739	1039.64471576804	NaN	18.2533522000234	1166.3788702381	NaN	NaN	NaN	683.070654038724	NaN	NaN	822.693027607434	489.747367558973	1203.96950927583	NaN
458.742220424772	944.30114694094	782.448171435551	7.86607437404517	743.56141758036	1091.4402155822	931.689226771689	1352.08656574673	NaN	1192.33557693621	832.895852112555	1717.83225065501	939.046180203752	2179.21833018011	1839.74747895777	465.048180509398	960.066047152504	1275.36405138378	582.759435422408	255.900504369317	NaN	33.0899147125474	NaN	NaN	67.8114590605016	NaN	NaN	572.759764330484	1017.5440162066	1491.33593668332	NaN	694.162229214543	1324.81043175386	NaN	59.2165942899487	-31.0294858008566	777.962160727434	NaN	98.9678438537558	1492.41029477964	NaN	NaN	NaN	421.275272749489	NaN	NaN	1287.20789838269	536.231589055634	935.892800886343	NaN
495.729090974841	876.271257721392	658.668416515491	6.91111435288968	763.790562025588	1259.96708883325	1023.44226143553	919.371337380532	NaN	1082.31066292118	1208.4572375333	1859.1633182408	844.734614068363	835.273620972454	NaN	309.662893421969	1206.3547946231	964.573859949874	822.658963511243	310.71411487707	NaN	1727.76063635318	NaN	NaN	-1.89055665433449	NaN	NaN	295.800830770142	1034.11845950883	504.29227178223	NaN	1079.25578178979	891.183605619095	NaN	108.803352748991	325.892378957454	613.911483036009	NaN	NaN	1038.41725210701	NaN	NaN	NaN	351.685134546578	NaN	NaN	918.051059357766	435.511590211232	1428.53268039252	NaN
449.667496993379	914.408247510237	1023.75901233773	22.7789343014226	809.263281329952	606.333496602003	624.208140852651	560.069711482678	NaN	2220.30872746937	563.224060468086	1033.22205929396	1422.25843416101	935.437240746294	NaN	162.621739321201	1250.87213928715	1970.0637079603	571.635657762509	159.467390335793	NaN	274.075403472303	NaN	NaN	NaN	NaN	NaN	NaN	NaN	NaN	NaN	NaN	NaN	NaN	NaN	NaN	NaN	NaN	NaN	NaN	NaN	NaN	NaN	NaN	NaN	NaN	NaN	NaN	NaN	NaN
494.030205120621	805.326883532511	1198.6544434178	136.45969613399	722.2443240915	456.169798286742	1072.45308730488	889.46112094113	NaN	2038.94513953639	538.200679760146	1464.72896922256	1217.58464683474	829.515476787489	NaN	346.795289655538	1046.16113811468	1805.47263072747	1081.91818901335	155.38989955093	NaN	1752.88873234708	NaN	NaN	NaN	NaN	NaN	NaN	NaN	NaN	NaN	NaN	NaN	NaN	NaN	NaN	NaN	NaN	NaN	NaN	NaN	NaN	NaN	NaN	NaN	NaN	NaN	NaN	NaN	NaN
566.813654824322	740.378206300056	504.751178842089	4.04374549390905	541.567901882397	232.307428343815	661.48522835654	1464.08979063524	NaN	2334.01636075908	925.513727874173	1546.1384876965	NaN	NaN	NaN	641.499007277516	948.655668070938	2080.50692496724	1491.43935632233	77.6771915745238	NaN	293.317997953467	NaN	NaN	NaN	NaN	NaN	NaN	NaN	NaN	NaN	NaN	NaN	NaN	NaN	NaN	NaN	NaN	NaN	NaN	NaN	NaN	NaN	NaN	NaN	NaN	NaN	NaN	NaN	NaN
807.970306115124	1277.22246116119	1370.86246519504	-28.4769209288655	337.666016192277	656.4628838581	741.685808877676	697.49614405271	NaN	2050.54159559808	882.671882366851	1818.01978782862	NaN	NaN	NaN	644.889400213466	434.462424856487	1240.39774047371	1093.09885772383	6.24353000503597	NaN	224.035449499509	NaN	NaN	NaN	NaN	NaN	NaN	NaN	NaN	NaN	NaN	NaN	NaN	NaN	NaN	NaN	NaN	NaN	NaN	NaN	NaN	NaN	NaN	NaN	NaN	NaN	NaN	NaN	NaN
624.076906403852	842.968510303437	1136.57792130336	-13.655362649746	715.632529188775	390.452213780257	991.351761023829	385.190396378825	NaN	1428.08260534271	517.788194894919	3701.18772276148	NaN	NaN	NaN	417.813664267705	745.098706636796	1141.83973870479	1160.78228134995	86.3191679774683	NaN	1488.06732371904	NaN	NaN	NaN	NaN	NaN	NaN	NaN	NaN	NaN	NaN	NaN	NaN	NaN	NaN	NaN	NaN	NaN	NaN	NaN	NaN	NaN	NaN	NaN	NaN	NaN	NaN	NaN	NaN
NaN	NaN	NaN	NaN	NaN	NaN	NaN	NaN	NaN	NaN	NaN	NaN	NaN	NaN	NaN	NaN	NaN	NaN	NaN	NaN	NaN	NaN	NaN	NaN	NaN	NaN	NaN	NaN	NaN	NaN	NaN	NaN	NaN	NaN	NaN	NaN	NaN	NaN	NaN	NaN	NaN	NaN	NaN	NaN	NaN	NaN	NaN	NaN	NaN	NaN
NaN	NaN	NaN	NaN	NaN	NaN	NaN	NaN	NaN	NaN	NaN	NaN	NaN	NaN	NaN	NaN	NaN	NaN	NaN	NaN	NaN	NaN	NaN	NaN	NaN	NaN	NaN	NaN	NaN	NaN	NaN	NaN	NaN	NaN	NaN	NaN	NaN	NaN	NaN	NaN	NaN	NaN	NaN	NaN	NaN	NaN	NaN	NaN	NaN	NaN
NaN	NaN	NaN	NaN	NaN	NaN	NaN	NaN	NaN	NaN	NaN	NaN	NaN	NaN	NaN	NaN	NaN	NaN	NaN	NaN	NaN	NaN	NaN	NaN	NaN	NaN	NaN	NaN	NaN	NaN	NaN	NaN	NaN	NaN	NaN	NaN	NaN	NaN	NaN	NaN	NaN	NaN	NaN	NaN	NaN	NaN	NaN	NaN	NaN	NaN
NaN	NaN	NaN	NaN	NaN	NaN	NaN	NaN	NaN	NaN	NaN	NaN	NaN	NaN	NaN	NaN	NaN	NaN	NaN	NaN	NaN	NaN	NaN	NaN	NaN	NaN	NaN	NaN	NaN	NaN	NaN	NaN	NaN	NaN	NaN	NaN	NaN	NaN	NaN	NaN	NaN	NaN	NaN	NaN	NaN	NaN	NaN	NaN	NaN	NaN
NaN	NaN	NaN	NaN	NaN	NaN	NaN	NaN	NaN	NaN	NaN	NaN	NaN	NaN	NaN	NaN	NaN	NaN	NaN	NaN	NaN	NaN	NaN	NaN	NaN	NaN	NaN	NaN	NaN	NaN	NaN	NaN	NaN	NaN	NaN	NaN	NaN	NaN	NaN	NaN	NaN	NaN	NaN	NaN	NaN	NaN	NaN	NaN	NaN	NaN
NaN	NaN	NaN	NaN	NaN	NaN	NaN	NaN	NaN	NaN	NaN	NaN	NaN	NaN	NaN	NaN	NaN	NaN	NaN	NaN	NaN	NaN	NaN	NaN	NaN	NaN	NaN	NaN	NaN	NaN	NaN	NaN	NaN	NaN	NaN	NaN	NaN	NaN	NaN	NaN	NaN	NaN	NaN	NaN	NaN	NaN	NaN	NaN	NaN	NaN
NaN	NaN	NaN	NaN	NaN	NaN	NaN	NaN	NaN	NaN	NaN	NaN	NaN	NaN	NaN	NaN	NaN	NaN	NaN	NaN	NaN	NaN	NaN	NaN	NaN	NaN	NaN	NaN	NaN	NaN	NaN	NaN	NaN	NaN	NaN	NaN	NaN	NaN	NaN	NaN	NaN	NaN	NaN	NaN	NaN	NaN	NaN	NaN	NaN	NaN
NaN	NaN	NaN	NaN	NaN	NaN	NaN	NaN	NaN	NaN	NaN	NaN	NaN	NaN	NaN	NaN	NaN	NaN	NaN	NaN	NaN	NaN	NaN	NaN	NaN	NaN	NaN	NaN	NaN	NaN	NaN	NaN	NaN	NaN	NaN	NaN	NaN	NaN	NaN	NaN	NaN	NaN	NaN	NaN	NaN	NaN	NaN	NaN	NaN	NaN
NaN	NaN	NaN	NaN	NaN	NaN	NaN	NaN	NaN	NaN	NaN	NaN	NaN	NaN	NaN	NaN	NaN	NaN	NaN	NaN	NaN	NaN	NaN	NaN	NaN	NaN	NaN	NaN	NaN	NaN	NaN	NaN	NaN	NaN	NaN	NaN	NaN	NaN	NaN	NaN	NaN	NaN	NaN	NaN	NaN	NaN	NaN	NaN	NaN	NaN
NaN	NaN	NaN	NaN	NaN	NaN	NaN	NaN	NaN	NaN	NaN	NaN	NaN	NaN	NaN	NaN	NaN	NaN	NaN	NaN	NaN	NaN	NaN	NaN	NaN	NaN	NaN	NaN	NaN	NaN	NaN	NaN	NaN	NaN	NaN	NaN	NaN	NaN	NaN	NaN	NaN	NaN	NaN	NaN	NaN	NaN	NaN	NaN	NaN	NaN
NaN	NaN	NaN	NaN	NaN	NaN	NaN	NaN	NaN	NaN	NaN	NaN	NaN	NaN	NaN	NaN	NaN	NaN	NaN	NaN	NaN	NaN	NaN	NaN	NaN	NaN	NaN	NaN	NaN	NaN	NaN	NaN	NaN	NaN	NaN	NaN	NaN	NaN	NaN	NaN	NaN	NaN	NaN	NaN	NaN	NaN	NaN	NaN	NaN	NaN
NaN	NaN	NaN	NaN	NaN	NaN	NaN	NaN	NaN	NaN	NaN	NaN	NaN	NaN	NaN	NaN	NaN	NaN	NaN	NaN	NaN	NaN	NaN	NaN	NaN	NaN	NaN	NaN	NaN	NaN	NaN	NaN	NaN	NaN	NaN	NaN	NaN	NaN	NaN	NaN	NaN	NaN	NaN	NaN	NaN	NaN	NaN	NaN	NaN	NaN
NaN	NaN	NaN	NaN	NaN	NaN	NaN	NaN	NaN	NaN	NaN	NaN	NaN	NaN	NaN	NaN	NaN	NaN	NaN	NaN	NaN	NaN	NaN	NaN	NaN	NaN	NaN	NaN	NaN	NaN	NaN	NaN	NaN	NaN	NaN	NaN	NaN	NaN	NaN	NaN	NaN	NaN	NaN	NaN	NaN	NaN	NaN	NaN	NaN	NaN
NaN	NaN	NaN	NaN	NaN	NaN	NaN	NaN	NaN	NaN	NaN	NaN	NaN	NaN	NaN	NaN	NaN	NaN	NaN	NaN	NaN	NaN	NaN	NaN	NaN	NaN	NaN	NaN	NaN	NaN	NaN	NaN	NaN	NaN	NaN	NaN	NaN	NaN	NaN	NaN	NaN	NaN	NaN	NaN	NaN	NaN	NaN	NaN	NaN	NaN
NaN	NaN	NaN	NaN	NaN	NaN	NaN	NaN	NaN	NaN	NaN	NaN	NaN	NaN	NaN	NaN	NaN	NaN	NaN	NaN	NaN	NaN	NaN	NaN	NaN	NaN	NaN	NaN	NaN	NaN	NaN	NaN	NaN	NaN	NaN	NaN	NaN	NaN	NaN	NaN	NaN	NaN	NaN	NaN	NaN	NaN	NaN	NaN	NaN	NaN
NaN	NaN	NaN	NaN	NaN	NaN	NaN	NaN	NaN	NaN	NaN	NaN	NaN	NaN	NaN	NaN	NaN	NaN	NaN	NaN	NaN	NaN	NaN	NaN	NaN	NaN	NaN	NaN	NaN	NaN	NaN	NaN	NaN	NaN	NaN	NaN	NaN	NaN	NaN	NaN	NaN	NaN	NaN	NaN	NaN	NaN	NaN	NaN	NaN	NaN
NaN	NaN	NaN	NaN	NaN	NaN	NaN	NaN	NaN	NaN	NaN	NaN	NaN	NaN	NaN	NaN	NaN	NaN	NaN	NaN	NaN	NaN	NaN	NaN	NaN	NaN	NaN	NaN	NaN	NaN	NaN	NaN	NaN	NaN	NaN	NaN	NaN	NaN	NaN	NaN	NaN	NaN	NaN	NaN	NaN	NaN	NaN	NaN	NaN	NaN
NaN	NaN	NaN	NaN	NaN	NaN	NaN	NaN	NaN	NaN	NaN	NaN	NaN	NaN	NaN	NaN	NaN	NaN	NaN	NaN	NaN	NaN	NaN	NaN	NaN	NaN	NaN	NaN	NaN	NaN	NaN	NaN	NaN	NaN	NaN	NaN	NaN	NaN	NaN	NaN	NaN	NaN	NaN	NaN	NaN	NaN	NaN	NaN	NaN	NaN
NaN	NaN	NaN	NaN	NaN	NaN	NaN	NaN	NaN	NaN	NaN	NaN	NaN	NaN	NaN	NaN	NaN	NaN	NaN	NaN	NaN	NaN	NaN	NaN	NaN	NaN	NaN	NaN	NaN	NaN	NaN	NaN	NaN	NaN	NaN	NaN	NaN	NaN	NaN	NaN	NaN	NaN	NaN	NaN	NaN	NaN	NaN	NaN	NaN	NaN
NaN	NaN	NaN	NaN	NaN	NaN	NaN	NaN	NaN	NaN	NaN	NaN	NaN	NaN	NaN	NaN	NaN	NaN	NaN	NaN	NaN	NaN	NaN	NaN	NaN	NaN	NaN	NaN	NaN	NaN	NaN	NaN	NaN	NaN	NaN	NaN	NaN	NaN	NaN	NaN	NaN	NaN	NaN	NaN	NaN	NaN	NaN	NaN	NaN	NaN
NaN	NaN	NaN	NaN	NaN	NaN	NaN	NaN	NaN	NaN	NaN	NaN	NaN	NaN	NaN	NaN	NaN	NaN	NaN	NaN	NaN	NaN	NaN	NaN	NaN	NaN	NaN	NaN	NaN	NaN	NaN	NaN	NaN	NaN	NaN	NaN	NaN	NaN	NaN	NaN	NaN	NaN	NaN	NaN	NaN	NaN	NaN	NaN	NaN	NaN
NaN	NaN	NaN	NaN	NaN	NaN	NaN	NaN	NaN	NaN	NaN	NaN	NaN	NaN	NaN	NaN	NaN	NaN	NaN	NaN	NaN	NaN	NaN	NaN	NaN	NaN	NaN	NaN	NaN	NaN	NaN	NaN	NaN	NaN	NaN	NaN	NaN	NaN	NaN	NaN	NaN	NaN	NaN	NaN	NaN	NaN	NaN	NaN	NaN	NaN
NaN	NaN	NaN	NaN	NaN	NaN	NaN	NaN	NaN	NaN	NaN	NaN	NaN	NaN	NaN	NaN	NaN	NaN	NaN	NaN	NaN	NaN	NaN	NaN	NaN	NaN	NaN	NaN	NaN	NaN	NaN	NaN	NaN	NaN	NaN	NaN	NaN	NaN	NaN	NaN	NaN	NaN	NaN	NaN	NaN	NaN	NaN	NaN	NaN	NaN
NaN	NaN	NaN	NaN	NaN	NaN	NaN	NaN	NaN	NaN	NaN	NaN	NaN	NaN	NaN	NaN	NaN	NaN	NaN	NaN	NaN	NaN	NaN	NaN	NaN	NaN	NaN	NaN	NaN	NaN	NaN	NaN	NaN	NaN	NaN	NaN	NaN	NaN	NaN	NaN	NaN	NaN	NaN	NaN	NaN	NaN	NaN	NaN	NaN	NaN
NaN	NaN	NaN	NaN	NaN	NaN	NaN	NaN	NaN	NaN	NaN	NaN	NaN	NaN	NaN	NaN	NaN	NaN	NaN	NaN	NaN	NaN	NaN	NaN	NaN	NaN	NaN	NaN	NaN	NaN	NaN	NaN	NaN	NaN	NaN	NaN	NaN	NaN	NaN	NaN	NaN	NaN	NaN	NaN	NaN	NaN	NaN	NaN	NaN	NaN
NaN	NaN	NaN	NaN	NaN	NaN	NaN	NaN	NaN	NaN	NaN	NaN	NaN	NaN	NaN	NaN	NaN	NaN	NaN	NaN	NaN	NaN	NaN	NaN	NaN	NaN	NaN	NaN	NaN	NaN	NaN	NaN	NaN	NaN	NaN	NaN	NaN	NaN	NaN	NaN	NaN	NaN	NaN	NaN	NaN	NaN	NaN	NaN	NaN	NaN
NaN	NaN	NaN	NaN	NaN	NaN	NaN	NaN	NaN	NaN	NaN	NaN	NaN	NaN	NaN	NaN	NaN	NaN	NaN	NaN	NaN	NaN	NaN	NaN	NaN	NaN	NaN	NaN	NaN	NaN	NaN	NaN	NaN	NaN	NaN	NaN	NaN	NaN	NaN	NaN	NaN	NaN	NaN	NaN	NaN	NaN	NaN	NaN	NaN	NaN
NaN	NaN	NaN	NaN	NaN	NaN	NaN	NaN	NaN	NaN	NaN	NaN	NaN	NaN	NaN	NaN	NaN	NaN	NaN	NaN	NaN	NaN	NaN	NaN	NaN	NaN	NaN	NaN	NaN	NaN	NaN	NaN	NaN	NaN	NaN	NaN	NaN	NaN	NaN	NaN	NaN	NaN	NaN	NaN	NaN	NaN	NaN	NaN	NaN	NaN
NaN	NaN	NaN	NaN	NaN	NaN	NaN	NaN	NaN	NaN	NaN	NaN	NaN	NaN	NaN	NaN	NaN	NaN	NaN	NaN	NaN	NaN	NaN	NaN	NaN	NaN	NaN	NaN	NaN	NaN	NaN	NaN	NaN	NaN	NaN	NaN	NaN	NaN	NaN	NaN	NaN	NaN	NaN	NaN	NaN	NaN	NaN	NaN	NaN	NaN
NaN	NaN	NaN	NaN	NaN	NaN	NaN	NaN	NaN	NaN	NaN	NaN	NaN	NaN	NaN	NaN	NaN	NaN	NaN	NaN	NaN	NaN	NaN	NaN	NaN	NaN	NaN	NaN	NaN	NaN	NaN	NaN	NaN	NaN	NaN	NaN	NaN	NaN	NaN	NaN	NaN	NaN	NaN	NaN	NaN	NaN	NaN	NaN	NaN	NaN
NaN	NaN	NaN	NaN	NaN	NaN	NaN	NaN	NaN	NaN	NaN	NaN	NaN	NaN	NaN	NaN	NaN	NaN	NaN	NaN	NaN	NaN	NaN	NaN	NaN	NaN	NaN	NaN	NaN	NaN	NaN	NaN	NaN	NaN	NaN	NaN	NaN	NaN	NaN	NaN	NaN	NaN	NaN	NaN	NaN	NaN	NaN	NaN	NaN	NaN
NaN	NaN	NaN	NaN	NaN	NaN	NaN	NaN	NaN	NaN	NaN	NaN	NaN	NaN	NaN	NaN	NaN	NaN	NaN	NaN	NaN	NaN	NaN	NaN	NaN	NaN	NaN	NaN	NaN	NaN	NaN	NaN	NaN	NaN	NaN	NaN	NaN	NaN	NaN	NaN	NaN	NaN	NaN	NaN	NaN	NaN	NaN	NaN	NaN	NaN
NaN	NaN	NaN	NaN	NaN	NaN	NaN	NaN	NaN	NaN	NaN	NaN	NaN	NaN	NaN	NaN	NaN	NaN	NaN	NaN	NaN	NaN	NaN	NaN	NaN	NaN	NaN	NaN	NaN	NaN	NaN	NaN	NaN	NaN	NaN	NaN	NaN	NaN	NaN	NaN	NaN	NaN	NaN	NaN	NaN	NaN	NaN	NaN	NaN	NaN
NaN	NaN	NaN	NaN	NaN	NaN	NaN	NaN	NaN	NaN	NaN	NaN	NaN	NaN	NaN	NaN	NaN	NaN	NaN	NaN	NaN	NaN	NaN	NaN	NaN	NaN	NaN	NaN	NaN	NaN	NaN	NaN	NaN	NaN	NaN	NaN	NaN	NaN	NaN	NaN	NaN	NaN	NaN	NaN	NaN	NaN	NaN	NaN	NaN	NaN
NaN	NaN	NaN	NaN	NaN	NaN	NaN	NaN	NaN	NaN	NaN	NaN	NaN	NaN	NaN	NaN	NaN	NaN	NaN	NaN	NaN	NaN	NaN	NaN	NaN	NaN	NaN	NaN	NaN	NaN	NaN	NaN	NaN	NaN	NaN	NaN	NaN	NaN	NaN	NaN	NaN	NaN	NaN	NaN	NaN	NaN	NaN	NaN	NaN	NaN
NaN	NaN	NaN	NaN	NaN	NaN	NaN	NaN	NaN	NaN	NaN	NaN	NaN	NaN	NaN	NaN	NaN	NaN	NaN	NaN	NaN	NaN	NaN	NaN	NaN	NaN	NaN	NaN	NaN	NaN	NaN	NaN	NaN	NaN	NaN	NaN	NaN	NaN	NaN	NaN	NaN	NaN	NaN	NaN	NaN	NaN	NaN	NaN	NaN	NaN
NaN	NaN	NaN	NaN	NaN	NaN	NaN	NaN	NaN	NaN	NaN	NaN	NaN	NaN	NaN	NaN	NaN	NaN	NaN	NaN	NaN	NaN	NaN	NaN	NaN	NaN	NaN	NaN	NaN	NaN	NaN	NaN	NaN	NaN	NaN	NaN	NaN	NaN	NaN	NaN	NaN	NaN	NaN	NaN	NaN	NaN	NaN	NaN	NaN	NaN
NaN	NaN	NaN	NaN	NaN	NaN	NaN	NaN	NaN	NaN	NaN	NaN	NaN	NaN	NaN	NaN	NaN	NaN	NaN	NaN	NaN	NaN	NaN	NaN	NaN	NaN	NaN	NaN	NaN	NaN	NaN	NaN	NaN	NaN	NaN	NaN	NaN	NaN	NaN	NaN	NaN	NaN	NaN	NaN	NaN	NaN	NaN	NaN	NaN	NaN
NaN	NaN	NaN	NaN	NaN	NaN	NaN	NaN	NaN	NaN	NaN	NaN	NaN	NaN	NaN	NaN	NaN	NaN	NaN	NaN	NaN	NaN	NaN	NaN	NaN	NaN	NaN	NaN	NaN	NaN	NaN	NaN	NaN	NaN	NaN	NaN	NaN	NaN	NaN	NaN	NaN	NaN	NaN	NaN	NaN	NaN	NaN	NaN	NaN	NaN
NaN	NaN	NaN	NaN	NaN	NaN	NaN	NaN	NaN	NaN	NaN	NaN	NaN	NaN	NaN	NaN	NaN	NaN	NaN	NaN	NaN	NaN	NaN	NaN	NaN	NaN	NaN	NaN	NaN	NaN	NaN	NaN	NaN	NaN	NaN	NaN	NaN	NaN	NaN	NaN	NaN	NaN	NaN	NaN	NaN	NaN	NaN	NaN	NaN	NaN
NaN	NaN	NaN	NaN	NaN	NaN	NaN	NaN	NaN	NaN	NaN	NaN	NaN	NaN	NaN	NaN	NaN	NaN	NaN	NaN	NaN	NaN	NaN	NaN	NaN	NaN	NaN	NaN	NaN	NaN	NaN	NaN	NaN	NaN	NaN	NaN	NaN	NaN	NaN	NaN	NaN	NaN	NaN	NaN	NaN	NaN	NaN	NaN	NaN	NaN
NaN	NaN	NaN	NaN	NaN	NaN	NaN	NaN	NaN	NaN	NaN	NaN	NaN	NaN	NaN	NaN	NaN	NaN	NaN	NaN	NaN	NaN	NaN	NaN	NaN	NaN	NaN	NaN	NaN	NaN	NaN	NaN	NaN	NaN	NaN	NaN	NaN	NaN	NaN	NaN	NaN	NaN	NaN	NaN	NaN	NaN	NaN	NaN	NaN	NaN
NaN	NaN	NaN	NaN	NaN	NaN	NaN	NaN	NaN	NaN	NaN	NaN	NaN	NaN	NaN	NaN	NaN	NaN	NaN	NaN	NaN	NaN	NaN	NaN	NaN	NaN	NaN	NaN	NaN	NaN	NaN	NaN	NaN	NaN	NaN	NaN	NaN	NaN	NaN	NaN	NaN	NaN	NaN	NaN	NaN	NaN	NaN	NaN	NaN	NaN
NaN	NaN	NaN	NaN	NaN	NaN	NaN	NaN	NaN	NaN	NaN	NaN	NaN	NaN	NaN	NaN	NaN	NaN	NaN	NaN	NaN	NaN	NaN	NaN	NaN	NaN	NaN	NaN	NaN	NaN	NaN	NaN	NaN	NaN	NaN	NaN	NaN	NaN	NaN	NaN	NaN	NaN	NaN	NaN	NaN	NaN	NaN	NaN	NaN	NaN
NaN	NaN	NaN	NaN	NaN	NaN	NaN	NaN	NaN	NaN	NaN	NaN	NaN	NaN	NaN	NaN	NaN	NaN	NaN	NaN	NaN	NaN	NaN	NaN	NaN	NaN	NaN	NaN	NaN	NaN	NaN	NaN	NaN	NaN	NaN	NaN	NaN	NaN	NaN	NaN	NaN	NaN	NaN	NaN	NaN	NaN	NaN	NaN	NaN	NaN
NaN	NaN	NaN	NaN	NaN	NaN	NaN	NaN	NaN	NaN	NaN	NaN	NaN	NaN	NaN	NaN	NaN	NaN	NaN	NaN	NaN	NaN	NaN	NaN	NaN	NaN	NaN	NaN	NaN	NaN	NaN	NaN	NaN	NaN	NaN	NaN	NaN	NaN	NaN	NaN	NaN	NaN	NaN	NaN	NaN	NaN	NaN	NaN	NaN	NaN
NaN	NaN	NaN	NaN	NaN	NaN	NaN	NaN	NaN	NaN	NaN	NaN	NaN	NaN	NaN	NaN	NaN	NaN	NaN	NaN	NaN	NaN	NaN	NaN	NaN	NaN	NaN	NaN	NaN	NaN	NaN	NaN	NaN	NaN	NaN	NaN	NaN	NaN	NaN	NaN	NaN	NaN	NaN	NaN	NaN	NaN	NaN	NaN	NaN	NaN
NaN	NaN	NaN	NaN	NaN	NaN	NaN	NaN	NaN	NaN	NaN	NaN	NaN	NaN	NaN	NaN	NaN	NaN	NaN	NaN	NaN	NaN	NaN	NaN	NaN	NaN	NaN	NaN	NaN	NaN	NaN	NaN	NaN	NaN	NaN	NaN	NaN	NaN	NaN	NaN	NaN	NaN	NaN	NaN	NaN	NaN	NaN	NaN	NaN	NaN
NaN	NaN	NaN	NaN	NaN	NaN	NaN	NaN	NaN	NaN	NaN	NaN	NaN	NaN	NaN	NaN	NaN	NaN	NaN	NaN	NaN	NaN	NaN	NaN	NaN	NaN	NaN	NaN	NaN	NaN	NaN	NaN	NaN	NaN	NaN	NaN	NaN	NaN	NaN	NaN	NaN	NaN	NaN	NaN	NaN	NaN	NaN	NaN	NaN	NaN
NaN	NaN	NaN	NaN	NaN	NaN	NaN	NaN	NaN	NaN	NaN	NaN	NaN	NaN	NaN	NaN	NaN	NaN	NaN	NaN	NaN	NaN	NaN	NaN	NaN	NaN	NaN	NaN	NaN	NaN	NaN	NaN	NaN	NaN	NaN	NaN	NaN	NaN	NaN	NaN	NaN	NaN	NaN	NaN	NaN	NaN	NaN	NaN	NaN	NaN
NaN	NaN	NaN	NaN	NaN	NaN	NaN	NaN	NaN	NaN	NaN	NaN	NaN	NaN	NaN	NaN	NaN	NaN	NaN	NaN	NaN	NaN	NaN	NaN	NaN	NaN	NaN	NaN	NaN	NaN	NaN	NaN	NaN	NaN	NaN	NaN	NaN	NaN	NaN	NaN	NaN	NaN	NaN	NaN	NaN	NaN	NaN	NaN	NaN	NaN
NaN	NaN	NaN	NaN	NaN	NaN	NaN	NaN	NaN	NaN	NaN	NaN	NaN	NaN	NaN	NaN	NaN	NaN	NaN	NaN	NaN	NaN	NaN	NaN	NaN	NaN	NaN	NaN	NaN	NaN	NaN	NaN	NaN	NaN	NaN	NaN	NaN	NaN	NaN	NaN	NaN	NaN	NaN	NaN	NaN	NaN	NaN	NaN	NaN	NaN
NaN	NaN	NaN	NaN	NaN	NaN	NaN	NaN	NaN	NaN	NaN	NaN	NaN	NaN	NaN	NaN	NaN	NaN	NaN	NaN	NaN	NaN	NaN	NaN	NaN	NaN	NaN	NaN	NaN	NaN	NaN	NaN	NaN	NaN	NaN	NaN	NaN	NaN	NaN	NaN	NaN	NaN	NaN	NaN	NaN	NaN	NaN	NaN	NaN	NaN
NaN	NaN	NaN	NaN	NaN	NaN	NaN	NaN	NaN	NaN	NaN	NaN	NaN	NaN	NaN	NaN	NaN	NaN	NaN	NaN	NaN	NaN	NaN	NaN	NaN	NaN	NaN	NaN	NaN	NaN	NaN	NaN	NaN	NaN	NaN	NaN	NaN	NaN	NaN	NaN	NaN	NaN	NaN	NaN	NaN	NaN	NaN	NaN	NaN	NaN
NaN	NaN	NaN	NaN	NaN	NaN	NaN	NaN	NaN	NaN	NaN	NaN	NaN	NaN	NaN	NaN	NaN	NaN	NaN	NaN	NaN	NaN	NaN	NaN	NaN	NaN	NaN	NaN	NaN	NaN	NaN	NaN	NaN	NaN	NaN	NaN	NaN	NaN	NaN	NaN	NaN	NaN	NaN	NaN	NaN	NaN	NaN	NaN	NaN	NaN
NaN	NaN	NaN	NaN	NaN	NaN	NaN	NaN	NaN	NaN	NaN	NaN	NaN	NaN	NaN	NaN	NaN	NaN	NaN	NaN	NaN	NaN	NaN	NaN	NaN	NaN	NaN	NaN	NaN	NaN	NaN	NaN	NaN	NaN	NaN	NaN	NaN	NaN	NaN	NaN	NaN	NaN	NaN	NaN	NaN	NaN	NaN	NaN	NaN	NaN
NaN	NaN	NaN	NaN	NaN	NaN	NaN	NaN	NaN	NaN	NaN	NaN	NaN	NaN	NaN	NaN	NaN	NaN	NaN	NaN	NaN	NaN	NaN	NaN	NaN	NaN	NaN	NaN	NaN	NaN	NaN	NaN	NaN	NaN	NaN	NaN	NaN	NaN	NaN	NaN	NaN	NaN	NaN	NaN	NaN	NaN	NaN	NaN	NaN	NaN
NaN	NaN	NaN	NaN	NaN	NaN	NaN	NaN	NaN	NaN	NaN	NaN	NaN	NaN	NaN	NaN	NaN	NaN	NaN	NaN	NaN	NaN	NaN	NaN	NaN	NaN	NaN	NaN	NaN	NaN	NaN	NaN	NaN	NaN	NaN	NaN	NaN	NaN	NaN	NaN	NaN	NaN	NaN	NaN	NaN	NaN	NaN	NaN	NaN	NaN
NaN	NaN	NaN	NaN	NaN	NaN	NaN	NaN	NaN	NaN	NaN	NaN	NaN	NaN	NaN	NaN	NaN	NaN	NaN	NaN	NaN	NaN	NaN	NaN	NaN	NaN	NaN	NaN	NaN	NaN	NaN	NaN	NaN	NaN	NaN	NaN	NaN	NaN	NaN	NaN	NaN	NaN	NaN	NaN	NaN	NaN	NaN	NaN	NaN	NaN
NaN	NaN	NaN	NaN	NaN	NaN	NaN	NaN	NaN	NaN	NaN	NaN	NaN	NaN	NaN	NaN	NaN	NaN	NaN	NaN	NaN	NaN	NaN	NaN	NaN	NaN	NaN	NaN	NaN	NaN	NaN	NaN	NaN	NaN	NaN	NaN	NaN	NaN	NaN	NaN	NaN	NaN	NaN	NaN	NaN	NaN	NaN	NaN	NaN	NaN
NaN	NaN	NaN	NaN	NaN	NaN	NaN	NaN	NaN	NaN	NaN	NaN	NaN	NaN	NaN	NaN	NaN	NaN	NaN	NaN	NaN	NaN	NaN	NaN	NaN	NaN	NaN	NaN	NaN	NaN	NaN	NaN	NaN	NaN	NaN	NaN	NaN	NaN	NaN	NaN	NaN	NaN	NaN	NaN	NaN	NaN	NaN	NaN	NaN	NaN
NaN	NaN	NaN	NaN	NaN	NaN	NaN	NaN	NaN	NaN	NaN	NaN	NaN	NaN	NaN	NaN	NaN	NaN	NaN	NaN	NaN	NaN	NaN	NaN	NaN	NaN	NaN	NaN	NaN	NaN	NaN	NaN	NaN	NaN	NaN	NaN	NaN	NaN	NaN	NaN	NaN	NaN	NaN	NaN	NaN	NaN	NaN	NaN	NaN	NaN
NaN	NaN	NaN	NaN	NaN	NaN	NaN	NaN	NaN	NaN	NaN	NaN	NaN	NaN	NaN	NaN	NaN	NaN	NaN	NaN	NaN	NaN	NaN	NaN	NaN	NaN	NaN	NaN	NaN	NaN	NaN	NaN	NaN	NaN	NaN	NaN	NaN	NaN	NaN	NaN	NaN	NaN	NaN	NaN	NaN	NaN	NaN	NaN	NaN	NaN
NaN	NaN	NaN	NaN	NaN	NaN	NaN	NaN	NaN	NaN	NaN	NaN	NaN	NaN	NaN	NaN	NaN	NaN	NaN	NaN	NaN	NaN	NaN	NaN	NaN	NaN	NaN	NaN	NaN	NaN	NaN	NaN	NaN	NaN	NaN	NaN	NaN	NaN	NaN	NaN	NaN	NaN	NaN	NaN	NaN	NaN	NaN	NaN	NaN	NaN
NaN	NaN	NaN	NaN	NaN	NaN	NaN	NaN	NaN	NaN	NaN	NaN	NaN	NaN	NaN	NaN	NaN	NaN	NaN	NaN	NaN	NaN	NaN	NaN	NaN	NaN	NaN	NaN	NaN	NaN	NaN	NaN	NaN	NaN	NaN	NaN	NaN	NaN	NaN	NaN	NaN	NaN	NaN	NaN	NaN	NaN	NaN	NaN	NaN	NaN
NaN	NaN	NaN	NaN	NaN	NaN	NaN	NaN	NaN	NaN	NaN	NaN	NaN	NaN	NaN	NaN	NaN	NaN	NaN	NaN	NaN	NaN	NaN	NaN	NaN	NaN	NaN	NaN	NaN	NaN	NaN	NaN	NaN	NaN	NaN	NaN	NaN	NaN	NaN	NaN	NaN	NaN	NaN	NaN	NaN	NaN	NaN	NaN	NaN	NaN
NaN	NaN	NaN	NaN	NaN	NaN	NaN	NaN	NaN	NaN	NaN	NaN	NaN	NaN	NaN	NaN	NaN	NaN	NaN	NaN	NaN	NaN	NaN	NaN	NaN	NaN	NaN	NaN	NaN	NaN	NaN	NaN	NaN	NaN	NaN	NaN	NaN	NaN	NaN	NaN	NaN	NaN	NaN	NaN	NaN	NaN	NaN	NaN	NaN	NaN
NaN	NaN	NaN	NaN	NaN	NaN	NaN	NaN	NaN	NaN	NaN	NaN	NaN	NaN	NaN	NaN	NaN	NaN	NaN	NaN	NaN	NaN	NaN	NaN	NaN	NaN	NaN	NaN	NaN	NaN	NaN	NaN	NaN	NaN	NaN	NaN	NaN	NaN	NaN	NaN	NaN	NaN	NaN	NaN	NaN	NaN	NaN	NaN	NaN	NaN
NaN	NaN	NaN	NaN	NaN	NaN	NaN	NaN	NaN	NaN	NaN	NaN	NaN	NaN	NaN	NaN	NaN	NaN	NaN	NaN	NaN	NaN	NaN	NaN	NaN	NaN	NaN	NaN	NaN	NaN	NaN	NaN	NaN	NaN	NaN	NaN	NaN	NaN	NaN	NaN	NaN	NaN	NaN	NaN	NaN	NaN	NaN	NaN	NaN	NaN
NaN	NaN	NaN	NaN	NaN	NaN	NaN	NaN	NaN	NaN	NaN	NaN	NaN	NaN	NaN	NaN	NaN	NaN	NaN	NaN	NaN	NaN	NaN	NaN	NaN	NaN	NaN	NaN	NaN	NaN	NaN	NaN	NaN	NaN	NaN	NaN	NaN	NaN	NaN	NaN	NaN	NaN	NaN	NaN	NaN	NaN	NaN	NaN	NaN	NaN
NaN	NaN	NaN	NaN	NaN	NaN	NaN	NaN	NaN	NaN	NaN	NaN	NaN	NaN	NaN	NaN	NaN	NaN	NaN	NaN	NaN	NaN	NaN	NaN	NaN	NaN	NaN	NaN	NaN	NaN	NaN	NaN	NaN	NaN	NaN	NaN	NaN	NaN	NaN	NaN	NaN	NaN	NaN	NaN	NaN	NaN	NaN	NaN	NaN	NaN
NaN	NaN	NaN	NaN	NaN	NaN	NaN	NaN	NaN	NaN	NaN	NaN	NaN	NaN	NaN	NaN	NaN	NaN	NaN	NaN	NaN	NaN	NaN	NaN	NaN	NaN	NaN	NaN	NaN	NaN	NaN	NaN	NaN	NaN	NaN	NaN	NaN	NaN	NaN	NaN	NaN	NaN	NaN	NaN	NaN	NaN	NaN	NaN	NaN	NaN
NaN	NaN	NaN	NaN	NaN	NaN	NaN	NaN	NaN	NaN	NaN	NaN	NaN	NaN	NaN	NaN	NaN	NaN	NaN	NaN	NaN	NaN	NaN	NaN	NaN	NaN	NaN	NaN	NaN	NaN	NaN	NaN	NaN	NaN	NaN	NaN	NaN	NaN	NaN	NaN	NaN	NaN	NaN	NaN	NaN	NaN	NaN	NaN	NaN	NaN
NaN	NaN	NaN	NaN	NaN	NaN	NaN	NaN	NaN	NaN	NaN	NaN	NaN	NaN	NaN	NaN	NaN	NaN	NaN	NaN	NaN	NaN	NaN	NaN	NaN	NaN	NaN	NaN	NaN	NaN	NaN	NaN	NaN	NaN	NaN	NaN	NaN	NaN	NaN	NaN	NaN	NaN	NaN	NaN	NaN	NaN	NaN	NaN	NaN	NaN
NaN	NaN	NaN	NaN	NaN	NaN	NaN	NaN	NaN	NaN	NaN	NaN	NaN	NaN	NaN	NaN	NaN	NaN	NaN	NaN	NaN	NaN	NaN	NaN	NaN	NaN	NaN	NaN	NaN	NaN	NaN	NaN	NaN	NaN	NaN	NaN	NaN	NaN	NaN	NaN	NaN	NaN	NaN	NaN	NaN	NaN	NaN	NaN	NaN	NaN
NaN	NaN	NaN	NaN	NaN	NaN	NaN	NaN	NaN	NaN	NaN	NaN	NaN	NaN	NaN	NaN	NaN	NaN	NaN	NaN	NaN	NaN	NaN	NaN	NaN	NaN	NaN	NaN	NaN	NaN	NaN	NaN	NaN	NaN	NaN	NaN	NaN	NaN	NaN	NaN	NaN	NaN	NaN	NaN	NaN	NaN	NaN	NaN	NaN	NaN
NaN	NaN	NaN	NaN	NaN	NaN	NaN	NaN	NaN	NaN	NaN	NaN	NaN	NaN	NaN	NaN	NaN	NaN	NaN	NaN	NaN	NaN	NaN	NaN	NaN	NaN	NaN	NaN	NaN	NaN	NaN	NaN	NaN	NaN	NaN	NaN	NaN	NaN	NaN	NaN	NaN	NaN	NaN	NaN	NaN	NaN	NaN	NaN	NaN	NaN
NaN	NaN	NaN	NaN	NaN	NaN	NaN	NaN	NaN	NaN	NaN	NaN	NaN	NaN	NaN	NaN	NaN	NaN	NaN	NaN	NaN	NaN	NaN	NaN	NaN	NaN	NaN	NaN	NaN	NaN	NaN	NaN	NaN	NaN	NaN	NaN	NaN	NaN	NaN	NaN	NaN	NaN	NaN	NaN	NaN	NaN	NaN	NaN	NaN	NaN
NaN	NaN	NaN	NaN	NaN	NaN	NaN	NaN	NaN	NaN	NaN	NaN	NaN	NaN	NaN	NaN	NaN	NaN	NaN	NaN	NaN	NaN	NaN	NaN	NaN	NaN	NaN	NaN	NaN	NaN	NaN	NaN	NaN	NaN	NaN	NaN	NaN	NaN	NaN	NaN	NaN	NaN	NaN	NaN	NaN	NaN	NaN	NaN	NaN	NaN
NaN	NaN	NaN	NaN	NaN	NaN	NaN	NaN	NaN	NaN	NaN	NaN	NaN	NaN	NaN	NaN	NaN	NaN	NaN	NaN	NaN	NaN	NaN	NaN	NaN	NaN	NaN	NaN	NaN	NaN	NaN	NaN	NaN	NaN	NaN	NaN	NaN	NaN	NaN	NaN	NaN	NaN	NaN	NaN	NaN	NaN	NaN	NaN	NaN	NaN
NaN	NaN	NaN	NaN	NaN	NaN	NaN	NaN	NaN	NaN	NaN	NaN	NaN	NaN	NaN	NaN	NaN	NaN	NaN	NaN	NaN	NaN	NaN	NaN	NaN	NaN	NaN	NaN	NaN	NaN	NaN	NaN	NaN	NaN	NaN	NaN	NaN	NaN	NaN	NaN	NaN	NaN	NaN	NaN	NaN	NaN	NaN	NaN	NaN	NaN
NaN	NaN	NaN	NaN	NaN	NaN	NaN	NaN	NaN	NaN	NaN	NaN	NaN	NaN	NaN	NaN	NaN	NaN	NaN	NaN	NaN	NaN	NaN	NaN	NaN	NaN	NaN	NaN	NaN	NaN	NaN	NaN	NaN	NaN	NaN	NaN	NaN	NaN	NaN	NaN	NaN	NaN	NaN	NaN	NaN	NaN	NaN	NaN	NaN	NaN
NaN	NaN	NaN	NaN	NaN	NaN	NaN	NaN	NaN	NaN	NaN	NaN	NaN	NaN	NaN	NaN	NaN	NaN	NaN	NaN	NaN	NaN	NaN	NaN	NaN	NaN	NaN	NaN	NaN	NaN	NaN	NaN	NaN	NaN	NaN	NaN	NaN	NaN	NaN	NaN	NaN	NaN	NaN	NaN	NaN	NaN	NaN	NaN	NaN	NaN
NaN	NaN	NaN	NaN	NaN	NaN	NaN	NaN	NaN	NaN	NaN	NaN	NaN	NaN	NaN	NaN	NaN	NaN	NaN	NaN	NaN	NaN	NaN	NaN	NaN	NaN	NaN	NaN	NaN	NaN	NaN	NaN	NaN	NaN	NaN	NaN	NaN	NaN	NaN	NaN	NaN	NaN	NaN	NaN	NaN	NaN	NaN	NaN	NaN	NaN
NaN	NaN	NaN	NaN	NaN	NaN	NaN	NaN	NaN	NaN	NaN	NaN	NaN	NaN	NaN	NaN	NaN	NaN	NaN	NaN	NaN	NaN	NaN	NaN	NaN	NaN	NaN	NaN	NaN	NaN	NaN	NaN	NaN	NaN	NaN	NaN	NaN	NaN	NaN	NaN	NaN	NaN	NaN	NaN	NaN	NaN	NaN	NaN	NaN	NaN
NaN	NaN	NaN	NaN	NaN	NaN	NaN	NaN	NaN	NaN	NaN	NaN	NaN	NaN	NaN	NaN	NaN	NaN	NaN	NaN	NaN	NaN	NaN	NaN	NaN	NaN	NaN	NaN	NaN	NaN	NaN	NaN	NaN	NaN	NaN	NaN	NaN	NaN	NaN	NaN	NaN	NaN	NaN	NaN	NaN	NaN	NaN	NaN	NaN	NaN
NaN	NaN	NaN	NaN	NaN	NaN	NaN	NaN	NaN	NaN	NaN	NaN	NaN	NaN	NaN	NaN	NaN	NaN	NaN	NaN	NaN	NaN	NaN	NaN	NaN	NaN	NaN	NaN	NaN	NaN	NaN	NaN	NaN	NaN	NaN	NaN	NaN	NaN	NaN	NaN	NaN	NaN	NaN	NaN	NaN	NaN	NaN	NaN	NaN	NaN
NaN	NaN	NaN	NaN	NaN	NaN	NaN	NaN	NaN	NaN	NaN	NaN	NaN	NaN	NaN	NaN	NaN	NaN	NaN	NaN	NaN	NaN	NaN	NaN	NaN	NaN	NaN	NaN	NaN	NaN	NaN	NaN	NaN	NaN	NaN	NaN	NaN	NaN	NaN	NaN	NaN	NaN	NaN	NaN	NaN	NaN	NaN	NaN	NaN	NaN
NaN	NaN	NaN	NaN	NaN	NaN	NaN	NaN	NaN	NaN	NaN	NaN	NaN	NaN	NaN	NaN	NaN	NaN	NaN	NaN	NaN	NaN	NaN	NaN	NaN	NaN	NaN	NaN	NaN	NaN	NaN	NaN	NaN	NaN	NaN	NaN	NaN	NaN	NaN	NaN	NaN	NaN	NaN	NaN	NaN	NaN	NaN	NaN	NaN	NaN
NaN	NaN	NaN	NaN	NaN	NaN	NaN	NaN	NaN	NaN	NaN	NaN	NaN	NaN	NaN	NaN	NaN	NaN	NaN	NaN	NaN	NaN	NaN	NaN	NaN	NaN	NaN	NaN	NaN	NaN	NaN	NaN	NaN	NaN	NaN	NaN	NaN	NaN	NaN	NaN	NaN	NaN	NaN	NaN	NaN	NaN	NaN	NaN	NaN	NaN
NaN	NaN	NaN	NaN	NaN	NaN	NaN	NaN	NaN	NaN	NaN	NaN	NaN	NaN	NaN	NaN	NaN	NaN	NaN	NaN	NaN	NaN	NaN	NaN	NaN	NaN	NaN	NaN	NaN	NaN	NaN	NaN	NaN	NaN	NaN	NaN	NaN	NaN	NaN	NaN	NaN	NaN	NaN	NaN	NaN	NaN	NaN	NaN	NaN	NaN
NaN	NaN	NaN	NaN	NaN	NaN	NaN	NaN	NaN	NaN	NaN	NaN	NaN	NaN	NaN	NaN	NaN	NaN	NaN	NaN	NaN	NaN	NaN	NaN	NaN	NaN	NaN	NaN	NaN	NaN	NaN	NaN	NaN	NaN	NaN	NaN	NaN	NaN	NaN	NaN	NaN	NaN	NaN	NaN	NaN	NaN	NaN	NaN	NaN	NaN
NaN	NaN	NaN	NaN	NaN	NaN	NaN	NaN	NaN	NaN	NaN	NaN	NaN	NaN	NaN	NaN	NaN	NaN	NaN	NaN	NaN	NaN	NaN	NaN	NaN	NaN	NaN	NaN	NaN	NaN	NaN	NaN	NaN	NaN	NaN	NaN	NaN	NaN	NaN	NaN	NaN	NaN	NaN	NaN	NaN	NaN	NaN	NaN	NaN	NaN
NaN	NaN	NaN	NaN	NaN	NaN	NaN	NaN	NaN	NaN	NaN	NaN	NaN	NaN	NaN	NaN	NaN	NaN	NaN	NaN	NaN	NaN	NaN	NaN	NaN	NaN	NaN	NaN	NaN	NaN	NaN	NaN	NaN	NaN	NaN	NaN	NaN	NaN	NaN	NaN	NaN	NaN	NaN	NaN	NaN	NaN	NaN	NaN	NaN	NaN
NaN	NaN	NaN	NaN	NaN	NaN	NaN	NaN	NaN	NaN	NaN	NaN	NaN	NaN	NaN	NaN	NaN	NaN	NaN	NaN	NaN	NaN	NaN	NaN	NaN	NaN	NaN	NaN	NaN	NaN	NaN	NaN	NaN	NaN	NaN	NaN	NaN	NaN	NaN	NaN	NaN	NaN	NaN	NaN	NaN	NaN	NaN	NaN	NaN	NaN
NaN	NaN	NaN	NaN	NaN	NaN	NaN	NaN	NaN	NaN	NaN	NaN	NaN	NaN	NaN	NaN	NaN	NaN	NaN	NaN	NaN	NaN	NaN	NaN	NaN	NaN	NaN	NaN	NaN	NaN	NaN	NaN	NaN	NaN	NaN	NaN	NaN	NaN	NaN	NaN	NaN	NaN	NaN	NaN	NaN	NaN	NaN	NaN	NaN	NaN
NaN	NaN	NaN	NaN	NaN	NaN	NaN	NaN	NaN	NaN	NaN	NaN	NaN	NaN	NaN	NaN	NaN	NaN	NaN	NaN	NaN	NaN	NaN	NaN	NaN	NaN	NaN	NaN	NaN	NaN	NaN	NaN	NaN	NaN	NaN	NaN	NaN	NaN	NaN	NaN	NaN	NaN	NaN	NaN	NaN	NaN	NaN	NaN	NaN	NaN
NaN	NaN	NaN	NaN	NaN	NaN	NaN	NaN	NaN	NaN	NaN	NaN	NaN	NaN	NaN	NaN	NaN	NaN	NaN	NaN	NaN	NaN	NaN	NaN	NaN	NaN	NaN	NaN	NaN	NaN	NaN	NaN	NaN	NaN	NaN	NaN	NaN	NaN	NaN	NaN	NaN	NaN	NaN	NaN	NaN	NaN	NaN	NaN	NaN	NaN
NaN	NaN	NaN	NaN	NaN	NaN	NaN	NaN	NaN	NaN	NaN	NaN	NaN	NaN	NaN	NaN	NaN	NaN	NaN	NaN	NaN	NaN	NaN	NaN	NaN	NaN	NaN	NaN	NaN	NaN	NaN	NaN	NaN	NaN	NaN	NaN	NaN	NaN	NaN	NaN	NaN	NaN	NaN	NaN	NaN	NaN	NaN	NaN	NaN	NaN
NaN	NaN	NaN	NaN	NaN	NaN	NaN	NaN	NaN	NaN	NaN	NaN	NaN	NaN	NaN	NaN	NaN	NaN	NaN	NaN	NaN	NaN	NaN	NaN	NaN	NaN	NaN	NaN	NaN	NaN	NaN	NaN	NaN	NaN	NaN	NaN	NaN	NaN	NaN	NaN	NaN	NaN	NaN	NaN	NaN	NaN	NaN	NaN	NaN	NaN
NaN	NaN	NaN	NaN	NaN	NaN	NaN	NaN	NaN	NaN	NaN	NaN	NaN	NaN	NaN	NaN	NaN	NaN	NaN	NaN	NaN	NaN	NaN	NaN	NaN	NaN	NaN	NaN	NaN	NaN	NaN	NaN	NaN	NaN	NaN	NaN	NaN	NaN	NaN	NaN	NaN	NaN	NaN	NaN	NaN	NaN	NaN	NaN	NaN	NaN
NaN	NaN	NaN	NaN	NaN	NaN	NaN	NaN	NaN	NaN	NaN	NaN	NaN	NaN	NaN	NaN	NaN	NaN	NaN	NaN	NaN	NaN	NaN	NaN	NaN	NaN	NaN	NaN	NaN	NaN	NaN	NaN	NaN	NaN	NaN	NaN	NaN	NaN	NaN	NaN	NaN	NaN	NaN	NaN	NaN	NaN	NaN	NaN	NaN	NaN
NaN	NaN	NaN	NaN	NaN	NaN	NaN	NaN	NaN	NaN	NaN	NaN	NaN	NaN	NaN	NaN	NaN	NaN	NaN	NaN	NaN	NaN	NaN	NaN	NaN	NaN	NaN	NaN	NaN	NaN	NaN	NaN	NaN	NaN	NaN	NaN	NaN	NaN	NaN	NaN	NaN	NaN	NaN	NaN	NaN	NaN	NaN	NaN	NaN	NaN
NaN	NaN	NaN	NaN	NaN	NaN	NaN	NaN	NaN	NaN	NaN	NaN	NaN	NaN	NaN	NaN	NaN	NaN	NaN	NaN	NaN	NaN	NaN	NaN	NaN	NaN	NaN	NaN	NaN	NaN	NaN	NaN	NaN	NaN	NaN	NaN	NaN	NaN	NaN	NaN	NaN	NaN	NaN	NaN	NaN	NaN	NaN	NaN	NaN	NaN
NaN	NaN	NaN	NaN	NaN	NaN	NaN	NaN	NaN	NaN	NaN	NaN	NaN	NaN	NaN	NaN	NaN	NaN	NaN	NaN	NaN	NaN	NaN	NaN	NaN	NaN	NaN	NaN	NaN	NaN	NaN	NaN	NaN	NaN	NaN	NaN	NaN	NaN	NaN	NaN	NaN	NaN	NaN	NaN	NaN	NaN	NaN	NaN	NaN	NaN
NaN	NaN	NaN	NaN	NaN	NaN	NaN	NaN	NaN	NaN	NaN	NaN	NaN	NaN	NaN	NaN	NaN	NaN	NaN	NaN	NaN	NaN	NaN	NaN	NaN	NaN	NaN	NaN	NaN	NaN	NaN	NaN	NaN	NaN	NaN	NaN	NaN	NaN	NaN	NaN	NaN	NaN	NaN	NaN	NaN	NaN	NaN	NaN	NaN	NaN
NaN	NaN	NaN	NaN	NaN	NaN	NaN	NaN	NaN	NaN	NaN	NaN	NaN	NaN	NaN	NaN	NaN	NaN	NaN	NaN	NaN	NaN	NaN	NaN	NaN	NaN	NaN	NaN	NaN	NaN	NaN	NaN	NaN	NaN	NaN	NaN	NaN	NaN	NaN	NaN	NaN	NaN	NaN	NaN	NaN	NaN	NaN	NaN	NaN	NaN
NaN	NaN	NaN	NaN	NaN	NaN	NaN	NaN	NaN	NaN	NaN	NaN	NaN	NaN	NaN	NaN	NaN	NaN	NaN	NaN	NaN	NaN	NaN	NaN	NaN	NaN	NaN	NaN	NaN	NaN	NaN	NaN	NaN	NaN	NaN	NaN	NaN	NaN	NaN	NaN	NaN	NaN	NaN	NaN	NaN	NaN	NaN	NaN	NaN	NaN
NaN	NaN	NaN	NaN	NaN	NaN	NaN	NaN	NaN	NaN	NaN	NaN	NaN	NaN	NaN	NaN	NaN	NaN	NaN	NaN	NaN	NaN	NaN	NaN	NaN	NaN	NaN	NaN	NaN	NaN	NaN	NaN	NaN	NaN	NaN	NaN	NaN	NaN	NaN	NaN	NaN	NaN	NaN	NaN	NaN	NaN	NaN	NaN	NaN	NaN
NaN	NaN	NaN	NaN	NaN	NaN	NaN	NaN	NaN	NaN	NaN	NaN	NaN	NaN	NaN	NaN	NaN	NaN	NaN	NaN	NaN	NaN	NaN	NaN	NaN	NaN	NaN	NaN	NaN	NaN	NaN	NaN	NaN	NaN	NaN	NaN	NaN	NaN	NaN	NaN	NaN	NaN	NaN	NaN	NaN	NaN	NaN	NaN	NaN	NaN
NaN	NaN	NaN	NaN	NaN	NaN	NaN	NaN	NaN	NaN	NaN	NaN	NaN	NaN	NaN	NaN	NaN	NaN	NaN	NaN	NaN	NaN	NaN	NaN	NaN	NaN	NaN	NaN	NaN	NaN	NaN	NaN	NaN	NaN	NaN	NaN	NaN	NaN	NaN	NaN	NaN	NaN	NaN	NaN	NaN	NaN	NaN	NaN	NaN	NaN
[truncated: 282 more columns]
