# Supplementary material for: Notch-dependent and -independent transcription are modulated by tissue movements at gastrulation
Source: eLife. 2022 May 18;11:e73656. doi: 10.7554/eLife.73656 (PMC9183233; doi:10.7554/eLife.73656)
Supplement: Source data 1. [file elife-73656-data1.zip › numerical data/2S2B_m5m8peve aCatRi_MSE_sorted-Gast_normF-Y.txt]

NaN	NaN	NaN	NaN	NaN	NaN	NaN	NaN	NaN	NaN	NaN	NaN	NaN	NaN	NaN	NaN	NaN	NaN	NaN	NaN	NaN	NaN	NaN	NaN	NaN	NaN	NaN	NaN	NaN	NaN	NaN	NaN	NaN	NaN	NaN	NaN	NaN	NaN	NaN	NaN	NaN	NaN	NaN	NaN	NaN	NaN	NaN	NaN	NaN	NaN
NaN	NaN	NaN	NaN	NaN	NaN	NaN	NaN	NaN	NaN	NaN	NaN	NaN	NaN	NaN	NaN	NaN	NaN	NaN	NaN	NaN	NaN	NaN	NaN	NaN	NaN	NaN	NaN	NaN	NaN	NaN	NaN	NaN	NaN	NaN	NaN	NaN	NaN	NaN	NaN	NaN	NaN	NaN	NaN	NaN	NaN	NaN	NaN	NaN	NaN
NaN	NaN	NaN	NaN	NaN	NaN	NaN	NaN	NaN	NaN	NaN	NaN	NaN	NaN	NaN	NaN	NaN	NaN	NaN	NaN	NaN	NaN	NaN	NaN	NaN	NaN	NaN	NaN	NaN	NaN	NaN	NaN	NaN	NaN	NaN	NaN	NaN	NaN	NaN	NaN	NaN	NaN	NaN	NaN	NaN	NaN	NaN	NaN	NaN	NaN
NaN	NaN	NaN	NaN	NaN	NaN	NaN	NaN	NaN	NaN	NaN	NaN	NaN	NaN	NaN	NaN	NaN	NaN	NaN	NaN	NaN	NaN	NaN	NaN	NaN	NaN	NaN	NaN	NaN	NaN	NaN	NaN	NaN	NaN	NaN	NaN	NaN	NaN	NaN	NaN	NaN	NaN	NaN	NaN	NaN	NaN	NaN	NaN	NaN	NaN
NaN	NaN	NaN	NaN	NaN	NaN	NaN	NaN	NaN	NaN	NaN	NaN	NaN	NaN	NaN	NaN	NaN	NaN	NaN	NaN	NaN	NaN	NaN	NaN	NaN	NaN	NaN	NaN	NaN	NaN	NaN	NaN	NaN	NaN	NaN	NaN	NaN	NaN	NaN	NaN	NaN	NaN	NaN	NaN	NaN	NaN	NaN	NaN	NaN	NaN
NaN	NaN	NaN	NaN	NaN	NaN	NaN	NaN	NaN	NaN	NaN	NaN	NaN	NaN	NaN	NaN	NaN	NaN	NaN	NaN	NaN	NaN	NaN	NaN	NaN	NaN	NaN	NaN	NaN	NaN	NaN	NaN	NaN	NaN	NaN	NaN	NaN	NaN	NaN	NaN	NaN	NaN	NaN	NaN	NaN	NaN	NaN	NaN	NaN	NaN
NaN	NaN	NaN	NaN	NaN	NaN	NaN	NaN	NaN	NaN	NaN	NaN	NaN	NaN	NaN	NaN	NaN	NaN	NaN	NaN	NaN	NaN	NaN	NaN	NaN	NaN	NaN	NaN	NaN	NaN	NaN	NaN	NaN	NaN	NaN	NaN	NaN	NaN	NaN	NaN	NaN	NaN	NaN	NaN	NaN	NaN	NaN	NaN	NaN	NaN
NaN	NaN	NaN	NaN	NaN	NaN	NaN	NaN	NaN	NaN	NaN	NaN	NaN	NaN	NaN	NaN	NaN	NaN	NaN	NaN	NaN	NaN	NaN	NaN	NaN	NaN	NaN	NaN	NaN	NaN	NaN	NaN	NaN	NaN	NaN	NaN	NaN	NaN	NaN	NaN	NaN	NaN	NaN	NaN	NaN	NaN	NaN	NaN	NaN	NaN
NaN	NaN	NaN	NaN	NaN	NaN	NaN	NaN	NaN	NaN	NaN	NaN	NaN	NaN	NaN	NaN	NaN	NaN	NaN	NaN	NaN	NaN	NaN	NaN	NaN	NaN	NaN	NaN	NaN	NaN	NaN	NaN	NaN	NaN	NaN	NaN	NaN	NaN	NaN	NaN	NaN	NaN	NaN	NaN	NaN	NaN	NaN	NaN	NaN	NaN
NaN	NaN	NaN	NaN	NaN	NaN	NaN	NaN	NaN	NaN	NaN	NaN	NaN	NaN	NaN	NaN	NaN	NaN	NaN	NaN	NaN	NaN	NaN	NaN	NaN	NaN	NaN	NaN	NaN	NaN	NaN	NaN	NaN	NaN	NaN	NaN	NaN	NaN	NaN	NaN	NaN	NaN	NaN	NaN	NaN	NaN	NaN	NaN	NaN	NaN
NaN	NaN	NaN	NaN	NaN	NaN	NaN	NaN	NaN	NaN	NaN	NaN	NaN	NaN	NaN	NaN	NaN	NaN	NaN	NaN	NaN	NaN	NaN	NaN	NaN	NaN	NaN	NaN	NaN	NaN	NaN	NaN	NaN	NaN	NaN	NaN	NaN	NaN	NaN	NaN	NaN	NaN	NaN	NaN	NaN	NaN	NaN	NaN	NaN	NaN
NaN	NaN	NaN	NaN	NaN	NaN	NaN	NaN	NaN	NaN	NaN	NaN	NaN	NaN	NaN	NaN	NaN	NaN	NaN	NaN	NaN	NaN	NaN	NaN	NaN	NaN	NaN	NaN	NaN	NaN	NaN	NaN	NaN	NaN	NaN	NaN	NaN	NaN	NaN	NaN	NaN	NaN	NaN	NaN	NaN	NaN	NaN	NaN	NaN	NaN
NaN	NaN	NaN	NaN	NaN	NaN	NaN	NaN	NaN	NaN	NaN	NaN	NaN	NaN	NaN	NaN	NaN	NaN	NaN	NaN	NaN	NaN	NaN	NaN	NaN	NaN	NaN	NaN	NaN	NaN	NaN	NaN	NaN	NaN	NaN	NaN	NaN	NaN	NaN	NaN	NaN	NaN	NaN	NaN	NaN	NaN	NaN	NaN	NaN	NaN
NaN	NaN	NaN	NaN	NaN	NaN	NaN	NaN	NaN	NaN	NaN	NaN	NaN	NaN	NaN	NaN	NaN	NaN	NaN	NaN	NaN	NaN	NaN	NaN	NaN	NaN	NaN	NaN	NaN	NaN	NaN	NaN	NaN	NaN	NaN	NaN	NaN	NaN	NaN	NaN	NaN	NaN	NaN	NaN	NaN	NaN	NaN	NaN	NaN	NaN
NaN	NaN	NaN	NaN	NaN	NaN	NaN	NaN	NaN	NaN	NaN	NaN	NaN	NaN	NaN	NaN	NaN	NaN	NaN	NaN	NaN	NaN	NaN	NaN	NaN	NaN	NaN	NaN	NaN	NaN	NaN	NaN	NaN	NaN	NaN	NaN	NaN	NaN	NaN	NaN	NaN	NaN	NaN	NaN	NaN	NaN	NaN	NaN	NaN	NaN
NaN	NaN	NaN	NaN	NaN	NaN	NaN	NaN	NaN	NaN	NaN	NaN	NaN	NaN	NaN	NaN	NaN	NaN	NaN	NaN	NaN	NaN	NaN	NaN	NaN	NaN	NaN	NaN	NaN	NaN	NaN	NaN	NaN	NaN	NaN	NaN	NaN	NaN	NaN	NaN	NaN	NaN	NaN	NaN	NaN	NaN	NaN	NaN	NaN	NaN
NaN	NaN	NaN	NaN	NaN	NaN	NaN	NaN	NaN	NaN	NaN	NaN	NaN	NaN	NaN	NaN	NaN	NaN	NaN	NaN	NaN	NaN	NaN	NaN	NaN	NaN	NaN	NaN	NaN	NaN	NaN	NaN	NaN	NaN	NaN	NaN	NaN	NaN	NaN	NaN	NaN	NaN	NaN	NaN	NaN	NaN	NaN	NaN	NaN	NaN
NaN	NaN	NaN	NaN	NaN	NaN	NaN	NaN	NaN	NaN	NaN	NaN	NaN	NaN	NaN	NaN	NaN	NaN	NaN	NaN	NaN	NaN	NaN	NaN	NaN	NaN	NaN	NaN	NaN	NaN	NaN	NaN	NaN	NaN	NaN	NaN	NaN	NaN	NaN	NaN	NaN	NaN	NaN	NaN	NaN	NaN	NaN	NaN	NaN	NaN
NaN	NaN	NaN	NaN	NaN	NaN	NaN	NaN	NaN	NaN	NaN	NaN	NaN	NaN	NaN	NaN	NaN	NaN	NaN	NaN	NaN	NaN	NaN	NaN	NaN	NaN	NaN	NaN	NaN	NaN	NaN	NaN	NaN	NaN	NaN	NaN	NaN	NaN	NaN	NaN	NaN	NaN	NaN	NaN	NaN	NaN	NaN	NaN	NaN	NaN
NaN	NaN	NaN	NaN	NaN	NaN	NaN	NaN	NaN	NaN	NaN	NaN	NaN	NaN	NaN	NaN	NaN	NaN	NaN	NaN	NaN	NaN	NaN	NaN	NaN	NaN	NaN	NaN	NaN	NaN	NaN	NaN	NaN	NaN	NaN	NaN	NaN	NaN	NaN	NaN	NaN	NaN	NaN	NaN	NaN	NaN	NaN	NaN	NaN	NaN
NaN	NaN	NaN	NaN	NaN	NaN	NaN	NaN	NaN	NaN	NaN	NaN	NaN	NaN	NaN	NaN	NaN	NaN	NaN	NaN	NaN	NaN	NaN	NaN	NaN	NaN	NaN	NaN	NaN	NaN	NaN	NaN	NaN	NaN	NaN	NaN	NaN	NaN	NaN	NaN	NaN	NaN	NaN	NaN	NaN	NaN	NaN	NaN	NaN	NaN
NaN	NaN	NaN	NaN	NaN	NaN	NaN	NaN	NaN	NaN	NaN	NaN	NaN	NaN	NaN	NaN	NaN	NaN	NaN	NaN	NaN	NaN	NaN	NaN	NaN	NaN	NaN	NaN	NaN	NaN	NaN	NaN	NaN	NaN	NaN	NaN	NaN	NaN	NaN	NaN	NaN	NaN	NaN	NaN	NaN	NaN	NaN	NaN	NaN	NaN
NaN	NaN	NaN	NaN	NaN	NaN	NaN	NaN	NaN	NaN	NaN	NaN	NaN	NaN	NaN	NaN	NaN	NaN	NaN	NaN	NaN	NaN	NaN	NaN	NaN	NaN	NaN	NaN	NaN	NaN	NaN	NaN	NaN	NaN	NaN	NaN	NaN	NaN	NaN	NaN	NaN	NaN	NaN	NaN	NaN	NaN	NaN	NaN	NaN	NaN
NaN	NaN	NaN	NaN	NaN	NaN	NaN	NaN	NaN	NaN	NaN	NaN	NaN	NaN	NaN	NaN	NaN	NaN	NaN	NaN	NaN	NaN	NaN	NaN	NaN	NaN	NaN	NaN	NaN	NaN	NaN	NaN	NaN	NaN	NaN	NaN	NaN	NaN	NaN	NaN	NaN	NaN	NaN	NaN	NaN	NaN	NaN	NaN	NaN	NaN
NaN	NaN	NaN	NaN	NaN	NaN	NaN	NaN	NaN	NaN	NaN	NaN	NaN	NaN	NaN	NaN	NaN	NaN	NaN	NaN	NaN	NaN	NaN	NaN	NaN	NaN	NaN	NaN	NaN	NaN	NaN	NaN	NaN	NaN	NaN	NaN	NaN	NaN	NaN	NaN	NaN	NaN	NaN	NaN	NaN	NaN	NaN	NaN	NaN	NaN
NaN	NaN	NaN	NaN	NaN	NaN	NaN	NaN	NaN	NaN	NaN	NaN	NaN	NaN	NaN	NaN	NaN	NaN	NaN	NaN	NaN	NaN	NaN	NaN	NaN	NaN	NaN	NaN	NaN	NaN	NaN	NaN	NaN	NaN	NaN	NaN	NaN	NaN	NaN	NaN	NaN	NaN	NaN	NaN	NaN	NaN	NaN	NaN	NaN	NaN
NaN	NaN	NaN	NaN	NaN	NaN	NaN	NaN	NaN	NaN	NaN	NaN	NaN	NaN	NaN	NaN	NaN	NaN	NaN	NaN	NaN	NaN	NaN	NaN	NaN	NaN	NaN	NaN	NaN	NaN	NaN	NaN	NaN	NaN	NaN	NaN	NaN	NaN	NaN	NaN	NaN	NaN	NaN	NaN	NaN	NaN	NaN	NaN	NaN	NaN
NaN	NaN	NaN	NaN	NaN	NaN	NaN	NaN	NaN	NaN	NaN	NaN	NaN	NaN	NaN	NaN	NaN	NaN	NaN	NaN	NaN	NaN	NaN	NaN	NaN	NaN	NaN	NaN	NaN	NaN	NaN	NaN	NaN	NaN	NaN	NaN	NaN	NaN	NaN	NaN	NaN	NaN	NaN	NaN	NaN	NaN	NaN	NaN	NaN	NaN
NaN	NaN	NaN	NaN	NaN	NaN	NaN	NaN	NaN	NaN	NaN	NaN	NaN	NaN	NaN	NaN	NaN	NaN	NaN	NaN	NaN	NaN	NaN	NaN	NaN	NaN	NaN	NaN	NaN	NaN	NaN	NaN	NaN	NaN	NaN	NaN	NaN	8.78042085560799	-35.219579144392	69.780420855608	120.780420855608	-18.219579144392	-37.219579144392	2333.78042085561	158.780420855608	78.780420855608	34.780420855608	-22.219579144392	13.780420855608	1.78042085560799
NaN	NaN	NaN	NaN	NaN	NaN	NaN	NaN	NaN	NaN	NaN	NaN	NaN	NaN	NaN	NaN	NaN	NaN	NaN	NaN	NaN	NaN	NaN	NaN	NaN	NaN	NaN	NaN	NaN	NaN	NaN	NaN	NaN	NaN	NaN	NaN	NaN	-73.8887407319796	67.1869868916407	31.167652179227	51.1783936861235	34.1692634052615	32.1681892545719	436.385167693881	70.1885981176752	50.1778566107787	88.1982654738821	-30.8656464921521	-46.8742396976693	60.183227364227
NaN	NaN	NaN	NaN	NaN	NaN	NaN	NaN	NaN	NaN	NaN	NaN	NaN	NaN	NaN	NaN	NaN	NaN	NaN	NaN	NaN	NaN	NaN	NaN	NaN	NaN	NaN	NaN	NaN	NaN	NaN	NaN	NaN	NaN	NaN	NaN	NaN	218.756273788361	-23.5038103633197	17.5402534805601	150.683192291195	-46.5285291050084	52.5778689570429	19.5424029363592	6.52843147366556	12.5348798410626	27.5510007595552	-18.4984367238221	32.5563743990528	-7.48661471692755
NaN	NaN	NaN	NaN	NaN	NaN	NaN	NaN	NaN	NaN	NaN	NaN	NaN	NaN	NaN	NaN	NaN	NaN	NaN	NaN	NaN	NaN	NaN	NaN	NaN	NaN	NaN	NaN	NaN	NaN	NaN	NaN	NaN	NaN	NaN	NaN	NaN	52.9772361331451	26.9352992096735	42.9611065471945	3.89820116198701	14.9159437065327	95.0449803941378	25.9336862510784	-19.1388968856994	2.89658820339195	102.056271104303	121.086917317609	23.9304603338883	-58.2018022709069
NaN	NaN	NaN	NaN	NaN	NaN	NaN	NaN	NaN	NaN	NaN	NaN	NaN	NaN	NaN	NaN	NaN	NaN	NaN	NaN	NaN	NaN	NaN	NaN	NaN	NaN	NaN	NaN	NaN	NaN	NaN	NaN	NaN	NaN	NaN	NaN	NaN	89.4544966431973	-17.7757425718054	54.3791847504394	-0.739162509608694	98.4738625584778	45.3598188351588	892.17806310317	-13.7671354983473	19.3038728576815	-18.7778943401699	8.2802034056719	6.27589986894288	-39.8230814758246
NaN	NaN	NaN	NaN	NaN	NaN	NaN	NaN	NaN	NaN	NaN	NaN	NaN	NaN	NaN	NaN	NaN	NaN	NaN	NaN	NaN	NaN	NaN	NaN	NaN	NaN	NaN	NaN	NaN	NaN	NaN	NaN	NaN	NaN	NaN	NaN	NaN	-10.3949739235212	-13.4030473979498	195.156713495769	12.666922713765	-15.4084297142356	-42.4810909840933	821.838687335067	177.108272649197	71.8257010441947	34.7261281929083	-24.4326501375215	74.8337745186234	11.6642315556221
NaN	NaN	NaN	NaN	NaN	NaN	NaN	NaN	NaN	NaN	NaN	NaN	NaN	NaN	NaN	NaN	NaN	NaN	NaN	NaN	NaN	NaN	NaN	NaN	NaN	NaN	NaN	NaN	NaN	NaN	NaN	NaN	NaN	NaN	NaN	NaN	NaN	-7.01918038582529	-36.1128831229742	-18.0547228033645	77.25223443902	-45.1419632827791	-44.1387321539119	548.770865006606	-55.1742745714511	-12.0353360301613	173.562422810272	65.2134608926135	5.01959316058118	-43.1355010250447
NaN	NaN	NaN	NaN	NaN	NaN	NaN	NaN	NaN	NaN	NaN	NaN	NaN	NaN	NaN	NaN	NaN	NaN	NaN	NaN	NaN	NaN	NaN	NaN	NaN	NaN	NaN	NaN	NaN	NaN	NaN	NaN	NaN	NaN	NaN	NaN	NaN	-30.7415844142951	32.4960315187279	57.5903235556418	-44.7943879549669	-10.666150784764	9.4092828447671	626.728866952849	43.53752001497	-28.734041051342	-30.7415844142951	-15.6850091921468	13.4243695706733	45.5450633779231
NaN	NaN	NaN	NaN	NaN	NaN	NaN	NaN	NaN	NaN	NaN	NaN	NaN	NaN	NaN	NaN	NaN	NaN	NaN	NaN	NaN	NaN	NaN	NaN	NaN	NaN	NaN	NaN	NaN	NaN	NaN	NaN	NaN	NaN	NaN	NaN	NaN	-57.5025044898228	33.8899618491705	106.200484666836	27.8640849476985	-14.3170533626062	19.8295824124023	945.80599960528	12.7993926940182	10.7907670601942	-69.554258292767	-31.3903712501104	13.8037055109303	-1.26098674274997
NaN	NaN	NaN	NaN	NaN	NaN	NaN	NaN	NaN	NaN	NaN	NaN	NaN	NaN	NaN	NaN	NaN	NaN	NaN	NaN	NaN	NaN	NaN	NaN	NaN	NaN	NaN	NaN	NaN	NaN	NaN	NaN	NaN	NaN	NaN	NaN	NaN	24.2319960345814	-60.1757849992214	-38.068985204654	9.15917799283087	-0.889367368336124	-34.0495670601872	1448.11087371194	65.431032015366	-4.90878551280292	-12.9476218017365	80.5038500571165	-21.9913126267868	-31.0350034518371
NaN	NaN	NaN	NaN	NaN	NaN	NaN	NaN	NaN	NaN	NaN	NaN	NaN	NaN	NaN	NaN	NaN	NaN	NaN	NaN	NaN	NaN	NaN	NaN	NaN	NaN	NaN	NaN	NaN	NaN	NaN	NaN	NaN	NaN	NaN	NaN	NaN	-42.7440141613608	35.6769393614286	35.6769393614286	19.5905899208564	84.941384523181	1.49344680021271	2004.24395215145	-46.7656015215039	187.491862206829	146.270591765363	-3.5335373999661	117.114083404325	58.8010666822512
NaN	NaN	NaN	NaN	NaN	NaN	NaN	NaN	NaN	NaN	NaN	NaN	NaN	NaN	NaN	NaN	NaN	NaN	NaN	NaN	NaN	NaN	NaN	NaN	NaN	NaN	NaN	NaN	NaN	NaN	NaN	NaN	NaN	NaN	NaN	NaN	NaN	-0.144924627542604	21.9857494240182	-36.358754893733	71.2767961752217	-2.1568040867754	68.2589769863725	1707.9407362611	-47.4240919195133	-34.3468754345002	847.862267439081	52.1639413125101	-50.4419111083625	167.847010218396
NaN	NaN	NaN	NaN	NaN	NaN	NaN	NaN	NaN	NaN	NaN	NaN	NaN	NaN	NaN	NaN	NaN	NaN	NaN	NaN	NaN	NaN	NaN	NaN	NaN	NaN	NaN	NaN	NaN	NaN	NaN	NaN	NaN	NaN	NaN	NaN	NaN	-16.8823144589416	-37.0119785750986	163.278179380663	10.2927320978703	-7.82396560667098	155.2263137342	2007.15541242064	-3.79803278343959	-48.0832938389849	1208.00774700921	0.227900039791803	3.24734965721535	7.27328248044674
NaN	NaN	NaN	NaN	NaN	NaN	NaN	NaN	NaN	NaN	NaN	NaN	NaN	NaN	NaN	NaN	NaN	NaN	NaN	NaN	NaN	NaN	NaN	NaN	NaN	NaN	NaN	NaN	NaN	NaN	NaN	NaN	NaN	NaN	NaN	NaN	NaN	16.7135640877142	97.2757456526266	65.0508730266616	27.7908640528896	-14.5042812686894	-30.6167175816718	2175.78003002737	50.952491252802	-31.6237448512332	616.901816746311	85.1914184178897	115.402236504732	44.9103276354335
NaN	NaN	NaN	NaN	NaN	NaN	NaN	NaN	NaN	NaN	NaN	NaN	NaN	NaN	NaN	NaN	NaN	NaN	NaN	NaN	NaN	NaN	NaN	NaN	NaN	NaN	NaN	NaN	NaN	NaN	NaN	NaN	NaN	NaN	NaN	NaN	NaN	-22.1993949708231	-14.1388195961797	10.0429065277504	-27.2372545799752	17.0959099805633	-26.2296826581448	3435.78744075118	-21.1918230489927	232.716301252273	1166.73547278907	-43.3584053292619	44.3003518699847	-43.3584053292619
NaN	NaN	NaN	NaN	NaN	NaN	NaN	NaN	NaN	NaN	NaN	NaN	NaN	NaN	NaN	NaN	NaN	NaN	NaN	NaN	NaN	NaN	NaN	NaN	NaN	NaN	NaN	NaN	NaN	NaN	NaN	NaN	NaN	NaN	NaN	NaN	NaN	-7.72425940729165	-32.9271884965494	59.8195905519192	64.8601763697707	179.785533016786	107.201097239724	2766.6141747382	55.7871218976379	228.175156868161	1006.44160714444	-37.967774314401	135.428377819692	-51.073297440815
NaN	NaN	NaN	NaN	NaN	NaN	NaN	NaN	NaN	NaN	NaN	NaN	NaN	NaN	NaN	NaN	NaN	NaN	NaN	NaN	NaN	NaN	NaN	NaN	NaN	NaN	NaN	NaN	NaN	NaN	NaN	NaN	NaN	NaN	NaN	NaN	NaN	85.4422645785601	31.9831258044164	-50.7272398461454	-26.51932794842	703.752680966297	73.3383086296973	3440.25538840501	-1.30275305495604	121.754132425148	1024.50751361116	53.1650487149262	40.0524297703249	-74.9351517438709
NaN	NaN	NaN	NaN	NaN	NaN	NaN	NaN	NaN	NaN	NaN	NaN	NaN	NaN	NaN	NaN	NaN	NaN	NaN	NaN	NaN	NaN	NaN	NaN	NaN	NaN	NaN	NaN	NaN	NaN	NaN	NaN	NaN	NaN	NaN	NaN	NaN	32.3743650706317	36.4112027478106	286.695138732903	-75.611042793904	108.065071517736	50.5401346179367	1863.08025167126	60.632228810884	52.5585534565262	1153.60602990707	82.834836035368	14.2085955233266	-18.0861058941046
NaN	NaN	NaN	NaN	NaN	NaN	NaN	NaN	NaN	NaN	NaN	NaN	NaN	NaN	NaN	NaN	NaN	NaN	NaN	NaN	NaN	NaN	NaN	NaN	NaN	NaN	NaN	NaN	NaN	NaN	NaN	NaN	NaN	NaN	NaN	NaN	NaN	81.2343373487517	-14.692523995291	32.7660284591301	-28.8291140880973	185.239250174398	6.51236114391843	1321.2152397749	-33.8778962640996	673.961364811416	1079.883451762	408.395422353697	4.49284827351753	-36.9071655697009
NaN	NaN	NaN	NaN	NaN	NaN	NaN	NaN	NaN	NaN	NaN	NaN	NaN	NaN	NaN	NaN	NaN	NaN	NaN	NaN	NaN	NaN	NaN	NaN	NaN	NaN	NaN	NaN	NaN	NaN	NaN	NaN	NaN	NaN	NaN	NaN	NaN	-9.27465320567794	-23.4189098275503	-15.3364774721947	29.1169004822614	596.907773445996	52.3538935039089	934.349324282095	-9.27465320567794	189.755243544955	879.792905883444	-43.6249907159395	68.5187582146203	123.075176613271
NaN	NaN	NaN	NaN	NaN	NaN	NaN	NaN	NaN	NaN	NaN	NaN	NaN	NaN	NaN	NaN	NaN	NaN	NaN	NaN	NaN	NaN	NaN	NaN	NaN	NaN	NaN	NaN	NaN	NaN	NaN	NaN	NaN	NaN	NaN	NaN	NaN	82.0715382646277	22.4312556374914	23.4421078854089	-10.9268685437883	86.114947256298	74.9955725292048	607.714707181762	3.22506292705763	78.0281292729574	212.471478245994	-24.0679477667166	2.21421067914006	-66.5237421792544
NaN	NaN	NaN	NaN	NaN	NaN	NaN	NaN	NaN	NaN	NaN	NaN	NaN	NaN	NaN	NaN	NaN	NaN	NaN	NaN	NaN	NaN	NaN	NaN	NaN	NaN	NaN	NaN	NaN	NaN	NaN	NaN	NaN	NaN	NaN	NaN	NaN	-3.47826846042649	-14.6036799737161	46.0803828260452	-36.8545030002952	3.60153886621233	-37.8659040469579	120.924060279084	40.0119765460691	20.795356659478	33.943570266093	94.6276330658543	-19.6606852070295	-6.51247160041456
NaN	NaN	NaN	NaN	NaN	NaN	NaN	NaN	NaN	NaN	NaN	NaN	NaN	NaN	NaN	NaN	NaN	NaN	NaN	NaN	NaN	NaN	NaN	NaN	NaN	NaN	NaN	NaN	NaN	NaN	NaN	NaN	NaN	NaN	NaN	NaN	NaN	12.0740273432506	16.12182910975	73.8030042823661	45.4683919168705	63.6834998661177	62.6715494244928	147.67538652098	-68.882007986737	-23.344238113619	-25.3681389968687	379.412037653069	227.619471409343	-40.5473956212414
NaN	NaN	NaN	NaN	NaN	NaN	NaN	NaN	NaN	NaN	NaN	NaN	NaN	NaN	NaN	NaN	NaN	NaN	NaN	NaN	NaN	NaN	NaN	NaN	NaN	NaN	NaN	NaN	NaN	NaN	NaN	NaN	NaN	NaN	NaN	NaN	NaN	-27.0317950210057	5.36821885983145	4.35571842605528	51.9432388135349	162.305786095137	-47.281803696529	160.280785227584	69.1557461877297	35.7432318731163	44.8557357771018	184.580795638212	-14.8817898156918	18.5307244989216
NaN	NaN	NaN	NaN	NaN	NaN	NaN	NaN	NaN	NaN	NaN	NaN	NaN	NaN	NaN	NaN	NaN	NaN	NaN	NaN	NaN	NaN	NaN	NaN	NaN	NaN	NaN	NaN	NaN	NaN	NaN	NaN	NaN	NaN	NaN	NaN	NaN	21.9552907914971	33.0988520564968	40.1902092251329	45.2554643455873	-15.5275970998655	74.6339440442229	90.842760429677	143.521413682403	93.8819135019496	1.69427030967945	429.201802476031	13.85088259877	139.469209586039
NaN	NaN	NaN	NaN	NaN	NaN	NaN	NaN	NaN	NaN	NaN	NaN	NaN	NaN	NaN	NaN	NaN	NaN	NaN	NaN	NaN	NaN	NaN	NaN	NaN	NaN	NaN	NaN	NaN	NaN	NaN	NaN	NaN	NaN	NaN	NaN	NaN	21.329174764452	58.8324566656303	51.7372411708128	-6.03808500127281	1.05713049354472	-39.4869580482697	140.934235962805	21.329174764452	7.13874377481689	57.818854452085	1348.13447229533	20.3155725509066	3.08433492063544
NaN	NaN	NaN	NaN	NaN	NaN	NaN	NaN	NaN	NaN	NaN	NaN	NaN	NaN	NaN	NaN	NaN	NaN	NaN	NaN	NaN	NaN	NaN	NaN	NaN	NaN	NaN	NaN	NaN	NaN	NaN	NaN	NaN	NaN	NaN	NaN	NaN	67.353461184824	2.44760498526596	80.5374632253592	22.7306850476278	68.3676151879421	-4.65147303656069	13.603299019565	-53.3308651862292	-12.7647050615054	77.4950012160049	1421.24905534748	-26.9628611051588	-0.594857024088316
NaN	NaN	NaN	NaN	NaN	NaN	NaN	NaN	NaN	NaN	NaN	NaN	NaN	NaN	NaN	NaN	NaN	NaN	NaN	NaN	NaN	NaN	NaN	NaN	NaN	NaN	NaN	NaN	NaN	NaN	NaN	NaN	NaN	NaN	NaN	NaN	NaN	-5.29276333634747	45.4425563531373	-1.23393776118869	15.0013645394464	34.2807860214507	-27.6163039997208	99.2219952239912	-20.5133592431929	24.1337220835537	167.207323607901	2448.26729684714	-35.7339551500383	-50.9545510568838
NaN	NaN	NaN	NaN	NaN	NaN	NaN	NaN	NaN	NaN	NaN	NaN	NaN	NaN	NaN	NaN	NaN	NaN	NaN	NaN	NaN	NaN	NaN	NaN	NaN	NaN	NaN	NaN	NaN	NaN	NaN	NaN	NaN	NaN	NaN	NaN	NaN	-35.3772748242057	89.4996297205741	-48.5756468492637	33.6603634607132	17.4162132760264	14.3704351163976	-2.88897445483208	-46.5451280761778	10.3093975702259	55.9960699646576	1728.12827960085	105.743779905261	-42.4840905300061
NaN	NaN	NaN	NaN	NaN	NaN	NaN	NaN	NaN	NaN	NaN	NaN	NaN	NaN	NaN	NaN	NaN	NaN	NaN	NaN	NaN	NaN	NaN	NaN	NaN	NaN	NaN	NaN	NaN	NaN	NaN	NaN	NaN	NaN	NaN	NaN	NaN	-19.7830107850222	-20.7988237673849	12.7230046505836	240.265112699824	-31.9727665733744	-50.2574002559026	74.6875965747072	-27.9095146439237	62.497840786355	161.031700075535	1972.2262476282	40.149955174376	-15.7197588555715
NaN	NaN	NaN	NaN	NaN	NaN	NaN	NaN	NaN	NaN	NaN	NaN	NaN	NaN	NaN	NaN	NaN	NaN	NaN	NaN	NaN	NaN	NaN	NaN	NaN	NaN	NaN	NaN	NaN	NaN	NaN	NaN	NaN	NaN	NaN	NaN	NaN	-2.13899677060898	118.808697915477	-9.25356704626109	13.1065109629313	-28.5645435087454	-62.1046605225339	77.1376434438003	116.775963551005	-29.5809106909814	27.3356515142355	1318.12197295398	32.4174874254156	-20.4336060508573
NaN	NaN	NaN	NaN	NaN	NaN	NaN	NaN	NaN	NaN	NaN	NaN	NaN	NaN	NaN	NaN	NaN	NaN	NaN	NaN	NaN	NaN	NaN	NaN	NaN	NaN	NaN	NaN	NaN	NaN	NaN	NaN	NaN	NaN	NaN	NaN	NaN	111.11494673149	102.979570834273	-9.89876973961433	128.402620513076	40.9473296179924	42.9811735922966	82.6411310912299	-51.5925712128518	76.5395991683171	60.2688473738829	1242.94911843181	30.778109746471	21.6258118621018
NaN	NaN	NaN	NaN	NaN	NaN	NaN	NaN	NaN	NaN	NaN	NaN	NaN	NaN	NaN	NaN	NaN	NaN	NaN	NaN	NaN	NaN	NaN	NaN	NaN	NaN	NaN	NaN	NaN	NaN	NaN	NaN	NaN	NaN	NaN	NaN	NaN	54.5738762665654	84.0807208115351	133.937113318553	20.9971221291862	85.0981982096375	-0.36990323096421	78.9933338210231	1.66505156524059	73.9059468305111	8.7873933519574	2342.88054459887	-12.579632008193	19.9796447310838
NaN	NaN	NaN	NaN	NaN	NaN	NaN	NaN	NaN	NaN	NaN	NaN	NaN	NaN	NaN	NaN	NaN	NaN	NaN	NaN	NaN	NaN	NaN	NaN	NaN	NaN	NaN	NaN	NaN	NaN	NaN	NaN	NaN	NaN	NaN	NaN	NaN	10.1874111188891	93.6661512374778	18.3316784475319	88.5759841570761	4.07921062240698	58.0349816746655	30.5480794404961	37.6743133530585	-4.06505670623582	23.4218455279336	1396.74892382033	-37.6601594368874	31.5661128565764
NaN	NaN	NaN	NaN	NaN	NaN	NaN	NaN	NaN	NaN	NaN	NaN	NaN	NaN	NaN	NaN	NaN	NaN	NaN	NaN	NaN	NaN	NaN	NaN	NaN	NaN	NaN	NaN	NaN	NaN	NaN	NaN	NaN	NaN	NaN	NaN	NaN	17.7005001023816	99.1877034689167	17.7005001023816	3.44023951323799	-6.7456609075789	3.44023951323799	53.3511515752407	-38.3219522121112	30.9421706494436	-24.0616916229676	1052.58798285738	-27.1174617492127	-24.0616916229676
NaN	NaN	NaN	NaN	NaN	NaN	NaN	NaN	NaN	NaN	NaN	NaN	NaN	NaN	NaN	NaN	NaN	NaN	NaN	NaN	NaN	NaN	NaN	NaN	NaN	NaN	NaN	NaN	NaN	NaN	NaN	NaN	NaN	NaN	NaN	NaN	NaN	34.3941348767657	62.9302586356861	-6.37175620740634	-36.9461745205354	10.9537475033668	-13.5057871471364	190.323668273724	-18.6015235326579	-13.5057871471364	39.4898712622872	1639.55109631604	80.2557623464592	-88.9226856528547
NaN	NaN	NaN	NaN	NaN	NaN	NaN	NaN	NaN	NaN	NaN	NaN	NaN	NaN	NaN	NaN	NaN	NaN	NaN	NaN	NaN	NaN	NaN	NaN	NaN	NaN	NaN	NaN	NaN	NaN	NaN	NaN	NaN	NaN	NaN	NaN	NaN	135.741569795696	47.0272241687973	38.8695831916112	28.6725319701286	251.987953720597	11.3375448936083	18.4754807486461	-30.4703651144702	33.7710575808699	275.441171530007	1105.48114095869	22.5543012372391	-1.91862169431904
NaN	NaN	NaN	NaN	NaN	NaN	NaN	NaN	NaN	NaN	NaN	NaN	NaN	NaN	NaN	NaN	NaN	NaN	NaN	NaN	NaN	NaN	NaN	NaN	NaN	NaN	NaN	NaN	NaN	NaN	NaN	NaN	NaN	NaN	NaN	NaN	NaN	75.998368095686	-43.3724705555645	-40.311679820917	-21.9469354130323	30.0865070759743	6.62044477701052	48.451251483859	70.897050204607	251.483703548806	608.575955924342	573.886994265004	144.356027836146	-1.54166384871601
NaN	NaN	NaN	NaN	NaN	NaN	NaN	NaN	NaN	NaN	NaN	NaN	NaN	NaN	NaN	NaN	NaN	NaN	NaN	NaN	NaN	NaN	NaN	NaN	NaN	NaN	NaN	NaN	NaN	NaN	NaN	NaN	NaN	NaN	NaN	NaN	NaN	15.1688694568117	-51.1846025534318	5.98146564000873	-29.7473269808916	-6.26840611572853	145.834168184676	25.3770959199261	60.0850658945149	65.1891791260721	35.5853223830404	115.209488795333	17.2105147494345	49.8768394314006
NaN	NaN	NaN	NaN	NaN	NaN	NaN	NaN	NaN	NaN	NaN	NaN	NaN	NaN	NaN	NaN	NaN	NaN	NaN	NaN	NaN	NaN	NaN	NaN	NaN	NaN	NaN	NaN	NaN	NaN	NaN	NaN	NaN	NaN	NaN	NaN	NaN	34.9618733392733	32.9191086843897	79.9026957467117	37.0046379941569	138.121488410893	210.63963365926	178.976781508565	-1.80789044863085	93.1806660034549	265.794279341116	59.4750491978761	34.9618733392733	57.4322845429925
NaN	NaN	NaN	NaN	NaN	NaN	NaN	NaN	NaN	NaN	NaN	NaN	NaN	NaN	NaN	NaN	NaN	NaN	NaN	NaN	NaN	NaN	NaN	NaN	NaN	NaN	NaN	NaN	NaN	NaN	NaN	NaN	NaN	NaN	NaN	NaN	NaN	7.76723210214314	63.9740763460076	116.093150099409	-0.408308878782598	102.807896005405	68.0618468364705	5.72334685691171	5.72334685691171	70.1057320817019	573.923445031251	79.3032156852434	83.3909861757062	143.685600910034
NaN	NaN	NaN	NaN	NaN	NaN	NaN	NaN	NaN	NaN	NaN	NaN	NaN	NaN	NaN	NaN	NaN	NaN	NaN	NaN	NaN	NaN	NaN	NaN	NaN	NaN	NaN	NaN	NaN	NaN	NaN	NaN	NaN	NaN	NaN	NaN	NaN	78.7030775545431	120.625722401161	104.265665875651	45.9829645035245	78.7030775545431	-2.07470154015889	161.525863714934	26.5553973794823	73.5905598903214	260.708706400834	37.8029362407699	24.5103903137936	45.9829645035245
NaN	NaN	NaN	NaN	NaN	NaN	NaN	NaN	NaN	NaN	NaN	NaN	NaN	NaN	NaN	NaN	NaN	NaN	NaN	NaN	NaN	NaN	NaN	NaN	NaN	NaN	NaN	NaN	NaN	NaN	NaN	NaN	NaN	NaN	NaN	NaN	NaN	30.0182224908159	92.4251910984121	-46.7116569447531	25.9259622542523	85.2637356844257	42.295003200507	57.6409790876208	68.8946947381709	14.6722466037021	284.761422216905	198.823957249068	121.071012754358	63.7793694424663
NaN	NaN	NaN	NaN	NaN	NaN	NaN	NaN	NaN	NaN	NaN	NaN	NaN	NaN	NaN	NaN	NaN	NaN	NaN	NaN	NaN	NaN	NaN	NaN	NaN	NaN	NaN	NaN	NaN	NaN	NaN	NaN	NaN	NaN	NaN	NaN	NaN	182.934424606043	49.8628882783093	8.91780017746825	64.1936691136036	-9.50748946791021	187.028933416127	265.848228010246	54.9810242909144	172.698152580832	116.398656442176	147.107472517807	-11.5547438729523	36.5557346455359
NaN	NaN	NaN	NaN	NaN	NaN	NaN	NaN	NaN	NaN	NaN	NaN	NaN	NaN	NaN	NaN	NaN	NaN	NaN	NaN	NaN	NaN	NaN	NaN	NaN	NaN	NaN	NaN	NaN	NaN	NaN	NaN	NaN	NaN	NaN	NaN	NaN	-25.5202925068289	31.834345477306	50.2697648293494	30.8101555133036	40.0278651893253	87.1406035334361	156.7855210856	-25.5202925068289	-5.03649322678069	70.7535641093975	93.2857433174505	69.7293741453951	-20.3993426868168
NaN	NaN	NaN	NaN	NaN	NaN	NaN	NaN	NaN	NaN	NaN	NaN	NaN	NaN	NaN	NaN	NaN	NaN	NaN	NaN	NaN	NaN	NaN	NaN	NaN	NaN	NaN	NaN	NaN	NaN	NaN	NaN	NaN	NaN	NaN	NaN	NaN	223.860404243335	88.5929627554654	196.192063938998	102.939509579936	91.6672227892806	7.63744853166443	96.790989512306	3.53843515324413	24.0335020453456	19.9344886669253	171.597983668477	10.7117085654797	35.3057888360015
NaN	NaN	NaN	NaN	NaN	NaN	NaN	NaN	NaN	NaN	NaN	NaN	NaN	NaN	NaN	NaN	NaN	NaN	NaN	NaN	NaN	NaN	NaN	NaN	NaN	NaN	NaN	NaN	NaN	NaN	NaN	NaN	NaN	NaN	NaN	NaN	NaN	3.92026365842219	-6.33290979509058	158.743182806465	-6.33290979509058	94.1481900493345	64.4139870341475	62.363352343445	-11.459496521847	22.3759758747452	96.1988247400371	104.401363502847	102.350728812145	29.5531972922041
NaN	NaN	NaN	NaN	NaN	NaN	NaN	NaN	NaN	NaN	NaN	NaN	NaN	NaN	NaN	NaN	NaN	NaN	NaN	NaN	NaN	NaN	NaN	NaN	NaN	NaN	NaN	NaN	NaN	NaN	NaN	NaN	NaN	NaN	NaN	NaN	NaN	9.43192253068822	77.1401323702121	-32.6292381271978	27.8977979414675	54.5707290903708	9.43192253068822	119.201293028098	46.3636733522467	34.0530897450605	6.35427662889168	3.27663072709513	-19.2927725527462	57.6483749921674
NaN	NaN	NaN	NaN	NaN	NaN	NaN	NaN	NaN	NaN	NaN	NaN	NaN	NaN	NaN	NaN	NaN	NaN	NaN	NaN	NaN	NaN	NaN	NaN	NaN	NaN	NaN	NaN	NaN	NaN	NaN	NaN	NaN	NaN	NaN	NaN	NaN	88.8538542888892	67.2984628500237	19.05544391542	23.1612327609182	76.5364877523946	-6.60573636894366	79.6158293865183	124.779506686998	30.34636324054	57.0339907362783	77.5629349637692	53.9546491021546	41.6372825656601
NaN	NaN	NaN	NaN	NaN	NaN	NaN	NaN	NaN	NaN	NaN	NaN	NaN	NaN	NaN	NaN	NaN	NaN	NaN	NaN	NaN	NaN	NaN	NaN	NaN	NaN	NaN	NaN	NaN	NaN	NaN	NaN	NaN	NaN	NaN	NaN	NaN	-13.4179602762146	77.9862037287441	-29.850169535533	12.2573666914705	25.6085367146667	-6.22886872526276	38.9597067378629	11.2303536127631	47.1758113675221	121.120753034455	50.2568506036443	249.49738787288	88.2563345158182
NaN	NaN	NaN	NaN	NaN	NaN	NaN	NaN	NaN	NaN	NaN	NaN	NaN	NaN	NaN	NaN	NaN	NaN	NaN	NaN	NaN	NaN	NaN	NaN	NaN	NaN	NaN	NaN	NaN	NaN	NaN	NaN	NaN	NaN	NaN	NaN	NaN	82.5202577177267	37.3067566247304	123.623440529542	95.8787921315666	18.8103243594138	9.56210822675542	59.9135071712286	75.3272007256591	29.0861200623675	37.3067566247304	165.754202911652	106.15458783452	7.50694908616468
NaN	NaN	NaN	NaN	NaN	NaN	NaN	NaN	NaN	NaN	NaN	NaN	NaN	NaN	NaN	NaN	NaN	NaN	NaN	NaN	NaN	NaN	NaN	NaN	NaN	NaN	NaN	NaN	NaN	NaN	NaN	NaN	NaN	NaN	NaN	NaN	NaN	107.622250101101	-0.333152051961892	NaN	106.594103413929	34.623835311887	71.63711605008	289.60421373055	61.3556491783597	161.085877834046	68.5526759885639	104.537810039585	15.0890482556185	-28.0931126056066
NaN	NaN	NaN	NaN	NaN	NaN	NaN	NaN	NaN	NaN	NaN	NaN	NaN	NaN	NaN	NaN	NaN	NaN	NaN	NaN	NaN	NaN	NaN	NaN	NaN	NaN	NaN	NaN	NaN	NaN	NaN	NaN	NaN	NaN	NaN	NaN	NaN	57.6558117369421	24.736949964999	166.699541356504	5.19137578790769	11.363662370147	NaN	47.3686674332099	64.8568127495547	-8.18191180694422	47.3686674332099	144.067823888293	84.402386926646	51.4835251547028
NaN	NaN	NaN	NaN	NaN	NaN	NaN	NaN	NaN	NaN	NaN	NaN	NaN	NaN	NaN	NaN	NaN	NaN	NaN	NaN	NaN	NaN	NaN	NaN	NaN	NaN	NaN	NaN	NaN	NaN	NaN	NaN	NaN	NaN	NaN	NaN	NaN	37.4833611181422	64.2447139425069	153.792317624035	110.562439984677	NaN	209.373588874639	47.7761891275132	47.7761891275132	2.48774588628055	251.57418371306	NaN	NaN	NaN
NaN	NaN	NaN	NaN	NaN	NaN	NaN	NaN	NaN	NaN	NaN	NaN	NaN	NaN	NaN	NaN	NaN	NaN	NaN	NaN	NaN	NaN	NaN	NaN	NaN	NaN	NaN	NaN	NaN	NaN	NaN	NaN	NaN	NaN	NaN	NaN	NaN	NaN	NaN	NaN	NaN	3.90053399097968	47.1543095869524	NaN	4.93038579088379	NaN	NaN	-17.7263538070067	-45.5323524044177	25.527421788966
NaN	NaN	NaN	NaN	NaN	NaN	NaN	NaN	NaN	NaN	NaN	NaN	NaN	NaN	NaN	NaN	NaN	NaN	NaN	NaN	NaN	NaN	NaN	NaN	NaN	NaN	NaN	NaN	NaN	NaN	NaN	NaN	NaN	NaN	NaN	NaN	NaN	-21.4760721666699	39.3187921040321	7.37572782620565	63.0184849553227	127.935034939293	77.4443849517605	-13.232700740134	NaN	23.8624706792774	27.9841563925453	-16.323965025085	49.623006387202	-61.6625078710322
NaN	NaN	NaN	NaN	NaN	NaN	NaN	NaN	NaN	NaN	NaN	NaN	NaN	NaN	NaN	NaN	NaN	NaN	NaN	NaN	NaN	NaN	NaN	NaN	NaN	NaN	NaN	NaN	NaN	NaN	NaN	NaN	NaN	NaN	NaN	NaN	NaN	-10.7960572659056	-1.51713208091869	36.6295603462497	47.9704689056782	66.528319275652	-18.012999076451	14.9787349146136	9.82377647850976	-38.6328328208664	74.7762527734182	125.294845447236	-16.9820073892302	-9.76506557868484
NaN	NaN	NaN	NaN	NaN	NaN	NaN	NaN	NaN	NaN	NaN	NaN	NaN	NaN	NaN	NaN	NaN	NaN	NaN	NaN	NaN	NaN	NaN	NaN	NaN	NaN	NaN	NaN	NaN	NaN	NaN	NaN	NaN	NaN	NaN	NaN	NaN	9.17984851100833	-8.35671530925982	10.2114110886712	54.568601928173	NaN	-31.0510920178421	69.0104780154526	30.8426626419278	6.08516077801983	13.3060988216597	-37.2404674838191	-28.9879668625165	-21.7670288188766
NaN	NaN	NaN	NaN	NaN	NaN	NaN	NaN	NaN	NaN	NaN	NaN	NaN	NaN	NaN	NaN	NaN	NaN	NaN	NaN	NaN	NaN	NaN	NaN	NaN	NaN	NaN	NaN	NaN	NaN	NaN	NaN	NaN	NaN	NaN	NaN	NaN	-55.4571072182831	41.5634982468458	-5.91467038502578	-7.9789385864115	41.5634982468458	-50.2964367148188	-42.0393639092759	105.555812489803	-16.2360113919544	120.005689899503	1.31026831982424	162.32318802791	-43.0714980099687
NaN	NaN	NaN	NaN	NaN	NaN	NaN	NaN	NaN	NaN	NaN	NaN	NaN	NaN	NaN	NaN	NaN	NaN	NaN	NaN	NaN	NaN	NaN	NaN	NaN	NaN	NaN	NaN	NaN	NaN	NaN	NaN	NaN	NaN	NaN	NaN	NaN	55.3943386715959	-31.3529869468847	44.0345698406044	-10.6988617996274	1.69361328872699	-63.3668809251335	-5.53533051281306	32.6748010096129	-15.8623930864417	-7.60074302753879	39.903744811153	44.0345698406044	152.468726863705
NaN	NaN	NaN	NaN	NaN	NaN	NaN	NaN	NaN	NaN	NaN	NaN	NaN	NaN	NaN	NaN	NaN	NaN	NaN	NaN	NaN	NaN	NaN	NaN	NaN	NaN	NaN	NaN	NaN	NaN	NaN	NaN	NaN	NaN	NaN	NaN	NaN	40.3087083057326	36.1755921108238	-28.9209879589892	108.505125521727	2.0773835028265	41.3419873544598	72.3403588162755	68.2072426213668	36.1755921108238	101.272172180637	90.939381693365	44.4418245006414	96.105776937001
NaN	NaN	NaN	NaN	NaN	NaN	NaN	NaN	NaN	NaN	NaN	NaN	NaN	NaN	NaN	NaN	NaN	NaN	NaN	NaN	NaN	NaN	NaN	NaN	NaN	NaN	NaN	NaN	NaN	NaN	NaN	NaN	NaN	NaN	NaN	NaN	NaN	152.37018866727	-34.757109460228	62.4250232689699	-15.1139124192199	11.7662519526859	22.1047767111112	-10.9785025158498	-25.4524371776452	31.409448993694	33.477153945379	45.8833836554894	15.901661856056	104.812974778514
NaN	NaN	NaN	NaN	NaN	NaN	NaN	NaN	NaN	NaN	NaN	NaN	NaN	NaN	NaN	NaN	NaN	NaN	NaN	NaN	NaN	NaN	NaN	NaN	NaN	NaN	NaN	NaN	NaN	NaN	NaN	NaN	NaN	NaN	NaN	NaN	NaN	138.356079209706	33.8789986931471	131.115093431331	89.7380318406144	104.220003397365	55.6019560282732	102.151150317829	25.6035863750038	-33.3587263917673	150.769197686921	23.5347332954679	28.7068659943075	190.077406198102
NaN	NaN	NaN	NaN	NaN	NaN	NaN	NaN	NaN	NaN	NaN	NaN	NaN	NaN	NaN	NaN	NaN	NaN	NaN	NaN	NaN	NaN	NaN	NaN	NaN	NaN	NaN	NaN	NaN	NaN	NaN	NaN	NaN	NaN	NaN	NaN	NaN	159.51644018025	-20.5737758520126	-22.643778335142	82.9263483044603	24.9662787768355	149.166427764603	2.19625146241145	20.8262738105766	77.7513420966366	92.2413594785428	46.7013048496948	79.8213445797661	-11.25876467793
NaN	NaN	NaN	NaN	NaN	NaN	NaN	NaN	NaN	NaN	NaN	NaN	NaN	NaN	NaN	NaN	NaN	NaN	NaN	NaN	NaN	NaN	NaN	NaN	NaN	NaN	NaN	NaN	NaN	NaN	NaN	NaN	NaN	NaN	NaN	NaN	NaN	124.77919112313	5.68788415900694	-15.0236474869275	137.206110110691	62.6445961853268	132.028227199207	53.3244069446563	111.316695553273	66.7869025145137	66.7869025145137	71.9647854259973	32.6128752987218	19.1503797288644
NaN	NaN	NaN	NaN	NaN	NaN	NaN	NaN	NaN	NaN	NaN	NaN	NaN	NaN	NaN	NaN	NaN	NaN	NaN	NaN	NaN	NaN	NaN	NaN	NaN	NaN	NaN	NaN	NaN	NaN	NaN	NaN	NaN	NaN	NaN	NaN	NaN	65.135639304489	-20.8650234270022	-39.5157695615425	53.7379611111589	95.1840636323595	37.1595201026786	-12.5758029227621	33.0149098505586	117.97942001902	10.2195534638982	60.991029052369	21.6172316572284	74.4610123717592
NaN	NaN	NaN	NaN	NaN	NaN	NaN	NaN	NaN	NaN	NaN	NaN	NaN	NaN	NaN	NaN	NaN	NaN	NaN	NaN	NaN	NaN	NaN	NaN	NaN	NaN	NaN	NaN	NaN	NaN	NaN	NaN	NaN	NaN	NaN	NaN	NaN	76.9600176320931	27.1970167601049	28.233745944938	66.5927257837622	83.1803927410917	13.7195373572748	16.829724911774	-18.419067372551	119.46591421025	86.2905802955909	4.38897469377697	30.3072043146042	17.8664540966071
NaN	NaN	NaN	NaN	NaN	NaN	NaN	NaN	NaN	NaN	NaN	NaN	NaN	NaN	NaN	NaN	NaN	NaN	NaN	NaN	NaN	NaN	NaN	NaN	NaN	NaN	NaN	NaN	NaN	NaN	NaN	NaN	NaN	NaN	NaN	NaN	NaN	223.647402227978	-4.56001650292029	187.34167652079	26.559176960384	12.0368866775087	532.764723963468	112.655612208859	5.81304798484782	9.96227377995506	85.6856445406622	17.2234189213927	79.4618058480014	-28.4180648247869
NaN	NaN	NaN	NaN	NaN	NaN	NaN	NaN	NaN	NaN	NaN	NaN	NaN	NaN	NaN	NaN	NaN	NaN	NaN	NaN	NaN	NaN	NaN	NaN	NaN	NaN	NaN	NaN	NaN	NaN	NaN	NaN	NaN	NaN	NaN	NaN	NaN	59.1329258402708	20.7312046706967	66.3981163318119	19.6933203147622	-12.4810947192053	1528.77717384343	-5.21590422766422	56.0192727724675	-8.32955729546753	41.4888917893854	-36.3524349056973	-35.3145505497629	97.5346470098449
NaN	NaN	NaN	NaN	NaN	NaN	NaN	NaN	NaN	NaN	NaN	NaN	NaN	NaN	NaN	NaN	NaN	NaN	NaN	NaN	NaN	NaN	NaN	NaN	NaN	NaN	NaN	NaN	NaN	NaN	NaN	NaN	NaN	NaN	NaN	NaN	NaN	30.4736785784466	59.5506399851318	-30.7956329570685	39.8198447448812	1.39671717176152	631.7437019524	-33.9110216792133	-1.71867155038332	57.4737141703686	10.742883338196	28.3967527636834	85.5122126696721	-7.94944899467299
NaN	NaN	NaN	NaN	NaN	NaN	NaN	NaN	NaN	NaN	NaN	NaN	NaN	NaN	NaN	NaN	NaN	NaN	NaN	NaN	NaN	NaN	NaN	NaN	NaN	NaN	NaN	NaN	NaN	NaN	NaN	NaN	NaN	NaN	NaN	NaN	NaN	118.155177920395	83.8667884819144	25.6804306469169	-14.8422114167421	33.9927674804879	915.100471839022	57.8907358770048	10.0947990839711	28.797556959506	-49.1306008552228	22.5633043343277	47.5003148350409	75.5544516483433
NaN	NaN	NaN	NaN	NaN	NaN	NaN	NaN	NaN	NaN	NaN	NaN	NaN	NaN	NaN	NaN	NaN	NaN	NaN	NaN	NaN	NaN	NaN	NaN	NaN	NaN	NaN	NaN	NaN	NaN	NaN	NaN	NaN	NaN	NaN	NaN	NaN	-1.98984992639733	-6.14833771623416	14.64410123295	-58.1294350891945	131.081759348381	822.430354408753	39.5950279719709	35.4365401821341	-7.18795966369336	25.040320707542	106.13083260936	63.5063327635327	-39.4162400349288
NaN	NaN	NaN	NaN	NaN	NaN	NaN	NaN	NaN	NaN	NaN	NaN	NaN	NaN	NaN	NaN	NaN	NaN	NaN	NaN	NaN	NaN	NaN	NaN	NaN	NaN	NaN	NaN	NaN	NaN	NaN	NaN	NaN	NaN	NaN	NaN	NaN	207.475125067899	72.2488080950163	-55.6960918100959	-41.1332576745546	-39.0528527980487	642.27974425763	157.545408031758	9.83666179983964	-62.9775088778665	-4.72617233570158	-57.7764966866018	53.5251642064633	-64.0177113161194
NaN	NaN	NaN	NaN	NaN	NaN	NaN	NaN	NaN	NaN	NaN	NaN	NaN	NaN	NaN	NaN	NaN	NaN	NaN	NaN	NaN	NaN	NaN	NaN	NaN	NaN	NaN	NaN	NaN	NaN	NaN	NaN	NaN	NaN	NaN	NaN	NaN	-19.9549551294944	-0.180067153899628	94.5312384134229	42.4920595302786	-18.9141715518315	1137.39638323163	9.18698504506633	-52.2192460370438	-27.2404401731346	108.06142492304	164.263738116836	10.2277686227292	47.6959774185931
NaN	NaN	NaN	NaN	NaN	NaN	NaN	NaN	NaN	NaN	NaN	NaN	NaN	NaN	NaN	NaN	NaN	NaN	NaN	NaN	NaN	NaN	NaN	NaN	NaN	NaN	NaN	NaN	NaN	NaN	NaN	NaN	NaN	NaN	NaN	NaN	NaN	87.6803498378319	66.8530425022971	-31.0353019747163	-41.4489556424837	5.41248586246951	1032.19873750433	-21.6630136737257	48.1084659003158	29.3638892983345	122.045406941464	87.6803498378319	18.9502356305671	66.8530425022971
NaN	NaN	NaN	NaN	NaN	NaN	NaN	NaN	NaN	NaN	NaN	NaN	NaN	NaN	NaN	NaN	NaN	NaN	NaN	NaN	NaN	NaN	NaN	NaN	NaN	NaN	NaN	NaN	NaN	NaN	NaN	NaN	NaN	NaN	NaN	NaN	NaN	-2.53402673252029	32.892198694758	129.793344716431	95.4090670958372	18.3049294011728	1785.44840953835	-42.1280433865371	-55.6733648734376	7.88545133432625	604.921544564633	-22.3310350595287	2.67571230090298	-8.78571357262821
NaN	NaN	NaN	NaN	NaN	NaN	NaN	NaN	NaN	NaN	NaN	NaN	NaN	NaN	NaN	NaN	NaN	NaN	NaN	NaN	NaN	NaN	NaN	NaN	NaN	NaN	NaN	NaN	NaN	NaN	NaN	NaN	NaN	NaN	NaN	NaN	NaN	134.422361552668	-19.8722114222557	-7.36184064050511	65.6153222530401	3.06346834428706	1379.20425433685	3.06346834428706	-49.0630765796738	-50.105607478153	455.521878284267	37.4669879941012	27.041679009309	-58.4458546659867
NaN	NaN	NaN	NaN	NaN	NaN	NaN	NaN	NaN	NaN	NaN	NaN	NaN	NaN	NaN	NaN	NaN	NaN	NaN	NaN	NaN	NaN	NaN	NaN	NaN	NaN	NaN	NaN	NaN	NaN	NaN	NaN	NaN	NaN	NaN	NaN	NaN	-17.4106342446205	-53.9196467585616	66.0385372158163	-20.5399781743869	-28.8848953204306	1010.05728936201	54.5642761400062	-2.80702923904406	48.3055882804735	657.484539941662	-17.4106342446205	46.2193589939626	-48.7040735422843
NaN	NaN	NaN	NaN	NaN	NaN	NaN	NaN	NaN	NaN	NaN	NaN	NaN	NaN	NaN	NaN	NaN	NaN	NaN	NaN	NaN	NaN	NaN	NaN	NaN	NaN	NaN	NaN	NaN	NaN	NaN	NaN	NaN	NaN	NaN	NaN	NaN	-19.1210950671019	87.336207228207	-20.1647941092127	37.2386532068852	-6.59670656177141	410.882910282577	75.8555177649874	49.7630417122156	-3.4656094354388	168.744732512855	-30.6017845303214	52.8941388385482	56.0252359648809
NaN	NaN	NaN	NaN	NaN	NaN	NaN	NaN	NaN	NaN	NaN	NaN	NaN	NaN	NaN	NaN	NaN	NaN	NaN	NaN	NaN	NaN	NaN	NaN	NaN	NaN	NaN	NaN	NaN	NaN	NaN	NaN	NaN	NaN	NaN	NaN	NaN	35.5578676766603	136.853425002764	90.9049247723665	-11.4349166498826	-14.5677689383188	854.276599054653	59.5764018880045	-3.08064388071945	36.6021517728057	803.106678343529	41.8235722535327	-35.4534508612268	39.7350040612419
NaN	NaN	NaN	NaN	NaN	NaN	NaN	NaN	NaN	NaN	NaN	NaN	NaN	NaN	NaN	NaN	NaN	NaN	NaN	NaN	NaN	NaN	NaN	NaN	NaN	NaN	NaN	NaN	NaN	NaN	NaN	NaN	NaN	NaN	NaN	NaN	NaN	-19.4131633961352	146.721135831237	45.3687646044753	4.61884215247837	95.5225153146253	245.983767445075	-0.605506879828929	-24.6375124284425	3.57397234601691	207.323584606001	-28.8169916542883	109.105822798624	-8.9644653315206
NaN	NaN	NaN	NaN	NaN	NaN	NaN	NaN	NaN	NaN	NaN	NaN	NaN	NaN	NaN	NaN	NaN	NaN	NaN	NaN	NaN	NaN	NaN	NaN	NaN	NaN	NaN	NaN	NaN	NaN	NaN	NaN	NaN	NaN	NaN	NaN	NaN	-45.1731196852394	-25.3094523761245	10.2360575454496	36.3724618995482	33.2360933770563	106.418025568532	-39.9458388144197	127.327149051811	-11.7185221119932	289.372856047222	18.5997069387611	37.4179180737121	-3.35487271868166
NaN	NaN	NaN	NaN	NaN	NaN	NaN	NaN	NaN	NaN	NaN	NaN	NaN	NaN	NaN	NaN	NaN	NaN	NaN	NaN	NaN	NaN	NaN	NaN	NaN	NaN	NaN	NaN	NaN	NaN	NaN	NaN	NaN	NaN	NaN	NaN	NaN	-36.4425789192535	-2.96919650772645	14.8135378983973	-5.0612829084469	96.4049075264946	134.062462739463	-43.7648813217751	721.938741341907	181.134406755673	367.330096419792	80.7142595210913	-43.7648813217751	53.5171363117255
NaN	NaN	NaN	NaN	NaN	NaN	NaN	NaN	NaN	NaN	NaN	NaN	NaN	NaN	NaN	NaN	NaN	NaN	NaN	NaN	NaN	NaN	NaN	NaN	NaN	NaN	NaN	NaN	NaN	NaN	NaN	NaN	NaN	NaN	NaN	NaN	NaN	37.1888867369167	4.74332926595184	-40.2617988389349	-27.702228205013	-43.4016914974153	107.313156109647	-35.0286444081341	406.649589551452	-57.0078930174974	196.27678143326	-52.8213694728568	-14.096026684931	-10.9561340264505
NaN	NaN	NaN	NaN	NaN	NaN	NaN	NaN	NaN	NaN	NaN	NaN	NaN	NaN	NaN	NaN	NaN	NaN	NaN	NaN	NaN	NaN	NaN	NaN	NaN	NaN	NaN	NaN	NaN	NaN	NaN	NaN	NaN	NaN	NaN	NaN	NaN	3.03955288718884	-4.29098174154389	47.0227606595852	49.1171991249374	309.874788061287	60.6366106843746	-1.14932404351557	144.414149298463	-1.14932404351557	619.851680933414	18.7478413773304	-8.4798586722483	106.714256922123
NaN	NaN	NaN	NaN	NaN	NaN	NaN	NaN	NaN	NaN	NaN	NaN	NaN	NaN	NaN	NaN	NaN	NaN	NaN	NaN	NaN	NaN	NaN	NaN	NaN	NaN	NaN	NaN	NaN	NaN	NaN	NaN	NaN	NaN	NaN	NaN	NaN	82.0150944895023	13.9075588230123	0.286051689714328	12.8597505819894	114.497149961213	-36.387236746088	-35.3394285050651	8.66851761789771	-52.1043603614318	329.297839370912	-16.4788801666524	-14.3832636846066	63.1545461510897
NaN	NaN	NaN	NaN	NaN	NaN	NaN	NaN	NaN	NaN	NaN	NaN	NaN	NaN	NaN	NaN	NaN	NaN	NaN	NaN	NaN	NaN	NaN	NaN	NaN	NaN	NaN	NaN	NaN	NaN	NaN	NaN	NaN	NaN	NaN	NaN	NaN	5.91663463474814	-12.9545277869755	71.965703110781	131.724384112906	425.275799561941	33.1749803550157	19.5458074948819	157.934331920856	30.0297866180617	177.853892254897	8.0134304593841	45.7557553028315	12.207022108656
NaN	NaN	NaN	NaN	NaN	NaN	NaN	NaN	NaN	NaN	NaN	NaN	NaN	NaN	NaN	NaN	NaN	NaN	NaN	NaN	NaN	NaN	NaN	NaN	NaN	NaN	NaN	NaN	NaN	NaN	NaN	NaN	NaN	NaN	NaN	NaN	NaN	18.8964762880767	54.5620767092364	18.8964762880767	73.4438651674973	485.696246506196	-11.5241828946771	-61.8756187833731	-6.27924165627132	59.8070179476422	217.155255099817	19.9454645357579	127.991254046918	44.0721942324247
NaN	NaN	NaN	NaN	NaN	NaN	NaN	NaN	NaN	NaN	NaN	NaN	NaN	NaN	NaN	NaN	NaN	NaN	NaN	NaN	NaN	NaN	NaN	NaN	NaN	NaN	NaN	NaN	NaN	NaN	NaN	NaN	NaN	NaN	NaN	NaN	NaN	-18.4888602740652	252.302585770535	45.5354738682628	3.55230393886741	218.716049827019	26.6430474000349	-30.0342320046489	546.184775276303	19.2959926623907	276.442908479938	32.9405228894442	-4.84433004701168	-4.84433004701168
NaN	NaN	NaN	NaN	NaN	NaN	NaN	NaN	NaN	NaN	NaN	NaN	NaN	NaN	NaN	NaN	NaN	NaN	NaN	NaN	NaN	NaN	NaN	NaN	NaN	NaN	NaN	NaN	NaN	NaN	NaN	NaN	NaN	NaN	NaN	NaN	NaN	24.9468140414856	50.1509160039835	-1.30745883611636	-89.521815704859	144.666298363351	56.451941494608	-29.6620735439265	19.6959594659652	44.9000614284631	828.327564096106	42.799719598255	-25.4613898835102	17.5956176357571
NaN	NaN	NaN	NaN	NaN	NaN	NaN	NaN	NaN	NaN	NaN	NaN	NaN	NaN	NaN	NaN	NaN	NaN	NaN	NaN	NaN	NaN	NaN	NaN	NaN	NaN	NaN	NaN	NaN	NaN	NaN	NaN	NaN	NaN	NaN	NaN	NaN	4.33492871973224	66.3299604352895	-37.6956012569167	30.6040099551378	476.127627707617	-50.3047602499114	11.6902714656458	-7.22346702384623	1.18263897148357	1056.14894138537	68.4314869341219	-27.1879687627545	53.7208014422948
NaN	NaN	NaN	NaN	NaN	NaN	NaN	NaN	NaN	NaN	NaN	NaN	NaN	NaN	NaN	NaN	NaN	NaN	NaN	NaN	NaN	NaN	NaN	NaN	NaN	NaN	NaN	NaN	NaN	NaN	NaN	NaN	NaN	NaN	NaN	NaN	NaN	14.1891098975093	23.6513161682214	-0.52987763470954	65.7055662602752	271.771391711339	154.019491453588	-21.5570026807364	4.72690362679719	102.503035090822	425.269404547335	42.5757287096456	54.1406474849604	42.5757287096456
NaN	NaN	NaN	NaN	NaN	NaN	NaN	NaN	NaN	NaN	NaN	NaN	NaN	NaN	NaN	NaN	NaN	NaN	NaN	NaN	NaN	NaN	NaN	NaN	NaN	NaN	NaN	NaN	NaN	NaN	NaN	NaN	NaN	NaN	NaN	NaN	NaN	-66.413273683426	17.7427203079354	73.4960663272123	19.8466201577194	-36.9586757864495	15.6388204581513	11.4310207585833	-31.6989261619894	-83.2444724816983	1268.51118100454	24.0544198572875	-18.0235771383932	-53.7898745847218
NaN	NaN	NaN	NaN	NaN	NaN	NaN	NaN	NaN	NaN	NaN	NaN	NaN	NaN	NaN	NaN	NaN	NaN	NaN	NaN	NaN	NaN	NaN	NaN	NaN	NaN	NaN	NaN	NaN	NaN	NaN	NaN	NaN	NaN	NaN	NaN	NaN	-76.5862707118645	-62.9031952236606	76.0326481950249	-16.5912474174321	70.769926853408	117.081874659636	23.4054347788561	94.9784450248456	54.9817628285574	1077.00224737055	-19.7488802224022	46.5614086819704	65.5072055117911
NaN	NaN	NaN	NaN	NaN	NaN	NaN	NaN	NaN	NaN	NaN	NaN	NaN	NaN	NaN	NaN	NaN	NaN	NaN	NaN	NaN	NaN	NaN	NaN	NaN	NaN	NaN	NaN	NaN	NaN	NaN	NaN	NaN	NaN	NaN	NaN	NaN	4.85234811946765	94.3691872367829	71.2001229946543	178.620329935433	90.1566301018504	129.122783599976	-15.1572982714616	80.6783765482523	-40.4326410810565	417.682947342851	24.8619945103969	3.79920883573453	42.76536233386
NaN	NaN	NaN	NaN	NaN	NaN	NaN	NaN	NaN	NaN	NaN	NaN	NaN	NaN	NaN	NaN	NaN	NaN	NaN	NaN	NaN	NaN	NaN	NaN	NaN	NaN	NaN	NaN	NaN	NaN	NaN	NaN	NaN	NaN	NaN	NaN	NaN	-33.7426914254586	34.7500817715409	-28.474016564151	85.3293604400943	16.8365872430949	56.878516189033	13.6753823263103	-36.9038963422432	-3.18437722987423	470.996360287814	14.7291172985718	13.6753823263103	13.6753823263103
NaN	NaN	NaN	NaN	NaN	NaN	NaN	NaN	NaN	NaN	NaN	NaN	NaN	NaN	NaN	NaN	NaN	NaN	NaN	NaN	NaN	NaN	NaN	NaN	NaN	NaN	NaN	NaN	NaN	NaN	NaN	NaN	NaN	NaN	NaN	NaN	NaN	-17.5561873815596	-36.5341514124859	39.3777047112193	-54.4577841083607	9.85642732977841	-49.1861274331034	101.583253479256	126.887205520491	7.74776465967549	424.208642005003	50.9753493967854	-18.610518716611	43.5950300514252
NaN	NaN	NaN	NaN	NaN	NaN	NaN	NaN	NaN	NaN	NaN	NaN	NaN	NaN	NaN	NaN	NaN	NaN	NaN	NaN	NaN	NaN	NaN	NaN	NaN	NaN	NaN	NaN	NaN	NaN	NaN	NaN	NaN	NaN	NaN	NaN	NaN	86.2077035664009	-34.0541309839121	39.7908551434731	-24.5597756246769	115.745698017355	156.887904574041	-9.79077839919982	-10.8457067724482	-60.4273403151211	172.711830172766	64.0542077281854	61.9443509816887	-7.6809216527031
NaN	NaN	NaN	NaN	NaN	NaN	NaN	NaN	NaN	NaN	NaN	NaN	NaN	NaN	NaN	NaN	NaN	NaN	NaN	NaN	NaN	NaN	NaN	NaN	NaN	NaN	NaN	NaN	NaN	NaN	NaN	NaN	NaN	NaN	NaN	NaN	NaN	69.7592042158007	42.3155259277938	-11.5163045602199	58.1484172477978	70.814730303801	68.7036781278005	67.6481520398002	7.48316502378494	31.7602650477911	-23.1270915282228	23.316056343789	92.9807781518066	27.53816069579
NaN	NaN	NaN	NaN	NaN	NaN	NaN	NaN	NaN	NaN	NaN	NaN	NaN	NaN	NaN	NaN	NaN	NaN	NaN	NaN	NaN	NaN	NaN	NaN	NaN	NaN	NaN	NaN	NaN	NaN	NaN	NaN	NaN	NaN	NaN	NaN	NaN	41.6746858128845	18.4399472428122	53.2920550979206	21.6083206841857	-23.805031975501	-7.96316476863358	-6.90704028817575	67.0216733438724	113.491150484017	23.7205696451013	62.7971754220411	49.0675571760893	-34.3662767800793
NaN	NaN	NaN	NaN	NaN	NaN	NaN	NaN	NaN	NaN	NaN	NaN	NaN	NaN	NaN	NaN	NaN	NaN	NaN	NaN	NaN	NaN	NaN	NaN	NaN	NaN	NaN	NaN	NaN	NaN	NaN	NaN	NaN	NaN	NaN	NaN	NaN	-31.8808063890006	-37.1644241478721	1.93434726777714	-9.6896118017402	5.10451792310006	5.10451792310006	70.6213781331069	-0.179099835771465	-4.40599404286868	109.720149548756	-17.0866766641603	-6.51944114641729	-24.4837415265805
NaN	NaN	NaN	NaN	NaN	NaN	NaN	NaN	NaN	NaN	NaN	NaN	NaN	NaN	NaN	NaN	NaN	NaN	NaN	NaN	NaN	NaN	NaN	NaN	NaN	NaN	NaN	NaN	NaN	NaN	NaN	NaN	NaN	NaN	NaN	NaN	NaN	-50.5389807655265	21.3590038456517	-21.9912515816763	32.9895601798129	57.3079961512409	75.2824923040355	26.6456203611796	55.1933495450298	-2.95943212577619	49.906733029502	123.919364246891	2.32718438975162	-43.1377176437876
NaN	NaN	NaN	NaN	NaN	NaN	NaN	NaN	NaN	NaN	NaN	NaN	NaN	NaN	NaN	NaN	NaN	NaN	NaN	NaN	NaN	NaN	NaN	NaN	NaN	NaN	NaN	NaN	NaN	NaN	NaN	NaN	NaN	NaN	NaN	NaN	NaN	-6.80084594026296	65.1379680812243	-17.380083296364	6.95216262266843	89.4702140002568	86.2964427934265	-22.6697019744146	77.8330529085456	10.1259338294988	-38.5385580085662	-16.3221595607539	6.95216262266843	-34.3068630661257
-31.6502414270024	-57.6502414270024	91.3497585729976	-49.6502414270024	77.3497585729976	102.349758572998	-6.65024142700236	140.349758572998	65.3497585729976	-12.6502414270024	-48.6502414270024	-26.6502414270024	1.34975857299764	-42.6502414270024	85.3497585729976	-50.6502414270024	26.3497585729976	76.3497585729976	174.349758572998	59.3497585729976	15.3497585729976	13.3497585729976	152.349758572998	33.3497585729976	-45.6502414270024	39.3497585729976	23.8497585729976	-44.6502414270024	2.34975857299764	51.3497585729977	15.3497585729976	-4.65024142700236	-1.65024142700236	75.3497585729976	-18.6502414270024	-6.65024142700236	20.3497585729976	7.34829730154453	12.6409215537899	67.6842137771415	16.8750209555862	-3.23695120294616	77.2109374311831	63.4501143753452	-63.5728676785431	111.083732645553	6.28977245109546	173.536698822048	32.7528937123222	41.2210925159147
39.8329149919335	-27.2110083188789	44.8361928509493	-26.2103527470757	95.869627012911	108.878149446352	85.8630712948793	-15.2031414572408	-71.2398534782183	-91.2529649142817	7.81193669423208	-40.2195307523201	23.8224258430828	24.823081414886	-60.2326421883834	64.8493042870127	-50.2260864703517	-3.19527459560279	-63.234608903793	-5.19658573920913	-20.2064193162567	-99.2582094887071	-50.2260864703517	34.8296371329177	-33.2149417496979	63.8486487152096	-11.2005191700281	-23.2083860316662	23.8224258430828	29.8263592739018	18.8191479840669	-12.2011747418313	177.923383900771	57.8447152843906	-57.2306754729739	-11.2005191700281	-45.2228086113359	3.50837581058401	50.1099483571778	60.70121484504	45.8734417620329	40.5778085181018	-10.2602706236369	-7.08289067727822	-37.7975634920787	79.7654945231921	43.7551884644605	45.8734417620329	31.0456686790258	-28.2654236530027
-48.8000630171016	42.3193293213258	-29.7751349464409	-75.8354871175141	-35.7830069687548	8.2747211948804	30.303585276698	-44.7948150022257	14.2825932171943	12.2799692097563	-11.7515188794993	87.37836948868	-54.8079350394155	-21.7646389166891	-25.769886931565	-72.8315511063572	-30.7764469501599	-39.7882549836308	89.380993496118	-35.7830069687548	9.27603319859938	-40.7895669873497	87.37836948868	31.304897280417	-35.7830069687548	54.3350733659536	-3.2403668478879	-59.8144950580104	-54.8079350394155	-1.73839884230943	32.306209284136	-37.7856309761928	53.3337613622346	-0.737086838590444	-47.7987510133826	30.303585276698	19.2891532357892	117.294019278056	24.0378556807131	144.846976704544	10.2613769674692	111.995373619116	-51.2029126762342	-27.8888717768984	24.0378556807131	-58.6210165987502	16.6197517581971	90.8007909833564	131.0704979913	-28.9486009086864
10.7420518639667	-51.3800445773913	70.8602097104421	2.72629748443662	13.7479597562904	-8.29536478741722	64.8483939257946	-6.2914261925347	-39.3564130080962	-10.2993033822997	96.9114114439148	114.946858797857	63.8464246283533	35.7912842999981	-88.4529085827178	-58.3938296594801	-42.36232090042	-47.3721673876263	25.7715913255855	-21.3209656541536	182.078801726422	19.759775540938	19.759775540938	-89.4548778801591	-26.3308121413599	-2.28354900276967	-23.3249042490361	19.759775540938	80.8799026848547	-43.3642901978612	21.7637141358205	13.7479597562904	-64.4056454441276	-9.29733408485848	-13.3052112746235	61.8424860334708	25.7715913255855	-7.3655775428922	1.11708086209537	-20.0895651503736	24.4443914758112	23.3840591751878	29.7460529789284	-97.4938230958852	31.8667175801753	217.424870189279	-6.30524524226875	5.35841006458916	-57.2011956721942	-39.1755465615956
-73.0133371686753	-19.8740820712575	-18.8714546165892	3.18634938611254	58.3308593928669	35.2704279354969	196.693448137087	23.2388984794778	-50.9555331659736	28.2520357528191	34.2678004808286	948.664039138283	-35.9161213459497	NaN	-5.83729770590182	-76.0212195326801	-5.83729770590182	-56.9712978939832	-37.9213762552862	-74.0159646233436	-58.9765528033197	-16.8661997072527	26.2467808434826	-69.0028273500023	18.2257612061365	68.3571339395495	-29.9003566179401	-1.82678788722877	-48.9502782566371	53.3177221195256	2.18372193144427	9.20211411412211	-81.0343568060214	-16.8661997072527	-85.0448666246945	-57.9739253486514	28.2520357528191	-73.8156722386136	37.5826241901415	-28.1954175106472	-11.2204390072179	73.6544535099289	160.651218340004	-22.8907367283255	30.1560710948912	-44.1094598576122	81.0810066051793	54.5576026935709	-18.6469921024682	4.69360333974716
-77.6191985775162	47.7916110603249	4.65029254490755	7.66015197621574	-12.4055775658388	-4.379285749017	808.282760704193	-49.5271772186398	69.8639135565849	35.7521733350921	45.7850381061194	380.882721458431	72.8737729878931	17.693016747243	-76.6159121004135	-9.39571813453064	-39.4943124476125	36.7554598121949	26.7225950411676	-30.4647341536879	82.9066377589204	-44.5107448331261	85.9164971902286	-13.4088640429416	16.6897302701403	25.7193085640649	35.7521733350921	1.64043311359937	-75.6126256233107	-64.5764743751807	47.7916110603249	-44.5107448331261	19.6995897014485	-52.537036649948	-32.4713071078934	-41.500885401818	-38.4910259705098	74.0897252048538	4.0280389728396	-61.7874844572343	240.751615181009	101.689783417465	-1.27966452958572	-0.218123829100654	86.8282136106746	-22.510478539287	2.96649827235454	-0.218123829100654	-16.1412343363766	25.2588529825409
41.2542842815745	-37.0535323016714	26.1950887847964	-35.0456395687677	-28.0180150036046	48.2819088467376	675.748387879157	-67.1719232952276	-84.2390115249093	50.2898015796413	63.3411043435156	-31.0298541029602	-42.0732641339308	-34.0416932023158	-29.0219613700565	-17.9785513390859	7.12010782221088	-45.0851032332864	34.2266597164114	-47.0929959661901	16.1556251202777	64.3450507099675	132.613403628695	-21.9943368048934	-7.93908767456718	20.1714105860852	10.6339201047924	-14.9667122397303	57.3174261448044	94.4634417035236	-18.9824977055378	-25.006175904249	-24.0022295377971	-16.974604972634	-27.0140686371527	-22.9982831713452	11.1358932880184	43.72326115475	4.42386160182924	-23.1919326786016	7.61029940341742	37.3503855515737	74.525493236769	239.158112985491	17.1696128081819	-16.8190570754252	8.67244533728014	50.0961367579264	21.4181965436328	34.1639477499855
-83.8352884018635	-66.7569672865978	-42.6463963003403	-49.6786461713321	-46.6648247980499	168.321099829413	1182.97429550108	-46.6648247980499	28.6807095340048	-31.595717931639	-17.5312181896554	244.671241285895	-22.5542538117924	-3.46671844767187	-73.7892171575896	41.7406021515609	80.9202800042294	-90.8675382728553	-37.6233606782033	-34.6095393049211	-33.6049321804937	-15.5220039408006	-32.6003250560664	-35.6141464293485	-20.5450395629376	63.8419588889636	5.07244210996099	53.7958876446897	-34.6095393049211	-29.5865036827842	-102.922823765984	-5.47593269652667	-29.5865036827842	36.717566529424	95.9893868706403	-61.7339316644608	208.505384806509	-17.4976531714942	15.4476544195956	-72.7607497759029	-11.1211420248317	-0.493623447060754	-16.4349013137171	44.141954579577	-65.3214867714632	36.7026915751374	110.032569761757	-19.6231568870484	87.7147807484377	89.8402844639919
-59.304583433597	-9.04114579632097	35.1906793244819	-78.4046897357619	-31.1570583567224	74.3961606815572	990.195994432726	-19.0938333237762	41.222291840955	-24.1201770875038	-16.0780270655396	509.677530620367	1.01154173113423	4.02734798937079	16.090573022317	50.2697106156647	106.564760769414	34.1854105717364	-86.446839757726	-11.051683301812	43.2328293464461	-3.00953327984785	53.2855168739013	-22.1096395820127	21.1169167860446	-20.0991020765217	13.5774011404532	-22.1096395820127	-54.2782396698694	69.3698169178296	24.1327230442812	11.0642292585894	38.2064855827185	-4.01480203259337	-20.0991020765217	-79.4099584885074	161.854542170417	194.494670733253	71.1450878176196	-44.7609857841391	72.2084462910303	9.47029635980305	-54.3312120448348	-13.9235900552308	-72.4083060928155	-9.6701561615883	11.5970133066243	-33.0640425766222	-33.0640425766222	-64.9647967789411
-72.9669332351447	-57.8779644382399	-74.9787957413987	-37.7593393757002	-13.6169893006526	-23.6763018319225	687.517094128856	15.55501704003	-57.8779644382399	-33.7356143631923	40.7032983682046	59.8159921776173	-57.8779644382399	-71.9610019820177	-26.6940955913034	-60.8957581976209	-7.5814017818907	24.6083983181728	55.7922671651094	70.8812359620141	-35.7474768694463	-27.7000268444304	-72.9669332351447	113.130348593347	-32.7296831100653	-13.6169893006526	44.7270233807125	86.9761360120459	-34.7415456163193	-16.6347830600336	-40.7771331350812	-44.8008581475891	39.6973671150776	-36.7534081225733	-32.7296831100653	-60.8957581976209	953.08294495438	-62.4797677947668	-29.4968285543627	56.6843997834672	66.2600918210039	-22.0490680807231	0.294213340195781	19.4455974152691	38.5969814903424	4.55007646798985	94.9871679336138	51.3645708737246	49.2366393098276	4.55007646798985
-8.1329217285097	19.0451332085112	11.9989708174317	-22.2252465106687	25.0847009722936	36.1572418725614	463.959958473816	11.9989708174317	-34.3043820382335	15.0187546993229	-7.12632710121263	-23.2318411379657	34.1440526179672	-18.1988680014804	47.2297827728291	-45.3769229385013	191.17281447631	93.5331356284943	-32.2911927836394	-62.4890316025515	-10.1461109831038	99.5727033922768	64.3418914368793	32.1308633633731	-20.2120572560745	-54.4362745841749	-53.9329772705264	-50.4098960749866	175.067300439557	54.2759451639086	-44.3703283112042	80.4474054736324	-24.2384357652628	-53.4296799568778	-45.3769229385013	307.93779124277	636.087639741615	-36.571275413114	-54.6690297509506	124.179366058259	31.5614467999183	115.66277578163	-79.1542267962591	-13.1506521523841	44.3363322148618	-13.1506521523841	46.4654797840191	47.5300535685977	-2.50491430659784	-4.6340618757551
-53.0045601562132	-31.8521237395154	0.38016032402402	-34.8739003704723	-4.65613406090402	84.9899059908151	198.810159090189	29.5906677566066	108.156860161484	-18.7577583387025	55.7793985582325	-35.8811592474579	21.5325967407218	46.714068665362	57.7939163122037	-42.9319713863571	-67.1061844340117	-54.0118190331988	-38.9029358784147	-46.9610068942996	-77.1787732038678	-34.8739003704723	-32.859382616501	-43.9392302633427	-11.7069461998033	-95.3094329896087	-31.3484943010226	-5.66339293788963	-18.7577583387025	-13.7214639537745	87.0044237447863	-1.6343574299472	2.39467807799524	-43.9392302633427	4.40919583196645	-81.2078087118102	1141.60446794872	84.1680856269727	-4.24206041982684	88.428815556939	-24.4805275871665	40.4956038448187	-31.9368049646074	39.4304213623272	7.47494688758033	0.0186695101394068	-5.3072429023184	-14.8938852447424	33.0393264673778	19.1919541949875
-55.6026509255012	35.1105094279291	-79.7928270197493	-52.5788789137202	101.633493687111	-45.5234108862311	-65.6818909647712	-26.3728548116181	-32.4203988351801	66.3561535496663	198.394198064104	-56.6105749294282	29.0629654043671	-45.5234108862311	36.1184334318561	-69.7135869804792	44.1818254632722	-27.3807788155451	78.4512415967903	-60.6422709451362	116.752353746016	0.841093294411025	16.9678773572431	78.4512415967903	44.1818254632722	-48.5471828980121	8.90448532582705	112.720657730308	-79.7928270197493	-52.5788789137202	65.3482295457392	-42.4996388744501	6.88863731797305	-67.6977389726252	63.3323815378852	-60.6422709451362	1217.4053660343	-14.5075292020696	-19.8364885864728	57.9663184258136	132.571749807458	27.0583539962752	75.0189884559037	28.1241458731558	31.3215215037977	-28.3628236015178	97.4006178703971	86.7426991015907	193.321886789654	21.729394611872
-41.0581450079845	-46.1010950572857	-65.2643052446303	-52.1526351164472	-36.0151949586833	-50.1354550967267	116.281896530213	11.3885355047481	25.5087956427915	85.0156062245458	547.958420750397	25.5087956427915	-57.1955851657484	-69.2986652840713	-19.8777548009194	3.31981542586618	-56.1869951558881	-13.8262147417579	-99.5563655798786	65.8523960372012	53.7493159188783	7.35417546530715	76.9468861456639	81.9898361949651	-11.8090347220375	-42.0667350178447	-4.24460964808564	18.4486655737698	25.5087956427915	4.32840543572642	-63.2471252249098	16.4314855540493	44.6720058301361	-10.8004447121772	3.31981542586618	-44.0839150375652	1234.80821746522	-0.257505238980486	7.20730854361284	64.7930148664756	14.6721223262062	17.8713282330319	113.847505437803	57.3282010838823	31.7345538292766	54.1289951770566	78.6562404627204	31.7345538292766	66.9258188043594	-14.1207308352252
-32.5499466144495	-7.3185242012267	-54.7535983380856	-22.4573776491604	11.8573568328226	60.3016878662104	22.9591826946407	14.8851275224094	173.338460277449	40.1165499356322	1141.21582404867	-48.6980569589121	0.755530971004596	-68.8831948894903	63.3294585557971	-77.9665069582505	-30.5314328213917	45.1628344182767	-77.9665069582505	-67.8739379929614	2.77404476406242	-50.7165707519699	-43.6517724762675	-21.4481207526315	-50.7165707519699	-108.244213854118	-19.9342354078381	-40.6240017866808	-47.6888000623832	-11.3555517873423	142.051496485052	9.8388430397648	-30.5314328213917	-44.6610293727964	-34.5684604075073	-66.8646810964325	661.818798197442	82.2976590044998	-15.8675149039229	11.8748168528053	-15.8675149039229	-36.1407573415319	15.0758551324278	87.6327228038706	153.787513916069	-19.0685531835454	18.2768934120502	20.4109189317986	-50.011923219896	130.313233198837
-19.9907907549089	-39.179359402852	-74.5267227016944	-22.0106400862714	196.13308770087	43.6344631830074	166.845272396115	-33.1198114087647	3.23747655575894	-42.2091333998956	808.147435103685	-29.0801127460398	-12.9213180951405	7.27717521848379	-12.9213180951405	-78.5664213644193	-88.6656680212314	25.4558192007456	-28.0701880803586	2.22755189007773	20.4061958723395	-42.2091333998956	12.3267985468899	-55.3381540537514	31.5153671948329	154.726176407941	9.80198688268682	-61.3977020478386	24.4458945350644	72.9222784877626	209.262108354726	28.4855931977892	1.21762722439652	-25.040414083315	15.3565725439335	76.9619771504874	104.22994312388	-27.2249193485664	-10.1429313345033	126.512972778002	-18.6839253415348	26.1562931953809	110.498609014818	18.6829234392283	70.9965117322967	-26.1572950976874	47.5087782129598	41.1030327076862	73.1317602340546	-3.73718582922957
-79.1671301561779	-53.9022971794285	-68.0506036464082	43.1146614512891	-51.8811105412886	19.8710151126796	112.845600467117	73.4324610233883	-5.39381786406973	39.0722881750091	1663.09575192046	93.6443274047878	-35.711617436169	-22.5739042882593	180.555352844806	-21.5633109691893	-19.5421243310494	6.73330196476996	25.9345750270995	-27.6268708836092	-21.5633109691893	-68.0506036464082	-45.8175506268687	-52.8917038603585	30.9875416224493	78.4854276187382	16.3339384959347	-56.9340771366384	-4.38322454499976	-10.4467844594196	-30.6586508408191	6.73330196476996	120.930347019677	122.951533657817	-35.711617436169	95.6655140429277	471.606228736958	31.908256432146	-23.6400386122031	156.891920281931	-45.0047674754142	35.1129657616277	16.9529462278982	38.3176750911094	0.929399580489802	56.4776946248389	37.2494386479488	46.8635666363938	-5.48001907847355	79.9788963743712
-31.2280177066896	95.1798395998947	-9.99149767918346	15.2900737821334	0.121130905343288	-60.5546406018172	-52.4645377341958	20.3463880743968	-63.5884291771752	8.21123377296469	1923.54308768233	-12.0140233960888	36.5265938096396	11.2450223483227	-12.0140233960888	67.8757424216725	-64.5996920356279	-70.6672691863439	-29.2054919897843	-41.3406462912164	93.1573138829894	15.2900737821334	-14.0365491129942	248.891794084701	-48.4194863003851	-35.2730691405003	-25.6660719851999	-21.1153891221629	-66.6222177525332	-37.2955948574057	-12.0140233960888	-86.8474749215868	91.134788166084	-14.0365491129942	24.3914395082075	249.903056943154	45.6279595357137	48.3553133625154	52.6307107142196	21.6340799143639	3.46364116962085	4.53249050754691	60.112656079702	178.754932589495	70.8011494589626	18.4275319005857	-8.29370154756581	90.0404375416317	35.5291213074026	47.2864640245893
-40.9055390781517	-1.44014094008521	87.6099881919623	79.5145219072307	8.67919191582928	40.0491237691642	206.006182606162	61.2997227665846	14.750791629378	33.9775240556155	1041.8630765047	-6.49980736804246	73.442922193682	47.1326567683044	-27.7504063654629	-4.47594079685956	4.63145877346348	-19.6549400807313	-41.9174723637432	-59.1203382187978	-91.5022033577242	-8.52367393922536	-25.72653979428	-79.3590039306268	85.5861216207794	-83.4067370729926	130.617152829599	-33.8220060790116	83.5622550495965	-8.52367393922536	20.8223913429267	-2.45207422567666	-55.072605076432	5.64339205905493	365.891641729611	194.874916464656	69.3951890513162	80.8631979893959	65.890716880002	17.7648847426643	-57.0975208043054	4.93132950604096	-22.8747068399764	37.0152175975994	66.9601798163873	-8.9716886669677	-0.415985175885451	30.5984399792877	-10.041151603353	25.2511252973613
-15.1547395084057	-5.02869348587462	82.0553023078929	63.8284194673369	-24.2681809286837	-41.4824591669866	12.1855847524283	-82.9992478593641	-78.9488294503517	48.6393504335403	1061.24395268665	-12.1169257016464	-25.2807855309368	0.0343295253909344	-75.9110156435924	-27.3059947354431	-90.0874800751359	-55.6589235985302	-20.2177625196713	-3.0034842813684	-22.2429717241775	-84.0118524616173	23.3242353772125	-17.1799487129119	-52.6211097917708	-69.8353880300737	-43.5076683714928	-88.0622708706297	56.7401872515651	-30.3438085422024	-39.4572499624804	-51.6085051895177	-10.0917164971402	62.8158148650838	669.365971614697	1464.26058438339	-17.1799487129119	-0.0197595051024625	125.179277545745	35.2927894066751	2.12039497439921	59.9045659209444	-10.7205319026108	1.05031773464837	82.376187955712	62.0447204004461	66.3250293594494	34.2227121669243	9.61093565265507	73.8155700377053
11.6435257194115	129.183635703674	-28.887546688955	214.298887761244	14.683356150039	26.8426778725489	29.8825083031764	489.910180138136	-26.8609930685367	-43.0734220318833	586.171477108007	-18.7547785868634	16.7099097704573	-29.9008234991642	-0.515796003098445	-43.0734220318833	-36.9937611706283	-108.936414695479	-28.887546688955	-84.6177712504589	151.475725528276	-11.6618409153992	-55.2327437543932	-23.8211626379092	78.5197951932162	-22.8078858277	-39.5269531961512	18.7364633908756	-42.0601452216741	55.2144285584055	31.9090619235948	26.8426778725489	-47.1265292727199	32.9223387338039	1724.0813349729	593.264414779471	14.683356150039	107.446146538011	49.6287650791524	-7.1179241304682	179.182527236966	57.1236108238193	169.546296993822	-9.25930862894445	10.0131518573418	20.720074349723	11.0838441065799	42.1339193344856	31.4269968421043	39.9925348360093
35.4355443964929	-81.168695395626	-83.1965952180976	-9.17825169788302	-21.3456506327128	16.1704960830124	14.1425962605408	884.111620100871	-11.2061515203547	-6.13640196417557	407.555161820038	-7.15035187541139	-16.2759010765337	-5.12245205293976	-100.433743709106	20.2262957279557	-1.06665240799649	15.1565461717766	84.1051401358121	29.351844929078	-37.5688492124859	44.5610935976152	8.05889679312586	17.1844459942482	-36.5548993012501	-17.2898509877696	43.5471436863794	91.2027895144628	-83.1965952180976	-7.15035187541139	82.0772403133405	122.635236762773	-31.485149745071	13.1286463493049	1352.55647909182	-7.15035187541139	-43.6525486799008	-37.7930278105977	57.5533811692179	67.195152863806	-1.36855696437602	-46.3634915391205	7.20190676414673	27.5567581193883	22.2002182890615	-30.2938720481403	59.6959971013486	90.7639281172435	41.4837616782377	119.689243201008
-57.4225560380647	15.6303652741437	-60.4664277594067	37.9520912306518	148.546097106078	57.229945465818	-45.2470691526966	1464.51330463294	-27.9984627317585	108.975764728632	660.931170198651	59.259193280046	15.6303652741437	-52.3494365024947	47.0837063946779	71.434680165414	116.07813207843	-22.9253431961885	-66.5541712020908	31.8643477879678	61.288441094274	156.663088362991	563.527275115707	-25.9692149175305	29.8350999737398	-12.7791041250485	38.9667151377658	-61.4810516665207	9.54262183145968	47.0837063946779	-101.051384043967	-45.2470691526966	-13.7937280321625	-15.8229758463905	1088.08783509365	20.7034848097137	57.229945465818	69.7748143961338	75.1344363534013	-37.4176247492154	56.9117216986919	-20.2668344859595	12.9628216490987	-24.5545320517735	122.299109577355	108.36409248846	60.1274948730524	3.3155021260173	144.809521797878	262.721204857762
-27.5530336715963	-51.920204862702	0.875332718026993	-55.9814000612196	79.053340289491	-83.3944676512135	65.8544558943088	1058.81668193187	1.8906315176564	-63.0884916586254	-28.5683324712257	3.9212291169152	262.822423022413	47.5790775009795	8.99772311506222	14.0742171132092	-65.1190892578842	-66.1343880575136	-62.073192858996	-40.7519180667785	6.96712551580341	21.1813087106151	353.18401618943	-24.5071372727081	-13.3388504767846	-39.7366192671491	-7.24705767900823	-34.6601252690021	-66.1343880575136	-53.9508024619608	-33.6448264693727	123.726487473185	4.93652791654461	29.3036991076503	1344.11564462773	1385.74289541253	97.3287186828203	46.6164496479321	60.559489494075	93.8082768194928	35.8910343816682	58.4144064408222	124.911981091658	10.1500377426351	-10.2282512632662	21.9479945355253	119.549273458526	9.0774962160087	27.3107021686572	19.8029114822725
-36.2507829643472	34.8674383757232	72.4584982269033	-44.3785796889267	376.234900808061	11.5000227925572	-27.1070116491953	1229.65355688891	-35.2348083737748	-52.5063764135062	-66.7300206815202	-23.0431132869055	1070.14554616903	-35.2348083737748	49.0910826437373	81.6022695420553	-29.1389608303402	-86.0335379023965	-41.3306559172094	-34.2188337832023	44.0112096908752	31.8195146040059	571.302022197969	29.7875654228611	67.3786252740412	-17.9632403340434	389.950557780789	50.1070572343098	-46.4105288700716	-13.8993419717536	-8.81946901889146	136.464897432967	126.305151527242	46.04315887202	2890.77201247484	2431.5514975361	-60.6341731380856	5.18769443690542	11.6266506737693	-47.3971148308161	241.282756455247	62.0651411958696	53.4798662133844	118.942587954834	83.5283286520824	0.895056945662842	57.772503704627	-28.0802461202246	66.3577786871121	-6.61705866401167
3.83914297242317	-35.8102570153704	-61.2265390588279	49.5884506506466	-18.5271852258194	15.0223070715444	154.303532669691	1467.81698867557	78.0546865393189	-3.27741599974491	47.55514808717	-24.6270929162492	291.551455704361	45.5218455236934	-75.4596570031641	-46.9934211144917	23.1555173254508	12.9890045080679	-32.7603031701555	-36.8269082971087	-12.4272775353896	27.222122452404	490.815106925068	113.637481400159	52.6384044958615	-42.9268159875385	231.569030081802	52.6384044958615	-57.1599339318747	-30.727000606679	97.3710608923466	22.1388660437125	78.0546865393189	-65.2931441857811	773.444163248315	1016.42381958377	-38.8602108605853	36.7280803022037	15.2525216774889	50.6871934082684	-1.92792522228289	-7.29681487846159	-5.14925901599011	58.2036389269185	17.4000775399604	-49.1741541966554	43.1707478896182	39.949414095911	2.36718650266007	61.4249727206257
-39.4384593492499	-127.946071467897	6.34134002246395	-34.351814974615	-26.2131839751992	38.8958640201271	27.7052463959304	1061.31138332174	-29.2651705999802	111.126214139942	-42.4904459740308	-20.1092107256374	1173.2175595637	-16.0398952259295	-46.5597614737387	-47.5770903486657	-52.6637347233006	-2.81461985187882	-16.0398952259295	-73.0103122218401	43.982508394762	-25.1958551002723	1001.28897970104	-58.7677079728624	-53.6810635982275	-24.1785262253453	32.2832263331018	-51.6464058483736	-61.8196945976433	-29.2651705999802	-54.6983924731545	-1.79729097695184	80.6063478921331	-86.2355875958907	417.342205492962	1503.84944391497	13.4626421469528	69.3792434713203	48.965696611775	38.2217245804353	50.0400938149089	2.76661687701455	259.547548426032	163.926197347109	38.2217245804353	-13.3493411699949	4.91541128328248	160.703005737707	3.84101408014851	56.4864770337127
62.8012654146047	13.9369115613288	-7.44124324947945	78.0713759937535	167.656024724759	93.3414865729022	-4.3872211336497	1127.63697646724	-23.7293612005714	57.7112285548885	81.1253981095832	-45.1075160113797	97.4135160606752	69.9273170182075	-46.1255233833229	-8.4592506214227	21.0629631649315	91.3054718290157	-45.1075160113797	-29.8374054322309	20.0449557929883	-22.7113538286282	650.19151902586	39.38709585991	-40.0174791516634	99.4495308045617	416.049823478912	-15.5853022250254	-57.3236044746986	63.819272786548	-69.5396929380177	-36.9634570358337	-50.1975528710959	-8.4592506214227	520.904582789067	3471.0899466806	27.171007396591	54.7673333457446	-24.7839386950492	-23.7089215053087	57.992384914966	32.191972361195	69.817574002111	37.5670583098973	96.6930037456225	6.39155980742408	247.195410309286	5.31654261768362	-16.1838011771255	-10.8087152284232
-7.99929502501984	64.3274659713476	-63.008380853243	87.7572617870723	28.6734288604622	-58.9336337548561	47.0097908032033	197.775433443519	26.6360553112688	57.1966585491705	-42.6346453613085	23.5799949874786	-1.8871743774395	-45.6907056850986	2.1875727209474	-96.6250444149349	79.6077675902985	-59.9523205294528	7.28100659393102	-23.2795966439707	52.1032246761869	19.5052478890917	192.681999570535	-55.8775734310659	25.6173685366721	3.20625949554413	147.859781488279	-30.4104040661478	-7.99929502501984	-60.9710073040495	43.9537304794131	-40.597271812115	-16.1487892217936	14.4118140161081	295.569363804804	2147.54192002165	18.486561114495	26.1552571228874	-26.55099959948	-24.3997238148936	82.0884275221344	-12.5677069996683	56.2731181070973	-7.18951753820222	435.973294086601	27.2308950151806	49.819290753338	65.9538591377362	-12.5677069996683	96.0717201219462
-44.235940133125	-56.468345149547	-112.533534808148	-7.53872508385886	-42.1972059637213	71.9719075228844	-1.42252257564784	247.3030460916	7.75178118666869	-39.1391047096158	-45.2553072178268	8.77114827137053	78.0881100310954	-52.3908768107397	-40.1584717943176	89.3011479628156	-48.3134084719323	28.1391228807054	-0.403155490945999	70.9525404381826	13.8679836948797	-5.49999091445518	192.257223517701	-20.7904971849827	0.616211593755838	76.0493758616918	95.4173504710267	-16.7130288461754	-43.2165730484231	43.429629151233	-3.46125674505151	149.443805960224	-19.7711301002809	89.3011479628156	50.5651987441458	2465.4458224028	-71.7588514200746	182.626722914439	-15.4049904996488	52.3993461584355	-63.8366595411375	-42.3114733004759	-1.41361944321869	42.7130123501377	203.075649843067	94.3734593277257	22.2640854215091	95.4497186397588	23.3403447335422	36.2554564779392
-38.6990369926966	-80.5210174598894	-72.3606310272664	62.2857451110128	27.6041027723651	8.22318499488552	77.5864696721809	39.8446824212996	-17.2780226070613	8.22318499488552	2.10289517041829	-17.2780226070613	448.884052356527	-53.9997615538647	52.085262070234	-18.2980709111392	86.7669044088817	18.4236680356642	-8.09758787036044	-99.901935237369	12.303378211197	73.5062764558694	8.22318499488552	-10.1376844785162	56.1654552865455	44.9449239416889	194.892024641136	26.5840544682872	63.3057934150906	100.027532361894	30.6642476845987	95.9473391455826	-62.1601479864877	29.6441993805208	51.0652137661562	1891.23235432264	-62.1601479864877	382.354345258586	-13.9380284164097	-3.16921391437178	138.979137512529	110.98021980723	144.363544763548	72.2124875998937	726.9564093238	70.0587246994862	12.9840078386851	105.595812556211	91.596353703562	36.6753997431686
102.602419259402	-14.7815807137313	-19.8852328864762	-47.4449546192988	43.4000540555609	-61.7351807029846	90.3536540448142	97.4987670866571	-49.4864154883968	-1.51208506459445	29.1098279718751	11.7574105845424	58.7110105737957	11.7574105845424	-64.7973720066315	255.71198444175	-57.6522589647886	-22.9474241901231	-51.5278763574947	-73.9839459175724	-85.2119806976112	-22.9474241901231	252.649793138103	-26.0096154937701	29.1098279718751	34.21348014462	50.5451670974038	6.65375841179744	-112.771702430434	52.5866279665018	-23.9681546246721	-31.113267666515	2.57083667360149	106.685340997598	5.63302797724845	2722.81744474665	-51.5278763574947	203.031492230669	74.8084795724875	-2.77183060725243	92.0485485013185	57.5684106436564	113.598634662357	54.3358977195005	499.345176944953	18.7782555537864	122.218669126773	74.8084795724875	33.8633158665136	9.08071678131894
-77.6522603148668	-24.5387594617679	35.7246357369405	-16.3674516382142	24.4890874795542	-9.21755729260472	121.523367884254	-34.75289424121	-6.15331685877209	120.50195440631	12.2321257442237	50.0244244281595	108.244992670979	-23.5173459838237	-70.5023659692573	11.2107122662795	-27.6029998956005	-13.3032112043816	-62.3310581457036	-36.7957211970984	43.8959435604942	-51.0955098883173	662.872511194686	58.1957322517132	19.3820200898332	198.12937873007	85.7738961562068	-55.1811638000942	115.394887016589	-43.9456155427079	107.223579193035	-0.0248359911068274	27.5533279133868	-32.7100672853215	22.4462605236658	2191.92848767717	64.3242131193784	147.485788920201	58.0011743135582	36.4386165770179	72.0168368423095	64.4699416345203	185.220264959146	34.2823608033639	403.002098098204	89.2668830315418	31.0479771428828	47.2198954452881	52.6105348794231	50.4542791057691
88.3426869319615	38.2599125631848	-53.7288566855886	-64.9719284826609	27.0168407661125	50.5250817963546	7.59698948026038	42.3483023075748	64.8344459017194	89.3647843680589	77.0996151348892	-36.3532002719314	164.999994639273	-35.3311028358339	36.2157176909899	-14.8891541138842	-65.9940259187583	-96.6569490016828	-4.66817975290941	-19.9996412943716	-32.2648105275414	-21.0217387304691	472.651322904615	-15.9112515499817	23.9505484578201	62.7902510295244	277.430712609996	-21.0217387304691	-57.8172464299785	-49.6404669411986	-8.75656949729934	-48.6183695051011	37.2378151270874	-37.3752977080288	85.276394623669	1035.82701019433	14.7516715329428	198.67222358748	-25.7082314710506	227.798532657578	78.930730743745	-8.44819646654827	138.262101071722	-41.8895142877716	18.5206082279867	19.5993604157681	16.3631038524239	0.181821035702914	-7.36944427876687	42.2531563591774
8.06955305787727	29.547981585678	0.910076881943708	-40.0012155519624	-53.2973855929818	-24.6594808892476	247.400613796228	90.9149202365371	25.4568523422873	62.2770155328028	10.1151176795726	12.1606823012679	44.8897162483927	-25.6822632000952	54.0947570460216	-27.7278278217905	65.3453624653458	-69.6619025665443	-72.7302494990872	-1.1354877397516	-8.29496391568516	-66.5935556340013	1137.22122423368	52.0491924243263	28.5251992748303	-17.500004713314	165.578028928416	29.547981585678	-80.9125079858684	-22.6139162675523	101.142743345014	23.411287720592	2.95564150363901	27.5024169639827	19.3201584772014	1497.24059765206	-74.7758141207825	4.89934549332467	49.1538111923097	28.6456441610728	56.7094516775023	103.122671800828	25.4075125245617	35.121907434095	14.613740402858	69.6619782235467	116.075198346873	-13.4500671135716	5.97872270549504	-6.97380384054937
105.772220243221	65.8569641857191	-2.71539878486041	7.5192822555246	-6.80927120101441	23.8947719201406	393.366757478039	-5.78580309697591	34.1294529605256	525.394142899006	64.8334960816806	-7.83273930505291	42.3171977928336	83.2559219543736	104.748752139182	10.5896865676401	-16.0204841373609	-60.0296126110164	32.0825167524486	51.5284107291801	39.2467934807181	-69.2408255473629	133.40585905226	-7.83273930505291	25.9417081282176	-0.668462576783408	314.047979415056	73.0212409139886	-16.0204841373609	59.7161555614881	4.4488779434091	-57.9826764029394	15.7070270878326	-20.1143565535149	24.9182400241791	892.819192248828	-48.7714634665929	-19.5377402068263	5.30232790197246	118.702638833445	77.6625263058644	88.4625559183856	-28.1777638968432	59.3024759645784	215.902905346136	15.0223545532415	16.1023575144936	39.8624226620403	79.8225322283687	85.2225470346292
33.596298281392	32.5721434638732	9.01658266094173	11.0648922959792	79.6832650697361	-15.5631329595085	824.243817405874	27.4513693762794	-57.5534804777776	495.490120982352	76.6108006171799	14.1373567485355	-13.514823324471	30.5238338288357	4.91996339086669	-60.6259449303339	5.94411820838545	-54.4810160252214	-75.9882671931153	60.2243235368797	-53.4568612077026	-47.31193230259	661.403201420392	39.7412271865045	54.0793946317671	-48.3360871201088	287.074615617285	13.1132019310168	12.089047113498	-61.6500997478527	-38.0945389449212	155.470721566124	62.2726331719172	-58.5776352952964	31.5479886463544	1020.88154236948	5.94411820838545	131.05879243431	-28.8743641362796	51.092214149015	2.46388951606561	146.187604542338	-21.3099580822652	94.3173916005257	17.5927016240943	41.3665492224252	102.962427090828	24.0764782418209	51.092214149015	101.88179765454
26.9133729444794	11.5407361473475	-41.7510714160429	7.44136633477905	115.049823914702	-25.3535921657689	258.527767354599	396.881498528786	-57.1237082131748	739.178877878256	-32.5274893377638	10.5158936942054	16.6649484130582	-89.9186667137227	4.36683897535267	-38.6765440566165	-74.5460299165909	-8.95611291549494	94.5529748518596	-26.3784346189111	107.875926742707	-6.90642800921069	425.577087216766	-63.2727629320275	16.6649484130582	13.5904210536318	329.241896621406	125.298248446123	105.826241836423	59.7083314450274	46.3853795541798	18.7146333193424	-4.85674310292644	-25.3535921657689	-95.0428789794334	331.29158152769	56.633804085601	75.3101209428825	64.497554557469	112.072846653288	33.1411120397699	56.9287580876796	-17.6779499716735	18.003519100191	16.9222624616497	18.003519100191	26.6535722085218	66.6600678345517	247.229926470957	19.0847757387324
-60.7954824985265	-56.6933584474575	62.2682390335461	-4.39127679632659	26.3746535866916	132.004347901721	114.570320684677	109.442665620841	-55.6678274346902	520.680601740517	-87.4592888304756	-14.6465869239993	36.6299637143643	21.2469985228552	23.2980605483897	-13.621055911232	30.4767776377606	-3.36574578355932	-85.4082268049411	-50.5401723708538	59.1916459952443	-63.8720755368284	266.348910574233	-42.3359242687157	63.2937700463133	-22.8508350261375	112.519258659142	-83.3571647794065	25.3491225739243	47.9108048548043	-52.5912343963884	69.446956122917	-73.1018546517338	-22.8508350261375	67.3958940973824	303.268027033855	-67.9741995878974	168.796768863804	47.6256971044616	-25.9424536065678	15.1691600260663	6.51408347182751	-2.14099308241125	104.965579276293	71.4271576286181	130.93080893901	109.293117553413	109.293117553413	114.702540399812	83.3278878906964
-69.6032964931807	-4.9514051029343	10.4419023709339	26.8614303430599	40.2022968204124	656.960816273397	203.371356043415	488.660654559105	20.7041073535127	156.165213123553	-32.659358555897	-19.3184920785446	-50.105107026281	15.5730048622233	-78.8392809775016	93.565762729822	-77.8130604792437	30.9663123360915	-22.3971535733182	-9.05628709596581	70.9889117681487	159.243874618326	397.327030214154	-15.2136100855131	-18.2922715802867	-7.00384609945006	147.95544913749	68.936470771633	129.483480168848	265.970806437146	-1.87274360816066	16.5992253604812	51.490722301249	-8.03006659770793	-28.5544765628655	74.0675732629224	-55.2362095175704	56.714549399099	-6.07121792774522	41.5593641822745	50.2194700204599	170.378438525282	13.4140202081719	19.909099586811	87.0249198327479	-9.31875761706474	179.038544363468	157.388279768004	71.8697346159234	512.452619133606
19.1335747878774	-1.40464344177536	27.3488620797384	-58.911654484803	-93.8266254752126	782.128382019476	84.855873122766	768.778540170201	-33.2388816977371	375.471661072352	4.75682202712045	19.1335747878774	93.0711604146271	-26.0505053173586	-106.149556413004	22.2143075223253	-21.9428616714281	254.296173517401	-9.61993073363645	26.3219511682558	67.3983876275612	-16.8083071140149	228.623400730335	152.63199328062	-55.8309217503551	205.004449766234	-0.891187986034045	17.0797529649121	-16.8083071140149	283.049679038915	60.2100112471828	173.170211510273	-65.0731199536988	57.1292785127349	32.4834166371516	94.0980713261097	-12.7006634680844	39.8185476079105	121.054244204977	11.6568394542609	62.5645426550891	59.3151147912064	14.9062673181435	43.0679754717932	6.24112634778978	145.966524494744	121.054244204977	36.5691197440279	11.6568394542609	132.968813039213
-34.8467873936554	-29.7087761220791	54.5546087317727	-42.0400031738623	24.75414335663	744.075721377317	417.298204505062	1179.77907720699	49.4165974601964	17.5609275764232	-46.1504121911234	18.5885298307384	12.4229163048468	7.28490503327049	-22.5155603418722	36.0577681540979	-42.0400031738623	-10.184333290089	111.072732719112	-51.2884234626997	73.0514493094475	-28.6811738677638	-81.0888888378424	-30.7363783763944	9.34010954190102	90.5206876328071	-11.2119355444043	30.9197568825216	-29.7087761220791	277.544297918186	166.563254452137	-12.2395377987196	-22.5155603418722	-41.012400919547	-82.1164910921577	85.3826763612307	-21.487958087557	-16.1129316804937	12.0651596925953	6.64629596700124	104.185843027694	98.7669793020999	105.269615772813	17.4840234181893	17.4840234181893	91.1805700862682	102.018297537456	12.0651596925953	55.4160694973476	350.202256169663
-0.466551012781673	66.3725933484637	54.0330590048492	71.5140659916364	98.2497237361345	654.557063727423	-6.63631818458894	1562.54113251172	-42.626626686798	49.919880890311	-30.2870923431834	-40.5700376295289	84.8818948638855	2.61833257312196	-46.7398048013361	3.6466271017565	31.4105793748892	-27.2022087572798	85.91018939252	83.8536003352509	34.4954629607928	26.2691067317165	-17.9475579995689	-0.466551012781673	-13.8343798850307	-40.5700376295289	-7.15046544890621	40.6652301326001	11.8729833308329	178.456696969629	-51.8812774445089	28.3256957889855	3.6466271017565	-44.6832157440671	-34.4002704577216	-24.1173251713762	-20.004147056838	-2.70769514306386	22.2335877150285	48.2592741756466	-29.8177852062077	9.22074448471943	72.1161534312132	35.2464309453375	235.861097412602	84.0445930589965	78.6225750463677	59.1033102009041	42.8372561630178	-4.87650234811537
-13.3733967713387	12.3512966367689	-79.2286118960943	73.061573079903	53.5108060897412	1378.84701047545	67.9166343982814	1988.00775037944	65.8586589256329	51.4528306170926	-56.5908816969596	-5.14149488074428	34.9890268359037	34.9890268359037	-2.05453167177137	28.8151004179578	28.8151004179578	36.018014572228	9.264333427796	120.395008950821	-62.7648081149054	4.11939474617447	32.931051363255	3.09040700985017	-6.17048261706859	84.3804381794704	7.20635795514739	-28.8082128162033	29.8440881542821	-11.3154212986901	56.5977692987141	104.960192905956	85.4094259157947	-23.6632741345818	21.6121862636877	-32.9241637615006	15.4382598457418	55.1995996810402	158.27794318674	48.6893885122591	-20.752863954739	19.3934382527443	36.7540013694938	-3.39230083798944	159.362978381537	-10.9875472015674	182.148717472271	110.536394615679	32.4138605903064	87.7506555249455
-29.3867017785164	-34.5351111748838	-58.2177943981738	19.008346547337	70.4924405110108	759.349617744966	-10.8524279515939	448.385690204376	-59.2474762774472	74.6111680281047	-19.0898829857817	-25.2679742614225	60.195621718276	107.560988164856	-77.7817501043698	-24.238292382149	-0.555609158859093	-32.4757474163369	7.68184587532872	-13.9414735894143	32.3942109778921	56.0768942011821	172.430946559085	-6.73370043449995	4.59280023750829	-52.0397031225329	-19.6047239254184	16.94898278879	2.53343647896134	69.4627586317373	66.3737129939169	11.8005733924226	-36.5944749334308	-36.5944749334308	-0.555609158859093	-17.0305192272347	45.7800754084473	37.1776614108999	-11.6773771338585	-13.8487121802922	84.9470324324415	45.8630015966348	61.0623469216707	117.517058128947	89.2897025253089	144.658746209368	103.403380327128	103.403380327128	32.8349913180325	153.344086395103
-39.2393643856902	75.1324781050542	-32.0267256700577	4.03646790810496	72.0413472269259	964.347794046607	-16.5710712794165	973.621186680992	-17.6014482387926	-35.1178565481859	-38.2089874263141	23.6136301362504	10.2187296643614	14.3402375018657	55.5553158769087	-59.8469035732117	37.0085306081394	17.4313683799939	-18.6318251981687	75.1324781050542	17.4313683799939	-20.6925791169208	-8.32805560440794	-15.5406943200405	5.06684486748104	-4.20654776690364	-26.3596523934893	-2.14579384815149	-25.8444639138012	92.6488864144474	46.2819232425241	37.0085306081394	10.2187296643614	129.742456951986	74.1021011456781	79.2539859425585	-13.4799404012883	137.541469729656	85.3990414541255	7.18539904082964	21.3073066987858	114.729157359111	-1.50500567175879	120.160660304479	-34.0940233439654	15.8758037534181	266.811239829409	51.7237231928454	46.2922202474776	129.937365606141
28.2251354589938	38.5358652443062	-53.2296298449745	-8.89349176813103	56.0641058793374	858.238883176646	17.9144056736813	1027.33485165577	181.855009260149	4.51045695277515	-80.0375272867869	-38.7946081455371	15.8522597166188	-26.4217324031622	78.7477114070248	-43.9499730381933	86.9962952352747	-40.8567541025996	7.60367588836888	495.301194733647	84.9341492782122	-10.9556377251935	234.439731165243	76.6855654499623	-17.142075596381	18.9454786522126	23.5853070556032	10.6968948239626	10.6968948239626	57.0951788578686	-22.2974404890372	-18.1731485749122	115.86633863415	-2.70705389694356	15.8522597166188	12.7590407810251	-21.266367510506	110.85106898135	32.5917926379936	111.938003375007	92.3731842891684	22.8093830950741	-8.71171432099985	82.5907747462489	44.5480709682286	88.0254467145375	6.50536719020826	124.9812160989	71.7214308096716	73.8952995969871
16.3345561141325	-58.9846494068253	-18.7456217997383	-0.173762904159602	31.8111051937814	750.954752428133	-11.5232322292354	676.667316845818	35.9381849483544	14.271016236846	97.84438126695	68.9548229849387	41.0970346415707	-78.5882782410472	51.4147340280033	39.0334947642842	154.591727892329	7.04862666634321	-3.26907272008938	146.337568383183	-24.9362414315978	64.8277432303657	465.15447942395	23.5569456846353	7.04862666634321	-12.5550021678787	-18.2297368304166	-46.6034101431062	-6.36438253601915	31.8111051937814	57.6053536598629	-14.6185420451652	-60.0164193454686	-44.5398702658197	-34.2221708793871	-11.5232322292354	11.1757064209162	35.1889026771299	213.550208552287	95.0051942816033	138.507951812129	52.5900056893403	60.2029882571824	93.9176253433401	0.386696652709087	130.894969244287	38.4516094919194	16.7002307266564	50.4148678128141	322.307102378602
-33.7734192643491	-19.3188694816475	-18.2864016400259	65.3434935313192	1.33048735078344	342.044875085893	3.39542303402653	431.869577306968	42.6292010156452	172.72014905996	154.135727910772	135.551306761584	115.934417770775	-42.0331619973214	55.0188151151038	-48.2279690470507	-78.1695364540755	-32.7409514227275	-6.92925538218892	121.096756978883	7.5252944005127	-23.4487408481336	1473.62962950311	12.6876336086204	23.0123120248359	44.6941366988883	73.0870023434808	-8.99419106543201	20.9473763415928	15.7850371334851	167.557809851852	162.395470643744	21.9798441832143	48.8240080653745	-14.1565302735397	27.1421833913221	62.2460900064546	20.3777792494935	20.3777792494935	25.8188003704268	79.1408073555729	-1.38630523423956	7.31932855925368	54.1121101992798	35.6126383881067	90.0228495974394	-5.73912213098618	84.5818284765062	45.4064764057866	0.790103214133752
-29.1913933976893	-58.1200607003489	85.4901091235685	2.83677397311246	219.80177874306	19.3674410032037	135.082110213842	343.781781468744	-25.0587266401665	90.655942570472	76.1916089191422	-69.4848942835366	-18.8597265038822	-38.4898936021156	2.83677397311246	18.334274313823	-14.7270597463594	-14.7270597463594	-44.6888937383998	1007.07479605115	11.1021074881581	52.4287750633861	1295.32830238837	-64.3190608366331	-16.7933931251208	13.1684408669195	78.2579422979036	-65.3522275260138	-56.0537273215875	150.579610554553	191.906278129781	91.6891092598527	123.717276630654	31.7654412757721	8.00260742001596	143.347443728888	80.324275676665	64.3467159961669	202.629428092633	-23.8493444748075	61.0801952379826	118.788728632571	-24.9381847275356	71.9685977652634	42.5699109416053	42.5699109416053	29.5038279088683	14.2600643706752	111.166846863474	91.5677223143689
-29.7724928660332	-53.5514219943649	5.37896758454416	-3.92583077002043	513.007411150234	-40.1111577044383	43.632027486643	637.071389211095	-13.230629124585	660.850318339427	108.765615968595	-47.3482230913218	-1.85809780233941	-42.1788906721193	-35.9756917690762	99.4608176140305	67.4109566149747	55.0045588088886	-2.89196428617992	254.540790190107	47.767493422005	-31.8402258337142	1997.63968194521	48.8013599058456	57.0722917765696	-3.92583077002043	-16.3322285761065	-16.3322285761065	50.8690928735266	7.44670055222518	16.7514989067898	53.9706923250481	101.528550581712	5.37896758454416	90.1560192594659	-16.3322285761065	-63.89008683277	69.1459074132553	110.546034370487	5.95623995221721	75.6827695643972	169.377793730764	81.1301546903487	31.0142115315944	48.4458439346394	64.7879993124941	20.1194412796913	16.8510102041203	95.2933560178228	191.16733423457
-18.9741405635713	-80.0136069522031	72.0677754059133	-9.66303552123769	36.8924896904306	78.2751787674691	149.66031742536	242.771367848697	-42.7691867828685	347.262657768219	17.2357123788373	54.480132548172	14.1320106980594	44.1344602789123	107.243061121396	25.512250194245	-52.0802918252021	20.3394140596152	-16.9050061097194	492.102069537854	43.0998930519864	-7.59390106738576	1266.9929225054	5.85547288265174	38.9616241442825	19.3048468326892	27.064101034634	9.99374179035559	35.8579224635046	145.522048517657	5.85547288265174	58.6184014558758	-14.8358716558675	81.378880448247	15.1665779249854	-13.8013044289415	301.741699783477	67.4100281567138	82.6716317570239	15.084530098508	49.9681954706452	158.979649758574	15.084530098508	130.636671643713	117.555297129161	68.5001426995931	101.203578985972	93.5727771858168	21.6252173557837	8.54384284123224
-26.7959808994123	63.2724151899401	87.0836003629873	-44.3955525490559	718.597641909021	50.8491881431329	36.3554232551911	377.99416704239	209.245332989925	9.43843132044212	37.3906921757584	-26.7959808994123	13.5795070027112	66.3782219516419	152.305542358725	6.33262455874032	7.36789347930759	13.5795070027112	-8.16114032920144	451.498260402666	98.4715584892272	17.7205826849803	731.020868955828	66.3782219516419	-30.9370565816814	99.5068274097945	-56.3011451355794	5.29735563817305	26.0027340495184	-9.19640924976871	-18.5138295348741	31.1790786523548	-28.8665187405468	4.26208671760578	94.3304828069581	13.5795070027112	-14.3727538526051	471.432160421375	23.1327567016282	22.0420038945242	48.2200712650204	43.8570600366043	-19.406602775428	87.4871723207646	60.2183521431644	22.0420038945242	101.666958813117	40.5848016152923	323.08977865523	35.1310375797723
-39.8082965725774	50.3212297303123	30.6377699630146	140.450756033202	660.508482516543	54.4651159971119	91.7600923983076	51.3572012970122	3.70250922881764	63.7888600974108	-30.4845524722785	206.752936301994	54.4651159971119	8.88236706231705	24.4219405628153	-26.3406662054789	-35.6644103057779	23.3859689961154	11.9902817624167	494.753031844562	-15.9809505384801	-64.6716141733746	568.307013080253	-3.54929173808153	17.1701395959161	115.587438432405	43.5874145467631	87.6162061315081	-39.8082965725774	64.8248316641107	20.2780542960157	55.5010875638117	55.5010875638117	-51.2039838062761	155.9903295337	78.2924620312091	-41.8802397059772	407.720590947194	35.5559806079982	25.7334542354095	10.4539687669381	153.426297079063	-20.1050021700047	85.7600042901184	22.4592787778799	210.178671676242	15.9109278628207	69.3891270024705	385.892754563663	38.8301560655278
-36.2514847122441	-73.5717907337665	15.5822736509815	6.25219714560086	641.734074678746	75.7094333523231	285.117817139754	582.643590144669	-9.29793036336681	43.5725031671233	-3.07787935977975	17.6556239855105	73.6360830177941	36.3157769962717	-52.8382873884763	-45.5815612176247	30.0957259926846	16.618948818246	8.32554748012988	186.633676249626	11.4355729819234	46.6825286689168	26.9857004908911	68.4527071814715	8.32554748012988	319.328097659483	-4.11455452704426	22.838999821833	7.28887231286537	-4.11455452704426	84.0028346904392	164.863497737071	11.4355729819234	-16.5546565342184	-33.1414592104506	17.6556239855105	44.6091783343878	334.106043282053	84.0308113677078	7.58860073886863	239.09929578621	112.42363245842	152.828800933663	99.3192534934757	53.4539271161721	49.0858007945242	11.9567270605166	17.4168849625765	64.374242920292	61.0981481790561
-21.2786612439451	18.1417682759263	66.898615313662	58.5995775200049	371.888254230562	70.0107544862835	40.9641222084835	84.5340706251835	-30.6150787618094	117.730221799812	40.9641222084835	126.029259593469	10.8801102064763	-39.9514962796737	-14.0170031744951	-8.83010455345941	-88.7083433174094	96.9826273156692	19.1791480001335	95.945247591462	119.804981248226	-14.0170031744951	-38.9141165554665	94.9078678672549	-37.8767368312594	200.720599736383	32.1463945527227	23.328666896962	38.8893627600692	75.1976531073192	138.477816283955	52.375299174762	2.58107241281917	43.0388816568977	-60.6990907638165	11.9174899306835	9.84273048226917	236.366354980675	26.5733132919808	4.71987144940842	40.7780504896528	57.168131871582	27.6659853841094	158.786636439543	108.523720201627	-12.7628820246495	95.4116550960836	50.6120993188103	71.3728690692541	51.704771410939
240.778815062065	-8.36164241290897	2.01920998188159	43.5426195610438	348.739679967886	22.7809147714627	4.09538046083971	54.9615571953135	-9.39972765238803	-30.1614324419692	43.5426195610438	-37.4280291183225	-81.0276091764429	97.5230520139548	-102.827399205503	82.989858661248	60.1519833927088	-2.13313097603463	-20.8186652866576	55.9996424347925	41.4664490820857	12.4000623766722	26.9332557293789	15.5143180951093	21.7428295319837	1070.20892140583	3.05729522136065	40.4283638426067	-30.1614324419692	-9.39972765238803	45.618790040002	4.09538046083971	55.9996424347925	-1.09504573655558	-8.36164241290897	-43.6565405551969	49.7711309979182	505.865231934226	79.4730232316108	41.2070557839402	65.2599496081903	52.1401893404175	-4.71210515326453	67.4465763194857	43.3936824952356	75.0997698090198	46.6736225621788	127.578810880111	33.5538622944061	93.6860968550313
156.236548333282	74.1720028453718	98.0642122912191	37.8142928190823	431.516352818046	95.9866288611454	27.4263756687138	58.5901271198191	-20.3580432229809	-33.8623355184599	-50.4830029590494	125.072796882177	31.5815425288612	-23.4744183680915	81.4435448506296	-3.73737578239145	-8.93133435757567	45.0858348243402	118.840046591956	-17.2416680778704	59.6289188348559	-48.4054195289757	-66.064878684602	8.72812479805066	-11.0089177876494	248.689010971561	-28.6683769432757	32.620334243898	98.0642122912191	49.2410016844875	-12.0477095026862	11.8444999431612	5.61174965294013	2.4953745078296	10.8057082281243	47.1634182544138	64.8228774100402	96.3343335348169	12.0997698681979	23.0393235911354	13.1937252404916	66.7975384828856	17.5695467296666	43.8244756647167	145.562325288036	3.34812688984783	268.085326984936	37.2607434309542	0.0662607729665727	63.5156723660043
-38.6077785249059	84.0531215105	-14.6992980095302	44.5521537024879	-28.2127869964817	15.4461774229001	79.8951248991304	41.4336562439607	-23.0152912322696	132.909581694094	-12.6202997038453	-13.6597988566878	26.8806681041668	58.0656426894395	-8.46230309247564	-19.8967937737423	98.606109650294	207.753520698748	382.389378376276	44.5521537024879	-26.1337886907968	-99.9382285426089	-29.2522861493241	24.8016697984819	147.462569833888	152.6600655981	79.3753753227091	48.7101503138576	5.05118589447586	33.1176630212213	23.7621706456395	16.4856765757425	23.7621706456395	26.8806681041668	-40.6867768305908	42.4731553968031	16.4856765757425	104.458672959812	46.4449713599183	146.053402408792	24.5530084920339	37.6881862127645	-0.622748806033183	101.174878529629	54.1071583636778	63.9585416542258	-31.2714968210714	183.269739284196	30.025999209005	358.405442227271
-38.1586516438173	23.2135940931037	89.78687760434	66.9023113973525	25.2940092028298	-45.4401045278588	59.620858513311	8.65068832502072	20.0929714285145	-12.1534627722406	82.5054247202985	47.1383678549542	54.4198207389957	61.7012736230372	50.2589905195434	82.5054247202985	31.5352545320082	28.414631867419	538.116333750322	449.698691586962	18.0125563187883	81.4652171654355	23.2135940931037	47.1383678549542	0.329027886116175	362.321256978464	13.3316223219045	142.837462902356	16.9723487639253	-21.5153307660082	32.5754620868713	58.580650958448	34.6558771965974	915.711676165616	15.9321412090622	-42.3194818632696	70.0229340619417	1.97315647243429	191.449965430838	135.592640246568	96.1639401164961	54.5447566458641	23.8779898780301	50.163789964745	88.4972484245376	45.7828232836258	84.1162817434184	123.544981873491	14.020814845512	464.165141330505
-79.3455891225837	15.3778508769148	-17.9314906613704	161.106220106912	96.5693708764849	38.2780231844859	50.7690262613428	-16.890573738299	199.620146260555	908.484570872186	49.7281093382714	149.656133953127	65.3418631843426	-39.79074604587	118.428626260985	140.287881645484	-12.7269060460133	8.09143241541491	671.155512411904	343.26668164441	20.5824354922719	18.500601646129	-3.35865373837062	175.679057029912	29.9506877999146	642.009838565905	100.733038568771	89.282952414985	-16.890573738299	25.7870201076289	2.88684780005785	30.991604722986	29.9506877999146	329.734761644481	86.1602016457708	-3.35865373837062	-9.60415527679909	21.0104051860838	229.228736500091	33.0651506832105	84.5717905345701	118.544255117382	53.8869838146112	68.1335012203064	129.503114660224	53.8869838146112	69.2293871745907	82.3800186260016	7.85977373467288	125.119570843087
-71.6322585002716	4.40653143924812	99.1946120487864	22.1141948498212	1.28164966091169	60.6544034493038	113.777393681023	58.5711489304128	25.2390766281576	653.340314073779	211.690356068898	45.0299945576217	64.8209124870857	116.902275459359	105.444375605459	33.5720947037214	78.3620668598769	39.8218582603943	1216.86066143378	994.994055171895	137.734820648269	81.4869486382133	-2.88485937687021	27.3223311470486	26.2807038876031	46.0716218170671	52.8421990034627	-42.4666952357983	5.44815869869359	57.5295216709674	34.6137219631669	16.9060585525938	32.530467444276	1398.10380457729	-31.0087953818981	360.643054169601	-4.96811389576116	65.2902776125844	185.908687254482	124.502951436789	287.886069951723	40.0700646874604	99.2827385116646	80.6417115670077	163.978067319591	43.3596576776939	21.4290377428035	8.27066578186919	76.2555875800296	452.365719463401
29.9020776191377	-14.9184807175156	60.1298960322295	-6.57977218976615	99.7387615390394	101.823438670977	0.716597772014629	-19.0878349813903	64.2992502961042	735.565286779935	195.633909608158	48.664171806574	-26.3842049431711	-38.8922677347953	26.7750619212317	-14.9184807175156	-14.9184807175156	-6.57977218976615	678.236665651658	1117.06120192447	69.5109431259476	23.6480462233256	4.88595203588936	-15.9608192834843	101.823438670977	133.093595650037	83.0613444835405	13.2246605636388	-21.1725121133277	63.2569117301355	39.2831247128559	67.4262659940103	136.220611347943	1170.22046878888	-15.9608192834843	290.486719111308	-56.6120233562629	67.9295889650896	130.468666508129	77.8041801560958	38.3058153920708	9.77921861805264	78.9013569550965	219.339987227186	233.603285614195	231.408932016193	31.7227545980666	89.8731249451035	30.6255777990659	187.521860056166
-39.4851584655503	-38.4421076209205	-44.7004126886997	9.53823123205386	4.32297700890448	81.5087395115153	87.7670445792946	33.528400658541	153.479247790977	847.108059469845	233.794162827477	-20.7102432622126	4.32297700890448	3.2799261642746	45.0019599494697	-18.6241415729528	8.49518038742398	-40.5282093101802	1009.82399123211	1026.51280474618	-30.0977008638814	-45.7434635333296	6.40907869816423	-0.892277214244904	43.9589091048398	37.7006040370605	-4.02142974813453	1.19382447501485	54.3894175511385	308.893823640828	33.528400658541	172.254162994315	122.187722452081	1007.73788954285	342.271450668984	2125.88839498607	-13.4088873498034	93.6263016063554	113.387122129484	71.6698343584353	106.800181955107	66.1807175464553	63.9850708216633	164.984820162096	15.6808428762391	170.473936974076	29.9525465873872	63.9850708216633	51.9090138353073	66.1807175464553
80.9977752508118	-45.2976805374128	-27.5536908812159	19.4156935028345	1.67170384663767	69.516370179155	84.1290675430818	92.4791803224685	145.711149291059	985.94124771685	831.464161298196	11.0655807234478	14.1968730157178	-6.67840893274908	27.7658062822212	-54.6915574142229	-24.4223985889459	-43.2101523425661	606.011116254753	812.676407544575	87.2603598353518	-21.2911062966759	3.75923204148435	13.1531089182944	-9.80970122501911	3.75923204148435	79.4321291046767	132.142216024556	-16.0722858095592	12.1093448208711	154.061262070446	-25.4661626863693	16.2844012105645	250.087559033393	-24.4223985889459	705.168705509971	193.724297772533	-35.5310489313879	12.8016613527936	154.504380140508	86.3991974673427	68.823666454913	11.7031906645167	52.3466061307603	68.823666454913	51.2481354424834	109.467081921157	24.8848389238389	96.2854336618344	58.9374302604214
56.4631101968501	-2.02767607868416	-34.4065041954978	63.7744584812919	93.019851619059	145.2437679365	52.2851968914548	-40.6733741535907	39.7514569752689	1350.57175654305	661.21606115282	-4.11663273138182	4.23919387940879	-14.5614159948701	-37.5399391745443	48.1072835860595	-7.25006771042829	8.4171071848041	205.823510864732	893.09024960226	37.6625003225712	-8.29454603677712	108.687026514291	115.998374798733	44.973848607013	26.1732387327341	73.6970025816057	315.493735131359	-18.7393293002654	-30.2285908901025	-5.16111105773064	7.37262885845527	30.3511520381294	957.847905835887	754.174632197866	1391.30641127065	296.69312525708	11.0182012150287	75.8662091166052	61.5776650026985	71.4697340046339	65.9741401146698	113.236247568361	84.6591593405478	-32.9465499046842	51.6855960007631	140.714217018182	22.0093889949569	72.5688527826267	157.200998688074
4.71981302555622	2.62942595873313	172.995971904815	143.730552969292	27.7140707606102	76.8381668309529	109.239166366711	27.7140707606102	30.8496513608449	737.40047994705	674.688867942357	-17.2292511760862	-7.82250937538233	-22.455218843144	-67.3985407798404	-3.64173524173614	62.2054573631912	16.2169418930832	45.4823608286065	1297.62421385564	71.6121991638951	58.024683229545	40.2563931615488	121.781488767649	38.1660060947257	81.018940964599	-4.16433200844192	270.198970512089	52.7987155624873	-16.1840576426747	59.0698767629566	102.968005166241	30.8496513608449	535.678127998621	1198.33082818154	1538.01872654029	90.425682765303	90.6154402122536	45.5249672634896	51.023805427973	158.801033451848	163.200103983435	85.1166020477702	150.002892388675	79.6177638832868	92.814975478047	64.2210170227332	109.311489971497	0.43449431472556	206.091041666405
7.29291027237284	30.3029241260616	33.4406532879283	-38.7271174350048	-37.6812077143826	33.4406532879283	79.4606809953059	24.0274658023283	100.37887540775	391.141777740727	417.289520756282	27.165194964195	4.15518111050618	40.7620213322838	-46.0484854793603	37.6242921704172	-72.1962284949158	-39.773027155627	20.8897366404617	1342.91962350695	2.06336166926175	-20.9466521844271	-27.2221105081604	-0.0284577719826898	-56.5075826855825	119.20525037895	-2.64323207353824	373.361312490149	63.7720351859726	8.33881999299506	42.8538407735283	130.710257305795	3.10927138988397	230.071680764905	1543.73428986641	1590.80022729441	30.3029241260616	114.185433781367	74.5704126249686	29.453305196848	88.8758369314458	12.9470463816819	54.7629020467693	114.185433781367	65.7670745902133	176.909217278998	149.398785920388	44.8591467576696	71.2691608619353	150.499203174732
-67.5808536487625	21.3824320009889	30.8020740109626	113.485598320732	54.8744924808953	43.3615966909275	128.138374780691	-29.9022856088678	75.8070302808369	59.0610000408836	127.091747890694	23.4756857809831	0.449894201047392	31.8487009009597	-4.78324024893799	29.7554471209655	-67.5808536487625	-1.64335957894676	101.972702530764	675.524238249161	5.68302865103277	22.429058890986	33.9419546809538	19.2891782209948	24.5223126709801	27.6621933409714	28.7088202309684	85.2266722908106	40.2217160209363	66.3873882708632	-2.68998646894384	81.0401647308222	36.035208460948	144.884405020644	1594.46264766659	2709.12028551348	-33.042166278859	55.2032156372264	101.448056672423	30.979727475933	-27.3768576399101	66.2138920741779	18.8679833952864	-37.2864664331664	80.5277714422149	402.0395234012	12.2615775331154	27.6765245448476	73.921365580044	252.294323858659
-29.4441036370722	-20.0179982450513	-56.6750747695772	13.497043148801	18.7337683665905	92.0479214156424	35.4912890635166	37.5859791506324	6.16562784389585	97.2846466334318	213.539946468357	70.0536755009268	-49.343659464672	38.6333241941903	73.1957106316004	14.5443881923589	15.5917332359168	85.7638511542951	35.4912890635166	704.744771897005	43.8700494119797	57.4855349782322	144.415173593537	9.30766297456951	468.044792052923	89.9532313285266	23.9704935843799	633.525308935069	45.9647394990955	26.0651836714957	40.728014281306	78.4324358493899	95.189956546316	172.693489769599	1236.79605402441	2574.25567464783	175.835524900273	93.1024892989549	111.831708938247	174.629680669992	73.2715508573512	92.0007704966436	18.1856107417853	64.4578004388607	58.9492064273041	934.815654264802	34.7113927764551	7.16842271867217	43.5251431949457	496.331570944897
-9.07207297790386	149.185618705222	-89.7730150944649	62.1962914886695	-34.2256133778709	71.6288691386572	37.0427510887024	88.3978960719685	-1.73562369458014	237.223010105107	-26.8891640945472	18.1775957887271	33.8985585387065	49.619521288686	92.5901528052964	33.8985585387065	-43.6581910278586	283.337834171713	-0.687559511248174	56.9559705720097	-10.1201371612358	38.0908152720344	273.905256521726	27.6101734387148	-52.0427044945143	7.69695395540751	44.9032324636921	137.656912688571	6.64888977207555	29.7063018053787	30.7543659887107	85.2537035219727	40.1869436386983	86.3017677053046	1519.0055063201	1233.9320484538	88.3978960719685	92.4636402621507	60.4948890469539	104.589718309294	94.6683817252677	69.3138548994219	-3.44261338343978	99.0778646515017	46.1640695366932	245.693171948784	9.78583539526235	137.66084025605	201.598342686443	176.243815860597
127.743011607177	33.352423585479	36.4987765195356	9.23038442437849	14.4743059811395	-29.5746350956528	78.4501489736235	116.206384182303	159.206540947743	416.158697229031	37.5475608308878	-8.59894886860886	-37.9649095864704	44.8890510103532	41.7426980762966	-53.6966742567533	73.2062274168625	454.963716749062	110.962462625542	27.0597177173658	46.9866196330576	-1.25745868914348	920.623950989438	99.4258352006674	550.403089082112	88.9379920871455	18.6694432265483	32.3036392741268	-11.7453018026654	-5.45259593455227	123.547874361768	75.3037960395669	76.3525803509191	-43.2088311432314	525.232265609659	1219.52747972481	113.060031248246	70.8665894914563	37.775886507289	119.399620534902	95.133105013179	87.41194098354	48.8061208353448	207.641495159348	46.6000739697336	384.12524440824	121.605667400513	123.811714266124	105.060315908429	81.8968238195121
473.597818070292	-30.1647881651037	62.1916896447187	52.7461407778051	-50.1053913285881	8.66691273220798	128.310531713114	6.56790187289383	-38.5608316023603	825.182137005411	12.8649344508363	-27.0162718761325	32.8055376143207	47.4986136295197	-10.2241850016193	6.56790187289383	12.8649344508363	210.171955226366	24.4094941770641	26.5085050363782	10.7659235915221	-43.8083587506457	1476.92500882245	38.053064762606	-17.5707230092189	60.0926787854046	134.082811576228	95.7758633937451	11.8154290211792	-67.9469836327584	65.3402059336899	195.478879211167	-0.778636134705679	-21.7687447278471	851.419772746838	808.390050130898	29.6570213253494	40.4145335706976	159.611639572555	222.521223295758	10.6152570702332	17.2373185147808	33.7924721261499	41.5182104781222	200.447685147266	168.441054831952	37.1035028484237	94.4947020345033	40.4145335706976	134.227070701789
706.503979941639	-49.659849067652	53.2624498808348	21.7556236721144	-6.60051991573402	15.4542584303703	54.3126774211255	53.2624498808348	202.394760602112	651.892147846523	28.0569889138585	78.4679108478112	121.527239999729	2.85152794688211	-33.9064359632917	8.10266564833552	-32.8562084230011	58.5135875822882	190.842257658914	105.773826895369	121.527239999729	-9.75120253660606	1478.42122205529	141.481563265252	1671.66308946877	78.4679108478112	2.32641417673677	16.504485970661	50.1117672599628	70.0660905254857	-1.34938221428061	-0.299154673989932	157.234976369612	33.3081266153119	205.545443222984	209.746353384146	22.8058512124051	-7.74292424758972	132.50713266486	90.5425487068041	100.481529117923	72.8732501981491	165.637067368588	111.524840685832	165.637067368588	39.7433154944208	83.9165617660585	-3.32559962042595	46.3693024351665	129.194139194487
602.37570681249	-30.2965816597609	-26.0927790785499	96.8684464218709	-45.0098906939993	-27.1437297238527	96.8684464218709	-9.27756875370605	-15.5832726255225	923.966604275129	148.365028041705	124.193163199742	42.2190128661283	45.3718648020366	18.0471480241653	-27.1437297238527	0.180987054018631	38.0152102849174	-22.9399271426417	-30.2965816597609	62.1870751268804	21.1999999600735	723.235031022305	115.78555803732	50.6266180285503	26.4547531865872	135.753620298072	135.753620298072	116.836508682623	113.683656746715	32.7604570584036	107.377952874898	83.2060880329353	35.9133089943119	100.021298357779	8.58859221644057	52.7285193191558	138.520057568001	67.8009419018764	5.92171569401774	121.945264833753	202.609256140426	77.7458175424251	43.4912458916462	107.580444464071	118.630306286903	29.1264255219647	31.3363978865311	100.950527370372	218.07906269239
1348.90881574583	-59.2836701505859	79.5373964202328	-28.7851024948757	114.242663062937	19.5919358555611	46.9354792710254	-37.1985004688648	-14.061656040395	1867.3844658929	80.5890711669815	31.160358069796	-32.9918014818702	37.4704065502877	-40.3535247091106	-17.2166802806408	32.2120328165446	29.0570085762987	28.0053338295501	205.738366030068	8.0235136413262	3.81681465433169	600.116396060803	-0.389884332662812	336.146034626898	5.92016414782895	57.4522267385117	46.9354792710254	74.2790226864897	687.405400040939	86.8991196474732	-15.1133307871436	5.92016414782895	119.501036796681	57.4522267385117	22.746960095807	-16.1650055338922	101.4200823184	35.0815632014061	103.631366288966	204.24478694974	176.603737317659	52.7718349659378	60.5113288629204	-4.72154826879009	116.899070112365	-9.14411620992301	79.3072426127353	30.6589952602732	637.656445180766
645.211962948638	6.40525600818828	63.2348477294144	7.45765585487765	95.859242976785	148.479235311254	120.064439450641	-11.4855413855311	82.1780449698231	2765.79765402772	3.24805646812016	87.44004420327	20.0864540151501	-42.0051369395229	46.3964501823845	27.4532529419757	31.6628523287332	782.023943018256	76.9160457363763	62.1824478827251	116.907239910572	14.8244547817033	541.02437812639	89.5448438966488	739.927949150681	-46.2147363262804	26.9270530186311	132.693237610913	-10.4331415388417	358.959204649128	-57.7911346398635	16.929254475082	103.226041903611	133.745637457602	215.832825499374	63.2348477294144	8.51005570156703	28.8744895201513	48.7878637293233	192.606677462232	169.374407551531	246.815307253867	-12.0585574653689	170.480706118708	102.996493520958	100.783896386606	190.394080327879	14.4926081468604	170.480706118708	292.173548508092
822.010500370632	-18.3840054883507	123.78799738253	168.019287164582	141.691138484789	58.4941886566439	105.884856280271	32.1660399768513	-26.8090130658844	1649.76749486331	188.028680161224	91.1410930195869	-0.480864386091696	71.1317000229444	-55.2434136400605	105.884856280271	-14.1715016995839	761.982321380705	53.2285589206854	141.691138484789	-9.95899791081707	133.266130907255	158.541153639856	134.319256854447	201.719317474716	223.834962365742	101.145789517908	32.1660399768513	-9.95899791081707	431.300773962509	57.4410627094522	86.9285892308201	37.4316697128098	163.806783375815	41.6441735015766	153.275523903898	19.5285286105508	142.211279727273	69.1521883901321	218.591238852466	116.751293352209	205.307767700258	101.2539103413	104.574778129352	139.997367868572	29.3017749335099	94.6121747651963	33.7295986509123	23.7669952867568	503.078912695574
852.567595605582	175.993937294964	48.4777182052682	41.1007468529717	1.05433094050521	84.3087219164224	59.0162487085488	-20.0227300660561	18.9698327960823	749.289996673432	-33.722819720321	98.0088115706872	-43.2074971732736	-28.4535544686806	-40.0459380222894	33.7237755006752	-44.2613502236016	1933.82082524218	20.0236858464104	35.8314816013314	-50.58446852557	23.1852449973946	55.8546895575646	-36.8843788713052	530.088562205194	50.5854243059243	20.5506123715744	74.8240444634698	-27.3997014183526	476.342056638463	94.8472524197031	44.2623060039559	91.6856932687189	701.866609408669	29.508363299363	314.048686887941	131.732109181185	144.921432047034	252.359997147257	89.5407283871251	36.3752528736126	187.010766828565	81.7874298747379	147.13666019343	-27.8663633718817	200.302135706943	57.419920264378	115.015852070683	92.8635706067197	681.006643474952
170.270051752346	47.9386374038596	123.868480792575	1.53706644408886	89.0673025727473	31.0653388730339	47.9386374038596	91.1764648891006	2.59164760226547	731.307227902302	90.121883730924	77.4669098328046	-29.0457871430328	-65.9561276792141	98.5585329963368	72.1940040419216	-18.4999755612667	1215.35997950536	-22.7183001939731	228.27201545206	50.0477997202128	-29.0457871430328	155.505915537874	113.322669210809	277.83732988636	82.7398156236877	9.97371570950173	34.2290823475637	9.97371570950173	989.679611655571	-9.00874513767722	62.7027736183321	-40.6461798829755	520.39099626698	27.9015953985041	-24.8274625103263	0.482485285912256	104.412161937322	76.7053369344731	201.940185947351	71.1639719339033	184.207817945528	51.2150579318519	184.207817945528	168.691995943932	50.1067849317379	106.62870793755	-0.873773073504579	35.6992359302563	228.538737950087
-38.0813209137247	-10.6432538203723	-22.251666821406	-42.3025620050096	-15.9198051844785	159.261700103848	24.1819851827287	108.606807008428	-2.20077163780236	988.735574541346	72.726257732506	616.211048235447	72.726257732506	-39.1366311865459	-72.9065599168257	333.387895119353	88.5559118248246	605.657945507234	24.1819851827287	583.496429777988	8.35233109041008	-56.0215955516858	51.6200522760811	-29.6388387311547	79.0581193694335	12.5735721816951	-39.1366311865459	155.040459012563	-13.809184638836	880.038616440758	104.385565917143	67.4497063683998	54.7859830945448	1427.74464803498	2.02046945348262	8.35233109041008	-19.0857360029423	81.5975880570849	70.5082609421211	120.410232959458	83.8154534800776	196.926590052708	-12.661692420107	850.087957124073	74.9439917881066	71.6171936536175	13.952692655806	5.08123096383502	134.826358208911	272.334014434461
-4.8877414203199	34.1857532446912	-27.0645897437045	-17.5602261765397	31.0176320556362	168.302883581351	62.6988439461857	12.0089049213065	25.737430073878	177.807247148516	137.677712087153	228.497186173395	-35.5129129145177	15.1770261103615	-5.94378181667155	836.776454471945	55.3065611717242	721.668051269615	79.5954902878121	795.590879014231	-17.5602261765397	75.3713287024055	36.2978340373945	29.9615916592846	55.3065611717242	40.5219956228011	107.052540592955	2.50454135414165	80.6515306841638	395.351568796955	130.285429312691	210.544499435417	678.370395019198	936.044251729	84.8756922695704	54.2505207753725	-12.2800241947814	83.1668873523521	34.3447861674788	157.509632338409	235.181156950708	161.948005173398	147.523293459685	1024.10192836991	6.60495594880072	89.8244466048349	144.194513833444	72.0709552648809	63.194209594904	103.1395651098
-13.9190609584547	-68.8711805633457	28.3518002760769	75.9065191649249	68.5091184488818	35.7492009921199	61.1117177328388	37.8627440538465	72.736204572335	33.6356579303933	30.4653433378035	599.008426942253	29.4085718069402	112.89352274514	107.609665090824	1663.17735852158	23.0679426217604	1220.39008708987	60.0549462019755	230.195162670965	8.27314118967441	5.10282659708454	57.941403140249	4.04605506622125	84.3606914118312	6.15959812794783	41.0330586464364	-29.770633921404	18.8408564983073	399.278607609091	88.5877775352843	-16.0326040201812	570.475595608944	849.463279756852	31.5221148686668	-21.3164616744977	5.10282659708454	27.0048235088495	109.163656010924	115.825182970551	58.0919493204452	118.045691957094	19.2330420559506	658.739630180203	74.7457667195142	62.5329672935302	68.0842397598866	95.8406020916684	81.4072936791419	1051.76972079823
-6.04283571584311	-4.98533203738568	175.847796978835	53.177370277773	58.4648886700601	78.5574585607513	8.76221578256091	42.6023334931987	12.9922304963906	17.2222452102204	11.9347268179332	917.157875577493	76.4424512038364	122.972613055963	66.9249180977196	1764.21832202189	28.8547856732521	775.452382664198	101.822539486815	66.9249180977196	42.6023334931987	-18.7328798573323	32.0272967086244	38.3723187793689	87.0174879884107	18.2797488886778	82.787473274581	121.915109377506	74.3274438469216	456.086271770054	-18.7328798573323	237.183010329366	1622.5128291086	772.279871628825	24.6247709594224	113.455079949846	55.2923776346878	195.180924337966	54.094520395357	48.5399375629708	79.6456014243334	72.98010202547	270.723250858418	812.85053529931	69.6473523260383	15.2124405686537	58.5381866612659	27.4325227999033	59.6491032277432	666.209548524315
93.9109158213939	274.869415673634	27.2419948232001	-9.79629462024092	30.4167053469236	116.133889487458	-6.6215840965174	48.4067316480235	80.1538368852587	16.6596264107884	142.589810518488	1670.68380927074	23.0090474582354	-42.6016366987172	165.871021025794	1686.55736188936	-9.79629462024092	302.383573545905	99.2021000275997	781.764862628155	9.25196852210017	138.356863153523	45.2320211243	-38.3686893337525	-3.44687357279389	71.6879421553293	45.2320211243	46.2902579655412	207.142257834199	437.837889224775	214.549915722887	120.366836852423	1221.99138858448	615.621678553291	98.1438631863586	68.5132316316058	58.9891000604352	52.3154799465064	15.6333587638721	152.357628626418	166.808161213516	41.1996856487384	37.864947359408	680.357857770395	122.344984022444	15.6333587638721	-6.59822983166373	-15.4908652698781	294.639795637847	1233.92441379924
43.629473502218	81.7524302700065	9.74240081973939	63.7499229074397	39.3935894169082	3.38857469177465	37.2756473742533	322.138852111339	45.747415544873	119.875387037795	112.462589888503	2100.15119692014	25.6269661396513	61.6319808647848	-31.5574690120315	1873.53139835606	-51.6779184172532	62.6909518861123	56.3371257581475	159.057314826911	-4.02422245751756	75.3986041420418	94.460082525936	-12.4959906281372	82.811401291334	18.2141689903591	49.4538141195191	92.3421404832811	-0.847309393535184	40.4525604382357	61.6319808647848	545.581737611433	612.296911955063	600.648230720461	37.2756473742533	110.344647845848	-25.2036428840667	60.5445029505432	66.1057183734686	70.554690711809	75.0036630501493	234.054424145817	53.8710444430326	329.707329420135	85.0138508114151	120.605629518138	117.268900264383	89.4628231497555	175.105540662807	819.094286637574
385.369516266471	480.74307614163	12.3529265325155	8.1141016491751	-12.0203165466918	175.547684541121	39.9052882742281	505.116319220838	54.7411753659196	-2.48296055917591	35.6664633908877	1895.45088095649	-30.0353223008885	15.5320451950208	29.3082260658771	2161.4371423861	74.8755935617865	128.920610824377	102.427955303499	153.293853903584	-28.9756160800534	15.5320451950208	15.5320451950208	-7.78149166335142	50.5023504825792	9.1738078700102	116.204136174355	116.204136174355	8.1141016491751	75.9352997826216	85.4726557701375	1004.23794923417	827.267010354708	180.846215645297	-15.1994352091971	172.368565878616	99.2488366409938	352.574778640058	168.945035807151	226.816227487825	226.816227487825	82.1382482861399	285.800326700819	213.461337099977	114.412566723439	140.009439966814	-14.6847070257568	68.7833578982921	104.396398932553	1320.80433175902
31.9341585924939	299.165653948472	27.6923888249387	14.9670795222731	146.461942316485	88.1376080126005	67.9892016167132	1370.21252025616	3.30221266149626	22.3901766154947	-33.8132728046118	797.573601636209	90.2584928963781	4.36265510338506	66.9287591748244	2047.83524062311	202.665391736591	52.0825649883812	-5.18132687361417	6.48353998716267	9.66486731282907	21.3297341736059	98.7420324314885	-65.6265460612759	-25.3297332695014	22.3901766154947	52.0825649883812	99.8024748733773	40.4176981276044	308.709635925471	189.940082433926	1102.98102490018	743.491037099881	751.974576634991	39.3572556857156	207.967603946035	62.6869894072692	262.99871574663	121.574973397145	163.89073882455	255.203706325793	84.8270718417665	42.5113064143613	75.9184896465233	88.1677901649827	103.757809006658	118.234255073928	117.120682299523	60.3284708048477	1728.46048686414
-21.6787810505903	72.7662110585159	44.1143595197983	16.5236876676999	30.3190235937491	35.6249220268449	139.620531315524	1682.5757956598	37.7472814000833	-51.3918122759271	190.557156273244	677.638632431444	3.7895314282698	-11.0669841843986	49.4202579528942	1993.50144383922	31.3802032803683	133.253453195809	18.6460470409382	68.5214923120392	-45.0247341562121	-2.57754669144523	89.7450860444227	31.3802032803683	2.72835174165063	80.1944688648501	112.560449306735	57.9096954458475	38.8084610867025	164.027664107765	21.8295861007957	1348.30419437476	816.653171378555	577.887741889242	108.846320403568	865.467436963037	1.66717205503146	173.315500360718	81.9479177550163	77.4909625059577	108.689649249368	44.0637981380179	91.9760670653982	-0.505754352568422	105.346932812574	49.6349921993412	87.5191118163396	29.5786935785774	122.060514996544	1430.17688059525
60.5591799871975	6.4013641718975	13.8347898720367	-33.9515182002868	32.9493131009661	57.3734261157093	-32.8896002431241	523.555409310154	-3.1558974425672	-4.21781539972994	14.8967078291995	1853.07669167791	36.1350669724544	26.5778053579897	-35.0134361574495	2024.04548278111	118.964667631148	47.8161645012446	288.871540777188	178.432073232262	-15.8989129285201	52.0638363298955	-2.09397948540445	-43.5087798147515	141.264944731566	57.3734261157093	140.733985752985	107.283570102358	-48.8183696005652	229.404135176074	95.6024725735681	1039.64753649125	318.605243577744	347.277028421139	464.088003709041	790.096816558003	32.9493131009661	569.623802335299	82.41003445333	322.114748628669	3.25173349310162	105.8230530472	69.0311666854041	177.177014476139	18.8604125556819	112.512486931163	174.947203181484	322.114748628669	53.4224876228238	894.061345707503
-1.6097389683846	186.480595283792	87.6534705072244	53.64843832604	108.906615620465	168.415421937537	-11.1736542693427	657.237759542063	45.1471802807439	148.224934079959	12.2048053552216	1342.65168944406	38.7712367467718	57.8990673486881	180.104651749819	2156.64714728116	0.51557554293942	96.1547285525205	-14.3616260363287	69.5882971609702	-15.4242832919908	50.460466559054	129.097103478043	30.2699787014758	61.0870391156741	16.4554343778696	37.1772508632788	106.781301109141	35.5832649797858	85.5281559959004	313.999465963233	1225.75939132124	103.593329342155	511.653715516367	791.132573755476	1611.50397512655	18.5807488891936	73.9481183577751	92.9128641352011	100.721877102377	94.0284374162262	124.148916003903	29.3251871167726	107.415316788527	31.5563336788227	47.1743596131736	87.3349977300758	10.3604413393466	213.394778485908	1146.01404142286
32.9038989633484	44.6012723902682	-3.25161890167622	104.151537109132	42.4744772217373	147.750838064015	-20.2659802499231	584.807245197107	217.935078625533	43.5378748060027	-3.25161890167622	364.683945254163	10.5725496937744	-48.9777150250897	35.0306941318793	1511.0265410923	143.497247726953	65.8692240755768	24.396718289225	11.6359472780398	60.5522361542496	91.3907660979471	40.3476820532064	140.307054974157	105.214934693398	154.131223569607	60.5522361542496	181.779560760509	38.2208868846756	45.6646699745336	9.50915210950895	1758.79817822614	25.4601158734904	610.328787219477	2503.17648721194	1964.03391198937	99.8979467720705	282.02695444114	124.636872655193	119.055664081223	61.0110949119374	18.5939097497672	211.703726409121	17.4776680349733	361.28011619151	-5.96340797569971	420.44092707559	98.9633132149317	88.9171377817862	812.241768968267
69.5939380098898	-15.5371776003063	-37.8840954479828	205.803722986204	133.442274717537	188.777499864164	8.93801813762508	269.652059693851	147.276081004194	214.316834547223	62.1449653939976	434.593596188605	50.4394369975957	100.453967418586	20.643546534027	1106.06527056403	-10.216482874669	87.6843000770564	-7.02406603928668	106.838801089351	-41.0765122833651	141.955386278556	-45.3330680638749	38.7339086011937	171.751276742125	29.1566580950467	134.506413662664	67.4656601196349	45.1187422719584	-18.7295944356886	83.4277442965466	1830.74389219582	100.453967418586	169.62299885187	2416.02031201592	659.126913610498	-52.7820406797671	48.0585588537698	74.8644216555184	183.204783812586	94.96881875683	127.359236308943	20.1357851019482	94.96881875683	6.73285370107387	172.035674311857	166.451119561493	631.086074791804	34.6556274528954	146.346722460182
128.697678730021	-27.839878310034	54.1559849014232	56.2857475822402	-9.73689552308892	545.066282829758	139.346492134106	223.47211802638	125.503034708795	116.983983985527	-5.47737016145478	190.460796473716	-7.60713284227185	-17.1910649059487	83.9726624328621	985.927157758891	-12.9315395443145	192.590559154533	-22.5154716079913	423.669810023185	-28.9047596504425	113.789339964301	43.5071714973378	-6.54225150186331	6.2363245830391	52.0262222206061	16.8851379871244	140.411373474514	62.6750356246914	143.60601749574	99.9458825389902	1771.80958698039	76.5184930500024	243.704863494142	1492.81067579335	594.05082448855	145.735780176557	115.556313422992	33.9729012767797	79.7937217972551	63.0300069726909	123.379380341122	141.26067615399	153.554067025337	120.026637376209	63.0300069726909	226.196831265115	276.487975738808	106.615665516558	268.664908820678
30.1714780369437	20.5808550864671	8.85898259144014	22.7121046310174	12.0558569082657	212.393314095999	13.1214816805408	53.6152230269976	61.0745964329238	392.483900610504	116.487084591233	41.8933505319706	46.1558496210713	44.024600076521	8.85898259144014	405.271397877806	86.6495909675281	430.84639241241	5.66210827461461	247.55893158108	12.0558569082657	13.1214816805408	142.062079125837	97.3058386902798	118.618334135783	130.34020663081	166.571448888166	135.668330492186	1.3996091855139	35.4996018983196	18.4496055419167	874.146297678884	139.930829581287	46.1558496210713	1296.13370749985	962.593153777724	22.7121046310174	131.695516592206	267.003988135237	44.4718737793421	66.836910398025	170.834330674901	20.988585329725	80.2559323692348	0.860052372910407	98.1479616641811	489.536102491132	71.3099177217616	89.201947016708	591.29701910614
7.21982812984995	-0.244756570449548	38.1445361739479	153.31241440714	122.387706363042	354.856201315226	107.458536962443	115.989490905643	-1.31112581334948	644.908635384007	2.95435115825024	27.4808437449486	568.130049895212	20.0162590446491	99.9939522621437	94.662106047644	25.3481052591487	313.267800842129	115.989490905643	455.09491014782	210.896353523736	121.321337120142	351.657093586527	143.715091221041	6.15345888695002	169.307953050639	136.250506520741	30.6799514736484	33.8790592023481	63.7373980035461	232.223738381735	1496.93766046105	140.515983492341	230.090999895935	1547.05701487735	65.870136489346	-37.567680071947	69.5294633762819	78.480851211577	18.0589833233349	228.41659745277	108.691785155698	131.070254743936	89.6700860056959	91.9079329645197	80.7186981704008	628.991203082227	101.978244279227	-2.08163930607914	264.222148793951
122.961004753823	102.685824419056	-28.5692903796974	78.1421850664438	6.64549651752921	339.58529990949	46.1287424326014	67.4710375218297	79.2092998209052	651.182808212222	74.9408408030595	201.927496583967	427.088709775325	74.9408408030595	528.464611449159	4.51126700860639	147.504644106436	872.075562385734	6.64549651752921	1167.66634937155	18.3837588166047	45.06162767814	794.176185310051	-26.4350608707745	78.1421850664438	177.383857231355	8.24616864922133	134.699267052899	36.5247096424487	126.162349017207	108.021398191363	1442.98195602259	8.77972602645203	97.3502506467492	2062.97562836467	46.1287424326014	-44.5760116966185	89.0191917481384	-25.1795936412842	109.171918581566	52.0725258868546	165.151715341087	56.5509096276163	129.324645414993	-18.4620180301417	58.7901014979971	920.878971594618	252.480198285939	83.4212120721863	69.9860608499013
133.145857087302	98.9742951946824	108.585046976982	5.00249998997969	92.5671273398164	159.84238981591	5.00249998997969	647.855008094878	149.163776724467	557.086796817609	24.224003554578	217.506900509705	733.283912826426	10.3418065357014	279.442856440078	138.485163633023	32.7668940277328	666.008650350332	205.760426109117	1831.04533862682	34.9026166460215	134.213718396446	754.641139009313	66.938455920352	-8.87969702889686	21.0204196271449	26.3597261728667	60.5312880654859	-5.67611310146381	68.0063172294963	122.467243995858	316.81800226013	57.3277041380528	57.3277041380528	829.391430649418	16.7489743905675	12.4775291539901	15.5500166830681	70.4432074696484	50.2783618745781	130.937744254859	39.0756698773168	-4.61482891200216	253.047087025007	74.9242842685529	137.659359453216	623.856192134355	241.844395027746	68.2026690701961	117.494513858146
-30.8382821239033	-20.1521930325075	81.3656533357528	79.2284355174736	226.696464978736	198.912633341107	255.548905525505	319.66544007388	-36.1813266696012	958.693567739349	92.0517424271486	101.669222609405	290.812999527111	9.76885642340081	329.282920256136	88.8459156997299	62.1306929712403	1039.90784483396	-21.2208019416471	1067.69167647159	167.922974976059	-9.46610394111166	1060.21141410761	-21.2208019416471	86.7086978814507	63.1993018803799	17.7834232419477	256.617514434644	4.42581187770291	143.344970065849	284.401346072273	960.830785557629	17.2491187873779	76.0226087900549	549.41635553889	67.4737375169382	-0.917232667995004	80.9893936971098	84.3522235205466	-13.16984135912	131.431841048662	89.9569398929413	102.287315912209	119.101465029393	56.3286416585734	159.455422910635	842.109877068301	208.776926987708	65.2961878544048	156.092593087198
57.3161935637233	131.101864972165	113.99214406586	15.6112488546039	-42.1340592041768	209.164966607184	9.19510351473934	660.433855510988	68.0097691301641	578.093323649394	17.749963967892	363.152454763932	879.652154623026	8.12574595809526	427.313908162577	30.5822546476211	4.91767328816299	335.349158291186	20.9580366378243	1150.19961645398	-32.5098411943801	63.7323389035878	1266.75959012819	9.19510351473934	81.9114173665373	18.8193215245361	101.694532164453	56.2468360070792	66.9404115735201	86.1888475931136	159.974519001556	291.505498468778	226.274687513489	300.060358921931	482.92050110807	111.853428952572	-17.5388354013628	-19.491918918873	78.0888610804918	155.480514183436	544.682016019983	75.8456247586674	130.804914643367	125.196823838806	76.9672429195796	81.4537155632285	785.829920616115	78.0888610804918	113.980642229683	415.695927515076
61.0558015604506	91.0188046685588	6.48033161353932	10.7607606289833	42.8639782448135	246.184356478405	1.12979534423429	688.138652323	8.62054612126133	836.88356060968	45.0041927525355	177.6974922313	431.312911396359	137.033416584582	714.891333669525	77.1074103683657	79.2476248760877	261.165858032459	47.1444072602575	878.617743510259	106.000306222613	98.5095554455858	1884.5185621396	9.69065337512234	124.19212953825	195.889315546937	9.15559974819183	163.786097931107	26.8123694368984	431.312911396359	64.2661233220336	181.977921246744	248.324570986127	20.3917259137324	3.2700098519563	7.55043886740032	-18.1321352252638	-28.0662014535145	151.500816225368	-5.6203242436542	258.118732972204	93.1415354797309	117.832000410577	317.600307578333	63.9618951069126	112.220531108112	840.589246568077	224.449917157413	113.342824968605	589.195421817643
12.3286145617718	21.9663365887688	80.86352675375	70.1549467237535	36.958348630764	45.5252126547613	41.2417806427626	1702.14254329523	123.697846873736	1312.35023020336	154.752728960727	289.680837338684	483.506135881622	36.958348630764	531.694746016607	77.6509527447511	-4.80511348622271	328.231725446671	77.6509527447511	287.539121332684	185.807611047717	85.1469587657487	1097.10777160043	99.0681128047443	142.97329092773	107.634976828742	16.6120465737705	34.8166326247647	-12.3011195072203	160.107018975725	325.019151437672	176.16988902072	148.327580942729	77.6509527447511	18.7537625797698	26.2497686007674	-6.94682949222203	80.1380978941373	159.86899449725	57.6786904003027	253.075535596664	31.8503717823928	61.0476015243779	105.966416512047	81.2610682688291	129.548794380574	978.514397647524	77.8921571447539	-9.69953208120136	903.275382543178
27.8295974215623	139.277017274222	103.913893667128	-12.8915752169095	18.1851091650822	41.7605249031448	34.2592562592158	1228.03258045021	86.768136766719	914.050907211463	24.6147680027356	122.131260373813	3.18257187722411	35.3308660654914	459.688349350619	163.92404281856	63.1927210286563	-23.6076732796653	52.4766229659006	310.734586278314	20.3283287776333	-24.6792830859409	1660.96294218554	77.1236485102388	81.4100877353411	28.9012072278379	-19.8570389577008	39.6173052905937	13.8986699399799	73.9088190914121	68.5507700600342	211.074874294686	339.668051047755	25.6863778090112	66.4075504474831	20.3283287776333	-6.46191637925607	112.064882213067	167.123619757206	0.823759419805854	144.650665657558	64.8716786038047	33.4095428642965	22.1730658144721	113.188529918049	427.809887313131	381.740331408851	241.284368286047	105.322995983172	615.459054045198
114.128296667252	479.803965742734	57.2930753739946	86.2468673535783	95.8981313467729	51.9312620444421	68.0167020330997	2442.22764435896	62.6548887035472	580.606056338322	65.8719767012787	273.910333887917	50.8588993785316	2.60257941255877	462.646163088166	87.3192300194888	72.3061526967417	136.647912651372	19.7603820671269	311.443027194785	133.430824653641	189.193683280987	3356.95299838063	19.7603820671269	1.53021674664827	53.0036247103526	42.2799980512475	251.390717903796	167.746429962777	95.8981313467729	83.0297793558468	130.213736655909	595.619133661069	29.4116460603215	-20.9893992374724	36.918184721695	6.8920300762008	215.987058246833	59.7057647016961	28.2246408221002	316.052059149834	51.8354837317971	113.673405638146	229.478968480945	112.549079785304	651.101163296962	662.344421825389	573.522679450815	93.4355402869774	824.247344634739
101.821613751676	1340.19815184053	62.1163001387755	17.0454036052124	52.4582508815834	15.97228702108	51.385134297451	1216.7897446653	56.7507172181133	283.178316470061	91.0904479103518	697.401317945189	157.623676126564	34.2152689513317	480.631767950433	27.776569446537	-21.5867934235559	-19.440560255291	-8.70939441396647	61.0431835546431	267.081567708074	19.1916367734774	2543.16184265301	36.3615021195966	257.423518450882	198.402106323597	53.5313674657159	-7.63627782983401	37.4346187037291	227.376254095174	42.8002016243914	145.819393701107	414.098539734221	107.187196672339	-2.27069490917174	-34.4641924331454	-30.1717260966156	92.7837754041977	357.159908046322	52.2836018930637	25.2834862189744	110.783852520257	110.783852520257	212.034286298092	105.158828421489	674.411267216871	1209.91356141964	605.785973211894	63.533650090601	568.660814160022
16.4743480848309	2084.75097876121	116.34440346017	172.185724745306	146.412807229089	32.5824215324662	77.6850271858452	1298.6769945166	161.447009113549	166.816366929427	28.2869352797635	4.66176088989832	419.176184275714	-33.9976153844265	217.288330398685	28.2869352797635	-24.3327713158453	-10.3724409945613	25.0653205902364	-13.5940556840884	26.1391921534121	65.8724399909126	2439.12859460919	31.5085499692905	46.5427518537502	65.8724399909126	61.5769537382098	61.5769537382098	16.4743480848309	61.5769537382098	32.5824215324662	56.2075959223314	40.0995224746961	33.6562930956419	86.2759996912507	-18.9634134999668	222.657688214563	11.0819311413367	92.1312228597516	113.519230396556	190.06578368617	43.7267847501427	181.060306828568	138.28429175496	44.8524693573429	382.557851517405	996.055962441518	584.055396206242	120.273338039757	907.126878472701
-3.44080841562283	1447.30645871342	-29.2318709423614	44.917433822012	27.7233921375196	59.9622202959428	120.141366191666	1462.35124518735	308.201197115801	592.977512515206	27.7233921375196	215.783223061655	1439.78406547646	265.21609290457	163.126470402897	19.1263712952734	-1.29155320506128	141.633918297282	63.1861031117851	158.827959981774	90.0517932438044	114.768228165262	3335.42716119174	113.693600559981	100.798069296612	122.290621402228	142.708545902562	45.9920614272927	65.3353583223467	77.1562619804352	241.574285588393	288.857900220747	129.813014639193	-31.3811261529229	95.4249312702083	140.559290692001	30.9472749533619	146.66977684179	61.0660203748322	9.25322040798912	-9.8949882754094	80.2142290582307	44.1705421247746	26.1486986580466	175.955272475223	993.696419778007	660.292315643539	638.891376526799	57.6869247248207	313.371828909024
29.3098243545365	2742.50545448297	-37.3640278325277	4.57597596256105	91.6821376908224	45.4405950449552	307.834464942434	878.863747383258	-4.02710173899563	157.280605165192	25.0082855037581	103.511369530463	1095.01607463487	59.4205963099848	132.546756773217	117.491370795492	29.3098243545365	90.6067529781278	92.7575224035169	46.5159797576498	-25.5347959928873	50.8175186084282	2514.52389539172	41.1390561941769	5.65136067525563	111.039062519325	45.9782874013025	85.2298294146548	41.1390561941769	171.260606430222	4.57597596256105	62.6467504480686	80.9282905638765	16.4052078022015	18.5559772275906	77.7021364257928	78.7775211384873	112.237635411063	229.450486975343	55.8853029282358	97.5860289655277	79.5532825710231	112.237635411063	211.417740580838	135.90561505385	1443.27972865543	451.47867695768	902.297336820295	45.741883081327	365.823131583784
70.715780369617	2175.65126865279	1.8426355587155	58.8782086052433	181.558497799661	15.8324930984299	107.304638550408	1326.5745302809	90.086352347683	170.797068922958	59.9543514929136	85.7817807970016	1420.19896150822	16.9086359861002	-12.1472219809989	-67.030509252186	65.3350659312653	-5.69036465497685	112.68535298876	21.2132075367815	-3.53807887963618	35.2030650764959	1807.61040106954	-27.2132224083836	-9.99493620565819	70.715780369617	4.53299277789134	44.8883510655289	6.14720710939684	62.1066372682543	62.1066372682543	80.40106635865	182.634640687332	35.2030650764959	143.8934967312	89.0102094600126	72.8680661449576	23.6328194005029	111.595674197504	38.2932952000031	-19.2208790903439	328.119624467046	49.5705842765417	413.827021448739	177.003950841428	529.983098937087	1482.9140259046	447.658888678355	98.0629273056578	422.84885270997
236.023907422405	2351.05969558877	35.7201107834321	61.5657619626545	-29.9709192970914	38.9508171808349	155.256247487336	702.322530780875	145.564128295127	266.177167131498	33.5663065184969	85.2576088769416	566.632862089958	-5.20217025033663	18.4896766639505	121.87228138084	54.0274470353813	169.255975209414	120.795379248372	88.4883152743444	71.2578811548628	34.6432086509645	1318.31055055234	69.1040768899277	35.7201107834321	68.02717475746	-12.7404851776098	18.4896766639505	49.7198385055109	124.026085645775	41.1046214457701	131.564400573048	490.172810684759	68.02717475746	-6.27907238280423	170.332877341882	-53.6627662113786	94.0267554079519	200.097482671147	50.0186877136477	230.564606459511	197.840658686823	80.4858115020122	327.608037785413	142.548471070903	527.336960398024	794.770602540334	62.4312196274258	66.9448675960724	378.386577432687
122.450882530119	1196.88034453439	0.675025753305666	206.5085535796	12.5293126961813	92.2763339482535	224.82881521859	836.941086450712	301.342849122605	710.854579876489	65.3347727144453	346.604671995403	678.524706395919	21.1506122909999	-18.7228983350362	104.130620891129	40.5485363793418	47.0145110754557	10.3739877974766	174.17868009903	131.072182124937	43.7815237273988	1556.81960261807	145.081793966517	77.1890596573209	107.363608239186	15.7623000442382	18.9952873922952	26.5389245377615	14.6846375948859	70.7230849612069	100.897633543072	492.089102657967	44.8591861767511	-7.94627384151295	2.83035065201032	79.3443845560256	27.8854162338004	70.7910606117428	69.6619647070601	172.409692033185	70.7910606117428	173.538787937868	511.138463437993	108.051225466272	245.80092583756	921.00027683781	368.872379447974	48.2091425180889	305.643008785743
128.422420470207	1154.00349287784	-27.9490364163405	140.285082716773	9.79579800455024	344.107188589583	15.1879172075346	332.244526343017	56.168023150216	475.674897142402	114.402910542448	-19.3216456915655	951.259810845626	63.7169900343942	34.5995463382785	59.4032946720067	7.63895032335649	42.1485132224566	31.3642748164878	184.500460181245	-16.0863741697748	48.6190562660379	951.259810845626	5.48210264216273	17.3447648887284	34.5995463382785	25.9721556135034	72.3443807591692	97.1481290928974	44.3053609036504	83.128619165138	16.2663410481315	340.871917067792	73.4228045997661	410.969466706589	13.0310695263409	23.8153079323097	9.11464117742468	84.8099445078959	6.85507988397778	390.980499769951	45.2676218725751	29.4506928184468	616.936629114642	32.8400347586172	137.909634903898	1761.4044242455	649.700267869622	139.039415550622	127.741609083387
-35.0298480202595	420.386774158316	3.82085908502186	96.6308816143051	0.583300159581747	725.796499458167	-23.1587986269791	216.420561855589	51.3050566581435	205.628698770789	1.66248646806178	109.581117316066	599.531701366002	-52.2968289559401	132.244029794146	48.0674977327034	-25.3171712439391	98.7892542312651	57.7801745090237	110.660303624546	191.599276760548	67.4928512853441	517.51354192152	7.05841801046197	82.6014596040646	402.040606914156	116.595828321186	5.97923170198193	77.2055280616644	124.689725634786	38.3548209563831	219.658120781029	144.115079187427	95.551695305825	91.2349500719049	87.9973911464648	57.7801745090237	63.8013894582265	85.2802476343131	59.2795245790504	304.590694274355	326.069552450442	37.8006664029638	483.204357001812	58.1490583592564	190.413606075158	504.683215177899	176.84801143763	33.2788015237877	94.3239773926654
48.5951085763387	56.1547575633479	88.553253221959	-0.002634911577859	12.9567633518666	1214.94095228634	103.672551195977	26.996111470598	173.869291789635	451.416404598403	158.749993815616	136.071046854589	105.832450906552	-7.5622838985871	71.2740555373664	-27.0013812937537	-14.0419830303093	33.4758106023202	131.75124743344	184.668790342505	23.7562619047369	92.8730526431071	187.908639908366	75.5938549585146	267.824929199607	801.320157711402	44.8152840828341	50.7550082869128	42.1154094446165	11.8768134965795	73.4339552479405	83.1535039455238	518.373295626199	113.392099893561	24.8362117600239	82.0735540902368	30.2359610364591	76.7019008823699	114.029937520841	299.538968087786	439.801893638403	178.505637169108	69.9149851299207	548.392545677591	134.390684778188	64.2592220028797	1147.90343714394	429.621520009729	14.4885064849187	130.997226901964
2.65274375760317	483.570688830365	40.4777506734383	16.7020320406277	-8.1544010754926	495.45854814677	551.655701278868	113.96633553849	13.4598885906989	486.812832280293	51.2848955065341	633.790002010396	177.728490053755	5.8948872075319	-10.3158300421118	55.6077534397724	69.6570417227969	188.53563488685	19.9441754905564	82.6256155225118	61.0113258563203	97.7556182888459	92.352045872298	135.580625204681	-30.8494052249937	1125.51509191625	82.085258280857	118.289193471728	46.9620375732958	72.8991851727256	88.0291879390597	103.159190705394	220.957069386138	112.88562105518	143.145626587848	83.7063300058214	161.517772804111	305.79950212902	52.2673723503332	50.0036926201663	678.174817741466	99.8046466838369	-24.6977384753395	1352.75137733119	10.3892973422466	139.419041961757	1836.04699972181	398.61037106586	228.834391303347	176.76975750951
126.437667045544	121.030266071315	-2.25847614111316	57.2229345754092	141.578389773386	774.244303758216	333.000384261104	22.6155683403417	35.593330678492	239.99308750436	84.2599394465558	1323.63624273991	188.082038151759	-18.4806790638011	76.6895780826348	127.51914724039	32.3488900939544	92.9117810053227	8.55632580734546	197.815359905371	117.785825486778	91.8303008104768	106.971023538319	486.570571929216	20.4526079506499	482.244651149833	180.511676787838	161.045033280612	88.5858602259392	-9.8288375050342	193.489439125988	65.8747761341761	322.185582312645	232.422726140439	33.4303702888003	52.8970137960258	42.0822118475672	117.272842318621	101.417451153849	73.1042526453285	777.536631537326	315.465231878266	121.802954079984	563.488850812909	73.1042526453285	211.27266136691	503.464869974844	16.4778556282869	196.549798142479	113.875258497598
19.879514402001	84.8143339340375	-15.8346363406191	111.870508739053	82.6498399496363	880.265873201485	880.265873201485	23.1262553786028	265.549581631539	545.851552611497	-9.3411543874154	340.224624093381	88.0610749106393	93.4723098716424	46.9356892070162	35.0309722928095	32.8664783084083	68.5806290510284	90.2255688950406	109.706014754652	32.8664783084083	-10.423401379616	67.4983820588278	72.9096170198308	195.2035271385	406.241690617618	99.4246683287457	187.627798193095	40.4422072538126	35.0309722928095	128.104213622062	177.88757526329	1199.52873590066	3.6458095189919	401.912702648816	222.259701943515	270.960816592542	137.028723330458	35.0392065869837	2.17591785853073	683.239246334401	220.886770430649	157.426626679153	209.554601903596	19.1741706491098	185.757047996785	405.601117421608	129.096205361521	93.966482927658	108.698302012827
50.7130390533843	43.1319349095888	153.599452433466	46.3809795426441	48.5470092980142	603.050626672773	983.188848740234	279.229178244935	52.8790688087545	3.06038443524106	157.931511944207	830.483750986638	48.5470092980142	139.52025902356	13.8905332120918	68.0412770963456	-20.7659428738306	63.7092175856052	14.9735480897769	48.5470092980142	135.18819951282	99.4487085492127	40.9659051542187	115.693931714489	62.6262027079202	818.570587332102	112.444887081434	579.224299363701	10.6414885790366	144.935333411986	50.7130390533843	13.8905332120918	1042.75466701291	131.939154879765	127.607095369025	149.267392922726	549.982897666204	562.747217949973	77.4351915641015	157.942560427178	388.125600979356	599.032229268543	18.4720481714255	452.758277390558	57.0248726974059	69.4978453381643	182.888505708695	101.247230241913	18.4720481714255	62.6944057159325
107.601161810491	141.198461272621	72.9200784947444	32.8200759109123	133.611974297301	891.176887975643	408.89307311604	173.711976881133	218.147114879434	175.879544588367	60.9984561049565	189.968734685389	55.5795368368711	-21.3691167699419	-18.1177652090907	88.0930524453836	-36.5420907205811	83.7579170309153	81.5903493236811	95.6795394207032	24.1498050819756	15.4795342530389	97.8471071279373	17.6471019602731	679.839036520311	840.23904685564	30.6525082036781	973.544460850541	83.7579170309153	118.439000346662	79.4227816164469	129.276838882833	559.539028768815	33.9038597645294	381.798476775613	243.074143512627	52.3281852760198	349.071451359471	73.3643330052802	55.2107778873088	98.3254712924908	359.28282611333	286.668605641444	67.6913470309141	75.6335273950266	35.9226255744641	208.381399195193	182.285663713109	55.2107778873088	170.939691764376
43.1000875182725	71.2984894986197	393.411004427971	42.0155335959514	97.3277836343248	161.316465051267	994.25387739383	50.6919649745198	138.540832682525	300.13936710836	161.316465051267	802.287833143005	42.0155335959514	11.6480237709621	53.9456267414829	62.6220581200513	6.22525415935687	-10.0430546754588	52.8610728191619	-36.0723488111639	98.4123375566458	87.5667983334354	499.697288815433	394.495558350292	586.461602601117	963.886367568841	123.35707777003	1567.98290230166	22.4935629941726	-27.3959174325956	70.2139355762986	50.6919649745198	820.725249822463	98.4123375566458	844.585436113526	1290.33709818748	143.96360229413	379.222308191402	174.870355197301	47.7180288898608	22.7416790794707	105.617748904856	78.370821838976	140.811696364951	65.8826469337809	38.6357198679008	199.846705007691	155.570448525636	36.3651426124108	49.9886061453508
54.4800432596905	65.3332941209704	7.8110645561872	135.879424719289	7.8110645561872	89.210446015786	667.688716922002	121.770198599626	103.31967213545	95.7223965325539	38.2001669677707	301.934162896871	82.6984954990181	25.1762659342349	57.7360185180745	19.749640503595	30.6028913648749	66.4186192070983	18.664315417467	21.920290675851	204.254905145352	15.4083401590831	374.650943667446	31.6882164510028	718.698995970017	1036.69924620552	2.38443912554728	1344.93157066586	106.575647393834	89.210446015786	84.8691456712741	168.439177303129	1413.30705109193	272.630385571415	1224.46048610566	911.886861300798	5.64041438393123	393.506203138472	136.774518866012	111.782938981082	79.9754736729896	103.831072654059	39.0801611340136	93.6072445193149	49.3039892687576	446.897305619913	106.10303446178	83.3834163845709	97.0151872308962	69.7516455382456
-25.3559834015355	60.4457070411331	31.1210786619932	18.0879104934865	50.6708309147531	272.234689779366	396.049787380179	82.1676539886441	62.6179017358842	150.591786873304	343.917114706152	678.435097697822	360.208574916785	59.3596096937575	23.5183972303643	65.8761937780108	17.001813146111	17.001813146111	100.631308894029	57.1874149990064	1170.43719605895	83.2537513360197	485.109769864974	108.233990325657	798.991903256509	1007.52259395261	28.4058352935543	759.892398750989	165.797149736562	58.273512346382	23.5183972303643	65.8761937780108	1320.31862999677	798.991903256509	461.215628222712	914.118222078317	-2.54793910664895	264.586601656574	593.085394813097	125.912370635481	30.4317525553846	205.479552368895	37.251796703963	135.005762833586	167.969309551714	155.465895279321	102.042216115457	150.919199180268	78.1720615954329	62.2586252487501
-31.3984971728582	85.9835393352129	103.373470669742	167.498842465818	128.371496963127	147.935169714473	70.7673494175	156.630135381737	100.112858544518	109.89469492019	283.794008265481	279.446525431849	758.756507839806	9.90258974664833	183.801903091939	85.9835393352129	119.676531295863	141.413945464024	7.7288483298322	79.4623150847645	727.237257295972	206.626187968508	320.747612351355	69.6804787090919	360.961828562454	1510.87103805819	17.5106847055048	607.681479371084	71.8542201259081	96.8522464192936	113.155307045415	41.4218402904822	981.565003063459	682.675558251241	94.6785050024775	271.838430472992	5.55510691301607	86.6027593916921	465.346300727733	185.553774695703	88.8774953756923	93.4269673436928	72.9543434876906	193.515350639704	53.6190876236885	95.7017033276931	116.174327183695	152.570102927699	83.1906554156917	110.487487223695
56.0878624755261	53.9125721323731	91.9801531375513	294.282155050784	135.485960000612	118.083637255388	97.4183789954339	140.924185858495	134.398314829036	554.229351057572	672.782674759413	103.944250024893	2158.50597913294	3.88089423985316	10.4067652693123	86.5419272796687	52.8249269607966	9.31912009773576	27.8090880145366	2.79324906827664	1397.15435902938	-12.4337833337946	1029.53029103651	80.0160562502096	393.257865664247	1229.65700260659	161.589444118449	398.69609152213	12.5820556124653	62.6137335049852	2.79324906827664	135.485960000612	883.785838045258	670.60738441626	738.041385054004	512.898834537665	9.31912009773576	118.943076719862	1435.68174456085	50.6593082924991	81.3870040848126	48.3831826782537	-5.10576925651418	162.189463390526	-24.4528369776004	207.711975675435	244.129985503362	205.435850061189	178.122342690244	103.010197420144
-21.7409623598206	13.0885012958152	45.7411234729737	62.067434561553	37.0337575590648	182.88213661704	12.0000805565766	96.8968982171888	780.425122459041	773.894598023609	306.962100890242	316.75788754339	1276.74497955185	3.29271464266763	427.776802945729	78.3937456501323	43.5642819944965	124.107416698154	34.8569160805876	142.610569265211	1913.47111200644	3.29271464266763	408.185229639434	-4.32623053200269	540.972559826545	758.656707674269	75.1284834324164	386.416814854661	82.7474286070867	64.2442760400302	92.5432152602343	113.223209305768	389.682077072377	953.484019997981	166.55582552846	550.768346479692	149.141093700642	84.1361816018912	1234.28223800446	77.3036307717769	80.719906186834	38.5858427344628	125.131486582577	281.141397203519	-5.82573766127996	126.270245054262	106.911351035605	69.3323214699769	-9.24201307633709	143.351622129548
164.994110269959	114.891029237055	41.9148025152161	34.2904206189046	260.843482680733	111.623436995779	114.891029237055	10.3280775162112	727.019975769495	1052.69000248337	567.997153360712	70.2339352729447	2389.13522916541	1.61449820614088	217.275586130381	-55.0237673093162	-17.9910552415173	62.6095533766331	73.501527514221	43.0039999289749	1157.25295420422	-38.6858061029343	899.113167143384	84.3935016518089	154.102136132371	940.502668866218	190.045650786412	84.3935016518089	114.891029237055	135.585780098472	43.0039999289749	46.2715921702513	684.541276632902	2063.46520245153	95.2854757893968	136.674977512231	25.5768413088343	9.40578302573251	1270.782453909	53.8445275283951	142.72201653372	151.837656431702	64.099622413625	83.4703571968369	43.5894326431653	320.476994544371	636.106026012	85.7492671713324	-0.849311859497327	130.188011673995
8.65368655832534	202.669271714789	44.6228680760967	57.7025704461953	88.2218759764255	219.018899677412	80.592049593868	115.471255914131	1765.69370494158	876.27394377487	876.27394377487	36.9930416935391	2616.9643341955	-49.1149989096104	110.02137992659	136.180784666787	79.5020743963597	157.980288616952	124.191057494197	23.9133393234404	1297.00437001304	68.6023224212775	157.980288616952	54.4326448536707	157.980288616952	683.348333815915	119.28616910541	42.4429176810802	127.460983086721	165.610114999509	808.69548152936	53.3426696561624	92.5817767664584	2405.5091458789	120.921131901672	281.147485935381	105.661479136557	31.4968618056731	778.296654573908	41.7582330040153	82.8037177973839	232.163676351031	119.288593169267	136.390878499837	89.644631929612	137.531030855209	696.205684987171	54.2999089131002	63.421127756071	118.148440813896
158.591721471925	77.8759185999244	185.860573793547	61.5146072069512	20.0659516780859	231.672245693872	74.6036563213297	130.232115057438	2282.28994027984	2165.5792523433	1182.80981467204	84.4204431571136	3768.98776885466	128.050606871709	80.0574267856541	124.778344593114	78.9666726927892	188.042081979277	132.413623243168	3.70464028511281	1147.90568370037	18.9751975852211	126.959852778844	40.7902794425186	68.0591317641405	405.102146459387	75.6944104141946	86.6019513428434	134.595131428898	82.2389349713839	575.259784946308	48.4255580925727	75.6944104141946	1534.03263257453	22.2474598638157	757.415718454742	269.848638944143	46.7698939999334	316.010630318913	31.938836490837	193.939618513274	132.333687321643	82.13626190624	165.418354072704	51.3332963104245	125.488583855906	817.984884472943	184.812813892292	239.573641618186	146.023894253117
197.407722388082	24.9453342383461	-24.1737003612622	121.000335233136	86.071243962303	40.2268116693353	222.513006738993	31.4945388516272	2173.08444739455	2363.0113811797	1008.41756033273	72.9728347357408	2783.2520105319	-13.258359339127	59.8744255091786	64.2405619180327	104.627323699933	149.380221890687	64.2405619180327	52.233686793684	1978.79137720054	196.316188285868	270.540507236387	66.4236301224597	208.323063410217	296.737325689512	96.9865849844382	80.6135734512355	71.8813006335273	32.5860729538407	1267.11114255733	75.1559029401679	78.4305052468084	1639.32427141214	34.7691411582677	990.953014697309	604.549942513724	50.6461473219919	136.26237148991	64.3447431888588	35.8060017995528	151.102517012349	64.3447431888588	46.0799486997029	192.19830461295	223.0201453134	1735.57343894662	72.3355907778645	244.709588769273	191.056754957377
122.678494760246	109.570712024898	78.9858856424169	128.140070899975	87.7244074659828	94.2782988336572	66.9704181350137	-6.21470213735065	2306.21663542378	2122.70767712889	438.357595636564	109.570712024898	3775.38061701079	22.1854937892385	-35.7072132918856	34.2009612966416	42.9394831202075	32.0163308407502	-16.0455391888623	-22.5994305565367	1113.40840650703	-10.5839630491336	142.34016886327	735.467337637805	29.8317003848587	243.925485062223	100.832190201332	140.155538407378	32.0163308407502	83.3551465541998	1611.50415045029	113.93997293668	159.817212510401	2985.63670720602	-16.0455391888623	2342.26303794598	358.618583996526	43.1046581451554	111.639633592777	254.420832441988	227.006842262939	79.6566450505534	357.22329561342	145.907121316587	44.2469077359491	185.885856994366	1341.84244287758	143.622622135	1128.24176939916	103.643886457221
11.7700181995234	12.8631156719833	68.6110867674422	141.848617422261	67.5179892949822	3.02523841984353	158.24507950916	148.407202257021	2464.68074639971	1991.36954082454	216.179245549539	137.476227532421	3778.58390829661	32.5388701762629	23.7940903965831	38.0043575385628	111.241888193381	98.1247185238616	147.314104784561	0.839043474923575	2652.69351166283	66.4248918225223	242.413584888579	982.440573743984	69.7041842399022	59.8663069877624	199.78278346264	40.1905524834828	67.5179892949822	39.0974550110228	1812.10155534111	55.4939170979225	244.599779833499	2582.73527342539	-23.2091009191959	2437.35330958821	935.437382428205	78.9860298697532	19.5526098567732	96.1302856427282	131.561747573543	144.134201807058	48.1263694783982	153.277804885978	64.1276748665082	142.991251422193	917.911612360663	123.561094879488	237.856133365988	115.560442185433
6.80901834904032	51.6581327136642	-12.8808367378677	31.9682776267561	167.609501558789	52.7520135518257	120.572625517842	41.8132051702101	3043.42222508552	3545.51352980168	233.242351848483	8.99678002536343	3630.83623517828	516.557488932326	58.2214177426335	17.7478267306559	42.9070860083717	16.6539458924943	44.0009668465333	11.1845417016865	2198.9462180248	164.327859044305	194.956522512828	1265.86586307299	86.662319534834	19.935588406979	272.075121603218	6.80901834904032	33.0621584649177	103.070532107257	1775.61433365628	210.27085424709	57.1275369044719	2017.36199888998	121.666506356004	2329.11803776603	518.745250608649	63.4471147990645	199.541707483846	132.066237161139	76.0272872321116	337.923604247364	96.6130239407341	88.6074596651586	49.7232903266495	169.806754460281	1171.64594094657	106.905892295045	821.688416899993	26.8502495392912
-0.34842783326805	205.448653729718	57.6688345222546	33.5861973180754	83.9408023813592	189.028673817778	62.0474958321053	101.455447620762	1695.28816440644	1785.05072125838	66.4261571419561	29.2075360082246	3785.00427453272	461.600340355988	16.0715520786723	46.7221812476277	90.5087943461353	104.73944360315	37.9648586279261	153.999383338971	1200.4994363933	-36.4723836395369	476.925654940465	699.142716415392	22.6395440434485	149.620722029121	138.674068754494	319.293847785838	12.7875560962842	132.106076789718	2439.66058708107	16.0715520786723	20.4502133885231	2074.04236770853	121.159423515091	3005.60256137928	1208.16209368554	198.943910780629	328.255975595979	68.4874914093904	57.0439458505098	490.754322532084	102.818128086032	124.560864647905	209.243101783621	174.91246510698	888.989707981128	164.613274103987	1279.21461153896	85.6528097477112
89.9789864336318	814.07205961288	60.4018109785037	-5.32524558844771	75.738124177459	134.892475087715	292.637410848399	84.5017317197192	2490.11200207014	3233.92319221947	61.4972619212862	119.55616188876	3788.22136926743	795.449393585577	-48.0478323569661	-2.03889276010014	108.601652460935	135.987926030498	111.888005289282	-9.7070493595778	2553.64815675153	12.2019694960727	1082.4575405946	1604.98764030186	554.450186173422	43.9700468367658	41.2314194798095	940.04891803287	49.4473015506784	77.929026063024	2130.80409283747	41.7791449512008	108.601652460935	1939.10017785053	53.8291053218085	2017.97264573087	975.103348201911	90.7099332178036	162.848583186745	117.046265746147	84.9846435377289	600.260714744456	64.3736006894598	84.9846435377289	368.959011669436	174.299162546895	320.866578356808	49.4878475212654	425.066850534169	192.620089523134
58.7537622905274	1548.5407783081	-7.02049890230124	227.574366018788	75.1973275887346	57.6575246039803	77.3898029618289	66.4274260963575	1901.52931337628	2450.7443943364	120.143072737168	91.6408928869418	3791.44308498355	1085.9284745852	22.5779186344717	40.117721619226	26.9628693806602	-17.9828757677727	53.2725738577917	48.8876231116031	2309.32973277182	270.327635794126	1843.42871598928	754.864693247964	1033.30906563094	41.2139593057731	424.897149597274	1882.89327270498	31.3478201268488	143.164064154658	3096.42839171266	144.260301841205	173.858719377978	2668.89569395928	45.5989100519617	3743.20862677548	930.262723095507	46.5055034585292	29.3190707383988	80.8783688987899	94.6275150748942	345.549432788797	340.966384063429	303.156232079143	104.939374706972	94.6275150748942	315.759616073905	95.7732772562362	67.1292227226856	332.946048794035
92.2081626295255	1242.98797631744	-1.03901007159238	32.9687823252859	14.3193477850623	86.7230348235774	82.3349325788189	90.0141115071463	866.708208829399	2236.89313475524	45.0360634983717	39.5509356924236	2085.50360731107	1267.12253866361	49.4241657431302	47.230114620751	119.633801659266	196.42559094254	51.6182168655095	39.5509356924236	1557.83431237886	56.006319110268	1573.19267023552	1905.59141527597	701.057349089766	121.827852781645	414.733677619274	2148.03406429888	-13.1062912446782	144.865389566627	2605.49372331495	12.1252966626831	274.314405787003	2089.89170955583	69.1706258445434	3157.29758059333	1891.33008298051	136.383339445052	58.4235634893209	92.81758229332	121.479264629986	428.732499279044	887.319416665698	144.408610499319	419.560760931311	98.5499187606532	307.206966171581	220.075451868117	103.13578793452	126.065133803852
80.7002881003628	3147.99419430552	30.2008179194618	2.75545369071131	44.4724073184121	62.0374404248125	83.9937318078129	222.318367520716	1413.44717504849	2342.19830054941	-29.0811688146393	37.885519903512	2613.35849912946	1438.69691013894	34.5920761960619	183.894857600465	-9.32050656993892	-14.809579415689	91.678433791863	60.9396258556624	2073.23373110765	2.75545369071131	2094.0922079215	1438.69691013894	953.46287057463	47.7658510258622	460.54412902627	1106.05909568648	147.666976818514	22.5161159354117	3424.64346573133	77.4068443929128	1466.14227436769	2526.63114816661	296.969758222917	3797.90041924234	2155.5698237939	-0.768441476357089	91.0054204428489	229.813386595648	165.571683252204	354.855273460566	830.932182166447	125.420618662551	74.9449946069878	177.043415992104	548.727556764889	84.1223807989084	175.896242718114	111.65453937467
7.65398423902618	1495.16476547236	-20.9097382957351	83.4577094274311	140.585154496954	224.079112675487	87.8521282789328	76.8660811501785	2097.2001481281	1344.65591980843	209.797251408106	238.360973942867	1180.96381758999	1679.73035723544	-0.0362487511018617	34.0204973480366	-19.8111335828597	191.120971289224	72.4716622986768	8.75258895190161	2737.68669573448	84.5563141403065	2309.23085771306	744.817746578442	1391.89592246207	36.2177067737875	563.547968953996	2341.09039438645	96.6409659819363	36.2177067737875	2030.1852606427	52.696777466919	1049.13125204494	3693.47279593611	435.01121754757	3801.1360577979	2354.27365094095	144.289271379888	32.9448993016825	54.7546216675165	116.740148391466	229.232400594188	1460.90777420155	169.542634119274	42.1279402978231	177.577794990897	578.187958447532	114.444388142431	113.296508017913	139.697750881817
173.071386470438	2822.61573398664	-0.633180711122069	95.014270838218	36.7462831127579	57.634807014338	66.429974972898	78.523330915918	1327.43718103144	3027.10338902316	85.119706884838	123.598566703538	986.624422637238	1371.41302082424	162.077426522238	2.66500727333793	-14.9253286437821	80.722122905558	185.164742413458	93.914874843398	2039.8457856748	76.324538926278	2136.59263321896	43.342659081678	1759.4998069957	156.580446548138	1317.54261707806	944.847374834078	77.423934921098	98.312458822678	1827.66235867454	142.288298615478	1913.4152462705	2120.10169329666	421.534881299758	3804.3763573609	2056.3367255971	63.2540482634803	91.9687444299389	97.7116836632306	58.659696876847	166.626954462731	1526.55496490621	126.426379829689	131.020731216323	118.386264903081	402.087463027691	907.466115557362	98.8602715098889	263.108333582032
140.69333266604	2711.83366423486	-35.3368141251497	-0.130784766911679	28.4741140866567	75.782216036789	137.392767413706	165.997666267274	1217.77779334463	2620.51802558693	110.988245395027	-26.5353067855902	875.619195519259	1083.55480641635	7.57053415520289	147.29446317071	5.37015732031301	71.3814623670093	168.198043102164	395.937045513266	2712.93385265231	76.882404454234	3132.10563969883	58.17920135767	1195.77402499574	222.107275556966	658.331983073884	722.693005494413	68.0808971146745	69.1810855321194	2124.33304931926	87.8842886286834	2916.46870987962	2633.72028659627	701.789425562959	2529.202386939	2231.05132581142	153.364009302348	128.079487577786	60.2709974982799	63.7188868243565	126.930191135761	1883.05515455077	305.071139649718	164.856973722603	111.989337389429	471.71912374342	765.939012901956	108.541448063352	179.797827468935
6.9782278328789	2434.64350082981	91.7538405407084	53.2194711280586	201.852038862565	114.874462188298	37.8057233629987	200.751056879346	1561.56478813749	3810.87097985302	67.5322369098999	143.499993751981	139.096065819107	281.122741654301	73.0371468259928	6.9782278328789	15.7860836986274	10.2811737825346	122.581336070828	467.188696818239	1896.26331103594	46.6135792287472	2267.29423938059	-9.53650191539957	1360.08508520849	31.1998314636873	753.994503446675	744.636156589317	87.3499126078341	-6.23355596574387	2445.653320662	10.2811737825346	3810.87097985302	2409.32091521579	998.962994712806	3810.87097985302	1728.91404958671	83.7343997906357	142.384701314687	91.7844411762897	111.334541684307	97.5344707374712	1112.98969124212	82.5843938783994	73.384346580509	84.884405702872	2003.09426731302	586.286983437897	87.1844175273446	97.5344707374712
-20.057574237963	3231.28545157481	63.6774545528776	210.213754936849	79.1023282775061	165.040910457579	87.9165418344367	93.4254253075183	1642.52345793807	2973.46970503459	58.168571079796	57.0667943851796	47.1508041336327	75.7969981936572	46.0490274390164	46.0490274390164	-5.73447720795083	1370.38461436784	55.9650176905633	363.360715488518	2144.93363068311	145.208929954486	2013.82220402377	91.2218719182857	1465.13741010484	38.3365905767021	750.084335298847	357.851832015436	22.9117168520736	122.071619367543	1769.22777781895	69.1863380259592	3183.90905370631	1443.10187621252	1548.87243889568	3077.03671432852	1924.57829175985	30.1287989343843	160.159736191416	83.0617468443263	51.9924078537082	127.939680941886	1588.19861350094	213.092684101358	46.2388265591492	42.7866777824139	486.963153722362	924.23533210884	160.159736191416	47.389542818061
197.638672519099	2575.88767175769	148.022907583662	106.125150527071	106.125150527071	148.022907583662	0.278185331472965	47.688805158668	983.772903607239	2080.83259495745	24.5347815221309	38.8682247257015	132.586891825971	290.254767065247	174.484648882562	33.3553619550974	24.5347815221309	474.384383603423	80.7659817822924	1551.59776897946	1393.92989374018	65.329966024601	1043.31182152976	38.8682247257015	2720.32467634752	387.281151827879	1506.94358053757	55.4068130375137	55.4068130375137	66.4325385787218	1511.90515703111	262.690453212227	2986.04466189064	1920.95957460993	1750.06082872121	3817.38436769773	2601.24684050247	72.0254150498772	43.2397279579486	46.69401040898	176.805316064497	54.75400279472	1596.51540343842	133.051071684766	46.69401040898	138.808209103152	609.742049927103	565.987805547372	4.09119351292572	111.1739494949
28.3669318309485	2526.39562522913	-9.14763335259301	51.5376926796065	57.0545405007156	159.667909973344	151.944323023791	161.874649101787	626.393235639169	2243.93301678834	128.773562175133	91.2589969915917	304.209322886401	84.6387796062608	27.2635622667267	130.980301303577	8.50627967495595	708.042583391583	48.2275839869411	685.975192107147	1905.19856057225	71.3983448355991	1272.96780027315	98.9825839411444	2145.7331255726	528.193344423428	932.026604928611	112.223018711806	41.6073666016102	132.083670867799	2599.21801646777	107.809540454919	3820.64812406131	2845.26942928923	1045.67367004346	3820.64812406131	2353.1666036463	120.886690921341	119.734551333179	140.473063920087	60.9754323369403	169.276553624126	1043.75050103874	139.320924331926	207.297160033457	80.5618053356867	637.045226417717	510.309871719946	60.9754323369403	-25.4350367751762
21.1629491210031	2562.9570576333	109.496367314306	44.3504713967452	57.6004841257407	135.996392772297	292.788210065411	98.4546900401435	2347.64435078713	2938.37408495484	-5.3370763369879	15.6421104839216	226.538146420433	9.01710411942388	14.5379427565053	50.9754777612429	-16.3787536111508	1004.97639424892	110.600535041723	965.226356061932	2411.68607897727	127.163050952967	1427.87263384936	35.5171295774149	1158.45570835978	746.601146033506	1297.02875815053	59.8088195805733	39.93380048708	49.8713100338266	2802.56145448264	16.7462782113379	2732.99888765541	1755.810448892	1629.93532796654	3177.97848180418	NaN	66.0517093984374	62.5931516764427	91.4144660263981	114.471517506362	108.707254636371	1511.7288371922	179.031261650263	121.388632950352	113.318664932364	785.431715573324	323.137833400039	237.826742924171	54.5231836584552
326.654210408247	2847.08404280976	65.8819875030487	34.9429102092116	219.472406926026	62.5670863644233	114.500537536221	44.8876136250878	1574.16200557761	2143.22003437497	97.9260318430943	22.7882727009185	115.60550458243	44.8876136250878	-8.1508045929186	100.135965935511	0.688931776749139	1402.89211341529	99.0309988893028	1400.68217932288	3459.23578640925	30.5230420243778	1131.07022004801	64.7770204568403	1284.66063947099	116.710471628638	1605.10108287144	51.5174159023386	101.24093298172	51.5174159023386	1579.68684080865	90.191262519635	3539.89838078247	3192.93872827301	926.651316499445	2312.27999244486	1026.09835065821	177.262385859545	201.487281158857	54.9843429201601	37.6808462777944	86.1306368764185	819.798894512727	153.037490560233	45.7558113775651	165.726721431301	600.621270376094	174.955252973896	324.918890541066	146.116091903286
234.511780554564	2075.61470653239	68.6466520880932	140.521541090231	3.4063682246147	83.0216298885207	149.367681275109	33.2620913485795	2912.68072152651	1948.45144137476	14.4640434557128	35.4736263947991	56.4832093338854	80.8100948423011	67.5408845649835	12.2525084094931	-73.9973583930717	1606.76927673383	200.23298733816	1505.03866460773	1731.72100684524	-30.8724249917893	1244.07752915382	1.19483317839509	807.299357525444	411.434584252133	1466.33680129889	22.2044161174814	101.819677781387	1.19483317839509	1927.44185843568	45.4255341027873	3830.46776570765	1840.08622411	2112.10503479501	2931.47876941938	1805.8074308936	123.548664233972	106.234446289752	118.931539448847	169.719912085227	135.091476196786	843.820130713546	25.4347625500562	152.405694141007	172.02847447779	474.450147903508	45.0575428868394	480.221553884915	116.622977056284
770.767034741025	1634.99754920013	74.7350326990589	45.9642345224434	144.448889819319	51.4970803256387	26.0459896309404	102.399261715035	2242.50401839097	2617.63096384761	85.8007243054494	63.6693410926683	97.972985072479	81.3744476628932	61.4562027713902	66.9890485745855	-52.5204207744326	2437.26019066344	13.8737288639108	1586.30850613201	3833.75047138993	72.5218943777808	1108.27062873594	76.948171020337	511.829851151486	708.799161745238	1869.59021125561	151.088304783154	40.4313887192481	100.186123393757	2203.7740977686	53.7102186469168	3833.75047138993	2120.78141072067	1275.36257199243	2006.80478717485	NaN	53.5983832489762	52.4433864129617	159.858092162315	154.083107982242	104.418244033616	633.406794928279	70.9233357891944	193.353000406736	126.363183917893	478.63721890233	299.612709320075	360.827541628846	127.518180753907
1511.55682141094	2601.21083135206	-43.1934122855371	43.1816006976004	49.8258324655341	105.194430531648	34.3226250070222	121.805009951482	2208.09378508265	2257.92552334215	27.6783932390885	42.0742287362781	77.510131498591	120.69763799016	107.409174454292	67.5437838466905	4.42358205132073	1646.65620069226	104.087058570326	1913.53284337092	3204.7285502727	32.1078810843776	1023.20578646781	100.764942686359	1597.93183439408	1437.36290000235	1044.7995397136	73.0806436533018	33.2152530456999	-2.22064971661292	2335.44156063471	55.3626922721454	3837.03794018772	1966.68669751439	251.367529426188	2294.46879806579	818.341973623194	165.008309973912	60.9941072433071	182.344010429012	58.6826805159603	159.229743155545	646.940782625712	88.7312279714683	87.5755146077949	174.254016883299	934.713410180385	129.181195700037	611.113668351837	111.845495244936
2048.40970739591	3084.55419978873	79.181083885693	64.7747968256858	73.6402042472287	17.1232319348928	90.2628431626216	-7.25663847435014	2973.73660701945	2502.76183774998	194.43138036575	53.6930375487572	137.914408053415	142.347111764186	514.694223468987	51.4766856933715	-12.7975181128144	2217.96062433291	33.7458708502857	2083.87133708208	3014.73911634408	-21.6629255343573	1034.42873355694	756.276575706031	1541.97330844027	1520.9179658141	1211.18279402395	83.6137875964644	62.5584449703001	61.4502690426072	1495.42991947717	134.589880270336	3840.33018247526	1455.53558608023	104.669130222629	2604.71402309772	1103.1356410739	45.2703975152811	14.0467664306723	569.133541268161	107.717659684499	178.259937320096	948.442837407112	149.34916779731	36.0189512679896	120.438398274524	296.215876973063	63.7732900098641	561.038525801781	285.80799994486
2222.29689558669	2313.2333426946	126.322687855632	158.483138662087	104.1430666098	83.0724264262606	128.540649980215	79.7454832393859	3139.42423410182	1742.10809561444	384.715275369567	76.4185400525112	34.2772596854317	6.55273312814253	1407.19581480239	49.8029945575136	16.5335626887666	1714.38356905716	215.041172838957	3187.11041978036	3843.62720865696	87.5083506754269	1251.93846608157	891.519620836813	1256.37439033074	979.129124757847	1356.18268593698	35.3862407477233	193.970532655417	38.713183934598	2030.44317181025	142.957403790005	3843.62720865696	1562.45316352321	445.709233795603	3713.87642436885	1590.1776900805	495.858237476638	157.970703375818	497.015386566025	119.784783426068	31.8414526327035	893.91752422555	161.442150643977	125.570528873	124.413379783613	316.500128621751	160.285001554591	385.929073984933	339.643110409478
3846.92902916748	2263.26245550733	40.3583580712471	58.1149559539117	160.215393779233	59.2247433215782	152.446882205568	161.3251811469	2505.19610165863	1483.08193603775	367.745631532876	63.6638927922444	32.5898464975813	8.17452440891738	2128.97818401968	86.9694275132417	-15.13101031208	2120.09988507834	4.84516230591776	2327.63012283199	3846.92902916748	92.5183643515744	548.640972462523	1465.32533815509	1942.5339062517	487.602667240863	1162.90828046595	47.0170822772463	165.764330617566	139.129433793569	2024.65817145902	74.7617664689098	3846.92902916748	2645.02930998462	333.342223135214	3130.0063896549	1196.75679517978	86.7100439555523	151.550668238111	823.114276878897	78.6049659202325	76.2892293387125	575.330462656263	20.7115513822337	383.124326390106	116.814619515312	520.910652990544	70.4998878849127	899.533584069056	897.217847487536
3850.23565447184	2147.69375498151	101.978047961805	63.1072283387384	114.194591271912	128.632324274766	26.457598408418	53.1118747213783	2085.5004435846	3073.92985685687	95.3144788835653	60.8860386459917	147.512436663113	66.4390128778584	1519.09707193419	257.461326454074	10.9092705591912	2153.24672921337	146.401841816739	1911.13705270398	3850.23565447184	59.7754437996183	297.442740923514	918.265260046213	2433.11663049945	611.74108244717	1492.99809304442	150.844221202233	44.2271159503915	53.1118747213783	2740.75140294487	67.5496077242317	3850.23565447184	1550.19372763265	1197.02456648592	2646.35084100314	1142.60541901363	94.1447586502726	80.2416980098945	1331.51715564392	128.902410251218	17.677925128193	594.654941703884	138.171117344803	260.98148633481	31.5809857685711	406.96362305878	110.364996064047	1468.23058527431	965.4032254473
3853.54709506555	3096.68131090159	228.148874885159	73.6637882496359	65.883963742811	188.138348850059	139.23659480716	16.9822096999118	3853.54709506555	2776.59710262079	195.918173356884	-15.2484918283628	117.00852478766	227.037471384184	2014.17430095196	225.926067883209	-63.038842370287	1790.78219725598	84.7778232593857	2502.08043787997	3186.70499448056	10.3137886940619	173.690103337384	1769.66553073746	1849.68658280766	723.834836320001	965.009396031572	45.8787007252613	134.79098080326	59.2155427369611	2708.80148906132	119.23133178961	3853.54709506555	1888.58570534178	451.54097858113	2406.49973679613	917.219045489648	91.1549422146855	154.916958052592	728.775100593755	189.696239418724	76.0839202893621	1199.4547084154	87.6770140780724	192.014858176466	92.3142515935566	123.615604823075	88.8363234569435	2596.42250995499	678.9247973023
2328.6822405011	3216.22848106656	133.173119102322	14.1662923598347	102.031145749147	34.1861323725895	125.387625764028	17.5029323619605	3093.88501432195	2089.55637368208	108.704425753399	-8.07797432100395	74.2258123980991	10.8296523577089	3556.56576128339	128.724265766154	-48.1176543465135	2311.99904049047	56.4303990534282	2011.70144029915	3856.86336147471	167.651732457621	88.6845857406442	1487.8489599654	1604.6313600398	688.167572789246	1570.1527466845	108.704425753399	75.338025732141	108.704425753399	2588.94016066691	19.7273590300444	3856.86336147471	1366.61770655483	352.279145908582	1594.62144003342	824.969812876404	261.006061396891	124.122371660463	1272.55332792372	83.521277247115	-44.0821623376912	1405.95692385329	76.5610896333983	354.968594182067	185.60402891496	227.36515459726	89.321433591879	1470.91867491465	591.614973048435
3398.27935977297	2551.26783082917	74.7886561906013	26.9286092200581	181.638993613209	187.20411535397	54.7542179238623	42.5109500941885	2186.19584463526	1655.28323056668	0.21602486440615	94.8230944573403	180.525969265057	63.6584127090796	2004.77287588646	19.137438782993	13.5723170422322	2815.05460134124	49.1890961831015	1806.65454191537	3860.18446425612	141.570117079731	544.484931110816	1452.71279920298	1855.62761323407	1301.34148785429	1017.52027907549	163.830604042775	66.9974857535362	101.501240546253	2736.02987262243	231.725089280057	3860.18446425612	1797.75034713016	200.560407531796	2866.25372135624	1646.37903578146	200.078783818547	179.185210763355	298.742878801402	180.345964821976	25.9656750252737	1519.85614847156	233.74065151858	94.4501644839614	151.327113356431	56.1452805494412	129.272786242616	1041.62547631937	500.7140850016
3020.33614875776	1387.45177248129	361.608313715512	135.499494899602	35.2542057693957	207.898870382529	119.905783257126	74.2384848755871	3286.54308322576	2168.25119115101	28.5711864940486	17.4328210351368	63.1001194166752	21.8881672187015	2310.82226902508	146.637860358514	64.2139559625664	2820.95940704324	166.686918184555	2352.03422122305	3343.34874706621	99.8567254310843	304.802649875062	115.450437073561	2788.6581472124	1141.29389583934	712.466825671235	68.6693021461311	56.4171001413281	201.215851107182	3188.52546718733	12.977474851572	3863.51041399739	1998.94803617555	666.799527289696	1728.28575552399	997.608981419377	457.320437421622	51.9647028249225	679.162687587723	134.429623043735	18.2818480876609	1394.63298131714	14.7974148389787	6.66707059205351	209.925676765183	62.4180025709692	285.421730486632	621.088800109686	342.334140215108
2552.66895402152	3085.47162049079	111.585607645571	137.222556032168	92.6365588380868	53.6238112932658	30.2161627663731	66.9996104514901	2843.5925857129	1957.44589148053	20.1843133977049	54.7384612231178	113.814907505275	83.7193593992706	1781.33120256391	129.420006523204	35.7894124156333	1395.66232683511	35.7894124156333	2090.08923313292	3866.84122131706	-2.10868519933573	1717.79615656235	1208.40113861997	2334.19756777052	1187.22278995278	1654.81843552571	21.2989633275569	36.9040623454853	126.076056733648	2819.07028725615	78.1461097500104	3866.84122131706	1227.35018742745	910.789607349477	1967.4777408492	1580.69421519055	170.972357356744	161.674738609093	560.310142414612	104.726823779733	67.536348789131	1583.04820465618	84.9693839409759	50.1033136372862	132.619680022685	88.4559909713448	267.435151863619	231.406879216473	261.624140146337
3870.17689686471	2095.47287317189	347.53999754231	153.449174083761	78.7130524071937	121.100703507337	38.5563303123215	40.7872593175922	3569.00148115317	1209.79405807943	5.09239523326134	229.300760262965	75.3666588992877	97.6759489519945	2523.81124218386	103.253271465171	32.9790077991448	3870.17689686471	37.4408658096862	1630.32417557295	3495.38082397924	65.3274783755697	1247.71985116903	2399.99468239133	3286.78896198643	1880.18822416327	1369.30548195628	96.5604844493592	425.622512726784	93.2140909414531	2171.32445935109	84.2903749203704	3110.54557057005	2021.85221599795	626.406123201145	1882.41915316854	2436.8050109783	462.241912277178	81.9645079433197	209.886570563272	237.796838771262	185.465085881281	644.82158347111	121.504054571305	79.6386522593205	72.6610852073232	90.1050028373166	34.2844664213375	286.639808135243	225.004632509266
3873.51745132108	2195.74821024651	384.025337150016	64.7691808311024	74.8157032327465	80.3971045669932	65.8854610979517	92.6761875023361	3873.51745132108	2450.26011108816	-12.2541575815027	313.699680338507	185.327449650832	83.7459453675413	2368.77165160816	209.885615521518	1.14120562068952	2698.07433032871	15.652849089731	2208.02729318185	2419.00426361638	180.862328583435	1157.60756207661	2105.32950863171	2824.21400048269	795.932755617425	998.537624050582	14.5365688228817	328.211323807549	85.97850590124	2136.58535610349	68.1180216316504	3427.00534458134	1300.49143623333	619.560473455228	1911.09674219992	1668.86392429362	1566.10600556696	82.4468407877069	387.324253471758	98.7380002441066	51.0281761217933	552.563156529526	97.5743459972209	81.2831865408213	102.228962984764	246.522089598589	192.993994241848	40.5552878998221	66.1556813313073
3734.9915478092	3077.02128221945	123.416219028796	59.7416771975298	70.9126494486291	95.4887884010476	68.6784549984093	58.6245799724199	2852.48473997235	1952.10437653375	-9.51835075928581	1177.95599953257	110.011052327477	-3.93286463373616	2864.77280944856	55.2732882970901	-74.3099898156617	3876.86289539816	273.107247193526	1108.69597157575	2457.03232228344	5.00391316714328	1676.1813619316	3250.17135211149	3584.18342241936	1003.68883241542	926.609123882835	107.776857877257	1520.90484764132	91.0203995006079	2789.9272953662	17.2919826433525	3661.26313095194	888.627818229098	942.248485034374	1672.83007025627	1623.67779235143	1800.3925772981	131.833802084405	137.655709883476	230.806234668609	112.039315567565	472.997599109954	36.3545141796441	96.9023552899804	54.9846191366707	146.970762361989	183.066590716228	86.422921251653	63.1352900553698
3880.21323983934	2197.7505928782	124.017562902853	60.2963862405379	158.672939684112	96.0696784018377	54.7068093403348	59.1784708604973	2049.0678473328	1777.41440998293	30.1126709794412	1359.31405784774	131.842970563138	72.5934554209847	1682.39160267948	126.253393662934	177.677501144803	855.134221449419	100.541339922	2075.89781645378	2698.5766831364	-45.905574863321	2224.58056199918	2123.96817779552	2760.06202903863	1344.78115790721	1477.25413044202	112.838409102447	2318.48545392259	8.8722787586694	2249.17470036007	-21.3114365024273	3880.21323983934	758.993498765925	896.497090510922	1087.66062049787	1145.79222025998	1060.9404239361	48.460022953435	270.995991408774	106.715512077869	130.017707727643	718.398147884429	127.687488162666	29.818266433616	110.210841425335	121.861939250222	264.005332713842	-17.9512346484201	154.485013159905
3883.56849541949	2124.91749314289	334.941918306651	123.501053529121	18.3399885074918	240.968200627749	42.9521526614901	20.5774579760371	2963.96854384737	1435.77689683094	-28.6468703319593	934.58373587679	57.4957042070345	1.55896749340213	3063.53593519764	629.169153420357	12.7463148361286	2274.82794753542	53.0207652699439	2726.79678018157	2588.07367313176	34.0022747873089	3235.82108427563	1414.52093687976	2303.91505062651	1235.52337939613	1639.38661846856	77.6329294239421	2223.36614975888	12.7463148361286	1584.5686164892	30.646070584491	3883.56849541949	1152.73700905996	1066.59443452096	1486.1199598732	1034.15112722706	1356.99355843549	94.3900117390138	107.214239821804	346.211217728339	39.5955826580033	538.574638970184	40.7614215746206	25.6055156585964	61.746522073731	53.5856496574103	160.842829986197	152.681957569876	69.9073944900517
3293.56436900928	3614.87673736698	5.43048097243202	43.4953608475606	60.288690204235	105.070901822033	55.8104690424552	27.8215867813312	3527.55142471227	1495.55857255467	23.3433656195514	584.240566132476	-5.76507193201757	42.3758055571157	2096.75976352362	446.535265407746	-39.3517306453663	700.674316338752	54.6909137520102	2111.3139822994	1886.28336891996	-11.3628483842424	3086.44664027696	1987.04334506001	2252.37794889547	1483.24346435978	1034.86157053657	77.0820195609094	1391.43993054329	248.373978998988	2263.57350179991	43.4953608475606	3886.92867294511	925.704929718189	492.437032315989	625.664111878939	2815.51425998928	2382.52307180006	104.213885279743	103.04731631583	73.8830922180282	41.2191612284896	750.493091287041	48.2185750119622	101.880747351918	229.036764418336	139.210954197105	65.7171094706435	106.547023207567	97.21447149627
2912.20461755309	2642.19374821287	143.75292402739	10.4280549340844	515.718105027202	124.706514156918	44.0393664702119	-7.49797788518365	3646.05158609188	952.66515499686	13.7891860876971	200.892153638807	64.2061533918884	17.1503172413099	1292.13940151175	1080.38813883414	48.5208746750289	2410.27569861359	82.1321862111565	2391.22928874312	2457.33153476417	104.539727235241	2782.2408796134	1351.51938522557	2648.9160105201	690.496925015065	1197.46754068499	120.225005952101	1106.15681101184	84.3729403135649	1859.0501894211	224.420071714096	3890.29378325441	396.958137599551	53.0023828798459	905.609318846281	1140.88849959917	2132.31164214068	174.749666088131	209.768663870824	132.726868748899	-20.1894215688617	626.494737484873	20.6660758442804	167.745866531592	181.753465644669	117.551969709732	32.3390751051781	42.8447744399861	-0.345322825335546
2494.40621324962	1922.59420345507	424.670977797198	82.7049719396744	1117.57258966589	185.855373706534	153.340573149589	13.1905707489647	2891.31102004819	1799.26220134252	-8.11222961593024	81.5837719204694	62.5233715939845	83.8261719588794	1533.53779679094	2353.13501082979	-2.50622951990526	1562.68899729027	95.0381721509293	2498.89101332644	2430.49781215493	12.0693707297597	3820.78583596913	1965.19980418486	1023.39178805267	733.000983078572	1506.06839632042	-0.263829481495274	2950.73462106605	92.7957721125193	2841.97821920317	-36.1422300960551	3884.69423706381	875.393385517606	318.156975972723	1770.11100084319	1564.93139732868	2023.11830357127	-8.08900509964459	419.410635483194	95.8658255338871	23.4478536318763	1350.33198396549	31.6240762659743	0.0872175344534095	137.914970509248	197.484592557677	175.291988265125	74.8412530462065	51.4806169487837
3897.03884573627	3567.16373178609	767.713359997964	224.653648596981	2544.99968821936	94.4988417322826	45.129777059466	-10.9714327960074	3346.12496495552	1991.84175904439	-54.7303764832767	513.013867254115	47.373825453685	-16.5815537815548	1206.42482106777	3349.49103754685	-30.0458441468684	1024.65690113603	78.7905029727501	2486.65442996967	2993.80936706315	-33.4119167381968	3260.8511259752	2579.78243832976	1954.81496053978	1010.07058657361	1730.97113321644	-8.72738440178849	3014.00580261112	50.7398980450134	1796.60954874735	45.129777059466	3897.03884573627	441.204318639109	27.1773899057145	1010.07058657361	1999.69592842416	2772.8299365264	92.8527041831247	328.943153783361	187.522636943616	33.2457094820749	465.688612215181	102.202820998976	196.872753759466	79.9962935613296	110.384173212845	138.434523660398	265.829865276367	64.8023537355718
3900.41881974497	3535.49270377894	1411.06128406285	44.553335968522	1672.68523797081	211.857924519102	-8.22059464810381	111.924311223789	2659.67002546047	2109.47372754245	47.9218847312853	510.535914817452	97.3272665851478	35.5705392678197	2721.4267527778	2325.06084835931	161.329693077651	1860.20111909797	16.4820962788274	1953.39763486775	2751.74369164267	51.2904334940487	3628.68921954872	2755.11224040543	2492.36543690989	64.7646285451021	1013.57253005678	198.383729468048	2198.17884496189	114.170010398964	2194.81029619913	-10.4662938232794	3900.41881974497	393.759557708322	46.7990351436975	1695.14222972256	1160.66582603078	1949.33812717705	169.361685430823	217.311116515971	103.869779558426	37.2083753668786	695.635929048302	99.1917862818261	145.971719047824	144.802220728674	170.531183749973	282.803022388369	73.4628232605271	212.633123239372
3903.80377020984	2150.8689086339	1186.75473476713	-20.0734968563025	2381.22252826407	48.4707509360901	51.8417795160438	21.5025222964602	2231.77359455279	1081.12917259525	2.40002701005574	15.8841413298707	121.509703501754	131.622789241615	1184.5073823805	2647.53378608042	142.859551174795	758.634105113009	145.10690356143	2044.1196702687	2244.13403267929	109.149265375257	2255.37079461247	3903.80377020984	1580.0414024284	-6.58938253648754	742.902638406559	230.506294253592	3784.69409371814	133.870141628251	1527.22862134246	-18.9498206629846	3903.80377020984	882.238486377979	70.9442748024483	1129.44724890792	1003.59551525631	2923.45979550159	50.537883339709	1260.55876202622	109.049531245246	44.6867185491553	737.464629750716	79.7937072924776	97.3472016641388	63.4104458789272	76.2830084181454	64.5806788370379	11.9201957220544	-47.7616851415935
3907.19370812951	2705.09891397178	751.835436467587	36.6508816646707	1352.32058153796	11.9117932909849	94.0005865309422	5.16476918907061	3775.62673814218	1275.85430838293	10.7872892739992	1750.3950035509	111.992650802714	841.795757826444	1329.83050119824	2903.01162096126	291.913293520428	1508.62663989897	941.876615338173	3169.51907298688	2936.74674147083	-8.329279014758	3907.19370812951	2461.08154228588	1326.45698914729	-16.200807133658	1371.43714982672	131.109219091471	2165.33698581863	10.7872892739992	1516.49816801787	-19.5743191846152	3907.19370812951	-49.9359276432295	235.688092671143	774.325516807301	1410.79479042122	4104.89651272059	81.4486759322925	469.039256251538	129.458385276972	-11.0578371952615	678.642621439287	21.7292813815931	72.0809277674769	67.3970536850691	114.235794509147	74.4228648086808	25.242186943399	-19.2546168394751
3910.58864453502	1803.96515380953	1440.48257501447	126.093559433609	2150.5677366853	128.344225556179	93.4589006563441	58.5735757565094	3107.10083877754	766.408071304767	19.1869186115349	509.83213333179	130.594891678749	450.189481083685	1479.86923215945	3727.15935554557	99.085565962769	684.258757830963	822.674724369016	1792.71182319668	1784.83449176768	-52.8343973107043	2764.9995881469	2542.18364201248	3176.87148857721	6.80825493740001	911.57603621053	106.962897391764	2242.84504771067	123.842893311039	1128.76531703853	-82.093056904114	3910.58864453502	21.4375847341049	661.752096605263	1909.74646157031	902.57337172025	2485.10099352787	38.5809360593525	530.697039573135	146.377796829038	33.8941160258879	350.254468284748	73.732086310337	38.5809360593525	71.3886762936047	92.4793664441954	197.932817197149	47.9545761262817	-11.8023793003919
2817.10550812439	1841.84806528187	180.757155128616	157.107725221349	2811.4746914798	135.710621971917	115.439682051403	23.0942890801714	3446.63080898925	984.837771975682	5.0756758174921	695.413796443895	616.582363419672	1279.89256415206	679.64750983905	3913.98859048999	301.256631322784	1025.37965181671	2927.4695143583	1346.33620055819	3498.43432211945	-62.4941239175554	3688.7559247065	2107.62261090639	1953.3382348447	27.5989423958413	1107.02649316323	56.8791889476952	3489.42501548811	5.0756758174921	2420.69601634544	21.968125751254	3913.98859048999	-108.666820403171	185.261808444286	1072.67851163124	1348.58852721602	2604.34362990798	158.628735216432	489.257498544819	150.42163825438	43.7293777477017	804.644510372253	57.7986868255054	22.6254141309961	66.0057837875576	89.4546322505638	95.3168443663153	-30.1344949107678	-27.7896100644672
2944.79702519307	1370.38525803087	1183.30411748046	633.330644055148	3312.19733735834	149.849865162817	93.5001240331752	74.3412120490968	2374.53764496109	32.6424036131615	-38.3582702101877	663.759504265155	109.278051549475	3127.37018645312	1390.67116483754	3397.8489438754	263.676342244695	1320.79748583678	2197.59945781402	1710.73769445391	1874.15194372987	-14.691378935738	3917.3935570907	3131.87816574349	2043.2011671188	16.8644760968617	1113.993935891	130.690953178739	2664.17531436746	24.7534398550116	1229.51090520676	285.089243873959	3917.3935570907	-6.80241517758805	-13.5643841131451	1582.26028467832	1195.70106052898	3459.32079269402	187.319634351546	1191.56237065171	177.934188217899	46.5379423468497	240.112768853307	81.7333653480237	17.2084231792047	208.43688815225	122.794692182727	120.448330649315	-0.389288321382256	-42.623795922791
3567.79353387219	1564.77181390091	2083.57248461419	435.816441327012	3311.77668115063	131.303004169217	11.7532843961571	52.3550760171964	3300.49840570034	759.502946750298	86.1899023680625	1041.45983300752	657.9984676977	1289.58189291387	1793.72080554177	2866.28480086423	117.769073628871	131.303004169217	3920.80355546622	1614.39622588218	2548.23743316609	-33.3598174049977	2935.08228111099	1926.80445585518	1426.04902586236	-35.6154724950555	1066.27203899815	118.8969011739	3920.80355546622	57.9942137423408	1101.23469289405	321.905859279096	3920.80355546622	68.1446616476006	248.59706885222	1446.34992167288	NaN	4116.9829878841	20.0020455325893	2086.10131732017	97.4807682246236	70.4806072864905	32.9151659812617	187.87261136533	38.7847661852037	37.6108461444153	82.2198076943745	116.263488877238	-55.1288370778682	-23.4329959765814
2919.7098627119	1493.08172803746	1712.04205883401	427.625273027439	3807.96646238657	92.4128078389044	58.5529628703656	33.7224098934371	2333.93454475618	1621.74913891791	17.9211489081189	1184.95713882376	205.278957734034	1919.71577464105	1469.37983655948	3557.40360961938	932.136963058668	146.588559788567	3924.21859677855	1124.00941788039	1341.84108717799	-39.6405875383971	2976.14293765946	2015.65200205191	2209.78177987153	25.821779400778	1127.39540237724	100.313438331564	3427.60753723998	5.50587241965469	1898.27120616098	187.220373750813	3924.21859677855	269.612663174258	585.637882880621	997.599329997843	434.397242021147	4120.01413296893	69.7856007670412	2312.21201259227	142.614536090857	20.4498703863918	148.487837326649	156.710459056757	56.8643380482997	76.8335622499911	127.343952877799	160.234439798232	32.196472857975	-46.5057637016325
3796.61707651983	1234.91859019075	1155.85382209417	976.263848846233	2620.81102525503	54.5945521775688	167.544220886964	0.378711197059196	1921.65257594387	831.688272898207	-9.78675898678636	831.688272898207	584.328498424632	2851.22834942219	1313.98335828732	3463.41555382711	235.314022112601	135.918313648333	3927.63869222273	2314.71742305256	3927.63869222273	239.832008860977	3077.12768684098	2585.79662795511	3017.264362425	-105.793977389772	1034.99767657512	137.047810335427	3248.81118327926	27.486631687314	1507.12729178039	270.328419412513	3927.63869222273	408.127015237975	1077.91855068469	629.50836590839	814.745822591798	4123.04910299659	71.4405200075877	2111.93732884684	254.803136470101	-3.78516879754608	44.4062880932428	96.1239491467722	17.3720561788978	97.2993505343525	89.071540821291	65.5635130696866	-22.5915909988295	-37.8718090373723
3334.24796978599	1350.51335787716	1433.02767506767	1547.19131939974	3629.26491206987	122.9715980293	99.2346026731263	2.02595502403259	1431.89734195547	923.247441466025	-38.6660370151229	798.910799124161	673.443823670098	1818.47126632745	2892.28772291627	2980.45370566778	476.765862147513	16.7202854826165	3931.06385302694	1494.0656631264	2797.33974149158	NaN	2692.21876205709	759.349140197204	3931.06385302694	-47.708701912713	1123.31640232521	-3.62571053696123	3146.61267316099	122.9715980293	1219.3947168621	242.786907922369	3931.06385302694	650.837161426123	1230.69804798409	309.476561542096	NaN	3243.98030734419	56.6315203833361	3423.93025730914	157.779858272131	60.1599507748057	142.489993242429	NaN	1.35277758364598	133.080845531844	35.4609380345186	265.985056943865	27.2279337877562	-110.380851479557
3042.0003473872	556.81815028351	638.262446228647	467.455658899262	2595.18789046597	83.9887654909093	30.8237389711671	106.612181031225	2331.62509942129	821.512112105205	-15.5542628864803	418.815315487583	850.922552307616	2657.40228320183	1486.64052899049	2887.02995093604	503.653123763768	173.351256875157	3934.49409045266	1318.09608321514	2969.60541765819	252.533211266262	1375.78579284294	777.396451801589	2310.13285465799	-18.9477752175277	1112.78858718677	76.0705700517987	3631.34032221243	94.1693024840514	1520.57565230096	257.057894374325	3554.42070937536	560.211662614557	754.773036261273	1051.13977983941	615.639030688331	3912.58343498713	113.593885097958	3206.45154839063	117.124544530941	19.4429668850915	118.301431008602	NaN	-40.5782434756111	28.8580587063782	25.3273992733957	299.54194856837	-41.7551299532719	-91.184362015027
3814.54036020573	110.604673165515	561.144527518207	849.806997015534	2128.9779402782	159.281089590555	9.85581126252615	-3.72830494911279	1687.49416339994	1041.11663366278	61.9282567404754	1860.69164509833	361.910823080836	2996.09735845449	1169.03372798905	3306.26801195358	1084.13300166631	80.0404116893274	3937.92941579479	1172.42975704196	3603.98655892533	728.681960795087	1716.92641519182	957.347917024343	2936.10084518642	-13.916392107842	959.611936392949	78.9084020050241	1731.64254108776	39.2880630544105	775.09435785152	-27.500508319481	3817.93638925864	618.877021417672	598.500847100214	487.563898038496	NaN	4132.17703527318	45.7994401501099	2502.33651894744	165.917744098973	-9.54919010083667	43.4441792883675	NaN	12.8257880857162	46.9770705809811	196.536135301624	76.4178313527611	-22.5031248404199	-38.9899508726167
3777.10661404174	325.313161228257	3191.42324840191	386.487052416944	3340.95942686314	608.52562043514	176.909832603851	36.4364528372371	1676.8030165635	-37.1987865565524	71.5547977788905	923.457875073193	139.525787988542	2238.69653562996	1387.92630817248	NaN	1360.73791208862	79.4847466366832	3941.36984038173	968.771868546294	3941.36984038173	NaN	1464.96009707675	1347.14371404669	2442.60950625891	-42.86303574069	1277.4734490818	29.6393538162719	1650.74747031647	896.269478989332	623.252668313898	343.438758617498	3941.36984038173	-127.826773502755	1160.22349097015	1725.51555954708	116.868791251992	4135.22737770055	134.64314852141	3490.65607479599	180.599786205648	-9.1186411574866	38.0163718519878	NaN	589.496024062839	101.648639414778	227.734799215122	39.1947471772247	71.0108809586199	-86.8914126231194
2991.38104495306	76.6608736921074	3944.81537557557	886.116417169478	2247.67959324276	440.575760885715	86.8640948283768	12.0404731624013	2743.10266397051	9.77309068767479	70.9924175052911	1115.12204711686	139.013891747087	2921.09218823654	584.55454803085	NaN	1246.630230651	111.805302050369	3944.81537557557	1090.18083989487	2573.04897836602	930.330375426646	1472.23478688629	1864.49195501398	2715.89407427379	219.505969599879	1705.77518178312	23.377385536034	2807.72306450021	405.431332527454	663.912934646279	27.912150485487	3944.81537557557	-70.718987165117	-125.136166558554	1175.20768269711	-116.066636659648	3199.70113609118	66.7762072094236	2313.00202185743	128.090507661758	7.82014908217936	56.1641167465196	NaN	740.054391022552	67.9553283719685	80.9256611599622	146.956446262476	-42.8820609072507	-20.4787588188979
2586.82536634016	129.424963430428	2750.198246312	1484.05842653025	2825.07748296576	784.051017206473	166.864581757307	-62.3112637587432	2033.17282865782	-26.0061793205569	212.24593730504	727.324322771807	207.707801750267	2438.20142692133	607.063730570316	NaN	806.74169498034	155.519242870374	3293.6399789961	1117.60398048231	3149.55417513205	1690.54359427244	1275.30419101068	920.195083849672	1676.92918760812	-24.8716454318636	984.296248560845	217.918606748507	2143.22261586107	1413.71732543127	683.077501112768	-70.2530009795964	3948.26603277214	-87.2710093099962	-94.0782126421561	585.507586685143	-139.459568189889	4025.71259536935	-15.3351148406986	1916.10871044802	151.026265346051	-2.35656745024299	-30.673398120328	NaN	244.235832968414	83.773792504599	53.0972259453402	151.026265346051	-76.6882479592162	-81.4077197375637
3951.72182340122	-36.8603655466539	3951.72182340122	713.624356028793	2510.9274033116	1434.58925497041	132.310925701064	46.0222133867919	1838.78374949516	-69.7863215613104	116.41563659054	664.803110903613	220.870393602554	3951.72182340122	672.750755458875	NaN	1233.62738550164	125.498658939411	3951.72182340122	497.902575243113	2724.37842851006	628.47102150813	728.384267345708	359.386484422833	1906.90641711169	-124.284455654535	1472.62441105631	89.166569543928	2375.81744587214	2732.32607306532	955.459826067478	-28.912720991392	3711.02173115615	-89.0877440526608	-132.232100209797	903.232447561471	-175.376456366933	4091.27389714949	5.16305234624873	3194.00598554866	109.057231584239	292.052660923881	101.973537545285	NaN	404.211149873985	39.4009068678592	46.4846009068131	144.475701779009	-6.6431043853411	-145.955753818101
2923.49231586895	62.4829154073221	3070.06507705225	629.458169907065	3265.49542529665	1908.84521713494	21.5788890305871	85.2073745055081	2129.27247038735	34.0773415345895	143.154745205883	701.040216066351	172.696542033525	2613.30344917871	661.272412644525	NaN	1330.50773308611	36.3497874444081	3955.1827589266	319.269303216825	3590.45519040071	843.068085430014	861.247652708563	1940.6594598724	1473.67182540468	-134.083655791988	1414.58823174939	46.5757940385918	2508.77093732705	1299.82971330355	643.092845365976	-71.5913932719758	2781.46444650529	-130.67498692726	-156.808114890174	1627.06192431743	-152.263223070536	4147.4674343591	69.397697945412	2705.02156293352	63.4908761951025	17.4176665426882	557.301174520978	NaN	452.159747365469	124.921822398321	147.367745049498	37.5008604937406	-73.5473884120784	-168.056536417031
3958.64885084622	52.8155463386453	2502.06298095562	1731.12994443273	2311.035325888	690.711465939446	75.5569338466952	-14.271546810102	1809.5877313355	-120.018998722534	84.6534888499152	-75.6732930818368	84.6534888499152	2843.18379357637	755.524420337388	NaN	1295.63237365357	71.0086563450852	3958.64885084622	828.296860363148	3539.0702513227	1104.60471858595	81.2422807237077	1440.04018432969	1907.37569762012	-102.962958091497	1271.75391677012	39.1707138338153	2387.21897403997	1875.53775510885	347.316514567892	-21.093963062517	3722.1384207625	-162.090565612427	-223.492311884161	2116.59646269418	-166.638843114037	3117.36954109764	-4.59347242586386	2138.57916805809	156.17402845986	10.774009276448	384.322026040336	NaN	0.134983482539783	-18.7788401510748	190.455333795786	66.3333662001908	-149.993491609276	-128.715440021459
3962.12011069233	22.6512562266086	3506.95328753049	1628.25222493	3962.12011069233	1338.08337516432	98.8916991062167	32.89250974775	1118.46538298874	-120.726293069371	18.0995879949902	53.3750167900328	106.857118511549	2233.62409973524	283.234262486762	NaN	1350.60046280128	78.409192063934	2868.58181804601	187.649229622775	3603.67623745238	803.262357949163	45.4095973847006	238.855497228482	2692.2046740708	-101.381703084993	1006.38055278513	173.99422492792	2961.89101679419	1595.25263025076	503.990171720254	-148.036302459081	3112.09606843759	-90.0025325059466	-231.104247686117	1140.08580708892	-225.414662396594	4153.6107780272	1.75618616583605	2748.3676853972	NaN	-4.15813661459325	412.210187127629	NaN	64.4480076383866	39.6078519605836	23.0477481753815	44.339310184927	-28.9982922923963	-166.210580798356
3472.51086976258	6.10714981143543	2569.4694276071	839.683865647255	3524.89410600362	785.023097395726	77.8494081415674	59.6291520577244	1036.69038455381	-107.769450712584	84.6820041730086	-159.013920948392	47.1027260000823	3023.83706369794	-26.9170643405301	NaN	1464.86640252412	19.7723418743177	3965.59655003158	170.089454566023	3216.28851858353	561.824960368648	178.060816602704	1089.07362079486	1622.01611124727	-103.214386691623	933.632061079571	14.0785118481168	2008.05778702369	2854.16092891715	-15.5294042881282	-92.9654926444612	3965.59655003158	-184.066773063676	NaN	1581.02053505862	-215.952221210402	4076.20241057888	169.085701347065	1940.95898632738	NaN	10.4811454436831	420.012312179281	NaN	441.317401778243	109.904896905505	11.6647615325143	108.721280816673	-55.8013555308646	-165.877651792167
3969.07818046516	7.77219890297333	1200.95038149665	1056.21912152588	3853.97694222069	872.740910066869	89.824566760418	15.7495124446693	2177.60148224429	-193.939872079911	57.915312593634	-99.3517257998017	88.6849505401757	2994.70631215801	184.412713040528	NaN	1007.21562405546	40.8210692899997	3969.07818046516	143.386529111805	3383.31544326063	1033.42679712103	49.937999051938	1458.5036472714	1802.66774578458	-91.3744122581057	1214.62577613956	12.3306637839425	2871.62776037184	1886.9993460825	-81.1178662759251	-42.3709147876873	3831.18461781585	NaN	NaN	1194.11268417519	-257.75838041348	3736.95016226483	522.573843863377	1470.0687055882	NaN	-45.9230731715147	623.245172921639	NaN	-26.9731759370183	151.866479213541	83.173101738492	55.9326244639034	-189.231671007394	-140.672559343997
2202.55913430128	-37.3194397963799	2443.19782021503	784.957776051079	3764.99989118202	883.037998745783	43.6537673120384	-40.740842913637	2446.61922333228	-105.747502141522	155.419602475771	-95.4832927897508	129.188845243466	3244.94661735894	-181.018370721179	NaN	885.318934157288	48.2156381350478	3972.56501362895	133.750716066476	2164.92370001145	166.824279533294	69.8845245443429	1658.55603865739	1008.48944637854	-96.6237604955032	1327.25017013633	24.2658163142481	2195.71632806676	1758.9171967636	27.6872194315052	-112.590308376036	3972.56501362895	-56.7073907941702	NaN	1358.61303204452	-276.817658004378	4162.85510456562	735.48221438507	2411.24475474306	NaN	14.928024471593	820.811000032719	NaN	-24.1810022835793	96.7014440505896	37.4453429063892	56.4072952725333	-113.06515399988	-212.615403922137
2922.61827234897	-80.1958700673548	3117.78407179906	1125.03854057181	3239.90536151345	564.650192443183	37.3601377885485	14.5337284961401	1792.71101237476	161.764068432174	174.318593542999	-185.197352812434	89.8608791610879	2108.85678107461	-142.968495621478	NaN	461.931350627345	91.0021996257083	3976.05706119362	61.3278675455774	2648.70136084007	217.688771198575	53.3386242932344	1115.90797685485	595.465844987934	-134.979252369135	1039.43950572528	165.188029826036	2730.87643429274	592.041883594073	-104.163599824384	-122.42472725831	3569.74697578875	NaN	NaN	1476.5652436749	-253.676580689659	3867.10353305819	275.083833120219	1797.74916647128	NaN	2.33225471621367	678.28181858701	NaN	-53.403937392431	111.432886077816	15.3768954224922	445.850038729684	-103.210747361858	-160.132815898346
2505.00705574568	-16.9142396028526	3030.40732560995	855.707078171729	3979.55433486476	258.34981482604	53.9005793788542	3.64490139183644	1433.64737502243	-195.093461556825	75.6018948732482	-119.709944576298	179.539774346399	1582.13005998408	-192.809112557415	NaN	588.43824524077	150.985411853775	3979.55433486476	281.193304820139	3979.55433486476	193.245868342858	80.170592872068	1576.41918748555	894.541011161697	-117.425595576888	807.735749184121	80.170592872068	1682.64141595811	473.078620770571	-145.979958069512	-144.837783569807	3979.55433486476	NaN	NaN	2418.2017937681	-243.064790544433	4169.03761674306	891.560602080997	2751.01262307138	NaN	-105.21010476771	670.84708842164	NaN	-63.6779919823475	102.450459159104	113.130145303911	114.316777097779	-77.9175735087576	-149.115481140808
1770.15112672487	27.0306605684983	2340.52300384751	968.887227199874	3983.05684638305	384.798992310756	158.479089163897	21.3155114991331	1692.4250993815	-139.851692256964	-46.1232475193756	-94.1304997020429	113.900926422848	1833.01776648788	-209.576510903219	NaN	-48.4093071471217	-19.8335618002959	3983.05684638305	221.345728926913	3965.91139917496	-47.2662773332487	38.4609587072285	717.420668147808	1135.76958002534	-151.281990395694	874.58726755535	139.047582328055	1604.41180371328	701.418250753586	-134.136543187599	-129.564423932107	3983.05684638305	NaN	NaN	854.584245812571	-251.868614016521	3884.78685797973	334.496370826571	1901.84869291425	NaN	-49.0299928357944	1223.85007479905	NaN	-2.72185604684009	136.202554320023	140.952106811198	124.328673092086	-28.8443947483015	-201.015672553388
3117.21093592409	-33.0522372168112	3121.7864815641	806.56038772343	3114.92316310409	400.480712173313	95.0630407032256	52.7392435332135	1895.54025004374	-193.196334616857	21.8543104632046	-119.987604376836	234.617182723266	1413.9640714336	-188.620788976856	NaN	791.689864393426	-13.6061682468056	3986.56460752434	101.926359163228	3291.08167024414	-57.0738518268181	79.048630963221	814.567592593433	334.135300393294	-122.275377196837	1172.03209571854	28.7176289232065	1982.47561720377	101.926359163228	-115.412058736835	-146.296991806844	3986.56460752434	NaN	NaN	789.402091573425	NaN	4175.23590127748	650.008450627494	2744.7088198543	NaN	-43.8684725877376	613.175942717097	NaN	-50.9973450865242	136.729630714857	17.9150890684132	32.1728340659864	48.8068698964886	44.0542882306308
3990.07763009983	-90.9357672122968	3053.67680008543	607.3582502801	3990.07763009983	205.553004149229	62.4599677778363	9.80173039316374	3337.57338424627	-148.172981760854	9.80173039316374	-97.8042329581237	221.579424222825	1598.70680626111	-144.738748887941	NaN	434.501862343458	-13.0931554262591	3990.07763009983	-42.8565069915088	2949.50506960706	-97.8042329581237	91.0785750521149	1022.90042790262	488.304844019101	-197.396986272613	941.623583243674	322.316921828286	1590.69359622431	-16.5273882991725	-160.765168961536	-183.660054780959	3990.07763009983	NaN	NaN	1389.21860101339	NaN	4178.34097705182	799.476727794276	4178.34097705182	NaN	-49.400497388652	1549.67494780888	NaN	-74.3674745999146	75.434388667661	43.3339893960377	76.6232923443878	58.7897371934859	201.458178400701
2135.42711435774	-11.4337690796266	2663.55030926949	963.474775106712	3993.59592595614	110.000197646286	-20.598596757054	-16.0161829183403	1900.57840512366	-170.672649974928	22.9343347107261	-83.6067870393673	75.6320938559335	1084.90874183262	-189.002305329782	NaN	1449.21064201036	-17.1617863780188	3412.77497189918	-154.63420153943	2350.80056477728	-172.963856894284	36.6815762268672	1228.10917429243	564.80477113862	-175.255063813641	544.183908864409	563.659167678942	3355.49479891526	-20.598596757054	-7.99695870059137	-180.983081112033	3993.59592595614	NaN	NaN	1150.20813903429	NaN	4181.45001860185	329.321530811294	3358.20328804254	NaN	-66.8362166977415	1557.05364921767	NaN	-88.2501489955272	64.0267028998378	37.854118980322	178.234341821362	-2.59441980438438	-159.62992332148
1664.06543176206	-59.0698385307361	2401.24173169438	785.874069789817	3997.11950697553	243.596636091552	64.7482647238362	14.3038522867882	1706.48459676594	-190.913189218475	100.288646213574	-45.3122715024503	126.657316351122	1908.26224651413	-140.468776781427	NaN	-49.8981271785456	-48.7516632595218	3666.93789829667	-119.832426238998	3997.11950697553	-211.549539760904	45.2583781004313	149.586594731599	607.025698422102	NaN	590.975203555768	322.702646504195	1626.23212243428	-8.62542609368815	-122.125354077046	-203.524292327737	3997.11950697553	NaN	NaN	1080.51529697894	NaN	4184.56303353004	377.589945536675	4166.70668696347	NaN	27.6055528318437	1039.46519160432	NaN	-93.8176038208529	295.450751330439	82.3650156360009	344.258098612405	-28.3443330767518	-153.338759042763
1365.24131668101	-21.8754206674814	2028.39555504944	593.091139480402	4000.64838507595	95.1517978681233	25.164931881144	-6.96018693255137	1828.76088813576	-190.532294439382	115.803659962642	-111.366823077061	150.223430120173	1191.99514022144	-228.394041612666	NaN	54.995399351004	-16.1387923078929	3813.63430055337	-118.250777108568	4000.64838507595	-195.121597127053	145.634127432502	-75.7997272476129	736.506848470113	NaN	519.088633641711	124.982265337983	1746.15343975768	307.407047172896	NaN	-81.5363556072014	4000.64838507595	NaN	NaN	994.655124651594	NaN	4187.68002945826	55.461777384365	2334.19729661681	NaN	-107.730468373526	655.818652289307	NaN	-81.524414310215	211.506917488626	115.020991164617	62.6088830379952	-44.5977017664587	-263.775608477787
1946.62838367894	42.9314837980663	1702.06418604648	211.715225826105	4004.18257221122	183.010507794126	23.4122755363203	30.3014078639953	2156.74691967303	-146.519655212998	55.5615597321372	-131.593201836369	236.975377694247	1586.09712519728	-194.743581506723	NaN	147.416657434471	127.897449172725	3766.50750690643	-45.4790477404303	3573.61180173153	-199.33633639184	65.8952582236498	-149.964221376835	422.981950541474	NaN	748.49345302412	71.6362018300457	2478.2397616312	156.602167204705	NaN	-177.520750687536	3600.02014232095	NaN	NaN	894.887514987215	NaN	3624.62646414832	83.3536479542183	2792.64786243055	NaN	-12.002065709709	1302.71483643169	NaN	-20.3456906553026	52.3630410134419	33.2918982806565	59.5147195382365	338.430182005224	-231.320207136742
1788.9006021313	165.288614170172	3226.36599274657	392.801122037336	4007.72208037117	142.307552769448	197.462100131185	46.936147956445	1533.81082058327	NaN	37.7437233961555	-150.700980089779	118.177438298688	1371.79433770817	-224.240376572095	NaN	269.852443543465	-97.8445388681142	3337.82414054008	-127.719918689055	3233.26031116678	-177.129200700611	-4.77124019518332	-128.868971759091	951.240914074922	NaN	714.535981647468	138.86039355934	1865.88715782372	-95.5464327280419	NaN	-198.961209031298	2693.20536824978	NaN	NaN	1045.46326581789	NaN	4193.92599489989	52.8384654537973	2997.63832438306	NaN	-91.4793891150324	916.360173782993	NaN	-105.791903617726	99.3541375875523	249.635539865838	59.9947227051442	-91.4793891150324	NaN
2180.59631755001	-84.7435630671343	1649.33386839005	-12.2986836362306	4011.26692158174	131.441156504451	27.9484716031604	48.6470085834186	1699.93029211957	NaN	106.142944639691	-256.081452514827	49.796927304544	1271.01060913978	-158.338361219163	NaN	453.418398419579	-90.4931566727616	4011.26692158174	-108.891856210769	4011.26692158174	-162.938036103665	77.394976611555	-98.5425877206398	1430.84931137622	NaN	270.581321760632	226.884410357864	1989.70980984319	-18.0482772418579	NaN	NaN	3258.07015924457	NaN	NaN	1251.46199088065	NaN	3750.69583811179	-31.4221294466198	4197.05497975484	NaN	-33.8090767281334	1035.54330538999	NaN	-114.965284299598	72.4100772992248	228.75512423837	-1.58528842769892	179.82270496734	NaN
1717.84889562994	42.3049492007314	965.235062549787	-117.654259970738	3105.696422686	203.414944049694	64.1698770730906	44.6065205557166	1094.12305842896	NaN	7.78137887595379	-53.2102620311533	296.628583926593	1012.41727532698	-47.4563336436904	NaN	128.613875012675	12.3845215859241	4014.81710790514	-125.709759713186	3399.14677044661	-212.01868552513	92.9395190104053	-215.471042557608	1923.83953190111	NaN	224.704479083307	190.756301597275	2762.76229079321	-50.9086906761682	NaN	-145.27311623056	2202.32966585432	NaN	NaN	1837.53060608917	NaN	4200.18797629304	95.5894981395711	3837.13940563297	NaN	-23.8343737880829	555.371405061039	NaN	-138.481290838631	19.1582201058725	136.193614594973	125.445466121485	112.308840209443	NaN
2207.97265447128	27.8917420909981	2286.28512253354	-109.155077017958	2811.43932012752	68.1996300642204	-5.50622222967171	-6.65787617176378	1302.77265598691	NaN	0.252047480788607	-227.77543305344	167.241869084138	1153.05764351495	-171.344389890929	NaN	193.729909752255	7.16197113334099	4018.37265144	-152.917926817456	4018.37265144	-201.287392385323	-18.1744155926844	247.857645030582	1455.94263028516	NaN	180.485889418197	466.671894028075	3049.83168614058	-25.0843392452368	NaN	-141.401387396535	3209.91158409137	NaN	NaN	1313.13754146574	NaN	4203.32499223451	38.733336250268	2349.87257948514	NaN	-73.5971130072697	1070.02246081681	NaN	-102.277227711322	118.798656465747	82.9485130856818	-1.89682624713926	-113.032270725342	NaN
2701.14161282263	-57.9996889995535	3042.28857411727	-104.100629715045	4021.93356432147	118.336409237203	76.84556259326	12.3042455915715	2222.8443528994	NaN	-6.13613069462522	NaN	72.2354685217109	1503.66967773773	-161.72680560941	NaN	280.842225259311	-49.9320243743424	4021.93356432147	-143.286429323213	4021.93356432147	-255.081210558281	113.726315165653	-181.319705413494	1750.30971056561	NaN	-0.949774864132393	316.570454313817	2066.10115446673	38.8122865029793	NaN	NaN	3981.59524119542	NaN	NaN	625.446757107613	NaN	4206.46603531913	-40.9154793510602	3038.19696442026	NaN	-57.6562848705936	330.969557547146	NaN	85.8363338682642	23.6561990814258	33.2223736640164	2.13230627059716	-11.0211837804648	NaN
2065.88275978315	-55.2095562541924	1921.70845880182	-201.690646051224	4025.49985872139	133.947126633314	137.407309856866	82.0443782800345	1962.07726307659	NaN	83.1977726878851	NaN	63.5900677544242	1049.74228646673	-201.690646051224	NaN	176.622719723787	-24.0679072422249	3708.31639656247	-44.8290065835366	2921.70141040833	NaN	8.22713617759315	-162.475236184302	2022.05377228482	NaN	92.4249279506903	355.398852940638	2364.61191141646	-69.0502891484001	NaN	NaN	1926.32203643322	NaN	NaN	1056.66265291383	NaN	3740.56749146517	123.427519968355	3952.35504520481	NaN	-87.1634939196499	1245.78190080329	NaN	100.693262787264	-39.3018998541942	80.3520853094451	73.1728461996267	-197.245160270198	NaN
2137.22856492329	-39.7182708978219	2384.24162052547	-97.4316016459956	4029.07154684843	128.804654886845	166.89545318064	-15.4786719835889	2324.21975654737	NaN	54.931591529183	NaN	133.421721346699	1272.68287031565	-216.321062987233	NaN	214.220384394142	-77.8090691916166	2244.57536011489	-179.384531308402	4029.07154684843	NaN	-8.55307229380809	-125.134000405119	2283.82042502365	NaN	-37.4097376678949	176.129586100348	2342.68802238679	-58.1865367372375	NaN	NaN	2028.72750311672	NaN	NaN	1550.86112452185	NaN	2938.82359877261	108.385435593529	2593.99864488277	NaN	-58.0404970130244	804.021887711568	NaN	181.421276521585	31.757668062454	14.9953439150313	-53.2512615423322	-243.623371502346	NaN
1916.43190040817	64.7422524356641	2259.50852264637	-153.57923444319	4032.64864094818	119.033839119824	24.3123474580985	8.14038546707219	1199.08987209193	NaN	82.0693545689065	NaN	146.757202533012	707.00017150785	-140.872692878813	NaN	114.413278550959	-66.9437237769783	2895.99074100748	45.1048700179894	3220.58512097022	NaN	-36.9100800793581	-196.319419705188	1768.5739622045	NaN	-81.3829755546803	235.702993483656	1733.91975793802	-77.3399850569238	NaN	NaN	1400.08425683755	NaN	NaN	830.600166724979	NaN	1912.00773266075	-14.5030948635	4215.91340512911	NaN	-16.899252609177	667.203783781584	NaN	370.080223317646	50.1931642697768	44.2027699055845	-20.4934892276923	-177.441821569531	NaN
1576.23124903322	-16.7574107808033	1943.84401668262	-111.550640174671	2882.52819068043	140.460628213905	-13.2893658029789	-20.2254557586277	1200.52637643558	NaN	120.808373339566	NaN	63.0076237091589	1265.26321602163	-214.435974516797	NaN	-38.7216956403581	52.6034887756856	3052.46239459383	-252.584469272865	4036.23115330336	NaN	-34.0976356699255	-24.8495157290603	3127.60336911336	NaN	68.2096911758956	153.176793132594	1793.56206764356	-131.20289504901	NaN	NaN	1924.19176180828	NaN	NaN	1117.29329696779	NaN	NaN	12.3064441143576	4132.75344401252	NaN	-127.958990563584	1043.31733149068	NaN	340.79130823193	NaN	178.946575911228	-36.846400516374	-234.656628908343	NaN
1665.8784171423	25.4067392904779	2122.85042895574	-101.851289315799	4039.81909623393	111.016685807428	28.8774127979218	67.0548213798048	1059.66744450876	NaN	35.8187598128096	NaN	115.644250484019	915.056048365266	-116.890874514722	NaN	189.685285309489	-108.792636330686	3245.03486302927	-150.440718420013	4039.81909623393	NaN	-42.8498396892522	-193.245691678488	1861.3930247283	NaN	145.144975297293	6.89648058411042	1450.69665968077	35.8187598128096	NaN	NaN	2556.68461738623	NaN	NaN	567.988697620875	NaN	4222.23193018002	217.894167512159	NaN	NaN	-62.8173473063782	775.718331574638	NaN	994.049509766834	NaN	42.7493762151231	15.1580734765489	-224.766298163227	NaN
2016.1595324291	0.48426950952876	1708.19306491812	-125.712516049479	4043.4124820972	128.996592418243	56.0571659024865	81.5280767492587	1843.65199987596	NaN	9.74641890835504	NaN	141.73204784163	317.712886419329	-204.440785939503	NaN	-53.9308582085757	-8.77787988929752	4043.4124820972	-159.287807620225	4043.4124820972	NaN	45.6372478288069	NaN	3268.86523862035	NaN	49.6894381907934	128.996592418243	2321.81046259037	-126.870284724333	NaN	NaN	2351.91244813655	NaN	NaN	1001.95417325762	NaN	3915.69543048383	103.24141156821	NaN	NaN	-111.629265190573	1434.47929159889	NaN	391.336173702892	NaN	54.0252230368688	-24.0004417079408	-230.468354571129	NaN
1758.68248560496	-3.62038128919905	2626.5094726554	-132.230255204552	4047.01132328803	119.196255062399	116.878960036897	-15.2068564167083	931.408161500796	NaN	76.3262970906147	NaN	46.2014617590907	225.791826235484	-220.287466173622	NaN	-165.831033074328	-98.6294773347748	4047.01132328803	-178.576155714589	2971.78643145517	NaN	-30.2692740824703	NaN	3529.09588508837	NaN	246.068157708625	18.3939214530685	1574.45753107756	-90.5189447455183	NaN	NaN	1492.19355767224	NaN	NaN	649.856815902322	NaN	4173.31298539929	56.907428794894	NaN	NaN	-66.812959979618	1107.93014896672	NaN	681.515216782722	NaN	12.464182341914	127.776389355051	-124.469063486187	NaN
1213.25138489814	72.2761419952629	3694.64063267472	-130.641203033196	3732.90504630865	101.264334142186	40.9688944765865	27.0545622460636	1217.88949564165	NaN	76.9142527387705	NaN	-14.688434445505	327.372232888182	-178.181838154149	NaN	-208.329557986948	-23.9646559325202	3416.35398806426	-239.636805505625	4050.61563223893	NaN	-114.407815430919	NaN	4050.61563223893	NaN	131.412053974985	0.385425470894774	1673.58387619127	15.4592853872945	NaN	NaN	4050.61563223893	NaN	NaN	893.221743596112	NaN	3301.4357893077	288.162676176295	NaN	NaN	-53.1893637636008	218.449935625189	NaN	533.359211907769	NaN	74.2166793125575	-0.303836448969068	-202.230395286654	NaN
1670.7449302143	48.492872421778	1932.99740879879	-160.380783087989	4054.22542142021	158.731746163044	162.212973754874	25.2846884762482	1553.54360128938	NaN	104.192513891049	NaN	45.0116448299485	588.083149155344	-48.9815001494468	NaN	21.8034608844188	-122.087279577865	2422.69009004947	-183.588967033519	3424.12322729908	NaN	-33.8961805848525	NaN	3260.50553048309	NaN	65.8990103809252	109.994559877432	2610.67638000826	-104.681141618718	NaN	NaN	2198.73111497511	NaN	NaN	1410.81327002437	NaN	3474.79902875241	77.1156422931356	NaN	NaN	-93.6705668669411	587.068830207731	NaN	344.119434078608	NaN	45.8449279398821	53.0612466367868	-236.794221022217	NaN
1145.32024192964	-4.35888757450341	3052.16178803651	-169.262358675098	3445.83979298793	121.060653825949	74.6089718257812	-3.19759552449922	1303.25596073021	NaN	196.544637076221	NaN	81.5767241258064	469.448268827204	-155.326854075048	NaN	-119.326800524918	-164.617190475081	4057.84070334014	-153.004269975039	2222.99926433352	NaN	-83.3267469747881	NaN	3152.03290433687	NaN	259.254407776447	53.7057149257059	1148.80411807965	-147.197809725018	NaN	NaN	4057.84070334014	NaN	NaN	881.70694657869	NaN	90.8498217490779	52.3379252489376	NaN	NaN	-71.6222416108889	584.283495657125	NaN	309.886233093626	NaN	77.6113573271547	58.3554090770846	-272.606201470996	NaN
1332.67166229833	118.197484053927	2375.14375596841	-95.6429454168579	4061.46149054509	215.820288812329	60.0886716977354	187.928058881357	1169.96698770099	NaN	104.251369088441	NaN	129.819246525165	664.420320202128	-301.348141157776	NaN	-201.400983905127	-64.2641867445145	4061.46149054509	-235.104095071718	2945.77229330621	NaN	132.143599019413	NaN	4061.46149054509	NaN	160.616917073947	NaN	1791.73127991224	-170.022225232783	NaN	NaN	3425.75108336835	NaN	NaN	1733.62246755605	NaN	4241.28553433104	39.5709211647921	NaN	NaN	-112.167697711375	524.893646617929	NaN	798.264015545627	NaN	246.70617867829	175.653968252148	-298.83028442412	NaN
969.017306091399	35.0786873494056	3089.27895237615	-194.044485617185	4065.08779561965	240.940624481825	30.4264401825713	126.960568894384	972.506491466524	NaN	95.557900518252	NaN	135.102001436344	427.030511155198	-253.360636994323	NaN	-217.305721451357	-178.924682324974	3400.97951255405	-189.392238450351	3924.35731882291	NaN	-49.824823445321	NaN	2517.05255085552	NaN	-30.0527729862751	NaN	1911.09735737535	-112.630160197585	NaN	NaN	2698.49019036206	NaN	NaN	1227.2170238507	NaN	4244.47551414509	85.8350338173722	NaN	NaN	-125.049371878759	807.66222817156	NaN	289.489117032494	NaN	62.9390126275065	25.5823464756204	-293.756896435665	NaN
1682.62482316281	17.0142522933605	2136.56481103079	-175.037281035401	4068.71963118682	947.009253079305	82.1953787564555	169.491530269529	717.711361771632	NaN	140.392813098505	NaN	91.5069682511834	680.46500379272	-289.104252345818	NaN	-251.857894366906	-107.528257198625	2907.09884171952	-177.365178409083	2953.65678919316	NaN	-138.954871743331	NaN	3527.48349180576	NaN	59.4983793630564	NaN	2192.43434799916	-134.299076995967	NaN	NaN	2889.6396114169	NaN	NaN	799.1877698505	NaN	4247.66962355351	103.219027784843	NaN	NaN	-83.6852033307062	832.748446010052	NaN	647.050048643635	NaN	74.2790178056613	23.6340003420931	-248.884426961869	NaN
2157.36508776039	89.7795270473659	3340.83941434317	-139.693349268389	4072.35700990811	894.681849555929	30.3728433311044	22.2189847818136	506.79114999681	NaN	136.373004471885	NaN	106.087244145948	-157.165903302584	-285.297966220011	NaN	-221.231934761297	-5.73710167289769	4072.35700990811	-221.231934761297	4072.35700990811	NaN	-105.913078135613	NaN	4072.35700990811	NaN	382.153597886222	NaN	1485.2541759117	-215.407750083232	NaN	NaN	2791.03638073384	NaN	NaN	134.043330600659	NaN	4090.38810725606	69.9477208132766	NaN	NaN	-117.077567271547	544.147322215441	NaN	259.386238421775	NaN	36.1625074818246	-24.1682306100538	-324.615306307609	NaN
1407.65189184645	203.456374863351	2800.69510849195	-135.770048604298	3559.58308676494	1024.12785981601	83.3865411273792	48.4147448936009	285.057232742167	NaN	81.0550880451273	NaN	130.015602772417	-7.54012908044434	-216.205179941988	NaN	-124.112783193039	-89.1409869592603	4075.99994448373	-217.370906483114	4075.99994448373	NaN	-86.8095338770084	NaN	3918.62686143173	NaN	431.938776924036	NaN	2356.55329632297	-189.393469496091	NaN	NaN	3241.33974103756	NaN	NaN	447.093221958673	NaN	4254.07026327088	349.349054389076	NaN	NaN	-132.402263589848	931.314305681912	NaN	272.075660026542	NaN	103.040109858498	101.832713071584	-180.698135066432	NaN
1215.60246921786	58.317902779017	3097.35650718747	-113.174870675126	4079.6484476527	1276.26657955538	90.9831929607586	200.645238570891	836.451779608361	NaN	73.483930363397	NaN	230.977293739651	-101.508695610219	-317.332934311011	NaN	-233.336473843676	-126.007663246525	3764.6617209002	-106.175165636182	4079.6484476527	NaN	-122.507810727052	NaN	3896.48949913365	NaN	296.307874103134	NaN	1570.25419119106	-225.17015129824	NaN	NaN	2630.70950459117	NaN	NaN	78.1504003893601	NaN	4257.27680969062	74.5582509246097	NaN	NaN	-14.8470562240572	546.956563020944	NaN	151.881759809943	NaN	21.3983385659429	61.268272834943	-286.687517149058	NaN
1313.96920398138	14.5307578179838	2650.76796485926	-59.0223617761705	4083.30253219303	1407.3699907676	113.769093778351	-25.164576566163	434.834298356008	NaN	79.9113085683432	NaN	-18.1595175571959	-171.103305919644	-271.509151714839	NaN	-27.4995962358187	-35.6721650796136	3780.91748497262	-147.753109223087	3598.78595073947	NaN	-116.230343682735	NaN	3729.54705224019	NaN	597.118165397079	NaN	1431.88769729899	-218.971209147585	NaN	NaN	1083.96976652029	NaN	NaN	-26.3320864009908	NaN	4260.48751792643	123.41311348776	NaN	NaN	NaN	984.195397520587	NaN	674.700643711031	NaN	113.741402431212	48.4573527995085	-267.08222042039	NaN
1043.271017181	120.232229059978	2189.47487939204	-182.384285020205	4086.96221092183	1594.75748299508	213.704511401347	-48.0178791544865	298.997969037847	NaN	127.242650235581	NaN	100.369369062437	-216.267987368951	-299.224637946916	NaN	-219.773197956752	-134.479740320253	2931.41112047666	-180.04747796167	4086.96221092183	NaN	-99.4276344422396	NaN	3279.59537219826	NaN	1230.79978362837	NaN	3306.4686533714	-223.278408544554	NaN	NaN	564.225570181482	NaN	NaN	40.7807890698142	NaN	3431.39511428912	91.2782464963623	NaN	NaN	-41.794138674664	1050.60916868385	NaN	214.672640018587	NaN	167.492430730677	100.956238145164	-208.739494616497	NaN
1308.86614407196	145.414044088587	2103.98918727668	14.4526016783983	3799.47214705144	313.793041473115	111.504384893092	-6.59477299466775	780.343180059412	NaN	157.107030018068	NaN	200.371077957148	-190.174652087521	-215.89922113238	NaN	110.335086300144	-53.3667167125923	3502.47030444262	-179.650964750988	4090.62749669552	NaN	-105.985153395257	NaN	3376.18605640422	NaN	1386.62450050301	NaN	1443.33548226099	8.60610871365772	NaN	NaN	535.959774133256	NaN	NaN	255.328111825709	NaN	3747.60191567108	142.628535540018	NaN	NaN	-160.005227063328	1124.37246142528	NaN	19.1539603978529	NaN	55.4700119102545	152.312815943325	-290.743012507974	NaN
2759.10587429809	168.294080047801	1561.99635961063	-112.552726917	4094.29840240991	1781.99302506639	196.378760744281	0.956190897939976	499.459273260462	NaN	89.8910131034603	NaN	62.9765274360002	-235.423204964101	-298.613736531181	NaN	-139.46721258446	-94.9998014817003	3101.97301780095	-261.167495602541	4094.29840240991	NaN	-64.5747307271803	NaN	4094.29840240991	NaN	1181.09787766461	NaN	1262.4264321815	-96.1699965107204	NaN	NaN	511.161223550662	NaN	NaN	359.035869778061	NaN	3325.31340445481	106.830406740457	NaN	NaN	-73.6565961422823	1078.31078467305	NaN	117.732306243441	NaN	117.732306243441	28.0944658855708	-252.932276858023	NaN
1160.87409667124	235.710752564366	3409.37235070315	-107.419449743627	3341.44896594594	1513.37304170437	43.6515266991412	82.2975904403146	534.339426927979	NaN	170.129553488436	NaN	40.1382481772164	-132.012399397101	-187.053762907257	NaN	-202.277969835598	6.17655579860948	3464.4137142133	-171.829555978916	4097.97494100042	NaN	-79.3132215682286	NaN	4097.97494100042	NaN	1410.90241814823	NaN	1366.98643662417	-174.1717416602	NaN	NaN	434.796535473441	NaN	NaN	158.41862508202	NaN	4273.37213150233	89.1673488033111	NaN	NaN	-131.436727225432	862.493725211763	NaN	205.529938356934	NaN	101.288451881814	127.954878654519	-272.04152293606	NaN
3972.7380020342	102.82031573335	2504.23198721441	-60.086576573076	4101.65712544217	1654.53776475283	-5.00295111694632	26.6408337195537	605.604897024406	NaN	73.520514958813	NaN	96.9603555784426	-53.0546243871871	-253.465261685021	NaN	-227.681437003428	-106.966257812335	3656.3001536692	-178.457771702206	4101.65712544217	NaN	-125.718130308039	NaN	4101.65712544217	NaN	1264.85041445149	NaN	2553.45565251563	-171.425819516317	NaN	NaN	289.167048659406	NaN	NaN	-64.7745446970019	NaN	3558.56728167536	223.093725507983	NaN	NaN	-75.2795453346256	1243.14218395771	NaN	122.423069085477	NaN	93.313481686198	NaN	-241.446773405509	NaN
1455.780578081	50.655239425998	2511.38392097709	-131.143114072772	3476.67453342539	NaN	51.8281320292158	41.272098600255	444.747154107202	NaN	117.510117809416	NaN	15.4684613294619	-264.852870839609	-216.764274107676	NaN	-190.960636836883	-32.6201354024707	3938.79421909323	-221.455844520548	4105.34496875017	NaN	-81.8816247376212	NaN	3366.42262872291	NaN	773.743529309814	NaN	2406.9964792907	-202.689562869062	NaN	NaN	390.79409435918	NaN	NaN	-174.540140391833	NaN	NaN	294.082743520176	NaN	NaN	-26.3313294557129	1941.05962620306	NaN	-196.247883306563	NaN	73.1912235140708	82.9007408769766	-248.436539132181	NaN
2463.37851010405	62.9686338021545	2167.58228084826	-131.88126324729	2126.4994712294	85.2707304523921	87.6183195734698	52.4044827573051	301.248929591535	NaN	99.356265178858	NaN	192.086035461425	-260.99866490656	-215.220677045546	NaN	-120.143317641902	10.1478785779075	4109.03848397948	-150.661976215911	4109.03848397948	NaN	-108.405372036514	NaN	3794.46154175507	NaN	716.185306742009	NaN	2238.00995448059	-211.69929336393	NaN	NaN	223.778488595973	NaN	NaN	-203.482731440158	NaN	NaN	NaN	NaN	NaN	NaN	NaN	NaN	NaN	NaN	NaN	NaN	NaN	NaN
1977.13689085879	101.144334749695	1736.32382009964	-28.072434925947	1683.46241432324	25.9636687565943	62.3793038470026	23.6142729443099	579.246382549572	NaN	121.114199154113	NaN	118.764803341828	-115.00007998047	-217.198797814842	NaN	-232.46987059469	-86.8073302330571	3695.71992754483	-185.481954349002	4112.73768422532	NaN	-70.3615595470663	NaN	2804.1242167829	NaN	1359.83314118107	NaN	3007.3469545455	-206.626516659562	NaN	NaN	237.409291862191	NaN	NaN	-180.783162724433	NaN	NaN	NaN	NaN	NaN	NaN	NaN	NaN	NaN	NaN	NaN	NaN	NaN	NaN
1486.61946970497	158.188482848602	3108.95111737026	-22.854324209699	1488.97067499144	45.3306290979727	92.3547348274015	28.8721920926727	546.137355116389	NaN	151.134866989188	NaN	57.0866555303299	-294.41853479715	-159.224230825043	NaN	-233.287197348893	-66.3516220094207	4116.44258262327	-167.453449327693	4116.44258262327	NaN	-83.9856616579565	NaN	2490.58412702827	NaN	816.525963060605	NaN	2465.89647152032	-122.780548884735	NaN	NaN	267.519528669524	NaN	NaN	335.704481977196	NaN	NaN	NaN	NaN	NaN	NaN	NaN	NaN	NaN	NaN	NaN	NaN	NaN	NaN
2717.75473250534	101.199216823105	3578.95915583241	-127.043485534069	1321.23881653645	170.613234550286	120.023357223696	80.0220588724392	641.216744565077	NaN	191.790392500952	NaN	-2.33355538014913	-270.57755608858	-317.637907090059	NaN	-232.929275287397	-5.86308170526006	3881.32191101691	-135.279046959328	4120.15319234942	NaN	-69.3945555572568	NaN	3833.08505124039	NaN	652.981832315447	NaN	1709.48671229865	-204.693064686509	NaN	NaN	209.438024126507	NaN	NaN	-187.045433060954	NaN	NaN	NaN	NaN	NaN	NaN	NaN	NaN	NaN	NaN	NaN	NaN	NaN	NaN
2836.95350550305	65.3155240662265	2201.14870092536	-54.7809390206707	624.58826883364	NaN	102.992845818979	24.1059533991539	467.991900298764	NaN	102.992845818979	NaN	-7.68428682973061	-264.361041270354	-277.312620622862	NaN	-266.715873879901	-92.4582607734227	2216.45511288741	-178.409651021888	2389.53530968912	NaN	-99.5227586020637	NaN	2367.16439989842	NaN	463.28223507967	NaN	2298.87425422156	NaN	NaN	NaN	416.18558288873	NaN	NaN	-192.53864667917	NaN	NaN	NaN	NaN	NaN	NaN	NaN	NaN	NaN	NaN	NaN	NaN	NaN	NaN
NaN	82.401064595004	2156.25347939671	-57.8196384512479	1014.45632602009	81.2227393593212	85.9360403020524	25.8414532822301	401.72720346504	NaN	176.667083449627	NaN	78.8660888879557	-314.694539830096	-209.823593854328	NaN	314.531136024513	-126.16250212085	2052.56085865663	-63.7112646296618	4127.59159869402	NaN	-42.5014103873716	NaN	4127.59159869402	NaN	600.864168295431	NaN	3611.48514546496	NaN	NaN	NaN	385.230650165481	NaN	NaN	-218.071870504107	NaN	NaN	NaN	NaN	NaN	NaN	NaN	NaN	NaN	NaN	NaN	NaN	NaN	NaN
2244.54250824879	61.7774663049447	2249.25945053284	-128.079460628042	415.548137608647	169.087903267068	87.7206488672162	46.4474038817843	470.972209446227	NaN	108.946889145438	NaN	46.4474038817843	-307.323267421918	-274.304671433572	NaN	-192.937417033721	44.0889327397596	2692.65202523348	-202.371301601819	3338.87311814824	NaN	-129.258696199054	NaN	4131.31942186853	NaN	952.100322419262	NaN	3493.35297795085	NaN	NaN	NaN	522.85857457077	NaN	NaN	-235.389897590165	NaN	NaN	NaN	NaN	NaN	NaN	NaN	NaN	NaN	NaN	NaN	NaN	NaN	NaN
1284.99724612609	75.3462492558998	2173.64817358292	-101.675847847055	733.868450478891	103.669784792373	89.5080170241361	65.9050707437422	284.232323837386	NaN	166.217592435416	NaN	-2.5434734694003	-244.473672843438	-264.536177181773	NaN	-193.727338340591	133.173467642865	1471.4605217412	-197.26778028265	3443.48668346812	NaN	102.489637478353	NaN	2251.53789630822	NaN	1395.34101998693	NaN	2171.28787895488	NaN	NaN	NaN	723.247124652714	NaN	NaN	-185.466307142453	NaN	NaN	NaN	NaN	NaN	NaN	NaN	NaN	NaN	NaN	NaN	NaN	NaN	NaN
828.279883193452	355.855696004457	2853.79858576627	-53.9722863819964	2159.33503059845	94.8413325825371	40.5125510558026	72.4011836910598	421.995082210916	NaN	83.0307279028122	NaN	-9.09198859904188	-248.847263597457	-276.011654360824	NaN	-239.398779853677	31.0640673120227	764.502617922938	-173.259393647218	3219.92733083774	NaN	-90.5851608891436	NaN	2142.80018404683	NaN	1272.35861915111	NaN	2227.83653774085	NaN	NaN	NaN	3099.45916310455	NaN	NaN	-181.526816923025	NaN	NaN	NaN	NaN	NaN	NaN	NaN	NaN	NaN	NaN	NaN	NaN	NaN	NaN
1529.19072667669	99.0009329370579	1913.33261342494	-32.1982960754209	801.094104409242	129.732283876918	64.7236568887526	48.1760063826742	-65.2935970875777	NaN	147.461909419145	NaN	63.5416818526042	-226.042202003768	-197.674801136205	NaN	-269.775278341261	26.900455732002	528.057871058948	-203.584676316947	3404.98510904429	NaN	-94.8429729912891	NaN	3488.90533661083	NaN	1227.19610494076	NaN	2920.37534422343	NaN	NaN	NaN	3426.26065969496	NaN	NaN	-194.12887602776	NaN	NaN	NaN	NaN	NaN	NaN	NaN	NaN	NaN	NaN	NaN	NaN	NaN	NaN
1413.81023254939	418.998883185723	3156.2087077131	-0.927429565884787	818.816048566126	161.128640425581	181.237787796784	139.836602032541	4.98702554329278	NaN	97.2525252464629	NaN	119.727454661338	-242.23719802033	-319.125114439638	NaN	-159.434826491844	-93.1929292690549	502.984145736044	-101.473166421903	2290.33247972951	NaN	21.54749984899	NaN	2687.78386306624	NaN	1668.72324775494	NaN	3515.8075783511	NaN	NaN	NaN	3819.81057096282	NaN	NaN	-238.688524954823	NaN	NaN	NaN	NaN	NaN	NaN	NaN	NaN	NaN	NaN	NaN	NaN	NaN	NaN
764.353167562726	55.2519189919996	2479.69158021545	108.523298266929	796.315995127684	178.367995538503	112.074723551924	90.7661718419525	75.3766622736396	NaN	103.788064553602	NaN	71.8252369886443	-200.450701527661	-167.304065534372	NaN	-311.728693790847	-70.2317744111674	763.169359134394	-233.597337520951	3516.70776343408	NaN	-21.6956288495651	NaN	2554.27151120035	NaN	2176.04471834836	NaN	4092.03865960332	NaN	NaN	NaN	3028.97869096139	NaN	NaN	-211.104977382647	NaN	NaN	NaN	NaN	NaN	NaN	NaN	NaN	NaN	NaN	NaN	NaN	NaN	NaN
677.818106208788	126.919930799104	3085.18389638616	171.939566639035	2682.37662834467	188.525748264273	141.136657906451	99.6712038433565	226.437020550531	NaN	83.0850222181187	NaN	75.9766586644454	-235.606610438236	-293.658246126568	NaN	-309.05970049286	-112.394975507898	2107.78390775607	-168.077156678339	4114.71188440984	NaN	-65.0058851500757	NaN	2183.60645232859	NaN	1864.32245604276	NaN	4153.80788395505	NaN	NaN	NaN	2823.35917215919	NaN	NaN	-198.880065410923	NaN	NaN	NaN	NaN	NaN	NaN	NaN	NaN	NaN	NaN	NaN	NaN	NaN	NaN
1293.05193960847	84.877119790037	2628.09104374541	505.781988323445	2279.51067374873	10.1813262193196	150.08773322479	87.2484148240281	467.841267779588	NaN	120.446545299902	NaN	83.6914722730415	-219.83429207781	-319.428683505433	NaN	-321.799978539424	-38.4302219774964	1365.37643814519	-231.690767247765	4157.57634066963	NaN	-69.2570574193798	NaN	2152.64638943021	NaN	2016.29692497573	NaN	3554.08175451891	NaN	NaN	NaN	3111.83523067958	NaN	NaN	-289.787495580546	NaN	NaN	NaN	NaN	NaN	NaN	NaN	NaN	NaN	NaN	NaN	NaN	NaN	NaN
996.770584470514	382.127735860631	1549.71183437825	878.113663889455	1765.66742983577	93.7914188486583	97.35112646609	54.6346350569089	58.1943426743407	NaN	78.3660191731207	NaN	309.747014306185	-26.0520709382109	-275.231604158434	NaN	-238.447958778306	-49.7834550544226	3559.76006902138	-207.59715942723	4161.35065636735	NaN	-18.9326557033474	NaN	1544.965557555	NaN	2065.86943890585	NaN	3670.11100516176	NaN	NaN	NaN	4161.35065636735	NaN	NaN	-181.492636899398	NaN	NaN	NaN	NaN	NaN	NaN	NaN	NaN	NaN	NaN	NaN	NaN	NaN	NaN
1636.95967685632	113.407019095639	1338.89910234508	1109.71308290017	3242.44930529939	140.71934265643	18.4076327972326	52.8449103304047	-178.71609377196	NaN	43.3449717005641	NaN	43.3449717005641	-124.091446650376	-311.715234589728	NaN	-293.902849658777	-106.279061719425	4165.13084472265	-216.715848291322	4165.13084472265	NaN	-116.966492677996	NaN	3072.63790229098	NaN	2035.95709930963	NaN	3351.69859954255	NaN	NaN	NaN	4165.13084472265	NaN	NaN	-236.903217879733	NaN	NaN	NaN	NaN	NaN	NaN	NaN	NaN	NaN	NaN	NaN	NaN	NaN	NaN
NaN	60.5597338211488	1449.81907718336	1157.46852246385	2556.23520093889	144.93733294751	640.507175703747	203.169760513591	-217.529818229114	NaN	160.386752505858	NaN	20.1535595916235	-225.848736452839	-246.051823567602	NaN	-278.139079573401	-8.3684457468649	3156.38572993625	-192.573063557936	4168.91691945259	NaN	-41.6441186417681	NaN	1352.36889227685	NaN	1499.13837808116	NaN	4168.91691945259	NaN	NaN	NaN	4168.91691945259	NaN	NaN	-133.152219102752	NaN	NaN	NaN	NaN	NaN	NaN	NaN	NaN	NaN	NaN	NaN	NaN	NaN	NaN
1160.10335320842	77.8013230430966	2068.76132139117	935.317546943313	3349.68361423519	144.404524899424	998.352720128766	NaN	-118.440253855011	NaN	128.943067325634	NaN	103.966866629511	-238.563885774459	-277.812201154081	NaN	-331.332631217201	-88.7066815977222	3172.47152358174	-79.1919384753897	4038.313147714	NaN	-4.26333638702122	NaN	2829.94077117777	NaN	1179.13283945308	NaN	3451.96710280026	NaN	NaN	NaN	4038.313147714	NaN	NaN	-180.286084150173	NaN	NaN	NaN	NaN	NaN	NaN	NaN	NaN	NaN	NaN	NaN	NaN	NaN	NaN
975.869850517049	259.327108447121	1475.78339149607	1088.94553240516	3584.94242629327	320.030895566002	1210.35310664292	NaN	-217.971296154276	NaN	52.220070041527	NaN	29.6049336639047	-212.019944475955	-271.533461259171	NaN	-272.723731594836	-54.9042601682629	3757.53162496459	-277.484812937493	4176.50678311844	NaN	-54.9042601682629	NaN	2614.87210272683	NaN	2206.01424242614	NaN	4176.50678311844	NaN	NaN	NaN	4176.50678311844	NaN	NaN	-314.383193343087	NaN	NaN	NaN	NaN	NaN	NaN	NaN	NaN	NaN	NaN	NaN	NaN	NaN	NaN
1258.29889193936	-15.0930834374024	1544.18670680411	1276.1668803684	2973.62578112788	49.2316749071673	1970.63603064403	NaN	46.849276449961	NaN	17.0692957348825	NaN	123.086027080562	-153.272193955367	-239.038538414793	NaN	-210.449756928318	-103.241826354035	4180.31059970286	-227.126546128762	3657.37413834608	NaN	-48.4466618382903	NaN	1315.47645491231	NaN	1683.55701655068	NaN	4180.31059970286	NaN	NaN	NaN	4180.31059970286	NaN	NaN	-225.935346900158	NaN	NaN	NaN	NaN	NaN	NaN	NaN	NaN	NaN	NaN	NaN	NaN	NaN	NaN
1684.2246444274	205.98397452777	881.921442135101	734.097375145138	2519.90747474969	91.5395355677992	1082.19921031505	NaN	-233.911837724619	NaN	107.037220010295	NaN	65.3126849728058	-207.684987129626	-288.749798059605	NaN	-384.120163859581	-169.536840809635	3790.71759903437	-162.384063374637	4184.12035795927	NaN	25.9724090803157	NaN	1474.40983966745	NaN	1671.1112191299	NaN	4184.12035795927	NaN	NaN	NaN	4184.12035795927	NaN	NaN	-185.034525252131	NaN	NaN	NaN	NaN	NaN	NaN	NaN	NaN	NaN	NaN	NaN	NaN	NaN	NaN
1453.43941004665	7.44902868998482	1013.19976423757	1008.42751875454	3998.23931386989	95.7355701259528	1422.41981440698	NaN	-253.83141150565	NaN	111.245367945785	NaN	30.117194734355	-224.004877236742	-293.202436740609	NaN	-221.618754495229	-156.000379103632	4187.93607182014	-303.939989077416	4187.93607182014	NaN	-16.4121987251416	NaN	1400.94470973337	NaN	1882.34497283355	NaN	4187.93607182014	NaN	NaN	NaN	4187.93607182014	NaN	NaN	-283.657945774558	NaN	NaN	NaN	NaN	NaN	NaN	NaN	NaN	NaN	NaN	NaN	NaN	NaN	NaN
727.979342955447	78.4462659838789	825.886902351897	810.364972203679	4191.75775526155	45.0144164338717	1162.59338710554	74.864282103521	-288.110084439414	NaN	97.5501800124544	NaN	166.801868366041	-144.830729225098	-265.424186530481	NaN	-282.140111305484	-25.4312665465006	3293.8737959185	-205.724455191182	4191.75775526155	NaN	93.9681961320965	NaN	1557.8056085717	NaN	1659.8921491619	NaN	4191.75775526155	NaN	NaN	NaN	NaN	NaN	NaN	-196.172498176894	NaN	NaN	NaN	NaN	NaN	NaN	NaN	NaN	NaN	NaN	NaN	NaN	NaN	NaN
1220.21135571272	-73.8971238525866	1273.98317619328	448.286999480784	4107.16065084642	-21.3202327160458	852.173117756939	4195.58542230333	NaN	NaN	69.4943974288883	NaN	44.4008812046302	-60.7529010684514	-308.103275278996	NaN	-235.212585294246	-33.2695261561687	3472.65316917589	-82.2616292606726	4195.58542230333	NaN	30.0617290764827	NaN	1054.11617689502	NaN	1663.53014234128	NaN	4154.95782460691	NaN	NaN	NaN	NaN	NaN	NaN	-73.8971238525866	NaN	NaN	NaN	NaN	NaN	NaN	NaN	NaN	NaN	NaN	NaN	NaN	NaN	NaN
121.517643793714	115.538316164366	330.794110820904	1108.10670263618	4199.41908700925	74.8788882847973	432.442680519825	NaN	NaN	NaN	54.5491743450131	NaN	120.321778267844	-183.428065303049	-244.417207122402	NaN	-227.675089760226	-141.572771897611	2680.66986915478	-206.149510294573	2533.57840947282	NaN	-30.3572779917327	NaN	1032.76717450639	NaN	1658.80277729916	NaN	4199.41908700925	NaN	NaN	NaN	NaN	NaN	NaN	-308.993945519363	NaN	NaN	NaN	NaN	NaN	NaN	NaN	NaN	NaN	NaN	NaN	NaN	NaN	NaN
396.227861257144	44.3677275709963	177.212880085154	913.246833204137	4203.2587634872	56.3357593290285	265.776315094593	4203.2587634872	NaN	NaN	136.521572107845	NaN	64.7133815596511	-185.418482183223	-217.73216792991	NaN	-317.066831521577	-178.237663128403	4203.2587634872	-206.960939347681	2722.81323501861	NaN	22.8252704065383	NaN	1280.66540817573	NaN	2480.46059191846	NaN	4203.2587634872	NaN	NaN	NaN	NaN	NaN	NaN	-301.508390236135	NaN	NaN	NaN	NaN	NaN	NaN	NaN	NaN	NaN	NaN	NaN	NaN	NaN	NaN
236.588750442776	96.4529016623091	223.413585172817	1128.90676190814	4207.10446588933	176.701635579329	-0.56422441647552	NaN	NaN	NaN	104.837097743192	NaN	41.3567559879376	-255.683333734761	-234.12397238392	NaN	-278.440437382871	-77.2197314416881	4207.10446588933	-199.389445763121	4207.10446588933	NaN	-56.858112388116	NaN	2221.24773701742	NaN	2203.88047370702	NaN	4207.10446588933	NaN	NaN	NaN	NaN	NaN	NaN	-220.948807113962	NaN	NaN	NaN	NaN	NaN	NaN	NaN	NaN	NaN	NaN	NaN	NaN	NaN	NaN
322.428901140329	-29.9838696173625	774.332352077913	890.604592770076	4210.95620841227	37.1423724317216	204.957977554432	4210.95620841227	NaN	NaN	141.427784186549	NaN	179.785636786025	-159.441622140596	-276.912545726493	NaN	-254.137570745554	-135.467964265923	4210.95620841227	-284.104643088895	2948.74312131074	NaN	65.9107618813291	NaN	2456.08445198622	NaN	1933.45871031835	NaN	4210.95620841227	NaN	NaN	NaN	NaN	NaN	NaN	-267.323082576624	NaN	NaN	NaN	NaN	NaN	NaN	NaN	NaN	NaN	NaN	NaN	NaN	NaN	NaN
17.3262399033177	209.266234891323	235.657984202174	768.291470293889	4214.81400529726	4.1303652478923	74.9082383997193	4214.81400529726	NaN	NaN	215.264359734698	NaN	31.7217395274181	-155.419755585887	-276.581877422066	NaN	-222.598753831689	-35.4572587183838	4214.81400529726	-230.996128612414	2957.60703812583	NaN	-69.0467578412847	NaN	1881.54344122432	NaN	1706.39819579776	NaN	4214.81400529726	NaN	NaN	NaN	NaN	NaN	NaN	-287.378502140141	NaN	NaN	NaN	NaN	NaN	NaN	NaN	NaN	NaN	NaN	NaN	NaN	NaN	NaN
NaN	38.2982647546237	363.652335187284	825.871217536266	4218.67787083035	-33.7358467802826	85.1204372523128	4218.67787083035	NaN	NaN	196.773310131418	NaN	131.942609750002	-168.199521645441	-317.070018817581	NaN	-218.623399719875	-67.3517654965722	4218.67787083035	NaN	2711.96437122523	NaN	55.1062241127685	NaN	2307.37277810417	NaN	1479.58077971554	NaN	4218.67787083035	NaN	NaN	NaN	NaN	NaN	NaN	-181.405775426841	NaN	NaN	NaN	NaN	NaN	NaN	NaN	NaN	NaN	NaN	NaN	NaN	NaN	NaN
NaN	47.2881707041682	440.183107424963	499.057272254684	4222.54781934258	14.8473043694236	196.275853130402	4222.54781934258	NaN	NaN	22.0563857771446	NaN	2.83216868988863	-116.117674537508	-261.500816259882	NaN	-320.374981089603	-42.8253468923444	4222.54781934258	-272.314438371463	2939.33132876824	NaN	19.6533586412376	NaN	2242.45345935521	NaN	1363.54628439723	NaN	4222.54781934258	NaN	NaN	NaN	NaN	NaN	NaN	-299.949250434394	NaN	NaN	NaN	NaN	NaN	NaN	NaN	NaN	NaN	NaN	NaN	NaN	NaN	NaN
NaN	-83.1931306842472	313.618702085047	1148.12601099987	4226.42386521015	-19.4627454212999	95.9734241115856	3652.85039784362	NaN	NaN	193.372692154958	NaN	20.2184378556295	-118.064473563973	-311.660549551416	NaN	-166.162877536009	-23.0701257192026	2925.36203776658	-297.231028359806	3060.03756888828	NaN	-21.8676656199017	NaN	3731.01030429818	NaN	1206.44532581596	NaN	4226.42386521015	NaN	NaN	NaN	NaN	NaN	NaN	-261.157225380779	NaN	NaN	NaN	NaN	NaN	NaN	NaN	NaN	NaN	NaN	NaN	NaN	NaN	NaN
NaN	NaN	171.210423484181	305.992133276497	4230.30602285457	23.1912243372617	47.2593868001754	4230.30602285457	NaN	NaN	97.802527972294	NaN	6.34351061322214	-33.3689574505854	-354.678926330483	NaN	-158.523402257736	-62.2507524060818	3342.19082797306	-227.11766527704	3237.49432125938	NaN	-0.876938125651953	NaN	2569.60281291353	NaN	1753.69210542075	NaN	4230.30602285457	NaN	NaN	NaN	NaN	NaN	NaN	-221.100624661312	NaN	NaN	NaN	NaN	NaN	NaN	NaN	NaN	NaN	NaN	NaN	NaN	NaN	NaN
NaN	12.9207679552304	227.296428412921	129.743459328242	4234.1943067429	-13.5751001912257	149.013181616573	4234.1943067429	NaN	NaN	254.996654202398	NaN	177.917765049071	28.5774173145	-371.269320168384	NaN	-227.950760648916	-115.945499847988	2186.78631360765	-272.511993440683	3676.5767180243	NaN	-41.2753259807026	NaN	2002.51959422548	NaN	2154.87083606761	NaN	4234.1943067429	NaN	NaN	NaN	NaN	NaN	NaN	-296.599146301098	NaN	NaN	NaN	NaN	NaN	NaN	NaN	NaN	NaN	NaN	NaN	NaN	NaN	NaN
NaN	-33.5251684060008	120.754340390167	293.113479123385	4238.08873138788	-80.532206242333	62.8995245916038	4238.08873138788	NaN	NaN	101.469401790646	NaN	117.138414402756	-68.4791196176325	-268.560357587662	NaN	-255.301962300491	35.1774253547925	2778.45994113664	-239.632949688381	1762.38473867438	NaN	13.4818694303314	NaN	2575.96808584167	NaN	1547.83979675471	NaN	4238.08873138788	NaN	NaN	NaN	NaN	NaN	NaN	-274.586900900012	NaN	NaN	NaN	NaN	NaN	NaN	NaN	NaN	NaN	NaN	NaN	NaN	NaN	NaN
NaN	NaN	118.988580851084	221.520781580238	4241.98931134813	146.732588107208	167.239028253039	4241.98931134813	NaN	NaN	14.0438577518323	NaN	49.0254321182496	-45.0629403155624	-332.153102357194	NaN	-217.558289777551	22.4876860471744	3317.99324360069	NaN	4033.30612633467	NaN	-36.6191120202203	NaN	3659.36515896952	NaN	1670.84359541646	NaN	4241.98931134813	NaN	NaN	NaN	NaN	NaN	NaN	-247.714819403773	NaN	NaN	NaN	NaN	NaN	NaN	NaN	NaN	NaN	NaN	NaN	NaN	NaN	NaN
NaN	212.590030173025	126.877749956047	154.64369988549	4245.89606122832	74.9674957401298	8.57065895232941	3243.9074333397	NaN	NaN	54.4448370966279	NaN	42.3726849533914	-131.466305909213	-313.755803272084	NaN	-259.43111862752	-74.727190836002	2101.88184058953	NaN	2409.72172024206	NaN	-38.5107344062927	NaN	2051.17880158793	NaN	2333.66716173967	NaN	4055.15605736518	NaN	NaN	NaN	NaN	NaN	NaN	-172.511623196217	NaN	NaN	NaN	NaN	NaN	NaN	NaN	NaN	NaN	NaN	NaN	NaN	NaN	NaN
NaN	NaN	102.158797636347	230.224897546793	4249.80899567937	-2.95205795052795	62.289162758567	NaN	NaN	NaN	115.448675928941	NaN	79.2035533127769	-13.8255947353771	-282.03950209499	NaN	-202.300232339429	111.824163667324	996.205155501723	NaN	3139.50007287088	NaN	11.5459910959376	NaN	2593.40689212068	NaN	2023.75438166997	NaN	4249.80899567937	NaN	NaN	NaN	NaN	NaN	NaN	-193.843037062324	NaN	NaN	NaN	NaN	NaN	NaN	NaN	NaN	NaN	NaN	NaN	NaN	NaN	NaN
NaN	NaN	216.450380879265	185.013057889896	4189.64435561259	291.416304930837	19.3625482920669	3449.65813755513	NaN	NaN	111.256261645607	NaN	38.7085932086016	70.1459161979706	-310.729343096307	NaN	14.5260370629332	7.27127021923264	503.013671205436	NaN	3668.51027067343	NaN	73.7732996198208	NaN	1663.77636619752	NaN	1747.81074880372	NaN	3956.28268880689	NaN	NaN	NaN	NaN	NaN	NaN	141.484456827692	NaN	NaN	NaN	NaN	NaN	NaN	NaN	NaN	NaN	NaN	NaN	NaN	NaN	NaN
NaN	NaN	692.739007076536	203.864110300705	4257.65347712999	39.2923628712176	171.191778090439	4257.65347712999	NaN	NaN	154.250568796227	NaN	223.225492351233	47.7629675183235	-287.430959231441	NaN	-191.83413535696	2.98977152647768	1670.4888006282	NaN	2137.58214259718	NaN	17.5108080643736	NaN	1476.87498012292	NaN	2264.64121230377	NaN	4257.65347712999	NaN	NaN	NaN	NaN	NaN	NaN	-196.674480869592	NaN	NaN	NaN	NaN	NaN	NaN	NaN	NaN	NaN	NaN	NaN	NaN	NaN	NaN
NaN	NaN	88.3189176729306	128.283451186487	2815.59556835559	98.0072894337926	15.6561294664653	4072.66180432744	NaN	NaN	51.9875235696979	NaN	190.046821161982	61.67589533056	-307.693278052305	NaN	-124.825261066034	-26.7304969873061	1311.47585248176	NaN	3043.27230473585	NaN	191.25786763209	NaN	2600.02929667641	NaN	2500.72348612758	NaN	4251.89668190339	NaN	NaN	NaN	NaN	NaN	NaN	-209.598513973577	NaN	NaN	NaN	NaN	NaN	NaN	NaN	NaN	NaN	NaN	NaN	NaN	NaN	NaN
NaN	NaN	142.271362694954	416.185190301826	3002.61044743928	40.4626834074445	-24.9857532773833	4265.52287383911	NaN	NaN	85.3069826174191	NaN	84.0949745306631	-95.2822223092354	-260.115322108061	NaN	-189.818853076209	18.6465378458353	1460.93616108556	NaN	2157.8408109703	NaN	50.1587481014931	NaN	1297.31506937349	NaN	1848.17274480412	NaN	3061.99884369033	NaN	NaN	NaN	NaN	NaN	NaN	-237.087168459696	NaN	NaN	NaN	NaN	NaN	NaN	NaN	NaN	NaN	NaN	NaN	NaN	NaN	NaN
NaN	NaN	66.5216345678332	275.152686426741	2166.17483670602	153.855563252957	118.67939753256	3763.65794890475	NaN	NaN	163.55933310686	NaN	-5.043668104699	-71.7570858502799	-286.452993867877	NaN	-270.684367855285	-31.7290352029314	1298.90040601347	NaN	2752.0399416354	NaN	11.9379291396307	NaN	1400.78998947945	NaN	2281.40710372112	NaN	3597.48089015667	NaN	NaN	NaN	NaN	NaN	NaN	-210.035806268393	NaN	NaN	NaN	NaN	NaN	NaN	NaN	NaN	NaN	NaN	NaN	NaN	NaN	NaN
NaN	NaN	30.7113037926979	104.761394223367	1753.28635823729	NaN	31.9252397013973	4273.41730469745	NaN	NaN	73.1990605971803	NaN	116.900753310362	-84.6126075337547	-269.130865656079	NaN	-299.479263373566	-27.5576198248782	2753.56954700568	NaN	2073.76543813396	NaN	122.97043285386	NaN	2544.77257070936	NaN	2369.96579985663	NaN	3923.803762992	NaN	NaN	NaN	NaN	NaN	NaN	-178.085672503616	NaN	NaN	NaN	NaN	NaN	NaN	NaN	NaN	NaN	NaN	NaN	NaN	NaN	NaN
NaN	NaN	16.7122058968876	264.552238641911	461.36638229237	NaN	-3.94113016519765	3159.66399369774	NaN	NaN	117.549081964716	NaN	53.1592695358616	-81.6948659283421	-220.193707756443	NaN	-278.509009578802	51.9443674145624	1732.15400117126	NaN	3508.3409025106	NaN	71.3828013553486	NaN	2456.23566546555	NaN	2318.34427469809	NaN	4277.37394529295	NaN	NaN	NaN	NaN	NaN	NaN	-152.159188963692	NaN	NaN	NaN	NaN	NaN	NaN	NaN	NaN	NaN	NaN	NaN	NaN	NaN	NaN
NaN	NaN	109.687354382081	175.344327535229	631.295529987648	NaN	80.5064774251258	2778.52172607024	NaN	NaN	56.1890799609968	NaN	-8.25202331894508	-134.702490132416	-257.505347326267	NaN	-238.051429354964	-131.054880512797	2985.21960451534	NaN	1858.10823205296	NaN	121.846053114145	NaN	2864.8484870679	NaN	2461.17968916336	NaN	4281.33688935341	NaN	NaN	NaN	NaN	NaN	NaN	-206.438812651596	NaN	NaN	NaN	NaN	NaN	NaN	NaN	NaN	NaN	NaN	NaN	NaN	NaN	NaN
NaN	NaN	244.183274684623	219.846491322565	393.854492361276	NaN	-22.304503129907	1925.8550050028	NaN	NaN	161.438211253627	NaN	-11.3529506169811	-163.45784662984	-143.988419940194	NaN	-206.047217513441	-41.773929819553	2458.83056063185	NaN	2444.22849061462	NaN	12.9838327450764	NaN	2239.79951037334	NaN	2424.75906392497	NaN	2567.12924659301	NaN	NaN	NaN	NaN	NaN	NaN	-202.396700009132	NaN	NaN	NaN	NaN	NaN	NaN	NaN	NaN	NaN	NaN	NaN	NaN	NaN	NaN
NaN	NaN	252.241566124627	157.252385369464	433.695257567181	NaN	81.7481647692061	2022.93732020164	NaN	NaN	124.371515108061	NaN	100.01531491443	-83.8739965474882	-183.734417341377	NaN	-255.58520791259	-86.3096165668514	3262.66791005748	NaN	1909.68098930125	NaN	156.034575359782	NaN	3086.08545865365	NaN	2199.51977160547	NaN	4210.12409758975	NaN	NaN	NaN	NaN	NaN	NaN	-217.833097612462	NaN	NaN	NaN	NaN	NaN	NaN	NaN	NaN	NaN	NaN	NaN	NaN	NaN	NaN
NaN	NaN	120.152750078483	118.933967676835	540.632678646877	NaN	65.3075420043447	2841.69385295739	NaN	NaN	53.1197179878695	NaN	145.747180513081	-158.948419898799	-215.012410374585	NaN	-222.32510478447	-59.0082629637023	3726.52987655349	NaN	2004.39034302555	NaN	23.868940348329	NaN	1752.10238588451	NaN	2254.85012656411	NaN	4293.26369331959	NaN	NaN	NaN	NaN	NaN	NaN	-161.385984702094	NaN	NaN	NaN	NaN	NaN	NaN	NaN	NaN	NaN	NaN	NaN	NaN	NaN	NaN
NaN	NaN	125.685293282319	251.320197097223	1794.31197695988	NaN	20.7862473786132	1838.22320547771	NaN	NaN	31.7640545080708	NaN	126.905049630037	-29.2237628778048	-235.362585642065	NaN	-113.386950870313	-43.860839050415	3754.46042774192	NaN	2421.26673968668	NaN	108.608704414274	NaN	1189.31282849199	NaN	2273.67622161286	NaN	4297.25200247622	NaN	NaN	NaN	NaN	NaN	NaN	-190.231600776517	NaN	NaN	NaN	NaN	NaN	NaN	NaN	NaN	NaN	NaN	NaN	NaN	NaN	NaN
NaN	NaN	64.0864339840382	136.109613229633	1859.78298771744	NaN	28.6852102870508	3082.95630304093	NaN	NaN	43.3339925064938	NaN	193.484010255786	17.6986236224684	-297.250194095558	NaN	-6.71601340993671	-75.0769971006711	2582.45624387663	NaN	1868.32811067878	NaN	132.447417674773	NaN	841.692623466142	NaN	2388.35987946901	NaN	3792.2015088323	NaN	NaN	NaN	NaN	NaN	NaN	-183.722131894874	NaN	NaN	NaN	NaN	NaN	NaN	NaN	NaN	NaN	NaN	NaN	NaN	NaN	NaN
NaN	NaN	255.282713908179	153.880873789179	1522.19486093713	NaN	-30.5971726923753	3445.16469644684	NaN	NaN	14.606057240191	NaN	24.3797285769621	57.3658693385645	-265.165284774882	NaN	-257.835031272303	65.9178317582392	3457.38178561781	NaN	1110.47895587565	NaN	124.559859778866	NaN	690.211088394493	NaN	2286.37378858092	NaN	3876.42794418187	NaN	NaN	NaN	NaN	NaN	NaN	-254.169904521014	NaN	NaN	NaN	NaN	NaN	NaN	NaN	NaN	NaN	NaN	NaN	NaN	NaN	NaN
NaN	NaN	120.32772811711	161.899104745659	2322.38800188235	NaN	NaN	2360.2913158672	NaN	NaN	152.117604362471	NaN	331.852673903554	-66.7434667113645	-237.919723417158	NaN	-223.247472842375	4.17241106674986	3721.14255667826	NaN	1495.85121950295	NaN	114.214290377617	NaN	506.696993253043	NaN	2275.31453128826	NaN	4309.25526721745	NaN	NaN	NaN	NaN	NaN	NaN	-226.915535486071	NaN	NaN	NaN	NaN	NaN	NaN	NaN	NaN	NaN	NaN	NaN	NaN	NaN	NaN
NaN	NaN	183.39053698275	174.82486274821	3166.69250609799	NaN	15.7480555353384	1221.06078710979	NaN	NaN	160.140849774714	NaN	96.5101268895657	53.6817557168694	-287.721545916909	NaN	-225.314490779552	-87.0400352791326	3380.83436196147	NaN	1387.47960080941	NaN	101.404797880731	NaN	572.51688078039	NaN	2061.10869596853	NaN	3924.14284198082	NaN	NaN	NaN	NaN	NaN	NaN	-146.999754920907	NaN	NaN	NaN	NaN	NaN	NaN	NaN	NaN	NaN	NaN	NaN	NaN	NaN	NaN
[truncated: 190 more columns]
