# Supplementary material for: Notch-dependent and -independent transcription are modulated by tissue movements at gastrulation
Source: eLife. 2022 May 18;11:e73656. doi: 10.7554/eLife.73656 (PMC9183233; doi:10.7554/eLife.73656)
Supplement: Source data 1. [file elife-73656-data1.zip › numerical data/3S1AB_m5m8peve NRi_MSE_sorted-Gast_normF-Y.txt]

NaN	NaN	NaN	NaN	NaN	NaN	NaN	NaN	NaN	NaN	NaN	NaN	NaN	NaN	NaN	NaN	NaN	NaN	NaN	NaN	NaN	NaN	NaN	NaN	NaN	NaN	NaN	NaN	NaN	NaN	NaN	NaN	NaN	NaN	NaN	NaN	NaN	NaN	NaN	NaN	NaN	NaN	NaN	NaN	NaN	NaN	NaN	NaN	NaN	NaN
NaN	NaN	NaN	NaN	NaN	NaN	NaN	NaN	NaN	NaN	NaN	NaN	NaN	NaN	NaN	NaN	NaN	NaN	NaN	NaN	NaN	NaN	NaN	NaN	NaN	NaN	NaN	NaN	NaN	NaN	NaN	NaN	NaN	NaN	NaN	NaN	NaN	NaN	NaN	NaN	NaN	NaN	NaN	NaN	NaN	NaN	NaN	NaN	NaN	NaN
NaN	NaN	NaN	NaN	NaN	NaN	NaN	NaN	NaN	NaN	NaN	NaN	NaN	NaN	NaN	NaN	NaN	NaN	NaN	NaN	NaN	NaN	NaN	NaN	NaN	NaN	NaN	NaN	NaN	NaN	NaN	NaN	NaN	NaN	NaN	NaN	NaN	NaN	NaN	NaN	NaN	NaN	NaN	NaN	NaN	NaN	NaN	NaN	NaN	NaN
NaN	NaN	NaN	NaN	NaN	NaN	NaN	NaN	NaN	NaN	NaN	NaN	NaN	NaN	NaN	NaN	NaN	NaN	NaN	NaN	NaN	NaN	NaN	NaN	NaN	NaN	NaN	NaN	NaN	NaN	NaN	NaN	NaN	NaN	NaN	NaN	NaN	NaN	NaN	NaN	NaN	NaN	NaN	NaN	NaN	NaN	NaN	NaN	NaN	NaN
NaN	NaN	NaN	NaN	NaN	NaN	NaN	NaN	NaN	NaN	NaN	NaN	NaN	NaN	NaN	NaN	NaN	NaN	NaN	NaN	NaN	NaN	NaN	NaN	NaN	NaN	NaN	NaN	NaN	NaN	NaN	NaN	NaN	NaN	NaN	NaN	NaN	NaN	NaN	NaN	NaN	NaN	NaN	NaN	NaN	NaN	NaN	NaN	NaN	NaN
NaN	NaN	NaN	NaN	NaN	NaN	NaN	NaN	NaN	NaN	NaN	NaN	NaN	NaN	NaN	NaN	NaN	NaN	NaN	NaN	NaN	NaN	NaN	NaN	NaN	NaN	NaN	NaN	NaN	NaN	NaN	NaN	NaN	NaN	NaN	NaN	NaN	NaN	NaN	NaN	NaN	NaN	NaN	NaN	NaN	NaN	NaN	NaN	NaN	NaN
NaN	NaN	NaN	NaN	NaN	NaN	NaN	NaN	NaN	NaN	NaN	NaN	NaN	NaN	NaN	NaN	NaN	NaN	NaN	NaN	NaN	NaN	NaN	NaN	NaN	NaN	NaN	NaN	NaN	NaN	NaN	NaN	NaN	NaN	NaN	NaN	NaN	NaN	NaN	NaN	NaN	NaN	NaN	NaN	NaN	NaN	NaN	NaN	NaN	NaN
NaN	NaN	NaN	NaN	NaN	NaN	NaN	NaN	NaN	NaN	NaN	NaN	NaN	NaN	NaN	NaN	NaN	NaN	NaN	NaN	NaN	NaN	NaN	NaN	NaN	NaN	NaN	NaN	NaN	NaN	NaN	NaN	NaN	NaN	NaN	NaN	NaN	NaN	NaN	NaN	NaN	NaN	NaN	NaN	NaN	NaN	NaN	NaN	NaN	NaN
NaN	NaN	NaN	NaN	NaN	NaN	NaN	NaN	NaN	NaN	NaN	NaN	NaN	NaN	NaN	NaN	NaN	NaN	NaN	NaN	NaN	NaN	NaN	NaN	NaN	NaN	NaN	NaN	NaN	NaN	NaN	NaN	NaN	NaN	NaN	NaN	NaN	NaN	NaN	NaN	NaN	NaN	NaN	NaN	NaN	NaN	NaN	NaN	NaN	NaN
NaN	NaN	NaN	NaN	NaN	NaN	NaN	NaN	NaN	NaN	NaN	NaN	NaN	NaN	NaN	NaN	NaN	NaN	NaN	NaN	NaN	NaN	NaN	NaN	NaN	NaN	NaN	NaN	NaN	NaN	NaN	NaN	NaN	NaN	NaN	NaN	NaN	NaN	NaN	NaN	NaN	NaN	NaN	NaN	NaN	NaN	NaN	NaN	NaN	NaN
NaN	NaN	NaN	NaN	NaN	NaN	NaN	NaN	NaN	NaN	NaN	NaN	NaN	NaN	NaN	NaN	NaN	NaN	NaN	NaN	NaN	NaN	NaN	NaN	NaN	NaN	NaN	NaN	NaN	NaN	NaN	NaN	NaN	NaN	NaN	NaN	NaN	NaN	NaN	NaN	NaN	NaN	NaN	NaN	NaN	NaN	NaN	NaN	NaN	NaN
NaN	NaN	NaN	NaN	NaN	NaN	NaN	NaN	NaN	NaN	NaN	NaN	NaN	NaN	NaN	NaN	NaN	NaN	NaN	NaN	NaN	NaN	NaN	NaN	NaN	NaN	NaN	NaN	NaN	NaN	NaN	NaN	NaN	NaN	NaN	NaN	NaN	NaN	NaN	NaN	NaN	NaN	NaN	NaN	NaN	NaN	NaN	NaN	NaN	NaN
NaN	NaN	NaN	NaN	NaN	NaN	NaN	NaN	NaN	NaN	NaN	NaN	NaN	NaN	NaN	NaN	NaN	NaN	NaN	NaN	NaN	NaN	NaN	NaN	NaN	NaN	NaN	NaN	NaN	NaN	NaN	NaN	NaN	NaN	NaN	NaN	NaN	NaN	NaN	NaN	NaN	NaN	NaN	NaN	NaN	NaN	NaN	NaN	NaN	NaN
NaN	NaN	NaN	NaN	NaN	NaN	NaN	NaN	NaN	NaN	NaN	NaN	NaN	NaN	NaN	NaN	NaN	NaN	NaN	NaN	NaN	NaN	NaN	NaN	NaN	NaN	NaN	NaN	NaN	NaN	NaN	NaN	NaN	NaN	NaN	NaN	NaN	NaN	NaN	NaN	NaN	NaN	NaN	NaN	NaN	NaN	NaN	NaN	NaN	NaN
NaN	NaN	NaN	NaN	NaN	NaN	NaN	NaN	NaN	NaN	NaN	NaN	NaN	NaN	NaN	NaN	NaN	NaN	NaN	NaN	NaN	NaN	NaN	NaN	NaN	NaN	NaN	NaN	NaN	NaN	NaN	NaN	NaN	NaN	NaN	NaN	NaN	NaN	NaN	NaN	NaN	NaN	NaN	NaN	NaN	NaN	NaN	NaN	NaN	NaN
NaN	NaN	NaN	NaN	NaN	NaN	NaN	NaN	NaN	NaN	NaN	NaN	NaN	NaN	NaN	NaN	NaN	NaN	NaN	NaN	NaN	NaN	NaN	NaN	NaN	NaN	NaN	NaN	NaN	NaN	NaN	NaN	NaN	NaN	NaN	NaN	NaN	NaN	NaN	NaN	NaN	NaN	NaN	NaN	NaN	NaN	NaN	NaN	NaN	NaN
NaN	NaN	NaN	NaN	NaN	NaN	NaN	NaN	NaN	NaN	NaN	NaN	NaN	NaN	NaN	NaN	NaN	NaN	NaN	NaN	NaN	NaN	NaN	NaN	NaN	NaN	NaN	NaN	NaN	NaN	NaN	NaN	NaN	NaN	NaN	NaN	NaN	NaN	NaN	NaN	NaN	NaN	NaN	NaN	NaN	NaN	NaN	NaN	NaN	NaN
NaN	NaN	NaN	NaN	NaN	NaN	NaN	NaN	NaN	NaN	NaN	NaN	NaN	NaN	NaN	NaN	NaN	NaN	NaN	NaN	NaN	NaN	NaN	NaN	NaN	NaN	NaN	NaN	NaN	NaN	NaN	NaN	NaN	NaN	NaN	NaN	NaN	NaN	NaN	NaN	NaN	NaN	NaN	NaN	NaN	NaN	NaN	NaN	NaN	NaN
NaN	NaN	NaN	NaN	NaN	NaN	NaN	NaN	NaN	NaN	NaN	NaN	NaN	NaN	NaN	NaN	NaN	NaN	NaN	NaN	NaN	NaN	NaN	NaN	NaN	NaN	NaN	NaN	NaN	NaN	NaN	NaN	NaN	NaN	NaN	NaN	NaN	NaN	NaN	NaN	NaN	NaN	NaN	NaN	NaN	NaN	NaN	NaN	NaN	NaN
NaN	NaN	NaN	NaN	NaN	NaN	NaN	NaN	NaN	NaN	NaN	NaN	NaN	NaN	NaN	NaN	NaN	NaN	NaN	NaN	NaN	NaN	NaN	NaN	NaN	NaN	NaN	NaN	NaN	NaN	NaN	NaN	NaN	NaN	NaN	NaN	NaN	NaN	NaN	NaN	NaN	NaN	NaN	NaN	NaN	NaN	NaN	NaN	NaN	NaN
NaN	NaN	NaN	NaN	NaN	NaN	NaN	NaN	NaN	NaN	NaN	NaN	NaN	NaN	NaN	NaN	NaN	NaN	NaN	NaN	NaN	NaN	NaN	NaN	NaN	NaN	NaN	NaN	NaN	NaN	NaN	NaN	NaN	NaN	NaN	NaN	NaN	NaN	NaN	NaN	NaN	NaN	NaN	NaN	NaN	NaN	NaN	NaN	NaN	NaN
NaN	NaN	NaN	NaN	NaN	NaN	NaN	NaN	NaN	NaN	NaN	NaN	NaN	NaN	NaN	NaN	NaN	NaN	NaN	NaN	NaN	NaN	NaN	NaN	NaN	NaN	NaN	NaN	NaN	NaN	NaN	NaN	NaN	NaN	NaN	NaN	NaN	NaN	NaN	NaN	NaN	NaN	NaN	NaN	NaN	NaN	NaN	NaN	NaN	NaN
NaN	NaN	NaN	NaN	NaN	NaN	NaN	NaN	NaN	NaN	NaN	NaN	NaN	NaN	NaN	NaN	NaN	NaN	NaN	NaN	NaN	NaN	NaN	NaN	NaN	NaN	NaN	NaN	NaN	NaN	NaN	NaN	NaN	NaN	NaN	NaN	NaN	NaN	NaN	NaN	NaN	NaN	NaN	NaN	NaN	NaN	NaN	NaN	NaN	NaN
NaN	NaN	NaN	NaN	NaN	NaN	NaN	NaN	NaN	NaN	NaN	NaN	NaN	NaN	NaN	NaN	NaN	NaN	NaN	NaN	NaN	NaN	NaN	NaN	NaN	NaN	NaN	NaN	NaN	NaN	NaN	NaN	NaN	NaN	NaN	NaN	NaN	NaN	NaN	NaN	NaN	NaN	NaN	NaN	NaN	NaN	NaN	NaN	NaN	NaN
NaN	NaN	NaN	NaN	NaN	NaN	NaN	NaN	NaN	NaN	NaN	NaN	NaN	NaN	NaN	NaN	NaN	NaN	NaN	NaN	NaN	NaN	NaN	NaN	NaN	NaN	NaN	NaN	NaN	NaN	NaN	NaN	NaN	NaN	NaN	NaN	NaN	NaN	NaN	NaN	NaN	NaN	NaN	NaN	NaN	NaN	NaN	NaN	NaN	NaN
NaN	NaN	NaN	NaN	NaN	NaN	NaN	NaN	NaN	NaN	NaN	NaN	NaN	NaN	NaN	NaN	NaN	NaN	NaN	NaN	NaN	NaN	NaN	NaN	NaN	NaN	NaN	NaN	NaN	NaN	NaN	NaN	NaN	NaN	NaN	NaN	NaN	NaN	NaN	NaN	NaN	NaN	NaN	NaN	NaN	NaN	NaN	NaN	NaN	NaN
NaN	NaN	NaN	NaN	NaN	NaN	NaN	NaN	NaN	NaN	NaN	NaN	NaN	NaN	NaN	NaN	NaN	NaN	NaN	NaN	NaN	NaN	NaN	NaN	NaN	NaN	NaN	NaN	NaN	NaN	NaN	NaN	NaN	NaN	NaN	NaN	NaN	NaN	NaN	NaN	NaN	NaN	NaN	NaN	NaN	NaN	NaN	NaN	NaN	NaN
NaN	NaN	NaN	NaN	NaN	NaN	NaN	NaN	NaN	NaN	NaN	NaN	NaN	NaN	NaN	NaN	NaN	NaN	NaN	NaN	NaN	NaN	NaN	NaN	NaN	NaN	NaN	NaN	NaN	NaN	NaN	NaN	NaN	NaN	NaN	NaN	NaN	NaN	NaN	NaN	NaN	NaN	NaN	NaN	NaN	NaN	NaN	NaN	NaN	NaN
NaN	NaN	NaN	NaN	NaN	NaN	NaN	NaN	NaN	NaN	NaN	NaN	NaN	NaN	NaN	NaN	NaN	NaN	NaN	NaN	NaN	NaN	NaN	NaN	NaN	NaN	NaN	NaN	NaN	NaN	NaN	NaN	NaN	NaN	NaN	NaN	NaN	NaN	NaN	NaN	NaN	NaN	NaN	NaN	NaN	NaN	NaN	NaN	NaN	NaN
NaN	NaN	NaN	NaN	NaN	NaN	NaN	NaN	NaN	NaN	NaN	NaN	NaN	NaN	NaN	NaN	NaN	NaN	NaN	NaN	NaN	NaN	NaN	NaN	NaN	NaN	NaN	NaN	NaN	NaN	NaN	NaN	NaN	NaN	NaN	NaN	NaN	NaN	NaN	NaN	NaN	NaN	NaN	NaN	NaN	NaN	NaN	NaN	NaN	NaN
NaN	NaN	NaN	NaN	NaN	NaN	NaN	NaN	NaN	NaN	NaN	NaN	NaN	NaN	NaN	NaN	NaN	NaN	NaN	NaN	NaN	NaN	NaN	NaN	NaN	NaN	NaN	NaN	NaN	NaN	NaN	NaN	NaN	NaN	NaN	NaN	NaN	NaN	NaN	NaN	NaN	NaN	NaN	NaN	NaN	NaN	NaN	NaN	NaN	NaN
NaN	NaN	NaN	NaN	NaN	NaN	NaN	NaN	NaN	NaN	NaN	NaN	NaN	NaN	NaN	NaN	NaN	NaN	NaN	NaN	NaN	NaN	NaN	NaN	NaN	NaN	NaN	NaN	NaN	NaN	NaN	NaN	NaN	NaN	NaN	NaN	NaN	NaN	NaN	NaN	NaN	NaN	NaN	NaN	NaN	NaN	NaN	NaN	NaN	NaN
NaN	NaN	NaN	NaN	NaN	NaN	NaN	NaN	NaN	NaN	NaN	NaN	NaN	NaN	NaN	NaN	NaN	NaN	NaN	NaN	NaN	NaN	NaN	NaN	NaN	NaN	NaN	NaN	NaN	NaN	NaN	NaN	NaN	NaN	NaN	NaN	NaN	NaN	NaN	NaN	NaN	NaN	NaN	NaN	NaN	NaN	NaN	NaN	NaN	NaN
NaN	NaN	NaN	NaN	NaN	NaN	NaN	NaN	NaN	NaN	NaN	NaN	NaN	NaN	NaN	NaN	NaN	NaN	NaN	NaN	NaN	NaN	NaN	NaN	NaN	NaN	NaN	NaN	NaN	NaN	NaN	NaN	NaN	NaN	NaN	NaN	NaN	NaN	NaN	NaN	NaN	NaN	NaN	NaN	NaN	NaN	NaN	NaN	NaN	NaN
NaN	NaN	NaN	NaN	NaN	NaN	NaN	NaN	NaN	NaN	NaN	NaN	NaN	NaN	NaN	NaN	NaN	NaN	NaN	NaN	NaN	NaN	NaN	NaN	NaN	NaN	NaN	NaN	NaN	NaN	NaN	NaN	NaN	NaN	NaN	NaN	NaN	NaN	NaN	NaN	NaN	NaN	NaN	NaN	NaN	NaN	NaN	NaN	NaN	NaN
NaN	NaN	NaN	NaN	NaN	NaN	NaN	NaN	NaN	NaN	NaN	NaN	NaN	NaN	NaN	NaN	NaN	NaN	NaN	NaN	NaN	NaN	NaN	NaN	NaN	NaN	NaN	NaN	NaN	NaN	NaN	NaN	NaN	NaN	NaN	NaN	NaN	NaN	NaN	NaN	NaN	NaN	NaN	NaN	NaN	NaN	NaN	NaN	NaN	NaN
NaN	NaN	NaN	NaN	NaN	NaN	NaN	NaN	NaN	NaN	NaN	NaN	NaN	NaN	NaN	NaN	NaN	NaN	NaN	NaN	NaN	NaN	NaN	NaN	NaN	NaN	NaN	NaN	NaN	NaN	NaN	NaN	NaN	NaN	NaN	NaN	NaN	NaN	NaN	NaN	NaN	NaN	NaN	NaN	NaN	NaN	NaN	NaN	NaN	NaN
NaN	NaN	NaN	NaN	NaN	NaN	NaN	NaN	NaN	NaN	NaN	NaN	NaN	NaN	NaN	NaN	NaN	NaN	NaN	NaN	NaN	NaN	NaN	NaN	NaN	NaN	NaN	NaN	NaN	NaN	NaN	NaN	NaN	NaN	NaN	NaN	NaN	NaN	NaN	NaN	NaN	NaN	NaN	NaN	NaN	NaN	NaN	NaN	NaN	NaN
NaN	NaN	NaN	NaN	NaN	NaN	NaN	NaN	NaN	NaN	NaN	NaN	NaN	NaN	NaN	NaN	NaN	NaN	NaN	NaN	NaN	NaN	NaN	NaN	NaN	NaN	NaN	NaN	NaN	NaN	NaN	NaN	NaN	NaN	NaN	NaN	NaN	NaN	NaN	NaN	NaN	NaN	NaN	NaN	NaN	NaN	NaN	NaN	NaN	NaN
NaN	NaN	NaN	NaN	NaN	NaN	NaN	NaN	NaN	NaN	NaN	NaN	NaN	NaN	NaN	NaN	NaN	NaN	NaN	NaN	NaN	NaN	NaN	NaN	NaN	NaN	NaN	NaN	NaN	NaN	NaN	NaN	NaN	NaN	NaN	NaN	NaN	NaN	NaN	NaN	NaN	NaN	NaN	NaN	NaN	NaN	NaN	NaN	NaN	NaN
NaN	NaN	NaN	NaN	NaN	NaN	NaN	NaN	NaN	NaN	NaN	NaN	NaN	NaN	NaN	NaN	NaN	NaN	NaN	NaN	NaN	NaN	NaN	NaN	NaN	NaN	NaN	NaN	NaN	NaN	NaN	NaN	NaN	NaN	NaN	NaN	NaN	NaN	NaN	NaN	NaN	NaN	NaN	NaN	NaN	NaN	NaN	NaN	NaN	NaN
NaN	NaN	NaN	NaN	NaN	NaN	NaN	NaN	NaN	NaN	NaN	NaN	NaN	NaN	NaN	NaN	NaN	NaN	NaN	NaN	NaN	NaN	NaN	NaN	NaN	NaN	NaN	NaN	NaN	NaN	NaN	NaN	NaN	NaN	NaN	NaN	NaN	NaN	NaN	NaN	NaN	NaN	NaN	NaN	NaN	NaN	NaN	NaN	NaN	NaN
NaN	NaN	NaN	NaN	NaN	NaN	NaN	NaN	NaN	NaN	NaN	NaN	NaN	NaN	NaN	NaN	NaN	NaN	NaN	NaN	NaN	NaN	NaN	NaN	NaN	NaN	NaN	NaN	NaN	NaN	NaN	NaN	NaN	NaN	NaN	NaN	NaN	NaN	NaN	NaN	NaN	NaN	NaN	NaN	NaN	NaN	NaN	NaN	NaN	NaN
NaN	NaN	NaN	NaN	NaN	NaN	NaN	NaN	NaN	NaN	NaN	NaN	NaN	NaN	NaN	NaN	NaN	NaN	NaN	NaN	NaN	NaN	NaN	NaN	NaN	NaN	NaN	NaN	NaN	NaN	NaN	NaN	NaN	NaN	NaN	NaN	NaN	NaN	NaN	NaN	NaN	NaN	NaN	NaN	NaN	NaN	NaN	NaN	NaN	NaN
NaN	NaN	NaN	NaN	NaN	NaN	NaN	NaN	NaN	NaN	NaN	NaN	NaN	NaN	NaN	NaN	NaN	NaN	NaN	NaN	NaN	NaN	NaN	NaN	NaN	NaN	NaN	NaN	NaN	NaN	NaN	NaN	NaN	NaN	NaN	NaN	NaN	NaN	NaN	NaN	NaN	NaN	NaN	NaN	NaN	NaN	NaN	NaN	NaN	NaN
NaN	NaN	NaN	NaN	NaN	NaN	NaN	NaN	NaN	NaN	NaN	NaN	NaN	NaN	NaN	NaN	NaN	NaN	NaN	NaN	NaN	NaN	NaN	NaN	NaN	NaN	NaN	NaN	NaN	NaN	NaN	NaN	NaN	NaN	NaN	NaN	NaN	NaN	NaN	NaN	NaN	NaN	NaN	NaN	NaN	NaN	NaN	NaN	NaN	NaN
NaN	NaN	NaN	NaN	NaN	NaN	NaN	NaN	NaN	NaN	NaN	NaN	NaN	NaN	NaN	NaN	NaN	NaN	NaN	NaN	NaN	NaN	NaN	NaN	NaN	NaN	NaN	NaN	NaN	NaN	NaN	NaN	NaN	NaN	NaN	NaN	NaN	NaN	NaN	NaN	NaN	NaN	NaN	NaN	NaN	NaN	NaN	NaN	NaN	NaN
NaN	NaN	NaN	NaN	NaN	NaN	NaN	NaN	NaN	NaN	NaN	NaN	NaN	NaN	NaN	NaN	NaN	NaN	NaN	NaN	NaN	NaN	NaN	NaN	NaN	NaN	NaN	NaN	NaN	NaN	NaN	NaN	NaN	NaN	NaN	NaN	NaN	NaN	NaN	NaN	NaN	NaN	NaN	NaN	NaN	NaN	NaN	NaN	NaN	NaN
NaN	NaN	NaN	NaN	NaN	NaN	NaN	NaN	NaN	NaN	NaN	NaN	NaN	NaN	NaN	NaN	NaN	NaN	NaN	NaN	NaN	NaN	NaN	NaN	NaN	NaN	NaN	NaN	NaN	NaN	NaN	NaN	NaN	NaN	NaN	NaN	NaN	NaN	NaN	NaN	NaN	NaN	NaN	NaN	NaN	NaN	NaN	NaN	NaN	NaN
NaN	NaN	NaN	NaN	NaN	NaN	NaN	NaN	NaN	NaN	NaN	NaN	NaN	NaN	NaN	NaN	NaN	NaN	NaN	NaN	NaN	NaN	NaN	NaN	NaN	NaN	NaN	NaN	NaN	NaN	NaN	NaN	NaN	NaN	NaN	NaN	NaN	NaN	NaN	NaN	NaN	NaN	NaN	NaN	NaN	NaN	NaN	NaN	NaN	NaN
NaN	NaN	NaN	NaN	NaN	NaN	NaN	NaN	NaN	NaN	NaN	NaN	NaN	NaN	NaN	NaN	NaN	NaN	NaN	NaN	NaN	NaN	NaN	NaN	NaN	NaN	NaN	NaN	NaN	NaN	NaN	NaN	NaN	NaN	NaN	NaN	NaN	NaN	NaN	NaN	NaN	NaN	NaN	NaN	NaN	NaN	NaN	NaN	NaN	NaN
NaN	NaN	NaN	NaN	NaN	NaN	NaN	NaN	NaN	NaN	NaN	NaN	NaN	NaN	NaN	NaN	NaN	NaN	NaN	NaN	NaN	NaN	NaN	NaN	NaN	NaN	NaN	NaN	NaN	NaN	NaN	NaN	NaN	NaN	NaN	NaN	NaN	NaN	NaN	NaN	NaN	NaN	NaN	NaN	NaN	NaN	NaN	NaN	NaN	NaN
NaN	NaN	NaN	NaN	NaN	NaN	NaN	NaN	NaN	NaN	NaN	NaN	NaN	NaN	NaN	NaN	NaN	NaN	NaN	NaN	NaN	NaN	NaN	NaN	NaN	NaN	NaN	NaN	NaN	NaN	NaN	NaN	NaN	NaN	NaN	NaN	NaN	NaN	NaN	NaN	NaN	NaN	NaN	NaN	NaN	NaN	NaN	NaN	NaN	NaN
NaN	NaN	NaN	NaN	NaN	NaN	NaN	NaN	NaN	NaN	NaN	NaN	NaN	NaN	NaN	NaN	NaN	NaN	NaN	NaN	NaN	NaN	NaN	NaN	NaN	NaN	NaN	NaN	NaN	NaN	NaN	NaN	NaN	NaN	NaN	NaN	NaN	NaN	NaN	NaN	NaN	NaN	NaN	NaN	NaN	NaN	NaN	NaN	NaN	NaN
NaN	NaN	NaN	NaN	NaN	NaN	NaN	NaN	NaN	NaN	NaN	NaN	NaN	NaN	NaN	NaN	NaN	NaN	NaN	NaN	NaN	NaN	NaN	NaN	NaN	NaN	NaN	NaN	NaN	NaN	NaN	NaN	NaN	NaN	NaN	NaN	NaN	NaN	NaN	NaN	NaN	NaN	NaN	NaN	NaN	NaN	NaN	NaN	NaN	NaN
NaN	NaN	NaN	NaN	NaN	NaN	NaN	NaN	NaN	NaN	NaN	NaN	NaN	NaN	NaN	NaN	NaN	NaN	NaN	NaN	NaN	NaN	NaN	NaN	NaN	NaN	NaN	NaN	NaN	NaN	NaN	NaN	NaN	NaN	NaN	NaN	NaN	NaN	NaN	NaN	NaN	NaN	NaN	NaN	NaN	NaN	NaN	NaN	NaN	NaN
NaN	NaN	NaN	NaN	NaN	NaN	NaN	NaN	NaN	NaN	NaN	NaN	NaN	NaN	NaN	NaN	NaN	NaN	NaN	NaN	NaN	NaN	NaN	NaN	NaN	NaN	NaN	NaN	NaN	NaN	NaN	NaN	NaN	NaN	NaN	NaN	NaN	NaN	NaN	NaN	NaN	NaN	NaN	NaN	NaN	NaN	NaN	NaN	NaN	NaN
NaN	NaN	NaN	NaN	NaN	NaN	NaN	NaN	NaN	NaN	NaN	NaN	NaN	NaN	NaN	NaN	NaN	NaN	NaN	NaN	NaN	NaN	NaN	NaN	NaN	NaN	NaN	NaN	NaN	NaN	NaN	NaN	NaN	NaN	NaN	NaN	NaN	NaN	NaN	NaN	NaN	NaN	NaN	NaN	NaN	NaN	NaN	NaN	NaN	NaN
NaN	NaN	NaN	NaN	NaN	NaN	NaN	NaN	NaN	NaN	NaN	NaN	NaN	NaN	NaN	NaN	NaN	NaN	NaN	NaN	NaN	NaN	NaN	NaN	NaN	NaN	NaN	NaN	NaN	NaN	NaN	NaN	NaN	NaN	NaN	NaN	NaN	NaN	NaN	NaN	NaN	NaN	NaN	NaN	NaN	NaN	NaN	NaN	NaN	NaN
NaN	NaN	NaN	NaN	NaN	NaN	NaN	NaN	NaN	NaN	NaN	NaN	NaN	NaN	NaN	NaN	NaN	NaN	NaN	NaN	NaN	NaN	NaN	NaN	NaN	NaN	NaN	NaN	NaN	NaN	NaN	NaN	NaN	NaN	NaN	NaN	NaN	NaN	NaN	NaN	NaN	NaN	NaN	NaN	NaN	NaN	NaN	NaN	NaN	NaN
NaN	NaN	NaN	NaN	NaN	NaN	NaN	NaN	NaN	NaN	NaN	NaN	NaN	NaN	NaN	NaN	NaN	NaN	NaN	NaN	NaN	NaN	NaN	NaN	NaN	NaN	NaN	NaN	NaN	NaN	NaN	NaN	NaN	NaN	NaN	NaN	NaN	NaN	NaN	NaN	NaN	NaN	NaN	NaN	NaN	NaN	NaN	NaN	NaN	NaN
NaN	NaN	NaN	NaN	NaN	NaN	NaN	NaN	NaN	NaN	NaN	NaN	NaN	NaN	NaN	NaN	NaN	NaN	NaN	NaN	NaN	NaN	NaN	NaN	NaN	NaN	NaN	NaN	NaN	NaN	NaN	NaN	NaN	NaN	NaN	NaN	NaN	NaN	NaN	NaN	NaN	NaN	NaN	NaN	NaN	NaN	NaN	NaN	NaN	NaN
NaN	NaN	NaN	NaN	NaN	NaN	NaN	NaN	NaN	NaN	NaN	NaN	NaN	NaN	NaN	NaN	NaN	NaN	NaN	NaN	NaN	NaN	NaN	NaN	NaN	NaN	NaN	NaN	NaN	NaN	NaN	NaN	NaN	NaN	NaN	NaN	NaN	NaN	NaN	NaN	NaN	NaN	NaN	NaN	NaN	NaN	NaN	NaN	NaN	NaN
NaN	NaN	NaN	NaN	NaN	NaN	NaN	NaN	NaN	NaN	NaN	NaN	NaN	NaN	NaN	NaN	NaN	NaN	NaN	NaN	NaN	NaN	NaN	NaN	NaN	NaN	NaN	NaN	NaN	NaN	NaN	NaN	NaN	NaN	NaN	NaN	NaN	NaN	NaN	NaN	NaN	NaN	NaN	NaN	NaN	NaN	NaN	NaN	NaN	NaN
NaN	NaN	NaN	NaN	NaN	NaN	NaN	NaN	NaN	NaN	NaN	NaN	NaN	NaN	NaN	NaN	NaN	NaN	NaN	NaN	NaN	NaN	NaN	NaN	NaN	NaN	NaN	NaN	NaN	NaN	NaN	NaN	NaN	NaN	NaN	NaN	NaN	NaN	NaN	NaN	NaN	NaN	NaN	NaN	NaN	NaN	NaN	NaN	NaN	NaN
NaN	NaN	NaN	NaN	NaN	NaN	NaN	NaN	NaN	NaN	NaN	NaN	NaN	NaN	NaN	NaN	NaN	NaN	NaN	NaN	NaN	NaN	NaN	NaN	NaN	NaN	NaN	NaN	NaN	NaN	NaN	NaN	NaN	NaN	NaN	NaN	NaN	NaN	NaN	NaN	NaN	NaN	NaN	NaN	NaN	NaN	NaN	NaN	NaN	NaN
NaN	NaN	NaN	NaN	NaN	NaN	NaN	NaN	NaN	NaN	NaN	NaN	NaN	NaN	NaN	NaN	NaN	NaN	NaN	NaN	NaN	NaN	NaN	NaN	NaN	NaN	NaN	NaN	NaN	NaN	NaN	NaN	NaN	NaN	NaN	NaN	NaN	NaN	NaN	NaN	NaN	NaN	NaN	NaN	NaN	NaN	NaN	NaN	NaN	NaN
NaN	NaN	NaN	NaN	NaN	NaN	NaN	NaN	NaN	NaN	NaN	NaN	NaN	NaN	NaN	NaN	NaN	NaN	NaN	NaN	NaN	NaN	NaN	NaN	NaN	NaN	NaN	NaN	NaN	NaN	NaN	NaN	NaN	NaN	NaN	NaN	NaN	NaN	NaN	NaN	NaN	NaN	NaN	NaN	NaN	NaN	NaN	NaN	NaN	NaN
NaN	NaN	NaN	NaN	NaN	NaN	NaN	NaN	NaN	NaN	NaN	NaN	NaN	NaN	NaN	NaN	NaN	NaN	NaN	NaN	NaN	NaN	NaN	NaN	NaN	NaN	NaN	NaN	NaN	NaN	NaN	NaN	NaN	NaN	NaN	NaN	NaN	NaN	NaN	NaN	NaN	NaN	NaN	NaN	NaN	NaN	NaN	NaN	NaN	NaN
NaN	NaN	NaN	NaN	NaN	NaN	NaN	NaN	NaN	NaN	NaN	NaN	NaN	NaN	NaN	NaN	NaN	NaN	NaN	NaN	NaN	NaN	NaN	NaN	NaN	NaN	NaN	NaN	NaN	NaN	NaN	NaN	NaN	NaN	NaN	NaN	NaN	NaN	NaN	NaN	NaN	NaN	NaN	NaN	NaN	NaN	NaN	NaN	NaN	NaN
NaN	NaN	NaN	NaN	NaN	NaN	NaN	NaN	NaN	NaN	NaN	NaN	NaN	NaN	NaN	NaN	NaN	NaN	NaN	NaN	NaN	NaN	NaN	NaN	NaN	NaN	NaN	NaN	NaN	NaN	NaN	NaN	NaN	NaN	NaN	NaN	NaN	NaN	NaN	NaN	NaN	NaN	NaN	NaN	NaN	NaN	NaN	NaN	NaN	NaN
NaN	NaN	NaN	NaN	NaN	NaN	NaN	NaN	NaN	NaN	NaN	NaN	NaN	NaN	NaN	NaN	NaN	NaN	NaN	NaN	NaN	NaN	NaN	NaN	NaN	NaN	NaN	NaN	NaN	NaN	NaN	NaN	NaN	NaN	NaN	NaN	NaN	NaN	NaN	NaN	NaN	NaN	NaN	NaN	NaN	NaN	NaN	NaN	NaN	NaN
NaN	NaN	NaN	NaN	NaN	NaN	NaN	NaN	NaN	NaN	NaN	NaN	NaN	NaN	NaN	NaN	NaN	NaN	NaN	NaN	NaN	NaN	NaN	NaN	NaN	NaN	NaN	NaN	NaN	NaN	NaN	NaN	NaN	NaN	NaN	NaN	NaN	NaN	NaN	NaN	NaN	NaN	NaN	NaN	NaN	NaN	NaN	NaN	NaN	NaN
NaN	NaN	NaN	NaN	NaN	NaN	NaN	NaN	NaN	NaN	NaN	NaN	NaN	NaN	NaN	NaN	NaN	NaN	NaN	NaN	NaN	NaN	NaN	NaN	NaN	NaN	NaN	NaN	NaN	NaN	NaN	NaN	NaN	NaN	NaN	NaN	NaN	NaN	NaN	NaN	NaN	NaN	NaN	NaN	NaN	NaN	NaN	NaN	NaN	NaN
NaN	NaN	NaN	NaN	NaN	NaN	NaN	NaN	NaN	NaN	NaN	NaN	NaN	NaN	NaN	NaN	NaN	NaN	NaN	NaN	NaN	NaN	NaN	NaN	NaN	NaN	NaN	NaN	NaN	NaN	NaN	NaN	NaN	NaN	NaN	NaN	NaN	NaN	NaN	NaN	NaN	NaN	NaN	NaN	NaN	NaN	NaN	NaN	NaN	NaN
NaN	NaN	NaN	NaN	NaN	NaN	NaN	NaN	NaN	NaN	NaN	NaN	NaN	NaN	NaN	NaN	NaN	NaN	NaN	NaN	NaN	NaN	NaN	NaN	NaN	NaN	NaN	NaN	NaN	NaN	NaN	NaN	NaN	NaN	NaN	NaN	NaN	NaN	NaN	NaN	NaN	NaN	NaN	NaN	NaN	NaN	NaN	NaN	NaN	NaN
NaN	NaN	NaN	NaN	NaN	NaN	NaN	NaN	NaN	NaN	NaN	NaN	NaN	NaN	NaN	NaN	NaN	NaN	NaN	NaN	NaN	NaN	NaN	NaN	NaN	NaN	NaN	NaN	NaN	NaN	NaN	NaN	NaN	NaN	NaN	NaN	NaN	NaN	NaN	NaN	NaN	NaN	NaN	NaN	NaN	NaN	NaN	NaN	NaN	NaN
NaN	NaN	NaN	NaN	NaN	NaN	NaN	NaN	NaN	NaN	NaN	NaN	NaN	NaN	NaN	NaN	NaN	NaN	NaN	NaN	NaN	NaN	NaN	NaN	NaN	NaN	NaN	NaN	NaN	NaN	NaN	NaN	NaN	NaN	NaN	NaN	NaN	NaN	NaN	NaN	NaN	NaN	NaN	NaN	NaN	NaN	NaN	NaN	NaN	NaN
NaN	NaN	NaN	NaN	NaN	NaN	NaN	NaN	NaN	NaN	NaN	NaN	NaN	NaN	NaN	NaN	NaN	NaN	NaN	NaN	NaN	NaN	NaN	NaN	NaN	NaN	NaN	NaN	NaN	NaN	NaN	NaN	NaN	NaN	NaN	NaN	NaN	NaN	NaN	NaN	NaN	NaN	NaN	NaN	NaN	NaN	NaN	NaN	NaN	NaN
NaN	NaN	NaN	NaN	NaN	NaN	NaN	NaN	NaN	NaN	NaN	NaN	NaN	NaN	NaN	NaN	NaN	NaN	NaN	NaN	NaN	NaN	NaN	NaN	NaN	NaN	NaN	NaN	NaN	NaN	NaN	NaN	NaN	NaN	NaN	NaN	NaN	NaN	NaN	NaN	NaN	NaN	NaN	NaN	NaN	NaN	NaN	NaN	NaN	NaN
NaN	NaN	NaN	NaN	NaN	NaN	NaN	NaN	NaN	NaN	NaN	NaN	NaN	NaN	NaN	NaN	NaN	NaN	NaN	NaN	NaN	NaN	NaN	NaN	NaN	NaN	NaN	NaN	NaN	NaN	NaN	NaN	NaN	NaN	NaN	NaN	NaN	NaN	NaN	NaN	NaN	NaN	NaN	NaN	NaN	NaN	NaN	NaN	NaN	NaN
NaN	NaN	NaN	NaN	NaN	NaN	NaN	NaN	NaN	NaN	NaN	NaN	NaN	NaN	NaN	NaN	NaN	NaN	NaN	NaN	NaN	NaN	NaN	NaN	NaN	NaN	NaN	NaN	NaN	NaN	NaN	NaN	NaN	NaN	NaN	NaN	NaN	NaN	NaN	NaN	NaN	NaN	NaN	NaN	NaN	NaN	NaN	NaN	NaN	NaN
NaN	NaN	NaN	NaN	NaN	NaN	NaN	NaN	NaN	NaN	NaN	NaN	NaN	NaN	NaN	NaN	NaN	NaN	NaN	NaN	NaN	NaN	NaN	NaN	NaN	NaN	NaN	NaN	NaN	NaN	NaN	NaN	NaN	NaN	NaN	NaN	NaN	NaN	NaN	NaN	NaN	NaN	NaN	NaN	NaN	NaN	NaN	NaN	NaN	NaN
NaN	NaN	NaN	NaN	NaN	NaN	NaN	NaN	NaN	NaN	NaN	NaN	NaN	NaN	NaN	NaN	NaN	NaN	NaN	NaN	NaN	NaN	NaN	NaN	NaN	NaN	NaN	NaN	NaN	NaN	NaN	NaN	NaN	NaN	NaN	NaN	NaN	NaN	NaN	NaN	NaN	NaN	NaN	NaN	NaN	NaN	NaN	NaN	NaN	NaN
41.5580074495189	2.55800744951887	-29.4419925504811	-33.4419925504811	-56.4419925504811	-129.441992550481	-102.441992550481	-120.441992550481	NaN	NaN	NaN	NaN	NaN	NaN	NaN	NaN	NaN	NaN	NaN	NaN	NaN	NaN	NaN	NaN	NaN	NaN	NaN	NaN	NaN	NaN	NaN	NaN	NaN	NaN	NaN	NaN	NaN	NaN	NaN	NaN	NaN	NaN	NaN	NaN	NaN	NaN	NaN	NaN	NaN	NaN
-40.0332945574887	-29.0265341395595	-48.0382112250735	-58.0443570595546	-32.0283778899038	2.99313253078002	-90.0640237298941	-130.088607067818	NaN	NaN	NaN	NaN	NaN	NaN	NaN	NaN	NaN	NaN	NaN	NaN	NaN	NaN	NaN	NaN	NaN	NaN	NaN	NaN	NaN	NaN	NaN	NaN	NaN	NaN	NaN	NaN	NaN	NaN	NaN	NaN	NaN	NaN	NaN	NaN	NaN	NaN	NaN	NaN	NaN	NaN
-6.58350644557061	-85.6806703456966	38.4718400798176	13.4410920101575	-72.6646813494733	-94.6917396507742	-53.6413128165316	-12.590885982289	NaN	NaN	NaN	NaN	NaN	NaN	NaN	NaN	NaN	NaN	NaN	NaN	NaN	NaN	NaN	NaN	NaN	NaN	NaN	NaN	NaN	NaN	NaN	NaN	NaN	NaN	NaN	NaN	NaN	NaN	NaN	NaN	NaN	NaN	NaN	NaN	NaN	NaN	NaN	NaN	NaN	NaN
100.04220705538	40.9332919101742	143.121585890022	-11.1627010991601	-66.2642321667253	-64.2605401279047	-18.175623235032	-111.347303040188	NaN	NaN	NaN	NaN	NaN	NaN	NaN	NaN	NaN	NaN	NaN	NaN	NaN	NaN	NaN	NaN	NaN	NaN	NaN	NaN	NaN	NaN	NaN	NaN	NaN	NaN	NaN	NaN	NaN	NaN	NaN	NaN	NaN	NaN	NaN	NaN	NaN	NaN	NaN	NaN	NaN	NaN
99.5356958485114	90.5135299760445	148.65637670972	49.4125521125841	14.326351497435	-81.9100844755455	-90.9322503480124	-37.8017179879294	NaN	NaN	NaN	NaN	NaN	NaN	NaN	NaN	NaN	NaN	NaN	NaN	NaN	NaN	NaN	NaN	NaN	NaN	NaN	NaN	NaN	NaN	NaN	NaN	NaN	NaN	NaN	NaN	NaN	NaN	NaN	NaN	NaN	NaN	NaN	NaN	NaN	NaN	NaN	NaN	NaN	NaN
-39.3965471151251	41.8529725840674	142.161021595416	-25.3534202535363	-81.5259276998916	-71.4951227987568	-102.590617992275	-45.4150300558061	NaN	NaN	NaN	NaN	NaN	NaN	NaN	NaN	NaN	NaN	NaN	NaN	NaN	NaN	NaN	NaN	NaN	NaN	NaN	NaN	NaN	NaN	NaN	NaN	NaN	NaN	NaN	NaN	NaN	NaN	NaN	NaN	NaN	NaN	NaN	NaN	NaN	NaN	NaN	NaN	NaN	NaN
25.2507826261237	37.2951690301337	-12.8897743199079	-16.9045697879112	120.602174991203	-91.1782859459727	-54.0414278669419	-104.226371216983	NaN	NaN	NaN	NaN	NaN	NaN	NaN	NaN	NaN	NaN	NaN	NaN	NaN	NaN	NaN	NaN	NaN	NaN	NaN	NaN	NaN	NaN	NaN	NaN	NaN	NaN	NaN	NaN	NaN	NaN	NaN	NaN	NaN	NaN	NaN	NaN	NaN	NaN	NaN	NaN	NaN	NaN
104.038320922076	40.7662864943205	26.7058343992637	40.7662864943205	43.7792405146898	29.718788419633	38.7576504807409	55.8310565961671	NaN	NaN	NaN	NaN	NaN	NaN	NaN	NaN	NaN	NaN	NaN	NaN	NaN	NaN	NaN	NaN	NaN	NaN	NaN	NaN	NaN	NaN	NaN	NaN	NaN	NaN	NaN	NaN	NaN	NaN	NaN	NaN	NaN	NaN	NaN	NaN	NaN	NaN	NaN	NaN	NaN	NaN
63.3355092826585	33.1873719558687	-33.1385301630689	25.1478686687247	60.3206955499795	107.55277736195	40.2219373321196	-67.3064191334306	NaN	NaN	NaN	NaN	NaN	NaN	NaN	NaN	NaN	NaN	NaN	NaN	NaN	NaN	NaN	NaN	NaN	NaN	NaN	NaN	NaN	NaN	NaN	NaN	NaN	NaN	NaN	NaN	NaN	NaN	NaN	NaN	NaN	NaN	NaN	NaN	NaN	NaN	NaN	NaN	NaN	NaN
91.9659619657579	76.8825832548581	-32.7233020443476	-8.58989610690779	101.015989192298	6.49348260399207	-20.6565990756277	48.7269429945117	NaN	NaN	NaN	NaN	NaN	NaN	NaN	NaN	NaN	NaN	NaN	NaN	NaN	NaN	NaN	NaN	NaN	NaN	NaN	NaN	NaN	NaN	NaN	NaN	NaN	NaN	NaN	NaN	NaN	NaN	NaN	NaN	NaN	NaN	NaN	NaN	NaN	NaN	NaN	NaN	NaN	NaN
54.2239208208965	19.0076202010313	76.359881210526	13.9767201124791	53.217740803186	118.619441954364	-26.2704805959382	8.94582002392694	NaN	NaN	NaN	NaN	NaN	NaN	NaN	NaN	NaN	NaN	NaN	NaN	NaN	NaN	NaN	NaN	NaN	NaN	NaN	NaN	NaN	NaN	NaN	NaN	NaN	NaN	NaN	NaN	NaN	NaN	NaN	NaN	NaN	NaN	NaN	NaN	NaN	NaN	NaN	NaN	NaN	NaN
15.4283993090515	84.8977527145093	-45.9865363102662	96.9793793937193	-15.7824696122411	-52.0273496498712	-67.1293829988838	-32.8981074077887	NaN	NaN	NaN	NaN	NaN	NaN	NaN	NaN	NaN	NaN	NaN	NaN	NaN	NaN	NaN	NaN	NaN	NaN	NaN	NaN	NaN	NaN	NaN	NaN	NaN	NaN	NaN	NaN	NaN	NaN	NaN	NaN	NaN	NaN	NaN	NaN	NaN	NaN	NaN	NaN	NaN	NaN
23.9338513985066	-49.6081881156869	99.4907413103492	139.787749263332	-19.3854321509499	-48.6007629168624	-40.5413613262658	61.2085837550156	NaN	NaN	NaN	NaN	NaN	NaN	NaN	NaN	NaN	NaN	NaN	NaN	NaN	NaN	NaN	NaN	NaN	NaN	NaN	NaN	NaN	NaN	NaN	NaN	NaN	NaN	NaN	NaN	NaN	NaN	NaN	NaN	NaN	NaN	NaN	NaN	NaN	NaN	NaN	NaN	NaN	NaN
46.5625210251698	61.6832552123478	2.20836740944776	99.9891151531986	126.198387744307	82.8522830743969	57.6510594291003	-21.984807290037	NaN	NaN	NaN	NaN	NaN	NaN	NaN	NaN	NaN	NaN	NaN	NaN	NaN	NaN	NaN	NaN	NaN	NaN	NaN	NaN	NaN	NaN	NaN	NaN	NaN	NaN	NaN	NaN	NaN	NaN	NaN	NaN	NaN	NaN	NaN	NaN	NaN	NaN	NaN	NaN	NaN	NaN
51.0631066968973	19.794229261339	-38.708831747125	-36.6914848157986	2.64678034506504	7.6901476733809	-24.5874032278406	-65.9430153200306	NaN	NaN	NaN	NaN	NaN	NaN	NaN	NaN	NaN	NaN	NaN	NaN	NaN	NaN	NaN	NaN	NaN	NaN	NaN	NaN	NaN	NaN	NaN	NaN	NaN	NaN	NaN	NaN	NaN	NaN	NaN	NaN	NaN	NaN	NaN	NaN	NaN	NaN	NaN	NaN	NaN	NaN
4.0950356000434	78.7831438264144	49.5134797917555	-13.0630433168256	97.9598202629151	22.2624132767282	-13.0630433168256	38.4111934337814	249.354634235289	NaN	NaN	NaN	NaN	NaN	NaN	NaN	NaN	NaN	NaN	NaN	NaN	NaN	NaN	NaN	NaN	NaN	NaN	NaN	NaN	NaN	NaN	NaN	NaN	NaN	NaN	NaN	NaN	NaN	NaN	NaN	NaN	NaN	NaN	NaN	NaN	NaN	NaN	NaN	NaN	NaN
-16.6732586877663	-23.7427324957414	32.8130579680593	17.6641855223984	NaN	57.0512538811167	-76.2588236406991	-66.1595753435918	113.607044344917	NaN	NaN	NaN	NaN	NaN	NaN	NaN	NaN	NaN	NaN	NaN	NaN	NaN	NaN	NaN	NaN	NaN	NaN	NaN	NaN	NaN	NaN	NaN	NaN	NaN	NaN	NaN	NaN	NaN	NaN	NaN	NaN	NaN	NaN	NaN	NaN	NaN	NaN	NaN	NaN	NaN
NaN	NaN	NaN	NaN	-40.4989892211123	-0.0769221494181238	-24.3301623924346	-38.4778858675276	28.2185248007678	28.2185248007678	NaN	NaN	NaN	NaN	NaN	NaN	NaN	NaN	NaN	NaN	NaN	NaN	NaN	NaN	NaN	NaN	NaN	NaN	NaN	NaN	NaN	NaN	NaN	NaN	NaN	NaN	NaN	NaN	NaN	NaN	NaN	NaN	NaN	NaN	NaN	NaN	NaN	NaN	NaN	NaN
-15.8177082394954	-31.9965770796358	143.948621556891	-91.6561559276537	-34.0189356846534	-59.2984182473728	-52.2201631298114	42.8306913060136	66.0878152637155	-21.8847840545481	-10.7618117269515	83.2778634063647	NaN	NaN	NaN	NaN	NaN	NaN	NaN	NaN	NaN	NaN	NaN	NaN	NaN	NaN	NaN	NaN	NaN	NaN	NaN	NaN	NaN	NaN	NaN	NaN	NaN	NaN	NaN	NaN	NaN	NaN	NaN	NaN	NaN	NaN	NaN	NaN	NaN	NaN
-9.31828923205791	54.4255963915768	10.9178649341753	-81.1566365221859	-93.2983290219258	63.5318657663817	-29.5544433982911	-39.6725204814078	79.7207890993683	-31.5780588149145	-103.416406105042	21.0359420172919	-54.8496361060827	NaN	NaN	NaN	NaN	NaN	NaN	NaN	NaN	NaN	NaN	NaN	NaN	NaN	NaN	NaN	NaN	NaN	NaN	NaN	NaN	NaN	NaN	NaN	NaN	NaN	NaN	NaN	NaN	NaN	NaN	NaN	NaN	NaN	NaN	NaN	NaN	NaN
-33.1838938347068	33.6369412786081	-48.3704472695511	-21.0346510868314	-41.2833889999571	NaN	NaN	NaN	12.3757664698261	122.731388096361	-52.4201948521762	-24.0719617738002	-30.1465831477379	-103.042039634991	NaN	NaN	NaN	NaN	NaN	NaN	NaN	NaN	NaN	NaN	NaN	NaN	NaN	NaN	NaN	NaN	NaN	NaN	NaN	NaN	NaN	NaN	NaN	NaN	NaN	NaN	NaN	NaN	NaN	NaN	NaN	NaN	NaN	NaN	NaN	NaN
10.796281712616	-68.222933835505	-52.0138639794802	-40.8701284534631	-36.8178609894569	-92.5365386195423	-24.6610585974383	-34.7917272574538	34.0968196306517	-40.8701284534631	-73.2882681655128	-31.7525266594492	51.3189563526781	154.651776684836	-60.1183989074926	NaN	NaN	NaN	NaN	NaN	NaN	NaN	NaN	NaN	NaN	NaN	NaN	NaN	NaN	NaN	NaN	NaN	NaN	NaN	NaN	NaN	NaN	NaN	NaN	NaN	NaN	NaN	NaN	NaN	NaN	NaN	NaN	NaN	NaN	NaN
-26.2645866077875	-35.3878651950774	-21.1960985037375	69.0229897483516	-78.976862889907	-17.1413080204976	-63.7713985777571	-17.1413080204976	30.502480157572	8.20113249975221	44.6942468489119	-59.7166080945172	-56.6755152320872	-63.7713985777571	NaN	NaN	NaN	NaN	NaN	NaN	NaN	NaN	NaN	NaN	NaN	NaN	NaN	NaN	NaN	NaN	NaN	NaN	NaN	NaN	NaN	NaN	NaN	NaN	NaN	NaN	NaN	NaN	NaN	NaN	NaN	NaN	NaN	NaN	NaN	NaN
-28.884441798111	-3.52621275941642	124.279261595604	-12.6551752133465	77.6201201644061	-11.6408460517987	-109.016445560386	-101.916141429551	158.766453088229	5.60274969451361	29.9466495716604	-119.159737175863	NaN	-8.59785856715533	88.7777409414317	NaN	NaN	NaN	NaN	NaN	NaN	NaN	NaN	NaN	NaN	NaN	NaN	NaN	NaN	NaN	NaN	NaN	NaN	NaN	NaN	NaN	NaN	NaN	NaN	NaN	NaN	NaN	NaN	NaN	NaN	NaN	NaN	NaN	NaN	NaN
14.1657036360125	12.135780656643	95.3626228107932	50.7043172646638	40.5547023678163	-9.1784106267369	81.1531619552066	115.661852604488	0.971204270110685	54.7641632234029	-20.3429870132692	-71.0910614975072	33.449971940023	-14.2532180751607	35.4798949193925	NaN	NaN	NaN	NaN	NaN	NaN	NaN	NaN	NaN	NaN	NaN	NaN	NaN	NaN	NaN	NaN	NaN	NaN	NaN	NaN	NaN	NaN	NaN	NaN	NaN	NaN	NaN	NaN	NaN	NaN	NaN	NaN	NaN	NaN	NaN
36.9576649431422	38.9888541565311	-38.1963359522451	-0.619335504551443	30.8640973029757	29.8485026962813	-48.3522820191893	-117.41271527441	-12.8064707848845	-33.118362918773	-35.1495521321618	152.735450106306	-48.3522820191893	48.1292056167809	36.9576649431422	NaN	NaN	NaN	NaN	NaN	NaN	NaN	NaN	NaN	NaN	NaN	NaN	NaN	NaN	NaN	NaN	NaN	NaN	NaN	NaN	NaN	NaN	NaN	NaN	NaN	NaN	NaN	NaN	NaN	NaN	NaN	NaN	NaN	NaN	NaN
2.86928174512637	-1.19563231108946	32.3399086526911	37.4210512229609	90.2649339537666	-27.6175736764923	43.5184223072846	49.6157933916084	66.8916781305256	34.372365680799	-71.3153997808124	-56.0719720700031	51.6482504197163	-30.6662592186542	111.6057327489	NaN	NaN	NaN	NaN	NaN	NaN	NaN	NaN	NaN	NaN	NaN	NaN	NaN	NaN	NaN	NaN	NaN	NaN	NaN	NaN	NaN	NaN	NaN	NaN	NaN	NaN	NaN	NaN	NaN	NaN	NaN	NaN	NaN	NaN	NaN
80.5932712873077	86.6944505667731	18.5646152794098	15.5140256396771	7.37911993372325	-49.5652200079536	82.6269977137962	-22.1099132503594	16.5308888529213	39.9187427575386	-37.3628614490228	-16.008733970894	-69.9024842728381	-9.90755469142864	-33.2954085960459	NaN	NaN	NaN	NaN	NaN	NaN	NaN	NaN	NaN	NaN	NaN	NaN	NaN	NaN	NaN	NaN	NaN	NaN	NaN	NaN	NaN	NaN	NaN	NaN	NaN	NaN	NaN	NaN	NaN	NaN	NaN	NaN	NaN	NaN	NaN
78.0320108768753	-10.4903765233585	3.75460535713887	-16.5953687578574	104.48697722637	30.209571706634	-19.6478648751068	58.6995354676288	-85.7852807488447	-48.1378286361016	-43.0503351073526	-51.1903247533511	99.3994836976213	-0.315389465860382	137.046935810364	NaN	NaN	NaN	NaN	NaN	NaN	NaN	NaN	NaN	NaN	NaN	NaN	NaN	NaN	NaN	NaN	NaN	NaN	NaN	NaN	NaN	NaN	NaN	NaN	NaN	NaN	NaN	NaN	NaN	NaN	NaN	NaN	NaN	NaN	NaN
261.786250855566	9.28877257693453	-32.4547621384843	-44.6723820551923	-8.01952230506841	-43.6542470621333	44.9234973339994	4.19809761163955	47.9779023131764	68.3406021743563	-78.2708368261392	15.3975825352885	40.8509573617634	97.8665169730672	-51.7993270066053	NaN	NaN	NaN	NaN	NaN	NaN	NaN	NaN	NaN	NaN	NaN	NaN	NaN	NaN	NaN	NaN	NaN	NaN	NaN	NaN	NaN	NaN	NaN	NaN	NaN	NaN	NaN	NaN	NaN	NaN	NaN	NaN	NaN	NaN	NaN
989.794743018065	-48.3340031023369	126.894794083835	81.0500506339644	-33.05242195238	-51.3903193323282	-36.1087381823714	62.7121532540162	-88.0661140922247	130.96988239049	106.519352550559	10.7547773441629	13.8110935741543	34.1865351074301	-77.8783933255868	NaN	NaN	NaN	NaN	NaN	NaN	NaN	NaN	NaN	NaN	NaN	NaN	NaN	NaN	NaN	NaN	NaN	NaN	NaN	NaN	NaN	NaN	NaN	NaN	NaN	NaN	NaN	NaN	NaN	NaN	NaN	NaN	NaN	NaN	NaN
58.0960660364144	2.02851834311769	215.085199577645	-40.7866998953998	36.6884569171557	30.571997168796	3.04792830117763	-22.4373206503209	118.241253561951	51.9796062880548	78.4842651976132	-30.5926003148004	40.7660967493954	-94.8154276725767	6.10615817535745	NaN	NaN	NaN	NaN	NaN	NaN	NaN	NaN	NaN	NaN	NaN	NaN	NaN	NaN	NaN	NaN	NaN	NaN	NaN	NaN	NaN	NaN	NaN	NaN	NaN	NaN	NaN	NaN	NaN	NaN	NaN	NaN	NaN	NaN	NaN
111.616967085823	-22.009404590027	4.51186001739359	-61.7913015011579	-86.2724688310846	-36.2900855324843	-61.7913015011579	-36.2900855324843	117.737258918305	-35.2700368937373	-10.7888695638106	-92.3927606635663	-103.613295689783	-5.68862637007588	9.61210321112832	NaN	NaN	NaN	NaN	NaN	NaN	NaN	NaN	NaN	NaN	NaN	NaN	NaN	NaN	NaN	NaN	NaN	NaN	NaN	NaN	NaN	NaN	NaN	NaN	NaN	NaN	NaN	NaN	NaN	NaN	NaN	NaN	NaN	NaN	NaN
80.4878600251279	-11.3740707953978	NaN	6.99831536870736	21.2879490519002	-79.7601748506781	4.95693912825123	37.6189589755493	-57.3050362056607	-70.5739817686255	-33.8292094404152	-54.2429718449765	120.294696714022	-49.1395312438361	-64.4498530472571	NaN	NaN	NaN	NaN	NaN	NaN	NaN	NaN	NaN	NaN	NaN	NaN	NaN	NaN	NaN	NaN	NaN	NaN	NaN	NaN	NaN	NaN	NaN	NaN	NaN	NaN	NaN	NaN	NaN	NaN	NaN	NaN	NaN	NaN	NaN
122.855343101889	116.727372677827	43.1917275890843	59.5329820532495	14.5945322767953	-27.2799322876278	-36.4718879237207	-16.0453198435143	-30.3439174996588	-12.9813346314833	33.9997719529915	-70.1757252560613	13.573203872785	36.0424287610121	-40.557201539762	NaN	NaN	NaN	NaN	NaN	NaN	NaN	NaN	NaN	NaN	NaN	NaN	NaN	NaN	NaN	NaN	NaN	NaN	NaN	NaN	NaN	NaN	NaN	NaN	NaN	NaN	NaN	NaN	NaN	NaN	NaN	NaN	NaN	NaN	NaN
8.91468208108673	-14.5906162258175	-23.7883416502583	19.1343769971321	-7.43682978458578	-38.0959145327217	-10.5027382593994	-74.8868162304849	34.4639193712	-5.39289080137671	-5.39289080137671	-4.37092130977218	30.3760414047819	-105.545900978621	-45.2497009739535	NaN	NaN	NaN	NaN	NaN	NaN	NaN	NaN	NaN	NaN	NaN	NaN	NaN	NaN	NaN	NaN	NaN	NaN	NaN	NaN	NaN	NaN	NaN	NaN	NaN	NaN	NaN	NaN	NaN	NaN	NaN	NaN	NaN	NaN	NaN
403.068748274949	-19.269753534002	-77.5586024519443	-29.495867379255	-16.2019193804261	-68.3550999912166	16.5216449243837	-0.862748612546498	76.8557166113766	-13.1340852268502	100.375778455459	47.1999864601428	-77.5586024519443	-29.495867379255	-14.1566966113755	NaN	NaN	NaN	NaN	NaN	NaN	NaN	NaN	NaN	NaN	NaN	NaN	NaN	NaN	NaN	NaN	NaN	NaN	NaN	NaN	NaN	NaN	NaN	NaN	NaN	NaN	NaN	NaN	NaN	NaN	NaN	NaN	NaN	NaN	NaN
-13.7222315697286	-44.4198540984602	-66.9314439528634	-55.6756490256618	-39.3035836770049	24.1381695490404	-12.6989774854375	-23.9547724126391	98.8357177022874	25.1614236333315	16.9753909590031	-39.3035836770049	-52.6058867727886	-42.3733459298781	-102.74533690305	-2.46643664252696	-79.210492964356	NaN	NaN	NaN	NaN	NaN	NaN	NaN	NaN	NaN	NaN	NaN	NaN	NaN	NaN	NaN	NaN	NaN	NaN	NaN	NaN	NaN	NaN	NaN	NaN	NaN	NaN	NaN	NaN	NaN	NaN	NaN	NaN	NaN
-61.4104069157744	-1.00044896275737	-14.3111176642696	-47.0758406218381	97.2937199099483	-80.8644611718307	-53.2192261763822	-124.892057646063	83.9830512084361	22.549195662995	-19.4306056263897	-24.5500935885098	-48.0997382142621	-23.5261959960857	-77.7927683945586	-30.6934791430539	18.453605293299	NaN	NaN	NaN	NaN	NaN	NaN	NaN	NaN	NaN	NaN	NaN	NaN	NaN	NaN	NaN	NaN	NaN	NaN	NaN	NaN	NaN	NaN	NaN	NaN	NaN	NaN	NaN	NaN	NaN	NaN	NaN	NaN	NaN
62.9644402872146	-42.5633764891623	1.49192566019892	48.6208535409109	-17.974370638356	-71.2505499817696	-43.5879183996126	-93.7904720116754	11.7373447647015	-43.5879183996126	NaN	-20.0234544592566	-63.0542146981675	-29.2443316533089	-75.3487176235706	NaN	NaN	NaN	NaN	NaN	NaN	NaN	NaN	NaN	NaN	NaN	NaN	NaN	NaN	NaN	NaN	NaN	NaN	NaN	NaN	NaN	NaN	NaN	NaN	NaN	NaN	NaN	NaN	NaN	NaN	NaN	NaN	NaN	NaN	NaN
18.3400576187046	-64.7000926131708	-23.6926110171829	2074.8652596575	44.9949206560967	-46.2467258949763	-56.4985962939732	58.3223521747928	153.664746885465	-8.31480541868749	-47.271912934876	9.11337425960735	-40.0956036555781	71.6497836934888	-52.3978481343744	206.974472960249	-51.3726610944748	NaN	NaN	NaN	NaN	NaN	NaN	NaN	NaN	NaN	NaN	NaN	NaN	NaN	NaN	NaN	NaN	NaN	NaN	NaN	NaN	NaN	NaN	NaN	NaN	NaN	NaN	NaN	NaN	NaN	NaN	NaN	NaN	NaN
41.364418568353	9.56359611686414	NaN	NaN	-69.4255435207048	55.7260803206382	-11.9788965115638	-81.7355393083779	485.55009990689	29.0544227806799	-98.1488670252754	175.748539250451	-29.4180572107673	7.51193015225196	-37.624721069216	-45.8313849276648	-104.303864919112	-62.2447126445622	NaN	NaN	NaN	NaN	NaN	NaN	NaN	NaN	NaN	NaN	NaN	NaN	NaN	NaN	NaN	NaN	NaN	NaN	NaN	NaN	NaN	NaN	NaN	NaN	NaN	NaN	NaN	NaN	NaN	NaN	NaN	NaN
24.3851020257516	-9.48872936808199	-8.46224962887491	920.501914353531	16.173264112095	-54.6538378931934	-74.1569529381279	-87.5011895478199	545.836809542947	-38.2301620658802	-3.32985093283952	177.330583167606	-84.4217503301987	52.1000549843427	-38.2301620658802	-7.43576988966783	NaN	11.0408654160596	NaN	NaN	NaN	NaN	NaN	NaN	NaN	NaN	NaN	NaN	NaN	NaN	NaN	NaN	NaN	NaN	NaN	NaN	NaN	NaN	NaN	NaN	NaN	NaN	NaN	NaN	NaN	NaN	NaN	NaN	NaN	NaN
196.375787512104	32.0354175690363	0.194470892566917	189.185896327095	-60.4060405239394	-80.9485867668229	-22.4023299746049	117.286984477003	419.26241424739	-40.8906215932001	75.1747646790917	565.114492571863	9.43861670186449	-106.626769570427	53.605091124064	7.38436207757614	-79.9214594546787	-54.2432766510743	56.6864730604965	NaN	NaN	NaN	NaN	NaN	NaN	NaN	NaN	NaN	NaN	NaN	NaN	NaN	NaN	NaN	NaN	NaN	NaN	NaN	NaN	NaN	NaN	NaN	NaN	NaN	NaN	NaN	NaN	NaN	NaN	NaN
20.1676535294466	-18.8878231717393	-64.1099540889019	298.694868951062	-59.9988512782508	-72.3321597102043	-47.6655428462973	-114.470963519379	307.944850275027	105.473036850458	80.806419986551	416.889074757282	-69.2488326022159	-29.1655801983672	17.0843264214582	-5.52673903712308	-49.7210942516229	49.9731489066674	7.83434509749316	NaN	NaN	NaN	NaN	NaN	NaN	NaN	NaN	NaN	NaN	NaN	NaN	NaN	NaN	NaN	NaN	NaN	NaN	NaN	NaN	NaN	NaN	NaN	NaN	NaN	NaN	NaN	NaN	NaN	NaN	NaN
30.910244665074	-31.8236749859719	151.235959405605	24.7396951912006	-77.0743711277099	-126.438766918697	-27.709975336723	-75.0175213030855	531.753176961129	-44.1647739337186	15.4838709803906	643.851492403162	-93.5291697247056	-62.6764223553387	-24.6247005997863	-50.335323407592	-117.182942707887	58.6777172975041	2.11434712033161	-125.410342006385	NaN	NaN	NaN	NaN	NaN	NaN	NaN	NaN	NaN	NaN	NaN	NaN	NaN	NaN	NaN	NaN	NaN	NaN	NaN	NaN	NaN	NaN	NaN	NaN	NaN	NaN	NaN	NaN	NaN	NaN
-1.55473178080467	-30.368830174885	-39.6305046586965	29.3175164985671	-26.2525304043021	-84.9098021351085	-11.8454812072619	-15.9617809778448	526.360713796453	-41.688654543988	-83.8807271924627	848.461170844565	-25.2234554616564	-69.4736779954226	-33.4560550028222	40.6373408676701	-115.78205041448	11.8232424735898	-106.520375930669	-130.18909961152	-5.67103155138757	NaN	NaN	NaN	NaN	NaN	NaN	NaN	NaN	NaN	NaN	NaN	NaN	NaN	NaN	NaN	NaN	NaN	NaN	NaN	NaN	NaN	NaN	NaN	NaN	NaN	NaN	NaN	NaN	NaN
-86.5767896229966	-18.6148871384475	-69.0714511042491	220.281497352695	-44.3580320189585	-33.0310482715337	23.6038704655905	-51.5661125855016	281.035319270701	54.4956443222037	16.3957898990474	93.6252245405804	-2.13927441492049	81.2685149979352	-106.141579732185	16.3957898990474	-2.13927441492049	-60.8336447424856	-48.4769351998403	-68.0417253090287	-30.9715966810928	NaN	NaN	NaN	NaN	NaN	NaN	NaN	NaN	NaN	NaN	NaN	NaN	NaN	NaN	NaN	NaN	NaN	NaN	NaN	NaN	NaN	NaN	NaN	NaN	NaN	NaN	NaN	NaN	NaN
-6.84606680739558	16.8526150393463	-4.78531186420063	67.3411111476224	-62.486450273659	-50.1219206144894	-48.0611656712944	-9.93719922218799	87.9486605795718	-41.8789008417096	-87.2155095919983	305.358307086638	-60.4256953304641	95.1613028807541	-8.90682175059052	23.0348798689311	-33.6358810689298	-55.2738079724767	109.586587483119	-119.15721121152	-35.6966360121248	NaN	NaN	NaN	NaN	NaN	NaN	NaN	NaN	NaN	-0.811855672970523	53.1881443270295	43.1881443270295	-27.8118556729705	26.1881443270295	-31.8118556729705	-26.8118556729705	-21.8118556729705	-33.8118556729705	64.1881443270295	-23.8118556729705	47.1881443270295	-8.81185567297052	249.188144327029	8.18814432702948	-48.8118556729705	-60.8118556729705	-33.8118556729705	124.188144327029	55.1881443270295
10.0928089487795	15.2479588154889	16.2789887888308	-9.49676054471607	31.7444383889589	-88.8860684920404	-33.2104499315792	-30.1173600115536	-32.1794199582373	105.978596469574	43.0857680957195	96.699326709497	16.2789887888308	11.1238389221214	-54.8620793717585	107.009626442916	-49.7069295050492	10.0928089487795	-15.6829403847673	-93.0101883854079	-16.7139703581092	NaN	NaN	NaN	NaN	NaN	NaN	NaN	NaN	NaN	44.6978993674706	35.6917329758524	-23.3486911469783	97.7342125625558	-12.3411544461115	-51.3678754764573	-45.3637645487118	163.779432767756	25.6848814296099	-49.3665051672088	186.795191324114	21.6821408111129	13.6766595741189	-37.3582833117178	-58.372671558827	88.7280461709376	-74.383634032815	-34.356227847845	-25.3500614562268	-10.339784136863
-90.5587445449696	9.51453575122943	30.1482017916828	22.9264186775241	-25.5626965175414	153.950198034403	-26.594379819564	72.4472171746123	10.5462190532521	-29.689429725632	115.777915859564	-62.7032953903575	-65.7983452964255	-23.499329913496	-30.7211130276547	-68.8933952024935	63.1620674564083	-16.2775467993373	-59.6082454842895	-73.0201284105842	-64.7666619944028	NaN	NaN	NaN	NaN	NaN	NaN	NaN	NaN	NaN	61.230293389137	25.1809284335634	-3.35815215626559	8.15761720454261	-40.909573984988	11.1617309508404	84.2618321107534	2.14938971194703	-37.9054602386902	-6.86295152694635	-43.9136877312858	21.1754434384997	-64.9424839553703	-56.9315139652429	-25.889005253499	-35.9027177411583	10.1603597020745	4.15213220947889	-12.8711790195419	78.2536046181578
-18.9375821739282	-43.7136811950369	-17.9052447147153	-3.45252028573528	-19.9699196331411	-83.9748421043385	-53.0047183279526	-54.0370557871655	21.3235787353734	-56.1017307055912	-58.1664056240169	55.3907148893978	-88.1041919411899	-5.517195204161	-96.3628916148928	-47.8430310318883	-59.1987430832298	-1.38784536730955	14.0972165208834	-112.880290962299	-61.2634180016555	23.3882536537991	NaN	NaN	NaN	NaN	NaN	NaN	NaN	NaN	28.6845170559061	-4.38340632793563	58.7462655866713	29.6865753402649	-21.4183971620359	29.6865753402649	69.7689067146185	-3.38134804357679	6.63923480001161	0.626885093858572	-3.38134804357679	71.7730232833362	138.910928335378	-20.4163388776771	-8.39163946537099	-60.4986702520307	212.061183093574	48.7256827430829	-36.4492714274185	-18.4122223089594
-49.4917890296861	-6.10610627712962	-83.5805397638377	39.3455613684058	35.213591582448	-38.1288721183023	-85.6465246568166	-62.9206908340489	14.5537426526592	-1.97413649117185	-41.2278494577706	44.510523600853	-85.6465246568166	60.0054102981946	18.685712438617	109.589047729688	7.32279552723311	37.2795764754269	-60.85470594107	-90.8114868892638	-91.8444793357532	-93.9104642287321	NaN	NaN	NaN	NaN	NaN	NaN	NaN	NaN	-1.90045638688248	6.12151371985416	84.3357222605364	-75.1009336108544	-1.90045638688248	121.437334004193	203.662527598244	-37.9993218671974	-24.9636204437503	47.2341105168795	-2.90320265022456	55.2560806236161	-15.9389040736716	-29.9773517604607	34.1984090934324	2.11052866648584	142.495005534377	17.1517226166171	64.2807969936948	-32.985590550487
117.342026734511	141.115936839479	-25.3014338952996	67.7269099937071	-59.411826654602	-4.62846858663142	-71.8156058398029	-92.488571148471	-25.3014338952996	-30.4696752224666	67.7269099937071	-93.5222194139044	-86.2866815558705	-36.671564815067	22.2463863146372	-82.1520884941369	-40.8061578768006	-40.8061578768006	60.4913721356732	-66.6473645126358	-14.9649512409655	12.9435519257365	NaN	NaN	NaN	NaN	NaN	NaN	NaN	NaN	5.60308125207046	0.585905313770027	40.2215952263435	-43.5652429432738	47.7473591337941	-15.4690576887914	-58.6167707581751	27.6786553805924	53.7679702597546	-87.7163912003176	-17.4759280641115	2.5927756890902	2.5927756890902	0.585905313770027	148.090877899803	-70.6579930100961	20.6546090669718	-59.6202059458352	-18.4793632517716	140.063396398522
202.677725128461	18.5714497903608	-59.0014190318723	71.3210005894793	-30.0408813382386	-112.785274748621	-40.3839305145363	-94.1677862312846	-34.1781010087577	52.7035120721433	-38.3153206792768	-14.526307573792	-23.83505183246	-78.653212466838	-17.6292223266813	80.6297448481472	65.1151710837006	3.05687602591417	-78.653212466838	-60.0357239495021	30.9831088019181	-43.4868452674257	-50.7269796908341	NaN	NaN	NaN	NaN	NaN	NaN	NaN	85.4139406704135	-61.1883179819319	39.2241879443321	-60.1841929226692	-72.2336936338209	-81.2708191671847	-37.0893165596285	-19.015065492901	15.1251865220287	7.09218604792761	-7.96968984101198	-49.1388172707802	80.3933153741003	-0.940814426173507	-43.1140669152044	-31.0645662040527	28.178812292443	102.484066677878	-32.0686912633153	-16.0026903151131
25.2414651448372	4.54221705148537	-19.2619182558692	79.0595101875518	9.71702907482332	-83.4295873452597	-76.1848505125866	-96.8840986059384	50.0805628568593	111.143344732247	-27.5416174932099	-25.4716926838747	-40.9961287538886	17.996728312164	23.171540335502	37.6610140008482	74.9196605688815	-16.1570310418664	-86.5344745592625	-1.66755737652016	71.8147733548787	35.5910891915131	31.4512395728427	NaN	NaN	NaN	NaN	NaN	NaN	NaN	-24.5755842424879	-42.6622700843758	49.7807908852736	11.597787441288	-16.5370572016488	-58.7393241660539	-69.7922988472077	-7.49371428070481	5.56889216065869	-53.7152447655295	24.6603938826515	-11.5129778011244	-39.6478224440611	25.6652097627564	112.079375451776	-24.5755842424879	38.7278162041199	-2.46963488018039	-8.4985301608097	58.8241338062176
96.1284510298339	-65.428382559997	-39.5378643564985	8.10068913793886	-47.822830181618	-26.0747948906792	-81.9983142102361	-99.6038665886151	64.0242084574957	-28.1460363469591	230.759145688026	-75.7845898413964	71.2735535544753	-76.8202105695364	-28.1460363469591	-8.46924251230021	-79.9270727539562	-69.5708654725568	-4.32675959974045	NaN	-46.7872094534781	-14.6829668811399	NaN	NaN	NaN	NaN	NaN	NaN	NaN	NaN	-51.2594200379269	-22.0996981256536	-31.1492669949798	-43.2153588207481	8.06553143876698	6.05451613447228	-21.0941904735063	-33.1602822992745	-9.02809864773804	45.2693145682191	-66.3420348201372	72.4180211761977	-45.2263741250428	29.1811921338614	3.03799317803021	63.3684523068715	31.1922074381561	22.1426385688299	44.2638069160717	129.731957348597
50.0060469999773	-11.1344664890173	-5.95306704079743	14.7725307520821	52.0786067792652	-109.581056005195	48.9697671103333	-4.91678715115346	-72.2749799780119	11.6636910831502	-20.4609854958131	22.0264899795899	-87.8191783226715	-31.8600642818968	-4.91678715115346	-1.80794748222153	29.2804492070977	-50.5131022954884	-49.4768224058444	2.33717207635437	-24.606105054389	25.1353296485218	-28.7512246129649	NaN	NaN	NaN	NaN	NaN	NaN	NaN	105.148446211814	16.6028130044881	53.8322269666594	30.6896182874718	47.7950247025235	2.51600772150433	37.7330209289637	104.142245834458	35.7206201742517	17.609013381844	-56.8498145424986	43.7702231930996	18.6152137592	44.7764235704555	-60.8746160519225	-18.6142002029713	-57.8560149198545	-32.701005485955	15.5966126271321	-4.52739491998754
-32.4680034336738	74.3368053167594	67.0782260812931	67.0782260812931	-54.2437411400728	-14.8400252903984	-1.35980671024665	-67.7239597202246	-12.7661455088366	-60.4653804847582	18.3420512145905	-48.0221017953874	-51.1329214677301	-46.9851619046065	-41.8004624507019	-62.53926026632	-111.275435133023	-85.3519378635	-128.903413276298	-1.35980671024665	-27.2833039797693	-18.987784853522	-84.314997972719	NaN	NaN	NaN	NaN	NaN	NaN	NaN	93.6206617962998	-9.08253208931638	-32.7445424453162	-15.1238964355291	-79.5651161284648	64.4207341229384	143.965364681406	-68.4892814937414	-27.2066251279545	17.0967134109387	39.2483826803854	165.11013989315	-37.2755657049757	-81.578904243869	-25.1928370125503	28.172548045662	-16.1307904932312	30.1863361610663	-25.1928370125503	65.4276281806405
27.1041250576727	-73.5431460584618	-51.7535306621853	152.653813769552	-8.1742998696322	-15.4375050017244	-53.8287321284973	-26.8511130664407	-4.0238969370081	-108.821570985767	140.202604971679	-55.9039335948094	154.729015235864	-114.009574651547	74.8337587828498	139.165004238523	-32.0391167322208	-84.9567541231781	-31.0015159990648	-102.59596658683	-44.4903255300931	27.1041250576727	14.6529162598004	NaN	NaN	NaN	NaN	NaN	NaN	NaN	-13.6439542672636	-6.59083340112564	60.9176091747662	-107.349702917382	-0.545301230150249	329.943790783171	0.462287465012316	-9.61359948661334	58.9024317844411	-90.2206950996186	12.5533518069631	18.5988839779385	22.6292387585888	-62.0082116350667	11.5457631118005	19.6064726731011	-11.6287768769385	32.7051257102144	-38.8336716463277	38.7506578811898
-28.4948957675513	-33.6862078594449	25.4947499881425	49.3747856108532	-28.4948957675513	148.009715356832	-65.8723428291855	11.997338549219	-4.61486014484059	32.7625869167936	108.555743458441	-50.2984065535046	-33.6862078594449	-84.5610663600025	NaN	-71.0636549210791	-11.8826970734917	7.84428887570413	79.4843957438363	-47.1836192983684	-49.2601441351258	-55.4897186453982	-63.795817992428	NaN	NaN	NaN	NaN	NaN	NaN	NaN	-31.3193702628949	146.13866507975	66.9883481797632	-62.5761833062016	-86.7750063074714	6.99543282244875	-29.3028016794558	-43.4187817635298	137.064106454273	-1.07084151130782	-0.0625572195882442	-21.2365273456992	-2.07912580302739	-68.6258890565191	-5.1039786781861	122.948126370199	-16.1951058871014	-16.1951058871014	3.97057994729004	-37.3690760132124
-44.6857255827261	2.06589708008672	-22.8683016734135	-29.1018513617885	69.5960187041497	-47.8025004269137	-77.9313239207264	-72.7366991804139	-1.05087776410081	-120.527246791289	-72.7366991804139	-100.787672778102	-44.6857255827261	-22.8683016734135	-45.7246505307886	-39.4911008424136	-99.7487478300391	-34.2964761021011	-58.1917499075387	-41.5689507385386	-44.6857255827261	-51.9582002191637	29.0779457297119	NaN	NaN	NaN	NaN	NaN	NaN	NaN	97.2830153221152	-57.0910546300976	28.6723175655762	-66.1718822743454	7.48371972899799	-58.1000354794584	40.7800877579066	-59.1090163288193	-17.7408015050237	18.5825090719675	-28.8395908479933	6.47473887963712	-16.7318206556628	-6.64201216205417	87.1932068285066	-25.8126482999107	-83.3245567134801	14.5465856745241	8.49270057835886	-40.9473610403237
-24.5116404451142	27.4677757461352	129.347431480984	142.862079690709	60.7346021085348	21.2302458031853	-35.9471120071891	-49.4617602169139	9.79477424111039	-48.4221718930889	-75.4514683125386	-13.0761688830393	6.67600926963543	-70.2535266934137	-55.6992901598638	-2.68028564478946	-53.6201135122139	-26.5908170927642	-33.8679353595391	-140.945532713513	-72.3327033410636	-15.1553455306893	-76.4910566363636	NaN	NaN	NaN	NaN	NaN	NaN	NaN	27.1565707844023	-33.4241314203788	104.901805280538	-86.937085034602	-11.2112072786257	-19.2886342392632	-31.4047746802194	-25.3467044597413	13.0210736032867	-28.3757395699804	-65.7338392629287	-31.4047746802194	-67.753196003088	12.011395233207	-6.1628154282273	-31.4047746802194	-59.6757690424506	-19.2886342392632	119.037302461654	-10.201528908546
82.0291857464743	-31.358341907909	-10.5532909621506	25.8555481929266	-48.0023826645157	4.01024469988032	-79.2099590831533	-83.3709692723049	-46.9621301172278	-5.35202822571096	-2.2312705838472	-120.82006097467	80.9889331991864	6.09074979445616	31.0568109293662	13.3725176254716	-7.4325333202868	-14.7143011513022	-37.5998571916365	-67.7671810629862	-56.324403042819	104.914741786809	-49.0426352118036	NaN	NaN	NaN	NaN	NaN	NaN	NaN	-30.9423770838772	-32.9631307956267	-10.2296515384445	-23.8697390927538	65.0434242242253	-48.1187836337481	-4.67257883113332	24.6283499892348	109.500005882715	-19.8282316692548	-29.9320002280024	-21.8489853810043	-31.9527539397519	304.502739066544	56.9604093772272	79.188700206472	-58.2225521924958	-13.7659705340062	63.0226705124758	-29.9320002280024
56.5097053460333	-20.5181985396799	28.4049296039488	-51.745727141996	42.9777762850297	-43.4183861813784	22.1594238834856	-97.5461024253931	19.0366710232539	-78.8095852640034	-46.54113904161	-74.6459147836946	-39.2547157010696	-31.9682923605291	-43.4183861813784	-44.4593038014556	-129.814548647786	-19.4772809196027	-125.650878167478	21.1185062634084	-29.8864571203747	-41.336550941224	-21.5591161597571	NaN	NaN	NaN	NaN	NaN	NaN	NaN	-43.6233312939722	-21.3796525014638	-5.20243156145765	-83.0553073352371	-97.2103756577425	-81.0331547177364	-38.5679497502203	-15.3131946489615	-15.3131946489615	-9.24673679645918	-50.7008654552249	-2.16920263520651	-6.21350787020804	-36.5457971327195	-23.4018051189645	0.864026291044643	41.3070786410599	62.539681124818	23.1077050835531	-69.9113153214821
-22.1631878026549	-79.4502827129147	-64.868113099394	135.115927314604	-65.9096966432169	-75.2839485376231	65.3298298784692	-88.8245346073209	-24.2463548903007	60.1219121593547	-62.7849460117482	-80.4918662567376	3.87640079291775	-87.782951063498	NaN	95.5357526493335	-80.4918662567376	-12.7889359082487	24.7080716693759	-20.0800207150091	5.95956788056357	-4.45626755766549	13.2506526873239	NaN	NaN	NaN	NaN	NaN	NaN	NaN	-56.3218549373564	38.7851577499828	-4.72124167082131	-43.1687574380435	65.0913527486085	-1.68591147867218	-63.404292052371	-32.0392134001634	-32.0392134001634	167.280802550962	-101.851807819593	-8.76834859368681	43.8440414035647	13.4907394820734	78.2444502479214	14.5025162127898	26.6438369813863	-2.69768820938856	33.7262740964009	-35.0745435923125
-40.4862882888757	-57.1622934114238	-105.10580813875	-67.5847966130164	6.41497611829084	115.851259735013	29.3444831617945	-43.6130392493535	8.49947675860935	-7.13427804377949	27.259982521476	-75.9227991742904	35.59798508275	-75.9227991742904	-111.359310059705	-61.3312946920608	-9.218778684098	96.0485036519869	-99.8945565379533	-70.7115475734941	-68.6270469331756	263.850805197627	-54.035542450946	NaN	NaN	NaN	NaN	NaN	NaN	NaN	42.3346090637386	17.022655969035	-29.0450986633255	-16.3891221159737	3.86044035978918	-50.8133783247706	-41.7010752106773	37.2722184447979	-1.20195025915154	136.495074576036	58.5342590443489	74.7339090249592	53.4718684254082	-43.7260314582536	-39.676118963101	-7.2768190018804	5.88539660736547	17.022655969035	44.3595653113149	-13.3516877446093
-40.0603399881354	1.65637804085174	-1.47237581132229	81.9610602466521	16.2572293509973	26.6864088582441	-61.9616169533537	-47.3607656432082	99.6906654089716	98.647747458247	42.3301781191143	185.209937368395	29.8151627104181	106.991091064044	-15.0303091707431	-35.8886681852367	-59.8757810519044	-10.8586373678444	44.4160140205636	42.3301781191143	-9.81571941711973	-108.892924735964	-22.3307348258159	NaN	NaN	NaN	NaN	NaN	NaN	NaN	-64.5476884513178	28.6649166274574	45.8889849572311	4.34858486777694	-25.033649341837	69.1921362269249	4.34858486777694	-67.5872299212778	-42.2577176716107	-0.717317582156493	-23.0072883618636	10.4276678076971	38.7967215273243	90.4689265166453	2.32222388780357	32.7176385874042	-36.1786347316905	22.5858336875373	18.5331117275906	-62.5213274713444
-17.7185304608549	8.37113046819008	-50.0697100128707	-36.5030863297673	-4.15190677775152	-68.8542658817831	-69.8978523189449	-69.8978523189449	115.860533495855	539.556626983546	-34.4159134554437	-70.9414387561067	-75.1157845047539	27.1556863371025	-109.554136931093	-52.1568828871943	-27.1108083953111	-46.9389507013853	-44.8517778270617	-14.5877711493695	67.8555573864127	-62.5927472588123	-43.8081913898999	NaN	NaN	NaN	NaN	NaN	NaN	NaN	-58.0233904356275	-44.8429006282255	33.2261543848478	-41.8012491342097	-26.5929916641305	-58.0233904356275	-46.8706682909027	9.90682626405967	33.2261543848478	59.5871339996518	-27.6068754954691	-52.9539712789344	-54.9817389416117	39.3094573728795	59.5871339996518	-40.7873653028711	29.1706190594933	144.753375832095	123.461815373984	52.4899471802815
37.0238678240292	-55.9148966954242	113.254539845603	-53.8263851331893	-31.8970137297228	27.6255657939721	78.7940990687274	229.166931549641	-1.6135960773166	-26.6757348241355	140.405190154657	-56.9591524765417	-62.180431382129	-84.1098027855955	-49.6493620087195	-7.87913076402133	22.4042868883849	52.687704540791	56.8647276652609	-72.6229891933035	106.989005158899	-24.5872232619006	-36.0740368541926	NaN	NaN	NaN	NaN	NaN	NaN	NaN	37.7937292870024	76.3480789822967	-1.26791448323	-56.5629686514811	-44.3879108529671	25.6186714884884	-25.1107360053199	-14.9648545065582	-36.2712056539577	12.4290255400982	40.8374937366309	6.34149664084125	140.267132424495	28.6624359381169	-1.77520855816808	-32.2128530544531	70.2605500830397	-11.9210900569297	1.26855589146041	-4.81897300779658
68.8481617733666	11.3772326400176	-38.7792146036324	-21.0154728715064	-96.2501437369815	0.927972797590519	89.7466814582208	68.8481617733666	-46.0936964933314	680.129862555352	-71.1719201151564	151.397314528541	-125.508071295777	-46.0936964933314	-37.7342886193897	-32.5096586981762	3.01782476607594	-38.7792146036324	-58.6328083042439	-52.3632523987877	-12.6560649975647	15.5569365769885	8.24245468728949	NaN	NaN	NaN	NaN	NaN	NaN	NaN	16.9853183589167	47.4441217880338	-4.33584404146517	-38.8558212611311	23.0770790447402	-46.978168842229	67.7499907407785	20.0311987018285	22.0617855971029	-30.7334736800333	-50.0240491851407	50.4900021309455	-21.5958326512981	60.6429366073178	14.9547314636423	27.1382528352891	120.545250017915	5.81709043490717	-61.1922771091503	-89.6204936429928
32.7495234736862	8.70079136525013	51.5702703411579	-11.1655525504144	54.7070614857365	26.4759411845289	-51.9438374299364	39.0231057628434	24.3847470881432	696.70364907616	-32.0774935142719	-115.725257369702	44.2510910038078	-1.75517911667859	-118.86204851428	-8.02876140583582	-31.031896466079	-38.3510758034291	-50.8982403817435	-17.4391348395717	-24.7583141769218	-36.2598817070433	-92.7221223094584	NaN	NaN	NaN	NaN	NaN	NaN	NaN	57.1079406927373	34.755946706099	40.8519450660913	-31.2840355271507	19.5159508061183	-1.8200434538547	17.4839513527875	-3.85204290718545	-47.5400311537968	-48.5560308804622	30.6919477994375	-16.04403962717	-91.2280194004081	-85.1320210404158	23.5799497127798	-69.8920251404351	61.1719395993988	3.2599551794722	21.547950259449	9.35595353946448
-35.8298487888795	-40.0149246873895	-57.8014972560571	188.071711781406	55.1955520037132	-64.0791111038221	-4.44177955005444	-47.338807509782	-82.9119526471171	703.882316272765	-16.9970072455845	-69.3104559769596	29.0388276380256	7.06717917084808	-1.30297262617194	34.2701725111632	38.4552484096732	-60.9403041799396	-21.1820831440945	34.2701725111632	20.6686758410056	-30.598503915742	-79.7731457232346	NaN	NaN	NaN	NaN	NaN	NaN	NaN	-24.7184149704267	-25.7351219594366	128.804340370061	50.5179022163026	66.7852140404603	28.1503484580858	-32.8520708825055	42.3842463042237	28.1503484580858	27.1336414690759	168.455912941446	-10.4845171242887	28.1503484580858	37.3007113591745	36.2840043701646	183.706517776594	31.2004694251153	40.350832326204	-53.1862106627026	-27.7685359374563
46.2621948706098	-38.5400881114353	-6.08489338991186	73.482680766081	-79.3708169546422	46.2621948706098	86.0459819486063	-88.7932928415361	33.6988936880846	297.528218521114	47.3091366358202	-20.7420781028579	46.2621948706098	63.0132631139767	-13.4134857463849	27.417243096822	-105.544361084903	24.2764178011907	-40.6339716418561	-16.5543110420162	20.088650740349	65.1071466443976	-16.5543110420162	NaN	NaN	NaN	NaN	NaN	NaN	NaN	-21.1958927769798	-27.3003841973335	-29.8439222891476	55.110249977442	12.3788100349658	63.249571871247	-66.9795784296328	-2.88241851591856	-37.4745365645897	34.7619452429295	-17.1262318300773	-12.0391556464492	68.3366480548751	44.9360976101857	-59.8576717725535	39.8490214265576	-57.8228412991022	43.9186823734601	-31.370045144236	6.27431861461205
56.1744189598259	95.9838049809974	90.7457278729485	20.5554946250935	-45.4442769363223	58.2696498030455	-37.0633535634441	7.98410956577622	57.2220343814357	254.173733644074	2.74603245772734	-5.63489091515086	61.4124960678748	-106.205971389689	-95.7298171735916	35.2221105276304	-18.2062759744682	-45.4442769363223	-5.63489091515086	-25.5395839257366	-24.4919685041268	18.460263781874	80.2695736568508	63.5077269110943	NaN	NaN	NaN	NaN	NaN	NaN	90.2527345007695	-15.6322105740616	54.6183779852014	-41.085322370896	-49.230318145883	-11.5597126865681	-53.3028160333765	30.1833906602403	-22.7590818771752	33.2377640758605	6.76652780715268	-21.7409574053019	28.1471417164936	-65.520309695857	60.7271248164416	13.8933991102663	101.452103691377	-12.5778371584415	24.0746438290001	-8.50533927094797
66.099407336003	-38.729587213791	168.831821994801	-78.5646051427128	18.9263597885957	-62.8402559602437	-39.777877159289	1.1054307151307	25.2160994615833	109.079295101419	-60.7436760692478	-7.28088884885282	-21.956948085824	-60.7436760692478	-49.2124866687704	185.604461122768	-24.0535279768199	4.25030055162452	29.4092592435751	-46.0676168322766	11.5883301701101	-41.8744570502849	-51.3090665597663	-123.641072799124	NaN	NaN	NaN	NaN	NaN	NaN	-35.5316335422196	-31.4562947561414	-2.41950590533403	-88.5110377612366	-91.5675418507952	16.4289359802778	-45.7199805074152	-23.3056171839849	-33.4939641491805	30.6926217315516	-82.3980295821192	23.5607788559147	-36.5504682387392	89.7850341296858	59.2199932340991	-18.2114437013872	17.4477706767973	113.218232149636	51.0693156619427	-79.3415254925606
-48.789690617151	48.7640858681521	249.116465531516	21.4909870658093	-44.5938292629444	28.8337444356708	-48.789690617151	-65.5731360339773	110.653040842699	125.338555582422	-22.5655571533598	-30.957279861773	193.521302588279	-4.73314639798186	NaN	-26.7614185075664	-100.188992206182	-69.7689973881839	33.0296057898774	NaN	-37.2510718930829	165.199238447385	-9.97797309074009	44.5682245139455	NaN	NaN	NaN	NaN	NaN	NaN	93.3948644359306	16.9289209807024	-1.9326784049206	-65.6542979509442	-19.7747318778072	38.3393851481663	-4.48154318676154	44.4566606245845	10.8116455042841	21.0071046316479	-48.3220174344258	-33.0288287433801	-52.4002010853713	10.8116455042841	-84.0061243801989	-3.46199727402517	-16.7160941395981	-50.3611092598985	-20.7942777905436	14.8898291552296
-22.1253093542718	52.3992444198156	259.178640102847	26.1582043585172	-53.6145574278298	-58.8627654400895	-39.9692165959547	-56.7634822351856	-56.7634822351856	59.7467356369791	-6.38068531749277	-80.9052390915801	89.1367005056333	-49.4159910180221	-93.5009383210033	-14.7778181371082	-57.8131238376376	-29.4728005714353	-0.0828357027811583	-111.344845562686	23.0092795511614	-71.4584646695127	-56.7634822351856	-26.3238757640795	NaN	NaN	NaN	NaN	NaN	NaN	6.20676516750244	-27.4617528783583	-48.8871734529969	-101.940595828293	-43.7858828399877	25.5916694969374	-8.07684854892331	74.5640593818257	13.3485720257153	-35.623817859173	-32.5630434913675	52.1183806845852	239.845875243324	114.354126163297	11.3080557805116	79.6653499948349	-56.0289803112098	-20.3199460201454	-39.7048503495803	-68.2720777824318
61.2906868349759	45.5359057517131	502.424557166335	5.62379367411392	-15.3825811035698	148.467142162363	-62.6469243533583	-41.6405495756745	56.0390931405549	25.5798497129135	-29.0367247090643	-51.0934182256322	-79.4520241755053	-48.9927807478638	-63.6972430922425	-23.7851310146433	10.8753873685349	39.2339933184079	24.5295309740293	-77.3513866977369	-9.0806686702647	-36.3889558812536	-85.7539366088104	61.2906868349759	NaN	NaN	NaN	NaN	NaN	NaN	-0.446495856136402	-32.0966070303289	-13.2086374586334	43.4552712564532	29.1616726616566	56.72789852305	66.9376118050476	13.8471027386602	-43.3272916405262	-21.8868937483313	-80.0822594557175	60.8117838358491	44.4762425846529	-16.7820371073325	76.1263537588454	56.72789852305	122.070063527835	14.86807406686	109.818407589437	16.9100167232595
-1.27417035992852	2.92981663822403	1186.35215661817	59.6836411132835	-76.9459363266745	59.6836411132835	-0.223173610390381	241.506078783381	65.9896216105123	-1.27417035992852	0.827823139147758	-125.291786805429	90.1625468498895	-20.192111851615	-26.4980923488438	70.1936086086649	0.827823139147758	-10.7331411057718	12.3887873840673	0.827823139147758	92.2645403489658	141.661387577258	-49.6200208386829	30.2557321262156	NaN	NaN	NaN	NaN	NaN	NaN	34.7800415616484	-3.0223231082833	6.68368944210457	5.15116114467491	83.8209470793977	-9.15243629800196	-33.6728890568766	-15.2825494877206	68.495664105101	12.3029598660133	71.5607206999603	-27.5427758671579	-25.4994048039184	62.3655509153824	-3.0223231082833	-28.5644613987777	-40.824687778215	38.8667836881275	5.15116114467491	31.7149849667891
-6.07769453873791	-82.8500159746135	563.930500231736	20.2141963639592	64.3845730804904	-76.5399621579662	55.9711679916273	-63.9198545246716	82.2630588943244	-89.1600697912608	85.4180858026481	-14.491099627601	-30.2662341692192	-54.4547737997006	-111.245258149526	85.4180858026481	-31.3179098053271	81.2113832582165	-34.4729367136508	-40.7829905302981	-32.369585441435	-12.3877483553852	58.0745192638431	11.8007912750961	NaN	NaN	NaN	NaN	NaN	NaN	-34.2289772157103	15.8686587972018	-23.4937694986577	-44.4529845652842	-8.66895884177558	23.0254639419035	-21.9601683962216	95.6159161238781	13.823857327287	-41.385782360412	-43.4305838303268	61.8766918702843	88.4591109791764	-73.0802051440911	-9.69135957673297	-58.7665948546876	43.4734786410513	104.817522738495	33.2494712914774	100.727919798665
19.6308782506416	-29.829825563078	866.776975485625	-7.73036215694796	246.939644713693	118.552285878081	2.7931918459711	-14.0444945586994	51.2015402593987	-58.2434213709594	-19.3062715601589	-68.7669753738785	19.6308782506416	-62.452842972127	65.9345158634854	32.2591430541444	56.4633172608583	17.5261674500578	-56.1387105703756	15.421456649474	-7.73036215694796	96.4528224719507	-4.57329595607224	-9.83507295753177	NaN	NaN	NaN	NaN	NaN	NaN	-56.2713002154875	91.0575391897232	-8.69636249088819	-28.6471428270105	30.6936397111994	-9.20792096104518	10.2313009049201	-33.7627275285803	17.3931194871179	27.6242888902575	-37.8551952898362	-55.2481832751735	77.7570189656417	15.3468856064899	-39.9014291704641	-38.8783122301501	75.7107850850138	-60.3637679767434	22.5087041886877	-42.970779991406
31.6832381046699	10.6225172288084	457.109799797071	35.8953822798422	103.289689082599	1.14519283467078	-31.4989245229145	-99.9462673694642	17.9937695353599	26.4180578857045	-30.4458884791214	-28.3398163915353	73.8046798563928	-90.4689429753266	-18.8624919973976	23.2589497543253	-12.5442757346392	-24.127672216363	-53.612681442569	-56.7717895739482	-34.6580326542937	65.3803915060482	50.6378868929452	16.9407334915669	NaN	NaN	NaN	NaN	NaN	NaN	-8.72380456015822	-22.0336485075161	113.624376340554	32.2295614317121	2.53837108760613	11.752878435777	5.60987353699641	90.5881079701274	-18.9621460581258	119.255464164437	36.3248980308992	-43.534165653248	-4.62846796097118	74.2067615733793	-38.4149949042642	-65.03468279898	17.8958833345575	11.752878435777	94.6834445693144	-62.9870144993864
-26.8478785532583	-30.0090312582143	-28.9553136898956	23.7305647260378	354.5978811781	-23.6867258483023	62.7181147538286	7.9248012012578	49.0197863656859	-62.674275876093	5.81736606462046	-9.98839746015957	-87.9634975157411	242.903818936321	47.9660687973672	-68.996581286005	-16.3107028700716	-48.9759474879503	59.5569620488726	-47.9222299196317	104.866817486575	95.3833593717073	-84.8023448107851	NaN	NaN	NaN	NaN	NaN	NaN	NaN	27.6203238454821	-30.7791609890979	60.9182757248479	28.644876211001	9.17838126614103	29.66942857652	-40.0001322787684	23.5221143834063	88.0689134111	77.8233897559105	144.419293514642	-6.18990421664318	24.5466667489252	-35.9019228166927	10.20293363166	-71.7612556098558	-2.09169475456739	-3.11624712008634	18.3993525558116	67.577866100721
-22.1908083743837	27.365990477895	333.14198339621	265.660384959065	278.31318466603	-15.8644085209013	2.06039106396546	-24.2996083255445	27.365990477895	-8.48360869183852	64.2699896232089	115.935588426648	50.5627899406637	40.0187901848598	-64.3668073975996	14.7131907709302	-69.6388072755016	87.4667890859776	73.7595894034325	-30.6260081790269	81.1403892324953	13.6587907953498	-39.06120798367	-26.4084082767053	NaN	NaN	NaN	NaN	NaN	NaN	2.49918320277887	33.2573308907679	108.102156931541	86.5714535499489	17.8782570467734	-21.0820633580127	32.2320593011683	58.8891206307587	-15.9557054100145	-28.2589644852102	-15.9557054100145	-41.5874951500054	-10.8293474620164	-59.0171121731992	97.8494410355449	123.481230775536	-86.6994450923893	-38.5116803812065	11.7266275091756	-57.9918405835996
72.1543754454906	31.0061280210091	17.2900455461819	34.1713778228923	515.289347709138	-49.1802002933652	-51.290366827954	16.2349622788875	86.9255411876122	21.5103786153595	-14.3624524726501	18.3451288134763	-68.1716991046644	-25.9683684128885	6.73921287323789	104.861956731617	-19.6378688091221	112.247539602678	25.7307116845371	-14.3624524726501	-11.1972026707669	96.4212905932618	42.6120439612474	-29.1336182147717	NaN	NaN	NaN	NaN	NaN	NaN	-5.21539071402374	-83.1907693504786	87.1238734607255	-18.5532844281542	-68.8268838121843	135.345489196428	22.486388538401	-18.5532844281542	-53.4370064497261	-56.5149819222177	29.6683313075482	40.9542413733509	22.486388538401	7.09651117594282	35.8242822525315	-28.813202669793	17.3564294175816	-7.2673743623515	99.435775350692	106.617718119839
-48.7546416477344	104.331637903549	111.722010019818	5.08949805651009	305.983219933171	-63.5353858802721	-87.8180371194412	-19.193153182659	298.592847816902	31.4836841860417	25.1490795149541	142.339265930075	-31.8623625248342	28.3163818504979	-80.4276650031724	-6.52394384048383	85.3278238902862	144.450800820437	-58.2565486543658	84.272056445105	-8.63547873084636	-3.35664150494003	-25.5277578537466	25.1490795149541	NaN	NaN	NaN	NaN	NaN	NaN	-5.75381944529143	104.10447918838	-26.8014374078172	25.0475726949902	-27.3147939434886	-6.78053251663415	41.4749818364737	-21.1545155154322	68.1695216913844	18.8872942669339	-97.1312827947936	185.214811824455	-20.1278024440895	54.8222517639291	-64.2764645118265	43.5284079791592	50.7153994785582	-41.6887769422866	64.0626694060136	41.4749818364737
-81.0785585695429	-21.9172179554439	20.3408824831983	52.0344578121799	36.1876701476891	122.816776046906	-68.4011284379503	-32.4817430651044	140.776468733329	-17.6914079115797	-46.2156257076631	-47.2720782186292	67.8812454766708	-29.3123855322063	56.2602678560442	188.316831726801	76.3328655643992	-11.3526928457833	19.2844299722323	-11.3526928457833	39.3570276805873	2.38118979677538	-46.2156257076631	228.462027143511	NaN	NaN	NaN	NaN	NaN	NaN	70.7646442819203	68.7097736153739	29.6672309509928	-61.7745137103209	-54.5824663774086	38.9141489504515	-18.622229712847	110.834622279575	-5.26557038029559	-47.3904190444963	-11.4301823799347	-8.34787638011515	-23.759406379213	75.9018209482862	134.465634944858	40.9690196169979	-36.0886303784912	-5.26557038029559	-76.1586083761456	-0.128393713929651
-17.2448509382041	14.4693030531451	233.296965593454	4.95505685574037	-24.6448202028522	11.2978876540102	54.6405647755207	-55.3018357278231	48.2977339772509	-26.7590971356088	182.554319207296	33.4977954479546	683.637952270613	-23.5876817364739	3.89791838936206	918.322691806597	12.3550261203885	-9.84488167355592	-41.5590356649051	-71.1589127234977	186.782873072809	166.697242211621	-17.2448509382041	14.4693030531451	NaN	NaN	NaN	NaN	NaN	NaN	-38.7058680937432	3.44863500228845	15.7865383474684	-31.5087578090548	-68.5224678445948	-71.6069436808898	28.1244416926484	-28.4242819727598	4.47679361438678	31.2089175289434	66.1663103402867	15.7865383474684	18.8710141837634	34.2933933652384	-40.7621853179398	-57.2127231115131	-15.0582200154815	-35.6213922574482	-7.8611097307932	8.58942806278011
-52.7637743356651	40.3248532217155	18.1105216455224	-55.9372502751212	115.430450455511	-45.3589971436007	23.3996482112827	105.910022637143	454.99237597732	-37.9542199515363	-47.4746477699048	-33.7229186989281	441.240646906343	-53.8215996488171	-44.3011718304486	726.853481457397	-17.8555390016473	35.0357266559553	-40.0698705778404	-10.450761809583	189.478222376155	-8.33511118327888	10.7057444534581	-43.2433465172966	NaN	NaN	NaN	NaN	NaN	NaN	-61.904451493281	-12.5180718148534	33.7816591336724	56.4170831529517	7.03070347452415	143.872130500167	-7.37365726501723	40.9838395034431	83.1680388121	116.092291931052	-10.460305994919	45.0993711433121	70.8214438924931	59.5037318828534	-6.34477435504999	25.5505958539345	-9.43142308495171	60.5326147928207	62.5903806127552	-21.7780180045586
-60.8075432577473	16.4639096131387	21.7564748782679	91.6183363779731	-17.408508083688	-45.9883605153856	4.82026602985455	-33.2862038790755	215.464363581996	36.5756576206296	9.05431824195789	-75.626726000109	849.513682344471	-73.5096998940573	28.1075531964229	1142.72179803263	-0.472299235274632	-33.2862038790755	24.9320140373454	-51.2809257805147	57.7459186811463	33.4001184615521	-8.94040365948132	141.368449870187	NaN	NaN	NaN	NaN	NaN	NaN	76.5127490194679	38.4172445451705	-4.31149695978464	-36.7441561743892	28.1211622548199	18.8546881935043	68.2758831871874	41.5060692322757	33.2692033999952	-43.9514137776346	-28.5072903421087	-17.1815998227229	-4.82630107430218	-60.4251454421956	-47.0402384647398	55.9205844387666	-59.3955372131606	-61.4547536712307	88.8680477678887	-47.0402384647398
19.051961865542	30.703180430712	54.0056175610519	54.0056175610519	84.7224665055909	25.4071719919984	-63.5657697783904	-96.4010220984149	308.214022619306	37.0583905571683	-11.664887078997	10.5783483636002	1419.31659306142	-47.6777444622496	38.1175922449111	1082.49045635924	-39.2041309603078	47.6504074345956	-4.25047526479791	87.9000715688191	271.14196354831	-41.3225343357932	-34.9673242093369	95.3144833830181	NaN	NaN	NaN	NaN	NaN	NaN	63.6660617811358	42.0290357804121	-19.7910385073697	-50.7010756512607	19.3616752082254	-31.1247187934631	164.638849784513	50.2717123521164	-3.30568536396125	4.936991207743	-67.1864287946692	-30.0943842220001	-19.7910385073697	20.3920097796885	8.0279949221321	54.3930506379685	-27.003380507611	0.815652921890879	65.7267309240619	72.9390729243031
136.111635375475	8.92468908943626	-40.8901982059289	2.56534177513433	-40.8901982059289	-68.4473699012373	-62.0880225869354	-11.2132440725199	67.218706137204	0.445559337033683	-6.97367919631857	-34.530850891627	799.603538500977	-84.3457381869921	-14.3929177296708	1376.18436166435	42.8412080990466	218.7831504614	-22.8720474820734	-28.171503577325	549.469210805101	67.218706137204	-26.0517211392244	26.9428398132917	NaN	NaN	NaN	NaN	NaN	NaN	38.4284929506581	60.0807936784461	-1.78292268666244	-51.2738957787493	-4.87610850491786	-1.78292268666244	42.552740708332	27.0868116170549	28.1178735564734	14.7140683440332	-57.4602674152601	63.1739794967015	-11.0624801414287	1.31026313159299	121.944510043555	-3.84504656549939	-10.0314182020102	130.193005558902	-59.5223912940971	-27.5594711721243
74.0855192446002	-4.3975227592583	-23.4879924358725	44.3892330809781	209.839970278301	6.20829372774961	-64.8506767352034	-51.0631153020931	-26.6697373819749	381.65419736783	-27.7303190306757	-21.366829138471	1063.60819748244	113.32704024653	117.569366841333	1119.81902486358	68.7826110010963	73.0249375958994	48.6315596757813	13.6323652686551	116.508785192632	578.922384026177	24.2381817556631	14.6929469173559	NaN	NaN	NaN	NaN	NaN	NaN	78.1580569734697	19.346007874203	-9.54412150789295	10.0598948585293	41.0136049107749	-54.9428962511865	-53.9111059161117	75.0626859682451	95.6984926697422	63.7129922824217	-13.6712828481924	-14.7030731832672	-9.54412150789295	3.86915284808016	55.4586696018229	-0.258008492219261	71.9673149630205	-12.6394925131175	-37.402460554914	53.3950889316732
-54.8816567601058	-20.9209214496784	137.208752339499	-21.9821944281292	708.17361474606	129.779841490343	10.9172679038473	-32.5949242126378	4.54963003314219	559.59539776294	-51.6978378247532	-71.8620244153195	474.693559486872	-33.6561971910887	-60.1880216523601	1218.64591738092	-67.6169325015161	-3.94055379446466	-0.756734859112092	11.9785408822982	256.071325925995	1964.72082123188	57.613278955685	80.9612844816039	NaN	NaN	NaN	NaN	NaN	NaN	18.8218977128223	68.3828462221873	62.7039875388225	63.2202474191284	14.6918186703752	39.4722929250577	82.8381228707521	-50.3569262481664	18.8218977128223	-8.02361606308379	102.455998322376	-41.0642484026605	130.334031858894	-41.0642484026605	40.5048126856695	88.0007216738109	-8.02361606308379	-62.7471633755077	36.3747336432224	243.911205526188
49.6152718034817	35.8097240726778	-36.4039102115268	57.0490282739145	486.082973138895	-36.4039102115268	-13.0406755901664	-19.4124668505374	79.350297685213	24.1281067619977	-71.4487621435672	23.0661415519358	666.617058849406	-68.2628665133817	-32.1560493712794	818.478083888248	-19.4124668505374	-7.73084953985729	81.4742281053366	-78.882518614	24.1281067619977	1697.78527781945	61.2968891141618	66.606715164471	NaN	NaN	NaN	NaN	NaN	NaN	-14.7669609964271	18.2970459864528	-0.30145794141711	24.4965472957428	-38.531716015372	221.847338974807	12.0975446771629	-21.9997125239321	-29.232464051437	-41.631466670017	76.1590582064927	-71.5957229982519	66.8598062425577	32.7625490414628	77.1923084247077	-48.864218197522	-9.60070990535209	70.9928071154177	32.7625490414628	-13.7337107782121
4.41378210966944	-46.5938184647126	22.4789739797631	-21.0900181775216	1035.19237705031	2.28846541907018	-45.531160119413	6.53909880026869	83.0504996618418	177.627092393509	84.1131580071414	139.371391962722	488.985987566299	-22.1526765228212	-94.4134440031958	734.460065330513	-76.3482521331022	-31.7166016305179	-40.2178683929149	88.3637913883399	70.2985995182463	420.975853467123	-54.03242688181	0.16314872847093	NaN	NaN	NaN	NaN	NaN	NaN	74.6404451743239	21.9073779604227	-67.5320399611941	-54.6072685852379	28.1112682208816	121.169622127766	30.1792316410346	152.189073430061	12.6015425697342	174.936671051744	27.0772865108052	-0.840219661260201	31.2132133511111	-2.90818308141319	41.5530304518761	14.6695059898872	-42.19948806432	43.6209938720291	62.232664653406	7.43163401935176
210.10441173935	5.94075363987526	169.697021073829	-5.75612260540713	643.952185200733	35.7146204460486	-8.94617976321142	-37.65669418345	54.8549633928744	130.352982794243	109.085935075547	-106.77459926921	138.859801881721	-10.0095321491462	-4.69277021947237	196.280830722198	-12.1362369210157	-67.4305609896234	-5.75612260540713	-84.4441991645796	94.1990016724606	252.63850717674	-14.2629416928852	-0.439360675733318	NaN	NaN	NaN	NaN	NaN	NaN	111.404107228267	7.93268338882305	34.3178964678811	-35.5253146237432	-43.8030285308987	3.79382643524531	-45.8724570076876	-35.5253146237432	-35.5253146237432	-69.6708844907596	-20.0046010478267	-23.10874376301	55.5295383549671	4.82854067363975	-14.8310298558545	41.043539017445	90.7098224603779	119.681821135422	-50.0113139612653	-51.0460281996597
5.3416263894372	156.436347780857	20.2382890618307	-21.2595569541226	572.478855274133	41.5192357366786	-1.04265761301716	-27.643840956577	308.595116506019	425.640323217682	-57.437166301364	-24.4516989553498	0.0213897207252371	-63.8214503038183	-17.003367619153	10.6618630581492	-53.1809769663944	47.9035197391329	6.40567372317959	-35.0921722927737	150.052063778403	1064.06872346312	-18.0674149528954	47.9035197391329	NaN	NaN	NaN	NaN	NaN	NaN	45.7105641957517	37.4269817527659	7.39899539694238	-20.5580953481347	4.2926519808227	34.3206383366462	75.7385505515752	17.7534734506746	49.8523554172446	-8.132721683656	-15.3808563212686	-17.451751932015	45.7105641957517	-14.3454085158954	74.703102746202	-21.5935431535079	79.8803417730682	2.22175637007625	44.6751163903785	158.574374981433
-17.6178914859879	29.2308088961138	21.7776065625977	27.1013225151092	1136.56372701852	33.4897816581231	-26.1358370100064	-10.1646891524717	1228.13164140172	920.420859346549	2.61222913355605	24.9718361341046	49.4609295156578	-20.8121210574948	35.6192680391277	27.1013225151092	19.648120181593	112.280777755294	34.5545248486254	-66.5960782490942	31.3602952771185	557.34343138526	33.4897816581231	344.394793284798	NaN	NaN	NaN	NaN	NaN	NaN	32.7691104760633	41.0585697818515	45.7213906413574	9.97309738514571	32.7691104760633	11.0092797983692	151.930087996769	48.3118466744162	23.4434687570516	83.5420487240161	23.4434687570516	44.1671170215221	9.97309738514571	45.2032994347456	1.68363807935749	53.4927587405339	1.68363807935749	13.0816446248163	-0.388726747089565	14.1178270380398
-25.6912993471362	80.8526964527611	125.601174688718	82.9835763687591	1050.40305823183	15.8608590148237	23.3189387208166	-45.9346585491167	887.390744657984	480.392680702376	45.693177838795	-142.889694727023	-21.4295395151403	-74.701537415089	-18.2332196411434	142.648214016702	11.5990991828279	44.627737880796	-47.0000985071157	-53.3927382551095	-6.51338010315469	152.237173638692	39.3005380908012	1091.95521659379	NaN	NaN	NaN	NaN	NaN	NaN	8.40318214986775	50.9168227805213	88.2458730903634	-81.8086894322507	4.25550989321863	-70.4025907264656	-12.3351791333779	65.4336756787932	-30.9997042882989	-42.405802994084	-89.0671158813867	68.5444298712801	-35.1473765449481	6.32934602154319	42.621478267223	57.138331165495	-25.8151139674875	3.21859182905635	-24.7781959033253	-4.03983462007962
-11.3863901984809	39.7882164265514	-32.709142958911	69.6400702911536	329.777653968401	-50.8334828052766	-25.2461794927604	-34.841418234954	979.055475523498	793.547526507756	49.383455168745	-71.0900979276852	-17.7832160266099	-22.0477665786959	227.428440718336	100.558061793777	-13.5186654745239	82.4337219474117	65.3755197390676	31.2591153223794	-24.1800418547389	88.8305477755407	56.8464186348955	969.460236781304	NaN	NaN	NaN	NaN	NaN	NaN	40.0359885013045	110.59651220937	30.69709565759	-12.8844042797446	211.249023969405	18.2452385326373	53.52550038667	-14.95971380057	-52.3152851754283	1.64276236603361	13.0569647305736	10.9816552097482	8.9063456889227	-54.3905946962537	-4.58316619644276	120.973059813497	122.01071457391	117.860095532259	-0.43254715479185	68.0526670324482
4.00410197139696	-28.0009849995148	110.68772520777	41.3433701041274	1235.13311411914	-39.7361835555158	27.4744990833989	220.571857141233	645.172677621997	489.414587696893	-16.2657864435138	-48.2708734144256	-24.8004763024237	-60.0060719704266	53.0785686601284	45.6107150335823	-37.6025110907884	-49.3377096467894	-30.1346574642423	91.4846730252225	48.8112237306735	104.286707813587	-38.6693473231521	991.894453140208	NaN	NaN	NaN	NaN	NaN	NaN	-22.7799429316824	173.476240362955	18.7557572364948	-60.1620730830419	-47.7013630325887	125.710185169551	-30.0486904611134	11.4870097070637	27.0628972701302	6.2950471860416	-56.0085030662242	1.10308466501945	-27.9719054527046	-14.472802898047	18.7557572364948	-32.1254754695223	8.37183219445046	-20.7031579232736	-0.973700343389408	-25.8951204442957
-8.34115248630618	358.891143045204	-26.4892601143169	-0.868402286537077	584.141184781101	92.0072073391646	13.009562370177	747.474153433197	1032.50619676725	361.026214530852	90.9396715963405	-58.5153323990416	269.218140647975	-22.2191171430202	-55.3127251705691	36.4953487123084	17.2797053414736	-19.0165099145478	148.586601708845	-44.6373677423275	-28.6243315999652	-32.8944745712618	-71.3257613129315	1012.22301765359	NaN	NaN	NaN	NaN	NaN	NaN	-10.8678052492761	17.1887397906029	-2.55475486708974	-44.1200067780215	51.4800726171216	96.1627184213733	16.1496084928296	17.1887397906029	79.5366176570005	40.0496283416153	34.8539718527489	-50.3547945646613	150.197545905585	-17.1025930359159	-36.8460876936085	-41.0026128847016	101.35837491024	-41.0026128847016	-12.9460678448227	6.79742681286991
47.6645081497782	11.3444783287727	-48.4767472587656	13.4809506711848	216.445823200333	-63.4320536556502	40.1868549513359	348.907108429882	339.292982889027	235.674074282041	147.01047207194	104.281025223698	31.6409655816875	-66.6367621692683	-2.5425918969058	118.168095449377	-14.2931897801723	17.753895356009	32.7092017528936	67.9609954026929	44.45979963616	-30.3167323482629	88.2574826556077	1586.99283085768	NaN	NaN	NaN	NaN	NaN	NaN	32.2574292535953	74.8921461314209	-2.05831847733748	-37.4139373516319	72.8124038446977	178.879260467581	-24.9354836312927	-11.4171587675919	48.8953675473809	23.9384601067025	-49.892391071971	70.7326615579745	-11.4171587675919	-43.6531642118014	-35.3341950649087	22.8985889633409	209.035523625067	111.287636149077	3.14103723947051	159.12170874371
9.67720787283004	173.224648328386	234.154086929475	83.4338967057276	43.8832084909854	6.47039531487797	-15.9772925907865	183.914023521559	204.223836388589	181.776148482924	10.7461453921474	-48.0454181703072	-12.7704800328344	-22.3909177066906	-12.7704800328344	-27.7356053032774	-53.390105766894	27.8491457012251	-35.2181679384989	-82.2514187884626	84.5028342250449	-21.3219801873733	-33.0802928998642	1213.30085462417	NaN	NaN	NaN	NaN	NaN	NaN	23.4135143635457	-21.3328034948287	-1.04086865207754	-59.8354490938951	-11.9672951058666	9.88555780171155	-34.8607600566628	-36.9419841430988	8.84494575849354	6.76372167205752	-40.0638202727529	-18.2109673651747	-53.591776834587	-11.9672951058666	79.6065646973181	-74.4040176989472	6.76372167205752	-16.1297432787387	-9.88607101943062	-42.1450443591889
-3.75829098561662	62.5593759305748	263.651656257091	132.085962213679	186.637591451191	-73.2848772687206	-51.892081489304	148.130559048241	74.325413609254	156.687677360008	-51.892081489304	98.9271287555831	-26.2207265540041	-2.68865119664579	-1.61901140767496	32.6094618393916	26.1916231055666	35.8183812063041	-42.2653233885665	-29.4296459209165	478.649253840228	1.58990795923753	98.9271287555831	751.407400027789	NaN	NaN	NaN	NaN	NaN	NaN	84.3277060240251	-11.4768619389544	113.485618012758	-46.882897925273	-22.9317559345281	17.6810500497785	38.5081300417306	56.2111480348898	-20.8490479353329	-26.0558179333209	182.2149819862	72.8728120284515	58.293856034085	80.1622900256347	21.8464660481689	-5.2287379413688	15.5983420505833	13.5156340513881	-10.4355079393568	26.0118820465593
114.440731649232	60.9235825500342	322.08727015412	95.174557973521	93.0338720095531	110.159359721296	-16.1411121528109	294.258352622538	63.0642685140022	128.355190415024	327.43898506404	-35.4072858285222	-50.3920875762976	-53.6031165222495	-16.1411121528109	38.4463799283711	-31.1259139005863	-11.859740224875	-39.688657756458	10.6174623967881	226.826744757548	-51.4624305582816	-38.618314774474	835.851901506421	NaN	NaN	NaN	NaN	NaN	NaN	42.1612188375017	267.254174026072	14.0245994389304	-3.69104981202189	-8.90153488583139	-27.6592811515456	-5.77524384154569	-0.564758767736196	76.5504203246443	-15.1541169744028	-33.911863240117	95.3081665903585	-0.564758767736196	-40.1644453286884	-20.3646020482123	1.5194352617876	29.6560546603589	162.00237553512	18.192987497978	1.5194352617876
4.66223486821193	45.3620246750149	846.505255608925	-7.11928323375733	25.0121297716134	-45.6769788402022	-45.6769788402022	-45.6769788402022	47.5041188753729	118.193227487189	857.215726610715	-48.8901201407393	-14.6166129350105	-8.19033033393636	-48.8901201407393	16.4437529701812	-61.7426853428876	59.2856369773422	-7.11928323375733	126.761604288621	1142.11425525834	98.9143796839661	53.9304014764471	960.036248227902	NaN	NaN	NaN	NaN	NaN	NaN	-35.5220807194307	97.9615789258646	-7.88679180849067	-14.6652588998533	-26.1365109006209	-55.3360614480292	-37.6077629013884	35.3911134671324	-29.2650341735575	118.818400745442	34.3482723761535	-6.32253017202237	91.7045323799914	42.6910011039845	144.889428019914	113.604195290548	35.3911134671324	40.6053189220268	14.534291647555	37.4767956490901
-14.161858778382	115.520150812973	569.943060455407	390.96045217643	42.6410049269223	31.9234834730913	-0.229080888401702	-19.5206195052975	-22.7358759414468	86.5828428876294	909.68849054185	28.708227036942	-65.6059617567708	-48.4579274306412	-82.7539960829004	24.4212184554096	-23.8076280868299	14.7754491469617	42.6410049269223	23.3494663100265	1380.18768236503	-3.444337324551	-4.5160894699341	463.83959806248	NaN	NaN	NaN	NaN	NaN	NaN	20.2626433878799	-2.69625368362547	173.669819274757	-15.2192884499011	-11.0449435278092	-40.2653579824524	-32.9602543687916	-47.5704615961132	-15.2192884499011	100.618783138149	45.3087129204312	82.8778172192582	80.7906447582123	81.8342309887352	-70.5293586676186	-17.3064609109471	36.9600230762475	-51.7448065182051	83.9214034497812	9.82678108265019
13.10494746633	-31.9382935496492	689.826020825446	295.161432875914	32.4091936160353	92.4668483040076	-50.1700815799265	80.6698089902988	29.1918192577511	-4.05438244451926	976.172338712743	-60.8946627742073	32.4091936160353	-91.9959482376215	65.6553953183057	6.6701987497615	21.6846124217546	12.0324893469019	79.5973508708707	-5.12684056394733	1345.097931796	-10.4891311610877	760.608256707699	-13.7065055193719	NaN	NaN	NaN	NaN	NaN	NaN	-11.596780563035	23.9105222499207	-11.0746143451974	-7.41945082033436	106.412784668259	40.6198412207234	90.7477981331314	151.319079402291	86.5704683904307	4.06820597209249	17.6445276358697	84.4818035190804	-35.6164265835639	-2.19778864195852	94.9251278758321	25.999187121271	-54.4144104257169	-10.5524481273599	-57.5474077327424	-24.128769791137
114.456085900635	44.7003593308413	1045.96332686342	950.451639714012	-12.1773869491446	1018.0610362355	173.480162228922	6.06641846141692	156.309521842512	37.1882041617865	1374.35182425353	-50.8113278185689	3.92008841311557	-62.6161430842263	-10.0310569008432	37.1882041617865	68.3099898621561	59.7246696689507	-2.51890173178848	-43.2991726495142	428.893437976783	-31.4943573838567	1576.10684879386	24.3102238719784	NaN	NaN	NaN	NaN	NaN	NaN	46.3750563552143	21.2931433458635	54.7356940249979	-28.870682672838	279.427831400432	-28.870682672838	26.5185418894783	79.8176070343486	-19.4649652943314	-14.2395667507167	-17.3748058768855	9.79726654991112	-28.870682672838	-11.1043276245478	-81.1246681089854	27.5636215982012	-11.1043276245478	53.6906143162749	1.43662888012754	-24.6903638379462
15.1266974438625	138.622076503996	618.643245546427	467.22717209009	21.5699346122173	261.043582702737	3.3140959685454	65.5987219293083	31.2347903647495	166.5427709002	1904.06906063321	-78.3002414972819	62.3771033451309	-9.57237836816417	28.0131717805721	11.9050788596851	-24.6065984276587	65.5987219293083	8.68346027550773	-11.7201240909491	338.362428722994	121.440110721717	1270.48407241165	152.582423702098	NaN	NaN	NaN	NaN	NaN	NaN	-14.7944816389378	-1.19871696345318	35.9281788811394	-27.3444182624621	1133.52471941353	128.483961479631	37.49692095908	85.6050113492563	32.2677806992782	82.4675271933752	-7.47368527521531	-25.2527621585414	68.8717625178906	-25.2527621585414	-14.7944816389378	175.546223817847	-13.7486535869774	-23.1611060546206	-55.5817756653917	54.2301697904457
228.369446526406	-10.1876759995648	409.973742503385	1014.96320188231	1.63272196343374	582.981385416364	95.1213240344225	-30.6047270265624	86.5246709704235	29.5718444214304	1639.29513065524	16.6768648254319	11.3039566604326	-64.9913392825582	25.2735178894309	-13.4114208985644	23.1243546234312	8.08021176143297	30.6464260544303	-55.3201045855594	127.358773024419	28.4972627884305	1527.53864082325	48.9143138154281	NaN	NaN	NaN	NaN	NaN	NaN	-8.0241495311975	183.499527055708	-9.07072699888551	16.0471322256267	607.363401469351	-8.0241495311975	17.0937096933147	47.4444562562669	67.329428142339	5.5813575487466	40.1184139824509	118.611724059051	32.7923717086348	28.6060618378828	98.7267521729793	116.518569123675	16.0471322256267	38.0252590470748	71.5157380130911	21.2800195640667
49.4125287081076	121.457048543329	44.0360720039866	1326.85864160726	66.6171901612948	409.635127884215	-40.9119439211252	-15.1049517413444	115.005300498384	24.680827869151	1312.87985417654	88.1230169777788	-9.72849503722342	13.927914460909	1.02441837101859	33.2831585957446	26.8314105507994	61.2407334571738	24.680827869151	5.32558373431539	85.9724342961304	35.433741277393	734.373112813123	53.7136940714044	NaN	NaN	NaN	NaN	NaN	NaN	57.4062581151164	-25.3326505837202	52.6932823031574	34.3650430344277	658.572506129448	-90.2669839929337	50.0749624076246	97.204720527215	224.978731429216	-68.2730968704582	35.4123709926409	86.7314409450838	53.2169462822639	63.6902258643951	31.2230591597884	-24.2853226255071	15.5131397865915	64.7375538226083	-24.2853226255071	-35.8059301658514
-32.9407508494469	116.623525304863	127.38354517208	761.148715351134	-20.0287270087871	1005.40116633695	-70.6008203847048	-69.5248183979832	119.851531265028	-11.4207111150138	923.625015346104	-85.664848198808	-14.6487170751788	-35.0927548228902	28.3913623936874	-30.7887468760036	-77.0568323050348	-7.11670316812722	-44.7767727033851	4.71931868581098	84.3434657032134	-11.4207111150138	1364.78582990198	18.7073445131925	NaN	NaN	NaN	NaN	NaN	NaN	28.6034147924579	-5.98320956057679	34.3678521846304	224.594286126321	215.161570393676	-36.3775158102134	36.9880509992542	55.8534824645459	88.3439477658816	39.0842100509533	5.54566522376812	61.0938800937936	-4.93513003472725	113.49785638627	31.7476533700066	145.988321687606	20.2187785856616	-23.8005615000189	-2.83897098302818	-58.3871858530537
94.5561918566532	169.926141935387	122.55074474304	697.515792486526	-59.4138490184749	303.438624932002	-32.4960097046413	42.8739403740927	130.087739750914	-15.2685925437878	372.348293575416	52.5643625270728	46.1040810917528	-62.643989736135	32.1068046485593	-24.9590146967679	-20.6521604065546	-2.34802967314771	-42.1864318576214	17.0328146328125	39.6437996564327	-20.6521604065546	1228.33558375532	230.222101998375	NaN	NaN	NaN	NaN	NaN	NaN	76.3239522861575	64.7867983840624	-30.656929351452	37.5171618882011	286.090386869706	49.0543157902963	8.14986104650439	27.0288401590237	-22.2662719681101	0.8080358360802	31.2241688506947	-5.48495720142624	24.9311758131882	-0.24079633683754	225.258120840477	21.784679294435	55.3473088278027	64.7867983840624	-48.4870762910536	27.0288401590237
220.067027508695	62.7628168816409	128.485808992944	245.925253913143	39.0594426775642	499.120387456689	-61.1411846396691	-25.5861233335541	-4.03760132984801	139.260069994797	281.480315219258	-70.8380195413369	61.6853907814556	-127.941602851158	82.1564866849763	-28.81840163411	30.4400338760817	72.4596517833086	32.5948860764523	-26.6635494337394	30.4400338760817	29.3626077758964	950.561923434332	389.222925237788	NaN	NaN	NaN	NaN	NaN	NaN	108.369288670593	4.46028439784943	36.4726544010685	46.443720467645	97.8734296531445	-30.1760503597319	-19.680191342283	92.62550014442	24.4024165310023	29.6503460397267	117.815561786297	42.2453768606654	62.1875089938183	340.327772956214	-81.6057595452314	78.9808834217365	-27.0272926544972	226.972495567766	13.9065575135534	50.6420640746245
0.739426774497016	690.748752527147	161.382222926286	509.621304517077	94.5375694939979	722.014800100314	21.2240786327788	-54.2456913714173	15.8333807753362	13.6771016323592	250.867807359833	-8.96382936889963	8.28640377491663	22.3022182042673	-21.9015042267618	-24.0577833697389	-71.4959245152336	20.1459390612903	0.739426774497016	-80.1210410871417	46.0212887770147	84.8343133506013	440.620371941812	275.665017504069	NaN	NaN	NaN	NaN	NaN	NaN	8.11778601112531	127.856627482916	0.240230651139085	-10.7883468528416	201.380477509454	-11.8386875675065	-25.4931168581493	20.7218745871033	-53.8523161540997	-5.53664327951748	34.3763038777461	-27.5937982874789	-39.1475461487921	394.643169007783	-47.5502718661107	27.0239188750923	-42.2985682927866	24.9232374457626	75.3395917496745	37.5273260217406
86.4368348902852	961.387419433148	86.4368348902852	240.712955222751	92.9099588203187	166.272030027365	86.4368348902852	-20.3697099552678	88.594542866963	-3.10804614184507	52.9923612517787	-47.3410596637407	48.676945298423	-5.26575411852291	-47.3410596637407	49.7557992867619	-4.18690013018399	23.8633035666279	72.4117330418792	-38.7102277570294	175.981715922415	-36.5525197803516	863.211706494307	1467.3699399641	NaN	NaN	NaN	NaN	NaN	NaN	76.9485420864327	35.9557741397254	47.5178368939249	63.284286104197	392.277526291874	-18.7012497892177	-23.9567328593084	47.5178368939249	265.094835995679	153.678594909757	83.2551217705415	15.9849384733808	-6.08809042100009	990.351499668194	5.47397233319942	20.1893249294533	-58.6429211219069	-6.08809042100009	4.42287571918128	42.2623538238342
35.142583345073	796.238976940358	84.8027735654746	24.3468898188987	212.191957174331	74.0070800393003	-15.597176227946	85.882342918092	166.850044364399	-36.1089939276771	47.0178462238647	-67.4165051535824	2.75550276655023	74.0070800393003	259.693008689498	58.8931091026564	22.1877511136639	70.7683719814481	-53.3821035695559	23.2673204662813	123.667270259702	-8.04019075962403	171.168321774869	2057.17598079751	NaN	NaN	NaN	NaN	NaN	NaN	-42.4033543278958	116.426539597074	28.5967638173723	94.3376139518797	929.509374060663	167.967366102528	-11.8995998654843	9.13747217755805	-14.0033070697886	9.13747217755805	-22.4181358870055	-28.7292574999183	-38.1959399192873	764.36835852278	131.152490027204	84.8709315325107	-23.4699894891577	35.433812231361	-3.48477104826739	71.1968347045331
2.14511881703239	1524.26762250684	173.910539744414	99.3708287759274	240.88825104943	-87.518591478393	-20.5408801733764	100.451114442137	-2.17602384780738	42.1156884668003	125.297684764966	-69.1537351528239	77.7651154517285	-6.49716651264716	92.8891147786677	-11.8985948436969	14.0282611453418	17.2691181439716	7.54654714808212	126.377970431176	106.932828439397	71.2834014544688	22.6705464750213	1717.63875675842	NaN	NaN	NaN	NaN	NaN	NaN	-54.5608949619854	366.483777606357	59.1211666314671	-40.8769431035142	530.691199908011	302.274465039685	18.0693110560537	135.96181937519	51.7528848615212	38.06893300305	40.1741563658917	42.2793797287334	-30.3508262893057	1103.31195460096	75.9629535342008	88.5942937112511	20.1745344188955	29.6480395516832	15.964087693212	-64.0344000947731
-36.3011782569073	224.220528115873	189.628434323637	104.229202774053	156.117343462408	12.3439536384252	-27.6531548088482	14.50595950044	56.6650738097281	-59.0022398080625	130.173273118231	-42.7871958429516	-3.87109032668564	1.53392432835131	58.8270796717429	38.2880239826025	2.6149272593587	33.964012258573	120.444246739164	-62.2452486010846	-62.2452486010846	15.5869624314474	-31.9771665328778	1573.3121860131	NaN	NaN	NaN	NaN	NaN	NaN	50.1881925069049	31.227517131571	-10.3806316087451	1.73313321438489	704.331492955926	209.247191488873	56.5084176320162	-16.1741713067638	-53.0421512032465	-38.2949592446534	10.1601000478666	25.9606628606449	137.617973404278	207.140449780502	-19.3342838693195	-11.9606878900229	-22.4943964318751	28.0674045690153	-73.0561974327656	44.9213382359788
63.6617443214722	315.702772016501	444.427588736279	-18.549062995361	23.6380618119613	67.988628917095	49.5993693856981	159.93492657408	118.829522915663	0.921917684941571	113.420917171134	36.6187155988297	65.8251866192836	275.67908950699	840.337529235765	114.50263832004	-19.6307841442667	-2.32324576177553	23.6380618119613	-15.3038995486439	181.569349552194	22.5563406630556	142.627388191588	1698.14240031799	NaN	NaN	NaN	NaN	NaN	NaN	160.359140542348	24.3762256994854	52.310700454027	-42.0340350377268	487.139788614344	10.6725211029178	27.538619067924	89.7323553138846	5.40186548885333	56.0001593838721	46.5129792785561	-59.9542641255459	-5.13944573927558	45.4588481557432	34.9175369276143	90.7864864366975	-72.6038375993006	-48.3588217746041	-1.97705237083691	27.538619067924
147.520981032538	79.327240758769	136.69657781448	-41.9060752834876	4.63885855416447	-25.6694704563997	29.5349859556993	29.5349859556993	1252.69254959632	104.223368160304	43.6067101391755	-18.0923882037586	33.8647472429228	191.901034226579	846.777428919125	469.005756608879	80.4096810805748	117.212652021974	117.212652021974	-76.5441655812752	63.090635931681	55.51355367904	-15.9275075601469	1472.42793492291	NaN	NaN	NaN	NaN	NaN	NaN	126.168963745216	37.5579946122309	72.8968930164573	27.0090697154469	715.853865475442	157.815738435568	197.901653043348	30.1737471844821	17.5150373083413	-26.7904472581515	-20.4610923200811	-9.91216742329708	21.7346072670549	69.2047693025829	45.9971345296581	38.6128871019093	-10.9670599129755	-83.7546417007851	44.9422420399797	-56.3274369691467
31.1071145469805	128.591555192233	499.032429644191	6.19442415986046	13.7765473211579	19.1923495792274	9.4439055147022	11.61022641793	810.982639708999	20.2755100308413	52.7703235792588	369.053175450522	67.9345699018536	745.993012612164	108.011506611568	1010.28416280596	119.926271579321	-43.6309566143796	6.19442415986046	36.5229168050501	90.6809393857458	26.7744727405248	-7.88666171112043	1555.11386996776	NaN	NaN	NaN	NaN	NaN	NaN	-31.5822677887049	-29.4709578743786	18.5613426765441	-30.5266128315418	1141.25038961954	133.099905528744	28.5900647695939	-40.02750744601	148.934729886192	72.9275729704457	35.9796494697359	67.64929818463	-28.4153029172155	9.58827554065745	-30.5266128315418	54.9814386986723	-26.3039930028892	56.0370936558355	39.1466143412253	-21.0257182170735
143.237253458201	20.758639410971	103.133636469285	-23.6805037389089	72.7849533425378	316.658299896757	76.0365979632607	46.7717963767544	1848.18291625725	20.758639410971	90.1270579863933	82.5398872047065	24.010284031694	842.340846913629	-22.5966221986679	622.312894244711	28.3458101926579	41.3523886755495	-3.08675447433037	-39.9387268425235	12.0875870890433	7.75206092807936	15.3392317097662	1514.34740186303	NaN	NaN	NaN	NaN	NaN	NaN	54.4709730729735	56.5838101282842	25.4194635624504	-25.8168350288357	406.258342782216	233.005704246733	-84.9762725775372	199.200311361761	18.5527431326904	-38.4938573607003	32.2861839922104	22.7784172433119	-15.2526497522819	-12.0833941693157	32.2861839922104	20.6655801880012	23.8348357709673	58.696647183595	-55.3965538031864	-64.9043205520849
83.0648170910814	21.2424124836962	449.66083037698	44.0190878653644	-56.8490459677378	857.471780067802	151.394843236086	83.0648170910814	1022.3315256875	138.379600160847	218.640265791488	-37.3261813548793	-70.9488926325801	1682.85511175587	149.22563605688	568.967225233337	-0.449659308368825	-12.3802987940046	12.5655837668702	49.4421058133807	-38.4107849444826	25.5808268421092	0.634944281234425	1222.9831897641	NaN	NaN	NaN	NaN	NaN	NaN	113.162027857238	14.843989927057	-36.4293954451344	62.4172340868221	671.354759331816	209.365699380319	98.3614630075335	-22.1574221972048	-40.1295366575605	30.701737980312	-30.6148878256075	79.3321653436275	42.3307532193657	77.2177989365268	59.2456844761711	-7.35685734750011	102.590195821735	-21.1002389936545	13.7868067235066	-95.103063242178
26.0681369427885	179.099187771499	888.902785232328	153.05134933257	84.6757734303798	768.431532452279	-44.4780921626455	-9.74764091073956	1344.73995791359	59.7132615930724	52.115975381718	78.1638138206474	-36.8808059512911	663.154852094939	79.2491404222695	1363.19051014117	-45.5634187642676	78.1638138206474	116.15024487742	75.9931606174033	72.7371808125371	-22.7715601302043	-72.6965838048191	715.250528972798	NaN	NaN	NaN	NaN	NaN	NaN	142.315538178134	30.1729455296201	25.9411495806195	-3.68142206238414	2699.3782403617	77.780649955876	-45.9993815523894	-4.73937104963427	-29.0721977563873	-48.1152795268897	53.447823249123	54.5057722363731	-30.1301467436374	53.447823249123	131.736048305633	12.1878127463678	-5.7973200368844	70.3750070451251	-18.492707883886	-18.492707883886
22.2118948595016	160.140318293931	697.735354514739	43.9329064239787	-15.7998753783333	1591.55498039297	110.181991695634	42.8468558457549	1790.30223620794	35.2445017981879	62.3957662537843	54.7934122062173	96.0633341787238	592.388448427025	29.8142489070686	295.896640571913	18.9537431248301	10.2653384990392	-42.9511398339297	-88.5652641193316	8.09323734259153	149.279812511693	11.3513890772631	1381.94721879577	NaN	NaN	NaN	NaN	NaN	NaN	301.73336790805	-4.23552174830806	-46.5841569948629	-9.52910115412741	2412.81283494881	498.65452180453	44.46540878523	5.29292118216677	23.2910911619526	34.9369658547551	80.4617487448015	59.2874311215241	-33.8795664208964	88.9314757941125	-8.47038527296354	124.927815753684	2.11677353867516	98.4599187245873	13.7626482314777	-9.52910115412741
240.052711015509	73.7760562504552	905.159330075722	-8.81888337140141	22.6976067474649	1707.1996648248	46.6066682169497	49.8669947809704	753.010757088091	48.7802192596301	29.2182598755062	-37.0750469262471	32.4785864395269	1526.79492828233	-25.1205161915047	58.5611989516921	-42.5089245329482	42.2595661315888	-13.1659854567623	-25.1205161915047	65.0818520797334	-2.2982302433601	123.767730232105	369.378998054994	NaN	NaN	NaN	NaN	NaN	NaN	47.1242851609183	71.4924145781941	32.8212526768651	-43.9913291819391	1140.51165727521	338.48235428052	31.2320268453036	1.56647798948958	-17.504231989248	50.3027368240412	45.005317385503	38.6484140592571	-49.2887486204773	-21.7421675400786	269.615901579523	28.0535751821807	10.0423490911507	-41.8723614065238	-68.3594585992149	-21.7421675400786
131.934110788603	44.9339961559707	610.434741268079	11.2214517358258	9.04644887000998	2415.6871198952	-69.2536542993589	115.621589294984	706.134867363975	75.384036277392	34.0589818268917	-54.0286342386483	-9.44107548942434	1026.94779007181	29.7089760952601	138.45911938605	51.4590047534181	-34.4536084463061	116.709090727892	-14.8785826539638	0.346437406746769	2.52144027256257	2.52144027256257	96.0465635026421	NaN	NaN	NaN	NaN	NaN	NaN	258.656864738352	656.251743227562	9.49740755178023	32.8229737564806	1366.62125946162	36.0037327843942	87.9561302403177	12.6781665796939	23.2806966727395	54.0280339425718	-19.1294236994429	104.920178389191	105.980431398495	-20.1896767087475	20.0999376448258	95.3779013054496	-54.1177730064934	-2.16537555056993	2.07563648664831	-58.3587850437116
38.9061748198002	312.051481851877	786.519027134688	19.3180651521612	50.8766862833574	1848.62986244667	13.8769235778171	59.582512802308	196.699280475781	96.5822755078483	1.90641211425991	-24.2110674425921	-45.9756337399687	515.550176732349	85.69999235916	155.346604510765	-35.0933505912804	78.0823941550782	50.8766862833574	60.6707411171769	199.963965420387	8.43578200347291	37.8179465049314	47.6120013387509	NaN	NaN	NaN	NaN	NaN	NaN	465.191671053505	176.593347492848	52.4536274318303	-22.8790232034883	1474.22478026742	65.1859064124475	132.030371060688	133.091394309073	-47.2825579163379	18.5008834835177	-25.0010697002578	17.439860235133	-3.78060473256242	71.5520459027561	29.1111159673654	-13.3298139680253	20.6229299802873	4.70758125451573	106.565813099453	22.7449764770568
38.3150709927209	102.563484973759	421.627642540608	33.9592463160403	17.6249037784883	1425.64523051547	53.5604573611027	31.7813339777001	535.968040303472	21.9807284551688	104.741397312099	-22.6664744808067	61.1831505452937	397.670606818865	79.695405421186	47.0267203460819	-32.4670800033379	-9.59900045076506	33.9592463160403	-71.6695020934627	84.0512300978665	49.2046326844222	79.695405421186	64.4500190528041	NaN	NaN	NaN	NaN	NaN	NaN	437.370168836883	336.499681135262	109.275635154768	31.7646288156279	1203.9858753692	73.1746185036617	-44.684582916127	-6.45997705024954	13.7141204900747	39.1971910673263	-69.1058588859931	125.20255426555	91.225126829215	-14.9543339093334	-25.5722799831882	10.5287366679182	55.1241101781085	81.6689753627456	-19.2015123388753	5.21976363099078
61.6962458754763	46.4406559067783	1051.13022384532	-10.2229639769572	46.4406559067783	1145.9328186508	13.750105973854	-26.5682389434194	99.8352207972213	32.2747509358444	78.0415208419384	61.6962458754763	55.1581358888914	-14.5817039680138	-0.41579899707992	25.7366409492595	52.9787658933631	66.0549858665329	124.897975745797	168.485375656362	23.5572709537312	32.2747509358444	13.750105973854	165.21632066307	NaN	NaN	NaN	NaN	NaN	NaN	85.4252229140291	382.944007764313	85.4252229140291	-76.084974576125	1493.32661550912	241.622584960428	-32.5197239373335	-10.2058150735622	-45.2705290023456	-47.3956631798477	-10.2058150735622	33.3594355652294	41.8599722752375	25.9214659439723	174.680858369114	-11.2683821623132	71.611850760266	97.1134608902903	0.419855813947985	60.9861798727558
182.155656772779	28.4071696049903	749.171354129161	206.144782430164	162.528190325827	788.426287023064	1.14679953977966	76.3854209197611	74.2045913145443	128.725331444966	16.4126067762976	6.5988735528218	163.618605128435	-20.6614965123889	-3.21485967065405	92.7416429588875	34.9496584206409	57.8483692754179	-38.1081333541237	0.0563847371712333	75.2950061171527	128.725331444966	90.5608133536707	179.974827167562	NaN	NaN	NaN	NaN	NaN	NaN	110.453753865813	574.070296856508	48.7799935597114	0.929662287736029	1075.96710486478	-17.1471295261213	150.860700273259	61.5400818989049	15.816432016795	-61.8074387132984	-22.4638330007853	-12.8937667463902	-33.0972399501131	47.7166528647787	-39.4772841197099	38.1465866103836	89.1869399671573	40.2732680002491	-46.9206689842394	20.0697947965262
25.6255498456034	8.16722047495062	548.28428537952	93.2765761568829	56.1776262442457	110.734905527536	55.0864806585799	7.07607488928482	11.440657231948	63.8156453439063	70.3625188579011	76.9093923718959	-33.2963117803497	49.6307527302509	4.89378371795323	10.3495116462822	0.529201375290037	162.018748053828	95.4588673282144	145.651564268841	-3.83538096737315	99.8234496708776	72.5448100292327	92.185430571217	NaN	NaN	NaN	NaN	NaN	NaN	53.5818676267047	480.292154410843	24.8507510601917	17.4019430614661	54.6459830550941	-26.2267895024982	-28.3550203592769	-13.4574043618257	7.82490420596173	37.6201362008641	30.1713282021385	-26.2267895024982	-10.2650580766576	23.7866356318023	-73.0478683516305	156.801064180474	-40.06029007156	102.531177332616	67.4153681957665	3.56844249240424
11.9214256796672	217.194367273682	91.6284721496837	29.3914632621366	26.1158312154236	8.6457936329542	44.6777461467973	-24.1105268341759	128.752302012431	56.688396984745	75.2503119161186	-6.6404892517065	-49.2237058589756	105.82287768544	74.1584345672143	176.794905364222	2.09452953952819	31.5752179599452	93.8122268474924	414.824167425367	4.27828423733686	133.119811408048	92.720349498588	158.232990432848	NaN	NaN	NaN	NaN	NaN	NaN	123.349112723402	534.397151275795	43.4822658544135	140.387373388786	558.889650982284	272.433893545513	31.7684616469619	-16.151646474431	46.676939729173	-57.6824068463049	-33.1899071398152	-9.76229872491198	-29.9952332650557	61.5854178113842	20.0546574395103	-10.8271900164985	-16.151646474431	-31.0601245566422	-49.1632765136129	-65.1366458874105
-35.6720047461736	35.3476513831575	79.0520551550536	109.645137795381	67.0333441177821	67.0333441177821	-67.3576974807983	9.12500912001984	112.922968078273	57.1998532691055	77.9594450607562	21.1437201572913	-34.5793946518762	-105.599050781207	3.66195864853283	48.4589725147263	-20.37546342601	71.4037844949717	-7.2641422944412	134.775169964221	-29.1163441803892	-16.0050230488204	91.070766192325	325.981936466266	NaN	NaN	NaN	NaN	NaN	NaN	28.0395843460759	195.349505404627	106.366203440366	41.8932720770387	290.193982947372	0.332208884150253	-10.3244739858211	-59.3452151876896	19.5142380500988	75.9946572609472	-51.8855371787096	82.38866698293	47.2216135120244	31.2365892070673	83.4543352699272	-12.4558105598154	-24.178161716784	78.1259938349415	146.328764202758	-57.2138786136953
-8.98197677480876	944.413837599424	60.9920279499056	77.3921853072605	-12.2620082462797	13.9782435254881	-68.0225432612865	-46.1556667848132	19.4449626446064	12.8848997016645	69.7387785404949	102.539093255205	345.261422144058	27.0983694113721	-19.9154150130454	97.0723741360864	82.8589044263788	7.41818058254617	161.579659741682	712.624946948808	-15.5420397177507	0.858117639604197	15.0715873493118	47.8719020640216	NaN	NaN	NaN	NaN	NaN	NaN	-51.4124340753067	64.8302253887481	119.218992660921	-59.9440054121181	378.365472016566	38.1690649612126	47.7670827151254	40.3019577954155	79.760475228168	79.760475228168	56.2986540519368	-19.4190415622641	-0.223006054438528	146.946599505558	38.1690649612126	-32.2163985674811	30.7039400415027	-62.0768982463209	183.205777687006	111.753867741211
56.0366709186171	1755.14064271102	-10.7021199888757	85.5767914842286	46.1899640634132	159.974132167991	35.2491786687423	-29.3014551598164	50.5662782212816	42.9077284450119	2.42682248472941	-23.8310624624809	82.2945558658273	53.8485138396829	95.4234983394325	75.7300846290248	-87.2876177515724	47.2840426028803	-68.6882825806318	134.810325760248	33.0610215898081	39.6254928266106	69.1656133922222	1.33274394526231	NaN	NaN	NaN	NaN	NaN	NaN	162.506497311534	117.68301856729	248.418164904668	103.809084670262	414.37175882681	-3.98070945280138	48.31334908215	160.37204594276	-7.18238650596166	301.245836281813	39.7755436070559	185.985462368042	-48.8041881970454	42.9772206602162	62.1872829791779	-3.98070945280138	62.1872829791779	-14.652966296669	502.951490630911	251.086229115635
105.815361673332	968.528985328344	120.047946835153	92.6775907547272	-11.3297623508898	-10.2349481076727	80.63463407934	12.7561509998847	48.8850210260464	16.0405937295358	11.6613367566677	-49.6482608634855	-25.562347512711	63.1176061878677	0.713194324497472	45.6005782963953	-46.3638181338344	56.5487207285655	19.3250364591868	-24.467533269494	104.720547430114	290.838968777008	95.9620334843783	30.273178891357	NaN	NaN	NaN	NaN	NaN	NaN	-22.6959937584333	5.0721646166108	87.3086336503953	-14.1519450276505	933.169457997893	46.724402179177	-14.1519450276505	22.1602620781764	-40.8520973113468	-5.6078962968677	-32.308048580564	-12.0159328449548	-21.6279876670855	-64.3482313209995	-4.53989020551985	-25.9000120324769	-33.3760546719118	62.7444935493947	148.184980857223	-38.7160851286511
534.721668210621	924.737801806869	7.76166748085965	-8.67159657516202	73.4947237049464	-11.9582493863664	-93.0290187294066	-53.5891849949546	301.369318615114	73.4947237049464	141.418881803169	37.3415427816987	-20.7226568829113	15.4305240403364	-17.4360040717069	16.5260749774046	50.488154026516	-32.7737171906605	-9.76714751223014	-17.4360040717069	75.6858255790826	60.348112460129	161.138798670395	54.8703577747885	NaN	NaN	NaN	NaN	NaN	NaN	17.3446510935864	20.5510140150464	43.5299482855098	61.1649443535399	1615.18217362116	-1.89352643517373	-13.6501904805271	-4.03110171614708	-36.0947309307472	185.144310649994	51.5458555891599	-20.0629163234472	30.1701027794264	95.3661488491134	193.694611773887	381.801236499541	47.2707050272132	-83.1213871121608	572.045436506169	-67.0895725048607
919.25774676577	1184.55959353671	156.240865143563	53.1897345796444	91.5598363853589	47.7082914645423	98.1375681234813	36.7454052343382	100.330145369522	11.5307669048687	145.277978913359	-29.0319121468865	86.0783932702568	6.04932378976667	74.0192184170322	-11.4912941785599	0.567880674664604	7.14561241278708	-50.9576846072948	-87.1352091669684	156.240865143563	50.9971573336036	63.0563321868281	18.1084986429912	NaN	NaN	NaN	NaN	NaN	NaN	-30.2608263933185	21.0785496536835	-20.6346933845056	101.296324727124	2019.03593414951	-12.0781307100053	-35.6086780648812	-4.59113836981749	123.757301747688	-37.7478187335063	-6.73027903844258	-2.45199770119241	16.8002683164334	1.82628363605777	409.332581009137	263.871015542631	68.1396443634354	-4.59113836981749	693.838289936273	2.89585397037031
799.679467274399	507.87020465529	62.4771196050701	70.1563107266256	-19.7999281258818	233.61337888545	55.8949557865939	2.14061793570536	87.7087475758953	238.001488097767	115.134430152879	20.7900820880545	4.33467254186407	-8.82965509508823	-31.8672284597548	-41.740474187469	-13.2177643074057	107.455239031324	-16.5088462166437	-45.0315560967071	20.7900820880545	-12.1207370043263	58.0890103927527	33.9544097250068	NaN	NaN	NaN	NaN	NaN	NaN	75.1245672747364	59.0692546446044	52.1119525048805	37.6621711377616	1235.38849334561	15.1847334555768	-17.9962459800295	78.3356298007628	206.778130841819	11.9736709295503	19.4661501569453	146.83829702266	11.9736709295503	20.5365043322874	163.963963828134	41.9435878391302	74.0542130993943	16.2550876309189	99.7427133076056	-24.4183710320823
554.794499635171	713.970711627262	103.61227116104	148.620717310527	108.003339078063	27.8663495923898	-40.1952031214695	-20.4353974948652	1161.85963916363	109.101106057319	99.2212032440165	-2.87112582677246	36.6484854264362	-17.1420965570978	39.9417863642035	109.101106057319	60.7993589700636	26.768582613134	67.3859608455984	-1.77335884751666	50.9194561567615	59.7015919908078	65.1904268870868	34.4529514679246	NaN	NaN	NaN	NaN	NaN	NaN	27.4916381085951	46.7721430983862	131.392137220247	-56.0572168471665	613.404761965026	11.4245506171025	-23.9230418641813	208.514157179412	24.2782206102965	37.1318906034906	19.9936639458985	76.7640397491724	15.7091072815005	178.522260528626	380.967562921433	573.772612819344	52.1278389288837	129.249858888048	263.142254650487	-15.3539285353852
250.259666051931	1346.57030431079	59.1193343314488	190.940252759368	-6.79112488251064	-14.4806784574726	104.158148127654	-10.0866478432086	654.510482564216	18.4745511495072	51.4297807564869	28.3611200316011	137.113377734634	3.09544399958328	79.9909797492027	87.6805333241646	78.8924720956367	7.48947461384725	28.3611200316011	-58.4209846001122	36.050673606563	-7.88963253607663	61.3163496385808	177.758160916576	NaN	NaN	NaN	NaN	NaN	NaN	24.809653289527	95.5567236911909	-41.6497158756725	-25.5708362389307	1641.27301943664	-51.2970436577176	-41.6497158756725	280.99980216828	49.4639353991977	-6.27618067484053	50.5358607083138	1.22729648897231	145.937213219649	-30.9304627845113	590.786216502839	366.753826897569	-13.7796578386534	39.8166076171526	357.106499115524	-1.98847943837605
764.254359027855	655.428675552721	50.8415451353046	103.605512880825	184.949963155168	-14.0141652185637	-57.9841383398303	17.8640652943546	648.833179584531	136.582992721775	86.0175236323179	-55.7856396837669	-48.0908943875453	-50.2893930436086	-1.92242261021534	24.4595612625446	33.253555886798	101.407014224761	11.2685693261646	62.9332877436529	78.3227783360962	35.4520545428613	78.3227783360962	14.5663173102596	NaN	NaN	NaN	NaN	NaN	NaN	147.631103802423	62.886807854884	5.49668338408202	9.25117750834009	592.806835678738	25.3418666123033	-10.0576494164157	223.793698894516	52.1596817855752	27.487291826165	144.412965981631	-7.91222420255396	-25.075625913448	207.703009790553	151.921954230147	1011.16475238178	15.6874531499254	-35.8027519827568	378.264314292562	-21.8574880926554
144.851827067156	461.649524414995	56.8524666927565	77.7523147816765	-10.2470455927233	-24.5469416535632	15.0527705149166	26.0526905617166	1357.04301622451	28.2526745710766	62.3524267161565	-46.5467817471632	-12.4470296020833	-36.6468537050432	0.752874454076689	68.9523787442365	-8.04706158336328	-2.5471015599633	-36.6468537050432	-34.4468696956832	29.3526665757566	239.451139469636	-0.347117550603308	52.4524986740365	NaN	NaN	NaN	NaN	NaN	NaN	65.5944015973047	47.3448835417722	95.6524313358288	43.0508792934116	589.462919897297	-0.962664252284462	8.69884530652687	339.337172430292	-52.4907152326115	-26.726689742448	-60.0052226672426	-24.5796876182677	265.265599146072	-4.1831674385549	327.528660747301	1219.60804334421	-50.3437131084312	-61.0787237293327	225.546059848737	-58.9317216051524
127.81492140606	480.050340780027	63.9722516445284	-35.0939600543998	159.736256286826	25.4465026505008	-53.8064667086418	-24.0866031989634	491.057697635464	-10.8777749724396	14.4391457950643	-15.2807177146142	104.699472009643	-8.67630360135229	36.4538595059373	-14.1799820290705	19.9428242227825	102.498000638556	26.5472383360444	111.303886122905	139.92301394704	19.9428242227825	2.33105325408419	27.6479740215881	NaN	NaN	NaN	NaN	NaN	NaN	65.0831064562535	-19.7858570384217	-2.06006086548319	-13.340112975535	9.21999124456856	4.92282853597742	-57.3860307385942	268.124044437185	-33.7516358413429	7.07140989027299	-2.59720620405709	25.3343514017854	39.3001302047066	-27.3058917784562	99.4604081249826	860.058207545615	59.7116530705145	159.620686045259	406.70754178925	-5.82007823550045
110.754963591157	54.5794645854575	139.393453280338	0.606926325079219	22.6365337782948	-8.20491665620703	-63.2789352892461	53.4779842127967	361.892488557815	62.2898271940829	166.930462596857	-58.8730137986029	28.1439356415987	-7.10343628354625	-26.9300829914403	11.621730051687	96.4357187465671	90.9283168832632	-43.452288581352	-24.7271222461187	17.1291319149909	-26.9300829914403	-55.5685726806206	30.3468963869203	NaN	NaN	NaN	NaN	NaN	NaN	1.14125276872274	21.567800407361	43.6069702279971	-24.6607021432414	-16.06005050592	-30.0361094165673	92.5231764152625	222.608032429749	-2.08399159527278	17.2674745887003	49.5199182286556	47.3697553193252	157.028063695173	34.4687778633431	77.4720360499501	1053.64599688593	-16.06005050592	-16.06005050592	96.8235022339232	-23.5856206885763
14.3116299025452	753.905321580923	65.0140290339988	55.0939944213231	-25.3685085481577	50.6850901490227	33.0494730598215	5.49382135794452	545.584594714733	16.5160820386953	101.387489280476	30.8450209236713	102.489715348551	-113.546593994164	6.5960474260196	-22.0618303439324	25.3338905832959	11.0049516983199	125.636462778128	-51.8219341819596	68.320707238224	5.49382135794452	38.5606034001969	56.1962204893981	NaN	NaN	NaN	NaN	NaN	NaN	-17.7081218410479	17.7957002669228	45.2304718958093	13.4922066780779	88.8033444828643	21.0233204585565	72.6652435246958	133.990027165736	177.024963054186	61.9065095525834	23.175067252979	76.9687371135407	-16.6322484438367	117.851926207568	-11.2528814577805	1221.69803174629	28.5544342390352	45.7684085944149	255.563721050606	-38.1497163880614
78.7716496467452	235.393783531423	8.18139212125644	43.4765208840008	52.3003030746869	46.7854392055081	-16.0840089031303	-60.2029198565608	736.143422852859	50.0943575270154	18.1081470857783	-32.6286005106667	268.482966746496	1.56355547824187	-8.36319948627998	-13.8780633554588	-32.6286005106667	-83.3653481071117	75.4627313252379	-45.8642737966959	100.83110512346	61.124085265373	13.6962559904352	97.5221868019531	NaN	NaN	NaN	NaN	NaN	NaN	8.63470617153387	-48.428618718677	22.0930375135647	64.6213645543822	-9.6686244536281	42.0113678997704	30.1680363187832	45.2413674218578	2.17470712735906	3.25137363472153	44.1647009144953	43.0880344071329	59.2380320175699	26.9380367966958	108.764691356243	393.004649299935	136.758020547668	111.994690878331	216.43134209249	24.7847037819709
191.882767443572	380.618971575163	78.199556767819	91.4442026717903	333.158990419266	-59.7655047318817	-44.3134178439152	-69.6989891598601	185.260444491587	248.17251253545	-10.0980825919894	21.9098116759411	1472.1985381608	-22.2390080039631	292.321332215355	-53.1431817798961	67.162351847843	174.223239571611	36.25817807191	-25.5501694799559	29.6358551199244	110.20745103575	-31.0687719399439	43.9842215158933	NaN	NaN	NaN	NaN	NaN	NaN	82.4246761993932	0.537656333966676	73.2662595039179	-70.57475565443	54.4106957191157	47.9459309928978	42.5586270543829	93.199284076423	121.2132645567	55.4881565068187	134.142794009136	2.69257790937264	11.3122642109965	21.0094113003233	16.6995681495114	543.577893336269	-11.3144123307661	8.07988184788754	84.5795977747991	47.9459309928978
93.0892568504762	1376.48249586004	44.4926109671538	70.9998723580569	94.1937260750972	-11.8353194885154	35.6568571701861	33.4479187209442	834.188106571144	158.252941103113	-63.7453730457007	8.04512655466197	1366.54227283845	44.4926109671538	355.952932310266	276.431148137556	61.0596493364683	-2.99956569154768	133.954618161452	89.7758491766133	65.4775262349521	30.1345110470813	30.1345110470813	255.446232869758	NaN	NaN	NaN	NaN	NaN	NaN	52.8110004225329	50.6544879408839	13.4546476324385	-53.936367419093	52.8110004225329	-3.25832410034131	36.6371568101653	175.732211876526	9.68075078955273	17.2285444753243	306.201217016291	20.4633131977978	75.4543814798474	51.7327441817084	38.7936692918143	740.738482068566	74.3761252390229	128.288937280248	-24.8234489168314	-3.25832410034131
40.5808147454736	414.144827880337	144.471398280021	-24.6271047070617	24.0025301388969	92.5261065127475	91.4208875389757	51.6330044831915	712.553950798719	176.522748519403	-15.7853529168874	-118.570717477663	714.764388746262	94.7365444602911	325.727309978594	-1.41750625785419	6.3190265585483	7.42424553232009	-31.2584185496924	-34.5740754710077	67.1060701159965	-53.3627980251281	14.0555593749508	334.569061768768	NaN	NaN	NaN	NaN	NaN	NaN	-48.0639225998059	19.9164081677592	39.339359815635	80.3433688500394	-87.9888787648839	169.904757004133	-20.0085479973187	30.7069368610235	127.821695100402	6.96777373584206	507.648305103306	165.588545526827	-31.8781295599095	8.04682660516849	33.9440954690028	398.663965301337	31.78598973035	97.6082147592623	39.339359815635	-4.90180782674869
-14.2109040994642	693.609730474377	66.5248870316146	-11.9989646164209	43.2995224596605	174.909921700734	55.4651896163984	-38.54223841294	1944.46150813534	70.9487659977011	97.4920397942202	-104.900422904238	1237.74684330302	82.0084634129174	545.409785110479	190.393498082037	-52.9198450527211	-38.54223841294	150.578587387258	-33.0123897053318	105.233827984872	111.869646434001	-26.3765712562021	798.676855918932	NaN	NaN	NaN	NaN	NaN	NaN	2.09108360732923	129.513463353599	-8.70742315082923	19.3686944203828	55.0037667223057	-38.9432420736729	43.1254092883314	2.09108360732923	-29.2245859913303	-27.0648846396986	270.973901885475	-29.2245859913303	17.2089930687511	-22.7454819364352	-20.5857805848035	239.658232286815	55.0037667223057	-5.46787112338169	74.4410788869909	64.7224228046483
122.385711850387	1159.38378541137	67.0496353530028	91.3975090118519	86.9706228920611	-34.7687454021842	63.7294707631598	126.812597970178	1040.96458170697	411.240031166733	112.425218080858	-19.2746439829166	597.169248197944	115.745382670701	88.0773444220088	36.0614325144676	16.1404449754093	6.17995120588016	10.6068373256709	-44.7292391717133	102.464724311329	54.8756985235783	-14.8477578631259	538.513007110717	NaN	NaN	NaN	NaN	NaN	NaN	47.9977110590494	216.579058472626	18.2798453290919	-52.5027075913522	2.61042521693254	40.4331634186966	12.3362721831004	73.9333029688304	13.416921846008	20.9814694863608	212.256459820996	38.2718640928815	11.2556225201929	25.3040681379909	31.7879661154362	84.7397995979058	71.7720036430153	102.030194204427	50.1590103848644	122.56253779967
9.98643182130922	1120.78319597751	131.808609345917	97.4769047708006	33.2433929850981	39.8882390318949	34.3508673262309	-107.405848338768	1457.45539568188	318.971772997361	23.2761239149029	33.2433929850981	1466.31519041094	160.60294221537	467.373334709157	17.7387522092388	-13.2705293424796	230.373825706737	-1.0883115900188	-32.0975931417373	36.5658160084965	-30.9901188006045	290.177440127908	615.774896420952	NaN	NaN	NaN	NaN	NaN	NaN	-22.8242600747054	86.4021730809252	84.7799983310891	3.13053592267213	39.8998302522904	53.9586780842032	26.9224322536016	20.4337332542572	-20.6613604082573	7.4563352555684	323.239686556996	-16.335561075361	34.49258108617	0.967636256224001	73.4247750822364	7.4563352555684	129.660166409888	-3.35816307667226	75.5876747486845	126.415816910216
22.6639198472501	208.846253611054	1174.1129959222	123.51268396931	48.1531679220565	-40.5050862511832	33.7462016189051	-38.2886298968522	621.107135516618	956.900273197764	21.5556916700846	-46.0462271370107	1158.59780144188	110.213945843324	349.591232111072	23.7721480244156	-31.6392608338592	40.3955706818981	98.0234358945039	-92.5918105779615	-15.0158381763768	-5.0417845818873	49.261396099222	83.6164695913524	NaN	NaN	NaN	NaN	NaN	NaN	-49.3788908461381	450.621158654688	-22.8637367059428	-14.7468527854748	788.283529746155	40.4479578737073	7.98042219183544	98.8895221010766	-14.7468527854748	57.7639769040389	764.474003579449	57.7639769040389	22.0496876539799	-24.4871134900364	137.850564919323	185.469617252735	89.149261396515	-16.9113551642663	107.547531616242	114.041038752617
50.8844408249807	491.15070776055	1190.91900608887	7.63410225952173	45.3395256242808	6.52511921938175	-16.7635246235577	-40.0521684664971	1539.13968069282	619.792740416787	-26.7443719848174	96.3527454707196	659.716129861826	-96.6103035136358	145.147999236878	251.610371090316	127.404270594639	293.751726615635	115.205457153099	-56.6869140685967	130.731219715059	80.82698290876	-36.7252193460772	125.186304514359	NaN	NaN	NaN	NaN	NaN	NaN	74.5715641803917	100.564853797847	63.1994999727549	-7.74051960821741	1766.30149678312	-18.5710569488239	3.09001773238906	97.3156925956653	-44.5643465662794	-4.49135840603547	125.475089681242	-33.7338092256729	748.230986766114	-52.1457227047039	38.8307909563904	-68.3915287156136	-31.5677017575516	-28.3185405553697	4.1730714664497	209.953280937973
277.786701339867	460.893625145631	901.459981211622	60.2778706372615	54.7291759764808	-6.30646529210739	52.5096981121685	-22.9525492744496	649.549243612176	477.539709127973	26.9857026725771	-42.9278500532603	764.962092556416	79.1434324839161	-35.1596775281673	113.545339380757	25.8759637404209	355.468426590797	35.8636141298263	42.5220477227632	70.2655210266669	-38.4888943246357	16.9980522831717	364.346338048046	NaN	NaN	NaN	NaN	NaN	NaN	-70.0906656815394	334.18817057802	-45.7038726095821	-57.0843760431622	226.886281061407	11.1986445583183	43.7143686542614	126.087536363984	4.69549973912968	-7.22693242938279	549.875807081109	-58.168233513027	615.99111274286	-13.7300772485714	-7.22693242938279	33.9596514254784	4.69549973912968	20.9533617871012	375.374754432881	967.160932979045
191.838658547811	115.214444530753	863.68865101621	44.1427097902947	91.8940315690405	31.9272553817784	357.302540990441	-79.1223301501884	999.169145365209	147.418824335024	13.048825841344	-92.4482804140244	939.202369177947	34.1482470924177	30.8167595264587	121.877419662671	-51.3599337671967	135.203369926508	-8.05059540972965	-31.3710083714427	-6.94009955440999	9.71733827538504	-32.4815042267623	85.2310564371225	NaN	NaN	NaN	NaN	NaN	NaN	32.3352639638155	832.816114766702	97.9573391312608	-57.6917151915226	343.633372609382	41.0125631595107	-39.2524544006702	88.7377087358346	177.680025491711	49.689862355206	86.5683839369108	72.467772743906	482.470159740506	35.5892511622012	-38.1677920012083	132.124204714311	-8.8819072157369	7.38802877619168	45.3512127573584	931.520393117735
599.169982434539	65.768152798415	1041.44899950783	182.449803031317	5.760446964351	-26.4659135761648	-29.7996750113906	27.9855231991895	422.480626367573	-9.79710640003595	19.0954927052541	46.8768379988022	586.946190505378	73.5469294806084	15.7617312700283	74.6581832923504	45.7655841870603	82.4369599745438	16.8729850817702	-8.68585258829403	22.4292541404799	3.53793934086715	-12.0196140235198	125.775858632479	NaN	NaN	NaN	NaN	NaN	NaN	24.195650844701	565.844445076062	24.195650844701	-48.5307403647203	941.41655490382	70.8707974417923	-11.6248104972527	48.0759584060035	49.1614269315173	-22.4794957523902	1005.45919790913	70.8707974417923	954.442177209985	7.91362296199477	49.1614269315173	114.289538462342	-58.299957094344	-19.223090175849	80.6400141714161	208.725300182039
1024.84992975789	129.679622908121	959.241174349023	-12.6580159450096	-4.87392632022905	193.064352709906	-31.562233605191	193.064352709906	239.768890458589	80.7510595523573	-34.8982720158113	-77.1547585503344	929.21682865344	21.8143809647329	112.99943085502	0.686137697471363	42.9426242319945	89.647161980678	70.7429443204966	-44.906387247672	-2.64990071314888	6.24620171517178	-2.64990071314888	77.4150211417371	NaN	NaN	NaN	NaN	NaN	NaN	9.52627482754822	137.706825208959	6.26744727547845	177.899031684486	557.009303575269	-59.9953796166068	-36.0973109014285	346.271788541424	270.232478993129	81.220480973083	142.051928611719	158.346066372067	1917.02666863905	-16.5443455890099	27.9929642892769	0.836068022028843	226.781444965533	-7.85413878349053	198.538272847595	178.985307535176
1057.19017466347	227.061641367001	657.704727674955	218.159458704304	27.8753042891617	-61.1465223378056	-2.16956219743976	1516.76535462519	51.2435337787406	22.3114401249762	-36.6655200153896	-11.0717448601365	1274.1808770667	-12.1845176929736	135.81426907436	39.0030326175326	-29.988883018367	30.1008499548359	5.61984763241988	10.0709389637682	8.95816613093115	-65.5976136691539	-42.229384179575	96.8672199250613	NaN	NaN	NaN	NaN	NaN	NaN	-23.6453727634856	353.572906287304	-52.4531087716871	-23.6453727634856	1113.44488627722	102.456415046	-7.33910709846589	-12.7745289868058	20.9250867209016	-9.51327585380185	492.719706628806	-2.99076958779396	786.232488599161	3.53173667821393	37.2313523859214	122.023933844024	164.420224573075	-47.5612290721812	369.879171952324	176.378152727423
1163.06789460566	96.3024167179484	993.810741537885	37.2851199245779	42.8527894333864	-51.7975922163587	49.5339928439567	1317.84910695054	59.555797959812	-51.7975922163587	137.503171083132	126.367832065514	860.18667332648	-23.9592446723161	208.769340795881	96.3024167179484	-16.1645073599841	85.1670777003313	-77.408871956878	61.7828657633354	39.5121877281013	65.1234674686206	-20.6186429670309	141.957306690178	NaN	NaN	NaN	NaN	NaN	NaN	-18.7901433554158	76.9445382483299	-13.8946198643152	35.6045621012579	216.194984217415	118.284514395402	165.063961088141	282.556524874556	203.140254907813	12.7587858094549	979.896648829113	-80.8001075760238	251.007595709686	4.05563293638711	-27.4932962284836	1.87984471812016	184.646055052544	-12.262778700615	647.00105143427	11.6708917003214
796.629032230123	164.823193171813	854.572424877447	-32.4072010315752	25.5361916157478	-58.0360093178912	-15.6927608448474	1114.20339577795	37.7934477526815	29.9933756655419	84.5938802755193	-42.4358651436119	564.855461640831	64.536552051446	280.709978466459	172.623265258952	-24.6071289444356	38.90774376513	138.080088873048	-31.2929050191267	-46.893049193406	-3.43550470791372	-6.77839274525928	55.6221839518578	NaN	NaN	NaN	NaN	NaN	NaN	245.184125800023	-55.2984673872423	-10.1172079043745	-34.6130714794233	219.055204653304	-20.459905858284	138.491031117588	539.134488700608	147.200671499828	14.3786556706743	960.463342191448	-79.2499784384011	212.522974366625	43.7736919607328	-16.1050856671642	116.716930161989	-59.6532875783621	-24.8147260494038	680.666144912001	-54.2097623394624
463.140014505301	1065.2719647058	767.551167106665	36.0723535297626	-26.3709598243632	-40.8667289958567	-20.7956639891734	966.031698839422	9.31093352085155	-39.7516698288187	-8.53001315175582	4.85069685269971	707.337972086615	91.8253118816606	-48.6721431651224	87.3650752135088	125.277086892799	19.3464660241932	-1.83965814952805	-5.18483565064193	91.8253118816606	115.241554389458	51.6831818682941	-16.3354273210215	NaN	NaN	NaN	NaN	NaN	NaN	155.459143429583	-45.0120206912702	-14.5055391946186	37.7912862282127	420.211822132667	121.684110344005	-19.9531251761635	252.426173901083	326.513343250094	-5.78940162414672	1393.15067843659	-4.69988442783773	145.653488662802	-28.6692627466354	33.4332174429768	197.950314085634	32.3437002466678	-58.086227046978	433.286028488375	-19.9531251761635
231.849636297637	941.513298139784	356.821853477387	-98.4340805345568	62.244484410835	3.10584592398942	-34.8321485770059	1323.12488988509	109.109065853241	179.40593801685	27.6539600128687	-48.2220289891218	111.340712588594	-38.1796186800348	-49.3378523567982	78.98183492598	-20.3264447972135	173.826821178468	1.99002255631308	-52.6853224598272	-25.9055616355952	4.22166929166575	-22.5580915325662	85.6767751320379	130.309709839091	NaN	NaN	NaN	NaN	NaN	413.41564346331	-83.775090724882	289.663125194977	4.54168442696786	520.268038091474	35.0709400350147	47.0645761667474	377.434735068112	-21.626248951358	50.3355678390382	465.751510219962	7.8126760992586	44.8839150518869	-0.909968360183361	-18.3552572790673	-35.8005461979512	-51.0651740019746	1.27069275467713	997.832822245921	-7.45195170476483
351.967427290002	1071.05049632619	807.535582828458	-46.6547088061461	71.703684544531	-10.9238730776398	89.5691024087842	301.72093954679	186.712312045661	-6.45751861157652	50.4885008307304	-32.1390567914404	65.0041528454361	32.6230829664772	19.2240195682874	89.5691024087842	-32.1390567914404	-9.80728446112399	97.3852227243949	-80.1523673016208	6.94154478661334	108.551108889553	99.6183999574266	-12.0404616941556	27.0401398838981	NaN	NaN	NaN	NaN	NaN	381.512971983753	-23.301872678855	-0.93339743469469	-71.3122585687599	2105.52228348489	67.2631734316476	-28.7575983481623	364.054649841969	98.9063823136304	50.8959964237255	493.900920771485	-48.3982107576689	42.1668353528336	69.4454636993705	-28.7575983481623	-23.301872678855	41.0756902189722	5.06790080154343	819.062170662205	-13.4815664741017
83.4105779439769	1240.99027062423	528.11783439836	-17.1513644703308	-45.085237363194	162.742776959709	24.1907674111068	946.008572875594	397.38730925976	54.3593501353991	46.5378657253974	-73.0191102560573	145.982453223991	10.7825084225325	-22.7381390489034	100.170901679695	-42.8505275317649	70.0023189554026	61.0634796296863	6.31308875967436	-31.6769783746196	-69.6670455089137	-8.21252514461452	175.033681032568	0.726314181101714	NaN	NaN	NaN	NaN	NaN	340.826909024146	-54.4629470307923	125.164625679256	58.0090285870493	1526.69647718896	-67.566478170735	-14.0603926826356	375.76965873066	-99.2333450922632	109.331192218492	667.323226594385	-23.8880410375926	-56.6468688874494	8.87078681226415	67.8366769420063	40.5376537337924	31.8019663071639	-110.152954375549	837.66913141364	6.68686495560703
272.914991456439	1534.15690912479	791.723723546966	-34.5686320885929	15.7468699460488	-14.4424312747362	-18.9149203444821	272.914991456439	139.858441631498	73.8892278527457	11.2743808763028	-22.2692871467916	-94.9472345301628	3.44752500424747	-25.623653949101	101.842284538658	219.245122619488	-58.049199704759	-59.1673219721954	62.7080051783809	168.929620584847	42.5818043645243	-15.5605535421727	-13.3243090072997	94.0154286666024	62.7080051783809	NaN	NaN	NaN	NaN	697.85113414734	-33.2173100979983	79.3388180892511	-55.0728689693088	1795.00018948713	24.6999209109747	27.9782547416713	167.853831518059	-45.2378674772191	69.5038165971614	35.62770034663	-95.5056528812334	-9.17619533955665	1.75158409609863	-58.3512028000054	53.1121474436785	214.843283091377	-10.2689732831222	1228.94121472019	-57.2584248564399
793.871510410728	NaN	1761.7119432924	-54.2476203688217	25.1936174746453	-6.13532139320086	-54.2476203688217	26.3125081484969	356.385256934733	44.2147589301233	14.0047107361288	47.5714309516783	-60.9609644119316	26.3125081484969	-52.0098390211184	55.4036656686398	-53.1287296949701	83.375932514931	-91.1710126059261	67.7114630810079	-68.7931991288932	-0.540868023942612	45.333649603975	101.278183296557	73.3059164502662	16.2424920838321	NaN	NaN	NaN	NaN	143.350800891595	-67.7132622951253	90.311386049336	70.0798566765157	1486.28691277394	-9.75266463245092	11.0256628315267	399.252307553214	-22.8758188202263	-5.37827990319247	138.976416162336	-55.6837042896646	-9.75266463245092	93.0453765051225	76.6414337704034	-33.8117806433724	-32.7181844610578	4.46408573763903	768.887817175552	30.7103941131897
373.910379648601	NaN	1982.861996713	58.1662209762554	-32.5262501317588	-57.1587731487502	5.54219453086448	93.9953453646067	598.962067212932	172.371554964125	4.4225343937285	-48.2014920516624	-16.8510082118551	-47.0818319145265	-45.9621717773905	45.8499594677597	-88.5092569885576	77.200443307567	-9.01338725190323	2.18321411945655	-44.8425116402545	141.021071124318	93.9953453646067	188.046796884029	61.5252013876634	-13.4920278004471	NaN	NaN	NaN	NaN	244.668847969585	-65.0507802237443	30.1633810936396	589.409776877354	1421.16566884531	34.5410436829446	-19.0853230360417	-79.2781836389856	85.9785791072784	-4.85791962080047	-33.312726451283	33.4466280356184	-65.0507802237443	56.4293566294697	-20.179738683368	89.2618260492572	27.9745497989871	-5.95233526812672	759.044202212923	6.08623685246206
529.272594187003	NaN	1651.94411497735	-80.2416845654394	67.6551624847855	3.79061489491568	-60.0739326949542	99.0272209499848	501.261827700218	65.4143011658427	-48.8696261002402	-0.691107742969926	-80.2416845654394	-44.3879034623546	-15.2567063160981	0.429322916501475	-29.8223048892264	102.388512928399	-41.0266114839404	-122.818049625353	134.88100205307	129.278848755713	-69.0373779707254	-0.691107742969926	57.5712865495429	-26.4610129108121	NaN	NaN	NaN	NaN	162.139144976677	-60.1938323192292	43.3060019392101	1234.37552316728	1769.9460940919	-19.6700876889408	25.2346023067842	342.853141300936	-76.6223774396164	56.9964562061994	-66.7652503673841	-42.6700508574829	-12.0034332994268	3.32987547960124	-86.4795045118487	-15.2891423235042	-41.5748145161237	210.32954399648	670.328807367321	89.8535464469738
1291.4192023142	NaN	1880.05037991328	98.4600157134026	25.5818699154215	-39.4478601812386	-80.9323431739355	-14.7814108342296	927.028473324295	-4.69059064681683	218.42865571931	-83.1747476600272	-11.417804105092	89.4903977690357	-70.8415229865227	208.337835531897	24.4606676723756	291.306801517291	65.9451506650725	-89.9019611183024	100.702420199494	14.3698474849628	54.7331282346139	212.822644504081	100.702420199494	22.2182631862839	NaN	NaN	NaN	NaN	292.120876125174	-61.9059441740536	38.9314164065313	714.103308989577	2404.22515698155	-24.6399630899244	6.04966839112316	2.76149358958236	-94.7876921894617	-24.6399630899244	59.7565234829564	-1.62273947913872	15.9141927957456	-12.5833221509414	8.2417849254837	425.839984721166	10.4339014598442	95.9264462999053	420.359693385265	-7.10303081504007
1381.43130294873	NaN	1238.94049191195	-35.6229831886384	120.331526528776	-9.81756071741161	38.4273595548819	61.988832246002	2004.12736692833	45.1592088952019	208.967542842989	-59.1844558797585	-81.6239536808253	29.4515604344552	-50.2086567593318	33.9394599946686	-19.9153347278917	353.70230365987	113.599677188456	10.3779873035485	-68.1602550001852	11.4999621936018	160.722622570696	175.308296141389	-33.3790334085317	14.8658868637618	-67.0382801101318	NaN	NaN	NaN	-21.9391334378554	-20.8422520102905	-47.1674062718483	1466.52896376773	2423.00956860433	4.38602082370248	38.3893450782147	709.68077874794	-86.6551376641851	172.208879241134	175.499523523829	-25.2297777205501	-53.7486948372378	-31.8110662859396	-51.554931982108	279.703259142495	3.28913939613757	171.111997813569	-78.9769676712308	-59.2331019750624
767.604174183854	NaN	2442.74508940308	-71.0890320284544	40.063079638237	31.0810908166862	-12.7061046883741	45.6768226517063	1161.6889337294	6.38062155742141	83.8502751432972	-65.4752890149852	-16.0743504964556	-49.7568085772712	-20.5653449072311	101.814252786399	33.3265880220739	321.872978914394	-29.5473337287819	-60.9842946042097	-82.3165180553929	-20.5653449072311	-18.3198477018433	13.1171131735845	294.927012449742	265.735548779701	5.25787295472756	NaN	NaN	NaN	74.0707511612046	-59.8493595249931	-38.9929488443557	1810.64136678059	1719.53178328096	43.3349880528969	-12.6480090372349	356.181148262457	-90.5851226333008	-0.57324495897117	658.05025021905	-100.464475060971	-67.53330030207	6.01298999280904	-99.3667692356744	1045.54040654879	-23.6250672902019	905.034060910808	105.904220094809	-116.930062440422
727.05032099574	NaN	1114.6658881906	3.50126223200158	55.1833378579829	124.84178761474	-96.4923188704405	NaN	2785.3451589696	-16.7221586651215	12.4894492973896	-0.992831300692446	6.8718323815221	27.0952532786452	302.358482156154	14.7364960637366	-27.9573924968566	357.411127931656	7.99535576469561	1116.91293495695	38.3304871103803	94.5066562690556	-99.862889019961	39.4540104935538	445.04595181919	87.7655159700146	70.912665222412	NaN	NaN	NaN	43.8939448915285	-67.0577328884041	30.7115673335167	1074.31645734278	3513.05630557497	28.5145044071814	-65.9592014252365	235.0384194827	-16.5252855826922	59.2733853758756	147.155902429288	29.613035870349	244.925202651208	93.3278607340727	-6.6385024141834	494.291844790265	91.1307978077375	1173.18428902787	124.086741702767	30.7115673335167
792.124586743904	NaN	1647.71630359302	32.0983047596663	-2.75497148517295	-43.2297438985347	-28.6138538603763	87.1889672111865	2063.70702006369	-38.7325469637167	16.3581154878034	-98.3204063500549	52.3356909663472	33.2226039933708	30.9740055259618	2.86652468334952	-61.2185316378066	238.969363761293	108.550652651572	734.785325824975	36.5955016944843	-13.9979638222179	-37.6082477300122	65.8272817708011	552.648849964847	-53.3484370018751	92.810463379709	NaN	NaN	NaN	-47.8923576939174	-41.2962076300484	-53.3891494138083	1424.14846489285	2911.58030429531	21.3672179767071	-36.8987742541358	543.562431366336	-108.357066612717	0.479409441121904	96.1235853672224	-16.0109657185506	202.761344733105	-50.0910743818738	-43.4949243180048	296.206803971249	-31.4019825342449	1275.7350884558	353.373437858114	11.4729928809036
779.658534036277	NaN	1833.85489268157	8.98136683026989	-0.0192424217710684	-42.7721363689656	-63.0235071860578	1.10583373473405	716.65426927199	80.9862408465976	150.740962549915	-56.2730502470271	-59.6482787165424	160.866647958461	-3.39447089128643	-40.5219840559554	-84.3999541596551	-57.3981264035322	127.114363263307	1156.55904646549	-88.9002587856755	22.4822807083313	-49.5225933079963	-20.2706132388632	1026.0502123109	82.1113170031027	NaN	NaN	NaN	NaN	-17.6962439399658	-28.6981086453368	-25.947642468994	1083.59041306768	1804.21255126948	73.6192331146139	-48.5014651150047	786.540066022658	-103.51078864186	-5.59419276405761	426.779090157024	-36.3994139390965	78.0199789967623	38.4132660574266	126.428183700395	317.860629573851	119.827064877172	566.502771915237	509.293075447307	52.7156901744089
451.936077555744	NaN	1210.76177721683	52.2578529568045	129.941789568993	-13.0416879635856	197.493038796983	-7.41241719458647	665.848366777712	-10.789979655986	24.1114991118088	-61.4534165769783	-62.5792707307781	-41.1880418085814	-40.0621876547815	47.7544363416052	4.97197849721166	-13.0416879635856	46.6285821878054	1451.69456612999	60.1388320334033	-11.9158338097858	0.46856188201234	-4.03485473318698	2237.54076548227	3.84612434341183	40.9993114188062	NaN	NaN	NaN	-59.0206334978126	-51.3135225781801	-16.631523439834	1210.45063655022	3733.97895480703	334.042023403444	89.6165056665281	243.758724059178	-85.4450137936954	4.8382855505708	74.2022838272631	0.434222167923665	65.3941570619689	-48.0104750411948	-98.6572039416368	247.061771596163	-14.9799996713413	1708.10979878935	151.273393023588	-111.869394089578
1052.10584284751	NaN	728.762106463393	-0.169591935645947	78.6947340116998	69.681668189146	238.67665236203	117.000263757553	372.746006472518	-42.9816545927765	29.1228719876539	21.2364393929193	-1.29622516346517	3.21030774781173	-5.80275807474208	93.3409659733498	37.0093045823885	-29.4620558589458	-40.7283881371381	1819.3430709924	-2.4228583912844	-36.2218552258612	51.6555365440384	-37.3484884536804	1594.01642542856	-19.3223568085728	56.1620694553153	-80.160551110811	40.3892042658462	NaN	-28.7873541165527	-25.4818147000186	25.2031230201706	925.411690789618	2762.18975991039	61.5640566020455	0.962500632254037	39.527127158485	-83.879677725454	11.9809653540343	234.553952733996	-32.0928935330867	512.219263722858	13.0828118262123	-44.213204727045	59.3603636576894	5.36988652096614	998.133557953368	172.850550292026	-69.5556735871396
433.245522057605	NaN	468.195336862408	224.674046609589	232.56594027519	78.110307105578	-91.0017000144347	-43.6503380208311	434.372935438405	-15.465003500829	44.2879056815755	49.9249725855759	-19.9746570240294	-27.86655068963	-91.0017000144347	106.29564162558	-94.383940156835	-43.6503380208311	42.0330789199753	2127.74783340013	-0.808629550427912	89.3844409135789	205.508019135988	120.952015575981	1874.07982272011	27.3767049695742	78.110307105578	-8.70052321602851	-5.31828307362825	NaN	-40.4102006266976	-66.8744810967821	19.6857696074527	24.6478221955936	2629.17409179308	256.210276308833	-34.8968088620966	863.786048767857	-93.3387615668667	-33.7941305091765	260.620989720514	-26.0753820387351	64.3442429007203	-67.9771594497023	-86.7226914493455	606.861992537453	77.5763831357626	721.540541241153	310.241515601922	22.4424654897532
59.473956409612	NaN	1148.18175987051	47.0638156447728	-28.5252235592483	-33.0380020191898	-38.6789750941167	9.83339335025494	102.345351779057	-10.474109719482	39.166453339875	10.9615879652403	-83.8067596935323	-60.1146727788391	33.5254802649481	97.8325733191152	-19.4996666393651	-35.2943912491606	12.0897825802257	1891.66201114588	243.36967865223	181.318974828034	-31.9098074042044	-36.422585864146	2410.63153403916	-5.96133125954049	21.1153395001088	-7.08952587452588	-104.114262763269	NaN	-35.4979382527913	-54.2576335952216	9.19427712182205	96.923440634952	3613.81456159527	432.390933817235	-9.01366247524266	811.998886628766	-80.7419093727703	104.64802107007	136.649854301275	-65.2927485025336	247.001003374394	-57.5681680674152	41.7478660983923	308.797646855341	17.470613302306	-138.124506890792	179.686802439792	-128.192903474212
10.3293827333471	NaN	196.610576616362	15.9742673964688	169.515130233378	-70.956956415605	23.8771059248391	131.129914524151	99.5185604106696	-69.8279794829806	0.168590339728114	29.5219905879608	22.7481289922148	-9.9922020538909	-41.6035561673723	131.129914524151	-12.2501559191396	-42.7325330999966	56.6174369709449	1552.51187269819	-38.2166253694993	92.7446988149236	25.0060828574635	46.4566445773258	3847.72197672346	44.1986907120772	150.322522378765	-31.4427637737533	-2.08936352552056	NaN	18.0129718276962	-43.8303979262073	173.173569156687	-2.96960005309247	2475.1825736569	321.708091154901	26.8477389353968	327.229820597214	-137.699798445525	-62.6042780300709	6.96951294307061	-27.2652095992689	333.85589592799	-57.0825485877581	-14.0130589377181	422.203567004995	11.3868964969209	-149.847603218614	546.994652401265	-63.7086239185335
-54.7000390303966	NaN	561.019344074545	-7.25010491955709	25.5129448236416	115.893771701431	-76.1654854138716	171.252028164077	72.9628789344811	121.542573381293	-1.60130323969524	-61.4786010462308	-47.9214770145624	52.6271928869785	35.6807878473929	-3.86082391163998	154.305623124492	4.0474984401666	11.9558207919732	1392.52295135021	-20.8072289512255	27.7724654955864	147.527061108657	-38.8833943267834	1523.575150323	-7.25010491955709	70.7033582625364	-49.0512373505347	-63.7381217181755	NaN	8.60951721965157	-124.012268657282	307.008535442753	102.54994888248	3822.59104273048	271.642725875571	13.0302434155494	750.186336581507	-159.378078224465	-67.6480096595854	9.71469876862602	-103.013819226768	583.303922686365	-73.1739174044577	-122.907087108308	640.773363233037	-38.9132893862498	1288.40975093206	505.941214258154	-75.3842805024066
83.6782968987755	NaN	292.829089947647	-10.156923766394	5.67070381568281	-115.297592704475	-73.4674340947011	92.7226555171051	14.7150624340124	36.1954141525452	13.5845176067212	-46.3343582397123	-40.6816341032563	-49.7259927215859	92.7226555171051	-9.02637893910278	23.759421052342	145.858262399791	30.5426900160892	1499.12042066736	1.14852450651801	-35.0289099668003	437.538827840921	-12.4180134209764	1379.28266897449	98.3753796535611	183.166241700401	27.1510555342156	-142.430668559464	351.61742096679	-69.3813248456408	-80.4415095969974	478.097820346514	-31.7766966910281	3371.44215130142	418.372822689188	20.2061716403482	13.5700607895342	-99.2438236743037	-30.6706782158924	15.7820977398055	-45.0489183926561	-57.2151216191484	-35.0947521164351	-7.44429023804345	923.823265826188	60.0228367452322	-119.152156226746	661.696887219035	-126.894285552695
45.7613989251341	NaN	204.147656163969	17.4781387039136	-20.9870951969462	77.438650372901	-93.3922413632705	-54.9270074624107	189.440360848934	48.0240597428317	17.4781387039136	-35.6943905119808	-53.7956770535619	86.4892936436915	-106.968206269456	5.03350420657663	15.215477886216	48.0240597428317	49.1553901516805	868.238606158225	-125.069492811037	84.2266328259939	768.681530179529	113.641223456063	953.088386821886	7.29616502427427	109.115901820668	-6.27979988191155	-102.442884634061	26.5287819747042	11.8969830236857	-37.911567118382	989.251422478036	53.9575364769874	2800.06893430965	588.569308001847	128.116933355177	984.823995798742	-76.6515505622124	-53.4075604959141	93.8043765906415	-31.2704270994396	66.1329598450484	-26.8430004201447	-95.4681139492157	948.297725694558	46.2095397882213	792.230935249413	703.682401663515	-160.772657468816
56.4728042543625	NaN	1316.5191175438	0.999067191305502	76.850911746914	-23.9075086329242	-48.8140844571538	92.7005509077874	56.4728042543625	-38.625030710878	15.7165892692594	-72.5885431984639	-39.7571477937976	8.92388677174221	31.5662284301328	415.353919539853	-5.79363530621168	-23.9075086329242	25.9056430155352	1907.48423482779	-42.0213819596366	-4.66151822329215	1651.62577408798	-28.4359769646023	864.804401458907	48.5479846739258	239.875771687326	-22.7753915500046	-124.665929012762	276.103518340751	-106.086726817239	-130.456041807586	1684.50407690532	-34.0864779821223	1884.44322943976	897.485972330695	40.1291631248441	-99.4405500016898	-175.871583380506	-18.5787320791741	137.606423086233	-80.6097156909669	241.729859863171	-104.979030681314	-7.50177071992536	1138.96372996232	-60.6711852443192	83.3293124259142	950.655386855089	1.35979836747362
36.6106853680174	NaN	259.792941169459	-39.2939397015084	-21.167462072965	-38.1610348497245	-54.0217027747	-50.6229882193481	118.179834696463	-26.8319863318848	47.939733885857	-10.9713184069093	11.6867786287701	-6.43969899977338	-71.0152755514595	70.5978309215364	-58.5533221818359	40.0093999233693	-22.3003669247489	1080.01605386105	32.0790659608815	54.7371629965608	1348.51450373385	29.8132562573136	328.900137128281	83.05978429116	78.5281648840242	-23.4332717765329	-89.141753180003	238.267748985564	-64.6202255335269	-38.0153405015083	1343.22160741079	-5.86777108781915	2686.76830152773	632.649469680627	218.056677931671	48.4505358525521	-187.667818806613	-95.6592580708819	463.043327601508	-59.0775411518563	-16.9531398511602	-138.892196247912	-32.4726561198377	692.510461002669	-53.5348567701858	-188.776355682947	1414.16796749617	315.607923049072
83.6088349889828	NaN	186.774963302332	16.7209056429651	16.7209056429651	220.785774834206	-20.6909870420957	-9.35404986480459	356.8290209617	39.3947799975474	-3.68558127615902	17.8545993606942	-32.0279242193869	-15.0225184534502	29.1915365379853	42.7958611507347	-28.6268430661995	37.1273925620891	-2.5518875584299	849.985788173865	67.7371229407752	57.5338794812132	2016.55662371712	155.031539205917	125.55550254496	37.1273925620891	145.961989464084	-53.5681048562401	-50.1670237030527	90.4109972953575	214.316352946141	-73.012780588264	1268.78099165059	26.8313198677069	2322.13625146108	1049.67866009443	-25.309488148189	-132.919240861847	-140.684893119533	-18.6532147844576	469.473498555845	-33.0751404058756	95.6128112929314	-10.887562526771	-111.841041876697	1297.07015344645	-55.2627182849803	1266.0075444157	1239.38245096078	-99.6378740431896
264.541556455843	NaN	982.669727825437	48.9896566766599	106.848324512125	366.645087930193	7.01376040387161	36.5103361631283	123.86557975785	138.613867637478	104.579357146028	-29.289717453675	0.206858305581615	202.144953888185	-15.675913257095	123.86557975785	-39.50007060111	-40.6345542841584	17.2241135513066	460.807233623205	29.7034340648383	4.74479303777494	2683.26076871489	-89.4173526552366	24.0310156495966	28.5689503817899	325.803675340453	-68.9966463603667	-27.0207500875784	547.027993534878	129.524121527585	-62.5443176366671	1847.59296318469	-28.1274296939399	2014.68140303567	1140.93653816708	113.981010843772	-136.929204480626	-162.464314889746	6.28945824878729	328.253893842042	-65.8749842117697	-8.14343024332411	-43.6705403777522	-65.8749842117697	1309.69031130562	-48.1114291445557	1066.55165132312	871.152545583771	-59.2136510615645
846.478590756079	NaN	1121.21508026609	56.3273647272818	30.2160454763302	326.522755237129	14.3221989757509	19.9985727259578	124.443849729764	-67.4175830272281	48.3804414769922	-6.11274652499386	-79.9056052776833	342.416601737708	18.8632979759164	76.7623102280265	-23.1418677756145	14.3221989757509	175.531213481626	379.880668489074	119.902750729599	55.1920899772404	2288.27752330863	-8.38329602507661	161.90791648113	19.9985727259578	291.329237985847	-24.2771425256559	-26.5476920257386	298.140886486095	-37.6160592674207	-113.168599796913	1500.10035386225	71.2684844368476	2131.186280638	1127.89298507725	-16.5057905900625	17.937279357206	-57.6152611722863	-32.060725404958	580.137066238428	-94.2804646645399	-126.501401066823	-25.3943247700028	-93.1693978920473	1288.99766708866	119.044355654027	1985.63653344148	654.578539995428	465.697188671697
712.369524875514	NaN	1156.57169099215	27.3211715038193	70.4917145023673	927.086172947239	190.914808129896	-5.62476920559884	176.145938156708	-3.35263536357	126.158993632074	421.536393095823	98.8933875277277	938.446842157384	46.6343091610645	68.2195806603384	-52.20351296719	-59.0199144932765	2.3276992415021	86.3966513965691	38.6818407139635	128.431127474103	3425.29733225795	23.9129707407761	204.547611182069	-38.570709915017	624.892371957404	-76.0609183084928	-116.959327465012	1738.23795455154	17.3717966501103	-153.862749796021	1224.35296656748	1.80501970046204	2884.99449330317	482.151279861037	-5.97836877436209	-56.0144375410887	-111.610069504118	40.7219620745827	329.819248282336	-18.2094078062286	-153.862749796021	-138.295972846372	-21.5451457240104	844.63480025999	327.595423003815	1376.12904182655	548.866038216673	-47.1191364270039
570.115149919769	NaN	1420.48657823327	31.2434159350107	198.361865082182	362.069733634514	64.212361685133	-24.4627337807132	83.5389850558943	-42.6524969531945	-13.0941317979124	86.9495656507346	-89.2637650826778	530.325042979966	437.102506720999	204.046166073583	15.3273731590896	18.7379537539298	-23.3258735824332	32.3802761332907	1531.89887766472	19.8748139522099	3950.00051940645	24.4222547453302	23.2853945470501	-27.8733143755535	258.615455591027	-31.2838949703937	-43.7893571514746	587.16805289397	4.56509452681432	-114.500203532233	1287.0207582002	-51.0728952204041	3856.93950462422	958.200238794138	82.4582801729201	326.152675265737	-48.8473756305153	34.6096089903122	716.73136329121	37.9478883751454	-73.3280911192914	93.5858781223637	29.0458100155904	651.078535389492	-14.3518219872399	-87.7939684535682	1205.23291327179	377.339625833178
569.868796290006	NaN	1375.32824187347	-21.7115874718613	13.5557046370192	605.136088398887	285.455150250647	26.069905062751	104.568071369614	-66.0801162540014	63.6125063399465	588.071269636525	74.9890521815208	150.074254735912	560.767559616747	64.7501609241039	54.511269666687	88.6409071914101	178.515619339848	144.385981815125	378.742826151557	140.973018062652	1895.23638683342	-46.7399883233249	44.27237840927	-45.6023337391675	216.058220617043	NaN	-126.375809214346	1246.77327386368	45.1920585542779	-121.849177819545	1839.77174133038	26.2607184319114	2362.61081118044	1331.40957863271	400.433087909274	199.983604260687	-146.348559154372	61.8961821916602	450.545458821421	-94.0089717572408	-68.3959821799214	-129.64443551699	-45.0102090875862	599.768963315369	289.072263660059	806.900096418909	821.377003571307	898.215972303265
418.20823736894	NaN	2722.43120125638	-16.6796935623862	-20.0950438053024	225.810173684662	181.410620526752	52.7657613769093	91.4730641299592	-10.9874431575259	156.364718745367	831.465616761797	23.1660592716358	232.640874170494	2489.04893465711	125.626566559121	-12.125893238498	31.1352098384402	157.503168826339	85.780813725099	360.147283239365	93.7499642919034	1661.39572579043	28.8583096764961	42.5197106481608	16.3353587858034	1047.77113214649	-53.1100961534921	-53.1100961534921	736.974260041116	195.097906170589	-87.9744219841607	1901.89030998555	21.2424605322388	3863.89359233373	598.531696690351	438.049746870335	576.242536993126	35.7304143354347	-37.8238126654058	-42.2816446048507	-157.070817045556	-111.378039666246	-34.4804387108222	-70.1430942263812	606.332902584379	269.766591156291	781.302806207591	991.935365346361	1132.35707143888
470.260592619328	NaN	1440.89877339905	63.5495239123299	178.613439708988	100.005418026122	944.187216098631	12.2834228148092	130.765078684635	126.208091920411	46.4608235464897	667.350270172019	-86.8310393070642	546.590120920081	1696.0900321956	0.890955904249031	418.994491521807	-0.248290786806986	12.2834228148092	40.7645900912096	380.260104025902	22.5366430343133	1344.06280465929	16.8404095790333	127.347338611467	93.1699378797864	58.9925371481059	NaN	12.2834228148092	1066.08661204162	27.3696286386963	-131.004252913845	1651.25956906475	64.1748264642868	2148.68739422273	1050.1080045801	822.584963476455	340.771464668725	-67.4316384878247	3.94813911332055	11.7553022884458	-69.6622565378604	-3.85902406180471	-41.7795309124131	-57.3938572626636	867.19732447717	121.055586740199	1022.22527895466	1233.01868468304	1009.95687967946
121.090209591762	NaN	2491.24255201069	142.751053509972	73.208344088349	62.9479443376177	1081.00760849351	58.387766670626	182.652608096149	66.3680775878615	34.4468339189197	200.893318764116	-15.7151204179888	141.611009093224	2297.43500116354	68.6481664213573	305.777405104925	10.5059011672133	51.5475001701385	131.350609342493	632.970152711578	139.330920259728	2519.74366242939	26.4665230016842	272.716117019235	219.134029432083	60.6678555041219	28.7466118351801	0.245501416482053	1669.27052753544	-14.4887769873114	3.3698048676895	1897.49564286372	378.400023822708	2151.98043429748	872.859508933045	330.405085087393	790.263567853666	10.0667730633148	-20.0695838169992	-31.2311974763747	-85.923104407315	-46.8574565995005	-50.2059406973132	-60.2513929907512	978.894838697113	166.329364294573	669.71814033241	711.0161108721	1196.54630505494
-54.0204908661159	NaN	1497.52634326827	-15.2318200127562	33.82444018414	-6.1050739296127	670.414979483397	103.415879068109	180.993220774828	30.4019104029612	155.894669046184	332.725374407089	29.2610671425682	356.68308287534	1277.34359401244	127.373587536361	644.17558449436	-26.6402526166855	34.9652834445329	0.7399856327449	311.049352459623	70.3314245167139	1075.41433692289	62.3455216939633	836.978095500765	187.838280337186	137.641176879897	5.30335867431664	-82.5415723759393	751.414850971295	45.2371564003585	-148.006440434253	1937.46058436471	180.395972683526	2331.76688310816	1395.70830422143	419.43718495293	632.787051978426	-106.67688504188	67.5774566124523	-65.347329649506	-58.6452395858778	307.735683892461	-134.602260306997	-86.5706148509951	894.168564459924	97.736861898779	895.285579470528	741.137508007081	299.916578818228
-51.2804250020601	NaN	1365.49881640735	-4.47305280400558	-13.6061985987479	38.9093897210206	922.541245362343	-9.03962570137675	140.515636687529	24.0680278045643	88.0000483677607	342.586487396204	135.949063790158	73.1586864513044	795.818847460293	32.0595303749638	2166.93235989599	102.841410284217	72.0170432269616	43.4759626183918	630.280579930588	8.08502266376516	741.019972691839	-6.75633925269117	1517.33736524494	-14.7478418230907	209.014230148097	381.402357023859	-79.82150561063	1942.02864470046	5.56409035718436	-153.173444248651	1906.50196076016	223.548732949704	1945.06847444961	798.133893424347	701.997076691236	714.293646273378	-99.5156860720305	-13.4396989970353	108.408126862373	-7.85034918697072	-108.458645768134	-72.6868069837203	52.5146287617272	915.510239435704	59.2218485338047	-150.937704324625	596.917300262021	972.521607498363
98.8388023624323	NaN	1215.00689416629	36.004365259861	95.4114694295648	23.4374778393467	609.511409359694	49.7136969913311	123.972577203461	-14.2631844221961	36.004365259861	216.510566390884	32.5770323269934	28.00725508317	1128.18112653365	159.388350843092	1572.59196349547	229.077453811398	9.72814610787656	0.588591620229818	711.188953034764	23.4374778393467	53.1410299241986	-42.8242921960922	2004.43591303678	123.972577203461	414.153432186245	721.470951833367	229.077453811398	945.390036780712	79.9403218730689	-139.330017867281	1927.51667943015	452.47615418703	2195.45160987818	1439.1926830186	460.307237749186	742.226245986778	-96.8184213870089	-36.4072053360963	24.0040107148164	-105.768231172329	95.6024889973795	-91.2247902711837	-26.3386693276108	955.902954611303	21.7665582684863	1016.31417066222	687.408661051691	200.762753974894
-16.064339424463	NaN	2723.15432871806	49.1007123635686	113.122517629003	10.230330595269	333.769096490233	69.6791497703154	170.284843758855	84.541354564077	18.2330562534483	-19.4940789922541	86.827847609271	15.9465632082543	682.459285882332	17.0898097308513	1879.43839504144	496.110102699013	44.5277262731804	54.8169449765538	1057.44414529416	110.836024583809	26.2357819116277	-4.63187419849256	1414.13706034444	58.2466845443449	77.6818754284947	1249.50956109047	-30.9265442182246	1739.9623192846	126.440986566955	52.5484559601327	1310.40085197173	950.454661212735	2132.7351509219	1046.73886776102	882.160049591278	493.664472006922	-192.64039559887	-52.6924209647359	101.810143031348	-59.4099237471743	26.7980286274521	-67.2470103266858	37.9938665981828	1115.03347938248	113.005981002078	434.32653076205	1141.90349051223	837.376697708355
-20.1561254293119	NaN	2458.99992474026	129.714406445268	83.9524119797472	30.1820684827606	396.278024206924	75.9440629482811	33.6142180676747	98.8250601810414	64.503564331901	196.069298420272	2.72487180344834	-9.85967667456979	391.701824760372	114.841758243974	1621.55542602124	103.401259627593	198.357398143548	-51.0454716935382	841.313420384111	31.3261183443986	69.079763778453	-1.85132764310371	2523.06671699199	23.3177693129326	32.4701682060367	1364.14420715268	-56.7657210017283	1803.45935402168	68.811827443177	32.9576614669136	1415.02371558319	573.011036484382	1891.77207879882	1022.30855387443	494.580048411305	266.009740312626	-71.2435084016021	97.943337298891	-63.4004095942944	-69.0026230280856	-57.7981961605033	-77.9661645221515	-21.9440301842398	689.537075907238	147.242815516253	699.621060088062	597.660775593063	888.975874150203
-58.599295842261	NaN	1693.02782975699	19.2507986288168	95.9560387694376	103.970019082637	51.3067198816136	91.3766214476095	153.198755292289	51.3067198816136	78.7832238125822	77.6383694821252	73.0589521602971	200.137782841027	427.963794601975	113.128853726293	1410.2488101341	410.79097964512	21.5405072897309	74.2038064907541	821.793684279193	119.997979709035	102.82516475218	92.5214757780666	2525.33692799925	66.1898261775549	67.334680508012	661.514078015209	-31.1227919112923	2227.67480208042	35.7628436117245	-79.7313545991346	1755.84148492685	826.281384763721	2725.76848931902	1591.00995932494	199.473066318379	600.899502818258	-16.9383924650753	493.254424874157	-6.84666640781575	-102.157412504156	237.597364756915	-103.278715399407	-57.3052966941134	598.656897027756	234.233456071162	489.890516188404	459.615338016625	813.94705291596
-42.1048922472621	NaN	1281.13232856486	-81.0573299161903	10.595464598935	278.679888555676	345.128164579142	7.15848480461776	42.6739426792288	39.2369628849116	78.1894005538398	2.5758450788615	31.2173433648381	145.783336508745	81.626380348157	102.24825911406	1485.05979636101	649.873706341934	844.635894686575	83.9177002110352	388.663241973827	65.5871413080101	103.393919045499	75.8980806909617	2258.38025008238	30.0716834333991	83.9177002110352	724.341601885473	20.9064039818865	2108.29879906386	11.6403901519698	-29.8796935949116	1150.07619991443	84.5810778154101	3646.33096464248	2243.62543265324	228.218124291108	571.600438522073	46.4274873453029	92.4362287945498	64.3821181547651	-51.2008176811479	734.314280232824	-6.3142406574924	30.7171853870234	1001.38941352357	246.17275510057	397.664952555407	636.685975206373	1208.98983225798
-33.6125257026485	NaN	2994.2059417805	-87.4964590505122	95.9382076656196	201.413141027395	12.2461409763845	295.423407719413	110.842274336305	3.07440764057787	36.3219409828768	79.8876743279581	79.8876743279581	19.1249409782394	320.645674392881	68.4230076581998	508.666207776916	1480.86994137241	253.004141041307	-15.2690590310353	547.646074454094	16.8320076442878	92.4988076646921	4.2208743075537	NaN	294.276941052437	136.064541009773	2259.320808249	99.377607666547	2410.65440828981	88.5532954685708	-111.345560518886	1497.95253290822	145.82768679082	3322.87186425438	2166.15376500112	53.7394497628902	615.253090177093	-88.8850149023174	793.81442782881	26.7867950230084	-97.8692331489447	533.27209867662	-60.8093328816073	82.9381590644287	774.722964054727	49.2473406395765	515.303662183365	491.720089285969	730.924900102419
-2.16269985798494	NaN	2742.11799854406	-98.5337611731068	206.641266324779	-11.3408961737108	10.4573200761382	52.9064780363704	58.6428507336991	426.9179779022	188.284873693327	247.943149745546	202.052168166916	82.7356160624795	54.0537525758361	122.89022494378	222.703109877299	1158.87913408134	1648.76536243321	24.224614549727	168.78120652241	27.6664381681242	112.564754088589	-45.7591323576829	2224.69718124501	750.449398031538	157.308461127752	2479.3921290064	63.231948891562	2684.75427157077	50.9476422928477	-47.9548065409726	1444.01111194649	119.50502159811	2993.295495099	1195.06915266591	134.115610630378	270.106477776881	-58.0698297171588	669.087947504225	-27.7247601886003	-82.7954419256139	506.123685221226	-58.0698297171588	-79.4237675335519	1514.25432844778	94.7794093896545	284.71706680915	444.309654700088	581.424413310611
120.030080844287	NaN	2247.42890142914	-70.5517886738371	29.3314802904812	261.24435765591	38.5161487009932	123.474331498229	86.7356578561814	-15.443778210765	210.728681398094	80.9952400996114	79.8471565482973	129.2147492548	124.622415049543	46.5527335601912	84.4394907535534	2045.36619639787	1630.90803437352	213.024848500722	289.94644643876	108.549245331147	115.437746639031	-49.8862847501851	3720.420097765	757.216451823559	167.101506448162	2602.18671878516	53.4412348680753	2646.96197728641	68.3971604623685	-4.71204312298591	1709.97997019813	0.911741768195199	2725.07314305632	990.69788261607	-1.33777218827724	251.732547914873	-24.9576687312379	151.629176851849	-8.08631405769457	25.6563952893921	417.071823715597	-66.5736769259781	165.126260590683	1124.54396302618	6.5355266593763	620.652836776353	526.17325060451	1411.35699247642
14.9143604422695	NaN	1008.70741520898	-16.1057695909111	118.314793886205	-11.5101947711807	16.0632541472021	75.8057268036982	88.443557557957	37.8922345409218	196.439565821623	58.5723212297089	103.379175722081	25.2544037866631	126.357049820733	264.224294412647	39.0411282458545	2024.32945036942	672.081559663726	12.6165730324043	30.9988723113261	129.803730935531	45.9344904754502	4.57431709787595	2310.40398289764	2699.87894886979	93.0391323776874	696.208327467311	-24.1480255254395	3999.27772914858	205.189700875211	-87.47249402843	-19.9350644352821	106.134804138594	2223.43322188378	883.940868286347	44.2254936782083	429.188842359151	-68.3368889770381	390.917632256367	48.7279889844182	-48.0756600990937	494.475024299194	-44.6987886194364	-23.3119359149395	810.775319560437	250.214653937309	415.681356440521	817.529062519751	1678.63128983239
-25.9663359309179	NaN	1297.34412222326	163.734989521244	67.1597692910527	52.2136042554278	163.734989521244	10.8242241567742	38.4171442225433	-28.2657459363986	82.1059343266776	64.860359285572	25.7703891923991	205.124369619898	51.0638992526874	281.004899800763	282.154604803503	936.336751362778	1028.31315158201	-12.1698758980334	-53.559255996687	459.209175225521	44.1656692362452	-11.020170895293	2497.63614508421	804.120676047635	83.255639329418	1638.80650803715	63.7106542828316	1790.56756839888	220.532118177077	-19.410680390928	-35.181568559717	116.894853067892	2993.95545185984	978.661242291009	72.9616645976937	424.427172359279	-116.288993427775	571.997625938662	-2.51330021008254	32.4079521636647	262.212322623162	-80.2412490419715	98.87098087499	950.4989419896	186.737357815386	183.357881779217	971.90229021867	966.269830158389
84.9634936504495	NaN	831.649316859189	728.102746614526	29.7386561866291	-2.47583233393289	15.9324468206739	148.24195324441	258.691628172051	51.5984876827247	64.2541796015169	-30.0882510658431	14.781929373511	56.2005574713764	105.672807699382	1306.81302253748	128.683156642641	NaN	1158.39627185346	41.2438306582583	29.7386561866291	144.790400902922	33.1902085281178	20.5345166093256	2458.48098714757	1061.75280629177	84.9634936504495	2741.50827914965	7.87882469053345	2504.50168503408	2.53438240408541	-84.2724560099327	3385.7463574751	213.350989980987	3639.40270349009	1052.10797413721	102.869559272236	82.5770515910372	-36.9232714204683	518.865966736817	-10.9939560500473	-30.1591021934019	588.762382083169	-60.5978637152005	40.8646746907947	1451.19395853413	57.7750977584606	268.591705335362	519.993328274661	1160.33468177028
82.0684392423299	NaN	894.908153929062	NaN	25.6532182513245	32.5612044951211	11.8372457637313	102.79239797372	29.1072113732228	-15.7946992114551	156.90495688346	60.1931494703074	3.77792847930194	61.3444805109402	68.2524667547368	428.619082472792	15.2912388856296	NaN	645.069318111752	1.47526639803641	11.8372457637313	128.121680867641	-6.58405088639294	41.7718528201832	2078.47646369954	1324.35463208508	101.641066933087	2410.05980340178	123.516356705109	1240.30746611889	84.309667207736	-0.307763318958921	2916.17300883446	220.825788457471	2744.68168296703	1127.92464370364	434.061713384742	221.954020864493	-117.643933649309	806.3784077022	-53.3346864490211	-26.2571086804787	685.657540150782	10.9745607512671	130.567195895663	2225.69477573663	95.591991277962	453.241664304126	594.270715181951	1442.70148526295
41.148476511371	NaN	1208.27215731331	104.516494718781	135.624430929692	81.4735790069957	59.5828090807995	25.0184355131211	180.558116567674	-7.24164648337865	160.971638212656	84.9300163637636	38.8441849401925	171.340950282959	-1.48091755543226	1500.91718685299	33.0834560122461	NaN	452.464521966743	-17.6109585536821	116.037952574674	743.957405720831	15.8012692284069	-37.1974369086999	2394.98231647027	954.800084483669	911.018544631276	3544.82381048837	16.9534150139962	663.307200729581	31.8479398409294	-107.031928751987	NaN	579.463681853648	3923.8715743107	500.426358264183	108.627054184981	1192.56749198335	-113.806556488227	414.614406938479	4.74942889597013	214.762888719404	393.161419107053	-87.837150165974	65.7210785221285	1431.93767199716	158.307657584073	171.856913056552	700.277876483258	1832.76981305801
186.950351236082	NaN	1426.38416205075	110.854880060483	78.571952895078	178.87961944473	38.2182939383213	4.78240508843716	112.007841744962	-32.1123688148833	294.175787892607	80.8778762640355	15.159060248746	11.7001751953097	143.137807225889	604.322481017394	184.644427867124	NaN	NaN	79.7249145795568	37.0653322538425	324.152791689055	39.3712556228001	-117.431533466312	2625.46431390867	1248.82806264102	640.064293236236	2966.74097251438	8.24129014187345	532.838856579711	38.0639011052602	-44.4245066203306	1146.57250355464	638.082318944832	3496.92713463997	1085.55368140146	59.5334866776743	186.091043736115	-96.4035032693331	253.889735017423	17.724293720868	-97.5334814573549	358.977706503449	10.9444245927372	134.112047087113	2208.75200029512	145.411828967331	-130.302848909987	980.465709915435	1333.01890457823
110.279576455916	NaN	2139.776379684	239.502795308415	218.734777992835	836.006403761466	60.6670906464747	95.2804528391083	186.42897327971	132.201372511251	236.041459089151	-24.7125360953547	12.2083835767878	88.3577804005816	37.5915158513857	539.485267644572	37.5915158513857	NaN	NaN	21.4386134948234	-10.8671912183013	285.653944898593	113.74091267518	-30.4814297941269	1270.98098864889	372.187350380177	56.0519756874569	1905.55929551384	-1.63696130026565	381.417580298212	155.11309254093	-90.2820314834301	3356.55823591865	925.224057797103	3323.76349584166	1290.48961106839	64.6448440526869	99.7012903418812	-109.506534287182	17.1490135963591	-64.2724100430601	-71.0575286796783	1040.57107461961	-106.113974968873	127.972617994457	891.298464614012	177.730154662991	17.1490135963591	1143.47870727499	1694.20416994717
-13.8384171784385	NaN	1246.98145645473	-12.683820224562	160.505722856918	1196.17919048417	NaN	9.25352189909212	267.883239567435	-4.60164154742626	237.863718766645	93.539099532079	116.63103860961	94.6936964859555	61.2103848235361	272.501627382941	66.9833695929187	NaN	NaN	-26.5389836710804	-35.7757593020926	521.894569420272	42.7368335615115	-33.4665653943396	725.103633302542	804.770823120023	396.04350144773	2280.34573017423	219.390167504621	94.6936964859555	49.3929939499699	4.12381874616687	1751.51398161296	1164.14643334362	3934.61995581637	983.069732528408	74.2910403120616	6.38727750635703	-83.019343521154	132.009238696911	76.5544990722517	32.4170532485438	401.360831159539	-54.7261090187771	90.1352516333927	1067.94943603554	196.51781336233	6.38727750635703	538.300086151043	1684.74194818736
62.9098664421173	NaN	1145.53496700763	51.3557031489956	34.0244582093129	2188.87591237652	NaN	29.4027928920642	181.917748361272	21.3148785868789	780.42340694498	72.1531970766148	104.504854297356	49.0448704903712	81.3965277111122	158.809421775028	5.13904997650843	NaN	NaN	-24.9017745856082	142.633593164658	326.344789525294	59.4436174541808	135.701095188785	594.401377925719	954.891272671119	664.881774013762	2698.4145136032	105.660270626668	95.2615236628583	112.267372757253	-74.612784412882	3033.26085967712	1361.53290826428	3938.21386318584	2590.41151753456	60.1674501522458	60.1674501522458	-99.5301387022334	37.5153098891991	73.7587343100738	-53.0932511629877	179.091186533241	-82.5410335049484	104.339123665187	822.411970003767	54.5044150864841	-82.5410335049484	781.638117530283	2446.57042686421
44.955735129105	NaN	2493.86542268745	94.6739204761346	21.8309977583935	1116.78731226158	NaN	19.5185240213224	64.6117618942097	105.080052292955	281.984293178897	16.0498134157157	47.2682088661761	NaN	48.4244457347117	550.23124667915	123.579842189524	NaN	NaN	-19.793529508887	62.2992881571386	374.483242661743	162.891895719733	255.390845202579	159.423185114127	870.508859263503	133.985974006344	1842.90406570192	107.392526030026	220.703739146512	119.698528428466	-75.2610650230518	2934.14428738264	2112.36693126432	3941.81334888496	2664.37461737414	70.9586300655862	25.619189728024	-71.8606069977346	17.6847876689507	135.567332546612	170.705398808223	-35.5890547276849	-44.6569427951973	33.5535917870974	1783.655988817	394.002142470717	-4.98493249983042	997.016698960293	1269.05334098567
29.2902019572532	NaN	3329.2212550849	85.9860720846217	117.226653583376	1196.76230315143	NaN	96.399599250873	155.409586526297	-10.0497895596964	140.367825063934	161.194879396437	150.781352230186	138.053707915878	61.6878420300352	51.2743148637838	44.3319634196163	NaN	NaN	-8.89273098566844	30.4472605312811	231.775452412141	-8.89273098566844	87.1431306586496	44.3319634196163	1637.60161985607	179.707816580884	834.602969480691	-1.95037954150087	132.268415045739	95.3789690866699	144.15672295923	3945.41842591152	2630.68780409066	3945.41842591152	NaN	169.112783080075	34.1231851536876	-56.6261243766565	147.559822066618	-12.3858359806138	36.3919178919462	-70.2385208062081	-53.2230252692686	65.8854434893081	1286.46365667244	183.859545878755	-45.2824606853635	946.153745933646	1456.61861204183
34.4442528988543	NaN	2607.2568309715	288.020290071631	934.118138210487	2335.15469062629	NaN	86.5489180713427	140.969346140386	86.5489180713427	123.601124416223	30.9706085540217	95.8119696575629	21.7075569678016	220.863166071535	50.6545931747396	50.6545931747396	NaN	NaN	-3.76583489430387	22.8654384160791	137.495701795554	2.02357234708373	443.176404140819	216.231640278425	1860.4232968325	138.653583243831	671.27904945149	115.495954278281	41.3915415885194	115.296278983264	180.005420592464	3949.02910730374	2836.48597086487	3894.53719858021	NaN	127.784008065741	224.280096430337	-74.290153450707	9.71820583141187	131.189752360962	375.26809351847	-7.31051564469331	-31.1507257112406	33.5584158979591	686.326072481991	145.947977640253	-87.9131306315911	565.989774050848	1838.60289236511
63.938455319243	NaN	3601.46632782868	161.269716796738	570.292756100974	1031.4575426253	NaN	127.667257477127	25.7011740245127	-62.3604435027448	39.6056399498692	754.526929611947	-0.949052332420479	45.3991674187677	-17.1709292453363	79.0016267383792	18.7489410618345	NaN	NaN	1.36835865513893	-73.9474984405419	NaN	127.667257477127	229.633340929741	-40.3450391209305	1628.19087192184	77.8429212445995	497.294309992853	61.6210443316836	118.397613526889	17.0869311900926	28.4482431847529	2755.16312190322	NaN	3952.64540614041	NaN	109.113558346841	0.0449631981022166	39.8095551794132	87.5270655569863	57.9876543708696	150.014281527618	-88.5732703602479	-39.7196287832087	80.7102783601901	1213.43308422782	162.511724721744	39.8095551794132	669.226239683592	1570.17828086015
94.6341994450133	NaN	2784.74545369073	938.772558535912	797.309811545404	1416.49921230713	NaN	67.9649930451635	120.143875131826	-6.24497258920124	156.089327235972	510.905725425278	0.712211689020447	86.5174844537546	80.7198308885699	98.1127915841241	41.2957866453136	NaN	NaN	116.665282992715	-85.0930610757137	NaN	16.9456416715377	185.077595061895	281.318644243962	2310.49739205862	95.7937301580502	76.0817080364221	64.4864009060526	129.420120836122	132.483618800448	75.6328350249416	3333.18274536148	NaN	3956.26733554103	NaN	176.827230145344	101.784195561675	-69.9051714403557	59.7146155677997	1.72681611678282	165.457073390242	NaN	-92.6454849505584	339.420471743293	1408.21520672282	453.122039294306	-66.4941244138253	706.676534933067	1508.27258616771
40.6676282528592	NaN	4046.22036699801	2722.25290613236	1196.38330837747	833.191533398554	NaN	78.9594128353013	90.5629839208898	-40.5573693462602	16.3001289731234	1181.29866596621	-4.58629898093589	75.4783415096247	26.743342950153	52.2711993384477	67.3558417497128	NaN	NaN	-1.10522765525934	-61.4437973003195	NaN	154.382624891627	146.260125131715	30.2244142758296	2190.80935041241	46.4694137956535	78.9594128353013	74.3179844010659	90.5629839208898	60.3063662021052	3.4112897144498	3959.894908666	NaN	2928.95612270969	NaN	105.822427392229	97.8571166839577	-43.2426730054276	146.786882463341	55.7547600830927	376.642991473469	163.855405409638	-39.8289684161683	117.201442689761	NaN	1696.60876598707	45.5136463153148	679.324798387796	2578.48245154573
197.959690716285	NaN	3542.17157735933	1805.03929179753	1274.37789172951	468.51572182317	NaN	85.3247764786551	113.193208867347	-80.7246331706349	91.130699892966	872.607991459205	328.012375196848	23.7819882869602	196.798506033423	108.548470135898	110.870839501623	NaN	NaN	74.8741143328956	29.5879117012711	NaN	92.2918845758281	188.670213253388	159.640596181834	NaN	43.5221278956171	131.772163793142	-51.6950160990807	208.410352862045	147.446985798572	59.7602508613288	3906.58870044583	NaN	3963.52813871677	NaN	233.994931970396	33.5681092566978	-18.8161739525643	114.422111601428	106.450590243497	497.055136782125	228.300988143302	-13.1222301254706	106.450590243497	1216.76963652677	1126.80532405869	NaN	661.040719002423	1402.39220529002
-19.8540638526814	NaN	3709.04706020027	1979.97106375565	1589.53454842944	456.571445920366	NaN	64.9729171556905	62.6488902787488	-30.312184798919	95.1852665559325	1074.76259518686	152.123925041004	73.1070112249864	102.157347186758	141.665804094766	47.5427155786278	NaN	NaN	73.1070112249864	-0.0998353986769656	NaN	97.5092934328742	128.883656271587	35.9225811939193	NaN	145.151844410179	71.9449977865155	110.291441256054	219.520704472313	NaN	12.4865104150853	3967.16703893597	NaN	3967.16703893597	NaN	69.4703797021297	60.3529606162026	218.768117234186	143.549409775288	-2.32929559954629	678.058103687765	419.351337124583	-23.9831659286232	74.0290892450933	1302.60131107377	3132.92319257364	-60.4528422723316	787.46713271889	1739.09774981253
49.2433597170301	NaN	4056.40164001571	2260.97146451334	3450.56024012145	81.8029742986793	NaN	110.87405874658	186.458878311123	-139.137267505369	105.059841857	1313.25411151177	195.761625334451	66.6860103857707	208.552902491528	135.293769682817	99.2456249674199	NaN	NaN	9.70668486788468	13.1952150016328	NaN	57.3832633624424	185.296034933207	25.9864921587093	NaN	171.341914398215	210.87858924736	110.87405874658	225.995553160269	105.428724465271	-34.861064992241	3868.16055715091	NaN	NaN	NaN	574.201923384276	137.36461149625	143.067448466067	21.0267373119713	15.3239003421537	1914.36861129141	309.590287984741	-86.1865977205992	48.4003547670957	2780.05926330972	2363.75216451303	-90.7488672964532	1074.91100933426	2331.81627748205
71.8925759452628	NaN	3139.33856779374	3173.08512840209	2000.10122863605	420.994927066106	NaN	232.479657460851	162.659187236682	-23.528733361101	178.950630288988	1353.09820455876	12.5451762547195	81.201971975152	82.3656464788881	119.603230598445	130.07630113207	NaN	NaN	80.0382974714158	-35.1654783984624	NaN	13.7088507584556	244.116402498212	167.313885251627	NaN	95.1660660199857	103.311787546139	351.174456841937	261.571520054254	176.828497612702	122.038475532347	3974.46190305727	NaN	3974.46190305727	NaN	887.95732586397	138.018898639117	265.862283493278	90.0776293188071	59.2582418986077	1513.47674461468	632.270556155649	NaN	183.677250372746	1338.83354923355	2600.14551587505	171.121203645998	892.523161037333	1747.47579724953
-45.1666264741324	NaN	2739.16917650391	2923.16125382324	2253.56983319908	183.076709947321	NaN	145.812491756064	47.993919004012	-89.417885576251	183.076709947321	1171.74299883413	153.964039485401	37.5133576377208	1.41364626493979	18.8812485420919	99.2322190169915	NaN	NaN	20.0457553605687	-12.5604355567819	NaN	23.5392758159991	160.951080396262	22.3747689975223	NaN	391.52343045467	145.812491756064	563.870439589237	311.17245997977	NaN	9.58847993897064	3978.11789365215	NaN	NaN	NaN	541.924319544711	106.688364845597	208.357656100771	99.8342553227764	56.4248950115787	922.327398061259	463.102060032273	NaN	89.5530910385453	2047.54371139099	2068.10603995945	1.59201882901317	1807.64987809226	1742.53583762547
-7.40313806059073	NaN	2811.55510736686	2517.88934554474	1680.00965209193	NaN	NaN	86.9894282393778	95.1468105122145	19.3996894073016	-19.0565413075004	1297.77802559329	194.200738110947	34.5491136282842	156.909847720836	38.0451346023571	88.1547685640687	NaN	NaN	64.8479620702494	5.41560551100993	NaN	147.587125123308	158.075188045527	70.6746636937042	NaN	95.1468105122145	-19.0565413075004	600.904511428095	54.3598991480306	NaN	10.1437728539018	3654.81131511424	NaN	NaN	NaN	396.560846029559	95.8872062508671	1387.75493609848	103.889926701251	84.454748464605	2009.68063967113	603.488331960901	NaN	233.076699686011	2915.13129634308	3363.28364156456	27.2924595332949	987.618913579306	3981.77960780133
59.5688238094311	NaN	2007.08111545738	3685.20697634444	1292.21582516984	NaN	NaN	59.5688238094311	303.299404021659	-128.18535520573	23.4173980363255	884.054566441227	63.0673488842478	28.0820981360811	NaN	61.9011738593089	-23.2296029612301	NaN	NaN	65.3996989341256	-47.7192784849468	NaN	106.215824806987	584.347585031932	51.4055986348589	NaN	135.370200430459	49.0732485849811	541.199109109193	60.73499883437	NaN	87.3574076395286	3985.44705895593	NaN	NaN	NaN	395.131436463747	101.087104092654	1198.31867897156	78.2042766707786	27.8620563426537	1903.10976356531	631.968700280153	NaN	143.420334823122	2571.28832428406	3922.51928354577	224.654372170778	1728.05613378796	3985.44705895593
-20.4065814608271	NaN	3898.41609390384	1832.80676233878	1581.89941415433	NaN	NaN	NaN	251.506963315816	22.7728226453351	72.9542922822263	1312.31989122126	88.1254342654724	47.2800520028866	195.490439069984	35.6099427850049	44.9460301593103	NaN	NaN	-57.7509309580484	-33.2437016004969	NaN	75.2883141258026	174.484242477797	18.1047789581824	NaN	90.4594561090488	95.1274997962014	929.540308874741	202.492504600713	NaN	84.5394262936485	3989.12026060923	NaN	NaN	NaN	1387.59308888929	302.0967161822	970.799122997536	242.554721054807	160.111958570724	1711.63894698645	733.776180855799	NaN	23.8523927984211	2131.8680279817	2442.17342566484	44.4630834194417	1427.66943176349	3989.12026060923
-25.7544461828719	NaN	1859.15225456854	1608.06493073858	123.73010009729	NaN	NaN	NaN	149.422756489192	-80.6433030201187	169.276172792026	1443.39836022684	389.999448158827	89.8625075806905	78.1840274025528	34.9736507434437	119.058708026034	NaN	NaN	-1.22963780878294	159.933388649516	NaN	85.1911155094354	671.450820451944	71.1769392956703	NaN	18.623778494051	13.952386422796	930.713080406599	70.0090912778565	NaN	8.37706951807971	3992.79922629685	NaN	NaN	NaN	1282.65876015311	118.386999644845	1091.28731920342	324.655618632529	101.197948062538	2169.61382180015	584.783265911443	NaN	NaN	2811.33841420628	2836.54902319367	265.066906480532	2465.26550901583	3032.50421123197
-45.1342242375932	NaN	1631.93063864558	1357.28935448004	79.9152115313961	NaN	NaN	NaN	104.457624158955	-76.6887547587401	118.481859946131	1532.59230181975	602.317994603716	86.9273294249843	107.963683105749	175.747489410435	-33.4473610816129	NaN	NaN	155.879822045268	-3.06151687606411	NaN	69.3970346910139	535.702874614628	14.4687778579064	NaN	NaN	NaN	861.766356666479	223.663628349954	NaN	49.0724358780093	3996.48396959696	NaN	NaN	NaN	1653.49682160515	205.04221175999	1044.526593713	1280.77493071071	168.34344096423	1873.68944637971	832.361825050014	NaN	NaN	3127.18183637239	2431.05202784031	972.27588870885	2511.33058895604	3822.1648083171
-0.217924458836375	NaN	1949.38161369833	439.523783007927	68.7840987872781	NaN	NaN	NaN	198.601464555392	-89.1018866063737	4.46017881208664	NaN	743.600495617923	46.5631082503938	162.346164205738	98.022244230547	5.6297046298174	NaN	NaN	66.4450471518166	-48.1684829857973	NaN	20.8335402603172	527.238219337734	266.433961983776	NaN	NaN	NaN	626.647913844848	69.9536246050089	NaN	NaN	4000.17450413037	NaN	NaN	NaN	3112.97317174258	103.604616088283	754.371958214899	217.230659951661	120.82068334031	1443.01464829597	1475.15130716642	NaN	NaN	2293.4883705461	2298.07932181331	413.493826624767	1465.96940463201	4000.17450413037
-37.162705742455	NaN	2372.62197295759	247.236360272169	61.1480825095138	NaN	NaN	NaN	212.125364467895	-136.643860521233	86.8961460993152	1566.23943598608	331.502750202428	233.191961950459	95.0887117869793	187.547667404902	110.303476635498	NaN	NaN	51.7851502950406	93.9183452601701	NaN	299.902853978581	629.946214538762	137.221906752109	NaN	NaN	NaN	1297.05513481998	138.392273278918	NaN	88.1555024892602	4003.87084356075	NaN	NaN	NaN	2823.0684467812	175.452177737554	480.990541106582	170.857615882381	54.8449290392533	2093.68175227243	846.258208592864	NaN	NaN	2437.12525094664	2576.11074706563	483.287822034169	2063.8171002138	2877.05454857949
-34.3395533145507	NaN	1663.91269257044	48.8162463115419	92.1509587927451	NaN	NaN	NaN	148.368964173765	-115.152936049767	100.349417910811	1737.69882463303	1989.50864040218	162.423465519021	106.205460138	115.575127701504	-22.6274688601714	NaN	NaN	209.271803336538	-41.3668039871782	NaN	298.28364518982	383.781861706788	25.3920774027834	NaN	NaN	NaN	610.996300121745	206.929386445662	NaN	111.766583699693	4007.57300159482	NaN	NaN	NaN	3296.00493647913	108.317950104625	549.743050273326	202.58060170315	33.5975555448192	2386.71521191287	1764.81162026894	NaN	NaN	2252.21850170522	3368.42624197555	1109.57123720603	2147.60994932149	4007.57300159482
-26.8241299137365	NaN	2003.16920011535	79.8325635231267	97.4133371665656	NaN	NaN	NaN	NaN	16.5417784067463	82.1766666755852	1013.95766977785	945.978678356554	134.918987605902	NaN	43.4989646600194	57.5635835747706	NaN	NaN	140.779245487048	223.994907399326	NaN	265.016712567351	906.128924764759	56.3915319985414	NaN	NaN	NaN	431.448036391906	45.843067812478	NaN	10.015809040921	3911.19183990771	NaN	NaN	NaN	4011.28099198244	196.388712904212	579.488570845421	411.522867363689	312.584165312807	2424.81040909677	884.357827165001	NaN	NaN	2756.14001596484	1550.46839097269	1443.47653875487	1816.22234648146	3582.16313308733
237.566328579052	NaN	NaN	75.7066913702514	142.561758913017	NaN	NaN	NaN	122.622528242367	-124.858511258045	245.776600031672	NaN	NaN	115.58515271155	52.2487729341933	143.73465483482	-42.7557967318417	NaN	NaN	90.9543383536891	17.0618952801063	NaN	13.5432075146976	366.584879977371	-62.695027402491	NaN	NaN	NaN	393.561486178838	155.463614052849	NaN	75.0513673941229	3737.51780510055	NaN	NaN	NaN	4014.99482851685	233.938625615904	111.894789590478	94.6244354359365	81.9595090559395	3218.25582352067	664.546122535805	NaN	NaN	2681.72348778625	1546.48554136106	870.639015446666	1482.00955251743	3842.29128697143
274.632147245922	NaN	NaN	168.995413615172	105.613373436722	NaN	NaN	NaN	62.1849384996359	-70.4478492811947	42.231333258272	NaN	NaN	188.949018856536	213.597590037044	355.620309696164	68.0536459235665	NaN	NaN	3.49786426033036	39.8838502886998	NaN	55.1424895909193	401.396227602822	-11.7607750418891	NaN	NaN	NaN	624.407109712183	118.524529769369	NaN	35.3334021760084	4018.71452503482	NaN	NaN	NaN	3673.03493670458	315.333868723504	145.950870441686	133.27595220291	173.605237508105	2331.79813398324	1329.32732782554	NaN	NaN	4018.71452503482	1141.50808483278	1551.71452965133	1961.92097446988	2331.79813398324
560.764160152748	NaN	NaN	109.722265312266	173.150031774208	NaN	NaN	NaN	48.6436753859502	NaN	166.102502167326	NaN	NaN	126.166501061658	101.500147437569	46.2944988503227	-23.0062089506889	NaN	NaN	42.7707340468814	96.8017943663142	NaN	88.5796764916179	296.481799894653	26.3264982974889	NaN	NaN	NaN	NaN	72.1354407422253	NaN	99.3384745114542	4022.44009541681	NaN	NaN	NaN	3474.68193259199	574.44660731951	205.430581837525	197.358356280107	121.248801024447	2068.96151052155	1859.08364602867	NaN	NaN	2726.27130591134	1193.70162508147	713.980791954886	1251.36037906303	3395.11285209744
1159.97537353894	NaN	NaN	163.205413586936	15.1004431223696	NaN	NaN	NaN	172.608903775162	NaN	48.0126587811622	NaN	NaN	NaN	223.15266353688	115.012526372276	NaN	NaN	NaN	6.8723892076715	112.661653825219	NaN	138.521251842842	65.6442028840867	119.714271466389	NaN	NaN	NaN	64.4687666105584	116.187962645804	NaN	121.897591797901	4026.17155358717	NaN	NaN	NaN	2175.01712417245	831.660667913892	155.366094574102	101.124038350604	177.293734324027	3402.96495016825	3550.68799690458	NaN	NaN	3977.69992887681	367.717974257586	2019.21547331772	1831.09940598942	2969.02850038026
877.838296614015	NaN	NaN	83.8455810226075	0.329310197437142	NaN	NaN	NaN	304.987255883622	NaN	-26.7252564078997	NaN	NaN	NaN	NaN	-26.7252564078997	NaN	NaN	NaN	60.3198709310102	146.18871276534	NaN	45.028159371472	157.951567811139	-3.19954631630245	NaN	NaN	NaN	53.262157903531	145.01242726076	NaN	242.667301263974	4029.90891351427	NaN	NaN	NaN	4029.90891351427	1067.3365635838	106.377423177504	248.442296098147	90.2074376418216	3095.51474934517	2403.67036821131	NaN	NaN	2988.09984542956	149.112384950381	1559.36612345529	1694.50100257493	4029.90891351427
605.88747092911	NaN	NaN	95.0104627153375	177.409980169172	NaN	NaN	NaN	170.347164387415	NaN	126.793133733245	NaN	NaN	NaN	196.244155587191	166.815756496536	NaN	NaN	NaN	23.205168934139	-23.8802696109091	NaN	3.19385755249356	74.999151333692	-21.5259976836567	NaN	NaN	NaN	NaN	162.107212642031	NaN	135.913298039096	4033.65218921073	NaN	NaN	NaN	2836.1262428128	1672.12177560941	312.767998617168	110.483210374275	NaN	2948.24981115315	1465.21333506382	NaN	NaN	4033.65218921073	265.375562514548	553.197918357293	2417.68570941893	4033.65218921073
1059.18351214203	NaN	NaN	120.327352435803	102.657537635811	NaN	NaN	NaN	248.728006649076	NaN	11.9524883291862	NaN	NaN	NaN	272.287759715732	57.8940068091649	NaN	NaN	NaN	76.7418092624895	13.1304759825189	NaN	50.8260808891681	130.929241315798	-62.2607338307794	NaN	NaN	NaN	NaN	67.3179080358271	NaN	89.1452717451579	4037.40139473353	NaN	NaN	NaN	2328.76550441597	2114.75220738906	462.80092006782	131.94793115054	115.75233029445	2285.96284501059	2395.86156510549	NaN	NaN	3950.63924729019	216.396421328727	437.350690151106	1890.32745266895	4037.40139473353
387.3432217471	NaN	NaN	105.600323994002	-2.85300903229517	NaN	NaN	NaN	47.837135751735	NaN	66.6985849736998	NaN	NaN	NaN	34.8698894116343	NaN	NaN	NaN	NaN	74.9504690083093	16.0084401896696	NaN	136.250178979695	131.534816674203	100.884961688511	NaN	NaN	NaN	NaN	-14.6414147960231	NaN	66.6157586629243	4041.15654418426	NaN	NaN	NaN	3310.61904471908	1947.95242527294	787.891293000179	199.756507376864	59.6692848169797	3255.04725395153	2069.51571757697	NaN	NaN	1971.10733809275	NaN	719.584300181723	2178.3438078301	3835.07782008791
318.533037800293	NaN	NaN	83.773785450288	59.0001960063177	NaN	NaN	NaN	152.196080105063	NaN	46.0235539166189	NaN	NaN	NaN	59.0001960063177	38.945385504056	NaN	NaN	NaN	22.4296592080757	-3.52362497132174	NaN	-7.06270917760322	110.906764365113	-29.4769091507192	NaN	NaN	NaN	NaN	-27.1175196798649	NaN	108.935689175084	4044.91765170924	NaN	NaN	NaN	3419.23903535115	2101.83794868605	1023.12166752052	174.979543123994	130.950307158054	1823.75856363801	816.879456943223	NaN	NaN	4044.91765170924	316.336563856748	1643.00696335678	2226.97367195767	3719.33303838216
211.845460933939	NaN	NaN	53.6517430872054	58.3739436199437	NaN	NaN	NaN	79.6238460172662	NaN	89.0682470827429	NaN	NaN	NaN	60.7350438863129	151.637404141526	NaN	NaN	NaN	-11.2785142379466	105.595948947327	NaN	12.332488425745	113.859799879619	-18.3618150370541	NaN	NaN	NaN	NaN	NaN	NaN	129.290723039718	4048.6847314997	NaN	NaN	NaN	3156.96461537375	2072.75355090331	1681.97373408348	110.737378620973	100.301122385428	1821.12381722407	653.422702869278	NaN	NaN	3652.10699454902	444.697578158392	1283.07682908045	1758.50627981081	4048.6847314997
-54.4868609902727	NaN	NaN	151.077917397162	3.4020708544645	NaN	NaN	NaN	50.6583417481275	NaN	126.268375177988	NaN	NaN	NaN	193.608561201458	34.1186469353455	NaN	NaN	NaN	25.8487995289544	-2.50496300724338	NaN	36.4814604800286	194.7899679738	67.1980365609096	NaN	NaN	NaN	NaN	NaN	NaN	207.703374854407	3708.94819646707	NaN	NaN	NaN	777.511531106252	1133.78669193989	1792.95376475261	210.02438567417	168.246190918434	2590.22098134124	2489.25701068155	NaN	NaN	4052.45779779201	270.370666988011	2616.91260576852	2794.4699334804	4052.45779779201
125.690060338063	NaN	NaN	184.803293118187	-36.2801974794766	NaN	NaN	NaN	58.300974968722	NaN	44.1137991014922	NaN	NaN	NaN	131.601383616076	46.4783284126972	NaN	NaN	NaN	261.650495732349	-61.1077552471287	NaN	94.9511792923989	77.2172094583617	102.044767226014	NaN	NaN	NaN	NaN	NaN	NaN	92.2822169543295	4056.23686486778	NaN	NaN	NaN	106.219356062141	1918.04744007767	736.874900690622	153.837914680498	92.2822169543295	2143.36452232062	1091.11051968084	NaN	NaN	2480.17871742607	199.133616780886	2508.0529956417	1841.3931749847	4056.23686486778
20.9960118567328	NaN	NaN	153.505875852837	96.7159341402209	NaN	NaN	NaN	100.265305497259	NaN	-13.3145779279728	NaN	NaN	NaN	113.279667139734	91.9834389975029	NaN	NaN	NaN	-3.84958764253675	-31.0614347131653	NaN	-34.6108060702038	108.547171997016	101.448429282939	NaN	NaN	NaN	NaN	NaN	NaN	74.3149605947341	4060.02194705413	NaN	NaN	NaN	59.2043770940131	2059.61316207407	3125.49047516339	113.834948212004	NaN	2540.82712894319	877.500591286902	NaN	NaN	3900.77964400807	176.601987368845	1371.50043650278	2691.9329639504	3743.86204611597
-68.4585116229936	NaN	NaN	188.466052245528	28.62818993101	NaN	NaN	NaN	60.5957623939137	NaN	55.8598257327428	NaN	NaN	NaN	60.5957623939137	70.0676357162555	NaN	NaN	NaN	83.0914615344755	29.8121740963028	NaN	26.2602216004246	125.714891485014	99.6672398485737	NaN	NaN	NaN	NaN	NaN	NaN	72.6049802634039	4063.8130587238	NaN	NaN	NaN	106.340052917252	1871.0333362237	1643.03077621838	145.89151740797	90.0541557740148	3084.33267339484	1338.25184396638	NaN	NaN	3576.39942279407	122.625950060488	2562.02068644389	2243.2824137834	4063.8130587238
-18.2314301917824	NaN	NaN	74.1865419874909	67.0774672044699	NaN	NaN	NaN	187.931738515827	NaN	140.53790662902	NaN	NaN	NaN	238.880107794145	61.153238218619	NaN	NaN	NaN	123.950065468638	114.471299091277	NaN	144.092444020531	135.79852344034	-20.6011217861227	NaN	NaN	NaN	NaN	NaN	NaN	89.5195639701353	4067.61021429535	NaN	NaN	NaN	246.687324518541	1874.24680041981	2316.64494122273	115.132087911357	115.132087911357	1945.26334407502	1853.29109901336	NaN	NaN	3948.86123965877	183.820220299179	2847.52271018624	3257.32309324579	4067.61021429535
-91.2448942137281	NaN	NaN	219.410781006792	61.7115260284363	NaN	NaN	NaN	24.9545568229549	NaN	65.2686520805797	NaN	NaN	NaN	135.225464439399	-2.31674291014413	NaN	NaN	NaN	73.5686128689142	124.554086282969	NaN	-2.31674291014413	56.9686912922452	139.96829917559	NaN	NaN	NaN	NaN	NaN	NaN	155.396778853829	4071.41342823336	NaN	NaN	NaN	238.121319795795	1328.68709897438	1190.03610781813	114.617075572579	NaN	1809.88759769314	1245.96255803242	NaN	NaN	2835.20585162173	243.946991693116	3488.84623850121	3126.48944648781	4071.41342823336
NaN	NaN	NaN	108.546967916801	68.2034917420379	NaN	NaN	NaN	-27.9089073801922	NaN	80.069220028733	NaN	NaN	NaN	46.8451808259868	45.6586079973173	NaN	NaN	NaN	24.3002970812661	29.0465883959442	NaN	71.7632102280464	94.3080939727671	113.293259231479	NaN	NaN	NaN	NaN	NaN	NaN	110.603047050228	4075.22271504861	NaN	NaN	NaN	97.7763363596448	2003.12590621534	1382.77953463441	146.751049905507	76.7871734114181	2461.38929725162	1309.31746431562	NaN	NaN	2259.660120027	132.758274606689	2433.40374665398	3604.13261332174	4075.22271504861
NaN	NaN	NaN	182.761806322399	4.64607125430841	NaN	NaN	NaN	56.8933535409484	NaN	233.821650375252	NaN	NaN	NaN	79.4546799829066	169.699985750739	NaN	NaN	NaN	-19.1026934214371	56.8933535409484	NaN	140.014029906058	193.448750426485	26.0199594624793	NaN	NaN	NaN	NaN	NaN	NaN	217.447254643849	4079.03808929825	NaN	NaN	NaN	185.938353907775	2008.78661130583	2371.72246793246	136.924508318327	97.2466333173445	3160.61198265787	1350.60068481895	NaN	NaN	3593.56761869799	341.148864941028	4079.03808929825	4046.36219223861	4079.03808929825
NaN	NaN	NaN	56.261449734755	219.059221330819	NaN	NaN	NaN	166.773805635733	NaN	69.3328036585266	NaN	NaN	NaN	227.377355645947	69.3328036585266	NaN	NaN	NaN	-15.0368443949083	115.676694842808	NaN	NaN	246.390234080524	49.1316203217886	NaN	NaN	NaN	NaN	NaN	NaN	92.0443649896844	4082.85956558598	NaN	NaN	NaN	135.25775756272	1759.84773240306	1269.31733022266	262.562076223825	144.601193794728	3262.97303622731	837.183404492301	NaN	NaN	NaN	372.347451949916	3586.48951576057	3285.16369727832	3920.51736105485
NaN	NaN	NaN	12.8184007310868	24.7101290966757	NaN	NaN	NaN	65.1420055396779	NaN	2.11584520205686	NaN	NaN	NaN	140.059894242888	73.4662153955901	NaN	NaN	NaN	35.4126846257057	62.7636598665601	NaN	NaN	146.005758425682	-7.39753749041424	NaN	NaN	NaN	NaN	NaN	NaN	100.860140603258	4086.68715856229	NaN	NaN	NaN	125.406289394208	NaN	1815.58396328534	78.6517202685884	109.042190200241	2636.12665143996	1457.91150947435	NaN	NaN	2687.55667747814	103.197869059538	3972.13846420452	4086.68715856229	4086.68715856229
NaN	NaN	NaN	139.487855676918	NaN	NaN	NaN	NaN	65.7052492119898	NaN	156.148444233514	NaN	NaN	NaN	78.7957116493157	164.478738511812	NaN	NaN	NaN	-12.8375254119656	-75.9097535190813	NaN	NaN	145.438065875702	-2.1271470541535	NaN	NaN	NaN	NaN	NaN	NaN	50.0302164737982	4090.52088292456	NaN	NaN	NaN	193.915668695409	2377.93306136002	1155.49161768861	198.594870393673	24.2946071333475	2794.3820125055	969.493350182629	NaN	NaN	4090.52088292456	257.08489162197	4090.52088292456	4067.12487443324	4090.52088292456
NaN	NaN	NaN	230.615243877442	-25.4309467485167	NaN	NaN	NaN	216.32429370297	NaN	-24.2400342339774	NaN	NaN	NaN	99.6148672781142	93.6603047054175	NaN	NaN	NaN	132.960417685216	-48.0582845247642	NaN	NaN	131.769505170676	16.2509912603602	NaN	NaN	NaN	NaN	NaN	NaN	56.4849710601995	3697.48053010069	NaN	NaN	NaN	83.4119478633929	3175.33132774312	2383.91235735361	857.269846424733	173.558783247997	2886.15901163926	735.513081749423	NaN	NaN	3647.13879085994	205.168712538702	4094.36075341733	2785.47553315775	4094.36075341733
NaN	NaN	NaN	59.683504744032	-63.0702744169257	NaN	NaN	NaN	-36.8510206155561	NaN	21.5464083056762	NaN	NaN	NaN	NaN	-1.09749270459755	NaN	NaN	NaN	-17.7824723963782	-9.43998255048787	NaN	NaN	14.3957027234845	-42.8099419340492	NaN	NaN	NaN	NaN	NaN	NaN	NaN	NaN	NaN	NaN	NaN	NaN	NaN	NaN	NaN	NaN	NaN	NaN	NaN	NaN	NaN	NaN	NaN	NaN	NaN
NaN	NaN	NaN	425.197118402996	210.51880619664	NaN	NaN	NaN	7.76706689063657	NaN	16.1156679208838	NaN	NaN	NaN	NaN	60.2439876521904	NaN	NaN	NaN	26.8495835312016	-23.2420226502816	NaN	NaN	61.4366449422257	-44.7098538709172	NaN	NaN	NaN	NaN	NaN	NaN	NaN	NaN	NaN	NaN	NaN	NaN	NaN	NaN	NaN	NaN	NaN	NaN	NaN	NaN	NaN	NaN	NaN	NaN	NaN
NaN	NaN	NaN	188.51317312183	254.157410921533	NaN	NaN	NaN	-2.45188229548596	NaN	36.9346603843355	NaN	NaN	NaN	NaN	63.1923555042165	NaN	NaN	NaN	32.1605339989026	42.9023183661266	NaN	NaN	256.544474114249	46.4829131552013	NaN	NaN	NaN	NaN	NaN	NaN	NaN	NaN	NaN	NaN	NaN	NaN	NaN	NaN	NaN	NaN	NaN	NaN	NaN	NaN	NaN	NaN	NaN	NaN	NaN
NaN	NaN	NaN	94.8108217240634	-81.961441727627	NaN	NaN	NaN	-48.518040534064	NaN	38.6736840062969	NaN	NaN	NaN	NaN	56.5897917885628	NaN	NaN	NaN	57.7841989740472	4.0358756272494	NaN	NaN	192.752210933784	-58.0732980179391	NaN	NaN	NaN	NaN	NaN	NaN	NaN	NaN	NaN	NaN	NaN	NaN	NaN	NaN	NaN	NaN	NaN	NaN	NaN	NaN	NaN	NaN	NaN	NaN	NaN
NaN	NaN	NaN	79.8596350266287	9.33787547251993	NaN	NaN	NaN	-101.823542129719	NaN	46.391681339933	NaN	NaN	NaN	NaN	24.8765682556286	NaN	NaN	NaN	20.0954320146721	133.64741773739	NaN	NaN	53.5633857013678	11.7284435929982	NaN	NaN	NaN	NaN	NaN	NaN	NaN	NaN	NaN	NaN	NaN	NaN	NaN	NaN	NaN	NaN	NaN	NaN	NaN	NaN	NaN	NaN	NaN	NaN	NaN
NaN	NaN	NaN	51.728694897201	80.4365882601463	NaN	NaN	NaN	-82.241474129877	NaN	143.833186103317	NaN	NaN	NaN	NaN	249.09546176745	NaN	NaN	NaN	32.5900993219041	43.3555593330086	NaN	NaN	129.479239421845	42.1593971095526	NaN	NaN	NaN	NaN	NaN	NaN	NaN	NaN	NaN	NaN	NaN	NaN	NaN	NaN	NaN	NaN	NaN	NaN	NaN	NaN	NaN	NaN	NaN	NaN	NaN
NaN	NaN	NaN	152.836890559106	127.699015321586	NaN	NaN	NaN	-85.3744033583389	NaN	109.74339015193	NaN	NaN	NaN	NaN	5.60076416792133	NaN	NaN	NaN	6.79780584589844	142.063515457312	NaN	NaN	182.762932508533	53.4824312870057	NaN	NaN	NaN	NaN	NaN	NaN	NaN	NaN	NaN	NaN	NaN	NaN	NaN	NaN	NaN	NaN	NaN	NaN	NaN	NaN	NaN	NaN	NaN	NaN	NaN
NaN	NaN	NaN	345.135975623857	31.2802998408732	NaN	NaN	NaN	25.2906877076102	NaN	39.6657568274415	NaN	NaN	NaN	NaN	-25.0220542117994	NaN	NaN	NaN	25.2906877076102	284.041931864574	NaN	NaN	101.957723013377	-37.0012784783255	NaN	NaN	NaN	NaN	NaN	NaN	NaN	NaN	NaN	NaN	NaN	NaN	NaN	NaN	NaN	NaN	NaN	NaN	NaN	NaN	NaN	NaN	NaN	NaN	NaN
NaN	NaN	NaN	191.263752760783	-16.1294209542553	NaN	NaN	NaN	-64.0815998479058	NaN	144.510378339474	NaN	NaN	NaN	NaN	97.7570039181646	NaN	NaN	NaN	109.745048641577	131.32352914372	NaN	NaN	270.384847935306	0.653841658522333	NaN	NaN	NaN	NaN	NaN	NaN	NaN	NaN	NaN	NaN	NaN	NaN	NaN	NaN	NaN	NaN	NaN	NaN	NaN	NaN	NaN	NaN	NaN	NaN	NaN
NaN	NaN	NaN	101.947908903085	131.94010435084	NaN	NaN	NaN	-27.6183754312168	NaN	23.9682007389219	NaN	NaN	NaN	NaN	111.545411446367	NaN	NaN	NaN	1.17413219862806	-12.0224337983842	NaN	NaN	167.930738888146	5.97288347026887	NaN	NaN	NaN	NaN	NaN	NaN	NaN	NaN	NaN	NaN	NaN	NaN	NaN	NaN	NaN	NaN	NaN	NaN	NaN	NaN	NaN	NaN	NaN	NaN	NaN
NaN	NaN	NaN	71.3283931035768	-48.7288535199252	NaN	NaN	NaN	157.769610672498	NaN	225.001668781659	NaN	NaN	NaN	NaN	-41.5254187225151	NaN	NaN	NaN	5.29690746065066	200.990219456959	NaN	NaN	88.136407630867	10.0991973255907	NaN	NaN	NaN	NaN	NaN	NaN	NaN	NaN	NaN	NaN	NaN	NaN	NaN	NaN	NaN	NaN	NaN	NaN	NaN	NaN	NaN	NaN	NaN	NaN	NaN
NaN	NaN	NaN	50.2753537551888	43.06660323399	NaN	NaN	NaN	55.0811874359879	NaN	145.190568950972	NaN	NaN	NaN	NaN	182.435779977166	NaN	NaN	NaN	-2.58881673360214	145.190568950972	NaN	NaN	165.615362094369	20.2388932501939	NaN	NaN	NaN	NaN	NaN	NaN	NaN	NaN	NaN	NaN	NaN	NaN	NaN	NaN	NaN	NaN	NaN	NaN	NaN	NaN	NaN	NaN	NaN	NaN	NaN
NaN	NaN	NaN	160.246898991445	54.4404789140985	NaN	NaN	NaN	-3.27211385536321	NaN	153.032824895262	NaN	NaN	NaN	NaN	-82.6269289133731	NaN	NaN	NaN	156.639861943354	43.6193677698245	NaN	NaN	NaN	109.748380318166	NaN	NaN	NaN	NaN	NaN	NaN	NaN	NaN	NaN	NaN	NaN	NaN	NaN	NaN	NaN	NaN	NaN	NaN	NaN	NaN	NaN	NaN	NaN	NaN	NaN
NaN	NaN	NaN	81.4732112843283	65.8311659481623	NaN	NaN	NaN	28.5309039926897	NaN	187.357825867605	NaN	NaN	NaN	NaN	142.838158372364	NaN	NaN	NaN	57.4085261517653	170.512546274811	NaN	NaN	79.066742771072	-12.3790607326673	NaN	NaN	NaN	NaN	NaN	NaN	NaN	NaN	NaN	NaN	NaN	NaN	NaN	NaN	NaN	NaN	NaN	NaN	NaN	NaN	NaN	NaN	NaN	NaN	NaN
NaN	NaN	NaN	NaN	NaN	NaN	NaN	NaN	NaN	NaN	NaN	NaN	NaN	NaN	NaN	NaN	NaN	NaN	NaN	NaN	NaN	NaN	NaN	NaN	NaN	NaN	NaN	NaN	NaN	NaN	NaN	NaN	NaN	NaN	NaN	NaN	NaN	NaN	NaN	NaN	NaN	NaN	NaN	NaN	NaN	NaN	NaN	NaN	NaN	NaN
NaN	NaN	NaN	NaN	NaN	NaN	NaN	NaN	NaN	NaN	NaN	NaN	NaN	NaN	NaN	NaN	NaN	NaN	NaN	NaN	NaN	NaN	NaN	NaN	NaN	NaN	NaN	NaN	NaN	NaN	NaN	NaN	NaN	NaN	NaN	NaN	NaN	NaN	NaN	NaN	NaN	NaN	NaN	NaN	NaN	NaN	NaN	NaN	NaN	NaN
NaN	NaN	NaN	NaN	NaN	NaN	NaN	NaN	NaN	NaN	NaN	NaN	NaN	NaN	NaN	NaN	NaN	NaN	NaN	NaN	NaN	NaN	NaN	NaN	NaN	NaN	NaN	NaN	NaN	NaN	NaN	NaN	NaN	NaN	NaN	NaN	NaN	NaN	NaN	NaN	NaN	NaN	NaN	NaN	NaN	NaN	NaN	NaN	NaN	NaN
NaN	NaN	NaN	NaN	NaN	NaN	NaN	NaN	NaN	NaN	NaN	NaN	NaN	NaN	NaN	NaN	NaN	NaN	NaN	NaN	NaN	NaN	NaN	NaN	NaN	NaN	NaN	NaN	NaN	NaN	NaN	NaN	NaN	NaN	NaN	NaN	NaN	NaN	NaN	NaN	NaN	NaN	NaN	NaN	NaN	NaN	NaN	NaN	NaN	NaN
NaN	NaN	NaN	NaN	NaN	NaN	NaN	NaN	NaN	NaN	NaN	NaN	NaN	NaN	NaN	NaN	NaN	NaN	NaN	NaN	NaN	NaN	NaN	NaN	NaN	NaN	NaN	NaN	NaN	NaN	NaN	NaN	NaN	NaN	NaN	NaN	NaN	NaN	NaN	NaN	NaN	NaN	NaN	NaN	NaN	NaN	NaN	NaN	NaN	NaN
NaN	NaN	NaN	NaN	NaN	NaN	NaN	NaN	NaN	NaN	NaN	NaN	NaN	NaN	NaN	NaN	NaN	NaN	NaN	NaN	NaN	NaN	NaN	NaN	NaN	NaN	NaN	NaN	NaN	NaN	NaN	NaN	NaN	NaN	NaN	NaN	NaN	NaN	NaN	NaN	NaN	NaN	NaN	NaN	NaN	NaN	NaN	NaN	NaN	NaN
NaN	NaN	NaN	NaN	NaN	NaN	NaN	NaN	NaN	NaN	NaN	NaN	NaN	NaN	NaN	NaN	NaN	NaN	NaN	NaN	NaN	NaN	NaN	NaN	NaN	NaN	NaN	NaN	NaN	NaN	NaN	NaN	NaN	NaN	NaN	NaN	NaN	NaN	NaN	NaN	NaN	NaN	NaN	NaN	NaN	NaN	NaN	NaN	NaN	NaN
NaN	NaN	NaN	NaN	NaN	NaN	NaN	NaN	NaN	NaN	NaN	NaN	NaN	NaN	NaN	NaN	NaN	NaN	NaN	NaN	NaN	NaN	NaN	NaN	NaN	NaN	NaN	NaN	NaN	NaN	NaN	NaN	NaN	NaN	NaN	NaN	NaN	NaN	NaN	NaN	NaN	NaN	NaN	NaN	NaN	NaN	NaN	NaN	NaN	NaN
NaN	NaN	NaN	NaN	NaN	NaN	NaN	NaN	NaN	NaN	NaN	NaN	NaN	NaN	NaN	NaN	NaN	NaN	NaN	NaN	NaN	NaN	NaN	NaN	NaN	NaN	NaN	NaN	NaN	NaN	NaN	NaN	NaN	NaN	NaN	NaN	NaN	NaN	NaN	NaN	NaN	NaN	NaN	NaN	NaN	NaN	NaN	NaN	NaN	NaN
NaN	NaN	NaN	NaN	NaN	NaN	NaN	NaN	NaN	NaN	NaN	NaN	NaN	NaN	NaN	NaN	NaN	NaN	NaN	NaN	NaN	NaN	NaN	NaN	NaN	NaN	NaN	NaN	NaN	NaN	NaN	NaN	NaN	NaN	NaN	NaN	NaN	NaN	NaN	NaN	NaN	NaN	NaN	NaN	NaN	NaN	NaN	NaN	NaN	NaN
NaN	NaN	NaN	NaN	NaN	NaN	NaN	NaN	NaN	NaN	NaN	NaN	NaN	NaN	NaN	NaN	NaN	NaN	NaN	NaN	NaN	NaN	NaN	NaN	NaN	NaN	NaN	NaN	NaN	NaN	NaN	NaN	NaN	NaN	NaN	NaN	NaN	NaN	NaN	NaN	NaN	NaN	NaN	NaN	NaN	NaN	NaN	NaN	NaN	NaN
NaN	NaN	NaN	NaN	NaN	NaN	NaN	NaN	NaN	NaN	NaN	NaN	NaN	NaN	NaN	NaN	NaN	NaN	NaN	NaN	NaN	NaN	NaN	NaN	NaN	NaN	NaN	NaN	NaN	NaN	NaN	NaN	NaN	NaN	NaN	NaN	NaN	NaN	NaN	NaN	NaN	NaN	NaN	NaN	NaN	NaN	NaN	NaN	NaN	NaN
NaN	NaN	NaN	NaN	NaN	NaN	NaN	NaN	NaN	NaN	NaN	NaN	NaN	NaN	NaN	NaN	NaN	NaN	NaN	NaN	NaN	NaN	NaN	NaN	NaN	NaN	NaN	NaN	NaN	NaN	NaN	NaN	NaN	NaN	NaN	NaN	NaN	NaN	NaN	NaN	NaN	NaN	NaN	NaN	NaN	NaN	NaN	NaN	NaN	NaN
NaN	NaN	NaN	NaN	NaN	NaN	NaN	NaN	NaN	NaN	NaN	NaN	NaN	NaN	NaN	NaN	NaN	NaN	NaN	NaN	NaN	NaN	NaN	NaN	NaN	NaN	NaN	NaN	NaN	NaN	NaN	NaN	NaN	NaN	NaN	NaN	NaN	NaN	NaN	NaN	NaN	NaN	NaN	NaN	NaN	NaN	NaN	NaN	NaN	NaN
NaN	NaN	NaN	NaN	NaN	NaN	NaN	NaN	NaN	NaN	NaN	NaN	NaN	NaN	NaN	NaN	NaN	NaN	NaN	NaN	NaN	NaN	NaN	NaN	NaN	NaN	NaN	NaN	NaN	NaN	NaN	NaN	NaN	NaN	NaN	NaN	NaN	NaN	NaN	NaN	NaN	NaN	NaN	NaN	NaN	NaN	NaN	NaN	NaN	NaN
NaN	NaN	NaN	NaN	NaN	NaN	NaN	NaN	NaN	NaN	NaN	NaN	NaN	NaN	NaN	NaN	NaN	NaN	NaN	NaN	NaN	NaN	NaN	NaN	NaN	NaN	NaN	NaN	NaN	NaN	NaN	NaN	NaN	NaN	NaN	NaN	NaN	NaN	NaN	NaN	NaN	NaN	NaN	NaN	NaN	NaN	NaN	NaN	NaN	NaN
NaN	NaN	NaN	NaN	NaN	NaN	NaN	NaN	NaN	NaN	NaN	NaN	NaN	NaN	NaN	NaN	NaN	NaN	NaN	NaN	NaN	NaN	NaN	NaN	NaN	NaN	NaN	NaN	NaN	NaN	NaN	NaN	NaN	NaN	NaN	NaN	NaN	NaN	NaN	NaN	NaN	NaN	NaN	NaN	NaN	NaN	NaN	NaN	NaN	NaN
NaN	NaN	NaN	NaN	NaN	NaN	NaN	NaN	NaN	NaN	NaN	NaN	NaN	NaN	NaN	NaN	NaN	NaN	NaN	NaN	NaN	NaN	NaN	NaN	NaN	NaN	NaN	NaN	NaN	NaN	NaN	NaN	NaN	NaN	NaN	NaN	NaN	NaN	NaN	NaN	NaN	NaN	NaN	NaN	NaN	NaN	NaN	NaN	NaN	NaN
NaN	NaN	NaN	NaN	NaN	NaN	NaN	NaN	NaN	NaN	NaN	NaN	NaN	NaN	NaN	NaN	NaN	NaN	NaN	NaN	NaN	NaN	NaN	NaN	NaN	NaN	NaN	NaN	NaN	NaN	NaN	NaN	NaN	NaN	NaN	NaN	NaN	NaN	NaN	NaN	NaN	NaN	NaN	NaN	NaN	NaN	NaN	NaN	NaN	NaN
NaN	NaN	NaN	NaN	NaN	NaN	NaN	NaN	NaN	NaN	NaN	NaN	NaN	NaN	NaN	NaN	NaN	NaN	NaN	NaN	NaN	NaN	NaN	NaN	NaN	NaN	NaN	NaN	NaN	NaN	NaN	NaN	NaN	NaN	NaN	NaN	NaN	NaN	NaN	NaN	NaN	NaN	NaN	NaN	NaN	NaN	NaN	NaN	NaN	NaN
NaN	NaN	NaN	NaN	NaN	NaN	NaN	NaN	NaN	NaN	NaN	NaN	NaN	NaN	NaN	NaN	NaN	NaN	NaN	NaN	NaN	NaN	NaN	NaN	NaN	NaN	NaN	NaN	NaN	NaN	NaN	NaN	NaN	NaN	NaN	NaN	NaN	NaN	NaN	NaN	NaN	NaN	NaN	NaN	NaN	NaN	NaN	NaN	NaN	NaN
NaN	NaN	NaN	NaN	NaN	NaN	NaN	NaN	NaN	NaN	NaN	NaN	NaN	NaN	NaN	NaN	NaN	NaN	NaN	NaN	NaN	NaN	NaN	NaN	NaN	NaN	NaN	NaN	NaN	NaN	NaN	NaN	NaN	NaN	NaN	NaN	NaN	NaN	NaN	NaN	NaN	NaN	NaN	NaN	NaN	NaN	NaN	NaN	NaN	NaN
NaN	NaN	NaN	NaN	NaN	NaN	NaN	NaN	NaN	NaN	NaN	NaN	NaN	NaN	NaN	NaN	NaN	NaN	NaN	NaN	NaN	NaN	NaN	NaN	NaN	NaN	NaN	NaN	NaN	NaN	NaN	NaN	NaN	NaN	NaN	NaN	NaN	NaN	NaN	NaN	NaN	NaN	NaN	NaN	NaN	NaN	NaN	NaN	NaN	NaN
NaN	NaN	NaN	NaN	NaN	NaN	NaN	NaN	NaN	NaN	NaN	NaN	NaN	NaN	NaN	NaN	NaN	NaN	NaN	NaN	NaN	NaN	NaN	NaN	NaN	NaN	NaN	NaN	NaN	NaN	NaN	NaN	NaN	NaN	NaN	NaN	NaN	NaN	NaN	NaN	NaN	NaN	NaN	NaN	NaN	NaN	NaN	NaN	NaN	NaN
NaN	NaN	NaN	NaN	NaN	NaN	NaN	NaN	NaN	NaN	NaN	NaN	NaN	NaN	NaN	NaN	NaN	NaN	NaN	NaN	NaN	NaN	NaN	NaN	NaN	NaN	NaN	NaN	NaN	NaN	NaN	NaN	NaN	NaN	NaN	NaN	NaN	NaN	NaN	NaN	NaN	NaN	NaN	NaN	NaN	NaN	NaN	NaN	NaN	NaN
NaN	NaN	NaN	NaN	NaN	NaN	NaN	NaN	NaN	NaN	NaN	NaN	NaN	NaN	NaN	NaN	NaN	NaN	NaN	NaN	NaN	NaN	NaN	NaN	NaN	NaN	NaN	NaN	NaN	NaN	NaN	NaN	NaN	NaN	NaN	NaN	NaN	NaN	NaN	NaN	NaN	NaN	NaN	NaN	NaN	NaN	NaN	NaN	NaN	NaN
NaN	NaN	NaN	NaN	NaN	NaN	NaN	NaN	NaN	NaN	NaN	NaN	NaN	NaN	NaN	NaN	NaN	NaN	NaN	NaN	NaN	NaN	NaN	NaN	NaN	NaN	NaN	NaN	NaN	NaN	NaN	NaN	NaN	NaN	NaN	NaN	NaN	NaN	NaN	NaN	NaN	NaN	NaN	NaN	NaN	NaN	NaN	NaN	NaN	NaN
NaN	NaN	NaN	NaN	NaN	NaN	NaN	NaN	NaN	NaN	NaN	NaN	NaN	NaN	NaN	NaN	NaN	NaN	NaN	NaN	NaN	NaN	NaN	NaN	NaN	NaN	NaN	NaN	NaN	NaN	NaN	NaN	NaN	NaN	NaN	NaN	NaN	NaN	NaN	NaN	NaN	NaN	NaN	NaN	NaN	NaN	NaN	NaN	NaN	NaN
NaN	NaN	NaN	NaN	NaN	NaN	NaN	NaN	NaN	NaN	NaN	NaN	NaN	NaN	NaN	NaN	NaN	NaN	NaN	NaN	NaN	NaN	NaN	NaN	NaN	NaN	NaN	NaN	NaN	NaN	NaN	NaN	NaN	NaN	NaN	NaN	NaN	NaN	NaN	NaN	NaN	NaN	NaN	NaN	NaN	NaN	NaN	NaN	NaN	NaN
NaN	NaN	NaN	NaN	NaN	NaN	NaN	NaN	NaN	NaN	NaN	NaN	NaN	NaN	NaN	NaN	NaN	NaN	NaN	NaN	NaN	NaN	NaN	NaN	NaN	NaN	NaN	NaN	NaN	NaN	NaN	NaN	NaN	NaN	NaN	NaN	NaN	NaN	NaN	NaN	NaN	NaN	NaN	NaN	NaN	NaN	NaN	NaN	NaN	NaN
NaN	NaN	NaN	NaN	NaN	NaN	NaN	NaN	NaN	NaN	NaN	NaN	NaN	NaN	NaN	NaN	NaN	NaN	NaN	NaN	NaN	NaN	NaN	NaN	NaN	NaN	NaN	NaN	NaN	NaN	NaN	NaN	NaN	NaN	NaN	NaN	NaN	NaN	NaN	NaN	NaN	NaN	NaN	NaN	NaN	NaN	NaN	NaN	NaN	NaN
[truncated: 136 more columns]
