# Supplementary material for: Notch-dependent and -independent transcription are modulated by tissue movements at gastrulation
Source: eLife. 2022 May 18;11:e73656. doi: 10.7554/eLife.73656 (PMC9183233; doi:10.7554/eLife.73656)
Supplement: Source data 1. [file elife-73656-data1.zip › numerical data/2F_m5m8peve_MSE_sorted-nc14_normF-Y.txt]

66.398049905265	44.398049905265	21.398049905265	69.398049905265	58.398049905265	-24.601950094735	100.398049905265	78.398049905265	-2.601950094735	-19.601950094735	NaN	NaN	NaN	NaN	NaN	NaN	NaN	NaN	NaN	NaN	NaN	NaN	NaN	NaN	NaN	NaN	NaN	NaN	NaN	NaN	NaN	NaN	NaN	NaN	NaN	NaN	NaN	NaN	NaN	NaN	NaN	NaN	NaN	NaN	NaN	NaN	NaN	NaN	NaN	NaN
-40.3692741564543	-43.3706428384442	-8.3546748818955	-30.3647118831547	-11.3560435638854	3.65079984606405	3.65079984606405	106.69779126105	-44.3710990657741	23.6599243926633	NaN	NaN	NaN	NaN	NaN	NaN	NaN	NaN	NaN	NaN	NaN	NaN	NaN	NaN	NaN	NaN	NaN	NaN	NaN	NaN	NaN	NaN	NaN	NaN	NaN	NaN	NaN	NaN	NaN	NaN	NaN	NaN	NaN	NaN	NaN	NaN	NaN	NaN	NaN	NaN
17.9165607109025	31.9293409068161	75.9695072368302	-43.1391244284354	14.9138220974924	11.9110834840823	42.9393824893196	-11.1099125520614	-4.10352245410463	3.90378051498886	NaN	NaN	NaN	NaN	NaN	NaN	NaN	NaN	NaN	NaN	NaN	NaN	NaN	NaN	NaN	NaN	NaN	NaN	NaN	NaN	NaN	NaN	NaN	NaN	NaN	NaN	NaN	NaN	NaN	NaN	NaN	NaN	NaN	NaN	NaN	NaN	NaN	NaN	NaN	NaN
10.1652118200657	33.1967202558521	47.2158993037221	-18.8745162076651	81.2624769914065	8.16247195608423	17.1748013440007	6.1597320921028	-19.8758861396558	-25.8841057316001	NaN	NaN	NaN	NaN	NaN	NaN	NaN	NaN	NaN	NaN	NaN	NaN	NaN	NaN	NaN	NaN	NaN	NaN	NaN	NaN	NaN	NaN	NaN	NaN	NaN	NaN	NaN	NaN	NaN	NaN	NaN	NaN	NaN	NaN	NaN	NaN	NaN	NaN	NaN	NaN
-52.6937270943066	12.4250545858299	45.48535913113	-15.626112907152	36.4689124369573	61.5145976985482	13.4268819962936	-21.6370773699338	-30.6535240641065	30.4579479741754	NaN	NaN	NaN	NaN	NaN	NaN	NaN	NaN	NaN	NaN	NaN	NaN	NaN	NaN	NaN	NaN	NaN	NaN	NaN	NaN	NaN	NaN	NaN	NaN	NaN	NaN	NaN	NaN	NaN	NaN	NaN	NaN	NaN	NaN	NaN	NaN	NaN	NaN	NaN	NaN
-44.4478699950506	-74.5164292088932	84.8469346244727	0.654968825713347	61.7943725605267	117.9223497597	10.6778218969942	-29.4135903881293	-45.4501553021787	41.7486664179649	NaN	NaN	NaN	NaN	NaN	NaN	NaN	NaN	NaN	NaN	NaN	NaN	NaN	NaN	NaN	NaN	NaN	NaN	NaN	NaN	NaN	NaN	NaN	NaN	NaN	NaN	NaN	NaN	NaN	NaN	NaN	NaN	NaN	NaN	NaN	NaN	NaN	NaN	NaN	NaN
8.92899129248562	78.1183012489699	NaN	7.92624766992787	-58.2548314188832	-32.1834972323818	84.1347629843163	33.9975818564292	-49.2301388158635	236.551793613093	NaN	NaN	NaN	NaN	NaN	NaN	NaN	NaN	NaN	NaN	NaN	NaN	NaN	NaN	NaN	NaN	NaN	NaN	NaN	NaN	NaN	NaN	NaN	NaN	NaN	NaN	NaN	NaN	NaN	NaN	NaN	NaN	NaN	NaN	NaN	NaN	NaN	NaN	NaN	NaN
20.2201912245179	69.3771067335572	19.2169888671906	-17.9014983539208	37.2746312990826	116.527617527942	-19.9079030685755	-38.9687478577948	163.678128322327	39.2810360137372	NaN	NaN	NaN	NaN	NaN	NaN	NaN	NaN	NaN	NaN	NaN	NaN	NaN	NaN	NaN	NaN	NaN	NaN	NaN	NaN	NaN	NaN	NaN	NaN	NaN	NaN	NaN	NaN	NaN	NaN	NaN	NaN	NaN	NaN	NaN	NaN	NaN	NaN	NaN	NaN
-0.595441511807312	-39.7382404803003	-29.7016253601739	38.5473574566857	-35.7235944322498	28.5107423365593	29.5144038485719	206.158829962797	56.6132646729133	-16.6540257040096	NaN	NaN	NaN	NaN	NaN	NaN	NaN	NaN	NaN	NaN	NaN	NaN	NaN	NaN	NaN	NaN	NaN	NaN	NaN	NaN	NaN	NaN	NaN	NaN	NaN	NaN	NaN	NaN	NaN	NaN	NaN	NaN	NaN	NaN	NaN	NaN	NaN	NaN	NaN	NaN
-36.491953453197	-13.3971684478155	48.8583389579958	56.8913076555198	-8.37656301186294	-10.3848051862439	-27.4548636684825	63.9201552658533	-11.3889262734344	107.097362015045	NaN	NaN	NaN	NaN	NaN	NaN	NaN	NaN	NaN	NaN	NaN	NaN	NaN	NaN	NaN	NaN	NaN	NaN	NaN	NaN	NaN	NaN	NaN	NaN	NaN	NaN	NaN	NaN	NaN	NaN	NaN	NaN	NaN	NaN	NaN	NaN	NaN	NaN	NaN	NaN
20.0001052985107	-67.398448960666	-24.201462372797	-24.201462372797	24.018429632266	-20.1831380390418	56.165024302308	329.411078997665	-11.1419082880925	-25.2060434562359	NaN	NaN	NaN	NaN	NaN	NaN	NaN	NaN	NaN	NaN	NaN	NaN	NaN	NaN	NaN	NaN	NaN	NaN	NaN	NaN	NaN	NaN	NaN	NaN	NaN	NaN	NaN	NaN	NaN	NaN	NaN	NaN	NaN	NaN	NaN	NaN	NaN	NaN	NaN	NaN
-14.9148298823687	64.4834487232165	77.5489882405913	373.031189633529	48.4027847018322	13.2263321550539	20.2616226644096	914.748558853914	-45.0660749224644	28.3019546751017	NaN	NaN	NaN	NaN	NaN	NaN	NaN	NaN	NaN	NaN	NaN	NaN	NaN	NaN	NaN	NaN	NaN	NaN	NaN	NaN	NaN	NaN	NaN	NaN	NaN	NaN	NaN	NaN	NaN	NaN	NaN	NaN	NaN	NaN	NaN	NaN	NaN	NaN	NaN	NaN
-3.60867633851149	-15.6747044360752	-19.6967138019298	413.674795368902	226.651359856663	112.024092929808	22.5343845395433	29.5729009297888	40.6334266858889	-19.6967138019298	NaN	NaN	NaN	NaN	NaN	NaN	NaN	NaN	NaN	NaN	NaN	NaN	NaN	NaN	NaN	NaN	NaN	NaN	NaN	NaN	NaN	NaN	NaN	NaN	NaN	NaN	NaN	NaN	NaN	NaN	NaN	NaN	NaN	NaN	NaN	NaN	NaN	NaN	NaN	NaN
-26.4949122016764	40.9046492932083	15.7555591831767	702.82870098924	-30.5187666192815	-11.4054581356574	8.71381395236785	-31.5247302236827	13.7436319743742	28.8330860403931	NaN	NaN	NaN	NaN	NaN	NaN	NaN	NaN	NaN	NaN	NaN	NaN	NaN	NaN	NaN	NaN	NaN	NaN	NaN	NaN	NaN	NaN	NaN	NaN	NaN	NaN	NaN	NaN	NaN	NaN	NaN	NaN	NaN	NaN	NaN	NaN	NaN	NaN	NaN	NaN
33.1247185295476	2.93195980760198	55.2660749256411	972.119514782057	-11.1579942626393	155.908603998793	32.1182932388161	-1.09374135532411	-30.2800747865382	-13.1708448441024	NaN	NaN	NaN	NaN	NaN	NaN	NaN	NaN	NaN	NaN	NaN	NaN	NaN	NaN	NaN	NaN	NaN	NaN	NaN	NaN	NaN	NaN	NaN	NaN	NaN	NaN	NaN	NaN	NaN	NaN	NaN	NaN	NaN	NaN	NaN	NaN	NaN	NaN	NaN	NaN
-17.9585149458264	-56.2202361852565	19.296318892566	378.755121063001	-52.192686581106	-45.1444747738426	45.4753913195445	50.5098283247327	-7.88964093545009	-37.0893755655415	NaN	NaN	NaN	NaN	NaN	NaN	NaN	NaN	NaN	NaN	NaN	NaN	NaN	NaN	NaN	NaN	NaN	NaN	NaN	NaN	NaN	NaN	NaN	NaN	NaN	NaN	NaN	NaN	NaN	NaN	NaN	NaN	NaN	NaN	NaN	NaN	NaN	NaN	NaN	NaN
88.05790926833	52.8006615116939	390.262890039496	279.454397090069	395.299639719016	42.727162152655	-15.6991341297705	130.366606576293	-17.7138340015783	-9.65503451434716	NaN	NaN	NaN	NaN	NaN	NaN	NaN	NaN	NaN	NaN	NaN	NaN	NaN	NaN	NaN	NaN	NaN	NaN	NaN	NaN	NaN	NaN	NaN	NaN	NaN	NaN	NaN	NaN	NaN	NaN	NaN	NaN	NaN	NaN	NaN	NaN	NaN	NaN	NaN	NaN
-31.5783086981785	7.72639424253159	145.796760982975	406.820301025126	18.8123360976037	-40.6486247614193	119.593625689168	-27.5470571145159	-37.6251860736724	40.9842198077478	NaN	NaN	NaN	NaN	NaN	NaN	NaN	NaN	NaN	NaN	NaN	NaN	NaN	NaN	NaN	NaN	NaN	NaN	NaN	NaN	NaN	NaN	NaN	NaN	NaN	NaN	NaN	NaN	NaN	NaN	NaN	NaN	NaN	NaN	NaN	NaN	NaN	NaN	NaN	NaN
-30.3313887585162	-50.496914391703	349.788769427054	70.4962394074177	-19.2403496602635	12.016215071176	74.529344534055	105.785909265495	39.2396746759782	-25.2900073502195	NaN	NaN	NaN	NaN	NaN	NaN	NaN	NaN	NaN	NaN	NaN	NaN	NaN	NaN	NaN	NaN	NaN	NaN	NaN	NaN	NaN	NaN	NaN	NaN	NaN	NaN	NaN	NaN	NaN	NaN	NaN	NaN	NaN	NaN	NaN	NaN	NaN	NaN	NaN	NaN
44.5547052015338	12.2750222024142	466.208064377534	179.725877760347	-20.0046607967055	65.7382471697061	24.379903327084	35.4760443580314	-38.1619824837103	-32.1095419213754	NaN	NaN	NaN	NaN	NaN	NaN	NaN	NaN	NaN	NaN	NaN	NaN	NaN	NaN	NaN	NaN	NaN	NaN	NaN	NaN	NaN	NaN	NaN	NaN	NaN	NaN	NaN	NaN	NaN	NaN	NaN	NaN	NaN	NaN	NaN	NaN	NaN	NaN	NaN	NaN
43.8194018618508	-10.6776321036087	3.451228554103	-35.9077404209511	46.8470148599318	92.2612098311481	0.423615556021922	16.570884879121	38.7733801983823	-7.65001910552763	NaN	NaN	NaN	NaN	NaN	NaN	NaN	NaN	NaN	NaN	NaN	NaN	NaN	NaN	NaN	NaN	NaN	NaN	NaN	NaN	NaN	NaN	NaN	NaN	NaN	NaN	NaN	NaN	NaN	NaN	NaN	NaN	NaN	NaN	NaN	NaN	NaN	NaN	NaN	NaN
2.69666144638858	-25.5740705301652	166.263039310735	57.2187874011708	25.9190484271292	-16.4870495377015	44.0930904120566	-33.6514225234663	87.5088573760499	-25.5740705301652	NaN	NaN	NaN	NaN	NaN	NaN	NaN	NaN	NaN	NaN	NaN	NaN	NaN	NaN	NaN	NaN	NaN	NaN	NaN	NaN	NaN	NaN	NaN	NaN	NaN	NaN	NaN	NaN	NaN	NaN	NaN	NaN	NaN	NaN	NaN	NaN	NaN	NaN	NaN	NaN
23.1542151382695	109.015613104476	123.157490416557	34.2656901691904	61.5393106996325	-8.15994176705289	37.2960924503506	49.4177015749916	54.468372043592	12.0427401073487	NaN	NaN	NaN	NaN	NaN	NaN	NaN	NaN	NaN	NaN	NaN	NaN	NaN	NaN	NaN	NaN	NaN	NaN	NaN	NaN	NaN	NaN	NaN	NaN	NaN	NaN	NaN	NaN	NaN	NaN	NaN	NaN	NaN	NaN	NaN	NaN	NaN	NaN	NaN	NaN
13.3126361677643	-27.111348510551	-4.87815693747757	16.344435018638	0.174841147311849	-12.9629538731406	36.5564273577957	-22.0583504257616	8.25963808297492	-13.9735534900985	NaN	NaN	NaN	NaN	NaN	NaN	NaN	NaN	NaN	NaN	NaN	NaN	NaN	NaN	NaN	NaN	NaN	NaN	NaN	NaN	NaN	NaN	NaN	NaN	NaN	NaN	NaN	NaN	NaN	NaN	NaN	NaN	NaN	NaN	NaN	NaN	NaN	NaN	NaN	NaN
-48.1023620686418	3.46198197427725	61.0927194340103	92.4357520875493	-30.9142473876688	129.845178157902	23.6832933636573	28.7386212110023	124.789850310557	51.9931293087893	NaN	NaN	NaN	NaN	NaN	NaN	NaN	NaN	NaN	NaN	NaN	NaN	NaN	NaN	NaN	NaN	NaN	NaN	NaN	NaN	NaN	NaN	NaN	NaN	NaN	NaN	NaN	NaN	NaN	NaN	NaN	NaN	NaN	NaN	NaN	NaN	NaN	NaN	NaN	NaN
52.2710932063574	-3.36316414525346	25.9712624583232	-53.939761737627	56.3172210137473	-30.6745268451352	-7.40929195264334	-4.37469609710093	50.2480293026625	-68.1012090634916	NaN	NaN	NaN	NaN	NaN	NaN	NaN	NaN	NaN	NaN	NaN	NaN	NaN	NaN	NaN	NaN	NaN	NaN	NaN	NaN	NaN	NaN	NaN	NaN	NaN	NaN	NaN	NaN	NaN	NaN	NaN	NaN	NaN	NaN	NaN	NaN	NaN	NaN	NaN	NaN
40.4053284833104	-7.15861345704598	72.7892889533403	-13.2306060451766	22.1893507189186	-16.2666023392419	-20.3145973979956	269.117049302897	120.353230893697	419.904865241473	NaN	NaN	NaN	NaN	NaN	NaN	NaN	NaN	NaN	NaN	NaN	NaN	NaN	NaN	NaN	NaN	NaN	NaN	NaN	NaN	NaN	NaN	NaN	NaN	NaN	NaN	NaN	NaN	NaN	NaN	NaN	NaN	NaN	NaN	NaN	NaN	NaN	NaN	NaN	NaN
-21.0822276031431	-8.93263550008558	194.573032226129	54.8527230409666	17.3914807232058	-2.8578394485568	-22.0946936117313	-23.1071596203194	114.588217547666	483.125844673746	NaN	NaN	NaN	NaN	NaN	NaN	NaN	NaN	NaN	NaN	NaN	NaN	NaN	NaN	NaN	NaN	NaN	NaN	NaN	NaN	NaN	NaN	NaN	NaN	NaN	NaN	NaN	NaN	NaN	NaN	NaN	NaN	NaN	NaN	NaN	NaN	NaN	NaN	NaN	NaN
-5.64362802531787	2.45984144783331	-12.7341638143252	-21.8505669716202	10.5633109209845	8.5374435526967	-24.8893680240519	41.9642551294453	-0.578959604598384	787.483446659354	NaN	NaN	NaN	NaN	NaN	NaN	NaN	NaN	NaN	NaN	NaN	NaN	NaN	NaN	NaN	NaN	NaN	NaN	NaN	NaN	NaN	NaN	NaN	NaN	NaN	NaN	NaN	NaN	NaN	NaN	NaN	NaN	NaN	NaN	NaN	NaN	NaN	NaN	NaN	NaN
-46.9412594935058	-41.8742505337349	64.5329376214544	37.1710892386914	62.506134037546	21.9700623593787	29.063874903058	1.70202652029502	30.0772766950122	117.229830803072	NaN	NaN	NaN	NaN	NaN	NaN	NaN	NaN	NaN	NaN	NaN	NaN	NaN	NaN	NaN	NaN	NaN	NaN	NaN	NaN	NaN	NaN	NaN	NaN	NaN	NaN	NaN	NaN	NaN	NaN	NaN	NaN	NaN	NaN	NaN	NaN	NaN	NaN	NaN	NaN
25.2763988325944	93.2057111180364	17.1654361716461	-4.12584081334317	23.2486581673573	188.509522384179	26.290269165213	67.858952802573	14.1238251737905	1077.67380409064	NaN	NaN	NaN	NaN	NaN	NaN	NaN	NaN	NaN	NaN	NaN	NaN	NaN	NaN	NaN	NaN	NaN	NaN	NaN	NaN	NaN	NaN	NaN	NaN	NaN	NaN	NaN	NaN	NaN	NaN	NaN	NaN	NaN	NaN	NaN	NaN	NaN	NaN	NaN	NaN
56.9872946411001	34.6718298928725	45.8295622669863	-57.6330470202511	17.4280616783329	30.614472665922	5.25598999748146	-49.5183325663501	110.747277898194	505.325268219129	NaN	NaN	NaN	NaN	NaN	NaN	NaN	NaN	NaN	NaN	NaN	NaN	NaN	NaN	NaN	NaN	NaN	NaN	NaN	NaN	NaN	NaN	NaN	NaN	NaN	NaN	NaN	NaN	NaN	NaN	NaN	NaN	NaN	NaN	NaN	NaN	NaN	NaN	NaN	NaN
-23.9162270547807	-0.575626611776929	-28.9902706293467	-53.3456797872637	97.8608187348041	7.54284310752873	-4.63486147142976	-40.153166493392	10.5872692522683	690.509108244117	NaN	NaN	NaN	NaN	NaN	NaN	NaN	NaN	NaN	NaN	NaN	NaN	NaN	NaN	NaN	NaN	NaN	NaN	NaN	NaN	NaN	NaN	NaN	NaN	NaN	NaN	NaN	NaN	NaN	NaN	NaN	NaN	NaN	NaN	NaN	NaN	NaN	NaN	NaN	NaN
-61.2376852601115	63.6415773429148	53.488791765433	-4.38208602621337	-27.7334928544215	65.6721344584112	58.5651845541739	9.83181378226117	-43.9779497783924	-41.9473926628961	NaN	NaN	NaN	NaN	NaN	NaN	NaN	NaN	NaN	NaN	NaN	NaN	NaN	NaN	NaN	NaN	NaN	NaN	NaN	NaN	NaN	NaN	NaN	NaN	NaN	NaN	NaN	NaN	NaN	NaN	NaN	NaN	NaN	NaN	NaN	NaN	NaN	NaN	NaN	NaN
-29.5227973054554	-5.14482524513819	8.05990962086695	-42.7275321714605	30.406384009491	149.248997803537	-20.3810577828364	28.3748863377979	-6.16057408098474	36.5008770245703	NaN	NaN	NaN	NaN	NaN	NaN	NaN	NaN	NaN	NaN	NaN	NaN	NaN	NaN	NaN	NaN	NaN	NaN	NaN	NaN	NaN	NaN	NaN	NaN	NaN	NaN	NaN	NaN	NaN	NaN	NaN	NaN	NaN	NaN	NaN	NaN	NaN	NaN	NaN	NaN
-6.92449094454822	151.605758826347	-8.95693004417508	-50.6219315865258	157.703076125228	-4.89205184492135	217.660029564221	-15.0542473430557	38.8053887970563	-18.102905992496	NaN	NaN	NaN	NaN	NaN	NaN	NaN	NaN	NaN	NaN	NaN	NaN	NaN	NaN	NaN	NaN	NaN	NaN	NaN	NaN	NaN	NaN	NaN	NaN	NaN	NaN	NaN	NaN	NaN	NaN	NaN	NaN	NaN	NaN	NaN	NaN	NaN	NaN	NaN	NaN
-35.1397650654094	-35.1397650654094	-29.0396208638789	15.6947699473446	-32.0896929646441	11.6280071463243	-0.572281256736661	1.4611001437735	18.7448420481099	525.05681077514	NaN	NaN	NaN	NaN	NaN	NaN	NaN	NaN	NaN	NaN	NaN	NaN	NaN	NaN	NaN	NaN	NaN	NaN	NaN	NaN	NaN	NaN	NaN	NaN	NaN	NaN	NaN	NaN	NaN	NaN	NaN	NaN	NaN	NaN	NaN	NaN	NaN	NaN	NaN	NaN
69.8670454503698	109.536374673745	101.399076371514	17.9917687736479	14.9402819103113	1.71717216918615	-7.43728842082359	19.0089310614268	52.5752865581292	189.892195408275	NaN	NaN	NaN	NaN	NaN	NaN	NaN	NaN	NaN	NaN	NaN	NaN	NaN	NaN	NaN	NaN	NaN	NaN	NaN	NaN	NaN	NaN	NaN	NaN	NaN	NaN	NaN	NaN	NaN	NaN	NaN	NaN	NaN	NaN	NaN	NaN	NaN	NaN	NaN	NaN
25.3790710594569	-10.2381298953076	-33.6437190941528	-17.3615700862605	52.8551975102753	1.97348186061169	26.3967053724502	-15.3263014602739	-16.3439357732672	-29.5731818421797	NaN	NaN	NaN	NaN	NaN	NaN	NaN	NaN	NaN	NaN	NaN	NaN	NaN	NaN	NaN	NaN	NaN	NaN	NaN	NaN	NaN	NaN	NaN	NaN	NaN	NaN	NaN	NaN	NaN	NaN	NaN	NaN	NaN	NaN	NaN	NaN	NaN	NaN	NaN	NaN
17.5016311966974	91.8234258817772	12.4110973141577	87.7509987757455	36.8456599503483	34.8094463973324	13.4292040906656	55.1715819274913	145.783085036698	46.0086209389198	NaN	NaN	NaN	NaN	NaN	NaN	NaN	NaN	NaN	NaN	NaN	NaN	NaN	NaN	NaN	NaN	NaN	NaN	NaN	NaN	NaN	NaN	NaN	NaN	NaN	NaN	NaN	NaN	NaN	NaN	NaN	NaN	NaN	NaN	NaN	NaN	NaN	NaN	NaN	NaN
-27.0519951228464	-62.7022838855236	23.8769888238354	51.3786401550435	120.642058322531	84.9917695598535	35.0813652921054	5.54255460302993	32.0256262553045	22.8584091449017	NaN	NaN	NaN	NaN	NaN	NaN	NaN	NaN	NaN	NaN	NaN	NaN	NaN	NaN	NaN	NaN	NaN	NaN	NaN	NaN	NaN	NaN	NaN	NaN	NaN	NaN	NaN	NaN	NaN	NaN	NaN	NaN	NaN	NaN	NaN	NaN	NaN	NaN	NaN	NaN
57.7727033719646	101.591983269901	50.6393322257889	60.8298624346114	11.9153174322637	91.4014530610787	-50.2469168415532	133.182626917251	159.678005460189	188.211490044892	NaN	NaN	NaN	NaN	NaN	NaN	NaN	NaN	NaN	NaN	NaN	NaN	NaN	NaN	NaN	NaN	NaN	NaN	NaN	NaN	NaN	NaN	NaN	NaN	NaN	NaN	NaN	NaN	NaN	NaN	NaN	NaN	NaN	NaN	NaN	NaN	NaN	NaN	NaN	NaN
-18.4089589460637	14.215898748874	154.910597558293	-20.4480125519973	-79.5805671240719	133.50053469599	87.6218285624839	-13.3113249312297	62.1336584883138	36.6454884141437	NaN	NaN	NaN	NaN	NaN	NaN	NaN	NaN	NaN	NaN	NaN	NaN	NaN	NaN	NaN	NaN	NaN	NaN	NaN	NaN	NaN	NaN	NaN	NaN	NaN	NaN	NaN	NaN	NaN	NaN	NaN	NaN	NaN	NaN	NaN	NaN	NaN	NaN	NaN	NaN
-59.9814566842192	3.25860691547303	12.4386161476864	-57.9414546326163	37.9386417927236	28.7586325605102	-3.88140026513739	-13.0614094973508	-13.0614094973508	59.3586633345549	NaN	NaN	NaN	NaN	NaN	NaN	NaN	NaN	NaN	NaN	NaN	NaN	NaN	NaN	NaN	NaN	NaN	NaN	NaN	NaN	NaN	NaN	NaN	NaN	NaN	NaN	NaN	NaN	NaN	NaN	NaN	NaN	NaN	NaN	NaN	NaN	NaN	NaN	NaN	NaN
-36.2822023339204	-14.8522128438865	-30.1593481939107	9.63920371615233	81.0725020162655	44.3353771762073	88.2158318462768	75.9701235662574	10.6596794061539	8.61872802615071	NaN	NaN	NaN	NaN	NaN	NaN	NaN	NaN	NaN	NaN	NaN	NaN	NaN	NaN	NaN	NaN	NaN	NaN	NaN	NaN	NaN	NaN	NaN	NaN	NaN	NaN	NaN	NaN	NaN	NaN	NaN	NaN	NaN	NaN	NaN	NaN	NaN	NaN	NaN	NaN
2.75338143680421	-12.5608805059506	-12.5608805059506	46.6542656727012	29.2981021375792	33.3819053223138	-28.896093244889	6.83718462153882	-28.896093244889	-13.5818313021342	NaN	NaN	NaN	NaN	NaN	NaN	NaN	NaN	NaN	NaN	NaN	NaN	NaN	NaN	NaN	NaN	NaN	NaN	NaN	NaN	NaN	NaN	NaN	NaN	NaN	NaN	NaN	NaN	NaN	NaN	NaN	NaN	NaN	NaN	NaN	NaN	NaN	NaN	NaN	NaN
9.1396869461984	68.3824149541804	-32.7387931973751	-3.11742919338408	-2.09600284841887	9.1396869461984	-12.3102662980709	15.2682450159896	1.98970253144195	-56.2315991315748	NaN	NaN	NaN	NaN	NaN	NaN	NaN	NaN	NaN	NaN	NaN	NaN	NaN	NaN	NaN	NaN	NaN	NaN	NaN	NaN	NaN	NaN	NaN	NaN	NaN	NaN	NaN	NaN	NaN	NaN	NaN	NaN	NaN	NaN	NaN	NaN	NaN	NaN	NaN	NaN
0.203409529424392	31.8823819753408	-15.1251255250513	49.2547217037466	-21.2565395468416	-32.4974652534571	-6.94990682933093	-0.818492807540653	47.2109170298165	-5.92800449236588	NaN	NaN	NaN	NaN	NaN	NaN	NaN	NaN	NaN	NaN	NaN	NaN	NaN	NaN	NaN	NaN	NaN	NaN	NaN	NaN	NaN	NaN	NaN	NaN	NaN	NaN	NaN	NaN	NaN	NaN	NaN	NaN	NaN	NaN	NaN	NaN	NaN	NaN	NaN	NaN
-8.74120050910026	49.5343895406756	-12.8307156003126	-17.942609464328	45.4448744494632	-45.5468363300113	93.4966767712082	93.4966767712082	40.3329805854478	-17.942609464328	NaN	NaN	NaN	NaN	NaN	NaN	NaN	NaN	NaN	NaN	NaN	NaN	NaN	NaN	NaN	NaN	NaN	NaN	NaN	NaN	NaN	NaN	NaN	NaN	NaN	NaN	NaN	NaN	NaN	NaN	NaN	NaN	NaN	NaN	NaN	NaN	NaN	NaN	NaN	NaN
-18.7170104825277	-36.1055565852345	90.728544399215	-12.5798765639253	-3.37417568602173	-2.35132003292133	24.242926947689	22.1972156414882	85.614266133713	338.259612449511	NaN	NaN	NaN	NaN	NaN	NaN	NaN	NaN	NaN	NaN	NaN	NaN	NaN	NaN	NaN	NaN	NaN	NaN	NaN	NaN	NaN	NaN	NaN	NaN	NaN	NaN	NaN	NaN	NaN	NaN	NaN	NaN	NaN	NaN	NaN	NaN	NaN	NaN	NaN	NaN
22.464517853629	37.8145125308173	202.571122065972	132.984479529385	87.9578284762992	76.7011657130277	-13.3521363931437	49.0711752940888	162.661135905282	227.131113549473	NaN	NaN	NaN	NaN	NaN	NaN	NaN	NaN	NaN	NaN	NaN	NaN	NaN	NaN	NaN	NaN	NaN	NaN	NaN	NaN	NaN	NaN	NaN	NaN	NaN	NaN	NaN	NaN	NaN	NaN	NaN	NaN	NaN	NaN	NaN	NaN	NaN	NaN	NaN	NaN
63.684499643034	38.0892309039603	100.5416866273	24.779691159642	79.0416608864782	1.23204391969417	72.8987963891006	4.30347616838301	-10.0298743254983	261.279974308683	NaN	NaN	NaN	NaN	NaN	NaN	NaN	NaN	NaN	NaN	NaN	NaN	NaN	NaN	NaN	NaN	NaN	NaN	NaN	NaN	NaN	NaN	NaN	NaN	NaN	NaN	NaN	NaN	NaN	NaN	NaN	NaN	NaN	NaN	NaN	NaN	NaN	NaN	NaN	NaN
-2.60735276250014	33.2427610816648	181.764661293205	8.65982587423739	71.1414528597819	55.7771183551398	1.48980310540442	30.1698941807363	-1.583063795524	28.1213162467841	NaN	NaN	NaN	NaN	NaN	NaN	NaN	NaN	NaN	NaN	NaN	NaN	NaN	NaN	NaN	NaN	NaN	NaN	NaN	NaN	NaN	NaN	NaN	NaN	NaN	NaN	NaN	NaN	NaN	NaN	NaN	NaN	NaN	NaN	NaN	NaN	NaN	NaN	NaN	NaN
34.5403674029879	7.89640898803026	11.9954795134084	37.6146702970214	71.4320021313907	-20.7970846896164	-60.7630223120528	-1.32649969407045	-14.6484789015493	75.5310726567688	NaN	NaN	NaN	NaN	NaN	NaN	NaN	NaN	NaN	NaN	NaN	NaN	NaN	NaN	NaN	NaN	NaN	NaN	NaN	NaN	NaN	NaN	NaN	NaN	NaN	NaN	NaN	NaN	NaN	NaN	NaN	NaN	NaN	NaN	NaN	NaN	NaN	NaN	NaN	NaN
85.0510307481632	27.6372131236433	6.10703151444839	8.15752500103839	33.7886935834133	99.4044851542931	197.828172510613	36.8644338132983	40.9654207864783	23.5362261504633	NaN	NaN	NaN	NaN	NaN	NaN	NaN	NaN	NaN	NaN	NaN	NaN	NaN	NaN	NaN	NaN	NaN	NaN	NaN	NaN	NaN	NaN	NaN	NaN	NaN	NaN	NaN	NaN	NaN	NaN	NaN	NaN	NaN	NaN	NaN	NaN	NaN	NaN	NaN	NaN
115.09442084797	18.6761483231406	-7.99273556670586	17.6504220196849	924.392474274463	32.0105902680638	-16.1985459943509	-34.6616194565523	58.6794741579102	-44.9188824911086	NaN	NaN	NaN	NaN	NaN	NaN	NaN	NaN	NaN	NaN	NaN	NaN	NaN	NaN	NaN	NaN	NaN	NaN	NaN	NaN	NaN	NaN	NaN	NaN	NaN	NaN	NaN	NaN	NaN	NaN	NaN	NaN	NaN	NaN	NaN	NaN	NaN	NaN	NaN	NaN
126.69421612601	25.099791192898	1.49704600641749	80.5149320655044	-16.9746676177846	160.559024437047	-1.58157293094953	-18.0008739302403	-12.8698423679619	218.026577934565	NaN	NaN	NaN	NaN	NaN	NaN	NaN	NaN	NaN	NaN	NaN	NaN	NaN	NaN	NaN	NaN	NaN	NaN	NaN	NaN	NaN	NaN	NaN	NaN	NaN	NaN	NaN	NaN	NaN	NaN	NaN	NaN	NaN	NaN	NaN	NaN	NaN	NaN	NaN	NaN
-38.2852514028863	83.8904743372539	-22.8849498390031	-34.1785043191841	53.0898712094875	33.582822561902	39.7429431874553	-40.3386249447374	31.529449020051	-29.0450704645564	NaN	NaN	NaN	NaN	NaN	NaN	NaN	NaN	NaN	NaN	NaN	NaN	NaN	NaN	NaN	NaN	NaN	NaN	NaN	NaN	NaN	NaN	NaN	NaN	NaN	NaN	NaN	NaN	NaN	NaN	NaN	NaN	NaN	NaN	NaN	NaN	NaN	NaN	NaN	NaN
4.06859683357044	-2.09440924341073	133.491724450175	10.2316029105516	-5.17591228190131	-2.09440924341073	99.5951910267786	-31.8822719488197	-13.3932537178762	16.3946089875328	3.04142915407358	NaN	NaN	NaN	NaN	NaN	NaN	NaN	NaN	NaN	NaN	NaN	NaN	NaN	NaN	NaN	NaN	NaN	NaN	NaN	NaN	NaN	NaN	NaN	NaN	NaN	NaN	NaN	NaN	NaN	NaN	NaN	NaN	NaN	NaN	NaN	NaN	NaN	NaN	NaN
-15.1968008786825	-28.5562383831138	58.7939299150906	63.9321751091026	179.028867454972	1.24558374215595	-6.97560856826328	-4.92031049065848	31.0474058674257	-43.9709739651498	-65.5516037800003	NaN	NaN	NaN	NaN	NaN	NaN	NaN	NaN	NaN	NaN	NaN	NaN	NaN	NaN	NaN	NaN	NaN	NaN	NaN	NaN	NaN	NaN	NaN	NaN	NaN	NaN	NaN	NaN	NaN	NaN	NaN	NaN	NaN	NaN	NaN	NaN	NaN	NaN	NaN
67.3046904404322	47.7702043003853	72.4453446878129	2.5324469234346	-15.9739083671361	8.70123202029151	29.2638490098145	42.6295500530045	5.61683947186305	-11.8613849692315	18.982540515053	NaN	NaN	NaN	NaN	NaN	NaN	NaN	NaN	NaN	NaN	NaN	NaN	NaN	NaN	NaN	NaN	NaN	NaN	NaN	NaN	NaN	NaN	NaN	NaN	NaN	NaN	NaN	NaN	NaN	NaN	NaN	NaN	NaN	NaN	NaN	NaN	NaN	NaN	NaN
14.1066484774109	28.5072320475567	2.79190424372496	27.4786189354035	69.6517565336876	32.6216844961698	97.4243105618259	21.3069402624838	-32.1809415694863	33.6502976083231	237.315693814671	NaN	NaN	NaN	NaN	NaN	NaN	NaN	NaN	NaN	NaN	NaN	NaN	NaN	NaN	NaN	NaN	NaN	NaN	NaN	NaN	NaN	NaN	NaN	NaN	NaN	NaN	NaN	NaN	NaN	NaN	NaN	NaN	NaN	NaN	NaN	NaN	NaN	NaN	NaN
5.10979673913062	2.02250925672026	177.997895754111	82.2919837993897	53.4773006302263	-17.5303114652121	-2.09387405316023	-72.0723903211285	122.426721070724	33.924479908294	25.6917132885331	-38.1122280146145	NaN	NaN	NaN	NaN	NaN	NaN	NaN	NaN	NaN	NaN	NaN	NaN	NaN	NaN	NaN	NaN	NaN	NaN	NaN	NaN	NaN	NaN	NaN	NaN	NaN	NaN	NaN	NaN	NaN	NaN	NaN	NaN	NaN	NaN	NaN	NaN	NaN	NaN
40.376393646148	50.6721836067906	-16.2504511373861	8.45944476815607	-63.6110849563419	7.42986577209181	56.8496575831761	-48.167400015378	31.1101826815697	NaN	10.5186027602846	-38.9011890507997	NaN	NaN	NaN	NaN	NaN	NaN	NaN	NaN	NaN	NaN	NaN	NaN	NaN	NaN	NaN	NaN	NaN	NaN	NaN	NaN	NaN	NaN	NaN	NaN	NaN	NaN	NaN	NaN	NaN	NaN	NaN	NaN	NaN	NaN	NaN	NaN	NaN	NaN
84.9466855656864	NaN	NaN	65.3754958127723	72.5859341427933	17.9926153583487	11.8122396469021	5.63186393545554	9.75211440975325	22.1128658326464	151.900755773024	-11.8792005803097	6.66192655402997	-85.013646499094	92.1571238957074	-30.4203277146494	NaN	NaN	NaN	NaN	NaN	NaN	NaN	NaN	NaN	NaN	NaN	NaN	NaN	NaN	NaN	NaN	NaN	NaN	NaN	NaN	NaN	NaN	NaN	NaN	NaN	NaN	NaN	NaN	NaN	NaN	NaN	NaN	NaN	NaN
53.2984135506484	31.6569329421961	18.2598258988684	73.9093474634601	-15.7482150572709	NaN	106.886841723959	38.8707598116802	17.2292792032279	-29.1453221005985	71.8482540721789	32.6874796378366	45.0540399855237	4.86271885554082	-49.7562560134102	-40.481335752645	-22.962041926755	10.0154523337438	NaN	NaN	NaN	NaN	NaN	NaN	NaN	NaN	NaN	NaN	NaN	NaN	NaN	NaN	NaN	NaN	NaN	NaN	NaN	NaN	NaN	NaN	NaN	NaN	NaN	NaN	NaN	NaN	NaN	NaN	NaN	NaN
NaN	-29.9311800032709	35.0237873546741	-23.7449926358476	-45.3966484218293	62.8616305080791	18.5272877082119	20.5893501640197	33.9927561267702	NaN	-24.7760238637515	132.971754005544	-66.017272979907	25.7445063035391	21.6203813919236	29.8686312151547	32.9617248988663	21.6203813919236	-6.21746176148146	NaN	NaN	NaN	NaN	NaN	NaN	NaN	NaN	NaN	NaN	NaN	NaN	NaN	NaN	NaN	NaN	NaN	NaN	NaN	NaN	NaN	NaN	NaN	NaN	NaN	NaN	NaN	NaN	NaN	NaN	NaN
32.2047119490501	-37.9383907394055	14.6689362769362	NaN	NaN	13.6374200609295	-17.3080664192715	20.8580335729764	112.662976797573	NaN	120.915106525626	-0.80380696316429	19.8265173569697	20.8580335729764	10.5428714129094	29.11016330103	-67.8523610035997	-21.4341312832983	95.1272011254587	17.7634849249563	NaN	NaN	NaN	NaN	NaN	NaN	NaN	NaN	NaN	NaN	NaN	NaN	NaN	NaN	NaN	NaN	NaN	NaN	NaN	NaN	NaN	NaN	NaN	NaN	NaN	NaN	NaN	NaN	NaN	NaN
75.8230578849656	9.77495160703997	88.2070778120766	-43.8891347437746	41.7670030854102	19.0629665523733	NaN	58.2790296548916	NaN	NaN	43.8310064065953	-59.3691596526634	-8.80107828362661	140.839162502299	6.6789466252622	-26.3451065137006	30.4149848188917	47.9590130489657	39.702999764225	-0.545064998885908	34.5429914612621	-17.0570915683673	2.55093998289185	NaN	NaN	NaN	NaN	NaN	NaN	NaN	NaN	NaN	NaN	NaN	NaN	NaN	NaN	NaN	NaN	NaN	NaN	NaN	NaN	NaN	NaN	NaN	NaN	NaN	NaN	NaN
-38.4881191907917	27.5910847968139	20.3636718606695	-6.48100475929524	60.6306867906167	103.995164407483	-56.0404077499994	NaN	-7.51349232160157	-26.0982684431156	NaN	-14.7409052577459	-52.9429450630804	59.5981992283103	-56.0404077499994	-29.1957311300347	103.995164407483	-19.9033430692776	43.078398231409	49.273323605247	36.8834728575709	-11.6434425708269	-31.2607062546473	13.1362589245252	-21.9683181938903	-60.1703579992248	NaN	NaN	NaN	NaN	NaN	NaN	NaN	NaN	NaN	NaN	NaN	NaN	NaN	NaN	NaN	NaN	NaN	NaN	NaN	NaN	NaN	NaN	NaN	NaN
-38.246884884937	-50.6425719464643	11.3358633611725	6.1709937522028	-11.3895629182943	-42.3787805721127	-25.8511978234096	-42.3787805721127	3.07207198682096	-51.6755458682583	-48.5766241028764	-55.8074415554341	-21.7193021362338	74.3472725906033	-48.5766241028764	-8.29064115291247	18.5666808137302	-57.873389399022	-35.1479631195551	NaN	6.1709937522028	5.13801983040885	-5.19171938753063	74.3472725906033	-38.246884884937	-21.7193021362338	-36.1809370413491	NaN	NaN	NaN	NaN	NaN	NaN	NaN	NaN	NaN	NaN	NaN	NaN	NaN	NaN	NaN	NaN	NaN	NaN	NaN	NaN	NaN	NaN	NaN
36.4037500563613	98.4113944385194	-38.0054232022284	-22.5035121066888	222.426683202835	142.850206245733	-5.9681402714467	-35.9385017228231	43.6379752342798	-19.4031298875809	-2.86775805233879	-7.00160101114933	-13.2023654493651	49.8387396724956	-7.00160101114933	-3.90121879204143	28.1360641387402	183.155175094135	-1.83429731263616	-19.4031298875809	55.0060433710087	-20.4365906272836	60.1733470695219	48.8052789327929	-18.3696691478783	14.701074522606	-40.0723446816336	NaN	NaN	NaN	NaN	NaN	NaN	NaN	NaN	NaN	NaN	NaN	NaN	NaN	NaN	NaN	NaN	NaN	NaN	NaN	NaN	NaN	NaN	NaN
9.79787494627729	79.0723920638932	7.72997891291563	-0.54160522053105	16.0015630463623	59.4273797469574	90.4458202473824	81.1402880972549	-10.8810853873394	-26.3903056375519	50.1218475968298	-7.77924133729689	-12.9489814207011	19.1034070964048	165.924025465083	3.59418684619229	-4.67739728725439	26.3410432131706	31.5107832965748	-26.3903056375519	-40.8655778710836	26.3410432131706	5.66208287955396	0.492342796149784	42.884211480064	47.0200035467873	24.273147179809	NaN	NaN	NaN	NaN	NaN	NaN	NaN	NaN	NaN	NaN	NaN	NaN	NaN	NaN	NaN	NaN	NaN	NaN	NaN	NaN	NaN	NaN	NaN
14.1999712497669	18.3377142632797	54.542965631517	42.1297365909785	-9.59205107793193	1.78674220922837	12.1310997430105	10.062228236254	72.1283734389465	43.1641723443567	NaN	-68.5548890204898	274.877781101075	-26.1430231319833	-14.764229844823	210.742764391627	25.5787645369272	-25.1085873786051	348.322719590928	-37.5218164191436	96.9548315200235	-30.2807661454961	-6.4887438177973	-6.4887438177973	-35.4529449123871	19.3721500166579	-38.5562521725218	NaN	NaN	NaN	NaN	NaN	NaN	NaN	NaN	NaN	NaN	NaN	NaN	NaN	NaN	NaN	NaN	NaN	NaN	NaN	NaN	NaN	NaN	NaN
57.9333327673033	34.1300819070535	-30.0352030205764	-24.8605832683481	15.5014507990319	-8.30180006121785	95.1905949833465	35.1650058574992	26.885614253934	20.6760705512602	-8.30180006121785	-44.5241383268154	19.6411466008145	36.1999298079448	-4.16210425943528	-33.1399748719133	8.25698314591244	22.7459184521515	187.298826573009	57.9333327673033	6.18713524502116	62.0730285690859	25.8506903034884	40.3396256097274	-12.4414958630004	83.8064315284444	-15.5462677143374	-30.0352030205764	NaN	NaN	NaN	NaN	NaN	NaN	NaN	NaN	NaN	NaN	NaN	NaN	NaN	NaN	NaN	NaN	NaN	NaN	NaN	NaN	NaN	NaN
45.795712421572	0.237557646020801	-67.0642619087708	-45.3205971295304	32.3353485106137	83.0705663288412	61.3269015496009	116.203769801969	107.920468933687	52.0081880727836	55.1144258983893	12.6625089484439	-71.2059123429118	61.3269015496009	19.9103972081907	-44.2851845209952	5.41462068869708	-4.93950539665548	346.065368896796	-69.1350871258413	-21.5061071332196	6.45003329723233	18.8749845996554	117.239182410505	50.9727754642483	6.45003329723233	-16.3290440905433	45.795712421572	NaN	NaN	NaN	NaN	NaN	NaN	NaN	NaN	NaN	NaN	NaN	NaN	NaN	NaN	NaN	NaN	NaN	NaN	NaN	NaN	NaN	NaN
53.328757504394	13.964491828979	75.0826937987022	-23.3279703898351	-11.9330513785308	-9.86124792192999	7.74908145917668	-9.86124792192999	-33.686987672839	3.60547454597511	66.7954799722991	-21.2561669332343	19.144000470481	45.0415436779908	-11.9330513785308	-10.8971496502304	-9.86124792192999	29.5030177534849	199.390901194749	-8.8253461936296	44.0056419496904	53.328757504394	25.3594108402834	132.057288855224	40.8979367647893	8.78498318747708	309.196484394591	-46.1178084124437	NaN	NaN	NaN	NaN	NaN	NaN	NaN	NaN	NaN	NaN	NaN	NaN	NaN	NaN	NaN	NaN	NaN	NaN	NaN	NaN	NaN	NaN
14.2313140708882	-34.4790775177068	24.5952271748446	2.83100965653618	11.1221401397013	145.853010491134	-11.6784686890028	405.98722940044	-10.6420773786071	20.449661933262	63.9780969698789	21.4860532436577	-58.3160776568065	6.97657489811873	16.3040966916795	24.5952271748446	12.1585314500969	9.04935751891001	160.362488836673	-15.8240339305853	-47.9521645528501	116.834053800056	4.90379227732746	8.01296620851437	-2.35094689544202	18.3768793124708	34.959140278801	NaN	NaN	NaN	NaN	NaN	NaN	NaN	NaN	NaN	NaN	NaN	NaN	NaN	NaN	NaN	NaN	NaN	NaN	NaN	NaN	NaN	NaN	NaN
53.8998801482485	122.334049609718	-52.8988994658635	48.7154733708644	22.793439483944	15.5352699956063	23.8303208394208	47.6785920153876	21.7565581284672	61.1580496365862	NaN	NaN	NaN	2.05581237440771	24.8672021948977	-23.8662215125127	11.3877445736991	13.4615072846527	396.070727455598	5.16645644083816	68.4162191249239	-21.7924588015591	10.3508632182222	-47.7144926884794	-3.12859440297637	95.3751343673211	-4.16547575845318	-13.4974079577445	-31.1243910008504	NaN	NaN	NaN	NaN	NaN	NaN	NaN	NaN	NaN	NaN	NaN	NaN	NaN	NaN	NaN	NaN	NaN	NaN	NaN	NaN	NaN
40.7000124998266	59.3727060554444	-3.90697766081572	15.803087759003	-30.8786461300413	-76.5230081548847	6.46674098119413	-10.1312088460216	-47.4765959572571	115.390786722298	-13.2433244386246	-33.9907617226443	-36.0655054510463	-13.2433244386246	34.4757813146207	10.6162284379981	-9.09383698182065	57.2979623270424	17.877831487405	44.8494999566306	44.8494999566306	9.57885657379709	15.803087759003	72.8585402900572	61.4474497838464	23.0646908084099	-16.3554400312275	NaN	19.9525752158069	NaN	NaN	NaN	NaN	NaN	NaN	NaN	NaN	NaN	NaN	NaN	NaN	NaN	NaN	NaN	NaN	NaN	NaN	NaN	NaN	NaN
61.7371238688732	-36.85984566764	9.8439820075505	34.7526901009854	8.80611917032405	-21.2919031092431	34.7526901009854	-19.2161774347902	-6.76182338807277	60.6992610316468	26.4497874031738	-25.443354458149	53.4342211710616	1.54107930973886	0.503216472512408	19.1847475425886	57.5856725199674	-64.8821422727542	-12.9890004114315	-2.61037203916696	39.9420042871177	9.8439820075505	86.6458319623082	-6.76182338807277	25.4119245659473	-0.534646364714047	56.547809682741	-37.8977085048664	2.57894214696532	NaN	NaN	NaN	NaN	NaN	NaN	NaN	NaN	NaN	NaN	NaN	NaN	NaN	NaN	NaN	NaN	NaN	NaN	NaN	NaN	NaN
54.7585923543139	5.95594141931335	-2.35089278238886	-28.3097496627083	17.3778384466539	-3.38924705760164	-45.9617723413255	11.1477127953772	-2.35089278238886	5.95594141931335	-12.7344355345166	-59.4603779190916	-29.3481039379211	40.221632501335	41.2599867765478	-48.038480891751	-14.8111440849422	-35.5782295891977	80.7174492346333	-41.8083552404744	-16.8878526353677	-23.1179782866444	-25.19468683707	17.3778384466539	-39.7316466900488	3.8792328688878	-20.0029154610061	-26.2330411122827	-43.8850637908999	NaN	NaN	NaN	NaN	NaN	NaN	NaN	NaN	NaN	NaN	NaN	NaN	NaN	NaN	NaN	NaN	NaN	NaN	NaN	NaN	NaN
-43.6450148302065	-20.7903988961499	38.4238332966332	-21.8292450749706	28.0353715084256	-6.2465523926593	13.491525004935	112.181911992907	42.5792180119162	34.2684485813501	42.5792180119162	91.4049884164917	-17.6738603596876	33.2296024025294	-6.2465523926593	-31.1788606843574	-67.5384769430839	-8.32424475030082	13.491525004935	18.6857558990388	38.4238332966332	-49.878091903131	92.4438345953124	-36.3730915784612	56.084218336586	1.02537085908598	16.6080635413973	-1.05232149855553	65.4338339459728	NaN	NaN	NaN	NaN	NaN	NaN	NaN	NaN	NaN	NaN	NaN	NaN	NaN	NaN	NaN	NaN	NaN	NaN	NaN	NaN	NaN
42.8603612200712	-12.2245818616884	-1.83119637456393	-46.5227539691991	12.7195433074103	-13.2639204104008	11.6802047586979	206.036513367925	-41.3260612256368	31.4276371842343	-37.1687070307871	10.6408662099854	32.4669757329468	-31.9720142872248	48.0570539636334	24.1522673432472	-5.98855056941371	25.1916058919596	17.9162360509725	-14.3032589591133	66.7651478404575	8.56218911256052	1.2868192715734	31.4276371842343	1.2868192715734	45.9783768662085	119.771413824792	-2.87053492327638	-45.4834154204866	NaN	NaN	NaN	NaN	NaN	NaN	NaN	NaN	NaN	NaN	NaN	NaN	NaN	NaN	NaN	NaN	NaN	NaN	NaN	NaN	NaN
56.6595790671418	2.58834701848149	27.5443002717093	35.8629513561186	-18.2082806925417	-40.044739789116	20.2654805728512	14.0264922595442	-5.73030406592778	26.5044688861581	29.6239630428116	-10.9294609936836	-73.3193441267531	-55.6422105723834	136.726595754581	-25.4871003913998	-36.9252456324625	-82.6778265967135	-1.57097852372314	44.1816024405278	24.4248061150558	8.82733533178845	60.8189046093464	53.5400849104883	0.508684247379176	87.8545206336765	-5.73030406592778	61.8587359948975	76.4163753926138	NaN	NaN	NaN	NaN	NaN	NaN	NaN	NaN	NaN	NaN	NaN	NaN	NaN	NaN	NaN	NaN	NaN	NaN	NaN	NaN	NaN
100.641305846183	-31.4799297840033	-34.6009038540077	1.81046029604365	-3.39116315396368	52.7863701061155	71.5122145261419	-35.6412285440091	38.221824446095	72.5525392161434	1.81046029604365	-54.3670729640355	-32.5202544740047	-36.6815532340106	648.892417476956	-18.9960335039857	-53.3267482740341	47.5847466561082	19.4959800260686	-1.31051377396075	46.5444219661067	-45.0041507540223	24.6976034760759	10.1330578160554	36.141175066092	70.4718898361404	31.9798763060862	-26.2783063339959	-39.802527304015	NaN	NaN	NaN	NaN	NaN	NaN	NaN	NaN	NaN	NaN	NaN	NaN	NaN	NaN	NaN	NaN	NaN	NaN	NaN	NaN	NaN
73.889127542785	-9.37634947555102	42.664573660909	-16.6620787146554	-35.396811043781	1.03183515174098	59.3176690645762	64.5217613782222	5.19510900265778	52.0319398254718	-3.13143869917582	69.7258536918682	-24.988626416489	-58.2948172238234	395.502032526108	53.072758288201	-36.4376295065102	-16.6620787146554	8.31756439084538	-44.7641772083438	-11.4579864010094	1.03183515174098	6.23592746538698	-32.2743556555934	-0.00898331098821712	5.19510900265778	-32.2743556555934	-47.8866325965314	-0.00898331098821712	NaN	NaN	NaN	NaN	NaN	NaN	NaN	NaN	NaN	NaN	NaN	NaN	NaN	NaN	NaN	NaN	NaN	NaN	NaN	NaN	NaN
32.5331643700806	5.4590340556427	-10.1606565103791	-0.788842170766039	45.028916822898	49.1941676405039	-64.3089171392549	73.1443598417374	-9.11934380597769	9.62428487324852	8.58297216884707	-2.87146757956895	-60.1436663216491	107.507679086985	695.849357073808	-26.8216597808024	67.9377963197301	3.37640864683979	22.120037326066	18.9960992128616	-5.99540569277332	33.574477074482	4.41772135124124	-1.8301548751675	79.3922360681461	79.3922360681461	121.044744244204	-38.2760995292185	30.4505389612777	NaN	NaN	NaN	NaN	NaN	NaN	NaN	NaN	NaN	NaN	NaN	NaN	NaN	NaN	NaN	NaN	NaN	NaN	NaN	NaN	NaN
15.0994766230888	0.514172803476438	17.183091454462	-0.527634612210162	76.5661141485982	-54.7016202279134	47.3955065093734	-8.86209393770296	25.5175507799548	129.698292348615	-19.280168094569	-29.698242251435	56.7717732505528	13.0158617917156	655.811037270348	-5.73667169064316	61.9808103289858	36.9774323525074	-31.7818570828082	23.4339359485816	72.3988844858518	-38.0327015769278	27.601165611328	-27.6146274200618	122.405640438809	43.228276846627	-0.527634612210162	48.43731392506	17.183091454462	NaN	NaN	NaN	NaN	NaN	NaN	NaN	NaN	NaN	NaN	NaN	NaN	NaN	NaN	NaN	NaN	NaN	NaN	NaN	NaN	NaN
-7.56229692526214	-10.6892047170249	-0.26617874448227	174.840657594235	60.1873718962652	36.2144121594171	-1.30848134173654	35.1721095621628	-48.2120982181785	-16.9430203005505	-6.51999432800787	-3.39308653624507	-58.6351241907212	-4.43538913349934	675.145904276283	34.1298069649085	-3.39308653624507	18.4952680060945	-17.9853228978048	-8.6045995225164	13.2837550198232	-19.0276254950591	-11.7315073142792	26.8336887841287	-13.8161125087877	4.94533424178906	15.3683602143317	78.948818646842	-54.4659138017041	NaN	NaN	NaN	NaN	NaN	NaN	NaN	NaN	NaN	NaN	NaN	NaN	NaN	NaN	NaN	NaN	NaN	NaN	NaN	NaN	NaN
-19.8176409590746	19.8086925323893	122.002921010375	-30.2456234568282	15.6374995332878	18.7658942826139	-30.2456234568282	-50.0587902025602	-61.5295709500892	39.6218592781212	117.831728011273	-25.0316322079514	36.4934645287951	-22.9460357084007	1573.57808469768	-34.4168164559297	-14.6036497101978	-37.5452112052558	37.5362627785704	-2.0900707128934	89.6761752673386	-47.9731937030094	-26.0744304577268	-17.7320444595239	32.3222715296936	-51.1015884523355	3.12392053598342	8.33791178486025	37.5362627785704	NaN	NaN	NaN	NaN	NaN	NaN	NaN	NaN	NaN	NaN	NaN	NaN	NaN	NaN	NaN	NaN	NaN	NaN	NaN	NaN	NaN
-21.6517025162408	44.0758430408502	-0.785815037799251	-9.13217002917589	19.0367780667203	-48.7773562382149	-35.2145293772279	-48.7773562382149	-7.04558128133173	49.2923149104605	29.469721805941	27.3831330580969	-47.7340618642928	47.2057261626164	213.089531616227	-22.6949968901629	-17.4785250205525	-0.785815037799251	85.8076179977333	53.4654924061489	24.2532499363306	-42.5175899946824	16.9501893188761	-46.6907674903707	9.64712870142154	243.345068459967	-39.3877068729162	15.906894944954	-44.6041787425266	NaN	NaN	NaN	NaN	NaN	NaN	NaN	NaN	NaN	NaN	NaN	NaN	NaN	NaN	NaN	NaN	NaN	NaN	NaN	NaN	NaN
54.7968127186336	-34.9692107330038	68.366095333416	-24.531301029325	124.730807733281	-39.1443746144753	-64.1953579033043	37.0523662223797	-37.0567926737395	-18.2685552071178	38.0961571927476	18.2641287557579	4.69484614097554	70.4536772741518	400.291623910401	31.8334113705403	27.6582474890688	NaN	-49.5822843181541	18.2641287557579	0.519682259504029	7.82621905207917	55.8406036890015	-15.1371822960141	51.66543980753	-36.0130017033717	63.1471404815766	47.4902759260585	75.6726321259912	NaN	NaN	NaN	NaN	NaN	NaN	NaN	NaN	NaN	NaN	NaN	NaN	NaN	NaN	NaN	NaN	NaN	NaN	NaN	NaN	NaN
13.3135913905182	13.3135913905182	27.9336239475432	103.122362812244	-16.9707617633195	59.2622651411684	-20.103625882682	15.4021674700932	-10.7050335245945	434.161671424883	-15.926473723532	60.3065531809559	40.4650804249933	-11.749321564382	230.525503666319	-53.5208431558822	2.8707109926431	106.255226931606	88.5023302552186	-33.6793703999196	24.8007598281807	70.749433578831	12.2693033507307	-28.4579302009821	77.015161817556	-61.8751474741823	23.7564717883932	9.13643923136814	-22.192201962257	NaN	NaN	NaN	NaN	NaN	NaN	NaN	NaN	NaN	NaN	NaN	NaN	NaN	NaN	NaN	NaN	NaN	NaN	NaN	NaN	NaN
72.0902572880372	7.31355115090314	-32.3883009976629	39.7019042194702	24.0301204766151	36.5675474708992	38.6571186366131	13.5822646480451	-60.5975117348019	660.304540436528	91.9411833623202	51.1945456308972	-18.8060884205219	-16.7165172548079	48.0601888823262	42.8362609680411	-47.0152991576609	-7.31344700909486	43.8810465508982	25.0749060594721	26.1196916423291	-8.35823259195186	33.4331907223281	73.1350428708942	51.1945456308972	-51.1944414890889	80.4485419508932	86.7172554480352	-43.8809424090899	NaN	NaN	NaN	NaN	NaN	NaN	NaN	NaN	NaN	NaN	NaN	NaN	NaN	NaN	NaN	NaN	NaN	NaN	NaN	NaN	NaN
0.262507238956309	-42.5941203714447	-27.9601499678931	51.4814036513868	49.3908364508794	-22.7337319666247	33.7115824470742	-0.782776361297374	-21.688448366371	195.730540486395	27.4398808455521	56.7078216526552	22.2134628442837	56.7078216526552	181.096570082844	-31.0960007686542	22.2134628442837	15.9417612427616	51.4814036513868	20.1228956437763	31.6210152465668	-4.96391076231211	-43.6394039716984	-17.5073139653563	49.3908364508794	-77.0884791798163	-48.8658219729668	-45.7299711722058	-57.2280907749963	-2.87334356180474	NaN	NaN	NaN	NaN	NaN	NaN	NaN	NaN	NaN	NaN	NaN	NaN	NaN	NaN	NaN	NaN	NaN	NaN	NaN	NaN
-7.84104400618222	-36.0771605078988	132.293756409745	-25.6193395813371	-15.1615186547754	-23.5277753960248	-30.848250044618	22.4866366808467	-23.5277753960248	444.98260211394	-31.8940321372742	-14.1157365621192	20.3950724955344	-15.1615186547754	-8.88682609883839	20.3950724955344	-10.9783902841507	-14.1157365621192	82.0962159622485	-61.1759307316469	-0.520569357589023	56.9974457385004	55.9516636458442	86.2793443328732	-0.520569357589023	40.2649322560017	-10.9783902841507	-22.4819933033686	-12.0241723768069	48.631188997251	NaN	NaN	NaN	NaN	NaN	NaN	NaN	NaN	NaN	NaN	NaN	NaN	NaN	NaN	NaN	NaN	NaN	NaN	NaN	NaN
7.06585528201584	69.8427189266782	35.3154439221139	-16.9986091151047	-43.1556356337141	-18.0448901758491	29.0377575576477	16.4823848287152	-1.30439320393914	42.6394113473245	15.4361037679708	43.6856924080689	12.2972605857377	-50.4796030589247	76.1204052911445	-30.6002629047816	-29.5539818440372	-34.7853871477591	14.3898227072265	42.6394113473245	6.01957422127147	61.4724704407232	-8.62836062914975	-5.48951744691663	111.693961356453	-1.30439320393914	1.83444997829398	-14.906046993616	-24.3225765403153	1.83444997829398	NaN	NaN	NaN	NaN	NaN	NaN	NaN	NaN	NaN	NaN	NaN	NaN	NaN	NaN	NaN	NaN	NaN	NaN	NaN	NaN
29.3144497857871	32.4547913013856	34.5483523117846	-51.2876491145743	70.1388894885676	-16.7438924429908	4.19171766099916	46.0629378689791	17.7998642285926	451.166993381185	-37.6795025469808	13.6127422077946	53.3904014053756	-68.0361371977662	-31.3988195157838	-13.6035509273923	0.0045956402011697	-72.2232592185642	101.542304644553	15.7063032181936	47.1097183741786	142.366744347333	-17.7906729481903	-36.6327220417813	51.2968403949766	-13.6035509273923	9.42562018699665	9.42562018699665	-48.1473075989758	28.2676692805876	NaN	NaN	NaN	NaN	NaN	NaN	NaN	NaN	NaN	NaN	NaN	NaN	NaN	NaN	NaN	NaN	NaN	NaN	NaN	NaN
63.1043799538425	-1.82700650180904	24.3550041657924	-46.8600648500835	136.414009823127	42.1587714197614	-4.96884778192121	78.8135863544034	37.9696497129451	238.00021121342	-13.3470911955537	-12.2998107688496	-26.9617367427064	13.8821998987518	56.8206973936182	7.59851733852748	-47.9073452767876	-64.6638321040525	10.7403586186397	72.529903794179	52.6315756868019	129.083046836198	58.9152582470263	6.55123691182342	-36.3872605830429	317.593523642928	35.875088859537	36.9223692862411	-44.7655039966754	-28.0090171694105	NaN	NaN	NaN	NaN	NaN	NaN	NaN	NaN	NaN	NaN	NaN	NaN	NaN	NaN	NaN	NaN	NaN	NaN	NaN	NaN
69.6842988628484	-31.9504412535124	-13.0903863865589	106.356627770814	-47.6671536426404	40.3464357364762	-16.2337288643845	-39.2849070351055	-29.8548796016287	35.1075316067669	143.028956678779	-7.85148225684954	36.1553124327087	-8.89926308279141	24.6297233473482	-52.9060577723497	-44.5238111648148	45.5853398661855	-43.4760303388729	-12.042605560617	106.356627770814	37.2030932586506	-57.0971810761171	-12.042605560617	27.7730658251738	16.2474767398133	0.530764350685369	17.2952575657552	-4.70813977902395	42.4419973883599	NaN	NaN	NaN	NaN	NaN	NaN	NaN	NaN	NaN	NaN	NaN	NaN	NaN	NaN	NaN	NaN	NaN	NaN	NaN	NaN
43.773775845354	46.9186209561481	106.670678061236	59.4980013993246	405.430963586678	16.518451551805	-26.4610982957147	-6.54374592735193	49.0151843633442	103.525832950442	-40.0887604424892	55.3048745849325	49.0151843633442	39.5806490309619	8.13219792302064	57.4014379921285	-62.1026762180481	40.6289307345599	-24.3645348885186	6.03563451582456	-7.59202763094997	-11.7851544453421	12.3253247374128	-56.8612677000579	-11.7851544453421	-27.5093799993127	33.2909588093736	32.2426771057756	30.1461136985795	-17.0265629633323	NaN	NaN	NaN	NaN	NaN	NaN	NaN	NaN	NaN	NaN	NaN	NaN	NaN	NaN	NaN	NaN	NaN	NaN	NaN	NaN
44.0580451288292	11.5457702576996	-8.38110788912178	90.2044997846261	-8.38110788912178	37.7653467666751	-25.1616368548661	125.863123836833	-30.4055521566612	65.0337063360096	-13.6250231909169	9.44820413698156	13.6433363784176	-44.0397319413285	20.9848178009308	-67.1129592692269	19.9360347405718	-15.7225893116349	41.9604790081112	-70.2593084503039	45.1068281891882	-26.2104199152251	-17.820155432353	-29.3567690963022	61.8873571549325	24.1311669820078	67.1312724567276	-3.13719258732668	84.960584482831	10.4969871973406	NaN	NaN	NaN	NaN	NaN	NaN	NaN	NaN	NaN	NaN	NaN	NaN	NaN	NaN	NaN	NaN	NaN	NaN	NaN	NaN
54.8354354238052	-30.1566412261111	65.3282843929307	-15.4666526693355	23.3568885164288	48.53972604233	43.2933015577672	-12.3187979785978	-35.4030657106739	-35.4030657106739	-53.2409089581872	-55.3394787520123	-19.6637922569857	8.66689995965313	-20.7130771538982	-2.8752339063849	242.657431971151	-2.8752339063849	43.2933015577672	2.37119057817784	9.71618485656568	11.8147546503908	36.9975921762919	-28.0580714322861	17.0611791349535	64.2789994960182	78.9689880527938	-33.3044959168488	45.3918713515923	9.71618485656568	NaN	NaN	NaN	NaN	NaN	NaN	NaN	NaN	NaN	NaN	NaN	NaN	NaN	NaN	NaN	NaN	NaN	NaN	NaN	NaN
25.7312303625463	-51.9530234695827	0.536337227801751	-17.310045409309	32.0299536462324	30.9801664322847	27.8308047904417	-7.86196048377976	-53.0028106835304	11.0342093672786	-77.1479166043272	60.37420842282	-4.71259884193669	46.7269746415001	-17.310045409309	-14.1606837674659	278.729948923939	48.8265490693954	-13.1108965535182	27.8308047904417	32.0299536462324	48.8265490693954	22.5818687207032	79.2703782738784	5.7852732975402	-23.6087686929951	18.3827198649125	9.98442215333095	2.63591165569713	12.0839965812263	NaN	NaN	NaN	NaN	NaN	NaN	NaN	NaN	NaN	NaN	NaN	NaN	NaN	NaN	NaN	NaN	NaN	NaN	NaN	NaN
73.2703171252318	-8.65230382284465	-62.2170944427408	7.10204635947774	-14.9540438957736	20.7558165174905	-64.3176744670504	8.15233637163257	-1.30027373776087	197.204538559501	-7.60201381068983	30.2084266268839	-20.2054939565477	293.831219677745	218.210338802598	-26.5072340294767	91.1252473318638	64.8679970279932	-20.2054939565477	16.5546564688712	0.800306286548784	44.9124867970515	11.303206408097	19.7055265053357	73.2703171252318	-37.010134151025	-14.9540438957736	5.00146633516809	80.6223472103156	-28.6078140537863	NaN	NaN	NaN	NaN	NaN	NaN	NaN	NaN	NaN	NaN	NaN	NaN	NaN	NaN	NaN	NaN	NaN	NaN	NaN	NaN
23.131187460479	-8.39261130629104	-12.5957844751937	34.6899136749613	-19.9513375207734	8.42008136931962	1.06452832373996	39.9438801360896	-38.8656167808354	44.1470533049923	2.11532161596562	106.143857546307	28.3851539216073	36.7915002594126	128.210516683046	80.9248185328906	6.31849478486829	42.045466720541	37.8422935516383	7.36928807709396	31.5375337982843	-18.9005442285477	-15.7481643518707	140.820036189754	-69.3386222553797	109.296237422984	28.3851539216073	6.31849478486829	15.7756344148993	49.4010197661206	NaN	NaN	NaN	NaN	NaN	NaN	NaN	NaN	NaN	NaN	NaN	NaN	NaN	NaN	NaN	NaN	NaN	NaN	NaN	NaN
12.8932713066036	0.277706648364648	10.7906771968971	5.53419192263087	20.2523506905763	28.6627271294022	-41.7741755457651	36.0218065133749	7.63678603233735	26.5601330196957	4.48289486777762	16.0471624711633	-32.3125020520859	40.2269947327879	1.32900370321789	32.8679153488152	-16.5430462292872	-13.3891550647275	-30.2099079423794	-73.3130871913624	74.9197975429449	8.6880830871906	3.43159781292438	9.73938014204384	84.3814710366241	-24.9534226681132	44.4321829522009	74.9197975429449	-52.2871460942975	-39.6715814360586	NaN	NaN	NaN	NaN	NaN	NaN	NaN	NaN	NaN	NaN	NaN	NaN	NaN	NaN	NaN	NaN	NaN	NaN	NaN	NaN
124.654484975158	-1.56167111267286	-18.3904919243836	-7.87247891706438	36.3031757136763	-55.2035374500008	8.95634189464634	66.8054134349019	33.1477718114805	90.9968433517361	39.458579615872	81.5306316451488	-15.2350880221878	-3.6652737141367	31.0441692100167	-9.97608151852822	34.1995731122124	38.4067783151401	1.5937327895229	-9.97608151852822	12.1117457968421	37.3549770144082	129.913491478817	18.4225536012336	141.483305786868	133.068895381013	-3.6652737141367	-25.753101029507	2.64553409025482	37.3549770144082	NaN	NaN	NaN	NaN	NaN	NaN	NaN	NaN	NaN	NaN	NaN	NaN	NaN	NaN	NaN	NaN	NaN	NaN	NaN	NaN
21.8525305284858	15.5386943451415	-5.50742626600635	-2.35050817433418	19.747918467371	-24.4489348160394	-17.0827926021377	89.2001164841589	-12.8735684799081	57.6309355674371	-13.9258745104655	11.3294702229119	83.9385863313719	58.6832415979945	-5.50742626600635	-29.7104649688263	2.91102197845278	6.06794007012495	-22.3443227549246	-44.4427493966298	58.6832415979945	-5.50742626600635	22.9048365590432	-28.658158938269	-24.4489348160394	-16.0304865715803	81.8339742702571	47.1078752618632	-17.0827926021377	57.6309355674371	NaN	NaN	NaN	NaN	NaN	NaN	NaN	NaN	NaN	NaN	NaN	NaN	NaN	NaN	NaN	NaN	NaN	NaN	NaN	NaN
30.5498571599977	-33.6716287866304	17.9161222196774	3.17676478930375	-3.14010268085639	-17.87946011123	8.44082101443719	-6.29853641593646	-45.252552481924	-4.19291392588308	-46.3053637269507	40.0251583652379	246.376162390469	-13.6682151311233	-24.1963275813902	18.9689334647041	14.7576884845973	31.6026684050244	33.7082908950777	-47.3581749719774	20.0217447097308	-14.72102637615	41.0779696102646	-54.7278536871642	-49.4637974620307	30.5498571599977	17.9161222196774	-17.87946011123	7.3880097694105	-29.4603838065236	NaN	NaN	NaN	NaN	NaN	NaN	NaN	NaN	NaN	NaN	NaN	NaN	NaN	NaN	NaN	NaN	NaN	NaN	NaN	NaN
-3.93045572371642	67.6950965252802	42.4154898491638	5.54939677982725	42.4154898491638	3.44276289015088	38.202222069811	-2.87713877887824	49.7887084630311	19.2425170627237	5.54939677982725	5.54939677982725	49.7887084630311	-17.6235760066128	-62.9162046346548	-24.9967946204801	42.4154898491638	97.1879709807494	-12.3569912824219	33.9889542904583	287.838337996461	-4.98377266855461	36.0955881801346	22.4024678972382	-10.2503573927455	36.0955881801346	-40.7965487930529	22.4024678972382	38.202222069811	-37.6365979585384	NaN	NaN	NaN	NaN	NaN	NaN	NaN	NaN	NaN	NaN	NaN	NaN	NaN	NaN	NaN	NaN	NaN	NaN	NaN	NaN
6.87048604111825	-6.82921465787247	79.5842820588382	63.7769350984643	130.167792332035	5.81666291042666	40.5928262232493	81.6919283202214	5.81666291042666	32.1622411777165	29.0007717856417	77.476635797455	33.2160643084081	-7.88303778856407	12.1396016945762	-1.5600990044145	-36.3362623172371	-23.690384748938	-21.5827384875548	-38.4439085786203	528.512935733457	17.4087173480342	14.2472479559594	-9.99068404994725	-30.0133235330875	43.754295615324	17.4087173480342	8.97813230250144	-42.6592011013867	-2.6139221351061	NaN	NaN	NaN	NaN	NaN	NaN	NaN	NaN	NaN	NaN	NaN	NaN	NaN	NaN	NaN	NaN	NaN	NaN	NaN	NaN
15.5731542709065	46.1487185662577	-8.67643120471693	5.02985623802672	20.8448032873463	-19.2197292375967	-15.0024100244448	-9.7307610080049	-27.6543676639004	61.9636656155773	115.734485583264	-35.0346762869162	-39.2519955000681	-39.2519955000681	-32.9260166803403	-33.9803464836283	-4.45911199156503	128.38644322272	-27.6543676639004	17.6818138774824	162.124996927935	65.1266550254412	-10.7850908112929	126.277783616144	24.0077926972102	118.897474993128	51.4203675826975	64.0723252221532	13.4644946643305	-33.9803464836283	NaN	NaN	NaN	NaN	NaN	NaN	NaN	NaN	NaN	NaN	NaN	NaN	NaN	NaN	NaN	NaN	NaN	NaN	NaN	NaN
219.429033135968	42.2164232965734	2.13261869004367	-11.5802618332428	-22.1286314665401	22.1745209933085	46.4357711498923	29.5583797366167	58.0389777465194	58.0389777465194	-49.5543925131131	29.5583797366167	29.5583797366167	28.5035427732869	10.5713143966815	-36.8963489531564	-18.9641205765509	49.6002820398815	3.1874556533734	84.4099018297626	-4.19640308993472	141.371097849568	127.658217326282	-60.1027621464104	-1.03189219994553	40.106749369914	3.1874556533734	71.7518582698059	44.3260972232329	290.10310967906	NaN	NaN	NaN	NaN	NaN	NaN	NaN	NaN	NaN	NaN	NaN	NaN	NaN	NaN	NaN	NaN	NaN	NaN	NaN	NaN
0.287937119032085	21.3948293494446	37.224998522254	-3.93344132705042	7.67534939967647	-7.0994751616123	0.287937119032085	12.9520724572796	-14.4868874422567	194.471345638827	-20.8189551113804	-2.87809671552979	75.2174045369966	-42.9811919533136	-10.2655089961742	49.8891338605015	21.3948293494446	56.2212015296253	-34.5384350611486	3.45397095359396	118.486533609342	74.1620599254759	-13.4315428307361	-27.1510227805042	84.7155060406822	58.3318907526666	-33.483090449628	27.7268970185684	15.0627616803209	-63.0327395722055	NaN	NaN	NaN	NaN	NaN	NaN	NaN	NaN	NaN	NaN	NaN	NaN	NaN	NaN	NaN	NaN	NaN	NaN	NaN	NaN
-21.6197230632805	-14.22875382332	49.1224110906266	53.3458220848897	-2.61437358909647	31.1729143650084	15.3351231365217	34.3404726107057	16.3909758850875	-32.1782505489382	4.77659565086397	52.289969336324	40.6755891021004	16.3909758850875	54.4016748334555	16.3909758850875	66.0160550676791	23.781945125048	104.026754016047	0.553184656600859	41.7314418506662	23.781945125048	55.4575275820213	-32.1782505489382	34.3404726107057	-30.0665450518067	155.76353869577	41.7314418506662	49.1224110906266	3.72074290229819	NaN	NaN	NaN	NaN	NaN	NaN	NaN	NaN	NaN	NaN	NaN	NaN	NaN	NaN	NaN	NaN	NaN	NaN	NaN	NaN
30.3968062496765	165.611062271649	16.664108372445	33.5658903751915	50.467672377938	17.7204697476166	26.1713607489899	-12.9140101323614	-50.9430196385411	-9.74492600684646	29.3404448745049	55.7494792537963	43.0731427517364	-10.8012873820181	25.1149993738182	-15.0267328827047	-35.0975990109662	89.5530432592893	31.4531676248482	32.5095290000198	44.1295041269081	26.1713607489899	-6.57584188133148	-21.3649011337347	64.2003702551696	-39.3230445116529	13.49502424693	-3.40675775581651	11.3823014965867	-54.1121037640561	NaN	NaN	NaN	NaN	NaN	NaN	NaN	NaN	NaN	NaN	NaN	NaN	NaN	NaN	NaN	NaN	NaN	NaN	NaN	NaN
43.3592664351745	37.0180434828979	47.5867484033589	-10.5411286591767	-3.14303521485403	-11.5979991512228	12.7100221658375	21.1649861022063	56.0417123397277	-28.5079270239605	-39.0766319444215	118.397071370448	28.563079546529	-1.02929423076182	-28.5079270239605	-20.0529630875917	1.08444675333038	58.1554533238199	-24.2804450557761	33.8474320067596	5.31192872151479	-1.02929423076182	97.2596615295257	-24.2804450557761	-18.9960925955456	66.6104172601887	41.2455254510823	-39.0766319444215	24.3355975783446	63.4398057840504	NaN	NaN	NaN	NaN	NaN	NaN	NaN	NaN	NaN	NaN	NaN	NaN	NaN	NaN	NaN	NaN	NaN	NaN	NaN	NaN
18.268543650558	206.482201432458	25.6702043498462	22.4980640501512	-3.93643844730661	109.203232241813	49.9899466475074	-11.3380991465948	76.4244491449653	-10.2807190466965	-52.5759230426291	-12.3954792464931	15.096403350863	54.2194670471007	-12.3954792464931	-7.10857874700155	18.268543650558	49.9899466475074	-12.3954792464931	-15.5676195461881	61.6211277463889	53.1620869472024	-27.1988006450695	5.57998245177822	-6.05119864710324	-13.4528593463914	39.4161456485243	41.5309058483209	-37.7726016440527	-21.9119001455779	NaN	NaN	NaN	NaN	NaN	NaN	NaN	NaN	NaN	NaN	NaN	NaN	NaN	NaN	NaN	NaN	NaN	NaN	NaN	NaN
-3.67271698484315	64.032255779244	40.7586713915891	-5.78849738372087	-19.5410699764261	13.2535262061787	77.7848283719493	59.8006949814886	-14.2516189792318	2.67462421179003	-5.78849738372087	62.9743655798052	31.2376595966393	192.036969911346	87.305840166899	61.9164753803663	32.2955497960782	25.948208599445	164.531824725936	23.8324282005673	97.8847421612876	-14.2516189792318	72.4953773747549	69.3217067764384	38.6428909927113	122.216216748381	64.032255779244	24.8903184000061	-23.7726307741815	-57.6251171562251	NaN	NaN	NaN	NaN	NaN	NaN	NaN	NaN	NaN	NaN	NaN	NaN	NaN	NaN	NaN	NaN	NaN	NaN	NaN	NaN
9.29206854512057	36.8104891209925	123.599354014127	15.6424732933987	230.497833943476	137.358564302063	-15.0511496566123	42.1024930778909	4.00006458822213	46.3360962434097	-16.109550447992	86.5553263158379	-35.1607646928264	-29.8687607359279	65.3873104882441	-36.2191654842061	2.94166379684244	-11.8759472824732	-9.75914569971383	1.88326300546275	-5.52554253419508	11.40887012788	-7.64234411695445	21.9928780416768	91.8473302727363	26.2264812071956	-0.233538577296629	-10.8175464910935	81.2633223589394	-12.9343480738529	NaN	NaN	NaN	NaN	NaN	NaN	NaN	NaN	NaN	NaN	NaN	NaN	NaN	NaN	NaN	NaN	NaN	NaN	NaN	NaN
0.0322256510029706	135.572945834569	42.3887007083674	50.8599957198403	41.3297888319333	94.2753826536389	99.5699420358094	-2.08559810186525	-6.3212456076017	-59.2668394293073	81.5684401364296	9.56243253890998	32.8584938204604	45.5654363376698	-14.7925406190746	77.3327926306931	1.09113752743708	-2.08559810186525	13.7980800446464	-12.6747168662064	-17.9692762483769	73.0971451249567	-14.7925406190746	67.8025857427861	20.1515513032511	22.2693750561193	16.9748156739488	7.44460878604175	28.622846314724	5.32678503317353	NaN	NaN	NaN	NaN	NaN	NaN	NaN	NaN	NaN	NaN	NaN	NaN	NaN	NaN	NaN	NaN	NaN	NaN	NaN	NaN
25.7244095976177	36.3186441507859	-15.5931051597385	4.53594049128117	35.2592206954691	46.9128787039542	-13.4742582491048	27.8432565082513	252.441029035418	-2.8800236959366	41.61576142737	-13.4742582491048	61.7448070783897	-17.7119520703721	22.5461392316672	104.121745291063	0.298246670013874	35.2592206954691	43.7346083380037	20.4272923210335	160.271188422854	-18.771375525689	16.1895984997662	10.8924812231821	1.3576701253307	32.0809503295186	53.2694194358551	52.2099959805383	15.1301750444494	-8.17714097252072	NaN	NaN	NaN	NaN	NaN	NaN	NaN	NaN	NaN	NaN	NaN	NaN	NaN	NaN	NaN	NaN	NaN	NaN	NaN	NaN
40.8420749443647	9.0440090820475	39.7821394156208	-2.61528173413547	89.5991092665844	39.7821394156208	-3.67521726287937	3.74433143832797	-12.1547014928306	-2.61528173413547	69.4603342204502	66.2805276342184	7.98407355330359	60.9808499904989	28.1228485994378	-7.914959377855	-16.3944436078062	-21.6941212515258	40.8420749443647	-4.73515279162328	-0.495410676647655	24.9430420132061	13.2837511970231	2.68439590958406	-4.73515279162328	27.0629130706939	-41.83289629766	67.3404631629624	1.62446038084016	15.4036222545109	26.041401475429	24.041401475429	-25.958598524571	-44.958598524571	2.04140147542898	51.041401475429	-19.958598524571	-40.958598524571	8.04140147542898	-12.958598524571	3.04140147542898	81.041401475429	10.041401475429	-25.958598524571	-5.95859852457102	49.041401475429	26.041401475429	-34.958598524571	9.04140147542898	-28.958598524571
9.31464534979309	207.61843956973	17.7982301292556	19.9191263241213	75.0624273906278	43.2489844676433	-16.1361089885946	36.8862958830464	27.342263006151	-19.317453280893	148.233346113492	55.9743616368371	-10.8338685014305	-3.41073181940073	5.07285296006182	35.8258477856135	8.25419725236027	20.9795744215541	48.5512249548074	8.25419725236027	119.601247482806	-2.35028372196791	96.2713893392842	42.1885363702105	-39.4659671321166	-19.317453280893	88.8482526572545	35.8258477856135	-33.1032785475196	13.5564377395244	-17.6825490079109	-23.6859711093571	11.3339911490791	-21.684830408875	1.32828764666878	11.3339911490791	-21.684830408875	-5.67570480501845	60.3619383108897	86.3767674171566	-17.6825490079109	12.3345614993201	-12.6796972567057	3.32942834715085	-0.672853053813288	41.3511016563101	-16.6819786576698	-19.6836897083929	-1.67342340405432	-18.6831193581519
-34.9748253129627	38.2314948721038	49.9020676552303	186.766057566441	381.982911393285	-20.1213690435289	9.58554349533863	30.8047667373869	-8.45079626040238	-7.38983509829997	11.7074658195435	145.388572244447	10.646504657441	-65.7426990139326	-6.32887393619756	9.58554349533863	80.6699413562002	22.3170774405676	-4.20695161199273	50.9630288173327	59.450718114152	45.6582230068206	49.9020676552303	-17.9994467193241	53.0849511415375	-13.7556020709144	-74.2303883107519	-12.694640908812	-3.14599044989032	-59.3769320413182	-18.4073257731861	0.614359904404633	-9.39705361011679	16.6326215276389	-28.4187392877075	232.879153441302	2.61664260730892	-25.4153152333511	593.290039964073	-52.4461317225589	39.6588726110382	-21.4107498275425	11.6269147703782	34.6531658537775	28.6463177450646	-7.39477090721251	3.61778395876106	-62.4575452370804	-38.4301528022289	169.807248299817
52.3156928378892	14.1026027928637	34.2706225388494	23.6558753041201	83.0984598186042	-6.06541695312193	79.9140356481854	36.3935719857953	17.2870269632825	-0.758043335757279	-15.6186894643783	-7.12689167659486	86.282883989023	5.6108050050803	-6.06541695312193	19.4099764102284	8.79522917549909	25.778824751066	17.2870269632825	63.9919147960915	-26.2334366991076	22.5944005806472	-20.9260630817429	255.057365021219	264.610637532475	47.0083192205246	-19.86458835827	51.2542181144163	67.1763389665102	23.6558753041201	25.9441549778582	177.202818694873	-55.1945984067656	142.142863528678	-44.1757553545327	8.91503389713472	-48.1826073735265	-73.2254324922376	178.204531699622	44.9767020680787	31.9544330063489	-58.1997374210109	-64.2100154495016	61.0041101440537	-21.1363562453186	-56.1963114115141	-1.10209615034971	-14.1243652120795	239.309024989277	-19.1329302358217
100.397173434329	15.4380708530483	19.6860259821123	5.88017181265419	41.9877904096985	33.4918801515704	-46.1572785183803	32.4298913693044	20.7480147643783	-24.9175028730601	15.4380708530483	81.2813753535409	46.2357455387626	54.7316557968906	30.3059138047724	26.0579586757084	6.9421605949202	29.2439250225064	-7.92568235680394	28.1819362402404	22.8719923289103	58.9796109259547	43.0497791919645	-28.1034692198581	38.8018240629005	30.3059138047724	14.3760820707823	-25.9794916553261	4.81818303038818	-45.0952897361143	-40.9073553506766	-22.8662197482199	-39.905070039429	-8.83422539075354	7.202339589208	-3.82279883451556	40.2777548603787	-32.8890728606959	876.183704440874	-21.8639344369723	-23.8685050594675	-66.9667734431141	-51.9324937744002	110.43772664771	-22.8662197482199	-45.9187819069146	-19.8593638144771	0.186342410474829	-17.8547931919819	-19.8593638144771
18.899839718978	40.1499065030718	63.524979965575	28.4623697718202	109.212623551377	28.4623697718202	19.9623430581827	-28.9128105452329	59.2749666087562	36.9623964854577	-11.9127571179579	1.89978629170303	38.0248998246624	-28.9128105452329	41.2124098422765	11.4623163445452	53.9624499127328	96.4625834809203	47.5874298775046	-23.6002938492095	-14.0377637963673	50.7749398951187	25.2748597542062	146.400240423541	19.9623430581827	32.712383128639	63.524979965575	9.33730966613585	42.2749131814812	36.9623964854577	4.48482887068961	64.656325194879	-5.54375385000862	-32.6209271958938	-32.6209271958938	8.4962619589689	-33.6237854679637	20.5305612238068	125.830679791138	-53.6809509093601	-17.5780531148465	8.4962619589689	-63.7095336300584	-42.6495099165921	-21.5894862031258	23.5391360400163	-29.6123523796844	60.6448921065997	-57.6923839976394	-10.5580452103577
19.1759096324497	62.7596638279993	11.7347808673559	2.16761531223526	108.469454813576	17.0498728424229	17.0498728424229	-16.966715798006	22.3649648174899	-43.5421756733411	39.3732591377044	5.35667049727547	46.8143879027982	32.995148767624	18.1128912374363	38.310240742691	60.6336270379725	-1.02143987280496	39.3732591377044	19.1759096324497	85.0830501232808	34.0581671626374	21.3019464224765	36.1842039526642	42.5623143227446	-9.52558703291219	-58.4244332035288	-5.27351345285857	36.1842039526642	-46.7312308583813	-41.3833617774729	-1.24608624395677	-37.3696342241213	21.832847187815	-7.2666775739842	3.77107319773275	207.467746530327	62.9735546096691	578.737545215352	-43.3902255541487	-38.3730661124592	-34.3593385591076	85.049056153103	8.78823263942227	27.8534385178425	0.760777532719038	34.8774617362078	9.79166452776018	-20.311292122377	55.9495313913038
61.9936053460337	148.139855329892	-11.3902372328083	-5.00903353030034	32.2146547343297	-2.88196562946434	-52.8680612991104	46.0405960897637	105.598497313172	-22.0255767369884	-10.3267032823903	-18.8349748857344	69.4383429989597	-15.6443730344804	10.9439757259697	9.88044177555168	42.8499942385097	-16.7079069848984	5.62630597387967	27.9605189326577	8.81690782513368	107.725565214008	88.5819541064838	-0.754897728628335	25.8334510318217	18.3887133788957	-32.6609162411684	-5.00903353030034	50.2947318914357	19.4522473293137	46.228765478176	38.1967161887584	51.2487962840619	-54.1718506395433	-12.0035918701012	53.2568086064163	-46.1398013501257	-5.97955490303804	661.684542279795	-6.98356106421523	-46.1398013501257	-40.1157643830626	-38.1077520607082	120.525221405288	-13.0075980312784	70.3249133464286	45.2247593169988	-7.98756722539243	-38.1077520607082	13.0965621593286
28.2412532485434	77.187553531247	49.522253371458	5.89620311948299	-0.488096917391401	45.2660533468751	-17.5128970157231	31.4334032669806	4.83215311333726	127.197903820096	-32.4095971017634	62.2908534452068	31.4334032669806	-30.2814970894719	11.2164531502117	-34.5376971140548	10.1524031440659	-16.4488470095774	-13.2566969911402	18.6648031932318	-10.064546972703	66.5470534697897	-22.8331470464518	-18.5769470218689	-1.55214692353713	-4.74429694197433	62.2908534452068	-12.1926469849945	19.7288531993775	26.1131532362519	-10.7184446756343	-0.672633758478151	17.409825892403	-13.7321879507812	-11.7230257673499	51.5655830107339	54.5793262858808	-51.9062694359746	473.489641531293	-42.8650396105341	-8.70928249220309	-66.9749858117089	-17.7505123176436	-22.7734177762217	43.528934277009	-49.8971072525434	1.33652842495308	-55.9245938028371	-59.9429181696995	-35.8329719685247
98.7836532896747	-3.41473675115042	46.6198917063369	43.4261920175611	-5.54386987700094	15.7474613815043	0.843529500550632	45.5553251434116	75.363188905319	-59.8367645861893	16.8120279444296	40.2324923287853	95.5899536008989	27.4576935736822	91.3316873491979	-32.1580339501325	50.8781579580379	26.3931270107569	10.424628566878	57.2655573355895	9.36006200395273	13.6183282556538	-0.22103706237463	5.10179575225168	16.8120279444296	-18.3186686321041	24.2639938849064	65.7820898389916	50.8781579580379	46.6198917063369	0.619742017275535	-44.6123086314907	3.63521206052661	-29.5349584152353	45.8517926660417	-68.7360689774993	-13.4524515178962	49.8724193903765	392.630847639916	31.77959913087	14.6919355524472	-60.6948155288297	-5.41119806922662	37.8105392173722	29.7692857687026	-29.5349584152353	-28.5298017341516	-18.4782349233146	83.0425898661384	-28.5298017341516
22.4130382650938	-16.995055729913	-47.8824807530264	-2.08388502909959	7.50186756428045	7.50186756428045	9.63203480725379	-43.6221462670797	4.30661669982044	112.945146091461	17.0876201576605	1.11136583536043	101.229226255107	-5.2791358935596	94.8387245261875	14.9574529146871	-10.604554000993	13.8923692932005	36.2591253444206	11.7622020502271	8.56695118576712	91.6434736617274	120.400731441868	279.098191043381	-5.2791358935596	18.1527037791472	26.6733727510405	11.7622020502271	8.56695118576712	45.8448779378006	-55.4131774205205	-4.12079796937953	79.3550352550263	7.94799719559481	3.9250654739367	-39.321450533888	-34.2927858818154	15.993860638911	238.260838260522	34.0970533863725	-17.1953260647684	-45.3558481163752	56.2231778554922	-40.3271834643025	-38.3157176034735	-31.2755870905718	-51.3902456988624	6.94226426518028	-16.1895931343539	23.0339911518127
24.8226884884526	61.0531286955422	-11.407751718637	1.37946247210054	13.1010754802766	-8.21094817095259	16.297879027961	198.51568124597	-5.01414462326821	75.9715452514026	-17.8013588140057	118.595592553861	81.2995511642099	198.51568124597	55.7251227827349	22.6914861233297	25.8882896710141	47.2003133222433	72.7747417037183	-5.01414462326821	15.2322778453995	70.6435393385953	5.64186720234637	40.8067062268745	18.4290813930839	31.2162955838214	28.019492036137	85.5619558944558	30.1506944012599	107.939580728246	-14.9046355561576	20.3162088733765	-38.0497618955656	29.3729974409709	-56.1633390307546	19.3098990325326	25.3477580775956	-36.037142213878	-18.9298749195329	-33.0182126913465	7.2341809424067	-55.1570291899107	63.5875320296611	-46.1002406223163	154.155417705606	-8.86677651109458	-31.0055930096588	7.2341809424067	-22.9551142829082	-0.816297784343941
73.0778093315554	5.91229677795486	34.6975164437836	127.449890922565	26.1685624687233	121.05317544127	53.8876628876695	67.7472130971426	99.730790503619	119.987056194387	8.04453527171995	-11.1456111721659	34.6975164437836	128.516010169448	11.2428930123676	-21.8068036409914	88.003478787911	-35.6663538504645	-17.5423266534612	18.7057277405454	35.7636356906662	68.8133323440252	49.6231859001393	44.2925896657266	76.276167072203	66.6810938502601	41.0942319250789	56.0199013814346	-0.484418703340429	-31.4018768629343	-10.5975407317342	8.53332012495416	-36.7766134829919	20.6159690870731	22.6297439140929	-25.7008519343828	-24.6939645208729	-3.54932883716478	42.7674921842912	-22.6801896938531	-14.6250903857738	53.8432537329002	17.5953068465434	-31.7421764154423	-37.7835008965018	10.547094951974	-9.59065331822425	41.7606047707812	-22.6801896938531	-21.6733022803432
44.5819507780966	193.911244903897	38.1821238869909	27.515745735148	1.91643817072517	2.98307598590946	-22.6162315785134	44.5819507780966	105.380306243601	-5.55002653556483	105.380306243601	120.313235656181	-4.48338872038055	31.7822969958852	-20.4829559481448	56.3149667451238	92.5806524613895	10.4495406921995	37.1154860718066	-5.55002653556483	59.5148801906766	107.513581873969	7.2496272466466	0.849800355540884	-23.6828693936977	78.7143608639938	12.582816322568	-7.6833021659334	-13.0164912418548	38.1821238869909	4.79662320094203	23.9384705424624	92.4461347121143	30.9907300893383	-34.4945371316524	-43.5617279776358	0.766760602727214	-24.4198806361154	-1.24817069638019	43.0803178839828	19.9086079442476	-49.606521874958	-10.3153615423635	67.2594934732717	-51.6214531740654	127.707432446494	30.9907300893383	220.394272205435	-11.3228271919172	12.8563483973717
38.4686521930184	2.185317994135	3.25247488233745	-30.896545540141	48.0730641868404	-38.3666437575582	-15.9563491053067	-13.8220353289018	3.25247488233745	7.52110243514726	77.9534570565091	63.0132606216748	51.2745348514478	36.3343384166135	65.1475743980797	32.0657108638036	0.0510042177300955	-15.9563491053067	42.7372797458282	73.6848295036993	69.4162019508895	24.5956126463865	44.8715935222331	66.2147312862821	7.52110243514726	75.8191432801042	20.3269850935767	54.4760055160551	23.528455758184	16.0583575407669	20.2084784369458	-2.97654621578562	-31.2017936191109	35.3291466887272	-27.1696154186358	0.0475874345706526	-48.3385509711297	-8.01676896637941	15.168255686352	-45.3144173207735	-47.330506421011	-10.0328580666169	16.1763002364708	120.004888898703	61.5383049918149	-26.1615708685171	31.2969684882522	38.3532803390835	54.4819931409836	72.6267950431213
34.4847536427566	55.8382829762417	71.8534299763556	110.289782776629	-29.5758343576986	155.132194376947	1.38678317585474	20.6049595759913	29.1463713093854	24.8756654426884	36.6201065761052	-23.1697755576531	73.9887829097041	131.643312110114	19.5372831093171	18.4696066426428	28.0786948427111	108.15442984328	63.3120182429615	49.4322241761962	76.1241358430526	17.4019301759686	46.2291947761735	20.6049595759913	-41.3202754911154	73.9887829097041	13.1312243092715	-12.4930108909106	68.6504005763328	24.8756654426884	5.37933200011105	-10.7586538615091	11.4310766982186	62.8709066321327	-42.026001468398	-33.957008537588	74.9743960283478	13.4483249309211	-25.8880156067779	-9.75002974515779	17.4828213963261	3.36208376740854	-8.74140562880654	-23.8707673740754	93.1296301226704	74.9743960283478	43.7070484214588	22.5259419780824	35.6380554906488	-0.672412697996484
18.7468117686016	51.8609048600902	-38.9358020036689	111.679911735037	37.9743496926918	61.4746738221353	50.7927083087519	89.2477841569322	77.4976220922104	-12.2308882202103	67.8838531301654	-0.480726155488572	62.5428703734736	-18.6400675282404	266.568411679097	27.2923841793083	30.4969738333234	11.2694359092332	5.92845315254148	-18.6400675282404	24.0877945252933	90.3159807082705	167.226132404631	21.9514014226166	9.13304280655651	21.9514014226166	-53.8905537224057	-28.2538364902855	0.58747039584977	8.06484625521817	-12.4944890655623	44.0209545008387	-53.871867390963	53.1037936454389	-63.9639108849632	-41.7614151981628	51.0853849466388	158.061045983041	33.9289110068385	138.88616334444	-15.5221021137623	-33.6877804029627	53.1037936454389	170.171498175841	-5.43005861976216	19.8000501152383	13.7448240188382	-27.6325543065626	-26.6233499571625	11.7264153200381
82.0785985226678	50.0170842346237	-24.7931157708124	-13.0372271985296	0.856095659622816	12.6119842319056	42.5360642340801	7.26839851723163	21.1617213753841	67.1165585215805	27.5740242329929	136.583172812343	-1.28133862624679	82.0785985226678	-15.1746614843992	45.7422156628845	67.1165585215805	10.474549946036	-19.4495300561384	-20.5182471990732	-0.212621483311986	30.7801756617973	40.3986299482105	35.0550442335365	-40.8238729148345	164.369818528648	-23.7243986278776	78.8724470938634	-24.7931157708124	-31.2054186284212	-21.3008193263139	0.914456182849259	-20.2910340758974	53.4232892045076	-70.7802965967227	-28.3693160792294	-58.6628735917246	-10.1931815717323	42.315651449926	109.971263227832	84.7266319674193	-11.2029668221488	-65.7313703446402	-0.0953290675672478	-10.1931815717323	-23.3203898271469	78.6679204649203	-14.2323225733983	1.92424143326577	-46.5454505867266
102.70261589262	29.9944154226687	35.3406066336945	29.9944154226687	6.47117409415514	-5.29044657010166	2.19422112533448	29.9944154226687	21.4405094850274	313.342549607037	43.8945125713359	140.125954369801	34.2713683914894	-5.29044657010166	-21.3290202031791	3.26345936753965	106.97956886144	-24.5367349297946	24.6482242116429	0.055744640924156	116.602713041287	86.6640422595424	9.67888882077063	70.6254686264649	-48.0599762583082	42.8252743291307	26.7867006960532	4.33269760974481	5.40193585194997	-25.6059731719998	-37.1898610693448	32.5254495489391	-51.3349965571126	-17.9928914788029	-8.89959009380934	-58.4075643009965	57.7846200628101	167.914603503288	72.9401223711327	93.1474587822294	-11.9306905554739	31.5150827283842	33.5358163694939	-8.89959009380934	-3.84775599103514	-16.9825246582481	-30.117293325461	-56.3868306598868	-33.1483937871255	-25.0654592226868
43.1147665955494	9.95221124888485	24.9288491473785	55.9518847942582	18.5102900480241	96.6027590901696	35.6264476463025	-12.5127455988556	74.1378022424291	20.6498097478089	227.113460777043	69.8587628428595	19.5800498979165	108.370117438986	9.95221124888485	-11.4429857489632	53.8123650944734	0.324372599853206	85.9051605912455	53.8123650944734	36.696207496195	75.2075620923215	17.4405301981317	39.9054870458722	7.81269154910004	95.5329992402772	-18.9313046982101	8.88245139899244	70.9285226927519	-3.95466679971641	33.8444037904797	26.7677603636771	-0.527864282561301	9.58162632715664	-66.2395532457279	-10.6373548922792	-5.58260958742027	-12.6592530142228	-22.7687436239408	-23.7796926849126	61.1400284367181	5.53783008326946	65.1838246806053	46.986741583113	-0.527864282561301	21.7130150588182	-4.57166052644848	-25.8015908068561	-21.757794562969	-6.59355864839206
170.768095488667	65.8804627480538	12.3663644110061	121.535125018583	31.6314398123433	16.6474922779699	-17.6015306577406	29.4908758788614	24.1394660451566	2.73382671033755	45.5451053799757	-33.6557601588548	75.5130004487223	-4.75814705684912	12.3663644110061	-2.61758312336721	11.2960824442652	31.6314398123433	68.0210266815357	64.8101807813128	-34.7260421255958	54.1073611139033	20.9286201449337	181.470915156077	5.94467261056041	36.982849646048	40.1936955462709	96.9186397835414	-28.3043503251501	-1.54730115662626	-20.4693794590071	32.1302831279872	-20.4693794590071	30.1072191823336	26.0610912910263	-17.4347835405267	211.171442318333	-15.4117195948731	-29.5731672144485	-24.5155073503144	-17.4347835405267	-31.5962311601021	74.6146259867135	-22.4924434046608	17.9688355084118	-12.3771236763926	-20.4693794590071	-39.6884869427166	-32.6077631329289	-61.9421903449065
19.0660936455041	-28.0493084683502	-4.49160741142304	21.2077028324975	24.4201166129876	132.571380556153	-5.56241200491973	-33.4033314358337	88.668392222789	68.3231049463519	-17.3412625333833	98.3056335642592	54.4026452308949	0.862415556060414	96.1640243772658	-24.8368946878601	60.8274727918751	135.783794336643	-10.9164349724032	-47.3237911512906	43.694599295928	228.943793970855	89.7391968162857	9.42885230403393	29.774139580471	24.4201166129876	-21.6244809073701	-38.7573544033171	15.8536798650141	61.8982773853717	32.4384157203374	109.359198073771	-29.3006332738661	23.3293757047992	70.8988068970543	77.9836157980284	9.15975790285083	-1.97351322725143	-26.26428660202	-57.6398688777627	22.3172601475171	-15.1310154719177	-26.26428660202	68.8745757824902	44.5838024077217	3.08706455915869	16.244566803825	21.3051445902351	10.1718734601329	-1.97351322725143
8.63112543869618	27.9150245950214	-12.7954291794429	22.5583859404866	15.0590918241379	-17.0807401030708	-14.9380846412569	-25.6513619503264	12.916436362324	34.3429909804631	92.1946884494388	63.2688397149509	58.9835287913231	-5.29613506309425	193.9708228856	33.2716632495562	10.7737809005101	6.48846997688227	8.63112543869618	35.4143187113701	1.13183132234748	56.8408733295092	8.63112543869618	42.9136128277188	66.4828229076718	52.5555624058814	67.5541506385788	46.1275960204396	8.63112543869618	91.1233607185318	-52.3198804415835	44.89930184663	67.1786977876789	42.8739022156255	-61.4341787811035	-29.0277846850324	43.8866020311278	-37.1293832090502	6.41670885754547	36.7977033226122	67.1786977876789	9.45480830405215	-4.72298911297899	12.4929077505588	64.1405983411723	-11.8118878214946	-2.69758948197454	10.4675081195544	-9.78648819049011	-44.2182819175657
4.61706460051085	43.2037142704507	14.2637270179958	38.9163087515685	82.8622153201111	71.0718501431851	37.844457371848	-26.4666254113851	-14.6762602344591	38.9163087515685	4.61706460051085	63.5688904851412	17.4792811571575	46.4192684096124	69.9999987634645	72.1437015229056	8.90447011939306	34.6289032326863	33.5570518529658	22.8385380557602	65.7125932445823	77.5029584215084	22.8385380557602	67.8562960040234	87.1496208389933	95.7244318767578	8.90447011939306	7.83261873967251	0.329659081628646	69.9999987634645	-25.7147666567623	-7.47564118097392	3.67049105423012	-2.40921743769935	-20.6483429134878	-17.608488667523	169.849189833636	51.294874241011	78.6535624546936	18.8697622840538	-59.1531633623744	-10.5154954269387	-30.7811904000369	-18.6217734161779	19.8830470327087	-3.42250218635427	-12.5420649242485	-52.0601701217901	103.985681171066	7.72363004884977
23.1189641732071	52.0731037717761	7.03333106289094	77.8101167482819	32.7703440393968	2.74382890013997	59.5797325565903	-6.90755096604971	120.705138375792	53.1454793124638	176.468666491554	202.20567946806	9.17808214426642	-11.1970531288007	57.4349814752148	-29.4274373204923	52.0731037717761	68.1587368820922	57.4349814752148	39.2045972835232	2.74382890013997	42.4217239055864	93.8957498585981	108.909007428226	143.225024730234	40.2769728242109	51.0007282310884	91.7509987772226	79.9548678296574	-29.4274373204923	89.1278201371233	-29.4950117383797	0.921098998928738	-58.8972521177779	-23.411789590918	-23.411789590918	-34.5643635279311	-15.3008267276358	63.7810611893662	-3.13438243271239	23.2262468729549	-13.2730860118152	-20.3701785171872	47.5591354628017	27.2817283045961	162.126485906664	-44.7030671070339	-6.17599350644323	-39.6337153174825	-26.4534006646489
23.3996646950046	38.4202676988483	-9.86024195636344	40.5660681279688	3.01456061835969	49.1492698444509	-3.42284066900188	16.9622634076431	50.2221700590112	40.5660681279688	4.08746083291995	-25.9537451747674	73.8259747793369	-13.0789426000442	236.906807392497	-2.34994045444162	8.379061691161	-7.71444152724292	-5.5686410981224	29.8370659823662	65.2427730628548	9.45196190572126	19.1080638367636	53.440870702692	12.670662549402	132.835486580151	77.0446754230177	49.1492698444509	3.01456061835969	-45.2659490368521	12.3709202071349	23.5299432959884	-49.5109351037804	-73.8578945703701	42.8046195403719	40.7757062514894	153.380393784466	-60.669958192634	-0.817016170601192	14.3998334960173	-64.727784770399	12.3709202071349	-3.8603861039249	-66.7566980592814	-1.83147281504243	-33.2796287927207	-33.2796287927207	-9.9471259705723	-14.0049525483372	59.0359258514316
114.92179920188	19.3869384157528	1.13870658020049	60.1771036952228	62.3239544994054	8.65268439483969	30.121192436666	-2.08156962607345	65.5442307056793	-2.08156962607345	44.0757226638531	9.72610979693101	82.7190371391404	5.43240818856575	31.1946178387573	-20.3298014616258	27.9743416324833	131.02318023325	17.2400876115702	30.121192436666	49.4428496743096	-17.1095252553518	18.3135130136615	30.121192436666	27.9743416324833	-72.9276461641002	33.3414686429399	5.43240818856575	-18.1829506574432	-33.2109062867216	73.5711280184886	-2.55714268826528	4.54816257769842	5.56320618712181	-82.7455878327127	-2.55714268826528	55.3003430488677	0.487988140004879	4.54816257769842	26.8791219850129	13.6835550625089	-7.63236073538221	1.50303174942827	12.6685114530855	-7.63236073538221	-40.1137562369305	27.8941655944363	-50.2641923311644	19.7738167190492	2.51807535885165
-17.9222024930862	29.3316460844794	42.2190593329064	-3.96083814062361	19.6660861481592	-23.2919580132641	195.794067209995	67.9938858297604	33.6274505006218	25.0358416683371	40.0711571248353	23.9618905643015	50.8106681651911	-2.88688703658803	-21.1440558051929	13.2223795239457	29.3316460844794	20.7400372521948	77.6594457660807	-51.2146867181892	104.50822336697	-15.774300285015	152.836023048571	-23.2919580132641	5.70472179569663	1.4089173795543	47.5888148530843	-17.9222024930862	54.0325214772978	-0.738984828516861	-27.6588028901916	34.2947036059479	27.1852848277024	-13.4399653337006	-16.4868590958058	-43.9089029547528	-27.6588028901916	-50.0026904789632	-22.5806466200162	29.2165473357725	-7.34617780949014	-12.4243340796655	64.7636412270001	-1.2523902852797	102.341997626298	-33.7525904144021	-36.7994841765073	14.9977097792815	75.9355850213859	-44.9245342087879
43.5840085007869	-31.6294039796589	3.82834761826553	-11.2143348778236	38.2116218950408	-31.6294039796589	-46.6720864757481	-2.61851630862982	169.297855075246	76.8928054564129	47.8819177853838	2.75387029711631	7.05177958171321	38.2116218950408	28.5413260046977	48.956395106533	16.7220754720562	86.5631013467559	23.1689393989516	69.3714642083683	72.594896171816	23.1689393989516	13.4986435086086	163.9254684695	101.605783842845	211.202470600066	24.2434167201008	-43.4486545123004	2.75387029711631	-1.5440389874806	-19.2542982823218	-36.5300311330971	40.7026569056628	-26.3678353385234	-32.4651528152676	-32.4651528152676	150.454371487058	22.4107044754302	-13.1569808055776	28.5080219521744	-17.2218591234071	12.2485086808565	-10.1083220672055	-25.351615759066	-4.01100459046133	20.3782653165155	-27.3840549179808	-44.659787768756	-8.07588290829079	-49.7408856660428
22.3752107884752	72.9004013353999	115.900563502995	72.9004013353999	27.7502310594246	157.825721616401	-5.5748946204619	47.1003040348426	6.25014997562687	71.82539728121	107.300531069476	172.875778375059	34.200255384564	-38.9000203003484	11.6251702465763	54.6253324141718	69.6753891728303	70.7503932270201	-14.174927053981	-7.72490272884167	-19.5499473249304	-13.0999229997911	38.5002716013235	33.1252513303741	38.5002716013235	65.3753729560707	50.3253161974123	-41.0500284087282	-18.4749432707406	-4.49989056627201	21.6978237155759	13.5633550205833	-39.3106914968684	-15.9240939987648	-28.1257970412536	-58.6300546474758	-28.1257970412536	-21.0081369331351	-37.2770743231203	54.2356984955462	-36.2602657362462	9.49612067308703	12.5465464337092	-4.73919954314998	-1.68877378252776	81.6895303411461	6.44569491246481	-62.6972889949721	-31.1762228018758	-32.1930313887499
26.9583601085315	114.076395725784	9.74985924586438	32.336016628115	61.3753618338659	63.5264244416993	22.6562348928648	-22.5160798716365	-8.53417292071948	-18.2139546559698	60.2998305299492	48.4689861868655	38.7892044516152	133.435959196285	-11.7607668324696	-44.0267059499705	34.4870792359484	32.336016628115	45.2423922751154	82.8859879121998	40.9402670594486	60.2998305299492	36.6381418437818	52.7711114025323	50.6200487946989	78.583862696533	9.74985924586438	-7.45864161680278	44.1668609711987	22.6562348928648	-5.46823911836138	-35.9901874425136	-42.0945771073441	-68.5469323216093	50.4886661425844	15.8971247085452	-51.2511616045897	-28.8683995002114	38.2798868129235	-41.0771788298723	16.9145229860169	10.8101333211865	47.4364713101692	-13.6074253381353	35.2276919805083	-53.2859581595332	-38.0249839974571	-8.5204339507766	5.72314193382778	-35.9901874425136
74.5883702087144	-21.18088711832	10.024825943298	-35.1696550424936	95.0334925594297	59.5235432134506	3.56847151675633	3.56847151675633	34.7741845783743	24.0135938674715	47.6868934314576	28.3178301518326	98.2616697727005	-35.1696550424936	-5.04000105196587	77.8165474219853	15.4051212987493	-3.96394198087559	51.9911297158187	-40.5499503979449	47.6868934314576	53.067188786909	20.7854166542007	-11.4963554785075	5.72058965893688	-23.3330052605005	74.5883702087144	0.340294303485504	-8.26817826523669	11.1008850143882	-3.14415882912679	-25.5399091827998	-7.21611343888551	98.6547064148414	-44.8816935791537	-69.3134212377061	-29.6118637925585	-80.5112964145426	27.3955007440637	4.99975039039067	26.377512091624	-21.4679545730411	0.927795780631942	-3.14415882912679	81.3488993233668	-35.7197957071966	13.1436596099081	-42.8457162742744	268.658811372268	28.4134893965034
58.746493668831	47.9806201041037	-23.0741454230966	92.1207017194857	-11.2316845018965	-6.9253350760056	-2.61898565011468	18.91276147934	0.610776419303518	8.14688791461264	28.6020476875945	38.2913338958491	27.5254603311218	45.8274453911582	-23.0741454230966	-55.3717661172785	-12.3082718583693	106.116337353631	95.3504637889039	-2.61898565011468	43.6742706782128	29.6786350440673	16.7595867663945	82.4314155112311	-17.6912086407329	-17.6912086407329	2.76395113224898	0.610776419303518	21.0659361922854	-21.9975580666238	58.260243608909	2.23835939556096	56.223084182969	1.21977968259099	-47.6720465399673	-38.5048291232376	4.27551882150089	-19.1518145768083	42.9815479143595	14.4613159512005	20.5727942290203	-55.820684243727	-34.4305102713577	-32.3933508454178	-26.281872567598	-26.281872567598	2.23835939556096	-14.0589160119585	-44.6163074010574	-31.3747711324478
-46.5115868273811	35.3492413955225	29.9636605913841	67.6627262203529	-15.2752181633784	47.197519164627	39.6577060388332	26.732312108901	-23.8921474499999	89.2050494369064	54.7373322904207	17.0382666614519	40.7348221996609	-29.2777282541383	0.881524249036747	94.5906302410448	11.6526858573135	-18.5065666458615	-7.73540503758469	66.5856100595252	27.8094282697287	4.11287273151978	33.1950090738671	47.197519164627	-38.9717737015874	34.2721252346948	60.1229130945591	-16.3523343242061	-6.65828887675701	40.7348221996609	1.51210284259691	30.0489037298048	-12.756297601007	-54.5423274715615	-54.5423274715615	-29.0630409651258	-29.0630409651258	32.0872466503197	-66.7723849946506	-30.0822124253833	256.304967906953	-57.5998418523337	0.492931382339481	79.9883052824186	12.7229889054286	15.7805032862009	-39.2547555677001	-15.8138119817793	-20.9096692830664	-66.7723849946506
118.615896040727	75.5100766439181	186.507561590702	62.5783308248754	36.7148391867899	-17.1674350592216	-22.5556624838227	17.3172204582258	72.2771401891574	66.8889127645563	126.159414435169	73.3547856740777	20.5501569129865	-9.62391666477997	42.103066611391	1.15253818442233	35.6371937018697	77.6653676137586	-19.322726029062	9.77370206378416	17.3172204582258	23.7830933677471	70.121849219317	3.30782915426278	18.394865943146	-39.7979902425464	30.2489662772685	-16.0897895743013	47.4912940359922	136.935869284371	-2.27428972972618	4.8640575387716	62.9905995822536	-0.234761938726814	-20.6300398487205	-4.31381752072555	-55.3020122957097	9.96287701627002	-36.9462621767154	179.243683669217	21.1802798667665	-37.9660260722151	-16.5509842667217	126.215961103234	-30.8276788037173	-32.8672065947167	-8.39287310272428	-44.0846094452132	1.80476585227255	138.45312784923
17.5964485607226	4.65834460651861	57.4889357528515	88.7560203088444	68.2706890480215	-9.35793467720235	-11.5142853362363	94.1468969564294	63.9579877299535	19.7527992197566	0.345643288450625	45.6290071281645	41.3163058100965	45.6290071281645	27.3000265263756	-46.0158958807803	62.8798124004365	16.5182732312056	39.1599551510625	-10.4361100067193	6.81469526555261	-11.5142853362363	29.4563771854096	3.58016927700162	42.3944811396135	45.6290071281645	-19.0615126428553	16.5182732312056	3.58016927700162	-2.88888270010037	7.19955440410318	20.464195662766	15.3624105632803	-41.7775825509597	-43.818296590754	-69.3272220881825	-25.4518702326054	-60.1440089091082	-14.2279430137368	65.3599045382403	32.7084799015317	-9.1261579142511	-24.4315132127082	9.24026844389746	-8.10580089435396	18.4234816229717	-43.818296590754	-23.4111561928111	-51.9811527499311	67.4006185780346
90.1492329646134	21.1120684599025	-2.61945683859193	139.769694952374	32.9778311091496	-32.823216309403	189.390156940135	9.24630581065526	-5.85557392475025	-5.85557392475025	-8.01298531552247	77.2047646199801	41.6074766722385	55.6306507122579	27.5843026322191	-50.0825074355807	0.616660247566396	38.3713595860802	92.3066443553856	95.5427614415439	41.6074766722385	4.93148302911083	89.0705272692273	21.1120684599025	16.797245678358	90.1492329646134	8.16760011526916	-30.6658049186307	162.422514555483	31.8991254137635	104.486197259311	31.9986879989484	-57.8449854505157	-3.73459121390664	-12.9231487257836	NaN	-8.83934538717164	-45.5935754346797	-19.0488537337017	45.2710488494374	-31.3002637495377	-37.4259687574557	29.9567863296424	27.9148846603364	1.37016295935836	-13.9440995604366	14.6425238098474	-39.4678704267617	70.7948197157624	109.590951432576
246.953884961895	-33.6476266953765	157.377248548228	-1.27052919646054	45.136643885319	26.7896219692666	40.8196975521302	9.52183663651145	13.8387829697002	128.237860799203	8.44260005321425	71.0383218844518	44.0574073020218	34.344278052347	204.863658213305	35.4235146356442	66.721375551263	-1.27052919646054	62.4044292180742	69.9590853011546	81.8306877174238	-18.5383145292157	230.765336212437	15.9972561362946	-15.3006047793241	54.8497731349938	89.3853438005042	-13.1421316127297	31.1065683024554	44.0574073020218	-35.1123776997919	25.1587974176303	-8.55219883448719	33.3311601454164	-38.1770137227117	18.0079800308175	-37.1554683817384	-31.0261963358989	-30.0046509949256	-47.370921791471	134.464148901769	-52.4786484963373	7.79252662108495	-37.1554683817384	-31.0261963358989	-41.2416497456315	-51.457103155364	-26.9400149720058	-44.3062857685512	51.7189762829351
59.4669665273687	-3.15957712587382	52.9883585632401	9.79763880238325	-23.6751690122808	5.47856682629756	-24.7549370063023	56.2276625453044	25.9941587127046	-31.2335449704308	32.4727666768331	38.9513746409617	56.2276625453044	36.7918386529188	17.3560147605332	-45.2705288927093	-20.4358650302166	-17.1965610481523	49.7490545811759	13.0369427844475	10.8774067964047	108.056526258333	-18.2763290421737	16.2762467665118	44.3502146110688	34.632302664876	111.295830240397	146.928174043104	-9.63818509000236	-8.55841709598093	14.222374209126	-35.8625122541436	-13.3754203726756	-13.3754203726756	-23.5968257733429	-26.6632473935431	26.4880606899267	-46.0839176548109	-44.0396365746775	-21.5525446932095	-23.5968257733429	13.2002336690592	30.5766228501936	28.5323417700601	-11.3311392925422	-64.482447376012	97.0157579545308	-17.4639825329426	43.864449871061	-5.19829605214183
6.83281292429325	43.5630104875626	46.8039102725569	-1.80958650235835	74.8917084091746	46.8039102725569	123.50520518409	1.431313282636	44.643310415894	118.103705542433	0.351013354304549	107.300706259118	-5.0504862873527	37.0812109175738	31.6797112759166	19.7964120642706	-15.8534855706672	79.2129081225004	102.979506545792	44.643310415894	66.249308982523	46.8039102725569	37.0812109175738	20.8767119926021	93.2568071908093	-25.5761849256503	13.3146124942819	12.2343125659505	90.0159074058149	-33.1382844239704	101.455897031	59.5237032720537	19.6369823793973	14.5233002136721	148.501772955672	26.7961374114126	-33.5453121441446	-29.4543664115644	-20.2497385132591	-38.6589943098697	26.7961374114126	-66.2728780047857	-6.95416488237362	63.6146490046339	286.571191430252	75.8874862023743	-29.4543664115644	-33.5453121441446	-24.3406842458392	-26.3861571121293
129.241621329195	62.230013335103	24.4008797900513	437.278851624616	144.373274747215	60.0683485611001	28.7242093380572	34.1283712730646	49.2600246910853	51.4216894650882	-16.6707509160049	57.9066837870971	51.4216894650882	-2.61992988498567	37.370868434069	71.9575048181163	-16.6707509160049	8.1883939850291	13.5925559200365	-8.02409181999306	67.6341752701104	69.7958400441133	77.3616667531237	9.26922637203058	1.70339966302024	-8.02409181999306	48.1791923040838	62.230013335103	-11.2665889809975	-11.2665889809975	-25.0854105416193	40.4079028294299	-15.8754133488155	-35.3187407558457	-27.1320765844646	30.1745726152034	-47.5987370129175	-29.1787426273099	-28.1554096058872	43.4779018936978	19.941242400977	35.2912377223166	-46.5754039914948	31.1979056366261	33.2445716794714	-34.2954077344231	-0.525418027475867	-16.8987463702382	4.59124707963735	-0.525418027475867
5.21985050018042	3.05711975856597	-5.59380320789186	34.4167155119756	94.9731762771804	127.414137401397	0.894389016951509	37.6608116243973	71.1831381194214	20.3589656914816	53.8812921865057	-4.51243783708463	-18.5701876575786	-19.6515530283858	47.3930999616623	93.8918109063732	-1.26834172466295	34.4167155119756	124.170041288976	7.38258124179488	215.004732436783	3.05711975856597	31.1726193995539	-36.9533989613015	7.38258124179488	44.1490038492406	13.8707734666382	-51.0111487817955	-13.1633608035425	18.1962349498672	-6.37633036401989	6.93476361549904	5.9108333093822	30.4851606561864	-67.8121487310304	-24.807075874123	-29.9267274047072	-34.0224486291746	-9.44812128237042	23.3176485133685	-38.118169853642	-8.42419097625357	-20.7113546496557	35.6048121867706	12.0544151460832	31.5090909623032	-1.25667883343569	28.4373000439527	3.86297269714852	99.0884911660147
52.015726358222	70.4080073271633	45.5243330750663	107.192569265046	15.2311644203396	22.8044565840213	-30.2085885617506	70.4080073271633	19.5587599424434	114.765861428727	2.24837785402811	64.9985129245335	4.41217561508001	-33.4542852033284	28.213950986651	28.213950986651	-15.0620042343872	24.9682543450732	14.1492655398136	43.3605353140144	72.5718050882152	-25.8809930396467	59.5890185219037	53.097625238748	-11.8163075928093	0.0845800929761946	-20.471498637017	11.9854677787617	31.4596476282289	-66.993150499633	22.5998851606851	16.4527154299986	50.2621489487748	2.10931939172983	-51.166151607554	-23.5038878194643	28.7470548913717	65.6300732754913	-32.7246424154942	-22.4793595310166	-3.013322050509	-17.3567180887777	-63.4604910689272	-13.2586049349867	-55.2642647613451	-36.8227555692853	130.175355447701	-10.1850200696434	137.347053466835	-56.2887930497928
16.592898379963	52.3131846388657	57.7253492235479	34.9942579678825	14.4280325460901	88.0334708977684	-31.0341499652407	-29.9517170483042	60.9726479743573	-26.7044182974949	19.8401971307723	101.022665901006	78.2915746453404	38.2415567186919	95.6105013163235	14.4280325460901	88.0334708977684	38.2415567186919	41.4888554695012	-32.1165828821771	52.3131846388657	-20.2098207958762	118.341592571989	10.0983008783443	-24.539552463622	28.4996604662639	12.2631667122172	-27.7868512144314	60.9726479743573	5.76856921059849	52.6350920498066	0.353616598247867	-13.9981609766898	-11.947907037413	-53.9781127925876	59.8109808372754	-44.751970065842	221.781042040144	52.6350920498066	-48.8524779443956	-6.82227218922097	2.40387053752468	-16.0484149159666	14.7053941731855	40.3335684141457	0.353616598247867	-13.9981609766898	86.464282047874	-31.4253194605427	-5.79714521958257
208.558253959404	14.7070748927979	120.837888013063	150.078009995177	61.2746765680162	78.6021562611206	0.628497642150577	3.87740008460766	92.680733511768	23.3708147393502	15.790042373617	7.12630252706475	39.6153269516356	15.790042373617	39.6153269516356	-31.8605267824203	0.628497642150577	-12.3671121276778	-23.1967869358681	23.3708147393502	-1.53743731948748	59.1087416063781	22.2878472585311	-1.53743731948748	-8.03524220440165	-15.6160145701349	0.628497642150577	22.2878472585311	172.820327092376	-15.6160145701349	129.888833638828	-27.047298051107	-2.42986562915635	-55.767635876716	10.9045769327336	-53.7161831748868	26.2904721964527	23.2132931437089	-17.8157608928755	-18.8414872437901	-38.3302879111677	-16.7900345419609	2.6987661254167	-32.17592980568	-2.42986562915635	37.5734620565134	-10.6356764364732	2.6987661254167	82.7054214967562	-24.9958453492778
51.8254804685623	49.6584753226511	68.0780190628958	53.9924856144734	61.5770036251624	11.7358852692062	60.4935010522068	-16.4351816276387	13.9028904151173	100.583096251563	56.1594907603845	3.06786468556159	237.104420443965	69.1615216358514	83.2470550842738	-31.6042176490167	90.8315730949628	-24.0196996383277	61.5770036251624	179.67878407732	76.7460396465404	87.5810653760961	40.9904547390066	-4.51665332512741	17.153398133984	-8.85066361694969	-2.34964817921627	-65.1927974106394	368.208231771589	6.3183724044283	6.07298606045008	96.3897122088983	20.4415561295214	-2.13762540759066	-55.5065999498555	-25.7431333782078	37.889105499108	-52.4276206493402	22.4942089965316	-19.5851747771772	260.601941569713	-29.8484391122282	25.5731882970469	-42.1643563142893	-48.3223149153199	56.3629813021996	56.3629813021996	-21.6378276441874	16.336250395501	11.2046182279755
33.6946365410587	-14.0030440006387	10.9298344643395	33.6946365410587	68.3838587532023	46.7030948706126	3.34156710543306	187.628060107446	-16.1711203888977	-38.9359224656169	185.459983719187	-10.7509294182503	-42.1880370480054	10.9298344643395	51.0392476471305	-7.49881483586181	-0.994585671084886	30.4425219586702	9.84579627020999	-6.41477664173232	103.073080965346	16.3500254349869	41.2829038999651	13.0979108525985	81.3923170827562	-35.6838078832285	67.2998205590728	-22.6753495536746	551.864893334954	23.9382927938933	-30.5990051681447	-2.87197026482547	-23.4105146376545	-5.95275192074983	18.693501326645	-38.8144229172763	25.8819918571352	-25.4643690749374	-54.2183311968981	-3.89889748346693	7.39730192158904	104.955387692527	25.8819918571352	-63.4606761646711	63.8782989468689	-38.8144229172763	-46.0029134477665	-26.4912962935789	6.37037470294759	42.3128273553984
18.7995810962803	9.03841199014863	35.0681962731665	64.3517035915615	60.0134062110586	107.734677396591	3.61554026451992	48.0830884146754	71.9437240074417	39.4064936536695	33.9836219280407	31.8144732377892	61.0979805561843	14.4612837157774	52.4213857951784	24.222452821909	121.834143883226	143.525630785741	26.3916015121605	51.3368114500526	-11.5685005672405	126.172441263729	48.0830884146754	54.5905344854299	24.222452821909	-20.2450953282464	64.3517035915615	13.3767093706516	489.504846880853	-9.39935187698901	-10.7998763117684	-21.0751633873501	-7.71729018909392	-63.2038403972348	6.66811171672038	-10.7998763117684	-3.60717535886127	52.9069035568378	-13.8824624344429	29.273743283	-27.2403356326991	39.5490303585816	145.384487237073	40.5765590661398	-17.9925772646756	-10.7998763117684	-26.2128069251409	-40.5982088309552	-21.0751633873501	34.4113868207908
73.336890275508	88.52844464974	231.763100178213	175.337326788209	79.8475564358931	71.1666682220463	20.166449965696	169.911771654554	9.31533969838741	-8.04643672930631	6.06000661819484	32.1026712597354	79.8475564358931	-16.7273249431532	38.6133374201206	-30.8337682906543	-19.9826580233457	-8.04643672930631	-10.216658782768	52.7197807676217	3.88978456473312	88.52844464974	23.4217830458886	68.9964461685846	68.9964461685846	-30.8337682906543	7.1451176449257	-42.7699895846937	96.124221836856	23.4217830458886	-31.0746456409579	-32.1027765424505	-24.9058602320023	-21.8214675275245	198.198545391893	136.510691302337	-20.7933366260319	20.3318994336723	5.93806681277583	2.85367410829802	-49.5810018678248	26.5006848426279	288.674064723242	-40.3278237543914	-7.42763490662803	1.82554320680541	-68.0873580946917	26.5006848426279	-16.6808130200615	-31.0746456409579
16.1064310458415	26.9629134431706	21.5346722445061	22.620320484239	18.2777275253073	-13.2060714269469	56.275415915959	7.42124512797829	263.634229704944	-25.1482020640089	-37.0903327010708	97.5300490258094	23.7059687239719	109.472179662871	68.217546553021	-38.1759809408037	11.7638380869099	-4.52088550908367	4.16430040877957	-0.178292550152048	17.1920792855744	110.557827902604	159.411998690585	19.3633757650402	15.0207828061086	8.50689336771119	-21.8912573448102	184.381908204442	110.557827902604	48.6758782378287	-71.9478694202206	88.5346036426471	30.9255107482843	-48.2869919814644	-0.965237103952174	-15.3675103275429	113.224214883088	5.20716570615812	-24.6261145427083	-36.9709201629289	31.9542445499694	46.3565177735601	-13.3100427241728	-51.3731933865196	-14.3387765258578	-66.8042004117953	139.9712937269	-41.0858553696691	23.724374136489	-16.3962441292279
-11.853701573659	37.0246677478096	-3.16421369428683	21.8180639589082	138.039964345511	0.0943442604777461	17.4733200192221	-2.0780277093653	-12.9398875585805	63.0931313859261	-4.25039967920835	4.43908820016384	-2.0780277093653	47.8865275970248	34.8522957779665	-0.991841724443778	-7.50895763397292	-9.68132960381597	-14.0260735435021	-11.853701573659	3.35290221524232	67.4378753256122	12.0423900946145	-16.1984455133451	161.936056013785	60.9207594160831	18.5595060041437	-14.0260735435021	180.401217757451	-32.491235287168	63.1476392243262	1.38739466160521	5.50474429911994	-29.4927276197553	16.8274558022855	-17.1406787072111	-14.052666479075	-0.671280157152157	12.7101061647707	42.5608910367526	-35.6687520760274	14.7687809835281	85.7930622306573	-43.9034513510569	15.7981183929068	-32.5807398478913	-21.2580283447258	-13.0233290696964	126.966558605805	-14.052666479075
34.0557034465643	52.5300159190589	80.7848467593447	5.80087260627847	61.2238100237622	15.5813909740697	85.1317438116964	39.4893247620039	84.0450195486085	12.321218184806	59.0503614975864	15.5813909740697	59.0503614975864	84.0450195486085	60.1370857606743	-19.1937854447436	-0.719472972249034	19.9282880264214	75.3512254439052	24.2751850787731	-24.6274067601832	113.386574651982	93.8255379163997	76.4379497069931	60.1370857606743	26.4486336049489	104.692780547279	-34.4079251279745	13.4079424478939	148.161751070796	17.1320312885147	48.0302830631032	-33.3351132766464	50.0901665147424	-9.64645358279524	21.2517981917932	64.509350676217	-24.0656377442698	-4.49674495369717	-13.7662204860737	-66.2932485028741	-31.2752298250072	174.713115338916	9.92243920777743	-52.9040060672191	-32.3051715508268	-9.64645358279524	21.2517981917932	-18.9159291151718	32.581157175809
-15.6685171825061	-54.8099878834009	51.7417934690349	-17.8430433325558	-4.79588643225755	41.9564257938112	-13.4939910324564	20.2111642933141	19.1239012182893	-13.4939910324564	81.097896494706	50.6545303940101	58.2653719191841	-46.1118832832021	60.4398980692338	-47.1991463582269	121.326630270626	145.246417921173	31.0837950435627	76.7488441946066	14.7748489181899	-17.8430433325558	6.07674431799101	111.541262595402	60.4398980692338	26.7347427434633	95.2323164700292	48.4800042439604	-24.3666217827049	25.6474796684384	-44.3958405225177	-41.3042002657471	14.3453243561243	-20.6932652206096	-34.090372999949	37.0173529057755	-1.1128769277289	-2.14342367998577	-33.0598262476921	-38.2125600089765	-14.5099847070683	11.2536840993536	136.980387874693	19.4980581174086	-46.4569340270315	110.186172316014	-11.4183444502977	26.7118853832068	49.3839139328581	106.063985306986
19.4065187852476	-11.0519490174995	108.606317350436	65.0942204893684	-39.3348119771933	-11.0519490174995	-33.8957998695599	103.167305242802	18.318716363721	52.0405914310482	6.35288972692743	59.655208381735	32.4601478435679	41.1625672157813	34.6357526866212	12.8797042560875	72.7088374400552	-2.34952964528604	17.2309139421943	95.5526882921156	-37.1592071341399	214.123152238524	-32.8079974480332	34.6357526866212	44.4259744803614	68.3576277539484	83.586861655322	5.26508730540075	52.0405914310482	43.3381720588347	-44.1268929901273	-51.3449604197244	-11.1300133119692	19.804561386304	-75.0614676884005	90.9540831923325	10.5241889768221	22.8980188561314	-11.1300133119692	-19.3792332315087	16.7111039164767	61.0506609840017	82.7048632727929	16.7111039164767	-17.3169282516238	-9.0677083320843	3.30612154722499	44.5522211449226	-22.472690701336	7.43073150699476
-2.07742918651484	53.4280282863408	7.71765154398909	58.8697398032874	144.848781771044	36.0145514321116	-30.3743290746373	45.8096321626155	71.9298474439593	75.1948743541273	15.3360476677144	68.6648205337913	-14.0491945237974	7.71765154398909	30.5728399151649	112.198512669364	309.188469582832	68.6648205337913	32.7495245219436	68.6648205337913	4.45262463382111	141.583754860876	142.672097164265	-11.8725099170188	133.965358737151	76.2832166575166	-10.7841676136294	-5.34245609668282	192.735843120174	-15.1375368271868	-25.2859681839459	10.8255947206469	6.69855896012201	53.1277112660271	0.508005319334673	-29.4130039444708	-47.9846648668328	11.8573536607781	-43.8576291063079	20.1114251818279	-5.68254832145267	31.4607735232714	388.449366808675	7.73031790025324	41.7783629245836	2.57152319959712	-28.3812450043396	-47.9846648668328	-6.71430726158389	-4.65078938132144
35.2169540239967	76.5944974375874	28.683657695535	84.2166764874594	-11.6050029966454	-3.98282394677345	45.0168985166892	-49.7158982460053	60.2612566164332	-33.3826574248511	56.9946084522023	24.3281268098939	65.7056702234846	7.99488598873965	31.9503058597659	-35.5604228676716	462.058980816827	67.8834356663051	-8.33835483241458	83.1277937660491	51.5501948451509	508.880937837469	56.9946084522023	127.771985343871	87.4833246516902	35.2169540239967	123.41645445823	-6.16058938959401	18.8837132028425	39.5724849096378	-66.3001026023494	29.7099450771923	-15.7141635023758	21.4510162445435	-38.4262177921599	3.90079247516494	10.0949890996515	33.8394094935167	-25.0054584391057	18.3539179323002	-40.4909500003221	-31.1996550635923	122.622894444491	-3.32577025340272	-6.422868565646	257.862854079114	-29.1349228554301	-8.48760077380819	-19.8436279187002	-53.9117093533763
-23.3208907226328	33.3291404495765	177.133065732877	143.360931764829	59.4753086829039	-60.3612957198466	-27.6785854281874	97.6051373565063	-18.9631960170783	28.9714457440219	13.7195142745809	77.9955111815108	36.5974114787424	43.1339535370742	25.703174714856	368.871632777278	141.182084412052	101.962832062061	35.5079878023538	20.2560563329128	11.5406669218037	339.457193514785	-5.8901119004146	-34.2151274865193	225.067707493977	55.1176139773493	98.6945610328949	49.6704955954061	75.8166638287335	-13.5160776351351	-23.6916443710849	-53.6478898796186	-10.2629825913974	-53.6478898796186	-26.7905663202436	-13.3619045405561	81.6717019003094	-21.6256964049792	-19.5597484388734	207.694527832761	11.4294710527132	-12.3289305575032	173.606386392016	-38.1532801338253	40.352742578194	-9.23000860834454	37.2538206290353	2.1327052052372	-23.6916443710849	-5.098112676133
61.9584749535589	-0.169539686570528	173.134922204317	82.6678131669354	7.46021649730502	134.986141284939	66.3183356300593	41.2491367401824	23.8096940341812	28.1695547106815	20.539798526806	24.8996592033063	88.1176390125608	4.19032098992978	31.4394502180567	114.276803071563	226.543215491446	-2.34947002482068	-24.1487734073222	9.64014683555517	16.1799378503056	312.650463852327	65.2283704609342	-13.2491217160715	40.1591715710574	53.2387536005583	173.134922204317	7.46021649730502	12.9100423429304	23.8096940341812	0.362534534284773	-24.4434473451649	-35.8128557065793	-67.8539156342018	-14.1076215620609	35.5043421968385	89.2506362689794	-3.77179577895684	113.023035570119	-16.1747867186817	24.134933835424	-38.9136034415105	418.963478749998	-17.2083692969921	53.0752460281153	-40.9807685981313	-46.1486814896834	-14.1076215620609	-21.3426996102337	-1.70463062233603
8.8282437216808	216.024611801835	141.870122173148	76.4396901478363	61.1725893419302	2.28520051914962	5.55672212041521	37.1814309326492	128.784035768086	64.4441109431958	-14.0724074871783	70.987154145727	-4.25784268338156	-4.25784268338156	-0.986321082115971	105.883384559227	146.232150974836	-0.986321082115971	91.7067909537424	70.987154145727	43.7244741351804	837.613716042297	32.8194021309618	310.898738238537	33.9099093313837	75.3491829474144	128.784035768086	68.8061397448833	42.6339669347586	43.7244741351804	-38.6406313026184	-14.8542178068486	67.8811334827858	3.76123623331918	34.7869929669321	-18.9909853713303	398.822538641323	-57.2560853427862	20.3083064912461	-10.7174502423668	159.924211792504	18.2399227090052	893.166262596889	99.9410821075192	-53.1193177783045	-45.8799745404614	38.9237605314138	-55.1877015605453	-14.8542178068486	19.2741146001256
40.7470258321757	57.1127723984186	45.1112249165071	106.210012097147	-3.98601478222161	-26.8980599749617	-1.80391524005589	-13.8054627219674	-24.715960432796	105.118962326064	38.56492629001	1.46923407319269	125.848907976639	-29.0801595171274	49.4754240008386	-63.993752191779	218.588138518682	20.0170801816013	0.37818430210983	109.483161410396	22.199179723767	362.60670830162	20.0170801816013	-21.4428111195474	75.6606185068272	501.170029229143	38.56492629001	-61.8116526496133	-56.3564037941989	16.7439308683527	-25.9497140583108	-39.4021390540964	8.19874939252964	-40.4369409768491	0.955135933260466	10.2683532380351	35.1035993841009	22.685976311068	-41.4717428996019	-12.4972890625251	262.760022389704	12.3379570835406	620.801487662152	-36.2977332858382	120.992158972578	-1.11446791224501	13.3727590062933	-19.7409025217943	42.3472128433701	200.671907024539
44.3161705481433	56.3236922491922	-4.80550913796595	54.1405064853651	-9.1718806656201	6.11041968116943	-9.1718806656201	47.5909491938839	70.5143997140682	-22.2709952485826	34.4918346109214	33.4002417290079	226.612181827704	-5.89710201987949	140.376344156535	8.29360544499651	19.2095342641319	69.4228068321546	126.185636691659	3.92723391734236	20.3011271460454	352.145363247761	137.101565510794	50.8657278396245	36.6750203747485	10.4767912088236	73.7891783598088	-63.751524761297	-8.08028778370656	202.597138425606	-41.1999583809249	165.882576515096	20.9248020878813	-12.208403495482	9.53526266860013	15.7477387154808	261.140542567265	12.6415006920404	-58.8019738470867	33.3497541816425	-50.5186724512459	63.3767217415655	289.096684778228	21.9602147623614	322.229890361591	76.8370865098069	16.7831513899609	22.9956274368415	-16.3500541934025	-22.5625302402831
99.2192874692392	107.956379739007	15.1247743727249	98.1271509355182	15.1247743727249	254.302675257616	9.66409170412007	73.008010659936	175.668844829707	9.66409170412007	6.38768210295717	88.2979221320296	104.679970137844	-18.731458172625	40.2439146483071	2.01913596807331	0.926999434352349	-20.915731240067	-8.90222936913634	372.25342089948	-23.1000043075089	293.619590471571	9.66409170412007	8.5719551703991	65.3630549238893	89.3900586657505	2.01913596807331	52.2574165192377	26.0461397099345	71.9158741262151	-39.8918287046498	20.1975718548916	45.0621513967707	-35.7477321143366	-39.8918287046498	-22.2794181958187	40.9180548064575	-19.1713457530838	-46.1079735901196	-35.7477321143366	29.5217891830962	154.88071104007	279.203608749466	6.72925793637367	228.43842551813	58.5304653152886	3.62118549363878	16.0534752645784	-36.7837562619149	-20.2073699006621
131.23082374909	134.508865931031	3.38717865337242	25.2407931996488	-26.1152009841008	42.72368483667	-17.3737551655902	-14.0957129836487	0.109136471430955	-5.35426716513815	118.118655021324	-8.63230934707962	8.85058228994153	-23.9298395294731	29.6115161089041	63.4846186556326	79.8748295653399	89.7089561111643	14.3139859265106	35.0749197454732	-4.26158643782433	279.835402663769	30.704196836218	18.6847088357659	148.713715386111	278.742721936455	-4.26158643782433	76.5967873833984	42.72368483667	-9.72499007439344	246.492841356887	26.7259365717495	97.2172079179255	-38.582153057796	-5.4097900713602	-37.5455167144699	63.0082085881636	75.447844708077	-7.48306275801243	61.9715722448375	-28.2157896245348	19.4694821684667	174.964933667384	61.9715722448375	176.001570010711	1.84666433192263	1.84666433192263	116.913298441122	-1.26324469805572	-34.4356076844915
52.8585057585891	34.2736728790483	68.1636622476227	67.0704367841202	65.9772113206178	114.079131714723	15.6888399995075	1.47690897397633	24.4346437075267	-13.8282475150573	76.9094659556418	4.75658536448353	128.291062740255	-55.3708151281484	129.384288203757	18.9685163900147	38.6465747330579	162.181052108829	-9.45534566104766	38.6465747330579	1.47690897397633	123.918160886245	67.0704367841202	27.7143200980339	9.12948721849312	47.3923784410771	-26.946953077086	-28.0401785405884	-0.709541953028467	-9.45534566104766	49.8580093942913	18.7405315041299	-54.9041661692521	-25.8611868051015	-50.7551691172306	102.757721807566	243.823621576297	-32.0846823831337	-32.0846823831337	111.055715911609	-0.967204492972327	328.878061142739	203.370900319088	54.0070064463128	546.700406373869	-8.22794933400999	-41.4199257501822	-12.3769463860315	-38.308177961166	17.7032822411245
45.5031048940052	115.504432452316	18.1588363165401	-12.4667444902209	36.7529389492164	-13.5605152333195	-24.4982226643056	79.409997930062	54.253270838794	-20.1231396919112	60.8158952973857	2.84604591315957	64.0972075266815	96.9103298196397	81.5975394162592	8.3148996286526	107.848037250626	55.3470415818926	172.380511093443	32.3778559768219	-11.3729737471223	-3.71657854543206	44.4093341509066	-24.4982226643056	22.5339192889345	44.4093341509066	-15.7480567195167	-39.8110130676861	-27.7795348936014	115.504432452316	61.6009604656366	-32.8445641533485	5.55636343898611	-33.8824270612494	-12.0873059953298	-70.2076288377821	210.01535629547	-12.0873059953298	-8.97371727162698	-38.0338786928532	3.48063762318424	3.48063762318424	105.191202597476	-20.3902092585373	351.164711769997	-59.8289997587728	-5.86012854792417	21.1243070575001	-16.2387576269335	86.509670255259
166.175401235227	-17.6697820066567	21.7256144023183	15.1597150008225	3.12223276474679	-5.63229977058098	62.2153273782093	47.9892120083016	-0.160716936001121	-52.6879121479678	64.4039605120412	-3.44366663674904	43.6119457406378	5.31086589857874	17.3483481346544	-25.3299979750685	52.3664782759655	55.6494279767134	97.2334575195204	38.1403629060579	58.9323776774614	84.1016587165287	-0.160716936001121	-31.8958973765643	75.3471261812009	49.0835285752176	27.1971972368982	-1.25503350291709	105.987990054848	5.31086589857874	-5.56645901884837	-72.0290048940916	-35.6823001185679	112.819950821429	-64.7596639389868	131.512541848841	53.6267459012901	11.0491774499624	-40.8746865150713	0.66440465695568	-26.3360046048619	-7.64341357744972	888.562478459033	11.0491774499624	318.438452122962	-30.4899137220646	-24.2590500462605	52.5882686219894	-32.5668682806659	-29.4514364427639
54.857253385882	42.8137610924158	69.0904715508874	13.2524618266352	89.8928673305108	8.87301008355662	81.1339638443536	39.5291722851068	55.9521163216516	32.9599946704889	12.1575988908656	120.549029532061	62.5212939362695	-38.2060961545384	240.983952466723	3.39869540470836	-0.980756338370243	53.7623904501123	47.1932128354944	32.9599946704889	71.2801974224267	69.0904715508874	-7.54993395298815	-0.980756338370243	63.6161568720392	-2.07561927413989	26.390817055871	12.1575988908656	38.4343093493372	3.39869540470836	60.1903782415191	59.1512858630235	-47.8752291220177	10.3139440737329	13.4312212092195	-39.5624900940533	69.542209647979	-7.35062636069138	43.5649001855903	-45.7970443650266	12.392128830724	-10.467903496178	556.87653516239	-31.2497510660889	101.754073381341	7.19666693824625	-29.1715663090978	13.4312212092195	-16.7024577671513	-56.187968149982
43.1101888634876	-19.3281726136686	28.8698608072941	2.5800243958599	36.5377297606291	32.1560903587234	196.467567930187	31.060680508247	84.7357631815918	-34.6639105203386	32.1560903587234	86.9265828825447	78.1633040787333	56.2551070692047	88.0219927330211	59.541336620634	78.1633040787333	-0.706205155569377	266.573798360678	-25.9006317165272	8.05707364824203	15.724942601577	176.750190621612	25.5836312558648	141.697075406366	31.060680508247	142.792485256842	-17.1373529127158	77.0678942282568	24.4882214053884	-8.09720030428443	-39.288446507671	-44.4869875415687	81.3177054787569	-39.288446507671	39.7293772075749	45.9676264482522	156.176696366885	-24.7325316127572	97.9530367872297	65.7220823770637	-28.8913644398754	322.530009451613	-47.6061121619074	108.350118855025	-8.09720030428443	70.9206234109614	22.0543376923225	57.4044167228273	-34.0899054737732
-8.1030807266528	-28.9262696518923	67.5179737913223	25.8715959408433	2.85649239189431	-35.5020135230206	-44.2696720178583	9.43223626302258	40.1190409949545	-53.037330512696	5.04840701560374	128.891583255186	25.8715959408433	-25.6383977163282	-32.2141415874565	-30.022226963747	30.2554251882621	58.7503152964846	-36.5979708348753	14.9120228222961	67.5179737913223	20.3918093815697	-10.2949953503622	-11.3909526622169	127.795625943331	30.2554251882621	223.143912074691	5.04840701560374	142.043070997443	51.0786141135016	28.6070318548092	-30.6914797758274	-19.24790735588	-7.80433493593255	39.0102795093069	6.76021178036416	829.657101251129	-41.094727430325	37.9699547438571	66.0587234110008	17.1634594348618	6.76021178036416	478.027330529108	-21.3285568867795	60.857099583752	-56.6995989120715	-13.0059587631814	85.8248939545463	34.8489804475078	-21.3285568867795
53.5724816244981	34.9318911721806	13.0017847576894	-17.7003642225983	30.5458698892823	54.6689869452227	-15.5073535811492	139.099896641014	51.379470983049	-38.533965316365	134.713875358116	76.5990933597139	42.6074284172525	54.6689869452227	7.51925815406657	-24.2793961469457	87.5641465669595	-22.0863855054966	-12.2178376189755	9.71226879551569	99.6257050949297	32.7388805307315	67.8270507939174	99.6257050949297	18.4843113613122	53.5724816244981	141.292907282463	-1.25278441172992	129.231348754493	32.7388805307315	-6.47017996075244	119.483808791815	36.2084443273076	23.7171396576315	88.2555471176246	-33.5346734117173	262.092870437284	-18.9614846304285	-40.8212678023617	54.9454013318217	-59.5582248068759	1.85735648569829	284.993595665023	-23.1252528536539	146.54830224278	-16.8796005188159	-0.224527625914395	-18.9614846304285	-15.8386584630095	44.5359807737583
-11.9484960420701	1.21615049282188	101.04805338242	68.1364370451896	6.70141988236022	150.415477888265	11.0896353939909	101.04805338242	17.6719586614369	-60.2188666700075	-16.3367115537008	49.4865211207593	63.7482215335589	23.1572280509752	69.2334909230973	-13.0455499199778	135.056723597557	-38.2777891118542	133.95966971965	62.6511676556513	-10.8514421641625	5.60436600445255	54.9717905102976	44.0012517312209	3.41025824863721	-29.5013580885928	53.8747366323899	56.0688443882053	204.17111790574	63.7482215335589	1.11491970609616	42.777322872197	-24.9240822727168	-8.25912100627652	-5.13444076881897	0.0733596269436351	116.728088492026	34.4448422389768	2.15647978524868	64.6500845343999	-18.6747217978017	-11.3838012437341	736.456335587775	57.3591639803322	101.104687304738	-32.2150028267845	0.0733596269436351	-42.6306036183097	-18.6747217978017	9.44740033931632
15.7611897665881	57.4701031672282	193.572873211422	28.9324255773166	49.7868822776366	69.5437359937293	-21.5573116971425	-45.7045773501446	20.1516017034976	28.9324255773166	23.4444106561797	49.7868822776366	20.1516017034976	33.322837514226	51.9820882460913	-12.7764878233235	117.838267299734	32.2252345299987	-30.3381355709614	-11.6788848390961	19.0539987192702	49.7868822776366	58.5677061514556	135.399915047371	77.2269568833209	55.2748971987735	60.7629121199103	-29.2405325867341	0.394747987404932	-30.3381355709614	-28.8094066198053	1.41377964723922	-30.8937642933946	12.8777468519802	1.41377964723922	-23.5985124358321	190.048149107069	2.45595848403386	-9.00800872070716	-5.88147221032325	-27.7672277830106	17.0464621991588	754.909078649763	-39.2311949877517	79.5771924068371	46.2274696294087	101.462947979524	52.4805426501765	20.1729987095427	27.4682505671052
38.0078652179049	2.8669807216279	33.6152546558703	119.271160615545	298.270041018457	-2.62378248091538	58.8727653875694	84.1302761192685	112.682244772494	59.970918028078	84.1302761192685	59.970918028078	22.6337282507837	13.8485071267145	-3.72193512142404	-2.62378248091538	38.0078652179049	106.093328929442	27.0263388128183	51.1856969040088	52.2838495445175	65.4616812306213	55.5783074660434	86.3265814002858	-10.310850964476	-27.8812932126145	41.3023231394309	11.6522018456972	9.45589656467984	-10.310850964476	2.7557932158243	-28.5281566854399	-46.2557282961562	165.432332702398	-4.54379509447068	-28.5281566854399	218.615047534547	-47.2985266261984	21.5261631565828	39.2537347672992	10.0553815261193	-25.3997616953135	897.47676039198	-24.3569633652713	-21.2285683751449	6.92698653599285	23.6117598166671	73.6660796586898	222.786240854716	-19.1429717150606
174.541929306856	-61.6791829224504	24.0196391886467	11.9339078652868	2.04558223708331	10.8352050177087	30.6118562741157	-7.84274339112019	7.53909647497415	38.3027762071629	72.362564482086	77.8560787199769	61.3755360063044	-27.6193946475272	127.297706860994	2.04558223708331	53.6846160732572	120.705489775525	54.7833189208354	180.035443544746	55.8820217684135	94.3366214336494	8.63779932255232	92.1392157384931	-1.25052630565119	21.8222334934903	21.8222334934903	11.9339078652868	150.370466660136	13.032610712865	30.1848671812956	32.2717043017108	-31.3768278709517	-45.9846877138579	179.39372129098	-52.2451990751033	329.645993960872	-1.11768962493185	188.784488332848	64.6176796681458	-42.8544320332351	-8.42161954638492	529.982357520727	-29.2899907505365	67.7479353487685	-45.9846877138579	-16.7689680280456	-27.2031536301214	-7.37820098617734	-32.4202464311593
148.523343489298	104.55319923873	19.9106715563861	185.897966102281	-29.555740725503	8.91813549374405	-16.3646974503326	-24.059472694182	42.9949972879343	4.52112106868724	40.7964900754059	47.3920117129911	12.2158963125367	42.9949972879343	53.9875333505764	110.049467270051	36.3994756503491	10.0173891000083	39.6972364691417	66.0793230194826	69.3770838382752	51.789026138048	50.6897725317837	50.6897725317837	27.6054468002355	-2.07440056889797	83.6673807197098	-35.052008756824	-0.975146962633769	113.347228088843	-12.3040596080528	12.7528890785068	-6.03982243641288	-29.0086920657592	2.31249379244031	170.402857898111	602.635222741263	-66.5941150955985	90.0118141953988	197.547885641884	25.2813634217866	-26.9206130085459	643.352764356923	35.7217587078531	-1.86366432198629	8.5767309640802	-8.12790149362618	15.8850076643267	33.6336796506398	-3.95174337919959
8.09894794279939	-16.0967602399285	61.9893888952387	33.394461042924	41.093095464701	26.7956315385437	66.3886085648256	-32.5938340008793	1.50011843841907	57.5901692256518	12.4981676123863	48.7917298864781	83.9854872431732	17.9971921993699	127.977683939042	2.59992335581579	13.597972529783	22.3964118689568	77.3866577387928	276.451347787599	30.0950462907338	125.778074104249	87.2849019953633	34.4942659603207	50.9913397212715	177.468905221894	43.2927052994945	-3.99890614856454	24.5960217037502	-9.49793073554815	-5.74451115944612	-3.6551886863298	2.61277873301914	18.2826972813915	-4.69984992288796	3.6574399695773	59.0244855071597	18.2826972813915	143.64204566837	21.416680991066	71.5604203458576	16.1933748082752	242.884863141395	-48.5756218583306	-23.5037521809348	-16.1911235250277	8.88074615236809	-36.0396870196327	10.9700686254844	-19.3251072347022
12.7807221906284	16.0817925360504	103.009978298831	17.1821493178578	-10.326770227326	319.780264314879	-11.4271270091333	27.0853603541239	27.0853603541239	-1.52391597286716	-12.5274837909407	18.2825060996651	34.7878578267754	29.2860739177386	10.5800086270137	-13.627840572748	50.1928527720783	56.7949934629224	3.97786793616959	40.2896417358122	42.4903552994269	120.615686807749	84.3039130081062	116.214259680519	47.9921392084636	-8.12605666371126	-7.02569988190391	-1.52391597286716	50.1928527720783	-2.62427275467451	-13.811117450211	13.3662583697748	-2.31299691098624	-15.9016848209791	-30.5356564163561	-70.2564364609507	61.4493078974419	-2.31299691098624	-11.7205500794429	-29.490372730972	31.136081021304	3.95870520131817	-2.31299691098624	-1.26771322560218	53.0870384143694	33.2266483920721	92.807818458964	26.9549462797677	8.13983994285444	-6.49413165252252
130.860844909155	-3.45007753103003	36.1826536808279	19.6690156758871	43.8890180831336	86.8244768959797	62.6044744887331	70.3108388910388	36.1826536808279	-10.0555327330063	282.78631455461	40.5862904821454	120.952662106191	59.301746887745	92.3290228976266	-38.6791719415704	38.3844720814866	27.3753800781928	10.861742073252	22.9717432768752	213.429034933859	89.0262952966384	51.5953824854393	2.05446847061691	32.8799260798397	76.9162940930152	107.741751702238	82.4208400946621	NaN	60.4026560880744	28.3161878150427	-77.3204067023163	239.589376849761	3.21442278121479	-50.1268279156694	47.1425115904136	6.35214341044328	13.6734915453097	228.084401209256	163.238174871867	13.6734915453097	11.5816777924907	50.280232219642	-8.29055285928965	71.1983697478319	-33.3923178931175	97.3460416580693	1.1226090283958	42.9588840847756	-20.8414353762036
115.782665052933	109.173892010147	36.477388539492	29.8686154967052	23.2598424539184	56.3037076678524	79.4344133176061	-13.088409281409	79.4344133176061	-25.2044931931848	93.7534215769775	22.1583802801206	18.8539937587272	-0.972325369633211	14.448145063536	-43.9293501477474	189.580630697386	3.43352332555799	64.0139428844369	-25.2044931931848	-19.6971823241958	-13.088409281409	38.6803128870876	94.8548837507753	146.623605919272	-4.27671189102661	10.0422963683448	-59.3498205809166	70.6227159272237	72.8256402748193	38.0512999321873	-4.85646331728383	172.007243735414	18.1672145238958	48.5166080418144	88.2847788583973	-19.5078946707618	-35.2058568352024	143.750911839421	86.1917172364719	35.9582383102618	-45.6711649448295	246.310931313767	34.9117074992991	-14.2752406159482	100.84314858995	101.889679400913	33.8651766883364	181.426021034079	33.8651766883364
45.5885452549029	55.506686582346	65.4248279097891	47.7925766610013	54.4046708792968	109.505456031759	-0.696114273165152	-1.79812997621439	35.6704039274597	-37.06263247379	-1.79812997621439	153.586084153728	16.9361369756227	-53.5928680195286	94.0772361890693	0.405901429884087	48.8945923640506	61.0167650975922	3.7119485390318	161.300194075073	110.607471734808	111.709487437857	30.1603254122135	107.30142462566	-13.920302709756	55.506686582346	2.60993283598256	92.9752204860201	18.0381526786719	35.6704039274597	-41.2101827595	-52.7288931536268	-21.314228442372	-46.4459602113758	-10.8426735386203	-27.5971613846229	-38.0687162883745	93.8728754988958	115.863140796774	67.6939882395168	12.1947472496332	105.391585893023	54.0809668646397	39.4207899993874	10.1004362688829	6.95896979775739	50.9395003935142	-5.60689608674454	58.2695888261403	15.3362137207587
29.3497588782554	182.606959538418	233.325169828832	48.09344528993	333.659020620737	8.40093288873673	60.2217129680724	41.4780265563978	277.427961385713	-16.9581722564701	42.5805963453198	67.9397014905266	-26.8813003567684	-5.93247436724973	26.0420495114893	38.1703171896317	52.5037244456181	-4.82990457832769	28.2471890893334	-31.2915795124565	11.7086422555028	-15.855602467548	67.9397014905266	12.8112120444249	88.8885274800453	22.7343401447232	6.19579331089266	-42.3172774016769	10.6060724665808	34.8626078228656	98.4198663328146	275.494841133684	44.9830396177593	-28.361624500944	-9.50156801327742	-19.9793771730922	119.375484652444	-37.7916527447773	66.9864388533703	427.423073950998	-32.5527481648699	-51.4128046525365	457.808720514461	32.4096686259816	246.156975486203	20.8840785501854	488.194367077924	41.8396968698149	-7.40600618131447	82.7031525930924
103.550838233196	29.6415012720303	171.944553033081	31.8477501365427	-40.958462392367	-3.45223169565595	13.0946347881872	36.2602478655675	43.982118891361	-31.0303425020611	95.8289672074028	31.8477501365427	63.8383586719727	-35.442840231086	89.2102206138655	-54.1959555794415	106.860211529965	17.507132517212	68.2508564009975	60.5289853752041	0.960266033368881	79.2821007235596	60.5289853752041	253.57576102004	84.7977228848407	157.60393541375	-3.45223169565595	241.441392265222	45.0852433236172	74.8696029945348	-24.9333729752118	-14.4493020840171	53.6971587087485	54.745565797868	25.3901673025228	-58.4823998270349	28.5353885698812	48.4551232631512	77.8105217584963	564.271411109931	40.0678665501954	-0.820009925463973	215.151850433147	-19.6913375296144	758.226722597033	15.9545035004476	189.99008029428	25.3901673025228	19.099724767806	97.7302564517663
-27.457803629232	74.0807226889669	161.271413766551	289.298251298193	165.686132302125	-35.1835610664863	17.7930613604001	-53.9461148426752	175.619249007166	6.75626502146547	61.9402467161388	72.9770430550734	68.5623245194996	-17.5246869241908	24.4151391637609	-39.5982796020601	-8.69524985304306	25.5188187976544	107.191111705771	12.2746631909328	16.6893817265067	33.2445762349087	49.7997707433107	90.6359171973689	128.161024749747	-12.0062887547235	16.6893817265067	-27.457803629232	114.916869143025	85.1175190279016	24.6564750627712	89.6965837528413	-15.206817360175	24.6564750627712	-33.0403955493878	-73.9527219834642	4.72482885129807	-20.4519874158259	48.784257318765	375.033834780246	-21.501021426956	12.0680669292092	289.013045867572	150.540556398391	734.852500597892	36.195849185203	36.195849185203	-33.0403955493878	99.1378898530128	20.4603390182505
10.3496304012905	-31.6113145964437	75.4995186872462	-4.00542972951329	55.6232815830564	-1.79695894015885	-5.1096651241905	84.333401844664	90.9588142127273	94.2715203967589	88.7503434233728	205.799295259158	-10.6308420975766	-18.3604898603171	127.398582237075	8.14115961193609	7.03692421725887	-30.5070792017665	34.6428090841893	32.4343382948348	10.3496304012905	-34.9240207804753	105.313874343531	159.421408682715	71.0825771085374	92.0630496074045	-24.9859022283804	39.0597506628981	8.14115961193609	-4.00542972951329	19.7232581042465	3.97833285387979	21.8225814709621	-7.56794566305581	3.97833285387979	15.5246113708154	6.07765622059535	17.623934737531	92.1499142559335	776.529331805207	62.7593871219156	52.2627702883377	308.380221027637	48.0641235549066	945.52486282581	201.314729325143	33.3688599878977	21.8225814709621	44.9151385048333	-6.51828397969803
64.767035412341	21.6801585096911	-1.52046751481265	7.31786620880783	-8.14921780752801	20.5753667942386	-3.73005094571777	226.066625868415	52.6143265423628	32.7280756642167	115.587454323159	49.2999513960051	33.8328673796693	-21.4067183929587	116.692246038611	-35.769010693842	101.225162022275	16.1561999324283	-12.5683846693382	-3.73005094571777	11.7370330706181	50.4047431114577	16.1561999324283	37.147242526027	21.6801585096911	24.9945336560488	36.0424508105744	44.8807845341949	20.5753667942386	234.904959592035	66.2483494434549	-20.9257294499761	-34.5795008429231	97.757052657948	34.7396462289618	39.9910967647106	-6.22166794987927	14.7841341931161	50.4939978362083	328.820876230898	-41.9315315929715	88.3044416936001	396.039443088483	-24.0765997714254	657.561679768776	62.0471890148558	55.7454483719572	-42.9818217001212	145.020107479688	209.087804015824
49.6023381122704	26.390017573878	40.75954933574	-1.24369735277973	17.5472287973475	105.975116562652	7.59909142375073	-10.0864861293102	70.6039614565303	-47.6683384295647	4.28304563255181	47.3916409181378	42.9702465298726	66.1825670682651	3.1776970354855	-65.3539159826256	35.2328063504084	42.9702465298726	28.6007147680106	-0.138348755713426	47.3916409181378	44.0755951269389	3.1776970354855	83.868144621326	-18.9292749058407	48.4969895152041	24.1793203797454	250.775782778339	18.6525773944138	10.9151372149497	1.43173844283879	-20.6375665181541	-18.5357279504405	100.218151125378	-2.77193869258843	43.468509797111	11.9409312814069	24.5519626876885	0.380819158981989	726.566044304035	31.9083976746861	81.301604015956	355.591537102582	-40.6050329114334	1192.1232870526	-58.4706607369991	25.6028819715453	38.213913377827	-24.8412436535813	39.2648326616838
47.6932177437998	-9.81389635528303	65.3877143896714	-5.39027219381512	-4.28436615344814	0.13925800801977	-25.2965809204207	70.9172445915063	8.98650633095559	-34.1438292433565	124.000734529121	42.1636875419649	-31.9320171626226	20.0455667346254	58.7522781474696	13.4101304924235	21.1514727749923	4.56288216948768	-21.9788627993198	13.4101304924235	-12.025708436017	24.4691908960933	-19.7670507185858	48.7991237841668	73.1290566722403	-14.2375205167509	48.7991237841668	-12.025708436017	35.528251299763	17.8337546538914	35.3830502549894	22.7644596769958	38.5376978994878	69.0326251296389	-21.4006073459818	41.6923455439862	31.1768533956582	-51.895534576133	-10.8851151976538	658.951734650839	23.8160088918286	-21.4006073459818	430.765555032122	70.0841743444717	690.498211095823	10.1458690990022	-0.369623049325809	23.8160088918286	58.5171329813109	93.2182570707933
87.8278045654325	76.7631641033845	123.234654043986	92.2536607502517	39.1433865324215	71.2308438723605	-38.3090967019143	150.896255199106	55.7403472254934	35.8239943938071	145.363934968082	33.6110663013975	75.6567000571797	-65.9706978570342	50.2080269944694	7.05592919248235	-0.689319130951222	29.1852101165783	91.1471967040469	54.6338831792886	33.6110663013975	17.0141056083255	10.3753213310967	25.8658179779639	21.4399617931447	85.6148764730229	-26.1379921936615	-19.4992079164328	-31.6703124246855	125.447582136396	83.0534266732409	14.6617330799715	42.0184105172792	118.827543322028	-6.38186494872678	-3.22532524442204	33.6009713057999	48.3314899258887	127.244982533507	728.039706252843	116.723183519158	-4.27750514585696	547.064763206038	7.29647376992709	422.907534836718	51.4880296301935	200.897575633951	25.1835320943206	8.348653671362	26.2357119957555
-3.7327780714696	50.5113300846843	142.394207165516	72.6517823933185	39.4411039303671	29.4779003914817	-23.6591851492404	18.4076742371646	174.497863013036	6.23042546741581	51.618352700116	89.2571216247942	-15.9100268412184	12.8725611600061	22.8357646988915	46.0832396229574	93.685212086521	-26.9802529955355	109.183528702565	-7.05384591776473	36.120036084072	28.37087777605	64.9026240852965	72.6517823933185	46.0832396229574	54.9394205464111	31.6919456223452	-35.8364339189892	-22.5521625338087	74.8658276241819	-19.7710025037772	-32.40473864406	-6.08445501847083	66.5595277881553	13.9189605369769	98.1438681388623	-0.820398293352996	-15.5597571236829	9.70771515688268	409.776026265838	-23.9822478838715	225.534040886714	444.518800651616	73.9292072033203	9.70771515688268	98.1438681388623	37.0808101274954	-48.1969088194135	30.763942057354	-39.774418059225
-4.56414788634973	14.2647418449739	169.326186691169	76.2893197834517	-12.3172201286595	107.301608752691	16.4799053427767	17.5874870916781	64.1059205455364	55.2452665543253	17.5874870916781	46.3846125631142	7.61925135156556	74.074156285649	84.0423920257615	-53.2977448380109	-2.34898438854695	151.604878708746	19.8026505894808	173.756513686774	-38.8991821022928	5.40408785376278	79.6120650301559	17.5874870916781	58.5680118010295	-31.1461098599831	3.18892435596	-7.8868931330539	-13.4248018775609	37.5239585719031	255.467311741429	5.80119111132884	-45.8175426898311	-38.443437861094	-26.855558844507	-38.443437861094	124.840311918085	-7.89357499918298	23.7097314096905	1031.85520585275	4.74774756436639	28.9769491445027	823.273383554188	128.000642558973	158.550505420884	76.3819087578129	606.264012879924	64.7940297412259	14.2287394870284	39.5113846141272
73.2816848304386	81.0386749627232	25.631602589262	63.3084118032156	290.477408534407	59.983987460808	36.7130170639542	103.201503912108	-4.28821649240709	68.8491190405617	43.3618657487696	78.8223920677848	104.309645359577	18.9827539044466	-6.50449938734554	7.90133942975438	31.1723098266081	26.7397440367312	58.8758460133387	3.46877363987748	24.5234611417928	-7.61264083481477	36.7130170639542	58.8758460133387	51.1188558810542	94.3363723323539	78.8223920677848	27.8478854842004	25.631602589262	14.5501881145697	-1.27225693077435	78.8375577242331	111.513929491407	33.5122678536368	-5.48856296524842	90.4323993190368	163.163678413715	40.8908034139664	11.3766611726479	385.573821732222	28.2418853105442	8.21443164679233	735.527222593571	108.351699965552	258.030564189381	73.5671751811405	389.790127766696	2.94404910369973	119.946541560355	-17.0834045600521
64.7275000610133	-0.685900946534748	12.6185195973733	21.488133293312	9.29241446139631	52.5317812290975	-28.4034437463432	18.162028157335	84.6841308768754	-29.5121454583356	-4.01200608251177	32.5751504132354	58.0752897890592	43.6621675331588	-17.3164266264198	-30.6208471703279	109.075568540707	46.9882726691358	66.944903484998	60.2926932130439	40.3360623971818	21.488133293312	12.6185195973733	68.0536051969903	70.271008620975	12.6185195973733	7.07501103741163	-23.9686368983739	7.07501103741163	48.0969743811282	21.1776762309977	35.9436194700662	-22.0654432548457	96.0621026577021	31.724778544618	31.724778544618	16.9588353055496	36.9983297014282	57.0378240973068	792.170855356644	255.323347593369	5.35702276056719	455.718291552156	30.670068313256	24.3418069250838	-11.5183409412253	346.028427490504	173.055949547131	-14.6824716353114	5.35702276056719
57.2739236498803	76.1313868864834	-41.4504427064532	80.5684370598017	7.35710920004878	559.769855778185	11.7941593733671	52.836873476562	8.46637174337837	88.3332748631089	67.2572865398466	59.4924487365395	19.5589971766743	61.7109738231987	-15.9374042098726	15.1219470033559	49.5090858465732	97.2073752097456	1.81079648340083	-1.51699114658794	59.4924487365395	22.886784806663	55.0553985632211	18.4497346333447	9.57563428670796	91.6610624930976	11.7941593733671	-64.7449561163746	-12.6096165798838	50.6183483899028	20.4370361758662	32.0458280580982	25.7137597586989	-4.89123702173074	-10.1679606045634	41.543930507197	723.296617409182	-14.3893394708296	62.6508248385278	727.517996275448	-17.5553736205292	37.3225516409308	659.975934415189	-31.2748549358942	42.5992752237636	3.55152071080158	162.908572912349	-4.89123702173074	14.104967876467	76.3703061538928
35.3850914616155	15.4082604994672	34.2752675192739	-3.45874652033956	20.957380211175	118.621887137233	77.5584012705953	78.6682252129368	-4.56857046268113	-18.9962817131216	12.0787886724425	-2.34892257799799	-14.5569859437553	-27.8748732518542	206.297978582218	107.523647713818	16.5180844418088	-28.9846971941957	-10.117690174389	195.199739158802	-25.655225367171	3.20019713370988	58.6913942507885	123.0611829066	163.014844830896	28.7261478075661	-37.8632887329283	-28.9846971941957	66.4601618471795	19.8475562688335	27.0873642454848	-27.8235939661777	91.5021421476273	0.687865105262433	16.5275645893958	7.0237448989158	328.04165444402	17.5835445550047	71.4385228010583	739.873841031488	20.7514844518314	33.4232440391381	768.385300102928	27.0873642454848	45.039023660836	31.3112841079204	297.418235441362	137.965260634419	-45.7752533815289	14.4156046581781
50.1168271560941	52.3375989758754	101.194579011063	46.7856694264223	63.4414580747817	52.3375989758754	-13.1751697076716	2.37023303079719	46.7856694264223	-19.8374851670153	-29.830958356031	112.298438109969	40.1233539670785	6.8117766703597	-30.9413442659216	-15.3959415274528	7.92216258025032	58.9999144352192	36.7921962374066	19.0260216791566	20.1364075890472	81.2076326330317	40.1233539670785	138.947699947344	183.363136342969	45.6752835165316	13.4740921297035	-25.3894147164685	121.181525389094	76.7660889934692	16.8398475912401	69.6706465847035	54.8780228665338	-6.40570396588385	-35.9909514022234	12.613383671763	275.710762659211	28.462623369802	62.2743347256186	602.205100438815	400.391448283785	-0.0660080866682333	566.28015712326	16.8398475912401	52.7647909067952	71.7838785444421	259.861522961172	40.085399148364	-39.1607993418312	73.8971105041806
13.7598609004109	14.8708093472518	33.756932943546	8.20511866620675	13.7598609004109	60.4196956677262	17.0927062409335	23.7583969219785	23.7583969219785	48.1992627524769	-35.121870760586	44.8664174119544	0.428479538320875	-2.90436580220164	-5.12626269588332	14.8708093472518	52.6430565398403	20.425551581456	71.5291801361345	30.4240876030235	97.0809944134738	13.7598609004109	67.0853863487712	-27.3452316327001	393.704229719978	41.5335720714319	-0.682468908519963	143.740829180789	111.523324222405	42.6445205182727	-23.023097913353	5.52272662638847	42.5265732519793	-18.7940868704283	19.2670125158936	-17.7368341096972	377.675698403759	74.2441560739142	1.29371558346381	577.496470181949	285.694708220147	2.35096834419497	413.622292268618	-8.22155926311668	42.5265732519793	3.40822110492614	484.458227237606	87.9884419634194	49.9273425770974	-27.2521089562777
-3.73826549817653	87.4056819345832	22.9380117992166	4.04231538022979	60.7294046371901	35.1646388938551	25.1610349073327	90.7402165967573	26.2725464613907	147.427305853718	55.1718468668999	25.1610349073327	42.9452197722614	-42.6411698902081	61.8409161912482	-51.5332623226725	1.81929227211369	-7.07280016035067	78.5135895021188	-8.18431171440872	7.37685004240392	42.9452197722614	44.0567313263194	12.9344078126942	471.988679638667	16.2689424748683	6.26533848834588	78.5135895021188	28.4955695695068	-14.853381038757	20.6392144086511	75.649510506885	18.5234337894883	72.4758395781407	21.6971047182325	-56.5867781907927	1.59718883618551	-3.69226271172159	69.3021686493965	269.243437160285	278.764449946518	-32.25530107042	445.911118860382	41.7970206002795	33.3338981236282	-0.518591782977331	130.659806605119	-13.2132754979544	72.4758395781407	54.4917043152566
-1.23678528427242	38.7979230824819	105.522437027073	177.807327133712	74.3843305195969	13.2201927370555	77.7205562168265	82.1688571464658	187.816004225401	-23.4782899324693	-26.8145156296988	-1.23678528427242	-13.4696128407807	131.100167372499	-22.3662147000594	15.4443432018752	49.9186754065804	12.1081175046457	-6.79716144632164	124.42771597804	-44.6077193482563	74.3843305195969	21.0047193639244	96.6258351677938	171.134875739253	-25.702440397289	-4.57301098150195	25.4530202935638	-10.1333871435512	84.3930076112855	16.720429102437	154.329150717766	14.6033718468166	45.300702053313	62.2371600982765	-23.5036587543514	83.4077326544809	34.7154157752108	1.90102831309394	360.742233140759	126.8074063947	56.9445169592254	964.103550992584	139.509749928423	50.5933451923641	61.1786314704663	712.173737573752	72.8224463763787	41.0665875420721	8.25220007995526
66.9129628401657	32.4211388744325	58.011846978041	58.011846978041	118.094379047383	-5.40860353959748	2.37987283976162	27.9705809433701	78.0393576678215	4.6051518052928	45.7728126676195	-25.436114229378	63.5750443918689	14.6189071501831	-5.40860353959748	22.4073835295422	-15.4223588844878	94.7289499093053	-0.958045608535137	47.9980916331507	-0.958045608535137	20.182104564011	29.0832204261357	52.448649564213	69.1382418056968	-6.52124302236307	46.8854521503851	-48.8015433674554	53.5612890469786	74.7014392195248	31.8619307482261	59.4002913853149	33.9802661818484	-28.5106291100069	55.1636205180705	28.6844275977928	-4.14977162335144	-4.14977162335144	-17.9189519418958	712.906772657767	377.150606428646	8.56024097838183	447.05567573818	51.9861173676371	71.0511362702371	274.411337897969	158.962056765559	36.0986016154706	63.6369622525593	-39.1023062781179
-8.47145307448965	87.2641172412005	8.22661151545631	-12.9242702984752	-25.1695176644356	13.7926330454383	61.6604182032834	12.6794287394419	-25.1695176644356	14.9058373514347	111.754611973121	-11.8110659924788	14.9058373514347	8.22661151545631	118.4338378091	-34.0751521124068	88.3773215471969	10.4530201274491	7.11340720945991	51.6415794493158	-25.1695176644356	-20.71670044045	14.9058373514347	67.2264397332653	-14.0374746044716	180.773278944898	-12.9242702984752	49.415170837323	110.641407667125	51.6415794493158	7.80884648428298	1.45000101639707	12.0480767962069	42.7824965576555	50.2011496035224	-2.78922929552687	314.093236520788	20.5265374200548	0.390193438416083	519.695906649099	289.717662227225	56.5599950714083	550.430326410547	57.6198026493893	42.7824965576555	43.8423041356365	367.083615419837	79.87576178699	15.2274995301499	29.0049980439027
-18.2200320726065	46.3786106999531	37.4684530761518	-2.62725623095415	11.851749907723	-20.4475714785568	31.8996045612759	70.8815441654067	29.6720651553256	35.2409136702014	325.934806146719	-19.3338017755816	19.6481378285491	2.94159228392167	15.1930590166485	-8.19610474582997	69.7677744624315	28.5582954523504	88.7018594130093	44.1510712940027	10.7379802047478	58.6300774326799	144.390344561768	30.7858348583008	191.168672086724	15.1930590166485	100.953326145736	-14.878722963681	34.1271439672263	65.3126956505309	-31.1195920768254	15.5401292828611	31.4468524736633	-1.4270421206613	33.5677488991036	61.1394024298274	225.50887540145	71.7438845570289	22.9632667719021	605.149335555263	27.2050596227827	75.9856774079095	1133.2525454899	13.4192328574208	24.0237149846222	18.7214739210215	1194.75854182767	67.5020917061483	42.0513346008648	32.5073006863834
2.10854449523564	15.4805725901543	48.9106428274509	-4.57746955222368	52.2536498511806	58.9396638986399	-55.8369105827452	34.4242790579557	32.1956077088026	37.7672860816854	239.462043180042	15.4805725901543	-6.80614090137679	-5.69180522680024	5.4515515189653	-35.7788684403672	57.8253282240633	-2.34879820307057	352.009946312273	-22.4068403454485	89.0267271122068	-4.57746955222368	71.197356318982	112.427776278314	71.197356318982	17.7092439393074	44.4533001291447	89.0267271122068	52.2536498511806	56.7109925494868	9.48659948778163	97.5570381496598	24.3418542018334	-9.61301371599918	19.036406089672	-48.8733297459931	31.7694815588592	-11.7351929608637	12.6698683550784	781.959844618472	67.8465287215563	74.2130664561499	600.513519182554	77.3963353234467	-11.7351929608637	-18.1017306954573	511.381990898244	15.8531372223752	12.6698683550784	51.9301843850723
158.475862891842	-34.4022214582801	3.50445407873823	26.9174007339554	55.9048584975576	49.2154451674956	40.2962273940795	-9.87437258138587	-26.597905906541	11.3087696304773	131.718209571594	62.5942718276197	-47.7810481184042	-0.955154807969804	21.3428896255704	-5.41476369467784	82.6625118178058	45.8707385024646	43.6409340591105	1.27464963538421	4.61935630041524	38.0664229507255	96.0413384779299	480.682604956498	22.4577918472474	0.159747413707205	3.50445407873823	61.4793696059427	45.8707385024646	7.96406296544626	79.8704325468091	61.820991801894	41.6480874399301	-4.00638032661977	21.4751830779662	14.0430604182953	112.784118611066	23.5986466950151	-25.2410164971081	1006.76230138862	66.0679190359917	94.7346778661509	570.390528085089	24.6603785035395	137.203950207128	-11.4385029862907	874.045825323072	72.4383098871382	94.7346778661509	5.54920595009998
62.9061897403806	4.90178379233335	69.5990058113092	126.487942414202	55.0979043242974	-4.0219709689047	-50.8716834654044	-8.48384834952372	50.6360269436783	38.365864146976	229.111122168439	-28.5622965623093	-34.1396432880831	-20.754011146226	-0.675562933440429	-24.1004191816903	41.7122721824403	-2.90650162374994	57.3288430146069	132.065289139976	361.851974241855	66.2525977758449	20.5183546244999	238.034876929677	76.2918218822377	21.6338239696547	-10.7147870398332	-51.9871528105592	-24.1004191816903	132.065289139976	139.715764009304	15.4179156376755	-10.0790789000943	20.7297894997109	47.2891588098878	41.9772849478524	86.5970253889497	72.7861533476577	-17.5157023069439	551.91717570325	233.204743981126	-5.82957981046603	564.665672972134	17.5426651824897	69.5990290304365	34.5406615410029	1067.16894032068	14.3555408652684	51.5386578995161	210.894873760578
143.573092448727	85.5391660624567	36.4335360433051	82.1910549247873	46.4778694563134	-22.7164273888548	-0.39568647105864	87.7712401542364	25.273165584407	-28.2966126183039	370.128612764358	88.8872772001262	27.5052396761866	-26.0645385265243	-22.7164273888548	-19.3683162511854	134.644796081608	4.0684617125006	-14.9041680676262	35.3174989974153	292.006019552072	124.6004626686	117.904240393261	430.394613242408	28.6212767220764	54.2901287775421	-43.9211312607612	-40.5730201230918	35.3174989974153	169.241944504193	42.3068814084335	91.2057331211644	63.5672517183165	124.159307101483	9.3533074281149	-20.4112110057213	-12.9700813972622	28.4876407070096	-6.59197030429734	805.554175533233	223.020029042439	-21.4742295212154	702.4413795303	43.3698999239277	168.806084752237	55.0631035943633	1047.9223970659	14.6684000055857	-17.2221554592388	55.0631035943633
75.8136370978571	67.9973998245092	9.93392293678234	81.396663721677	-20.2144208318451	170.725089702795	-22.447631481373	7.70071228725438	3.23429098819847	-35.8468953785408	475.558343363361	27.799608133006	37.8490560558818	25.566397483478	54.5981359273415	3.23429098819847	93.6793222940807	9.93392293678234	155.0926151561	-0.11552498609347	210.922881394299	19.9833708596581	31.1494241072979	337.099283092628	19.9833708596581	93.6793222940807	8.81731761201836	-62.6454231728763	-2.34873563562143	84.7464796959689	26.6819319593014	17.1089646064747	117.093290291553	46.8915297041577	17.1089646064747	-8.41894833439637	88.3743882330732	-4.16429617758452	147.939518428439	898.885624105731	168.149116173295	54.3371709785784	321.316593818522	3.28134509683621	79.8650839194495	-17.991915687223	853.148113420003	53.2735079393755	22.4272798024895	-5.22795921678749
61.6095020034194	271.638248343662	64.961024551402	102.944946761871	363.246531321853	100.71059839655	41.5003667155238	30.3286248889151	15.8053605143239	-72.4513999158845	524.119613625018	58.2579794554368	7.98514123569782	-24.4129100614673	95.1247274832453	2.39927032239349	56.023631090115	5.75079287037609	42.6175408981847	18.0397088796456	582.212671123383	43.7347150808455	73.8984180126889	416.870892089575	13.5710121490021	98.4762500312279	-33.3503035227542	-2.06942640824997	31.445799071576	231.419977767871	115.340241548914	145.140875207634	201.549217490211	36.5814240222973	138.755025137909	-50.6918602639541	64.2534409911087	77.0251411305601	307.98005198564	1491.49093157481	257.957559772789	23.8097238828459	590.021763398526	24.8740322278001	574.057138224211	18.4881821580744	1530.87034033811	0.394940293851587	64.2534409911087	-11.3124515006456
26.1537580656573	22.8005272042597	122.279709425723	94.3361189140758	9.38760375866914	23.9182708247255	19.447296342862	142.399094594108	-8.49629416878488	0.445654794942128	768.335522054999	166.989454244358	-23.0269612348413	-4.02531968692138	95.4538625345416	-48.7350645055564	1.563398415408	99.9248370164051	-26.3801920962389	18.3295527223962	287.705765254672	76.4522209866217	47.3908868545089	673.3273143154	36.2134506498502	133.457145630381	251.937969399764	76.4522209866217	87.6296571912805	223.994378888117	10.2844843123224	61.4022971525945	65.6621148892839	-32.313693054571	45.4279806400095	-23.7940575811923	340.420358905746	55.0125705475605	191.326738121619	1211.55308605872	886.741983636155	12.4143931806671	442.655984586291	72.0518414943179	173.22251274069	16.6742109173564	1082.69359952386	2.82980327311605	137.01406197883	105.06542895366
25.3295740243698	44.3409058884956	10.7914967165089	82.3635696167472	42.1042786103631	125.97780154033	139.397565209125	113.676351510601	27.5662013025023	-36.1776761242725	1089.96415841541	20.8563194681049	-50.7157534321334	-4.86489423041821	80.1269423386147	6.31824216024401	-14.9297169820142	-45.1241852368022	28.6845149415685	20.8563194681049	253.465556393879	56.642355918224	93.5467060074094	65.5888650307538	66.7071786698201	8.55486943837646	23.0929467462374	138.279251570058	30.9211422197009	25.3295740243698	29.7764543095407	68.1381014077933	162.97661784514	-28.8316176461229	-17.1100032549902	67.0725000995085	272.733552598474	41.4980687006734	757.582147868054	1071.93453381207	283.389565681321	-10.7163954052814	642.497206573297	-32.0284215709773	427.245742299769	28.7108530012559	915.291141494204	35.1044608509647	41.4980687006734	61.7444935580845
30.0989701283963	-18.0130521636936	32.3367386070982	9.95905382007963	129.679667430629	110.658635361663	-13.5375152062898	-29.2018945572028	-35.9151999933084	93.8753717713992	355.694283779516	92.7564875320483	-22.4885891210973	6.60240110202685	32.3367386070982	9.95905382007963	312.05779844483	80.4487608991881	140.868509824138	-4.58644129148242	231.498133211563	106.183098404259	91.6376032926973	380.309737045237	-18.0130521636936	11.0779380594306	-30.3207787965538	36.8122755645019	14.4345907774833	96.1131402501011	8.77465749365359	103.670815709983	35.4308817117238	72.749595617022	124.99579508444	4.50966161876235	489.65294238764	0.244665743871127	615.470320696931	1701.97801982547	664.51777325818	97.2733218976466	462.996718169569	-0.82158322485168	349.974327484952	-13.6165708495254	1019.57867984287	-4.0203301310201	-5.08657909974291	149.519521365064
3.52848389962477	19.2008598105764	202.791549053152	48.3067007880579	8.00630558846808	46.0677899436362	93.084917676491	86.368185143226	69.5763538100636	-70.3555739662899	653.932084204116	59.5012550101662	33.7537802993171	108.757293587443	13.6035826995222	-80.4306727661873	47.1872453658471	16.9619489661547	65.0985321212203	-45.7275546776517	97.5627393653343	14.723038121733	22.5592260772088	20.3203152327872	206.149915319785	23.6786814994197	12.4841272773114	16.9619489661547	34.8732357215279	9.12576101067891	68.831519528169	79.5004936973791	6.95146934675047	-42.125811831616	-6.91819707322266	18.6873409328816	467.851153456627	28.2894176851707	440.11182061668	1056.77852759702	527.597408804203	11.2190590144345	650.290611750119	49.6273660235908	273.675823577003	50.6942634405119	978.89501616179	1.61698226214542	79.5004936973791	233.133721734004
63.172949224408	3.81150823186314	189.736021529268	72.1331667327167	-0.668600522291186	344.299773547592	54.2127317160993	30.6921607567891	75.4932482983324	-51.0698240065274	408.141323294291	11.6516985516332	-11.868872407677	-39.8695521211416	2.69148104332456	-40.9895793096801	25.0920248140962	-17.4690083503699	-18.5890355389085	217.736701242732	221.096782808348	36.292296699482	69.8931123556395	20.6119160599419	-32.0293618013715	34.0522423224049	11.6516985516332	18.3718616828647	31.8121879453277	44.1324870192521	127.893927522768	78.7867814241615	19.0041687823802	-8.75204422987537	46.7603817946358	7.26115558488747	612.560108582923	26.4769953626029	1100.42892960603	1840.23876104807	711.841947434453	26.4769953626029	847.420372532778	92.6648879302893	895.459971977067	55.300755029176	780.164933310774	5.12606227625243	56.3683016834935	8.328702239205
75.8131923340929	-13.8347708042009	210.285137041534	22.0244144511166	22.0244144511166	20.903814911888	22.0244144511166	45.5570047749188	30.989210764946	108.310578971724	475.867227838729	57.8835997064342	-63.1411505302625	-10.4729721865149	35.4716089218607	64.6071969418062	52.2806020102908	28.7480116864887	153.134560540871	5.21542136268655	167.702354550844	91.5015858832943	59.0041992456628	61.2453983241202	103.82818081481	51.1600024710621	-9.35237264728619	-30.643763892631	89.260386804837	162.099356854701	52.4354796171417	12.9122023700446	35.3443326994781	-28.7474682417604	21.4577758288764	-31.9520582888223	488.259726017563	28.9351526053542	496.805299476395	1562.86558846566	827.946271006127	25.7305625582923	739.285946370747	126.141050699566	491.464316064625	-2.04255118291102	908.061022182675	13.9803990523986	16.1167924171065	128.277444064274
-16.9238519102874	1.01490769255114	77.2546360046151	134.434432238663	31.2865645223412	3.25725264290596	73.8911185790829	30.1653920471638	55.9523589762443	81.7393259053247	313.822028267049	33.528909472696	-62.8919233925613	-57.2860610166742	-43.8319913145453	-44.9531637897227	98.5569130329859	18.9536672953897	15.5901498698575	-39.3473014138357	35.7712544230509	49.2253241251798	-0.106264782626271	44.7406342244702	20.0748397705671	-11.3179895344004	6.62077006843819	-28.1355766620615	21.1960122457445	53.7100140258894	45.2913227428863	10.0193551611947	20.7078301859497	-34.8722399427764	-3.87566237098685	-23.1149174155459	528.410393861813	78.4255953196268	1630.39216891406	1443.34385598084	697.288299252943	41.0159327329843	1343.94103825062	63.4617302849698	673.773654198482	150.038377985486	1148.3419452976	34.6028477181312	3.60627014634167	21.7766776884252
168.437234163632	-13.2856173962052	107.862950310353	29.3407305005466	48.4104124543566	-21.1378393771858	-32.3552993500153	25.9754925086978	-27.8683153608835	-33.4770453472982	371.473259671844	6.90581055488773	-51.4249813038253	-59.2772032848059	18.1232705277172	-68.2511712630695	48.4104124543566	18.1232705277172	51.7756504462055	93.2802523456744	59.6278724271861	56.2626344353372	46.1669204597907	94.4019983429573	73.0888243945814	47.2886664570737	5.78406455760479	-57.03371129024	20.3667625222831	194.237392101139	209.258313702392	62.7369347924762	10.3314781020684	84.1269171150916	44.5554498182531	7.1229807536761	490.536581244785	69.1539294892608	1663.77711164024	1021.00814284565	649.89194954827	-32.4484865431624	1116.19356418129	58.4589383279531	979.297677316547	230.648296025007	478.772090967346	116.211890599015	28.5129630762915	64.8759330247377
13.9250634472275	-34.3347011299184	33.0045052567968	3.82418248922022	325.930053039008	-48.9248625137067	-81.472145600619	-11.8882990010133	112.68923281441	186.762359839797	259.713166758738	222.676603246045	6.06882270211073	-10.7659788945681	24.0259444052348	-28.7231005976921	6.06882270211073	25.14826451168	109.322272495074	91.36515079195	22.9036242987895	-9.64365878812282	20.658984085899	28.5152248310158	11.680423234337	-65.7596641103855	36.3714655761326	-14.1329392139038	58.8178677050376	13.9250634472275	85.5545885752453	39.5380730100502	44.8888306339101	57.7306489311739	57.7306489311739	-7.54859407991683	723.364897339345	1.012618118259	1370.80656982639	1284.12429631986	634.54232078327	5.29322421734692	1294.82581156758	88.7650431495613	566.052623197864	279.252014558973	439.77474327477	73.7829218027536	59.8709519807178	42.7485275843662
28.8117685454087	34.4262425632395	16.4599257061808	63.6215074559599	46.7780854024674	45.6551905989012	-62.1427105434511	16.4599257061808	-35.193235257863	18.7057153133131	117.520458027136	27.6888737418425	-22.8413924186351	-5.99797036514259	31.057558152541	-72.2487637755466	11.9683464919161	-13.8582339901058	10.84545168835	47.9009802060336	0.739398456254427	164.682039776915	69.2359814737908	49.0238750095997	79.3420347058863	5.23097767051911	-54.2824469184879	-25.0871820257675	43.4094009917689	351.082577168899	175.860795473561	-9.38842279133135	-17.9548606301703	24.8773285640244	8.81525761620142	39.8685947819926	749.812130675771	76.2759555970582	1480.10095643679	1322.69266114813	744.458107026496	1.31962450721734	1801.34237539325	104.116878573285	836.547313794015	17.3816954550404	572.058545519862	55.9306657298156	42.0102042417024	7.74445288634655
2.1453339635543	65.0596589783189	116.73928309759	31.3555562918379	267.284275097205	89.776000948405	-32.6822388124761	14.5035049485973	-15.8301874692356	-79.8679825735496	215.604650977934	230.209762142076	-21.4475379169824	-52.9047004243648	227.962821962977	-41.6699995288711	80.7882402320101	-43.9169397079698	12.2565647694986	44.8371973664303	-12.4597772005875	-33.8057089020255	76.2943598738126	35.8494366500354	-27.0648883647293	-21.4475379169824	-37.1761191706736	50.4545478141771	115.615813008041	689.709028767768	80.9149521397046	-10.1590401515885	29.484932963445	69.1289060784784	3.76992337531518	-13.3734163501047	684.146218727916	136.630806247319	782.720422149081	703.432475919014	615.572859826237	62.700153681446	739.862072835531	11.2701345051864	719.504356911595	69.1289060784784	468.783013427329	88.4151632695758	17.6988869022188	152.7026872399
-6.56370288935217	4.67675676365161	41.7702736185641	76.6156985428758	724.066174555893	-3.19156499345103	-63.8900471196714	-0.943473062850277	51.8866873062675	42.8943195838645	91.2282960917807	47.390503445066	-20.0522544729567	-38.0369899177627	-18.9282085076563	-20.0522544729567	47.390503445066	-44.781265709565	51.8866873062675	-7.68774885465254	273.323742470442	-42.5331737789643	62.0031009939709	91.2282960917807	38.3981357226629	-32.4167600912609	-94.2392881827816	-39.1610358830631	50.7626413409671	436.310407438997	16.9443525056784	39.4587367445942	11.5837848297461	126.299933094698	21.2328066464243	15.872238970492	502.611783945148	20.1606931112378	1411.76406178327	1436.42267309256	668.78938189905	27.6654878575431	1624.04254175019	74.8384834057476	821.029503895528	130.588387235444	364.309137906093	31.953941998289	84.4875052224258	64.1173480538829
-25.4032744784202	65.6911424914332	26.3293573810027	27.4539798127293	576.269726495303	-43.3972333860455	49.946428447261	18.4570003589166	162.408671619919	-24.2786520466936	-31.0263866370531	83.6851013990585	-81.6343960647494	-117.62231388	28.5786022444559	-88.3821306551089	193.898099708264	18.4570003589166	56.6941630376205	-18.6555398880606	320.980434493368	-17.5309174563341	81.4358565356054	67.9403873548863	22.955490085823	102.80368273841	-55.7680801350379	-44.5218558177721	90.432835989418	504.293890864801	152.430575877766	78.409505330616	43.008123764588	-7.41202573854285	5.46120392183098	75.1911979155226	503.226084122953	82.700581884074	1245.58232787118	1143.66925972655	1394.69723810384	-17.0669479838232	2070.54179527347	-11.7031022920008	760.690677330429	44.0808929029525	554.719002764448	136.339038802298	48.3719694564104	135.266269663934
33.3765850788909	-29.6345863463943	34.5017845686282	81.7601631375921	572.347140663027	-22.8833894079709	-74.6425659358838	40.1277820173144	-39.7613817540295	-36.3857832848177	-18.382591449022	37.8773830378399	-26.2589878771826	-67.8913689974604	48.004178445475	-40.8865812437667	2.99619885598554	-39.7613817540295	73.8837667094315	-62.2653715487742	176.27692027552	-27.3841873669198	63.7569713017963	33.3765850788909	-1.5045991029634	-36.3857832848177	177.402119765257	-66.7661695077231	125.642943237344	825.517025853906	49.7821310106478	33.6807478530052	10.0653858884627	31.5338967653195	20.7996413268911	12.2122369761484	582.201200756695	430.848199074855	1343.25991134127	1210.15514390476	1117.84054713427	-23.2108059706652	1223.03625043087	35.8275989406909	518.869093669968	54.0758331860191	413.67339037337	112.040812553532	332.093049041314	48.7087054668049
71.9528084598936	-37.2475741437212	-5.72581421690458	6.65773432577339	864.499915191283	12.2866200269906	-108.171533979059	16.7897285879644	56.1919284964852	-57.5115626681033	-25.9898027412867	30.2990542708859	-42.8764598449385	-63.1404483693206	-7.97736849739148	-10.2289227778784	41.5568256733204	-41.750682704695	159.763425398883	16.7897285879644	374.786859185382	-60.8888940888337	85.462134142815	50.563042795268	-32.7444655827474	31.4248314111293	-44.0022369851819	-116.051973960763	-24.8640256010433	110.229231228171	102.749991468002	12.527040208009	27.5641987513412	111.342653492763	208.010101271328	46.897688307054	248.825245888943	376.641093507267	952.349449166271	1028.60932463603	692.421422917243	24.3419504920557	754.718222596762	61.9348468503862	394.900500309885	55.4903503318153	835.274429078899	29.7123642575315	29.7123642575315	38.3050262822928
-15.5831426195827	12.5757419843727	13.7020973685309	26.0920065942713	537.457351002101	14.8284527526892	-45.9947379918545	46.3664035091192	129.716701936827	24.9656512101131	1.31218814279058	41.8609819724863	-73.0272672116516	-36.9838949185887	23.8392958259549	-7.69865493047515	30.5974281309042	9.19667583189809	-3.19323339384228	-38.110250302747	315.565340322933	-18.9622087720573	165.76007422989	49.7454696615938	118.453148095245	-49.3738041443291	NaN	-0.940522625525854	-3.19323339384228	198.424380370478	51.5328967887534	-8.65258619677318	76.2519344435232	74.1024529083258	538.390464510959	220.267197301747	287.975865660465	713.573209629545	1597.01012059567	1206.87922195734	959.688845409645	5.31904378200977	1920.50709164287	46.1591929507599	1207.95396272494	85.9246013519114	342.787644807998	23.5896368311875	30.0380814367796	-17.2505123375627
15.1190295482549	9.4843584362729	56.8155957769214	54.5617273321287	1398.99425465103	116.54310956393	-107.716800692952	-2.91191801008744	-55.877826462718	-23.1967340132225	-9.6735233444658	39.9115824409755	-36.7199446819793	-104.335998025763	28.6422402170116	-24.3236682356189	84.9889513368313	-37.8468789043757	127.812451787894	26.3883717722188	10.6112926586693	-24.3236682356189	24.134503327426	66.958003778489	559.428258965713	-43.4815500163576	16.2459637706513	-38.9738131267721	45.5462535529575	1474.49884755159	203.503531750731	6.70540699405345	-4.04858889428956	-15.8779843714669	32.5149971260767	356.210273365201	899.287065726523	340.079279532687	1298.26031318405	1045.54140980799	993.922229543942	105.642169166809	1425.1574646665	80.9079786236202	603.552178797091	45.4197921920883	944.453848457564	17.4594028823965	44.344392603254	12.082404938225
18.7924461220053	18.7924461220053	13.1548778426316	77.4231562274914	1552.21101811164	-42.0932912952303	-21.7980454894851	54.8728831099968	34.5776373042516	-33.0731820482324	130.416298053604	17.6649324661306	103.35597031261	-47.730859574604	-10.5229089307378	58.255424077621	1.87974128388431	22.1749870896295	33.4501236483768	247.677718264576	5.26228225150851	-45.4758322628545	63.8929923569946	57.1279104217462	694.17312599097	-34.2006957041072	-9.39539527486303	-52.2409141981029	51.4903421423726	13.1548778426316	73.7330832587052	46.8316028015427	97.4063860610081	37.1470698369643	180.262945869068	182.415064305641	751.650390779199	618.219047711673	1298.28847366874	936.732576324476	1460.77341563	32.8428329638183	1370.38444129393	9.16953016151533	650.500824260268	33.9188921821048	905.526858994168	41.4513067101103	21.0061815626668	22.0822407809533
-40.7036042433718	122.869980155849	114.973324357266	91.2833569615165	1350.23590999276	-77.9306958652633	69.8495769367911	28.110110572852	-4.60460630699206	3.292049491591	31.4943916293876	107.076668558683	-49.7283537274667	-76.8026021797514	-21.52601158967	-67.7778526956565	40.5191411134826	605.694077554927	39.3910474279707	100.308106445611	-32.8069484447887	109.332855929706	52.9281716541131	98.0519190745877	1225.01751090094	16.8291737177334	-71.1621337521921	-18.1417305331344	24.7258295163164	48.4157969120656	252.821881343269	14.8668370482724	27.7874729375935	61.1657823183397	637.210799050571	27.7874729375935	1679.47542745581	292.660508668676	1411.37223275239	1138.96215941921	917.157909985862	7.32979944616847	1549.19234890515	22.4038746503764	770.724036573556	-6.66755610059604	1405.98863446518	54.7054643736791	98.8509703288595	154.840392515918
-14.4816517862854	0.19111427268274	37.4373665762171	-7.70960591291547	707.869908039836	-48.3418811531348	-96.8748765789524	81.4556647531214	-33.6691150941667	-20.1250233474269	-23.5110462841119	120.959265681112	3.57713720936768	-111.54764263792	-2.06623435177389	-108.161619701236	-12.2243031618287	492.293114404228	493.421788716456	464.07625659852	-48.3418811531348	-50.5992297775914	163.848889545788	55.4961555718702	1133.38012374991	-55.1139270265047	11.4778573949659	-21.2536976596552	43.0807381373587	53.2388069474135	42.1187599128543	39.9639980972606	-22.5240945549586	78.7497107779483	411.660411287185	77.6723298701514	953.583007909016	628.213973754358	1246.63061482977	1208.92228305688	717.636589101499	35.654474466073	1115.19014407855	11.9520944945416	706.86278002353	84.1366153169327	311.463986862075	136.92827979898	63.666378068792	149.856850692543
119.04658331454	-31.1444030993443	190.18968214217	149.536482812096	579.782842388713	-50.3417472274349	-39.0491918579699	78.3933839844663	-16.4640811190398	-35.6614252471304	108.883283482022	81.7811505953058	-33.4029141732373	-72.9268579663649	14.0258183785157	-8.55929236041431	42.2572068021783	204.870004122474	1220.07073183738	678.028074103059	NaN	-43.5662140057559	90.8151948908778	50.1619955608038	1080.04304525601	-30.0151475623978	6.1210296198902	-41.3077029318629	105.495516871182	8.37954069378321	-2.82470302456718	44.6091876924958	81.2626487011354	20.8922423339643	803.551439165504	246.203223240014	1332.87053784909	301.183414752973	1031.01850601324	1096.77912723462	1055.81349434261	7.95572668385623	1248.78318612339	52.1554884883922	750.727333594229	55.3896174009192	417.612055603946	48.9213595758652	21.9702853048067	366.944035974356
33.5239653306806	-21.8380653382659	33.5239653306806	145.377864029164	640.246627967911	-86.2387948919384	-131.432289315568	66.2892487878123	-34.2662763047641	192.831033173976	556.638663284196	31.2642906094991	-71.5509092042587	-4.89050492940473	213.168105664609	-41.0453004683086	75.3279476725382	615.390206034915	728.373942093989	600.702320347235	44.8223389365881	-9.40985437176771	121.651279456759	56.1207125424956	512.575006221157	-19.5783906170844	-37.6557883865364	-65.901722401305	33.5239653306806	35.7836400518621	10.4266793129292	70.8342068053503	102.11667639964	11.5053851610081	99.9592647034819	72.9916185015082	1364.20251865201	457.010900417614	2039.47237954943	1024.41017650714	810.826418587508	-18.6983785852024	387.973726140561	-11.1474376486498	517.418427910035	116.139852424666	118.297264120824	10.4266793129292	58.9684424764818	631.761247806403
-8.00045373284273	-37.3913681191119	-14.7829724373664	75.6506102896157	960.769301229952	3.30374410803003	-100.694876027999	49.6509552556083	11.216682596641	-45.3043066077228	566.252796583493	15.7383617329901	-69.0431220735556	-110.868654084785	-14.7829724373664	54.1726343919574	25.9121397897755	339.038419981951	648.773440821864	559.47027787897	NaN	-95.0427771075629	3.30374410803003	21.3904606534264	22.5208804375137	-40.7826274713737	-74.695220993992	303.995406675245	143.475797334852	119.736981869019	47.4404978492846	7.50382483193168	48.5198673902942	4.26571620890306	506.172552778339	-19.4804136933068	1214.2389716806	431.696054448681	929.285412854078	1168.9054509582	747.951329964476	-8.68671828321142	1083.63525721844	65.7897800464468	417.664250415557	26.9324765701034	47.4404978492846	42.0436501442369	471.632727466034	662.681136224722
-2.06558803808444	35.2575046379351	55.6155551884912	35.2575046379351	1045.24301250719	-66.5327481148454	-62.0087368813885	57.8775608052196	70.3185916972261	-8.85160488826981	281.816116861337	14.899454087379	-60.8777340730243	-100.462832365772	-21.2926357802763	-5.45859646317712	19.4234653208359	380.213361189025	755.706293565948	311.222189878807	NaN	-69.9257565399381	36.3885074462993	121.213718073616	-22.4236385886405	-5.45859646317712	-23.5546413970048	-76.7117733901235	27.3404849793855	39.781515871392	67.2193464265534	62.8992102219908	186.023092052025	115.820878727883	117.980946830164	16.4577460229427	1075.97115019192	809.202739560182	1039.24999245314	1232.57608760732	679.598653423304	201.143568767994	682.838755576726	-2.98286689758908	599.676133638896	70.4594485799754	67.2193464265534	68.2993804776941	267.025645887574	616.956678457146
-41.3880546364894	-42.5196410708411	110.244527566633	0.480643434521848	1405.91099489928	-103.625308525831	-87.7830984449074	17.4544399497967	18.5860263841484	36.6914093337749	938.565797512045	232.455862476611	-25.5458445555663	-111.546413566292	-5.17728873723644	-45.9144003738961	38.9545822024782	458.773149346943	600.2214536409	513.089298195822	NaN	-83.2567527075008	79.6916938391378	46.8756872429398	-58.3618511517643	-28.9406038586212	20.8491992528517	-52.703918980006	20.8491992528517	134.007842688017	221.029286683748	45.9559871265766	849.996325833586	-46.9841595519218	18.9385026270131	4.88941068724011	1028.31172353071	1102.8799807495	1578.38770794182	1684.29624718011	660.873934336642	55.6822815464195	619.807357897305	75.1348703861052	787.315761794599	96.748857985756	130.250538765215	52.4401834064719	409.07097880071	450.137555240046
167.194250235559	75.4884265340547	56.2415252633685	32.4659413407563	978.960615593321	-49.0503463939144	-47.9181757309328	-30.9356157862098	442.311721340072	-29.8034451232282	692.521437858992	27.9372586888301	-115.848415509825	-104.52670888001	6.42601609218093	46.0519892965347	16.6155520590148	211.348906091839	556.660958301208	624.5911980801	NaN	-6.02786120061597	63.0345492412577	46.0519892965347	-1.49917854868983	344.94504432366	-0.367007885708292	-20.7460798193759	110.585717086482	38.126794655664	366.377921301914	39.8055315290639	317.716472494701	-26.1577657429356	17.0968554190313	-20.7509380976897	1076.83507388722	1032.4990871962	1148.20519880446	2070.60999508341	459.375356800142	24.6664141223755	565.349178646961	24.6664141223755	974.105348627548	5.20183459949037	127.396139382047	74.4092284586373	954.640769104663	339.343783075684
148.308190436117	22.5723304702749	25.9705969558382	69.0153057729734	1048.84880911039	-91.8359745436895	-109.960062466694	-8.01206789979477	236.663119060763	-36.3309552794889	733.942781448192	58.8205063162835	-9.14482339498254	-99.7652630100039	4.44824254727066	10.1120200232095	96.2014376574798	311.424981743155	1142.86751521098	126.785836027549	NaN	14.6430420039606	123.387569541986	57.6877508210957	146.042679445741	-19.3396228516724	-57.8533096880565	14.6430420039606	115.458281075672	132.449613503488	641.749753825607	49.8779764031403	551.941056337372	49.8779764031403	397.210408857641	225.167241380178	1160.04332125771	1201.16055625233	2269.12663361243	1397.00843872667	805.136661304204	18.4990339072509	958.785276284077	-12.8799085886386	398.292441357499	156.999193889108	190.542201384714	55.2881389024316	467.542521348428	292.25325637139
-49.6652581922043	96.5357220236927	-16.7983711669251	77.2689261812877	825.273941239365	-84.7988270812958	-97.2655773322637	4.7351065392923	1685.47970855615	-49.6652581922043	753.873462529276	38.7353344964776	-15.6650302350189	166.802859801876	-45.1318944645795	-3.19827998405095	70.4688805898506	322.070567473022	NaN	551.00543571807	NaN	9.26847026691701	126.002586253253	68.2021987260383	77.2689261812877	130.535949980878	-56.4653037836413	36.4686526326653	68.2021987260383	-22.465075826456	382.607541617263	76.2033584347183	1097.18973561189	78.3687590225808	65.3763554954057	260.262408403031	888.228578883158	1033.31041826995	923.95768858289	847.085967713771	573.162793349164	3.66243874132431	441.073357489551	20.9856434442244	910.965285055715	-22.3223683130258	9.07594021098057	104.353566076931	428.080953962376	487.629470128595
8.42404812401186	-10.8527104352553	79.8614474907077	291.905791642646	1719.51985200249	-68.6829861130567	17.4954639166082	20.8972448388318	921.235262254014	-10.8527104352553	977.931610957741	-1.78129464265898	-49.4062275537895	-110.638284153815	-35.7991038648951	-24.4598341241497	-7.45092951303167	225.004100172248	955.253071476251	481.271596313094	NaN	-83.4240367760257	58.3168349832915	48.1114922166207	19.7633178647572	22.0311718129063	44.7097112943971	-50.5401545278641	108.209621842571	77.5935935425586	453.572782559184	6.14142157552082	547.825877972207	58.1431293896027	306.234610419285	295.400921291351	935.671948752235	1144.76214892136	857.669387031112	1013.67451047336	1249.84893346231	39.7258578721154	214.148252831848	8.30815940110757	882.586872025359	76.5604009070901	65.7267117791563	37.5591200465286	755.832709228535	417.821608437003
91.5327603152888	-17.3805474574361	165.276145786405	163.00711854114	1089.90474823193	-112.67969175857	-66.1646332306358	33.6725655610287	1096.71182996773	59.7663788815774	687.152412197378	55.2283243910472	-6.03541123111056	-151.253154928077	45.0177017873542	26.8654838252334	-0.362843117947809	604.332917745202	1227.18089657047	350.20186627551	NaN	-60.492065117473	62.0354061268425	115.357546390572	-3.76638398584546	-35.5327654195569	-96.7965010417146	-95.6619874190821	183.428363748525	30.2690246931311	912.711458630976	100.76672850875	762.030126872646	45.4807722520966	261.204405488843	6.455391365047	779.374740600223	1809.21118067514	1383.18410599152	811.895891339431	756.609935082778	141.960186111747	431.398427690698	84.5061531391461	669.88686644489	10.7915447969414	53.0690407579118	54.1530791158854	403.213430383384	420.558044110962
54.4068181574225	-12.5641336753679	-8.02373016128042	82.7843401204693	1775.21974999658	-72.7244802370271	-79.5350855081583	37.3803049795944	962.48752097492	-14.8343354324116	691.198411008192	29.4345988299413	-109.047708349727	-45.4820591525022	-44.3469582739803	-13.6992345538898	24.8941953158539	601.525441604964	332.506533395281	686.658007494105	NaN	-8.02373016128042	129.323476139866	115.702265597604	-18.2396380679773	36.2452041010726	-93.1562960504208	40.7856076151601	86.1896427560349	2.19217774541643	405.942525626361	39.3110083467733	582.750032480127	-19.2632577274804	119.579447041121	384.248353006267	976.499265534832	1494.98999115508	1222.7281247729	985.17693458287	567.564111646061	90.2923140039941	334.351755980051	25.2097961437122	802.945884574081	94.6311485280129	36.0568824537592	52.3275119188296	1020.97231940602	436.314367294493
113.775964376635	53.5844610142716	101.283388207088	59.2629047277021	622.564521100009	-122.447294102074	-114.497472903272	11.5639775348858	1215.39404478215	-39.5420158859888	920.114971683768	162.610580312137	-33.8635721725583	-96.326453020294	26.3279311898051	45.6346398154689	106.961831920518	457.889653410524	628.24296481344	784.968011304122	NaN	42.2275735874106	94.4692557509713	95.6049444936574	-16.8282410322668	-28.1851284591278	-56.5773470262804	-2.06428737734744	86.5194345521686	55.8558384996438	589.933413299196	-0.513161683039951	1351.8699861623	-7.02544008357931	371.772086881127	405.418858617247	1149.98935574558	1325.82087256014	1207.51448161701	1406.13897283346	1469.09099737201	54.8412047215446	332.698416477891	14.6821545848852	521.554490093532	83.0610777905486	102.597912992167	3.82835725065296	370.686707147704	570.396578097578
-27.9144307021656	-34.7320939985904	50.4886972067198	67.5328554477818	811.794431974158	-89.273400369989	-132.45193458068	110.711389658472	1823.08115427717	-56.3213611039357	662.942116668883	9.58271742817087	-55.1850838878649	-56.3213611039357	-38.1409256468028	-121.089162419971	-26.7781534860948	337.966832872633	NaN	650.443067292104	NaN	-106.317558611051	252.746041667323	137.982042844172	-59.7301927521481	184.569408703075	-71.0929649128561	-55.1850838878649	31.1719845335161	82.3044592567023	654.686426585001	162.705021538394	617.760669914836	-7.8050901444254	385.345613226152	76.9069398635996	1283.51034164457	766.549748262264	1373.65262998644	1194.45410496947	626.449083248992	123.60716153469	206.147088209176	58.4440615285172	1020.68583828634	110.574541533456	102.972179866069	34.5509248595871	773.066058262882	577.576758244363
29.1998627132463	55.3477876045866	-20.8222544701874	50.8003224060926	1050.10579977514	-92.4448313464674	-124.277087735925	17.8311997170113	765.88922486927	12.1468682188939	619.233472217839	62.1689854023276	-67.4337727547506	131.517829679361	-24.2328533690579	-84.486767249103	50.8003224060926	233.835796645475	23.5155312151288	449.840393573939	NaN	28.0629964136228	28.0629964136228	83.7694450951739	51.9371887057161	-16.2747892716934	53.0740550053396	39.4316594098577	89.4537765932914	24.6523975147523	760.815192142509	18.5824046850084	1308.52430616678	14.235506954657	681.484308563596	37.0567200390018	1221.58635155976	646.709126720785	1278.09602205432	847.753146749537	1006.41491390736	5.54171149395419	352.206805489478	62.0513819885223	1130.30149922238	63.1381064211102	78.35224847734	0.108089331014951	1064.01130883452	668.443615372542
76.1363027610703	-47.8464006169384	89.7857746925942	123.909454521404	1221.55448901478	-116.093760274558	-88.79481641151	70.449022789602	1793.69485414449	55.6620948637845	317.276973551326	197.844094150492	-66.0456965256369	-79.6951684571608	-53.5336805884067	-41.0216646511764	39.7377109436733	114.809806567055	71.5864787838957	243.342333922238	NaN	-3.48561683948572	NaN	367.325037300247	44.2875349208479	138.696382447221	-34.1969286854145	-9.172896810954	95.4730546640625	155.758222361626	425.591923134917	36.3034275263629	622.410967004047	9.1184767157097	1023.66084096929	370.134623481185	647.421121749848	1228.0916710654	1016.04905474231	1441.22168542092	640.896733555291	-16.9790760625174	137.431444541993	19.992457039971	814.880418743472	64.5757763694423	62.40098030459	18.9050590075449	572.390657512445	453.864271977997
57.1147746567559	-50.9996239413558	-20.2723738134714	93.5322562898041	1231.57855732256	-130.662865013649	-81.7268740692401	213.027117898243	994.864926707746	225.545627209604	387.148201956255	124.259506417688	16.1451078195768	-85.1410129723384	-15.7201886093404	-62.3800869516833	4.76464480924921	-3.20167929798007	127.673645320787	NaN	NaN	277.89575705711	61.6669598608869	124.259506417688	7.04073741131472	24.111431926806	449.740748513056	-32.7908831248317	59.3908672588214	46.8723579474611	685.128463884769	22.4923309724977	212.90501284384	33.3730556508602	383.73239029413	518.653376305824	994.141044750262	1840.66142472686	1311.85820535844	877.717290691784	826.577884703481	98.6574037210347	141.092229966648	32.2849831830239	787.407275861376	79.0720992999823	104.097766060216	64.9271572181112	433.783723814597	618.756043346758
56.2916885885823	-53.0174846076625	-29.1061029709839	57.4303258093765	1442.01318629514	-121.335717855315	353.476003215873	33.518944172698	974.033288548721	27.8257580687269	504.914753581504	33.518944172698	-89.4538756730774	-79.2061406859294	-34.799289074955	-43.9083868413087	44.9053163806402	124.609921836235	47.1825908222286	-60.987945153222	NaN	-54.1561218284567	109.80763796591	93.8667168747915	-25.6901913086013	38.0734930558749	120.055372953058	-81.4834151275179	59.707600250965	42.6280419390517	509.488052282772	-21.8208450196859	264.519810698647	26.0840555567652	716.350122953811	306.980972573229	1179.06791261271	1944.45757409556	1496.98225280189	1384.84123554338	500.778070359781	35.8827852201302	130.603838632659	91.4089199791985	1219.35157900655	191.573712093596	140.402568296024	33.7052897393824	858.97607694279	795.828708001105
33.8224009809287	-55.037441872681	38.3793159990626	140.909903907074	349.388765986696	-129.087310917356	-29.9744092729449	14.4555121538599	1186.72190056879	46.3539172807968	618.246752056592	113.568413798271	-84.6573894905509	-89.2143045086847	3.06322460852537	-2.63291916414191	21.2908846810607	213.820544197215	64.5815773533321	-150.732657253491	NaN	-102.885049563086	34.9616297354622	90.7838387076016	-27.695951763878	6.48091087212575	613.689837038459	-9.46829169134266	3.06322460852537	67.9992636169325	521.010398126548	30.769664907162	311.84101861961	-43.3111570015453	336.897767206379	360.865091941549	982.92611120437	1472.07742057216	936.080885585629	1061.36462851947	746.521135407466	16.6071548363797	186.557275685767	100.492791409475	1199.7214576725	286.784270032841	58.0052611971279	136.44377851223	273.711183813658	906.666441592465
19.3085015092043	-51.3603944896842	80.8588302824297	93.3968602177164	965.359851171743	-125.448753198196	-99.2328724244151	93.3968602177164	1017.79161271931	7.91029247712548	588.079132209936	63.7615167343115	-6.90737926457694	-102.652335134039	12.469576089957	-0.0684538453296664	121.892382797913	-35.4029018447739	70.6004421535588	-106.071797843662	NaN	-47.9409317800606	128.731308217161	167.485218926228	-52.5002153928921	40.965098670154	486.635071824434	-30.8436182319424	78.579188476014	72.8800839599746	616.484825429276	192.435613033519	461.690511392779	50.722508633909	667.719563173751	416.996378466748	1092.85887637258	902.091235834644	790.900953921104	1487.47536708534	499.844039500366	22.3798877539869	40.9116014062437	-4.8726323228612	614.304623823128	512.925249137253	127.029564849084	194.615814639667	34.3709965878001	853.036699696318
-15.7479399073822	-36.2753859273659	34.4302614748002	118.820872890289	1079.04918115841	-110.402274332863	-152.597580040607	172.420315275802	1091.59373150396	-15.7479399073822	1084.7512494973	28.7281931359158	-14.6075262396053	-104.700205993978	24.1665384648083	-70.487795960672	172.420315275802	-60.2240729506802	140.488732578049	-21.4500082462665	NaN	-80.7515189706639	68.6426715081063	91.4509448636438	46.9748118203458	5.91991978037839	127.944182232504	21.8857111292546	116.540045554735	133.646250571388	564.82286872244	127.420651579238	775.343137821288	47.793814044441	282.311212263365	216.86449648134	1228.01625531363	1296.73530688476	697.897857479225	1530.16192650731	432.838658562023	16.1612347497955	30.3413565025676	-47.1039238394956	1129.84618164059	1128.75540304422	99.0604080736941	44.5214782553397	376.118171550934	1087.30581638228
26.747616801389	-24.5977004126932	34.7346661458018	122.592208934342	629.199338779953	-146.685454677289	-80.5070458235827	87.2209904090858	1395.95607584358	107.759117294719	561.879922877045	98.631060901104	-80.5070458235827	-96.4811445124082	-105.609200906023	-30.3027356587023	91.7850186058931	146.553356967581	130.579258278755	-55.4048907411425	NaN	122.592208934342	123.733215983544	126.015230081948	-22.3156863142895	151.117385164388	148.835371065984	-45.135827298326	35.8756731950036	25.6066097521872	512.005170978279	30.6725312035137	838.350883660035	15.3921299408227	384.304674711504	137.63534004235	1113.39810638847	1163.60513910874	545.840345202809	837.259426426986	383.213217478455	134.360968343202	27.3981595043656	-24.9917876820034	1413.54884547705	324.27452689379	32.8554456696124	160.555941936387	403.950904906393	821.979025164295
-35.7398772455291	-36.8814782939752	106.960253810238	150.341093651191	1183.49004249494	-130.492764266558	-103.094339103851	4.21615945008555	997.409071598221	38.4641909034695	340.988468741695	17.9153720314391	3.07455840163941	43.0305950972541	-47.1558877299904	-8.34145208282192	40.7473930003618	-82.5455202318205	70.4290202599612	-91.6783286193896	NaN	19.0569730798853	48.7386003394847	93.2610412288839	-16.3326594219448	64.7210150177306	105.818652761791	-52.8638929722211	68.145818163069	24.7649783221159	522.465639860154	145.678473290079	655.70631905305	70.3210399760643	544.308374154071	393.593507526041	1200.68253968629	1715.07893230804	795.499818534121	1291.32988700605	300.761886776893	97.624457843461	103.08514141694	-15.9577604849094	1211.60390683325	444.923933116747	85.6109539818064	145.678473290079	551.953331156942	1383.0693710405
36.4866224735126	37.6288181399878	85.6010361319457	165.554732785209	491.080497730638	-99.434661837035	-156.544445160795	20.4958831428599	1555.60685888552	46.7663834717893	911.408502993508	69.6102968012931	-33.187313181474	-10.3433998519702	-13.7699868513958	-68.5953788422049	129.004471458003	-62.884400509829	129.004471458003	-98.2924661705598	NaN	41.0554051394133	87.8854274648961	63.8993184689171	65.0415141353923	-1.2058345201687	734.368174689854	336.884082756487	75.321275133669	36.4866224735126	226.950369080191	-2.54120992580572	576.651822803616	31.336118403651	805.050584766727	116.575847748736	1300.09670519395	1239.99176783524	701.232965692586	959.137787813611	405.079547070561	9.47977754593698	220.393466822877	31.336118403651	942.745532170326	467.370118515046	106.740494362764	143.896273820878	424.750253842503	794.12241433787
-4.347897860172	-50.0595340304283	47.0776928313664	191.069346767674	488.19498187434	-102.627915626223	-76.3437248283257	35.6497837888023	1938.39663937572	82.504210863315	266.493546448597	63.0767654909561	-109.484661051762	-6.63347966868482	31.0786201717766	327.061464374186	23.0790838419818	-96.9139611049411	50.5060655441356	-80.9148884453513	NaN	-24.9181341367873	64.2195563952125	69.9335109164945	-40.9172067963771	98.5032835229047	337.346582512494	-35.203252275095	26.507456554751	34.5069928845459	520.462236429164	-2.22991234932285	665.897499583011	3.23757874668642	775.247321503197	313.791073000014	764.312339311178	1832.66009947139	481.096300537897	855.072691504932	225.217717244663	38.2295217611458	64.4734790219904	-16.445389198947	1202.80512521112	848.511702189721	115.867895324478	162.888318750157	312.697574780812	1889.52200686989
27.9517518614279	-13.2101715979039	33.668685675224	94.2681841014624	86.2644767621479	-110.398046432437	-70.3795097358646	38.2422327262608	2201.5299878667	10.8009504200397	NaN	35.9554592007424	-69.2361229731054	-76.0964435496607	164.014776629774	95.4115708642216	95.4115708642216	-50.941934768958	67.9702885580004	-101.250952330363	NaN	-9.78001130962622	54.2496474048898	172.018483969089	-21.2138789372184	13.0877239455581	19.9480445221134	-20.0704921744592	133.143334035276	83.9777032366294	321.95912613459	73.580210467087	739.935979812942	0.27013403659065	189.563316461604	86.7103734098625	1105.39218172019	1699.53205488078	456.543296298038	2394.33651060265	414.964446979249	12.3061167341348	103.123077088332	-28.1785523394229	840.600562374221	685.226967551378	115.159059785876	92.1812746360189	261.779212646869	887.650312919166
167.819526481044	-57.5451723811029	23.6776378687065	104.900448118516	82.0207832594147	-78.1368707542941	-88.4327199408896	55.7091686714483	2077.12755897304	60.2851016432685	NaN	67.1490011009989	13.381788682111	-88.4327199408896	11.0938221962008	-32.3775410360915	72.8689173157742	-17.5057588776757	48.8452692137179	-6.0659264481251	NaN	-32.3775410360915	91.1726492030552	124.348163248752	69.436967586909	24.8216211116616	-18.6497421206308	-40.385423736777	142.651895136033	126.636129734662	357.508952688889	278.678807864215	416.631561307395	-8.17533024779331	350.9397739535	336.706553360156	1767.6926545525	1427.19022343481	442.908276248953	1992.13959467831	621.370965227034	4.96302722298569	12.6270690809401	19.1962478163296	1108.58505476842	851.292220965667	53.1370046158421	461.520949332556	471.37471743564	1570.61729249082
58.3147938801379	6.80867831835353	70.9051776841296	49.1581511135984	162.471605349524	-92.7698117677629	-84.7577493470409	50.3027314594159	1541.69092205953	100.664266675383	NaN	90.3630435630259	234.580167136022	-50.420338972518	30.8448655805196	-14.9383482521776	100.664266675383	-48.1311782808831	154.459542928802	-19.5166696354474	NaN	60.6039545717728	40.001508347059	102.953427367018	-19.5166696354474	86.9293025255736	-10.3600268689079	52.5918921510507	50.3027314594159	56.025633188503	535.524271074786	215.624590057878	499.371224932464	-3.48478050164874	720.671689197585	289.026229195319	745.869266811931	1594.9180777301	477.460287876511	1168.75035199182	417.205210972642	18.4261565543039	44.719281021447	-4.58032735444637	728.340517167169	746.964813664729	103.878811072519	170.707169093175	315.319353662462	627.550206709787
89.5525923331682	-70.772337791888	56.3424282358351	98.7140169117429	176.586125829627	-78.7885842981409	-95.9662553829683	58.6327843804788	1310.31241742824	764.062476930726	NaN	80.3911677545936	202.925221493029	-20.3845026097275	89.5525923331682	26.5677983554675	66.6490308867316	-90.2403650213592	186.892728480524	-100.546967672256	NaN	8.24494919831826	147.956674021582	63.2134966697661	12.8256614876056	40.3099352233295	10.5353053429619	-40.9977079115205	83.8267019715591	18.5515518492147	810.230432196815	217.169224494	523.017795564398	-29.4828489498699	482.45723237585	586.59921894104	1385.75193689918	1398.90671414952	241.286316119622	1716.81383103273	506.574324001473	24.2324914890173	-3.17329444919046	-39.3489318876247	792.690729196362	437.51174343719	84.5252205530743	183.186049930622	518.632869814285	1084.28829157889
445.077761879678	28.0151437454015	132.280798278971	91.0328470349213	217.068253613961	-158.746413276266	-53.3349823192514	57.8053307549927	1212.74796558837	1965.52307579227	NaN	184.986513757478	286.960615444156	-78.5420636350593	-6.35814895797297	13.1200502406059	103.636387692825	-20.1074660393227	-0.629266840743895	-80.8336164819509	NaN	13.1200502406059	46.3475665205345	157.487879594779	-60.2096408599263	8.53694454682262	-16.6701367689853	32.5982494391847	62.3884364487759	50.9306722143178	875.76900069537	259.301715057148	1010.68977673363	38.8214225068232	949.262431545479	262.592465692228	704.649967671238	1490.04245257687	450.165251891758	1286.01591320195	519.271015228427	23.4645862097856	48.6936744120616	37.7245056284633	1340.86175711994	927.324093978282	117.799437748731	90.376515789735	393.125574217047	1125.86604896141
124.613160604794	-11.8055120153147	13.4147467884029	120.027659004118	38.6350055921204	-70.2706574239326	-84.0271622259604	14.5611221885718	1123.10613415197	3494.95683710159	NaN	121.174034404287	1093.30037374758	-26.7083922175114	8.82924518772695	77.6117691978657	217.469568018481	-86.3199130262983	101.685652601414	-114.979298030523	NaN	-58.8069034222428	58.1233873949931	206.005814016791	-4.9272596143008	51.2451349939792	27.1712515904306	-26.7083922175114	47.8060087934723	109.710280402597	468.322609854207	474.908228915602	772.35868985525	10.6220850872949	531.983594114353	308.072546026943	665.89118169604	1999.47904162841	223.557101405715	1602.14669159095	526.495578229858	18.3053073255884	5.13406920279952	146.72487902278	971.024864873981	522.105165522262	120.382402777202	238.923545882302	129.163228192394	765.773070793855
103.173801884857	75.6464018015062	116.937501926533	34.3553016764793	56.1478267424657	-51.6678235839934	129.554226964736	75.6464018015062	884.263779249949	1868.36833222976	NaN	57.2948017459387	407.122177805194	-98.6937987263851	6.82790159312806	126.113301954317	444.972352919802	-109.016573757642	56.1478267424657	-32.1692485249529	NaN	-76.9012736603987	85.9691768327629	155.934652044614	84.82220182929	55.0008517389928	-22.9934484971691	-16.1115984763313	26.3264766521685	123.819351947371	823.677835527072	359.101023924881	965.357288710719	69.152375549045	126.263472956407	111.985698604566	874.199190925892	872.002610256378	193.259183376581	1335.48113152381	755.583834772141	15.3361491459542	3.25495546362775	187.767731702796	1016.9769344443	992.814547079643	180.079699359497	53.7763108624476	627.083865605578	1206.98116235725
123.024712463716	-5.5037137825298	62.2032250436178	78.2692783243986	86.302304964789	71.3838269183497	435.1651762046	51.8750479345444	1230.43481360325	1806.51758124267	NaN	135.648040041473	-19.2746165946276	3.67688809220208	57.6129241062519	28.9235432477147	267.619191990744	-73.2106526086774	56.4653488719104	-68.6203516713115	NaN	168.927721837376	75.9741278557156	24.3332423103488	260.733740584695	55.3177736375689	-3.20856331384683	22.0380918416658	102.36835824557	70.2362516840082	748.678767813536	293.701729444488	1081.66920893871	23.353054471576	590.425884902563	275.019097434165	565.149382770949	1459.71776255937	307.988448040618	2039.97833323294	590.425884902563	12.3632709360918	37.6397730677055	10.1653142289949	597.019755023854	753.07468122773	129.953954765773	591.524863256112	1051.9967933929	768.460378177408
40.7087381918122	-53.4417014965312	102.710247254868	36.1160338167711	48.7459708481342	-152.184845559916	309.381944131719	75.1540210046208	1479.37338367345	1629.78445195605	NaN	149.785467099039	-2.92195337107863	-98.2205691531824	138.303706161437	-40.8117644651681	398.939679445021	13.1525119415654	34.9678577230108	-9.81100993364035	NaN	-14.4037143086815	101.562071161107	130.266473505115	3.96710319148308	24.6342728791682	-54.5898775902915	-32.7745318088461	327.752761631884	1.67075100396251	389.871528973231	357.981179161349	884.721784674847	34.6790121029594	361.280180866026	406.366537496618	674.685342810383	971.595496231353	401.967868557048	2017.3790366141	1289.39932711528	22.5826725191421	48.9746861565617	232.619114383606	1618.19983034813	963.897825587105	123.75205812925	254.612459081455	131.449728773498	1525.82778261716
145.557265031888	135.218266787433	21.4892860984302	52.5062808317945	46.7623929182085	-127.851799654806	502.827093256937	112.242715133089	1628.62912431979	1625.18279157164	NaN	152.449930528191	19.1917309329958	-62.3714774399254	-18.7179292966718	76.6306100688557	49.0599480836429	-66.9665877707942	32.9770619256022	-42.842258533733	NaN	45.6136153354913	132.920711621998	181.169370096121	1.96006719223778	84.6720531478761	5.40639994038937	-19.866706879389	385.651779819782	92.7134962268965	617.104450554617	321.10842282374	466.355544238148	16.309539249566	487.262326865979	118.642738427899	831.674061734992	1573.3146665328	173.660587448508	1201.39400715348	708.434079928828	61.4241754464654	103.237740702128	300.201640195909	819.570134950458	797.562995342214	69.1266743093507	138.449164075318	NaN	1077.05366836691
94.2000628406549	43.6273559437616	126.382694502314	60.8680514767934	137.876491524336	-112.688283555727	336.719180005302	126.382694502314	1007.95692609134	1598.73809302323	NaN	93.0506831384528	-23.0366667839614	-129.928979088759	-6.94535095313174	-26.4848058905678	628.661624364641	-67.8624751698441	44.7767356459637	-80.5056518940675	NaN	44.7767356459637	112.590138075889	78.1087470098252	80.4075064142295	25.2372807085277	34.4323183261446	-12.6922494641423	130.980213311123	59.7186717745913	349.151189886321	330.433380826831	697.082228874473	23.2411027328615	447.144425550705	256.663192180609	1198.05888311374	1827.85810558597	734.517846993451	1414.96525868547	984.455650317219	2.32119848990298	45.2620545675547	213.722336102958	1296.05211877813	953.626317748649	232.440145162447	35.3526262419428	NaN	1052.72060100477
188.836767317382	18.6393642427425	46.2389431197111	57.7387676517814	45.0889606665041	-75.6591969202335	218.736311100765	192.286714677003	23.2392940555706	1874.71104371888	NaN	39.339048400469	86.488328981957	-17.0100918066752	23.2392940555706	-6.66024972781202	89.9382763415781	-43.4596882304368	94.5382061544062	-60.7094250285422	NaN	-33.1098461515736	50.8388729325392	515.431784028178	184.236837504554	119.837820124961	70.3885746370587	-7.81023218101904	1660.81430742237	87.6383114351641	512.743085397767	291.293532229049	551.303952864957	40.097024157069	214.171797294669	469.775261648613	506.13265097482	2541.04471417195	405.874395560127	1537.36042095453	803.602200007428	382.737875079813	42.3005022980513	126.032671655378	648.256991068177	1259.72217519076	116.117020020958	262.648316396279	NaN	902.75871635163
119.039006879778	18.9380390846189	81.0696742678211	104.08139100234	6.28159488063325	-94.9699587512519	178.869470389528	87.9731892881769	598.833300794506	1847.21893364218	NaN	173.116541205899	-27.0853943844198	-105.325231281786	-6.3748493233524	63.8108867169316	122.490764389956	-58.1512119760209	30.4438974518786	64.9614725536576	NaN	-42.0430102618574	61.5097150434797	150.104824471379	24.6909682682487	53.4556141863979	3.98042320718131	7.43218071735921	1208.64379425927	59.2085433700278	502.356423562161	440.620264136412	495.741835052259	109.89083864133	572.912034334445	850.724751750314	1128.53746916618	1654.39725570336	222.338843309658	1485.72524870087	667.721136309702	-10.2741859552161	48.1546792155817	279.665277062139	900.334165574576	920.177931104281	43.744953542314	139.656486935888	NaN	1344.6140271563
79.0988999092992	64.133431810483	36.5048753203608	-0.33319999980203	166.589328794686	-151.139070841719	492.376057407376	351.930895249255	60.6798622492177	1766.74322551426	NaN	60.6798622492177	163.135759233421	-46.3807941500056	36.5048753203608	-8.39152897608766	75.6453303480339	-95.8819578614745	10.0275086839938	NaN	NaN	-12.996288391108	NaN	308.185680806562	187.310746162278	36.5048753203608	16.9346478065243	-68.2534013713523	1245.25422176321	72.1917607867686	943.134675750891	531.669186205283	447.831713804569	44.0880967169205	484.234826820668	273.538021182032	1265.24706971153	1724.14691864175	607.784786148036	1554.26572456662	1153.83148138953	109.172450291159	22.0256039798906	228.309911071121	936.515927929782	1323.71267546466	70.5630880013565	292.291140008508	NaN	1259.73144652727
126.653219017331	42.5722201309686	82.8850278162106	34.5096585939202	150.840903628476	-79.51799743005	260.261381631275	55.2419596891875	95.5547673744295	3115.5599602517	NaN	52.9383706786023	315.547517885322	-116.375421599414	24.1435080462866	108.224506932648	139.322958575549	11.4737684880677	77.1260552897475	17.2327410145308	NaN	-64.5446688612458	158.903465165524	740.559690338301	149.689109123183	33.3578640886276	51.7865761733097	-21.9282721654186	1801.36242971281	64.4563157315286	859.049892776846	239.807586515617	356.812371655885	88.5844208154599	798.339862751235	255.261048703955	883.33390478709	1302.78502132767	362.331465294577	1309.4079336941	1339.21103934304	162.540275573931	76.4424148103378	558.811198832008	906.514098069596	1820.47600463697	83.0653271767681	383.304021121606	NaN	1338.1072206153
197.305515133222	-0.907249149071522	2.54995022794523	88.979934653364	112.027930500142	11.7691485666566	277.973500596946	85.5227352763473	143.142724893293	1485.68848296813	NaN	112.027930500142	188.086316794511	-27.4124443728666	33.664744621096	15.2263479436733	167.34312053241	-40.0888420885947	69.3891381836024	NaN	NaN	10.6167487743176	70.5415379759413	2714.14666160142	773.505411302681	30.2075452440792	120.094729046515	16.3787477360122	1289.78051827052	342.507888967926	994.657454982673	310.963479247629	325.322157251758	92.2697681078255	465.595396215168	634.585991186834	1192.3654059626	1076.39146823694	407.056170506028	2014.1235932758	1043.25605745819	30.4170013208102	61.3433847143179	116.569069345581	570.524197014568	984.716831749045	182.839890903098	117.673583038207	NaN	1469.59834281154
96.2342565231418	98.5402679549346	50.1140278872861	168.873616624615	120.447376556966	-57.1155036910785	440.982965576164	415.616839826443	134.283445147723	4170.956456501	NaN	67.409113625732	28.2069192852546	-99.7767151792451	73.174142205214	70.8681307734212	35.124953580633	-14.454292202912	32.8189421488402	NaN	NaN	21.2888849898762	118.141365125173	1979.09259058195	272.64413105529	82.3981879323851	241.512976726087	-38.6674122367362	1184.67165232934	80.0921765005923	919.340861124386	366.736094542365	993.389899846377	39.5940727258092	675.089554295133	691.667697292593	914.92002299173	1337.11006466039	505.992495721035	2133.96613807167	1596.83430495394	45.1201203916294	126.905625845768	435.259085598536	922.656489723878	1426.63203684668	84.9076635855349	28.5419773941688	NaN	1259.74539733891
1775.08040027599	97.7281495621832	-6.09695536508131	59.6589444221862	155.408763410663	-41.8589359511391	408.049852067007	200.399642212478	78.1167408536999	3026.74972078801	NaN	94.2673127312744	74.6559040227911	-112.229284846285	76.9631285767303	10.0536165124932	455.347955422761	-85.6962024759841	55.0444953143078	NaN	NaN	-37.2444868432607	97.7281495621832	1210.96399683785	447.272669483974	6.59277968158435	86.1920267924871	-79.928141091136	824.503884053035	55.0444953143078	655.925246283632	601.735839984108	811.858027676141	33.3000269646078	477.874339870909	715.64418383821	706.796933830124	1020.87430911716	560.817308696712	1776.20827855747	955.625840307532	13.3937144464152	89.7012457661535	204.715495871266	1229.89059055819	1373.65840318958	95.230777021207	144.996558316688	NaN	1362.59934067947
2858.96238367891	114.228468406829	38.0499829535244	62.2885919613939	107.303151547437	-66.9839894139102	333.530168954219	915.256785143087	95.7609567817851	2339.56361922456	NaN	205.41180705548	-27.7405272106929	-92.3768178983449	91.1440788755242	-15.0441129684755	113.074248930263	-75.0635257498667	56.5174945785678	NaN	NaN	-25.4320882575624	59.9801530082634	219.262440774263	543.598113689088	24.1993492347418	78.4476646333069	-31.2031856403885	523.97638258748	42.6668608597852	1205.53113867009	562.594303083507	1247.58208488746	63.5159677142316	690.960349431259	740.757522583404	1009.66225760499	752.930164909484	475.172599105297	2278.93687106077	1061.67263845278	52.4499292359771	4.86596377948296	233.93296027935	1497.67455449601	1695.75664325676	105.566913931599	65.7291754098825	NaN	848.098095822472
629.631566542493	23.3472258041908	99.565828639863	126.126856900779	59.1468725906429	421.762649717932	101.875483271247	48.7534267494149	126.126856900779	1473.81033431335	NaN	97.256174008479	17.5730892257308	-44.7875858216374	54.5275633278749	8.33447070019474	NaN	53.3727360121829	52.2179086964909	NaN	NaN	27.9665350669588	122.662374953703	74.1596276946389	1397.59173147768	64.9210091691029	71.8499730632549	-6.67828440380131	663.121558697561	219.667869471831	400.492796572651	660.708843011727	524.510657003189	79.3751222435781	782.51209879172	1616.31074972204	748.185726708268	1068.19609871207	420.424238427559	2618.4193540938	1247.57907540624	22.9027036546722	8.50777342612755	71.6240059666695	1290.76386609187	835.662610404808	133.632936181939	98.1992617732134	NaN	1299.62228469405
2898.3738990575	107.996453260968	-9.85799786584236	86.0431731491108	83.7323015583891	314.819460630565	433.829347552736	123.017118600659	133.416040758907	2091.8797138956	NaN	49.0692276975626	154.213885075403	-86.1167603596605	20.1833328135406	17.8724612228188	38.6703055393147	-81.495017178217	164.612807233651	NaN	NaN	-29.5004063869773	243.182441318191	103.374710079524	-31.8112779776991	66.4007646279758	35.203998153232	82.5768657630282	458.093499255315	64.0898930372541	930.68758020752	691.359216242994	602.719081441318	57.5822524110097	389.982757917295	1263.08808571381	1708.50476309223	611.583094921486	421.006805097882	2306.82567300354	1318.48816996485	-15.5458588003731	88.6062995915964	213.810489998964	1197.71598629757	867.531484161326	107.442328236953	75.310279371345	NaN	1442.5843586872
1804.26154498868	59.7897658620866	35.5128226138039	75.974394694275	146.493134605953	674.805661485248	556.889079993589	677.117751318418	151.117314272293	2138.35852588172	NaN	122.216191357671	41.2930471967284	0.831475116257235	133.77664052352	-44.2542766305534	155.741493938632	-87.0279385441944	47.0732717796528	NaN	NaN	23.952373447955	55.165586195747	18.1721488650306	7.76774461576657	54.0095412791621	33.2007327806341	21.6402836147852	656.30894281989	51.6974514459924	765.287706028812	763.070302171325	525.808089420299	52.3923658469875	551.30823378139	707.63520573417	951.549630057655	860.63607190072	628.917368793408	2123.44756873913	1195.46405438114	49.0662600607582	83.4360198517948	371.698521325005	1488.16136356932	1193.24665052365	309.611213315391	31.3270292008683	NaN	1602.35766222986
2387.30093806844	-6.97425031650881	28.8820447752465	165.367297059993	69.3649585885187	152.644095575821	269.466218294121	452.217657794035	91.3413975157236	2103.92054137554	NaN	224.356685759332	32.3520088163841	24.2554260537297	82.0881600726899	65.8949945473811	89.0280881549652	-62.4936749747106	158.427368977717	NaN	NaN	-6.97425031650881	94.8113615568612	109.847872401791	107.534563041032	50.8584837024514	65.8949945473811	-0.0343222342335814	1592.67917264793	90.1847428353444	1129.97329996436	1226.49136602047	435.48698558362	70.4933794633896	474.316092617687	867.044775190823	1376.26077886616	558.630725034519	936.937167852144	2008.6205219924	833.762683447337	-8.27423766286075	-7.16483460474455	37.2112877199036	776.073724425295	1879.92976725092	124.854129311084	66.0557672309248	NaN	1636.97049752347
1733.83933314577	103.252824490314	29.1878588736002	NaN	100.938294314791	8.35708729389956	53.4904257165843	499.037484504626	209.721212564339	1339.21193821922	NaN	93.9947037882245	26.8733286980779	100.938294314791	17.6152079959888	14.1434127327053	97.466499051508	47.7041002777786	440.016965028808	NaN	NaN	-6.68735884699536	83.5793179983742	34.974184312406	103.252824490314	107.881884841358	332.391311867021	72.0066671207627	85.8938481738965	72.0066671207627	699.175092432288	1287.53078208768	607.036371222104	239.591591456189	743.579295425148	649.220364065321	1257.5579450675	873.461589179263	521.558280460849	2207.8078891147	978.921571287305	24.2312069408182	35.3322576890332	331.730312666373	955.609364716054	1689.38881917306	76.4061454574286	7.5796308184958	NaN	1360.7977170259
4190.90084218229	81.5984222088686	156.860371292631	NaN	74.6511653703674	-126.819282946166	129.071343938626	2411.24521538625	38.7570050381116	2366.08804593599	NaN	123.281963239875	68.8617846716165	287.700375084402	102.440192724372	15.5994822431078	158.018247432381	-64.2939713996553	725.377555909974	NaN	NaN	16.757358382858	96.6508120256211	76.9669176498678	-22.6104303686485	28.3361197803599	67.7039085318663	180.017894087635	1246.42181879756	119.808334820625	1192.02357180586	1450.84183127274	989.856519346751	262.277292090075	847.673097837049	875.443297350663	1871.83805589912	231.174668634828	562.195446837101	1790.74907331937	1702.99524285635	-16.5355110266056	80.1047832807697	196.739621237947	871.000065428485	1289.77467409378	94.5452870278488	143.420838171809	NaN	1718.54655458397
1572.90625580072	108.57762936763	43.7023104750248	NaN	110.894605042366	-65.1955462375627	-74.4634489365064	2120.87100287576	121.320995578678	976.285019556227	NaN	153.75865502498	29.8004564266094	254.547096875992	35.5928956134492	12.4231388660901	119.004019903942	44.8607983123928	NaN	NaN	NaN	-47.8182286770435	78.4569455960634	168.818996910764	87.724848295007	112.053092879734	78.4569455960634	74.9814820839596	756.172330456316	86.5663604576391	1350.93153369302	719.592844371131	886.319610917405	557.312124932757	792.952621651492	1023.03555948535	1513.2122531314	495.067465422148	303.887439782421	1671.04692546187	1070.83056589528	47.1282193011585	3.77925999912723	223.858591840209	1639.92459570656	1393.16898121808	66.0239195097362	111.595902365718	NaN	1586.57203041176
2718.06056212505	60.2438456286078	113.562453983966	NaN	219.040570513044	-100.871079619105	403.337499393521	2078.23726186075	60.2438456286078	2409.73991380928	NaN	125.153455800348	-9.30216526968549	360.450792672907	177.312963974068	50.971044175502	NaN	-76.5299758047024	134.426257253454	NaN	NaN	-2.34756417985617	148.335459433113	120.517055073795	93.8577508961162	154.130960341304	141.380858343283	82.266749079734	108.926053257413	98.4941516226691	1482.23557647592	806.007965264993	590.237970898347	400.048955245273	624.716681338378	699.235184547477	1956.0397909099	189.840043207664	609.145650817074	1408.82928973263	1191.94707890018	7.43654281524204	143.126951643751	172.044579754745	989.523682123222	1615.70155237282	103.087158874683	78.618396626919	NaN	853.833273294713
2090.06494616274	74.4834504686287	21.1366444836292	NaN	189.295054653736	-24.0921692862617	60.5668923855853	2890.26703593773	57.0877528648245	1120.54473304405	NaN	258.877845068953	374.849162427648	462.987363620255	0.261807359064153	33.8934893930856	NaN	-18.293603418327	97.6777139403676	NaN	NaN	-20.6130297655009	67.525171427107	99.9971402875415	40.8517684346073	98.8374271139545	91.8791480724329	331.939775004931	99.9971402875415	125.510830106454	2090.03685299046	763.433770892602	712.23935665057	1466.80050569617	677.738773139636	1565.85056803401	1303.20096453141	308.248652958016	268.183459203383	1276.49083536166	1530.23706247434	-36.7571821513271	110.148528282329	122.390670818467	1371.08920950454	1080.61655478345	160.230020475621	46.7119715041592	NaN	1555.83426959535
1873.32076485732	9.83590118426976	44.6457056115371	NaN	113.10498765183	-94.5935120975324	40.0043983545682	2259.70959399998	161.838713850004	1579.75808085403	NaN	91.058778181227	-28.4548836857244	654.977609902959	93.3794318097114	147.914792079097	NaN	-65.5853417414762	49.2870128685061	NaN	NaN	10.996227998512	113.10498765183	166.480021106973	30.7217838406302	70.1728955248665	96.8604122524382	113.10498765183	193.167537834545	22.5994961409345	1411.25521167743	880.05440407187	1034.84876939089	1209.68844820446	978.053714489668	1303.23324451236	1791.0025395464	233.036229608911	237.490743718811	2089.45498490969	1249.77907519356	54.8556652129155	82.6963783997898	102.741691894339	1143.98436508344	1445.77769602916	295.39942714751	55.9692937403904	NaN	1567.16320552393
3187.6284068281	-11.9252775443639	53.0874243151636	NaN	118.100126174691	-100.15680149658	-81.5817438224291	1990.69812795001	50.7655421058948	3295.5959295591	NaN	62.374953152239	21.7420144900343	466.382457565017	77.4671875124865	112.295420651519	NaN	-47.9144517880309	50.7655421058948	NaN	NaN	-52.5582162065686	115.778243965422	21.7420144900343	98.364127395906	132.031419430304	125.065772802498	798.411613490462	6.64978012978682	71.6624819893144	1333.3526349022	1338.9243144208	810.729096057539	2040.95593376437	532.145120127549	1282.09318333108	1013.53823053457	103.125797195366	44.065994298208	1855.97617374686	1423.61384310351	110.926148521405	138.784546114404	266.933175042199	1179.57428018884	1860.43351736174	112.040484425125	177.786302744603	NaN	1996.38249761557
2542.62179985988	85.930763001446	53.4071937191594	NaN	157.947237840795	-38.3557338987207	-12.8015008912098	1731.85567989431	159.108793886591	75.4767585892825	NaN	88.2538750930379	47.5994134901796	621.408100113379	55.7303058107513	84.7692069556501	NaN	-59.2637427230478	65.0227541771189	NaN	NaN	-29.0632855323531	168.401242252959	101.030991596793	81.2845388182622	329.857532618596	NaN	324.049752389616	159.108793886591	46.4378574443837	1101.47493114511	839.439549036369	1347.89969474525	1148.30678667093	921.952818296144	1121.54572637047	1025.65192696046	155.917467195258	70.0590653979246	1754.8908201482	905.227155608352	34.3776516639678	82.3245513689723	43.298005097457	1700.25365536808	1792.80232224053	91.2449048024615	122.466141819674	NaN	1773.84657119436
3941.19143371849	18.8621528984032	103.700682527993	NaN	117.646742193131	-85.7332945901324	-19.4895111807265	2243.25866948793	53.7273020612484	96.7276526954241	NaN	87.4302795853321	81.6194213915245	7.24043651078812	103.700682527993	124.6197720257	NaN	-35.7599141233876	83.9437646690475	NaN	NaN	6.07826487202661	122.295428748177	29.3216976472567	21.1864961759262	44.4299289511563	47.9164438674408	661.543069133516	222.242189681667	132.754973497031	1356.88649188719	652.846124510343	878.22830233938	1725.08509923165	842.524194960522	1931.49947001567	1296.63581068536	87.1591732265737	200.966015496681	3345.1589715473	807.935840937255	3.47767155737697	136.252320872502	55.9180792700736	1596.77346333888	1316.71937108597	87.1591732265737	70.4228728927343	NaN	1847.81796834647
2519.15806516466	59.8616893034399	22.6524769972655	NaN	172.652114106531	42.4198710349206	-77.3472810755785	2022.64763845414	124.977810839245	-9.90558377063721	NaN	256.372841795424	50.5593862268963	120.326659300973	38.9315073812168	91.2569621867746	NaN	-35.4869172311322	65.6756287262797	NaN	NaN	-2.9288564632295	100.559265263318	62.1872650725758	29.6292043046732	93.5825379559106	64.5128408417117	609.860358704081	124.977810839245	155.210295838012	1781.2091253336	1853.77924858582	892.504231352621	1028.71277037986	1011.96581886011	901.435938829816	1313.41094621547	108.746900228691	134.425559225628	153.40543761467	1537.82009658002	79.7188509278043	32.8273866725265	95.349339012897	1130.31094293296	1381.51521572909	73.0200703199075	165.686535395814	NaN	1514.37436445238
3330.51641017779	13.6493702686261	79.9634429711243	NaN	184.669873554016	-86.4034411772482	-1.47489192668046	1925.12343079853	126.499634341298	103.231538656211	NaN	49.7149185805111	8.99575113160872	6.66894156310001	72.9830142655981	59.0221568545459	NaN	148.604325242131	71.8196094813438	NaN	NaN	-9.61872541646093	88.1072764609047	93.9243003821765	62.512371207309	145.114110889368	55.5319425017828	546.48876145712	423.167854326158	167.218801790201	1376.01159828671	952.602493830153	957.071191502517	2458.55360941707	1226.31022626249	1886.56030735438	1848.57637713928	101.315587244669	116.956029097946	1975.93426080168	820.775912495393	55.5114361029306	95.7297151542133	21.996203560195	852.056796201946	983.883377536706	97.9640639903957	23.1133779782862	NaN	1687.70326093415
3216.17433846263	17.440951269911	139.663296850419	NaN	73.314023535286	30.2451969973928	41.8854203860126	620.404522800416	61.6738001466662	74.478045874148	NaN	158.287654272211	-22.1358082513963	-55.8924560783937	66.3298895021142	157.123631933349	NaN	-91.9771485831151	18.604973608773	NaN	NaN	23.2610629642209	183.896145727174	1.1446385258433	535.430892063492	61.6738001466662	103.578604345697	523.790668674872	84.9542469239058	32.5732416751167	1113.38711602001	892.045627106632	757.899270189435	1063.08223217606	1095.50093509771	1807.5945130665	1213.9968837079	120.704074832751	58.1024416047254	3228.42801008114	669.586251885614	138.590255755043	72.6349636040884	41.3341469900758	826.090334955677	767.960246958225	92.7569171416679	186.659366983706	NaN	1919.38314383083
2427.38393480881	89.9503520941383	30.5536840729883	NaN	172.639831103975	-92.8982141670492	45.6940112156343	57.3404167099775	38.7061679190285	16.5779974797765	NaN	67.8221816548863	0.273029787696059	-77.7578870244031	53.8464950616746	101.596757588481	NaN	-97.5567763647864	29.3890435235539	NaN	NaN	29.3890435235539	103.92603868735	67.8221816548863	98.1028359401785	45.6940112156343	106.255319786219	1286.03619636318	45.6940112156343	72.4807438526236	1733.0024133436	1740.83260707887	841.478926627416	2019.36378423361	1514.87558786097	1294.51156416826	1162.51686977364	284.416572317933	64.0525486252254	2220.71162314066	1344.84852389502	73.0013414655384	117.745305667103	18.1899853186213	848.190521257651	956.694634446446	161.370670763629	103.203517301595	NaN	1541.72196638191
1755.44643618203	139.231624779365	112.430658187973	NaN	105.43910168587	-33.2267689391599	269.740679485276	101.943323434819	171.858888455843	-12.2520994328528	NaN	107.769620519904	185.842001460048	46.0108714180002	154.379997200587	111.265398770956	NaN	-29.7309906881087	43.6803525839661	NaN	NaN	-50.7056601944158	79.803394511495	58.8287250051879	105.43910168587	112.430658187973	119.422214690075	676.41621602423	97.2822857667509	39.0193149158979	2028.80766944439	1265.43633164924	2160.88658126232	1781.43953798878	2436.23753301835	2251.55091903565	952.028744284666	142.765581196846	309.543190187282	2916.42272937336	1315.80540818998	103.589632776274	59.9364331076362	110.305509648372	1700.8490155236	2456.38516363464	82.3226893479632	36.4308640552928	NaN	1115.44841483905
1490.85207849967	95.2949841378756	37.0010370049685	NaN	119.778441933697	380.93532508912	377.437688261146	89.4655894245849	25.3422475783871	98.79262096585	NaN	71.9774052847128	70.8115263420546	20.6787318077545	37.0010370049685	55.6551000874988	NaN	-91.2456466874271	-0.307089160092041	NaN	NaN	158.252447041415	199.05821003445	54.4892211448406	288.830888619127	854.282175808326	60.3186158581313	-45.7763679237596	164.081841754706	31.1716422916778	1405.44811530551	1231.84386360635	819.673769249646	1325.92616775299	1314.72589344982	2878.28418617254	2529.95565534391	99.4961315557294	80.4556652403381	2405.63261057871	1348.32671635933	107.336323567949	86.0558023919238	103.976241276998	1424.4885816209	620.308886653196	99.4961315557294	9.89393713035873	NaN	1070.55991364068
303.275411167711	95.6385664891377	115.469051655069	NaN	218.120974866948	307.941407677341	421.091823035889	137.632535075815	178.460004535085	20.9826223350441	NaN	118.968549037292	48.9786013928292	-18.6783479968181	6.98463280615155	879.525980107121	NaN	-101.499786042766	143.465030712854	NaN	NaN	842.198008030074	115.469051655069	113.136053400253	129.467041183961	872.526985342674	139.965533330631	NaN	93.3055682343223	52.4780987750523	1816.85858920806	680.42522605635	1443.65118296593	1925.5706564918	429.378802638221	1104.06606557444	1736.16509596652	78.5862556298527	55.0506534344031	3567.45909536484	1687.97314861393	62.8958541662196	75.2240267447885	30.3943082772654	623.267335010258	1458.22084146788	37.1187660473938	194.022780683725	NaN	1765.30441297041
2475.74013812626	111.155074209664	62.1360353723007	NaN	160.174113047026	257.045070749434	451.954106126567	116.990674071254	385.428267704432	-2.05556310519832	NaN	84.3113148463458	36.4593959813011	-26.5650825238797	86.6455547909821	995.832013226831	NaN	-62.7458016657428	18.9525963965286	NaN	NaN	-73.2498814166063	166.009712908617	83.1441948740276	244.206751053934	2609.95893494285	286.223070057388	NaN	32.9580360643466	136.831713600663	546.605947843461	1213.87429553221	855.007285010529	1764.51086480141	980.610738693117	2139.07830703341	2897.18486676046	78.9573747573976	77.8359153495173	156.338073901135	1422.46574539794	91.2934282440803	90.1719688362001	48.6779707446309	644.172916329043	1700.58767855224	288.670284031004	45.3135925209901	NaN	1214.99575494009
2347.73239940359	32.101047648884	147.707454014852	NaN	162.888093234626	498.02989754809	369.578334919236	1009.50066510662	321.700934303027	-13.440870010437	NaN	53.1203942608782	158.21712732085	23.9268572997751	50.78491130399	863.532980301102	NaN	-9.93764557510459	102.165536355532	NaN	NaN	573.933093646959	202.591303501726	19.2558913859986	27.4300817351074	2970.13860741431	85.8171556573138	NaN	67.1332920022077	148.875195493297	2038.64961022521	748.146323978633	729.069318877597	859.241824272903	1662.72039205773	2558.21745503579	1787.28201359979	150.026105222612	108.505564708591	3222.54610326011	1317.08994669777	49.030195864184	27.7088372218493	134.315630433523	761.612445226423	1329.43389117492	167.980933552999	107.383387937942	NaN	1295.76858805544
513.777332178765	95.5031466091569	186.63551106287	NaN	171.446783653918	294.124966572379	443.675513368216	135.227510601801	352.543148914503	3.2024185086009	NaN	139.900965189171	31.2431460328204	-23.6699453687762	398.109331141359	1388.88170366378	NaN	-41.1954000714134	123.543874133376	NaN	NaN	714.735879435672	61.6206008507249	65.1256917912524	39.4216915607178	NaN	130.554056014431	NaN	41.7584188544028	91.9980556686294	984.754449998999	640.025669110225	1313.7627001632	1079.07763434642	1159.92607807277	1556.30803134227	1138.59107208943	161.672377062612	112.264994785393	NaN	1866.22706562664	79.7010382844993	62.8576125081749	62.8576125081749	786.002025838371	1857.2439052126	87.5613036467841	58.3660323011551	NaN	1656.24569094847
244.30885533447	70.1298700271885	88.8336536843463	NaN	129.748180434379	91.171626641491	327.306895313108	36.22926214859	158.972842398688	50.2570998914584	NaN	82.9887212914845	45.5811539771689	90.0026401629186	655.792095791941	1396.92952320682	NaN	-74.8244533157842	50.2570998914584	NaN	NaN	1042.72662019939	67.7918970700438	105.199464384359	44.4121674985966	2418.62370547906	75.9748024200503	NaN	88.8336536843463	102.861491427215	1160.99049585934	1110.42785447604	2078.98334052937	1441.89405909986	759.860207551867	2576.74445459158	3201.47397923851	76.7027417509102	798.063092152578	2659.89190931078	1952.01492994465	34.0054001383504	85.691655774607	58.7249137035166	821.658991464782	1614.93065405602	65.4665992212892	47.4887711738956	NaN	1248.63240759038
1258.78468075867	169.877794317482	10.8108377589409	NaN	181.573894064434	145.315984848884	760.530831538537	63.443286620223	640.061004144936	-42.9912210770363	NaN	57.5952367467473	58.7648467214424	23.6765474805877	968.721407034275	1202.64340197331	NaN	-26.6166814313041	116.075735481505	NaN	NaN	502.047027130907	89.1747060635165	64.6128965949182	248.241662622058	2092.71659271632	76.3089963418698	NaN	NaN	50.5775768985763	1105.83955921218	1047.37417165811	2009.80439754808	927.070393421867	1283.48439062645	2274.02297591741	2208.81158210711	122.046980177453	1373.43114070962	2474.15449485247	1770.32117545163	37.7219019744772	253.594102174096	68.0789301275486	907.956709029192	1942.3443349857	66.954595751509	129.917320809731	NaN	1958.08501625026
89.5161224474341	119.942209990572	63.7709714493944	NaN	103.558932082728	-59.1036128594315	187.815789894495	90.6863565837086	478.033855690579	NaN	NaN	35.6853521788056	59.0900349042963	38.0258204513547	1070.17232864549	400.79840269646	NaN	-55.5929104506079	115.261273445474	NaN	NaN	720.272321899407	128.133848944494	104.729166219003	34.5151180425311	2832.54493787494	155.049234078808	NaN	206.539536074887	83.6649517660614	1582.76909985217	987.614781211428	1448.88750454357	1480.38905638089	2146.4218666556	1783.02896510369	1361.13318156819	149.448491254238	607.346048318099	2497.43915855713	1793.15446390854	189.950486473646	93.1957201161718	107.821440612069	333.957580587096	2215.05024744404	53.8187803195253	77.4449441975132	NaN	1213.75092118646
130.837967172337	178.84318471177	-6.15253165970309	NaN	79.320172739775	86.3453265260335	NaN	53.561275523494	306.466811828799	NaN	NaN	149.57171060236	144.888274744854	112.104223742315	554.688912276599	91.0287623835392	NaN	19.606365556578	105.079069956056	NaN	NaN	900.09230676764	206.943799856804	54.7321344878704	21.9480834853308	2817.9592904162	58.2447113809996	NaN	75.8075958466458	210.456376749933	1411.86297281427	563.026817055749	659.843673017596	1194.58793559757	1329.68122298619	1544.70470541308	2501.6154910825	96.9549755649956	1981.5063346363	2632.20566889151	1698.9362085151	64.3074311127448	164.501619259308	8.01856136748478	369.393105132054	1856.54504380182	128.476742622341	194.897608921748	NaN	1063.99775778856
52.7125468408041	1442.09311648265	52.7125468408041	NaN	241.321544911914	74.9707515821153	NaN	NaN	31.625826559562	NaN	NaN	98.4004407834954	67.9418448217012	59.7414536012182	455.703201104543	59.7414536012182	NaN	-28.1198809039574	229.606700311224	NaN	NaN	926.639954052284	250.693420592466	56.2270002210111	55.0555157609421	1882.57127346859	103.086378623771	NaN	134.716459045635	50.3695779206661	1308.32737434166	1335.36338140376	1152.8703337346	1096.5453190219	1392.81489641071	2041.67906590104	1922.27003471011	75.936052427748	1425.48340494408	2315.41863740477	1698.09647615356	8.34603477250598	61.2915486024455	64.6710494852076	122.122564492163	1724.0059829214	216.748589209502	25.2435391863165	NaN	1950.43254206646
119.845327075112	3466.22115980223	63.5840171028172	NaN	169.07397330087	38.9696939899382	NaN	117.501105826266	72.9609020981996	NaN	NaN	262.842823254695	65.9282383516628	41.3139152387838	796.153157367073	20.2159239991732	NaN	23.7322558724416	104.607888957615	NaN	NaN	404.668208809855	82.3377870935821	81.1656764691593	44.8302471120522	1746.73487377397	166.729752052024	NaN	81.1656764691593	97.5752252110786	809.00305605358	1556.35264933416	1410.94073751939	-7.10720870530348	1343.30729016368	1847.17647296371	1751.36242254312	102.233531186425	327.678355705454	2385.98960356418	1286.94608403392	81.9434969797128	76.3073763667371	34.6000838307168	130.414134251304	1069.39182837306	108.996875921996	94.3429623282593	NaN	2415.29743075166
233.959409648856	3120.06629504344	79.1580651254567	NaN	124.89482600737	-32.2519934330502	NaN	70.9489029158825	165.940637055241	NaN	NaN	155.385999928646	230.441197273324	56.8760534137553	514.243662232889	24.0394045754586	NaN	59.2215283307765	59.2215283307765	NaN	NaN	1015.00255701691	175.322536723326	52.1851035797129	52.1851035797129	2247.54962591155	110.821976505243	NaN	36.9395166190751	42.8032039116281	1306.1434588733	1537.37297962599	1144.84676878727	642.909516421676	966.630845475443	1523.83759304534	1572.33939495932	98.1102065507034	1562.18785502384	3172.89885812062	1483.2314333034	12.3860915399499	77.8071266797355	63.1437912173697	249.255356701242	2056.22946521739	134.204570765757	87.9586666152194	NaN	1561.05990614211
50.1609111698819	3180.69863354097	196.831531595814	NaN	710.765385568279	-22.5877165613803	NaN	NaN	140.510013352256	NaN	NaN	196.831531595814	59.5478308771415	16.1333272310657	298.914283412262	37.2538965723999	NaN	-20.2409866345654	61.8945608039564	NaN	NaN	772.953728628874	198.004896559221	33.7338016821775	13.7865973042508	1730.41953876936	192.138071742184	NaN	14.9599622676582	99.442239632995	631.230673195587	1261.03108516755	1152.67832611861	2626.72731901355	1276.83252919552	2686.54707140516	1397.60070855215	86.0808542306104	1775.70669065001	2117.69508639822	1759.90524662204	36.4191729998465	110.911694845992	163.959399797036	253.124691097725	2149.29797445416	37.5478475732729	210.23505730752	NaN	1090.60122458015
36.3946200006433	2720.14293847671	71.614414206366	NaN	1168.12400714453	88.0503181690366	NaN	NaN	11.7407640566374	NaN	NaN	313.457001085662	154.96792715991	995.547015536491	346.328809011003	-23.4790301490853	NaN	-18.7830575883223	1493.32010697737	NaN	NaN	341.63283645024	83.3543456082736	103.312228991516	113.878167253233	1011.98291949916	972.067152732676	NaN	171.40383112258	130.314071215904	848.805236094563	1209.08421873963	1088.2382903916	1154.87296116295	1258.77787151826	1693.59733333128	1608.8922433677	95.4946360185074	721.182900549444	2493.21338258742	1275.71888951098	35.6363724442481	74.0360132277352	78.5536180257925	439.962001870377	1149.22595516537	84.2006240233641	123.729666006366	NaN	1456.42308143327
42.5821548250624	2416.49319649419	156.520487849261	NaN	2264.96695979191	-19.6728106417678	NaN	NaN	91.9162784025505	NaN	NaN	89.5670344226701	1235.9980966043	1180.79086307711	639.29012571468	NaN	NaN	196.457635507228	774.371654557803	NaN	NaN	-0.87885880272473	47.2806427848232	73.1223265635074	144.774267949859	1163.17153322801	1264.18902436286	NaN	447.826741354429	86.0431684528496	1002.24278341773	1249.7409822497	1309.63780662457	2078.12536464167	1282.51471634161	2861.30459656204	1844.18871095117	78.9275850354142	1717.6142896307	2499.66339278928	1194.364672922	37.1128208491896	92.4891301768925	295.912307299066	380.671964433305	1230.52879329928	271.04947453969	42.7634646581389	NaN	2114.28948501894
122.817167277005	3260.73870895684	42.9000643428373	NaN	3072.6984667588	362.56847607951	NaN	NaN	84.0338673236591	NaN	NaN	NaN	490.670891076927	1239.30610532788	410.753788142758	NaN	NaN	11.1682734719176	1220.50208110808	NaN	NaN	29.9722976917219	121.641915763268	52.3020764527394	119.291412735792	1145.28598422886	1515.49021105626	NaN	161.600467230352	53.4773279664772	962.501555847642	1516.62161425875	1134.39185968129	1359.43245483193	850.546686903357	1679.46505999589	2642.95544727398	299.81920027844	1460.07875115558	3889.16015006794	865.247831310183	4.6654548798703	101.91917941733	221.790049196059	781.564393917485	1508.70561342431	158.462042520504	234.229479078758	NaN	1909.02908419478
157.278840931282	2422.02701952947	3927.15561174426	NaN	2184.49891357057	566.485676939677	NaN	NaN	133.761206677926	NaN	NaN	78.4947661825393	1103.86361962886	1368.43700497912	64.3841856305256	NaN	NaN	44.394196515173	1290.82881194304	NaN	NaN	9.11774513513891	86.7259381712139	12.6453902731423	103.188282148563	869.86315880797	1344.91937072576	NaN	285.449947612072	49.0977233658442	1528.10794513313	1923.0317041836	932.893339802056	1579.0293467299	1032.47296959129	1891.34727652339	2291.92896908461	219.993717447344	1792.89923343631	2279.48151536096	863.866550970885	119.282500955964	167.940729148428	172.46707595703	866.129724375186	1778.18860630836	145.308995105422	57.0452323376953	NaN	1839.29428822448
95.3034606167706	624.734125134398	1860.0723423422	NaN	3155.41270152866	695.324880403415	NaN	NaN	31.7717808746553	NaN	NaN	103.539048731489	1070.63239591702	-8.22964711112101	148.246527068533	NaN	NaN	-8.22964711112101	1432.99827296464	NaN	NaN	20.0066549964858	44.7134193406417	11.7710668817671	907.097146210466	475.317026481645	1644.77053877169	NaN	95.3034606167706	30.5952682868383	2979.91643437634	2199.74996358976	728.870071642351	1958.5664247254	1216.89873479041	2308.4524036413	2451.12435620895	294.060311436189	2033.29935226084	2123.88471897045	1803.43898423518	102.698724262123	91.375553423421	221.592018068496	578.271899487613	2042.3578889318	202.342627642702	60.8029921589252	NaN	1426.3773953064
187.467425857185	39.1472641826364	3064.40770468732	NaN	4269.80330432809	673.627955790427	NaN	NaN	77.9930208116848	NaN	NaN	61.5130028478461	1013.82261232967	43.8558407437332	167.455975472524	NaN	NaN	67.3987235492171	1415.22876416317	NaN	NaN	-15.0013662699765	166.278831332249	411.124812509282	35.6158317618138	75.6387325311364	1685.97191642623	NaN	153.330245789233	127.433074703201	703.6049087021	2117.64932319353	1156.82427232115	2391.84703818306	1071.84564164258	1614.57582957639	2343.12595659401	82.6943805440027	1418.55845481115	1997.54619183449	907.553622330673	1.11489509257381	37.3724441820978	507.587533936861	849.768153469244	1559.05645753306	49.8359766816216	195.999221448765	NaN	1921.6319484283
33.5751299861709	126.619463305509	1621.21767827057	NaN	2291.37243344403	699.018779675106	NaN	NaN	86.5750666870596	NaN	NaN	31.2195772439092	550.618956912618	-58.2914269620361	92.4639485427139	NaN	NaN	1.77516796563774	1366.8179821063	NaN	NaN	-15.8914776013251	176.086070893005	47.7084464397412	971.085121406334	77.1528557180127	3440.88217166774	NaN	15.9084844192081	21.7973662748623	1378.98354878549	1677.16786749709	1388.05379422158	2330.22553889588	1050.18715172707	NaN	4140.8732840762	113.68431045033	1538.84662459665	1967.4157214521	769.009543208144	56.9952764747407	125.022117245448	169.239563746408	1288.28109442454	2207.7772255086	117.085652488866	229.329939760533	NaN	1293.9499978221
NaN	NaN	NaN	NaN	NaN	NaN	NaN	NaN	NaN	NaN	NaN	NaN	NaN	NaN	NaN	NaN	NaN	NaN	NaN	NaN	NaN	NaN	NaN	NaN	NaN	NaN	NaN	NaN	NaN	NaN	748.275716075952	1350.70259543428	1106.7821075585	1686.51870897489	2140.32426781356	NaN	1314.39815072719	177.61522583633	1170.31488579591	2780.19010577608	1136.27946888301	247.955087456324	338.716199224057	145.848836717624	455.571130625013	2000.77905847067	102.737308627951	211.65064274923	NaN	2199.31899046259
NaN	NaN	NaN	NaN	NaN	NaN	NaN	NaN	NaN	NaN	NaN	NaN	NaN	NaN	NaN	NaN	NaN	NaN	NaN	NaN	NaN	NaN	NaN	NaN	NaN	NaN	NaN	NaN	NaN	NaN	1549.43465247463	2186.3088161772	2117.0586842951	1945.63622668532	2648.35477807907	NaN	2110.24719591326	145.132797750771	2075.05450594039	1005.65082999061	959.105659381333	10.0382781774979	39.5547278321626	36.1489836412397	903.478504262926	1316.70879942823	111.075355841542	368.776666288038	NaN	1582.35684632022
NaN	NaN	NaN	NaN	NaN	NaN	NaN	NaN	NaN	NaN	NaN	NaN	NaN	NaN	NaN	NaN	NaN	NaN	NaN	NaN	NaN	NaN	NaN	NaN	NaN	NaN	NaN	NaN	NaN	NaN	1100.91366984966	1551.89899270194	1638.23371445704	2238.03283401876	1372.41365010582	NaN	2265.29643036248	60.353076064546	1649.59354626692	2010.83619782114	818.053857783619	88.7526555892489	139.871898733714	192.127125059167	1575.75463950269	1914.27762743715	156.911646448536	209.166872773989	NaN	1616.65003401826
NaN	NaN	NaN	NaN	NaN	NaN	NaN	NaN	NaN	NaN	NaN	NaN	NaN	NaN	NaN	NaN	NaN	NaN	NaN	NaN	NaN	NaN	NaN	NaN	NaN	NaN	NaN	NaN	NaN	NaN	1181.52261218629	1640.75718958479	1051.93661757384	1350.89378058326	1136.05384214683	NaN	1928.34716008435	203.944056337983	1582.78450778448	4152.90673426473	805.268540109788	12.9752221722677	53.8971152077781	266.463615142235	1113.3194571271	1523.67510673319	110.733077757098	238.045633867575	NaN	1491.84696770557
NaN	NaN	NaN	NaN	NaN	NaN	NaN	NaN	NaN	NaN	NaN	NaN	NaN	NaN	NaN	NaN	NaN	NaN	NaN	NaN	NaN	NaN	NaN	NaN	NaN	NaN	NaN	NaN	NaN	NaN	1448.77891393879	1517.02629046812	1310.00924832915	1716.08113867866	1044.98193614025	NaN	2389.45525376805	83.8313833521804	1585.27366699745	3553.07302359314	1894.66177393041	56.5324327404483	285.161144113705	287.436056664682	1390.76864388885	1174.65195154598	122.504896718801	495.59055507914	NaN	1192.8512519538
NaN	NaN	NaN	NaN	NaN	NaN	NaN	NaN	NaN	NaN	NaN	NaN	NaN	NaN	NaN	NaN	NaN	NaN	NaN	NaN	NaN	NaN	NaN	NaN	NaN	NaN	NaN	NaN	NaN	NaN	1337.36331974232	1091.51336037002	1513.78342947708	1796.0556050527	1493.29593286272	NaN	2122.71735662609	86.4878320100732	1555.89661696215	2636.04296624141	798.997436487225	341.443345433207	137.706573545971	459.815548093948	1745.97505777315	1957.67918945486	120.633659700672	565.667613934803	NaN	1530.85634332238
NaN	NaN	NaN	NaN	NaN	NaN	NaN	NaN	NaN	NaN	NaN	NaN	NaN	NaN	NaN	NaN	NaN	NaN	NaN	NaN	NaN	NaN	NaN	NaN	NaN	NaN	NaN	NaN	NaN	NaN	867.039102397177	1272.49931997467	1172.27319877574	1859.0499156275	995.738553482167	NaN	2845.3660628806	64.0911996102948	1595.9563474803	3680.20409513987	844.260438488329	231.514379340326	113.065327014317	507.136212637383	1192.7739962937	2746.27887487711	165.456254004667	623.307398572506	NaN	2039.00136050739
NaN	NaN	NaN	NaN	NaN	NaN	NaN	NaN	NaN	NaN	NaN	NaN	NaN	NaN	NaN	NaN	NaN	NaN	NaN	NaN	NaN	NaN	NaN	NaN	NaN	NaN	NaN	NaN	NaN	NaN	1401.29546949697	1082.18700300234	1294.16619860234	1706.72785885611	881.60453834857	NaN	2446.37569726688	116.883891856084	2497.66098652494	3109.66543833785	943.146885458249	706.094881776524	119.163238045332	554.518360191575	2362.03988826472	2853.23899204753	156.772450167913	1267.953717426	NaN	1960.87495895719
NaN	NaN	NaN	NaN	NaN	NaN	NaN	NaN	NaN	NaN	NaN	NaN	NaN	NaN	NaN	NaN	NaN	NaN	NaN	NaN	NaN	NaN	NaN	NaN	NaN	NaN	NaN	NaN	NaN	NaN	1212.083576997	1353.49490751242	2148.36343468377	2682.0771659839	1462.97464726629	NaN	1890.62988067986	138.954044617893	1094.62093955274	4072.24177806693	710.301436458417	454.848710366047	100.17997012173	141.234872529432	1621.49218711825	1541.66321021439	84.2141747409566	1919.1402295741	NaN	1582.71811262209
NaN	NaN	NaN	NaN	NaN	NaN	NaN	NaN	NaN	NaN	NaN	NaN	NaN	NaN	NaN	NaN	NaN	NaN	NaN	NaN	NaN	NaN	NaN	NaN	NaN	NaN	NaN	NaN	NaN	NaN	1609.17959587611	1654.8258271064	1501.91095248494	1149.29381623099	875.41642884928	NaN	2442.22331582881	78.8896938808063	3021.93045245343	2690.99527603387	1264.55055008746	503.399644322457	90.3012516883775	440.636076380815	1630.8615557105	910.792258052751	90.3012516883775	1512.18135451176	NaN	2259.63839090767
NaN	NaN	NaN	NaN	NaN	NaN	NaN	NaN	NaN	NaN	NaN	NaN	NaN	NaN	NaN	NaN	NaN	NaN	NaN	NaN	NaN	NaN	NaN	NaN	NaN	NaN	NaN	NaN	NaN	NaN	1848.06866155791	1773.84525441245	1832.08208155735	1587.71578726306	2401.88946872021	NaN	2466.97768729392	99.8219486394086	1820.66309584267	1781.83854441273	679.906422945484	711.879582946606	60.9973972094744	445.81721579441	1274.83557868065	1281.68697010946	91.8286586391281	1916.58257584603	NaN	1350.20088439758
NaN	NaN	NaN	NaN	NaN	NaN	NaN	NaN	NaN	NaN	NaN	NaN	NaN	NaN	NaN	NaN	NaN	NaN	NaN	NaN	NaN	NaN	NaN	NaN	NaN	NaN	NaN	NaN	NaN	NaN	1409.68201921597	1328.5544138008	966.336795257012	850.92991994811	1251.99737770479	NaN	1575.36515703568	195.053222648009	553.842914202419	3570.41866485096	404.156768999783	647.539585245291	93.3580552966001	688.674709117771	1792.46719969599	1290.84721691769	41.9391504559999	1378.8306763116	NaN	702.386417075264
NaN	NaN	NaN	NaN	NaN	NaN	NaN	NaN	NaN	NaN	NaN	NaN	NaN	NaN	NaN	NaN	NaN	NaN	NaN	NaN	NaN	NaN	NaN	NaN	NaN	NaN	NaN	NaN	NaN	NaN	1024.46312339341	1494.39520407378	1683.05406858049	1639.60536039107	1338.89456423794	NaN	1338.89456423794	115.47041258832	1454.3766570572	1861.42244956866	1031.32344573911	564.82152623159	56.0142855922635	147.485250201581	1615.59423218112	1378.91311125451	109.753477300237	1693.34455209904	NaN	1558.4248793003
NaN	NaN	NaN	NaN	NaN	NaN	NaN	NaN	NaN	NaN	NaN	NaN	NaN	NaN	NaN	NaN	NaN	NaN	NaN	NaN	NaN	NaN	NaN	NaN	NaN	NaN	NaN	NaN	NaN	NaN	1160.46629716625	1493.40892940715	2090.64622847846	1279.45610387777	1651.29924985129	NaN	1530.02117762608	120.44962119725	3381.22797819576	1992.25081139008	583.823387718091	591.832317015982	58.6664523278047	333.258313969785	1643.2903205534	681.074672049626	83.8373729783195	1328.65381242196	NaN	1174.19589024835
NaN	NaN	NaN	NaN	NaN	NaN	NaN	NaN	NaN	NaN	NaN	NaN	NaN	NaN	NaN	NaN	NaN	NaN	NaN	NaN	NaN	NaN	NaN	NaN	NaN	NaN	NaN	NaN	NaN	NaN	1725.97677102615	1321.83433245914	1035.61447511707	1690.48550871574	1671.02255841648	NaN	1314.96505588293	348.686817496081	1523.33311202796	2110.65625929391	799.769312667194	1100.87260259106	113.986534475578	576.517823940374	1277.18403471378	241.06815113546	181.534420808308	1005.84760995349	NaN	1574.85268634954
NaN	NaN	NaN	NaN	NaN	NaN	NaN	NaN	NaN	NaN	NaN	NaN	NaN	NaN	NaN	NaN	NaN	NaN	NaN	NaN	NaN	NaN	NaN	NaN	NaN	NaN	NaN	NaN	NaN	NaN	2031.02286895114	2434.28360009155	1618.5971211939	1248.55957528949	1840.84877415197	NaN	2404.49729608686	109.806260648666	2151.313712047	1800.75182645334	579.513362261077	561.183329027422	107.515006494459	909.453960466868	2729.85538598424	250.71839113239	49.088025562184	1195.86072974273	NaN	2079.13920618948
NaN	NaN	NaN	NaN	NaN	NaN	NaN	NaN	NaN	NaN	NaN	NaN	NaN	NaN	NaN	NaN	NaN	NaN	NaN	NaN	NaN	NaN	NaN	NaN	NaN	NaN	NaN	NaN	NaN	NaN	1100.67463281379	1589.03068184823	1592.4698089541	1135.06590387255	83.839385176361	NaN	983.744311213996	106.766899215536	1535.15102385617	1764.42616424792	568.756307104921	825.544464343686	18.495970164711	532.07228464224	1984.530299024	213.379839497702	-12.4561737881758	1404.46419383287	NaN	1829.76957925957
NaN	NaN	NaN	NaN	NaN	NaN	NaN	NaN	NaN	NaN	NaN	NaN	NaN	NaN	NaN	NaN	NaN	NaN	NaN	NaN	NaN	NaN	NaN	NaN	NaN	NaN	NaN	NaN	NaN	NaN	2096.28021922814	1318.5292618611	1854.23677969356	715.141350983432	NaN	NaN	1591.54508465366	81.928182153632	2096.28021922814	1802.61614093026	216.141842938209	725.465478736092	101.4293123531	600.428820398323	2485.15569791166	274.645233536614	111.75344010576	1274.93850023876	NaN	2422.06380608985
NaN	NaN	NaN	NaN	NaN	NaN	NaN	NaN	NaN	NaN	NaN	NaN	NaN	NaN	NaN	NaN	NaN	NaN	NaN	NaN	NaN	NaN	NaN	NaN	NaN	NaN	NaN	NaN	NaN	NaN	1428.76864963652	1240.51700356136	2081.91003144606	861.717959629633	NaN	NaN	2079.61427966466	119.042258345315	2996.76711633571	3349.16501478128	554.087220921445	766.444260701351	59.3527120288007	602.298008330937	2363.1396246681	225.794716180618	63.9442155916094	1033.89934323496	NaN	1027.01208789075
NaN	NaN	NaN	NaN	NaN	NaN	NaN	NaN	NaN	NaN	NaN	NaN	NaN	NaN	NaN	NaN	NaN	NaN	NaN	NaN	NaN	NaN	NaN	NaN	NaN	NaN	NaN	NaN	NaN	NaN	2014.68416291511	1988.26573137102	1956.10416253473	1003.89199948886	NaN	NaN	1758.54023968323	89.5845425714751	1443.81631607097	2332.85396890269	405.457093642179	792.544547136097	44.788071692357	716.735134879128	1320.913178018	88.4359151130361	58.5716011936241	498.495917775732	NaN	2585.55200975926
NaN	NaN	NaN	NaN	NaN	NaN	NaN	NaN	NaN	NaN	NaN	NaN	NaN	NaN	NaN	NaN	NaN	NaN	NaN	NaN	NaN	NaN	NaN	NaN	NaN	NaN	NaN	NaN	NaN	NaN	1662.32396217557	1923.23322467102	2234.71520765017	1172.68807749248	NaN	NaN	3272.60535757701	98.0177672138652	2151.95984685867	2593.32177108004	394.557810050104	701.442272985281	89.972107136913	1109.47217688786	1350.84197919642	141.694207631606	87.6733471149267	485.358830918565	NaN	2132.42038667178
NaN	NaN	NaN	NaN	NaN	NaN	NaN	NaN	NaN	NaN	NaN	NaN	NaN	NaN	NaN	NaN	NaN	NaN	NaN	NaN	NaN	NaN	NaN	NaN	NaN	NaN	NaN	NaN	NaN	NaN	1900.67038805608	1505.02444675223	974.812880063057	875.901394737094	NaN	NaN	1532.62765195947	135.215388342677	2765.5708178831	1835.11277568887	779.290176511736	1067.97369763751	175.470062603243	1433.71616663351	2211.20644663759	89.210046330601	153.617525147507	565.365336155584	NaN	1493.52311124921
NaN	NaN	NaN	NaN	NaN	NaN	NaN	NaN	NaN	NaN	NaN	NaN	NaN	NaN	NaN	NaN	NaN	NaN	NaN	NaN	NaN	NaN	NaN	NaN	NaN	NaN	NaN	NaN	NaN	NaN	3522.69701131541	2458.12553888133	1743.42404225261	1722.70805684308	NaN	NaN	1222.07174277949	159.80204650202	1362.48008833296	1784.85601307167	692.663226758215	243.81687621844	193.177800772927	906.728409323338	2288.94499137018	288.701511272417	105.710306821586	406.092095259743	NaN	2486.89774083901
NaN	NaN	NaN	NaN	NaN	NaN	NaN	NaN	NaN	NaN	NaN	NaN	NaN	NaN	NaN	NaN	NaN	NaN	NaN	NaN	NaN	NaN	NaN	NaN	NaN	NaN	NaN	NaN	NaN	NaN	2804.41016833605	1285.39226395111	1835.87790329607	1436.25757515235	NaN	NaN	1171.37954785247	275.400829420717	1845.09105207172	1583.66795556271	721.086901442682	364.077386386328	339.892870850252	920.321243716067	1249.69131244548	142.961815770779	368.683960774152	140.658528576867	NaN	1522.63084492405
NaN	NaN	NaN	NaN	NaN	NaN	NaN	NaN	NaN	NaN	NaN	NaN	NaN	NaN	NaN	NaN	NaN	NaN	NaN	NaN	NaN	NaN	NaN	NaN	NaN	NaN	NaN	NaN	NaN	NaN	3387.39176665294	1515.89399093493	1526.26559190874	2710.9329031391	NaN	NaN	4001.62102432394	135.31866131044	2506.95808398757	3102.74893992736	879.769131208121	135.31866131044	62.7174544937936	1052.62914743823	1687.60160705684	739.17631800763	47.7362530871839	275.911474510931	NaN	2060.97924211388
NaN	NaN	NaN	NaN	NaN	NaN	NaN	NaN	NaN	NaN	NaN	NaN	NaN	NaN	NaN	NaN	NaN	NaN	NaN	NaN	NaN	NaN	NaN	NaN	NaN	NaN	NaN	NaN	NaN	NaN	2109.94339718268	1551.81511200727	1903.5281842769	1053.65102275979	NaN	NaN	2962.12687392778	106.908621666789	3436.07465328129	1277.36359987556	1439.95882344939	106.908621666789	87.3049422288091	1498.76986176332	1817.04136322699	865.68633167799	128.818616332765	415.954862218463	NaN	1970.41132588883
NaN	NaN	NaN	NaN	NaN	NaN	NaN	NaN	NaN	NaN	NaN	NaN	NaN	NaN	NaN	NaN	NaN	NaN	NaN	NaN	NaN	NaN	NaN	NaN	NaN	NaN	NaN	NaN	NaN	NaN	2074.73608920157	1231.22340817702	3459.43542877674	452.330029665987	NaN	NaN	2415.1413435138	76.1533757480648	3014.02380788006	1688.17419023683	1961.65230980293	316.167927941095	238.855548148148	1106.60046761526	1257.76347885221	731.577729813648	101.539530306943	188.083239030391	NaN	1278.53396894584
NaN	NaN	NaN	NaN	NaN	NaN	NaN	NaN	NaN	NaN	NaN	NaN	NaN	NaN	NaN	NaN	NaN	NaN	NaN	NaN	NaN	NaN	NaN	NaN	NaN	NaN	NaN	NaN	NaN	NaN	1898.61200944717	2271.57223377371	1549.89997307994	979.49021822759	NaN	NaN	1793.53652829016	68.451156327781	4226.43805354098	1443.66981630582	1201.18793671271	189.692096124334	77.6885612646612	1508.33165086398	2353.55420258852	1049.9254308713	212.785608466534	793.587443872876	NaN	3167.60051265109
NaN	NaN	NaN	NaN	NaN	NaN	NaN	NaN	NaN	NaN	NaN	NaN	NaN	NaN	NaN	NaN	NaN	NaN	NaN	NaN	NaN	NaN	NaN	NaN	NaN	NaN	NaN	NaN	NaN	NaN	1953.34315299852	1754.60814063995	1840.11041339887	1949.87684464343	NaN	NaN	1726.87767379921	126.59864986534	2063.10958424308	2088.52917884709	1654.08519834229	390.038084852289	112.733416444975	1425.30884690626	1661.01781505248	892.652796340545	29.5420159227806	680.052550561604	NaN	1889.79416648851
NaN	NaN	NaN	NaN	NaN	NaN	NaN	NaN	NaN	NaN	NaN	NaN	NaN	NaN	NaN	NaN	NaN	NaN	NaN	NaN	NaN	NaN	NaN	NaN	NaN	NaN	NaN	NaN	NaN	NaN	2516.87339265342	1714.47224294927	1772.28212405188	1357.20717773518	NaN	NaN	1373.39394444391	57.6410505486378	3950.55844399801	1464.73355658602	932.882650442065	55.3286553045336	34.5170981075961	827.668666835326	3167.81265386874	1062.3767841119	66.8906315250545	872.760374095357	NaN	1153.71639625401
NaN	NaN	NaN	NaN	NaN	NaN	NaN	NaN	NaN	NaN	NaN	NaN	NaN	NaN	NaN	NaN	NaN	NaN	NaN	NaN	NaN	NaN	NaN	NaN	NaN	NaN	NaN	NaN	NaN	NaN	3019.82803767687	1085.39070005242	2510.76558040728	1324.88144699516	NaN	NaN	2388.12780661051	108.916350198937	3376.17175776558	2124.34089693445	1578.2557154998	99.6606691576719	75.3645064243505	1092.33246083337	1749.48581476321	1419.75217766813	31.4000214783405	788.051946601777	NaN	2597.53759016914
NaN	NaN	NaN	NaN	NaN	NaN	NaN	NaN	NaN	NaN	NaN	NaN	NaN	NaN	NaN	NaN	NaN	NaN	NaN	NaN	NaN	NaN	NaN	NaN	NaN	NaN	NaN	NaN	NaN	NaN	1823.90820361861	2071.66106357811	3996.95548466528	1623.6220130906	NaN	NaN	1834.32771642065	137.104853333586	1502.06103040019	2685.25459525352	1487.01062301947	90.7959075467628	97.7422494147863	978.769943009093	2243.00416298936	1463.85615012606	71.1146055873631	1216.10329016656	NaN	2328.67571269498
NaN	NaN	NaN	NaN	NaN	NaN	NaN	NaN	NaN	NaN	NaN	NaN	NaN	NaN	NaN	NaN	NaN	NaN	NaN	NaN	NaN	NaN	NaN	NaN	NaN	NaN	NaN	NaN	NaN	NaN	1976.04759193573	1290.22259672652	1947.08538774615	598.605160679395	NaN	NaN	2593.52178525753	114.35710662965	2100.00582586712	2007.32677246047	1399.12048447933	150.270239824727	209.353136371466	785.121755660277	1810.38378397134	1783.73855611693	76.1269970994068	1631.97660616354	NaN	3552.74998801636
NaN	NaN	NaN	NaN	NaN	NaN	NaN	NaN	NaN	NaN	NaN	NaN	NaN	NaN	NaN	NaN	NaN	NaN	NaN	NaN	NaN	NaN	NaN	NaN	NaN	NaN	NaN	NaN	NaN	NaN	1511.66507992981	920.44569247343	2399.65341481528	1161.57046225956	NaN	NaN	1606.72388340319	147.223473976554	1742.35656640789	2319.66490945353	2086.65491557367	42.8906408960163	46.3684019987009	699.028235602511	2852.92161186517	1047.96359957187	38.2536260924369	1349.36956180453	NaN	1916.24462154212
NaN	NaN	NaN	NaN	NaN	NaN	NaN	NaN	NaN	NaN	NaN	NaN	NaN	NaN	NaN	NaN	NaN	NaN	NaN	NaN	NaN	NaN	NaN	NaN	NaN	NaN	NaN	NaN	NaN	NaN	3135.86489484489	1227.63158917118	914.426122586434	1072.18887612542	NaN	NaN	2036.16570105846	112.852132178814	1685.83958658219	1772.84110507795	1097.70932155084	212.613873387287	141.852638344068	909.786041599993	1830.84211740846	2104.60689560846	100.091909466102	716.062660416097	NaN	2110.40699684151
NaN	NaN	NaN	NaN	NaN	NaN	NaN	NaN	NaN	NaN	NaN	NaN	NaN	NaN	NaN	NaN	NaN	NaN	NaN	NaN	NaN	NaN	NaN	NaN	NaN	NaN	NaN	NaN	NaN	NaN	2324.55971088406	1599.0673316724	1026.79894295024	671.597874088211	NaN	NaN	2142.31602522609	138.796270795168	3632.76756907853	2101.68845199024	1703.53823427888	70.309790197587	57.5411243234618	393.008800470934	3135.95038779438	1929.89185659292	95.8471219458375	1486.47091441875	NaN	2749.40804815041
NaN	NaN	NaN	NaN	NaN	NaN	NaN	NaN	NaN	NaN	NaN	NaN	NaN	NaN	NaN	NaN	NaN	NaN	NaN	NaN	NaN	NaN	NaN	NaN	NaN	NaN	NaN	NaN	NaN	NaN	2307.84629266685	688.63669435315	1375.11651688069	1170.68259342072	NaN	NaN	1878.07043084758	50.9422399240098	2160.32863198834	2257.89936818515	1831.60817551576	119.474066538435	25.3879994915123	427.286508111699	1553.99619990818	1092.85831573993	190.32900591945	739.745175218145	NaN	3687.77527602171
NaN	NaN	NaN	NaN	NaN	NaN	NaN	NaN	NaN	NaN	NaN	NaN	NaN	NaN	NaN	NaN	NaN	NaN	NaN	NaN	NaN	NaN	NaN	NaN	NaN	NaN	NaN	NaN	NaN	NaN	2023.77575232246	995.117261526499	1535.59884143624	509.265002596881	NaN	NaN	2219.04651667695	91.9899763869946	2126.0604384129	1988.90597297344	1411.22996175808	89.6653244303936	57.120197037979	801.008823150312	1986.58132101684	1440.2881112156	116.398821931306	1090.42799174714	NaN	3545.26045791784
[truncated: 74 more columns]
