# Supplementary material for: Notch-dependent and -independent transcription are modulated by tissue movements at gastrulation
Source: eLife. 2022 May 18;11:e73656. doi: 10.7554/eLife.73656 (PMC9183233; doi:10.7554/eLife.73656)
Supplement: Source data 1. [file elife-73656-data1.zip › numerical data/2S3B_simMSEpeve wRi_MSE_sorted-nc14_normF-Y.txt]

NaN	NaN	NaN	NaN	NaN	NaN	NaN	NaN	NaN	NaN	NaN	NaN	NaN	NaN	NaN	NaN	NaN	NaN	NaN	NaN	NaN	NaN	NaN	NaN	NaN	NaN	NaN	NaN	NaN	NaN	NaN	NaN	NaN	NaN	NaN	NaN	NaN	NaN	NaN	NaN	NaN	NaN	NaN	NaN	NaN	NaN	NaN	NaN	NaN	NaN
NaN	NaN	NaN	NaN	NaN	NaN	NaN	NaN	NaN	NaN	NaN	NaN	NaN	NaN	NaN	NaN	NaN	NaN	NaN	NaN	NaN	NaN	NaN	NaN	NaN	NaN	NaN	NaN	NaN	NaN	NaN	NaN	NaN	NaN	NaN	NaN	NaN	NaN	NaN	NaN	NaN	NaN	NaN	NaN	NaN	NaN	NaN	NaN	NaN	NaN
NaN	NaN	NaN	NaN	NaN	NaN	NaN	NaN	NaN	NaN	NaN	NaN	NaN	NaN	NaN	NaN	NaN	NaN	NaN	NaN	NaN	NaN	NaN	NaN	NaN	NaN	NaN	NaN	NaN	NaN	NaN	NaN	NaN	NaN	NaN	NaN	NaN	NaN	NaN	NaN	NaN	NaN	NaN	NaN	NaN	NaN	NaN	NaN	NaN	NaN
NaN	NaN	NaN	NaN	NaN	NaN	NaN	NaN	NaN	NaN	NaN	NaN	NaN	NaN	NaN	NaN	NaN	NaN	NaN	NaN	NaN	NaN	NaN	NaN	NaN	NaN	NaN	NaN	NaN	NaN	NaN	NaN	NaN	NaN	NaN	NaN	NaN	NaN	NaN	NaN	NaN	NaN	NaN	NaN	NaN	NaN	NaN	NaN	NaN	NaN
NaN	NaN	NaN	NaN	NaN	NaN	NaN	NaN	NaN	NaN	NaN	NaN	NaN	NaN	NaN	NaN	NaN	NaN	NaN	NaN	NaN	NaN	NaN	NaN	NaN	NaN	NaN	NaN	NaN	NaN	NaN	NaN	NaN	NaN	NaN	NaN	NaN	NaN	NaN	NaN	NaN	NaN	NaN	NaN	NaN	NaN	NaN	NaN	NaN	NaN
NaN	NaN	NaN	NaN	NaN	NaN	NaN	NaN	NaN	NaN	NaN	NaN	NaN	NaN	NaN	NaN	NaN	NaN	NaN	NaN	NaN	NaN	NaN	NaN	NaN	NaN	NaN	NaN	NaN	NaN	NaN	NaN	NaN	NaN	NaN	NaN	NaN	NaN	NaN	NaN	NaN	NaN	NaN	NaN	NaN	NaN	NaN	NaN	NaN	NaN
NaN	NaN	NaN	NaN	NaN	NaN	NaN	NaN	NaN	NaN	NaN	NaN	NaN	NaN	NaN	NaN	NaN	NaN	NaN	NaN	NaN	NaN	NaN	NaN	NaN	NaN	NaN	NaN	NaN	NaN	NaN	NaN	NaN	NaN	NaN	NaN	NaN	NaN	NaN	NaN	NaN	NaN	NaN	NaN	NaN	NaN	NaN	NaN	NaN	NaN
NaN	NaN	NaN	NaN	NaN	NaN	NaN	NaN	NaN	NaN	NaN	NaN	NaN	NaN	NaN	NaN	NaN	NaN	NaN	NaN	NaN	NaN	NaN	NaN	NaN	NaN	NaN	NaN	NaN	NaN	NaN	NaN	NaN	NaN	NaN	NaN	NaN	NaN	NaN	NaN	NaN	NaN	NaN	NaN	NaN	NaN	NaN	NaN	NaN	NaN
NaN	NaN	NaN	NaN	NaN	NaN	NaN	NaN	NaN	NaN	NaN	NaN	NaN	NaN	NaN	NaN	NaN	NaN	NaN	NaN	NaN	NaN	NaN	NaN	NaN	NaN	NaN	NaN	NaN	NaN	NaN	NaN	NaN	NaN	NaN	NaN	NaN	NaN	NaN	NaN	NaN	NaN	NaN	NaN	NaN	NaN	NaN	NaN	NaN	NaN
NaN	NaN	NaN	NaN	NaN	NaN	NaN	NaN	NaN	NaN	NaN	NaN	NaN	NaN	NaN	NaN	NaN	NaN	NaN	NaN	NaN	NaN	NaN	NaN	NaN	NaN	NaN	NaN	NaN	NaN	NaN	NaN	NaN	NaN	NaN	NaN	NaN	NaN	NaN	NaN	NaN	NaN	NaN	NaN	NaN	NaN	NaN	NaN	NaN	NaN
NaN	NaN	NaN	NaN	NaN	NaN	NaN	NaN	NaN	NaN	NaN	NaN	NaN	NaN	NaN	NaN	NaN	NaN	NaN	NaN	NaN	NaN	NaN	NaN	NaN	NaN	NaN	NaN	NaN	NaN	NaN	NaN	NaN	NaN	NaN	NaN	NaN	NaN	NaN	NaN	NaN	NaN	NaN	NaN	NaN	NaN	NaN	NaN	NaN	NaN
NaN	NaN	NaN	NaN	NaN	NaN	NaN	NaN	NaN	NaN	NaN	NaN	NaN	NaN	NaN	NaN	NaN	NaN	NaN	NaN	NaN	NaN	NaN	NaN	NaN	NaN	NaN	NaN	NaN	NaN	NaN	NaN	NaN	NaN	NaN	NaN	NaN	NaN	NaN	NaN	NaN	NaN	NaN	NaN	NaN	NaN	NaN	NaN	NaN	NaN
NaN	NaN	NaN	NaN	NaN	NaN	NaN	NaN	NaN	NaN	NaN	NaN	NaN	NaN	NaN	NaN	NaN	NaN	NaN	NaN	NaN	NaN	NaN	NaN	NaN	NaN	NaN	NaN	NaN	NaN	NaN	NaN	NaN	NaN	NaN	NaN	NaN	NaN	NaN	NaN	NaN	NaN	NaN	NaN	NaN	NaN	NaN	NaN	NaN	NaN
NaN	NaN	NaN	NaN	NaN	NaN	NaN	NaN	NaN	NaN	NaN	NaN	NaN	NaN	NaN	NaN	NaN	NaN	NaN	NaN	NaN	NaN	NaN	NaN	NaN	NaN	NaN	NaN	NaN	NaN	NaN	NaN	NaN	NaN	NaN	NaN	NaN	NaN	NaN	NaN	NaN	NaN	NaN	NaN	NaN	NaN	NaN	NaN	NaN	NaN
NaN	NaN	NaN	NaN	NaN	NaN	NaN	NaN	NaN	NaN	NaN	NaN	NaN	NaN	NaN	NaN	NaN	NaN	NaN	NaN	NaN	NaN	NaN	NaN	NaN	NaN	NaN	NaN	NaN	NaN	NaN	NaN	NaN	NaN	NaN	NaN	NaN	NaN	NaN	NaN	NaN	NaN	NaN	NaN	NaN	NaN	NaN	NaN	NaN	NaN
NaN	NaN	NaN	NaN	NaN	NaN	NaN	NaN	NaN	NaN	NaN	NaN	NaN	NaN	NaN	NaN	NaN	NaN	NaN	NaN	NaN	NaN	NaN	NaN	NaN	NaN	NaN	NaN	NaN	NaN	NaN	NaN	NaN	NaN	NaN	NaN	NaN	NaN	NaN	NaN	NaN	NaN	NaN	NaN	NaN	NaN	NaN	NaN	NaN	NaN
NaN	NaN	NaN	NaN	NaN	NaN	NaN	NaN	NaN	NaN	NaN	NaN	NaN	NaN	NaN	NaN	NaN	NaN	NaN	NaN	NaN	NaN	NaN	NaN	NaN	NaN	NaN	NaN	NaN	NaN	NaN	NaN	NaN	NaN	NaN	NaN	NaN	NaN	NaN	NaN	NaN	NaN	NaN	NaN	NaN	NaN	NaN	NaN	NaN	NaN
NaN	NaN	NaN	NaN	NaN	NaN	NaN	NaN	NaN	NaN	NaN	NaN	NaN	NaN	NaN	NaN	NaN	NaN	NaN	NaN	NaN	NaN	NaN	NaN	NaN	NaN	NaN	NaN	NaN	NaN	NaN	NaN	NaN	NaN	NaN	NaN	NaN	NaN	NaN	NaN	NaN	NaN	NaN	NaN	NaN	NaN	NaN	NaN	NaN	NaN
NaN	NaN	NaN	NaN	NaN	NaN	NaN	NaN	NaN	NaN	NaN	NaN	NaN	NaN	NaN	NaN	NaN	NaN	NaN	NaN	NaN	NaN	NaN	NaN	NaN	NaN	NaN	NaN	NaN	NaN	NaN	NaN	NaN	NaN	NaN	NaN	NaN	NaN	NaN	NaN	NaN	NaN	NaN	NaN	NaN	NaN	NaN	NaN	NaN	NaN
NaN	NaN	NaN	NaN	NaN	NaN	NaN	NaN	NaN	NaN	NaN	NaN	NaN	NaN	NaN	NaN	NaN	NaN	NaN	NaN	NaN	NaN	NaN	NaN	NaN	NaN	NaN	NaN	NaN	NaN	NaN	NaN	NaN	NaN	NaN	NaN	NaN	NaN	NaN	NaN	NaN	NaN	NaN	NaN	NaN	NaN	NaN	NaN	NaN	NaN
NaN	NaN	NaN	NaN	NaN	NaN	NaN	NaN	NaN	NaN	NaN	NaN	NaN	NaN	NaN	NaN	NaN	NaN	NaN	NaN	NaN	NaN	NaN	NaN	NaN	NaN	NaN	NaN	NaN	NaN	NaN	NaN	NaN	NaN	67.0975866206837	-10.9024133793163	9.09758662068367	21.0975866206837	-34.9024133793163	NaN	NaN	NaN	NaN	NaN	NaN	NaN	NaN	NaN	NaN	NaN
NaN	NaN	NaN	NaN	NaN	NaN	NaN	NaN	NaN	NaN	NaN	NaN	NaN	NaN	NaN	NaN	NaN	NaN	NaN	NaN	NaN	NaN	NaN	NaN	NaN	NaN	NaN	NaN	NaN	NaN	NaN	NaN	NaN	NaN	0.48306881896944	94.5561239129994	81.5460205489314	48.5203735478358	5.48695472822635	NaN	NaN	NaN	NaN	NaN	NaN	NaN	NaN	NaN	NaN	NaN
NaN	NaN	NaN	NaN	NaN	NaN	NaN	NaN	NaN	NaN	NaN	NaN	NaN	NaN	NaN	NaN	NaN	NaN	NaN	NaN	NaN	NaN	NaN	NaN	NaN	NaN	NaN	NaN	NaN	NaN	NaN	NaN	NaN	NaN	1.87070623549149	-4.13862720050216	54.9531515867688	66.9718184587561	24.9064844068005	NaN	NaN	NaN	NaN	NaN	NaN	NaN	NaN	NaN	NaN	NaN
NaN	NaN	NaN	NaN	NaN	NaN	NaN	NaN	NaN	NaN	NaN	NaN	NaN	NaN	NaN	NaN	NaN	NaN	NaN	NaN	NaN	NaN	NaN	NaN	NaN	NaN	NaN	NaN	NaN	NaN	NaN	NaN	NaN	NaN	51.3725923158216	27.316548109442	-1.75117197326684	100.487015903847	27.316548109442	NaN	NaN	NaN	NaN	NaN	NaN	NaN	NaN	NaN	NaN	NaN
NaN	NaN	NaN	NaN	NaN	NaN	NaN	NaN	NaN	NaN	NaN	NaN	NaN	NaN	NaN	NaN	NaN	NaN	NaN	NaN	NaN	NaN	NaN	NaN	NaN	NaN	NaN	NaN	NaN	NaN	NaN	NaN	NaN	NaN	17.6929747724676	-5.37869305466331	-4.37557706217936	6.65869885514412	28.7272506897911	NaN	NaN	NaN	NaN	NaN	NaN	NaN	NaN	NaN	NaN	NaN
NaN	NaN	NaN	NaN	NaN	NaN	NaN	NaN	NaN	NaN	NaN	NaN	NaN	NaN	NaN	NaN	NaN	NaN	NaN	NaN	NaN	NaN	NaN	NaN	NaN	NaN	NaN	NaN	NaN	NaN	NaN	NaN	NaN	NaN	-41.1366070754852	29.136254825769	327.293968892519	36.1635410158945	-31.0976268038775	NaN	NaN	NaN	NaN	NaN	NaN	NaN	NaN	NaN	NaN	NaN
NaN	NaN	NaN	NaN	NaN	NaN	NaN	NaN	NaN	NaN	NaN	NaN	NaN	NaN	NaN	NaN	NaN	NaN	NaN	NaN	NaN	NaN	NaN	NaN	NaN	NaN	NaN	NaN	NaN	NaN	NaN	NaN	NaN	NaN	-43.7958364136521	25.5271720544164	109.920399754674	30.550578465146	8.44759025793578	NaN	NaN	NaN	NaN	NaN	NaN	NaN	NaN	NaN	NaN	NaN
NaN	NaN	NaN	NaN	NaN	NaN	NaN	NaN	NaN	NaN	NaN	NaN	NaN	NaN	NaN	NaN	NaN	NaN	NaN	NaN	NaN	NaN	NaN	NaN	NaN	NaN	NaN	NaN	NaN	NaN	NaN	NaN	NaN	NaN	-7.24605387452556	-12.2733826760152	740.82047178713	-17.3007114775048	118.437166162715	NaN	NaN	NaN	NaN	NaN	NaN	NaN	NaN	NaN	NaN	NaN
NaN	NaN	NaN	NaN	NaN	NaN	NaN	NaN	NaN	NaN	NaN	NaN	NaN	NaN	NaN	NaN	NaN	NaN	NaN	NaN	NaN	NaN	NaN	NaN	NaN	NaN	NaN	NaN	NaN	NaN	NaN	NaN	NaN	NaN	-23.9704765362018	-5.8579501754853	764.930671619452	15.273330578684	-22.9642250717176	NaN	NaN	NaN	NaN	NaN	NaN	NaN	NaN	NaN	NaN	NaN
NaN	NaN	NaN	NaN	NaN	NaN	NaN	NaN	NaN	NaN	NaN	NaN	NaN	NaN	NaN	NaN	NaN	NaN	NaN	NaN	NaN	NaN	NaN	NaN	NaN	NaN	NaN	NaN	NaN	NaN	NaN	NaN	NaN	NaN	52.933513302518	-3.46063696203742	1501.0547290245	-13.5310209378509	10.6379006041014	NaN	NaN	NaN	NaN	NaN	NaN	NaN	NaN	NaN	NaN	NaN
NaN	NaN	NaN	NaN	NaN	NaN	NaN	NaN	NaN	NaN	NaN	NaN	NaN	NaN	NaN	NaN	NaN	NaN	NaN	NaN	NaN	NaN	NaN	NaN	NaN	NaN	NaN	NaN	NaN	NaN	NaN	NaN	NaN	NaN	-31.2943680785018	58.4021959817422	581.464181906086	4.98738817058564	-25.2474087036539	NaN	NaN	NaN	NaN	NaN	NaN	NaN	NaN	NaN	NaN	NaN
NaN	NaN	NaN	NaN	NaN	NaN	NaN	NaN	NaN	NaN	NaN	NaN	NaN	NaN	NaN	NaN	NaN	NaN	NaN	NaN	NaN	NaN	NaN	NaN	NaN	NaN	NaN	NaN	NaN	NaN	NaN	NaN	NaN	NaN	-49.0855421873343	60.8535976770586	1089.64187897688	59.8449817149999	-4.70643985675369	NaN	NaN	NaN	NaN	NaN	NaN	NaN	NaN	NaN	NaN	NaN
NaN	NaN	NaN	NaN	NaN	NaN	NaN	NaN	NaN	NaN	NaN	NaN	NaN	NaN	NaN	NaN	NaN	NaN	NaN	NaN	NaN	NaN	NaN	NaN	NaN	NaN	NaN	NaN	NaN	NaN	NaN	NaN	NaN	NaN	27.9796116246361	-18.4530919402614	869.824715388213	41.1018974147159	14.8573258345564	NaN	NaN	NaN	NaN	NaN	NaN	NaN	NaN	NaN	NaN	NaN
NaN	NaN	NaN	NaN	NaN	NaN	NaN	NaN	NaN	NaN	NaN	NaN	NaN	NaN	NaN	NaN	NaN	NaN	NaN	NaN	NaN	NaN	NaN	NaN	NaN	NaN	NaN	NaN	NaN	NaN	NaN	NaN	NaN	NaN	-0.905159687496852	11.2172220355681	177.899970727711	5.15603117403563	-2.92555664134101	NaN	NaN	NaN	NaN	NaN	NaN	NaN	NaN	NaN	NaN	NaN
NaN	NaN	NaN	NaN	NaN	NaN	NaN	NaN	NaN	NaN	NaN	NaN	NaN	NaN	NaN	NaN	NaN	NaN	NaN	NaN	NaN	NaN	NaN	NaN	NaN	NaN	NaN	NaN	NaN	NaN	NaN	NaN	NaN	NaN	38.912141981729	87.4397386874572	81.3737890992412	-24.7803286945391	59.1319739424491	NaN	NaN	NaN	NaN	NaN	NaN	NaN	NaN	NaN	NaN	NaN
NaN	NaN	NaN	NaN	NaN	NaN	NaN	NaN	NaN	NaN	NaN	NaN	NaN	NaN	NaN	NaN	NaN	NaN	NaN	NaN	NaN	NaN	NaN	NaN	NaN	NaN	NaN	NaN	NaN	NaN	NaN	NaN	NaN	NaN	15.0494992030673	1.89628165144158	31.238074651222	60.5798676510025	63.6152255475315	NaN	NaN	NaN	NaN	NaN	NaN	NaN	NaN	NaN	NaN	NaN
NaN	NaN	NaN	NaN	NaN	NaN	NaN	NaN	NaN	NaN	NaN	NaN	NaN	NaN	NaN	NaN	NaN	NaN	NaN	NaN	NaN	NaN	NaN	NaN	NaN	NaN	NaN	NaN	NaN	NaN	NaN	NaN	NaN	NaN	-16.951324959313	22.5393567497359	11.4009593446195	17.4764488383194	-1.76260122506342	NaN	NaN	NaN	NaN	NaN	NaN	NaN	NaN	NaN	NaN	NaN
NaN	NaN	NaN	NaN	NaN	NaN	NaN	NaN	NaN	NaN	NaN	NaN	NaN	NaN	NaN	NaN	NaN	NaN	NaN	NaN	NaN	NaN	NaN	NaN	NaN	NaN	NaN	NaN	NaN	NaN	NaN	NaN	NaN	NaN	43.2149227156792	33.0811382026154	145.566146297624	23.960732140858	33.0811382026154	NaN	NaN	NaN	NaN	NaN	NaN	NaN	NaN	NaN	NaN	NaN
NaN	NaN	NaN	NaN	NaN	NaN	NaN	NaN	NaN	NaN	NaN	NaN	NaN	NaN	NaN	NaN	NaN	NaN	NaN	NaN	NaN	NaN	NaN	NaN	NaN	NaN	NaN	NaN	NaN	NaN	NaN	NaN	NaN	NaN	-26.3386589053746	-24.3103057542992	-18.2252463010732	-8.0834805456965	-13.1543634233849	NaN	NaN	NaN	NaN	NaN	NaN	NaN	NaN	NaN	NaN	NaN
NaN	NaN	NaN	NaN	NaN	NaN	NaN	NaN	NaN	NaN	NaN	NaN	NaN	NaN	NaN	NaN	NaN	NaN	NaN	NaN	NaN	NaN	NaN	NaN	NaN	NaN	NaN	NaN	NaN	NaN	NaN	NaN	NaN	NaN	-22.9236169768217	-17.8487371870954	29.8551328363322	7.52566176153628	-6.68400164969746	NaN	NaN	NaN	NaN	NaN	NaN	NaN	NaN	NaN	NaN	NaN
NaN	NaN	NaN	NaN	NaN	NaN	NaN	NaN	NaN	NaN	NaN	NaN	NaN	NaN	NaN	NaN	NaN	NaN	NaN	NaN	NaN	NaN	NaN	NaN	NaN	NaN	NaN	NaN	NaN	NaN	NaN	NaN	NaN	NaN	19.0963235845466	-24.5820702802386	20.1121001860533	-6.2980914531192	21.1278767875599	NaN	NaN	NaN	NaN	NaN	NaN	NaN	NaN	NaN	NaN	NaN
61.2040842829174	-30.7959157170826	74.2040842829174	-13.7959157170826	-37.7959157170826	-4.79591571708255	-74.7959157170826	-33.7959157170826	-39.7959157170826	-52.7959157170826	NaN	NaN	NaN	NaN	NaN	NaN	NaN	NaN	NaN	NaN	NaN	NaN	NaN	NaN	NaN	NaN	NaN	NaN	NaN	NaN	NaN	NaN	NaN	NaN	-2.86183641312949	15.4365767526259	-19.1270925604676	-13.0276215052158	-3.87841492233812	NaN	NaN	NaN	NaN	NaN	NaN	NaN	NaN	NaN	NaN	NaN
29.4771409576343	-17.5487856357227	-12.5460274874932	-20.5504405246603	-18.5493372653685	-36.5592665989946	6.46445347577877	-26.5537503025357	8.46555673507055	-24.5526470432439	NaN	NaN	NaN	NaN	NaN	NaN	NaN	NaN	NaN	NaN	NaN	NaN	NaN	NaN	NaN	NaN	NaN	NaN	NaN	NaN	NaN	NaN	NaN	NaN	-39.0980372419575	26.0143905370869	10.7536652763734	44.3272608499432	-26.8894570333867	NaN	NaN	NaN	NaN	NaN	NaN	NaN	NaN	NaN	NaN	NaN
-12.295863414229	16.7361487640993	-16.3002788871019	-56.3444336158307	-11.2947595460108	97.8255620897751	-16.3002788871019	-32.3179407785934	-29.3146291739388	-24.3091098328477	NaN	NaN	NaN	NaN	NaN	NaN	NaN	NaN	NaN	NaN	NaN	NaN	NaN	NaN	NaN	NaN	NaN	NaN	NaN	NaN	NaN	NaN	NaN	NaN	12.1724650062667	76.3181911351078	62.0635853286987	54.9362824254941	94.6455414576338	NaN	NaN	NaN	NaN	NaN	NaN	NaN	NaN	NaN	NaN	NaN
-1.02719915631155	-19.0570200573759	-8.03879617339214	-9.04045289011794	-31.0769006580855	6.98605457749485	-31.0769006580855	-39.0901543918919	-24.0653036410049	-27.0702737911823	NaN	NaN	NaN	NaN	NaN	NaN	NaN	NaN	NaN	NaN	NaN	NaN	NaN	NaN	NaN	NaN	NaN	NaN	NaN	NaN	NaN	NaN	NaN	NaN	25.8214123711561	74.7330210352629	70.6570536465873	77.7899965767696	6.46056727494716	NaN	NaN	NaN	NaN	NaN	NaN	NaN	NaN	NaN	NaN	NaN
38.3158029012968	30.2981214918594	-30.8366992551011	35.3091723727578	-35.8477501359995	-36.8499603121792	-24.8234381980231	-71.927316478468	-42.8632213692573	-1.7726041458904	NaN	NaN	NaN	NaN	NaN	NaN	NaN	NaN	NaN	NaN	NaN	NaN	NaN	NaN	NaN	NaN	NaN	NaN	NaN	NaN	NaN	NaN	NaN	NaN	24.1949957813064	17.0564038908665	121.075885722991	13.9970073663923	41.5315760866605	NaN	NaN	NaN	NaN	NaN	NaN	NaN	NaN	NaN	NaN	NaN
-24.5796467760978	-34.6072892520293	18.5392158704075	9.51433764206917	13.5253946324418	-20.5685897857252	-44.6349317279608	10.5171018896623	-27.5879395188773	5.50328065169658	NaN	NaN	NaN	NaN	NaN	NaN	NaN	NaN	NaN	NaN	NaN	NaN	NaN	NaN	NaN	NaN	NaN	NaN	NaN	NaN	NaN	NaN	NaN	NaN	33.7926793218961	60.3284643127082	13.3805370212713	56.2460358525833	20.52478682649	NaN	NaN	NaN	NaN	NaN	NaN	NaN	NaN	NaN	NaN	NaN
1.75070658640133	-12.2957584613428	23.8237230899993	-24.3355856451235	-38.3820506928677	-13.2990773933245	-36.3754128289042	-23.3322667131418	20.8137662940541	15.7971716341455	NaN	NaN	NaN	NaN	NaN	NaN	NaN	NaN	NaN	NaN	NaN	NaN	NaN	NaN	NaN	NaN	NaN	NaN	NaN	NaN	NaN	NaN	NaN	NaN	92.433589020156	18.891588720222	31.148588770211	44.4270054910324	-9.7080780630857	NaN	NaN	NaN	NaN	NaN	NaN	NaN	NaN	NaN	NaN	NaN
-6.02151821074213	76.2961686790393	38.1489479252382	-40.1532420430905	-19.0718832054636	-16.060260514374	-43.1648647341801	-36.1377451216378	-37.141619352001	58.226432532502	NaN	NaN	NaN	NaN	NaN	NaN	NaN	NaN	NaN	NaN	NaN	NaN	NaN	NaN	NaN	NaN	NaN	NaN	NaN	NaN	NaN	NaN	NaN	NaN	21.3447076667186	58.1448980968713	21.3447076667186	57.1226705849226	32.5892102981542	NaN	NaN	NaN	NaN	NaN	NaN	NaN	NaN	NaN	NaN	NaN
71.5742111932157	1.26410113018605	-9.78463045114719	-12.7979208824199	-26.8599428950258	-18.8245017449653	-21.837792176238	-47.9529759139347	112.755847087276	-8.78020030738962	NaN	NaN	NaN	NaN	NaN	NaN	NaN	NaN	NaN	NaN	NaN	NaN	NaN	NaN	NaN	NaN	NaN	NaN	NaN	NaN	NaN	NaN	NaN	NaN	62.6772308488223	122.013530052544	49.3777155100571	38.1242794541788	22.7786848325266	NaN	NaN	NaN	NaN	NaN	NaN	NaN	NaN	NaN	NaN	NaN
-4.50703272418112	29.662514164182	28.6575274909948	6.54782068087752	-16.5668728024269	-9.53196609011686	2.52787398812893	-3.50204605099397	16.597687412749	-13.5519127828655	NaN	NaN	NaN	NaN	NaN	NaN	NaN	NaN	NaN	NaN	NaN	NaN	NaN	NaN	NaN	NaN	NaN	NaN	NaN	NaN	NaN	NaN	NaN	NaN	43.6681505001975	40.5965913130276	113.290158742715	15.0002647532784	9.88099944132855	NaN	NaN	NaN	NaN	NaN	NaN	NaN	NaN	NaN	NaN	NaN
56.0813266950167	72.1700278098405	6.80967953086858	68.1478525311346	5.80413571119208	138.535919908489	-26.3732665184557	18.8762053669865	-10.2845654036318	137.530376088812	NaN	NaN	NaN	NaN	NaN	NaN	NaN	NaN	NaN	NaN	NaN	NaN	NaN	NaN	NaN	NaN	NaN	NaN	NaN	NaN	NaN	NaN	NaN	NaN	15.4068077783731	42.0481700030222	59.4675222268313	5.16012999966184	15.4068077783731	NaN	NaN	NaN	NaN	NaN	NaN	NaN	NaN	NaN	NaN	NaN
10.0901336343143	16.1267431398289	2.04132096029492	39.2670795776346	26.1877589823531	27.1938605666055	64.4196191839453	6.06572729730462	10.0901336343143	73.4745334422171	NaN	NaN	NaN	NaN	NaN	NaN	NaN	NaN	NaN	NaN	NaN	NaN	NaN	NaN	NaN	NaN	NaN	NaN	NaN	NaN	NaN	NaN	NaN	NaN	41.4510930940528	110.158507089694	59.9098013316876	52.7314147948296	45.5530282579716	NaN	NaN	NaN	NaN	NaN	NaN	NaN	NaN	NaN	NaN	NaN
85.8537467162606	85.8537467162606	5.32094928073603	8.3409291845682	10.3542491204563	32.5007684152256	48.6073279023305	-35.9521094049703	50.6206478382186	-10.7856102063689	NaN	NaN	NaN	NaN	NaN	NaN	NaN	NaN	NaN	NaN	NaN	NaN	NaN	NaN	NaN	NaN	NaN	NaN	NaN	NaN	NaN	NaN	NaN	NaN	39.8267633358791	60.3527854322468	74.7210008997041	44.958268859971	28.5374511828769	NaN	NaN	NaN	NaN	NaN	NaN	NaN	NaN	NaN	NaN	NaN
47.885759892137	32.7774753153952	8.60421999260842	7.59700102082563	-3.48240766878499	-13.5545973866128	-13.5545973866128	34.7919132589608	48.8929788639197	-27.6556629915718	NaN	NaN	NaN	NaN	NaN	NaN	NaN	NaN	NaN	NaN	NaN	NaN	NaN	NaN	NaN	NaN	NaN	NaN	NaN	NaN	NaN	NaN	NaN	NaN	67.9863142730023	54.6337578805066	82.3659903879977	22.7930464830169	60.7964762155047	NaN	NaN	NaN	NaN	NaN	NaN	NaN	NaN	NaN	NaN	NaN
108.637884460224	3.82891039278538	19.953367941622	-0.202203994423783	75.3811907657481	-45.5522408505269	15.9222535544129	21.9689251352266	5.84446758638997	48.1711686520862	NaN	NaN	NaN	NaN	NaN	NaN	NaN	NaN	NaN	NaN	NaN	NaN	NaN	NaN	NaN	NaN	NaN	NaN	NaN	NaN	NaN	NaN	NaN	NaN	67.4085132567204	80.7717286696191	29.3747463123164	85.9114269053493	83.8555476110572	23.2071084294401	NaN	NaN	NaN	NaN	NaN	NaN	NaN	NaN	NaN	NaN
104.923870008747	28.2901178618156	66.6069939352812	-48.3436342851155	2.07330791681288	34.3401509260471	16.1900517333528	-23.1351631841513	-25.1518408722284	74.6737046875898	NaN	NaN	NaN	NaN	NaN	NaN	NaN	NaN	NaN	NaN	NaN	NaN	NaN	NaN	NaN	NaN	NaN	NaN	NaN	NaN	NaN	NaN	NaN	NaN	41.1107669672562	26.7081146207964	NaN	NaN	57.570941077496	-0.039668308343196	23.6218319751265	NaN	NaN	NaN	NaN	NaN	NaN	NaN	NaN	NaN
25.53824525898	48.7429386931677	23.5204458299202	20.4937466863305	7.37805039744174	NaN	5.36025096838193	42.6895404059883	16.4581478282109	19.4848469718006	NaN	NaN	NaN	NaN	NaN	NaN	NaN	NaN	NaN	NaN	NaN	NaN	NaN	NaN	NaN	NaN	NaN	NaN	NaN	NaN	NaN	NaN	NaN	NaN	NaN	32.2738861460168	20.9484684174034	31.2443027161429	NaN	31.2443027161429	33.3034695758908	-3.76153389957122	63.1613890422351	NaN	NaN	NaN	NaN	NaN	NaN	NaN
50.0387622438524	-1.44375943130939	61.1428355463383	5.62246903390889	-2.45322064062629	12.6886974991272	12.6886974991272	-14.5667551524291	42.9725337786341	-5.48160426857699	NaN	NaN	NaN	NaN	NaN	NaN	NaN	NaN	NaN	NaN	NaN	NaN	NaN	NaN	NaN	NaN	NaN	NaN	NaN	NaN	NaN	NaN	NaN	NaN	23.4228629229149	NaN	-0.276504844845621	35.7877504539204	NaN	3.84512433215621	29.6053066884177	6.93634621490759	134.706850701964	15.1796045689113	NaN	NaN	NaN	NaN	NaN	NaN
22.0453524036328	6.89500246199572	64.4663322402168	-20.3756274329511	2.85490914422582	1.84488581478335	34.1656323569425	29.1155157097302	15.985212426978	10.9350957797656	NaN	NaN	NaN	NaN	NaN	NaN	NaN	NaN	NaN	NaN	NaN	NaN	NaN	NaN	NaN	NaN	NaN	NaN	NaN	NaN	NaN	NaN	NaN	NaN	54.7757299699581	39.3072427972257	50.6508000572295	44.4634051881365	42.4009402317722	26.9324530590398	0.120408626303544	15.588895799036	34.1510804063149	-1.94205633006078	NaN	NaN	NaN	NaN	NaN	NaN
NaN	38.4865361829042	8.16895390434792	-30.2333169818234	52.6347412462305	NaN	-5.97925115897836	8.16895390434792	NaN	NaN	36.4653640310005	11.2007121322036	21.3065728917223	NaN	NaN	NaN	NaN	NaN	NaN	NaN	NaN	NaN	NaN	NaN	NaN	NaN	NaN	NaN	NaN	NaN	NaN	NaN	NaN	NaN	54.1850255413753	36.6400227990643	158.422983010399	19.0950200567533	49.0247306171661	-5.67439557945047	27.3514919354879	31.4797278748552	55.2170845262171	-1.54615964008318	-21.1552803520778	-11.8667494885014	NaN	NaN	NaN	NaN
37.7565103294725	NaN	NaN	-44.1465951118347	NaN	-12.8009621651616	58.9906487772188	23.6004180309749	-38.0796984124786	NaN	-18.8678588645177	79.2136377750724	-41.1131467621566	32.7007630800091	-33.0239511630152	-5.72291601591281	-3.70061711612745	NaN	NaN	NaN	NaN	NaN	NaN	NaN	NaN	NaN	NaN	NaN	NaN	NaN	NaN	NaN	NaN	NaN	39.1329580403024	NaN	NaN	114.533695711407	45.3302789447768	72.185336197499	-11.4784960129047	NaN	31.9027503184157	52.5604866666635	NaN	NaN	-19.7415905522039	64.9551284756122	25.7054294139413	8.14635351793069
28.9319624648534	17.8031144893906	2.62741270466867	NaN	-30.7591312217196	-47.9582599110712	NaN	NaN	44.1076642495754	23.8733952032794	29.9436759171682	NaN	-75.2745231235707	3.63912615698347	61.3067929389269	-55.0402540772748	NaN	132.126734600963	-8.5014352707941	-3.44286800922011	55.2365122250381	NaN	NaN	NaN	NaN	NaN	NaN	NaN	NaN	NaN	NaN	NaN	NaN	NaN	33.3601679132471	46.7984756413786	NaN	NaN	NaN	NaN	-52.438258350977	37.4950318295953	NaN	-3.85360733388626	6.48355245698412	NaN	NaN	NaN	-18.3256310411048	1.31497256154893
58.5641319350281	23.1343989855612	-13.3076120481762	-40.6391203234793	-10.2707777953648	-32.5408956493154	8.96250580577442	92.9815868002246	-22.4181148066106	17.0607304799383	-36.5900079863974	-60.884682008889	-26.4672271436925	-12.2953339639057	-33.5531737335859	-40.6391203234793	-51.7741792504546	-9.25849971109429	-4.19710928974187	33.257179828266	18.0730085642088	NaN	NaN	NaN	NaN	NaN	NaN	NaN	NaN	NaN	NaN	NaN	NaN	NaN	79.3054256471557	62.7526820780486	NaN	51.3726708742875	77.2363327010173	1.71444016696612	86.5472509586401	1.71444016696612	38.9581131974571	50.3381244012183	8.95626547845048	-23.1146751866945	101.030901581609	NaN	NaN	120.687284569923
-20.1448431187699	-9.0035663038121	14.2918306729179	36.5743843028335	-29.260433240099	-10.0164096506264	-57.6200469509008	-29.260433240099	-18.1191564251412	29.4844808751331	28.4716375283187	-70.7870104594873	-36.3503366677995	128.743128862939	1.12486716433137	-36.3503366677995	-32.2989632805421	134.820188943825	11.2533006324748	-20.1448431187699	-28.2475898932847	14.2918306729179	-18.1191564251412	NaN	NaN	NaN	NaN	NaN	NaN	NaN	NaN	NaN	NaN	NaN	30.0697643275622	6.2560633683925	43.5296822610059	45.6004388661511	4.18530676324731	29.0343860249896	-3.06234135476086	33.17589923528	38.352790748143	-11.3453677753416	14.5390897889733	64.2372483124579	78.7325445484742	68.3787615227482	27.999007722417	-7.20385456505124
19.6271107235221	-5.70812030156169	-16.8556219525985	-34.0835790496555	-38.1372160136689	-4.69471106055834	-58.4054008337359	NaN	-3.68130181955499	-3.68130181955499	-0.641074096544939	-49.2847176647057	-31.0433513266454	35.8416585795757	-0.641074096544939	-48.2713084237024	82.4584836657297	-23.949486639622	10.5064275544919	-37.1238067726655	25.7075661695422	-20.9092589166119	-10.7751665065784	NaN	NaN	NaN	NaN	NaN	NaN	NaN	NaN	NaN	NaN	NaN	3.5515155565603	4.58772702738162	24.2757449729867	27.3843793854507	135.150372350868	36.7102826228426	42.9275514477705	11.8412073231309	2.51530408573898	-0.593330326724987	-9.91923356411687	70.9052611599461	15.9860532064161	-3.70196473918895	30.4930137979146	19.0946876188801
-16.6046505387912	24.9683559449784	10.772695194423	-23.7024809140689	24.9683559449784	1.64691328335158	-17.618626306688	-64.2615116299417	-48.0378993435926	30.0382347844625	-3.42296555613252	-66.2894631657354	25.9823317128753	-1.39501402033888	17.8705255697007	-5.45091709192616	-33.8422385930371	39.1640166955339	-12.5487474672039	-46.009947807799	9.75871942652614	-36.8841658967276	2.6608890512484	NaN	NaN	NaN	NaN	NaN	NaN	NaN	NaN	NaN	NaN	NaN	1.87965752460464	114.917669459037	19.5094392024518	10.1760253730033	1.87965752460464	81.732198065442	-35.4539977931894	12.250117335103	72.3987842359934	-0.194434437495029	52.6949105960466	-5.37966434274421	60.9912784444453	-17.8242161153422	69.2876462928439	-19.8983080774419
65.8245788464998	-9.25159786667788	7.99563191878185	-20.4115700807989	36.4028339183626	35.3882909898061	-4.17888322389561	-25.4842847235812	-60.9932872230571	-8.23705493812143	-19.3970271522424	86.1154374176289	-6.20796908100852	3.93746020455603	29.3010334184674	-49.8333150089361	-51.862400866049	17.1265182757899	7.99563191878185	-0.12071150966979	-38.6733427948151	3.93746020455603	13.0683465615641	NaN	NaN	NaN	NaN	NaN	NaN	NaN	NaN	NaN	NaN	NaN	85.3114150623818	55.2128418037938	3.31874997864222	16.8112138531816	13.6975683436725	61.440132822812	-16.4010049149154	-36.120759808473	12.6596865071695	-12.2494775689033	87.3871787353878	-7.0600683863881	-10.1737138958972	37.5688505832423	-17.4388867514184	-31.9692324624609
14.3514567568305	1.15501734422821	67.1372144072395	-2.9054255519571	-38.4343008935786	30.5932283415717	-31.3285258252543	33.6385605137107	-15.086754240513	78.3034323717491	17.3967889289695	14.3514567568305	-50.6156295821345	17.3967889289695	17.3967889289695	-33.3587472733469	-54.6760724783198	-0.875204103864444	-1.89031482791077	-20.1623078607447	15.3665674808768	92.5149825083977	NaN	NaN	NaN	NaN	NaN	NaN	NaN	NaN	NaN	NaN	NaN	NaN	44.2314876475466	37.9991734049289	44.2314876475466	-25.3626880616839	13.0699164344583	42.154049566674	-23.2852499808113	48.3863638092917	15.1473545153309	106.554630073723	-14.9754976573211	31.7668591623112	36.9604543644926	-25.3626880616839	60.8509922945269	-0.433431091213267
36.9652662222012	24.7771163570064	-17.8814081711752	49.1534160873959	-24.9911622592055	-3.6618999951147	49.1534160873959	40.0123036884998	NaN	44.0750203102314	-11.7873332385779	-21.9441247929068	-30.06955803637	13.6046456472445	60.3258867971578	-57.4928952330582	-14.8343707048766	55.2474910199933	48.137736931963	25.7927955124393	4.46353324834847	-3.6618999951147	61.3415659525907	NaN	NaN	NaN	NaN	NaN	NaN	NaN	NaN	NaN	NaN	NaN	-11.4685735895223	30.1137302550952	17.6390391017099	75.8542644841745	12.4412511211328	-22.9037071467921	-14.5872463778686	13.4808087172482	35.3115182356724	37.3906334279033	19.7181542939408	13.4808087172482	-4.19167041671425	-12.5081311856378	32.1928454473261	-3.15211282059882
2.69451544780626	-1.37047744733378	-35.9229170560241	-16.6142008041089	-24.744186594389	101.270593154952	10.8245012380863	44.3606926229916	48.4256855181316	24.0357281472914	26.0682245948614	-36.9391652798091	-54.2153850841542	-14.5817043565389	19.9707352521514	12.8569976856563	32.1657139375715	25.0519763710764	5.74326011916128	-20.6791936992489	-26.776683041959	-4.4192221186888	6.75950834294629	NaN	NaN	NaN	NaN	NaN	NaN	NaN	NaN	NaN	NaN	NaN	33.659917590512	8.69037742690518	7.64997992008822	22.2155450155255	-1.71359764126434	11.811569947356	50.3062776995832	52.3870727132171	32.6195200836951	21.1751475087086	23.2559425223425	-20.4407527639695	-29.804330325322	35.7407126041459	26.3771350427934	15.9731599746238
23.2935086965669	-36.6987491836936	-25.5137519517807	7.02442181378437	24.3103266267408	-11.278300929346	-2.1269395577808	2.95715009308874	-45.8501105552588	30.4112342077842	136.160298945871	-46.8669284854327	-67.2032870889109	8.04123974395827	42.6130493698711	25.3271445569147	-13.3119367896938	19.2262369758713	-8.22784713882424	-11.278300929346	19.2262369758713	-10.2614829991721	35.4953238586538	NaN	NaN	NaN	NaN	NaN	NaN	NaN	NaN	NaN	NaN	NaN	14.3045867763268	60.1190929127519	29.9231684137445	-9.64390506771357	5.97467656970408	10.1396316730155	NaN	42.4180337236786	-6.52018874023004	-20.056292825992	97.6036888425543	-24.2212479293034	43.4592724995064	-5.4789499644022	37.2118398445394	52.830421481957
6.27224419530149	-41.5450047613409	-45.6145578640338	53.0721048762706	-59.8579937234592	9.32440902232122	-2.88425028575768	8.30702074664798	-36.4580633829747	56.1242697032903	26.6200097087663	24.5852331574198	-54.771052345093	-20.1798509722028	-44.5971695883606	159.897873821961	-20.1798509722028	-7.97119166412389	-15.0929095938366	18.4809035033804	25.6026214330931	29.672174535786	21.5330683304001	NaN	NaN	NaN	NaN	NaN	NaN	NaN	NaN	NaN	NaN	NaN	14.7174757791159	-2.99790813046235	-11.3345593820286	82.4527671980916	25.1382898435737	19.9278828113448	128.304349081706	3.25458030821233	58.4848948498387	2.21249890176655	36.6011853144773	NaN	45.9799179724893	23.0541270306821	-16.5449664142575	19.9278828113448
151.087396666513	52.3453483146833	24.8604482579885	48.2735112692471	102.225352121278	34.0220816102201	-37.2350666849147	-34.1811889008375	-30.1093518554012	19.7706519511932	31.986163087502	15.6988149057569	-36.2171074235556	21.8065704739113	15.6988149057569	18.7526926898341	-31.1273111167603	40.1298371783745	68.6326964964285	6.53718155352526	13.6628963830387	63.5429001896331	2.46534450808899	-36.2171074235556	NaN	NaN	NaN	NaN	NaN	NaN	NaN	NaN	NaN	NaN	-8.85625065507055	-2.59869824319587	24.5173622082611	8.87348117857437	-25.5430570867364	58.9339004735718	1.57300336472058	28.6890638161775	-5.72747444913321	12.0022573845117	-11.9850268610079	129.852827808151	79.7924085131541	3.6588541686788	101.693841954715	1.57300336472058
0.691231128834965	-10.5126086425735	64.8586770923564	16.9877253417928	-8.47554686595381	48.5621828793986	-41.0685352918694	25.1359724482717	30.228626889821	32.2656886664407	3.74682379376456	-13.5682013075031	0.691231128834965	33.2842195547506	NaN	-12.5496704191933	-23.7535101906018	10.8765400119336	-28.8461646321511	-29.8646955204609	-4.40142331271435	-11.5311395308834	39.3954048846098	52.636306432638	NaN	NaN	NaN	NaN	NaN	NaN	NaN	NaN	NaN	NaN	-24.1180272617088	1.97624188196419	1.97624188196419	-26.2055687932026	-6.37392424401117	36.4206771516125	8.2388664764457	-17.8554026672273	5.10755417920494	-49.1685256396349	82.346590844477	35.3769063858656	-37.6870472164187	-8.46146577550501	27.0267402598902	-28.2931103246965
41.7174567709671	23.3735999340496	-13.3141137397853	2.99153678191912	NaN	-42.8681053103745	36.6219409829345	-35.7343832071289	-38.7916926799484	-31.6579705767027	10.1252588851648	-14.3332168973918	-52.0400337288333	0.953330466706065	27.4500125644757	-5.16128847893309	-44.9063116255876	-1.08487584850699	-0.0657726909004603	-15.3523200549983	-20.447835843031	-32.6770737343093	-6.18039163653961	-25.5433516310636	NaN	NaN	NaN	NaN	NaN	NaN	NaN	NaN	NaN	NaN	-18.5122153861922	-1.79833536892742	10.7370746440211	32.6740421666811	53.566392188262	31.6294246656021	-3.88757037108552	140.269644777823	9.69245714294208	60.8787146958154	-11.1998928786388	-28.9583903969826	-30.0030078980617	54.6110096893411	74.458742209843	-5.97680537324361
-10.0007122785073	-31.4139097554874	36.9043869567823	22.6289219721289	-1.84330371584827	38.9437390974471	72.5930494184157	NaN	7.33378091714318	5.29442877647841	-2.86297978618065	24.6682741127937	-34.4729379664845	76.6717536997452	44.042119449109	NaN	39.9634151677794	-13.0597404895045	-24.2761772631607	22.6289219721289	-27.3352054741578	2.23540056548126	-5.9220079971778	NaN	14.4715134094699	-46.7090508104731	-29.3745576148226	27.7273023237908	-48.7484029511379	NaN	NaN	NaN	NaN	NaN	45.6487732824522	22.6485298334968	-14.9882321738848	40.4214452258714	8.01201127507062	50.876101339033	-10.8063697286202	26.8303922787614	43.5578420598199	44.6033076711361	-13.9427665625686	-2.44264483809093	41.4669108371876	-1.39717922677478	44.6033076711361	3.830148829806
-41.3720706466299	-3.62283442642136	8.62016110445709	-33.2100736260443	-43.4125699017763	-36.2708225087639	NaN	-53.6150661775083	-28.1088254881782	-18.9265788400194	20.8631566353355	-26.0683262330318	-14.8455803297266	3.51891296659107	17.8024077526159	54.5313943452512	-10.7645818194338	4.53916259416427	13.7214092423231	20.8631566353355	-25.0480766054586	3.51891296659107	-42.3923202742031	-2.60258479884815	156.556357102572	-38.3113217639103	56.5718936003977	44.3288980695192	-6.68358330914097	NaN	NaN	NaN	NaN	NaN	34.5793422242349	5.28251942956149	28.3014516253763	45.0424932223326	-48.0795506607366	41.9035479229033	19.9309308268982	-21.9216731654924	26.2088214257568	24.1161912261373	3.18988922994196	-29.2458788641608	-27.1532486645413	9.46777982880055	53.4130140208107	13.6530402280396
22.1578752223381	-22.7583733160187	-44.1956737547798	-10.5084873510123	-21.7375494856015	-4.38354436850909	2.76222244441129	16.0329322398349	5.82469393566289	-26.8416686376874	29.3036420352584	71.1574190823635	5.82469393566289	144.656734872402	7.86634159649728	NaN	60.9491807781916	-23.7791971464359	-9.48766352059508	-38.0707307722766	28.2828182048412	-29.904140128939	-13.5709588422639	-16.6334303335155	-18.6750779943499	46.6576471523508	-45.216497585197	18.0745799006693	13.9912845790005	NaN	NaN	NaN	NaN	NaN	-13.1589012451369	-1.64007557599161	-36.1965525834274	-34.1022206435829	-21.5362290045153	-17.3475651248261	26.6334056119104	42.3408951607449	-1.64007557599161	9.87875009315367	31.8692354615219	4.64292024354218	20.3504097923766	-38.290884523272	10.925916063076	-21.5362290045153
68.3955938993974	24.4754506613312	-17.401895216825	-8.20930709722972	-11.2735031370948	25.4968493412862	19.3684572615561	-39.8726661758356	-64.3862344947563	2.00467970232057	-13.3163004970049	-46.0010582555658	30.6038427410614	23.4540519813762	23.4540519813762	-33.7442740961054	42.8606269005217	-32.7228754161504	3.0260783822756	-6.16650973731966	-7.18790841727469	-3.10231369745457	-39.8726661758356	-29.6586793762853	-51.1080516553409	-6.16650973731966	32.6466401009714	NaN	-3.10231369745457	NaN	NaN	NaN	NaN	NaN	32.298772034352	17.6265168839723	56.4031912099757	-7.52592051667855	27.0586809092164	-33.7263761423565	-24.2942121171125	-19.0541209919769	20.7705715590537	76.315537485491	-22.1981756670582	-49.4466495177633	18.6745351089994	12.3864257588367	-19.0541209919769	-30.5823214672752
108.553571914174	-35.5447870822801	18.6198443135502	-40.6546579686792	-22.2591227776425	45.1911729228254	NaN	30.8835344409079	-26.3470194867617	37.0153795045868	2.2682574770731	-75.4017799961929	55.4109146956235	-7.95148429572505	-28.3909678413214	-11.0174068275645	20.6637926681098	2.2682574770731	-16.1272777139636	-37.5887354368397	-23.2810969549223	39.0593278591465	53.3669663410639	-30.434916195881	-8.97345847300487	NaN	3.29023165435292	-7.95148429572505	22.7077410226694	NaN	NaN	NaN	NaN	NaN	19.0936740584006	-18.6657132079086	69.4395237468128	-11.3236101283485	-9.22586639133131	32.7290083490122	-58.522844211235	63.1462925357613	-6.07925078580554	118.736501566716	-0.834891443262597	-17.6168413394	-32.3010474985202	-7.12812265431413	-7.12812265431413	-3.98150704878836
-19.9639746766873	12.7576356749013	-38.3698804994559	NaN	82.2910576720272	4.57723308700416	-2.58061917740585	9.68998470443989	61.8400512022843	14.8027363218756	28.0958905272085	-13.8286727357644	-34.2796792055073	11.7350853514142	45.47924602649	-11.7835720887902	-7.69337079484158	-16.8963237062259	-27.1218269410973	42.4115950560285	-0.535518530431561	-26.0992766176102	-20.9865250001745	-18.9414243532002	5.59978341049131	-2.58061917740585	-12.8061224122773	-36.3247798524816	1.50958211654273	-16.8963237062259	-0.535518530431561	NaN	NaN	NaN	10.065954234015	5.86704661896664	-2.53076861113015	-11.978310744989	31.060492309257	1.66813900391824	40.5080344431159	24.7621308866844	32.1102192130191	-20.3761259750858	-21.4258528788479	92.9943796312208	31.060492309257	-39.2712102428036	-39.2712102428036	-23.5253066863721
-33.0131440945264	-38.1287796929018	-11.5274745813499	-15.6199830600502	15.073830530202	21.2125932482525	NaN	27.3513559663029	48.8370254794795	58.0451695565551	1.77317797442608	-34.0362712142015	-34.0362712142015	-1.29620338459914	-8.45809322232465	28.374483085978	34.5132458040284	-25.8512542568009	-43.2444152912772	-51.4294322486777	-15.6199830600502	-12.5506017010249	-14.5968559403751	-8.45809322232465	-26.874381376476	37.5826271630537	-0.273076264924063	-38.1287796929018	-40.1750339322519	-20.7356186584255	-41.198161051927	NaN	NaN	NaN	-6.3305796448548	-4.22941297646656	9.42817036805705	1.02350369450406	-5.27999631066068	-14.7352463184078	-33.645746333902	10.4787537022512	-15.7858296526019	24.1363370467748	-40.9998296732609	32.5410037203278	38.8445037254925	3.12467036289231	-6.3305796448548	41.9962537280749
-33.7925884666564	20.4637535813829	-49.1481569708184	-40.9585204352653	9.20300334499743	-30.721474765824	34.7956175186009	89.0519595666402	-1.03404232444396	7.15559421110915	-3.08145145833223	-49.1481569708184	-27.6503610649915	3.0607759433326	36.8430266524892	-19.4607245294384	NaN	-12.2947925608295	-17.4133153955502	-16.389610828606	1.01336680944432	65.506754526925	30.7007992508243	45.0326631880422	-40.9585204352653	-4.10515602527637	1.01336680944432	-47.1007478369302	-10.2473834269412	-58.3614980733157	-46.077043269986	NaN	NaN	NaN	-33.26830156152	206.460283653156	5.63502147770373	16.1494331099264	8.78934496737052	41.3840210272607	14.0465507834818	-14.3423606235193	27.7152859053713	66.6186089445951	-20.6510076028529	-20.6510076028529	-0.673625501629857	-33.26830156152	59.2585208020392	7.73790380414826
17.6655028224715	26.8840468200477	-69.3985238213041	9.47124149129261	-9.99012917025723	-34.5729131637939	-21.2572385006282	-33.5486304973965	-39.6943264957807	74.0010494743263	-1.79586783907835	-28.4272171654097	-27.4029344990124	26.8840468200477	59.6610921447633	21.7626334880609	-19.2086731678335	-24.3300864998203	-19.2086731678335	49.4182654807897	-20.2329558342308	-8.96584650385987	263.493342757838	-49.9371531597543	32.0054601520345	-14.0872598358467	-36.6214784965886	-27.4029344990124	5.37411082570317	-57.1071318245358	-26.378651832615	NaN	NaN	NaN	27.090882575504	9.201775872824	7.09717508427342	57.6075940094874	26.0385821812287	-28.6810383210865	71.2874991350663	15.5155782384758	-2.37352846420421	-11.8442320126818	-12.8965324069571	2.88797350717225	-1.32122806992892	33.4046849411557	6.04487468999813	53.3983924323863
12.8143670214169	-29.2049511633336	-5.63313852310771	-56.8762094801205	-38.4287039355959	17.9386741171182	-34.3292582590349	-19.9811983910713	NaN	-45.6027338695777	-9.73258419966873	-28.1800897441933	55.8585466253076	-5.63313852310771	-42.5281496121569	119.399954612003	8.71492134485587	19.9883969553987	-0.508831427406429	28.1872883085207	-19.9811983910713	-26.1303669059128	659.501922498918	-32.2795354207544	-15.8817527145103	17.9386741171182	-10.757445618809	-8.70772278052848	-35.3541196781751	-12.8071684570895	-7.68286136138822	NaN	NaN	NaN	29.6249409864887	50.6881616023526	-15.6609833376188	-14.6078223068256	-15.6609833376188	24.3591358325227	-3.02305096810041	20.1464917093499	6.45539830903836	-39.8836870458623	12.7743644937975	-8.28885612206639	12.7743644937975	134.941044065808	-0.916728906514017	-16.714144368412
22.3139175925972	22.3139175925972	19.2375951137547	-44.3397361156574	-34.085327852849	-23.8309195900406	-23.8309195900406	23.339358418878	NaN	29.4920033765631	-8.449307195828	-33.0598870265682	-41.2634136368149	-7.42386636954716	27.4411217240014	-45.3651769419382	-6.39842554326632	39.7464116393715	-23.8309195900406	-51.5178218996233	-17.6782746323556	-11.5256296746705	1005.71166999592	3.85598271954207	-16.6528338060747	58.2043465124266	-38.1870911579724	-20.7545971111981	-31.0090053740065	-62.7976709887125	-36.1362095054107	NaN	NaN	NaN	38.4872862678883	37.4332631916611	5.81257090484422	-31.0782367631088	23.7309632007071	24.7849862769343	-30.0242136868815	24.7849862769343	5.81257090484422	26.8930324293888	8.97464013352591	-40.5644444491538	26.8930324293888	19.5148708957982	29.0010785818432	56.4056785637512
27.7201318580717	76.9691345266942	53.3706540813126	-47.1793930337916	29.772173635931	-18.4508081437618	-14.3467245880433	24.6420691912828	16.4339020798458	1.04358874590123	34.9022780805792	-73.8559361459621	-50.2574557005805	28.7461527470014	-19.4768290326915	30.7981945248606	-20.5028499216211	62.6048420816793	40.0323825252273	46.1885078588052	-9.21662014339511	50.2925914145237	601.265808769738	-21.5288708105507	-35.8931632555656	-13.3207036991137	17.4599229687754	-27.6849961441285	-69.7518525902436	-36.9191841444952	NaN	-12.294682810184	NaN	NaN	-18.0388134592199	-3.27040198266066	-9.59972118690035	47.3641516512568	-9.59972118690035	12.5528960279386	-3.27040198266066	47.3641516512568	35.7603997768174	28.3761940385378	-15.92904039114	17.8273286981383	-31.7523384017393	-11.7094942549802	-47.5756364123385	9.38823642581871
-23.3306225830218	26.9728562187624	-33.5966386650185	-13.064606501025	27.9994578269621	-11.0114032846256	NaN	19.7866449613647	-26.4104274076208	-13.064606501025	-11.0114032846256	-46.9424595716143	-17.1710129338237	-14.0912081092247	-43.8626547470153	-51.048866004413	NaN	-8.95820006822628	13.6270353121666	-35.6498418814179	-14.0912081092247	11.5738320957673	411.948459293641	-8.95820006822628	22.8664497859637	23.8930513941634	8.49402727116823	35.1856690843598	-44.889256355215	-45.9158579634147	88.568952710743	6.44082405476888	-22.3040209748221	NaN	-7.08951161177522	101.652883381868	3.4680024652775	23.5272792116777	-19.7585285042385	-32.4275453967018	17.192770765446	73.1475953738255	-22.9257827273543	48.8653129966042	-11.3125172425963	-22.9257827273543	6.63525668839332	23.5272792116777	35.1405446964357	10.8582623192144
-18.9713171522443	21.0888192708102	128.943032717495	-52.8683556640596	65.2576876346907	-21.0256831226573	-22.0528661078639	-53.8955386492661	-36.4334279007552	5.68107449271231	8.76262344833188	-19.9985001374508	0.545159566679684	-29.2431470043095	-18.9713171522443	21.0888192708102	4.65389150750578	-44.6508917824074	-10.7538532705921	51.9043088270059	-17.9441341670378	24.1703682264298	1159.20756687964	-54.9227216344727	-31.2975129747226	49.8499428565929	4.65389150750578	5.68107449271231	0.545159566679684	-44.6508917824074	-9.72667028538556	32.387832108082	8.76262344833188	NaN	-18.3112126590655	-33.1038604689848	21.8402599678583	-8.80165335268881	19.7270245664412	27.1233484714009	-26.7641542647336	2.82114135510491	-21.481065761191	19.7270245664412	54.5954086898224	10.2174652600645	23.9534953692753	58.8218794926564	-17.254594958357	3.87775905581343
-21.8014266155925	-20.7736615945243	-51.6066122265722	72.7529553226878	-16.6626015102512	11.0870540585919	-23.8569566577291	-13.5793064470464	-16.6626015102512	-27.9680167420021	58.3642450277321	-13.5793064470464	-60.8564974161866	11.0870540585919	-8.4404813417051	-20.7736615945243	-63.9397924793914	-4.32942125743205	5.94822895325059	0.809403847909273	-5.35718627850031	34.725649543162	1866.20291708681	6.97599397431886	-11.5237764049099	-34.1346068684117	-32.0790768262752	-18.7181315523877	-34.1346068684117	-4.32942125743205	-7.41271632063684	-1.24612619422725	-3.30165623636378	NaN	-0.999238435574656	4.28818864715763	-15.804034267225	52.9325178082946	12.7480719795293	-3.11420926866757	-11.5740926010392	1.11573239751826	-15.804034267225	-3.11420926866757	24.3804115615403	-11.5740926010392	22.2654407284474	21.2079553119009	47.6450907255623	-3.11420926866757
57.6330721878254	46.3212473018647	-18.4646588631828	-4.06779082650559	-19.4930065800883	-59.5985675394035	NaN	15.4708157946992	-27.7197883153325	30.896031548282	-14.3512679955608	-3.03944310960008	-18.4646588631828	-24.6347451646159	12.3857726439827	-7.15283397722214	-21.5497020138994	31.9243792651875	7.24403405945509	-18.4646588631828	22.6692498130378	2.10229547492751	1949.79287129398	-2.01109539269456	-24.6347451646159	19.5842066623213	14.4424680777937	-18.4646588631828	-53.4284812379704	-32.8615268998601	7.24403405945509	44.2645518680537	-66.7970015577421	NaN	-4.82589812982763	18.457902162174	32.2165114256295	-21.7595710694652	91.4843667143609	-13.2927345996464	13.1661293685373	70.317275539814	18.457902162174	4.69929289871849	38.5666387779936	44.9167661303577	0.465874663809105	-13.2927345996464	-41.8683076852847	47.0334752478123
5.45451610230041	-28.5002093344674	-39.8184511467233	11.6281025453491	-32.6159336298332	-35.7027268513575	-14.0951743006871	-25.413416112943	-44.9631065159305	30.1488618744952	-12.0373121530042	5.45451610230041	-38.7895200728818	-20.2687607437358	-24.3844850391016	9.5702403976662	45.5828279821169	26.0331375791294	-13.0662432268456	-32.6159336298332	-4.83479463611407	-6.89265678379696	2764.01872507122	-6.89265678379696	7.51237824998331	-12.0373121530042	-47.0209686636134	-21.2976918175772	-59.3681415497108	7.51237824998331	14.7148957668734	-36.7316579251989	28.0909997268123	NaN	50.6577540985171	9.34797399844825	-3.36272757080369	-21.3695547939106	48.5393038369751	28.4140263523262	8.28874886767726	-13.9549788785136	-16.0734291400556	54.894654621601	2.99262321382228	-31.9618061016205	-7.59962809388767	11.4664242599902	7.22952373690626	19.9402253061582
31.4598742027731	22.1942383657571	-21.0453955403173	18.0761779937501	-48.8423030513651	-58.107938888381	62.3453269928262	-11.7797597033013	22.1942383657571	-20.0158804473155	5.7219968777288	-11.7797597033013	-14.8683049823066	-25.1634559123243	32.4893892957749	-52.9603634233722	-56.0489087023775	39.6959949467873	-29.2815162843314	14.9876327147447	27.341813830766	-4.57315405228891	405.173852962416	52.0501760628085	-9.72072951729777	-28.2520011913297	-37.5176370283456	22.1942383657571	43.8140553187943	-18.9863653543137	-9.72072951729777	-8.691214424296	-7.66169933129423	NaN	7.64372631986341	-2.95724504222459	6.58362918365461	-1.89714790601579	-7.19763358705979	-7.19763358705979	58.5283888578858	74.4298459010178	8.70382345607221	-9.31782785947739	-11.438022131895	-22.038993493983	-0.83705076980699	39.4466404061274	12.9442120009074	-9.31782785947739
75.0064664281666	-0.190817184410863	3.92958191764818	-20.7928126947061	-33.1540100008832	-14.6122140416175	-50.6657061846341	-10.4918149395585	-15.6423138171323	-9.46171516404371	19.3810785503696	20.4111783258843	3.92958191764818	-10.4918149395585	27.6218767544877	-30.0637106743389	-10.4918149395585	28.6519765300024	83.2472646322847	29.6820763055172	4.95968169316294	1.86938236661866	878.48429132968	-10.4918149395585	-35.2142095519127	19.3810785503696	44.1034731627238	26.5917769789729	5.9897814686777	16.2907792238253	13.200479897281	-11.5219147150732	-40.3647084294865	NaN	-28.0143882238627	-14.2217707022734	3.81472913365115	28.2170524410784	5.93667029081874	20.7902583909919	3.81472913365115	22.9121995481595	-3.61206491643542	-21.6485647523599	35.643846491165	32.4609347554136	9.11958202657012	91.8752871561061	3.81472913365115	-16.343711859441
18.6260918632053	30.9943133333403	35.1170538233853	-24.6626832822672	35.1170538233853	-3.01829570953096	-42.1843303649585	-41.1536452424472	-13.3251469346435	14.5033513731603	23.7795174757616	-20.5399427922222	-26.7240535272897	-18.4785725471997	52.6387009060766	7.28855551558155	-8.17172132208722	1.10444478051404	-41.1536452424472	-34.9695345073797	28.9329430883178	-14.3558320571547	492.741248218381	25.8408877207841	10.3806108831153	-3.01829570953096	-5.07966595455346	-0.95692546450846	-54.5525518350935	-5.07966595455346	-1.98761058701971	-48.368441100026	-44.245700609981	NaN	-14.8864193421476	-15.9482648035983	1.04126257961293	59.4427629594016	104.040272340331	13.7834081170214	-26.5667194181054	11.65971719412	18.0307899628242	-15.9482648035983	-22.3193375723025	-6.39165565054199	-29.7522558024575	-3.20611926618988	24.4018627315284	24.4018627315284
-12.0366162622361	-16.1617008027347	-29.5682255593552	44.6832961696197	-46.0685637213496	-21.318056478358	24.0578734671267	-30.5994966944798	-8.94280285686214	8.58880644025693	2.40117962950902	30.2455002778746	-41.943479180851	33.3393136832485	9.62007757538158	4.46372189975832	-42.9747503159756	30.2455002778746	-1.72390491098959	14.7764332510048	18.9015177915034	7.55753530513227	283.938199518539	-34.7245812349784	-1.72390491098959	24.0578734671267	-48.1311059915989	-15.13042966761	-68.7565286940919	-33.6933100998538	4.46372189975832	-6.88026058661284	-38.849665775477	NaN	22.7058193481625	-4.92494714961297	-25.1166611287566	-14.4894432449968	-1.73678178448502	-4.92494714961297	1.45138358064292	-9.17583430311689	45.0229769040582	19.5176539830346	9.95315788765077	-3.86222536123699	41.8348115389302	16.3294886179067	21.6430975597866	40.7720897505542
24.3365461661181	14.0179680212086	48.0692758994099	23.3046883516271	37.7506977545004	-28.2882023729203	NaN	-5.58733045411943	-32.4156336308841	23.3046883516271	64.5790009312651	-7.65104608310132	33.6232664965366	-1.45989919615563	27.4321196095909	-26.2244867439384	-14.874050784538	-16.9377664135199	72.8338634471927	10.9223945777358	-40.6704961468117	29.4958352385728	585.667197249194	11.9542523922267	56.3241384153375	3.69938987629911	-47.8935008482483	-7.65104608310132	-2.49175701064658	-24.1607711149565	-34.479349259866	-37.5749227033388	-36.5430648888479	NaN	34.8337685266797	-3.45581573908352	41.2153659043069	52.9149610966235	10.3709785791088	1.86218207560582	84.8229479847595	-34.3002030642817	91.2045453623867	40.1517663413691	-16.2190104943379	-43.8725991307225	-0.265017050269916	45.4697641560584	12.4981777049845	25.2613724602389
-10.487599385898	-9.45515422414925	27.7128715988046	-17.714715518139	-35.2662832678672	-43.5258445618569	27.7128715988046	-10.487599385898	-23.9093864886313	1.90174255508665	-1.1955929301595	-7.39026390065181	-29.0716122973749	30.8102070840508	-23.9093864886313	7.06396836383024	83.4649103332354	-7.39026390065181	29.777761922302	-8.42270906240053	11.1937490108251	7.06396836383024	270.337484609753	-15.6498251946416	43.1995490250354	-2.22803809190822	-1.1955929301595	42.1671038632866	-50.752960694098	-27.0067219738775	10.1613038490764	26.6804264370559	-17.714715518139	NaN	-31.7896614945909	61.8844719133353	-24.3383099735059	-8.37112814260938	39.5304173500802	-0.919776621524341	9.72501126574	-3.04873419897721	-19.0159160298737	23.5632355191836	-31.7896614945909	28.8856294628158	-44.5634069593081	114.043932560931	3.3381385333814	5.46709611083427
-32.9550141186887	12.4984457150328	49.6876401244414	-22.6246823382974	18.6966447832676	-18.4925496261409	21.795744317385	-13.3273837359453	0.102047578563332	-26.7568150504539	-51.549611323393	6.30024664679809	-40.1862463649626	7.33327982483721	-21.5916491602583	-16.4264832700627	32.1260760977762	4.23418029071984	-25.7237818724148	13.531478893072	5.26721346875896	13.531478893072	57.9519055487544	3.20114711268071	-13.3273837359453	22.8287774954241	-29.8559145845713	66.2161709730674	-9.1952510237888	67.2492041511065	-22.6246823382974	-40.1862463649626	-38.1201800088843	NaN	14.404772436284	-22.8828089907431	-5.83705748124501	9.07797508956586	-7.96777641993227	48.4962754552803	28.2544455377513	-11.1638548279632	30.3851644764385	91.1106542290256	-23.9481684600868	38.9080402311876	-15.4252927053377	55.9537917406857	68.7381053728093	74.0649027195275
75.8219412840314	-26.5066233020569	4.50203263312134	-28.5738670310688	17.9391168716986	-8.93505160545591	-20.3048921150213	-8.93505160545591	4.50203263312134	-5.83418601193809	29.308957381264	NaN	-36.8428419471164	-2.73332041842026	-33.7419763535985	14.8382512781808	4.50203263312134	-29.6074888955748	6.56927636213323	-0.666076689408372	-17.2040265215035	25.1744699232402	99.5952441676681	-20.3048921150213	138.872875018894	12.7710075491689	34.4770667037937	-2.73332041842026	18.9727387362045	30.3425792457699	-30.6411107600807	-22.3721358440332	-18.2376483860094	NaN	-17.1599312062137	6.2973841786599	28.6884579551302	-4.36503190537357	4.16490096185321	31.8871827803402	57.4769813820205	-0.10006547176018	6.2973841786599	8.42986739546659	75.6030887248774	-8.62999833898695	-13.9612063810037	14.8273170458867	7.36362578706325	35.0859076055503
-2.46928812867836	-2.46928812867836	-30.3929911306581	-22.1193013522937	-10.7429779070427	-6.60613301786054	-2.46928812867836	-10.7429779070427	-58.3166941326378	32.6938934293702	-24.1877237968848	-32.4614135752492	-9.70876668474718	69.9254974320098	-23.1535125745893	-20.0508789077026	-26.2561462414759	-22.1193013522937	13.0438802057548	-1.43507690638282	-17.9824564631115	10.9754577611637	97.8492004339895	-5.571921795565	18.2149363172325	86.4728769887385	14.0780914280504	-14.8798227962249	29.5912597624835	-14.8798227962249	-41.7693145759091	-9.70876668474718	-29.3587799083625	NaN	29.12318971015	127.298708987042	-12.494693461576	15.2505619862413	-5.02481699485596	-3.95769178532452	-12.494693461576	156.111089644391	-7.15906741391883	-12.494693461576	-0.756316156730217	3.51218468139553	7.78068551952127	7.78068551952127	42.9958174340586	80.3451997676589
-21.8661783701608	54.7091143190519	13.3170642167748	-23.9357808752746	-20.8313771176038	-11.5181658445915	-17.726973359933	-6.34415958180685	-5.30935832924992	-29.1097871380592	92.9967606636582	10.212660459104	-16.6921721073761	-37.3881971585147	-1.17015331902221	56.7787168241657	-26.0053833803885	-1.17015331902221	65.0571268446211	19.5258717321163	43.3263005409257	-5.30935832924992	6.07345544887628	-19.7965758650469	-1.17015331902221	51.6047105613811	-21.8661783701608	-30.1445883906162	-6.34415958180685	4.00385294376243	15.3866667218886	-17.726973359933	-63.2582284724378	NaN	-20.6378403965394	0.722365130776449	57.3269097781634	-14.2297787383446	45.5787967381397	39.1707350799449	59.4629303308949	18.8785398289949	4.99440623623961	-11.0257479092473	-9.95773763288146	8.19843706533699	-9.95773763288146	14.6064987235317	-11.0257479092473	-20.6378403965394
-0.904927274756246	72.6079016326049	7.37820837677741	26.0152635927281	27.0506555491698	-5.04649510052307	4.27203250745229	-10.2234548827316	6.3428164203357	-21.6127664035904	-12.294238795615	78.8202533712552	-50.6037411839582	-15.4004146649401	-4.01110314408137	62.2539820681879	5.307424463894	7.37820837677741	21.8736957669613	-1.94031923119795	-17.4711985778236	36.3691831571452	-6.08188705696478	-58.8868768354918	26.0152635927281	39.4753590264703	-29.895902055124	41.5461429393537	-8.15267096984819	-0.904927274756246	-7.11727901340649	-67.1700124870255	-34.0374698808909	NaN	-18.1055381666135	1.13460445940133	16.0991598351907	11.8235725849652	51.3727546495513	41.7526833365439	26.7881279607545	-1.00318916571143	80.2329685885736	15.0302630226343	59.9239291500024	130.471118778724	47.0971673993258	6.47908852218324	13.9613662100779	51.3727546495513
33.5480518031088	79.1313185476906	-36.8988149839721	-16.1791482818895	-38.9707816541804	-44.150698329701	10.7564184308179	-40.0067649892845	-30.6829149733473	24.2242017871716	-4.78333159574404	-24.4670149627225	-80.4101150583456	-2.71136492553577	64.6275518562328	11.7924017659221	-17.2151316169936	50.1237851647749	-33.7908649786597	31.4760851329006	-42.0787316594928	34.584035138213	2.46855174998488	27.332151792484	10.7564184308179	-1.67538159043164	-5.81931493084817	-9.96324827126469	-18.2511149520977	2.46855174998488	-50.3665983403258	4.54051842019315	18.0083017765469	NaN	15.4547314245007	33.6410733945109	14.3849466027354	4.75688320684762	38.9899975033375	45.4087064339293	133.131061818685	-25.197091802581	-17.7085980502238	60.3856939386436	14.3849466027354	15.4547314245007	-26.2668766243463	-8.08053465433607	-15.5690284066932	105.316656452787
41.0894498467499	0.663009648407394	22.4310928321303	28.6505451703368	-16.9587719765111	-30.4342520426253	-12.8124704177068	-27.324525873522	-32.5074028220274	21.3945174424292	-17.9953473662122	12.0653389351194	-26.2879504838209	61.8209576407716	-13.8490458074078	1.69958503810848	-17.9953473662122	47.3089021849564	-26.2879504838209	39.0162990673477	-26.2879504838209	32.7968467291411	14.1384897145215	42.1260252364509	-51.165759836647	56.6380806922662	43.162600626152	-1.41014113099478	-8.66616885890241	23.4676682218313	-3.48329191039696	-9.70274424860349	-55.3120613954514	NaN	52.2828321461088	19.0919286084366	27.6573230697714	6.24383691643445	31.9400203004387	57.6362036844431	-13.0283006215688	75.8376669147794	-3.39223185256717	-4.46290616023401	84.4030613761142	88.6857586067816	25.5159744544377	35.1520432234393	6.24383691643445	-26.9470666212378
-13.5906147901219	-2.18176545480867	24.7846057013862	-39.5198178249247	-48.8543309174537	-31.2224728537878	-3.21893357620078	-7.36760606176923	-22.9251278826509	20.6359332158178	26.8589419441705	-12.5534466687298	-26.0366322468272	-23.962296004043	-42.631322189101	69.382834921247	-41.5941540677089	1.96690703075978	-10.4791104259456	14.4129244874651	53.8253131003653	-6.33043794037712	22.710269458602	-29.1481366110036	-17.7392872756903	29.9704463083468	17.5244288516414	7.15274763772033	-20.8507916398667	-56.1145077671985	9.22708388050456	17.5244288516414	-51.96583528163	NaN	-13.6980401029388	25.949875033119	15.2342222936439	42.0233541423315	84.8859651002318	5.59013482811635	-8.34021373320123	38.808658320489	65.5977901691767	38.808658320489	-21.1989970205713	83.8143998262843	-7.26864845925372	29.1645708549615	27.0214403070665	58.0968332515441
0.15901185430215	29.216334731805	-19.5584572411462	-26.8227879605219	-26.8227879605219	-38.2381648052552	-51.7290647126672	-46.5402570559703	91.4820266121682	24.027527075108	44.7827577018958	4.3100579796597	-34.0871186798976	-39.2759263365946	56.198134546629	-24.7472648978431	1.19677338564154	28.1785732004656	-1.91651120837662	39.5939500451989	-27.8605494918613	-8.14308039641294	4.3100579796597	-20.5962187724856	26.1030501377868	-26.8227879605219	-30.9738340858795	-38.2381648052552	6.38558104233847	-13.3318880531099	29.216334731805	-61.0689184947217	14.6876732930536	NaN	30.6743292549672	27.456956082049	36.0366178764976	-27.2383878575609	-7.93414882005153	19.9497520119065	22.0946674605186	57.4857723626191	-3.64431792282723	18.8772942876004	13.51500566607	11.3700902174578	15.6599211146822	-18.6587260631123	23.1671251848247	75.7175536758224
13.9243810499037	-9.95779822637488	86.609274499447	-45.2618893304388	-43.1851780890233	-16.1879319506215	3.54082484282603	-16.1879319506215	-35.9166887440689	-14.1112207092059	30.5380709812279	4.5791804635338	5.61753608424156	5.61753608424156	-31.7632662612379	19.1161591534425	2.50246922211827	11.8476698084881	50.2668277746753	-18.264643192037	48.1901165332598	-13.0728650884982	16.0010922913192	5.61753608424156	-16.1879319506215	-21.3797100541603	-7.88108698495935	45.0750496711365	-46.3002449511466	-31.7632662612379	52.3435390160909	19.1161591534425	18.0778035327347	NaN	46.1401761597923	47.2135278222459	53.653637796968	46.1401761597923	19.3063845984503	-31.1411435368727	40.7734178475239	43.9934728348849	61.1670994341438	7.49951631145977	63.3138027590511	7.49951631145977	84.7808360081248	8.57286797391345	7.49951631145977	93.3676493077542
9.00441281671055	51.6013788339655	-13.8524957779141	-31.5146524192149	-46.0599578885215	63.0298331312778	-14.8914461685788	-21.1251485125673	-29.4367516378854	4.84861125405153	52.6403292246303	-27.3588508565559	-62.6831641391576	-7.61879343392553	41.211874927318	-1.385091089937	-16.9693469499083	-6.57984304326078	9.00441281671055	26.6665694580114	14.1991647700343	2.77071047272202	21.4718175046876	-20.0861981219026	27.7055198486761	-9.69669421525504	-12.8135453872493	58.8740315686188	-39.8262555445329	-39.8262555445329	-2.42404148060176	126.405806961828	-34.6315035912092	NaN	5.77097863783912	-20.0109515728926	29.4044146643432	7.91947282206677	26.1816733880018	100.304722743856	-11.416974835982	35.8498972170262	20.8104379274326	22.9589321116603	128.235147138815	35.8498972170262	133.606382599384	147.571594796864	37.9983914012538	-21.0851986650065
10.3160800932133	49.8188221036746	35.2651803103468	-19.8307493358229	-31.265753602009	-26.0680243901062	-28.1471160748673	-36.4634828139118	62.2933722122413	55.0165513155774	-30.2262077596285	33.1860886255856	22.79063020178	-7.35619922725616	-45.8193953953368	73.7283764784274	-18.7912034934423	17.5929009898773	-12.553928439159	-7.35619922725616	-32.3052994443896	22.79063020178	15.5138093051161	-3.19801585773392	96.5983850107997	58.135188842719	62.2933722122413	14.4742634627356	-28.1471160748673	-0.0793783305922458	7.19744256607167	4.07880503892999	6.15789672369111	NaN	-31.4401980256193	-26.0644779405071	31.993298978705	-3.48645358303571	27.6927229106152	28.7678669276377	-6.71188563410305	-11.0124617021928	15.8661387233683	10.4904186382561	100.802516068142	8.3401306042112	55.6464673531989	-11.0124617021928	-8.86217366814795	11.5655626552785
16.829961623933	29.3116653482696	-29.9764273423293	60.5159246591111	49.0743629118026	19.9503875550172	6.4285418536525	-16.4545816409646	-63.2609706072269	-10.2137297787963	-24.775717457189	4.3482578995964	3.30811592256835	33.4722332563818	25.1510974401574	-21.6552915261049	-18.5348655950207	26.1912394171855	131.245579097019	-34.1369952504415	-12.2940137328524	90.6800419929246	10.5891097617647	-12.2940137328524	18.9102455779891	-1.89259396257191	33.4722332563818	-8.13344582474021	-52.8595508369464	4.3482578995964	-9.17358780176826	9.54896778473665	15.789819646905	NaN	8.76149141590617	3.38127921126628	24.9021280298259	0.153151888482337	49.6511041711694	37.8146373209616	-10.6072725207975	52.8792314939533	17.36983094333	-20.2916544891493	55.0313163758093	7.6854489749782	23.8260855888979	47.4990192893134	-18.1395696072933	3.38127921126628
22.3105795050512	15.0254079345716	7.74023636409194	-14.1152783473469	-13.0745395515641	17.1068855261372	-41.1744870376997	-44.2967034250481	-40.1337482419169	-39.0930094461341	10.8624527514403	0.455064793612335	-28.6856214883061	3.57728118096074	-24.5226663051749	-38.0522706503513	-27.6448826925233	29.5957510755308	41.0438778291416	42.0846166249244	-8.91158436843287	12.9439303430059	-3.70789038951887	22.3105795050512	24.3920570966168	0.455064793612335	18.14762432192	15.0254079345716	-10.9930619599985	16.0661467303544	17.1068855261372	7.74023636409194	-38.0522706503513	NaN	16.7221535941857	44.7226551515619	15.6452112265943	-6.97057849282489	58.72290593025	72.723156708938	-10.2014055955991	33.953231475648	15.6452112265943	11.3374417562288	12.4143841238201	-14.5091750659646	22.1068654321427	38.2610009460135	-10.2014055955991	43.6457127839705
12.1774459017106	4.88809180294901	-11.7732889942203	-7.60794379492794	-2.40126229581255	73.6162875912722	-2.40126229581255	115.269739584195	-2.40126229581255	8.01210070241824	20.5081363002952	18.425463700649	18.425463700649	14.2601185013567	48.6242163955183	56.9549067941029	6.97076440259516	10.0947733020644	-4.4839348954587	-22.186651992451	-53.4267409871434	24.6734814995875	18.425463700649	29.8801629987029	2.80541920330285	40.2935259969337	10.0947733020644	16.3427911010029	-53.4267409871434	-22.186651992451	-5.52527119528178	-14.8972978936895	-31.5586786908587	NaN	33.3188928067279	0.983578783140694	21.4626109980793	18.2290795957205	-28.1182038380878	41.9416432130178	29.007517603583	10.6841729902169	36.5524242090866	24.696142400438	-10.872703025508	13.9177043925756	50.5643936193078	13.9177043925756	-14.1062344278667	54.8757688224527
10.3681463636636	9.32621187333376	-20.8898883462322	32.2487706605907	7.24234289267404	29.1229671896011	-30.2672987592009	13.4939498346532	30.164901679931	3.0746049313546	-11.5124779332634	52.045525976858	-78.1962853143745	8.2842773830039	-13.5963469139232	24.9552292282817	-21.9318228365621	-0.0511985396349858	58.2971329188372	-6.30280548161415	-40.6866436624995	-20.8898883462322	42.6681155638893	2.03267044102473	-15.6802158945829	24.9552292282817	12.4520153443233	6.20040840234418	14.5358843249831	-40.6866436624995	-12.5544124235933	27.0390982089414	-15.6802158945829	NaN	118.983230870963	22.9747706283754	20.8172771397779	56.4159197016362	2.47858248669945	27.2897576055704	-7.23013821198917	47.7859457472463	-0.757657746196762	59.6521599345324	-16.9388589106778	15.4235434182843	-20.175099143574	-12.6238719334829	25.1322641169729	-3.99389797909297
21.0671673662708	-12.293900425308	-44.6124348484	-18.5491006362291	-28.9744343210975	-46.6975015853737	-31.0595010580711	91.9594364233757	5.4291668389682	6.47170020745504	57.5558352633101	-10.2088336883344	-65.4631022181368	32.535034419626	39.8327679990338	13.7694337868629	-16.4640338992554	24.1947674717313	-4.99616684590018	9.59930031291555	45.045434841468	-24.8043008471501	-25.8468342156369	-18.5491006362291	5.4291668389682	26.279834208705	24.1947674717313	23.1522341032444	-31.0595010580711	-10.2088336883344	-0.82603337195283	77.36396926456	33.5775677881128	NaN	-18.6965821272383	55.7993508057784	40.6842339787895	27.7284195556562	11.5336515267395	-10.0593725118161	42.8435363826451	8.29469792095615	164.844122200484	35.2859779691506	42.8435363826451	-12.2186749156716	61.1976068154173	32.0470243633673	29.8877219595117	-1.42216289639386
11.9589687329528	69.3312801843762	24.4765639587179	16.1315004748745	-18.2918863959796	48.4686214747677	-48.542741524912	-12.033088783097	-54.8015391377945	46.3823556038069	17.1746334103549	-30.8094816217447	-41.240810976549	70.3744131198567	-21.4212852024209	36.994159184483	-26.636949879823	207.024827667793	26.5628298296788	8.82956992651151	25.5196968941983	-0.558626492812331	-6.81742410569489	-10.9899558476166	134.005522184163	-7.86055704117532	11.9589687329528	-15.1624875895383	-44.3702097829902	-17.2487534604992	0.484506442668095	-14.1193546540579	-22.4644181379013	NaN	-36.665612948181	122.176292142118	75.7123335102615	45.4567325406808	70.3095476228364	0.0733310863097855	-2.08778326866026	103.806820124872	5.47611697373491	22.7650318134953	-19.3766981084207	22.7650318134953	102.726262947387	18.4428031035552	6.55667415121993	20.6039174585252
-13.8594433646815	1.79655452281505	50.8520145703043	65.4642792653011	24.75868475781	-2.37837824718403	38.327216260307	7.01522048531391	-19.0781093271804	36.2397498753075	-5.50957782468335	3.8840209078146	-21.1655757121799	-21.1655757121799	-5.50957782468335	80.0765439602979	71.7266784202997	115.56347250529	-9.68451059468243	1.79655452281505	17.4525524103116	-4.46584463218358	17.4525524103116	7.01522048531391	-15.9469097496811	43.5458822228059	-7.59704420968289	57.1144137253029	-54.5650378721726	-6.55331101718312	3.8840209078146	7.01522048531391	-10.7282437871822	NaN	8.06012507512244	-22.2208858191357	18.8747718230718	48.074318042535	32.9338125954059	2.65280170114778	16.7118424734819	30.770883245816	44.8299240181502	-7.08038037200662	40.5040653189704	13.4674484490971	-18.9764917947509	-1.67305699803196	45.9113886929451	50.2372473921248
67.8588301994004	-17.7765693410137	34.4401376958242	29.2184669921404	22.9524621477198	26.0854645699301	8.33178417740524	68.9031643401372	-12.5548986373299	13.553454881089	22.9524621477198	-12.5548986373299	-20.909571763224	37.5731401180344	46.9721473846653	10.4204524588788	18.7751255847728	-16.7322352002769	63.6814936364534	9.376118318142	6.24311589593172	34.4401376958242	20.8637938662463	-27.1755766076445	-8.37756207438288	16.6864573032993	-30.3085790298548	-13.5992327780667	25.0411304291934	-20.909571763224	-28.2199107483813	15.6421231625625	-44.9292570001694	NaN	-12.0813705097306	37.7078195842313	5.23660865338657	7.40135604877621	-5.58712832356166	11.7308508395555	11.7308508395555	25.8017089095882	10.6484771418607	32.2959510957571	-18.5756126958995	11.7308508395555	8.48372974647104	45.284435468095	6.31898235108139	66.9319094219915
162.210488895912	24.2789657529584	-0.799493000305924	-34.2374380046584	9.64986481355422	-11.2488508141661	-4.97923612584998	-19.6083370652542	10.6948005949402	2.33531434385212	35.7732593482046	12.7846721577123	-36.3273095674304	11.7397363763263	7.5599932507822	15.9194795018703	-22.7431444094122	4.42518590662415	40.9979382551347	121.457993421858	45.1776813806787	-11.2488508141661	-11.2488508141661	58.7618465386969	19.0542868460284	63.986525445627	57.7169107573109	70.2561401339431	5.47012168801017	-25.8779517535703	-18.5634012838682	-0.799493000305924	-30.0576948791143	NaN	8.90804713695831	14.3244683871329	-5.1746481134957	25.1573108874822	31.6570163876917	-11.6743536137052	9.99133138699323	2.40834163674877	51.1561328883204	74.9883863890887	-10.5910693636703	32.7403006377266	11.0746156370282	20.8241738873425	-0.841511113356006	-5.1746481134957
13.0605412482953	33.9713035611939	51.7454515271577	-28.7609833775019	-1.57699237073371	38.1534560237736	22.4703842890997	-24.5788309149222	-8.89575918024822	-16.2145259897627	-24.5788309149222	20.3793080578098	7.83285067007066	23.5159224047446	-28.7609833775019	5.7417744387808	-24.5788309149222	-10.9868354115381	32.925765445549	109.250047887629	-30.8520596087917	29.7891510986142	18.28823182652	-8.89575918024822	-4.7136067176685	43.3811466019983	41.2900703707084	3.65069820749094	-25.6243690305671	-7.85022106460329	70.5651376087664	9.92392690136052	-38.1708264183063	NaN	97.1529822367877	42.9431654528659	9.33307904683446	-18.8560256808049	137.26824665689	-42.7083450657304	18.0066497322619	29.9328094247247	9.33307904683446	85.2268225443249	36.4379874387953	27.7644167533679	28.8486130890463	86.3110188800034	36.4379874387953	18.0066497322619
54.1362332056015	61.4592212185971	23.7981400089057	-32.6934818056314	-33.7396229503451	9.15216398291457	17.5212931406238	61.4592212185971	-9.67837662193113	21.7058577194784	24.8442811536193	57.2746566397425	87.6127498364383	46.813245192606	-2.35538860893558	20.6597165747647	-43.1548932527679	6.01374054877362	-23.2782115032086	-23.2782115032086	9.15216398291457	147.242795085116	81.3359029681564	-4.44767089836288	66.6899269421653	17.5212931406238	21.7058577194784	21.7058577194784	-15.955223490213	9.15216398291457	-10.7245177666448	-9.67837662193113	9.15216398291457	NaN	107.418723547559	42.312126037465	4.33327748990982	10.8439372409193	45.5674559129697	18.4397069504303	95.4825140040421	92.2271841285374	36.8865762449571	48.8227857884744	82.4611945020232	-14.113591804617	68.3547650415028	9.7588272824177	21.695036825935	113.929383298569
-21.9760909239629	9.42625516988994	4.19253082091447	-3.13468326765118	17.8002141282507	-5.22817300724137	2.09904108132428	-12.555387095807	-23.022835793758	15.7067243886605	36.6416217845624	-10.4618973562168	-32.4435396219138	51.2960499616937	-4.18142813744628	-7.32166274683156	55.4830294408741	46.0623256127182	9.42625516988994	56.5297743106691	-9.41515248642175	45.0155807429231	-2.08793839785609	10.473000039685	39.7818563939477	36.6416217845624	7.33276543029975	77.464671706571	-19.8826011843727	24.0806833470212	-23.022835793758	-9.41515248642175	10.473000039685	NaN	11.2713187785138	17.7874695128756	12.3573439009074	26.4756704920247	27.5616956144184	65.5725748981958	77.5188512445258	19.9595197576629	34.0778463487802	24.3036202472374	12.3573439009074	-35.4277614844128	53.6262985518657	9.09926853372648	3.66914292175828	44.9380975727166
35.884395196402	28.5529501517373	-23.8145144530106	-29.0512609134854	-26.9565623292954	75.6836682960104	22.2688543991675	30.6476487359272	-15.4357201162509	31.6949980280222	12.8427107703129	-18.5777679925358	-26.9565623292954	-13.341021532061	9.70066289402806	7.60596430983814	25.4109022754524	-21.7198158688207	3.41656714145832	-9.15162436368117	-8.10427507158621	-15.4357201162509	24.3635529833575	28.5529501517373	-7.05692577949126	26.4582515675474	3.41656714145832	21.2215051070726	-68.8505340130937	-18.5777679925358	-2.86752861111143	-6.0095764873963	-13.341021532061	NaN	113.871953955894	82.3506408494389	-10.0394148074111	35.6121421053854	36.6990839366424	53.0032114054983	66.046513380583	16.0471891427583	43.2207349241848	105.176419305837	123.654430437207	31.2643747803571	35.6121421053854	150.827976218634	30.1774329491001	16.0471891427583
46.6537921527406	-8.88779172681076	12.0712965296237	-8.88779172681076	-29.8468799832452	5.78357005269337	28.8385671347713	27.7906127219496	7.87947887833682	84.3801510143227	26.7426583091279	51.8935642168492	7.87947887833682	37.2222024373451	65.5169715835317	17.3110685937323	-29.8468799832452	47.7017465655623	75.9965157117489	21.5028862450192	9.97538770398027	18.3590230065541	14.1672053552672	40.3660656758103	-25.6550623319584	44.5578833270972	5.78357005269337	-8.88779172681076	-2.60006524988042	-39.2784696986408	22.550840657841	22.550840657841	-59.1896035422535	NaN	-17.2439742160406	34.9733100563168	57.8183719254731	37.1490302343316	7.77680783113064	52.3790714804359	-30.2982952841299	59.994092103488	58.9062320144805	55.6426517474582	40.412610501354	-10.7168136819959	-0.926072880928921	-28.122575106115	28.4461495222721	9.95252800914553
1.8619482841733	25.9788336474668	-20.1578166127468	35.4158757461468	72.1154839076803	23.8817131810934	97.2809295041605	-27.4977382450535	-44.2747019760403	17.5903517819734	41.7072371452668	-1.28373241538672	39.6101166788935	39.6101166788935	30.1730745802134	16.5417915487867	29.1245143470268	-15.9635756800001	50.0957190107602	-7.57509381450676	6.05618921691998	-19.1092563795602	19.6874722483467	-21.2063768459335	41.7072371452668	1.8619482841733	38.5615564457068	-12.8178949804401	57.4356406430669	16.5417915487867	7.10474945010666	41.7072371452668	7.10474945010666	NaN	10.3802399224342	49.5763163070858	-16.8392575669073	26.711938416039	61.552895202396	65.9080148006907	40.8660771104966	3.84756052499222	39.7772972109229	39.7772972109229	7.11390022371319	-16.8392575669073	40.8660771104966	2.75878062541857	63.7304550015434	26.711938416039
30.4599591159533	10.5257907822795	17.8699580631067	0.0341232382407366	-13.6050445690097	-36.6867131658951	-4.16254377937479	15.771624554299	16.8207913087028	-25.1458788674524	2.1324567470485	1.08328999264462	-57.6700482539727	-18.8508783410291	-6.26087728818255	30.4599591159533	-15.7033780778175	32.5582926247611	-18.8508783410291	25.2141253439339	30.4599591159533	14.7224577998951	50.394127449627	-19.900045095433	11.5749575366834	26.2632920983378	59.836628239262	-34.5883796570873	-34.5883796570873	23.1157918351261	11.5749575366834	-23.0475453586447	1.08328999264462	NaN	6.44987066059346	19.5262858633677	21.7056883971634	16.2571820626741	-4.44714200838506	35.8718048668355	-7.71624580907862	-4.44714200838506	22.7953896640612	64.2040378061796	29.3335972654484	-13.1647521435679	33.6924023330398	59.8452327385882	51.1276226034054	46.768817535814
12.9010181096679	-7.04468746644671	-13.3433313325882	-40.6374547525345	53.8422032395873	-28.0401670202515	44.3942374403752	5.5526002658362	-26.9903930425613	92.6838404141263	-15.4428792879686	-23.8410711094906	-25.9406190648711	-11.2437833772077	1.35350435507523	31.7969497080923	11.8512441319777	22.3489839088801	59.0910731280386	-23.8410711094906	29.6974017527118	-7.04468746644671	-10.1940093995174	2.40327833276547	-16.4926532656589	38.0955935742337	-12.2935573548979	58.0412991503483	-23.8410711094906	-5.99491348875646	26.548079819641	-14.3931053102784	37.0458195965435	NaN	63.5877986226169	25.4159517998729	9.05658887583976	-23.6621369722265	15.600334045453	55.9534292580681	71.2221679871657	60.3159260378103	109.39401480991	19.9628308251952	61.4065502327458	4.69409209609759	119.20963256433	134.478371293427	89.7627793010699	40.6846905289705
62.5461821284462	117.16604115025	21.5812878620931	-13.0813149786672	14.2286145322349	33.1354888090132	27.8835792876859	57.2942726071189	-16.2324606914636	-29.8874254469147	18.4301421492967	20.5309059578276	-44.5927721066312	26.8331973834204	24.7324335748895	10.027086915173	8.97670501090753	12.1278507237039	-10.9805511701363	-3.62787784027805	50.9919811815261	52.0423630857916	83.5538202137555	-1.52711403174712	26.8331973834204	39.437780234606	-20.4339883085255	49.9415992772607	65.6973278412426	16.3293783407658	25.782815479155	0.57364977678381	23.682051670624	NaN	-7.98014999723992	35.6817975089862	43.3226383225757	102.266267455981	11.6677263805618	49.8719304485096	76.0690989522453	47.6888330731983	55.3296738867879	21.4916645694627	24.7663106324296	-25.4449289997303	47.6888330731983	-36.3604158762869	42.2310896349201	167.75918871532
35.5265696458623	16.6087400095248	11.3537873327643	-11.7680044449816	6.0988346560039	6.0988346560039	37.6285507165665	52.3424182114957	-17.022957121742	25.0166642923414	31.322607504454	-4.41107069751695	7.14982519135599	-12.8189949803336	136.421661039663	26.0676548276935	39.7305317872706	42.8835033933269	-26.4818719399108	3.99685358529973	-19.1249381924461	30.2716169691019	-1.25809909146069	36.5775601812144	29.2206264337498	-3.36008016216487	18.7107210802289	17.6597305448768	47.0874655347352	16.6087400095248	9.25180626206016	14.5067589388206	31.322607504454	NaN	-17.3984732995448	29.5779409091999	53.6123853880925	9.91339542646953	96.2189006006749	15.3757691716724	13.1908196735912	1.17359743414493	1.17359743414493	59.0747591332954	11.0058701755101	115.883446083405	72.1844561217823	75.461880368904	15.3757691716724	-4.28877631105794
26.3528244610406	28.4560242053916	22.1464249723387	34.7656234384444	-3.09197195987276	49.4880216489011	9.52722650623296	31.610823821918	-39.8979674860144	37.9204230549708	4.26922714535558	-0.988772215521804	54.7460210097785	31.610823821918	4.26922714535558	88.3972169193937	16.8884256114613	61.0556202428313	57.9008206263049	93.6552162802711	26.3528244610406	102.068015257675	89.4488167915692	2.16602740100463	51.591221393252	-7.29837144857466	-18.8659700425049	-2.04037208769728	-38.846367613839	-31.4851685086106	36.8688231827954	-22.0207696590313	-8.34997132075014	NaN	48.6119733976252	-16.9921695875485	0.502268541831196	39.8647543329354	47.518571014539	108.749104467368	26.7439257359007	30.0241328851594	-9.33835290594486	60.6393996115737	25.6505233528144	-7.1515481397724	9.24948760652102	94.5348734872468	128.43034736292	0.502268541831196
11.9073861305068	-12.2934419366618	43.4736836094224	-4.92797252491484	-22.8155410963003	2.43749688683213	21.3772753741815	39.264843945567	41.3692637774947	56.1002026009887	-20.7111212643726	24.5339051220731	-24.9199609282281	8.75075638261525	57.1524125169525	11.9073861305068	50.8391530211694	9.80296629857911	47.6825232732778	-18.6067014324449	53.9957827690609	-14.3978617685895	58.2046224329164	12.9595960464707	11.9073861305068	36.1082141976754	58.2046224329164	15.0640158783984	4.54191671875984	42.4214736934586	0.333077054904427	16.1162257943622	-1.77134277702328	NaN	33.7540780209078	63.3010310535649	73.150015397784	9.67878295726124	10.7731145510634	56.7350414907522	24.9994252704909	52.3577151155438	109.262957993254	100.508305242837	39.2257359899184	27.1880884580951	26.093756864293	14.0561093324697	66.5840258349713	34.8484096147099
31.1354395545065	2.70928151990291	27.9769775506617	50.0862115775756	-18.3471318390627	31.1354395545065	23.7656948788686	-35.1922625262352	44.8221082378342	12.1846675314375	18.5015915391271	19.5544122070754	-21.5055938429076	80.6180109480758	-20.4527731749593	-8.87174582752819	-29.9281591864938	-2.5548218198385	49.0333909096273	-26.769697182649	-7.8189251595799	63.7728802609033	54.2974942493687	0.60364018400635	65.8785215967998	-5.71328382368334	2.70928151990291	35.3467222262997	-44.6676485377698	-5.71328382368334	-20.4527731749593	-14.1358491672696	40.6108255660411	NaN	29.8235315221469	2.44197189186234	62.6814030784883	141.540294813708	25.4424819813014	15.5851205143989	-20.5585381975767	81.3008636270818	9.01354620313064	67.0624526193339	39.6808929890493	36.3951058334152	34.2045810629924	18.8709076700331	90.0629627087729	25.4424819813014
33.5309136008324	66.1873096110758	12.4622710135786	-4.39264305622442	-4.39264305622442	14.569135272304	6.14167823740248	34.5843457301951	53.5461240587235	13.5157031429413	11.4088388842159	-18.0872607379394	1.92794971995172	-12.8201000911259	20.8897280484801	60.9201489642624	-26.5147177728409	60.9201489642624	-14.9269643498513	114.64518756176	21.9431601778428	10.3554067548532	26.1568886952936	55.6529883174489	14.569135272304	1.92794971995172	-29.675014160929	74.6147666459773	-7.55293944431248	-20.1941249966648	70.4010381285266	9.30197462549055	15.6225674016667	NaN	-19.0576921916886	16.0205401715391	-16.8653026689869	80.6960310912404	52.1949672961178	-9.19193933953083	57.6759411028721	26.9824877850478	-3.71096553277649	37.9444353985565	50.002577773416	-6.9995498168291	43.4254092053108	-22.3462764757413	28.0786825463987	3.96239779667959
-18.8811319048808	81.253076732287	13.7942414398792	63.3343236077412	-14.6649546991053	40.145348975976	-5.17855598611047	67.5505008135167	-38.9079736323144	9.57806423410373	1.14570982255276	-38.9079736323144	41.1993932774199	36.9832160716444	2.19975412399663	54.9019691961902	-7.28664458899822	19.0644629470986	-32.5837078236511	34.8751274687567	-4.1245116846666	94.9556526510574	19.0644629470986	44.3615261817515	48.577703387527	99.1718298568329	8.52401993265986	31.712994564425	-5.17855598611047	1.14570982255276	-17.8270876034369	46.4696147846393	-32.5837078236511	NaN	9.87392943169607	126.169574416441	-38.3997345242357	37.3021475884755	19.7480879681367	-13.1657738199986	31.8165039571196	37.3021475884755	-1.0973578310157	46.0791773986449	103.129871164746	55.9533359350855	38.3992763147467	-14.2629025462698	58.1475933876278	60.3418508401702
97.3910213033384	36.2209045483115	-2.80141131265404	5.63584617079796	84.7351350781605	-12.2933259815375	-19.675926279558	15.1277608396815	6.69050335622946	79.461849151003	5.63584617079796	-29.1678409484415	-33.3864696901675	40.4395332900375	71.024591667551	83.680477892729	-18.6212690941265	66.805962925825	32.0022758065855	32.0022758065855	57.3140482569415	16.182418025113	16.182418025113	13.0184464688185	8.79981772709246	58.368705442373	3.52653179993496	34.1115901774485	-18.6212690941265	15.1277608396815	7.74516054166096	-32.331812504736	20.401046766839	NaN	26.7761858221641	68.5026286155596	44.3452143667517	14.6974786977601	37.7568286625313	57.5219857751924	41.0510215146415	35.5607000944579	69.6006928995963	36.6587643784946	11.40328584565	3.7168358573929	13.5994144137234	-22.6367069594885	58.6200500592291	123.405842817396
33.3471644376432	58.6736632192783	29.1260813073707	10.1312072211443	6.96539487343992	43.8998722633245	82.9448912183453	31.2366228725069	-33.134894864149	16.4628319165531	24.9049981770981	88.221245131186	40.7340599156201	28.0708105248025	-17.3058331256271	135.708430346752	22.7944566119619	101.939765304572	10.1312072211443	14.3522903514168	-12.0294792127864	-9.91893764765016	23.84972739453	19.6286442642575	84.0001620009135	-6.75312529994577	-31.0243532990128	59.7289340018465	-28.9138117338765	13.2970195688487	23.84972739453	-31.0243532990128	-33.134894864149	NaN	40.4102887188749	18.4302599443588	12.9352527507298	11.836251312004	63.4893189321167	-11.2427789012378	26.1232700154395	57.9943117384877	-1.35176595270558	31.6182772090685	-12.3417803399636	44.8062944737781	32.7172786477943	-2.45076739143139	10.7372498732782	89.865353461536
25.1906530390517	7.24060643936511	26.2465381331509	7.24060643936511	-15.9888656308176	-23.3800612895121	-18.100635819016	32.5818486977462	12.5200319098612	18.8553424744565	19.9112275685557	4.07295115706747	56.8672058620281	37.8612741682423	35.7495039800439	14.6318020980596	87.4878735909053	167.735140742446	44.1965847328376	-14.9329805367184	5.12883625116668	53.6995505797305	28.3583083213494	36.8053890741431	30.4700785095478	-11.7653252544207	3.01706606296825	1.96118096886904	-7.54178487802388	102.270264908294	-13.8770954426192	15.6876871921588	32.5818486977462	NaN	34.268760336251	88.1658298633523	1.27055450333188	-6.42902685768258	43.0682818916961	0.170614308901246	115.664334724118	44.1682220861268	-17.428428801989	11.1700162532076	14.4698368364995	-26.2279503574341	40.8684015028348	2.37049469776252	77.1664279190459	65.0670857803089
-9.38786332710302	-23.1223649036533	25.4766406749093	87.8101478300223	-23.1223649036533	30.7591412812748	41.3241424940058	6.45963849199349	-26.2918652674726	11.742139098359	20.1941400685438	12.7986392196321	-17.8398642972878	-4.10536272073752	21.2506401898169	12.7986392196321	9.62913885581279	-18.8963644185609	41.3241424940058	-10.4443634483761	9.62913885581279	-4.10536272073752	-11.5008635696492	40.2676423727327	-4.10536272073752	179.725658380782	-28.4048655100188	-13.6138638121954	-53.7608684205733	0.120637764354885	49.7761434641906	45.5501429790982	-0.935862356918216	NaN	25.9149698127161	21.5114475916863	4.9982392628245	-3.80880517923512	58.9413864704397	117.288055899085	35.8228948100332	62.244028136212	-4.90968573449257	35.8228948100332	90.8669225729058	86.463400351876	16.007044815399	-17.0193718423245	71.0510725782716	61.1431475809546
32.105656858554	136.760127527318	16.2489188784382	-2.77916669770074	-15.4645570817934	8.84910782105086	13.0775712824151	79.6758707989015	7.7919919557098	25.7629616665077	16.2489188784382	15.1918030130972	38.4483520506004	4.62064435968664	4.62064435968664	-12.2932094857702	5.67776022502769	57.4764376267394	64.8762486841267	23.6487299358256	20.4773823398025	4.62064435968664	-23.9214840045218	-21.8072522738397	45.8481631079878	-8.06474602440601	17.3060347437793	-10.1789777550881	-13.3503253511113	12.020455417074	56.4193217613983	7.7919919557098	74.3902914721962	NaN	21.9541735241486	13.1395933215364	17.5468834228425	55.0088492839442	50.6015591826381	42.8888015053525	27.4632861507812	42.8888015053525	18.648705948169	40.6851564546995	-18.8132599129327	39.5833339293729	79.2489448411277	41.786978980026	26.3614636254547	31.8705762520873
-23.6638027981501	42.973333837957	-17.3174088328065	36.6269398726134	-39.5297877115089	9.12589935612483	-3.56688857456223	1.72177306322404	-19.4328734879211	-0.393691591890467	3.83723771833855	60.9547834064303	-28.9524644359363	72.5898390095601	2.7795053907813	15.4722933214684	70.4743743544456	11.2413640112393	-14.1442118501348	17.5877579765829	50.3774601308578	11.2413640112393	17.5877579765829	-14.1442118501348	1.72177306322404	11.2413640112393	4.89497004589581	-0.393691591890467	-34.2411260737226	-27.8947321083791	10.1836316836821	3.83723771833855	-8.8555502123485	NaN	-10.6853255195339	8.06169832959407	-12.8908577370784	104.002349792778	15.7810610909997	23.5004238524053	46.6585121366222	46.6585121366222	-7.37702719321719	107.310648119095	27.9114882874943	11.3699966559108	33.4253188313554	9.1644644383663	-0.760430540583794	16.8838271997719
22.1032080143488	68.6705864182165	-12.8223257885519	-14.9390248069095	108.887867767011	18.9281594868124	52.7953437805343	NaN	-20.2307723528036	45.3868972162827	6.22796537666669	-4.35552971512141	4.11126635830907	119.471362858799	24.2199070327065	16.8114604684548	-7.53057824265784	33.7450526153157	-0.122131678406165	7.2863148858455	28.4533050694217	30.5700040877793	-0.122131678406165	-0.122131678406165	44.3285477071039	78.1957320008258	4.11126635830907	7.2863148858455	61.2621398539648	58.0870913264284	-8.58892775183664	28.4533050694217	-5.41387922430021	NaN	-10.2694370923298	32.7753039876531	15.1159230317627	7.38994386356064	29.4641700584237	-0.33603530464142	55.9532414922593	-1.43974661438457	0.767676005101731	53.745818872773	4.07880993433118	22.8419021999648	17.323345651249	30.5678813681668	40.5012831558552	16.2196343415058
84.8671382451146	5.44458238518232	24.5059957915661	35.0956699062237	-10.4399287868041	14.9752890883742	39.3315395520868	29.8008328488949	31.9187676718264	36.1546373176895	82.7492034221831	-33.7372118390509	19.2111587342372	-10.4399287868041	57.3339855470047	-21.0296029014618	16.03425649984	8.62148461957961	48.8622462552786	6.50354979664809	21.3290935571688	57.3339855470047	11.7983868539769	-8.32199396387261	8.62148461957961	20.270126145703	-28.4423747817221	49.9212136667444	-18.9116680785302	19.2111587342372	-24.2065051358591	-3.02715690654379	17.0932239113057	NaN	23.2869088496592	85.1477642641754	-13.1668095196093	34.33349017368	6.71703686362806	89.5663967937837	-22.0040745788259	53.1126784245152	122.706140765846	59.7406272189277	43.1707552328966	1.19374620161769	32.1241739088758	49.798704027309	13.3449856580405	72.9965248077526
1.48152601828439	32.2095210530364	37.5074512314419	43.8649674455286	-1.69723208875892	8.89862826805212	-21.8293667666999	40.6862093384852	19.4944886248632	-4.87599019580223	43.8649674455286	-18.6506086596566	-4.87599019580223	-10.1739203742078	33.2691070887175	14.1965584464576	56.5799998737018	27.971176910312	17.375316553501	8.89862826805212	27.971176910312	-0.637646053077818	30.0903489816742	94.7250971582215	-10.1739203742078	21.6136606962254	37.5074512314419	26.9115908746309	-31.3656410878298	8.89862826805212	-43.021087480322	52.3416557309774	12.0773863750954	NaN	51.372844179104	44.7392046935474	93.3858942542958	25.9438928178036	17.0990401703948	63.5345165692911	70.1681560548477	35.8943520461385	-8.32991119090553	46.9504178553996	41.422384950769	116.603632453744	52.4784507600301	39.2111717889168	8.254187522986	48.0560244363257
28.2597928032174	35.6812304848528	-6.72698483877811	-20.5096548189582	37.8016412510343	5.99547975831116	-24.7504763513212	39.9220520172159	-7.78719022186888	51.5843112312144	50.5241058481236	179.869162585198	-16.2688332865951	26.1393820370358	46.2832843157605	61.1261596790313	63.2465704452129	202.133475630104	-6.72698483877811	28.2597928032174	51.5843112312144	19.7781497384912	35.6812304848528	32.5006143355805	106.714991151935	-10.9678063711412	18.7179443554004	-18.3892440527766	-24.7504763513212	46.2832843157605	-0.365752540233478	40.9822574003066	-24.7504763513212	NaN	-20.0830497914426	24.1792165888247	19.7529899507979	49.6300197574784	14.2202066532645	54.0562463955051	15.3267633127712	-4.59125655834908	-5.69781321785576	75.0808229261321	-4.59125655834908	6.47431003671775	29.7119998863581	-33.3617297055228	27.4988865673447	65.121812990572
17.9404917463513	-8.58014462774048	34.91369902577	51.8869063051888	23.2446190211696	-32.9791300919049	20.0621426562786	20.0621426562786	3.0889353768599	22.183793566206	97.5024008686266	8.39306265167825	-21.3100500873045	10.5147135616056	25.366269931097	5.21058628678724	33.8528735708064	-5.39766826284947	27.4879208410243	10.5147135616056	79.4683681342442	31.731222660879	67.7992881296438	-26.6141773621229	-0.0935409880311126	33.8528735708064	22.183793566206	31.731222660879	16.8796662913876	26.4270953860607	57.1910335800071	2.02810992189623	44.461128120443	NaN	-3.0611876837029	5.79887929509464	36.809113720886	-7.49122117310167	176.355168636947	113.227191413015	0.261337433346178	50.0992141890824	135.377358860009	15.7664546462419	58.9592811678799	22.41150488034	44.5616723273339	150.882476072904	10.2289127844934	26.8415383697388
75.5416730944703	9.73200543502658	7.60911292988323	-19.9884896369802	-12.5583658689785	-23.1728283946953	-0.882457090690143	86.156135620187	-1.94390334326181	49.0055167801784	33.0838229916034	32.0223767390317	-17.8655971318369	68.1115493264685	25.6536992236017	25.6536992236017	53.2513017904651	29.8994842338884	-19.9884896369802	105.262168166477	-8.31258085869185	35.2067154967467	1.2404354144532	-6.1896883535485	7.60911292988323	75.5416730944703	-4.06679584840516	0.17898916188153	-18.9270433844086	-11.4969196164069	-4.06679584840516	20.3464679607433	-42.2788609409854	NaN	143.68000118144	18.4238264061098	9.55613261670593	-13.7215635804793	53.8946015637254	18.4238264061098	-46.9754152907439	109.3176877475	32.8338288138912	58.3284484584274	5.12228572200398	52.7861398400499	32.8338288138912	68.3046039715068	5.12228572200398	121.51076670793
11.0725162410607	48.2448884426977	24.8793973445259	14.2587195726296	-1.67229708521485	-10.1688393027319	0.451838469164403	66.3000406549214	-5.92056819397337	-4.85850041678374	4.70010957792292	15.3207873498192	62.0517695461629	38.686278447991	33.3759395620429	5.76217735511255	6.82424513230217	77.9827862040073	10.0104484638711	17.4449229041985	42.9345495567495	-3.79643263959411	14.2587195726296	-21.8515848518178	-20.7895170746282	1.51390624635403	3.63804180073329	23.8173295673362	-5.92056819397337	14.2587195726296	12.1345840182503	37.6242106708014	33.3759395620429	NaN	-29.9473919373509	76.5566129636697	-1.10255727665784	23.3046105131594	25.5234439485973	-1.10255727665784	-9.97789101840956	29.9611108194732	115.386198083834	66.571862504199	74.3377795282318	16.6481102068456	94.3072804471732	55.4776953270094	-4.43080742981474	134.246282285056
29.4176383073643	15.6026679161244	17.7280479763151	40.0445386083181	13.4772878559336	15.6026679161244	7.10114767536133	21.9788080966966	6.03845764526595	34.7310884578412	18.7907380064105	-6.7138227158786	-21.5914831372139	52.7968189694626	37.9191585481273	34.7310884578412	33.6683984277458	47.4833688189858	84.677519872324	111.244770624709	-6.7138227158786	18.7907380064105	23.041498126792	13.4772878559336	13.4772878559336	68.7371694208933	41.1072286384135	13.4772878559336	-20.5287931071185	13.4772878559336	1.78769752488443	-19.4661030770232	48.5460588490811	NaN	-7.3381355382779	14.8693316363148	25.9730652236111	19.3108250712333	9.3174648426666	35.9664254521778	45.9597856807445	63.7257594204186	21.5315717886926	103.699200334685	22.6419451474222	31.5249320172592	17.090078353774	61.5050127029593	12.6485849188555	-11.7796289731964
75.4304076809258	6.31506186389133	13.7582529518797	58.4173994798096	21.201444039868	14.8215659644494	86.0635378066234	-5.38138127437604	-9.63463332465509	54.1641474295306	92.443415882042	14.8215659644494	-41.5340237017479	-18.1411374252132	23.3280700650075	-19.2044504377829	157.305509648797	49.9108953792515	64.7972775552282	224.294229440692	14.8215659644494	26.5180091027168	-14.9511983875039	-10.6979463372248	6.31506186389133	6.31506186389133	25.454696090147	56.2907734546701	-46.8505887645967	53.1008344169608	47.784269354112	-17.0778244126434	-10.6979463372248	NaN	121.99798456093	50.8727588987435	28.6461258793102	69.7653969652618	50.8727588987435	44.2047689929135	17.5328093695935	14.1988144166785	61.9860754084602	81.9900451259502	31.9801208322252	48.6500955968002	21.9781359734802	35.3141157851402	-8.0278186027548	14.1988144166785
80.0036246678804	57.6609534240515	34.254345454326	16.1674211140836	14.0395476622903	134.264397688608	143.839828221677	-20.0064275664013	-2.98343995205548	32.1264720025328	-6.17525012974533	3.4001804033242	23.6149781953599	57.6609534240515	65.1085105053278	36.3822189061192	17.2313578399802	27.8707250989463	61.916700327638	49.1494596168786	104.474169363503	58.7248901499481	19.3592312917734	16.1674211140836	6.59199058101404	81.067561393777	32.1264720025328	-6.17525012974533	-25.3261111958844	29.9985985507395	-5.11131340384871	27.8707250989463	-29.5818580994708	NaN	-2.04494354587135	62.4679691801192	-5.38181834204327	22.4254716260561	49.1204699954315	34.6606792120198	58.0188027852233	85.8260927533227	58.0188027852233	14.6394304349883	96.9490087405624	-9.83098473693918	-5.38181834204327	164.798796262725	45.7835951992596	-7.60640153949122
44.1288853656957	-13.3574178878952	36.6769571661561	22.8376619384398	26.0313454525282	45.1934465370584	49.4516912225096	10.0629278820863	29.2250289666165	48.3871300511468	38.8060795088817	52.645374736598	-0.582683831541686	-8.03461203108124	5.80468319663508	2.6109996825467	0.481877339821108	18.5794172529886	-16.5511014019836	193.167449356487	-6.97005085971845	55.8390582506864	49.4516912225096	5.80468319663508	4.74012202527228	68.6137923070399	-6.97005085971845	27.095906623891	-21.8739072587976	40.9352018516073	-6.97005085971845	8.99836671072346	22.8376619384398	NaN	3.9482762405231	96.3482923617852	15.0808083033258	12.8543018907652	-2.73124299715849	23.9868339535679	64.0639493796575	78.5362410613009	127.519382137633	70.7434686173391	85.2157602989825	19.5338211284468	16.194061509606	61.8374429670969	20.6470743347271	6.17478265308363
124.317322325948	11.4075691985814	42.2979733560686	-0.309480654258545	55.0802095591667	30.5809235032286	28.4505508027123	-15.222089557873	-16.2872759081312	-1.37466700451672	68.9276321125231	1.82089204625781	-22.6783940096803	24.1898054016796	32.711296203745	11.4075691985814	12.4727555488396	14.603128249356	28.4505508027123	127.512881376723	6.08163744729053	30.5809235032286	50.819464158134	13.5379418990978	26.3201781021959	28.4505508027123	36.9720416047777	34.8416689042613	13.5379418990978	-26.939139410713	136.034372178788	44.4283460565849	17.7986873001305	NaN	2.15235226393407	41.1499289921528	32.2361971685599	36.6930630803564	56.7489596834403	60.0916091172876	87.9470210660152	40.0357125142037	99.0891858455063	96.8607528896081	13.2945170434251	32.2361971685599	12.180300565476	55.6347432054912	2.15235226393407	221.652998419908
26.6093501934808	-7.49664225054089	54.3204690542484	-32.0103243196815	6.35891717984292	-1.10176866728682	27.6751624573565	23.4119134018538	94.8213350815242	44.7281586793673	106.545269984157	26.6093501934808	72.439277540135	-22.4180139448004	7.4247294437186	168.362381288946	33.0042237767349	54.3204690542484	34.0700360406106	19.1486643463511	72.439277540135	18.0828520824754	24.4777256657295	10.6221662353456	19.1486643463511	68.1760284846323	4.22729265209157	38.3332850961133	-21.3522016809247	18.0828520824754	-33.0761365835572	75.636714331762	-11.7598913060436	NaN	-25.2958549605334	29.348034524112	51.6516628851918	90.6830125170814	2.5836804908163	48.3061186310298	12.6203132533022	97.3741010254053	118.562547968431	104.065189533729	68.3793841560016	3.69886190887029	115.217003714269	94.0285567712433	11.5051318352482	58.3427513935157
17.3009121035107	40.762568200758	29.0317401521344	-24.2902055234278	63.1577853844942	4.50364514137577	-6.16074399373666	52.4933962493817	13.0351564494657	80.2208080006741	49.294079508848	4.50364514137577	11.9687175359545	39.6961292872468	31.1646179791569	-23.2237666099166	22.6331066710669	4.50364514137577	18.3673510170219	54.6262740764042	55.6927129899154	38.6296903737356	-6.16074399373666	21.5666677575557	8.76940079542075	0.237889487330798	-12.5593774748041	-1.89498833969169	17.3009121035107	-12.5593774748041	38.6296903737356	2.37076731435329	30.0981790656456	NaN	82.2622666441821	-20.4233522016902	61.0554540564476	17.5256808500452	45.4293816233801	101.23678317005	25.3387170665789	53.2424178399138	111.28211544845	67.7523422420479	32.0356052521793	64.4038981492478	3.01575644791106	91.1914508916492	9.71264463351142	27.5710131284457
38.9264444023299	25.0545824962996	18.6521846935163	-18.6951358227193	20.7863172944441	-0.555008714833425	-25.0975336255025	29.3228476981551	-29.365798827358	12.2497868907331	45.3288422051132	88.0114942236681	-21.8963347241109	-3.75620761622505	19.7192509939802	17.5851183930524	95.4809583269152	-13.3598043203999	23.9875161958357	102.950422430162	52.7983063083603	27.1887150972273	2.6461901865582	50.6641737074325	38.9264444023299	20.7863172944441	-6.95740651761667	65.6031019139268	35.7252455009383	0.512057585630449	3.71325648702207	53.8653726088242	-37.902329231069	NaN	92.8178877565188	11.2683963278357	114.043097854395	22.4395595372444	14.6197452906583	15.7368616115992	130.799842668508	103.989050965927	47.0161185979434	82.763840868051	-5.48834848627722	6.79993104407228	0.0972331184270972	117.394446817218	19.0882105744218	-3.25411584439549
36.0204645196633	26.4112146853426	-5.61961809572626	-13.0934790779757	0.786548460487521	-23.770423338332	-29.1088954685101	38.1558533717346	-48.3273951371514	48.8327976320908	20.0050481291289	-17.3642567821182	8.26040944273693	1.85424288652315	7.1927150167013	80.8636304131597	38.1558533717346	21.0727425551645	-1.34884039158374	39.2235477977702	2.92193731255878	2.92193731255878	14.6665759989507	148.128379253404	24.2758258332714	23.2081314072357	31.7496868155208	17.8696592770576	-8.82270137383314	88.3374913954091	1.85424288652315	52.0358809101977	-2.41653481761937	NaN	25.1257989000784	148.115291069034	81.030113522331	26.2438851925234	17.299194852963	-20.7157390901688	25.1257989000784	58.66838767343	26.2438851925234	29.5981440698586	2.76407305117733	60.9045602583201	41.8970932867542	59.786473965875	51.9598699187597	74.3215957676607
36.3160313027863	120.713571333785	26.7011216790015	12.8129188890903	-33.1249826467701	5.33465584836882	33.1110614281913	-11.7585168161374	-27.7833661891119	60.8874670080139	-1.07528390082099	39.5210011773812	3.19800926530555	29.9060915535964	68.3657300487353	30.9744148451281	-3.21193048388427	86.5272260047731	39.5210011773812	43.7942943435077	59.8191437164822	-1.07528390082099	-9.62187023307408	8.53962572296373	82.2539328386466	20.2911819298117	4.26633255683718	33.1110614281913	12.8129188890903	-4.2802537754159	-3.21193048388427	12.8129188890903	8.53962572296373	NaN	15.5070696929055	80.4124307830343	37.8882286895016	-2.39785750437141	92.7220682311622	17.7451855925651	82.6505466826939	39.0072866393315	42.3644604888209	39.0072866393315	21.1023594420545	49.0788081877997	5.43554814443724	68.1027933349064	69.2218512847362	36.7691707396718
16.3018413982209	32.3361348721223	107.162837750329	-27.5252274304431	-11.4909339565416	10.9570769069204	101.818073259029	6.68126531388002	18.4397471947411	37.6808993634228	-26.456274532183	-29.6631332269633	33.4050877703824	13.0949827034406	8.81917111040021	45.1635696512435	33.4050877703824	53.7151928373243	26.9913703808218	21.6466058895214	-1.87035787220075	49.4393812442839	15.2328884999608	-35.0078977182637	-5.07721656698104	66.5426276164454	10.9570769069204	28.0603232790819	-1.87035787220075	41.9567109564632	-10.4219810582815	40.8877580582031	49.4393812442839	NaN	48.4327972028757	13.7118269805548	41.7126094179104	-21.0091432417661	4.75157660060103	47.3127659053815	46.1927346078873	36.1124529304393	105.554393375081	149.235613977356	46.1927346078873	94.3540804001388	2.51151400561259	111.154549862552	15.9518895755433	21.5520460630144
66.8565415540027	9.09904618725851	16.5861289199846	56.1607090786797	12.3077959298554	18.7252954150492	70.0652912965996	6.95987969219391	11.2382126823231	29.4211278903722	35.838627375566	11.2382126823231	8.02946293972621	-4.80553603066139	-12.2926187633875	-1.59678628806449	20.8644619101138	27.2819613953076	54.0215425836151	2.68154670206471	47.6040430984213	71.1348745441319	0.542380207000112	103.222371970101	56.1607090786797	48.6736263459536	4.82071319712931	10.1686294347908	-4.80553603066139	1.61196345453241	35.838627375566	25.142794900243	-11.2230355158552	NaN	-4.90163652382786	58.9957248477768	-2.65962384412243	124.014092559234	128.498117918645	48.9066677891024	44.4226424296915	116.167048180265	15.276477593521	51.1486804688078	88.1418896839474	16.3974839333737	34.3335853710171	23.12352197249	-18.3537126020604	44.4226424296915
27.5728953283897	-7.74417791347704	106.768756537424	45.7665391196544	71.4516832955576	17.9409662624261	9.37925153712503	14.7303232404382	-22.7271786827539	35.0643957130281	58.609111207606	-24.8676073640791	-1.32289186950126	0.817536811823996	58.609111207606	45.7665391196544	39.3452530756787	6.16860851513714	37.2048243943534	-13.0952496167902	5.09839417447451	14.7303232404382	17.9409662624261	-14.1654639574528	17.9409662624261	1.88775115248663	19.0111806030887	17.9409662624261	-29.1484647267296	6.16860851513714	-0.252677528838634	24.3622523064018	22.2218236250766	NaN	-8.96175607989138	65.0891272882239	6.74600705879975	-11.2057222425615	17.9658378721506	76.3089581015747	84.1628396709203	99.8706028096114	3.38005781479451	59.4792118815485	42.6494656615223	6.74600705879975	33.6736010108417	111.090433622962	33.6736010108417	109.968450541627
65.3437890513301	61.0604043354558	24.6516342505243	27.8641727874301	3.23471067115286	50.3519425457701	53.5644810826758	-28.8906746979044	0.0221721342471346	-6.40290493956431	24.6516342505243	-31.0323670558415	33.2184036822729	43.9268654719587	65.3437890513301	9.6597877449643	25.7224804294929	24.6516342505243	7.51809538702715	31.0767113243358	18.2265571767129	17.1557109977443	108.177636210073	61.0604043354558	72.8397123041102	82.4773279148273	8.58894156599573	38.5726345771158	16.0848648187757	55.706173440613	-19.2530590871872	54.6353272616444	2.16386449218428	NaN	-24.2585722969544	15.0450811265758	7.18435044186977	-2.92230329560941	66.7013113403583	57.7176191292657	66.7013113403583	77.9309266042241	44.2420808126268	70.070195919518	41.9961577598536	10.5532350210295	-25.3815338233409	73.4390804986778	6.0613889154832	61.0865037084254
19.5839642710597	93.5159989712403	2.44030405072799	42.0850183102451	3.51178281449872	31.3702306725378	73.1579024595964	56.0142422392647	-5.06004729566715	64.5860723494305	19.5839642710597	71.0149449320549	-35.0614526812477	19.5839642710597	20.6554430348305	2.44030405072799	-9.34596235075008	17.4410067435183	67.8005086407427	63.5145935856598	-3.98856853189641	29.2272731449963	53.8712847117232	33.5131882000793	-20.0607499884574	51.7283271841817	96.7304352625525	-20.0607499884574	0.297346523186521	-21.1322287522281	28.1557943812256	0.297346523186521	3.51178281449872	NaN	46.9614178037143	21.1107591759509	67.1923680341378	54.8290095599901	71.6881347520097	49.2093011626502	34.5980593295666	135.752810481684	63.8205429957339	72.8120764314776	-9.23566616968434	97.538793379773	7.62345902233525	151.487993994236	178.462594301467	7.62345902233525
11.2939671777273	-12.292498942915	-5.85982636455803	40.2409937803337	25.2314244308341	10.2218550813344	-1.5713779789867	94.9187106963681	-4.78771426816519	5.93340669576312	-9.07616265373652	16.6545276596914	78.8370292504756	65.9716840937617	10.2218550813344	-3.71560217177236	-8.00405055734369	31.6640970091911	28.4477607200126	33.8083212019767	-12.292498942915	65.9716840937617	-11.2203868465222	18.7987518524771	93.8465985999753	121.721513106189	43.4573300695122	27.3756486236197	-0.49926588259387	120.649401009796	35.9525453947624	28.4477607200126	7.00551879215595	NaN	24.9371879814399	89.0578300496108	48.5605824276081	24.9371879814399	30.5618057067181	51.935353062775	73.308900418832	50.8104295177194	21.562417346273	-3.1859006449508	54.1852001528863	92.4326006847777	-4.31082419000643	76.6836710539989	116.055995130946	4.6885641704386
21.230849168339	46.9767574442203	44.8312650878969	41.6130265534117	-8.80604382018918	5.13965649591319	26.5945800591476	43.7585189097352	-1.29682057305713	89.8866045706892	18.0126106338539	-23.8244903144533	14.7943720993687	41.6130265534117	0.848671783266308	-4.5150591075423	10.5033873867218	89.8866045706892	93.1048431051744	54.4859806913524	48.0495036223821	22.3035953465007	102.75955870863	48.0495036223821	12.6488797430452	25.5218338809859	98.468573995983	24.4490877028242	9.43064120856008	-4.5150591075423	28.7400724154711	15.8671182775304	2.99416413958975	NaN	44.5330078886333	-14.0141627487279	17.5112368252359	51.2884506544827	99.7024571430699	205.537727141377	60.2957076756152	-8.38462711052005	4.00035129353713	44.5330078886333	1.748537038254	35.5257508675009	86.1915716113711	114.33924980241	1.748537038254	15.2594225699527
26.8859680599142	14.0053959350254	24.7392060390994	18.298919976655	-2.09531922108558	10.7852529038032	-1.02193821067818	-1.02193821067818	6.49172886217362	7.56510987258102	70.8945894866176	53.7204933200992	2.19820482054402	-3.16870023149298	65.5276844345806	9.71187189339582	-7.46222427312258	-5.31546225230778	27.9593490703216	41.9133022056178	12.932014924618	22.5924440182846	6.49172886217362	-4.24208124190038	32.2528731119512	40.8399211952104	37.6197781639882	-18.1960343771966	7.56510987258102	42.9866832160252	7.56510987258102	9.71187189339582	10.7852529038032	NaN	41.6252765575681	8.94539603729631	39.3714916941011	33.7370295354335	66.4169100557053	20.2143203546314	88.9547586903755	6.69161117382928	134.030455959716	31.4832446719665	42.7521689893016	19.0874279228979	57.4017706018372	108.111930029845	33.7370295354335	40.4983841258346
16.4375351968104	65.8422985421091	19.6595849801995	20.7336015746625	-20.079029014932	112.025012104019	78.7304976756652	4.6233526577173	77.6564810812022	2.47531946879127	14.2895020078844	78.7304976756652	4.6233526577173	-26.5231285817101	84.1005806479803	33.6218007082187	37.9178670860707	51.8800828140899	-10.4128796647649	9.99343563003236	182.910107338578	80.8785308645913	0.327286279865244	33.6218007082187	42.2139334639228	60.472215569794	-11.4868962592279	46.5099998417748	83.0265640535173	36.8438504916077	2.47531946879127	14.2895020078844	54.0281160030159	NaN	-0.763329624968094	-3.01908854867811	28.5615363832621	115.408254946098	16.154862302857	19.538500688422	24.0500185358421	-8.65848585795315	18.410621226567	20.666380150277	-5.27484747238812	19.538500688422	65.7815586244773	97.3621835564175	21.7942596121321	64.6536791626223
64.0079795936962	16.7232506004421	36.0670033704097	2.75276248879888	137.084378946907	1.67810955713402	56.4854090720422	-15.5163373495038	-2.62050216952544	-7.99376682784977	1.67810955713402	71.5305501153503	14.5739447371124	133.860420151912	16.7232506004421	104.844790996961	1.67810955713402	48.9628385503881	37.1416563020746	72.6052030470152	940.924771832227	89.799649953653	7.05137421545835	120.964584971934	89.799649953653	42.5149209603989	42.5149209603989	-5.84446096452004	10.2753330104529	-24.1135608028228	-7.99376682784977	22.0965152587665	60.7840207987016	NaN	-17.2622870200464	49.340938110135	61.7584885581349	1.92847276322618	56.1141474454077	43.6965969974078	47.0832016650441	23.3769689915897	54.9852792228622	31.2790465494078	95.6245352344984	6.44394565340797	22.2481007690442	13.2171549886807	38.0522558846805	105.784349237407
65.3973558190184	42.8162653286173	28.8374950250357	-2.34591565218477	3.03053446457739	56.7950356321989	-2.34591565218477	-1.27062562883234	97.6560565195913	1.95524444122496	76.1502560525427	12.7081446747493	21.3104648615687	8.40698458133954	18.0845947915114	-5.57178572224206	49.2680054687319	81.5267061693049	35.2892351651503	-6.64707574559449	947.135174968012	10.5575646280444	-0.195335605479906	-4.49649569888963	64.3220657956659	93.3548964261816	18.0845947915114	63.2467757723135	-39.9810664695199	79.3761261226	41.7409753052649	44.9668453753222	-0.195335605479906	NaN	45.2999127151999	-5.54372961100727	27.2221732214373	-3.28401217428695	59.988076053882	17.0534447561959	84.8449678578055	22.7027383479967	40.7804778417593	54.3387824620812	102.922707351568	-10.0631644844479	47.5596301519202	17.0534447561959	2.36528141751385	9.1444337276748
-9.60249846889714	16.2197704319435	-2.07100337281861	-5.2987869854237	0.0808523689181123	70.0161639753616	-4.22285911455533	59.256885266678	-33.2729116280011	45.2698229453893	4.38456385239156	49.5735344288628	19.4475540445486	-5.2987869854237	54.9531737832046	17.2956983028119	78.6235869423085	5.46049172325992	39.8901835910475	75.3958033297034	895.252840931395	58.1809573958096	11.9160589484701	6.53641959412828	51.7253901705995	-9.60249846889714	40.9661114619159	42.0420393327842	6.53641959412828	33.4346163658373	17.2956983028119	10.8401310776017	3.3086359815232	NaN	6.19541013917228	-33.3843732462942	12.9805158623951	5.06455918530181	10.7188139546542	145.29007746524	106.841145033644	48.0368954323797	115.887952664608	14.1113668162656	2.80285727756087	46.9060444785092	54.8220011556025	-1.72054653792101	123.803909341701	45.7751935246387
108.014015755597	31.5777959909434	44.4965936976454	34.8074954176189	24.041830662034	41.2668942709699	85.4061197688683	5.74020057753949	-21.173961311423	101.554616902246	7.89333352865649	30.5012295153849	58.4919578799059	13.276165906449	52.0325590265549	17.582431808683	29.4246630398264	33.7309289420604	8.96990000421499	115.549981084506	1073.69414433157	98.3249174755703	84.3295532933098	42.3434607465284	15.429298857566	4.663634101981	95.0952180488948	48.8028595998794	92.9420850977778	61.7216573065814	66.0279232088154	82.1764203421928	-9.33173008027948	NaN	66.6245186515828	29.2736358406781	54.1742243812813	64.3608287842553	53.0423794476175	39.4602402436521	111.898315998134	-9.20909190389048	43.9876199783072	47.3831547792986	47.3831547792986	66.6245186515828	75.6792781208931	156.040268411022	2.10935743274733	45.119464911971
22.1783292465774	87.8878854116618	62.0349452811368	37.2592109893836	3.86582998745547	54.4945044097337	13.5606825364024	28.6415642792086	-33.8363743695602	14.6378883751742	16.792300052718	32.9503876342961	-11.2150517553508	-3.67461088394766	16.792300052718	1.71141830991172	-25.2187276593852	143.902589027799	-24.1415218206133	134.207736478852	1368.68562771142	32.9503876342961	45.8768576995586	-9.06064007780704	0.634212471139847	29.7187701179805	6.02024166499923	1.71141830991172	-17.678286787982	31.8731817955243	74.9614153463993	107.277590509556	65.2665627974524	NaN	8.21168136360196	1.41463738954014	47.8611045456292	12.7430440129765	61.4551924937529	12.7430440129765	27.4699726234438	20.672928649382	46.7282638832856	15.0087253376638	56.9238298443783	33.134175935162	115.831544286247	45.595423220942	9.3445220259456	53.5253078573474
18.1569211583898	70.9713732895661	40.7916863574654	-18.4898415448753	45.1030702049084	1.98923173047875	45.1030702049084	47.2587621286298	23.5461509676935	77.4384490607306	62.3486055946802	37.5581484718832	-16.3341496211538	53.7258378997943	76.3606030988698	129.175055230046	75.2827571370091	82.8276788700343	8.45630750164319	52.6479919379335	1254.44623941266	26.7796888532758	3.06707769233949	101.151060221667	53.7258378997943	81.7498329081735	54.803683861655	61.2707596328195	18.1569211583898	8.45630750164319	180.911661399362	-7.71138192626792	42.9473782811869	NaN	-0.415144219796191	19.9939423817401	81.221202186349	31.332323827038	5.25404650285278	71.0166588855809	61.9459537293425	60.8121155848127	78.9535258972894	27.9308093934487	22.2616186707997	27.9308093934487	42.670705272336	67.6151444519915	98.2287743542959	39.2691908387466
24.9155992950677	10.8952702947206	0.110401832915077	86.3893495273591	91.7817837582618	55.1132309881231	123.057902297498	-26.8517693215987	-10.6744666288904	-17.1453877059737	102.566652220067	16.2877045256233	11.9737571409011	80.9969152964563	38.9359282954149	11.9737571409011	4.42434921763728	66.9765862961092	69.1335599884703	-9.59597978270987	675.243167541939	91.7817837582618	-22.5378219368765	28.1510598336094	19.523165064165	86.3893495273591	30.3080335259705	-2.04657185944602	-12.8314403212515	11.9737571409011	100.409678527706	11.9737571409011	20.6016519103455	NaN	-17.0010369691148	88.5388398227069	43.145344428375	27.2576210403588	46.5498565829499	39.7408322738001	34.0666453495086	135.067172601897	81.7298155135571	39.7408322738001	-3.3829883508152	6.83054811290948	18.1789219614925	94.2130267469984	88.5388398227069	62.4375799709661
34.9197050766733	85.6387442519028	21.9701631595934	444.98853245087	98.5882861689827	56.5022749384731	-0.691535195296446	13.3371352148734	-12.5619486192863	56.5022749384731	62.977045897013	0.387593297793545	-29.8280045087262	9.02062124251347	6.86236425633349	24.1284201457733	9.02062124251347	3.62497877706352	54.3440179522931	23.0492916526834	1059.01264501907	11.1788782286935	-17.9575910847363	38.1570905559432	46.7901185006632	13.3371352148734	40.3153475421232	52.1857609661131	-23.3532335501863	18.7327776803234	473.04587327121	46.7901185006632	2.54585028397353	NaN	-31.3445126948638	40.2133057479736	47.0283360758629	47.0283360758629	0.458962168619453	89.0543564311801	175.378073917778	17.4965379883426	22.0398915402688	36.8057905840289	49.3000128518259	45.8924976878813	106.091932250903	18.6323763763242	-14.3069368751407	150.389629382184
-9.05282334581638	579.42231930747	38.4570964280269	218.778837387841	91.3658707216251	-11.2123651537183	49.2548054675367	-2.57419792211048	63.2918272188995	143.194874111272	46.0154927556838	-10.1325942497674	-19.8505323853262	-4.73373973001245	77.3288489702623	-14.4516778655713	37.3773255240759	-4.73373973001245	9.30328202135034	56.8132017951936	828.849398120147	100.004037953233	4.98419840554641	-39.2864086564439	3.90442750159543	79.4883907781643	31.978471004321	54.6536599872917	39.5368673319779	61.1322854109976	247.932651794518	40.6166382359289	-20.9303032892772	NaN	25.907678403566	54.3287073677753	37.2760899892497	-9.33439751205349	23.6339960864293	47.5076604163651	67.9708012705958	-0.239668243506521	47.5076604163651	88.4339421248264	31.5918841964079	31.5918841964079	333.991632375595	23.6339960864293	45.2339780992283	286.244303715723
16.0687640203153	104.662718590868	56.044084985077	76.5719525075222	9.58627953954311	14.9883499401866	-3.37868942200122	90.6173355491952	19.3100062607014	-6.61993166238731	-6.61993166238731	7.42545137928572	7.42545137928572	31.194561142117	34.4358033825031	-19.5849006239316	26.8729048216022	27.9533189017309	16.0687640203153	-3.37868942200122	1090.00035966824	124.110172033185	31.194561142117	14.9883499401866	5.26462321902833	37.6770456228892	-3.37868942200122	9.58627953954311	3.10379505877094	-7.700345742516	250.518619408242	4.18420913889964	-15.2632443034169	NaN	32.0579920257876	92.3638141949051	42.2986033375246	41.1607576362205	-11.1801446237683	52.5392146492615	61.6419802596943	14.9903065062261	88.9502770909928	79.84751148056	4.74969519448915	13.852460804922	447.371673001785	60.5041345583902	-0.939533312031364	1267.75842364204
45.5445291579176	47.7066452039007	48.7877032268922	208.784290629641	45.5445291579176	109.326952514419	71.4899217097146	20.6801946291121	-16.0757781526004	46.6255871809091	44.463471134926	-14.9947201296089	-5.26519792268497	32.5718328820191	54.1929933418499	-16.0757781526004	16.3559625371459	7.70749835321356	17.4370205601374	-5.26519792268497	473.643506262569	-0.940965830718794	66.0846315947569	49.8687612498838	23.9233686980867	-7.42731396866805	3.38326626124738	31.4907748590275	6.62644033022201	27.1665427670613	222.838044928531	40.1392390429599	14.1938464911628	NaN	84.9121172749152	75.80130110779	79.2178571704619	38.2191844183985	66.6904849406648	24.5529601677107	153.243238528354	60.9962248362115	24.5529601677107	73.5235970660087	62.1350768571022	40.4968884601798	142.993570340338	24.5529601677107	24.5529601677107	891.219348065495
70.7286403028804	79.3822621741701	23.1337200107869	73.973748504614	9.07158446994109	-12.5624702082832	40.4409637533663	44.7677746890112	-15.8075784100169	42.6043692211888	103.179722320217	48.0128828907448	26.3788282125205	85.8724785776374	-10.3990647404608	118.323560594974	-28.7880112169515	31.7873418820766	82.6273703759038	48.0128828907448	760.854984538236	13.398395405586	53.4213965603009	25.2971254786093	14.4800981394972	49.0945856246561	-13.6441729421944	18.806909075142	-3.9088483369935	-24.4612002813066	77.2188567063477	1.49966533256258	55.5848020281234	NaN	-18.3010222418051	35.2724034943835	-9.1821412654326	-17.1611621197586	44.391284470756	1.07659983298649	34.1325433723369	59.2094660573614	20.4542219077781	205.111561679322	59.2094660573614	42.1115642266629	80.8668083762461	37.5521237384766	54.6500255691751	811.517146608095
200.930584268722	52.6488789147361	249.636253910542	194.436494983146	-14.4567103695494	32.0842628437454	-17.7037550123374	84.0369771283535	36.4136557007961	638.19926283084	10.437298558492	118.672119984759	-32.8566300120148	32.0842628437454	9.35495034422933	14.7666914155427	37.4960039150587	18.0137360583307	31.0019146294827	58.0606199860495	443.37658426356	26.672521772432	24.5078253439067	-23.1154960836508	32.0842628437454	9.35495034422933	75.3781914142522	47.2371378434228	18.0137360583307	22.3431289153814	47.2371378434228	60.2253164145748	-20.9507996551254	NaN	80.2369414217837	30.0386610034701	87.0821614788265	11.784740851356	24.3343109559344	50.5743211745984	28.8977909939629	52.8560611936127	-3.04656927223666	239.958742752782	9.50300083234176	96.2091215548835	46.0108411365699	146.407401973197	42.5882311080485	1732.21671518811
176.419802279437	465.579324547685	468.828307943957	37.7965107051463	95.1952173726261	-3.35727898097133	13.970632465815	63.7883778753258	20.4685992583599	89.7802450455054	76.7843114604156	32.3815383780256	-6.60626237724378	37.7965107051463	102.776178630595	-6.60626237724378	-23.9341738240301	29.1325549817531	46.4604664285395	48.6264553593878	211.07562517301	104.942167561443	22.6345881892082	29.1325549817531	52.9584332210844	37.7965107051463	23.7175826546324	6.389671207846	24.8005771200565	21.5515937237841	120.104090077382	-0.108295584698891	-16.3532125660611	NaN	-1.46764246474593	13.3768194795714	-14.0283410330145	46.4913884322794	97.8760643933779	81.8897207610361	51.058915184377	-4.89328752881917	53.3426785604258	62.4777320646211	47.6332701203038	25.93751804784	7.66741103944936	25.93751804784	33.9306898640108	1938.58934548873
434.71016145676	13.1736223224343	599.423667750893	-28.0047542510988	151.879732885914	-23.67018829599	19.6754712550975	25.0936786989834	35.9300935867553	83.6103190929515	-6.33192447555504	5.58813190099402	1.25356594588527	35.9300935867553	7.75541487854839	-10.6664904306638	-8.49920745310942	134.541469065479	40.264659541864	9.92269785610277	108.534073334827	35.9300935867553	66.2720552725165	15.3409052999887	42.4319425194184	35.9300935867553	77.1084701602884	81.4430361153971	22.926395721429	-7.41556596433223	52.1847159184131	83.6103190929515	1.25356594588527	NaN	-14.7435500226579	26.400675822567	22.9719903354649	13.8288290365261	45.8298935828121	68.6877968301593	60.6875306935878	29.8293613096691	86.9741194280371	64.1162161806899	13.8288290365261	37.8296274462406	45.8298935828121	14.9717241988934	66.4020065054246	1514.45017722487
299.712319991797	78.5173057076446	672.707834274877	-20.1530192916585	15.6285271366602	-0.63581214893919	-2.80439072035245	25.3871307080199	-30.9959121487248	18.8813949937801	90.4444878504175	-8.22583714888559	17.7971057080735	4.78563427959395	59.0000985649253	-21.2373085773651	23.2185521366066	41.6514699936193	-4.9729692917657	57.9158092792187	43.8200485650326	49.2414949935657	13.459948565247	29.7242878508464	47.0729164221524	52.4943628506856	14.5442378509536	-14.7315728631254	-13.6472835774187	106.708827136017	99.1188021360706	81.7701735647645	10.2070807081271	NaN	24.5768356021307	98.9310140280517	74.9088948442926	64.6137009083959	13.1377312289121	5.13035816765908	61.1819695964303	56.6063278471429	33.7281191007056	32.5842086633838	1.6986268556935	48.5989547858898	58.8941487217866	-17.7478505787782	32.5842086633838	1531.10688155502
519.327658984283	54.9742559312162	1291.80341359593	19.1713066303957	23.5110580607982	3.98217662398696	34.3604366368044	27.8508094912007	-12.2918912400224	79.9278266560305	-7.95213980961989	2.89723876638634	-24.2262076736292	25.6809337759994	21.3411823455969	120.070527387254	-17.7165805280255	-5.78226409441864	-4.69732623681802	23.5110580607982	6.1520523391882	30.0206852064019	-22.056331958428	-12.2918912400224	51.7194423584143	20.2562444879963	17.0014309151944	72.3332616528262	57.1441316464175	-17.7165805280255	32.1905609216031	8.32192805438945	-24.2262076736292	NaN	74.2714904307166	58.242505183045	68.5468528422624	-1.29372573687816	-8.16329084302313	23.8946796523201	59.3874327007358	2.14105681619433	94.8801857491515	14.7352595107935	47.9381575238275	42.2135199353733	42.2135199353733	78.8512005014799	47.9381575238275	1930.19899660755
139.961745147579	18.3759780923063	982.377416887682	49.8580070619751	101.966192942806	-6.59252764225855	-22.8763357300183	35.7453733859167	43.3444838268712	10.7768676513518	1.00658279869598	-2.25017881885596	-8.76370205395985	14.0336292689038	61.7994663263323	10.7768676513518	31.4030245625141	59.628291914631	-13.1060508773624	12.9480420630531	-14.1916380832131	24.8895013274102	15.1192164747544	-3.33576602470661	-9.8492892598105	32.4886117683648	49.8580070619751	70.4841639731374	-46.7592542587325	1.00658279869598	33.5741989742154	251.777227350196	45.5156582385725	NaN	0.292381412102442	49.568076968756	85.0924156258784	69.0491659097586	70.1951123180529	96.5518797088211	70.1951123180529	18.6275239448108	47.2761841521675	25.5032023945764	144.68162885718	28.9410416194592	12.8977919033394	62.173487459993	36.9626664775191	1236.76855596162
42.5631555894259	27.3558329435047	521.593818935944	64.2879022264562	-1.97257501648614	24.0971209479502	37.1319689301684	5.63108630647445	-3.05881234833766	-1.97257501648614	30.6145449390593	36.0457315983168	21.9246462842472	27.3558329435047	14.3209849612866	-34.5596949720316	42.5631555894259	13.234747629435	31.7007822709108	15.4072222931381	106.651158168665	39.3044435938714	43.6493929212774	54.5117662397926	112.082344827923	8.88979830202899	59.9429528990501	-19.3523723261104	-8.48999900759523	-28.0422709809225	64.2879022264562	634.562501448501	19.7521716205441	NaN	-5.00048860042851	-14.1762255121834	84.4629462891819	-13.0292583982141	31.7024590465911	120.018926822232	17.9388536789588	3.02828119735703	39.7312288443767	20.2327879068975	155.574907355282	6.46918253926513	84.4629462891819	58.0827026678865	31.7024590465911	1929.93303266589
7.00046737851491	60.2579909915822	794.994439204511	-6.04219146550157	-31.0406209165332	-21.2586267835208	20.0431262225314	18.95623798553	17.8693497485286	103.733520471637	105.90729694564	10.261132089519	-39.7357268125441	37.4333380145534	13.5217968005232	-9.30285617650569	28.7382321185424	168.94681469172	33.0857850665479	-2.78152675449745	59.1711027545808	-6.04219146550157	-4.95530322850019	278.722526628858	26.5644556445396	77.6482027836042	23.3037909335355	66.7793204135905	12.4349085635218	-6.04219146550157	42.8677791995602	1412.34695782129	13.5217968005232	NaN	18.3969451482866	56.2806032541145	-4.56284764312427	450.04104962681	34.4688001022742	136.639878024052	40.2087483001269	5.76905911301061	3.47307983386952	10.3610176712928	163.043639734175	8.06503839215169	12.6569969504339	40.2087483001269	122.864002349206	1208.86220138294
19.2468898078905	34.4724487257147	663.070524047317	36.6475285711182	83.4117452472927	76.8865057110823	-15.554387718565	71.4488060975737	20.3344297305922	30.1222890349078	129.088422000766	2.93379096736446	-34.0425664044945	-11.2042280277581	19.2468898078905	-49.2681253223187	-27.5173268682841	250.89289334336	25.7721293441009	32.2973688803113	100.81238401052	18.1593498851887	44.2603080300303	470.57595772911	38.8226084165216	80.1491254791875	-9.02914818235461	18.1593498851887	21.4219696532939	26.8596692668026	122.563182464555	1075.24815475127	30.1222890349078	NaN	108.478945344673	3.91867225744267	65.965427715799	465.822296225206	64.8164137258294	-9.86949562219206	31.4950080167121	5.06768624741223	53.3262738261338	28.0479660468035	101.584861404855	53.3262738261338	5.06768624741223	-0.67738370243557	45.2831758963469	1104.67407464828
45.6545077509249	76.1238946809339	202.3542119624	45.6545077509249	98.9759348784406	3.21500452698386	-25.0779976223102	-14.1960737187355	9.74415886912863	135.974476150594	30.4198142859204	40.2135457991376	63.0655859966443	60.8892012159294	-2.22595742480346	-3.31414981516092	-13.1078813283781	22.8024675534182	22.8024675534182	5.39138930769878	342.731030318512	31.5080066762779	78.3002794616488	640.895745276457	6.47958169805625	104.416896830228	10.8323512594861	-30.5189595740975	-4.40234220551838	42.3899305798525	578.868779026082	969.529847164411	36.9489686280652	NaN	7.8151811050279	-2.53518042547232	51.51670756714	695.539202798265	5.51510076491674	38.8662656965286	45.7665067168621	109.018716069919	73.367470798196	51.51670756714	60.7170289275846	51.51670756714	18.1655426355281	33.1160648462507	53.8167879072511	1617.87141918284
117.825348060885	30.7176967507406	599.095121549433	-40.0572699387517	-13.9249745457084	94.9595895919721	38.3396162403782	25.2734685438566	-29.1688135249837	31.8065423921174	25.2734685438566	13.2961664887117	-26.9911222422301	-18.2803571112156	11.1184752059581	163.556864998711	117.825348060885	160.29032807458	-25.9022766008533	8.94078392320448	256.108744515739	36.1619249576246	97.1372808747257	495.654785618636	2.40771007494365	41.6061531645086	54.6723008610303	20.9180859783493	-31.3465048077373	86.2488244609576	905.060746776315	679.669699011316	71.0049854816824	NaN	5.96331516524946	-21.6623212683964	2.51011061104373	393.873293421026	102.65304268301	-20.5112530836611	-7.84950305157345	-10.1516394210439	48.5528380004534	42.7974970767772	180.925679245006	61.2145880325411	1.35904242630849	-2.09416212789724	35.8910879683658	2595.86673081955
35.3739357817554	65.8799267425543	47.3584322306407	0.509946112271061	13.5839422383277	10.3154432068135	-3.84805259641449	27.7474380415557	17.9419409470133	17.9419409470133	24.4789390100416	-31.0855445256992	10.3154432068135	98.5649170576959	-27.817045494185	13.5839422383277	806.739707219097	41.9109338447838	28.8369377187271	-1.66905324207171	173.740394782522	105.101915120724	118.175911246781	629.151259840161	28.8369377187271	83.3119215772965	10.3154432068135	-14.7430493681284	-19.1010480768139	-21.2800474311567	551.796782760993	533.275288249079	-50.6965387147841	NaN	24.8459002182863	20.2375080625553	-5.10864879396518	65.1693315809325	82.4508021649238	29.4542923740173	92.8196845153185	15.6291159068243	70.9298217755963	110.10115509931	17.9333119846898	45.5836649190758	14.4770178678916	-9.71704094969617	42.1273708022775	1778.33911547393
-4.66056257399784	19.3228364074392	18.232681908283	-14.4719530664039	28.044072400689	12.7819094125018	-11.2014895689352	6.24098241756445	5.15082791840822	29.1342268998453	52.0274713821261	13.872063911658	-0.299944577372922	57.4782438779072	-0.299944577372922	14.9622184108143	588.383484966991	67.2896343703133	-15.5621075655601	64.0191708728446	137.059522316312	8.42129141587691	956.855705681796	998.281576649733	-18.8325710630288	50.9373168829698	-0.299944577372922	42.21608088972	-31.9144250529036	-28.6439615554349	908.888907718922	727.923260858988	-34.094734051216	NaN	17.240319848207	4.55589273471765	40.3029146000058	656.074194473034	28.7716172241064	12.6278008978472	42.6091740751857	44.9154335503655	-6.97540464118175	41.4560443375957	5.70902247230759	57.5998606638549	230.569321302346	10.3215414226673	25.3122280113366	1933.74194372269
9.79729169781042	8.70648158906066	119.969112681536	5.4340512628114	280.31819866775	28.3410635465562	-10.9281003684349	-0.0199992809373748	-1.11080938968713	-6.5648599334359	37.0675444165543	-20.7453913471827	-43.6524036309276	71.9734678965464	16.3421523503089	32.7043039815553	692.644419775157	461.392676720209	-1.11080938968713	37.0675444165543	99.2437206152903	3.25243104531189	828.995683368876	407.942981391471	19.6145826765582	-14.2005306946842	58.8837465915494	70.8826577877967	-31.6534924346803	78.5183285490449	1089.69929936007	643.557964881418	-38.1983530871788	NaN	0.387799457224066	-4.22885368544143	73.1000864542056	602.861034575071	40.7835144555471	128.499924166191	16.5460854565533	9.62110574255505	55.78763716921	18.854412027886	-22.6954662561034	10.7752690282214	725.202342855706	1.54196274289044	-6.53718025677417	1641.60799167481
114.864266205781	83.2117374919404	0.260282931531339	-41.2154443486732	369.175962423877	24.272546093755	36.2786776748668	17.7237470495122	-18.2946476938233	NaN	515.432474411966	41.7360102117359	-25.9349132454399	46.1018762412311	20.9981465716336	-1.92265008321627	1611.26484781526	24.272546093755	-17.2031811864495	-28.1178462601875	59.1994743297167	-6.28851611271148	1264.1784984704	650.774321326318	-4.10558309796387	63.5653403592119	12.2664145126432	-16.1117146790757	26.4554791085026	2.44321594627894	1110.28172093069	63.5653403592119	126.870397786892	127.961864294266	19.3162015308572	47.0409700462028	17.0058041545783	1521.07449611208	67.834546432712	17.0058041545783	13.5402080901601	-3.7877722319309	40.1097779173664	51.6617647987604	-13.0293617370461	64.3689503682939	807.16170684193	132.525672968519	18.1610028427177	1172.20449229398
223.334136745162	33.3046135622296	21.2912529012396	2.72515006152776	530.220895448634	255.005723942318	-39.8676741001641	3.81727375798139	-13.6567053852768	-51.8810347611541	147.977601689862	-19.117323867545	7.0936448473423	36.5809846515905	12.5542633296105	24.5676239906005	2679.52033006939	18.0148818118787	87.9107983849114	25.6597476870541	113.029643403345	21.2912529012396	1928.13922690929	607.761677896843	-12.5645816888232	59.5155822771169	42.0416031338587	-2.73546842074043	-3.82759211719407	16.922758115425	832.739159366292	32.212489865776	9.27789224024958	-13.6567053852768	91.4654492228475	1.27904512251527	5.90398892253231	1062.70364722643	-20.6894379275657	94.9341570728603	104.184044672894	10.5289327225493	-13.7520222275401	24.4037641226005	1.27904512251527	279.931909073542	402.492919773993	9.37269677254509	7.06022487253657	1624.6343189285
565.789987765467	46.7186909919381	18.3063673790713	55.4609444112818	421.542806346296	449.955129959163	-15.5698646208853	44.5331276371022	-3.5492661692878	-72.3945118466189	894.717272668271	-37.4254981692444	-39.6110615240803	1.91464221780197	-18.8482096531392	1.91464221780197	2650.81742827892	74.038232927387	313.357420281919	17.2135857016533	27.0486207984149	3.00742389521993	1514.32448376425	213.914287636885	12.8424589919815	9.56411395972766	47.8114726693561	-24.3121180402289	-51.6316599756778	29.2341841532508	526.44984737842	-13.3843012660494	8.4713322823097	703.480479120129	63.0614484610898	43.3877721644296	38.758671859333	1486.50979227827	91.9933253679431	79.2632995289277	64.2187235373639	-28.3632825645667	-23.7341822594701	28.3431961728658	-2.90323088653576	208.878108071631	539.858779886032	7.51224479993143	48.0168724695261	1421.70238800692
919.593136585421	21.8785257406259	18.5982043855292	-51.3819845232003	418.797409707326	863.827673548777	39.3735729678082	32.8129302576148	42.6538943229049	-37.1672586511146	372.872910735972	18.5982043855292	-17.4853305205345	8.75724032023908	-34.9803777477168	9.85068077193798	1928.8386735035	9.85068077193798	607.962607851235	56.8686201949906	54.6817392915928	-3.27060464844879	305.07960273064	827.744138642713	34.9998111610126	17.5047639338303	71.0833460670762	18.5982043855292	-6.55092600354549	-3.27060464844879	821.18349593252	40.4670134195071	7.66379986854019	481.123515454163	32.2897154436769	-2.45976671573053	13.756658291993	1682.89011801553	-0.143134571770029	149.279638713682	18.3899225799139	25.3398190117954	31.1313993716967	20.7065547238744	35.7646636596177	462.024978148349	546.582051402907	25.3398190117954	60.0893011712029	939.251199804211
1480.60802116526	82.3481946696822	44.0546939440599	-36.9087075901129	226.769397406315	1621.7469238397	30.9254936952751	30.9254936952751	25.4549935916148	-12.8385071340075	917.146510488248	-21.591307299864	9.04349328063381	72.5012944830936	4.66709319770555	-22.6854073205961	1525.46612201528	56.0897941721126	933.558010799229	36.3959937989354	92.1950948562708	87.8186947733425	1265.07031708104	1128.30781448954	53.9015941306485	26.5490936123469	11.2316933220979	18.8903934672224	-10.6503070925434	47.3369940062561	19.9844934879545	73.5953945038257	109.700695187984	626.115904973519	23.4903927137182	30.44654636675	50.1556483836731	942.862033856076	29.287187424578	213.625259229918	-7.81229872492446	0.303213870279203	7.25936752331092	96.5300060705512	21.1716748293743	786.348576662863	353.907691232725	421.150509878698	14.2155211763426	1507.46983869382
770.18856002783	2.76152947230862	19.1829352616564	9.33009178804774	37.7938618229173	1410.6233858124	8.23533140209122	29.0357787352651	53.1205072263086	764.714758098047	720.924342659787	3.85628985826514	-23.5127197906479	56.4047883841782	65.1628714718303	8.23533140209122	1487.25661282935	1082.19527002544	857.769390904352	50.9309864543956	416.580955363874	76.1104753313955	299.441594066526	480.077057749352	47.646705296526	-16.9441574749088	10.4248521740043	11.5196125599608	-34.4603236502131	118.8061303837	103.479484980309	24.656737191439	10.4248521740043	500.877505082526	-1.57044062276386	49.4873218215749	-17.8160923095989	1672.89208681316	-18.9764960015157	677.265719148558	23.9584405994055	56.4497439730756	15.835614755988	35.5624775185734	-7.37245908234781	838.561832324992	507.846780128707	1162.31446236978	107.507506417414	1740.19550094434
421.495538822911	17.2849873102472	16.1895657614324	27.1437812495805	283.472423672245	916.626078887204	-40.7723547769375	8.52161491972878	33.7163105424693	251.705198756616	564.995761717651	23.8575166031361	-27.6272961911598	-5.71886521486371	16.1895657614324	3.04450717565474	1640.69972265379	1287.97398393542	1416.13830514676	74.2469078486172	313.048805490245	99.4416034713578	308.667119294986	518.988056667429	-2.43260056841929	70.9606432021728	-1.33717901960448	7.42619337091397	56.7201630675803	58.9110061652099	9.61703646854358	55.6247415187655	116.968348252395	577.045398754614	376.346781672427	-26.6764815538776	40.6876373715566	1700.4001536551	-42.9367861220859	935.004388623012	30.2345844348513	9.32847856144069	-5.77037568046699	81.3383987920773	113.859007928494	1600.51542559325	147.541067391211	894.353627202491	16.2971805192442	1486.69329361579
1834.88337335336	6.6160774174383	66.9006705088505	145.818683283063	35.114248697015	2031.08232177813	-20.7860103513854	-9.82517524385593	-12.0173422653618	92.1105912561683	1376.72046585862	894.443721127327	23.0573300787325	39.4985827400268	3.32782688517946	-45.9959310987032	2818.07028249875	1242.99827754676	1348.22229457905	51.5555013583092	488.892822148736	658.785766315443	272.964370530405	1190.38626903062	39.4985827400268	63.6124199765916	-31.7468454589149	5.51999390668535	21.9612465679796	35.114248697015	34.018165186262	48.2672508260504	-30.6507619481619	1212.30793924568	485.246616381535	-12.3028916014557	-33.2278709091516	1087.42102090301	27.2220693130809	736.346368073886	8.62208770624014	67.9095290780452	2.80959345410239	71.3970256293278	2.80959345410239	890.95871518075	6.29709000538504	730.533873821748	57.4470394241972	2038.34508055274
2507.48323098362	46.3845938768779	154.962474925705	49.6748326965393	299.732982990807	1009.32782176445	-42.4518542539803	-8.4527197841457	-20.5169287895709	34.3203848714527	753.785940104082	498.244058443712	-49.0323318933032	-15.0331974234685	11.2887131338228	-16.129943696689	2589.73920147515	448.890476148791	1433.76862950077	62.835787975185	764.753402836287	320.571162181996	410.504356586075	365.537759384035	40.9008625107756	-5.16248096448428	40.9008625107756	-0.775495871602391	-9.54946605736617	-43.5486005272008	52.9650715162007	-6.25922723770475	31.0301460517913	1114.61546399362	276.694301515768	5.58732174083662	-18.8472129169899	1198.22532289665	-30.4827056111929	530.348042249396	-22.3378607252508	40.4937998234459	89.3628691390988	7.91442027967724	17.2228144350397	937.590286546504	106.816108180403	2443.22304117638	2.0966739325757	1811.41578788116
517.483298835605	56.5711670140327	114.733888410564	-35.6112593502818	814.881364844286	2103.24051426935	-36.7086691879522	56.5711670140327	-48.7801774023267	3014.09067953579	699.653331888893	1612.69831683067	-35.6112593502818	-9.27342324619193	9.38254399420504	44.4996587996582	1280.18313601654	795.127987766219	1045.33743075507	538.334085751343	885.115594455192	776.472020525822	402.255265880212	1123.25352922967	74.1297244167592	86.2012326311337	77.4219539297705	28.038511234602	-32.3190298372705	-47.6827675646563	42.3048391243173	68.6426752284072	15.9670030202275	628.321692440316	492.8443351893	-28.8971764228793	18.8514887023424	1157.83184217714	25.8390982328626	367.067363639935	10.6992775834021	-10.2635510081587	78.2461697117646	11.8638791718221	105.032006245426	1347.66190108961	58.4479427086238	3103.88109642703	16.5222855255023	2222.27769399306
126.066081079388	25.043254167931	650.94555133674	-30.958530315594	1487.67809597294	1212.06147037755	0.885621645626085	25.043254167931	47.0047382791173	385.211593591386	639.964809281147	1341.63422663355	-13.389343026645	19.5528831401344	44.8085898679987	0.885621645626085	1724.86212437375	2209.11284902541	1731.45056960711	581.766876386503	2068.55935071382	502.705533586233	1050.64456216033	235.873501635319	743.183784603723	250.14846630759	207.323572290777	22.8471057568124	-40.8411981656279	37.1220704290835	34.9259220179648	4.17984426230403	5.27791846786334	364.348183685759	1542.82960283454	146.373939355868	11.1578650958291	1338.8398356319	36.802292972733	165.024432357252	78.7659022258484	-10.9895953433152	0.666962782550192	-3.99566046779597	-1.66434884262289	1433.25795645141	67.109344099983	2788.91566648956	-3.99566046779597	2899.65296868528
1380.08623990632	25.3405864041454	271.458207153933	45.1178952143962	781.273278707064	2128.32775656081	-24.1026856214816	59.4015071329106	-49.3736913234687	703.262782844409	843.901423272859	857.086295813026	-4.32537681123081	31.933022674229	28.6368045391872	42.9204164577016	845.000162651206	1464.68917203906	955.97283986428	415.393065717425	1421.83833628352	1148.25223107505	1010.90980878164	287.939297829142	1080.13038961752	100.054864131759	61.5989858896052	-19.7077281080925	-36.1888187833015	-49.3736913234687	101.153603510107	-27.3989037565234	62.6977252679524	468.132555878094	494.636029707136	430.46687261673	-4.71668365093404	1408.1714842851	11.6172836084421	25.6178269736216	138.788885842156	-22.2173628574085	31.4513867091131	115.45464690019	-18.7172270161136	778.147032852022	46.6186420213909	2279.70530876753	22.1176911323268	2000.86115341104
677.585656080718	24.5388737269744	373.050372053804	-8.44328699796213	706.170195375664	2085.92391903551	-9.54269235546002	10.2466040795019	50.9246023069237	978.822724035139	791.923813260498	1331.73184379196	-67.811176302848	37.7317380169491	46.5269808769322	2.55076657701672	1612.08020995392	962.331643672671	1640.66474924887	581.937389978402	996.413209755105	1200.90260624971	923.852456160245	621.515982848326	836.999432917912	548.955229253466	213.636595216611	16.8430362244892	-15.0397191429494	-31.5307995054177	25.6382790844723	-8.44328699796213	-2.9462602104727	1236.08357768964	1249.91373236379	744.269323596723	-28.7944145182846	1114.45241269409	-21.7877945353691	614.646853912787	336.717594590473	22.5874653564289	-28.7944145182846	-1.93570458377526	-13.6134045553011	502.540934186139	29.5940853393444	1866.49629086035	121.847915114398	1446.09909188542
298.754224695367	106.241599411657	555.071034358822	16.0356835644325	560.571395081213	1450.52975996419	-35.6677072260497	61.1386414880447	-43.3682122373981	2154.57593243034	270.15234893893	931.295707770416	-10.3660479030477	3.93488997517074	243.75061747145	-4.86568718065601	1394.4260805958	1607.8400766246	1228.31518677957	240.450401038015	1819.05392836444	823.488637611538	766.284886098664	1010.50090217286	1324.02146334918	703.580773863398	1066.60458154125	41.3373428874345	-18.0665529143962	-9.26597575856939	19.3358999978676	113.942104423005	18.2358278533892	1231.615403213	1315.78403696727	395.91485217839	4.35681290993413	1595.13439931103	20.7204324614517	256.82408599049	186.694287912558	16.0451125895895	-23.6951063212388	3.18798294196859	-34.2145760329286	966.303876545572	-4.99382683379018	1550.71886052834	5.52564287789967	1492.27736213006
356.456670630172	608.52607126407	131.905763515259	-17.794841228016	1394.45424616626	1404.3609038331	-22.1978001910535	27.3354881431184	47.1488034767872	2108.8343379191	600.820893078754	1813.83608739559	26.2347484023591	35.0406663284341	953.057610121755	-18.8955809687754	1936.01819861988	1559.56520728017	892.516924379989	971.770185714664	623.936427634701	943.15095245492	720.801524821526	1811.63460791407	1202.92553127413	599.720153337995	598.619413597235	-35.4066770801661	0.917734364893388	30.6377073653966	-14.4926220057379	0.917734364893388	22.9325291800809	1343.82021809133	768.750692439511	264.527298722661	-40.8144779829021	601.456155777076	27.0392501738898	180.295084459058	301.963838395374	-19.7564244170012	-19.7564244170012	-9.2273976340507	46.9274118750184	600.286263912304	9.49087220230567	1579.4857547267	-31.4553430647239	1171.19349392117
39.7504241301347	431.851724752377	5.60677154786073	-12.0157588171839	1035.42338975516	1728.20911473097	-54.9706765819801	2.30254710441487	630.105191359129	2610.43704113102	437.358765491454	1107.01491936315	-7.61012622592273	37.5476078345041	981.454390512206	-35.1453299213049	1331.70218151747	429.648908456747	697.291088375862	669.755884680479	288.66866553639	1225.9669993272	399.910888465734	1616.96689180163	404.316521056995	805.22908686176	NaN	4.50536340004544	-14.2185751128145	273.248951466976	340.434848483708	-17.5227995562603	40.85183227795	1072.87126678087	1221.88958799778	703.156216075456	-47.4263830266037	1134.06791103576	16.9761800788772	629.386007427359	795.661715808783	-32.2039590198537	-6.44293377766133	-8.78484516331519	38.0533825497618	910.415373705822	22.8309585430118	1342.49802435896	7.60853453626178	1413.9263216214
1261.15931856617	615.341981431528	72.0178394394128	0.382810576354981	1136.62457608116	1130.01211187842	-59.1293672483392	13.6077389818426	292.433312864206	3016.76856439465	178.919344050437	1714.11311645412	NaN	78.6303036421566	1238.01569385657	-45.9044388428516	2515.32336235325	1491.49348829508	766.326580727511	532.68617889723	42.2617505270657	1120.0934155743	1538.88281508141	2482.26104133953	988.946208886552	2107.55473651738	559.136035708206	78.6303036421566	41.1596731599417	787.266050702867	541.502797834222	1.48488794347895	307.862396003941	1584.06798713349	1515.28640752383	883.566841983741	26.8191566223182	377.253572385746	24.4751137075126	410.070173193023	569.4650913998	-27.0938304182092	-50.5342595662645	-34.1259591626258	20.9590493353043	1134.37943386793	174.493860255067	1366.43968243368	29.1631995371237	1212.90487151392
211.29098798539	1197.14716373459	76.755805165029	20.5156877565174	1261.10651294427	1668.02030360586	-51.1628932543306	0.666234553513337	651.28720065198	1455.19005537365	564.170156038796	1554.43732138867	52.4953623613573	35.9541513588539	1414.38840156747	15.0019507556829	1863.2065934354	1361.45652635946	870.733933285192	-2.64200764698734	173.797576379716	981.008673301882	1382.40872696263	1844.45988763256	548.731692436459	2288.86708989982	499.108059428949	-7.05299724765492	461.614647823275	523.368502232621	655.698190252648	28.2349195576857	996.447136904218	928.076798093871	668.975126266424	616.186113895771	29.6415319996279	95.3345251719959	7.35283788757445	422.626401870044	1187.48053666261	74.2189202237348	-40.7438178279093	-23.147480371025	54.2764044392659	820.303628395629	463.684522602774	1053.74837199029	35.5069778185893	1483.09900593827
802.03165172802	1501.59882123211	43.9833150571886	-55.3243273014356	NaN	2081.99681990584	-39.8764718234274	45.0867333056178	473.213013696131	1351.53393944574	37.3628055666137	777.756450262579	-24.4286163454192	17.5012770948888	2102.961766626	-15.6012703579859	1981.58575929879	1450.84158180437	765.618849529858	3.15683986530978	13.0876041011722	1684.76625047135	1773.03971034568	2474.81371634662	650.863351693226	1923.10459213205	1084.50672332589	-23.32519809699	NaN	921.20082255837	773.342777268862	13.0876041011722	1750.9713453771	922.304240806799	309.570535293471	645.379957043351	187.458018293515	30.120736774341	-25.0647276391008	11.3341956974246	855.554385341352	1.94092515896646	-48.5479039852462	-6.27818656218444	28.9465779570337	911.914008572101	664.166498120267	1073.9479253605	37.1656896781846	853.206067706738
2541.74500838306	911.00420629205	48.709983927068	-37.4090293180902	862.424250102473	856.903800535476	-8.70269156970416	31.0445453126766	355.646979852119	119.371738384634	892.234677764259	957.375982654828	-28.5763100108945	-24.1599503572967	1340.49518260444	-47.3458385386854	1421.0937462826	1401.22012784141	1268.72933823348	-28.5763100108945	1.23411765089102	1252.16798953248	256.278887646167	1691.59577506547	981.665960749616	2981.17279391605	451.702802317873	-32.9926696644924	987.186410316613	651.543076643176	438.453723357079	0.130027737491557	1880.39515025678	1316.20520450965	854.437342968143	597.061880270064	691.080314132376	62.3320376781626	-10.5322485651294	239.791831593277	647.596788471056	-42.2634699936597	-30.5111657608707	67.0329593712783	9.446668630612	1432.65071122136	1784.04460778176	1377.41488132726	25.8998945565166	1658.29495249091
2639.69118104159	497.556894092082	105.366243309681	32.4519251360519	885.328495288202	1853.10035468365	5.93762761836852	8.14715241150881	1594.58595388623	137.404352810216	551.690251524019	1301.82391879515	NaN	70.0138466194368	2039.805199704	0.413815635517805	1483.00495183265	1930.43372244356	1365.90013779621	18.0900139806401	109.785292895962	1719.42410469866	447.842586246426	1207.91911508668	993.595210152076	3692.52974497294	739.499858940943	10.3566772046491	552.795013920589	473.252121367539	884.223732891632	57.8614602571652	1733.78601585407	484.29974533324	333.391897496464	449.845992215191	89.8969721754904	51.0789406025815	-15.9703866597156	501.603367645736	376.915145017605	40.4922047190609	-23.0282105820627	11.0846050426148	6.37938909438341	703.927653419685	2718.93638324977	1356.77636623679	-4.20734678913719	1683.78887463887
1319.48273887393	272.635131506941	400.865672641652	-68.9444996191415	655.1158835122	688.278954495314	-3.72379335234893	-28.0433787399665	919.315015677681	2312.16399696851	897.206301688938	1029.8585856214	22.8066634341429	71.4458342093781	1486.40352948894	117.874133585739	1404.6012877306	944.740036764736	1311.74468897787	111.241519389116	8.43599934145985	3060.54396548746	509.198371186494	2773.1306836338	1074.07601359888	4060.96327347809	340.066709172608	-8.14553615009758	188.622018349717	742.445303767735	NaN	-5.93466475122326	2227.04544811184	587.684305846533	192.864602319065	604.947432224079	478.967824224546	31.5636088991019	20.967193272973	769.780564186085	64.5302352915031	23.3219523010016	-42.6113004838006	2.12912104874377	11.5481571608584	634.381920074437	3056.25158040191	2672.42585883324	59.8207172354458	1823.53522922891
2518.48838808629	259.812128499009	683.452190899562	-28.8825354345277	590.53896572555	1682.26936152019	-20.0336568465266	44.1207129164815	635.889468489056	1758.5909393417	651.375006018058	1844.86750557471	-64.2780497865321	20.8924066229786	1687.79991063769	6.51297891747677	2081.57500780374	1858.14082345671	1046.25621300761	1159.07941500462	-26.6703157875274	1684.48158116719	1935.56851110172	1438.92520035016	1358.17918323465	40.8023834459811	774.153196426573	7.61908874097691	486.564642316537	797.381502720076	691.194959664063	64.030689739484	1117.04724171162	2100.37887480324	588.278035395862	988.953418638862	134.57208672364	152.248941866714	-41.0180076975568	941.815138257333	161.67659794302	156.962769904867	-59.8733198501686	50.9016390464256	-0.950469373256787	609.49026156755	3027.68404514001	2816.74024043267	16.7263857698168	2764.88813201299
2376.42737431664	69.8879130898961	696.328093058388	-58.4991202605368	1297.31222331084	298.992360534203	41.1115090630749	27.8300918199267	815.860848246722	2390.81557633005	792.618368071212	1082.59597787995	-85.0619547468333	-15.3345142203051	1026.14995459657	-10.9073751392556	1023.93638505604	975.237855164501	513.708605965099	1038.32458706945	40.0047242928126	1528.63024029568	1126.86736869044	1336.04969027003	1423.48568712075	1641.52228686244	533.630731829822	241.439552480561	784.870874679376	453.942228370932	1274.06974313534	-4.26666651768153	1290.67151468927	1103.62488851493	336.850340822369	785.074202857271	330.952658427173	-0.497092182846253	-46.4990148653756	972.620503024506	289.6688816608	727.276915384349	-52.3966972605717	13.6573455656243	16.0164185237028	754.406254402251	2838.64721286454	3256.20312644442	1762.90994398078	2204.05658714145
2303.96289790103	379.196477241982	586.291598452132	-21.7042386835508	716.971942317361	147.737224124754	-19.4893176010893	60.2478413675248	1358.19159568997	2868.76777392871	635.019862266285	1663.85070506965	-39.4236073432429	27.0240251306023	1223.08140965981	28.131485671833	1027.06089386197	994.94453816628	651.631770384747	1064.71455226382	30.3464067542945	1020.41613061459	1482.22717630781	1110.12043445428	1265.16491022658	2451.25514988472	1091.29360525336	498.802215694903	960.613261388127	307.211542061983	682.640665539208	4.87481430598721	1182.10536963428	1880.91297115088	15.3051494216202	657.561302224644	132.186324288347	30.6531824849277	-17.7521525608884	1205.36802079193	324.627046543665	373.032381589481	-8.30720913731454	28.2919466290343	68.4329561792233	675.270571143845	2473.35167540672	3675.2207260565	840.557081056388	2604.40026540881
962.592855056603	890.563941092065	609.097108061409	-41.379391895266	867.29306119583	29.5413849313561	43.9471677242637	27.3251106555242	1383.68496746467	2581.58121355184	460.606731580669	1676.23317187449	-34.7305690677701	19.5681506901124	1391.44192743008	-26.9736091023583	1936.64539928474	2371.0351573478	683.342296301779	670.044650646787	77.1912818617429	964.809129332435	462.8230058565	1958.80814204306	1241.84341381143	2166.02978683335	1795.91198276941	1027.97294619365	593.583188130585	453.957908753173	904.969723884973	323.197726479088	1344.90016763761	2161.59723828168	85.4946565821057	683.435545607471	181.212466880632	171.758855986951	-6.67804963129049	649.166206117874	561.720305351319	822.876306289275	-76.3984299721927	-14.9499591632619	148.124828752747	241.479236327853	2314.18342476756	3452.16183609449	1638.25024586932	1898.22454544556
1469.08549468034	1117.59127857949	971.22775641762	-65.5138588956106	NaN	106.352398188401	458.955428851083	-30.0317929169759	1081.00039803902	1849.40888938883	687.371228588543	1676.43381774298	-71.0579317047722	28.7353788601377	1382.59795885742	-41.1199385352993	1337.13656182229	1441.36513063453	649.671533486244	970.118941855788	-20.052461860485	1102.06787471384	1048.84477574588	2072.28061631713	616.407096631274	2626.68789723329	972.336570979452	743.920771241992	557.63992485416	152.922609785359	1277.26057548334	78.6320341425926	1602.14324210022	1127.57060963598	60.0073759462412	900.968780649372	340.327844180618	363.983579896599	20.9754120148722	403.015543827968	1081.93515887663	323.768829179431	-42.8950744182769	-7.41147084430516	572.154054197234	165.275399882357	822.904852786634	1560.96380712525	2361.71046111121	2559.23585433965
1955.11740551727	903.318217373289	760.193644303064	214.323179570112	522.76218200052	77.8555633868737	931.055537735736	15.723965774993	1217.30468387619	2689.60164871486	532.747617331	1995.05914683919	-12.0133545874537	67.8701280563929	2403.35250257441	-49.7361102803813	1476.92600246869	476.163483791609	784.602486222017	2117.10335643396	30.1473723634653	1197.33381321522	303.082604729941	747.989223343587	816.777777842455	908.865681445778	957.683365283685	1287.20273118955	861.15749042237	93.3884627898439	1054.209240145	105.59288374932	1803.11688993106	1620.05057553891	554.194007079095	1071.54703497123	-31.8237247438064	691.523414940624	-30.6398505381036	911.72401720135	820.565703362232	827.668948596449	-42.4785925951319	-3.41074380693846	1237.28942376963	165.883267608566	1249.12816582666	2427.08300050097	1594.81943389188	2118.09183281254
1429.26751320332	1430.37768510075	1327.13169863936	724.30835833252	1049.58872428078	255.815817615233	1084.00405310124	-16.1762972561785	719.867670742783	2451.73583074034	172.552925307658	1411.50476284437	-60.5831731535517	10.4678282822454	1323.80118294706	-76.1255797176324	1031.82597392183	647.706497409551	512.265525922563	1392.63184058799	23.7898910514574	1879.99730356166	621.062371871128	1647.97137699788	319.095615768989	299.112521615171	1729.01392551059	971.876691460376	248.044614333192	256.925989512667	NaN	531.138448178947	1480.3354204853	2016.54844694608	642.847632101639	582.414487128144	38.5161823666887	1170.15644608606	-0.587617322043329	1241.25426370193	529.091123916237	344.236798114958	-4.14250820283715	-18.3620717260125	1416.62888048776	59.8455276514517	1027.9608108543	1676.13591478571	1750.78862328238	2198.7048742624
678.381450815124	1082.73151044398	1324.89720549643	479.538976437197	308.46779736345	521.751345299551	1136.05239742801	-8.12496910419976	463.987051066857	958.316107481257	231.819022323914	1073.84469594664	-101.436521326244	21.8680298243144	2132.48647294198	14.0920671391441	1012.74784627745	619.506304770263	485.093235498033	1038.29743795729	51.8610287528286	873.89136975655	891.664998751225	1703.69767344544	592.845861278251	312.911204612119	1610.3861212234	1270.46546670024	199.604319771065	470.65216193986	746.143411357323	370.675498844812	2232.46313603702	1324.89720549643	704.385302295295	711.501632625381	-21.4803913735413	1404.15778475381	-6.06167565835362	877.549340327402	481.40695195258	718.617962955468	210.986399409288	27.1478658820506	1024.62016714919	40.1944714872094	1458.71631728448	1876.20769664956	1767.09063158823	3192.72880771558
14.386150300405	1142.59169892946	710.205533001672	455.664576709994	659.075035231291	415.64940454187	1384.90579705865	-0.0637729825286964	NaN	1586.0931904595	540.141051287145	913.615991522968	-93.4325080414846	4.38235725837397	1155.93008965216	-47.8596730722323	909.169861282066	564.594767612109	1544.96648573115	1386.01732961888	42.1744643060466	1125.91871052607	1071.45361507501	1087.01507091817	1452.70928323242	275.596301953436	3106.66973284821	1402.69031802226	240.027260026215	420.095534782773	1102.57652676133	624.617525864295	2387.5081663822	885.827677517327	433.634858599345	789.779407250172	26.4429246418979	2052.90540646511	-43.5988365927649	591.525608501212	362.405948869179	465.687867977919	608.14568743825	-45.9731335837704	1878.3945776262	98.8589828675663	1426.09100083965	2077.83552487067	2191.80178043893	3539.21532283456
38.0370911265696	1150.25123426929	217.103568172547	591.919734411644	901.11526620532	460.678465520803	2020.0026942069	3.55845268914525	653.091512284494	905.564122777891	130.350865007415	2030.01262149518	-44.2667554659917	22.4660931225715	2179.04931667631	-60.9499676131325	730.946502304484	169.278360017411	1226.99401014614	1255.91157786785	50.2714467011395	1285.9413597327	943.379403644744	1204.74972728328	1180.28101613414	1335.99099617412	1906.55685160634	1052.37638967273	455.11739480509	626.398372849069	1726.37816041722	768.761783171337	1619.60560267552	1734.16365941922	799.283496444899	1156.94492658902	-28.9225394702187	1550.25367535215	-7.53414829880961	894.343012762272	232.491130402559	539.058070526088	522.422655170548	-27.7342955162515	1002.47321257328	36.4308779979757	2146.75214024367	1574.01855443149	2593.53186693532	3267.26618883471
96.2168483227342	895.276580165483	315.457471126385	916.42161485213	839.631752042729	572.536577053509	1025.48547797273	105.120020822375	265.377125815907	1223.58106608973	136.281124571117	1902.44796918733	-99.6529466693604	19.4269855133335	3053.18301476589	13.862502701058	522.456231743031	70.6202273862672	1004.34044328608	1172.3878242168	-8.39542854804361	864.115476416741	1221.35527296482	611.487956739437	1522.95024139015	372.215195811595	1853.48052043931	569.197887366144	50.5880892620758	1032.16285734746	1335.9836188977	440.101886121355	1568.57900045081	1105.61403046949	686.302974003865	796.911727551789	-20.1658389796456	2831.87492454638	-40.3846433916316	807.615800475781	91.632256004277	241.489276940173	663.705486719881	-53.4673991876226	863.514847967743	9.56769692033378	1138.25271968355	1227.45332738349	1894.67387297903	3162.51184375415
NaN	387.206226175611	350.458092125404	223.509992679233	540.880241294661	93.2211537739518	1160.03062104967	-53.7713824268779	408.364242749973	750.233247398873	337.095134288965	2213.47713048895	-102.768894493821	-29.2726263934063	2430.62519533109	-35.9541053116258	987.425748995666	15.2705663947239	931.746758010503	1109.91952916302	37.5421627887891	1887.1982433159	2423.94371641287	1342.657711481	791.435700727893	449.566696078994	1549.78355794581	2008.57844366355	39.7693224281956	989.652908635073	1852.6772689051	474.065452112465	2132.18580365061	1333.74907292338	1461.18250383551	957.625983165275	35.0342490767753	1569.51263003171	-31.6304439670389	310.026107882509	61.2239499154166	240.980532944273	1364.75678711143	51.7004223377289	860.009825493976	24.3202805518766	1534.98984256259	938.5789280099	1514.75234646001	2881.3785538582
33.3943188442414	178.24862798034	80.1934033343656	82.4219311672286	1116.45884561569	104.707209495859	2200.63763630356	-3.37639039799895	672.981806875938	1167.71498577154	522.556178157682	2002.29865917875	-60.2038501360068	-2.26212648156742	2902.62390365542	-29.0044604759241	426.72948134457	-22.3188769773349	1088.6022477049	1068.54549720913	16.6803600977685	993.889814808217	1220.08538984382	1442.93817313012	768.808503689049	1724.8469439873	1954.38531077219	1157.68661052365	357.645118525816	814.493324262742	2208.43748371858	428.958009177433	2095.896828159	722.009419198925	768.32417194355	1169.87399216391	-20.4769585783514	555.038065654396	-20.4769585783514	458.52312370232	78.4210683601952	97.4857482519633	559.804235627338	-43.1162659498259	320.304194487002	127.274310582851	2609.2573239924	1283.07052902129	2266.09308594058	3070.38426887454
61.5748923138321	364.840980652963	287.909509713992	156.34554491981	1581.25018057205	56.0001480428922	1635.88267442726	-28.7359648753943	747.26843763944	227.702271587841	781.831852119267	1688.2852705741	-1.97719237488275	103.942948772975	2498.85308756876	68.26458543896	227.702271587841	-1.97719237488275	906.706123788321	1087.32783816677	89.4486136685316	1082.86804275002	1390.5939265059	883.292197850374	1005.93657181105	2394.04789527509	1780.8260254717	2443.10564485936	297.944049401684	1395.05372192266	NaN	355.921389819459	1470.87024400744	2053.98849474775	1034.26250690992	699.128958506741	-42.6969030832066	917.38319109671	81.3382892083602	1209.58148062973	108.769149042072	19.3206930625768	720.59658794182	47.9441989760153	166.016160868949	26.4765695409364	1705.722249796	1055.730136345	1228.66381790535	2498.83189281419
93.1370361796968	77.5181512963537	58.552362509437	859.578030098035	1715.26979477833	36.2396698189468	1593.66561961516	-21.7733311763277	837.265337407545	748.014566645584	319.610866988172	1775.51406504266	-37.3922160596708	-30.6984082525237	1513.3399259294	268.291673800045	160.075114251167	16.1582463975057	1244.47197900899	1294.67553756259	127.721709849957	760.286547625354	1211.00293997326	478.030985090653	1086.05186090651	2678.06248437299	2588.81171361102	435.636868978721	1142.94922726726	1575.81546546277	1300.25371073522	1118.40526530772	2087.89176270952	373.161329445349	1003.44973734368	1119.24365344251	52.029622593497	545.049079797793	15.0233195103658	801.705697954993	NaN	79.4859119777556	1665.98193770296	-2.88295617502027	46.0608640317016	57.9983811552923	1621.81312434567	777.830663707812	910.337103779669	2845.40862951372
-11.4531633053731	36.5486508314905	150.413419249167	294.418861659758	NaN	137.017564141205	1937.64375490309	-21.5000546363446	1150.63726731033	-54.9896924062494	284.371970328787	2682.23003465398	-76.1997963271892	24.2691169825254	2668.83417954601	466.33233554527	-36.0122310033034	-12.5694845643699	469.68129932226	1042.35410518763	150.413419249167	1021.14400126669	1656.33079763589	571.266533890972	1234.36136173509	606.98881417887	1714.37950310372	486.426118207213	1135.00876968437	851.463169899176	NaN	1494.46421508135	2396.45179235079	1472.13778990141	1015.59472360906	420.554743988338	52.5380497650818	3.54881449510289	-17.9586546478147	1112.37833475219	82.4095346858007	385.903821480304	1335.81704195916	40.5894557967943	407.411290623222	107.501582019204	1467.25157561033	1511.46137329299	1280.85350970504	2684.81330097883
846.689341051187	50.2621171569093	350.737465302156	740.573511780561	1726.8922196328	8.93279417782338	1157.21776775891	8.93279417782338	1276.73770177951	-52.5026859262233	192.122225760799	1453.2250809875	5.58176799032993	-22.3434502387822	2429.49071027726	1249.92949227957	11.1668116361524	-32.3965288012625	693.659145155652	508.235696114348	188.771199573305	487.012530260223	876.848576738628	328.397290718866	1005.30458059254	380.896700989597	1829.65702271593	865.678489446983	1302.4289025503	1409.66174055009	2586.98894108945	914.82687353022	1577.21304992476	280.365915364793	1008.62676329734	642.660206808427	-18.7107269771004	42.2836991043858	21.9522237438904	428.581730953799	5.20865579995301	292.241249124594	1759.69538249682	90.1224646584927	970.355750854059	96.102310352756	1827.86562341142	1571.92822769695	1131.81158459917	3361.09805942055
NaN	41.6385434351706	427.244024509019	1242.04517147376	1787.4813302101	61.7570902738062	1037.50661194763	-35.4825527795991	1237.5743832874	NaN	246.177102961299	1636.59222892034	-53.365705525053	42.7562404817615	3032.59584011233	838.556537654458	63.992484366988	-25.4232793602813	515.542091189698	433.950206788565	166.820612653348	318.827410989705	849.733508120367	587.074702171513	1171.63025753854	792.730958744233	1758.42120699874	165.702915606757	1254.33983898626	1211.86735121581	941.384665940818	1033.03582376127	1952.90049310555	1720.41950741465	1500.82860149474	413.879104189197	-2.70506438164848	59.5431447151446	157.70378213701	655.689454911355	-8.69046910249396	591.047083926223	1263.80657454926	24.8277973342407	2080.21577847258	22.4336354459026	4406.14405299314	2604.53723201864	1743.83603316106	2736.21613587724
44.1881973394257	536.278130990442	577.658420865642	953.436188380964	NaN	-9.49434087704883	1059.68287860107	-3.90240981283273	1664.72981974925	NaN	36.3594938495232	1961.1021661527	-81.0710584990149	57.6088318935444	2778.6424877411	555.290696608777	12.8733833798156	7.28145231559947	380.822447405235	689.497042149964	559.76424146015	198.52549471179	876.267539694781	359.573109361214	899.753650164489	1141.32507213862	2326.81445775244	-30.74367892107	456.872709878574	1840.31645516564	NaN	901.990422590175	2720.48640467325	1322.50363861923	885.616212394608	635.193495320237	-3.44434296033707	129.555281897343	123.564307804655	1003.0393046113	8.53760522503955	768.193120177918	1339.73204862038	39.6906705070188	1320.56093152378	31.3033067772551	2741.61998630945	2177.27022677821	1312.17356779402	2839.87196142954
25.4785490301952	298.533149026404	538.015462137834	1880.90693752903	1694.02120720375	-4.73650916610663	818.903595740491	-28.2371099854525	1808.166982612	NaN	155.291391651344	1479.15857114116	-62.9284730997249	84.7895891933062	2433.7305948984	499.966870335083	-19.2845001495112	-11.4509665430626	501.085946564576	525.705623613414	422.750610500089	324.271902304735	452.965668696391	100.456656406203	2253.55932195008	145.21970558591	1741.02240884244	151.934162962866	975.574267869463	1273.24854491451	NaN	972.217039180985	2307.27498096573	1043.83791786852	1472.16655648113	322.027530218994	76.168822832405	30.5950136583056	666.229720560218	656.635234418303	30.5950136583056	973.253277101519	1321.05339974596	-4.18499860613867	2350.06203846642	37.7908782647423	2617.50833967232	1403.80584271998	1333.04650742336	1659.25903624849
94.0876333400075	1357.1849200128	923.835053042615	1057.0873377182	1105.23732293711	19.0632377663575	1033.5722286578	-2.21233709781195	1473.64069821668	NaN	50.4167165135545	1410.93374072228	10.105100981444	6.7457996871015	1564.34183316393	1204.89659466927	-6.69140549026867	15.7039364720149	688.683962438637	426.658461479919	151.195755343831	243.016657389194	1314.63377028446	-59.3204591016351	1324.71167416749	515.120062230939	2002.17076852657	450.173570540317	999.979215714379	1083.96174807294	NaN	229.579452211823	2644.91708284411	1008.93735249929	1576.03769123881	516.059062978203	-49.3429006806243	25.0836847691577	1057.45245068549	913.400994976233	44.2905455303917	1143.88332411104	1722.49000454322	11.8789679958092	3491.92205217191	89.9068398383226	1419.98194755378	1099.46745860069	2939.72480528643	2115.03022135094
111.24037673055	761.106492496816	452.980316917983	1114.05102088712	NaN	-16.4919287821296	1139.82157375371	-1.925964118403	2523.58821680774	NaN	94.4334944262502	1719.09878384192	-20.9737640632763	16.0013770061837	2571.76794608007	77.6266121219503	-12.010093500983	20.4832122873303	459.703069839703	698.360798560763	154.93827072173	191.91341179119	1322.45636146044	-36.6601875472896	1181.27855010432	525.810140236616	1965.59972430498	307.320670280717	603.121798836396	1546.54812551777	NaN	461.943987480277	1344.86553786617	1034.49844464676	1229.52182694516	334.367886108295	-33.3060815374488	55.6085380892997	507.390929706292	1463.82386515078	84.4457120222992	1365.29685421303	1349.67671833265	27.9729130701752	1976.88525137539	101.267396816549	1462.6223162369	1123.78552252416	1723.35843054777	1994.90848508352
34.2376076093533	479.334712453737	426.64059676687	1563.48811392608	20.7837908382384	76.8413607178837	951.33945084035	85.8105718986269	3727.31031128038	NaN	304.435094429244	2339.32488106037	-57.6968069932649	63.3875439467688	1736.14542915538	351.523453128146	342.554241947402	6.20882266953066	574.632581249134	643.022816502301	21.9049422358313	353.765755923331	1316.83480645564	20.7837908382384	2228.33089269867	282.012066477385	1596.00150445627	478.213561056144	729.351474116955	1662.14943691425	NaN	262.952492718306	1008.51817211759	1366.16546794973	1486.0995964662	521.557356237981	-11.2259510202491	22.448840409165	843.873217062373	1164.98640676429	63.3396585734536	1278.03749227732	1439.19542268952	83.7850676555979	2391.71095169294	71.7583564308071	784.942332060899	1388.68323554539	1596.74533973427	2968.9930904829
585.372691510487	1080.10626225473	571.910553531052	1391.97912544498	-29.3982762170562	56.9837758176533	773.842623222581	-6.96137958466414	1825.01123045015	NaN	300.424104279108	1435.73107387815	-46.2259486913503	3.1352238999123	2608.05892292064	538.255208582464	930.900899649326	-27.154586553817	705.410088493785	1001.57712404136	86.1517414397631	989.236830893545	958.947020439816	6.50075839477112	1175.4630729424	826.569330308702	1395.34465993984	1084.59364158121	1839.59521326121	1287.64755610436	NaN	454.116846210994	1231.55531452338	1230.43346969176	1747.97226675636	574.271723230456	51.8245069327719	45.8055297864852	686.224698151388	592.328654669316	62.6586657960879	345.550591671562	1539.71565749484	166.185072712219	731.968924463167	68.6776429423746	486.39465689467	967.912828597605	3192.52678186516	2919.26521942375
NaN	599.493712918487	768.997120636054	1238.21847445025	24.7536814522999	67.4101681626809	1452.62344712611	14.6508293366833	2102.57359989744	NaN	946.358302221323	2053.18187844332	73.0228637824679	11.2832119648111	1377.41332582096	1276.3848046648	642.150199628868	28.121298824172	238.036115004205	571.430234819552	43.8368465595756	526.528669861256	1455.99106449798	55.0622377991496	1427.92758639905	543.366756720617	1536.81388142291	221.198028144844	890.231346023453	1579.47036813329	NaN	647.762895248655	1250.56640481378	824.001537709966	1248.82441108498	1638.01416543717	90.894522749214	NaN	1212.67675588199	970.48746602196	523.461463344989	2092.26969915474	1819.95736329221	98.1240537898119	678.896380717844	53.5419457061248	61.9763985868224	1004.22527754475	1689.82580456145	1630.78463439657
-13.1325024081383	526.019950168272	173.324387441203	1107.85530524031	1.4695431824728	44.1524456781053	1253.87576114643	-18.7486737891426	2209.74813019335	NaN	75.6030054117292	2255.80073551759	-29.9810165511511	27.3039315350924	1932.30926397174	214.884055660635	536.129058654079	83.4656453451352	250.827552499062	775.377959484861	35.1665714684984	510.29467030146	682.14951456019	75.6030054117292	410.326819719584	687.765685941195	1173.00289325996	367.643917223951	2003.07302337239	2316.45538643243	NaN	659.684829036173	1735.74326563659	574.319024044908	1450.66286914229	811.456177855765	464.113673911389	62.4989037257047	1106.93851628067	806.631976412094	87.8259613049821	1631.57042327999	1847.4534378843	251.848810389826	344.71468818051	89.0320116659001	103.504615996916	1181.71363865758	2157.40838064022	929.649113225727
25.3616209904131	225.421212601247	131.011068245572	1029.03136991443	48.9641570793317	1.75908490149456	1414.53945936676	5.13087577134007	2474.4057227882	NaN	133.258928825469	2562.07228540418	-47.6938478562396	530.006321177291	1803.41933968894	267.006633329341	603.061790023943	32.1052027301041	426.604734502029	1296.52677892217	9.62659693113408	639.027559302296	743.553076267506	66.9470417185077	1823.65008490802	434.472246531668	1891.08590230493	-48.8177781461881	1756.21426751111	1208.86021630619	NaN	320.955287246869	1796.67575794925	568.21995103554	1460.93798380553	1089.12623653043	862.176208972905	15.9423296227654	854.933122987027	333.430932003774	333.430932003774	2895.06900900947	2060.9069396358	75.0941985074399	180.118945302678	73.8870175097935	130.624524399175	986.515851730486	2406.16070496268	1063.77543557986
33.5385463433748	192.110976862574	47.0340723450088	1245.88663215683	62.7788526802484	32.4139191765719	1983.64205357949	-14.820421829147	2204.06897827284	NaN	291.078167541223	1866.68082823199	-51.9331183336404	542.994652905058	1961.14951024343	205.606502864208	142.627381523249	-39.5622194988093	337.187881380139	435.030444891986	32.4139191765719	602.599892745608	986.097756625373	14.4198845077266	410.288647222323	418.161037389943	1263.88066682567	-45.1853553328234	1428.07623317889	2926.07961936026	NaN	663.329759752961	1742.97183988368	348.434153048168	1612.6050912619	1225.94468926466	876.7420137109	59.9219144917219	1171.5705702338	389.791569945621	717.244597887037	1380.60885006356	1898.97545149111	125.170857328757	82.8798758603082	581.913457188001	NaN	264.126939296516	3470.99164836116	320.917685839862
228.529552747398	140.754209894514	84.4879644759984	2150.58449624389	99.1171882848124	81.1119897508875	1485.51747539703	-20.1672520024403	1788.22987574865	NaN	386.075039919241	2789.76904419822	-69.6815479707339	1298.71354060756	1976.15913544649	1647.56426220236	58.6054915834813	16.9684699737799	220.652278388806	352.315292668132	23.7204194240017	414.208162628499	585.257548700786	-5.53802819362631	414.208162628499	3484.0945126627	1226.69274647186	6.84054579844708	1360.60641056793	1903.01301640242	NaN	910.476447219805	2611.96770867571	NaN	1122.33987052873	1098.1508976751	936.084779555756	18.1132597603845	602.276954175621	206.787248018722	1234.81859429812	1742.78702422442	2358.39638334938	131.801432172459	79.7951405371486	1049.77295196783	NaN	798.207634290048	2424.91605869687	229.766772229673
871.920021601448	666.983741641875	20.6462433078376	1285.17065206938	-3.0002505336516	49.9228547306337	1465.3344146712	44.2927371493267	2001.32160841162	NaN	25.1503373728831	1904.48358601314	84.8295837347368	941.733479609654	1670.27069463077	1666.89262408199	44.2927371493267	21.772266824099	244.724923043854	227.834570299933	46.5447841818495	607.304495280021	136.626665482761	65.6871839582931	1121.89724221148	981.144302678803	1625.22975398032	-1.87422701739021	898.944585991721	1711.93356473244	NaN	545.373201885645	2393.17779207058	869.667974568925	1765.47160504576	2424.03020570061	1000.3814660497	100.916318464134	1149.28350259482	287.346510561276	1692.83646526766	2841.68225942472	2089.90856272131	244.97601235738	103.337489790071	1165.02111621341	NaN	27.0705930230579	3019.63835188109	105.758661116008
477.271228662692	361.218760477367	191.083588671697	2151.58159490922	-56.7954695882197	52.4966606445618	1343.72120958031	24.3285858422985	1558.9253010696	NaN	0.667403008397353	1478.92796863117	532.480655275128	957.255223293258	1493.57536752835	956.128500301168	5.17429497675948	0.667403008397353	143.761223003895	357.838591501096	7.42774096094054	744.304577788148	1215.27478848199	-22.9937798255038	837.822586131662	1514.98310437807	2469.31747867875	205.730987568874	1501.46242847298	2338.61761159625	NaN	19.8216938739364	2394.95376120078	455.863491812972	1368.94208941108	2184.43289537465	577.685779910019	72.3965286666186	1166.58404394909	907.274931800199	2030.54384283769	979.978421187739	2814.52980339999	111.17172300664	119.653796768519	1538.58356464867	NaN	15.4454619797125	2308.02882733346	91.7841258366292
1338.08142424485	562.414168061217	226.442013493308	1250.1424039217	5.46703934797157	48.3091261720674	1019.02061973908	-14.8265807266001	1447.44148798004	NaN	182.472503331736	1259.16179062151	1161.07596026108	474.475147738073	1413.61878785575	1255.77952060908	21.2509660726385	3.21219267301916	129.483606470354	623.295028284933	73.1124395965439	406.829747489501	435.015330926406	-31.7379307887432	2072.03401694186	264.774406967499	2295.26383776215	338.056923903452	2084.4356736541	2105.85671706614	NaN	276.048640342261	2182.52150401453	787.898835556459	1240.92188363479	2516.85705155297	1038.37324005842	14.7142270137969	1871.61227081868	1521.09395947994	2770.34607255573	2615.09920801816	2345.8429273358	64.4417383109884	156.619564130173	2333.7142660438	NaN	37.758683468593	2725.47002577534	75.3575334737866
1237.67216088469	723.247364242039	565.309926676311	1291.82213947866	27.194514398796	20.4257670745506	1225.26279079024	-21.3148414249632	1785.94069414858	NaN	128.725724262478	1203.82842426347	1027.84099383308	1431.70958417973	1634.7720039071	912.772289320912	82.4726175468007	57.6538773579007	235.897556896365	403.988115448461	49.7570054796143	331.788143989842	908.259791104748	5.7601478720187	2454.91855469484	1184.65030684477	1929.21251251177	371.272503381274	2074.74057998305	2247.34363675131	NaN	162.569460883705	1933.72501072794	1004.15037819823	1673.53271905466	2448.07083572667	1487.78925220385	81.9661501565383	1425.87476325358	1873.84430095259	NaN	2093.58003624669	2621.67420670487	47.9738817132528	79.5381309820179	1400.38056192111	NaN	44.3318529514722	2434.7167302668	132.954552821467
1465.62647115946	1499.49127046179	494.835557825837	1539.00020298118	12.8265810892606	-7.49229849214079	1029.89938680274	30.8878073838396	1119.07669163222	NaN	185.537057531172	2418.3561581985	273.585535717245	954.26800169419	1767.02318495024	1438.53463171759	4.92479458538226	-18.7805649262527	331.155694531215	595.301129089433	42.1760738179514	366.149320476962	857.188910360828	61.3661267559416	1205.99634317488	784.944005182512	2013.10739321388	564.822809717331	2096.64056482631	1541.25785626801	NaN	197.954150608695	3310.12920649334	784.944005182512	2315.96672728626	1795.88030023144	1308.60306366839	75.220532218273	1894.30787170677	2138.55406758999	NaN	3425.40342798966	2365.78809062563	64.2841353876809	84.9417738454661	2341.48498655764	NaN	42.4113417264966	1505.45820661904	135.978292388229
1467.95877183948	1656.59021624482	980.001981521469	2304.94021078774	45.8809963524986	60.5648812463277	677.288046787147	50.3991147813691	1830.53777575634	NaN	65.0829996751981	1873.45990083061	985.649629557557	510.11766491894	1586.55938059733	1306.43603800736	50.3991147813691	10.8655785287524	384.739878517784	324.87480933525	11.9951081359701	392.646585768307	820.738306903785	35.71522988754	1211.55555100108	3884.02260167797	2613.30179355815	721.339701468635	2208.93019417424	1509.75136730653	NaN	39.1038187091929	2132.12218088344	1185.57637003508	2541.2061369991	1699.52447225666	1306.65860851128	497.817124329601	1260.43909512947	2070.49688229488	NaN	3101.92181249948	3637.09512534149	19.8100517229858	80.625200909578	2453.63232217041	NaN	33.1893845440361	2077.79470019727	53.8665352674774
1944.99202693626	646.353796224261	437.260608511711	1347.09853342307	-40.8281396094148	85.7580064652096	1362.9218016824	-31.7862720326559	2643.47629724088	NaN	384.139636498253	1594.61965833685	1325.62409792827	517.507183255447	1518.89401738149	1265.72172523224	74.455671994261	23.5951668749922	-73.6049095751658	259.813957317818	16.8137661924231	380.748936156968	360.404734109261	14.5532992982334	2161.99684877847	901.786555267699	2490.89478188307	676.870099295822	2505.58781669531	1482.72654707446	NaN	77.8463723355456	1703.12206925796	11.1625989569488	3644.65501650403	2326.15348855235	1668.7289039781	601.022680512154	1228.01094172648	2292.06480638924	NaN	1867.17373228477	1936.56854954539	233.351894324336	78.7353716559492	3725.00691017421	NaN	96.9971656719004	1545.76615760403	84.8226363279329
1205.73069168239	660.618496305835	452.525874004412	1817.56823877516	-14.5515880091067	8.06717528452621	1239.65883662284	52.1737637071103	1661.49877204909	NaN	913.948645194523	2336.66885636403	1098.29156603763	779.367003597407	2133.09998672133	1724.83130927126	70.2687743420166	43.1262583896572	706.986961057782	215.028859421267	95.1494139650128	251.21888069108	856.270798795759	114.375362764601	1872.98420884456	1482.81054202939	405.026471087783	851.747046137033	2134.23092488602	1275.84885789265	NaN	44.2571965543388	1725.96224743594	2548.1542931595	1440.46102943233	1562.32153558787	719.046832991488	413.176962541065	2836.9824299749	2532.33116458603	NaN	NaN	3340.26632039731	185.297816030192	51.25125925909	4081.17819782303	NaN	75.6233604901994	1673.21459618942	214.544337507523
324.091429894227	507.417719276794	264.114310528325	1350.49232168428	68.3399397679289	73.9981585760328	1005.34097438994	54.7602146284794	2170.93404885935	NaN	900.098104559207	2610.01182836822	1668.48421869972	397.648274399578	2286.36171254467	1149.05973211578	37.7855582041676	11.7577516868895	470.073475143308	365.962249074196	122.658840325727	198.478972354319	1235.06465799896	72.866514814412	2091.7189855459	699.797158752328	1771.46380100721	940.837279977555	2191.30363656852	1861.99530193688	NaN	68.3399397679289	1734.11955687373	1593.79573043275	2000.94501986213	3075.55302605935	923.89749492212	52.9893037475277	1411.80124347931	1532.55742124722	NaN	NaN	2997.4884262902	598.221742760193	76.1647318039945	2687.66954595638	NaN	81.0437692895664	1613.06153975916	61.5276193472786
1386.72907620179	318.922800297452	257.775887361254	2440.94714923142	56.2175447197143	69.8057475944249	1308.5969096722	393.65791610836	1934.78659214845	NaN	772.995246360696	1718.50769639264	1316.52336134912	275.893491194202	1754.74290405853	724.30418605965	48.2910930427999	21.1146872933788	640.510268332268	106.04095526032	67.5410471153065	380.069713233649	1325.58216326559	51.6881437614775	1691.33129064322	632.583816655354	1422.96428386768	948.509533492374	1724.16944759043	1108.17091727022	NaN	55.0851944801551	1442.21423794019	2900.68134649246	2917.77835946986	2019.18427906321	1041.23066709891	363.622359183567	4161.89163111983	1046.11433057938	NaN	NaN	3610.03765782661	1490.52770730223	93.799951887548	2586.91015866796	NaN	43.742401212721	1501.51595013329	NaN
1356.16070532083	86.0031355549728	242.365084375391	1356.16070532083	12.3543915453556	75.8056171536412	1153.34339489435	48.6122347500902	3340.14456317991	NaN	322.812173985896	2049.59195661138	1357.29376292098	440.650164401284	2025.79774700828	1071.7632476837	37.2816587486106	22.5519099466872	504.101390009569	81.470905154381	41.8138891492025	499.569159608977	1750.46475017232	70.1403291529014	1504.59125094022	1434.34167973104	2492.61747826923	487.10552600735	2102.84566381834	1015.1103676763	NaN	152.853533963702	1077.42853568444	1902.29446859215	2160.88768867343	2602.05660626361	2119.33715349874	110.24657034569	1698.94350349591	1074.46340131148	NaN	NaN	2166.99806149324	2394.30393039012	106.580346653805	3892.56734580717	NaN	17.3689034846007	2835.4728479803	NaN
1113.53990642669	65.9402656077035	19.4558659609738	2640.72249969851	31.9272902564379	26.2584610312269	1256.394402902	38.729885326691	2048.89672858649	NaN	112.424665254433	2220.09537118786	782.480279674366	146.437640605699	1211.04376910031	2146.40059126012	47.8000120870285	8.11820751055194	637.358251508966	113.558431099475	35.3285877915645	468.42714059768	1443.46576733396	124.896089549897	2218.96160534282	1389.04500677194	1848.22017401402	827.830913476054	2374.2875261136	1404.91772860253	NaN	593.141383552321	1385.64370923681	1646.40985359651	1648.42934656427	2569.52564732726	1086.96427080038	138.956789935413	2334.66443916458	1206.84134580007	NaN	NaN	3456.37135523319	1897.96938023711	200.118562894443	1562.80286442163	NaN	-16.3941133805225	1775.64583431905	NaN
2353.37439939742	184.25824547431	50.3901983179677	2186.60657793995	27.7006987999436	98.0381473058185	1649.99991433867	170.644545763496	3319.94707886525	NaN	417.96009050996	1814.49878584435	852.464006280123	45.8522984143629	2463.41847205984	1813.36431086845	7.28014923372178	14.086999089129	521.19731331697	86.6933975468064	71.9452228600907	292.033368184925	1707.85813810963	194.468520257421	2633.58971844502	892.170630436665	2141.2275789039	731.075183858693	1873.49148459121	1120.20010059281	NaN	1836.05381038647	2228.58215204829	3648.9448218766	1879.4307970052	2500.20086796651	1940.65072510789	97.9308892168123	1570.88235936762	1323.55384983274	NaN	NaN	4518.0096982313	1816.98647034045	56.3013381069806	2734.0609933188	NaN	NaN	2498.97646940446	NaN
1461.74820475456	58.6595516903966	89.3095465388856	1956.68886230794	-13.9922879504664	NaN	990.646432083341	759.06869322809	2318.81287551787	NaN	471.866889647804	1645.6481738455	685.281668592839	155.150276213418	1800.03333308233	2225.72770597801	110.878061432267	50.7132567296772	500.246514507516	470.731704653416	NaN	281.155810590539	1409.52969501269	25.7391868531306	2041.82773688708	3777.52559330707	1452.66672479945	1190.43899109571	1109.84085649413	1032.64827687572	NaN	1560.50929926636	1706.94816354247	2506.11839959197	1536.08249781188	2167.24789543761	1138.99980105317	31.0900545411993	2560.65390055967	1075.27047935115	NaN	NaN	2553.30051728636	1637.80429975933	55.6013321188977	2255.48849471733	NaN	NaN	2014.052410577	NaN
1540.19624751803	398.620865835532	-5.75807533757016	1851.43172471305	20.3675304123775	36.2700730427804	1303.92989986633	1192.61210145351	2226.27737242969	NaN	1007.46106939953	2694.26648412441	81.7059091296458	53.3085115753549	2293.29523065782	1759.42415663715	145.316079651257	31.7264894340938	626.935942172031	270.264628890137	NaN	187.344228031608	1651.51404593085	108.967410781765	2843.06884730889	1302.79400396415	1574.27312458317	815.494661932522	2015.00073462577	1643.56277461564	NaN	1444.78099173561	3294.01952047103	2587.49226932027	1201.89386636626	2033.61776641503	1102.52862167016	68.3940379812063	890.304086701967	1166.31865530222	NaN	NaN	1683.9993128547	1614.07562214264	8.28419859715059	2247.06903279922	NaN	NaN	2132.98301111112	NaN
2210.91521995535	278.682128387138	14.9891417731243	1767.63821659558	-8.87961994624769	30.9016495860389	1255.02814347954	646.94302348602	2500.75018369058	NaN	757.1939704755	1724.44712396053	26.355218782349	42.2677265952637	3106.56208828226	1500.5354068788	57.0436267072558	13.8525340722018	557.151015113145	454.856322030122	NaN	50.223980501721	2084.75176515295	44.5409419971086	2425.73407542969	2079.06872664834	1757.40874728728	2144.99197330184	2097.2544498631	1996.096364481	NaN	1465.3005681502	1758.5453549882	2017.69191079852	1202.28491822054	1576.79477804553	824.091354856295	147.517804811809	1237.89405243341	860.928390248916	NaN	NaN	3080.97372324425	1834.65402579388	66.4763269480416	2233.72190921395	NaN	NaN	3023.26236779581	NaN
1935.08743246411	150.631736918732	34.6250569023978	1867.9855293174	-13.1423995749162	41.4489792562998	1077.54785665709	2007.87593757239	1214.02630373513	NaN	1408.50809082133	1308.42389629744	57.3714647487378	69.8819890642248	1795.19702420911	2571.98685216163	59.6461055333718	58.5087851410548	635.130224045774	1291.36409041268	NaN	183.614028295925	2275.14622976689	38.0370180793488	3728.64169114802	272.325018896651	1823.63003401704	1289.08944962805	1206.06506098891	1998.77737443386	NaN	1368.70187709024	2409.3500360603	2686.85621178564	1185.46969209931	3037.68296911415	1988.05447636652	37.515345230132	1733.636328827	379.197688302544	NaN	NaN	3349.86755595009	2560.8025766246	15.3920280527816	1806.15164624164	NaN	NaN	1454.63671775708	NaN
1348.23024527138	NaN	64.5279180474233	1534.86781766919	29.2488647283253	NaN	1909.28099644284	1202.56189608284	2153.95830172045	NaN	1108.1050759059	1921.79937020123	62.2518500913525	38.3531365526087	2414.56808269057	3451.31703668083	105.497141256698	-1.47805267863104	1042.09910517985	709.793183593507	NaN	104.359107278663	2348.56211196451	74.7702238497421	3013.1739551372	198.815927455603	1473.41398285527	2053.81131165334	2036.74080198281	1853.5173315191	NaN	1043.23713915788	3458.14524054905	2345.14801003041	939.796317238682	1745.60837255555	2357.04133666622	-6.26394312570584	1417.13231336532	993.927203397373	NaN	NaN	4115.06488941097	3236.66823674494	-11.1849327764959	1474.9539417621	NaN	NaN	1351.92920049235	NaN
971.304640502763	NaN	121.798289520192	2135.10556637969	40.9471488770786	NaN	1998.45575120823	991.802112778482	1739.95985084222	NaN	1649.99872252101	2030.34070808157	51.195885014938	NaN	3413.9200866926	2393.6014667457	61.4446211527974	28.4209158196948	953.084665146569	NaN	NaN	-9.15778335245648	3097.34801487872	109.272056462808	1866.36092987582	1350.50787760356	2381.07523368832	1417.69403672953	4197.37902700896	1585.09006031457	NaN	1659.10871019911	2588.32745336503	1800.31351920962	1603.67532710606	1439.89594910925	1288.43081005958	-10.7213988624608	1230.55388700807	252.803314606085	NaN	NaN	2434.88645603722	1527.32704563387	29.9155896630627	1144.35421437817	NaN	NaN	1379.55617826833	NaN
2259.80158761554	NaN	36.7076373638897	2480.8575724176	-8.87091620354544	NaN	1095.26954396757	1577.2627479432	631.507761418918	NaN	1930.49653809082	1205.7975363686	403.614993581742	NaN	2263.2199791331	3069.9603772767	44.6838842381908	-33.9391206656348	1058.80670111362	NaN	NaN	46.9628119165626	1608.02827160122	68.6126248610943	3908.6057629175	1092.9906162892	1544.21829660681	1706.0221617712	3632.85551383452	1333.41748635742	NaN	744.31468149832	3827.70383033531	1986.33026621093	1505.84425614047	1794.2732713299	1267.95194874065	24.2558960648655	2743.37729567118	163.539993143521	NaN	NaN	2261.42966772645	1938.48777892462	-9.02437491853	1118.80703062987	NaN	NaN	1751.13217931439	NaN
2020.93692163978	NaN	18.7806344326964	2392.63564010761	-10.8640486352901	NaN	1981.0306175098	691.48690405239	384.778452310529	NaN	1217.10993845015	1599.07027797998	1006.17661662025	NaN	2185.12285863171	2033.47890293778	42.7244169106855	60.9672987986772	836.289779038324	NaN	NaN	11.9395537246995	871.635362696307	100.873602928659	3474.66657208912	510.198265290472	2157.75853579972	1483.91208606203	3608.06764589506	2414.2990623496	NaN	417.843675732514	2681.10120996148	NaN	2027.18509376797	1967.96347990828	1125.28926602975	1.31238631767985	1446.07300776975	169.10695892014	NaN	NaN	3037.65388024896	714.439319878136	58.0664329332179	1558.34731737874	NaN	NaN	941.455506340288	NaN
1090.38799861869	NaN	61.2986359127774	1663.11844216456	3.11287371987079	NaN	1279.77695007012	462.894484773623	93.2437602539811	NaN	1863.91636659498	1543.32422588505	1086.96530672499	NaN	2066.99608562121	1587.81922050315	5.39466831567105	-27.6913533234327	1384.73950147693	NaN	NaN	90.9619656581808	1355.07617173152	145.725035957387	4206.17851918395	282.632711705403	4095.51148128764	1268.36797709111	2360.20669118154	1755.53112329447	NaN	260.9556630453	3149.70762132843	NaN	1494.86419782292	2024.66498951383	1134.25386874658	9.19904070363244	1815.9555867265	193.209105882995	NaN	NaN	3111.43584426443	641.502083467617	NaN	1330.61360272993	NaN	NaN	1766.55691151057	NaN
777.423233744627	NaN	34.2316209810154	2328.87853596544	51.3558516898544	NaN	2346.00276667428	646.137464976861	NaN	NaN	1471.5253851429	1784.32799942436	396.123696627812	NaN	2893.97814935712	2130.23745974291	22.8154671751228	NaN	1638.20123070893	NaN	NaN	5.69123646628382	1743.22984572314	27.3819286974799	3864.351222858	2339.15307439074	2463.58915087497	2578.89230431449	2454.45622783026	1571.98753863476	NaN	189.491312741155	4209.11906779596	NaN	1860.20408103915	3218.7355801818	1096.26189134838	NaN	1811.99413702954	149.369144903181	NaN	NaN	3626.66587564775	NaN	NaN	1211.22406552514	NaN	NaN	1768.72880266194	NaN
2047.33969338266	NaN	101.944265065904	2257.52921705282	40.258209206183	NaN	1170.02689893329	354.40016034365	NaN	NaN	1292.25667628496	1302.53768559492	647.980092861211	NaN	1950.24127212198	1640.66865845561	4.84584380523211	-14.5738404469022	1149.46488031339	NaN	NaN	-33.9935246990366	49.3968841483638	52.8238872516817	4033.85915893922	103.086599433676	2417.45602854098	1623.53364293902	2690.47394243863	1832.58083224141	NaN	200.185020694348	NaN	NaN	1744.92072311941	1701.61381545654	1548.18362830809	NaN	1350.20919327783	166.074603753106	NaN	NaN	3896.65536385451	1808.0250742853	NaN	1701.61381545654	NaN	NaN	1214.10176919453	NaN
1105.90369337817	NaN	NaN	1940.3333040251	NaN	NaN	998.456592829113	274.903245514717	NaN	NaN	2204.37883835311	1823.74176938677	591.529275856087	NaN	1100.18842207237	1991.77074577731	12.0007654478743	-69.1560870944988	1430.53110354766	NaN	NaN	-8.57421125300901	1293.36459220844	118.304811735771	4133.8544311915	98.8728892960483	2360.97727213205	2251.24406306067	2898.21277487734	1699.14885492031	NaN	5.14243988091319	NaN	NaN	1800.3327855899	2585.56100357613	1005.19632510541	NaN	2031.93795398647	249.692834613923	NaN	NaN	143.179227757746	730.242595779001	NaN	1306.15919098973	NaN	NaN	958.132173238729	NaN
655.103645499918	NaN	NaN	2426.81121726026	1832.04818477777	NaN	1037.12451636367	847.257855994261	NaN	NaN	1970.44496733619	2638.40960381653	1909.82488902548	NaN	2095.11644914502	2798.53811256182	0.864309769178972	8.87073520644326	1288.75503010626	NaN	NaN	31.7462364557698	922.747010117039	87.7912145166198	3345.26259242072	801.506853495608	4006.36457852626	1859.49878627696	2345.60318782515	1201.82812535882	NaN	-24.2987416050802	NaN	NaN	1684.76981086929	1707.0848194176	938.456747198078	NaN	1454.18138920343	189.66423813261	NaN	NaN	60.7330776312715	1969.90603120879	NaN	1112.01792479603	NaN	NaN	1507.48946517995	NaN
535.638761016407	NaN	NaN	1835.78709560983	1857.53253430461	NaN	953.380083310948	718.758244761959	NaN	NaN	2706.74914017461	1416.90127654188	9.17024524794386	NaN	3787.15409427337	1617.18821188858	60.6726000513804	-83.533993398242	1752.23883115092	NaN	NaN	3.44776138089534	1574.84183127242	13.7482323415827	2268.4068759587	2473.27179839903	3115.33448828188	2159.67968248477	NaN	2183.71411472638	NaN	13.7482323415827	NaN	NaN	1381.60558271993	1531.75658571267	1047.79880747162	NaN	2106.3013327014	98.4970116911006	NaN	NaN	218.86599756131	NaN	NaN	2479.81746411308	NaN	NaN	1462.26521242678	NaN
NaN	NaN	NaN	NaN	NaN	NaN	NaN	NaN	NaN	NaN	NaN	NaN	NaN	NaN	NaN	NaN	NaN	NaN	NaN	NaN	NaN	NaN	NaN	NaN	NaN	NaN	NaN	NaN	NaN	NaN	NaN	NaN	NaN	NaN	681.622007354277	2051.67415510655	461.767764242625	NaN	2969.59667295689	99.0703688267928	NaN	NaN	189.744717680751	2949.72284307109	NaN	2165.94867694989	NaN	NaN	1640.53429934408	NaN
NaN	NaN	NaN	NaN	NaN	NaN	NaN	NaN	NaN	NaN	NaN	NaN	NaN	NaN	NaN	NaN	NaN	NaN	NaN	NaN	NaN	NaN	NaN	NaN	NaN	NaN	NaN	NaN	NaN	NaN	NaN	NaN	NaN	NaN	209.056435852675	1268.35968020128	610.646750318166	NaN	3010.2421277745	43.6957181315906	NaN	NaN	NaN	NaN	NaN	1477.23637627001	NaN	NaN	1387.71779224055	NaN
NaN	NaN	NaN	NaN	NaN	NaN	NaN	NaN	NaN	NaN	NaN	NaN	NaN	NaN	NaN	NaN	NaN	NaN	NaN	NaN	NaN	NaN	NaN	NaN	NaN	NaN	NaN	NaN	NaN	NaN	NaN	NaN	NaN	NaN	143.778442826552	799.637997730234	1022.40623364629	NaN	2731.12571919231	238.36160444454	NaN	NaN	NaN	NaN	NaN	2147.44805078657	NaN	NaN	1542.61362254522	NaN
NaN	NaN	NaN	NaN	NaN	NaN	NaN	NaN	NaN	NaN	NaN	NaN	NaN	NaN	NaN	NaN	NaN	NaN	NaN	NaN	NaN	NaN	NaN	NaN	NaN	NaN	NaN	NaN	NaN	NaN	NaN	NaN	NaN	NaN	190.488880534788	291.392137897842	648.913555961995	NaN	1851.03260973171	154.363022960362	NaN	NaN	NaN	NaN	NaN	1654.20897191242	NaN	NaN	1544.58567996243	NaN
NaN	NaN	NaN	NaN	NaN	NaN	NaN	NaN	NaN	NaN	NaN	NaN	NaN	NaN	NaN	NaN	NaN	NaN	NaN	NaN	NaN	NaN	NaN	NaN	NaN	NaN	NaN	NaN	NaN	NaN	NaN	NaN	NaN	NaN	NaN	161.227325437453	669.972929682693	NaN	1818.39131573629	147.511144930841	NaN	NaN	NaN	NaN	NaN	2808.45016321354	NaN	NaN	1832.1074962429	NaN
NaN	NaN	NaN	NaN	NaN	NaN	NaN	NaN	NaN	NaN	NaN	NaN	NaN	NaN	NaN	NaN	NaN	NaN	NaN	NaN	NaN	NaN	NaN	NaN	NaN	NaN	NaN	NaN	NaN	NaN	NaN	NaN	NaN	NaN	189.32321461231	326.617967033218	472.649658244549	NaN	1999.11767834247	111.938899611434	NaN	NaN	NaN	NaN	NaN	1451.18680277175	NaN	NaN	2110.20161439211	NaN
NaN	NaN	NaN	NaN	NaN	NaN	NaN	NaN	NaN	NaN	NaN	NaN	NaN	NaN	NaN	NaN	NaN	NaN	NaN	NaN	NaN	NaN	NaN	NaN	NaN	NaN	NaN	NaN	NaN	NaN	NaN	NaN	NaN	NaN	110.029945793534	133.767502132264	329.914678194403	NaN	2737.40262896983	NaN	NaN	NaN	NaN	NaN	NaN	2215.17638951777	NaN	NaN	1752.91871344776	NaN
NaN	NaN	NaN	NaN	NaN	NaN	NaN	NaN	NaN	NaN	NaN	NaN	NaN	NaN	NaN	NaN	NaN	NaN	NaN	NaN	NaN	NaN	NaN	NaN	NaN	NaN	NaN	NaN	NaN	NaN	NaN	NaN	NaN	NaN	183.150786993385	249.430381136577	166.893528052602	NaN	1846.39343247348	NaN	NaN	NaN	NaN	NaN	NaN	2026.47383920215	NaN	NaN	1708.83201066686	NaN
NaN	NaN	NaN	NaN	NaN	NaN	NaN	NaN	NaN	NaN	NaN	NaN	NaN	NaN	NaN	NaN	NaN	NaN	NaN	NaN	NaN	NaN	NaN	NaN	NaN	NaN	NaN	NaN	NaN	NaN	NaN	NaN	NaN	NaN	NaN	150.012995687386	420.396190180424	NaN	1346.70898612879	NaN	NaN	NaN	NaN	NaN	NaN	3239.39134758006	NaN	NaN	1747.27668167404	NaN
NaN	NaN	NaN	NaN	NaN	NaN	NaN	NaN	NaN	NaN	NaN	NaN	NaN	NaN	NaN	NaN	NaN	NaN	NaN	NaN	NaN	NaN	NaN	NaN	NaN	NaN	NaN	NaN	NaN	NaN	NaN	NaN	NaN	NaN	153.147485563642	259.651812610267	490.202355864136	NaN	1384.83870305578	NaN	NaN	NaN	NaN	NaN	NaN	1651.72601671379	NaN	NaN	1328.45405932522	NaN
NaN	NaN	NaN	NaN	NaN	NaN	NaN	NaN	NaN	NaN	NaN	NaN	NaN	NaN	NaN	NaN	NaN	NaN	NaN	NaN	NaN	NaN	NaN	NaN	NaN	NaN	NaN	NaN	NaN	NaN	NaN	NaN	NaN	NaN	NaN	171.338631269197	673.023627245523	NaN	2337.36360139698	NaN	NaN	NaN	NaN	NaN	NaN	2712.37313588929	NaN	NaN	1534.66760783486	NaN
NaN	NaN	NaN	NaN	NaN	NaN	NaN	NaN	NaN	NaN	NaN	NaN	NaN	NaN	NaN	NaN	NaN	NaN	NaN	NaN	NaN	NaN	NaN	NaN	NaN	NaN	NaN	NaN	NaN	NaN	NaN	NaN	NaN	NaN	268.657670092451	NaN	775.853521853689	NaN	1480.15271204689	NaN	NaN	NaN	NaN	NaN	NaN	1741.28324958733	NaN	NaN	1490.19619425999	NaN
NaN	NaN	NaN	NaN	NaN	NaN	NaN	NaN	NaN	NaN	NaN	NaN	NaN	NaN	NaN	NaN	NaN	NaN	NaN	NaN	NaN	NaN	NaN	NaN	NaN	NaN	NaN	NaN	NaN	NaN	NaN	NaN	NaN	NaN	161.331001947719	178.924248247104	1152.83609696307	NaN	1270.96217925895	NaN	NaN	NaN	NaN	NaN	NaN	142.481095198378	NaN	NaN	281.970405143504	NaN
NaN	NaN	NaN	NaN	NaN	NaN	NaN	NaN	NaN	NaN	NaN	NaN	NaN	NaN	NaN	NaN	NaN	NaN	NaN	NaN	NaN	NaN	NaN	NaN	NaN	NaN	NaN	NaN	NaN	NaN	NaN	NaN	NaN	NaN	109.141722746222	161.973019455729	902.869061405713	NaN	1549.42350208872	NaN	NaN	NaN	NaN	NaN	NaN	1255.07770613576	NaN	NaN	145.62047523612	NaN
NaN	NaN	NaN	NaN	NaN	NaN	NaN	NaN	NaN	NaN	NaN	NaN	NaN	NaN	NaN	NaN	NaN	NaN	NaN	NaN	NaN	NaN	NaN	NaN	NaN	NaN	NaN	NaN	NaN	NaN	NaN	NaN	NaN	NaN	NaN	NaN	NaN	NaN	NaN	NaN	NaN	NaN	NaN	NaN	NaN	NaN	NaN	NaN	NaN	NaN
NaN	NaN	NaN	NaN	NaN	NaN	NaN	NaN	NaN	NaN	NaN	NaN	NaN	NaN	NaN	NaN	NaN	NaN	NaN	NaN	NaN	NaN	NaN	NaN	NaN	NaN	NaN	NaN	NaN	NaN	NaN	NaN	NaN	NaN	NaN	NaN	NaN	NaN	NaN	NaN	NaN	NaN	NaN	NaN	NaN	NaN	NaN	NaN	NaN	NaN
NaN	NaN	NaN	NaN	NaN	NaN	NaN	NaN	NaN	NaN	NaN	NaN	NaN	NaN	NaN	NaN	NaN	NaN	NaN	NaN	NaN	NaN	NaN	NaN	NaN	NaN	NaN	NaN	NaN	NaN	NaN	NaN	NaN	NaN	NaN	NaN	NaN	NaN	NaN	NaN	NaN	NaN	NaN	NaN	NaN	NaN	NaN	NaN	NaN	NaN
NaN	NaN	NaN	NaN	NaN	NaN	NaN	NaN	NaN	NaN	NaN	NaN	NaN	NaN	NaN	NaN	NaN	NaN	NaN	NaN	NaN	NaN	NaN	NaN	NaN	NaN	NaN	NaN	NaN	NaN	NaN	NaN	NaN	NaN	NaN	NaN	NaN	NaN	NaN	NaN	NaN	NaN	NaN	NaN	NaN	NaN	NaN	NaN	NaN	NaN
NaN	NaN	NaN	NaN	NaN	NaN	NaN	NaN	NaN	NaN	NaN	NaN	NaN	NaN	NaN	NaN	NaN	NaN	NaN	NaN	NaN	NaN	NaN	NaN	NaN	NaN	NaN	NaN	NaN	NaN	NaN	NaN	NaN	NaN	NaN	NaN	NaN	NaN	NaN	NaN	NaN	NaN	NaN	NaN	NaN	NaN	NaN	NaN	NaN	NaN
NaN	NaN	NaN	NaN	NaN	NaN	NaN	NaN	NaN	NaN	NaN	NaN	NaN	NaN	NaN	NaN	NaN	NaN	NaN	NaN	NaN	NaN	NaN	NaN	NaN	NaN	NaN	NaN	NaN	NaN	NaN	NaN	NaN	NaN	NaN	NaN	NaN	NaN	NaN	NaN	NaN	NaN	NaN	NaN	NaN	NaN	NaN	NaN	NaN	NaN
NaN	NaN	NaN	NaN	NaN	NaN	NaN	NaN	NaN	NaN	NaN	NaN	NaN	NaN	NaN	NaN	NaN	NaN	NaN	NaN	NaN	NaN	NaN	NaN	NaN	NaN	NaN	NaN	NaN	NaN	NaN	NaN	NaN	NaN	NaN	NaN	NaN	NaN	NaN	NaN	NaN	NaN	NaN	NaN	NaN	NaN	NaN	NaN	NaN	NaN
NaN	NaN	NaN	NaN	NaN	NaN	NaN	NaN	NaN	NaN	NaN	NaN	NaN	NaN	NaN	NaN	NaN	NaN	NaN	NaN	NaN	NaN	NaN	NaN	NaN	NaN	NaN	NaN	NaN	NaN	NaN	NaN	NaN	NaN	NaN	NaN	NaN	NaN	NaN	NaN	NaN	NaN	NaN	NaN	NaN	NaN	NaN	NaN	NaN	NaN
NaN	NaN	NaN	NaN	NaN	NaN	NaN	NaN	NaN	NaN	NaN	NaN	NaN	NaN	NaN	NaN	NaN	NaN	NaN	NaN	NaN	NaN	NaN	NaN	NaN	NaN	NaN	NaN	NaN	NaN	NaN	NaN	NaN	NaN	NaN	NaN	NaN	NaN	NaN	NaN	NaN	NaN	NaN	NaN	NaN	NaN	NaN	NaN	NaN	NaN
NaN	NaN	NaN	NaN	NaN	NaN	NaN	NaN	NaN	NaN	NaN	NaN	NaN	NaN	NaN	NaN	NaN	NaN	NaN	NaN	NaN	NaN	NaN	NaN	NaN	NaN	NaN	NaN	NaN	NaN	NaN	NaN	NaN	NaN	NaN	NaN	NaN	NaN	NaN	NaN	NaN	NaN	NaN	NaN	NaN	NaN	NaN	NaN	NaN	NaN
NaN	NaN	NaN	NaN	NaN	NaN	NaN	NaN	NaN	NaN	NaN	NaN	NaN	NaN	NaN	NaN	NaN	NaN	NaN	NaN	NaN	NaN	NaN	NaN	NaN	NaN	NaN	NaN	NaN	NaN	NaN	NaN	NaN	NaN	NaN	NaN	NaN	NaN	NaN	NaN	NaN	NaN	NaN	NaN	NaN	NaN	NaN	NaN	NaN	NaN
NaN	NaN	NaN	NaN	NaN	NaN	NaN	NaN	NaN	NaN	NaN	NaN	NaN	NaN	NaN	NaN	NaN	NaN	NaN	NaN	NaN	NaN	NaN	NaN	NaN	NaN	NaN	NaN	NaN	NaN	NaN	NaN	NaN	NaN	NaN	NaN	NaN	NaN	NaN	NaN	NaN	NaN	NaN	NaN	NaN	NaN	NaN	NaN	NaN	NaN
NaN	NaN	NaN	NaN	NaN	NaN	NaN	NaN	NaN	NaN	NaN	NaN	NaN	NaN	NaN	NaN	NaN	NaN	NaN	NaN	NaN	NaN	NaN	NaN	NaN	NaN	NaN	NaN	NaN	NaN	NaN	NaN	NaN	NaN	NaN	NaN	NaN	NaN	NaN	NaN	NaN	NaN	NaN	NaN	NaN	NaN	NaN	NaN	NaN	NaN
NaN	NaN	NaN	NaN	NaN	NaN	NaN	NaN	NaN	NaN	NaN	NaN	NaN	NaN	NaN	NaN	NaN	NaN	NaN	NaN	NaN	NaN	NaN	NaN	NaN	NaN	NaN	NaN	NaN	NaN	NaN	NaN	NaN	NaN	NaN	NaN	NaN	NaN	NaN	NaN	NaN	NaN	NaN	NaN	NaN	NaN	NaN	NaN	NaN	NaN
NaN	NaN	NaN	NaN	NaN	NaN	NaN	NaN	NaN	NaN	NaN	NaN	NaN	NaN	NaN	NaN	NaN	NaN	NaN	NaN	NaN	NaN	NaN	NaN	NaN	NaN	NaN	NaN	NaN	NaN	NaN	NaN	NaN	NaN	NaN	NaN	NaN	NaN	NaN	NaN	NaN	NaN	NaN	NaN	NaN	NaN	NaN	NaN	NaN	NaN
NaN	NaN	NaN	NaN	NaN	NaN	NaN	NaN	NaN	NaN	NaN	NaN	NaN	NaN	NaN	NaN	NaN	NaN	NaN	NaN	NaN	NaN	NaN	NaN	NaN	NaN	NaN	NaN	NaN	NaN	NaN	NaN	NaN	NaN	NaN	NaN	NaN	NaN	NaN	NaN	NaN	NaN	NaN	NaN	NaN	NaN	NaN	NaN	NaN	NaN
NaN	NaN	NaN	NaN	NaN	NaN	NaN	NaN	NaN	NaN	NaN	NaN	NaN	NaN	NaN	NaN	NaN	NaN	NaN	NaN	NaN	NaN	NaN	NaN	NaN	NaN	NaN	NaN	NaN	NaN	NaN	NaN	NaN	NaN	NaN	NaN	NaN	NaN	NaN	NaN	NaN	NaN	NaN	NaN	NaN	NaN	NaN	NaN	NaN	NaN
NaN	NaN	NaN	NaN	NaN	NaN	NaN	NaN	NaN	NaN	NaN	NaN	NaN	NaN	NaN	NaN	NaN	NaN	NaN	NaN	NaN	NaN	NaN	NaN	NaN	NaN	NaN	NaN	NaN	NaN	NaN	NaN	NaN	NaN	NaN	NaN	NaN	NaN	NaN	NaN	NaN	NaN	NaN	NaN	NaN	NaN	NaN	NaN	NaN	NaN
NaN	NaN	NaN	NaN	NaN	NaN	NaN	NaN	NaN	NaN	NaN	NaN	NaN	NaN	NaN	NaN	NaN	NaN	NaN	NaN	NaN	NaN	NaN	NaN	NaN	NaN	NaN	NaN	NaN	NaN	NaN	NaN	NaN	NaN	NaN	NaN	NaN	NaN	NaN	NaN	NaN	NaN	NaN	NaN	NaN	NaN	NaN	NaN	NaN	NaN
NaN	NaN	NaN	NaN	NaN	NaN	NaN	NaN	NaN	NaN	NaN	NaN	NaN	NaN	NaN	NaN	NaN	NaN	NaN	NaN	NaN	NaN	NaN	NaN	NaN	NaN	NaN	NaN	NaN	NaN	NaN	NaN	NaN	NaN	NaN	NaN	NaN	NaN	NaN	NaN	NaN	NaN	NaN	NaN	NaN	NaN	NaN	NaN	NaN	NaN
NaN	NaN	NaN	NaN	NaN	NaN	NaN	NaN	NaN	NaN	NaN	NaN	NaN	NaN	NaN	NaN	NaN	NaN	NaN	NaN	NaN	NaN	NaN	NaN	NaN	NaN	NaN	NaN	NaN	NaN	NaN	NaN	NaN	NaN	NaN	NaN	NaN	NaN	NaN	NaN	NaN	NaN	NaN	NaN	NaN	NaN	NaN	NaN	NaN	NaN
NaN	NaN	NaN	NaN	NaN	NaN	NaN	NaN	NaN	NaN	NaN	NaN	NaN	NaN	NaN	NaN	NaN	NaN	NaN	NaN	NaN	NaN	NaN	NaN	NaN	NaN	NaN	NaN	NaN	NaN	NaN	NaN	NaN	NaN	NaN	NaN	NaN	NaN	NaN	NaN	NaN	NaN	NaN	NaN	NaN	NaN	NaN	NaN	NaN	NaN
NaN	NaN	NaN	NaN	NaN	NaN	NaN	NaN	NaN	NaN	NaN	NaN	NaN	NaN	NaN	NaN	NaN	NaN	NaN	NaN	NaN	NaN	NaN	NaN	NaN	NaN	NaN	NaN	NaN	NaN	NaN	NaN	NaN	NaN	NaN	NaN	NaN	NaN	NaN	NaN	NaN	NaN	NaN	NaN	NaN	NaN	NaN	NaN	NaN	NaN
NaN	NaN	NaN	NaN	NaN	NaN	NaN	NaN	NaN	NaN	NaN	NaN	NaN	NaN	NaN	NaN	NaN	NaN	NaN	NaN	NaN	NaN	NaN	NaN	NaN	NaN	NaN	NaN	NaN	NaN	NaN	NaN	NaN	NaN	NaN	NaN	NaN	NaN	NaN	NaN	NaN	NaN	NaN	NaN	NaN	NaN	NaN	NaN	NaN	NaN
NaN	NaN	NaN	NaN	NaN	NaN	NaN	NaN	NaN	NaN	NaN	NaN	NaN	NaN	NaN	NaN	NaN	NaN	NaN	NaN	NaN	NaN	NaN	NaN	NaN	NaN	NaN	NaN	NaN	NaN	NaN	NaN	NaN	NaN	NaN	NaN	NaN	NaN	NaN	NaN	NaN	NaN	NaN	NaN	NaN	NaN	NaN	NaN	NaN	NaN
NaN	NaN	NaN	NaN	NaN	NaN	NaN	NaN	NaN	NaN	NaN	NaN	NaN	NaN	NaN	NaN	NaN	NaN	NaN	NaN	NaN	NaN	NaN	NaN	NaN	NaN	NaN	NaN	NaN	NaN	NaN	NaN	NaN	NaN	NaN	NaN	NaN	NaN	NaN	NaN	NaN	NaN	NaN	NaN	NaN	NaN	NaN	NaN	NaN	NaN
NaN	NaN	NaN	NaN	NaN	NaN	NaN	NaN	NaN	NaN	NaN	NaN	NaN	NaN	NaN	NaN	NaN	NaN	NaN	NaN	NaN	NaN	NaN	NaN	NaN	NaN	NaN	NaN	NaN	NaN	NaN	NaN	NaN	NaN	NaN	NaN	NaN	NaN	NaN	NaN	NaN	NaN	NaN	NaN	NaN	NaN	NaN	NaN	NaN	NaN
NaN	NaN	NaN	NaN	NaN	NaN	NaN	NaN	NaN	NaN	NaN	NaN	NaN	NaN	NaN	NaN	NaN	NaN	NaN	NaN	NaN	NaN	NaN	NaN	NaN	NaN	NaN	NaN	NaN	NaN	NaN	NaN	NaN	NaN	NaN	NaN	NaN	NaN	NaN	NaN	NaN	NaN	NaN	NaN	NaN	NaN	NaN	NaN	NaN	NaN
NaN	NaN	NaN	NaN	NaN	NaN	NaN	NaN	NaN	NaN	NaN	NaN	NaN	NaN	NaN	NaN	NaN	NaN	NaN	NaN	NaN	NaN	NaN	NaN	NaN	NaN	NaN	NaN	NaN	NaN	NaN	NaN	NaN	NaN	NaN	NaN	NaN	NaN	NaN	NaN	NaN	NaN	NaN	NaN	NaN	NaN	NaN	NaN	NaN	NaN
NaN	NaN	NaN	NaN	NaN	NaN	NaN	NaN	NaN	NaN	NaN	NaN	NaN	NaN	NaN	NaN	NaN	NaN	NaN	NaN	NaN	NaN	NaN	NaN	NaN	NaN	NaN	NaN	NaN	NaN	NaN	NaN	NaN	NaN	NaN	NaN	NaN	NaN	NaN	NaN	NaN	NaN	NaN	NaN	NaN	NaN	NaN	NaN	NaN	NaN
NaN	NaN	NaN	NaN	NaN	NaN	NaN	NaN	NaN	NaN	NaN	NaN	NaN	NaN	NaN	NaN	NaN	NaN	NaN	NaN	NaN	NaN	NaN	NaN	NaN	NaN	NaN	NaN	NaN	NaN	NaN	NaN	NaN	NaN	NaN	NaN	NaN	NaN	NaN	NaN	NaN	NaN	NaN	NaN	NaN	NaN	NaN	NaN	NaN	NaN
NaN	NaN	NaN	NaN	NaN	NaN	NaN	NaN	NaN	NaN	NaN	NaN	NaN	NaN	NaN	NaN	NaN	NaN	NaN	NaN	NaN	NaN	NaN	NaN	NaN	NaN	NaN	NaN	NaN	NaN	NaN	NaN	NaN	NaN	NaN	NaN	NaN	NaN	NaN	NaN	NaN	NaN	NaN	NaN	NaN	NaN	NaN	NaN	NaN	NaN
NaN	NaN	NaN	NaN	NaN	NaN	NaN	NaN	NaN	NaN	NaN	NaN	NaN	NaN	NaN	NaN	NaN	NaN	NaN	NaN	NaN	NaN	NaN	NaN	NaN	NaN	NaN	NaN	NaN	NaN	NaN	NaN	NaN	NaN	NaN	NaN	NaN	NaN	NaN	NaN	NaN	NaN	NaN	NaN	NaN	NaN	NaN	NaN	NaN	NaN
NaN	NaN	NaN	NaN	NaN	NaN	NaN	NaN	NaN	NaN	NaN	NaN	NaN	NaN	NaN	NaN	NaN	NaN	NaN	NaN	NaN	NaN	NaN	NaN	NaN	NaN	NaN	NaN	NaN	NaN	NaN	NaN	NaN	NaN	NaN	NaN	NaN	NaN	NaN	NaN	NaN	NaN	NaN	NaN	NaN	NaN	NaN	NaN	NaN	NaN
NaN	NaN	NaN	NaN	NaN	NaN	NaN	NaN	NaN	NaN	NaN	NaN	NaN	NaN	NaN	NaN	NaN	NaN	NaN	NaN	NaN	NaN	NaN	NaN	NaN	NaN	NaN	NaN	NaN	NaN	NaN	NaN	NaN	NaN	NaN	NaN	NaN	NaN	NaN	NaN	NaN	NaN	NaN	NaN	NaN	NaN	NaN	NaN	NaN	NaN
[truncated: 168 more columns]
