# Supplementary material for: Notch-dependent and -independent transcription are modulated by tissue movements at gastrulation
Source: eLife. 2022 May 18;11:e73656. doi: 10.7554/eLife.73656 (PMC9183233; doi:10.7554/eLife.73656)
Supplement: Source data 1. [file elife-73656-data1.zip › numerical data/2S2F_m5m8peve RhoGEF2Ri_MSE_sorted-Gast_normF-Y.txt]

NaN	NaN	NaN	NaN	NaN	NaN	NaN	NaN	NaN	NaN	NaN	NaN	NaN	NaN	NaN	NaN	NaN	NaN	NaN	NaN	NaN	NaN	NaN	NaN	NaN	NaN	NaN	NaN	NaN	NaN	NaN	NaN	NaN	NaN	NaN	NaN	NaN	NaN	NaN	NaN	NaN	NaN	NaN	NaN	NaN	NaN	NaN	NaN	NaN	NaN
NaN	NaN	NaN	NaN	NaN	NaN	NaN	NaN	NaN	NaN	NaN	NaN	NaN	NaN	NaN	NaN	NaN	NaN	NaN	NaN	NaN	NaN	NaN	NaN	NaN	NaN	NaN	NaN	NaN	NaN	NaN	NaN	NaN	NaN	NaN	NaN	NaN	NaN	NaN	NaN	NaN	NaN	NaN	NaN	NaN	NaN	NaN	NaN	NaN	NaN
NaN	NaN	NaN	NaN	NaN	NaN	NaN	NaN	NaN	NaN	NaN	NaN	NaN	NaN	NaN	NaN	NaN	NaN	NaN	NaN	NaN	NaN	NaN	NaN	NaN	NaN	NaN	NaN	NaN	NaN	NaN	NaN	NaN	NaN	NaN	NaN	NaN	NaN	NaN	NaN	NaN	NaN	NaN	NaN	NaN	NaN	NaN	NaN	NaN	NaN
NaN	NaN	NaN	NaN	NaN	NaN	NaN	NaN	NaN	NaN	NaN	NaN	NaN	NaN	NaN	NaN	NaN	NaN	NaN	NaN	NaN	NaN	NaN	NaN	NaN	NaN	NaN	NaN	NaN	NaN	NaN	NaN	NaN	NaN	NaN	NaN	NaN	NaN	NaN	NaN	NaN	NaN	NaN	NaN	NaN	NaN	NaN	NaN	NaN	NaN
NaN	NaN	NaN	NaN	NaN	NaN	NaN	NaN	NaN	NaN	NaN	NaN	NaN	NaN	NaN	NaN	NaN	NaN	NaN	NaN	NaN	NaN	NaN	NaN	NaN	NaN	NaN	NaN	NaN	NaN	NaN	NaN	NaN	NaN	NaN	NaN	NaN	NaN	NaN	NaN	NaN	NaN	NaN	NaN	NaN	NaN	NaN	NaN	NaN	NaN
NaN	NaN	NaN	NaN	NaN	NaN	NaN	NaN	NaN	NaN	NaN	NaN	NaN	NaN	NaN	NaN	NaN	NaN	NaN	NaN	NaN	NaN	NaN	NaN	NaN	NaN	NaN	NaN	NaN	NaN	NaN	NaN	NaN	NaN	NaN	NaN	NaN	NaN	NaN	NaN	NaN	NaN	NaN	NaN	NaN	NaN	NaN	NaN	NaN	NaN
NaN	NaN	NaN	NaN	NaN	NaN	NaN	NaN	NaN	NaN	NaN	NaN	NaN	NaN	NaN	NaN	NaN	NaN	NaN	NaN	NaN	NaN	NaN	NaN	NaN	NaN	NaN	NaN	NaN	NaN	NaN	NaN	NaN	NaN	NaN	NaN	NaN	NaN	NaN	NaN	NaN	NaN	NaN	NaN	NaN	NaN	NaN	NaN	NaN	NaN
NaN	NaN	NaN	NaN	NaN	NaN	NaN	NaN	NaN	NaN	NaN	NaN	NaN	NaN	NaN	NaN	NaN	NaN	NaN	NaN	NaN	NaN	NaN	NaN	NaN	NaN	NaN	NaN	NaN	NaN	NaN	NaN	NaN	NaN	NaN	NaN	NaN	NaN	NaN	NaN	NaN	NaN	NaN	NaN	NaN	NaN	NaN	NaN	NaN	NaN
NaN	NaN	NaN	NaN	NaN	NaN	NaN	NaN	NaN	NaN	NaN	NaN	NaN	NaN	NaN	NaN	NaN	NaN	NaN	NaN	NaN	NaN	NaN	NaN	NaN	NaN	NaN	NaN	NaN	NaN	NaN	NaN	NaN	NaN	NaN	NaN	NaN	NaN	NaN	NaN	NaN	NaN	NaN	NaN	NaN	NaN	NaN	NaN	NaN	NaN
NaN	NaN	NaN	NaN	NaN	NaN	NaN	NaN	NaN	NaN	NaN	NaN	NaN	NaN	NaN	NaN	NaN	NaN	NaN	NaN	NaN	NaN	NaN	NaN	NaN	NaN	NaN	NaN	NaN	NaN	NaN	NaN	NaN	NaN	NaN	NaN	NaN	NaN	NaN	NaN	NaN	NaN	NaN	NaN	NaN	NaN	NaN	NaN	NaN	NaN
NaN	NaN	NaN	NaN	NaN	NaN	NaN	NaN	NaN	NaN	NaN	NaN	NaN	NaN	NaN	NaN	NaN	NaN	NaN	NaN	NaN	NaN	NaN	NaN	NaN	NaN	NaN	NaN	NaN	NaN	NaN	NaN	NaN	NaN	NaN	NaN	NaN	NaN	NaN	NaN	NaN	NaN	NaN	NaN	NaN	NaN	NaN	NaN	NaN	NaN
NaN	NaN	NaN	NaN	NaN	NaN	NaN	NaN	NaN	NaN	NaN	NaN	NaN	NaN	NaN	NaN	NaN	NaN	NaN	NaN	NaN	NaN	NaN	NaN	NaN	NaN	NaN	NaN	NaN	NaN	NaN	NaN	NaN	NaN	NaN	NaN	NaN	NaN	NaN	NaN	NaN	NaN	NaN	NaN	NaN	NaN	NaN	NaN	NaN	NaN
NaN	NaN	NaN	NaN	NaN	NaN	NaN	NaN	NaN	NaN	NaN	NaN	NaN	NaN	NaN	NaN	NaN	NaN	NaN	NaN	NaN	NaN	NaN	NaN	NaN	NaN	NaN	NaN	NaN	NaN	NaN	NaN	NaN	NaN	NaN	NaN	NaN	NaN	NaN	NaN	NaN	NaN	NaN	NaN	NaN	NaN	NaN	NaN	NaN	NaN
NaN	NaN	NaN	NaN	NaN	NaN	NaN	NaN	NaN	NaN	NaN	NaN	NaN	NaN	NaN	NaN	NaN	NaN	NaN	NaN	NaN	NaN	NaN	NaN	NaN	NaN	NaN	NaN	NaN	NaN	NaN	NaN	NaN	NaN	NaN	NaN	NaN	NaN	NaN	NaN	NaN	NaN	NaN	NaN	NaN	NaN	NaN	NaN	NaN	NaN
NaN	NaN	NaN	NaN	NaN	NaN	NaN	NaN	NaN	NaN	NaN	NaN	NaN	NaN	NaN	NaN	NaN	NaN	NaN	NaN	NaN	NaN	NaN	NaN	NaN	NaN	NaN	NaN	NaN	NaN	NaN	NaN	NaN	NaN	NaN	NaN	NaN	NaN	NaN	NaN	NaN	NaN	NaN	NaN	NaN	NaN	NaN	NaN	NaN	NaN
NaN	NaN	NaN	NaN	NaN	NaN	NaN	NaN	NaN	NaN	NaN	NaN	NaN	NaN	NaN	NaN	NaN	NaN	NaN	NaN	NaN	NaN	NaN	NaN	NaN	NaN	NaN	NaN	NaN	NaN	NaN	NaN	NaN	NaN	NaN	NaN	NaN	NaN	NaN	NaN	NaN	NaN	NaN	NaN	NaN	NaN	NaN	NaN	NaN	NaN
NaN	NaN	NaN	NaN	NaN	NaN	NaN	NaN	NaN	NaN	NaN	NaN	NaN	NaN	NaN	NaN	NaN	NaN	NaN	NaN	NaN	NaN	NaN	NaN	NaN	NaN	NaN	NaN	NaN	NaN	NaN	NaN	NaN	NaN	NaN	NaN	NaN	NaN	NaN	NaN	NaN	NaN	NaN	NaN	NaN	NaN	NaN	NaN	NaN	NaN
NaN	NaN	NaN	NaN	NaN	NaN	NaN	NaN	NaN	NaN	NaN	NaN	NaN	NaN	NaN	NaN	NaN	NaN	NaN	NaN	NaN	NaN	NaN	NaN	NaN	NaN	NaN	NaN	NaN	NaN	NaN	NaN	NaN	NaN	NaN	NaN	NaN	NaN	NaN	NaN	NaN	NaN	NaN	NaN	NaN	NaN	NaN	NaN	NaN	NaN
NaN	NaN	NaN	NaN	NaN	NaN	NaN	NaN	NaN	NaN	NaN	NaN	NaN	NaN	NaN	NaN	NaN	NaN	NaN	NaN	NaN	NaN	NaN	NaN	NaN	NaN	NaN	NaN	NaN	NaN	NaN	NaN	NaN	NaN	NaN	NaN	NaN	NaN	NaN	NaN	NaN	NaN	NaN	NaN	NaN	NaN	NaN	NaN	NaN	NaN
-11.985791875262	8.01420812473805	-1.98579187526195	842.014208124738	-2.98579187526195	28.014208124738	-34.985791875262	-3.98579187526195	-39.985791875262	717.014208124738	-33.985791875262	-19.985791875262	-50.985791875262	639.014208124738	-33.985791875262	220.014208124738	-45.985791875262	44.014208124738	-52.985791875262	NaN	NaN	NaN	NaN	NaN	NaN	NaN	NaN	NaN	NaN	NaN	NaN	NaN	NaN	NaN	NaN	NaN	NaN	NaN	NaN	NaN	NaN	NaN	NaN	NaN	NaN	NaN	NaN	NaN	NaN	NaN
126.254361142721	-23.8136066925572	35.2131273226522	1743.98705440702	-23.8136066925572	270.319610264588	0.197268161087304	-30.8167785248702	-7.80635679012753	242.306922935336	9.201346231204	6.19998687449843	-11.8081692657349	972.63769973369	-10.8077161468331	310.337735020662	-40.8213097138887	-9.80726302793124	-29.8163254059683	NaN	NaN	NaN	NaN	NaN	NaN	NaN	NaN	NaN	NaN	NaN	NaN	NaN	NaN	NaN	NaN	NaN	NaN	NaN	NaN	NaN	NaN	NaN	NaN	NaN	NaN	NaN	NaN	NaN	NaN	NaN
116.485665408874	27.4049736813966	18.3968138437865	1608.83747850627	-29.6467052901337	5.38502741168314	3.38321411443646	-50.6657449112238	123.492011949237	372.717767456448	2.38230746581312	-0.62041248005689	-37.6539584791204	1084.36239462764	26.4040670327732	188.550944109754	140.507424975834	-47.6630249653538	-23.6412653983937	NaN	NaN	NaN	NaN	NaN	NaN	NaN	NaN	NaN	NaN	NaN	NaN	NaN	NaN	NaN	NaN	NaN	NaN	NaN	NaN	NaN	NaN	NaN	NaN	NaN	NaN	NaN	NaN	NaN	NaN	NaN
8.57477109078146	15.5842952188453	-37.4878160364952	1849.0755350024	-3.44155598589942	27.6006222955262	127.736681267867	129.739402447314	-19.4633254214739	388.090434595952	75.6659306022497	17.5870163982921	402.10948285208	1630.7789264427	-22.4674071906441	980.895903712209	54.6373582180581	0.563886372994206	-3.44155598589942	NaN	NaN	NaN	NaN	NaN	NaN	NaN	NaN	NaN	NaN	NaN	NaN	NaN	NaN	NaN	NaN	NaN	NaN	NaN	NaN	NaN	NaN	NaN	NaN	NaN	NaN	NaN	NaN	NaN	NaN	NaN
53.8436369669866	44.8273024821283	-24.2979285684519	2816.84924910467	-10.2725193697834	-3.2598147704492	118.961608246519	138.997907101759	70.8744909939412	413.495201418556	9.76377948545722	-35.3178929388342	51.8400070814626	1528.5152327127	-13.2779641980695	947.462565910719	395.462532448839	73.8799358222273	-22.2942986829278	NaN	NaN	NaN	NaN	NaN	NaN	NaN	NaN	NaN	NaN	NaN	NaN	NaN	NaN	NaN	NaN	NaN	NaN	NaN	NaN	NaN	NaN	NaN	NaN	NaN	NaN	NaN	NaN	NaN	NaN	NaN
-17.1096844713837	11.9561370693222	-3.07790855518085	1318.91583669279	-34.1482695124871	12.9584067776224	376.782310890596	124.210344398945	67.0809710258333	1111.44600707464	35.0083403602269	-9.09152680498206	0.931170278019964	716.551742004365	-7.08698738838166	1613.58313093305	185.348796605257	93.1399834416386	29.9969918187258	NaN	NaN	NaN	NaN	NaN	NaN	NaN	NaN	NaN	NaN	NaN	NaN	NaN	NaN	NaN	NaN	NaN	NaN	NaN	NaN	23.4245902390333	-39.5754097609667	39.4245902390333	142.424590239033	-51.5754097609667	-24.5754097609667	-85.5754097609667	-40.5754097609667	38.4245902390333	-38.5754097609667	181.424590239033
-24.9557846270899	-24.9557846270899	-60.0511556685873	1045.95439458203	-40.9993828174887	-15.9312606449906	668.929837107659	323.992476014084	90.3575773664016	848.417591862746	24.1777348310065	-25.9585095139898	-38.9939330436889	1336.74461178301	-34.9830334960892	1086.06339005803	628.820841631662	-79.1029285196859	-11.9203610973909	NaN	NaN	NaN	NaN	NaN	NaN	NaN	NaN	NaN	NaN	NaN	NaN	NaN	NaN	NaN	NaN	NaN	NaN	NaN	NaN	-47.2874632785561	-27.2723875464927	25.7675631434752	-35.2784178393181	-27.2723875464927	-68.3032927972227	-47.2874632785561	-3.25429666801668	-0.252035308207174	-67.3025390106195	21.7645479970625
-28.7962926827998	27.3818141481571	-9.73586357943938	973.381005962307	5.31184360742407	-36.8217365157936	997.457337461288	284.19601680396	208.957480869643	333.351860281047	18.3531898360391	27.3818141481571	-53.8758046609055	1196.08707232789	-51.8694437026571	1393.71362671536	580.134258145608	12.3341069612937	-35.8185560366694	NaN	NaN	NaN	NaN	NaN	NaN	NaN	NaN	NaN	NaN	NaN	NaN	NaN	NaN	NaN	NaN	NaN	NaN	NaN	NaN	-66.0277478668672	-40.9900301055656	31.1185970469831	-42.9930475264697	-38.9870126846614	-52.0066259205383	-63.023221735511	-52.0066259205383	94.2136458054632	6.08087928568149	60.162349650093
72.7415387548932	72.7415387548932	-31.6366557409724	378.85066684373	-19.5930179145263	-32.6402922265095	494.268862680504	285.512473688773	50.6615360730755	313.614295283814	-61.7457503070874	59.69426444291	225.294284556543	283.505200717699	14.5306225937374	1661.49809536023	765.25071377554	-47.6948395095671	-67.7675692203104	NaN	NaN	NaN	NaN	NaN	NaN	NaN	NaN	NaN	NaN	NaN	NaN	NaN	NaN	NaN	NaN	NaN	NaN	NaN	NaN	24.4505329164317	-25.662705789683	17.4346794975756	-58.7374433357186	-37.6898830791505	20.4414738199425	-27.6672353379275	-30.6740296602944	-6.6196750813594	58.5275352365896	15.430149949331
47.8560161414565	12.7127644068229	56.8928523017909	208.510881214068	25.7659721939725	-30.4632305814413	648.30357435034	494.677359624656	86.0115465962017	126.175262864354	-15.4018369808841	14.7209502202305	13.7168573135267	324.985658391711	-28.4550447680337	1098.13719655365	588.057999948111	293.858778283892	-61.5901106892597	NaN	NaN	NaN	NaN	NaN	NaN	NaN	NaN	NaN	NaN	NaN	NaN	NaN	NaN	NaN	NaN	NaN	NaN	NaN	NaN	-55.4482111473965	37.8328330109468	-35.3877715434517	23.7905252881854	-48.4270572860158	-35.3877715434517	-32.37870560286	-5.29711213753451	-21.3454638206903	-37.3938155038462	-11.3152440187179
65.1389381946026	27.970597696562	26.9660479533717	58.1070899922706	302.212677587511	-63.4434289337543	423.763196513535	598.554851828646	47.0570428171774	-23.2614392061427	-37.3251356108068	345.408316544693	216.825949416336	86.2344828015987	8.88415257594649	1326.8534156416	245.957891968854	-12.2113920310496	-68.4661776497057	NaN	NaN	NaN	NaN	NaN	NaN	NaN	NaN	NaN	NaN	NaN	NaN	NaN	NaN	NaN	NaN	NaN	NaN	NaN	NaN	-43.1199822227456	-21.0368149348472	-19.029254272311	-36.0935199038688	15.0992769908046	-57.1729068604991	-0.961208309485076	55.2504902415289	-24.0481559286515	-28.063277253724	58.2618312353332
15.1021252748067	-9.01804261872239	-25.0981545477418	70.377510030811	300.524112014902	-39.1682524856338	1000.00898092725	585.946098754996	30.1772302082625	-17.0580985832321	-20.0731195699232	483.435385207497	54.2973981017916	18.1171462614979	-19.0681125743595	699.511889253696	569.865986825977	-0.977986654212677	-49.2183224412709	NaN	NaN	NaN	NaN	NaN	NaN	NaN	NaN	NaN	NaN	NaN	NaN	NaN	NaN	NaN	NaN	NaN	NaN	NaN	NaN	-7.66868118871254	-57.8956726854095	-39.8139557465986	-26.7549379574574	47.5810094576541	-42.8275752364004	-64.927451494947	325.838542349355	-54.8820531956077	-56.8911328554755	-15.7049998281841
-25.9310780637696	9.26018518995978	-5.82178477592422	60.5388830739654	787.489835429574	-21.9092194062005	965.457081027006	543.161921982254	-11.8545727622778	-26.9365427281618	-31.9638660501232	889.041766533193	17.3039025050979	-0.794461453962887	-14.8709667554546	221.413229376728	724.145561572862	15.2929731763134	-43.0239773584381	NaN	NaN	NaN	NaN	NaN	NaN	NaN	NaN	NaN	NaN	NaN	NaN	NaN	NaN	NaN	NaN	NaN	NaN	NaN	NaN	-11.3704105794805	149.477666028783	-31.4764201555135	7.73029851775086	-28.4605187191085	-44.5453263799349	-3.32800674906729	1039.16858976824	-22.4287158462986	1.69849564494096	-68.6725378711745
135.18880225614	-25.7588377830843	163.354639263004	12.4662267262315	368.562880313016	-105.226735052451	323.296356551984	84.8926647438825	-31.7943742845552	-20.7292240318586	132.171034005405	366.551034812525	-10.669996529407	26.5491452296636	-15.6996102806328	7.43661297500573	282.053523791933	-4.63446002793611	-43.8654472874971	NaN	NaN	NaN	NaN	NaN	NaN	NaN	NaN	NaN	NaN	NaN	NaN	NaN	NaN	NaN	NaN	NaN	NaN	NaN	NaN	-30.1686844080019	-50.2899300177231	-24.1323107250856	-29.1626221275159	-16.0838124811971	-22.1201861641135	-70.4111756274442	419.541154969266	-70.4111756274442	-58.3384282616115	-29.1626221275159
143.485610133522	2.59223461655519	5.61137837763304	26.745384705178	330.672523320348	-45.7140655606904	1057.27978848642	-24.5800592331455	12.6560471534814	33.7900534810263	-29.6119655016085	191.791910310767	-30.6183467553012	21.7134784367149	29.7645284662558	32.7836722273337	228.021635443701	3.59861587024781	-21.5609154720676	NaN	NaN	NaN	NaN	NaN	NaN	NaN	NaN	NaN	NaN	NaN	NaN	NaN	NaN	NaN	NaN	NaN	NaN	NaN	NaN	175.52655804259	-18.7907128161228	-63.0910232709589	-35.9067418554913	71.8235585687692	-29.8657904298318	5.37309288651506	924.604534824364	-32.8862661426616	-69.1319746966184	-29.8657904298318
346.110138727664	78.290652096284	-2.2565619281913	202.131993658915	564.594456769054	-18.3660047330864	443.773635732341	7.81183982486812	-0.242881577579417	-20.3796850836982	-19.3728449083923	80.3043324468959	-29.4412466614517	-18.3660047330864	-54.6122510441003	5.79815947425623	606.881744131903	-62.6669724465478	-13.3318038565567	NaN	NaN	NaN	NaN	NaN	NaN	NaN	NaN	NaN	NaN	NaN	NaN	NaN	NaN	NaN	NaN	NaN	NaN	NaN	NaN	68.1737305241713	-53.7445811651034	-19.48654316977	138.704985220446	65.1509624657595	-42.6610982842603	32.908103176034	269.691601084956	-26.5396686393975	66.1585518185634	41.9764073512693
677.853887940843	150.028941736338	5.98511099732178	23.1092027634985	811.824723523285	10.0143090599516	6.99241051297923	55.342787264537	36.2040964670454	2.96321245034942	9.00700954429414	59.3719853271668	-56.4674589734404	-64.5258550987	-5.09518367491022	103.693164016095	398.831922103729	7.99971002863669	-75.606149770932	NaN	NaN	NaN	NaN	NaN	NaN	NaN	NaN	NaN	NaN	NaN	NaN	NaN	NaN	NaN	NaN	NaN	NaN	NaN	NaN	-77.6596443422951	-52.4507786246252	-27.2419129069553	-3.04140181799219	11.0755629839029	-65.5593887978135	-11.1082388476466	646.338979069184	-63.5426795403999	-6.06646570411257	-37.3254591940232
658.192484312572	-13.9829523262185	-33.1303785573085	80.7464195539109	1245.71614182444	2.14119607890987	3.1489553542304	-0.882081747051704	97.8783272343598	-8.94415594961591	-38.1691749339112	53.5369191202567	-43.2079713105138	-19.0217487028212	-24.0605450794238	-62.3553975416038	670.285595616418	-12.975193050898	-27.0838229053854	NaN	NaN	NaN	NaN	NaN	NaN	NaN	NaN	NaN	NaN	NaN	NaN	NaN	NaN	NaN	NaN	NaN	NaN	NaN	NaN	-67.3009463614401	-4.73544014759431	-37.0273143224825	-49.1367671380655	-28.9543457787604	206.170863057144	-32.9908300506215	615.874016651038	-43.082040730274	-47.118525002135	146.632720047194
537.691178972921	154.567786122483	-47.0761048514323	64.8362546390905	733.285753217619	-32.9610324832583	38.6225488124815	1.31842898230726	-42.0350075770845	1.31842898230726	-32.9610324832583	104.156813379004	-27.9199352089104	-19.8541795699538	-41.0267881222149	-13.8048628407364	1005.5050060324	-38.0021297576062	-36.9939103027366	NaN	NaN	NaN	NaN	NaN	NaN	NaN	NaN	NaN	NaN	NaN	NaN	NaN	NaN	NaN	NaN	NaN	NaN	NaN	NaN	-35.7188271996752	27.9041592140719	-23.6001631208662	202.614899683568	34.9733799267105	-57.9363780108249	-32.6891611799729	204.634677030036	-79.1440401487406	-59.9561553572931	-31.6792725067388
64.041753589091	35.798712052449	-50.9477726672371	-5.55717019763388	435.236013784957	36.8073921073291	0.494910131646542	63.0330735342109	43.8681524914896	15.6251109548476	-34.8088917891559	9.57303062556718	9.57303062556718	18.6511511194878	-54.9824928867574	-28.7568114598755	241.569443247984	-63.0519333257979	-28.7568114598755	NaN	NaN	NaN	NaN	NaN	NaN	NaN	NaN	NaN	NaN	NaN	NaN	NaN	NaN	NaN	NaN	NaN	NaN	NaN	NaN	-57.6534692001487	-64.7280713303817	64.6360819081637	-71.8026734606146	-41.4829500453306	27.2417563626467	66.657396802516	41.3909606231126	-9.14191173569422	50.4868776476978	29.2630712569989
153.060082037289	-13.4481954909193	-12.4390544149908	-39.6858634650612	811.020063542693	-27.5761705539188	-2.34764365570543	23.8900243184364	11.780331407294	-22.5304651742761	10.7711903313655	17.8351778628652	-48.768133148418	-49.7772742243465	23.8900243184364	15.8168957110082	376.080259817495	20.8626010906508	-25.5578884020617	NaN	NaN	NaN	NaN	NaN	NaN	NaN	NaN	NaN	NaN	NaN	NaN	NaN	NaN	NaN	NaN	NaN	NaN	NaN	NaN	-58.3815567272668	2.30408682047706	-30.0615897383197	29.6126264169618	-52.3129923724924	-59.3929841197292	-41.187291055406	7.36122378278905	-7.81018710414691	-69.5072580443532	-49.2787101951052
24.0856760079744	37.2105087496774	50.3353414913804	-21.3464373286898	723.740221392604	-16.2984247357271	27.114483563752	-13.2696171799495	-21.3464373286898	37.2105087496774	9.95124074767886	0.864818080346016	25.0952785265669	-22.3560398472824	-14.2792196985421	116.969107718488	360.28331469929	-52.6441154050585	-36.4904751075779	NaN	NaN	NaN	NaN	NaN	NaN	NaN	NaN	NaN	NaN	NaN	NaN	NaN	NaN	NaN	NaN	NaN	NaN	NaN	NaN	-34.8179901698909	-41.9033797522949	-52.0253648700147	5.66995030098863	68.426258030852	142.316749390207	28.9505160717444	-54.0497618935587	-14.5740199344511	39.0725011894643	-19.6350124933111
86.9054984817865	24.2815067078421	231.344705315239	22.2613779409407	270.737216269817	-47.4330645171588	31.3519573919971	-9.05061794603158	-15.1110042467359	11.1506697229828	-53.4934508178631	106.09672176735	-45.4129357502574	-1.98016726187656	-8.04055356258086	10.140605339532	109.126914917702	-30.2619699984966	-60.5639015020181	NaN	NaN	NaN	NaN	NaN	NaN	NaN	NaN	NaN	NaN	NaN	NaN	NaN	NaN	NaN	NaN	NaN	NaN	NaN	NaN	30.3133369766967	-36.5427363375892	-25.4000574518749	-23.3741158362905	-26.4130282596671	-27.4259990674593	11.0668916286447	-6.15361210382288	-35.529765529797	-16.283320181745	2.96312516630701
38.6248900589871	-7.8593368108199	179.088097339491	-4.82775679757162	370.077638174132	-37.1646102722199	-33.1225035878889	-17.9646035216475	38.6248900589871	79.0459569022975	-18.9751301927303	-14.9330235083992	-19.985656863813	-0.785650113240576	-56.3646170227924	57.8248968095595	41.6564700722354	-66.46988373362	113.403863719111	NaN	NaN	NaN	NaN	NaN	NaN	NaN	NaN	NaN	NaN	NaN	NaN	NaN	NaN	NaN	NaN	NaN	NaN	NaN	NaN	24.5820291209516	14.444586288766	18.4995634216402	-19.0089750574468	-49.4213035540038	-41.3113492882553	33.7057276699188	-43.3388378546924	-26.1051850399767	-71.7236777848123	11.4033534391103
15.574801683548	48.9374512918389	1206.52029376133	51.9704194380472	321.904584450583	-29.9197205095759	-27.8977417454371	-32.9526886557842	-36.9966461840619	67.1352601690885	-5.65597533990983	-42.051593094409	-27.8977417454371	-21.8318054530206	-51.1504975330338	-22.84279483509	-1.61201781163214	2.43193971664555	-26.8867523633677	NaN	NaN	NaN	NaN	NaN	NaN	NaN	NaN	NaN	NaN	NaN	NaN	NaN	NaN	NaN	NaN	NaN	NaN	NaN	NaN	-57.2469585039519	-64.3485910892356	-23.7678334590433	25.9435946379424	-23.7678334590433	-50.1453259186683	42.1758976900193	30.0016704009616	23.9145567564328	-80.5808941413125	-58.2614774447067
-6.48495269720247	48.1334832203935	818.860301168692	57.2365558733262	392.02733899785	3.62957247272271	9.69828757467782	37.0075055334758	84.5457738321241	-33.7941706560004	23.8586228125731	-25.7025505200603	-14.5765728331426	15.7670026766329	12.7326451256554	8.6868350576853	97.6946565530269	25.8815278465581	-29.7483605880304	NaN	NaN	NaN	NaN	NaN	NaN	NaN	NaN	NaN	NaN	NaN	NaN	NaN	NaN	NaN	NaN	NaN	NaN	NaN	NaN	-41.7328026118199	-11.2739591184314	-38.6869182624811	-21.4269069495609	-9.24336955220551	-53.9163400091753	2.94016784514988	11.0625261100535	-36.6563286962552	26.2919478567477	-24.4727912988998
164.71104308117	149.532301934646	415.666230037033	63.5194354376769	13.9355476923652	-38.6840882822513	5.84021908088576	4.82830300445083	-13.386186371378	-44.7555847408609	46.3168621382831	25.0666245331495	8.87596731019056	-3.26702560702863	-66.0058223459945	10.8997994630604	28.1023727624543	-47.7913329701657	-33.6245079000766	NaN	NaN	NaN	NaN	NaN	NaN	NaN	NaN	NaN	NaN	NaN	NaN	NaN	NaN	NaN	NaN	NaN	NaN	NaN	NaN	-52.6127671330284	-32.2913308727622	-59.7252698241216	-32.2913308727622	-36.3556181248154	-22.1306127426291	-7.90560736044273	188.196252551126	15.4640443388634	-38.3877617508421	17.49618796489
1.97861257796632	-49.6527705320453	460.586780202187	27.2881141024818	99.1670984321058	-22.3185088855685	-34.467069617336	-13.207088336743	10.0776530658113	-9.15756809282049	143.711821115253	-12.1947082757623	-35.4794496783166	113.340419285834	93.0928180662221	-15.2318484587042	16.151933431695	129.538500261524	-51.6775306540065	NaN	NaN	NaN	NaN	NaN	NaN	NaN	NaN	NaN	NaN	NaN	NaN	NaN	NaN	NaN	NaN	NaN	NaN	NaN	NaN	-13.6837461884877	-14.7005962216723	20.8891549397868	8.68695454157224	75.7990567317522	-42.155547117655	-37.0712969517323	-26.9027966198868	-54.3577475158696	20.8891549397868	-55.3745975490541
140.924533638194	-2.89938127427985	892.455131279428	-13.0278259864259	319.185160571963	-36.3232488243617	-2.89938127427985	37.6143975743042	-19.1048928137135	-26.1948041122157	32.5501752182312	-6.95075915913825	-37.3360932955763	142.950222580623	-17.0792038712843	91.2951545486781	213.849335565645	-60.6315161335121	-53.5416048350099	NaN	NaN	NaN	NaN	NaN	NaN	NaN	NaN	NaN	NaN	NaN	NaN	NaN	NaN	NaN	NaN	NaN	NaN	NaN	NaN	-31.6822962327708	61.939612832687	19.1991760854128	135.208932970871	-68.316956301863	9.02288162177607	-40.8409612500439	-1.15341284186065	-22.5236312154978	-38.8057023573165	-21.5060017691341
-0.688687401516858	-14.8750177096385	623.509846155837	3.36454982937505	487.726398920958	-31.0879666332062	23.6307359838346	53.016705907801	5.39116844482101	18.5641894452197	-29.0613480177602	39.8436849074022	-13.8617084019156	7.41778706026696	-35.1412038640981	-21.9681828636994	-23.9948014791453	-27.0347294023143	-6.76854324785472	NaN	NaN	NaN	NaN	NaN	NaN	NaN	NaN	NaN	NaN	NaN	NaN	NaN	NaN	NaN	NaN	NaN	NaN	NaN	NaN	-73.1318904073282	-45.6348189143332	-47.6716390249254	-33.4138982507799	-16.100927310746	22.5986547905062	-32.3954881954838	142.771041315447	-29.3402580295954	37.8748056199478	-9.99046697896935
175.89326278989	45.1163431189027	422.24048356547	0.510261990814153	229.623315057815	53.2265396876461	-0.503512580278769	208.334049064863	73.5020311095046	-3.54483629355754	16.7306551283009	2.537811133	0.510261990814153	-31.9305242841594	-29.9029751419735	-17.7376802888585	-25.8478768576018	126.218308806337	-72.4815071278763	NaN	NaN	NaN	NaN	NaN	NaN	NaN	NaN	NaN	NaN	NaN	NaN	NaN	NaN	NaN	NaN	NaN	NaN	NaN	NaN	-34.1289670195127	-34.1289670195127	7.65789935265131	-14.7643216275342	27.0225447446297	-57.5703798624339	-18.8410890784771	1.54274817623708	-53.4936124114911	14.7922423918013	-42.2825019213983
70.678650699877	260.34157967755	1289.79544551893	47.3511246758851	304.968151201708	-34.8023365390428	-25.6741741818286	46.3368844139724	-4.37512868166209	72.7071312237024	-26.6884144437413	3.73879341363943	-36.8308170628682	50.3938454616232	81.8352935809166	-14.517531300789	-5.38936894357478	-34.8023365390428	-33.7880962771301	NaN	NaN	NaN	NaN	NaN	NaN	NaN	NaN	NaN	NaN	NaN	NaN	NaN	NaN	NaN	NaN	NaN	NaN	NaN	NaN	-34.84513451184	-47.0848329691773	332.345819208278	-9.34576272572075	-34.84513451184	-45.0448832262878	33.4931818749597	17.1735839318433	-21.585461183058	198.729111049013	-5.26586323994166
35.3820709988472	824.823635239163	1027.76491139349	-11.2944225166471	177.440964306873	2.91146681415552	267.749832195547	-40.7209075590239	-32.603256512851	30.3085390949891	2.91146681415552	132.793883552922	-26.5150182282213	22.1908880488162	-12.3091288974187	-19.41207356282	-23.4708990859065	-26.5150182282213	-46.8091458436536	NaN	NaN	NaN	NaN	NaN	NaN	NaN	NaN	NaN	NaN	NaN	NaN	NaN	NaN	NaN	NaN	NaN	NaN	NaN	NaN	-27.3963305884864	-71.2889712088332	59.3681915680132	-14.1264624939629	-11.0641852413806	50.1813598102662	-22.2925351675158	14.4547918634722	-3.91887165202178	28.7454190421898	5.26796010572524
-6.03800399729669	1274.09505853871	1500.47862154071	29.4930484918074	196.996581654726	3.09855235704435	-16.1897332798978	78.2213490482929	50.8116799852698	36.5992589896282	29.4930484918074	-2.99248521251634	239.633844641651	-40.5538835581406	120.858612035218	298.513874480738	-11.1138686385973	-40.5538835581406	-38.5235377016204	NaN	NaN	NaN	NaN	NaN	NaN	NaN	NaN	NaN	NaN	NaN	NaN	NaN	NaN	NaN	NaN	NaN	NaN	NaN	NaN	23.9903499098331	41.3566064738051	14.7964493759655	237.493151196313	-35.2592313084246	-1.54826268424349	-53.6470323761597	-18.9145192482156	3.55945983457183	-14.8283412331633	80.1752976168015
55.0834451710415	689.858385777103	1663.85705464304	-4.8393092221707	39.848846596496	2.27017011261718	5.31708982752628	-1.79238950726161	37.8175667865566	6.33272973249598	4.30144992255658	295.79010264886	50.005245646193	-20.0739077967162	62.1929245058294	8.36400954243537	-47.496185230898	-28.1990270364738	-42.4179857060495	NaN	NaN	NaN	NaN	NaN	NaN	NaN	NaN	NaN	NaN	NaN	NaN	NaN	NaN	NaN	NaN	NaN	NaN	NaN	NaN	-16.553632053402	66.2551897146988	2.87065947244881	114.304752962856	-1.21866505930926	9.00464627008591	5.93765287126736	33.5405934606343	-28.8216056486762	12.0716396689045	9.00464627008591
178.243697610202	1071.40202441251	2117.99255525025	39.0369959356667	139.631619773469	-0.591189212558591	-8.72004770450224	-2.6234038355445	35.9886740011878	64.4396787229906	181.29201954468	45.1336398046244	-36.154945114812	-22.9455500654036	6.5215619678921	-10.7522623274881	17.6987423943146	15.6665277713287	-36.154945114812	NaN	NaN	NaN	NaN	NaN	NaN	NaN	NaN	NaN	NaN	NaN	NaN	NaN	NaN	NaN	NaN	NaN	NaN	NaN	NaN	-6.004154309702	26.7356528749368	-6.004154309702	24.6894149258969	1.15767851193774	8.31951133357748	-21.3509389275014	-35.6746045707809	-25.4434148255813	-40.7901994433807	17.5275821042571
245.605727967402	1663.72806001829	1208.30239352453	3.66084264259138	75.8376781806652	-31.9192875522337	41.2741231342636	-10.5712094353387	26.02549590791	91.0863054070188	6.7105680878621	103.285207188102	13.8265941268271	13.8265941268271	-11.5877845837622	-41.0684638880459	-9.55463428691509	-17.6872354743037	47.3735740248051	NaN	NaN	NaN	NaN	NaN	NaN	NaN	NaN	NaN	NaN	NaN	NaN	NaN	NaN	NaN	NaN	NaN	NaN	NaN	NaN	-24.1078293623979	28.1114802343875	58.828721173673	NaN	12.7528597647448	52.6852729858159	17.8723999212923	49.6135488918874	34.2549284222446	-32.299093612874	46.5418247979588
130.979045128169	1914.87319741718	1707.39634048049	118.774524131893	296.757121994252	73.0075703958584	37.4110508233867	23.1724429943981	41.4792244888121	-7.33885949629194	-22.5945107416369	93.3484387229851	20.1213127453291	25.2065298271107	-2.25364241451027	17.0701824962601	-22.5945107416369	-31.7479014888439	76.0587006449274	NaN	NaN	NaN	NaN	NaN	NaN	NaN	NaN	NaN	NaN	NaN	NaN	NaN	NaN	NaN	NaN	NaN	NaN	NaN	NaN	-1.25151780198945	54.0821907285961	-22.7701822305505	90.9713297489865	53.0574924224742	169.873099320377	-34.041863597892	157.576719646914	-9.4491042509651	-23.7948805366725	33.588224606157
134.278117429018	1959.69485333049	933.025128400399	41.6845148832916	137.33065377668	238.064353249504	21.3342725655494	10.1416392907912	11.1591514066783	49.8246118103884	23.3692967973236	15.2291998702268	26.421833144985	4.03656659546857	13.1941756384525	2.00154236369435	32.5269058403076	-9.19109091106384	5.05407871135568	NaN	NaN	NaN	NaN	NaN	NaN	NaN	NaN	NaN	NaN	NaN	NaN	NaN	NaN	NaN	NaN	NaN	NaN	NaN	NaN	13.4361846078835	59.583225687972	29.8440214363594	-1.94616241881272	-12.2010604366102	-2.97165222059246	-48.0932034989013	1.13030698652652	-13.2265502383899	16.5126540132227	97.5263483538226
32.7281633506611	372.733900053361	552.91658088084	-29.3686927537242	265.845869054009	95.8430007026593	11.3505571507907	70.3934695123374	57.1597132933701	12.3685383984036	-20.2068615252084	101.950888188337	17.458444636468	23.5663321221452	27.6382571125967	-1.88319906817662	-1.88319906817662	144.706100588077	72.4294320075632	NaN	NaN	NaN	NaN	NaN	NaN	NaN	NaN	NaN	NaN	NaN	NaN	NaN	NaN	NaN	NaN	NaN	NaN	NaN	NaN	-38.5617692165001	-14.9572712308761	92.8023934861029	-30.3515090475874	48.6722450781972	-13.930988709762	36.3568548248282	1.46324910694928	-23.1675313997888	23.0151820503451	9.67350927586196
68.57538495385	104.22116337846	491.232471988508	-13.9191308288182	8.48678703807931	105.239614190591	46.1694670869525	38.0218605898988	94.0366552571427	191.807933221787	11.5421394744744	-0.679270271106047	-31.2327946350573	-2.71617189536946	71.6307373902451	217.269203525079	34.9665081535037	-44.4726551927694	30.8927049049769	NaN	NaN	NaN	NaN	NaN	NaN	NaN	NaN	NaN	NaN	NaN	NaN	NaN	NaN	NaN	NaN	NaN	NaN	NaN	NaN	55.2046826464814	62.3942179152359	71.6379061179203	5.90501223216461	-12.5823641732042	97.3148177920436	42.8797650429022	-19.7718994419587	26.4465415714633	-22.8531288428535	29.5277709723581
325.561508115373	263.407338702763	385.677835907898	-19.8526464891314	72.8691472247622	68.793463984591	202.272090100196	51.4718102138636	57.5853350741204	-12.7202008188319	93.2475634256179	1.5446905217671	-7.62559676861798	-32.0796962096449	13.7717402422805	117.701662866645	2.56361133180989	18.8663442924945	-69.779766181228	NaN	NaN	NaN	NaN	NaN	NaN	NaN	NaN	NaN	NaN	NaN	NaN	NaN	NaN	NaN	NaN	NaN	NaN	NaN	NaN	21.6602411565091	13.4372680190608	8.29790980815559	-10.2037797511031	42.2176740001299	-28.7054693103618	-27.6775976681807	-65.7088484288792	8.29790980815559	2.13067995506936	79.2210531186472
55.7596582425644	216.823474470096	139.349740082169	49.643310790886	51.6820932747788	2.7513136613516	-20.6946849034156	88.3801779848492	165.853912372776	98.5740904043132	133.233392630491	70.031135629814	-20.6946849034156	13.964617322762	-30.8885973228796	16.0033998066548	8.86766111302999	-5.4038162742196	237.211299309024	NaN	NaN	NaN	NaN	NaN	NaN	NaN	NaN	NaN	NaN	NaN	NaN	NaN	NaN	NaN	NaN	NaN	NaN	NaN	NaN	11.7231835260067	-16.0508538137329	-2.67816916867307	6.57984327790679	-7.821509416773	-7.821509416773	-7.821509416773	96.0739635948455	-18.1081899129728	-40.7388870046125	38.4685528161263
40.6740874062971	73.3096748765033	62.0911916836199	77.3891233102791	1.9193272854273	-3.17998325679241	42.713811623185	-26.6368117510031	88.6076065031624	41.6939495147411	22.3165694543062	-4.19984536523635	-27.656673859447	51.8925705991805	-8.27929379901212	29.4556042134138	-0.120396931460581	25.376155779638	-51.1135023536577	NaN	NaN	NaN	NaN	NaN	NaN	NaN	NaN	NaN	NaN	NaN	NaN	NaN	NaN	NaN	NaN	NaN	NaN	NaN	NaN	3.82964663343244	-15.7302015173837	-10.5828730566426	-34.2605839760516	-11.6123387487908	-2.34714751945686	97.5110246189201	-11.6123387487908	41.9198772429164	-17.7891329016801	97.5110246189201
88.8352452213547	132.709581857285	47.0015754056999	17.4119065117001	42.9202417651482	-31.5640971749202	28.6355740232173	67.4082436084583	49.0422422259757	-4.01509510119624	36.7982413043207	6.18823900018299	2.1069053596313	218.417588308871	19.452573331976	21.4932401522518	-22.3810964836788	-18.2997628431272	-1.9744282809204	NaN	NaN	NaN	NaN	NaN	NaN	NaN	NaN	NaN	NaN	NaN	NaN	NaN	NaN	NaN	NaN	NaN	NaN	NaN	NaN	65.9818496793908	116.464813738804	8.28703361149054	-14.3787869866131	-26.741961858306	9.31729818413162	-22.6209035677417	46.4068227992103	4.16597532092624	14.468621047337	-38.0748721573579
39.0436421970093	130.916105483886	22.710759834898	44.1476679351692	0.253046586994814	-11.9966151845887	35.9812267541135	33.9396164588495	43.1268627875372	12.5027083585784	-2.80936885590107	9.44029291568247	48.230888525697	-19.1422512180125	53.3349142638568	25.7731752777939	-33.4335232848599	-29.3503026943321	-25.2670821038042	NaN	NaN	NaN	NaN	NaN	NaN	NaN	NaN	NaN	NaN	NaN	NaN	NaN	NaN	NaN	NaN	NaN	NaN	NaN	NaN	130.292719071714	-24.3669850257117	11.7202792636876	-17.1495321678318	NaN	-29.5223084956259	NaN	-4.77675584003776	6.56495579377345	78.7394843725721	-8.90101461596911
6.56769138011865	106.652868890137	430.3977798154	5.54641405858785	41.2911203121658	-50.623838625606	59.6741120997201	24.950683167673	69.8868853150281	116.865642105445	56.6102801351277	87.2485997810517	52.5251708490045	53.5464481705353	35.163456382981	-22.0280736227437	-11.8153004074357	-8.75146844284331	8.61024602318025	NaN	NaN	NaN	NaN	NaN	NaN	NaN	NaN	NaN	NaN	NaN	NaN	NaN	NaN	NaN	NaN	NaN	NaN	NaN	NaN	1.7446029289314	-11.6696558389362	NaN	NaN	-4.44659342546905	NaN	-53.9761642606727	NaN	41.9873792325343	9.99953140146533	NaN
75.2149264392335	61.9321773175097	114.041423871964	10.8446806954953	43.5406785335845	29.2361794794205	69.0844268445918	37.4101789389428	9.82293076305502	-10.6120678857508	27.1926796145399	-14.6990676155119	35.3666790740622	-24.9165669399148	62.95392724995	56.8234276553083	-11.633817818191	49.6711781282263	-39.2210659940788	NaN	NaN	NaN	NaN	NaN	NaN	NaN	NaN	NaN	NaN	NaN	NaN	NaN	NaN	NaN	NaN	NaN	NaN	NaN	NaN	NaN	-13.4099354305685	21.7007993764626	-26.8346281509039	-57.8146882747549	-41.2919895420344	68.1708895622391	37.1908294383881	NaN	NaN	-19.6059474553387
48.8589886933031	NaN	127.570158227794	NaN	NaN	-41.0966336318294	24.3256371500852	41.7034278265312	86.6812389890975	31.4811980168571	73.3923402365211	54.9923265791076	1.83673156880202	23.3034141691177	37.6145359026616	39.6589818645964	-5.31882929796989	-20.6521740124811	-33.9410727650575	NaN	NaN	NaN	NaN	NaN	NaN	NaN	NaN	NaN	NaN	NaN	NaN	NaN	NaN	NaN	NaN	NaN	NaN	NaN	NaN	-69.9269685974783	NaN	-35.8223750388716	119.198504772977	-57.5252982125304	-39.9562651671876	-71.9939136616362	-46.1571003596615	0.349163583893052	-62.6926608729253	7.58347130844598
NaN	35.7736892444593	63.3864938729069	19.4105457609348	2.02470580968998	85.8858161627531	NaN	32.7055998412984	NaN	NaN	NaN	NaN	NaN	NaN	25.5467245672565	NaN	NaN	NaN	87.9312090981937	20.4332422286551	7.13818814829139	22.4786351640956	-39.9058493668416	-51.1555105117647	12.2516704868928	9.18358108373196	-10.2476518029534	-6.15686593207227	-42.9739387700024	NaN	NaN	NaN	NaN	NaN	NaN	NaN	NaN	NaN	NaN	-6.55585261283007	26.5410320540168	-44.8241255088718	13.0954226581103	21.369643824822	-24.1385725920925	29.6438649915337	-52.0640690297445	-52.0640690297445	-35.5156266963211	-30.3442384671263
5.2823654479861	-24.3895759579494	NaN	32.9079660673053	31.8847956739972	40.0701588204622	-29.50542792449	NaN	16.5372397743754	-2.90299769847887	83.0433153394032	-23.3664055646413	-1.87982730517075	37.0006476405378	NaN	-21.320064778025	41.0933292137703	71.7884410130139	-1.87982730517075	8.35187662791046	12.4445582011429	-31.5517687111062	51.3250331468515	-38.7139614642631	-14.1578720248682	63.6030778665489	-47.9224950040362	-46.899324610728	-68.3859028701985	-11.0883608449438	11.4213878078348	21.653091740916	-15.1810424181763	NaN	NaN	NaN	NaN	NaN	NaN	-5.19096360915571	-44.5241561793236	-18.6470558042131	25.8615568409768	-67.2960045094207	-25.8926439092441	22.7563047959635	65.1947494111446	-41.4189041343103	38.2825650210298	-35.2084000442838
-18.0717179805951	25.9450066280804	10.590335252961	-1.69340184713446	9.56669049461974	54.6070598616366	35.157809453152	65.8671522033908	-27.2845208056667	-1.69340184713446	-45.71012645581	9.56669049461974	-31.3790998390319	15.7085590446675	36.1814542114933	39.2523884865172	-9.88255991386479	-29.3318103223493	-18.0717179805951	-7.83527039718221	-39.5682579057622	8.54304573627845	-60.0411530725881	-38.544613147421	-28.308165564008	66.8907969617321	-1.69340184713446	109.883876812066	-66.1830216226358	-4.76433612215834	-23.1899417723016	18.7794933196914	-68.2303111393184	NaN	NaN	NaN	NaN	NaN	NaN	-60.7979850260011	-30.7571273930966	-3.82394468773391	-24.5417775380129	-58.7262017409732	-51.4749602433755	-34.9006939631524	-72.1927930936545	-55.6185268134313	-80.4799262337661	-69.0851181661127
-0.482683883333803	-56.8092598720547	-10.7238795176467	95.7845550792074	124.459902855284	-52.7127816183296	-16.8685968982344	17.9514682584294	84.5192398814632	-11.747999081078	-28.1339120959786	-2.53092301019638	85.5433594448945	-40.4233468571541	-32.2303903497038	-19.9409555885283	-13.7962382079406	-4.57916213705896	-46.5680642377418	-58.8574989989173	4.63791393382265	37.4097399636239	-61.9298576892112	68.1333268665626	-19.9409555885283	37.4097399636239	-53.7369011817609	-66.0263359429363	-44.5198251108793	34.33738127333	26.1444247658797	30.2409030196049	-13.7962382079406	NaN	NaN	NaN	NaN	NaN	NaN	6.87551392279124	-54.2898174248138	-37.7026089237684	-18.0052988287769	-8.67499404693886	-26.2989030792996	-41.8494110490297	-66.7302238005979	-69.8403253945439	-32.5191062671917	-7.63829351562352
39.6637605043304	-7.46760071844381	-2.34462667249009	-3.36922148168084	-17.7135488103513	90.8935009638677	10.9751058469896	-8.49219552763456	-10.541385146016	63.2294411157176	41.7129501227119	21.221053938897	-32.0578761390217	44.7867345502842	-16.6889540011605	-76.1154529342237	-37.1808501849754	-15.6643591919698	-48.4513930860736	-16.6889540011605	55.0326826421916	4.82753699184512	9.95051103779884	21.221053938897	52.9834930238101	-31.0332813298309	NaN	-62.795720414744	-57.6727463687903	1.75375256427289	21.221053938897	-47.4267982768828	-7.46760071844381	NaN	NaN	NaN	NaN	NaN	NaN	-34.2838390176786	-27.0212642271195	-12.4961146460013	-37.3963710707754	-47.7714779144312	-43.6214351769689	63.2421653126864	-13.5336253303669	-15.6086466990981	6.1790776725792	-12.4961146460013
-19.5843557877286	33.7193100164094	71.646918377046	20.3933935653749	88.0480463167807	-39.0606952161636	-44.1860476973307	107.524385745216	29.6190280314757	-7.28350983292753	13.2179000917409	55.2457904373112	33.7193100164094	15.2680410842078	66.5215658958789	-14.4590033065615	58.3210019260115	-20.609426283962	-17.5342147952618	21.4184640616083	35.7694510088762	10.1426886030406	3.99226562564011	1.94212463317327	36.7945215051096	-25.7347787651291	-44.1860476973307	-32.9102722387631	18.343252572908	-40.085765712397	0.917054136939844	32.6942395201759	-68.7877396069329	NaN	NaN	NaN	NaN	NaN	NaN	-36.0513321058436	-39.1662984197364	-5.9399910715466	45.97611416	268.177044551019	63.6275899387258	-50.5878415706767	-0.748380548391939	44.9377920553691	-64.0860289308788	-32.9363657919508
33.9226170741344	-53.2488460656752	101.608694335634	63.6634692041871	13.4116845706498	20.5905109468694	114.940800462899	0.0795784433847882	2.13067169373325	81.097761832149	26.7437906979148	-26.5846338111452	89.3021348335428	30.8459771986117	-6.07370130766059	175.448051348178	-19.4058074349256	-41.9678331887587	-56.3254859411979	-8.12479455800905	45.2036299510509	54.433549577619	-36.8401000628875	27.769337323089	-38.891193313236	-42.9933798139329	-17.3547141845771	-35.8145534377133	-26.5846338111452	-29.6612736866679	36.9992569496571	-44.0189264391071	-34.789006812539	NaN	NaN	NaN	NaN	NaN	NaN	21.4090913067524	-39.8998616033753	1.66553020010115	-27.4302440623323	-14.9606265212894	-17.0388961114632	-20.156300496724	4.78293458536188	-17.0388961114632	-23.2737048819847	13.0960129460572
39.2562290685604	40.2822522651896	30.0220202988975	-26.4092555157096	55.6726002146279	NaN	-35.6434642853725	-15.1230003527882	49.5164610348526	-5.88879158312519	19.7617883326053	53.6205538213695	-30.5133483022264	1.29337079327934	-6.91481477975441	24.8919043157514	17.7097419393468	37.204182675302	2.31939398990856	53.6205538213695	122.364107995527	15.6576955460884	-5.88879158312519	7.44950997305465	132.624339961819	-35.6434642853725	-24.3572091224511	-66.4241601842491	-64.3721137909906	11.5536027595715	-1.78469879660831	148.014687911258	9.50155636631309	NaN	NaN	NaN	NaN	NaN	NaN	0.963376348441423	-33.354932689265	-46.8742665526039	-18.7956500672077	-32.3149839305466	-49.9941128287591	37.3615829035846	79.9994820110381	30.081941592556	39.4414804210214	-14.6358550323342
27.1442968352828	44.5948004259477	32.2767978913607	1.48179155489325	0.455291343677666	-13.9157116133405	2.50829176610883	8.66729303340233	-8.78321055726258	20.9852955679893	56.9128029605347	-7.756710346047	-34.4457158376522	-0.571208867537917	-18.0217124582028	38.4357991586542	2.50829176610883	-25.2072139367119	5.58779239975558	-0.571208867537917	-16.9952122469872	-26.2337141479275	15.8527945119114	48.7008012708101	-49.8432190058859	26.1177966240672	-49.8432190058859	92.8403103530801	-65.2407221741196	40.4887995810854	3.53479197732441	163.668824926955	-37.5252164712989	NaN	NaN	NaN	NaN	NaN	NaN	-16.3921023487068	-10.1475183575895	203.209101338917	8.58623361576232	108.499577473639	-52.8188422968909	24.1976935935555	-9.10675435906997	0.260121627605948	-20.555158342785	14.8308176068796
44.8034497188165	25.2908739973349	281.0083137157	7.83225361495653	-21.9500988020418	76.6397574749182	-9.62636676742181	-1.41054541100847	-0.383567741456805	10.9131866236115	106.422109891917	6.80527594540486	51.9922934056782	-36.3277861757652	278.954358376597	-28.1119648193518	-46.5975628712818	-32.2198754975585	-13.7342774456285	20.1559856495765	23.2369186582315	45.8304273883682	-7.57241142831847	11.9401642931632	53.0192710752299	-7.57241142831847	-18.8691657933868	-17.8421881238351	-25.0310318106968	35.5606506928515	109.503042900572	-49.6784958799368	0.643409928094862	NaN	NaN	NaN	NaN	NaN	NaN	-84.812258470443	-26.4837494907773	48.5100477687928	-2.52739758841466	47.4684672512987	-24.4005884557893	-46.2737793231639	40.1774036288406	-18.1511053508251	-43.1490377706818	3.72208551654952
-8.41539655632988	-10.4703077008438	-8.41539655632988	39.8750153397475	52.2044822068311	-31.0194191459831	1.85915916623978	107.687083108707	-27.9370524292122	-9.44285212858685	38.8475597674906	-3.27811869504505	-17.6624967066426	-31.0194191459831	24.463181755893	8.02389259978158	-55.6783528801503	-5.33302983955898	-39.2390637240389	-19.7174078511565	82.0006938022832	71.7261380797135	67.6163157906856	-23.8272301401844	-0.195751978274151	60.4241267848869	-45.4037971575807	71.7261380797135	21.3808150391221	2.88661473849675	45.0122932010324	-35.129241435011	-29.9919635737262	NaN	NaN	NaN	NaN	NaN	NaN	38.4614353150701	-8.44648902439904	9.27428239273376	377.240888877903	-37.6336419467354	-17.8280738922929	-31.3792520348062	5.10468911811427	1.97749416214966	68.6909865560614	-31.3792520348062
59.6124060231486	26.7185205846804	-11.3150344535484	-5.1474309338356	2.0481065058293	23.634718824824	-41.1251181321601	1.02017258587717	4.10397434573356	128.483978659941	18.4950492250634	8.21571002554208	59.6124060231486	42.1375293839624	79.143150502239	42.1375293839624	-31.873712852591	-61.6837965312027	-29.8178450126867	17.4671153051112	-25.7061093328782	57.5565381832443	-11.3150344535484	26.7185205846804	22.6067849048719	12.3274457053506	80.1710844221912	83.2548861820476	44.1933972238666	24.6626527447762	6.15984218563782	98.6738949813295	-26.7340432528303	NaN	NaN	NaN	NaN	NaN	NaN	-49.8442743320181	-7.07236072601017	-19.5909695863052	-11.2452303461085	-14.3748825611823	12.7487699694569	14.8352047795061	-55.060361357141	8.57590034935859	54.4774661704403	-7.07236072601017
-3.9332464175258	-3.9332464175258	-26.558326109223	18.6918332741714	-12.1605481235975	6.35088071506382	-15.2457862633744	-9.07530998382061	18.6918332741714	6.35088071506382	-24.501500682705	74.2261197901553	-44.0413422346253	-28.6151515357409	19.7202459874303	-13.1889608368565	27.947547693502	-15.2457862633744	-81.0641999119479	3.26564257528694	22.8054841272072	6.35088071506382	78.3397706431911	-23.4730879694461	43.3737383923864	-3.9332464175258	-53.297056653956	-17.3026116898923	-19.3594371164102	7.37929342832278	-2.90483370426684	-21.4162625429281	-70.7800727793583	NaN	NaN	NaN	NaN	NaN	NaN	-21.3566379236065	15.1846843636253	-16.1364490254305	4.74430656727335	137.337104580943	-20.3126001439713	-48.5016201941215	-34.929129058864	28.7571754988828	-45.3695068552159	-65.2062246682845
-30.4980130087069	-46.9602842535138	36.3799639233208	12.715449008911	72.3911822713358	45.6399914985247	69.3045064129345	-33.5846888671082	56.9578029793294	-15.0646337167005	26.0910443953165	42.5533156401234	-26.3824451975052	127.951347722559	-17.1224176223014	-29.4691210559065	27.119936348117	-26.3824451975052	-78.855934790327	9.62877315050972	-27.4113371503057	-44.9025003479129	-1.68903833029498	-8.89128199989797	16.8310168201127	0.368745575305873	88.8534535161426	-53.1336359703163	-1.68903833029498	21.9754765841148	93.9979132801447	77.5356420353379	85.7667776577413	NaN	NaN	NaN	NaN	NaN	NaN	2.99640068773398	7.17583846984703	-51.3362904797357	76.1365618747124	-52.3811499252639	0.906681796677454	-10.5867721041334	-36.70825824234	-33.5736799057552	-30.4391015691704	-38.7979771333965
82.9069934666459	4.67474888739645	38.6440129810179	-17.9714271750179	-14.8833122574159	-3.56022422620875	4.67474888739645	12.9097220010017	4.67474888739645	23.2034383930082	37.6146413418173	29.3796682282121	83.9363651058466	-20.0301704534192	34.5265264242153	-38.5588599590309	7.76286380499841	4.67474888739645	-70.4693807742511	-37.5294883198302	-23.1182853710211	-25.1770286494224	71.5839054354388	-7.67771078301136	17.0272085578043	-2.5308525870081	-71.4987524134517	-61.2050360214452	-32.382630123827	-1.50148094780745	-9.73645406141266	-26.2064002886231	92.1713382194518	NaN	NaN	NaN	NaN	NaN	NaN	-40.5815548201276	0.20005900431516	-18.6222242992738	-21.7592715165387	13.7939302791294	-49.9926964719221	-63.5865677467364	28.4334839596986	-25.9420011395584	-24.8963187338035	-34.307460385598
33.7012116858307	11.0444726779624	-14.7018216491607	20.3131386357267	56.3579506936991	24.4325457280664	18.2534350895569	-4.40330391831144	-18.8212287415004	24.4325457280664	110.9400946672	2.80565849328303	27.5221010473212	57.387802466784	39.8803223243403	48.1191365090197	-13.6719698760758	-0.283896825971739	-36.3287088839441	117.11920530571	7.95491735870765	-14.7018216491607	-15.7316734222456	4.86536203945288	32.6713599127458	-44.5675230686235	-32.2093017916044	-42.5078195224536	-41.4779677493687	31.6415081396609	-15.7316734222456	-10.582414556821	19.2832868626418	NaN	NaN	NaN	NaN	NaN	NaN	-24.5773310344525	209.840161561773	-24.5773310344525	-36.0889043315886	-2.60069110355637	-21.4378110443245	-35.0423976682126	21.4689621540918	-31.9028776780845	-4.69370443030838	-29.8098643513325
31.8447943234527	2.99548838122095	87.4827414977566	-32.035811691489	-12.4594969449746	-15.5504940102137	2.99548838122095	7.11681780153976	-6.27750281449638	60.6941002656843	-11.4291645898949	-11.4291645898949	-38.2178058219672	5.05615309138036	-18.6414910754528	16.3898089972571	-24.823485205931	-16.5808263652934	-21.7324881406919	8.14715015661947	-18.6414910754528	-26.8841499160905	-41.3088028872063	-36.1571411118078	-49.5514617278439	124.574706280626	-31.0054793364093	-47.4907970176845	-73.2491058946771	-23.7931528508513	7.11681780153976	12.2684795769383	-33.0661440465687	NaN	NaN	NaN	NaN	NaN	NaN	-44.1571522629962	6.11479436717384	30.203435460797	59.5287376617295	28.1087710178732	-46.25181670592	-32.6364978269156	-54.630474477615	-19.0211789479112	-50.4411455917675	-52.5358100346912
57.8186049687905	9.37037583559747	17.6168829220984	67.095925441104	-2.99938479415393	-17.4307721955306	101.11276717292	5.24712229234701	-25.6772792820315	213.471426226496	-4.03019817996655	-5.06101156577916	-7.1226383374044	62.9726718978536	-5.06101156577916	-64.848187942911	-48.3551737699091	-21.554025738781	-35.9854131401577	-34.9545997543451	33.0790837092877	-18.4615855813432	65.0342986694788	12.4628159930353	-8.15345172321702	-8.15345172321702	3.18549552072177	-73.0946950294119	-53.5092406989722	8.33956244978486	-23.6156525104063	-0.937758022528696	-5.06101156577916	NaN	NaN	NaN	NaN	NaN	NaN	33.7109049659979	97.6486090346513	14.8440414703296	23.2293141350711	121.756267945783	-29.1786400195629	-31.2749581857483	-13.4562537731727	-17.6488901055435	-26.0341627702849	-17.6488901055435
12.6573339533737	-71.9088450514484	73.5037310422091	-53.345537465024	112.692935946883	109.599051349145	-60.5646015264113	48.75265426031	-33.7509350126872	505.616279859532	-27.5631658172124	1.31309042833662	-47.1577682695492	-37.876114476337	-22.4066914876501	28.1267569420607	-59.5333066604988	-1.78079416940077	-4.87467876713817	-30.6570504149498	-3.8433839012257	-1.78079416940077	-23.4379863535625	63.1907823830845	13.6886288192862	-4.87467876713817	-0.749499303488309	-18.2815120240002	-31.6883452808622	15.7512185511111	-6.9372684989631	-17.2502171580877	9.56344935563634	NaN	NaN	NaN	NaN	NaN	NaN	-44.5970885124796	253.315290873271	-34.1072159988968	-11.0294964690148	-13.1274709717313	-20.4703817312393	-33.0582287475386	-0.539623955432018	105.408088431754	-18.3724072285227	-16.2744327258062
94.3624005971919	27.2969088565925	19.0426944885188	-23.2601541478593	0.470712160352769	14.9155873044819	14.9155873044819	35.5511232246663	-8.81527900373022	463.738493568493	44.8371143887493	55.1548823488415	-34.6096989039608	-30.4825917199239	20.074471284528	-40.8003596800161	10.788480120445	-69.6901099682743	-64.5312259882282	-28.4190381279054	22.1380248765464	49.9959983687954	-7.783502207721	-38.7368060879976	-10.8788325957487	-34.6096989039608	-22.2283773518501	-48.0227972520806	-49.0545740480898	-20.1648237598317	-44.927466864053	-6.75172541171178	-42.8639132720345	NaN	NaN	NaN	NaN	NaN	NaN	-23.2963354993066	-33.7945027928895	36.5432180741162	-68.4384548617133	31.2941344273247	-4.39963437085729	-26.4457856873815	-13.8479849350819	44.9417519089826	-68.4384548617133	-48.4919370039057
8.91787881835436	0.659805404482036	-46.8241167252838	-56.1144493158902	-5.53374965592221	-8.63052718612433	36.7888765901735	-28.2434515440711	25.434025646099	1018.46735366425	25.434025646099	-10.6950455395924	-61.2757451995604	-59.2112268460923	-41.6628208416136	-30.3079698975392	-7.59826800939029	-36.5015249579434	-0.372453772252005	45.0469500040458	42.9824316505777	4.7888421114182	40.9179132971096	28.5308031763011	-45.7918575485498	25.434025646099	-29.2757107208051	-25.146674013869	-48.8886350787519	-25.146674013869	-35.4692657812094	-46.8241167252838	-24.1144148371349	NaN	NaN	NaN	NaN	NaN	NaN	-29.2787045639354	36.912089208802	-58.6968351295965	57.9250396128456	-35.5825896851485	-27.1774095235311	23.2536714461736	-29.2787045639354	41.1146792896107	-36.6332372053507	39.0133842492064
-44.5915728409604	-16.7075386055405	85.533920257666	35.9623038391416	-3.28189249219013	-10.5110865532249	34.9295618304224	18.4056896909143	-22.903990657856	1013.96898609628	-28.0677007014523	-37.3623787799256	28.7331097781069	-35.2968947624871	-42.5260888235219	-17.7402806142597	-37.3623787799256	-10.5110865532249	-35.2968947624871	20.4711737083528	8.0782696037217	-37.3623787799256	50.4206919612113	16.3402056734758	7.04552759500245	-16.7075386055405	-62.1481869891878	-55.9517349368722	45.256981917615	-20.8385066404175	-41.4933468148026	-22.903990657856	-4.31463450090938	NaN	NaN	NaN	NaN	NaN	NaN	-36.3220292595144	188.694610920461	6.78863544786406	-24.7557533624129	-68.9178976968006	-52.0942236646529	-15.2924367193298	-23.7042737354036	94.0614444896302	-53.1457032916621	-42.6309070215698
-37.1908130028339	-36.1575877102355	16.5369022122824	-51.6559670992113	66.131716257005	-34.0911371250387	-2.06115305448863	-36.1575877102355	-16.5263071508661	726.362678227376	-30.9914612472435	32.0352816012582	-15.4930818582677	-32.0246865398419	-22.7256589064564	24.8027045530695	91.9623485719648	-69.2207970733839	19.6365780900775	-37.1908130028339	22.7362539678727	14.4704516270856	28.935605723463	-6.19405422488219	-28.9250106620467	14.4704516270856	-22.7256589064564	-4.12760363968541	-55.7888682696049	8.27109987149526	-18.5927577360629	76.4639691829889	-37.1908130028339	NaN	NaN	NaN	NaN	NaN	NaN	71.3256034235392	-46.5334585022269	114.470438592793	-56.0042759784045	-29.6964496556889	94.476490587529	37.6515857304632	-38.1149540789579	-48.6380846080441	38.7038987833718	-56.0042759784045
19.8349100172554	4.32927458216334	-61.8281032742296	11.5652377852063	-15.3111969689533	-9.10894279491647	-19.4460330849779	31.205709336323	-18.4123240559717	1167.25193221407	-25.6482872590147	20.8686190462616	-27.715705317027	74.6214885545809	-70.0977755062787	-26.6819962880209	-14.2774879399472	-40.1202136651007	12.5989468142125	31.205709336323	-44.2550497811252	-13.243778910941	-4.97410667889192	8.4641106981879	-26.6819962880209	25.0034551622861	-18.4123240559717	-44.2550497811252	-38.0527956070884	-15.3111969689533	-48.3898858971498	-25.6482872590147	-39.0865046360945	214.17220747041	NaN	NaN	NaN	NaN	NaN	-36.7512799732406	-5.15684594205625	10.6403710735359	-12.5288805493326	199.153827459603	298.149720757314	-32.5386887690827	-30.4323931670038	33.8096226964045	337.116189395775	-67.2925662033856
5.55472268178603	-1.6846298482628	10.725688774678	11.7598819932565	8.65730233752124	-4.78720950399801	47.9566446435006	-58.565256870075	98.6321123538424	803.951887424314	-13.0607552526252	20.0334277418837	8.65730233752124	-33.7446196241933	16.9308480861485	-24.4368806569877	33.4779395834029	-61.6678365258102	NaN	-32.7104264056149	14.8624616489917	-5.82140272257642	56.2301903921278	-39.9497789356638	-37.8813924985069	16.9308480861485	-77.1807348044863	-36.8471992799285	-36.8471992799285	-24.4368806569877	11.7598819932565	-25.4710738755661	22.1018141790405	-12.0265620340468	NaN	NaN	NaN	NaN	NaN	-44.8712955498974	-41.7093439262448	92.1466081417163	-19.5756825606764	-51.1951987972026	-52.2491826717535	257.622076446204	-50.1412149226518	-26.9535696825325	44.717333786927	-7.98185994061677
-33.5711172963505	-49.0912852256345	-23.2243386768278	7.81599718174018	38.8563330403082	-24.2590165387801	-19.0856272290187	59.5498902793535	76.1047360705898	674.148540279	18.1627758012628	35.7522994544514	-41.8485401919686	-38.7445066061118	-26.3283722626846	6.78131931978792	-15.9815936431619	-78.062265360298	-35.640473020255	58.5152124174013	-34.6057951583027	-17.0162715051142	-6.66949288559155	-12.8775600573051	4.71196359588339	-3.56545929973475	-57.3687081212526	-47.02192950173	-15.9815936431619	-34.6057951583027	-65.6461310168708	58.5152124174013	-18.0509493670665	-47.02192950173	NaN	NaN	NaN	NaN	NaN	-48.784928907681	-32.9626097586525	-28.7433246522449	68.3002327951298	5.01095619901586	19.7784540714425	-56.1686778438943	10.2850625820254	-22.4143969926335	-11.8661842266145	-31.9077884820506
-20.975496761839	-48.9248966755212	18.3606957092693	-17.870007882541	-35.4677781985631	35.9584660252915	-33.3974522790311	-43.7490818766912	-41.6787559571591	1293.68146214099	57.6968881803776	-5.44805236534886	3.86841427254521	-23.045822681371	6.97390315184324	-41.6787559571591	-3.37772644581684	-77.9094595489694	-34.4326152387971	-1.30740052628483	-34.4326152387971	6.97390315184324	-50.9952225950532	-14.7645190032429	-4.41288940558285	-63.4171781122453	-5.44805236534886	-22.010659721605	-16.8348449227749	25.6068364276314	-32.3622893192651	20.4310216288013	-52.0303855548192	71.1540066573357	NaN	NaN	NaN	NaN	NaN	-11.5340456577372	-14.7010256888222	-24.2019657820774	-16.8123457095456	-22.0906457613541	-40.0368659375028	-24.2019657820774	-65.3727061861834	3.24519448732652	-35.814225896056	-26.3132858028008
43.4143655934719	-25.9740847546882	4.0597221124259	20.6300983149716	-39.4375154192566	-53.936594596484	-53.936594596484	-0.0828719382105221	-15.6175996280971	416.24783015075	276.435280941771	-28.0453817800064	30.9865834415627	-16.6532481407562	-32.1879758306428	14.416207239017	-33.2236243433019	-64.2930797230751	-71.5426193116889	17.5231527769943	63.091687333995	29.9509349289036	70.3412269226087	-21.8314907040518	-23.90278772937	135.587083220132	-44.6157579825521	-70.5069707990297	-52.9009460838249	169.763484137883	-17.6888966534153	62.0560388213358	-86.0416984889163	NaN	NaN	NaN	NaN	NaN	NaN	-64.0263824236888	-3.80587792014885	30.0021246081543	-24.9358795003383	-64.0263824236888	-20.7098791843004	-1.6928777621299	15.2111235020217	-29.1618798163762	-22.8228793423194	-10.1448783942057
-11.2908083130833	27.0461689739896	-9.21853927053882	-10.2546737918111	-19.5798844832612	12.5402856761782	-19.5798844832612	37.4075141867119	20.8293618463561	441.499977482885	26.0100344527173	34.2991106228952	192.827692377548	-13.3630773556278	6.32347854854477	-70.3504760256009	29.118438016534	-56.8807272490618	-44.447112993795	-6.1101357067221	-40.302574908706	8.39574759108925	-52.7361891639729	-35.1219023023448	-26.8328261321669	-62.061399855423	-36.158036823617	1.14280594218357	-58.9529962916063	-40.302574908706	-45.4832475150672	13.5764201974504	-20.6160190045334	-3.00173214290538	0.106671420911335	NaN	NaN	NaN	NaN	-44.7031089535722	-62.6779142110604	-43.6457674678376	-58.448548268122	-44.7031089535722	51.5149662482764	-61.6205727253258	-55.2765238109182	-27.7856451818186	-4.52413249565742	-11.9255228957996
-16.289543018776	34.5048853073412	-24.5825109087543	-54.6445195099257	-35.9853417574745	-19.3994059775179	12.7358445961481	-19.3994059775179	-23.545889922507	15.84570755489	-1.77684921131395	-46.3515516199474	-31.8388578124853	-41.1684466887109	-46.3515516199474	-10.0698171012923	25.1752964311156	-31.8388578124853	7.55273966491165	45.9077161560613	2.3696347336752	8.58936065115894	-7.99657512879768	-49.4614145786892	-49.4614145786892	-10.0698171012923	-40.1318257024636	-42.2050676749582	6.51611867866436	-28.7289948537435	27.2485384036101	8.58936065115894	-38.0585837299691	-32.8754787987326	-12.1430590737868	NaN	NaN	NaN	NaN	0.0473891360895275	-33.8145063434814	42.3747584855532	13.8037841746652	-38.0472432784278	-44.3963486808473	-58.152743719423	-40.163611745901	-32.7563221097448	-14.7671901362228	-27.4654009410619
9.82026350744742	40.9335007542677	20.1913425897208	15.0058030485841	-10.9218946570994	-0.550815574826002	214.130521428234	-26.4785132805095	-8.84767884064474	15.0058030485841	3.59761605808336	51.3045798365411	-7.8105709324174	4.63472396631071	-38.9238081792376	19.1542346814935	-60.7030742520118	-84.5565561412407	-55.5175347108751	-24.4042974640549	-40.9980239956923	-25.4414053722822	6.70893978276539	-40.9980239956923	3.59761605808336	-33.7382686381009	-38.9238081792376	4.63472396631071	-26.4785132805095	66.8611984599512	-2.62503139128069	-29.5898370051916	-58.6288584355571	30.5624216719943	-10.9218946570994	NaN	NaN	NaN	NaN	31.1019121469855	-4.90505094467055	-21.8495041642734	-57.8564672559294	116.883206571225	10.9803739487071	-33.4988157527503	-50.4432689723532	86.1713851106947	-65.2696655395057	-45.1481273412273
-24.2259165197116	-52.2409892918424	-13.8499636411446	-36.6770599739919	-29.4138929589951	-35.6394646861352	2.75156096456248	85.7591839930981	-47.0530128525589	79.5336122659579	20.3906808581263	-15.925154216858	-38.7522505497053	-42.9026317011321	-11.7747730654312	7.93953740384595	-12.8123683532879	-67.8049186096928	-27.3387023832817	-43.9402269889888	8.97713269170265	10.0147279795593	-22.1507259439982	-13.8499636411446	101.323113310949	-57.4289657311258	110.661470901659	15.2027044188428	-60.5417515946959	-34.6018693982785	-48.0906081404156	-12.8123683532879	-64.6921327461227	-69.8801091854062	-5.54920133829108	NaN	NaN	NaN	NaN	17.6913196684153	-48.0208538496456	-44.8412325503846	-46.9609800832252	19.811067201256	-10.9252720249338	-41.6616112511236	-24.7036309883982	-49.0807276160659	-35.3023686526015	-11.9851457913541
-30.2758665941536	12.2855415628615	17.4759571917658	26.8187053237935	-20.9331184621259	15.399790940204	-4.32378844963223	-15.7427028332216	40.3137859589446	46.5422847136297	20.5902065691083	-2.24762219807051	-5.36187157541308	24.7425390722318	38.2376197073829	15.399790940204	26.8187053237935	-30.2758665941536	-41.6947809777431	-17.8188690847834	-25.0854509652494	-33.3901159714962	82.8751941159597	-1.20953907228966	-58.3041109902368	-54.1517784871133	-64.5326097449219	-52.0756122355516	-45.8471134808665	-44.8090303550856	-44.8090303550856	88.065609744864	14.3617078144232	-5.36187157541308	19.5521234433275	NaN	NaN	NaN	NaN	-7.40862785513604	-10.5907895277931	-69.991140750724	-37.1088034666015	-56.2017735025436	158.063779123029	12.7450627383584	-50.8981707147819	40.3237972347192	-41.3516856968109	-76.355464096038
-16.5986512280994	3.134205802185	-19.7143654960391	-11.4057941148667	-28.0229368772114	-34.2543654130907	-44.6400796395562	59.2170626250986	-33.2157939904442	-30.1000797225045	41.5613484401073	-1.02007988840119	-45.6786510622028	-45.6786510622028	-4.13579415634083	-32.1772225677976	18.7127771418832	-17.637222650746	-67.4886509377803	-39.4472225263235	-21.7915083413322	-8.29007984692703	50.9084912439262	43.6384912854004	-7.25150842428048	14.558491451297	37.4070627495211	-15.5600798054529	-41.5243653716166	-61.257222401901	-40.48579394897	-23.8686511866253	-67.4886509377803	83.1042053459692	-19.7143654960391	NaN	NaN	NaN	NaN	-26.1793026734887	19.468151549568	65.1156057726247	30.0838385781858	-36.7949897021066	-55.9032263536187	-44.2259706221391	-21.9330278620416	-55.9032263536187	10.9756019266737	-49.533814136448
30.3413629892532	-0.83044238379808	-51.7443911597819	-71.4865345627144	42.8100851384738	-43.4319097269682	70.86470997422	-57.9787522343922	-24.7288265031374	11.6382797654225	19.9507611982361	-34.0803681150528	-28.8850672195443	-53.8225115179853	18.9117010191344	15.7945204818293	-3.94762292110321	18.9117010191344	-33.0413079359511	27.2241824519481	84.3724923025422	31.380423168355	-10.1819839957135	-33.0413079359511	-44.4709699060699	-62.134992950799	93.7240339144576	-66.2912336672059	-59.0178124134939	22.0288815564396	98.9193348099662	-0.83044238379808	-88.1114974283418	-37.197548652358	69.8256497951183	NaN	NaN	NaN	NaN	13.4529819740865	-19.4819823995026	-12.0450549603051	-49.2296921562928	28.3268368524815	-20.5444006051023	-53.4793649786914	-34.3558372778977	-8.85780034350615	-30.1061644554991	-13.1074731659047
8.71531825555325	26.3876579840768	2.47802188078023	30.5458555672588	-54.6971948879725	-19.3525154309254	41.9808989210094	-16.2338672435388	11.8339664429398	-9.99657086876583	-17.2734166393344	-18.3129660351299	29.5063061714633	11.8339664429398	-38.0644045552444	2.47802188078023	-15.1943178477433	-46.3807997216085	-80.6859297828601	72.127831399079	-44.3017009300175	51.3368434831689	-13.1152190561523	-17.2734166393344	-15.1943178477433	40.9413495252139	-24.5502624099029	2.47802188078023	-75.4881828038826	-14.1547684519478	3.51757127657573	-38.0644045552444	-12.0756696603568	-30.7875587846759	53.4159422747599	NaN	NaN	NaN	NaN	-15.9637419093399	-6.39432028809401	-61.6843118775146	11.6812538853704	-6.39432028809401	-5.33105121906669	-40.4189304969682	-35.1025851518316	-44.6720067730775	-70.1904644297331	-4.26778215003938
10.9897984026844	67.1519083651133	-3.57074862461194	-34.7719208259613	-35.8119598993396	57.7915567047084	178.436089216593	26.5903845033591	-27.4916473123131	23.4702672832242	74.4321818787614	-35.8119598993396	19.3101109897109	107.713432226867	9.94975932930611	-76.3734837610938	1.62944674227961	-8.7709439915035	-57.6527804402842	17.2300328429543	-12.9311002850168	-0.450631404477009	-15.0111784317734	-27.4916473123131	-24.3715300921782	-49.3324678532577	-76.3734837610938	-48.2924287798794	-39.9721161928529	-29.5717254590697	6.82964210917117	4.74956396241455	-51.4125460000143	9.94975932930611	-21.2514128720432	NaN	NaN	NaN	NaN	-32.6581661975599	-34.7864087903932	17.3555347340222	62.0486291835211	-18.8245893441436	-29.46580230831	-18.8245893441436	-43.2993791617263	-66.7100476828924	-22.0169532333935	32.2532328838551
13.2664223379369	-27.3142169496311	-2.34151584958924	-1.30098663708749	-20.0305124621189	-33.5573922246415	1306.6442334776	-17.9494540371154	-28.3547461621328	60.0902369005153	-23.1521000996241	-6.50363269959621	0.780071787915992	-54.3679764746764	5.9827178504247	-64.7732685996938	-14.8278663996101	-59.5706225371851	-49.1653304121677	3.90165942542122	-46.0437427746624	2.86113021291948	-15.8683956121119	-27.3142169496311	-46.0437427746624	-32.5168630121398	204.723797438258	-12.7468079746067	-49.1653304121677	7.02324706292645	-29.3952753746346	-18.9899832496171	249.466553575833	-36.6789798621467	-60.6111517496868	NaN	NaN	NaN	NaN	14.5191198068651	121.016608911861	57.1181154488634	-48.3143987650823	16.649069588965	-7.84535290518399	52.8582158846635	-35.5347000724828	-9.9753026872839	-70.6788714771314	-47.2494238740324
-26.0955994590973	10.340094024555	-6.31622299654319	-15.6854013209109	7.21703458309908	21.79131197656	752.587221277242	41.5706884391141	-54.2031344322004	-2.15214374126864	76.9653621089477	3.05295532782453	-38.5878372249209	55.1039460187563	-52.1210948045631	-25.0545796452786	-28.1776390867345	-83.3516892191222	-7.35724281036182	-26.0955994590973	72.8012828536731	17.6272327212854	10.340094024555	-30.2596787143718	19.7092723489227	-60.4492533151122	-45.8749759216513	-22.9725400176414	-1.11112392745001	30.1194704871091	162.328986842076	-4.23418336890592	-54.2031344322004	26.9964110456532	-38.5878372249209	NaN	NaN	NaN	NaN	-32.0208733908507	-51.2058108028134	-17.0992554037686	50.0480255381009	2.08568200819411	98.0103690680076	-55.469130227694	-17.0992554037686	-34.152533103291	4.21734172063441	15.9414701390561
14.7015810739283	-35.2909410692586	8.45251580602993	94.8979186786239	11.5770484399791	-39.4569845811908	1279.09578694536	-38.4154737032078	58.4450379492168	-20.7097887774958	-7.17014736371598	45.9469074134201	55.3205053152676	-17.5852561435466	-46.7475607270723	-37.3739628252247	-23.8343214114449	-59.245691262869	-37.3739628252247	-10.2946799976652	26.1582007317419	11.5770484399791	-52.9966259949706	-12.3777017536313	-46.7475607270723	16.7846028298944	4.28647229409769	-17.5852561435466	-61.3287130188351	-11.3361908756482	-26.9588540453941	15.7430919519113	-31.1248975573264	-18.6267670215296	-39.4569845811908	NaN	NaN	NaN	NaN	4.56587169792308	-62.6353586016102	32.299712773921	-22.1012831828441	-0.767559278230356	-41.3016346969965	-46.6350656731499	5.63255789315377	38.6998299453051	0.299126917000332	-39.1682623065351
26.3612016583209	-48.6629715485023	-17.4028993789926	-17.4028993789926	233.719680382735	-25.7389186241952	348.33994500427	4.47915113966414	34.6972209035235	53.4532642052293	-6.9828753224894	-25.7389186241952	6.56315595096478	-11.1508849450907	-47.6209691428519	-23.6549138128945	-34.0749378693978	-51.7889787654532	-66.3770124445577	-43.4529595202507	13.857172790517	-34.0749378693978	0.311141517062853	-37.2009450863487	-41.36895470895	-13.2348897563913	-29.9069282467965	-29.9069282467965	-19.4869041902933	14.8991751961674	7.6051583566151	-5.94087291683908	-73.67102928411	33.6552184978732	-30.9489306524468	NaN	NaN	NaN	NaN	72.1702285949931	-8.963108671077	-20.7060916964293	38.008823430332	-38.8543381901555	2.77987435427525	44.414086898706	-40.9894260129468	-63.4078481522556	64.6974212152235	-16.4359160508466
-47.4527079381408	-29.7303031810325	-19.3053592062628	5.71450633318426	-38.0702583608482	13.011967115523	45.3292934373088	-29.7303031810325	-34.9427751684173	30.7343718726314	-33.9002807709403	-48.4952023356178	-45.3677191431869	-28.6878087835555	2.58702314075337	30.7343718726314	-52.6651799255256	-0.540460051677515	-58.9201463103874	-24.5178311936476	-18.2628648087859	-23.4753367961707	-8.88041523149321	-44.3252247457099	-39.1127527583251	2.58702314075337	-53.7076743230026	-63.0901239002953	-10.9654040264471	-23.4753367961707	-58.9201463103874	-73.5150678750649	93.2840357212491	25.5218998852465	-37.0277639633712	NaN	NaN	NaN	NaN	186.893125878012	-13.9666396334749	-44.9503268666298	-47.0871328827095	-31.0610877621121	180.482707829773	-16.1034456495546	-72.7288050756653	-39.6083118264307	0.991002479082618	34.1114957283172
-44.155327203598	-14.9516952882166	39.2836211260632	-21.2096164129411	5.90804179419874	-5.56481360112967	188.430741265333	33.0257000013386	-14.9516952882166	-12.865721579975	-6.60780045525044	14.2519366271649	1.73609437771568	-36.8544192247526	-55.6281825989264	-49.3702614742018	-4.52182674700891	21.5528446060102	-18.0806558505789	43.4555685425463	-26.424550683545	24.6818051683725	97.6908849568261	-41.0263666412357	-18.0806558505789	-5.56481360112967	-36.8544192247526	27.8107657307348	7.99401550244027	42.4125816884255	0.693107523594918	-30.596498100028	-34.7684455165111	50.7564765213916	-62.9290905777718	NaN	NaN	NaN	NaN	-37.1557094819608	-44.6405539014514	-21.116757154481	-33.9479190164649	-58.5409792519339	-29.6708650624702	183.112569148762	-18.9782301774837	-10.4241222694945	12.0304109889772	-31.8093920394675
32.1887545933743	-3.28955779881142	-38.7678701909971	-4.33303757505217	-16.8547948899413	-40.8548297434787	20.710477054726	60.3627085518747	-7.46347690377444	-18.9417544424228	-34.5939510860341	-6.41999712753369	244.015149170248	34.2757141458558	-41.8983095197194	-47.1157084009232	-19.9852342186635	38.4496332508188	-29.3765522048303	-14.7678353374597	32.1887545933743	-5.37651735129293	-25.2026330998673	4.01480063487388	-32.5069915335526	-38.7678701909971	-26.2461128761081	-39.8113499672379	4.01480063487388	-4.33303757505217	-11.6373960087375	-45.0287488484417	-19.9852342186635	-2.24607802257066	77.0583849717268	NaN	NaN	NaN	NaN	-1.52526731361862	-6.87589409421047	-62.5224126123657	-62.5224126123657	-15.4368969431574	-4.73564338197373	33.7888694382876	-47.5406576267085	-53.9614097634188	-59.3120365440106	-10.0862701625656
-14.5838015178027	-22.9355868337803	-47.9909427817134	132.616414676304	-3.10009670833336	153.495877966248	71.0219979709685	407.18135693907	33.438964049069	81.4617296159406	53.274454174516	50.1425346810244	26.1311518975885	-38.5951843012385	-47.9909427817134	-60.5186207556799	-21.8916136692831	-66.7824597426632	43.8786956940411	-3.10009670833336	43.8786956940411	-44.8590232882217	-40.6831306302329	-44.8590232882217	52.2304810100188	12.5595007591248	29.2630713910801	-39.6391574657357	-59.4746475911827	-44.8590232882217	-46.9469696172162	-2.05612354383615	-28.1554526562664	-32.3313453142552	6.29566177214153	NaN	NaN	NaN	NaN	38.4466146689034	-46.1614858573202	58.7953983397674	-18.3157818866643	-0.108975444312402	-47.2324744715762	-25.8127021864563	-3.32194128708039	-61.1553264569042	43.8015577401834	33.0916715976235
-16.4885276216009	17.9788840236034	-21.7108627193592	-26.9331978171174	34.6903563364298	-8.13279146518775	-32.1555329148756	391.898077023093	-15.4440606020493	2.31187873032872	-7.08832444563611	53.4907626883594	35.7348233559814	25.2901531604649	-12.3106595433943	17.9788840236034	-42.6002031103921	-40.5112690712888	-38.4223350321855	22.15675210181	-21.7108627193592	-4.99939040653281	-31.111065895324	12.7565489258452	-48.867005227702	-47.8225382081503	-13.355126562946	-27.977664836669	-31.111065895324	-60.3561424427701	-12.3106595433943	28.4235542191199	53.4907626883594	209.116348601555	-41.5557360908405	NaN	NaN	NaN	NaN	-28.7022881724738	-37.277114302709	-52.2830600306205	-39.4208208352678	-28.7022881724738	-14.7681957108418	144.937940964788	4.52516308218732	14.1718424787019	22.746668608937	-67.289005758532
11.9088222673415	95.5057296326889	25.4933197142104	-20.4849793367306	-13.1702499422627	-21.5299406787975	-23.6198633629312	681.729042532188	-13.1702499422627	-15.2601726263964	-23.6198633629312	-18.395056652597	-21.5299406787975	-39.2942834939338	-41.3842061780675	31.7630877666115	-51.8338195987359	39.0778171610794	-45.5640515463349	56.8421599762157	-3.76559786366115	10.8638609252746	32.8080491086783	-41.3842061780675	-61.2384716773375	26.5382810562773	-30.9345927573991	-59.1485489932038	6.68401555700727	6.68401555700727	-25.7097860470649	-53.9237422828696	-72.7330464400728	-11.0803272581291	-48.6989355725354	-7.94544323192853	NaN	NaN	NaN	-25.1602277920914	-21.9420698453895	-12.2875960052837	-1.56040284961062	-17.6511925831202	-4.77856079631255	136.820388858572	-30.523824369928	26.3302993551394	-36.9601402633318	0.585035781523992
35.1057838616054	50.7876258522078	-47.4852506222339	-18.2124789064428	-6.71246144666767	3.7420998804006	18.3784857382962	669.697656414649	-26.5761279680974	26.7421347999508	161.605975919131	79.0149414352922	19.423941871003	-57.9398119493022	11.0602928093484	-25.5306718353906	-8.80337371208132	-24.4852157026837	7.92392441122791	-28.667040233511	7.92392441122791	7.92392441122791	-10.894285977495	29.8785031980713	59.1512749138624	-33.8943208970452	-55.8488996838885	-34.939777029752	20.4693980037098	-29.7124963662179	-25.5306718353906	-50.6216190203544	-11.9397421102018	-38.0761454278725	-63.1670926128363	13.151205074762	NaN	NaN	NaN	-51.6728683016511	-76.3653639083678	7.37440380136692	29.9197258770647	-9.80298444678379	6.3008170358575	114.733080352309	-50.5992815361417	-5.50863738474611	-51.6728683016511	-22.6860256328968
22.7623761165885	-8.6161656475182	11.2569108030827	0.797396881713799	122.127758369593	-0.248554510423089	23.8083275087253	541.554266616485	39.4975983907787	-1.29450590255998	37.4056956065049	77.1518485077066	33.2218900379573	47.8652095278738	47.8652095278738	-38.948756019488	-66.143492215047	-2.34045729469687	-21.1675823531609	165.011765447205	-22.2135337452977	-28.4892420981191	8.11905662667202	51.0030637042844	-45.2244643723093	-15.9378253924764	-23.2594851374346	-70.3272977835946	-66.143492215047	-23.2594851374346	-57.7758810779519	-14.8918740003395	-46.2704157644462	-22.2135337452977	23.8083275087253	4.98120245026135	NaN	NaN	NaN	-29.8779193045955	-75.0050553238632	7.72802737812756	44.2595184413443	-10.5377181534808	-25.58009682657	276.341932254721	-64.2604991287995	-6.2398956754553	31.3660510072678	-14.8355406315063
111.912638789361	16.6859507762154	137.027369693927	-26.2183811857512	128.655792725738	-20.9861455806333	-25.1719340647276	849.657859110982	9.36082092905038	38.6613403177105	3.08213820290893	-26.2183811857512	14.5930565341683	-1.10365028118538	48.0793644069227	-41.9150880011048	44.9400230438519	-38.7757466380341	48.0793644069227	-29.3577225488219	33.4291047125926	3.08213820290893	4.1285853239325	20.8717392603097	-38.7757466380341	-17.8468042175626	-51.333112090317	-20.9861455806333	27.1504219864512	-5.28943876527968	20.8717392603097	-28.3112754277983	-17.8468042175626	66.915412585347	0.989243960861775	-2.15009740220895	NaN	NaN	NaN	-48.9100478976434	-38.156789087945	-41.3827667308545	-63.9646102312211	20.9861343653962	-1.59570913497043	10.2328755556978	32.8147190560644	-61.8139584692815	-85.4711278506179	36.040696698974
-34.4147999030119	7.46293289837623	-9.28816022217901	-18.7106501024913	15.8384794586539	-38.6025731831507	-21.8514800625954	434.615807472535	6.41598957834153	-40.6964598232201	-42.7903464632895	-29.1800833028384	15.8384794586539	NaN	-20.8045367425607	-50.1189497035324	-12.4289901822831	-5.1003869420402	-29.1800833028384	-5.1003869420402	-6.1473302620749	-12.4289901822831	-14.5228768223525	-62.6822695439489	0.134329658133313	-54.3067229836712	23.1670826988968	-9.28816022217901	-44.8842331033589	-8.24121690214431	-44.8842331033589	-17.6637067824566	-17.6637067824566	-22.8984233826301	-43.8372897833242	-32.3209132629425	NaN	NaN	NaN	-45.372883224818	51.4848965742111	-69.049229397914	5.20840178134162	-4.47737619856129	-32.4585125849475	56.8658843408238	-62.5920440779787	-10.9345615184966	-4.47737619856129	-8.78216641185147
-23.7650755635775	-30.0497155026136	29.6543639182294	-26.9073955330956	366.9300406465	1.37348419256691	152.204842729433	557.564118797262	-32.1445954822923	-11.1957956855053	-30.0497155026136	39.0813238267836	-15.3855556448627	-16.4329956347021	-20.6227555940595	-57.2831552384367	-52.04595528924	-29.0022755127743	-39.4766754111678	8.70556412144237	-19.5753156042201	-33.1920354721317	-21.6701955838988	26.5120439487113	-29.0022755127743	34.8915638674262	-4.91115574646919	97.7379632577872	-80.3268350149025	-3.86371575662984	-56.2357152485974	-21.6701955838988	-44.7138753603645	-7.00603572614789	56.8878036540525	-2.81627576679049	NaN	NaN	NaN	50.7980956782869	-40.7529087215709	-35.3675555215792	-59.0631096015424	-39.6758380815725	-17.0573546416077	1.25284623836388	-10.5949308016177	-24.596849121596	-45.0611912815642	-19.2114959216043
-30.9201732008597	81.2090998276825	-8.91349344759445	-12.0573048409181	26.7163690100732	43.4833631077991	28.8122432722889	428.076290224388	30.9081175345047	30.9081175345047	66.5379799921723	-11.0093677098102	-22.5366761519968	-40.3516073808306	-30.9201732008597	30.9081175345047	-57.1186014785565	-61.310350002988	-70.7417841829589	34.0519289278283	-34.0639845941834	-45.5912930363699	-2.62587066094722	-22.5366761519968	37.1957403211519	1.56587786348427	135.701830645292	-58.1665386096644	126.270396465321	-29.8722360697519	-65.5020985274195	25.6684318789653	-69.693847051851	-8.91349344759445	15.1890605678866	-55.0227272163408	NaN	NaN	NaN	-33.9695417506899	-23.1900903062682	46.8763440824729	4.83648344922822	-50.1387189173225	-50.1387189173225	-25.3459805951526	-37.2033771840165	-19.9562548729417	-5.94296799519349	-38.2813223284586
42.6474092868025	34.2599313307074	3.85532373986265	12.2428016959578	117.086276147147	8.0490627179102	-35.9851965515891	366.613745340976	40.5505397977787	-20.2586753839108	32.1630618416836	0.710019506326981	34.2599313307074	-42.2758050186604	-9.7743279387919	-15.0165016613513	-0.338415238184907	-62.1960651643863	-90.5038032662073	20.6302796520529	46.8411482648501	78.2941906002067	-6.62902370525624	29.017757608148	-24.4524143619583	-46.469543996708	-21.3071101284227	-12.9196321723276	-62.1960651643863	12.2428016959578	8.0490627179102	29.017757608148	-45.4211092521961	-60.0991956753625	2.80688899535076	11.1943669514459	NaN	NaN	NaN	-2.36226599730184	24.6082607554548	-8.83519241796342	-31.490434890279	48.3423242978806	-5.59872920763263	-25.0175084696174	-51.988035222374	-25.0175084696174	26.7659028956753	-22.8598663293969
-15.88064450727	77.474377427193	11.3916090915619	8.24481059938901	3.0001464457675	18.734138906632	47.0553253361882	81.6701087500902	-3.29345053857832	-31.6146369681345	-14.8317116765456	-19.0274429994429	-9.58704752292413	60.6914521356041	20.8320045680806	-35.8103682910317	-2.24451770785401	25.0277358909779	-47.348629428999	8.24481059938901	-23.2231743223401	-35.8103682910317	-30.5657041374102	-26.369972814513	-16.9295773379943	98.453034041679	-51.5443607518962	-2.24451770785401	-52.5932935826205	1.9512136150432	61.7403849663285	-36.859301121756	9.29374343011332	152.997541239343	28.1745343831508	-79.8655471814524	NaN	NaN	NaN	14.1806410522181	-23.6088036642331	-36.5651847098736	-78.673423108205	8.78214894986795	-35.4854862894035	-14.9712163004728	-51.6809625964541	-37.6448831303436	-51.6809625964541	75.7234510190102
33.6270979295839	-11.4984518584458	10.5396073403594	52.5168629571312	97.6424127451609	4.24301899784365	-9.39958907760718	21.0339212445524	-1.00413795425282	14.7373329020366	70.3571965942592	-14.6467460297036	-33.536511057251	-36.6848052285088	-36.6848052285088	-24.0916285434773	74.5549221559364	-3.10300073509141	-44.0308249614439	-5.20186351593	68.2583338134206	15.7867642924559	-29.3387854955738	-9.39958907760718	-44.0308249614439	-2.05356934467211	-59.7722958177333	-80.7609236261192	-15.6961774201229	-21.9927657626387	36.7753921008418	0.0452934361664744	-16.7456088105422	NaN	-40.882530790186	-10.4490204680265	NaN	NaN	NaN	-38.4064637228936	-39.4870409218938	-2.74741615588693	-1.66683895688673	-24.358960135891	-0.586261757886527	5.89720143611468	-15.7143425438894	-41.6481953198942	37.2339402071205	25.3475910181183
-43.859656349854	107.330324745361	-17.6113957430459	10.7367257123069	31.7353341977535	0.237421469583669	21.2360299550302	39.0848471676597	-66.9581256838452	-6.06216107605029	5.4870735909453	-20.7611870158629	89.4815075327314	-1.86243937896098	-31.2604912585861	-56.4588214411219	-26.0108391372245	-7.11209150032261	-60.6585431382113	55.883733956017	-6.06216107605029	33.8351950462981	-30.2105608343138	-13.4116740459566	-31.2604912585861	-41.7597955013094	-77.4574299265685	-36.5101433799477	-68.0080561081175	-39.6599346527647	-43.859656349854	-3.96230022750564	-9.21195234886727	4.43714316667297	-56.4588214411219	NaN	NaN	NaN	NaN	-22.9474239052206	34.3698187818926	-7.80702017654916	-14.295764631694	-25.1103387236022	-44.5765720890368	26.7996169175569	22.4737872807936	-34.8434554063195	-33.7619979971287	-6.72556276735835
19.3374711076768	-42.6378949369718	-49.9909044676928	-6.92327721632686	13.0348915099159	-25.8310160096095	-38.4361752051312	7.78274184511519	40.3460697668797	184.25497058242	-5.87284728336671	-22.679726210729	13.0348915099159	-42.6378949369718	10.9340316439956	17.2366112417565	20.3879010406369	3.5810221132746	101.271005878568	-9.02413708224715	-0.620697618565981	-39.4866051380914	41.3964996998399	-23.7301561436892	-18.4780064788885	-37.3857452721711	-21.6292962777689	-10.0745670152073	-38.4361752051312	-18.4780064788885	-36.3353153392109	-0.620697618565981	-67.8482133280153	49.799939163521	-5.87284728336671	-107.764550780501	NaN	NaN	NaN	20.6776369290484	-38.8510110708334	-52.9214187798964	-25.8629424163138	-3.13382227090437	-70.2388436525893	-18.2865690345106	2.27787300181216	-66.9918264889594	-56.1684359435263	-0.969144161817759
-1.47963360267956	94.1549888589523	-43.5168302891111	-47.7205499577543	-22.4982319458954	0.622226231642016	-14.090792608609	-8.83614302280509	32.1501237464657	273.864004693447	-11.9889327742875	-61.3826388808446	-15.1417225257698	34.2519835807873	-44.5677602062719	7.97873565176754	-46.6696200405935	100.460568361917	-33.0075311175032	254.947266184553	-29.8547413660209	-24.6000917802169	5.87687581744596	-19.345442194413	-42.4659003719504	-48.7714798749151	-44.5677602062719	-15.1417225257698	-36.1603208689856	-57.1789192122014	26.8954741606618	-22.4982319458954	-5.68335327132272	-24.6000917802169	23.7426844091794	-22.4982319458954	NaN	NaN	NaN	-23.3671077970157	-48.2812169841381	-17.9509971041631	-36.3657734598622	-36.3657734598622	44.875886932928	-29.866440628439	-41.7818841527149	56.7913304572039	-56.9469940927024	56.7913304572039
-3.390818027346	-1.28795727223883	-6.54510916000675	102.803650105566	14.483498391065	-19.1622736906498	-20.2137040682034	-18.1108433130962	-57.0137672825788	-4.44224840489958	10.2777768808506	103.85508048312	-44.3966027519358	-2.33938764979241	17.6377895237257	107.00937161578	-48.6023242621502	-41.2423116192751	-50.7051850172573	-22.3165648233105	-13.9051218028818	7.12348574818985	92.2893463300303	-18.1108433130962	18.6892199012793	64.952156513637	-32.8308685988464	-69.6309318132219	9.22634650329702	-23.3679952008641	-68.5795014356683	-60.1680584152396	-9.69940029266751	49.1807008503333	-5.49367878245317	-50.7051850172573	NaN	NaN	NaN	-42.549330428495	22.4970694593154	-4.60559716060562	12.7401094761438	-19.7830904677614	26.8334961185027	-68.5678903836192	91.8798960063131	-66.3996770540255	40.9268827608616	147.169335910952
-13.7192740773552	-27.3943811700043	-37.9136943181958	-29.4982437996426	9.42321484866617	-55.7965266701215	-5.30382355880201	16.7867340524003	-20.0308619662702	19.9425279968577	39.9292229784217	6.2674209042087	-28.4463124848234	NaN	-43.1733508922916	-31.6021064292809	-30.5501751144617	-38.965625633015	3.11162695975124	-32.6540377441001	34.6695664043259	26.2541158857727	-16.8750680218127	23.0983219413152	-7.40768618844032	-24.2385872255468	56.7601240155282	71.4871624229963	-21.0827932810893	-58.9523206145789	-37.9136943181958	-40.0175569478341	32.5657037746876	19.9425279968577	-29.4982437996426	-61.0561832442173	-33.7059690589192	NaN	NaN	-37.893067891303	32.6314534979716	-24.8731562502062	2.25165966874558	-31.3831120707546	-45.4880163486095	36.9714240450039	22.8665197671489	60.8412620536814	-45.4880163486095	-10.7682519723513
39.0883873029341	-20.9002782865129	-30.3721728532677	23.3018963583428	3.30567449519378	91.7100237849051	5.41053995447262	25.4067618176216	0.148376306275516	-34.5819037718254	29.6164927361793	12.7775690619486	42.2456854918523	2.25324176555436	34.8786563843764	-30.3721728532677	-67.2073183906474	-37.7392019607436	-40.8965001496619	-21.9527110161523	3.30567449519378	4.3581072248332	33.826223654737	-15.6381146383158	-16.6905473679552	-24.0575764754312	-1.95648915300332	-92.4657039019935	4.3581072248332	34.8786563843764	91.7100237849051	-29.3197401236283	-40.8965001496619	42.2456854918523	-9.32351826047927	-57.7354238238926	-16.6905473679552	NaN	NaN	-23.4562680683483	46.0400556437575	40.6106553537493	-6.08218714032185	-44.0879891703797	-58.2044299244012	-60.3761900404045	-19.1127478363417	-39.7444689383731	1.51897326568973	195.891503647986
-28.0881315722183	4.55284173140739	-29.1410661949159	-33.3528046857063	-9.13530836366143	9.81751484489539	-9.13530836366143	22.4527303172666	-16.5058507225446	-7.02943911826623	10.870449467593	1.39403786331458	12.9763187129882	-13.3470468544518	-30.1940008176135	285.686385991667	-34.4057393084039	-25.9822623268231	-58.6232356304487	8.76458022219779	-16.5058507225446	-39.6704124218919	65.6230498478683	-2.81770062747582	31.929141921545	38.2467496577306	-60.7291048758439	-51.2526932715655	-5.97650449556863	49.8290305074042	1.39403786331458	-19.6646545906374	-12.2941122317542	-9.13530836366143	-54.4114971396583	43.5114227712186	-11.2411776090566	NaN	NaN	1.87185627742337	-13.3429087717894	5.13216307368325	-40.512132073955	59.4706096780145	-45.9459767343881	-11.1693709076161	0.785087345336748	-40.512132073955	-41.5989010060416	-19.8635223643091
-63.725642594196	-8.94691887092839	12.1218210226361	63.740233761869	-3.67973389753728	-36.3362807325622	45.8318048523392	-14.2141038443195	-12.1072298549631	-22.6415998017453	43.7249308629827	-5.78660788689373	58.4730487884779	-43.7103396953097	-19.4812888177106	-57.4050206261266	-48.9775246687009	28.9768129374876	-19.4812888177106	-28.9622217698146	91.1295956235028	69.0074187352601	39.5111828842699	-16.320977833676	-3.67973389753728	236.503900889098	-25.80191078578	-4.7331708922155	-38.4431547219186	25.816501953453	-43.7103396953097	-16.320977833676	13.1752580173143	-2.62629690285906	-35.282843737884	6.85463604924495	35.297434905557	NaN	NaN	-19.527867766917	16.3648878983447	43.5563694629369	-11.9142529288311	19.6278656860958	18.5402064235121	-47.8070085940928	-26.0538233424191	17.4525471609284	-8.65127514108009	15.277228635761
-2.43471044749042	-9.81228937136024	-55.1317027608463	-26.6753269116341	29.1834849405231	14.4283270927835	19.698026324119	17.5901466315848	-15.0819886026958	34.4531841718587	-15.0819886026958	-0.326830754956184	48.1544021733312	-32.9989659892368	-4.54259014002465	-30.8910862967026	-15.0819886026958	22.8598458629204	-75.1565598399215	29.1834849405231	-37.2147253743053	53.4241014046668	30.2374247867902	20.7519661703862	-25.621387065367	-54.0777629145792	-35.106845681771	-48.8080636832436	-47.7541238369764	-12.9741089101616	200.975679882063	65.0174397136051	-36.1607855280382	-3.48865029375754	42.8847029419956	NaN	60.8016803285366	NaN	NaN	9.11066462835884	17.8190730529608	137.559688891238	255.123202623365	104.903157298981	-40.9626838131026	89.6634425559273	-45.3168880254036	-58.3795006623066	-13.7489074862214	53.7412578044441
-15.9507023155373	-7.51515689032585	19.9003657416112	-50.7473271945343	25.1725816323684	28.3359111668226	-4.35182735587157	-3.29738417772014	10.4103771382484	-37.0395658785658	97.9291609248167	-19.1140318499915	27.2814679886712	62.0780928676683	-32.8217931659601	31.4992407012769	-27.5495772752029	143.270217585328	-47.58399766008	12.5192634945512	81.0580700743939	69.4591951147282	4.08371806933984	31.4992407012769	3.02927489118841	24.1181384542169	-64.4550885105028	-40.20289541302	7.24704760379411	-27.5495772752029	171.740183395417	-3.29738417772014	-29.6584636315058	20.9548089197626	-58.1284294415943	66.295865580274	-20.168475028143	NaN	NaN	105.341745052377	95.5367462879772	27.9911992443371	-21.0337945776598	-16.6760173490378	-3.60268566317199	-15.5865730418823	-11.2287958132604	-37.375459184992	-25.3915718062817	-4.69212997032747
2.16879966728582	20.1028985146191	48.5864672721484	44.36667930807	-18.9301401531063	-35.8092920094199	-18.9301401531063	14.8281635595211	-13.6554051980082	-33.6993980273807	-19.9850871441259	-8.38067024291022	6.38858763136424	-3.1059352878122	2.16879966728582	17.9930045325799	-55.8532848387924	13.7732165685015	-74.8423306771453	-16.8202461710671	-5.21582926985141	92.8942408949718	-10.4905642249494	-11.545511215969	-40.0290799734984	-10.4905642249494	-5.21582926985141	-3.1059352878122	-42.1389739555376	4.27869364932503	3.22374665830543	-33.6993980273807	-0.996041305772991	-12.6004582069886	-45.3038149285964	-24.2048751082043	5.33364064034464	NaN	NaN	-30.5113253554509	-43.5953936966154	17.4635918954854	-27.2403082701598	-20.6982740995776	-67.5828523220836	0.0181674405994381	20.7346089807765	3.28918452589055	8.74087966804241	95.9680019424721
23.4719787771153	-22.9678777875874	-22.9678777875874	-22.9678777875874	-33.5223906432017	-44.0769034988159	-47.2432573555002	19.2501736348696	-46.1878060699388	-0.803400790797472	26.6383326337996	-16.6351700742189	5.52930692257108	56.1909686295195	8.69566077925536	-47.2432573555002	-55.6868676399916	-26.1342316442717	-10.3024623608503	-2.91430336192032	6.58475820813251	-26.1342316442717	49.8582609161509	9.75111206481678	88.9099584819237	-15.5797187886574	-33.5223906432017	78.3554456263094	60.4127737717652	-44.0769034988159	-32.4669393576402	-2.91430336192032	-49.354159926623	121.628948334328	-45.1323547843773	NaN	0.252050494763954	NaN	NaN	2.55373756405826	-60.7379052259706	-14.9060259642256	-17.0884964052611	5.82744322561148	-17.0884964052611	10.1923841076824	16.7397954307889	-19.2709668462965	-65.1028461080416	14.5573249897534
230.643801667993	14.1728088620577	13.1168527995897	-5.89035632483388	-5.89035632483388	-38.6249942613412	-11.1701366371738	-28.0654336366614	-17.5058730119816	-15.3939608870457	24.7323694867375	-14.3380048245777	-42.8488185112131	-46.0166866986171	-51.296467010957	-23.8416093867895	15.2287649245257	-39.6809503238092	-3.77844419989792	-5.89035632483388	39.5157543612892	-16.4499169495137	-3.77844419989792	3.61324823737793	-16.4499169495137	-3.77844419989792	-39.6809503238092	-46.0166866986171	-42.8488185112131	89.1456892972842	-23.8416093867895	-13.2820487621097	46.9074467985651	68.0265680479247	-13.2820487621097	-36.5130821364053	36.3478861738853	NaN	NaN	53.1473263139529	-38.5918361980228	-1.45931803841359	22.5676054766277	-39.6839690850701	-57.1580952778274	-38.5918361980228	-14.5649126829815	-20.0255771182182	-28.7626402145968	137.241558616597
74.5911871862889	-14.1515638979721	-32.1114063793107	31.2762729665901	266.867147868855	5.92120122822977	-7.81279596338207	-33.1678677017424	-8.86925728581375	29.1633503217267	101.002720247081	-17.3209478652672	-31.054945056879	-51.1277101830809	-44.7889422484909	15.4293531301149	-18.3774091876989	-19.4338705101305	147.487018434075	9.09058519552481	42.8973475133386	-5.69987331851871	-10.9821799306771	-26.8290997671523	28.106888999295	-34.2243290241741	-77.5392432438729	-37.3937129914691	-55.3535554728076	-19.4338705101305	-27.885561089584	-69.0875526644195	-22.6032544774256	2.75181726093473	56.6313447049504	32.3327342890218	-43.7324809260592	NaN	NaN	53.5447482331203	43.7074599481728	-3.29291741324288	2.17224274506127	-25.1535580464595	-7.6650455398862	10.9164989983479	-41.5490385213719	62.2890044864069	43.7074599481728	-8.75807757154703
192.143633431233	-22.4206809964594	49.4530795014868	-8.68010913655791	-11.8510103349967	14.57316631866	89.617828015045	18.801034583245	25.1428369801227	49.4530795014868	-17.135845665728	-38.2751869886534	73.763322022851	11.4022651202212	-21.3637139303131	-39.3321540547997	-12.907977401143	8.23136392178237	-55.1866600469937	5.06046272334357	14.57316631866	15.6301333848062	-8.68010913655791	-60.471495377725	-31.9333845917758	-24.5346151287519	-47.7878905839698	-39.3321540547997	-37.2182199225071	-19.2497797980206	-22.4206809964594	86.4469268166062	-24.5346151287519	16.6871004509525	58.9657830968032	7.17439685563611	-24.5346151287519	NaN	NaN	16.7491147079033	84.5729395046434	-37.9475181926935	-44.5111141407651	-40.1353835087174	12.3733840758556	-31.3839222446219	-47.7929121148009	98.7940640587986	-46.698979456789	-36.8535855346815
-0.0309934500601401	5.25637302147392	242.1303909462	41.2104650279055	27.4633122019169	19.0035258474625	22.1759457303829	-35.9850854564917	-30.6977189849577	-4.26088662728738	-37.0425587507985	-44.4448718109462	-29.6402456906509	40.1529917335987	-40.214978633719	-44.4448718109462	-24.3528792191168	-10.6057263931283	20.0609991417693	52.8426712652804	93.0266564489392	148.015267752893	7.37131961008754	22.1759457303829	12.6586860816216	-27.5252991020372	-37.0425587507985	9.48626619870116	-53.9621314597075	22.1759457303829	-31.7551922792645	54.957617853894	-27.5252991020372	-14.8356195703555	-11.6631996874351	-59.2494979312416	-28.582772396344	NaN	NaN	83.9020972594716	-17.917536328803	-4.77951909160625	19.3068458432544	-35.4348926450652	-13.5381972497374	-37.624562184598	-5.87435386137264	-8.06402340090543	-40.9090664938972	3.9791590665249
100.670671754571	77.3951115871569	17.0902511534033	-6.18530901401034	63.6413714882306	10.7423711077451	3.33651105447707	54.1195514197432	38.2498513055976	-35.8087492270823	-36.866729234692	24.4961112066713	-37.9247092423017	93.2648117013026	-23.1129891357657	-38.9826892499114	-28.4028891738143	62.5833914806209	-4.06934899879091	-26.2869291585949	-29.460869181424	6.5104510773062	21.3221711838422	-27.3449091662046	-12.5331890596686	-12.5331890596686	-46.3885493031794	97.4967317317414	0.162571031647934	23.4381311990616	29.7860112447199	-34.7507692194726	-43.2146092803502	-52.7364293488377	-13.5911690672783	-49.5624893260085	138.75795202852	NaN	NaN	10.9114152210563	41.5920895979136	8.71993847985221	-19.769259155801	2.14550825623993	-39.4925498266379	2.14550825623993	22.9645372976788	21.8687989270768	-28.5351661206174	-35.1095963442297
43.7542965811327	-8.11157654974994	-16.5794742037716	67.0410151296922	4.59026993128254	-38.8077055455784	112.555965020059	39.5203477541218	-31.3982950983095	147.486042842898	-27.1643462712986	0.356321104271712	-20.8134230307824	-10.2285509632553	-50.4510648198582	-57.8604752671271	36.3448861338637	18.3506036190677	180.299146252232	18.3506036190677	54.3391686486597	3.53178272452983	-3.87762772273911	13.0581675853042	-9.17006375650264	-0.702166102480994	-10.2285509632553	-43.0416543725892	-54.685013646869	-22.9303974442878	142.193606809134	-2.81914051598641	75.5089127837138	-35.6322439253203	4.59026993128254	-58.9189624738798	23.6430396528312	NaN	NaN	-45.7501972878522	-10.6576064331675	18.9517671004728	-40.2669799668077	20.0484105646817	-33.6871191815543	-53.4267015373145	3.59875860154823	-49.0401276804789	-18.3341106826297	156.032200126585
16.4351804213811	57.735981226341	-43.9275284474065	-4.7447174273163	-8.98069699705577	58.7949761187758	-30.1605948457532	-13.2166765667953	25.9661344532949	-24.8656203835788	-30.1605948457532	-20.6296408138393	9.022216174337	-46.0455182322762	-6.86270721218604	-0.50873785757682	17.494175313816	23.8481446684252	15.3761855289462	3.72724171216266	24.90713956086	-23.8066254911439	-24.8656203835788	-17.4526561365347	-10.0396918894906	-8.98069699705577	-25.9246152760137	121.275674772433	-31.219589738188	13.2581957440765	-22.7476305987091	-15.334666351665	23.8481446684252	-31.219589738188	1.60925192729292	NaN	7.96322128190213	NaN	NaN	-22.3843396196929	36.8833633119211	-24.5794397282712	12.7372621175598	21.517662551873	134.565318143655	-8.11618891393398	-17.9941394025363	134.565318143655	-19.0916894568255	-14.7014892396689
-3.49363317046033	-20.4456822161662	-14.0886638240265	-9.85065156260004	-40.576240457942	61.1360538162934	-2.43413010510371	21.9344403980985	105.635182561271	-25.7431975429493	-22.5646883468795	-11.9696576933133	-50.1117680461515	95.0401519077052	-1.37462703974709	25.1129495941684	-43.7547496540118	-34.2192220658022	-29.9812098043758	27.2319557248816	38.8864894438044	26.172452659525	64.3145630123632	-0.315123974390474	-0.315123974390474	-23.6241914122361	-58.5877925690045	-39.5167373925853	-41.6357435232986	313.297783371168	-42.6952465886552	71.7310844698596	-14.0886638240265	50.5410231627272	-27.8622036736625	-17.2671730200964	-34.2192220658022	NaN	NaN	-13.2597729737694	18.5955132183908	-42.9181428768151	-44.0166010213724	-12.1613148292122	-12.1613148292122	-4.47210781731144	205.333397793123	5.4140154837038	82.3060856027112	1.0201829054748
111.17990706752	27.4389806961621	-31.921675972142	13.6588282553058	-26.6216173410434	-21.3215587099448	27.4389806961621	-2.24134763798996	0.938687540669188	33.7990510534804	-6.48139454286882	23.1989337912832	38.0390979583592	-18.1415235312857	NaN	5.17873444554805	96.3397429004435	-49.9418753178771	13.6588282553058	-26.6216173410434	-30.8616642459223	31.6790276010409	-16.0215000788463	-41.4617815081194	-13.9014766264068	-46.761840139218	-63.7220277587334	-41.4617815081194	-39.34175805568	31.6790276010409	-25.5616056148237	-75.3821567471503	-41.4617815081194	-5.4213828166491	-25.5616056148237	NaN	-37.2217346032406	58.1793207565338	NaN	28.8609372935959	-45.8960689407213	-33.8030238145817	-8.51756582356268	26.662201816116	-19.5112432109623	9.07231799627666	24.4634663386361	-5.2194626073428	50.8482920683951	6.87358251879674
-13.7141096076264	66.8854769476462	25.5251627942827	41.4329759301917	8.55682878264632	-34.9245271221718	-32.8034853707172	270.505485087282	43.5540176816463	20.2225584156463	11.7383914098281	-8.41150522899001	-32.8034853707172	1.13318265255542	9.61734965837359	-16.8956722348082	-31.74296449499	-52.9533820095354	-39.1666106250809	-33.8640062464445	-9.47202610471728	232.3267335611	45.6750594331008	4.31474527973724	26.5856836700099	-0.987859098899118	45.6750594331008	-25.3798392406263	-41.2876523765354	38.2514133030099	-8.41150522899001	-34.9245271221718	38.2514133030099	22.3436001671008	-42.3481732522627	34.0093298001008	-11.5930678561718	-5.2299426018082	NaN	-2.66721961732836	-55.480603964995	-45.5780943998075	97.4581548751229	13.8369629913175	-26.8733541100089	-53.2800462838422	3.93445342612996	-4.86777729848114	-49.979209762113	64.4497896578313
44.8301157936628	11.9381698415667	6.63301726864793	12.9992003561504	7.69404778323167	34.2198106478253	-8.22140993552452	142.444923135367	-19.8927455959457	-9.28244045010827	-20.9537761105295	56.501451454084	1.3278646957292	-28.3809897126157	28.9146580749066	-75.0663323543006	25.7315665311554	-49.6016000042906	-53.8457220626256	-35.8082033147019	19.3653834436529	45.8911463082465	203.984692981225	11.9381698415667	14.0602308707342	-48.5405694897069	-66.5780882376306	-60.2119051501281	-60.2119051501281	198.679540408306	50.1352683665815	16.1822918999016	407.702551781304	-6.09934890635703	2.38889521031294	-6.09934890635703	3.44992572489669	-5.03831839177328	NaN	-13.3250402177427	-51.8667411013746	-43.0572094708302	261.97282323677	43.936915380796	10.9011717662544	-8.92027440247053	-19.9321889406511	-16.6286145791969	-41.9560180170121	-4.51550858719832
-11.2157537821269	-23.9542415040664	-29.2619447215412	-29.2619447215412	-26.0773227910563	-8.03113185164202	-28.2004040780463	203.215456203855	12.1381403747622	0.46119329631766	-1.66188799067226	-14.4003757126118	-36.6927292260059	17.445843592237	-10.1542131386319	-43.0619730869757	39.7381971056312	-35.631188582511	-17.5849976430967	-37.7542698695009	22.7535468097118	32.3074126011664	-35.631188582511	5.76889651379246	1.52273393981262	1.52273393981262	-33.5081072955211	-53.6773795219253	14.2612216617521	-29.2619447215412	4.7073558702975	-13.3388350691168	1.52273393981262	43.984359679611	-14.4003757126118	-21.8311602170765	-26.0773227910563	NaN	29.1227906706816	-24.0005555007213	38.8194626863276	48.7384129263879	-24.0005555007213	-6.36686618505846	15.6752454595201	-1.95844385614275	-3.06054943837167	-40.5321392341552	2.44997847277296	16.777351041749
-31.2057985032643	-11.0268245030707	70.7511227608718	-25.8955421874239	25.0829184446442	-34.3919522927685	-9.96477323990259	347.946502447742	-16.3370808189111	46.3239437080059	12.3383032866272	17.6485596024676	-20.5852858715834	-20.5852858715834	-19.5232346084154	-15.275029555743	-47.1365674507855	-31.2057985032643	-36.5160548191047	58.0065076028548	-16.3370808189111	1.71779065494634	33.5793285499889	-23.7714396610877	14.4624058129634	-16.3370808189111	-62.0052851351387	-86.4324641880047	-56.6950288192983	60.130610129191	28.2690722341485	-24.8334909242558	-23.7714396610877	51.6342000238463	-32.2678497664324	-26.9575934505919	5.96599570761868	-42.8883623981132	-41.8263111349451	23.7663155986715	3.91193346613259	-23.6635972735048	7.22099715488907	-24.7666185030903	42.5176765016249	7.22099715488907	-53.4451704723131	40.3116340424539	64.5781010933348	-19.2515123551628
-10.8377133799486	-12.9628381285719	-9.77515100563697	68.8544646934257	-7.65002625701366	118.794896286074	-21.4633371230652	136.858456649372	-10.8377133799486	45.4780924585692	28.4770944695827	24.2268449723361	-12.9628381285719	-21.4633371230652	10.4135341062845	-49.0899588551683	-5.52490150839034	-31.0263984918701	-26.7761489946235	34.8524687154526	42.2904053356343	0.850472737479604	56.1037162016858	-15.0879628771953	-14.0254005028836	62.4790904475557	-18.2756500001302	59.2914033246208	-32.0889608661818	-69.2786439670898	-11.9002757542603	-37.4017727377401	-11.9002757542603	12.5386588549078	-12.9628381285719	-41.6520222349867	-3.39977675976703	56.1037162016858	15.7263459778428	-64.1717994679474	10.8960117100747	68.300808493268	32.9747797036106	-4.55912588540047	-32.1575858773204	17.5196421081354	21.9353957068426	90.3795764868039	-1.24731068637008	97.0032068848647
48.8837225974948	-27.6576037922669	25.4960950895121	-0.0176803737418368	11.6761333802495	-13.8376420830044	46.7575746422237	171.137230025586	16.9915032684274	3.1715415591649	-48.9190833449785	66.9559802172997	4.23461553680048	8.4869114473428	-10.6484201500976	-27.6576037922669	-21.2791599264534	-46.7929353897073	-14.9007160606399	10.613059402614	42.5052787316813	-27.6576037922669	32.9376129329611	46.7575746422237	-5.33305026191973	3.1715415591649	7.42383746970722	-1.08075435137742	31.8745389553255	-8.52227219482647	-28.7206777699025	-41.4775655015294	-26.5945298146313	74.3974980607487	-12.7745681053688	-10.6484201500976	3.1715415591649	-28.7206777699025	-4.26997628428415	26.7305710127864	18.996571338655	-15.2539986467841	-16.3588557430886	6.84314327930565	49.9325700351806	27.8354281090909	-3.10057058743473	23.415999723873	189.144564169546	-43.9802831507008
-22.1583913627106	-15.7768749196038	20.3850515913342	-14.7132888457527	-12.5861166980505	19.3214655174831	-14.7132888457527	8.68560477897187	-29.6034938796684	-10.4589445503483	-28.5399078058173	42.7203591422077	-9.39535847649713	-7.2681863287949	62.9284945453789	-9.39535847649713	238.420196730813	-7.2681863287949	-20.0312192150083	41.6567730683565	121.42572860719	-34.921424248924	11.8763630005252	-5.14101418109266	16.1307072959297	-6.20460025494378	-39.1757685443284	-37.0485963966262	-81.7192114983732	-20.0312192150083	68.2464249146345	-34.921424248924	-13.6497027719016	-8.33177240264602	-18.9676331411572	-13.6497027719016	-30.6670799535195	69.3100109884856	32.0844984036965	77.9763816258799	-22.6493547928631	4.99507828920911	54.7550578369392	419.661574520293	-11.5915815600342	14.9470741987551	6.100855612492	13.8412968754722	-6.06269494361979	-48.0822332283696
20.5895749294328	31.2305615661419	2.49989764702722	21.6536735931037	18.4613776020909	-42.1922462271512	6.75629230171088	-26.2307662720875	34.4228575571546	17.39727893842	25.9100682477873	46.1279428575347	33.3587588934837	-7.07699032601101	37.6151535481674	-0.69239834398552	-26.2307662720875	-36.8717529087966	-61.3460221732276	-25.1666676084165	576.04907736565	-0.69239834398552	20.5895749294328	28.0382655751292	-16.6538782990492	-0.69239834398552	14.2049829474073	-38.9999502361384	-17.7179769627201	41.871548202851	-2.82059567132735	-10.2692863170237	-16.6538782990492	34.4228575571546	-11.3333849806947	-30.4871609267711	-17.7179769627201	48.2561401848765	-21.9743716174038	-32.2704384473498	-15.6699521807641	-25.6302439407155	62.905682814408	268.75171252007	-4.60296133637367	88.359761756506	-4.60296133637367	-42.2307302073012	-45.5508274606183	-33.3771375317888
93.1878943515322	-12.2086686815569	23.9881307439484	12.2774015180496	51.6680361869819	-18.5963391684108	6.95434277900472	64.4433771606897	1.63128403995981	-29.2424566465006	8.0189545268137	52.7326479347909	-21.7901744118378	-19.6609509162198	121.932411542375	-9.01483343813	3.76050753557777	-4.75638644689407	49.538812691364	1.63128403995981	674.465908655236	17.6004602570945	11.2127897702406	16.5358485092855	45.280365700128	-52.6639150982982	15.4712367614766	-2.62716295127611	-16.4671156727929	4.82511928338675	8.0189545268137	76.1541063865885	75.0894946387795	-33.5009036377366	8.0189545268137	-54.7931385939162	-39.8885741245904	-16.4671156727929	21.8589072483304	-36.3694635784367	23.4421451366524	84.3613762353542	-0.925547302828356	108.729068674835	33.4107465891672	-23.0779949750836	32.3031242055545	31.1955018219417	-15.3246382897942	-55.1990440998536
138.16299955792	3.95720835835044	-14.1499222003216	-5.62891958447596	-0.3032929495724	-23.736050143148	75.3206052660581	83.8416078819038	109.404615729441	42.301720129656	38.0412188217332	114.730242364344	35.9109681677718	-24.8011754701288	242.54528160203	193.549516560917	57.213474707386	-55.6898099525694	-0.3032929495724	89.1672345168073	599.362266140568	-23.736050143148	56.1483493804053	61.4739760153088	27.3899655519261	-24.8011754701288	-5.62891958447596	185.028513945071	-26.9314261240902	24.194589570984	12.4782109741961	5.02233368533116	-34.3873034129552	-36.5175540669166	45.4970961105982	-45.0385566827623	1.82695770438902	8.21770966627329	-20.5406741622059	47.0998968414032	-3.89327549280385	226.684547235784	49.3169912907165	212.273433315248	8.30074397841957	61.5110107619399	11.6263856523896	33.7973301455231	50.4255385153732	-8.32746439143054
166.131288142777	-15.0274101807117	-10.7648525731002	-17.1586889845174	21.2043294839862	-11.830491975003	-10.7648525731002	-45.9309528358951	289.745458763511	54.2391509429754	-10.7648525731002	-20.3556071902261	-23.5525253959347	-48.0622316397009	182.115879171321	149.081057712331	169.328206348486	-9.69921317119728	-2.23973735787714	35.0576417087236	193.837912592252	-15.0274101807117	-13.9617707788088	-15.0274101807117	42.5171175220437	-13.9617707788088	380.324807925256	-46.996592237798	-38.471477022575	14.8104930725689	-3.30537675978002	-39.5371164244779	-27.8150830035462	74.48629957913	7.35101725924876	48.910953933461	-15.0274101807117	2.02282024973437	41.4514781201408	15.3235084249892	-26.8364888095902	5.33824592206249	64.1403473281863	252.750861272357	-15.7417526952272	-29.0554360324628	-16.8512263066635	4.22877231062619	-7.9754374151731	28.6371917622248
416.952767560839	-11.6411297032033	9.68194976266946	-6.31035983673511	41.6665689614786	-37.2288250622506	218.648128528222	51.2619547211213	76.8496500801686	-41.4934409554252	38.4681070415977	41.6665689614786	25.674259362074	-10.5749757299097	129.091194771557	235.706592100921	3.28502592290763	-53.2211346616552	89.6434977596923	-15.9057455963778	559.817399982187	27.8065673086613	121.628116958501	13.946565655844	-3.1118979168542	6.48348784278854	-54.2872886349488	-38.2949790355442	157.877352050485	1.15271797632035	11.8142577092567	-48.9565187684806	-39.3611330088379	20.3434894956058	106.70196133239	-38.2949790355442	-11.6411297032033	-36.162671088957	18.2111815490186	55.6700666407786	-22.0580417073271	20.137217110216	41.2348465189875	436.537797546496	2.37079234493472	-27.6100494464775	1.26039079710464	0.149989249274561	14.5852093710656	20.137217110216
114.415362474791	84.5486293023599	22.6818248737527	-13.5849225499135	41.8818676274584	-17.8515987174037	10.9484654131548	-32.7849653036192	25.8818319993704	22.6818248737527	41.8818676274584	-5.05157021493321	-28.518289136129	-15.7182606336586	691.483314127833	129.348729061006	92.0153125954676	-18.9182677592762	-23.1849439267663	-9.31824638242336	563.483029103129	1.34844403630201	51.4818890043112	51.4818890043112	34.4151843343506	-12.518253508041	-70.1183817691579	-46.6516628479621	10.9484654131548	9.88179637128231	1.34844403630201	12.0151344550274	-22.1182748848938	25.8818319993704	-26.3849510523839	-62.6516984760502	156.01545510782	3.48178212004709	13.0818034968999	17.1796674062728	59.410246839992	-8.38094646150455	12.734343255355	213.885261084386	-30.6075672160936	69.4122261795571	18.2909984440023	13.8456742930845	-15.0489326878813	27.1816467458379
124.270589263191	-9.12748678187273	-28.3368097323619	-37.9414712076065	12.2162053853375	2.6115439100929	32.4927129441872	29.2911591191057	-29.4039943407224	38.8958205943503	21.8208668605821	15.417759210419	-13.3962252153148	-5.92593295679119	207.510988715311	658.930078051808	31.4255283358267	-29.4039943407224	49.5676666779554	385.730818311516	242.728080791208	16.4849438187795	-3.79156374007017	58.1051435448395	-17.6649636487568	-43.2773942494091	-24.0680712989199	-40.0758404243276	-14.4634098236753	-18.7321482571173	-44.3445788577696	0.477174693371875	52.7692205030369	17.5521284271401	-17.6649636487568	-19.7993328654778	20.7536822522216	13.283389993698	79.4488357120497	-40.2836799973573	60.9321697411811	-38.0591558272795	40.9114522104812	540.31712839294	24.227520934898	24.227520934898	83.1774114419588	8.65585174435358	5.31906548923692	44.2482384655979
140.541551599483	70.0733071498105	27.3652802106147	82.8857152315692	-0.39493729986247	7.07896741449678	218.483700763516	36.9745862719338	-3.59803932030215	47.6515930067327	-6.80114134074183	1.74046404709732	31.6360829045343	61.5317017619713	29.5006815575745	457.648651623012	50.8546950271724	64.734803782411	-75.133984443455	-37.7644608716587	54.0577970476121	-39.8998622186185	57.2608990680517	105.307429374647	2.80816472057721	27.3652802106147	-39.8998622186185	9.21436876145657	2.80816472057721	0.672763373617423	-27.0874541368598	-45.238365586018	-66.5923790556158	50.8546950271724	-59.1184743412566	-37.7644608716587	-22.8166514429402	-24.9520527899	60.4640010884914	-11.0142049388111	-27.7121253439503	21.2684411777913	105.871237897163	140.380273401118	0.117741997948378	-9.90101024513513	-56.6551873795249	-29.9385147313022	25.7212199524951	-35.5044881996819
11.5507136890033	-5.54076211826721	-20.4958034496289	52.1429687312709	31.8468412101371	41.4607963517268	68.166227300587	14.7553654028666	-6.60897935622162	38.2561446378636	31.8468412101371	22.2328860685474	72.4390962524047	-2.33611040440399	-2.33611040440399	431.360088205086	56.4158376830885	-53.6105378262156	-36.5190620189451	-15.1547172598569	320.265495457828	-30.1097585912186	31.8468412101371	-20.4958034496289	88.4623548217208	-43.9965826846259	-35.4508447809907	-50.4058861123524	3.00497578536806	-7.67719659417603	-24.7686724014466	9.41427921309452	-27.9733241153098	21.164668830593	16.8917998787754	-42.9283654466715	6.20962749923129	42.5290135896812	84.1894858699032	-7.32056895142307	-35.173790640707	39.4728434865738	-40.7444349785637	167.59766325728	113.005348746283	-5.09231121628036	9.39136406214726	37.2445857514311	71.7825806461431	38.3587146190025
-28.8600516945356	199.849089042431	-14.9665057619161	-7.48536564435175	37.4014750610343	-0.00422552678740817	131.450093681843	8.54564889328613	273.591755915566	91.9069244890031	25.6453977334332	-23.5163801819896	8.54564889328613	-17.1039743669345	-24.5851144844988	639.098887373709	-16.0352400644253	-28.8600516945356	-33.1349889045724	85.494518673948	47.020083783617	-30.997520299554	-17.1039743669345	35.2640064560159	13.8893204058321	14.9580547083413	33.1265378509975	49.1575523886354	19.232991918378	44.8826151785986	22.4391948259056	-32.0662546020632	55.5699582036906	-8.55409994686094	19.232991918378	-30.997520299554	89.7694558839847	23.5079291284148	-20.3101772744621	-17.0015038134235	-47.1082483014875	-33.7274729734591	-19.2316330347616	8.64498223196429	28.7161452240069	-41.5329252481423	18.6805637279856	49.9023728267186	-5.85085770673317	-58.2588944081778
53.6540075734296	-36.1631493277155	47.2384963662049	-4.08559329159226	50.4462519698172	31.1997183481433	25.8534590087894	83.5930598738113	-0.877837687979935	5.53767351924471	37.6152295553679	7.67617725498626	15.1609403300817	56.8617631770419	7.67617725498626	382.983582877628	-12.6396082345585	-39.3709049313278	14.0916884622109	24.7842071409187	60.0695187806542	121.016875249288	51.515503837688	106.047349099098	1.26066604776161	27.991962744531	16.2301921979525	-3.01634142372148	-1.94708955585071	25.8534590087894	26.9227108766602	202.280017207467	-5.15484515946303	56.8617631770419	-26.5398825168785	-39.3709049313278	147.748171946058	83.5930598738113	1.26066604776161	-30.0467199213972	9.01334752101881	2.31733595946178	-6.61067945594759	100.525505528965	16.825361009502	-33.3947257021757	-17.7706987252093	-32.2787237752495	39.1453995480255	36.9133956941731
5.73609314053761	-7.1011460766676	10.015172879606	0.387243466702103	0.387243466702103	52.80597027029	69.9222892265636	259.27156768034	35.6896513140164	10.015172879606	-16.7290754895715	-3.8918362723663	-3.8918362723663	-18.8686153591057	-14.5895356200373	425.085907569241	-3.8918362723663	-22.077925163407	-18.8686153591057	7.87563301007181	12.1547127491402	15.3640225534415	-56.3105630759542	155.503884007932	66.7129794222624	39.9687310530848	82.7595284437689	-63.7989526193239	4.66632320577051	-13.5197656852702	-27.4267748372425	5.73609314053761	-7.1011460766676	-4.9616062071334	-24.2174650329412	11.0849428143731	-30.6360846415438	49.5966604659887	-15.6593055548044	111.023947270653	12.7331550830862	-6.25483886223932	32.8380898487249	1.56374687995353	-25.2428328075648	13.8500959033994	55.1769062549902	-59.867998237276	-25.2428328075648	1.56374687995353
-30.455104004556	9.1455706407624	13.4267246564725	-1.55731439851284	-9.04933392600551	24.1296096957477	32.6919177271679	-33.6659695163386	-0.487025894585319	84.0657659156891	51.9571107978634	-25.1036614849184	11.2861476486174	-51.8608740831065	-25.1036614849184	200.727212843789	-26.1739499888459	-1.55731439851284	7.00499363290735	76.5737463881964	74.4331693803414	243.53875300089	-14.4007764456431	46.6056682782257	-18.6819304613532	-17.6116419574257	-27.2442384927734	-41.1579890438312	11.2861476486174	-3.69789140636789	16.6375901682551	-19.7522189652808	25.1998981996753	-6.90875691815046	44.4650912703707	-61.4934706184542	-33.6659695163386	-13.3304879417156	-34.7362580202661	-32.7275501019297	190.848708860908	-8.13416161601752	-17.077211974531	-36.0811939863722	-0.308992552318201	16.4592268698946	-18.1950932693452	-21.5487371537878	-43.9063630500716	-30.4917875123013
-17.4242569093659	5.06270218837324	1.8502794601248	-1.36214326812365	55.3906582642655	20.0540082535326	-20.6366796376143	28.6204688621952	-8.85779630070335	190.3124128507	26.4788537100295	-2.43295084420646	53.2490431120999	-18.4950644854487	35.045314318692	511.554685675545	-46.3360614636019	5.06270218837324	47.8950052316858	14.6999703731186	16.8415855252842	-28.132332670194	22.1956234056983	-17.4242569093659	40.3993521991061	3.99189461229042	-45.265253887519	-6.71618114853772	-43.1236387353534	39.3285446230233	11.4875476448701	-23.8491023658628	-31.3447553984425	0.779471884041981	58.603080992514	-58.1149448005128	32.9036991665264	45.7533900795202	-14.2118341811174	-30.1554722307966	-3.30371172456666	-34.6307656485016	50.3998092878932	-6.6601817878454	94.0339201105168	11.2409918829745	128.71744409773	4.52805175641707	16.8351086551058	-6.6601817878454
18.1171059990109	-15.094035711909	-34.3779244472819	18.1171059990109	-19.3793443197696	-30.0926158394212	-3.30943704029224	-18.3080171678045	-8.66607280011804	-12.9513814079787	24.5450689108019	-7.59474564815288	14.9031245431155	63.1128463815477	114.536549675875	524.854848878531	18.1171059990109	-55.8044674865851	144.5337099309	25.6163960627671	39.5436490383141	49.1855934060006	15.9744516950806	42.7576304942096	78.1114265090599	69.5408092933386	-71.8743747660625	70.6121364453038	-55.8044674865851	-12.9513814079787	2.04719871953355	19.1884331509761	173.459543033959	-22.5933257756651	18.1171059990109	-2.23810988832708	-29.0212886874561	53.4709020138612	21.3310874549064	-27.579055626445	-53.3336966991302	-8.54301657272108	117.990654784385	87.7569456990585	-24.2197546169643	7.13372147152211	30.6488285378869	30.6488285378869	60.882537623213	36.247663553688
-18.1207882443214	23.6812538156972	5.45985086645833	0.100614704917493	-4.18677422431518	17.2501704218482	5.45985086645833	-37.4140384258684	84.7765460572628	66.5551431080239	7.60354533107467	-3.11492699200701	4.38800363415017	83.7046988249546	-23.4800244058622	18.3220176541564	-27.7674133350949	-4.18677422431518	-21.3363299412459	11.8909342603073	17.2501704218482	115.8601157942	-23.4800244058622	64.4114486434076	-6.33046868893152	-9.54601038585602	21.5375593510809	91.2076294511118	54.7648235526341	41.9026567649361	8.67539256338284	-40.6295801227929	59.0522124818667	-4.18677422431518	-19.1926354766295	-69.5694553951134	-34.1984967289439	-6.33046868893152	-4.18677422431518	18.7094882552187	-5.94618113567153	1.89880457961172	-4.82546889063106	17.5887760101782	56.8137045865944	29.9166107056233	-16.0325913410357	18.7094882552187	16.4680637651377	-10.4290301158334
20.6718639921007	91.4481399699945	56.0600019810476	80.7244617915258	28.1784387170289	62.4942088881289	16.3823927207132	-21.1504809039274	47.4810594382726	103.24418596631	6.73108236009135	52.842898527507	75.3626227022914	177.237565397745	-7.20969927191803	-24.367584357468	-35.0912625359368	-14.7162739968462	-42.5978372608649	-37.2359981716305	49.6257950739664	20.6718639921007	149.356002133726	93.5928756056883	-62.9728257999556	-31.8741590823962	-0.775492364836778	-47.9596763500993	-39.3807338073243	-37.2359981716305	-22.2228487217743	39.9744847133445	2.44161108870385	-10.4268027254587	-14.7162739968462	-13.6439061789993	194.395450483295	1.36924327085697	92.5205077878414	-43.7246848288861	-4.46661688521515	-28.0214576514177	224.351836272181	148.079018553049	-31.3864349037324	43.7647237312949	26.9398374697216	-7.83159413752981	-17.9265258944738	77.4144962544415
68.0853282245455	-0.579561971790165	-31.6933403420047	-30.620451432687	0.493326937527579	341.67200010057	25.1697718518357	-5.94400651837889	9.07643821206953	13.3679938493405	76.6684394990874	-47.7866739817709	-59.5884519842661	65.93955040591	-15.6000067022386	6.93066039343404	6.93066039343404	-12.3813399742854	-55.2968963469951	67.0124393152277	38.0444387636486	28.3884385797889	152.843552060647	20.8782162145647	12.2951049400228	-8.08978433701437	-0.579561971790165	-32.7662292513225	0.493326937527579	-9.16267324633212	-37.0577848885935	-9.16267324633212	-53.1511185283596	2.63910475616307	109.927995687937	-26.328895795416	-5.94400651837889	-15.6000067022386	-44.5680072538177	9.36413228142053	-28.8045235483523	8.24152475701544	50.9006106844086	371.966362664262	147.444857783246	4.8737021838002	-1.8619429626303	46.4101805867882	-43.3984213656183	11.6093473302307
15.717716541078	43.6263897350034	20.0113585709126	-44.3932718766076	48.9934422722967	18.937948063454	39.3327477051687	-11.1175461453888	-18.6314196975995	56.5073158245074	70.4616524214701	65.0945998841768	27.5252321231233	-28.2921142647275	12.4974850187019	55.4339053170487	-30.4389352796448	172.435650630044	32.8922846604167	-35.8059878169382	8.20384298886727	-8.97072513047145	4.98361146649126	18.937948063454	-4.67708310063677	-36.8793983243969	-65.861482025781	-28.2921142647275	-26.1452932498102	2.83679045157392	-17.5580091901408	0.689969436656577	110.177841197441	8.20384298886727	-23.9984722348928	-17.5580091901408	21.0847690783713	91.9298625706435	-4.67708310063677	-50.9365086688238	22.0947333815895	65.9134786118375	98.4966481420219	460.282185684069	-53.1836238088365	65.9134786118375	-21.7240118486585	-28.4653572686966	-17.229781568633	0.747139551468719
22.3654554893046	-4.48285983591995	-46.3662317432703	54.5834338795742	14.8479271982418	59.9530969446191	4.10860106815192	134.054447242239	5.1825336811609	29.8829837803675	14.8479271982418	111.50186236905	-29.1833099351266	49.2137708145292	-27.0354447091086	10.5521967462058	66.396692622673	40.6223099104574	-13.0743207399918	-50.6619621953063	0.886803229124967	68.544557848691	58.8791643316101	169.494223471535	33.1047816193945	3.03466845514293	-39.9226360652164	-46.3662317432703	66.396692622673	-10.9264555139739	210.303662765877	-40.9965686782254	-51.7358948083152	36.3265794584214	-42.0705012912344	-7.7046576749469	-34.5529730001715	-1.261061996893	29.8829837803675	8.98318798427207	-3.38641349059364	50.5900293088204	49.4655200838326	275.491874306379	-14.6315057404716	-25.8765979903495	22.4772986841256	31.4733724840279	95.570398308332	-19.1295426404227
-4.28844753934428	-26.8520073002429	36.5408510756151	-35.4476491139185	20.4240226749732	101.008164678182	-5.36290276605374	-1.06508185921591	-8.58626844618211	27.9452092619394	56.9555003830947	1.083828594203	10.7539256345881	11.8283808612976	22.5729331283921	66.6255974234798	-18.2563654865672	246.059620283959	-47.2666566077225	-17.1819102598578	-15.0329998064388	-17.1819102598578	35.4663958489056	-8.58626844618211	44.0620376625812	9.67947040787865	211.677053029256	-63.3834850083644	-54.7878431946887	11.8283808612976	-19.3308207132767	81.6679705974122	21.4984779016827	-15.0329998064388	-12.8840893530199	8.60501518116919	-13.9585445797294	25.7962988085205	-16.1074550331483	-13.1542871873192	-10.9033622004346	46.4952249651222	23.9859750962764	327.860848325695	32.9896750438147	114.02297457166	32.9896750438147	54.3734624192182	43.1188374847953	-17.6561371610884
23.8555911470533	-18.0685644757363	41.0552447358901	30.3054612428671	-1.94388923620186	18.4806994005418	-34.1932397152708	61.4798333726338	57.1799199754246	-19.1435428250387	-49.242936605503	36.7553313386809	92.6542055024005	192.627191987514	-1.94388923620186	49.6550715303085	-29.8933263180616	91.5792271530982	-49.242936605503	17.4057210512395	-4.09384593480645	-20.2185211743409	-26.6683912701547	7.73091590751884	-22.3684778729456	56.1049416261223	-38.49315311248	-55.6928067013168	-56.7677850506191	-25.5934129208524	-30.9683046673639	-4.09384593480645	-32.0432830166662	22.780612797751	-18.0685644757363	10.9558509554257	-16.9935861264341	57.1799199754246	195.852127035421	22.1179594091718	17.6122898912652	-47.7199181183808	36.7613853423683	309.354391175719	13.1066203733586	185.448479433287	44.6463069987049	-46.5935007389041	266.550530755606	-45.4670833594275
102.575641425921	-3.89905474566544	6.85596506964629	42.347530460175	-15.7295765425083	NaN	15.4599809218957	70.3105819799855	24.0639967741451	14.3844789403645	31.5925106448633	19.7619888480204	16.5354829034269	25.1394987556762	41.2720284786438	186.464795985352	35.894518570988	125.161183038075	3.62945912505277	-43.6926280623189	-11.4275686163837	43.4230324417062	-27.5600983393513	-21.1070864501642	58.4800601831426	215.503349486694	-29.7111023024136	-47.9946359884435	-40.4661221177253	63.8575700907985	-10.3520666348525	-20.031584468633	-35.0886122100695	62.7820681092673	13.3089769588333	-27.5600983393513	40.1965264971127	2.5539571435216	14.3844789403645	-14.7018192670859	11.2277801387816	-14.7018192670859	43.9216228679189	381.006415144197	19.119397349263	266.014278648611	160.041133250717	-7.93757594381615	146.512646604177	-16.9565670415092
107.126617091802	-28.452674549988	8.13221367081237	-17.6924133085761	87.7581468572601	1.67605692596525	95.2903297262484	36.1088928984832	-15.5403610602937	-2.6280475705995	10.2842659190947	43.6410757674715	26.4246577812125	3.82810917424762	14.5883704156595	19.9685010363654	-40.288961915541	3.82810917424762	-47.8211447845293	-3.70407369474068	26.4246577812125	-1.55202144645831	-27.3766484258468	27.5006839053537	1.67605692596525	-14.4643349361525	-25.2245961775644	-14.4643349361525	185.676524154108	5.98016142252999	30.7287622777773	-56.4293537776588	-17.6924133085761	2.75208305010644	41.4890235191891	-46.7451186603881	4.90413529838881	-19.8444655568585	-8.00817819130543	35.2973828012097	53.3506951337214	-25.6325463210173	21.7573985518259	321.893716079833	33.0407187596457	42.0673749259016	22.8857305726079	3.70408621931423	116.537288297512	-24.5042143002353
37.4000270550869	285.006705967234	-13.1978595052214	24.4814177205401	84.7682612817585	-19.6571641724948	46.0124332781181	-21.8102657282526	-1.35580094855347	-12.1213087273425	-6.73855483794797	-43.3412812858306	128.906843174793	-15.3509610609792	-11.0447579494636	-22.8868165061315	43.8593317223603	136.442698619946	-49.800585953104	-18.5806133946159	6.18005449659883	52.4717379453915	76.1558550587273	44.9358825002392	101.993073727821	51.3951871675126	-46.5709336194673	26.6345192762979	-13.1978595052214	-12.1213087273425	-5.66200406006907	-35.8054258406783	-57.3364413982563	26.6345192762979	32.0172731656924	22.3283161647823	34.1703747214502	-5.66200406006907	66.4668980578172	8.58980256160588	-15.1253249094612	196.052238761469	-13.9960331251247	338.343003587872	91.0281028181724	303.334958273439	-4.96169885043244	27.7877628953268	313.498584332468	23.2705957579807
114.08773694455	-25.9321357094532	6.38014259531679	124.858496379473	28.9987374086558	-8.69892061357587	-4.39061683960654	38.6924209000868	-22.7009078789762	-6.5447687265912	11.7655223127785	50.5402562785024	-7.62184467008354	14.9967501432554	-14.0843003310375	79.6213067527954	4.22599070833212	89.3149902442264	36.5382690131021	-4.39061683960654	-2.23646495262187	65.6193194873951	11.7655223127785	-38.8570470313612	-13.0072243875452	-2.23646495262187	35.4611930696098	45.1548765610408	39.7694968435791	51.6173322219948	-27.0092116529455	38.6924209000868	-36.7028951443765	14.9967501432554	44.0778006175484	49.4631803350101	12.8425982562708	-14.0843003310375	-0.0823130656372078	7.83257168782564	34.958648056743	36.0889012387812	41.7401671489723	235.013461277508	-5.73046649663304	-23.8145174092446	-37.3775555937033	47.3914330591634	14.614090780055	-11.3817324068242
25.9772551953928	-20.3596145390387	63.6933119559765	10.8908324911593	-24.6700210259625	-6.35079345653613	92.7885557427126	5.50282438250447	30.2876616823166	2.27001951731158	49.684490873474	223.178351972159	27.0548568171238	-4.19559021307421	7.6580276259664	2.27001951731158	43.2188811430882	-0.962785347881313	-54.8428664344295	7.6580276259664	177.919083859459	271.670424950053	9.81323086942833	-21.4372161607696	62.6157103342456	2.27001951731158	-50.5324599475057	-32.2132323780793	41.0636778996263	-9.58359832172903	0.114816273849651	-39.756443730196	-28.9804275128864	-17.1268096738458	-14.9716064303838	-28.9804275128864	6.58042600423544	76.6245314167481	-33.2908339998102	-1.9756793326951	-8.76297664108036	99.8337802930839	-22.3375712578509	-6.50054420495194	76.0782397137354	-1.9756793326951	-13.2878415133372	-20.0751388217225	62.5036450969649	37.6168882995523
26.1872056496871	46.6716341032561	79.0154685036283	-50.3598690978602	70.3904459968624	34.812228156453	28.3434612763786	-55.7505081645889	-8.31288437737644	112.437430717346	50.9841453566391	4.6246493827724	-4.00037312399349	-1.84411749730202	7.85903282280961	-22.328545950871	-48.2036134711687	59.609167863405	-54.6723803512431	4.6246493827724	50.9841453566391	31.5778447164158	87.6404910103942	50.9841453566391	7.85903282280961	-29.8754406442912	-10.4691400040679	2.46839375608093	140.468753864335	-2.92224531064776	12.1715440761926	10.0152884495011	-9.39101219072218	-14.7816512574509	91.9530022637771	-54.6723803512431	-30.9535684576369	-36.3442075243656	13.2496718895383	-2.74321174054973	16.5038635017502	-0.478849947337969	131.98631495555	86.6990790913148	21.0325870881738	-19.7259251896379	-10.6684780167909	-17.4615633964262	-42.3695431217555	262.187118065226
-19.984783079556	26.3973612412737	120.240304402022	-17.8274740413779	-45.8724915376935	90.0379778675283	35.0265973939862	-17.8274740413779	-23.2207466368232	88.9593233484393	-0.56900173595287	-22.1420921177341	-25.3780556750013	-29.6926737513575	39.3412154703424	78.1727781575486	28.5546702794518	121.318958921111	-34.0072918277138	47.9704516230549	18.8467796076502	-19.984783079556	9.13888893584869	-15.6701650031997	286.353100341738	-46.9511460567825	9.13888893584869	-9.19823788866536	4.82427085949244	13.4535070122049	155.835903531961	-13.5128559650216	-21.063437598645	18.8467796076502	80.3300871957268	30.7119793176299	14.532161531294	-38.32190990407	76.0154691193705	-15.9766737788062	146.063378948451	24.8166262084754	59.9441900864123	22.5503317647375	-37.5064709943159	5.55312343670351	-37.5064709943159	27.0829206522132	13.485153989786	389.690031650272
56.8248109829658	13.6575413943731	11.4991779149434	-47.8558177693716	-16.5595473176419	-7.92609339992331	6.10326921636934	62.2207196815399	28.7660857503805	-4.68854818077885	15.8159048738027	43.874630106388	42.7954483666732	-45.697454289942	203.593527584181	-14.4011838382122	-38.1431821119382	286.690521542222	-31.6680916736493	42.7954483666732	57.9039927226807	-6.84691166020849	-50.0141812488013	-4.68854818077885	91.35862665384	-32.7472734133641	-50.0141812488013	0.707360517795247	-20.8762742765011	28.7660857503805	-28.4305464545049	-17.6387290573567	-0.371821221919572	-9.00527513963813	-31.6680916736493	26.6077222709509	26.6077222709509	-11.1636386190678	41.7162666269584	60.3623558067585	19.5342086761148	3.65659590308664	18.4000934780413	-15.6233624641618	7.05894149730696	17.2659782799679	45.6188582318038	-62.1220855851728	-2.01398008728055	271.307782648418
1.98497109260361	32.2168364199979	12.7820658523873	-2.33386681130985	-7.73241419120168	32.2168364199979	11.7023563764089	-45.5222458504445	11.7023563764089	-7.73241419120168	-52.0005027063147	-1.25415733533149	-4.49328576326659	-23.9280563308772	68.9269586032623	-16.3700899990286	-47.6816648024012	13.8617753283656	-41.203407946531	93.7602765507647	21.4197416602142	93.7602765507647	-5.57299523924495	4.14439004456034	85.1226007429378	40.8545122278248	184.455872532947	-8.81212366718005	-23.9280563308772	57.0501543675003	37.6153837998897	-43.3628268984878	-10.9715426191368	-17.449799475007	-53.080212182293	-37.9642795185959	11.7023563764089	20.3400321842358	234.122508427952	13.1076737260539	-31.1606346226481	53.9707275863943	28.9988613384085	-31.1606346226481	92.5636117878269	42.6198792918553	-67.4833491651729	13.1076737260539	-32.295719452102	635.134160266791
55.1152427952657	14.0662091070773	83.2014237398156	-17.2606850233822	4.3440695493485	18.3871600216235	37.8314391370811	6.50454500662157	30.2697750366254	33.510488222535	5.42430727798504	66.9978578102676	98.3247519407271	-2.13735682247071	209.58923799029	-30.2235377670206	185.824007960287	267.922075336663	-14.0199718374726	116.688793327548	56.1954805239022	0.0231186348023582	-5.37807000838032	58.3559559811753	-6.45830773701686	4.3440695493485	-4.29783227974378	-55.069005525661	-19.4211604806553	27.0290618507157	-4.29783227974378	-57.229480982934	-47.5073414252052	-36.7049641388399	17.3069222929869	15.1464468357139	27.0290618507157	24.8685863934427	-35.6247264102033	91.8743494380575	-17.1870381068364	66.8811147923527	-0.14619630294673	32.7994311845733	28.2552067035361	18.0307016212023	-5.82647690424329	5.53408429834983	-5.82647690424329	596.283266833192
-10.5867864403193	-15.9906189325575	-1.94065445273813	-4.10218744963342	93.1667974106546	148.285888831484	-37.6059489015104	18.5939090177671	5.62471103639538	-6.26372044652871	29.4015740022436	-19.2329184279005	36.9669394913771	-28.9598169139293	17.5131425193195	20.7554420146624	-34.3636494061675	165.578152806647	-41.929014895301	68.3091679463588	180.708883784914	-7.34448694497636	-36.5251824030628	94.2475639091022	0.220878544157155	-6.26372044652871	87.7629649184164	53.1784369680917	-0.85988795429049	-8.425253443424	-9.50601994187165	-21.3944514247957	44.5323049805106	-14.9098524341099	8.86701053173831	-44.0905478921963	36.9669394913771	-24.6367509201387	-31.1213499108245	-40.711466195362	-15.6968265507909	36.6065108878576	26.3732492150786	-31.6152335973362	-29.3411754478297	-48.6706697186346	-3.18950672850541	18.414045691806	77.5395575789739	492.555169863903
4.7440152975631	-8.23153413649483	19.882156303964	263.17370819255	40.4267762412224	-19.0444919982098	-29.8574498599247	22.044747876307	4.7440152975631	-12.5567172811808	27.4512268071645	91.2476781912827	65.2965793231668	16.6382689454495	33.9390015241935	77.1908329710533	20.9634520901355	123.686551776428	-69.86539394827	99.8980444806546	94.4915655497972	22.044747876307	23.1260436624785	323.726272218154	-0.662463633294371	-30.9387456460962	51.2397341029374	4.7440152975631	5.8253110837346	-28.7761540737532	-20.1257877843813	-36.3452245769537	-42.8329992939827	-3.90635099180886	-52.5646613695261	-27.6948582875817	-61.2150276588981	15.5569731592781	-0.662463633294371	-27.8601046444869	7.41800996914159	21.0740543357075	51.8001541604807	7.41800996914159	4.00399887750012	-10.7900491862796	-7.37603809463812	30.1780839134181	29.0400802162042	386.373241141345
29.826270745058	14.6807124490868	-29.6741368462577	-18.8558809205639	171.545423371646	-16.6922297354252	11.4352356713786	1.69880533825425	103.390411039776	-30.755962438827	-31.8377880313964	103.390411039776	88.2448527438044	76.3447712255412	-2.62849703202326	-27.5104856611189	-21.0195321057027	274.318854665737	-31.8377880313964	38.4808754856131	97.9812830769288	88.2448527438044	102.308585447206	334.901087849622	79.5902480032494	-8.03762499487014	-18.8558809205639	17.9261892267949	-78.3562885118796	66.6083408924168	-15.6104041428558	-16.6922297354252	-42.6560439570902	59.0355617444312	-32.9196136239658	-31.8377880313964	21.171666004503	171.545423371646	35.2353987079049	216.22624566558	-14.9866926970109	300.510765068692	290.259945141286	84.1045666012423	115.996006375393	22.5996470368093	23.7386270287432	56.7690467948276	33.9894469561487	190.029705851099
0.815321607861555	36.533066915196	-3.51410206575474	11.6388807919023	63.5919648752978	-8.92588165777511	54.9331175280652	-18.6670849234118	14.8859485471145	17.0506603839227	6.22710119988192	32.2036432415797	37.6154228336001	7.309457118286	17.0506603839227	7.309457118286	112.297981203481	-15.4200171681995	-17.5847290050077	109.050913448269	-22.9965085970281	-11.0905934945833	127.450964061138	487.875484889695	76.5802358961467	34.3683550783878	49.5213379360449	106.886201611461	-55.4671861491503	51.686049772853	26.7918636495593	21.380084057539	-10.0082375761792	13.8035926287104	-28.4082881890484	-35.9847796178769	-16.5023730866036	-4.59645798415881	-17.5847290050077	0.188742373421364	12.7282799688544	-5.51104744268458	898.475617391718	147.243319628955	12.7282799688544	-6.65100540590577	-5.51104744268458	20.7079857114028	-40.8497443025414	207.661091679678
20.5058197851653	29.1689139006842	88.7276859448769	155.866665340149	4.26251831856734	54.0753094828012	-21.7267640279894	169.944193277867	-8.73212285471104	48.6608756606018	36.7491212517633	6.42829184744707	190.519041802224	113.634081526994	25.9202536073647	-24.975424321309	-7.64923609027118	-13.0636699124705	-22.8096507924293	-34.7214052012678	17.2571594918457	-7.64923609027118	30.2518006651241	503.473316725345	41.0806683095228	19.4229330207255	-40.1358390234671	-2.23480226807185	-21.7267640279894	-9.81500961915091	-20.6438772635496	68.1528374205194	84.3961388871174	16.1742727274059	-34.7214052012678	101.722327118155	-16.3123302057901	20.5058197851653	27.0031403718045	17.6721354750331	35.9271373214004	-14.2741177561097	662.30188817488	355.389669632829	2.83994647485965	-31.3881819870791	-21.1197434484975	10.8265097826454	191.094653015523	47.33651347538
20.7141156502109	93.3031304568606	44.5493145419466	8.79651620434304	-11.7884282930651	-6.37133763585242	-37.7904634476859	13.1301887301132	46.7161508048317	4.46284367857291	17.4638612558833	10.9633524672281	90.052876062533	25.047788175981	41.299060147619	33.7151332275213	19.6306975187684	-10.7050101616225	-37.7904634476859	29.3814607017512	111.721238691384	-15.0386826873927	145.307200766102	500.668347879253	34.7985513589638	-49.7080628935537	-3.12108324152482	-17.2055189502777	-32.3733727904732	36.9653876218489	8.79651620434304	41.299060147619	-6.37133763585242	-3.12108324152482	-43.2075541048985	-22.6226096074904	47.7995689362742	1.21258928424531	49.9664051991593	32.9017661236527	-7.06539722440084	21.4825765956374	494.237023055471	286.407773645592	-3.63964036599625	50.0305504156756	-9.3492351300039	91.1396327165307	-2.49772141319472	43.1790366988664
229.041019909484	39.3497663780959	205.194119465538	59.9448167615037	-0.756384368540423	-0.756384368540423	51.2732166000688	16.5868159543293	54.5250666606069	137.989218214418	58.8608667413243	40.4337163982752	429.571773642665	-48.4501852564322	-26.771184852845	-43.0304351555354	102.218867548499	209.529919546255	8.99916581307381	-17.0156346712308	88.127517286167	24.1744660955848	14.4189159139706	921.685082804094	-24.6032848124863	-40.8625351151767	37.1818663377371	-40.8625351151767	68.6164169229386	-38.694635074818	1.4115156718183	-36.5267350344593	-15.9316846510514	-12.6798345905134	-60.3736354784052	10.0831158332532	89.2114673063464	-20.2674847317689	142.325018295135	33.2998920515977	23.0137742335407	0.155734637858488	475.602958228048	273.309307806261	120.16044251519	16.156362354836	48.1576177887911	-16.9877950589032	-54.7035603917788	29.8711861122453
16.7933915153626	73.1864779491577	273.815727761698	64.5106184978046	-15.7410814272115	110.058880617408	24.3847685352966	4.86408476975212	22.2158036724583	29.8071806923922	-3.81177468160096	-20.079011152888	189.226098111005	-30.9238354670793	17.8778739467817	1.61063747549471	14.6244266525243	24.3847685352966	-39.5996949184324	-3.81177468160096	116.565775205923	5.94856720117126	10.2864969268478	1274.79301196156	-3.81177468160096	-10.3186692701158	3.77960233833298	-20.079011152888	0.526155044075577	10.2864969268478	-8.14970440727751	-32.0083178984985	9.20201449542866	47.1588995950984	-28.7548706042411	-66.7117557039108	1.61063747549471	3.77960233833298	-38.5152124870133	16.5404035170675	192.698955426855	-25.7834044093101	685.714123434119	161.814014507607	-50.948911824994	66.8714183484355	-28.0711778107359	16.5404035170675	11.9648567142159	-5.19344379647772
13.7451240086216	219.898043535733	664.754343567921	-13.3802601396825	-10.125214041886	6.15001644709644	14.8301393745538	77.7610305986193	8.32004717896077	48.4656157184509	-35.0805674583258	52.8056771821795	65.8258615733655	12.6601086426894	14.8301393745538	0.724939617435613	-4.70013721222521	11.5750932767573	-19.8903523352755	-2.53010648036088	436.901116722166	-10.125214041886	8.32004717896077	115.736568406245	24.5952776679432	58.2307540118404	-10.125214041886	58.2307540118404	-10.125214041886	-36.165582824258	20.2552162042146	7.2350318130286	-28.5704752627328	9.40506254489293	-37.2505981901902	-64.3759823384943	-5.78515257815738	0.724939617435613	86.4411535260767	8.9109951876192	-3.68260913205298	235.595872941718	929.388983643659	318.026737579573	-10.5518478518742	76.4585092658609	-18.5659596916656	-11.6967209718444	28.3738382271126	-39.1736758511291
75.8267885494351	15.0360543779803	123.590936827007	13.95050555349	-2.33272681386397	7.43721260654841	-25.1292521281595	-42.4980333200038	40.0036773412564	-1.2471779893737	8.52276143103868	21.5493473249219	183.296122173971	59.5435561820811	-21.8726056546887	-20.7870568301985	5.26611495756788	-32.7280938995914	0.923919659606825	80.1689838473962	94.2811185657696	125.762034475987	62.8002026555519	421.031314737339	-18.6159591812179	3.09501730858735	-5.58937328733476	NaN	47.6025191126882	214.777038084189	-2.33272681386397	56.2869097086103	-29.4714474261206	-43.583582144494	-41.4124844955135	11.7794079045095	-21.8726056546887	-2.33272681386397	-15.3593127077471	40.2276994399195	20.748058326712	1.26841721350456	974.104611631925	68.874230488754	-10.1901952060292	-10.1901952060292	57.4156180692202	-17.0653626577495	5.85186218131809	27.6232257784323
71.7184779703838	16.3282547691785	246.577810036934	15.2421719613117	144.486026097457	1.12309545904369	7.63959230624432	73.8906435861174	33.7055796950468	55.4272358523823	-18.4263950825582	-15.1681466589579	222.683988263865	72.8045607782506	11.9839235377114	218.339657032398	77.1488920097177	-19.512477890425	-34.7176372005598	68.4602295467835	111.903541861454	-27.1150575454924	42.394242157981	279.160294272937	179.240675949194	53.2550702366487	-30.3733059690927	14.1560891534449	-6.47948419602371	32.6194968871801	4.38134388264401	95.6122997434528	-47.750630894961	49.9968218130484	-20.5985606982917	1.12309545904369	3.29526107477724	16.3282547691785	-7.56556700389048	200.045828259237	8.52169938970357	-37.3523434532985	639.289788480983	101.416636146783	8.52169938970357	2.78744403432831	25.7244654558294	34.8992740244298	13.1091036740038	5.08114617647842
57.8265677802685	414.237047702654	271.890179197067	-22.5831136656356	-39.9689907350203	92.5983219190378	15.4484924236433	-6.2838539130875	27.4012829088453	65.4328889981243	446.835567207751	18.708344374153	45.8737772950665	-25.8429656161453	36.0942214435376	33.9209868098646	-7.37047122992404	26.3146655920088	148.015805077702	5.66893657211446	502.253050366414	35.0076041267011	31.7477521761915	282.756352365433	175.181237998615	-29.1028175666549	49.1336292455762	-60.6147197549146	-12.8035578141068	1.3224673047683	-17.1500270814529	38.2674560772107	69.7793582654704	77.3856794833263	-29.1028175666549	-35.6225214676741	16.5351097404799	33.9209868098646	38.2674560772107	43.3357462854184	8.90046793252625	206.329397155774	721.710729837393	45.6314315089445	84.6580803088889	-41.6046069850489	0.865569650184751	81.2145524735997	26.1181071089723	92.6929785912304
14.5678637124838	417.901386369766	0.434883134196235	-11.5237927397394	-35.4411444876105	26.5265395864193	30.8751489951232	8.04494959942797	-30.0053827267307	-31.0925350789067	161.333431256239	25.4393872342434	-31.0925350789067	10.2192543037799	-9.34948803538743	22.1779301777155	47.1824342777626	196.12230652587	-8.26233568321147	65.664024264754	130.893165395312	49.3567389821146	63.4897195604021	338.539264660921	2.60918783854816	-2.82657392233165	-48.4869727137221	-49.5741250658981	-39.7897538963144	16.7421684168357	18.9164731211876	53.7053483908184	40.6595201647069	20.0036254733636	6.95779724725201	-47.3998203615461	-7.1751833310355	175.466411834526	-10.4366403875634	-3.35730256207807	126.461150573972	189.647123339305	811.167328176499	196.540138550069	-10.2503177728418	34.5542810971223	-11.3991536413024	36.8519528340435	188.498287470845	10.4287278594493
66.9830751737942	237.750077775877	81.1230180644125	35.4401256485687	-0.453575535308531	2.80948820868031	-13.5058305112639	74.5968905764348	43.0539410512094	4.98486403800621	68.0707630884571	27.8263102459281	58.2815718564906	-36.3472767191858	13.6863673553098	25.6509344166022	-2.62895136463443	-24.3827096578934	26.7386223312651	-4.80432719396032	30.001686075254	58.2815718564906	176.839554554752	128.981286309582	65.8953872591313	2.80948820868031	19.1248069286245	26.7386223312651	27.8263102459281	89.8245213817161	81.1230180644125	26.7386223312651	19.1248069286245	113.753655504301	-5.89201510862327	80.0353301497496	-28.7334613165452	655.422237006449	-18.9442700845786	91.2979633077314	46.454560328307	99.3467792271152	729.454082630308	70.6010080864586	-23.6851212548951	68.3013463952061	-17.9359670267638	-15.6363053355113	3.91081904013523	3.91081904013523
-3.51935800694673	429.593796013677	-1.34290999679284	114.008834541363	252.213283186135	211.948994998288	-25.2838381084856	-29.6367341287934	97.685474465209	42.1860502062849	-14.4015980577162	19.3333460996691	5.18643403366882	96.5972504601321	-22.0191660932548	74.8327703585932	36.7449301809002	4.09821002859188	-50.3129902252553	72.6563223484393	11.7157780641305	8.45110604889965	11.7157780641305	17.1568980895152	263.095523236904	26.9509141352077	-30.7249581338703	-17.666270072947	-23.1073900983317	122.714626581979	-44.8718701998706	53.0682902570543	5.18643403366882	22.5980181148999	61.7740822976699	-4.60758201202367	-6.78403002217756	911.677030262763	-41.6071981846397	-21.0316303153785	56.0738153828029	433.545251039572	1137.85171025281	586.6053148882	-9.52335483803802	442.751871421444	-9.52335483803802	36.509747071324	4.2865757347706	-8.37252729030397
10.8320059445332	154.548408338793	154.548408338793	2.12192095094174	53.2936702882918	118.619307740228	28.2521759317162	18.4533303139258	7.56572407193643	-12.0319671636444	22.8083728107216	58.7374734092865	-8.76568529104763	24.9858940591194	50.027388415695	-30.5408977750264	57.6487127850875	-39.2509827686179	35.8735003011088	14.0982878171301	104.465419625642	32.607218428512	54.3824309124907	66.3587977786791	161.080972083987	19.5420909381247	-25.0970946540317	-29.4521371508274	-55.5823921316019	-39.2509827686179	-12.0319671636444	91.4002921352546	10.8320059445332	-17.4757702846391	-37.07346152022	-32.7184190234243	57.6487127850875	504.040568706652	-29.4521371508274	46.1287196790033	2.35933246660897	173.981403378366	904.239074237787	860.469687025393	-10.3107533053999	225.813572445675	-35.6509248494177	106.023670601227	33.4586339069944	28.8513299899003
18.6617439755828	172.252729941998	11.0366595659026	3.41157515622242	6.67946847465679	23.0189350668286	137.395201212031	182.056409897301	70.9480370705327	-6.39210479908068	-32.5352513465556	94.9125880723847	-5.30280702626922	-2.03491370783486	154.823965577015	-14.0171892087609	1.23297961059951	1.23297961059951	-6.39210479908068	16.4831484299599	19.7510417483943	39.3584016590004	-42.3389313018587	48.0727838414921	257.217956221292	-0.945615935023402	5.59017070184533	-3.12421148064631	94.9125880723847	37.1798061133775	-23.820869164064	1.23297961059951	14.304552884337	0.143681837788053	-49.9640157115389	-52.1426112571618	76.3945259345899	1262.63980052626	0.143681837788053	16.5683082572334	-1.87691005876454	165.282880929967	777.433563792148	198.714839127713	37.3191788627311	29.249395849482	6.19287295448456	146.837662613969	75.3624416394768	21.1796128362329
11.2415152218931	83.1706550339987	42.8467433211516	34.1280597075631	26.4992115456731	-10.5551938120783	-8.37552290868114	19.9601988354817	-0.746674746791156	-11.6450292637769	-17.0942065222697	39.5772369660559	30.8585533524674	17.7805279320845	28.6788824490702	-21.453548329064	86.4401613890944	-30.1722319426525	-2.9263456501883	-0.746674746791156	17.7805279320845	37.3975660626588	26.4992115456731	135.48275671553	-25.8128901358583	-7.28568745698257	-47.6095991698297	-9.46535836037971	-24.7230546841597	66.8231232585202	0.343160704907413	-27.9925610392554	-21.453548329064	14.5110215769888	-19.2738774256668	-7.28568745698257	1.43299615660598	813.360407672041	120.22506039175	48.1094023941573	-14.1973122347719	297.336260909874	1141.93839254647	267.336731644093	-33.8123890623978	134.646506045448	42.3402621507379	-18.8126244295074	88.4933840980929	48.1094023941573
33.2540464447441	147.743280917564	35.4347937680359	-0.547537066278833	83.4112348804555	109.580202759957	40.8866620762654	11.4465732118261	32.1636727830982	34.34442010639	70.3267509407047	100.85721346679	52.8807723543703	-10.3609000210919	28.8925517981605	129.206928669583	49.6096513694326	-20.174262975905	25.6214308132228	-5.99940537450833	45.248156722849	121.574313038062	32.1636727830982	25.6214308132228	-12.5416473443837	-45.2528571937607	-35.4394942389476	NaN	-13.6320210060296	39.7962884146195	172.821875135419	-46.3432308554066	-60.5180884568034	-33.2587469156558	-2.72828438957063	-17.9935156526132	60.5133879858916	912.09521773134	-5.99940537450833	-11.5263359493898	16.1896247453004	165.16291347926	606.308621203079	172.091903652933	-23.0746529055107	605.153789507467	-2.28768238449308	-61.1840988607097	-17.3004944274503	117.814813959164
152.379533879455	170.925044737945	10.5609214321739	20.3791330631395	188.379643192995	-28.7119250916884	4.01544701153022	1.83362220464898	-33.0755747054509	216.743365682451	1.83362220464898	118.561249372795	13.8336586424958	50.9246803594769	-1.43911500567288	4.01544701153022	-13.4391514435197	-9.07550182975723	112.015774952152	13.8336586424958	43.2882935353926	9.47000902873333	2.9245346080896	56.37924237668	71.6520160248487	-10.1664142331978	61.8338043938831	233.107051734061	-31.9846623020103	23.6518702734614	199.288767227401	-0.34820260223226	-11.2573266366385	82.5611400592549	103.288475724627	-12.3482390400791	81.4702276558143	462.198656456591	-38.530136722654	24.6685666431706	10.7985215621282	13.110195742302	686.963219262943	372.575530759316	1.55182484143332	159.901506183334	-14.6298944197828	170.304039994115	-35.4349620413463	37.3827746341261
-20.8862529423791	16.2231041052506	40.2350410184227	-15.4289945530218	7.49149068227887	-19.7948012645077	115.545206791554	52.2410094750088	11.8572973937647	46.7837510856515	15.1316524273791	-9.97173616366451	35.8692343069369	12.9487490716362	51.1495577971373	139.557143704726	-18.7033495866362	196.312630954042	33.6863309511939	16.2231041052506	81.7102047775382	12.9487490716362	-2.33157441856428	76.2529463881809	71.8871396766951	-20.8862529423791	-23.069156298122	-31.8007697210937	-37.258028110451	9.67439403802179	165.751983973641	-5.60592945217866	10.7658457158933	-4.5144777743072	30.4119759175796	-25.252059653865	-23.069156298122	547.760071228652	17.314555783122	19.2801540694773	12.3390886494188	49.3581042230637	443.841988929717	107.200316056884	-5.01357490072718	199.747854990996	19.2801540694773	75.9655216666209	234.453182091288	-17.7388615041676
65.5705469880837	388.800026763782	-7.59288255573988	48.0986832164244	22.982879044664	31.7188109304937	83.0424107597431	20.7988960732066	0.0510578443610953	13.1549556731056	-6.50089107001117	14.2469471588343	7.69499824446207	237.013210247491	36.0867768734086	53.5586406450679	-4.31690809855375	-19.6047888987557	17.5229216160205	53.5586406450679	30.626819444765	22.982879044664	31.7188109304937	3.32703230154723	1.14304933008981	-17.4208059272983	-19.6047888987557	-39.2606356418725	64.4785555023551	40.4547428163234	21.8908875589353	17.5229216160205	-2.13292512709633	28.4428364733076	-11.9608484986547	-40.3526271276012	-19.6047888987557	207.529440132816	-16.3288144415696	-17.3796919334791	13.882342845572	96.0899157830765	424.920207533095	134.299069401917	-11.5904262336548	37.039405644869	-18.5375450734439	1.14595830595857	71.7749998438146	86.8270906633577
5.71364355132246	75.6356805307929	-0.841547415502892	43.9522575244703	11.1763026903436	7.89870720693091	-24.8772476271958	-6.30420655452402	58.1551712859253	62.5252985971422	24.2866846239943	22.1016209683858	88.7460624644436	66.8954259083591	-34.7100340774339	-33.6175022496296	34.1194710742323	164.130758582935	17.7314936571689	172.871013205369	1.34351624010556	45.0447893522746	14.4538981737563	27.564280107407	16.6389618293647	-42.3577568720634	-60.9307979447353	3.52857989571401	-12.8593975213494	25.3792164517985	42.8597256966661	39.5821302132534	53.7850439747084	-7.39673838232824	-35.8025659052381	-20.5071203159789	-69.6710525671691	58.1551712859253	61.4327667693379	18.9048826007997	33.9701120599804	79.1658004375228	68.7360261965515	38.6055672781899	54.8296605419231	30.4935206463233	-18.1787591448761	29.334656841771	-1.95466588114296	49.0353415191612
105.386088604142	96.641506965011	88.989998030771	40.8947990155483	0.451108934565527	48.5463079497883	25.5917811470683	-2.82810918010875	48.5463079497883	19.0333449177198	-7.20039999967445	111.944524833491	578.68656982213	22.312563032394	2.63725434434838	64.9423985231596	15.7541268030455	-13.758836229023	-30.1549268023944	184.087323356325	63.8493258182682	29.964071966634	69.3146893427253	49.6393806546797	21.2194903275026	-20.3172724583716	-66.2263260638114	-0.641963770325898	37.615580900874	52.918598769354	-15.9449816388059	-3.92118188500018	25.5917811470683	-3.92118188500018	23.4056357372855	-24.6895632779373	-30.1549268023944	31.0571446715254	98.8276523747938	7.6979308548339	29.7355793208822	49.4534753168202	63.3719901374822	294.187360913462	29.7355793208822	8.85780708988907	28.575703085827	74.970752488034	43.6540941415443	114.40654447991
333.110123512035	-11.3783235903366	-9.19109535476603	24.7109422965785	36.7406975922169	35.6470834744316	93.6086317170528	-11.3783235903366	23.6173281787932	-14.6591659436926	36.7406975922169	35.6470834744316	886.478867111401	0.651431705301731	46.5832246522846	-49.6548177128224	-3.7230247658395	61.8938223012789	-10.2847094725513	142.821267017392	40.0215399455728	361.544090574453	169.068005844239	66.2682787724202	-21.2208506504044	-37.625062417184	-7.00386711919542	-15.7527800614779	17.0556434720813	6.11950229422827	78.2980340680586	-14.6591659436926	-27.7825353571163	-35.4378341816134	-0.442182412483576	-10.2847094725513	-8.09748123698073	71.7363493613467	-12.471937708122	38.2634359896081	37.1025455535025	145.065356111327	40.5852168618194	210.075220533244	40.5852168618194	177.570288322285	73.0901490727774	-34.8726614850475	-12.8157431990403	-5.85040058240639
23.8292304321721	13.9818258266301	5.22857728837058	-40.7259775374919	10.6993576247828	36.9591032395613	35.8649471722789	36.9591032395613	31.4883229031491	16.170137961195	69.7837852580345	94.9493748055306	845.540436961284	41.3357275086911	-7.9012955190187	240.472131754095	-0.242203048041623	-26.5019486628202	11.7935136920652	185.764328389973	357.546830953316	328.00461713669	127.774056824004	3.0402651538057	-13.3720758554309	15.0759818939125	-27.5961047301026	-12.2779197881485	16.170137961195	18.3584500957599	29.3000107685843	-28.6902607973851	-3.52467124988894	55.5597563833628	-16.6545440572782	-24.3136365282553	-33.0668850665148	40.2415714414087	-13.3720758554309	25.8919038811621	45.6443128911523	139.758732291694	20.0823718194002	139.758732291694	32.8633423552763	211.796929857541	143.244451528751	80.5015052617234	45.6443128911523	61.9110026640855
106.143734373072	20.757247146956	55.7876008807471	2.14737172587939	89.7232560603573	38.2724240138515	9.81026160514621	-7.70491526174937	19.662548592775	-1.13672393666353	155.405169311216	91.9126531687193	761.868168327475	19.662548592775	40.4618211222135	6.52616594260329	-25.220092128645	-14.2731065868352	-16.4625036951972	21.8519457011369	2.14737172587939	30.6095341345847	215.613589791169	89.7232560603573	96.2914473854432	32.7989312429467	7.62086449678426	-52.5875559831693	-24.125393574464	32.7989312429467	37.1777254596706	67.8292849767378	-23.030695020283	-13.1784080326542	41.5565196763945	-16.4625036951972	-9.89431237011132	4.33676883424134	-17.5572022493781	279.80833299977	35.5942576231232	28.6167126123618	68.1561343400095	34.431333454663	-39.9958133267914	-5.10808827298467	447.269413258043	7.6840775800778	-5.10808827298467	353.072555612765
93.2538851181499	-7.50834017566925	-8.60358175494989	-7.50834017566925	-12.9845480720725	1.25359245857589	31.9203566784339	-11.8893064927918	-27.2226886027208	18.7774577270662	-46.9370370297724	465.636022073568	928.92321010928	-4.22261543782732	40.682289312679	-25.0322054441595	60.3966377397306	-39.2703459748079	-9.69882333423054	324.349858346366	61.4918793190112	434.96925785371	269.587779382333	127.20637407585	65.8728456361338	-22.8417222855982	26.4441487820307	-11.8893064927918	2.34883403785654	162.25410461283	24.2536656234694	-19.5559975477563	-27.2226886027208	35.2060814162758	38.4918061541178	39.5870477333984	-5.31785701710796	37.3965645748371	-2.03213227926604	31.3462990467703	20.8708056647763	-4.73595593565356	-7.06384335387445	134.9372891576	15.051087119224	25.5265805012181	222.233067340884	27.854467919439	-15.2114493176476	288.577858760179
277.59256730882	5.83785174989327	6.93363689327603	-37.9935539854175	13.5083477535726	17.8914883271037	-9.50314025746549	-8.40735511408272	2.55049631974496	100.075374080811	9.12520718004157	378.404800500034	1104.91035056281	10.2209923234243	2.55049631974496	33.2324803344625	-50.0471905626279	75.9681009263904	-22.6525619780587	640.297449768516	616.190176614095	289.64620388603	15.6999180403382	58.4355386322661	-6.21578482731718	473.738107974335	10.2209923234243	NaN	-29.2272728383553	-23.7483471214415	-13.8862808309966	33.2324803344625	-10.5989254008483	20.0830586138692	44.1903317682901	-5.11999968393441	8.0294220366588	-2.92842939716888	5.83785174989327	83.0092073993423	6.12151482529595	119.123123608364	-0.868275408708259	41.070465995317	20.1010952933044	87.6690675553451	285.713124185464	45.7303261513198	21.2660603323051	183.196200753403
11.5229928477475	77.3027476851633	91.5550278999367	-19.1742260763798	-24.6558723128311	12.6193220950378	-7.11460435618694	-12.5962505926383	-23.5595430655409	52.0871749974872	8.23400510587673	349.192401013148	299.857584885087	40.0275532772943	94.8440156418075	-38.9081525276045	-45.4861280113461	-40.0044817748948	2.75235886942542	143.082502522579	104.71097886742	314.10986509986	49.8945165029067	4.94501736400595	34.545907040843	163.912758221094	0.559700374844897	-23.5595430655409	-29.0411893019922	-1.63295811973563	10.4266636004573	-18.0778968290896	-21.3668845709604	0.559700374844897	-40.0044817748948	19.1972975787794	2.75235886942542	78.3990769324535	65.2431259649704	-9.81967113670898	1.84021049174263	196.560233686884	89.2893227051297	119.605014939104	30.9899145628716	55.47566598262	560.348540494574	103.281180659272	23.9939855858007	690.939214733232
83.0262160873277	52.313747116714	92.8980811135964	96.1887027890193	0.760674201755142	65.4762338184056	18.3106564706773	31.4731431723689	302.400994448855	57.7981165757521	9.53566533621622	-1.43307358186013	266.204156019203	98.3824505726346	7.34191755260095	132.385541218671	40.24813430683	-18.9830558507823	-25.5642992016281	591.97570188607	-24.4674253098205	67.6699816020208	146.644901812171	29.2793953887536	-12.4018124999365	636.947531450183	-1.43307358186013	69.8637293856361	62.1856121429827	19.4075303624849	12.8262870116391	16.116908687062	122.513676192403	78.6387205200972	107.157441707096	8.43879144440858	-33.2424164442815	112.641811166134	23.7950259297155	71.0732038647219	50.0669683279798	130.590871218825	65.2381384378491	17.3906019374919	80.4093085477185	81.576321633093	298.640755512762	9.22151033986996	-18.7868037091196	406.005959367222
13.033457666315	39.3715155320988	10.838619510833	16.325714899538	58.0276398536957	60.2224780091777	7.54636227761005	-17.6942765104328	261.050169235779	70.0992497088466	37.1766773766168	98.6321457301124	188.620510104874	39.3715155320988	92.0476312636664	-36.3504008320296	-5.62266665528185	-4.52524757754086	-14.4020192772098	627.58814120127	-2.33040942205888	381.766267787288	158.990195005867	34.9818392211349	31.6895819879119	957.911283601309	-41.8374962207346	-38.5452389875116	37.1766773766168	-6.72008573302284	13.033457666315	16.325714899538	43.7611918430628	-40.7400771429936	-16.5968574326918	4.25410504438708	26.2024865992069	8.64378135535104	5.35152412212807	39.9765943962303	44.6487536415755	-13.75323692524	10.7755991128225	61.0013110002839	-6.74499805722215	0.263240810795712	79.6899479816649	-23.0975554159305	136.923898737144	437.110130250576
247.107338022279	-2.13067291657701	26.4164120367722	38.4940249016507	56.0614617960195	53.8655321842234	68.1390746608979	14.3387991718937	63.7472154373058	7.75101033650541	-10.9143913637614	13.2408343659956	24.2204824249761	41.7879193193448	35.2001304839566	-38.3635115112125	17.6326935895878	-21.8940394227418	28.6123416485683	271.262563752036	-2.13067291657701	640.17873853378	-2.13067291657701	40.6899545134468	4.45711591881127	1174.88759900613	48.3757081547331	-36.1675818994164	-51.5390891819891	30.8082712603644	58.2573914078155	-69.1065260763578	135.114927820679	-17.5021801991497	-7.62049694606724	0.0652566952190866	27.5143768426702	4.45711591881127	31.9062360662624	32.206586709365	73.1239788016729	343.178766610905	-18.0633521468989	21.6849715999144	14.6705615269474	11.1633564904638	40.3900651278266	27.530313327387	40.3900651278266	330.319014810465
112.314414356153	34.3201278828964	9.05437310986975	37.6156611141608	31.0245946516321	227.658077450405	10.1528841869579	52.9948161933944	-4.12775981518764	91.4427038914785	-15.1128705860688	49.69928296213	-4.12775981518764	80.4575931205973	31.0245946516321	17.8424617265747	11.251395264046	-5.22627089227576	11.251395264046	132.087613743739	52.9948161933944	329.8196076196	-7.42329304645199	10.1528841869579	25.5320392661915	646.190797820977	3.56181772442917	-37.0830921278311	22.2365060349271	6.85735095569352	-3.02924873809953	-29.3935145882143	-32.6890478194787	81.5561041976854	7.95586203278163	-16.2113816631569	216.672966679524	-15.1128705860688	84.8516374289498	31.4434751352827	-10.6800777994	11.5517973605714	47.8248568321037	46.6547581394736	149.62344309092	-28.2315581888511	37.293968598433	-7.16978172150979	58.3557450657744	59.5258437584045
-13.820240171905	49.9251175711787	4.86374399417123	223.576264526476	13.6562071311483	282.925390701071	-24.8108190931263	4.86374399417123	-2.82966125068369	90.5902595796975	14.7552650232704	70.8072175214992	-6.12683492705009	1.56657031780484	45.5288860026901	258.746117074384	-18.2164717403935	67.5100438451328	0.467512425682705	213.684743497376	12.5571492390262	643.41637931713	14.7552650232704	12.5571492390262	3.7646861020491	663.199421375328	1.56657031780484	-21.5136454167599	-14.9192980640271	14.7552650232704	8.16091767053763	-0.631545466439427	-5.02777703492796	-7.22589281917222	-47.8910348276911	-6.12683492705009	284.024448593193	19.151496591759	32.3401912972245	49.4171109732129	-36.0754416272641	241.482571609901	35.3635406827235	29.5078863950196	-5.62603933120382	-48.9578810602127	49.4171109732129	37.7058023978051	418.323331098559	225.08673960433
18.2626248207917	-1.53026971183585	19.3622300726043	83.1393346777374	6.16696705085263	671.4281443975	-23.5223747480886	2.86815129541471	-1.53026971183585	222.789201657943	-8.12790122271169	38.0555193534192	31.4578878425433	27.0594668352928	-8.12790122271169	702.217091448254	-35.6180325180277	1200.33827051938	96.3345976994891	113.928281728491	3.96775654722735	539.475514179983	41.3543351088571	31.4578878425433	-3.72948021546113	1015.60458821486	9.46578280629054	-7.02829597089905	-10.327111726337	39.1551246052318	-29.0204010071518	-3.72948021546113	28.1590720871054	-34.518427266215	-0.430664460023213	-32.3192167625898	408.622489214279	-1.53026971183585	-12.5263222299622	15.8472313547478	11.1585719745824	431.965751344428	130.7193861688	26.39671496012	19.3637258898718	245.591540982853	82.6606275221049	56.8730009311952	376.874003627485	83.8327923671463
23.9737861875478	-15.6317274635092	73.480678251369	-14.5315743065354	-23.3327995623258	506.941022099048	14.0724077747835	33.875164600312	20.6733267166264	600.454040441821	37.1756240712334	29.4745519724168	-27.733412190221	231.902732855597	96.5838945478188	522.343166296681	36.0754709142596	1087.82188898122	95.483741390845	196.697831832435	39.375930385181	205.499057088225	95.483741390845	41.5762366991286	-23.3327995623258	785.27977081342	-0.229583265875904	-3.53004273679732	4.17102936201931	51.4776151118929	48.1771556409715	16.2727140887312	4.17102936201931	11.8721014608359	8.57164198991453	-36.5346374460114	314.414219628632	-18.9321869344306	19.5731735596526	52.6100614840456	237.975765758284	708.429230403661	548.87394064862	-4.87677085416754	33.8388509246291	26.7996469648479	90.1524826028787	184.008535399961	113.616495802149	15.0676403652125
121.048875341752	-0.0283015846031732	150.76781876913	100.135544781745	14.2808193248752	498.589527030297	14.2808193248752	91.3299319143741	3.27380324066107	654.889155426138	-4.43110801828883	372.008842061835	4.37450484908248	103.43764960701	30.7913434511964	849.713340116728	-46.2577691383025	1159.01049208315	-23.1430353614529	58.3088836617317	21.9857305838251	268.542890870222	39.5969563185677	18.6836257585609	152.969221985973	490.884615771347	-27.5458417951385	-1.12900319302459	296.060431080757	17.5829241501394	-13.2367208856601	21.9857305838251	-49.5598739635668	36.2948514933035	1.07240002381824	-26.4451401867171	351.095511501828	60.5102868785746	-14.3374224940815	14.2866703440601	-13.8950490276876	579.095296086171	347.770349576408	-5.67538087759453	104.703019995084	21.3321001869971	14.2866703440601	85.9152070805856	805.723289367309	-11.5465724133753
14.4894387744343	203.904543173771	100.386986118319	185.183282855231	-11.9405757929149	356.978377543001	-33.9655879323726	292.004591731601	0.173180883786812	469.305939454236	4.57818331167835	174.170776785503	-33.9655879323726	-28.4593348975082	-11.9405757929149	787.5673648694	-11.9405757929149	591.544756828226	3.47693270470547	28.8056966650818	580.532250758497	118.006995829885	-6.4343227580505	23.2994436302174	46.425706376648	448.382177921751	21.0969424162716	73.9569715509701	-31.7630867184269	27.7044460581089	93.779482476482	8.98318573956989	-18.5480794347522	-6.4343227580505	21.0969424162716	-21.8518312556709	207.208294994689	466.002187633317	10.0844363465428	24.08181775233	31.1334845012414	346.107932619282	80.4951517436208	64.0412626628277	-4.12484924331535	-45.2595719452982	286.168765253535	322.602376789577	178.043208436894	68.7423738287686
15.8000665881464	111.656679938059	92.9260773294551	-27.170139396297	92.9260773294551	680.185559116848	-31.577340010086	70.8900742605097	86.3152764087715	410.244521522268	-23.8647389359552	216.327694515549	33.4288690433027	35.6324693501972	13.5964662812519	680.185559116848	-41.4935413911114	502.795734411838	18.003666895041	1.47666459333196	343.034712161984	230.651096510363	86.3152764087715	-23.8647389359552	250.483499272414	413.549921982609	57.6684724191425	NaN	-22.7629387825079	96.2314777897968	197.597091906945	80.8062756415351	-29.3737397031915	-38.1881409307696	-30.4755398566388	40.0396699639863	297.860905870647	258.196100346545	5.88386520712102	56.2443859044717	-2.57156998722783	527.948352155902	177.405255041373	68.0075770828117	184.463169748377	-3.74788910506182	6.8389829554441	626.759158053958	64.4786197293097	242.102806522242
25.9308051041818	21.5214041095208	70.0248150507914	19.3167036121903	42.4660588341604	459.154452829621	41.3637085854951	95.3788707700919	7.19085087687267	324.667722492462	-25.8796565830845	32.5449065961732	-11.5491033504364	-8.24205260444069	18.2143533635251	971.747318458958	-41.3125600643979	547.34247272284	36.9543075908342	50.182510574817	568.28712744748	174.748088673989	85.4577185321047	12.7026021201989	25.9308051041818	788.757177180528	205.613895636616	-20.3679053397583	121.835276738058	23.7261046068513	217.739748371934	262.936108567208	-31.3914078264107	264.038458815874	46.8754598288213	10.4979016228684	116.323525494731	567.184777198815	11.6002518715336	1.3391887827415	15.4675362759778	552.344741018959	155.573648917238	179.120894739299	110.833881855323	84.9319114510565	30.7732460603172	485.235090426086	152.041562043929	361.612049860268
20.6310521026536	41.5861690781871	5.19043959436575	29.4542592502466	208.124203989006	673.548381024539	-31.2052898894556	54.8209797995767	32.762961930594	236.799627218683	18.4252503157553	76.8789976685593	-20.1762809549643	-11.3530738073712	-2.52986665977817	1227.204629536	28.3513583567975	825.748704320519	-15.7646773811677	51.5122771192293	913.98077579645	11.8078449550605	122.097934299974	-2.52986665977817	2.98463780746749	480.540724670941	254.446041513869	-65.3952175863786	98.9370155375419	26.1455565698992	696.709299786971	133.126943234465	-20.1762809549643	4.08753870091662	460.688508588857	4.08753870091662	393.41155408846	772.809461434961	4.08753870091662	8.79211186926715	44.1443313555763	409.450599380771	66.5340703635721	30.0034435610527	27.646628928632	-52.4850685736688	-5.34877592525652	32.3602581934733	35.8954801421042	560.28673585569
23.0501664218027	-0.12232743927836	67.1882499667189	35.1881393966546	154.360964967928	154.360964967928	59.4640853463586	88.1538396505541	-22.1913692117365	51.7399207259982	284.568311425431	177.53345882901	2.08457673796745	39.6019477511463	-13.3637525027532	1203.74390124831	20.8432622445569	883.742795547669	7.60183718108198	-12.2603004141303	682.9145154183	20.8432622445569	119.050498131995	160.981677499666	-51.9845756045549	552.707168960798	428.017082946409	-56.3983839590466	41.8088519283921	241.533679969138	665.259282000334	31.8777831307859	-1.22577952790127	-49.7776714273091	345.258176299691	-63.019096490784	149.947156613437	1404.57218137768	-18.8810129458678	72.8720786259158	11.5404603251696	317.019097630809	120.050246549567	108.255704568654	23.3350023060823	38.6679068812689	20.9760939098998	136.562605322845	11.5404603251696	736.904792151303
63.0078303348902	159.05616398095	-1.02439209581624	-8.7524189409015	208.736336556498	241.856451606863	-23.1044687960598	107.167983735377	5.59963091425684	119.312025920511	208.736336556498	4.49562707924466	-14.2724381159624	-33.0405033111695	14.4316615943543	1680.37344862773	51.9677919847684	821.458464988258	166.784190826035	59.6958188298537	553.185533080298	46.4477728097075	-9.85642277591368	335.696777582899	15.5356654293665	700.018043136918	298.160647192485	-30.8324956411451	63.0078303348902	543.249498565189	254.000493791997	290.432620347399	-26.4164803010964	203.216317381437	266.144535977131	-25.3124764660842	21.0556846044274	1755.44570940856	-28.6244879711207	-40.0094390003192	15.4741992595306	335.390496459941	37.9037551518103	49.7087845687996	1.30816395914339	133.524493429424	52.0697904521975	302.336414092371	1.30816395914339	544.339517140652
27.8956563014283	922.586124391247	121.782927644187	78.7052384398624	117.36470311041	-10.7638083691195	-30.6458187711154	16.850094966986	34.5229931020936	38.9412176358705	320.603031664147	17.9546511004303	80.9143507067508	62.1368964381991	20.1637633673187	1511.31454351702	66.555120971976	961.245589061794	-42.7959362390019	127.305708311408	1200.93427001919	48.8822228368684	13.5364265666534	90.8553559077488	5.80453363254384	717.138683570622	275.316230192934	-22.9139258370059	32.3138808352051	313.975694863481	598.95117729209	201.310969252171	35.6275492355378	-22.9139258370059	876.19476678659	-63.7825027744421	-35.0640433048923	1214.18894362052	53.3004473706453	2.87319027246608	-29.0287556316396	334.889738385566	8.78095803248565	-27.8472020796357	47.7722252486148	47.7722252486148	294.716917617433	69.0401891846853	14.6887257925052	564.111127474325
155.199354407201	380.641587295783	42.4782379629104	27.006712176439	191.667950903884	780.691039774542	-0.621012442259744	45.7935649171542	0.484096542488207	39.1629110086665	646.97285262004	435.897036533181	-27.1436280762106	40.2680199934144	172.881098163169	760.799078049079	242.50296420229	711.069173735421	24.7964942069431	77.8417254748448	1072.439811748	52.4242188256419	-2.83123041175565	151.884027452958	54.6344367951378	939.826733578247	233.662092324306	-37.0896089389421	-5.04144838125155	903.358137081564	566.299896733439	143.043155574974	-11.6721022897393	-31.5640640152024	862.46910464589	65.6855266426173	-8.3567753354954	634.816653787812	36.9526930391706	78.9451848566968	17.4496710889794	269.344756329822	2.07579264705003	313.101179587621	-26.3067521688196	5.62361074903373	492.857296754795	5.62361074903373	74.2147607207186	348.579360607458
32.7508520775507	696.148285929924	43.8074759750903	-14.7926306818694	148.845403001716	257.200317197604	-22.5322674101471	22.7998905697651	16.1659162312414	32.7508520775507	366.660893783245	535.827239415601	-13.6869682921155	156.585039729994	18.3772410107493	1182.63973742167	528.087602687323	409.78172698365	-26.9549169691629	381.034504850047	1247.87381841715	112.358544139836	86.9283091754946	183.120937084089	-17.0039554613773	1023.4243532971	717.155871335249	-32.4832289179327	4.00362994394785	376.611855291031	388.774141578325	33.8565144673047	-22.5322674101471	-15.8982930716234	871.948605900803	-36.9058784769485	-30.2719041384248	1675.76516325193	-4.8416691740838	68.7456155560592	15.4808978855933	518.536564773327	48.6233888805499	3.64429395882308	-9.37597036062416	10.7462563148852	361.109732547283	58.0926720219661	80.5822194828295	344.538487049805
0.889391966519103	628.114062016491	72.7934546706605	1.99560831581359	812.85219234867	34.0758824453536	30.7572333974702	24.1199353017033	-28.978449464432	31.8634497467647	142.485084676213	1014.18356792027	-6.85412247854228	37.3945314932371	70.5810219720716	1157.99169332855	213.28293103106	172.352926107164	8.63290641158049	265.275099447901	1362.64171794803	10.8453391101695	42.9256132397095	1036.30789490616	-25.6598004165485	455.544311526552	217.707796428238	109.298594197379	14.1639881580529	702.230557419222	46.2442622875929	24.1199353017033	-12.3852042250147	0.889391966519103	1503.13119430843	9.73912276087497	-2.42925708136435	769.709754726185	27.4385843495867	69.1902927637267	-25.5870378822958	740.924623717411	54.9736931668234	25.3557773399413	62.081992965275	27.7252106060919	302.579469479557	-23.2176046161452	31.2793605053177	110.655374921362
46.4699498555429	958.449141959187	33.1886994851015	34.2954703493049	354.152250104103	191.456933066195	-40.9649484165298	38.7225538061187	91.8475552878844	-17.7227602682573	58.6444293617809	426.092356277327	16.5871365220497	16.5871365220497	24.3345325714739	703.891843192393	205.84495430084	319.842353313796	45.3631789913395	345.298083190475	701.678301463986	68.6053671396119	-25.4701563176815	1003.82674739153	27.6548451640842	718.279864427038	126.157452078191	533.449130105062	-26.5769271818849	1263.91790047934	125.050681213988	9.946511336829	21.0142199788635	-37.6446358239194	1019.32153949038	-15.5092185398504	2.19911528740484	561.118401710148	5.51942788001519	114.695205185199	-2.6964960776992	747.898927148713	4.41815248368859	-18.1115679607061	105.209007103349	51.8491428929405	814.302313721666	-5.0680455981618	67.2642147759474	411.138895243024
-5.34845516133997	1193.88553278638	125.316005206001	35.6226044453687	529.489971596505	4.61747825650808	-27.494973867669	23.4420191568877	27.8713228981535	103.169486499672	92.0962271465076	497.377519472328	-3.13380329070707	7.93945606245743	1.29550045055873	417.650052129544	93.2035530818241	97.6328568230899	30.0859747687864	416.542726194227	495.162867601695	425.401333676759	-19.7436923204538	1059.89909461308	-6.45578109665642	1376.59431211359	424.294007741443	371.142362846253	-29.7096257383019	832.897277873213	219.438709707899	491.840889795746	-30.8169516736183	-26.3876479323525	1288.00823728827	5.72480419182453	22.3346932215713	325.741999498279	36.7299303806851	21.4218063369536	76.016206180386	498.529387577385	422.571961708262	17.8613019993384	-10.6227327015829	-4.68855880555759	741.830517314421	20.2349715577485	132.984275582229	21.4218063369536
-2.93266589885188	867.862242989155	46.9220044573317	8.14614973585558	784.771125728849	-19.5508893509131	-42.8164021837987	-9.57995527967635	59.1087016555099	128.905240154167	15.9013206801508	1034.04447750977	28.088017878329	15.9013206801508	-6.25631058926411	798.065704490498	133.33676640805	39.1668335130365	-21.7666524778546	41.382596639978	541.037181765284	-9.57995527967635	50.2456491477439	770.368665403729	25.8722547513875	947.629715559048	79.0505697979833	842.380967029327	-80.4843753418041	1399.64539345511	196.486015525882	210.888475851002	31.4116625687412	-31.7375865490913	963.140057447639	-33.9533496760328	-5.14842902579337	95.6687932500445	14.7934391166801	36.0800947082905	690.611173694415	498.171909092324	76.4685823408281	18.2616442821709	59.8380286097832	194.070355153217	493.420322312025	-29.2542235208145	612.209991819489	57.4622352196339
58.2327496684433	693.367580134974	554.812861446813	42.7146211753693	1049.17609772617	-26.0085192939586	20.5458661852635	6.13617544169477	-9.38195305137927	156.883709374414	3.91929994268419	1788.5040766462	-2.73132655434754	-32.6591457909903	-8.27351530187398	923.922632032074	70.4255649130015	212.305596849678	-61.4785272781278	111.437761644697	723.295399371616	57.124311918938	-27.1169570434639	680.06632714091	2.8108621931789	865.175431308293	52.6905609209169	518.234415713138	-23.791643794948	1035.87484473211	384.113448022998	278.811861819996	-13.8157040494004	26.08805493279	1082.42923021133	-0.514451055336961	-13.8157040494004	7.24461319120006	19.4374284357582	26.9854272065825	499.002750842304	428.854080579061	48.3867164394364	-15.8171512591252	85.2444923404625	29.3633482324551	856.879865236138	-0.360664590953004	515.648198023413	211.274306711713
-14.7287243897522	1023.29012223827	487.64578151035	167.146372669004	1166.35041199791	6.34217100120129	24.0860829093727	117.241620427272	25.1950774036334	645.122999695371	85.0807800937118	1151.93348357252	7.451165495462	5.23317650694057	7.451165495462	897.973744386813	212.615146933694	176.01832862309	73.9908351511047	181.563301094394	435.523040280097	46.2659727945869	-9.18375191844868	1154.15147256104	1.90619302415844	1085.39381391687	436.632034774357	846.959997650821	19.6501049323298	789.292283949263	649.558977672414	667.302889580585	32.9580388634584	15.214126955287	1141.95253312417	-5.85676843566654	49.592956277369	71.7728461625833	-1.4207904586237	35.7248492597621	634.308046925815	173.767892856705	19.0644819290966	-19.016357683853	29.7747180702387	8.35424578795455	234.459230989843	146.397289384897	292.770516647172	554.576288986201
49.8208937436878	745.509871452934	812.082979367694	-5.65669618527915	772.139114618838	123.051312449924	12.0961325919903	348.29032756153	15.4247879877283	346.071223964371	-23.4095249625486	1693.06710743969	-6.76624798385849	3.21971820335556	-18.9713177682312	1148.27717433723	26.5203059735217	597.939482241881	-18.9713177682312	107.517587269813	959.653368578746	86.436103096806	-18.9713177682312	1184.89238369035	-15.6426623724932	654.526623969428	175.200246983153	1350.21560167867	53.1495491394258	1356.87291247015	489.203405981106	405.987021087656	86.436103096806	-33.3954911497626	820.959393756329	48.7113419451085	-0.108937192382453	30.958513167839	17.643891584887	-30.5589615982467	785.340342853882	592.383135085641	61.1552667854232	45.6710464089595	7.55604240535637	-25.7945860977963	168.353715545557	43.2888586587343	300.565135683055	726.976742973365
2.31434489443745	760.519244931882	1254.51804510269	18.9659898440153	1543.14655756204	-7.67664207530926	64.4804860395281	676.150910520687	-19.8878483716663	559.589395873643	17.8558801807101	1557.57798318501	151.069039777333	-13.2271903918352	43.3884024367295	1557.57798318501	-11.0069710652248	304.264173313449	0.0941255678270674	23.406428497236	478.551390452364	48.9389507532554	5.64467388435301	818.244947423752	10.0851125375738	1297.81232197159	74.4714730092748	1452.11756517101	-56.5214672607376	1183.47102665116	673.930691194077	370.87075311176	62.2602667129177	24.5165381605412	879.300978905537	12.3053318641842	133.30728516445	61.1501570496125	13.4154415274893	105.705970179465	664.830618714125	286.914811495602	-25.4320070887925	56.827269561296	22.2545300996646	84.2470284446589	393.017356739919	17.4858763808189	1024.86397448698	1121.4292122936
19.1787501419341	476.774002926934	1279.78703147925	191.332303980951	1329.76709549703	42.5027800168976	-10.8092882687333	1109.8548138188	48.0561204633175	501.208700891181	13.6254096955142	715.567642122989	113.585537731072	-23.0266372508571	-37.4653224115488	1110.96548190809	-40.7973266794008	373.481870623523	15.8467458740822	58.0521332668734	640.042212051678	36.9494395704778	-11.9199563580173	1430.83789162187	-3.03461164374549	1133.17884369376	58.0521332668734	1728.49693954998	-51.9040075722406	546.746092551824	1358.64446581841	497.876696623329	-7.47728400088141	11.4040735169462	848.847812837066	32.5067672133418	-45.2399990365367	44.7241161954656	-10.8092882687333	70.3900162179968	689.678932884064	502.341052505311	208.805265415037	366.312273122013	248.182017341781	217.157909763134	180.167627650132	130.051761561549	844.799470777298	930.712384072013
-13.9450877208046	151.627746806301	1360.64280697738	1.61209136227915	1070.61253978561	48.2836286115305	-22.8349043397096	1297.30286356768	-1.72158986981023	669.459564857518	122.73584279486	816.141539069451	-33.9471751133409	97.177620015508	32.7264495284467	9.39068090382103	-48.3931271190615	920.596884341585	76.0643055456086	50.5060827662567	242.748367150078	251.638183768983	54.9509910757092	959.489832049294	34.9489036831729	1022.82977545899	-33.9471751133409	927.264246805763	159.406336347843	351.648620731664	1597.33417445573	356.093529041116	-42.8369917322459	-38.3920834227934	1016.16241299481	26.0590870642679	-38.3920834227934	50.5060827662567	24.9478599869048	337.170526401717	536.620014468957	515.12246485692	2.76419910335042	461.378590826825	69.6454645630238	7.54143235046994	270.289260942044	80.3942393690427	731.292269289078	935.518990603438
-9.30153879618813	438.74847244569	2522.23661405184	27.3874199407399	1284.81809665182	51.8467257653585	181.925761287194	1181.42194021138	18.4931269136058	508.791030034371	312.00479680903	608.851826589629	141.901442665091	38.5052862246574	60.7410187924926	1142.50940821767	-21.5311917084975	535.473909115773	24.0520600555646	11.8224071432553	239.738665963566	19.6049135419976	9.59883388647175	1114.71474250788	24.0520600555646	674.447237664742	-11.5251120529716	985.747493614435	7.37526062968823	305.334077038679	937.940668593589	624.416839387113	-33.7608446208068	-3.74260565422934	757.831234794124	106.324270556555	-18.1958318233222	108.547843813338	-21.5311917084975	322.320905865815	434.686968932456	608.017598130999	9.13038965879281	463.376176523939	-1.62806318801328	329.493207763685	794.497447475638	76.0718740389196	651.051409518223	821.991271417475
25.3800510079315	247.849399652073	937.504380448913	13.1442368325037	968.650089259093	111.030750235926	234.501238733425	1674.99027120424	201.130836436803	666.09177510306	303.466736813109	998.683451326052	520.374351741147	20.9306640350487	36.5035184401386	1143.28852794474	-41.360753585311	375.769275122455	-18.0014719776761	44.2899456426836	218.928384328335	260.085213827501	3.13311614351736	305.69143029955	18.7059705486073	1492.56540531605	-38.0237133556489	725.046152493757	77.6603479393048	134.390031843561	1162.1984225795	73.210960966422	-3.54096431580689	99.907282803719	858.527761680242	9.80719660284161	-10.2150447751311	65.424533763877	57.6381065613321	338.552504533732	362.481723047586	661.596954470755	21.4903592251726	616.131439294433	-32.3503824309979	368.464027676049	746.545680194935	41.8301949619481	841.066093324656	1021.73169310425
6.67704710197263	131.322678444656	718.937797631594	6.67704710197263	1111.79411784559	166.935715971137	34.4997326695359	2341.55681993189	91.2580112273651	447.388386492176	135.774308135466	1463.47286341959	536.420980308378	-4.4520271250527	15.5803064835929	1293.1980277461	-48.968324033154	763.454094539695	52.3062514327765	254.855402364637	195.871308961403	365.033237212188	38.9513623603461	1028.3260611429	-8.90365681586283	1169.66530382612	21.1448435971056	451.840016182986	-43.4037869196413	7.78995452467516	781.260613302935	26.7093807106182	-54.5328611466667	-8.90365681586283	845.809243819682	-54.5328611466667	-26.7101755791034	34.4997326695359	-31.1618052699135	260.207713855414	123.688137306338	769.162275551528	79.3791519351474	536.839487389066	24.2923052574503	829.039282809894	771.557355841863	23.094765112283	1133.2144796824	711.680348583496
43.6286125367217	288.591719428852	844.212584606911	12.4514898413597	815.262399246932	353.172902154959	2.43027183213618	1518.97459722796	506.831578296386	1082.49487949289	446.704270241045	883.183987976114	296.386000102693	52.5363618782538	9.11108383828519	750.681216520825	82.6000159059243	261.868471404256	58.1037052167113	105.982857927446	56.9902365490198	112.663669933595	46.9690185397962	521.306670976376	34.7208631951897	841.985647271528	20.2457705152002	649.355567760899	-42.1084748755239	13.5649585090512	1589.12312329253	-26.5199135278429	34.7208631951897	-27.6333821955344	633.767006413218	-73.2855975708859	-13.1582895155448	55.8767678813283	-14.2717581832363	325.556017638691	248.844253585393	1074.69433847169	-20.8455419144852	538.910611411928	30.6951745588248	739.080370738504	342.33671602535	15.1130974854985	1042.3315630117	1485.82144894483
-27.4434899585211	390.317939682833	642.08882794669	22.6878815984414	1120.0079034564	383.633756808572	8.20548537087445	2799.96586585417	202.046788724463	517.317414293805	605.32582213825	876.035228545848	385.861817766659	14.8896682451361	26.0299730355722	788.026820701403	-19.6452766052158	441.563341718839	-29.6715509166084	-19.6452766052158	48.3105826164445	347.984781479176	37.1702778260084	972.955880222642	-10.733032772867	1124.46402537257	-35.2417033118264	154.143478125588	-22.9873680423467	-22.9873680423467	855.982679923063	53.8807350116625	-54.1802214555678	-46.3820081022625	1039.79770896526	-16.303185168085	-19.6452766052158	59.4508874068806	-18.5312461261722	624.964789018755	13.1155269281316	1954.23730352152	183.473556765129	692.148237405177	8.3167091862444	472.602325713835	473.802030149307	273.451389425515	701.745872888951	944.086168854257
5.06978687002589	224.644579820494	543.418137098838	30.7054225952074	1260.1013445463	438.646408482879	31.820015452824	1818.51236621221	222.415394105261	514.438722800807	449.792337059045	1314.71639456952	416.354551330547	120.987444062151	-11.6491059942229	1430.63405176164	-70.7225274479021	527.813837092206	3.95519401240931	12.871936873342	34.0492011680572	328.301715578836	1.72600829717613	489.917679933242	10.6427511581088	1634.60454470548	-66.2641560174358	353.937351304018	16.2157154461918	34.0492011680572	969.192608708375	-43.972298865104	-12.7636988518395	-59.5765988717362	854.389544373866	-1.61777027567364	-38.399334577021	24.0178654495079	15.1011225885752	122.787768006707	27.9253961726933	1653.79440203667	334.126722978686	1177.08096383283	-14.1022369183253	1139.85648880936	471.016727903718	-0.893552232576621	592.296469109229	965.742008860852
59.9190227010113	336.477662159943	625.303015465844	75.5312039607898	684.406273092148	704.479077569006	-33.7540648576592	1858.66533498834	87.7979178077585	623.072703857305	695.557831134847	800.382476736217	575.121004273699	250.610665231162	-13.6812603808013	714.515479807435	35.3855950070738	365.471713070961	175.89522634508	64.3796459180909	1.93092087897716	20.8885695515653	52.1129320711221	1284.36009578935	-37.0995322704689	1742.68913134427	106.755566480347	172.54975893227	11.9673231174061	16.4279463344857	1137.15952962572	-2.52970233810239	1.93092087897716	9.73701150886637	984.383184440748	-18.1418835978808	-29.2934416405797	47.6523088540426	4.16123248751693	42.7620794576141	-19.7355018130378	1286.70432205617	385.296899883303	962.197650073936	5.50390600780242	1214.59172828234	903.305698491975	24.7339310141569	658.122879660956	1033.10836728487
13.293233754138	345.77759107382	867.934232770502	-16.8311878822091	912.563005565091	940.455988561708	-56.9970833973385	1510.58856101257	-23.5255038013973	1058.72223646737	469.622435578803	644.790368797561	323.463204676526	38.9547781110262	11.0617951144085	969.464690878191	-24.641223121262	802.106792898485	79.1206736261556	81.352112265885	30.0290235521085	9.94607579454384	9.94607579454384	1218.27009920802	-3.44255604383263	925.951637403467	-69.2699959158503	348.00902971355	-54.7656447576091	185.114009013303	766.403774662814	-35.7984163199091	-34.6826970000444	-23.5255038013973	1176.98848437303	-30.2198197205856	249.825729565456	64.6163224679144	42.3019360706203	4.69516420203087	-19.3641473748665	1232.92302020264	389.644149432389	692.791475301296	-1.31966369219347	229.649727446021	572.494917416809	54.0167529346705	1225.70522672957	805.870239712713
201.039813777814	567.180770704399	1642.16168997361	39.1787200145373	1473.60289577875	113.969708167224	-19.9843004644535	1144.29929122588	54.806687688233	826.158520725642	502.436333199088	513.599167251728	280.295935551557	29.1321693671615	38.0624366092734	1153.22955846799	-46.775102190789	809.414269646682	31.3647361776895	141.876793298823	22.4344689355777	4.57393445135402	69.3183719566647	774.809484083499	7.92278466714595	910.996059525704	-41.1936851644691	749.134965762427	5.690217856618	279.179652146293	985.787047678391	10.1553514776739	3.45765104609004	-40.0774017592051	886.437824609897	29.1321693671615	-12.1703166276057	67.0858051461368	-9.93774981707769	100.209481078242	8.70118175146941	1418.65142532582	585.444278824153	779.2973866085	23.1498605925387	1059.84256743926	257.940891759915	-32.2367416315603	1223.59426097138	416.876359011678
9.24799081772145	237.084995329529	2646.12626362349	47.2208249030226	1343.88142410992	1.43005438839473	-14.2058184702587	1439.93035738451	9.24799081772145	592.242678833228	330.900232481449	968.620475502242	80.7262667429943	-34.3090835742417	-16.4395145929235	154.438238790932	10.3648388790538	813.378594977041	106.413772153639	36.0523442896988	42.7534326576931	15.9490791857158	-14.2058184702587	977.555259992901	-19.7900587769206	968.620475502242	22.6501675537101	332.017080542781	-44.3607161262332	308.563271254801	1019.99548632353	-55.529196739557	-30.9585393902445	55.0387613323493	820.079683345035	-62.2302851075514	-55.529196739557	110.881164398969	-45.4775641875655	70.5616501727897	180.230258495613	1586.63977402018	493.569139417967	785.215328584157	35.6123134545272	1143.14474256085	567.083261480519	72.9719492568078	542.980270640338	427.285914607469
42.9795236992849	269.814421353367	788.294187419842	-21.8304470590244	1930.29056871281	122.315867213767	1.63523200863933	1542.54815745189	45.2143502771576	720.131976794723	343.563698423168	1621.88450096637	153.603439303985	167.012398771222	80.9715755231214	468.713986784041	-17.3607939032789	644.14787314705	187.125837972076	16.1616047648121	-17.3607939032789	-21.8304470590244	35.1576306767303	982.72409969477	46.331763566094	1511.26058536167	-58.7050855939245	1005.0723654735	61.9755496112032	659.791659192159	1749.26961590512	-45.2961261266881	15.0441914758757	51.9188300107758	945.849461159869	26.2183243652394	-8.42148759178798	68.6800293448213	-19.5956204811516	43.2724342403729	110.822126240564	2247.08113574662	219.384131240872	542.657657241788	3.46636574026014	1138.54244024348	465.458009241569	87.9034807404993	420.826962741443	210.940419740848
16.3743455677212	508.285144703127	1654.21371087083	28.6721155461064	1002.43190201642	5.19455467828018	0.722638322503767	1257.33113429568	5.19455467828018	304.8129505153	305.930929604244	840.324934119526	86.8070281711998	14.138387389833	57.7395718586531	752.004586092942	-56.2942952136456	1008.02179746114	127.054275373188	7.43051285616839	-40.6425879684281	48.7957391471002	6.31253376722429	1574.8371955558	-36.1706716126517	730.762983403004	-67.4740861030866	365.183821318282	-9.33917347799317	479.21768839058	507.167165614183	-24.9908807232106	-51.8223788578691	115.874484483746	1088.51629186512	-85.3617515261923	-11.5751316558814	63.3294673033736	14.138387389833	93.20343786845	155.98519324196	2011.66900110897	415.563604882432	1184.64010820793	30.4216824949404	1426.10839810604	438.503092422753	35.2510482929027	729.47238174998	419.185629230904
54.6178476372119	215.688394197691	1952.78949703396	5.40184729928791	925.964762710912	562.43748748761	-34.8657893408317	1710.06513173102	127.323302681872	179.894939406473	212.332757811014	432.686213869447	34.4840293171521	-6.9021527851931	0.927665450385723	606.060760514406	-32.6286984163807	1031.10803616011	264.904394535615	-5.78360732296755	28.8913020060244	81.462938730625	-32.6286984163807	154.168393775286	-4.66506186074201	947.217126493198	6.52039276151345	385.707304455974	-61.7108804342448	878.985853297439	1118.35458221371	-9.13924370964419	6.52039276151345	-27.0359711052529	830.888398421741	70.2774841083696	-18.0876074074486	165.353848397541	-24.7988801808018	-4.20439040113994	85.2201988960964	1656.19271357727	264.069377490569	410.290665395509	91.2624008756394	1016.92774414163	606.058009532702	33.2572618720266	313.615433722822	602.432688344977
88.4236683717955	1015.04874356399	1920.41068297278	-11.1773360872684	964.688685129627	514.805496449361	6.72846246717002	1205.29785320489	66.0414201787474	250.694967771394	193.620234879121	949.021111394494	-32.4404718706641	142.141064035111	36.9444975277849	776.677800308024	-17.8920105451828	1231.0374386269	195.858459698426	15.6813617443892	12.324024515432	47.0165092146565	1.13290041890801	646.860760788345	-22.3684601837925	647.979873197997	-8.93911126796362	953.497561033103	57.0885209015282	761.01022657289	866.206793080216	39.1827223470897	-70.4902937988458	-40.2742587382309	885.231704044307	-26.8449098224021	-22.3684601837925	86.1854435524907	-15.653785725878	96.5750751902377	131.651774186985	1079.93218844387	165.518931839016	1038.80778272354	53.0315867804828	1743.97038669263	684.412168721928	-31.636307349596	1193.62907484712	227.205540419502
31.5697017109203	1235.22562871644	1508.42753214839	50.604260556589	710.095740562402	767.199417099408	24.8516221183314	1545.37696990763	665.308543278476	33.8090615751167	2.45802347636832	806.388214722844	-68.0818122458155	25.9713020504296	48.3649006923927	607.085186809372	-49.0472534001468	866.850931056144	374.191760932956	104.3488972973	-35.611094214969	15.8941826615462	23.7319421862333	394.345999710723	41.6468210998037	575.734148710624	296.933845618183	335.00296330952	-24.4142948939874	469.364555161299	NaN	10.2957830010554	14.774502729448	69.6388194022576	789.593015741371	-35.611094214969	-8.73877584461323	-6.49941598041692	-15.4568554372022	95.8442170417836	348.868876032048	1428.76359287088	-7.06054857626654	1136.99831623617	434.824621430655	1841.59329964447	1029.25097341257	-44.5905219193201	755.645361298694	144.269989097337
-14.1394772828195	1712.16273762222	1178.92467513371	-25.3419575872001	1116.19078542918	1156.51971452495	1.5439951433132	1723.3652179266	342.099396396481	51.9551565130256	100.125821821862	1150.91847437276	-15.2597253132576	-39.9051819828948	18.347715599884	877.57795494587	-37.6646859220187	1655.03008806988	1259.58253332525	18.347715599884	115.809294247995	54.1956525739017	-6.29774106975318	619.920907945118	21.7084596911981	735.306455080238	401.472542009698	413.795270344517	-25.3419575872001	646.806860675632	NaN	-29.8229497089523	-23.101461526324	-25.3419575872001	497.813872627371	-67.9113827438461	2.66424317375125	53.0754045434636	-43.2659260742089	67.241791523961	12.7130743097616	722.79814736578	-12.7336603901981	808.832345637073	368.967360109198	896.078293179792	801.561850008512	-4.25141549021152	1352.90776850764	10.2895757669083
17.4412894112094	726.918264023806	544.225141019299	1.74985553352167	447.834904342074	1153.94942883802	-26.2705621052065	983.585289594556	596.903526180108	1.74985553352167	19.6829228223077	973.497939244614	9.59557247236555	173.234811482538	65.6364077498218	591.299442652362	-35.2370957495995	1065.40490909964	457.922254692016	45.4617070499376	63.3947743387236	17.4412894112094	82.4486583330587	448.955721047623	74.6029413942149	949.960788428082	8.47475576681642	283.074848626352	-9.45831152196959	766.146848718026	NaN	-49.8077129217381	-49.8077129217381	-47.5660795106399	371.619368364733	74.6029413942149	6.23312235571817	102.623359032943	85.8111084497061	68.9085132415673	-52.3771127931125	1403.05039962305	76.1856508036481	376.974003369654	408.508266138671	950.65501451369	759.023725378896	-42.6742627103381	1139.86059112779	38.5871067328974
46.8113633654325	939.43458618034	1408.173916754	88.3026438229094	440.417834732308	961.862305346544	35.5975037823307	1280.33591750664	161.192731113071	41.2044335738816	181.377678362655	1237.72325109085	-14.8648643416277	41.2044335738816	66.9963106150159	873.272814640039	24.3836441992288	842.995393765664	531.250097355433	35.5975037823307	451.631694315409	7.56285482457606	65.8749246567057	452.75308027372	-2.52961880021561	1020.17437517867	605.261570603905	419.111501524414	-66.4486184238962	529.007325438812	NaN	-35.049811591211	-40.6567413827619	136.522240030247	957.376761513303	-26.0787239247295	-23.8359520081091	175.770748571104	95.0309595727705	36.5872553349746	-26.5389388967674	1295.46924414875	-13.1853208862066	406.846663809616	1091.52307816928	542.810774462598	760.110558452634	32.9453595139126	709.124016957765	319.441164104127
35.8208776486544	1091.58127566397	294.992665046677	6.65002711900688	62.7478165990982	786.409300892277	-25.8866907794461	1296.89918516111	696.652837724131	25.7232755422379	-1.20366340820591	1006.31263565424	-22.5208234106406	77.333241863922	3.2841597502014	778.555610365064	81.8210650223293	779.677566154666	155.87014713605	327.529382945129	355.578277685175	32.4550102798489	4.40611553980322	693.286970355325	-15.7890886730297	740.409113518602	705.628484040945	357.822189264379	40.3087008070617	480.115370330978	NaN	31.3330544902471	112.113871341579	-13.545177093826	557.530319813504	-27.0086465690479	-61.7892760467046	43.6745681758672	-34.8623370962607	-17.6645382957087	78.3264907478175	1147.59364971368	41.8742012376177	215.63011456957	543.700720161369	712.596328225294	868.126096802147	-39.5359120018286	984.773423234787	232.641183007663
76.4554218558946	1136.12015494517	842.018290464887	30.4318476433305	51.7598454491529	738.745880036695	47.2697406479271	950.903331894612	917.227545885418	170.747622681636	-3.2439383658627	871.203971672855	-20.0818313704593	459.236856160391	31.5543738436369	818.445240258452	40.5345834460885	1606.45863287357	300.960661917183	138.194362872749	267.284875907989	-9.97909556770135	6.85879743689526	727.52061803363	9.10384983750814	800.484821053549	267.284875907989	797.117242452629	-9.97909556770135	349.22928853036	NaN	32.6769000439434	-51.5125649790396	2.3686926356695	752.216194440372	-27.9395147726044	-17.8367789698464	68.5977384537495	-15.5917265692336	31.3603712788668	5.82039396531403	1380.11441131363	-45.2595606617915	363.380076355053	1258.49547172528	407.162894606858	885.12532718906	-2.69293180587024	1237.82025199526	529.998023591088
29.5297239697061	1409.81617208749	1491.80226705299	-0.793900195615523	98.0386526395067	1914.08681098488	-8.65558053477297	1252.58256530434	756.173606746116	142.962540291835	16.0525576740076	1023.47073827747	192.378816709396	157.562803778842	21.6680436305486	771.896967424431	8.19087733485014	777.512453380972	72.2074172394179	40.7606958827881	566.370181415029	-21.0096496391633	17.1756548653158	1269.42902317397	117.131304891746	851.636868007314	833.667312946382	388.920825188332	-18.7634552565468	688.787775267624	NaN	-1.91699738692373	150.824220630992	-61.4411485262587	403.521088675339	-29.9944271696289	222.702440874718	11.5601689087748	-54.7025653784095	50.0425695103116	-2.30152467411723	816.94441453799	-35.1687466038749	65.867528217232	1064.05723126913	523.574026202005	1341.6026608982	76.8232688604845	1227.176036402	1015.36505063245
-2.83604330822117	1426.47062385502	1411.86292992961	7.27697556321683	28.6266820695859	388.200686387382	-55.6484751923974	1412.9865986931	690.467583767029	252.236766004715	10.6479818536962	848.904879419557	-9.57805588917984	353.366954719095	39.8633697045171	1070.2676258277	7.27697556321683	870.254585925926	200.548002884032	20.7610007251342	226.392384444374	-18.5674059971247	-42.1644500304801	500.567562736693	82.5627827172553	711.817290273398	797.216116298874	389.324355150875	-25.3094185780834	423.034418055668	NaN	-2.83604330822117	-37.6697749765076	287.070497673002	880.367604797364	-18.5674059971247	16.2663256711617	11.7716506171893	225.26871568088	-0.690977441113422	127.243299245206	1294.49127129753	-17.7488809992894	119.932769148845	1233.57018716119	60.2301066952294	1622.24670395106	20.0221911652431	1093.4516936476	989.88585061582
20.9772750338374	735.994498722163	1120.4848925923	18.7287931983395	17.6045522805906	1208.17568417672	-80.2044075635672	1265.51197098191	623.570406947269	457.182751120426	-7.12874790988612	773.094449007878	182.867967189685	34.4681660468247	71.5681163325397	599.961347674542	6.36214310310116	1412.78753120703	62.5741889905482	-18.3711570873755	1075.51525588234	2.98942034985434	-0.383302403392477	908.003359137751	245.825458583625	952.972995847709	240.204253994881	431.3252100122	-39.7317345246054	411.08887349272	NaN	-25.1166025938692	-47.601420948848	-43.1044572778522	1036.16682376113	-86.9498530700609	25.4742387048331	26.5984796225821	-27.365084429367	2.14206953059854	32.6305920794379	1389.97961595377	58.240951020463	5.80069223645926	1375.34512513032	-60.0545164690337	1086.31393136733	-16.1510439987051	818.01493293754	598.497570585896
-0.177689742722814	1123.5111515676	1296.73245443226	133.675135198147	42.5652291459582	806.31370086739	78.5592661048475	1462.08006171215	847.931806101106	387.883021220302	69.5607568651252	706.205285575479	18.9441423916871	162.920290227244	24.5682106665136	1601.55695492785	-45.1702359413344	594.848733733916	107.804421133945	2.07193756720777	721.952676744993	-20.424335532098	14.444887771826	1350.72350987059	502.614014026762	409.254480664643	363.137120811066	598.223174698811	-9.17619898244513	646.590161862319	NaN	21.1937697016177	13.3200741168607	-2.42731705265339	585.850224494193	-53.0439315260914	18.9441423916871	20.0689560466524	-11.4258262923757	36.7175427156807	85.5440298860103	931.46292011197	44.0415157912301	1.31833951719177	1357.4740206731	-13.3296066339071	843.575243205377	-7.2262957376159	695.87511951513	1575.97255076032
13.5327762331933	1071.39653370475	844.06836454597	-3.34802840731026	-15.7272851436796	742.783536702948	-42.7365725684853	1367.37330840158	1079.27424253699	784.42285481619	67.5513510828048	874.453812898876	210.475497039068	221.729366799404	-10.1003502635117	634.746387003725	144.077665453088	472.690662454891	2.2789064728576	-8.97496328747812	689.89034882937	-11.2257372395453	7.90584135302546	905.964648227816	178.964661710128	1206.44297082878	1410.13801349086	336.518838354829	-41.6111855924517	687.639574877303	NaN	30.4135808736969	13.5327762331933	-25.8557679279817	971.237092837763	0.0281325207904539	-70.8712469693246	47.2943855142005	-47.2381204726196	24.9288037991242	20.0416617178329	479.433017359215	42.0338010836437	29.8159458804155	1251.60146620324	149.550926872052	1689.00068247881	44.4773721242894	1409.21179832488	946.155086122534
49.776443509085	678.062615579719	689.322224398189	36.2649129269208	76.7995046734133	654.417437060932	-15.5292876380419	1489.88041139142	634.150141187686	546.325192403619	-30.1667791020531	536.191544466995	331.266663970839	205.159045203973	43.0206782180029	1317.60839646882	-13.2773658743478	1136.32869449145	56.5322088001671	12.6197344081335	428.099299809682	22.7533823447566	-42.5523488023702	424.721417164141	280.598424287723	1568.69767312071	630.772258542145	753.501994663469	11.4937735262865	631.898219423992	NaN	-15.5292876380419	-54.9379185026874	-26.788896456512	738.864503199458	4.7380082352044	108.32640936513	43.0206782180029	-43.6783096842172	64.4806063025304	15.5641690685208	897.282950211544	191.663343110955	0.889237898317886	1432.91793792395	-40.6897337505903	671.044428004249	16.787079999371	924.186990690249	788.443877365872
-37.8617955525442	1565.19804065431	644.818640667662	33.109932965398	95.0693784969348	1503.23859512277	-15.3310880865308	1045.8652335627	1200.20057970489	237.012835532819	-24.3433710729362	1233.99664090391	277.568108971643	611.022579468642	-10.8249465933281	1005.30996012388	2.69347788627989	1351.15631972718	7.19961937948257	-4.06573435352413	1514.50394885578	-8.57187584672681	-10.8249465933281	310.237634797363	29.730326845496	1253.14774225002	754.092571877827	876.8849275676	13.9588316192866	1093.17971924133	NaN	-59.265967645257	-71.6578567515643	-57.0128968986556	479.217940792463	-11.9514819666288	28.6037914721953	95.0693784969348	6.0730840061819	67.3841873641901	17.1986122850486	650.026473648857	-28.0908091278351	28.2149580341285	1295.09471917831	-30.538885960964	568.01589973904	-29.3148475443995	1142.08991710776	796.911083636588
14.1721855538537	1128.88442188106	1115.35909646557	26.5704005180593	24.3161796154764	893.318337561159	-17.386907082306	1414.04336605779	817.801937324634	797.513949201388	1.7739705896481	821.183268678508	910.22499433053	785.115734237183	0.646860138356684	1021.80892900838	-36.5477847542601	262.136484837965	52.4939408977619	-39.9291161081343	418.804837567472	11.9179646512709	-12.8784652771403	174.221869637235	246.356938519886	693.819787682578	853.869471765959	592.379847066351	0.646860138356684	283.551583412502	NaN	-47.8188892671742	-25.2766802413459	-46.6917788158828	641.972706923173	-32.0393429490944	-18.5140175335974	55.8752722516361	-56.8357728775056	16.3857361276371	-15.4686314358346	610.592207984705	88.6706471370536	0.458552345901214	687.777790926964	-16.6937994190451	360.657939409773	-46.0978310160959	1040.62617009157	886.255004207057
38.0671658781812	1164.62559647943	1119.51815181071	-12.6787093741273	31.3010491778734	767.680083394706	-35.2324317084867	997.728051205171	681.975938524141	431.629620612752	-43.1262345255124	649.27304113932	839.851994864656	927.811511968657	-16.0617677242812	1422.86571720784	-45.3816067589484	297.434972723314	15.5134435438219	73.0254354964382	1563.82648179759	39.1948519948992	23.4072463608476	-18.3171399577171	163.240324833876	730.466441543013	407.948212161675	499.29078761583	-48.7646651091023	502.673845965984	NaN	-61.1692123929999	-17.1894538409992	-14.9340816075632	1086.81525442589	-88.2336791942311	-44.2539206422304	22.2795602441297	175.644872117773	276.773180894488	-1.59683660340831	967.179876274732	4.53466157936474	60.9444448608767	428.834335827259	45.0025495856668	266.962783802051	-17.5387318786182	1190.36641012767	772.19823406255
28.1386960189113	920.59423106928	380.156555608943	29.2669583893922	51.8322057990096	946.54426559034	-26.0178977641704	1744.22576152032	737.815727051379	556.165485403959	-18.1200611708043	198.506313961523	442.210985985391	335.026060789708	13.47128520266	418.517476205292	60.8583047628566	218.815036630178	-5.70917509551476	160.145393365173	687.04392037974	59.7300423923757	-18.1200611708043	10.0864980912174	28.1386960189113	972.4943001114	178.197591292867	726.53310334657	-51.9679322852304	165.786705217577	NaN	-64.37881836052	-50.8396699147496	2.18866149785133	613.706866298483	-65.5070807310009	-20.3765859117661	65.3713542447801	104.860537211611	18.4377748093835	-14.7029265149986	1188.18178822183	159.592613783603	11.0731745150764	980.745546598848	-3.65602607353788	656.703133649334	-9.79319298546048	984.427846746002	867.821675419472
59.967124866052	785.81073913531	818.547076326302	65.6113209334646	-4.3767103024514	876.117876213911	11.4270386863038	449.41665351752	1176.38910700026	528.435398461296	82.5439091357023	290.250324416485	527.306559247813	400.876567337772	41.9056974503317	706.791994191533	-64.2051886170247	233.808363742359	28.3596268885416	176.237563854751	388.459335989464	36.2615013829192	-21.3092985046891	103.99185419187	-25.8246553586192	709.049672618498	505.858614191646	944.977068236344	-45.014921987822	461.833884865828	NaN	-38.2418867069269	-69.8493846844373	236.066042169324	540.852629809604	-47.272600414787	-47.272600414787	-0.990192662003852	70.1266777873946	49.5665885776333	-24.1475650129205	1156.50746166245	13.9380810088656	0.423819517264084	665.079771058758	34.8237578595225	935.365000890789	-16.7761496538651	642.965524981592	990.650616083704
-4.17229896925411	924.208184558256	554.888941111181	99.7340325204429	74.8868662946457	552.630107817926	41.0043668958315	1298.04509459184	1266.42142848628	642.983439548098	30.8396170761873	287.217195860548	828.207769594949	832.725436181457	63.5926998283743	596.677357036385	114.416448926596	264.628862928005	-9.81938220238981	-15.4664654355255	998.749683235647	-47.0901315410855	-13.2076321422712	29.7102004295601	164.11078137819	836.113686121339	1083.45593173268	737.854437864777	-51.607798127594	561.665440990943	NaN	7.1218674970173	9.38070079027158	0.345367617254452	364.017527831194	-85.4902975264083	45.5220334823401	47.7808667755944	94.0869492873071	95.5095538612552	14.3488803271413	315.62713814317	21.7271233756971	9.43005162810406	572.635937667864	31.5647807737715	699.295776668072	-16.3937990418413	736.186991910851	1127.23387348431
59.3120231612796	1042.4073867754	997.207599942571	0.552300278596297	86.4318952609796	1020.93748802981	-51.427454579162	1201.73663536114	422.040312494767	900.028058251979	-23.1775878086412	523.739832868642	872.908186152279	1009.6375413216	12.9822416576255	1469.54537234568	-42.3874972125954	539.559758260134	112.421772689859	-8.48765708797037	756.518735057734	-7.35766241714954	3.9422842910588	-8.48765708797037	36.712129744863	756.518735057734	664.989166721246	844.658319381759	-44.647486554237	364.410584282905	NaN	-50.2974599083412	-18.6576091253579	-22.0475931378204	270.621026604775	-28.8275611627454	-46.9074758958787	72.8719592111296	184.741431622392	31.992302609129	111.997372753279	649.877613568564	-18.4724339433348	-6.16396161346562	904.662990796856	-60.3212398648902	705.265739052975	-0.00972544853100837	1148.37074292827	1399.4635784576
35.8072167566658	300.361365908005	1274.91553927747	15.4568975911782	120.600213279531	1207.08114205918	-26.3743140267687	1205.95056877221	811.38049161914	644.055645147352	-30.8966071746548	1013.75310998705	763.896413566335	535.520609598085	21.1097640260359	731.109788244161	-44.4634866183133	458.641626084021	6.41231129540587	8.67345786934895	644.055645147352	-37.6800468964841	-18.4603010179679	44.8518030524381	17.7180441651212	896.173488142005	282.272193316461	690.409149913186	8.67345786934895	564.915515059345	NaN	-37.6800468964841	-59.1609393489433	-46.7246331922564	480.12251853648	-62.5526592098579	-61.4220859228863	82.1607215224988	56.1575359221535	6.54884034039717	225.842954798145	1133.81914780579	17.6367450039912	-25.4828842433188	267.730594638389	-27.9468630574508	405.713408229781	-9.46702195146082	916.989012162171	1126.42721136339
30.3767665845354	688.707519250166	590.297252099118	17.9340891286558	20.1963941206339	1043.88940299073	-48.8039081346985	1076.69282537441	1180.7588550054	426.280140180705	23.5898516086011	1060.85669043057	569.936507171315	921.724933423911	79.0163239120648	840.281953712699	-18.262790742994	744.13399155363	14.5406316406886	55.2621214962946	482.837764980158	16.8029366326667	-0.164350807169084	168.3773710952	-22.7874007269502	1141.16851764579	414.968615220814	409.312852740869	-44.2792981507423	368.591362885263	NaN	36.0325290644807	-68.0335005665124	-85.0007880063483	155.934693639321	80.1474764080539	67.7047989521743	73.3605614321195	149.147778663386	-14.0093518862724	363.329561198762	865.214978275915	-31.2732237267641	73.5431410190786	634.618975835061	-0.444881154457442	367.028962307438	-5.37741596602651	899.742721956898	611.189435480107
58.8927183278276	929.194856093539	752.644617483069	65.683112120538	39.6532692484816	904.296745520267	37.3898046509115	776.410995757556	1001.62572321578	488.95099186615	-33.9093301725473	249.023744523718	260.341067511568	646.261781397274	-21.4602748859117	660.97430128148	3.43783568735966	1014.07477850242	91.7129549925943	39.6532692484816	724.351310013443	49.8388599375471	1.17437108978954	-19.1968102883415	5.70130028492978	880.530367245781	37.3898046509115	383.69988807914	-7.87948730049094	182.251538895399	NaN	12.4916940776401	38.5215369496965	-38.4362593676876	481.028865774655	-62.2026376421738	-14.6698810932013	95.1081518889495	103.030277980445	82.6508426881376	492.431844647421	776.316273715599	134.49060799624	-2.51448603231586	362.832431377166	-55.5885314668014	369.003832009083	4.89119472598444	452.934880603153	871.35584344712
96.4964198774436	779.280975730116	795.13335347794	34.2192215824236	136.127364247002	1286.55706366046	145.185865817186	1212.95673840271	347.869838450069	577.729315793507	14.9699057457811	736.253093271739	108.951859536448	616.227947466792	-8.80866087595376	707.945275864912	44.4100358488814	552.818436475499	0.249840694230955	2.51446608677713	771.354786856205	129.333488069363	99.8933579662628	-45.0426671566926	-41.6457290678734	1314.86488106729	195.007624453202	626.418761733249	105.554921447628	208.595376808479	NaN	-26.9256640163232	-65.4242956896082	-8.80866087595376	446.381043025828	-52.9688560306042	-38.2487909790541	12.7052803532349	305.974268687965	91.7754946671844	482.170958646558	804.617845034585	-19.4130868459284	12.7080589245264	504.408674949181	-61.4176620842154	307.975514276015	-29.2965163137606	562.473823072695	630.422400664042
163.593946498386	403.76740864452	1536.66109801308	-30.1308743836376	-2.94142583879215	595.226442147807	147.733434847226	1021.19446935038	803.678880991622	517.056777581376	-13.1374690431092	19.716447948579	151.132115915332	827.469648468361	43.5072154253188	453.614730976737	-8.60589428563494	514.790990202639	0.457255229313526	-13.1374690431092	239.497823686079	62.7664081445843	96.753218825641	11.7861921229991	-35.7953428304804	787.818369340462	447.950262529894	444.551581461789	254.225441647871	408.298983401995	NaN	-40.3269175879546	-15.4032564218463	-52.7887481710087	304.072763980087	20.8493416379476	-61.8518976859572	15.1848731911048	24.2480227060533	86.0781917578398	538.666244889454	583.183102574531	34.1418577919169	-10.3749998931599	437.26673571789	-22.7407936945702	196.133756590391	-6.66526175273687	627.699960259608	1181.68752256279
25.6013388614792	1188.54697510395	633.144088399456	39.2030422093444	-1.60206783425108	745.358141019344	87.9424792058612	1517.25480601069	321.438386677546	561.735145823164	9.73268495563655	291.968029423839	-40.140227319869	468.790172946086	-25.4050486930151	635.411038957434	-40.140227319869	923.31375982058	46.003893883277	32.4021905354118	324.838812514513	47.1373691622657	99.2772319957488	-10.6698700661612	10.8661602346253	1057.06384274125	72.0738253000185	936.915463168445	-51.4749801097567	227.359938521479	NaN	-50.3415048307679	-36.7398014829027	-12.9368206241387	353.175694489232	107.21155894867	-34.4728509249252	8.59920967664779	75.4742511369848	147.20780585572	1319.34022042439	537.093455897042	1.15540361801809	23.4345836203794	361.335480322859	-22.3615086066966	449.214468109951	-54.5425463878851	637.349765907668	740.081540363001
25.8219877587799	648.419536621812	850.281765579224	-12.735966087018	29.2241601569386	472.640629383615	15.615470564304	607.593467843908	531.611617618365	268.510285494096	2.00678097166945	473.774686849668	-22.9424832814939	-12.735966087018	11.0792407000925	NaN	-35.4171154080756	722.133271915249	-22.9424832814939	48.5031370798376	626.872444766807	22.4198153606213	547.488422143105	41.6987922835203	54.173424410102	1014.72009815689	19.0176429624627	1100.90846557691	55.3074818761549	454.495709926769	NaN	-41.08740273834	-89.8518737786139	-39.9533452722872	688.111547933663	-64.9026095254505	-30.8808855438641	67.7821140027365	133.557447033804	173.762664490719	1045.939264641	301.368047751342	59.7850406074436	61.0239278235661	1107.88362544713	-62.8647937886896	69.6961383364241	122.968288629694	298.890273319097	559.056588704834
104.333040788666	491.245366544022	1482.92094633927	16.9657414245533	53.2742294719767	576.34338540517	-29.554508886208	656.902843260391	376.646701144342	395.935585419535	-20.4773868743521	486.706805538094	15.8311011730713	154.257211853873	46.4663879630848	-35.2277101436179	203.046742667598	544.573458363675	81.6402357590263	40.7931867056749	538.900257106265	9.02325966417942	228.008828200202	36.254625699747	127.025845818306	832.772082240098	795.328953941193	524.149933836999	26.0428634364091	130.429766572751	NaN	-43.1701919039917	-46.5741126584377	-3.45778310212238	760.155106145251	-0.0538623476764354	2.21541815528753	55.5435099749407	-39.7662711495458	32.9611393080678	819.149268288679	645.543056841856	10.6403406934763	201.607173284981	1271.76546241789	26.7609174706813	144.565132381025	318.171343827848	795.58842530661	1490.0132710939
79.619477145524	647.231295245038	780.052460680324	-18.0097555675924	119.35230441249	392.941200736456	-5.52229556940313	1202.35565334636	403.158213462247	512.139682537354	-32.7676628381798	560.954298893912	160.220355315655	522.356695263145	5.82994079258715	13.7765062459804	-47.5255701087672	879.952140665839	-5.52229556940313	29.6696371527667	431.538804367223	18.3174007907765	480.353420723781	18.3174007907765	216.981537125606	1089.96851336266	801.621709768106	266.931377118364	-20.2802028399905	203.358853491218	NaN	5.82994079258715	-57.7425828345584	-16.8745319313934	486.029538904776	-64.5539246517526	9.23561170118424	37.6162026061599	36.4809789699609	45.8056006246647	406.995872223147	605.588461418189	3.60467542071827	-11.2897687689099	707.367163380648	37.1171748473816	34.6347674824436	104.142173700708	236.950967724892	1069.7986386616
99.1769842848328	548.95680225187	824.958054186188	36.7075651227442	59.4237175453219	218.436784503365	-55.2928521886952	1027.13181074713	705.698253967656	292.264279876743	-62.1076979154685	406.98084961076	-18.947008312571	521.697419344777	79.8682547256418	12.8556050790377	-62.1076979154685	955.57593061601	31.0285270170998	146.880904372246	334.289161858511	16.2630279424244	414.931502958662	49.201448955162	466.042845909462	1062.34184700212	321.795278026094	436.511847760111	-54.1570445675663	65.1027556509663	NaN	-41.6631607351486	-54.1570445675663	-32.5766997661175	203.67128542869	-50.7496217041797	-16.6753930703132	40.1149879861309	-43.9347759774064	-9.6559832569329	601.587678991542	447.534398262252	28.8573369253897	18.9184155880161	1103.50320652891	-40.7151124362253	-2.20179225390271	48.7351796001369	493.501909447605	774.276437228408
5.11540271612969	400.579890821142	822.181399691715	-6.24851935585341	93.7539948775979	493.764051811403	161.937527309496	856.273165907664	438.080833658686	246.030550642171	74.4353273552266	484.672914153817	-14.2032648062416	361.942555776399	-28.9763634998196	-44.885854400596	-52.8405998509841	672.177628341538	-5.1121271486551	22.1612858241043	490.354875189808	8.52457933772462	582.402643972871	1.70622609453476	199.438470147041	785.816849061369	503.991581676188	406.261851857133	-32.3855401214146	121.027407850357	NaN	38.0707767248807	-65.3409141301655	-35.7947167430095	289.213454515707	-105.114641382106	-23.2944024638281	155.119174066307	-34.6583245358112	92.7066978655312	316.541886848316	470.739461480901	24.3126123430136	-25.4285407642719	1772.7141440641	44.2090735859278	322.759530986727	550.325306452558	87.7325825548026	570.221767695472
21.2437539803973	744.361377414085	989.948494806658	0.778160864349508	132.667538723324	1253.72725052461	132.667538723324	711.389032949342	217.940843373523	578.362677695031	207.708046815499	200.886182443483	54.2160984451409	155.407086630044	21.2437539803973	82.6405333285406	-26.5092966237142	770.511857506813	57.6270306311489	208.845024210835	878.524710063732	41.7093470964451	599.965248206415	-23.0983644377062	104.243103839924	1318.53496205876	431.692593696689	429.418638906017	-24.2353418330422	170.187792769412	NaN	42.846324491781	-54.9337315071139	-39.01604797241	541.979401044279	-102.686782111225	-49.2488445304339	89.4623977005565	-20.8244096470342	86.9728783388211	308.528529620176	530.084180901531	38.4297862041423	37.1850915340223	1167.36785200296	9.80180879138294	-43.7200620237758	272.432384186697	320.975476321376	838.768459091283
61.2775513919917	525.403331472773	1847.25175415382	6.67451844131156	-0.150860677523458	623.233765509408	52.1770459002117	1045.26970769071	330.880026585975	189.822191463385	12.3623343736741	319.50439472125	-14.939182101666	196.64757058222	18.0501503060366	93.1293206132218	-38.8280090175885	1149.92552084618	14.6374607466191	19.1877134925091	481.038367200345	-11.5264925422485	293.340441432382	54.4521722731567	205.748076074	413.922139198468	1168.12653182974	457.149540284423	-69.5422150523461	438.948529300863	NaN	-53.6163304417311	-38.8280090175885	-55.8914568146761	287.65262550002	-34.2777562716985	-39.9655722040611	33.9760349166516	-50.2036408823136	3.98481005750963	154.734196833474	-20.9324439550465	20.1810251656711	-7.22795424814062	2214.14524097124	-54.5707368719972	23.9186132675545	481.150224397959	153.488334132846	1632.32735977805
62.6555365562874	780.827922508257	1205.35771642281	38.7543953439398	-2.21898959151336	727.33489217586	97.9381735840387	1065.36531789335	379.061120224509	534.987612895539	-26.120130803861	687.499656821947	25.0966003654554	331.258837799813	38.7543953439398	0.0573095715673704	-46.6068232715876	894.642880662294	-3.35713917305372	27.3728995285361	433.692300138446	89.9711265132562	129.806361867169	-63.679066994693	438.244898464608	355.159979012161	662.460366028059	248.173918347367	-28.3964299669417	-5.63343833613445	NaN	-26.120130803861	-47.7449728531279	-76.198712391637	367.679624409105	41.0306945070205	13.7151045500517	105.905220654821	-19.2912333146188	46.7911677308816	84.2021554920215	602.967852446495	-9.32531391082831	48.0382006562529	2752.85261578667	-75.4180589555088	145.306768835217	505.699284267531	253.798633342522	1551.95990865408
51.5088407143395	863.428023305304	809.907403976026	-4.28925177788665	34.4277919922295	675.536487362094	111.861879532462	746.138155413482	320.250673942204	265.591318031452	17.3467432701194	329.360566593996	-13.3991444296787	398.823498063911	216.62564502807	28.7341090848595	-54.3936613627428	327.083093431048	214.348171865122	68.5898894364496	1011.46377889692	44.6764212254955	321.389410523678	-4.28925177788665	464.870219789403	681.230170269464	656.177965477036	437.540541834027	-32.7576663147367	131.22040141752	NaN	-57.8098711071648	-43.0062955480028	-55.5323979442168	288.366049660932	-55.5323979442168	-54.3936613627428	13.9305335256974	77.6997820882416	52.23185554725	33.5087752891587	702.546843178289	74.6995518569596	78.4441679085779	1644.94188283555	23.5231324848434	-86.3189383626258	-35.1425189905095	45.9908287945529	1262.99104557049
6.17091552025924	562.161118878632	1544.25856825346	15.2855090179375	41.4899653237625	697.740697156596	34.6540202005038	1060.04578868931	587.226250997247	268.215478578509	49.4652346342309	730.78109858568	-12.0582714750973	581.529630061199	106.43144399472	9.58888808188858	-38.2627277809222	542.792607696066	-17.7548924111462	-14.3369198495168	638.495839421688	-5.22232635183857	285.305341386656	14.1461848307277	181.626840350566	206.691972469181	117.824685866818	504.055585330934	-41.6807003425516	203.273999907551	NaN	-13.197595662307	-58.7705631506983	-76.9997501460548	281.887368825026	-37.1234035937124	-55.3525905890689	-13.197595662307	50.6045588214407	41.4408435828155	40.1914636004712	894.767371523938	31.4458037240615	67.6778232120447	1247.09252654502	-82.2477746692652	227.598460952109	187.618301517093	80.1716230354872	771.078753271857
39.4401316025884	510.223952672903	1512.20695199689	-1.59671478610726	105.555050784376	457.787982287347	289.08094713382	1273.96526046252	203.587517157371	381.413851508386	10.9423216104386	715.408184616381	-36.933999176373	491.985354277927	51.9791679991343	-43.7734735744889	-55.1725975713488	291.360771933192	-20.9752255807691	34.8804820038444	900.073993365511	-2.73662718579325	111.254612782806	-7.29627678453721	631.054667039618	562.659923058458	1107.53805010836	696.029673821719	1.82302241295072	311.87919512754	NaN	-32.374349577629	-18.6954007813971	-54.0326851716628	379.134026709014	-90.5098819616145	-12.9958387829672	-7.29627678453721	-17.5554883817111	51.8889686422698	151.933514803981	623.393438591047	20.625047966735	74.3989915286549	2137.81775611395	-91.9250664651904	-94.4261801192332	-25.6455546330566	105.66291220419	378.284300494854
55.6361997214128	444.54711568783	1041.02925366565	176.529329024757	112.661260713556	660.101846238131	198.198852201771	1289.65851959139	291.719952228886	382.960049816315	-42.4469051850736	116.082764373085	127.487776571513	192.496346102557	23.7021655658125	69.3222143595272	-64.1164283620881	615.62229866426	-61.8354259224024	307.686969306686	449.109120567201	51.0741948420413	489.026663261702	7.73514848801244	817.491014576447	418.315587631444	459.373631545787	617.903301103945	-76.6619417803596	323.653986384486	NaN	-12.7938734691591	160.562311946956	-51.5709149438166	379.538546156787	-53.8519173835023	63.6197082603128	-8.23186858978768	29.4046716650269	-0.22999920629495	4.77694435702484	593.0928130471	280.158840339613	51.0911723177329	1794.75926824385	-75.3341526560918	-74.0824167652618	-3.98520687878479	67.3637388985222	635.651833335318
82.1188244379577	691.461230802416	1530.16285754001	14.7944761692254	21.6410200609609	581.916528534648	-17.1560619922069	845.508468366465	160.854079192916	347.992945567019	-30.8491497756779	63.8613740599964	132.326812977351	6.80684162886731	38.7573797902996	17.0766574664705	-106.161132584768	557.953624913574	29.6286546013189	17.0766574664705	1066.88005419925	-14.8738806949617	342.287492323906	-19.4382432894521	1050.90478511853	298.926047676248	296.643866379003	766.773213611506	-108.443313882013	256.705693677213	NaN	13.6533855206028	28.4875639526964	-16.0149713435843	523.720905454897	83.2599150865803	-24.0026058839424	5.66575098024473	411.894021889884	-11.1010716233879	13.9572719776647	184.354008464823	-1.07773418296687	16.46310633777	2304.28987711387	-61.2177588254932	-120.104866287967	37.7626983986647	8.94560325745418	1511.19330214056
43.5530374166896	1305.11019651773	1343.92733987468	96.0703490172757	19.577742990335	300.431191984774	-40.931333419036	1017.40666340147	178.271358479063	468.258252969256	-4.39755143601953	253.622283819034	376.923798011715	620.101784336168	61.8199284081978	28.7111884860891	-58.0565437235749	542.467497622258	89.2202648954601	220.513543896926	525.342287317719	84.6535421475831	568.726153422551	53.8281635994129	10.4442974945809	8.16093612064237	1209.20901881231	669.194053875846	-20.3810810535892	190.829846035725	NaN	-35.2229299841897	-45.498056166913	-53.4898209756979	496.800270143487	299.289511297805	-10.1059548708659	29.8528691730584	142.879257183016	133.515804986196	18.1385404945721	286.516090507696	337.934219248528	-20.738581236301	2226.60987494836	-6.94347352534607	-111.033831708006	-59.6157029671742	45.728755916482	1533.09218729763
16.3700597098072	378.470073167598	1106.09691409067	72.3413551654278	160.29624802426	496.124020757984	51.780471120506	1272.8685291217	271.096567599672	871.931290245722	-0.764010327627681	510.973548123761	460.713609347285	156.869434016773	39.2154864263871	-14.4712663575756	-68.1580191415382	408.169127899152	62.0609131429669	70.0568124937698	488.128121407181	235.686156188974	891.349902954815	-21.3248943725495	473.278594041404	72.3413551654278	709.728760558005	617.204782355857	-20.1826230367205	415.022755914125	NaN	16.3700597098072	-17.8980803650626	-61.3043911265643	1030.70700592595	-68.1580191415382	403.600042555836	42.642300433874	227.690256838171	-7.79915920429789	100.155476354849	381.339643392629	102.66604927483	-12.8203050442582	1409.41925412451	-79.3504874237328	-111.987935383475	-7.79915920429789	62.4968825551469	973.834852507949
174.302681776539	426.875315525646	1570.8807742716	39.444895430862	201.731384084134	550.304475909825	74.873635911506	982.30653725445	344.58920860286	374.303636102755	44.0163458154612	221.160048218681	224.58863600713	209.731422257183	117.159551969049	-7.41247101127993	-18.841096972778	482.875582736986	193.731345911086	122.873864949798	865.73455244717	202.874246680284	653.162109563307	23.4448190847648	431.446765910245	7.44474273866752	1262.30787331115	404.01806360265	-74.8413641841184	294.303254372268	NaN	66.8735977384573	4.01615495021811	13.1590557194165	256.588788699325	-29.1268603381262	9.73046793096713	-2.84102062668072	378.875086487354	225.047785664933	-7.39999006211363	453.726138001812	61.7061054243058	20.2424481324541	1783.07612026784	-73.9931366217541	-110.430896060048	18.9859736690647	37.8330906199063	1423.72442373846
80.8389029305792	224.914166009674	1784.58606156431	-6.06363670443005	77.4085395239341	635.414320338204	202.04507663204	1238.01482543886	113.999082528149	790.924128106116	-32.3630894887092	230.631438354082	880.113576678888	240.922528574017	47.6787233330099	4.22745351550526	-24.3589082065373	884.687394554415	375.850155902058	12.2316347976772	1085.93538107759	61.4001769595903	1057.34901935555	55.6829046151818	803.502127263814	43.1049054574831	698.304316126698	382.710882715348	-33.5065439575909	311.816705644683	NaN	31.6703607686661	72.8347216484073	-42.6541797086445	701.734679533343	141.441989781309	-31.2196350198275	3.08399904662356	-15.2112724554837	53.3678417868095	63.4291595273881	811.739666482927	6.83424723663311	-23.3497059851029	1951.18390060346	-74.9139594055686	-87.4906065812919	122.539401253288	64.6868242449605	1487.10561981927
146.300793468508	282.44238111073	1615.25708365853	43.3365675206096	11.3032527812633	615.360045008936	92.5305865846057	558.157697260104	281.298334155754	764.086149155901	15.8794406011699	347.653057544399	1219.41683723661	202.359094262364	7.87111191633331	94.818680494559	-25.3062497779896	505.531537331178	441.464907852485	172.613873432971	994.039587106209	55.9210840253528	619.936232828843	102.827009179396	476.930363456761	-10.4336393632931	801.839698670131	387.694700968582	-61.9157523372426	344.220916679469	NaN	-7.00149849836318	-39.0348132377095	-41.3229071476628	815.568262129851	170.325779523018	-44.7550480125928	6.72706496135666	132.572230008789	86.5560541049667	58.861195068258	576.251516163133	68.9320528997884	12.2834775974299	1852.73274630961	-123.673103128231	-143.814818791291	157.05205892568	13.5423348263712	1252.25784810461
69.8951910556213	204.962717591477	1422.85973652495	18.386388563134	72.1844711663986	860.841469329149	333.162403795001	559.801134761945	453.349609610805	486.544171217074	17.2417485077454	587.272496091272	548.354734208059	416.721127838369	187.793116760648	10.3739081754138	-13.663532987747	550.644014318836	754.389944178008	79.0523114987302	406.419367339872	32.1220692277973	663.963379802309	34.4113493385745	116.825433326554	19.5310286185226	817.345147224382	526.606573155676	-74.3294559233431	349.187364570441	NaN	-2.2171324338609	58.4487905017353	-20.5313733200786	710.893622073241	-60.5937752586798	-31.9777738739647	103.089752661891	317.13744301956	136.187940000549	75.7054438122351	869.538206283849	61.8448717690799	46.7242477220016	1595.32816054361	-31.3989765212366	-127.1629288194	289.914284479178	2.6224275846897	1581.46758850045
34.6387424458828	340.416159322503	1344.78617655395	44.9458463855442	-8.88014085490964	448.068133803411	217.87614581764	835.157148426249	398.823081647251	577.479549934715	4.86266439797218	275.137834371315	978.311369810434	156.033522179672	34.6387424458828	43.8006126144707	-52.3990241557021	797.364433980824	426.308692153015	23.1864047351479	74.7219244334548	67.8505218070138	539.68683548929	49.5267814698381	325.528120298548	60.9791191805729	829.430979570881	342.70662686465	-52.3990241557021	230.473717299449	NaN	27.7673398194419	-69.5775307218044	-15.7515434813506	399.968315418324	75.8671582045282	-23.7681798788649	176.647730058995	115.9503401921	32.0417421617948	-36.0657064825471	737.07996053563	-3.27323120934542	-4.53448025831471	1530.40561233732	-96.6056608330732	-125.614388959367	6.81676118240893	38.3479874066413	1749.86294685797
24.5539186426974	237.677945798688	1094.75736683461	56.6371055263949	-6.3834401380109	472.572706911473	152.886666177487	945.799713446011	225.073836665807	345.385787479672	103.616057748952	333.92750644978	974.445416020741	217.053039944882	-7.52926824100009	96.7410891310168	-70.5498139054059	510.385034310117	415.281301762013	48.6163088054705	905.695729841389	33.720543466611	284.656898021245	5.07484089188107	52.0537931144381	165.490775310369	611.217907373166	599.759626343274	-23.5708616828488	800.279544366383	NaN	15.3872938187838	-61.3831890814923	3.92901278889187	418.718786070981	-104.924656995082	211.323899429936	69.2412146592761	301.844319566083	379.653995765048	32.4806938623114	716.727710703341	9.75662319231412	-4.13030888379534	1856.71858931487	-117.750662233782	-69.7776241526764	567.758802977803	210.485914110623	1171.20912410329
15.6050451917416	152.029388391122	1914.08161946212	46.5584675983238	32.8013909731761	854.786719325749	32.8013909731761	2355.45449451894	297.625116007269	189.861349110279	76.3654669528104	311.382192632416	1489.90509018673	199.032733527044	97.0010818905319	-22.2269155274145	-40.5696843609447	1227.37421125683	160.054349755792	177.250695537227	861.665257638322	12.1657760354546	420.292382581502	-19.9340694232232	33.9478140252718	20.1907374001241	748.169375480854	430.610190050363	-48.5946457256142	664.480492677873	NaN	0.701545514498265	-24.5197616316058	-49.7410687777098	466.149304665327	-17.6412233190319	164.640041964174	54.5834289629932	211.643387100096	44.2933309322813	84.7301301381051	444.870373064974	32.9204811556433	48.0842808578273	1683.24734874333	-80.8080166107362	-93.4445163625561	12.7020815527314	429.70657336279	2052.23314149647
19.2640786666236	767.12021848589	1833.84753448576	88.0851958279058	21.558115905333	755.650032292343	81.2030841117776	1356.68778883421	363.369664473035	580.156183531073	-17.4405171527269	506.746991892372	1519.56443278258	245.2267466795	106.437493737581	6.64687385372184	-18.5875357720816	556.068792524625	483.806619505278	7.79389247307654	420.72059544077	63.997804821457	531.981401518176	19.2640786666236	169.52351780209	39.9104138150082	479.21854502786	330.106124511748	-66.7623177849792	655.859412408484	NaN	-5.9703309591799	7.79389247307654	-46.1159826365945	689.12295236977	27.2932090021065	-8.26436819788931	67.4388606795211	673.064691698804	107.987484723112	13.1234445200393	625.312717297202	154.787077889961	-15.9681944755696	1107.22204152881	-123.480773372385	-76.6811802055362	-13.438486736821	201.58667105681	1427.23007048051
37.8459083308976	506.072749068854	1328.91256477747	97.5218782288724	51.617285999661	936.42830121771	322.454380152008	1734.02059120026	255.892721419652	499.187060234472	-18.3872171498863	446.396779170879	891.671323794229	249.00703258527	94.0790338116816	60.7982044455033	56.2077452225822	817.076361421761	8.00792338191023	21.7793010506736	177.854914629992	188.183447881565	768.876539581089	41.2887527480885	-8.05868389831375	74.5695821142667	938.723530829171	174.412070212801	-90.6869499108942	526.729815571999	NaN	-17.239602344156	4.56507896471938	43.5839823595491	854.94765001086	-37.8966688473012	-42.4871280702223	56.2077452225822	1108.57052207725	51.5274129183674	31.2704519634481	574.410217567223	100.903755245983	-16.8398303044853	1515.09284191129	-47.2252717368643	23.6740916053533	138.885557036457	251.564902348196	1683.47882984906
75.9666620194387	602.995792013859	1092.13393880607	33.4828323684724	38.0756788172255	NaN	234.419864501421	1175.95338649581	195.38066968702	357.278507005567	77.114873631627	433.060473409993	1111.65353621327	441.097954695311	77.114873631627	17.4078697978365	-12.4456321190588	872.825520878104	-7.85278567030569	77.114873631627	442.2461663075	49.5577949391083	567.401232036022	-4.40815083374085	1.33290722720055	13.9632349612716	870.529097653728	413.540876002793	NaN	NaN	NaN	16.2596581856482	-12.4456321190588	493.915688855972	879.714790551234	NaN	-14.7420553434354	31.1864091440958	774.079322229912	69.7283999955832	92.5392339438519	380.209195402575	15.2358522302744	-31.6530842189447	2279.84475587229	-77.2747521154823	-77.2747521154823	62.1247886794936	534.81595882973	1288.84074767528
69.323532479735	435.793616142949	2046.42388979757	72.7699595988248	86.5556680751839	NaN	168.121109893642	1185.96591906482	262.323451148763	392.138872634478	72.7699595988248	288.746059061785	860.852960830689	431.198379984162	91.1509042339703	-0.753818941757254	-8.79548221963342	513.912630842317	197.990144925754	48.6449697651963	248.537742672404	3.84141721702912	422.00790766659	11.8830804949053	377.204355118422	121.019939266082	435.793616142949	380.650782237512	-57.0454618868904	1167.58497442968	NaN	-26.0276178150823	-22.5811906959926	131.359220623351	623.049489613494	-0.753818941757254	1.54379913763593	88.8532861545771	674.74589639984	191.979474175309	23.2717199640341	589.013512281542	24.5401993190061	18.1978025441461	954.335566513476	-94.6968600483611	-118.797967792829	279.504549668376	1488.36537495668	1667.22096400773
55.7770438147997	1133.92089350799	1629.31534896404	54.6276367255745	202.901151235619	NaN	230.486921377023	1851.15091718449	420.139091099174	639.675845141178	-1.69331064645801	-8.58975318180893	816.684536881852	598.297189929072	247.7280277154	85.6616281346537	-66.0601076430666	838.52327157713	37.3865303871972	-15.4861957171599	164.970717291189	101.753327383806	433.931976169875	161.522496023514	-32.7273020555372	17.8466098703696	1184.4948054339	316.69245306891	-5.14153191413347	1307.48136398099	NaN	18.9960169595948	-15.4861957171599	25.8924594949457	770.708253312846	-23.5320453417359	118.994433722183	124.741469168309	814.385722703401	26.2441881103484	45.2895752080357	633.157190289983	122.740816071964	0.850338646765401	1068.66170859043	-112.152291466179	-104.534136627104	-35.97074307543	633.157190289983	192.573902096817
120.416835480869	714.969814303501	1188.77218814281	56.0165128230989	67.5165704405579	NaN	138.816927668804	1415.32332320676	131.916893098328	547.068973088599	47.9664724908775	410.218287440837	1114.02181362933	282.567647887042	18.0663226854841	4.26625354453326	-54.3840403045077	643.669457075255	512.568800236222	26.1163630177054	145.716962239279	19.21632844723	773.620108152542	15.7663111619923	12.3162938767546	-12.9838328816553	888.620684327132	654.019508930968	123.866852766107	893.220707374115	NaN	99.7167317694431	12.3162938767546	10.0162823532628	566.619071038279	-41.7339769253028	229.66738284673	28.4163745411972	887.470678565386	15.2423601229205	8.88782055315072	968.423295588393	77.5168479066648	-24.1557852096523	1767.82437346544	-61.0121147143173	-22.8848772956984	-38.1357722631459	822.268885483687	1982.60781092366
59.7080465925596	1290.85545890166	2127.34533623692	49.3526010684643	-3.57523161024483	NaN	85.0213578736814	1881.11585377509	299.033898704984	712.101114610562	305.93752905438	682.185383096509	525.703095176847	330.100235277269	20.5874746126441	150.605846192951	7.93081897208325	557.920036807365	455.516186624646	65.4610718837236	320.895394811407	15.9850543797129	516.498254710984	-2.42462655201202	-4.72583666847763	73.5153072913533	702.896274144699	457.817396741111	-53.0512491142556	928.41486555833	NaN	-10.4788619596417	18.2862644961785	273.720587423862	920.3606301507	42.4489707190675	NaN	22.8886847291098	1292.0060639599	128.887765503095	46.1995960448627	915.061438198289	86.9076179319924	33.4783392051346	1126.23430173777	-111.543988767765	-116.632491503656	-11.0460597339136	750.957224965797	730.603214022232
23.111255579293	1411.46446105151	1794.81571927892	104.846809135286	134.778138606495	NaN	-14.8785087495488	1295.19275810566	304.00527061679	789.813772034101	9.29679582335054	389.194439111769	1465.57109509562	304.00527061679	3.54077092504118	69.1594547657679	-57.4730929970381	603.318565328877	409.916128745682	11.5992057826743	725.346293173036	39.2281252945592	236.08417681674	132.475728647171	-10.2736888309013	138.23175354548	772.545697339172	199.24561746756	18.5064356606455	1024.65958788512	NaN	34.6233053759118	-13.7273037698869	508.919756996604	551.514341244093	-57.4730929970381	10.4480008030124	62.2522248877967	1091.42947670551	193.090681518553	41.5625325159702	801.749969108758	46.6559156757209	-20.8314111909755	980.018379700031	-43.7516354098535	-118.879037016176	82.3095977939756	2057.2689179873	1758.03265735195
57.8882244562035	1252.31055596675	601.54043320546	53.2810023481589	141.970027928016	NaN	145.42544450905	1437.75124581554	125.84475054986	432.225020734823	48.6737802401144	170.765166103295	757.034179351963	186.890443481451	84.3797515774596	30.2448918079362	-13.5237182184869	768.552234622074	323.955301195776	85.5315571044707	821.535288864587	231.810859034885	338.928773046921	11.8160033757581	24.4858641728806	69.4062797263148	1000.06514555131	530.128490530769	-21.5863569075649	1457.33193977473	NaN	19.878642064836	-14.6755237454981	230.659053507874	619.969321637638	-87.2392719471996	109.719473171705	65.9508631452814	926.3495918226	24.1708831721871	-11.5170275079486	679.298957800392	75.1536127152381	-45.930369949508	1149.61463783504	-82.89284886822	-72.6963029596098	90.4484315781534	885.779012449749	1394.33173964168
39.6907881100981	1148.30603472287	1693.39440441917	98.4635298743925	106.530376783217	NaN	14.3378406823632	1261.24189144641	323.182836620224	723.067961957679	107.682783484478	447.642760356377	1427.18845642795	399.241678903429	58.1292953302689	103.073156679435	-55.958968094538	240.209554129456	605.52247842909	52.3672618239655	531.768449548406	134.188137613473	418.83259282486	38.5383814088374	13.1854339811025	70.8057690441363	63.8913288365722	436.11869334377	-5.25307323906828	1094.14291976362	NaN	22.4046875911879	-42.1300876794099	802.584024344665	590.541191312701	-44.4349010819312	-68.6354418084054	115.749630393303	1022.69370428545	69.259667566139	108.809251702048	916.386243896569	61.6049093462857	NaN	263.180209135756	-133.591425259973	-124.660874003478	159.840973167736	2181.97293624565	1288.9178105961
74.512737032675	875.853646890545	1199.84903634387	84.8898135632086	77.9717625428529	NaN	36.4634564207186	1312.84386967635	187.507570365152	509.196942811692	3.02620982233263	484.983764240447	868.93559587019	525.339061859189	66.4416775089267	68.7476945157119	67.5946860123193	548.399231927041	719.044490429149	23.7803628833998	433.09838158778	158.682357780336	306.267446214591	109.102992134454	65.2886690055341	83.736805059816	429.639356077602	354.693803357081	154.070323766766	957.717250631421	NaN	8.79125233929573	142.54023873284	701.74936287826	1119.13844110639	0.720192815547391	26.086379890185	72.2067200258898	1120.29144960978	27.5978185866237	35.259939732114	592.040742971079	90.1718079414615	NaN	1699.21724849443	-107.766321650372	-20.9289486681485	369.839229751859	1190.96321251024	1826.91926758594
9.00692263676853	898.440953052343	52.8441381436321	7.85331170237739	89.7596880441488	NaN	37.8471959965472	1199.53340692843	224.732167367913	576.583502357213	37.8471959965472	509.674068162526	1025.33815583537	365.472701363633	40.1544178653295	71.3019130938904	-33.6766819357039	578.890724225995	868.447068758173	21.6966429150711	1442.94531408496	73.6091349626727	68.9946912251082	94.3741317817134	108.217462994407	34.3863631933738	928.434837346512	315.867431184814	175.126897189094	1291.82228167972	NaN	7.85331170237739	-47.5200131483977	544.282396194261	993.037049672417	-44.0591803452242	40.1544178653295	41.3080287997206	860.371792217435	29.3162354830069	47.2117313978136	750.24907090808	63.8289776044199	NaN	1600.2851268614	-101.065234753442	-38.4309990516188	258.122933250893	1183.57572198804	1588.7808794876
21.9191723692189	820.635257077026	974.145718444278	-0.0108935403885327	212.364481584231	NaN	23.0733863644614	685.592219633654	316.243741156055	330.094309098965	21.9191723692189	723.681281476656	854.107462939058	550.549182190282	38.0781683026138	39.2323822978563	-21.9409594499959	581.712960061829	NaN	-1.16510753563103	632.498375852499	34.6155263168863	58.8540202169787	87.7093700980411	58.8540202169787	-4.62774952135852	731.760779443354	622.110449895316	128.106859931528	1518.93472419874	NaN	36.9239543073713	-2.31932153087352	888.733882796333	644.040515804924	NaN	-12.707247488056	153.499567826863	954.524080525155	15.6841854140158	41.2738173206239	929.234044479928	NaN	NaN	1778.80982377932	-141.692050811625	-75.1590078544433	281.816357242741	1652.14114584161	2373.76876560796
239.247659747514	733.50962975568	1437.94841878601	35.9997468469602	48.7027414032449	NaN	-42.5278558646175	1612.32588951319	165.339327783676	918.280459665275	-13.6574136912433	467.901561760638	1046.46522291506	202.293493765595	77.573183576619	17.5226638560008	31.3804760992204	463.282291012898	NaN	166.494145470611	1039.53631679345	87.9665427590337	3.66485161278118	16.3678461690658	180.351957713831	71.7990951419442	529.106899168191	1068.40675896682	589.157418888809	1029.14295761103	NaN	1.35521623891125	32.5352937861553	888.255199804965	1128.45727868744	1659.67341467752	57.9412828987246	89.1213604459687	822.430591649672	19.9558568052857	-10.781323814629	546.330074921325	NaN	NaN	1668.23716754821	-5.65846037797651	-56.887094744501	142.904579284945	1827.04593408444	2583.94900684984
155.23846118686	445.249385812051	2528.4752706695	14.2769759108704	59.3384343187686	NaN	145.995085103188	2052.44140236042	245.361378002656	900.485657932869	17.7432419422472	887.776015817821	1168.54356435934	295.04452445239	28.1420400363775	129.819176956763	16.5878199317883	836.937447357628	NaN	42.0071041618847	758.368750646421	42.0071041618847	22.3649299840829	24.6757740050008	65.1155443710633	239.584267950362	722.550668322194	1020.6495470206	357.437313017172	1227.47008689275	NaN	132.130020977681	-37.7170145597814	1363.8098841269	649.759081663281	767.612126730092	22.3649299840829	187.59027747971	1453.9328009427	21.6718725563758	87.0514503921271	979.290394974145	NaN	NaN	2374.05472213684	-92.4219005295432	111.408548017211	354.979524268049	2021.51778282642	2065.10416805025
52.644860013435	921.977139052169	1050.29613236773	-14.404704061361	125.474558922265	NaN	4.09172740754824	1265.3171481938	197.148230864288	1007.52313459587	56.1129409138555	228.360958968073	2044.4793238216	64.2051296815033	27.2122667436848	16.8080240424233	4.09172740754824	767.069525500055	NaN	101.197992619322	968.218217724442	2.93570044074142	-21.340865862202	138.19085555714	66.5171836151169	15.6519970756165	469.9705950307	371.708302852119	539.33221303911	891.920437915192	NaN	29.5243206772985	21.4321319096507	1202.89169198623	491.93510740003	1081.50886047151	60.7370487810828	43.3966442789804	991.338757060579	11.8424815479051	15.6920561814127	1011.44869471538	NaN	NaN	1101.27210283056	-139.574120703394	-94.6624166458053	369.852922464112	1030.69656788292	1809.59383539596
52.8840681291462	987.44317416348	1201.42019720352	20.498356533897	40.1611100024412	NaN	-28.0802108589768	1122.76918332934	169.703956383438	1307.83039244505	209.029463320526	911.10542540325	1230.33601112785	388.30750965137	143.101407573055	42.4743751163875	-2.63429460556668	890.286039377732	NaN	28.5947844327093	561.802393197348	76.0167192686099	-19.9837829601645	19.3417239769238	143.101407573055	115.342226205698	420.693221246619	980.503378821641	826.671248744207	735.297276743325	NaN	86.4264122813686	-24.6103131880572	605.754430362329	1189.85387163379	1022.14215087268	84.1131471674222	40.1611100024412	1020.9855183157	67.5001534443761	45.664792786777	934.492414849044	NaN	NaN	1454.68777169184	-118.742628635145	-108.467164796275	386.03953244935	1755.2450889788	1703.86776978444
43.8656167411723	985.857985252225	952.298060575541	17.2491247562162	71.6393475080829	NaN	10.3056920644886	1393.20603650025	416.496504530557	1131.67007177851	-8.21012844678521	466.257772154605	1762.36520794377	476.672921192197	NaN	68.1676311622191	-7.0528896648306	929.153284936449	NaN	114.457182440403	890.964405131947	64.6959148163552	-8.21012844678521	41.551139177263	26.5070350118531	151.488823462951	455.842623117014	286.88576095164	1010.15999967327	528.748666380154	NaN	4.51949815471551	-9.36736722873982	977.757313778543	925.681568590585	671.089036560571	-1.26669575505754	61.2241984704914	1282.11111343261	31.9825684815589	74.4099035289219	574.538186359959	NaN	NaN	1209.66253525079	-144.155155805979	-73.4429307270403	250.54762781646	1061.80970099483	1351.08698540867
151.780116644643	1117.42338269798	1318.88852453644	55.6789282964093	35.9955523696627	NaN	12.8386395146667	1440.46231702517	317.352043557865	854.592421793772	4.73372001541806	667.021427668305	2555.46767099323	404.1904667641	84.6250693651544	63.7838477956579	-8.00258205482976	711.019562092797	NaN	75.362304223156	887.012099790767	104.308445291901	0.10233744441885	118.202593004899	26.7327872276643	110.09767350565	555.868245964324	191.146868498136	763.122616016538	772.385381158537	NaN	-25.3702666960768	33.6798610841631	921.747469073261	422.715997048096	1223.94518183096	-36.9487231235748	99.6770627209018	599.866380388816	77.47228012219	19.5607419375655	845.765353371541	NaN	NaN	1333.50919719316	-152.886949545539	-80.8192575824503	222.894587119136	1605.04996512551	1776.21073353784
6.10661981202037	499.607657605191	898.115537888877	35.0679483210092	102.258230461863	NaN	40.860214022807	1866.58236322947	96.4659647600656	995.42560167908	37.3848546017283	931.710678959305	1149.4998693469	426.625109762539	NaN	101.099777321504	24.6418700577732	784.587130133641	NaN	14.2157917945373	843.668240291978	90.6736990582679	47.8109328649643	38.5433077420879	111.52585558474	29.2756826192115	333.948858533774	452.111078850449	791.537848975798	468.329422815483	NaN	47.8109328649643	-26.3300681180472	1019.75311762663	537.836611237056	1443.74696699823	-44.8653183638	112.684308725099	973.414992012248	58.641679826008	-3.19056371007325	745.237217424577	NaN	NaN	1895.57458154375	-157.771172550276	-117.837848599891	392.27816057278	1668.85635524479	881.783421900089
51.5252895089367	465.310164964812	915.025939970076	46.8890444057896	96.7286792646205	NaN	22.5487576142676	1163.06505298844	460.673919861665	1034.40925137611	-14.5412032109089	692.486175019018	1034.40925137611	330.859056973547	138.454885192944	-2.95059045304127	37.6165541994955	810.710425149268	NaN	67.7521473699514	1248.83558739667	46.8890444057896	-26.1318159687766	41.0937380268558	4.00377720167932	141.932069020304	916.185001245863	386.493998211312	668.145888227496	716.82646181054	NaN	26.0259414416279	-5.2687130046148	322.74562804304	727.258013292621	1429.6491464194	212.634806843297	88.6152503341132	937.048104210025	229.319659108124	16.5648912736819	968.158943769551	NaN	NaN	1014.57816584252	-125.271620615946	19.1437369444025	380.182130845274	1474.90211806613	1770.17994736363
146.857481892045	487.800476602758	1488.5957297842	141.059131641863	86.5546392901507	NaN	-18.975335263165	1065.3161615209	102.790019990661	1211.43458782549	16.9744362879645	828.74347131347	1632.39481598872	462.287735501956	52.924207839094	32.0501469384382	32.0501469384382	761.482608411357	NaN	45.9661875388754	1530.34385158551	52.924207839094	30.8904768884017	35.5291570885475	71.478928639677	32.0501469384382	447.212024851482	369.514131499041	683.784715058916	414.741263450462	NaN	56.4032179892033	15.8147662379281	93.5126595903693	457.64905530181	730.171517060373	-3.89962461269135	33.2098169884746	716.255476459936	35.0680808898525	237.704269868126	645.558000550512	NaN	NaN	1919.45557075151	-95.2902317649607	-26.8843845302568	183.495862625531	1750.37696720913	1450.94005101193
106.53717233564	601.976503513037	1531.3603542697	108.857731263871	72.8890678762847	NaN	105.376892871524	1313.22781501595	31.11900716812	1604.45796050899	70.5685089480533	531.19945620198	1360.7992730447	509.154146383782	34.5998455604671	42.7218018092769	24.1573303834259	811.987086517976	NaN	11.3942562781534	1068.40884808754	99.5754955509455	-3.68937675535052	156.429189292614	28.7984482398887	127.422202689722	903.649164183115	99.5754955509455	839.833793656753	152.948350900267	NaN	49.683478593971	90.29325983802	184.27589643139	686.676904393482	828.230999015596	39.2409634169298	223.725398211324	972.105652565941	75.5701313129955	16.1412441278235	684.070258795952	NaN	NaN	1861.02061152838	-125.971312184544	-16.1570641249874	153.086071119742	2022.51215279244	1094.90473977171
11.6126559388188	1772.68205631301	776.638848982057	52.2437891049998	53.4046786240336	NaN	-18.5704715560586	893.888690404465	46.4393415098311	1375.65784080347	45.2784519907974	282.099913873681	1286.26934783787	400.510644815123	18.5779930530212	433.015551348068	61.5309052572698	1083.11368200697	NaN	63.8526842953373	763.869064272686	22.0606616101225	22.0606616101225	95.1967013092484	141.632282070598	60.3700157382361	871.831789542824	169.493630527408	749.938390044281	364.523069725077	NaN	77.7833585237422	222.89454840296	168.332741008374	690.73302457356	1332.70492859922	143.954061108666	120.736270727991	637.332106698007	56.6643100092615	42.4392118244942	584.286133589722	NaN	NaN	1686.08464753715	-136.021110857132	-77.8275273739931	120.03065646868	1353.73462631123	1021.3846050853
4.86228408703283	504.307376881882	899.217450254553	133.788808041052	71.0677963877453	NaN	85.005798977369	934.062456728612	44.3532914242999	1593.79457930413	2.53928365542889	555.413386377168	1713.42910153174	791.197930184969	38.5457903452901	98.9438015669927	7.18528451863678	849.272940975068	NaN	111.720303940814	1432.34604930766	140.757809335864	94.2978007037848	281.299335447903	712.215915510435	78.0367976825572	584.450891772218	129.142807177844	227.870325521012	823.719936227424	NaN	87.328799408973	88.4902996247749	-24.1752213080165	378.865353575268	1246.50601477934	-33.4672230344323	107.074303077607	875.987445938513	14.4214931371036	20.8937511968422	791.09246030574	NaN	NaN	1408.54587920481	-99.4902487142964	-138.323797072728	384.634654154153	1060.33839559087	1346.41220183131
70.1557227417522	511.758113806618	889.444369322622	92.2358422949955	75.9662805189215	NaN	338.603492046973	1062.59899108227	232.851340502492	1450.74425059718	14.374368080927	224.716559614455	2266.54656251174	367.65628093282	110.829627181937	51.5619378548105	94.5600654058632	503.623332918581	NaN	143.368750734085	1238.07783595278	129.423412068879	20.1849258580963	115.478073403673	1021.92508664208	98.0464000721648	575.674249355481	66.6693880754506	191.015324506873	494.32644047511	NaN	-8.86786302775016	-20.4889785820887	95.7221769612971	422.275524038211	856.905245770474	42.2650454113396	44.5892685222073	1313.61508705598	157.383458480826	67.9791275565798	1016.44246431815	NaN	NaN	1342.96262943279	-99.1680998235335	-112.125249232845	372.472138675391	1471.23840858497	1565.82559927294
45.988217696461	625.024540091081	919.193595444171	66.9172413974713	51.8018353911861	NaN	370.388085062122	756.412299991869	291.32288441386	598.281898695346	8.78106445022031	213.420407304544	1194.75907417414	502.938568501854	365.737190906342	65.7545178585263	33.1982587680657	1063.37131427335	NaN	135.517930195228	661.068969798377	22.7337469175606	-38.8906006465255	98.3107769489869	572.701980838555	35.5237058459558	573.8647043775	126.216141883667	95.9853298710968	387.828938146297	NaN	140.168824351008	145.982442045733	233.186707466609	145.982442045733	1628.45495420063	34.3609823070108	52.9645589301311	1309.8687045297	6.21011828523564	-15.838554264721	967.2728453157	NaN	NaN	1491.25306356173	-132.566820705668	-78.0936296998928	430.322819687343	1897.20803462858	1784.37071040233
18.3052368739578	448.73961879465	327.752657389915	102.06544092339	110.208794094862	NaN	162.558921625757	2028.55013406033	164.885593960464	780.290426490319	-28.2282098201711	517.37645266849	800.067141335323	321.935976553149	89.2687430825044	6.67187520042559	6.67187520042559	1297.9750209625	NaN	39.2452878863158	1304.95503796662	55.5319942292609	99.7387685886834	39.2452878863158	1776.10618574468	116.025474931629	1260.7482636072	962.934204764775	178.845627968703	435.942920953765	NaN	NaN	2.0185305310127	91.5954154172108	235.84910016901	1422.4519908693	-21.2481928160518	97.412096253977	805.883822172089	197.478862597281	22.2152460996344	701.19947890163	NaN	NaN	1451.58740731378	-137.469382264888	-117.995647098483	585.655316914292	3008.1879716151	1591.7983005119
153.545990688679	1002.06513367221	396.811423999459	169.841282872176	140.742546830217	NaN	396.811423999459	968.31059986354	335.122103590505	899.637582804516	172.169181755533	19.6918048956658	1252.31426363306	626.109464010098	-2.42323449622328	82.5450747462979	56.9381870293737	1020.68832473907	NaN	88.3648219546898	636.585008985203	11.5441588039172	119.791456880006	69.7416308878358	1669.00816375392	37.1510465208414	1404.79164049293	799.537930820176	203.595816680849	522.517963700723	NaN	NaN	13.8720576872739	176.824979522246	146.562294038608	870.538846762556	-37.3417177465745	97.6764174881168	1502.56339359391	75.9377795177447	78.5368190513114	773.779894280387	NaN	NaN	1458.6268113752	-232.048405209902	-48.816118093454	200.691677128943	1806.89810887313	1263.6988463577
19.9152722358198	637.133854595362	116.57403136005	44.371102857613	67.6623701164636	NaN	253.992508187269	1241.54223996254	449.639153161614	680.222699024236	31.5609058652451	116.57403136005	1415.06218104097	582.399376537063	37.3837226799578	108.422087819452	116.57403136005	1169.3393114601	NaN	37.3837226799578	858.400893554443	174.802199507177	-3.37599502303085	38.5482860429003	1728.32972567251	142.194425344786	1479.11316600281	1502.40443326166	815.312049125569	985.338300115179	NaN	NaN	-12.6925019265711	156.169185700096	129.384228352418	1178.65581836364	7.10507524345195	60.6749899388084	861.894583643271	43.9132468252704	53.0187979134673	911.542186229172	NaN	NaN	1533.32124625176	-173.319186278855	-134.295395900868	782.763677981816	2968.09593914906	1519.01252311316
NaN	799.643012056263	114.518387940351	97.0407189578027	161.125505227148	NaN	293.955789494519	1452.14265407142	503.687817285104	358.040575763864	20.1389754345881	77.2326941109141	906.839381815895	792.651944463244	52.7639575353458	198.411199056586	35.2862885527971	1291.34809943197	NaN	3.82648438420928	624.866322230775	35.2862885527971	22.469331298928	36.451466484967	1674.69163911587	58.5898471961954	441.933386880098	1199.29904279054	257.835273597251	947.620609441843	NaN	NaN	85.3889396361035	227.540647360834	193.750487327906	1222.60260143394	62.0853809927052	NaN	854.406374868249	97.7624363659377	125.105880239185	457.133412985754	NaN	NaN	675.880963971729	136.824499042005	-75.412708164626	725.359576694747	2763.09717962958	1063.89745322066
NaN	881.884053001501	84.4815381368537	118.289539498074	85.6473312872406	NaN	298.987477808045	774.631083165905	872.557707798405	679.036044834178	-8.7819138940992	39.0156052717641	1772.5500198971	572.948868148969	13.3681559632521	69.3262271818238	164.921265513551	1805.19222810793	NaN	16.8655354144128	560.125143494713	16.8655354144128	35.5182258206034	61.1656751291154	2166.58810472788	201.060853175545	238.366233987926	1180.32709950055	143.936988806586	1274.75634468189	NaN	NaN	93.807883339949	253.521544942956	93.807883339949	674.37287223263	NaN	NaN	813.102257128673	52.6629816992944	16.1692655887882	762.98709885022	NaN	NaN	636.562439467394	-183.24282601505	-123.288863833504	487.980881017476	2373.92399572828	1082.30711481715
NaN	503.480424612701	180.38512645439	106.901358281201	67.2434516480505	NaN	417.166157234669	1178.83124639487	1297.80496629432	510.478878724434	-15.5715886741158	99.9029041694682	1420.27791324964	923.387671316643	-3.90749848789518	63.7442245921843	89.4052230018697	1414.44586815653	NaN	73.0754967411608	572.298556711403	77.7411328156491	-23.7364518044702	52.0801344059637	2437.38657748808	33.4175901080108	471.987381109906	1029.53089201125	1267.47833181015	609.623645307309	NaN	NaN	21.7534999217902	244.537622478604	151.224900988839	936.218170521486	32.2511810893887	NaN	2100.2943711063	30.958191007638	17.9119133654679	1108.58072425089	NaN	NaN	367.552154175627	-203.874806551424	-133.424907283705	242.307888810794	1477.7903815243	1456.91633729683
NaN	547.140021518203	82.6638574315783	77.9957552799539	76.8287297420478	NaN	388.424548362974	NaN	NaN	443.274748644561	4.47314639187014	-16.5333132904395	1009.28213452902	835.395329381007	NaN	38.3168869911468	134.012981099446	1071.13448803804	NaN	0.972069778151865	535.469766139142	27.813657149992	25.4796060741798	NaN	1074.63556465176	90.8330361969209	615.994528254662	1238.01913995861	1498.26583491167	208.702615525436	NaN	NaN	135.180006637352	277.557122261896	405.929931431566	1746.84227448567	68.6595509767052	NaN	1303.37257008135	62.7530538621814	-19.5193419156922	1004.3149166534	NaN	NaN	509.374630942066	-157.945912589575	-95.2621824730995	229.909667506115	1492.72564714427	677.837155630093
NaN	359.652539988567	66.5742199613174	70.0771480891331	35.0478668109759	NaN	232.379484677929	699.436568386692	NaN	390.011250429636	79.4182897633084	-16.3284123969881	1531.96582009756	428.543459835609	NaN	NaN	16.3655834626253	688.927784003245	NaN	NaN	468.243311950854	10.5273699162658	-22.1666259433477	NaN	1432.71618980945	103.938786658019	422.70524628925	1683.75937230291	1223.70814484978	486.925595299205	NaN	NaN	142.470996063991	228.876556550113	223.038343003753	1574.00095763135	50.2272220315107	NaN	1123.2908718524	-9.96522058426395	52.7802282645888	783.50326798352	NaN	NaN	73.6953778808731	-223.03830730016	-83.1682442412588	154.741582643975	1431.87290608833	676.313126200063
NaN	483.892213778237	80.8423296328984	29.4388661476959	58.6453794915609	NaN	340.19616812642	289.960965174972	NaN	310.989654782555	59.8136400253155	-19.6280762699975	2258.47996455148	716.376059995402	NaN	NaN	45.7945136202603	599.550006619942	NaN	NaN	427.815708158016	66.8232032278432	13.0832186751314	NaN	1900.99224122257	65.6549426940885	267.764015033635	1323.8715375478	1875.29050947997	1286.48720046765	NaN	NaN	174.303172333267	432.488750293034	294.634007309991	1986.27526018666	-7.94547093245145	NaN	1624.11449472273	54.5641114501235	71.5744189521348	581.883644012473	NaN	NaN	414.397539377285	NaN	-120.772904339839	119.988371073244	1332.95414448589	1327.72020371604
NaN	992.824627932529	32.0060797467516	63.565813081321	65.9035711061039	NaN	327.73246988179	642.160924215092	NaN	338.252380993313	29.6683217219687	NaN	693.591600760316	909.834218052736	NaN	NaN	23.8239266600114	656.18747236379	NaN	NaN	625.796618041612	75.2546032052355	36.6815957963174	NaN	490.206652604203	72.9168451804526	262.275245187869	1516.4824254839	1754.93374401176	1254.65352670822	NaN	NaN	-3.06029062499211	411.891758773975	377.994267414623	1278.03110695605	20.317289622837	NaN	1841.43079092873	137.557631116043	30.1559928899122	1178.82961147915	NaN	NaN	83.8568120029778	NaN	-157.141985967853	151.965167951256	1859.91317096193	982.363200089881
NaN	468.459825206314	57.9659758824088	8.84705374108683	45.1014962739673	NaN	91.8814221228454	605.291108314282	NaN	429.866386380989	67.3219610521844	NaN	1301.14250531634	483.663301107199	NaN	NaN	101.237407292621	869.597689360443	NaN	NaN	429.866386380989	1.83006486375512	-15.7124073295741	NaN	NaN	96.5594147077332	151.525827580165	1069.5818723644	1680.05990469226	1000.5814817373	NaN	NaN	55.6269795899649	330.459043952123	418.17140491877	3317.35730940299	118.77987948595	NaN	1442.6517810092	111.896297434039	59.4535170761692	1078.15452552779	NaN	NaN	113.207366942986	NaN	-137.206909265843	456.707578287033	1194.83971182405	638.946240030631
NaN	392.864522736709	350.740277030349	39.4889059778027	47.6797315318171	NaN	467.752070659126	851.550753761515	NaN	706.456129661831	46.5096135955293	NaN	1155.78141719633	734.538960132738	NaN	NaN	40.6590239140905	818.787451545457	NaN	NaN	440.839358124508	62.8912647035581	10.2359575706085	NaN	62.8912647035581	363.611574329515	89.8039772381768	636.249053484565	3133.28072952267	863.251933124393	NaN	NaN	24.2773728060617	135.4385767534	628.058227930551	163.521407224306	73.422326130148	NaN	1001.32584960635	-9.61845005599505	365.718082680323	458.896033114864	NaN	NaN	76.9976728831554	NaN	-81.798552505287	336.846041700607	1301.43468352296	1130.82716864282
NaN	701.191242274106	356.994157486061	8.11411916348551	232.895888820984	NaN	338.262343347937	249.286226191843	NaN	1012.60765232043	73.6754686469226	NaN	1402.46353407016	397.97000091321	NaN	NaN	13.9678110816495	1396.60984215199	NaN	NaN	79.5291605650866	39.7240555215713	278.554685782664	NaN	157.968632268485	90.0658060177819	68.9925151123914	1279.53600378871	1397.78058053563	1603.830536055	NaN	NaN	50.2607009742665	44.4070090561025	670.752044299653	1110.94967654559	13.9678110816495	NaN	1551.14730879152	-24.9668811557891	88.0082274807215	484.734771762422	NaN	NaN	107.713188289415	NaN	-130.060005468822	185.219367470277	969.476807656287	673.902395525881
NaN	714.662520409263	70.4148012925208	56.3584874208828	144.21044911862	NaN	357.397876171797	790.800887213969	NaN	701.777566026928	69.2434418032177	NaN	679.521735730168	471.019746634204	NaN	NaN	20.0463432524847	1235.91749314917	NaN	NaN	208.635221030295	31.7599381455163	0.133231934330805	NaN	36.445376102729	20.0463432524847	45.8162520171543	550.67219190682	1355.3961610581	575.270741182186	NaN	NaN	5.99002938084664	203.949783073082	319.914372514095	1984.4162068139	89.1565531213715	NaN	1114.09610626164	177.938503894325	102.985488573218	905.114249027175	NaN	NaN	173.993608351109	NaN	-149.487826192618	556.648476043079	1195.7215540441	753.893253203888
NaN	578.134499267679	54.2588785744875	245.291823033079	10.8955721636417	NaN	116.373885054888	395.305423589518	NaN	661.345168326329	1.51972212886418	NaN	1012.93954463049	357.802023450409	NaN	NaN	16.7554784353776	1746.59980985182	NaN	NaN	279.279279409147	43.7110472853628	57.7748223375291	NaN	46.0550097940572	37.8511410136269	204.272479130927	1012.93954463049	1673.9369720823	1223.89617041298	NaN	NaN	99.9661474940278	71.8385973896953	179.660872789636	1288.35513940207	34.3351972505854	NaN	1114.90191375869	67.9742299810448	169.326934372936	299.637554305368	NaN	NaN	132.471405503157	NaN	-130.782372138119	344.390696504385	1024.90171170708	806.401076264824
NaN	864.771389685018	75.6091131692432	41.6036064545962	149.483144997614	NaN	541.132774055963	704.124685550306	NaN	577.483488130241	6.42549606013367	NaN	885.878255921696	512.990285740393	NaN	NaN	87.3351499673974	1652.76106252098	NaN	NaN	325.373696969927	13.4611181390262	-8.81835177746674	NaN	20.4967402179187	55.6748506123811	31.0501733362574	491.883419503716	889.396066961142	1109.84555876644	NaN	NaN	170.590011234292	106.096808844444	335.927130088266	1655.10626988061	-19.3717848958055	NaN	1432.31157071568	32.893479471032	30.2583291050377	458.470263579111	NaN	NaN	243.705508750576	NaN	-148.931895782574	740.4313527405	2175.27072702439	974.959735313992
NaN	802.091324354686	128.659160234073	176.76145767126	13.6829370915293	NaN	407.887130723108	634.319896707913	NaN	640.186030541716	88.7694501642108	NaN	838.461354124266	488.839777629592	NaN	NaN	19.5490709253325	993.327287336672	NaN	NaN	446.603614026209	85.2497698639289	106.367851665621	NaN	50.0529668611094	46.5332865608275	95.8088107647747	609.682134605939	2129.01079756098	2103.19980869225	NaN	NaN	72.3442754295617	28.9348850594177	333.973844417187	2919.76563835766	66.4781415957585	NaN	972.20920553498	101.934871720966	47.8606247215638	617.618544325026	NaN	NaN	123.037016891465	NaN	-155.247522544485	215.358902012396	1642.39146916736	1422.13782895028
NaN	644.262719125195	121.899239399323	33.8604506814799	8.03573932424582	NaN	310.889172513628	589.091744862013	NaN	299.150667351248	72.5975177173311	NaN	517.4868633715	658.34892532005	NaN	NaN	178.244064178743	992.896322447856	NaN	NaN	25.6434970678145	98.4222290745652	-0.181214289419577	NaN	100.769930107041	25.6434970678145	23.2957960353387	147.723950756558	2101.01120977645	1320.40061647823	NaN	NaN	759.300069716511	99.5960795908031	113.682285785658	2212.52700881905	71.4236672010932	NaN	1029.28568845123	68.1383187815959	16.650691690986	836.492138441467	NaN	NaN	105.103794641521	NaN	-153.654536377955	326.896649801071	787.644902483709	1294.59999999125
NaN	486.266204537536	42.3146812604416	112.783177018711	28.2209821087878	NaN	510.93017805293	654.216119428077	NaN	163.285598978803	45.838106048355	NaN	757.569913206872	1250.84938351475	NaN	NaN	15.3017578864385	1732.38410452959	NaN	NaN	916.124028662977	63.4552299879223	108.085277301493	NaN	117.481076735929	79.897878998185	23.5230823915699	166.809023766717	1542.11916598227	2518.10783223429	NaN	NaN	805.723385308356	35.2678316846147	298.350215848819	1584.40026343723	27.0465071794833	NaN	1014.77992272455	36.9175039536493	73.9197747298794	1037.30032458244	NaN	NaN	85.8133617650963	NaN	-175.845553009674	469.051166233194	1487.9351222501	1409.9660516859
NaN	772.289315151639	122.459011269645	98.957011129247	55.4783108695114	NaN	165.93771152938	870.997715741309	NaN	157.712011480241	143.610811396003	NaN	933.278016113362	914.476416001044	NaN	NaN	21.4004106659349	1030.81131669601	NaN	NaN	819.293315432434	-2.10158947446273	22.5755106729548	NaN	55.4783108695114	95.4317111081874	89.556211073088	124.809211283684	1090.74141705403	1611.31072016383	NaN	NaN	623.051614260114	78.980311009909	259.945712090971	1992.04312243827	-0.926489467442846	NaN	1989.69292242424	108.814932361666	NaN	787.424872186999	NaN	NaN	114.106237935353	NaN	-178.238395010843	813.881400055433	1751.76531299142	1294.06738086751
NaN	529.540453978773	35.7356387915003	94.5219263137947	-20.6991972299023	NaN	377.871832171254	410.792153183739	NaN	155.659665336981	46.3171705455133	NaN	756.45552381483	802.30882808222	NaN	NaN	128.617973076725	777.618587322856	NaN	NaN	903.421242620566	53.3715250481886	3.99104352946132	NaN	69.8316855544311	16.9240267843661	120.387892823604	63.9530568022016	1526.55589035689	1626.49257914479	NaN	NaN	1304.34372352261	66.3045083030934	863.446567105406	1401.92896080962	16.9240267843661	NaN	879.906727611648	-0.55218909782661	137.15896815207	554.264877130123	NaN	NaN	16.6617055584105	NaN	-134.290909119361	519.837087817649	1710.24411058358	1154.10289861285
NaN	946.466488546977	65.3787202227115	33.6172118852546	-6.37876157672809	NaN	227.715318391935	701.785239132495	NaN	263.005883211332	95.9638763995218	NaN	1587.57841609935	577.091910103961	NaN	NaN	237.126135677108	1146.44635585689	NaN	NaN	1508.76282133603	32.4408597246081	25.3827467607288	NaN	140.665258504091	NaN	39.4989726884874	15.9719294755564	1399.3620703959	2115.76053622965	NaN	NaN	484.160089412883	68.9077767046511	425.342481380556	1539.34797751284	-2.84970509478844	NaN	1215.85113333504	59.5221813336431	148.328519012068	862.7556236191	NaN	NaN	201.347228073815	NaN	-137.972509921362	846.850010900576	2656.11345763267	917.09980040739
NaN	122.123927818353	112.708093908848	63.2749658839445	109.177156192783	NaN	-19.1135808242279	527.004785927086	NaN	259.83049874487	31.4965264393637	NaN	1169.63545025083	50.3281942583746	NaN	NaN	33.8504849167401	1542.73786891498	NaN	NaN	1075.47711115578	47.9742357809982	144.486533353429	NaN	67.9828828386973	1359.12910767963	53.8591319744391	NaN	1322.64275128029	1622.77245714578	NaN	NaN	740.038028129647	98.5843430445899	590.561664816248	1100.19367516823	5.60298318822384	NaN	1144.91888623838	49.396629523453	45.4162524656878	495.198859993162	NaN	NaN	83.8932306907519	NaN	-174.83127806399	800.361101088499	1450.48935385682	719.426767580605
NaN	767.733158835901	45.8600766389733	28.195971854383	35.2616137682191	NaN	122.404530705532	642.906818358129	NaN	259.006941039697	57.6361464953669	NaN	971.45916735151	588.736897018718	NaN	NaN	445.068844770716	1562.61787414247	NaN	NaN	1055.0692633319	92.9643560645477	-33.0395913988637	NaN	104.740425920941	947.907027638723	41.1496486964159	NaN	869.007359600886	2045.43673825461	NaN	NaN	823.080687160951	229.566766398713	609.933822760226	1092.75268687236	35.2616137682191	NaN	1314.14280017256	47.2195369967263	83.0787669757172	668.779523299234	NaN	NaN	114.953638068153	NaN	-117.467296980861	442.999186394477	1868.07154815215	648.857728866462
NaN	1123.00728985671	125.041903879101	63.7736629454106	1.32718660914951	NaN	-34.0198754679794	538.602530181509	NaN	208.696617461639	20.1789530502849	NaN	976.906099937907	967.48021671734	NaN	NaN	3.68365741429143	1034.63963466388	NaN	NaN	1211.37494504953	-9.27693201398917	27.2483654657107	NaN	233.439560915629	914.459623601646	80.2689585814041	NaN	1931.27677602039	652.891364230892	NaN	NaN	287.638389433894	126.220139281672	1495.32967706913	1687.3820476882	-10.4551674165601	NaN	1200.77082642639	41.0497356452703	-22.7638433928636	608.724699172002	NaN	NaN	95.5571677403429	NaN	-183.627240551493	524.969376684452	1768.00471836477	772.24699545722
NaN	1376.09958886452	174.836672987806	52.2347659699665	139.470738271121	NaN	19.2265602343944	322.194734307324	NaN	285.649935100083	89.9584296677632	NaN	816.138955850349	811.423497888125	NaN	NaN	16.8688312532822	1808.74285689862	NaN	NaN	989.432035962103	6.25905083827684	88.7795651772071	NaN	64.023410875528	1129.71691033828	34.5517986116243	NaN	2103.45897953766	-16.1393744822899	NaN	NaN	310.406089401763	220.812388119495	2297.97162047942	1886.54791327533	-31.4646128595198	NaN	1320.69295780838	77.452594689005	25.5520902964883	478.018026026122	NaN	NaN	146.653267212361	NaN	-182.049927273579	470.033333042658	2474.19127189215	702.920211727028
NaN	1530.38477922412	54.8374716355061	83.1453336515947	-14.7526891540448	NaN	6.47820735802159	230.582114985389	NaN	182.222850707904	28.8885981207583	NaN	917.047768875536	298.99278152427	NaN	NaN	45.4015176301433	1058.58707895598	NaN	NaN	1510.33337696272	-15.9321834047152	57.1964601368469	NaN	123.248138174387	1287.40896358603	120.889149673046	NaN	1763.92464085685	57.1964601368469	NaN	NaN	99.6582531609796	131.504597929079	782.585424299115	1587.0005032563	48.9400003821544	NaN	950.073607894305	144.567206329824	79.2934518322629	943.837669565263	NaN	NaN	253.800836305334	NaN	-211.108149809947	1086.37423550892	2017.5243251782	678.746299258842
NaN	1198.62352898498	97.5671988210571	99.9274481890398	66.8839570372823	NaN	3.15722410174996	534.213331897853	NaN	122.349817184875	46.8218374094295	NaN	1274.15150876042	478.74747175026	NaN	NaN	50.3622114614035	1189.18253151305	NaN	NaN	1045.2073200661	71.6044557732476	55.0827101973689	NaN	239.182160900018	1367.38135879574	40.9212139894728	NaN	1433.46834109925	NaN	NaN	NaN	73.9647051412303	11.4180968896893	983.840836498553	1175.02103530515	-6.28377337018075	NaN	964.958841554691	42.467800351297	59.8027204966626	466.506616214856	NaN	NaN	87.8052838084071	NaN	-194.887260100632	365.164006134257	2085.32146671284	893.21234287001
NaN	897.207090467003	169.861522841926	78.9433268887909	115.546756428365	NaN	43.5206531408164	743.708837559113	NaN	287.937102001841	30.5323394332257	NaN	1054.24761074969	226.537800838685	NaN	NaN	116.727512219964	1446.25853356061	NaN	NaN	635.079304731991	-39.1322522711242	-30.8669617299301	NaN	188.753615507512	877.134242009817	-4.89033431474882	NaN	2231.46113497404	NaN	NaN	NaN	32.893851016424	139.161872260348	1525.36917159775	931.449008423378	108.46222167877	NaN	756.697151266704	280.5360852298	33.5988172348903	317.91037443984	NaN	NaN	80.3166787474407	NaN	-173.294569463547	670.296529848792	2320.10443926343	1237.58484821548
NaN	695.88604005514	102.829477617909	82.7458888501147	34.3089982924922	NaN	39.0345485907969	483.236276631432	NaN	146.540817877227	-10.5837295414017	NaN	1318.47729185677	336.744217383988	NaN	NaN	62.66230008232	1361.00724454152	NaN	NaN	714.788241248359	91.0156018721478	86.2900515738432	NaN	356.827806151783	1233.41738648729	NaN	NaN	1453.15547535846	NaN	NaN	NaN	196.159096009426	35.4903858670684	2167.89495797703	606.100584387352	13.0440219501214	NaN	435.980773648386	205.090800063236	-8.69150219333775	198.410103117718	NaN	NaN	64.7961642073594	NaN	-114.246513932521	887.858027895167	2163.87114448909	654.03363480204
NaN	622.007597642848	84.1884821696451	106.646862815779	75.9143419315958	NaN	53.4559612854621	820.58696335603	NaN	174.02200475418	7.35717995918758	NaN	1179.92105369417	162.20180441411	NaN	NaN	71.1862617955677	1055.80895012343	NaN	NaN	600.731237030721	62.9121215575184	1.44707978915238	NaN	413.972071657609	961.247347402868	NaN	NaN	1343.03981838714	NaN	NaN	NaN	127.923223427906	85.3705022036521	1438.78344114171	1131.45823229988	-4.46302038088281	NaN	555.814475738454	70.6441454035661	43.8944365712381	157.580699108632	NaN	NaN	94.7188833526612	NaN	-159.403350554454	576.213642334564	2018.02294839704	803.586167409352
NaN	399.035711219346	77.3540487131112	136.486707262051	15.8560838222134	NaN	134.121400920094	409.679589758155	NaN	218.089776059589	20.5866965061286	NaN	1034.12046403496	122.294869210306	NaN	NaN	40.6918004127683	2515.9848872714	NaN	NaN	879.19289863674	-32.6326961879176	-42.093921555748	NaN	458.168369768286	648.575530295873	NaN	NaN	2001.53075789562	NaN	NaN	NaN	11.1254711382982	15.8560838222134	1545.02663389781	473.54286099101	1.66424577046774	NaN	802.320442523118	0.190371309587184	NaN	217.081513158278	NaN	NaN	99.2641027713348	NaN	NaN	595.971594289015	2173.11829242332	1016.36553589697
NaN	271.671077462369	126.126778112932	146.242656884805	123.76020413977	NaN	107.194186327639	1127.18756876028	NaN	159.258813737194	65.7791417973113	NaN	1008.8588701022	122.576917153189	NaN	NaN	70.5122897436345	1780.36198535287	NaN	NaN	463.363569288456	11.347940414595	129.676639072674	NaN	173.458257576163	NaN	NaN	NaN	2167.29682996479	NaN	NaN	NaN	107.194186327639	152.159091817709	1989.80378197767	718.953558389907	92.9947424886694	NaN	438.51454257026	43.5101420931431	103.818498561797	97.1175700652801	NaN	NaN	119.900726953438	NaN	-187.001798187046	1102.25684454285	2634.08909884667	1293.90339954324
NaN	135.882403873267	124.04318905422	107.468288307555	64.8471149589865	NaN	9.20280530946711	807.165884113213	NaN	133.514560909457	61.2953505132725	NaN	378.586307663723	224.676515016117	NaN	NaN	12.7545697551811	782.303532993215	NaN	NaN	90.8933875608892	-59.4646406410036	64.8471149589865	NaN	206.917692787547	NaN	NaN	NaN	1727.07287555314	NaN	NaN	NaN	28.1455490199418	30.5133919837511	1452.40309175126	205.733771305642	39.9847638389885	NaN	103.916523861841	352.54236415506	64.1112811500071	45.3297222566548	NaN	NaN	52.0374218614235	NaN	31.9143230471175	533.650253483814	2097.88580131587	667.804245579187
NaN	254.627709997456	75.759654632743	33.1156149431425	53.2530781298983	NaN	26.0082749948758	1451.02993462236	NaN	318.593769531857	189.477093805011	NaN	381.375272408213	132.618374218877	NaN	NaN	16.5318217305201	1268.60820928351	NaN	NaN	69.8368713425207	-10.7129814045024	-9.52842474645791	NaN	73.3905413166541	NaN	NaN	NaN	1180.95101658822	NaN	NaN	NaN	57.9913047620761	3.50169849203111	1564.74737379462	94.7125611614543	84.0515512390541	NaN	182.369753856744	-5.21999499160888	NaN	57.8961584709222	NaN	NaN	74.0109210571003	NaN	-197.254249143565	441.964666774835	2642.97265667033	1022.09611987725
NaN	272.759134815851	72.4615995955394	70.0912145633464	7.27601121023079	NaN	48.757749273609	596.316691710202	NaN	128.165647852076	91.4246798530838	NaN	83.1283322404081	168.462193399358	NaN	NaN	65.3504444989603	1903.58403696466	NaN	NaN	187.425273656902	-16.4278391116996	-6.94629898292746	NaN	157.795460754489	NaN	NaN	NaN	1972.32520289826	NaN	NaN	NaN	100.906219981856	17.9427438550995	809.651344607576	10.8315887585203	22.6835139194856	NaN	231.277396752473	73.1765553883711	-27.6426889597582	86.619121301455	NaN	NaN	161.897490414725	NaN	-171.478144229756	315.142741823881	2436.37964290852	772.189982868734
NaN	244.662702391029	2.7535747304743	67.9741728742513	1.56774567331472	NaN	38.3284464452617	1023.75239294487	NaN	171.141300847135	60.8591985312938	NaN	118.964822332113	82.2041215601662	NaN	NaN	-0.803912441004441	101.17738647472	NaN	NaN	118.964822332113	-20.9630064127173	-29.2638098128344	NaN	102.363215531879	NaN	NaN	NaN	1387.80191349286	NaN	NaN	NaN	39.5142755024213	28.8418139879851	486.571830051583	501.987607794658	-0.803912441004441	NaN	523.33253082353	201.519927826517	27.9350695135415	111.363451028305	NaN	NaN	297.058880851487	NaN	-181.981503330056	279.565833114521	2024.8337496411	387.215357649699
NaN	241.451865714825	89.5841815759813	49.2443279766009	-2.96018844612678	NaN	11.2774069418899	827.566209188177	NaN	170.263888774742	27.8879348945759	NaN	110.940574658006	186.874416727428	NaN	NaN	11.2774069418899	45.6849291295967	NaN	NaN	90.7706478583161	-48.0459071748461	-56.3511711511892	NaN	40.9390640002578	NaN	NaN	NaN	1041.13014000843	NaN	NaN	NaN	29.0744011769106	20.7691372005676	303.148112396231	127.551102610692	5.34507553021626	NaN	961.636899092	-2.58139087237384	47.2570277360739	161.750692106832	NaN	NaN	528.130418093259	NaN	-227.527766753746	406.901832288927	1744.45722899673	918.755861240552
NaN	175.321054174727	96.9721774548511	61.3590516730895	58.9848432876387	NaN	125.46267808026	1161.80463832952	NaN	199.063138029234	10.3135713858979	NaN	176.508158367452	228.740742847369	NaN	NaN	19.810404927701	NaN	NaN	NaN	45.9266971676595	69.6687810221672	-27.6737627813145	NaN	64.9203642512657	NaN	NaN	NaN	1685.31758732142	NaN	NaN	NaN	110.03032357483	182.443679331079	258.418347665504	73.2300936003434	-18.1769292395114	NaN	1039.53290647881	39.651187091857	-8.88949534119373	415.841475948	NaN	NaN	1129.11983725588	NaN	NaN	167.744654623519	3050.52185023081	413.144771368386
NaN	287.280511577309	116.245549898322	99.6171508461985	-1.34098625598109	NaN	-10.8429285714803	1227.97280081173	NaN	144.75137684482	58.0461532158892	NaN	232.644343263188	237.395314420938	NaN	NaN	10.536441638393	NaN	NaN	NaN	87.7397229518244	-63.1036113067262	61.6093815842015	NaN	112.68232153001	NaN	NaN	NaN	2230.42771509691	NaN	NaN	NaN	-7.27970020316812	100.804893635636	416.744475625986	36.6667830060159	-9.65518578204294	NaN	812.262824508643	49.5762816594888	36.0790509152507	362.712034925815	NaN	NaN	905.30071084419	NaN	NaN	131.909389199342	2120.05147782563	710.94058812716
NaN	316.173744713604	92.7579148807542	36.9039574225418	9.57116973022516	NaN	15.5130800981201	735.672616686986	NaN	158.118928927598	-1.12426893198571	NaN	89.1927686600172	215.16126845939	NaN	NaN	41.6574857168578	NaN	NaN	NaN	206.842593944337	-27.2686745507234	-23.7035283299864	NaN	60.6715988941216	NaN	NaN	NaN	2438.62412812567	NaN	NaN	NaN	-13.0080896677756	35.7155753489629	278.145518359076	NaN	-10.6313255206176	NaN	392.230197422659	109.512153212936	-5.33106195694315	241.919624820561	NaN	NaN	656.706296081183	NaN	NaN	102.756669967649	NaN	125.725313001625
NaN	216.683716272832	70.4340045827639	57.3547620738961	-5.66340637792192	NaN	62.1108502589389	1245.18778628835	NaN	176.256966699968	-16.3646047942684	NaN	109.671732109368	211.927628087789	NaN	NaN	57.3547620738961	NaN	NaN	NaN	158.421636006057	-9.23047251670407	-3.28536228540049	NaN	9.79388022346739	NaN	NaN	NaN	1037.10892819273	NaN	NaN	NaN	95.403467554239	45.4645416112889	157.232613959796	NaN	9.79388022346739	NaN	477.079544403929	85.7168117103198	81.6593926436168	534.737855092123	NaN	NaN	1105.48147047502	NaN	NaN	442.769689580188	NaN	641.583223848637
NaN	178.948935336575	196.793875965508	119.465799906795	-36.3800149192262	NaN	174.190284502192	953.419358632301	NaN	131.362426992751	75.4482796887588	NaN	184.897248879553	158.72466929045	NaN	NaN	58.7930017684206	NaN	NaN	NaN	32.6204221793177	-42.3283284622041	25.4824459277442	NaN	104.000184695053	NaN	NaN	NaN	1117.59281241849	NaN	NaN	NaN	105.189847403648	4.06851717302371	190.845562422531	NaN	-34.000689502035	NaN	653.624356066213	-13.94278358853	-15.2966357910461	1176.0933024231	NaN	NaN	1109.75454449982	NaN	NaN	137.688663093271	NaN	266.304622332299
NaN	219.733536455002	47.1394475086505	444.701004116109	-0.472714959308612	NaN	20.952758151273	892.255331314924	NaN	273.297219231456	5.47880534918628	NaN	88.8000896681147	151.886204938161	NaN	NaN	18.572150027875	NaN	NaN	NaN	-2.85332308270657	-59.9879180442575	-61.1782221059565	NaN	98.3225221617065	NaN	NaN	NaN	1435.03398344966	NaN	NaN	NaN	10.2400215959822	89.9903937298137	241.159009565584	NaN	-48.0848774272677	NaN	353.047591365288	-2.67663723378998	9.52047055270079	819.950521255087	NaN	NaN	1115.39157652786	NaN	NaN	189.766618953064	NaN	273.791139260001
NaN	179.577800402195	114.075764534317	78.3473813336563	3.317776612269	NaN	159.331716588487	857.226135108057	NaN	187.914423149015	-9.78263056130656	NaN	103.357249574119	162.904554908553	NaN	NaN	68.8198124801468	NaN	NaN	NaN	49.7646747731278	-62.1842592556088	-32.4106065883916	NaN	98.593465147364	NaN	NaN	NaN	283.19011168411	NaN	NaN	NaN	64.056028053392	37.8552137062409	124.794279494515	NaN	-0.255061707797064	NaN	1414.58891303836	103.575864633148	NaN	731.69047034428	NaN	NaN	532.267474578542	NaN	NaN	95.4361505202603	NaN	213.462005157125
NaN	148.911432058541	50.0095579496923	36.9020806581582	20.2198368325693	NaN	59.5422687071716	196.574985845937	NaN	195.383397001252	2.34600416229552	NaN	113.163766717993	457.532942831935	NaN	NaN	20.2198368325693	NaN	NaN	NaN	201.341341224677	-70.3409153634846	-53.6586715378957	NaN	250.196483856759	NaN	NaN	NaN	189.425452777828	NaN	NaN	NaN	11.8787149197749	259.729194614238	127.462832854212	NaN	115.546944407363	NaN	1227.29933649839	229.057826221893	-23.5314147942141	1434.96775107298	NaN	NaN	472.141020533093	NaN	NaN	117.701279107265	NaN	140.787392533468
NaN	NaN	NaN	NaN	NaN	NaN	NaN	NaN	NaN	NaN	NaN	NaN	NaN	NaN	NaN	NaN	NaN	NaN	NaN	NaN	NaN	NaN	NaN	NaN	NaN	NaN	NaN	NaN	NaN	NaN	NaN	NaN	NaN	NaN	NaN	NaN	NaN	NaN	NaN	32.6196270688434	-20.3968624498701	899.915019708311	NaN	NaN	566.862713757418	NaN	NaN	127.777428769098	NaN	221.575833302207
NaN	NaN	NaN	NaN	NaN	NaN	NaN	NaN	NaN	NaN	NaN	NaN	NaN	NaN	NaN	NaN	NaN	NaN	NaN	NaN	NaN	NaN	NaN	NaN	NaN	NaN	NaN	NaN	NaN	NaN	NaN	NaN	NaN	NaN	NaN	NaN	NaN	NaN	NaN	24.9286214485095	132.431071944164	1193.84767177468	NaN	NaN	544.75059726294	NaN	NaN	86.1641945156545	NaN	209.996131162548
NaN	NaN	NaN	NaN	NaN	NaN	NaN	NaN	NaN	NaN	NaN	NaN	NaN	NaN	NaN	NaN	NaN	NaN	NaN	NaN	NaN	NaN	NaN	NaN	NaN	NaN	NaN	NaN	NaN	NaN	NaN	NaN	NaN	NaN	NaN	NaN	NaN	NaN	NaN	59.4496217402694	-37.2656351861589	1184.61585020829	NaN	NaN	141.180824776688	NaN	NaN	138.45645134214	NaN	346.871019085007
NaN	NaN	NaN	NaN	NaN	NaN	NaN	NaN	NaN	NaN	NaN	NaN	NaN	NaN	NaN	NaN	NaN	NaN	NaN	NaN	NaN	NaN	NaN	NaN	NaN	NaN	NaN	NaN	NaN	NaN	NaN	NaN	NaN	NaN	NaN	NaN	NaN	NaN	NaN	121.313249385968	-45.0442169900868	833.105031749086	NaN	NaN	124.040420965903	NaN	NaN	186.765367304415	NaN	170.402337824803
NaN	NaN	NaN	NaN	NaN	NaN	NaN	NaN	NaN	NaN	NaN	NaN	NaN	NaN	NaN	NaN	NaN	NaN	NaN	NaN	NaN	NaN	NaN	NaN	NaN	NaN	NaN	NaN	NaN	NaN	NaN	NaN	NaN	NaN	NaN	NaN	NaN	NaN	NaN	79.5650170842554	9.95064236815269	974.996974216871	NaN	NaN	119.149661530667	NaN	NaN	187.399048507238	NaN	398.972148134609
NaN	NaN	NaN	NaN	NaN	NaN	NaN	NaN	NaN	NaN	NaN	NaN	NaN	NaN	NaN	NaN	NaN	NaN	NaN	NaN	NaN	NaN	NaN	NaN	NaN	NaN	NaN	NaN	NaN	NaN	NaN	NaN	NaN	NaN	NaN	NaN	NaN	NaN	NaN	24.0669250884034	14.5021770644709	731.858278859409	NaN	NaN	208.529922692816	NaN	NaN	183.934856345561	NaN	573.356740177098
NaN	NaN	NaN	NaN	NaN	NaN	NaN	NaN	NaN	NaN	NaN	NaN	NaN	NaN	NaN	NaN	NaN	NaN	NaN	NaN	NaN	NaN	NaN	NaN	NaN	NaN	NaN	NaN	NaN	NaN	NaN	NaN	NaN	NaN	NaN	NaN	NaN	NaN	NaN	38.2122944926184	-90.3609341618757	597.642619170151	NaN	NaN	348.702963690173	NaN	NaN	109.337910344041	NaN	627.734225876522
NaN	NaN	NaN	NaN	NaN	NaN	NaN	NaN	NaN	NaN	NaN	NaN	NaN	NaN	NaN	NaN	NaN	NaN	NaN	NaN	NaN	NaN	NaN	NaN	NaN	NaN	NaN	NaN	NaN	NaN	NaN	NaN	NaN	NaN	NaN	NaN	NaN	NaN	NaN	33.2178874351392	-44.8271360565118	430.289059585644	NaN	NaN	389.212731432144	NaN	NaN	333.075082955693	NaN	1588.64151351436
NaN	NaN	NaN	NaN	NaN	NaN	NaN	NaN	NaN	NaN	NaN	NaN	NaN	NaN	NaN	NaN	NaN	NaN	NaN	NaN	NaN	NaN	NaN	NaN	NaN	NaN	NaN	NaN	NaN	NaN	NaN	NaN	NaN	NaN	NaN	NaN	NaN	NaN	NaN	44.6606619401684	-81.4367906508848	701.189790104457	NaN	NaN	483.260497039484	NaN	NaN	114.562510659122	NaN	1962.16431601499
NaN	NaN	NaN	NaN	NaN	NaN	NaN	NaN	NaN	NaN	NaN	NaN	NaN	NaN	NaN	NaN	NaN	NaN	NaN	NaN	NaN	NaN	NaN	NaN	NaN	NaN	NaN	NaN	NaN	NaN	NaN	NaN	NaN	NaN	NaN	NaN	NaN	NaN	NaN	87.6840293583736	-35.7996563730339	327.791196058333	NaN	NaN	429.322226548601	NaN	NaN	150.797913176648	NaN	1244.31455237589
NaN	NaN	NaN	NaN	NaN	NaN	NaN	NaN	NaN	NaN	NaN	NaN	NaN	NaN	NaN	NaN	NaN	NaN	NaN	NaN	NaN	NaN	NaN	NaN	NaN	NaN	NaN	NaN	NaN	NaN	NaN	NaN	NaN	NaN	NaN	NaN	NaN	NaN	NaN	29.1603475314832	NaN	806.538906296533	NaN	NaN	589.532170810883	NaN	NaN	64.8703166620332	NaN	2186.86655922741
NaN	NaN	NaN	NaN	NaN	NaN	NaN	NaN	NaN	NaN	NaN	NaN	NaN	NaN	NaN	NaN	NaN	NaN	NaN	NaN	NaN	NaN	NaN	NaN	NaN	NaN	NaN	NaN	NaN	NaN	NaN	NaN	NaN	NaN	NaN	NaN	NaN	NaN	NaN	54.3832969788748	-55.607318189271	1084.17043149064	NaN	NaN	678.580038058102	NaN	NaN	62.6325931164858	NaN	2867.3932799042
NaN	NaN	NaN	NaN	NaN	NaN	NaN	NaN	NaN	NaN	NaN	NaN	NaN	NaN	NaN	NaN	NaN	NaN	NaN	NaN	NaN	NaN	NaN	NaN	NaN	NaN	NaN	NaN	NaN	NaN	NaN	NaN	NaN	NaN	NaN	NaN	NaN	NaN	NaN	39.7456103941455	-93.7562633743175	1089.86859684092	NaN	NaN	526.958634250186	NaN	NaN	78.2822337499905	NaN	2321.66423625097
NaN	NaN	NaN	NaN	NaN	NaN	NaN	NaN	NaN	NaN	NaN	NaN	NaN	NaN	NaN	NaN	NaN	NaN	NaN	NaN	NaN	NaN	NaN	NaN	NaN	NaN	NaN	NaN	NaN	NaN	NaN	NaN	NaN	NaN	NaN	NaN	NaN	NaN	NaN	54.0100043483532	-120.962495913424	1887.77691654067	NaN	NaN	195.916835269322	NaN	NaN	142.185122590508	NaN	1719.69309739157
NaN	NaN	NaN	NaN	NaN	NaN	NaN	NaN	NaN	NaN	NaN	NaN	NaN	NaN	NaN	NaN	NaN	NaN	NaN	NaN	NaN	NaN	NaN	NaN	NaN	NaN	NaN	NaN	NaN	NaN	NaN	NaN	NaN	NaN	NaN	NaN	NaN	NaN	NaN	3.48316496667714	-70.9918765469941	832.362793665129	NaN	NaN	286.21248923154	NaN	NaN	170.362424654718	NaN	3513.46428815729
NaN	NaN	NaN	NaN	NaN	NaN	NaN	NaN	NaN	NaN	NaN	NaN	NaN	NaN	NaN	NaN	NaN	NaN	NaN	NaN	NaN	NaN	NaN	NaN	NaN	NaN	NaN	NaN	NaN	NaN	NaN	NaN	NaN	NaN	NaN	NaN	NaN	NaN	NaN	77.1053866014651	-74.7607921447678	858.525906332082	NaN	NaN	126.807045100232	NaN	NaN	70.2023784766363	NaN	5223.9882444738
NaN	NaN	NaN	NaN	NaN	NaN	NaN	NaN	NaN	NaN	NaN	NaN	NaN	NaN	NaN	NaN	NaN	NaN	NaN	NaN	NaN	NaN	NaN	NaN	NaN	NaN	NaN	NaN	NaN	NaN	NaN	NaN	NaN	NaN	NaN	NaN	NaN	NaN	NaN	52.7561315827035	-151.785610878223	1792.74298130099	NaN	NaN	130.150304405757	NaN	NaN	80.3969075909368	NaN	4030.26379916747
NaN	NaN	NaN	NaN	NaN	NaN	NaN	NaN	NaN	NaN	NaN	NaN	NaN	NaN	NaN	NaN	NaN	NaN	NaN	NaN	NaN	NaN	NaN	NaN	NaN	NaN	NaN	NaN	NaN	NaN	NaN	NaN	NaN	NaN	NaN	NaN	NaN	NaN	NaN	194.373606209924	-40.8178188788821	1324.6759256073	NaN	NaN	3.45350819665778	NaN	NaN	90.6126833766269	NaN	2276.50945773141
NaN	NaN	NaN	NaN	NaN	NaN	NaN	NaN	NaN	NaN	NaN	NaN	NaN	NaN	NaN	NaN	NaN	NaN	NaN	NaN	NaN	NaN	NaN	NaN	NaN	NaN	NaN	NaN	NaN	NaN	NaN	NaN	NaN	NaN	NaN	NaN	NaN	NaN	NaN	77.3060958346533	-115.198082519967	1764.14127019385	NaN	NaN	-11.3289215372584	NaN	NaN	156.246658181512	NaN	1765.52619234028
NaN	NaN	NaN	NaN	NaN	NaN	NaN	NaN	NaN	NaN	NaN	NaN	NaN	NaN	NaN	NaN	NaN	NaN	NaN	NaN	NaN	NaN	NaN	NaN	NaN	NaN	NaN	NaN	NaN	NaN	NaN	NaN	NaN	NaN	NaN	NaN	NaN	NaN	NaN	43.1761927471067	-73.2787474601606	1383.79437346648	NaN	NaN	11.2897210236883	NaN	NaN	84.7672428211308	NaN	2236.41089998398
NaN	NaN	NaN	NaN	NaN	NaN	NaN	NaN	NaN	NaN	NaN	NaN	NaN	NaN	NaN	NaN	NaN	NaN	NaN	NaN	NaN	NaN	NaN	NaN	NaN	NaN	NaN	NaN	NaN	NaN	NaN	NaN	NaN	NaN	NaN	NaN	NaN	NaN	NaN	75.5901779500596	-45.1499487830703	NaN	NaN	NaN	-14.6179627126237	NaN	NaN	75.5901779500596	NaN	3428.55737550456
NaN	NaN	NaN	NaN	NaN	NaN	NaN	NaN	NaN	NaN	NaN	NaN	NaN	NaN	NaN	NaN	NaN	NaN	NaN	NaN	NaN	NaN	NaN	NaN	NaN	NaN	NaN	NaN	NaN	NaN	NaN	NaN	NaN	NaN	NaN	NaN	NaN	NaN	NaN	51.1119391343983	-100.318468465587	626.269634055442	NaN	NaN	8.04457550504481	NaN	NaN	94.1793027637518	NaN	1896.06222622412
NaN	NaN	NaN	NaN	NaN	NaN	NaN	NaN	NaN	NaN	NaN	NaN	NaN	NaN	NaN	NaN	NaN	NaN	NaN	NaN	NaN	NaN	NaN	NaN	NaN	NaN	NaN	NaN	NaN	NaN	NaN	NaN	NaN	NaN	NaN	NaN	NaN	NaN	NaN	80.8206956442353	-148.648943025678	NaN	NaN	NaN	-52.688912309169	NaN	NaN	33.5360428274046	NaN	2851.14506067738
NaN	NaN	NaN	NaN	NaN	NaN	NaN	NaN	NaN	NaN	NaN	NaN	NaN	NaN	NaN	NaN	NaN	NaN	NaN	NaN	NaN	NaN	NaN	NaN	NaN	NaN	NaN	NaN	NaN	NaN	NaN	NaN	NaN	NaN	NaN	NaN	NaN	NaN	NaN	18.707652537138	-95.4513881723172	1154.72932593855	NaN	NaN	-7.74383250529675	NaN	NaN	155.14162801917	NaN	2584.50170165331
NaN	NaN	NaN	NaN	NaN	NaN	NaN	NaN	NaN	NaN	NaN	NaN	NaN	NaN	NaN	NaN	NaN	NaN	NaN	NaN	NaN	NaN	NaN	NaN	NaN	NaN	NaN	NaN	NaN	NaN	NaN	NaN	NaN	NaN	NaN	NaN	NaN	NaN	NaN	-14.269251785506	-90.9197171836615	1539.64472855892	NaN	NaN	-30.9929896905581	NaN	NaN	154.361772090436	NaN	3290.06262928771
NaN	NaN	NaN	NaN	NaN	NaN	NaN	NaN	NaN	NaN	NaN	NaN	NaN	NaN	NaN	NaN	NaN	NaN	NaN	NaN	NaN	NaN	NaN	NaN	NaN	NaN	NaN	NaN	NaN	NaN	NaN	NaN	NaN	NaN	NaN	NaN	NaN	NaN	NaN	115.912326110799	32.2057681765123	1547.29446678709	NaN	NaN	11.2791286929407	NaN	NaN	69.8737192469411	NaN	3066.56849329439
[truncated: 106 more columns]
