# Supplementary material for: Notch-dependent and -independent transcription are modulated by tissue movements at gastrulation
Source: eLife. 2022 May 18;11:e73656. doi: 10.7554/eLife.73656 (PMC9183233; doi:10.7554/eLife.73656)
Supplement: Source data 1. [file elife-73656-data1.zip › numerical data/2S2F_m5m8peve wRi_MSE_sorted-Gast_normF-Y.txt]

NaN	NaN	NaN	NaN	NaN	NaN	NaN	NaN	NaN	NaN	NaN	NaN	NaN	NaN	NaN	NaN	NaN	NaN	NaN	NaN	NaN	NaN	NaN	NaN	NaN	NaN	NaN	NaN	NaN	NaN	NaN	NaN	NaN	NaN	NaN	NaN	NaN	NaN	NaN	NaN	NaN	NaN	NaN	NaN	NaN	NaN	NaN	NaN	NaN	NaN
NaN	NaN	NaN	NaN	NaN	NaN	NaN	NaN	NaN	NaN	NaN	NaN	NaN	NaN	NaN	NaN	NaN	NaN	NaN	NaN	NaN	NaN	NaN	NaN	NaN	NaN	NaN	NaN	NaN	NaN	NaN	NaN	NaN	NaN	NaN	NaN	NaN	NaN	NaN	NaN	NaN	NaN	NaN	NaN	NaN	NaN	NaN	NaN	NaN	NaN
NaN	NaN	NaN	NaN	NaN	NaN	NaN	NaN	NaN	NaN	NaN	NaN	NaN	NaN	NaN	NaN	NaN	NaN	NaN	NaN	NaN	NaN	NaN	NaN	NaN	NaN	NaN	NaN	NaN	NaN	NaN	NaN	NaN	NaN	NaN	NaN	NaN	NaN	NaN	NaN	NaN	NaN	NaN	NaN	NaN	NaN	NaN	NaN	NaN	NaN
NaN	NaN	NaN	NaN	NaN	NaN	NaN	NaN	NaN	NaN	NaN	NaN	NaN	NaN	NaN	NaN	NaN	NaN	NaN	NaN	NaN	NaN	NaN	NaN	NaN	NaN	NaN	NaN	NaN	NaN	NaN	NaN	NaN	NaN	NaN	NaN	NaN	NaN	NaN	NaN	NaN	NaN	NaN	NaN	NaN	NaN	NaN	NaN	NaN	NaN
NaN	NaN	NaN	NaN	NaN	NaN	NaN	NaN	NaN	NaN	NaN	NaN	NaN	NaN	NaN	NaN	NaN	NaN	NaN	NaN	NaN	NaN	NaN	NaN	NaN	NaN	NaN	NaN	NaN	NaN	NaN	NaN	NaN	NaN	NaN	NaN	NaN	NaN	NaN	NaN	NaN	NaN	NaN	NaN	NaN	NaN	NaN	NaN	NaN	NaN
NaN	NaN	NaN	NaN	NaN	NaN	NaN	NaN	NaN	NaN	NaN	NaN	NaN	NaN	NaN	NaN	NaN	NaN	NaN	NaN	NaN	NaN	NaN	NaN	NaN	NaN	NaN	NaN	NaN	NaN	NaN	NaN	NaN	NaN	NaN	NaN	NaN	NaN	NaN	NaN	NaN	NaN	NaN	NaN	NaN	NaN	NaN	NaN	NaN	NaN
NaN	NaN	NaN	NaN	NaN	NaN	NaN	NaN	NaN	NaN	NaN	NaN	NaN	NaN	NaN	NaN	NaN	NaN	NaN	NaN	NaN	NaN	NaN	NaN	NaN	NaN	NaN	NaN	NaN	NaN	NaN	NaN	NaN	NaN	NaN	NaN	NaN	NaN	NaN	NaN	NaN	NaN	NaN	NaN	NaN	NaN	NaN	NaN	NaN	NaN
NaN	NaN	NaN	NaN	NaN	NaN	NaN	NaN	NaN	NaN	NaN	NaN	NaN	NaN	NaN	NaN	NaN	NaN	NaN	NaN	NaN	NaN	NaN	NaN	NaN	NaN	NaN	NaN	NaN	NaN	NaN	NaN	NaN	NaN	NaN	NaN	NaN	NaN	NaN	NaN	NaN	NaN	NaN	NaN	NaN	NaN	NaN	NaN	NaN	NaN
NaN	NaN	NaN	NaN	NaN	NaN	NaN	NaN	NaN	NaN	NaN	NaN	NaN	NaN	NaN	NaN	NaN	NaN	NaN	NaN	NaN	NaN	NaN	NaN	NaN	NaN	NaN	NaN	NaN	NaN	NaN	NaN	NaN	NaN	NaN	NaN	NaN	NaN	NaN	NaN	NaN	NaN	NaN	NaN	NaN	NaN	NaN	NaN	NaN	NaN
NaN	NaN	NaN	NaN	NaN	NaN	NaN	NaN	NaN	NaN	NaN	NaN	NaN	NaN	NaN	NaN	NaN	NaN	NaN	NaN	NaN	NaN	NaN	NaN	NaN	NaN	NaN	NaN	NaN	NaN	NaN	NaN	NaN	NaN	NaN	NaN	NaN	NaN	NaN	NaN	NaN	NaN	NaN	NaN	NaN	NaN	NaN	NaN	NaN	NaN
NaN	NaN	NaN	NaN	NaN	NaN	NaN	NaN	NaN	NaN	NaN	NaN	NaN	NaN	NaN	NaN	NaN	NaN	NaN	NaN	NaN	NaN	NaN	NaN	NaN	NaN	NaN	NaN	NaN	NaN	NaN	NaN	NaN	NaN	NaN	NaN	NaN	NaN	NaN	NaN	NaN	NaN	NaN	NaN	NaN	NaN	NaN	NaN	NaN	NaN
NaN	NaN	NaN	NaN	NaN	NaN	NaN	NaN	NaN	NaN	NaN	NaN	NaN	NaN	NaN	NaN	NaN	NaN	NaN	NaN	NaN	NaN	NaN	NaN	NaN	NaN	NaN	NaN	NaN	NaN	NaN	NaN	NaN	NaN	NaN	NaN	NaN	NaN	NaN	NaN	NaN	NaN	NaN	NaN	NaN	NaN	NaN	NaN	NaN	NaN
NaN	NaN	NaN	NaN	NaN	NaN	NaN	NaN	NaN	NaN	NaN	NaN	NaN	NaN	NaN	NaN	NaN	NaN	NaN	NaN	NaN	NaN	NaN	NaN	NaN	NaN	NaN	NaN	NaN	NaN	NaN	NaN	NaN	NaN	NaN	NaN	NaN	NaN	NaN	NaN	NaN	NaN	NaN	NaN	NaN	NaN	NaN	NaN	NaN	NaN
NaN	NaN	NaN	NaN	NaN	NaN	NaN	NaN	NaN	NaN	NaN	NaN	NaN	NaN	NaN	NaN	NaN	NaN	NaN	NaN	NaN	NaN	NaN	NaN	NaN	NaN	NaN	NaN	NaN	NaN	NaN	NaN	NaN	NaN	NaN	NaN	NaN	NaN	NaN	NaN	NaN	NaN	NaN	NaN	NaN	NaN	NaN	NaN	NaN	NaN
NaN	NaN	NaN	NaN	NaN	NaN	NaN	NaN	NaN	NaN	NaN	NaN	NaN	NaN	NaN	NaN	NaN	NaN	NaN	NaN	NaN	NaN	NaN	NaN	NaN	NaN	NaN	NaN	NaN	NaN	NaN	NaN	NaN	NaN	NaN	NaN	NaN	NaN	NaN	NaN	NaN	NaN	NaN	NaN	NaN	NaN	NaN	NaN	NaN	NaN
NaN	NaN	NaN	NaN	NaN	NaN	NaN	NaN	NaN	NaN	NaN	NaN	NaN	NaN	NaN	NaN	NaN	NaN	NaN	NaN	NaN	NaN	NaN	NaN	NaN	NaN	NaN	NaN	NaN	NaN	NaN	NaN	NaN	NaN	NaN	NaN	NaN	NaN	NaN	NaN	NaN	NaN	NaN	NaN	NaN	NaN	NaN	NaN	NaN	NaN
NaN	NaN	NaN	NaN	NaN	NaN	NaN	NaN	NaN	NaN	NaN	NaN	NaN	NaN	NaN	NaN	NaN	NaN	NaN	NaN	NaN	NaN	NaN	NaN	NaN	NaN	NaN	NaN	NaN	NaN	NaN	NaN	NaN	NaN	NaN	NaN	NaN	NaN	NaN	NaN	NaN	NaN	NaN	NaN	NaN	NaN	NaN	NaN	NaN	NaN
NaN	NaN	NaN	NaN	NaN	NaN	NaN	NaN	NaN	NaN	NaN	NaN	NaN	NaN	NaN	NaN	NaN	NaN	NaN	NaN	NaN	NaN	NaN	NaN	NaN	NaN	NaN	NaN	NaN	NaN	NaN	NaN	NaN	NaN	NaN	NaN	NaN	NaN	NaN	NaN	NaN	NaN	NaN	NaN	NaN	NaN	NaN	NaN	NaN	NaN
NaN	NaN	NaN	NaN	NaN	NaN	NaN	NaN	NaN	NaN	NaN	NaN	NaN	NaN	NaN	NaN	NaN	NaN	NaN	NaN	NaN	NaN	NaN	NaN	NaN	NaN	NaN	NaN	NaN	NaN	NaN	NaN	NaN	NaN	NaN	NaN	NaN	NaN	NaN	NaN	NaN	NaN	NaN	NaN	NaN	NaN	NaN	NaN	NaN	NaN
NaN	NaN	NaN	NaN	NaN	NaN	NaN	NaN	NaN	NaN	NaN	NaN	NaN	NaN	NaN	NaN	NaN	NaN	NaN	NaN	NaN	NaN	NaN	NaN	NaN	NaN	NaN	NaN	NaN	NaN	NaN	NaN	NaN	NaN	NaN	NaN	NaN	NaN	NaN	NaN	NaN	NaN	NaN	NaN	NaN	NaN	NaN	NaN	NaN	NaN
NaN	NaN	NaN	NaN	NaN	NaN	NaN	NaN	NaN	NaN	NaN	NaN	NaN	NaN	NaN	NaN	NaN	NaN	NaN	NaN	NaN	NaN	NaN	NaN	NaN	NaN	NaN	NaN	NaN	NaN	NaN	NaN	NaN	NaN	NaN	NaN	NaN	NaN	NaN	NaN	NaN	NaN	NaN	NaN	NaN	NaN	NaN	NaN	NaN	NaN
NaN	NaN	NaN	NaN	NaN	NaN	NaN	NaN	NaN	NaN	NaN	NaN	NaN	NaN	NaN	NaN	NaN	NaN	NaN	NaN	NaN	NaN	NaN	NaN	NaN	NaN	NaN	NaN	NaN	NaN	NaN	NaN	NaN	NaN	NaN	NaN	NaN	NaN	NaN	NaN	NaN	NaN	NaN	NaN	NaN	NaN	NaN	NaN	NaN	NaN
NaN	NaN	NaN	NaN	NaN	NaN	NaN	NaN	NaN	NaN	NaN	NaN	NaN	NaN	NaN	NaN	NaN	NaN	NaN	NaN	NaN	NaN	NaN	NaN	NaN	NaN	NaN	NaN	NaN	NaN	NaN	NaN	NaN	NaN	NaN	NaN	NaN	NaN	NaN	NaN	NaN	NaN	NaN	NaN	NaN	NaN	NaN	NaN	NaN	NaN
NaN	NaN	NaN	NaN	NaN	NaN	NaN	NaN	NaN	NaN	NaN	NaN	NaN	NaN	NaN	NaN	NaN	NaN	NaN	NaN	NaN	NaN	NaN	NaN	NaN	NaN	NaN	NaN	NaN	NaN	NaN	NaN	NaN	NaN	NaN	NaN	NaN	NaN	NaN	NaN	NaN	NaN	NaN	NaN	NaN	NaN	NaN	NaN	NaN	NaN
NaN	NaN	NaN	NaN	NaN	NaN	NaN	NaN	NaN	NaN	NaN	NaN	NaN	NaN	NaN	NaN	NaN	NaN	NaN	NaN	NaN	NaN	NaN	NaN	NaN	NaN	NaN	NaN	NaN	NaN	NaN	NaN	NaN	NaN	NaN	NaN	NaN	NaN	NaN	NaN	NaN	NaN	NaN	NaN	NaN	NaN	NaN	NaN	NaN	NaN
NaN	NaN	NaN	NaN	NaN	NaN	NaN	NaN	NaN	NaN	NaN	NaN	NaN	NaN	NaN	NaN	NaN	NaN	NaN	NaN	NaN	NaN	NaN	NaN	NaN	NaN	NaN	NaN	NaN	NaN	NaN	NaN	NaN	NaN	NaN	NaN	NaN	NaN	NaN	NaN	NaN	NaN	NaN	NaN	NaN	NaN	NaN	NaN	NaN	NaN
NaN	NaN	NaN	NaN	NaN	NaN	NaN	NaN	NaN	NaN	NaN	NaN	NaN	NaN	NaN	NaN	NaN	NaN	NaN	NaN	NaN	NaN	NaN	NaN	NaN	NaN	NaN	NaN	NaN	NaN	NaN	NaN	NaN	NaN	NaN	NaN	NaN	NaN	NaN	NaN	NaN	NaN	NaN	NaN	NaN	NaN	NaN	NaN	NaN	NaN
NaN	NaN	NaN	NaN	NaN	NaN	NaN	NaN	NaN	NaN	NaN	NaN	NaN	NaN	NaN	NaN	NaN	NaN	NaN	NaN	NaN	NaN	23.9859506570882	34.9859506570882	NaN	NaN	NaN	NaN	NaN	NaN	NaN	NaN	NaN	NaN	NaN	NaN	NaN	NaN	NaN	NaN	NaN	NaN	NaN	NaN	NaN	NaN	NaN	NaN	NaN	NaN
NaN	NaN	NaN	NaN	NaN	NaN	NaN	NaN	NaN	NaN	NaN	NaN	NaN	NaN	NaN	NaN	NaN	NaN	NaN	NaN	NaN	NaN	47.128092640653	2.11358835661573	NaN	NaN	NaN	NaN	NaN	NaN	NaN	NaN	NaN	NaN	NaN	NaN	NaN	NaN	NaN	NaN	NaN	NaN	NaN	NaN	NaN	NaN	NaN	NaN	NaN	NaN
NaN	NaN	NaN	NaN	NaN	NaN	NaN	NaN	NaN	NaN	NaN	NaN	NaN	NaN	NaN	NaN	NaN	NaN	NaN	NaN	NaN	NaN	23.2548500588736	26.256784586944	NaN	NaN	NaN	NaN	NaN	NaN	NaN	NaN	NaN	NaN	NaN	NaN	NaN	NaN	NaN	NaN	NaN	NaN	NaN	NaN	NaN	NaN	NaN	NaN	NaN	NaN
NaN	NaN	NaN	NaN	NaN	NaN	NaN	NaN	NaN	NaN	NaN	NaN	NaN	NaN	NaN	NaN	NaN	NaN	NaN	NaN	NaN	NaN	105.468771082264	-15.6483056140214	NaN	NaN	NaN	NaN	NaN	NaN	NaN	NaN	NaN	NaN	NaN	NaN	NaN	NaN	NaN	NaN	NaN	NaN	NaN	NaN	NaN	NaN	NaN	NaN	NaN	NaN
NaN	NaN	NaN	NaN	NaN	NaN	NaN	NaN	NaN	NaN	NaN	NaN	NaN	NaN	NaN	NaN	NaN	NaN	NaN	NaN	NaN	NaN	-11.5210716345786	34.5382921732312	NaN	NaN	NaN	NaN	NaN	NaN	NaN	NaN	NaN	NaN	NaN	NaN	NaN	NaN	NaN	NaN	NaN	NaN	NaN	NaN	NaN	NaN	NaN	NaN	NaN	NaN
NaN	NaN	NaN	NaN	NaN	NaN	NaN	NaN	NaN	NaN	NaN	NaN	NaN	NaN	NaN	NaN	NaN	NaN	NaN	NaN	NaN	NaN	57.7137147302272	16.6475543599418	NaN	NaN	NaN	NaN	NaN	NaN	NaN	NaN	NaN	NaN	NaN	NaN	NaN	NaN	NaN	NaN	NaN	NaN	NaN	NaN	NaN	NaN	NaN	NaN	NaN	NaN
NaN	NaN	NaN	NaN	NaN	NaN	NaN	NaN	NaN	NaN	NaN	NaN	NaN	NaN	NaN	NaN	NaN	NaN	NaN	NaN	NaN	NaN	-10.2721682988125	106.954463769489	NaN	NaN	NaN	NaN	NaN	NaN	NaN	NaN	NaN	NaN	NaN	NaN	NaN	NaN	NaN	NaN	NaN	NaN	NaN	NaN	NaN	NaN	NaN	NaN	NaN	NaN
NaN	NaN	NaN	NaN	NaN	NaN	NaN	NaN	NaN	NaN	NaN	NaN	NaN	NaN	NaN	NaN	NaN	NaN	NaN	NaN	NaN	NaN	-24.1798902551297	32.9489635876985	NaN	NaN	NaN	NaN	NaN	NaN	NaN	NaN	NaN	NaN	NaN	NaN	NaN	NaN	NaN	NaN	NaN	NaN	NaN	NaN	NaN	NaN	NaN	NaN	NaN	NaN
NaN	NaN	NaN	NaN	NaN	NaN	NaN	NaN	NaN	NaN	NaN	NaN	NaN	NaN	NaN	NaN	NaN	NaN	NaN	NaN	NaN	NaN	31.0817236631928	17.045542479029	NaN	NaN	NaN	NaN	NaN	NaN	NaN	NaN	NaN	NaN	NaN	NaN	NaN	NaN	NaN	NaN	NaN	NaN	NaN	NaN	NaN	NaN	NaN	NaN	NaN	NaN
NaN	NaN	NaN	NaN	NaN	NaN	NaN	NaN	NaN	NaN	NaN	NaN	NaN	NaN	NaN	NaN	NaN	NaN	NaN	NaN	NaN	NaN	20.1871017339211	23.1958268022758	NaN	NaN	NaN	NaN	NaN	NaN	NaN	NaN	NaN	NaN	NaN	NaN	NaN	NaN	NaN	NaN	NaN	NaN	NaN	NaN	NaN	NaN	NaN	NaN	NaN	NaN
NaN	NaN	NaN	NaN	NaN	NaN	NaN	NaN	NaN	NaN	NaN	NaN	NaN	NaN	NaN	NaN	NaN	NaN	NaN	NaN	NaN	NaN	15.3048316279724	70.4826219549299	NaN	NaN	NaN	NaN	NaN	NaN	NaN	NaN	NaN	NaN	NaN	NaN	NaN	NaN	NaN	NaN	NaN	NaN	NaN	NaN	NaN	NaN	NaN	NaN	NaN	NaN
NaN	NaN	NaN	NaN	NaN	NaN	NaN	NaN	NaN	NaN	NaN	NaN	NaN	NaN	NaN	NaN	NaN	NaN	NaN	NaN	NaN	NaN	-38.7548867972883	2.39094841279802	NaN	NaN	NaN	NaN	NaN	NaN	NaN	NaN	NaN	NaN	NaN	NaN	NaN	NaN	NaN	NaN	NaN	NaN	NaN	NaN	NaN	NaN	NaN	NaN	NaN	NaN
NaN	NaN	NaN	NaN	NaN	NaN	NaN	NaN	NaN	NaN	NaN	NaN	NaN	NaN	NaN	NaN	NaN	NaN	NaN	NaN	NaN	NaN	23.6006842574537	109.93449937676	NaN	NaN	NaN	NaN	NaN	NaN	NaN	NaN	NaN	NaN	NaN	NaN	NaN	NaN	NaN	NaN	NaN	NaN	NaN	NaN	NaN	NaN	NaN	NaN	NaN	NaN
NaN	NaN	NaN	NaN	NaN	NaN	NaN	NaN	NaN	NaN	NaN	NaN	NaN	NaN	NaN	NaN	NaN	NaN	NaN	NaN	NaN	NaN	361.14916047647	91.0176399426751	NaN	NaN	NaN	NaN	NaN	NaN	NaN	NaN	NaN	NaN	NaN	NaN	NaN	NaN	NaN	NaN	NaN	NaN	NaN	NaN	NaN	NaN	NaN	NaN	NaN	NaN
NaN	NaN	NaN	NaN	NaN	NaN	NaN	NaN	NaN	NaN	NaN	NaN	NaN	NaN	NaN	NaN	NaN	NaN	NaN	NaN	NaN	NaN	-9.27851119614089	9.80758599651876	NaN	NaN	NaN	NaN	NaN	NaN	NaN	NaN	NaN	NaN	NaN	NaN	NaN	NaN	NaN	NaN	NaN	NaN	NaN	NaN	NaN	NaN	NaN	NaN	NaN	NaN
NaN	NaN	NaN	NaN	NaN	NaN	NaN	NaN	NaN	NaN	NaN	NaN	NaN	NaN	NaN	NaN	NaN	NaN	NaN	NaN	NaN	NaN	NaN	3.90919468080844	NaN	NaN	NaN	NaN	NaN	NaN	NaN	NaN	NaN	NaN	NaN	NaN	NaN	NaN	NaN	NaN	NaN	NaN	NaN	NaN	NaN	NaN	NaN	NaN	NaN	NaN
NaN	NaN	NaN	NaN	NaN	NaN	NaN	NaN	NaN	NaN	NaN	NaN	NaN	NaN	NaN	NaN	NaN	NaN	NaN	NaN	NaN	NaN	15.0950788474339	-1.9930174160449	NaN	NaN	NaN	NaN	NaN	NaN	NaN	NaN	NaN	NaN	NaN	NaN	NaN	NaN	NaN	NaN	NaN	NaN	NaN	NaN	NaN	NaN	NaN	NaN	NaN	NaN
NaN	NaN	NaN	NaN	NaN	NaN	NaN	NaN	NaN	NaN	NaN	NaN	NaN	NaN	NaN	NaN	NaN	NaN	NaN	NaN	NaN	NaN	39.3598126088427	53.4369218137721	NaN	NaN	NaN	NaN	NaN	NaN	NaN	NaN	NaN	NaN	NaN	NaN	NaN	NaN	NaN	NaN	NaN	NaN	NaN	NaN	NaN	NaN	NaN	NaN	NaN	NaN
NaN	NaN	NaN	NaN	NaN	NaN	NaN	NaN	NaN	NaN	NaN	NaN	NaN	NaN	NaN	NaN	NaN	NaN	NaN	NaN	NaN	NaN	5.30192108172453	-10.7914177766991	-2.74474834748729	NaN	NaN	NaN	NaN	NaN	NaN	NaN	NaN	NaN	NaN	NaN	NaN	NaN	NaN	NaN	NaN	NaN	NaN	NaN	NaN	NaN	NaN	NaN	NaN	NaN
NaN	NaN	NaN	NaN	NaN	NaN	NaN	NaN	NaN	NaN	NaN	NaN	NaN	NaN	NaN	NaN	NaN	NaN	NaN	NaN	NaN	NaN	-63.9936453571561	-8.65485810344703	-114.301633769619	NaN	NaN	NaN	NaN	NaN	NaN	NaN	NaN	NaN	NaN	NaN	NaN	NaN	NaN	NaN	NaN	NaN	NaN	NaN	NaN	NaN	NaN	NaN	NaN	NaN
NaN	NaN	NaN	NaN	NaN	NaN	NaN	NaN	NaN	NaN	NaN	NaN	NaN	NaN	NaN	NaN	NaN	NaN	NaN	NaN	NaN	NaN	-28.6596061684958	-0.477996226667585	-48.789327555516	NaN	NaN	NaN	NaN	NaN	NaN	NaN	NaN	NaN	NaN	NaN	NaN	NaN	NaN	NaN	NaN	NaN	NaN	NaN	NaN	NaN	NaN	NaN	NaN	NaN
NaN	NaN	NaN	NaN	NaN	NaN	NaN	NaN	NaN	NaN	NaN	NaN	NaN	NaN	NaN	NaN	NaN	NaN	NaN	NaN	NaN	NaN	NaN	-34.5819575108718	NaN	NaN	NaN	NaN	NaN	NaN	NaN	NaN	NaN	NaN	NaN	NaN	NaN	NaN	NaN	NaN	NaN	NaN	NaN	NaN	NaN	NaN	NaN	NaN	NaN	NaN
NaN	NaN	NaN	NaN	NaN	NaN	NaN	NaN	NaN	NaN	NaN	NaN	NaN	NaN	NaN	NaN	NaN	NaN	NaN	NaN	NaN	NaN	-44.5367098520576	38.0487133129281	-31.4438988624867	NaN	NaN	NaN	NaN	NaN	NaN	NaN	NaN	NaN	NaN	NaN	NaN	NaN	NaN	NaN	NaN	NaN	NaN	NaN	NaN	NaN	NaN	NaN	NaN	NaN
NaN	NaN	NaN	NaN	NaN	NaN	NaN	NaN	NaN	NaN	NaN	NaN	NaN	NaN	NaN	NaN	NaN	NaN	NaN	NaN	NaN	NaN	0.912718203114385	-18.229140427943	110.726538770759	NaN	NaN	NaN	NaN	NaN	NaN	NaN	NaN	NaN	NaN	NaN	NaN	NaN	NaN	NaN	NaN	NaN	NaN	NaN	NaN	NaN	NaN	NaN	NaN	NaN
NaN	NaN	NaN	NaN	NaN	NaN	NaN	NaN	NaN	NaN	NaN	NaN	NaN	NaN	NaN	NaN	NaN	NaN	NaN	NaN	NaN	NaN	-44.3097420001577	5.07213425285373	NaN	NaN	NaN	NaN	NaN	NaN	NaN	NaN	NaN	NaN	NaN	NaN	NaN	NaN	NaN	NaN	NaN	NaN	NaN	NaN	NaN	NaN	NaN	NaN	NaN	NaN
NaN	NaN	NaN	NaN	NaN	NaN	NaN	NaN	NaN	NaN	NaN	NaN	NaN	NaN	NaN	NaN	NaN	NaN	NaN	NaN	NaN	NaN	-59.3179588046915	-16.9768871100974	-30.0824569203289	NaN	NaN	NaN	NaN	NaN	NaN	NaN	NaN	NaN	NaN	NaN	NaN	NaN	NaN	NaN	NaN	NaN	NaN	NaN	NaN	NaN	NaN	NaN	NaN	NaN
NaN	NaN	NaN	NaN	NaN	NaN	NaN	NaN	NaN	NaN	NaN	NaN	NaN	NaN	NaN	NaN	NaN	NaN	NaN	NaN	NaN	NaN	-2.73609765567143	-11.8121326174889	-38.0317891738503	NaN	NaN	NaN	NaN	NaN	NaN	NaN	NaN	NaN	NaN	NaN	NaN	NaN	NaN	NaN	NaN	NaN	NaN	NaN	NaN	NaN	NaN	NaN	NaN	NaN
NaN	NaN	NaN	NaN	NaN	NaN	NaN	NaN	NaN	NaN	NaN	NaN	NaN	NaN	NaN	NaN	NaN	NaN	NaN	NaN	NaN	NaN	-44.9775130342762	10.5051733731659	14.5402778391617	NaN	NaN	NaN	NaN	NaN	NaN	NaN	NaN	NaN	NaN	NaN	NaN	NaN	NaN	NaN	NaN	NaN	NaN	NaN	NaN	NaN	NaN	NaN	NaN	NaN
NaN	NaN	NaN	NaN	NaN	NaN	NaN	NaN	NaN	NaN	NaN	NaN	NaN	NaN	NaN	NaN	NaN	NaN	NaN	NaN	NaN	NaN	36.8734086439617	7.60938924906868	64.1192198047242	NaN	NaN	NaN	NaN	NaN	NaN	NaN	NaN	NaN	NaN	NaN	NaN	NaN	NaN	NaN	NaN	NaN	NaN	NaN	NaN	NaN	NaN	NaN	NaN	NaN
NaN	NaN	NaN	NaN	NaN	NaN	NaN	NaN	NaN	NaN	NaN	NaN	NaN	NaN	NaN	NaN	NaN	NaN	NaN	NaN	NaN	NaN	0.673992077231531	21.8720710281855	-27.5901131907071	NaN	NaN	NaN	NaN	NaN	NaN	NaN	NaN	NaN	NaN	NaN	NaN	NaN	NaN	NaN	NaN	NaN	NaN	NaN	NaN	NaN	NaN	NaN	NaN	NaN
NaN	NaN	NaN	NaN	NaN	NaN	NaN	NaN	NaN	NaN	NaN	NaN	NaN	NaN	NaN	NaN	NaN	NaN	NaN	NaN	NaN	NaN	3.83168950798046	4.84145026648526	8.88049330050447	NaN	NaN	NaN	NaN	NaN	NaN	NaN	NaN	NaN	NaN	NaN	NaN	NaN	NaN	NaN	NaN	NaN	NaN	NaN	NaN	NaN	NaN	NaN	NaN	NaN
NaN	NaN	NaN	NaN	NaN	NaN	NaN	NaN	NaN	NaN	NaN	NaN	NaN	NaN	NaN	NaN	NaN	NaN	NaN	NaN	NaN	NaN	-17.2507032194546	-45.5332064137088	33.2537667702849	NaN	NaN	NaN	NaN	NaN	NaN	NaN	NaN	NaN	NaN	NaN	NaN	NaN	NaN	NaN	NaN	NaN	NaN	NaN	NaN	NaN	NaN	NaN	NaN	NaN
NaN	NaN	NaN	NaN	NaN	NaN	NaN	NaN	NaN	NaN	NaN	NaN	NaN	NaN	NaN	NaN	NaN	NaN	NaN	NaN	NaN	NaN	418.362227738658	218.299413233495	-6.01343939350541	NaN	NaN	NaN	NaN	NaN	NaN	NaN	NaN	NaN	NaN	NaN	NaN	NaN	NaN	NaN	NaN	NaN	NaN	NaN	NaN	NaN	NaN	NaN	NaN	NaN
NaN	NaN	NaN	NaN	NaN	NaN	NaN	NaN	NaN	NaN	NaN	NaN	NaN	NaN	NaN	NaN	NaN	NaN	NaN	NaN	NaN	NaN	33.5320689456478	21.4031010509369	164.929221138349	NaN	NaN	NaN	NaN	NaN	NaN	NaN	NaN	NaN	NaN	NaN	NaN	NaN	NaN	NaN	NaN	NaN	NaN	NaN	NaN	NaN	NaN	NaN	NaN	NaN
NaN	NaN	NaN	NaN	NaN	NaN	NaN	NaN	NaN	NaN	NaN	NaN	NaN	NaN	NaN	NaN	NaN	NaN	NaN	NaN	NaN	NaN	1173.15469375789	-14.860321173363	7.38336421258389	NaN	NaN	NaN	NaN	NaN	NaN	NaN	NaN	NaN	NaN	NaN	NaN	NaN	NaN	NaN	NaN	NaN	NaN	NaN	NaN	NaN	NaN	NaN	NaN	NaN
NaN	NaN	NaN	NaN	NaN	NaN	NaN	NaN	NaN	NaN	NaN	NaN	NaN	NaN	NaN	NaN	NaN	NaN	NaN	NaN	NaN	NaN	542.548005706552	153.15665452508	27.7422972614364	NaN	NaN	NaN	NaN	NaN	NaN	NaN	NaN	NaN	NaN	NaN	NaN	NaN	NaN	NaN	NaN	NaN	NaN	NaN	NaN	NaN	NaN	NaN	NaN	NaN
NaN	NaN	NaN	NaN	NaN	NaN	NaN	NaN	NaN	NaN	NaN	NaN	NaN	NaN	NaN	NaN	NaN	NaN	NaN	NaN	NaN	NaN	512.501245652463	-18.6600600088893	302.060195028537	NaN	NaN	NaN	NaN	NaN	NaN	NaN	NaN	NaN	NaN	NaN	NaN	NaN	NaN	NaN	NaN	NaN	NaN	NaN	NaN	NaN	NaN	NaN	NaN	NaN
NaN	NaN	NaN	NaN	NaN	NaN	NaN	NaN	NaN	NaN	NaN	NaN	NaN	NaN	NaN	NaN	NaN	NaN	NaN	NaN	NaN	NaN	1297.14781671761	250.671832572442	1157.48274339843	NaN	NaN	NaN	NaN	NaN	NaN	NaN	NaN	NaN	NaN	NaN	NaN	NaN	NaN	NaN	NaN	NaN	NaN	NaN	NaN	NaN	NaN	NaN	NaN	NaN
NaN	NaN	NaN	NaN	NaN	NaN	NaN	NaN	NaN	NaN	NaN	NaN	NaN	NaN	NaN	NaN	NaN	NaN	NaN	NaN	NaN	NaN	972.720405292409	2.84514044749241	654.828095103156	NaN	NaN	NaN	NaN	NaN	NaN	NaN	NaN	NaN	NaN	NaN	NaN	NaN	NaN	NaN	NaN	NaN	NaN	NaN	NaN	NaN	NaN	NaN	NaN	NaN
NaN	NaN	NaN	NaN	NaN	NaN	NaN	NaN	NaN	NaN	NaN	NaN	NaN	NaN	NaN	NaN	NaN	NaN	NaN	NaN	NaN	NaN	1252.67883545994	16.1400824806764	1006.58635636579	NaN	NaN	NaN	NaN	NaN	NaN	NaN	NaN	NaN	NaN	NaN	NaN	NaN	NaN	NaN	NaN	NaN	NaN	NaN	NaN	NaN	NaN	NaN	NaN	NaN
NaN	NaN	NaN	NaN	NaN	NaN	NaN	NaN	NaN	NaN	NaN	NaN	NaN	NaN	NaN	NaN	NaN	NaN	NaN	NaN	NaN	NaN	1285.63416846707	17.2870220870362	973.612666002974	NaN	NaN	NaN	NaN	NaN	NaN	NaN	NaN	NaN	NaN	NaN	NaN	NaN	NaN	NaN	NaN	NaN	NaN	NaN	NaN	NaN	NaN	NaN	NaN	NaN
NaN	NaN	NaN	NaN	NaN	NaN	NaN	NaN	NaN	NaN	NaN	NaN	NaN	NaN	NaN	NaN	NaN	NaN	NaN	NaN	NaN	NaN	1465.5522275426	25.5284240252631	1389.54815628025	NaN	NaN	NaN	NaN	NaN	NaN	NaN	NaN	NaN	NaN	NaN	NaN	NaN	NaN	NaN	NaN	NaN	NaN	NaN	NaN	NaN	NaN	NaN	NaN	NaN
NaN	NaN	NaN	NaN	NaN	NaN	NaN	NaN	NaN	NaN	NaN	NaN	NaN	NaN	NaN	NaN	NaN	NaN	NaN	NaN	NaN	NaN	2022.69114926089	7.41852559295412	1220.83971801273	NaN	NaN	NaN	NaN	NaN	NaN	NaN	NaN	NaN	NaN	NaN	NaN	NaN	NaN	NaN	NaN	NaN	NaN	NaN	NaN	NaN	NaN	NaN	NaN	NaN
NaN	NaN	NaN	NaN	NaN	NaN	NaN	NaN	NaN	NaN	NaN	NaN	NaN	NaN	NaN	NaN	NaN	NaN	NaN	NaN	NaN	NaN	643.358943755685	13.6339890008184	1952.4972957501	NaN	NaN	NaN	NaN	NaN	NaN	NaN	NaN	NaN	NaN	NaN	NaN	NaN	NaN	NaN	NaN	NaN	NaN	NaN	NaN	NaN	NaN	NaN	NaN	NaN
NaN	NaN	NaN	NaN	NaN	NaN	NaN	NaN	NaN	NaN	NaN	NaN	NaN	NaN	NaN	NaN	NaN	NaN	NaN	NaN	NaN	NaN	355.613721155759	-19.7073547366745	2195.70137431488	NaN	NaN	NaN	NaN	NaN	NaN	NaN	NaN	NaN	NaN	NaN	NaN	NaN	NaN	NaN	NaN	NaN	NaN	NaN	NaN	NaN	NaN	NaN	NaN	NaN
NaN	NaN	NaN	NaN	NaN	NaN	NaN	NaN	NaN	NaN	NaN	NaN	NaN	NaN	NaN	NaN	NaN	NaN	NaN	NaN	NaN	NaN	248.299243257376	25.0623959081451	1295.48299991377	NaN	NaN	NaN	NaN	NaN	NaN	NaN	NaN	NaN	NaN	NaN	NaN	NaN	NaN	NaN	NaN	NaN	NaN	NaN	NaN	NaN	NaN	NaN	NaN	NaN
NaN	NaN	NaN	NaN	NaN	NaN	NaN	NaN	NaN	NaN	NaN	NaN	NaN	NaN	NaN	NaN	NaN	NaN	NaN	NaN	NaN	NaN	104.372955185953	93.2074622128017	2142.58294519402	NaN	NaN	NaN	NaN	NaN	NaN	NaN	NaN	NaN	NaN	NaN	NaN	NaN	NaN	NaN	NaN	NaN	NaN	NaN	NaN	NaN	NaN	NaN	NaN	NaN
276.103109688374	NaN	NaN	NaN	NaN	NaN	NaN	NaN	NaN	NaN	NaN	NaN	NaN	NaN	NaN	NaN	NaN	NaN	NaN	NaN	NaN	NaN	64.9363122334477	-0.0478097596651884	2944.54521805326	NaN	NaN	NaN	NaN	NaN	NaN	NaN	NaN	NaN	NaN	NaN	NaN	NaN	NaN	NaN	NaN	NaN	NaN	NaN	NaN	NaN	NaN	NaN	NaN	NaN
320.386552527707	NaN	NaN	NaN	NaN	NaN	NaN	NaN	NaN	NaN	NaN	NaN	NaN	NaN	NaN	NaN	NaN	NaN	NaN	NaN	NaN	NaN	77.2750259130317	42.7409126399669	880.701014118746	NaN	NaN	NaN	NaN	NaN	NaN	NaN	NaN	NaN	NaN	NaN	NaN	NaN	NaN	NaN	NaN	NaN	NaN	NaN	NaN	NaN	NaN	NaN	NaN	NaN
NaN	NaN	NaN	NaN	NaN	NaN	NaN	NaN	NaN	NaN	NaN	NaN	NaN	NaN	NaN	NaN	NaN	NaN	NaN	NaN	NaN	NaN	90.6378602881191	359.888921194247	25.6111889749409	NaN	NaN	NaN	NaN	NaN	NaN	NaN	NaN	NaN	NaN	NaN	NaN	NaN	NaN	NaN	NaN	NaN	NaN	NaN	NaN	NaN	NaN	NaN	NaN	NaN
317.950324354202	NaN	NaN	NaN	NaN	NaN	NaN	NaN	NaN	NaN	NaN	NaN	NaN	NaN	NaN	NaN	NaN	NaN	NaN	NaN	NaN	NaN	36.9287312033246	94.8620767012856	668.097284786374	NaN	NaN	NaN	NaN	NaN	NaN	NaN	NaN	NaN	NaN	NaN	NaN	NaN	NaN	NaN	NaN	NaN	NaN	NaN	NaN	NaN	NaN	NaN	NaN	NaN
250.117128388032	NaN	NaN	NaN	NaN	NaN	NaN	NaN	NaN	NaN	NaN	NaN	NaN	NaN	NaN	NaN	NaN	NaN	NaN	NaN	NaN	NaN	243.461517784006	113.322965005305	636.92729845086	187.542608386908	NaN	NaN	NaN	NaN	NaN	NaN	NaN	NaN	NaN	NaN	NaN	NaN	NaN	NaN	NaN	NaN	NaN	NaN	NaN	NaN	NaN	NaN	NaN	NaN
250.37117424189	NaN	NaN	NaN	NaN	NaN	NaN	NaN	NaN	NaN	NaN	NaN	NaN	NaN	NaN	NaN	NaN	NaN	NaN	NaN	NaN	NaN	70.7735153554912	52.4667841419873	208.07399945677	10.7681186001175	NaN	NaN	NaN	NaN	NaN	NaN	NaN	NaN	NaN	NaN	NaN	NaN	NaN	NaN	NaN	NaN	NaN	NaN	NaN	NaN	NaN	NaN	NaN	NaN
747.896606157683	NaN	NaN	NaN	NaN	NaN	NaN	NaN	NaN	NaN	NaN	NaN	NaN	NaN	NaN	NaN	NaN	NaN	NaN	NaN	NaN	NaN	65.8390080593581	46.5089016641299	88.2212365169907	110.603464974623	NaN	NaN	NaN	NaN	NaN	NaN	NaN	NaN	NaN	NaN	NaN	NaN	NaN	NaN	NaN	NaN	NaN	NaN	NaN	NaN	NaN	NaN	NaN	NaN
267.930768703395	NaN	NaN	NaN	NaN	NaN	NaN	NaN	NaN	NaN	NaN	NaN	NaN	NaN	NaN	NaN	NaN	NaN	NaN	NaN	NaN	NaN	68.0252179847658	68.0252179847658	72.0960485339084	3.9096368357709	NaN	NaN	NaN	NaN	NaN	NaN	NaN	NaN	NaN	NaN	NaN	NaN	NaN	NaN	NaN	NaN	NaN	NaN	NaN	NaN	NaN	NaN	NaN	NaN
205.980713151752	NaN	NaN	NaN	NaN	NaN	NaN	NaN	NaN	NaN	NaN	NaN	NaN	NaN	NaN	NaN	NaN	NaN	NaN	NaN	NaN	NaN	28.4731618027147	38.6535765291154	37.6355350564753	-17.3387044660881	NaN	NaN	NaN	NaN	NaN	NaN	NaN	NaN	NaN	NaN	NaN	NaN	NaN	NaN	NaN	NaN	NaN	NaN	NaN	NaN	NaN	NaN	NaN	NaN
266.447268609979	NaN	NaN	NaN	NaN	NaN	NaN	NaN	NaN	NaN	NaN	NaN	NaN	NaN	NaN	NaN	NaN	NaN	NaN	NaN	NaN	NaN	33.7036720307848	101.93483234516	64.2549378431917	48.9793049369882	NaN	NaN	NaN	NaN	NaN	NaN	NaN	NaN	NaN	NaN	NaN	NaN	NaN	NaN	NaN	NaN	NaN	NaN	NaN	NaN	NaN	NaN	NaN	NaN
17.6477246363586	NaN	NaN	NaN	NaN	NaN	NaN	NaN	NaN	NaN	NaN	NaN	NaN	NaN	NaN	NaN	NaN	NaN	NaN	NaN	NaN	NaN	44.0311650104927	37.9189062055615	28.7505179981646	11.4324513841928	NaN	NaN	NaN	NaN	NaN	NaN	NaN	NaN	NaN	NaN	NaN	NaN	NaN	NaN	NaN	NaN	NaN	NaN	NaN	NaN	NaN	NaN	NaN	NaN
22.8264564162694	NaN	NaN	NaN	NaN	NaN	NaN	NaN	NaN	NaN	NaN	NaN	NaN	NaN	NaN	NaN	NaN	NaN	NaN	NaN	NaN	NaN	13.6036682894922	40.0988199355984	42.1369085237604	19.7179340539782	NaN	NaN	NaN	NaN	NaN	NaN	NaN	NaN	NaN	NaN	NaN	NaN	NaN	NaN	NaN	NaN	NaN	NaN	NaN	NaN	NaN	NaN	NaN	NaN
51.1278172399446	NaN	NaN	NaN	NaN	NaN	NaN	NaN	NaN	NaN	NaN	NaN	NaN	NaN	NaN	NaN	NaN	NaN	NaN	NaN	NaN	NaN	181.935089653872	81.0165679535505	64.7065038403672	25.970101571557	NaN	NaN	NaN	NaN	NaN	NaN	NaN	NaN	NaN	NaN	NaN	NaN	NaN	NaN	NaN	NaN	NaN	NaN	NaN	NaN	NaN	NaN	NaN	NaN
-16.0756721991488	NaN	NaN	NaN	NaN	NaN	NaN	NaN	NaN	NaN	NaN	NaN	NaN	NaN	NaN	NaN	NaN	NaN	NaN	NaN	NaN	NaN	57.7192260847488	3.67438726383226	28.1475218242473	-13.6607497164617	NaN	NaN	NaN	NaN	NaN	NaN	NaN	NaN	NaN	NaN	NaN	NaN	NaN	NaN	NaN	NaN	NaN	NaN	NaN	NaN	NaN	NaN	NaN	NaN
70.5813022208296	NaN	NaN	NaN	NaN	NaN	NaN	NaN	NaN	NaN	NaN	NaN	NaN	NaN	NaN	NaN	NaN	NaN	NaN	NaN	NaN	NaN	178.233491901842	34.4065697708074	10.9454406288656	NaN	30.3263733982957	15.0256370013772	NaN	NaN	NaN	NaN	NaN	NaN	NaN	NaN	NaN	NaN	NaN	NaN	NaN	NaN	NaN	NaN	NaN	NaN	NaN	NaN	NaN	NaN
29.4957495627033	NaN	NaN	NaN	NaN	NaN	NaN	NaN	NaN	NaN	NaN	NaN	NaN	NaN	NaN	NaN	NaN	NaN	NaN	NaN	NaN	NaN	NaN	NaN	NaN	109.0354927022	-12.3902588259303	16.1805062395122	49.8531936380694	43.7308868383317	91.6889567696101	NaN	NaN	NaN	NaN	NaN	NaN	NaN	NaN	NaN	NaN	NaN	NaN	NaN	NaN	NaN	NaN	NaN	NaN	NaN
11.532809624781	NaN	NaN	NaN	NaN	NaN	NaN	NaN	NaN	NaN	NaN	NaN	NaN	NaN	NaN	NaN	NaN	NaN	NaN	NaN	NaN	NaN	36.7298162808718	12.232534823595	73.475738466787	12.232534823595	19.3775752486341	110.221660652702	71.4342983453473	13.2532548843149	53.0613372523897	NaN	NaN	NaN	NaN	NaN	NaN	NaN	NaN	NaN	NaN	NaN	NaN	NaN	NaN	NaN	NaN	NaN	NaN	NaN
45.9338262442314	NaN	NaN	NaN	NaN	NaN	NaN	NaN	NaN	NaN	NaN	NaN	NaN	NaN	NaN	NaN	NaN	NaN	NaN	NaN	NaN	NaN	21.5556920411026	70.5663740716498	66.4821505691042	-6.01281660108013	13.3872450360115	-27.4549899894445	52.1873683101946	4.19774215528386	-12.1391518548985	NaN	NaN	NaN	NaN	NaN	NaN	NaN	NaN	NaN	NaN	NaN	NaN	NaN	NaN	NaN	NaN	NaN	NaN	NaN
53.1557227560658	NaN	NaN	NaN	NaN	NaN	NaN	NaN	NaN	NaN	NaN	NaN	NaN	NaN	NaN	NaN	NaN	NaN	NaN	NaN	NaN	NaN	-22.2273935239469	60.5053513148887	-3.84233911531681	6.37158000058882	-29.3771369050809	43.1416888178491	-22.2273935239469	-5.88512293849793	-33.4627045514431	NaN	NaN	NaN	NaN	NaN	NaN	NaN	NaN	NaN	NaN	NaN	NaN	NaN	NaN	NaN	NaN	NaN	NaN	NaN
31.147154850508	-2.12215745606151	-28.3343429097223	NaN	NaN	NaN	NaN	NaN	NaN	NaN	NaN	NaN	NaN	NaN	NaN	NaN	NaN	NaN	NaN	NaN	NaN	NaN	-5.75734519865946	-30.2788212498754	-42.5395592754834	-4.73561702985879	0.373023814144526	78.024364642995	13.6554900085532	-12.9094423802641	8.54684916454984	NaN	NaN	NaN	NaN	NaN	NaN	NaN	NaN	NaN	NaN	NaN	NaN	NaN	NaN	NaN	NaN	NaN	NaN	NaN
NaN	-32.2326896692799	-15.0865883437319	-17.1037767349728	-13.0693999524909	NaN	NaN	NaN	NaN	NaN	NaN	NaN	NaN	NaN	NaN	NaN	NaN	NaN	NaN	NaN	NaN	NaN	34.2310379534275	73.0694945578688	-8.69567724095496	-16.8721944208373	7.65735711880979	6.63529247132449	18.9000682411481	100.665240039972	98.6211107450012	NaN	NaN	NaN	NaN	NaN	NaN	NaN	NaN	NaN	NaN	NaN	NaN	NaN	NaN	NaN	NaN	NaN	NaN	NaN
27.4343622533358	28.4433900380647	-16.9628602747355	39.5426956700825	-42.1885548929578	-17.9718880594644	NaN	NaN	NaN	NaN	NaN	NaN	NaN	NaN	NaN	NaN	NaN	NaN	NaN	NaN	NaN	NaN	11.8792857588353	49.708135629779	57.8873464126858	-19.8151560249283	29.2601086725122	39.4841221511456	22.1032992374688	46.640931586189	102.873005718673	NaN	NaN	NaN	NaN	NaN	NaN	NaN	NaN	NaN	NaN	NaN	NaN	NaN	NaN	NaN	NaN	NaN	NaN	NaN
-52.152983741713	-24.8975165783074	-43.0678280205778	20.5282620273687	33.6512647356752	-4.70828164245132	NaN	NaN	NaN	NaN	NaN	NaN	NaN	NaN	NaN	NaN	NaN	NaN	NaN	NaN	NaN	NaN	12.0130439082156	91.7866289802256	-12.5326745754797	163.378307891004	18.1494735291395	65.1954339562222	-11.5099363053258	35.536024121757	-23.7827955471734	NaN	NaN	NaN	NaN	NaN	NaN	NaN	NaN	NaN	NaN	NaN	NaN	NaN	NaN	NaN	NaN	NaN	NaN	NaN
-7.59159882556095	6.54694632654955	-33.8488969651947	-9.61139099014816	-5.57180666097374	0.487569832787904	NaN	NaN	NaN	NaN	NaN	NaN	NaN	NaN	NaN	NaN	NaN	NaN	NaN	NaN	NaN	NaN	9.07766400028741	24.4237952189371	17.2622673169006	30.562247706397	52.0468314125066	-6.26846721836231	4.98536234198082	2.93921151282752	3.96228692740417	NaN	NaN	NaN	NaN	NaN	NaN	NaN	NaN	NaN	NaN	NaN	NaN	NaN	NaN	NaN	NaN	NaN	NaN	NaN
14.7808715383962	109.751965959469	-23.6116985467185	52.1631108317973	76.4110498329224	42.0598029146619	NaN	NaN	NaN	NaN	NaN	NaN	NaN	NaN	NaN	NaN	NaN	NaN	NaN	NaN	NaN	NaN	11.2574120721298	24.5617782296943	61.4046383583344	20.4681271042898	62.4280511396856	-6.14060521083917	95.1772601429212	67.5451150464411	22.5149526669921	NaN	NaN	NaN	NaN	NaN	NaN	NaN	NaN	NaN	NaN	NaN	NaN	NaN	NaN	NaN	NaN	NaN	NaN	NaN
-34.5917665221711	-8.31185375824333	-56.8286157839561	-9.32261963377901	NaN	32.118781263184	NaN	NaN	NaN	NaN	NaN	NaN	NaN	NaN	NaN	NaN	NaN	NaN	NaN	NaN	NaN	NaN	7.29609597047472	96.3623782211498	272.447441981105	35.9611063500023	2.17734411698764	67.6973678416222	10.367347082567	12.4148478239618	8.31984634117213	NaN	NaN	NaN	NaN	NaN	NaN	NaN	NaN	NaN	NaN	NaN	NaN	NaN	NaN	NaN	NaN	NaN	NaN	NaN
25.2027980216499	18.1243886819424	-1.0884366686921	37.337214032577	-17.2676580165949	-30.4132753617658	NaN	NaN	NaN	NaN	NaN	NaN	NaN	NaN	NaN	NaN	NaN	NaN	NaN	NaN	NaN	NaN	32.0066347168125	-16.1255098764737	155.921304839953	43.2716047280071	43.2716047280071	4.35625378024381	19.7175765227819	63.7533683847246	-21.2459507906531	NaN	NaN	NaN	NaN	NaN	NaN	NaN	NaN	NaN	NaN	NaN	NaN	NaN	NaN	NaN	NaN	NaN	NaN	NaN
34.4670478094984	5.12956992813151	-25.2195451215584	-22.1846336165894	18.2808531163305	24.3506761262685	NaN	NaN	NaN	NaN	NaN	NaN	NaN	NaN	NaN	NaN	NaN	NaN	NaN	NaN	NaN	NaN	56.7334865714204	54.6846341354462	241.130205809102	79.270863367137	160.200534588119	110.003649906751	-17.0252011236522	198.104304653643	38.2938146476523	NaN	NaN	NaN	NaN	NaN	NaN	NaN	NaN	NaN	NaN	NaN	NaN	NaN	NaN	NaN	NaN	NaN	NaN	NaN
5.28049856580832	-24.0696294036876	-61.5163443992513	-29.12999629498	-41.2748768340817	36.6547732918212	NaN	NaN	NaN	NaN	NaN	NaN	NaN	NaN	NaN	NaN	NaN	NaN	NaN	NaN	NaN	NaN	89.6747835046983	36.3870307333515	-5.62831279790282	57.9070847371646	43.5603820679558	58.9318492135367	36.3870307333515	55.8575557844205	15.8917412059103	NaN	NaN	NaN	NaN	NaN	NaN	NaN	NaN	NaN	NaN	NaN	NaN	NaN	NaN	NaN	NaN	NaN	NaN	NaN
54.0320357158646	-20.8937016598569	-46.2064507732763	-8.74358208541556	-10.7686020144891	-1.65601233365812	NaN	NaN	NaN	NaN	NaN	NaN	NaN	NaN	NaN	NaN	NaN	NaN	NaN	NaN	NaN	NaN	-7.55023409702946	4.75100140151322	144.16500371833	87.7843410166763	44.7300167717769	-4.47492522239379	53.9559433956839	155.441136258661	0.650589568665661	NaN	NaN	NaN	NaN	NaN	NaN	NaN	NaN	NaN	NaN	NaN	NaN	NaN	NaN	NaN	NaN	NaN	NaN	NaN
-11.637351116375	5.58274665359232	-36.9610243075035	46.1006237593979	-30.8833427416327	37.9970483382368	NaN	NaN	NaN	NaN	NaN	NaN	NaN	NaN	NaN	NaN	NaN	NaN	NaN	NaN	NaN	NaN	23.3407077944319	8.98452450223822	28.4679161130724	285.85377370883	3.85731618359764	34.6205660954412	25.3915911218881	29.4933577768006	48.9767493876348	NaN	NaN	NaN	NaN	NaN	NaN	NaN	NaN	NaN	NaN	NaN	NaN	NaN	NaN	NaN	NaN	NaN	NaN	NaN
58.4300483808924	24.9883675345278	-36.828072817843	-7.43992904376506	-34.8013042816997	-14.5336189202666	NaN	NaN	NaN	NaN	NaN	NaN	NaN	NaN	NaN	NaN	NaN	NaN	NaN	NaN	NaN	NaN	55.277850453515	25.5302132523817	64.5098757917978	47.0716057083748	38.8653609632346	35.788019183807	22.4528714729542	12.1950655415289	74.767681723223	NaN	NaN	NaN	NaN	NaN	NaN	NaN	NaN	NaN	NaN	NaN	NaN	NaN	NaN	NaN	NaN	NaN	NaN	NaN
-23.5153206528598	26.1619566760977	-63.0543781187648	-21.4876766802493	-30.6120745569966	152.889704964255	NaN	NaN	NaN	NaN	NaN	NaN	NaN	NaN	NaN	NaN	NaN	NaN	NaN	NaN	NaN	NaN	18.4860888213231	22.5905678080319	-8.19302459228411	430.986226985558	83.1316328619868	53.374160208348	13.3554900879371	66.7137169151516	-6.1407850989297	NaN	NaN	NaN	NaN	NaN	NaN	NaN	NaN	NaN	NaN	NaN	NaN	NaN	NaN	NaN	NaN	NaN	NaN	NaN
328.571804691293	-12.2195831415091	-42.6473856265807	65.8784432368415	-3.09124239598758	22.2652596749055	NaN	NaN	NaN	NaN	NaN	NaN	NaN	NaN	NaN	NaN	NaN	NaN	NaN	NaN	NaN	NaN	21.7018961016672	47.3633742155301	93.5540348204833	344.010061211785	-0.880204638532145	1.17271361057689	17.5960596034491	0.146254486022371	11.437304856122	NaN	NaN	NaN	NaN	NaN	NaN	NaN	NaN	NaN	NaN	NaN	NaN	NaN	NaN	NaN	NaN	NaN	NaN	NaN
36.6297675541571	-2.94347621383632	-52.6637055633665	16.3357963910836	-28.3109401676783	8.21820792585413	NaN	NaN	NaN	NaN	NaN	NaN	NaN	NaN	NaN	NaN	NaN	NaN	NaN	NaN	NaN	NaN	80.3669625297676	138.894489968605	159.430464508547	925.422314848415	8.49105163996768	96.7957421617219	91.6617485267361	107.063729431693	123.492509063648	NaN	NaN	NaN	NaN	NaN	NaN	NaN	NaN	NaN	NaN	NaN	NaN	NaN	NaN	NaN	NaN	NaN	NaN	NaN
26.6434027550932	-5.84099445292596	-44.4162161374487	-12.9469563421801	11.4163415638342	262.155282513232	NaN	NaN	NaN	NaN	NaN	NaN	NaN	NaN	NaN	NaN	NaN	NaN	NaN	NaN	NaN	NaN	62.0354687343392	123.663781988022	356.824233797787	181.183541024792	25.0584807821296	55.8726374089709	77.4425470477598	105.175288011917	189.400649458616	NaN	NaN	NaN	NaN	NaN	NaN	NaN	NaN	NaN	NaN	NaN	NaN	NaN	NaN	NaN	NaN	NaN	NaN	NaN
321.321390198311	29.850892475214	-62.5665824125974	-9.75659676241949	22.7418559453823	286.791784196272	NaN	NaN	NaN	NaN	NaN	NaN	NaN	NaN	NaN	NaN	NaN	NaN	NaN	NaN	NaN	NaN	309.808796089367	46.7742728329241	555.376183035812	410.501699523474	20.0598290646916	1.56521414822297	61.1589733235108	57.0490588976289	299.534010024662	NaN	NaN	NaN	NaN	NaN	NaN	NaN	NaN	NaN	NaN	NaN	NaN	NaN	NaN	NaN	NaN	NaN	NaN	NaN
138.726850282079	-6.56347514838257	-53.3002231889507	36.1092078451796	-30.9478654304181	553.261485076683	NaN	NaN	NaN	NaN	NaN	NaN	NaN	NaN	NaN	NaN	NaN	NaN	NaN	NaN	NaN	NaN	32.5307874955121	-8.58196786240832	665.667220007486	253.511847544334	25.336055307876	30.475149727616	96.2555583002886	7.86313428075983	399.462129064951	NaN	NaN	NaN	NaN	NaN	NaN	NaN	NaN	NaN	NaN	NaN	NaN	NaN	NaN	NaN	NaN	NaN	NaN	NaN
102.343862831141	-10.4827817116932	-4.38404416883729	-8.4498691974079	37.2906623740114	408.297196231079	NaN	NaN	NaN	NaN	NaN	NaN	NaN	NaN	NaN	NaN	NaN	NaN	NaN	NaN	NaN	NaN	77.9111092370659	7.99627092892107	560.117861685889	504.597254794126	46.0381682436469	184.839685473052	41.925530696109	13.1370678633435	980.635050921642	NaN	NaN	NaN	NaN	NaN	NaN	NaN	NaN	NaN	NaN	NaN	NaN	NaN	NaN	NaN	NaN	NaN	NaN	NaN
380.150409578653	12.033828147684	26.2703810207049	-0.168931457762474	-13.3885876969962	47.6252103302363	NaN	NaN	NaN	NaN	NaN	NaN	NaN	NaN	NaN	NaN	NaN	NaN	NaN	NaN	NaN	NaN	282.739026658753	31.784998475765	388.67453855567	325.936031509923	-17.5830070684294	9.1579959346759	149.034011643227	12.2434962811881	392.788539017687	NaN	NaN	NaN	NaN	NaN	NaN	NaN	NaN	NaN	NaN	NaN	NaN	NaN	NaN	NaN	NaN	NaN	NaN	NaN
548.325340023197	14.2232091282292	-40.713010049539	39.6566439327515	128.164997052489	38.6393065405706	NaN	NaN	NaN	NaN	NaN	NaN	NaN	NaN	NaN	NaN	NaN	NaN	NaN	NaN	NaN	NaN	47.3587697004547	5.1762858291772	246.953937286499	264.444235477029	-13.3428534313836	48.3876107704858	252.098142636655	20.6089018796446	538.115960105317	NaN	NaN	NaN	NaN	NaN	NaN	NaN	NaN	NaN	NaN	NaN	NaN	NaN	NaN	NaN	NaN	NaN	NaN	NaN
566.014896562554	21.5033815036867	11.3255961754835	153.814590770327	-24.2966524732274	446.934808222577	NaN	NaN	NaN	NaN	NaN	NaN	NaN	NaN	NaN	NaN	NaN	NaN	NaN	NaN	NaN	NaN	110.285253495457	11.4837574291641	150.423361272388	41.33004269919	1.1919349222586	-13.2166165874091	107.197706743385	114.401982498219	536.366705281344	NaN	NaN	NaN	NaN	NaN	NaN	NaN	NaN	NaN	NaN	NaN	NaN	NaN	NaN	NaN	NaN	NaN	NaN	NaN
549.10031903455	7.4072491345895	4.35258896598069	226.32456121822	79.7008731249978	114.320355035898	NaN	NaN	NaN	NaN	NaN	NaN	NaN	NaN	NaN	NaN	NaN	NaN	NaN	NaN	NaN	NaN	118.688732195306	7.50017716292137	14.7068427668722	29.1201739747739	-28.5331508568329	7.50017716292137	104.275400987404	778.613396785663	293.707754005541	NaN	NaN	NaN	NaN	NaN	NaN	NaN	NaN	NaN	NaN	NaN	NaN	NaN	NaN	NaN	NaN	NaN	NaN	NaN
857.124225824339	-18.9250622069572	-10.7757665043405	93.1277537040226	51.3626132281119	171.564724841708	NaN	NaN	NaN	NaN	NaN	NaN	NaN	NaN	NaN	NaN	NaN	NaN	NaN	NaN	NaN	NaN	37.4995077145737	-28.4118709290518	204.337684906251	51.9176217928668	15.8723365971341	84.8733111146795	288.786638793396	316.593001658675	470.042930063366	NaN	NaN	NaN	NaN	NaN	NaN	NaN	NaN	NaN	NaN	NaN	NaN	NaN	NaN	NaN	NaN	NaN	NaN	NaN
281.852225401437	-9.61159101146673	15.8660153183326	54.5919769396275	217.648657450343	307.329831731237	NaN	NaN	NaN	NaN	NaN	NaN	NaN	NaN	NaN	NaN	NaN	NaN	NaN	NaN	NaN	NaN	109.7572478454	-13.8676103603209	273.56018496798	14.9781898876806	9.82715412910888	0.555289763679833	121.089526514257	197.324855741119	11.8875684325376	NaN	NaN	NaN	NaN	NaN	NaN	NaN	NaN	NaN	NaN	NaN	NaN	NaN	NaN	NaN	NaN	NaN	NaN	NaN
206.677997626902	20.1009098399325	-58.4042036004865	12.9640813453489	631.829066518521	-17.6223264885805	NaN	NaN	NaN	NaN	NaN	NaN	NaN	NaN	NaN	NaN	NaN	NaN	NaN	NaN	NaN	NaN	-8.58863389846468	-17.8635770508712	-11.6802816159335	-24.0468724858088	202.673960128572	65.6109113207872	46.0304757768179	368.592387632732	8.93070316719201	NaN	NaN	NaN	NaN	NaN	NaN	NaN	NaN	NaN	NaN	NaN	NaN	NaN	NaN	NaN	NaN	NaN	NaN	NaN
148.778263466578	-26.6600143223702	-62.3596638724469	6.99965525341644	336.456421101267	8.01964524056149	NaN	NaN	NaN	NaN	NaN	NaN	NaN	NaN	NaN	NaN	NaN	NaN	NaN	NaN	NaN	NaN	62.6709090164922	45.1457526008943	212.150184326004	352.351435650787	31.7441624007312	66.794475231927	-1.24436732274718	388.432640035841	34.8368370623073	NaN	NaN	NaN	NaN	NaN	NaN	NaN	NaN	NaN	NaN	NaN	NaN	NaN	NaN	NaN	NaN	NaN	NaN	NaN
307.160072567665	70.419516404918	4.09134334207934	-22.4399258830561	480.633755962782	55.1130149288783	NaN	NaN	NaN	NaN	NaN	NaN	NaN	NaN	NaN	NaN	NaN	NaN	NaN	NaN	NaN	NaN	44.2604414775525	33.948100517071	6.10477992377094	102.009550856249	34.9793346131192	77.2599325510934	36.0105687091673	588.752044190977	26.729461844734	NaN	NaN	NaN	NaN	NaN	NaN	NaN	NaN	NaN	NaN	NaN	NaN	NaN	NaN	NaN	NaN	NaN	NaN	NaN
47.1199783244506	-12.0909028757901	-27.4040618068868	-0.861252992985798	246.191044428708	17.5145377243303	NaN	NaN	NaN	NaN	NaN	NaN	NaN	NaN	NaN	NaN	NaN	NaN	NaN	NaN	NaN	NaN	20.6798507695801	10.3640821100654	72.2586940671538	311.584526967895	6.23777464625951	26.869311965289	121.774383632824	205.332109774894	25.8377350993375	NaN	NaN	NaN	NaN	NaN	NaN	NaN	NaN	NaN	NaN	NaN	NaN	NaN	NaN	NaN	NaN	NaN	NaN	NaN
278.10921167098	347.55907221986	-22.1593030550628	322.02603525336	38.0986641858777	28.9067708779376	NaN	NaN	NaN	NaN	NaN	NaN	NaN	NaN	NaN	NaN	NaN	NaN	NaN	NaN	NaN	NaN	54.8710914082641	16.6900564478192	-31.8101771505837	226.169788798368	-4.98026069189273	21.8496557667983	20.8177359030024	148.775799013682	9.46661740124857	NaN	NaN	NaN	NaN	NaN	NaN	NaN	NaN	NaN	NaN	NaN	NaN	NaN	NaN	NaN	NaN	NaN	NaN	NaN
358.078174105123	37.2436243567815	-19.9752762352795	4.54710973274663	356.034641941121	7.6124079787499	NaN	NaN	NaN	NaN	NaN	NaN	NaN	NaN	NaN	NaN	NaN	NaN	NaN	NaN	NaN	NaN	55.020394723829	25.0847651193796	51.9236054544032	626.894146477793	115.923917022536	-20.3348108321988	-31.6897048200934	13.729871131485	101.472233765216	NaN	NaN	NaN	NaN	NaN	NaN	NaN	NaN	NaN	NaN	NaN	NaN	NaN	NaN	NaN	NaN	NaN	NaN	NaN
448.338902027264	10.8325629537527	4.6992965181427	20.0324626071676	-18.8115581516955	-6.54502528047558	NaN	NaN	NaN	NaN	NaN	NaN	NaN	NaN	NaN	NaN	NaN	NaN	NaN	NaN	NaN	NaN	24.1916010652162	3.5394701808642	-12.9822345266174	850.276836439296	20.0611748883458	66.5284693781378	132.615288208064	-0.590955996006205	22.126387976781	NaN	NaN	NaN	NaN	NaN	NaN	NaN	NaN	NaN	NaN	NaN	NaN	NaN	NaN	NaN	NaN	NaN	NaN	NaN
798.433021870506	-40.1452679231864	-47.3038630799618	-26.8507340606035	-4.35229213930929	50.8711562129582	NaN	NaN	NaN	NaN	NaN	NaN	NaN	NaN	NaN	NaN	NaN	NaN	NaN	NaN	NaN	NaN	87.3407565559887	-2.52591321483604	-4.59181366933776	826.933119267604	51.1874986022087	66.6817520109716	287.733100642656	-9.75656480559206	43.9568470114526	NaN	NaN	NaN	NaN	NaN	NaN	NaN	NaN	NaN	NaN	NaN	NaN	NaN	NaN	NaN	NaN	NaN	NaN	NaN
776.423140185563	-33.8738161591207	-55.3589627288661	-32.8507139415138	-14.4348740245891	54.1129745550748	NaN	NaN	NaN	NaN	NaN	NaN	NaN	NaN	NaN	NaN	NaN	NaN	NaN	NaN	NaN	NaN	-4.46215888836322	31.7031359814225	10.0039590595511	477.052909949355	-3.42886474922649	-2.39557061008975	135.032549895096	-6.52874716663669	11.0372531986878	NaN	NaN	NaN	NaN	NaN	NaN	NaN	NaN	NaN	NaN	NaN	NaN	NaN	NaN	NaN	NaN	NaN	NaN	NaN
86.0169747325893	141.288586876028	-50.1149588799537	-9.17302395888814	-42.9501202687672	-23.5027011812611	NaN	NaN	NaN	NaN	NaN	NaN	NaN	NaN	NaN	NaN	NaN	NaN	NaN	NaN	NaN	NaN	-3.29877946364442	35.9794751803031	-20.8706302254104	48.3831345415497	35.9794751803031	-3.29877946364442	286.119938965443	28.7440072195759	-28.1060981861376	NaN	NaN	NaN	NaN	NaN	NaN	NaN	NaN	NaN	NaN	NaN	NaN	NaN	NaN	NaN	NaN	NaN	NaN	NaN
46.269168263489	84.1569802197174	-34.6264302376472	-43.8423844972704	-26.43447089576	16.5733156491479	NaN	NaN	NaN	NaN	NaN	NaN	NaN	NaN	NaN	NaN	NaN	NaN	NaN	NaN	NaN	NaN	8.2052016554018	76.4480565805655	259.46298569805	34.0547679149335	159.166668611067	40.2586638172211	-17.6443646041299	59.9043341744652	-0.066659547648354	NaN	NaN	NaN	NaN	NaN	NaN	NaN	NaN	NaN	NaN	NaN	NaN	NaN	NaN	NaN	NaN	NaN	NaN	NaN
-5.80663721871453	76.148710960841	-35.5154509338034	1.36445574699658	-52.930962421959	24.9266183486188	NaN	NaN	NaN	NaN	NaN	NaN	NaN	NaN	NaN	NaN	NaN	NaN	NaN	NaN	NaN	NaN	2.13328748298502	-48.548747776725	1.09896023278686	160.385356763304	89.0167764996308	25.9228142375428	40.4033957403171	18.6825234861556	43.5063774909116	NaN	NaN	NaN	NaN	NaN	NaN	NaN	NaN	NaN	NaN	NaN	NaN	NaN	NaN	NaN	NaN	NaN	NaN	NaN
35.3369943787049	22.0134350768874	-16.9323536515023	-44.6043614322002	59.9343346282141	4.59031906681831	NaN	NaN	NaN	NaN	NaN	NaN	NaN	NaN	NaN	NaN	NaN	NaN	NaN	NaN	NaN	NaN	40.5482241664281	18.8201104909611	9.50806177290386	-13.2547239823473	208.165101091459	312.666981149658	-6.01201942385828	130.564695107649	38.4788800068599	NaN	NaN	NaN	NaN	NaN	NaN	NaN	NaN	NaN	NaN	NaN	NaN	NaN	NaN	NaN	NaN	NaN	NaN	NaN
24.22439106136	34.4777599883874	20.1230434905491	-31.1438011445878	116.504711404606	186.227620108393	NaN	NaN	NaN	NaN	NaN	NaN	NaN	NaN	NaN	NaN	NaN	NaN	NaN	NaN	NaN	NaN	10.677652150401	505.415844768825	81.0588176274989	31.3779949377828	221.821148581695	364.653513814629	42.7631834708427	36.5530806346282	61.3934919794863	NaN	NaN	NaN	NaN	NaN	NaN	NaN	NaN	NaN	NaN	NaN	NaN	NaN	NaN	NaN	NaN	NaN	NaN	NaN
4.89579457802958	-26.9035404119391	-41.2645304074088	95.1648745495535	6.9473645773824	22.3341395725285	NaN	NaN	NaN	NaN	NaN	NaN	NaN	NaN	NaN	NaN	NaN	NaN	NaN	NaN	NaN	NaN	48.0857079183077	285.183704201257	12.8833853260795	37.7320836264759	919.860873290549	739.707810612675	-13.0006754035001	-15.0714002618665	65.6868692144219	NaN	NaN	NaN	NaN	NaN	NaN	NaN	NaN	NaN	NaN	NaN	NaN	NaN	NaN	NaN	NaN	NaN	NaN	NaN
-13.4234702970302	137.432853982058	-24.7120387804994	-43.184241753449	-19.5808712880134	-3.16113531205824	NaN	NaN	NaN	NaN	NaN	NaN	NaN	NaN	NaN	NaN	NaN	NaN	NaN	NaN	NaN	NaN	-8.73069214493368	651.015271659131	27.5190860860589	-7.69498419547675	1513.75999355675	1072.5484070881	5.76921914746335	20.2691304398604	0.590679400178699	NaN	NaN	NaN	NaN	NaN	NaN	NaN	NaN	NaN	NaN	NaN	NaN	NaN	NaN	NaN	NaN	NaN	NaN	NaN
45.2424177665129	25.735452362606	-67.6926450982114	38.0556410387577	-44.0789501355873	57.5626064426646	NaN	NaN	NaN	NaN	NaN	NaN	NaN	NaN	NaN	NaN	NaN	NaN	NaN	NaN	NaN	NaN	31.8040215301724	507.352670023471	45.2727196356471	18.3353234246978	363.341205664934	979.793157415506	34.9121826314358	-4.45785798456709	86.7148676524923	NaN	NaN	NaN	NaN	NaN	NaN	NaN	NaN	NaN	NaN	NaN	NaN	NaN	NaN	NaN	NaN	NaN	NaN	NaN
45.4131457087562	78.2813592683673	-18.2690180629903	-20.323281410466	3.30074708550445	-40.865914885223	NaN	NaN	NaN	NaN	NaN	NaN	NaN	NaN	NaN	NaN	NaN	NaN	NaN	NaN	NaN	NaN	4.99982834524198	505.580874899471	35.0554191321419	-5.36416847782695	861.065965930736	1096.3286938144	-5.36416847782695	47.4922153198246	23.6550226267661	NaN	NaN	NaN	NaN	NaN	NaN	NaN	NaN	NaN	NaN	NaN	NaN	NaN	NaN	NaN	NaN	NaN	NaN	NaN
11.6738385508906	11.6738385508906	-36.6224849549834	-20.1811833359625	196.638481764876	16.8117453068346	NaN	NaN	NaN	NaN	NaN	NaN	NaN	NaN	NaN	NaN	NaN	NaN	NaN	NaN	NaN	NaN	13.4270875279252	520.395830351944	9.28010394654261	31.0517677488011	966.19656535057	402.206798282541	-10.4180680650246	155.461275190278	62.1541446091703	NaN	NaN	NaN	NaN	NaN	NaN	NaN	NaN	NaN	NaN	NaN	NaN	NaN	NaN	NaN	NaN	NaN	NaN	NaN
-17.9828979410117	-0.506363757677018	-51.907934885132	4.63379335506848	-31.34730643415	-22.0950236312081	NaN	NaN	NaN	NaN	NaN	NaN	NaN	NaN	NaN	NaN	NaN	NaN	NaN	NaN	NaN	NaN	11.4890555068079	611.965520233119	-0.956052570421352	28.0825329431136	845.311296681168	543.517425808358	45.7131027191883	158.756167754021	-0.956052570421352	NaN	NaN	NaN	NaN	NaN	NaN	NaN	NaN	NaN	NaN	NaN	NaN	NaN	NaN	NaN	NaN	NaN	NaN	NaN
42.8407815912495	-1.38393960722171	133.347187764865	30.498998931211	-4.46938527223133	-13.7257222672602	NaN	NaN	NaN	NaN	NaN	NaN	NaN	NaN	NaN	NaN	NaN	NaN	NaN	NaN	NaN	NaN	38.5980202495752	610.226917960511	55.1970445025244	-20.5360036515561	913.159110576833	521.00716260091	93.5822880874693	1045.95130460043	90.4699710400413	NaN	NaN	NaN	NaN	NaN	NaN	NaN	NaN	NaN	NaN	NaN	NaN	NaN	NaN	NaN	NaN	NaN	NaN	NaN
25.5188993535181	91.3705952939881	0.824513375841834	-41.3617293360218	-45.4774603323011	25.5188993535181	NaN	NaN	NaN	NaN	NaN	NaN	NaN	NaN	NaN	NaN	NaN	NaN	NaN	NaN	NaN	NaN	27.3270356787374	853.404630942858	12.7980327469564	-15.222187192907	748.588252649295	227.619718952576	359.418531262303	583.58029078121	41.8560386105184	NaN	NaN	NaN	NaN	NaN	NaN	NaN	NaN	NaN	NaN	NaN	NaN	NaN	NaN	NaN	NaN	NaN	NaN	NaN
329.349633139337	16.4168955376691	11.2699755113258	4.06428747444531	34.9458076325047	16.4168955376691	NaN	NaN	NaN	NaN	NaN	NaN	NaN	NaN	NaN	NaN	NaN	NaN	NaN	NaN	NaN	NaN	28.5061075706685	358.632421817643	-20.2861464218088	55.4975672260815	97.0228897728708	229.903921922596	19.162909997641	1371.8502919593	3.59091404259499	NaN	NaN	NaN	NaN	NaN	NaN	NaN	NaN	NaN	NaN	NaN	NaN	NaN	NaN	NaN	NaN	NaN	NaN	NaN
45.4108238632465	34.0826316312581	16.5754254545488	1.12789059274645	-6.08095900942797	24.8141107141767	NaN	NaN	NaN	NaN	NaN	NaN	NaN	NaN	NaN	NaN	NaN	NaN	NaN	NaN	NaN	NaN	67.0712642213549	749.352910644155	17.2242032954882	61.8788620415771	56.6864598617994	27.6090076550438	31.762929398866	710.929134513799	45.2631750662882	NaN	NaN	NaN	NaN	NaN	NaN	NaN	NaN	NaN	NaN	NaN	NaN	NaN	NaN	NaN	NaN	NaN	NaN	NaN
809.025340571702	-13.1442489326689	-30.659139937148	39.4004240807683	-14.1745366388148	512.302481201704	NaN	NaN	NaN	NaN	NaN	NaN	NaN	NaN	NaN	NaN	NaN	NaN	NaN	NaN	NaN	NaN	22.5559950136388	197.079105866258	27.7501352175858	31.9054473807434	144.098875785999	51.643180155742	81.7691933386347	910.753969888578	67.2256007675831	NaN	NaN	NaN	NaN	NaN	NaN	NaN	NaN	NaN	NaN	NaN	NaN	NaN	NaN	NaN	NaN	NaN	NaN	NaN
313.746066732051	32.3540052720763	-18.1522621694575	39.5691863351526	11.7392022347156	569.369624395324	NaN	NaN	NaN	NaN	NaN	NaN	NaN	NaN	NaN	NaN	NaN	NaN	NaN	NaN	NaN	NaN	82.9676788449231	70.4975683040646	23.7346537758455	11.2645432349871	59.0666336416111	76.7326235744939	23.7346537758455	1081.615697992	45.5573472223478	NaN	NaN	NaN	NaN	NaN	NaN	NaN	NaN	NaN	NaN	NaN	NaN	NaN	NaN	NaN	NaN	NaN	NaN	NaN
305.785889623866	17.0518509837109	-42.7573427346068	-1.50962292887043	26.3325879400016	617.206174157175	NaN	NaN	NaN	NaN	NaN	NaN	NaN	NaN	NaN	NaN	NaN	NaN	NaN	NaN	NaN	NaN	14.5188626281826	90.4041109078007	72.732203774191	21.7955302714337	84.1669672135855	12.4398147301109	78.9693474684062	734.908959310036	30.1117218637206	NaN	NaN	NaN	NaN	NaN	NaN	NaN	NaN	NaN	NaN	NaN	NaN	NaN	NaN	NaN	NaN	NaN	NaN	NaN
222.508539761258	25.4641085904929	-8.58021721388009	NaN	-8.58021721388009	-13.7384483963609	NaN	NaN	NaN	NaN	NaN	NaN	NaN	NaN	NaN	NaN	NaN	NaN	NaN	NaN	NaN	NaN	-10.3011880166827	71.8487199637296	113.443610080394	69.7689754578963	110.323993321644	14.655746053316	39.6126801233146	1398.72571468532	30.2538298470651	NaN	NaN	NaN	NaN	NaN	NaN	NaN	NaN	NaN	NaN	NaN	NaN	NaN	NaN	NaN	NaN	NaN	NaN	NaN
215.533342601484	-4.30393108266378	26.6590652108782	79.2961589098996	58.6541613808716	267.138336424054	NaN	NaN	NaN	NaN	NaN	NaN	NaN	NaN	NaN	NaN	NaN	NaN	NaN	NaN	NaN	NaN	17.9133836086199	197.871580327345	-10.1725777289846	86.5679557672085	-4.97147377757632	31.4362538822813	231.158645616357	303.974100936072	-7.05191535813962	NaN	NaN	NaN	NaN	NaN	NaN	NaN	NaN	NaN	NaN	NaN	NaN	NaN	NaN	NaN	NaN	NaN	NaN	NaN
48.506151507289	-11.3819755937532	-40.293485228739	-8.28431384714752	-14.4796373403588	456.364948143697	NaN	NaN	NaN	NaN	NaN	NaN	NaN	NaN	NaN	NaN	NaN	NaN	NaN	NaN	NaN	NaN	5.56466222156384	56.5525707284891	18.0514969579537	4.52409266019802	29.4977621329777	-15.2467290057526	-23.5712854966792	249.057939581166	150.203831251413	NaN	NaN	NaN	NaN	NaN	NaN	NaN	NaN	NaN	NaN	NaN	NaN	NaN	NaN	NaN	NaN	NaN	NaN	NaN
66.2404346896506	-8.13616681811798	-40.1594258006294	49.7123010212576	74.5045015238471	153.013136448714	NaN	NaN	NaN	NaN	NaN	NaN	NaN	NaN	NaN	NaN	NaN	NaN	NaN	NaN	NaN	NaN	17.1487843867891	32.7625628828537	-3.66958694129706	NaN	67.1128755741958	8.82143585555461	65.0310384413871	201.391370640351	2.57592445712877	NaN	NaN	NaN	NaN	NaN	NaN	NaN	NaN	NaN	NaN	NaN	NaN	NaN	NaN	NaN	NaN	NaN	NaN	NaN
15.7817641142578	8.54752176187617	-32.7910059660188	0.279816216297184	-11.0882789088739	56.0868286489554	NaN	NaN	NaN	NaN	NaN	NaN	NaN	NaN	NaN	NaN	NaN	NaN	NaN	NaN	NaN	NaN	-3.53862223069427	12.0803948537944	6.87405582563153	81.8453378311773	115.16590761142	175.55944033811	17.2867338819573	40.1946256058741	-2.49735442506169	NaN	NaN	NaN	NaN	NaN	NaN	NaN	NaN	NaN	NaN	NaN	NaN	NaN	NaN	NaN	NaN	NaN	NaN	NaN
49.0260325975499	58.3312984930422	-13.009073372399	-4.73772590973915	-16.1108286708965	3.5336215529207	NaN	NaN	NaN	NaN	NaN	NaN	NaN	NaN	NaN	NaN	NaN	NaN	NaN	NaN	NaN	NaN	36.1738870023891	91.3796028045706	39.2987388402485	13.2583068580874	13.2583068580874	83.0466645702791	-10.6988905655008	9.09183774094162	40.3403561195349	NaN	NaN	NaN	NaN	NaN	NaN	NaN	NaN	NaN	NaN	NaN	NaN	NaN	NaN	NaN	NaN	NaN	NaN	NaN
49.1996317717551	-24.2409274616308	-9.75969042969559	11.9621651182073	23.3402799290136	27.4777762238522	NaN	NaN	NaN	NaN	NaN	NaN	NaN	NaN	NaN	NaN	NaN	NaN	NaN	NaN	NaN	NaN	11.31110883427	32.1504485863102	9.22717485906598	9.22717485906598	34.2343825615142	27.9825806359022	27.9825806359022	0.891438958249899	12.353075821872	NaN	NaN	NaN	NaN	NaN	NaN	NaN	NaN	NaN	NaN	NaN	NaN	NaN	NaN	NaN	NaN	NaN	NaN	NaN
93.8710790248526	32.8161021596351	21.4329708796793	-23.0647241237843	51.4430442541083	62.8261755340641	NaN	NaN	NaN	NaN	NaN	NaN	NaN	NaN	NaN	NaN	NaN	NaN	NaN	NaN	NaN	NaN	31.2512584298991	-13.5683695951765	-22.949221972518	21.8704060525577	186.55648112144	182.387213398178	39.5897938764248	50.012963184582	22.9127229833734	NaN	NaN	NaN	NaN	NaN	NaN	NaN	NaN	NaN	NaN	NaN	NaN	NaN	NaN	NaN	NaN	NaN	NaN	NaN
-19.8169100590297	32.9827045679843	-40.5226412853097	-20.8521966203437	-41.5579278466237	63.0060148460903	NaN	NaN	NaN	NaN	NaN	NaN	NaN	NaN	NaN	NaN	NaN	NaN	NaN	NaN	NaN	NaN	86.6554879818319	20.9674601044808	97.0821590734749	29.3087969777952	59.54614314356	63.7168115802172	51.2048062702455	63.7168115802172	74.1434826718602	14.7114574494949	NaN	NaN	NaN	NaN	NaN	NaN	NaN	NaN	NaN	NaN	NaN	NaN	NaN	NaN	NaN	NaN	NaN	NaN
105.651492649218	98.40128878548	127.402104240431	-6.20879553416411	22.7920199207867	87.0081112853207	NaN	NaN	NaN	NaN	NaN	NaN	NaN	NaN	NaN	NaN	NaN	NaN	NaN	NaN	NaN	NaN	54.4834854975728	95.1611688900819	78.4728885239243	5.46166192198493	72.2147833866152	45.0963277916091	13.8058021050637	-2.88247826109385	-1.83946073820901	35.7091700856455	32.580117516991	-18.5277411043666	NaN	NaN	NaN	NaN	NaN	NaN	NaN	NaN	NaN	NaN	NaN	NaN	NaN	NaN	NaN	NaN
51.9679625707514	35.3887520064746	NaN	79.9453803979686	33.31635068594	64.4023704939591	-33.0004915711674	NaN	NaN	NaN	NaN	NaN	NaN	NaN	NaN	NaN	NaN	NaN	NaN	NaN	NaN	NaN	-35.0953981010429	20.203115026338	49.4174238483506	26.4633240596265	22.2898513707675	22.2898513707675	50.4607920205654	143.320559347677	61.9378419149275	60.8944737427127	34.8102694373443	57.7643692260685	NaN	NaN	NaN	NaN	NaN	NaN	NaN	NaN	NaN	NaN	NaN	NaN	NaN	NaN	NaN	NaN
NaN	NaN	3.42030364067025	8.60359521734132	NaN	15.8602034246808	-2.79964625133504	-5.90962119733768	-18.3495209813482	NaN	NaN	NaN	NaN	NaN	NaN	NaN	NaN	NaN	NaN	NaN	NaN	NaN	24.5172926711484	38.0856404172401	5.73034963809829	NaN	NaN	1.55547340853161	23.4735736137567	41.2167975894151	58.9600215650735	NaN	0.511754351139937	-28.7123792558269	-49.5867604036603	91.3153123442154	29.7358879581067	11.9926639824483	6.77406869548996	9.90522586766498	NaN	NaN	NaN	NaN	NaN	NaN	NaN	NaN	NaN	NaN
-35.8362106088498	-61.764119979888	-31.6877451094837	NaN	-3.68560298876235	NaN	-33.7619778591667	-24.4279304855929	28.4650046313251	-17.1681158617022	NaN	NaN	NaN	NaN	NaN	NaN	NaN	NaN	NaN	NaN	NaN	NaN	NaN	155.166864628925	NaN	39.2750747983665	26.7462326545224	NaN	NaN	179.18047873796	39.2750747983665	48.6717064062497	38.2310046197129	-0.399591990473405	-18.148785027586	-39.0301886006597	28.8343730118297	41.3632151556739	-24.4132060995081	-45.2946096725818	33.0106537264444	17.3496010466392	-8.75215341970287	-46.3386798512355	22.5699519399076	NaN	NaN	NaN	NaN	NaN
-45.037761746525	22.4046028096395	21.3670279703139	20.3294531309883	-10.79779204878	46.2688241141284	-57.4886598184323	-0.422043655523896	222.656546799482	-18.0608159240592	NaN	NaN	NaN	NaN	NaN	NaN	NaN	NaN	NaN	NaN	NaN	NaN	80.1533281096471	NaN	-61.8880008188728	34.1987805151259	-15.9334532243517	-29.5109331954602	24.7989866889739	NaN	NaN	-28.4665116592211	-36.821883949134	-9.66692400691696	22.7101436164957	-36.821883949134	-13.8446101518734	94.7752296169947	28.9766728339304	18.5324574715392	33.1543589788868	-21.1555609055472	-12.8001886156343	-13.8446101518734	27.9322512976912	3.91055596419156	43.598574341278	37.3320451238433	NaN	NaN
-11.6880696187007	3.88243602115561	NaN	NaN	-40.7530134797658	-12.7261033280245	70.3165934178759	-2.34576623478691	-14.802170746672	14.2627731143931	NaN	NaN	NaN	NaN	NaN	NaN	NaN	NaN	NaN	NaN	NaN	NaN	1.9549670736248	10.3131521167179	-52.3732357064805	134.641154632728	-18.940495534108	15.5370177686511	-9.53753736062825	65.6861280272098	NaN	-30.432999968361	-14.7614030125614	47.924984810637	10.3131521167179	-42.9702775330007	-18.940495534108	22.8504296813576	18.671337159811	-19.9852686644946	8.22360585594464	-6.40321796946832	24.9399759421309	6.13405959517136	34.3429341156106	-39.8359581418408	15.5370177686511	18.671337159811	-21.0300417948813	NaN
33.114556364592	45.5764721890827	-43.7339245531006	-44.7724175384748	NaN	-27.118036787113	-6.3481770796285	13.3831896424818	-54.1188544068428	6.11373874486219	NaN	NaN	NaN	NaN	NaN	NaN	NaN	NaN	NaN	NaN	NaN	NaN	-24.0398130302358	-22.9946880689005	1.04318604181008	53.2994341085722	6.2688108484863	32.3969348818674	52.254309147237	17.765185423174	15.6749355005035	-33.4459376822529	8.35906077115678	127.503306363374	-25.084937991571	10.4493106938273	-18.8141882235595	7.31393580982154	17.765185423174	54.3445590699075	-51.2130620249521	-20.90443814623	-9.40806357154235	-7.31781364887187	75.2470582966123	44.9384344178903	42.8481844952198	19.8554353458445	-12.5434384555481	NaN
NaN	118.475999623613	-16.5878472184971	33.2818808462819	-16.5878472184971	-43.6006165869191	-28.0163265666756	-40.4837585828704	-5.15936787031857	6.26911147785996	NaN	NaN	NaN	NaN	NaN	NaN	NaN	NaN	NaN	NaN	NaN	NaN	-7.18754849294424	-30.1880431380774	35.6770097093495	90.0418152342098	23.1312853574586	27.3131934747556	30.4496245627283	7.44912991759508	37.7679637679979	108.860401762046	60.7684584131311	48.2227340612403	67.0413205890766	-30.1880431380774	57.6320273251584	58.6775043544827	6.40365288827084	-5.09659443429576	-31.2335201674017	-39.5973364019956	25.2222394161071	38.8134407973222	17.9039002108374	-17.6423187861866	-10.3239795809169	1.17626774164966	-13.4604106688897	NaN
7.46403457916217	14.7399238836917	11.6216856103219	18.8975749148514	-10.2059823032667	-1.89068024094725	42.8040683440199	-35.1518884902252	20.9764004304313	9.54286009474203	NaN	NaN	NaN	NaN	NaN	NaN	NaN	NaN	NaN	NaN	NaN	NaN	-19.6071475585266	24.3176844943901	19.0885378214238	55.6925645321878	26.4093431635766	-9.14885421259405	-3.91970753962777	34.7759778403227	-12.2863422163738	-9.14885421259405	6.53858580630477	30.5926605019496	28.5010018327631	29.5468311673564	20.1343671560171	28.5010018327631	42.0967831824754	71.3800045510866	52.555076528408	11.767732479271	-23.7904648968996	33.7301485057294	-26.9279529006794	43.1426125170687	36.8676365095092	44.1884418516619	46.2801005208485	NaN
NaN	-35.0146602511603	119.926454779072	6.58026995829819	-9.01782887024872	NaN	-25.6558009540321	12.819509489717	19.0587490211357	28.4176083182639	20.0986222763722	14.8992560001899	25.2979885525545	NaN	NaN	NaN	NaN	NaN	NaN	NaN	NaN	NaN	50.6132485445463	44.3361572802528	-7.97293658885993	7.71979157187389	7.71979157187389	-3.78820907933091	16.0892465909319	83.0448867433962	44.3361572802528	-16.342391607918	140.58488999942	44.3361572802528	-0.649663447184145	38.0590660159593	-6.92675471147767	11.9045190814029	-49.8202116841501	-3.78820907933091	288.096534710318	-20.527119117447	-32.0351197686518	18.1816103456964	-9.01911846624218	-0.649663447184145	83.0448867433962	6.67360969449164	38.0590660159593	NaN
-3.66728553711743	42.1074175423898	-52.5629910993183	-25.5143029159731	129.495487057813	-15.1109613069942	91.0031231045907	-19.2722979505858	-29.6756395595647	197.117207516176	-37.9983128467478	21.300734324432	-35.917644524952	-34.8773103640542	NaN	NaN	NaN	NaN	NaN	NaN	NaN	NaN	-3.65662193445624	-7.84276056618231	18.3206058821056	6.80872464485892	65.4146654890238	-5.74969125031927	37.1582297248729	23.5532791717632	15.1810019083111	9.94832861865347	1.57605135520134	-12.0288991979084	-3.65662193445624	4.71565532899589	31.9255564352153	-8.88929522411382	118.787933043531	8.90179396072195	2.62258601313286	26.6928831455577	-3.65662193445624	2.62258601313286	44.4839723303935	52.8562495938456	-0.517017960661692	-30.8665230406757	5.76218998692741	NaN
1.68800296902437	-10.8015427347828	-11.8423382101001	-45.1477934202527	0.647207493707104	63.0949360127431	161.970506167884	-23.29108843859	-11.8423382101001	-7.67915630883104	-22.2502929632728	91.1964138463094	121.37948263051	43.3198219817151	NaN	NaN	NaN	NaN	NaN	NaN	NaN	NaN	-21.3220365154461	80.2260681032735	41.4912240734526	0.662604690668434	41.4912240734526	59.2883145736406	35.2098980145627	34.1630103380811	-20.2751488389645	5.89704307307666	33.1161226615994	55.100763867714	62.4289776030855	26.8347966027096	10.0845937790032	104.304484662351	104.304484662351	46.7256624558608	39.3974487204893	29.9754596321545	56.1476515441956	24.7410212497463	7.99081842603995	59.2883145736406	14.2721444849298	-15.0407104565562	-4.57183369173979	NaN
50.7808453230411	18.5018721528446	9.13055736149722	17.460614953806	-40.8497881923554	24.7494153470762	-7.52955782312033	-14.8183582163905	20.5843865509218	24.7494153470762	113.256277265357	121.586334857666	49.7395881240025	-5.44704342504313	NaN	NaN	NaN	NaN	NaN	NaN	NaN	NaN	25.9295648997901	52.1105882316294	75.149888763648	-0.251458432049162	-15.9600724311527	51.0633472983558	15.4571555670544	24.8823239665165	9.17370996741298	NaN	NaN	6.03198716759226	-3.39318123186987	20.6933602334223	73.0554068971008	46.8743835652615	60.488515697818	-7.58214496496416	35.3547332992523	34.3074923659787	59.4412747645444	28.0240467663373	-5.48766309841702	8.12646903413941	-1.29869936532273	22.7878420999694	4.98474623431869	9.17370996741298
152.003231341843	4.0790861116697	63.4570880702603	-10.5049845448262	-9.46326521221937	4.0790861116697	-13.6301425426468	-5.29638788179196	8.24596344209711	-6.33810721439882	9.28768277470396	-21.9638972035016	-25.0890552013222	-30.2976518643564	NaN	NaN	NaN	NaN	NaN	NaN	NaN	NaN	3.02423907698796	0.929050219890863	79.498632361032	25.0237220765075	-27.3559993509199	15.5953722195705	86.8317933608718	77.4034435039349	41.7852329332842	42.8328273618328	11.4049945053763	-10.5944884941432	10.3574000768278	-14.7848662083374	-21.0704327796287	7.21461679118215	-9.54689406559462	53.3087716473183	102.5457097891	-1.16613863720623	-29.451188208017	-21.0704327796287	77.4034435039349	27.1189109336046	53.3087716473183	26.071316505056	-14.7848662083374	-5.35651635140043
-5.14559855046655	65.7227690561556	38.6260402653883	14.6558571043249	24.0354939934367	12.571493351189	-29.1157817115299	-37.4532367240737	253.315506838391	3.19185646207724	19.8667664871648	37.5838583888203	3.19185646207724	-48.9172373663214	NaN	NaN	NaN	NaN	NaN	NaN	NaN	NaN	8.39804507558086	3.15830426284007	84.8982609415964	54.5077642276998	44.0282826022182	15.733682213418	35.644697301833	14.6857340508698	19.9254748636106	9.44599323812902	-7.32117736264151	25.1652156763514	61.8434013655369	29.357008326544	8.39804507558086	16.7816303759661	59.7475050404406	-9.41707368773783	69.179038503374	128.912083768619	-29.3280887761528	8.39804507558086	-45.0473112143752	-3.12938471244888	40.8844381145738	-17.8006589881231	-6.27322920009335	-11.5129700128341
32.5405386801053	21.0714455339477	-17.5064132304005	-10.2078994101184	-51.9136926688732	-19.5917028933382	50.2655008150761	15.8582213766034	NaN	-0.824095926898529	6.47441789338356	-3.95203042130514	3.34648339897695	-25.8475718821514	NaN	NaN	NaN	NaN	NaN	NaN	NaN	NaN	-5.09395706710375	20.0652941852396	7.48566855906794	-7.19056133813236	41.0313368955258	-6.14225920261806	10.6305749656109	22.1618984562682	59.9007753347833	34.7415240824399	-25.0116976418756	75.6253073674979	26.3551069983255	10.6305749656109	15.8720856431824	-2.99735279607513	5.38906428803933	51.5143582506689	-23.9633955063613	16.9203877786967	-32.3498125904757	13.7754813721538	96.5913500777841	20.0652941852396	15.8720856431824	27.4034091338398	-4.04565493158944	-7.19056133813236
-33.0075391522551	38.9669264999074	14.9754379491866	-15.2746997886788	-26.7488899651105	-18.4040243822511	-39.2661883393996	-24.6626735693957	-11.1022669972491	-26.7488899651105	-28.8351063608254	-28.8351063608254	7.67368056418458	-51.7834867136888	NaN	NaN	NaN	NaN	NaN	NaN	NaN	NaN	-19.6437332178565	1.32939373592816	-29.0816403470595	-44.811485562398	48.5189293819435	19.1565516466451	67.3947436403497	27.5458024281589	54.8108674680789	6.57267547437431	-0.767918959450303	65.2974309449712	-40.6168601716411	22.3025206897128	152.335907803177	51.6648984250112	40.1296786004297	-25.9356713039918	29.6431151235374	63.2001182495928	56.9081801634574	16.0105826035774	-12.3031387840318	1.32939373592816	7.62133182206354	25.4484897327805	-30.1302966947488	142.898000673974
6.78686569557663	85.0547639167641	-5.73599801981336	165.409806090517	-45.3917331185483	88.1854798456116	-70.4374605493283	-37.0431573082883	-31.8252974268758	-35.9995853320058	-22.4331496403334	86.0983358930466	15.1354415058366	-25.5638655691809	NaN	NaN	NaN	NaN	NaN	NaN	NaN	NaN	-11.1251075927582	48.6685079682247	-34.203345177699	20.3452163867065	29.7863135805459	-27.909280381806	23.492248784653	-41.5464207729074	82.2368535463204	-18.4681831879666	-35.2523559770144	105.315091131261	-36.3013667763299	30.8353243798614	5.65906519628964	40.2764215737008	-2.73302119823427	40.2764215737008	56.0115835634331	41.3254323730163	4.61005439697415	-2.73302119823427	45.5214755702782	46.5704863695937	-19.5171939872821	-28.9582911811215	3.56104359765867	101.119047933999
3.81118956454422	-29.5979677888613	3.81118956454422	90.4661914499397	9.03137040101383	12.1634789028956	-45.2585102982701	22.6038405758348	24.6919129104227	3.81118956454422	-12.8933891121585	38.2643830852436	4.85522573183814	-49.4346549674458	NaN	NaN	NaN	NaN	NaN	NaN	NaN	NaN	53.0156496680128	59.3118426118286	15.2384920051178	-12.0450107514176	24.6827814208415	-21.4893001671413	-14.1437417326895	28.8802433833854	-38.2791480173169	28.8802433833854	74.0029594807323	805.410706454006	4.74483709875802	5.794202589394	-0.501990354421845	-4.69945231696574	14.1891265144818	-7.84754878887366	-4.69945231696574	28.8802433833854	50.9169186867408	-24.6373966390492	23.6334159302055	65.6080355556445	57.2131116305567	-16.2424727139614	66.6574010462804	134.866157937619
-20.0571503930061	-28.4131565645462	-74.3711905080165	25.9008835504641	-10.6566434500236	-37.8136635075288	-15.8791473072361	5.01086812161401	-45.1251689076263	-17.9681488501211	-40.9471658218563	2.921866578729	38.4348928077742	5.01086812161401	NaN	NaN	NaN	NaN	NaN	NaN	NaN	NaN	31.1227215241179	-38.1588263208795	108.802032744267	0.680829289194812	690.347146473488	61.5646137590411	5.92943139866432	-14.0152566173198	-7.71693408595639	9.07859266434602	-32.91022421141	879.29682241439	-0.368891132699088	2.78027013298261	-42.3577080084551	-14.0152566173198	22.7249581489667	5.92943139866432	-1.41861155459299	56.3160116495715	-19.2638587267893	42.6696461649508	25.8741194146484	-33.9599446333039	35.3216032116935	-14.0152566173198	-49.7057509617124	17.4763560394972
21.8861017256706	-51.2615035239326	-31.4071535276118	258.048370102961	-43.9467429989723	10.3914780435901	126.382680653675	-23.0474272133714	8.30154646502999	59.5048701397523	-19.9125298455313	11.4364438328701	10.3914780435901	-43.9467429989723	-40.8118456311322	NaN	NaN	NaN	NaN	NaN	NaN	NaN	-1.28577743643753	-24.3874404897595	9.21497849689066	23.9160368035501	264.383347676766	-70.5907665964036	98.4714039301803	80.6201188435224	51.2180022302034	-39.088498796419	58.5685313835332	562.604816183286	63.8189093501973	-32.7880452364221	28.1163391768814	10.2650540902235	149.925108003488	43.8674730768737	48.067775450205	-24.3874404897595	7.11482731022502	12.3652052768891	38.6170951102096	34.4167927368783	26.0161879902158	285.384859543422	14.4653564635548	110.022235456841
9.50429372918306	-11.4043306980033	-13.4951931407219	252.044337084545	-59.4941668805319	-11.4043306980033	80.5936167816167	-3.04088092712875	-11.4043306980033	0.0954127369492042	-9.31346825528466	132.865177849583	72.2301670107421	116.138278307833	1.14084395830852	NaN	NaN	NaN	NaN	NaN	NaN	NaN	24.0574907253372	15.6540426837643	9.35145665258469	48.2174038448591	864.402294882622	-19.0101804877237	45.0661108292693	61.873006912415	31.4105077617134	52.4191278656455	37.713093792893	474.692391954681	34.5618007773032	-11.6571634513474	-30.5649215448863	-33.7162145604761	13.5531806733711	56.620851886432	-11.6571634513474	-40.0188005916558	-56.8256966748015	-33.7162145604761	18.8053356993541	72.377316964381	-3.25371540977457	317.12774117519	-21.1110424981169	289.816535040078
-15.4393138178896	-6.02624020378289	-37.4031522508054	832.783208519951	-10.2098284767192	-22.7605932955282	324.477233358187	-17.5311079543578	253.35623271827	15.9375982291328	-30.0818727731668	-11.2557255449533	-45.770328796678	-26.9441815684645	NaN	10.7081128879624	NaN	NaN	NaN	NaN	NaN	NaN	27.3514004066048	-28.340292453057	45.2147735880057	-34.6450123994338	1133.82975099573	9.48802722520381	-14.680065902574	5.28488059428594	19.9958938024985	46.2655602457352	18.945107144769	13.6911738561217	14.7419605138511	-11.5277059293856	62.0273601116772	48.3671335611941	23.1482537756869	47.3163469034646	27.3514004066048	-20.9847858489508	-7.32455929846768	-44.102092318999	-20.9847858489508	-23.0863591644097	8.43724056747434	91.4493865281023	-28.340292453057	302.657504731725
-6.92153457333972	17.1448220272193	-47.7297044612442	251.530208050055	-14.2460778865534	47.4893586105329	61.0920819065011	-25.7560745216033	-21.570621199767	143.754785012769	-36.2197078261942	38.0720886364011	32.8402719841057	-29.9415278434397	21.3302753490557	10.8666420444648	NaN	NaN	NaN	NaN	NaN	NaN	44.3123944974569	-51.341577659554	-9.29587561251627	10.6758328598267	756.987044194747	13.8292605133545	-13.50044581722	4.368977552771	-1.93787775428466	-18.7561585730998	-39.7790095966187	-5.09130540781249	30.6475413321696	-32.421011738387	15.9315456157064	-14.551588368396	-20.8584436754517	-8.24473306134033	-15.6027309195719	45.3635370486328	-20.8584436754517	70.5909582768555	27.4941136786418	51.6703923556885	-11.3981607148682	51.6703923556885	-11.3981607148682	-39.7790095966187
-13.0517775885711	-35.0352077689627	15.212632643361	311.465525074353	-89.4703682156467	51.8516829440137	73.8351131244054	-31.8947177431925	-33.9883777603726	12.0721426175908	84.3034132103061	-14.0986075971612	-45.5035078548635	38.2428928323427	36.1492328151626	19.3999526777213	NaN	NaN	NaN	NaN	NaN	NaN	3.45245388227001	7.65844862539363	53.9243907997534	107.55082377458	1037.0756620049	-32.2985014342807	25.533926283669	-37.5559948631853	264.224127955934	-25.9895093195953	-27.0410080053762	38.1519105130399	-28.0925066911571	28.6884223410117	-9.16553034710084	23.4309289121072	-2.85653823241542	2.4009551964891	512.377817800228	-16.5260211475672	49.7183960566298	-13.3715250902245	44.4609026277253	29.7399210267926	-15.4745224617863	-28.0925066911571	-2.85653823241542	24.4824275978881
-8.71452018963316	-2.43073757053049	83.4476248905392	47.8395233822908	12.2314218740424	634.325901165206	124.292211914707	36.3192552472693	-54.7955927297194	33.1773639377179	-0.336143364162939	-38.0388390787789	-62.1266724520058	-31.7550564596763	-19.1874912214709	-46.4172159042491	NaN	NaN	NaN	NaN	NaN	NaN	26.7279753729082	40.4020911761724	0.431598828169451	-32.1759080873066	1333.13196211553	-27.9684878401484	42.5058012997515	30.9353956200664	-0.620256233620099	13.0538595696441	-15.3462270986738	66.6984677209111	-7.98324166614695	23.5724101875396	79.3207284623857	7.7945842606963	-12.1906619133052	49.8687867322783	190.817365012078	8.84643932248585	-1.67211129540965	62.4910474737529	18.3131348785918	7.7945842606963	-58.4722846320454	25.6761203111187	-5.87953154256785	30.9353956200664
-28.4719766426559	-36.8540935610392	-30.5675058722517	121.358363273446	-8.56444896149555	184.22424016132	26.0117833268356	42.7760171636022	26.0117833268356	34.3939002452189	24.9640187120377	-12.7555074206872	0.865432571685671	-28.4719766426559	-5.42115511710181	-11.7077428058893	NaN	NaN	NaN	NaN	NaN	NaN	-23.6355381774215	180.493527635377	-53.0974652019492	-21.5311148185267	767.627644767035	-37.3142900102379	31.0794691538441	10.0352355648958	224.686418172169	-46.7841951252647	54.2281261016872	2.66975380876387	-1.53909290902579	-18.3744797801844	-4.69572794736804	-28.8965965746586	14.2440822826854	-2.59130458847321	-6.80015130626287	-39.4187133691328	115.256403509637	-12.0612097034999	10.0352355648958	-32.0532316130008	54.2281261016872	-33.1054432924483	-22.5833264979741	32.1316808332915
-39.8612200101846	17.7915699093318	-48.2470803621142	90.119615444725	-7.36601114645717	709.625048943528	118.421894132488	-46.1506152741318	43.9973835091119	-57.6811732580351	-14.7036389543956	-9.46247623443959	-5.26954605847476	158.254730804153	485.30328452941	-47.198847818123	NaN	NaN	NaN	NaN	NaN	NaN	11.22483817223	9.11970109422926	87.0097729802565	-6.66882699077626	1338.51376585169	107.008575221264	27.0133662572355	10.1722696332296	-46.6664314727903	35.4339145692385	48.0647370372429	21.7505235622337	-21.4047865367814	89.1149100582573	-5.61625845177589	-31.9304719267851	-25.6150606927829	1.75172132122668	800.651242422506	41.7493258032407	-7.72139552977663	14.3825437892311	16.4876808672318	3.85685839922742	11.22483817223	58.5904224272466	19.6453864842329	-29.8253348487844
-23.9944175666724	-37.6275291538763	-37.6275291538763	-11.4100068707919	-55.4554443063737	693.316992098517	89.2652786962522	-50.2119398497569	22.1484216515561	-7.21520330549842	-28.189221131966	-3.02039974020491	-32.3840246972595	-43.9197345018166	423.800863028409	-14.5561095447621	NaN	NaN	NaN	NaN	NaN	NaN	56.6381248743809	-18.1195956149363	255.641070965662	9.25647104312354	594.683127269326	-42.3368853509123	10.3093966838181	-17.0666699742417	51.3734966709079	42.950091545351	313.551981203866	10.3093966838181	26.1032812942373	8.20354540242893	58.7439761557702	-0.219859723127949	-67.6071007275829	-9.69619048937943	31.3679094977103	36.6325377011834	-16.0137443335471	1.88599155826127	-14.9608186928525	-14.9608186928525	75.5907864068839	-3.37863664521178	-9.69619048937943	-14.9608186928525
-3.91675167120393	13.9191325038335	-36.4410110492134	-8.11343030062451	-52.1785559095405	373.784324976648	109.393571323152	-59.5227435110266	23.3616594200298	-23.8509751609517	-25.949314475662	38.0500346230018	-20.7034661888862	-44.8343683080545	531.159773579919	53.787579483329	NaN	NaN	NaN	NaN	NaN	NaN	-25.3650046710761	46.2582382937378	-8.51247691464928	-10.6190428842026	283.246909868489	25.1925785982043	54.6845021719511	47.3115212785144	-16.9387407928627	-4.29934497554258	79.9632938065913	42.0451063546311	12.5531827808842	31.5122765068643	30.4589935220876	-9.56575989942595	-31.6847025797361	-26.4182876558527	342.230757015983	2.02035293311746	-6.40591094509593	-26.4182876558527	-32.7379855645128	15.7130317352142	-28.5248536254061	17.8195977047676	-32.7379855645128	39.9385403850777
-4.81390529359858	6.73212197553197	104.348534341818	-0.61534992300565	-65.692958167196	300.630997917037	-16.3599325627291	11.9803161887731	-3.76426645095034	1.48392776229081	-58.3454862686584	-43.6505424715832	-49.9483755274725	-57.2958474260102	1292.53970421962	-10.0620995068397	NaN	NaN	NaN	NaN	NaN	NaN	-24.1862087487174	20.0666952540067	12.6912112535527	20.0666952540067	56.9441152562768	-16.8107247482634	3.20844611011181	25.3348981114739	94.8751758300403	9.5302895390724	266.61858898347	25.3348981114739	-7.3279596048225	-30.508052177678	45.3540689698491	-18.9180058912502	-25.2398493202108	6.36936782459211	240.277574696134	-39.9908173211189	-32.6153333206649	-26.2934898917043	-7.3279596048225	67.4805209712111	-19.9716464627437	8.47664896757897	-27.3471304631977	25.3348981114739
6.88943968977284	0.588789003180625	33.142150883907	-9.91229547447306	50.9939944959183	634.854291453463	29.9918255406109	24.7412833017841	100.349091540891	1.63889745094599	10.0397650330689	-29.8643559820151	-24.6138137431882	-4.66175323564622	608.601580259329	-10.9624039222384	NaN	NaN	NaN	NaN	NaN	NaN	-2.98064253774718	-38.8165881748782	-7.19663614211553	-24.0606105595889	27.5853110939234	-19.8446169552206	-51.4645689879832	231.007002504696	-19.8446169552206	9.66733827535788	243.654983317801	-4.03464093883927	15.9913286819104	-10.3586313453918	118.229173587843	1.23535106662117	6.50534307208161	20.2073222862788	23.369317489555	-25.114608960681	-13.5206265486681	-40.9245849770623	208.873036081763	-4.03464093883927	36.0172983026601	44.4492855113968	-58.8425577956278	18.0993254840946
15.4515260200841	70.0816066301392	-23.4198774909167	23.8561538062464	0.743427394300003	346.383745100226	-39.178554589971	164.633669224465	38.5642524320305	16.5021044933544	2.84458434084059	-5.56004344532174	12.2997906002732	-1.35772955224058	1280.34800783751	-31.824505277079	NaN	NaN	NaN	NaN	NaN	NaN	-0.739084607982919	237.545478475379	22.4567578160611	8.75012365639875	47.7613131877456	24.5654707637015	-10.2282928723646	-16.5544317152857	-22.8805705582068	103.642206300215	40.3808178710043	-7.06522345090403	45.6526002401052	-24.9892835058472	49.8700261353859	124.729335776619	-19.7175011367462	41.4351743448245	121.566266355159	18.2393319207804	57.2505214521272	5.58705423493819	123.674979302799	19.2936883946006	119.457553407518	17.1849754469602	140.544682883922	94.1529980358337
116.513585448854	-55.858437386496	-21.1738230354805	18.7660359141738	57.6548459441003	194.291205508707	97.5947048937546	-20.1227741157527	-42.1948014300353	20.8681337536293	93.3905092148437	20.8681337536293	33.4807207903622	-2.25494248038107	694.590491299113	-69.5220733429567	NaN	NaN	NaN	NaN	NaN	NaN	-19.590298919324	189.243229485945	36.3095849467327	5.72285603889036	79.5528913336823	17.324718728072	13.1058595683696	104.866046291897	9.94171519859276	2.55871166911356	52.1303067956167	7.83228561874156	-28.0280172387288	-47.0128834573896	-16.4261545495472	943.364304282748	-38.5751651379848	-23.8091580790264	41.5831588963608	38.4190145265839	45.8020180560631	8.88700040866716	50.0208772157655	-7.98843623014243	578.432986968491	56.3491659553191	60.5680251150215	1.50399687918796
316.509056153867	28.392634323112	-29.4409540005798	93.5868611607281	32.5987134739259	108.308138188577	-24.1833550620623	-23.1318352743589	-16.8227165481379	-16.8227165481379	27.3411145354085	-48.3683101792425	48.3715102894782	107.256618400873	1151.41576759044	-77.8108642349401	NaN	NaN	NaN	NaN	NaN	NaN	33.2906572679897	28.015290519707	29.0703638693635	31.1805105686766	55.4471976107772	-14.1876434665549	-34.2340371100293	9.02397022588913	-8.91227671827217	23.7949971210808	91.3196914990998	16.409483673485	3.74860347760639	-52.1702840541906	-23.6833036134638	1131.62201426046	-6.80213001895908	-1.52676327067634	25.9051438203939	-30.0137437114031	7.96889687623258	-24.7383769631204	-12.0774967672418	57.5573443100903	432.108383438164	211.598053359946	-18.4079368651811	-4.69198331964598
180.046657492755	-21.9356294379888	-7.20775434928873	-24.0396115935174	-13.5197008158745	14.8840582837613	-16.6756740491673	70.6395854052687	24.35197798364	-33.507531293396	-25.0916026712817	-25.0916026712817	13.8320672059971	-34.5595223711603	1685.44588977345	-16.6756740491673	NaN	NaN	NaN	NaN	NaN	NaN	-19.3356349350509	0.717575976919072	47.1565907204286	42.9348621073823	40.8239978008591	-53.1094638394215	14.4381939693196	155.866102506371	-27.7790921611436	-4.55958478938883	22.8816511954122	-13.0030420154815	15.4936261225812	-13.0030420154815	-2.44872048286567	1022.37590033413	53.4891836399981	7.05016889648855	-1.39328832960409	27.1033798084586	21.8262190421507	-40.4442780002825	72.4869623987065	-16.1693384752662	396.504633450012	-1.39328832960409	324.735247028224	21.8262190421507
303.420188622787	-28.1055903777649	-6.00387177772811	183.439430508302	-11.2661857301178	-33.3679043301546	-32.3154415396767	-17.5809624729855	-11.2661857301178	93.9800933176764	29.7798630985219	-19.6858880539414	10.835532869919	-43.892532234934	1074.87541404312	-62.836862463537	NaN	NaN	NaN	NaN	NaN	NaN	-10.761843383691	143.383671960789	62.0877494845906	-11.8176345846806	-1.2597225747847	-24.4871289965557	-18.1523817906181	17.7445190430279	25.135057449955	0.851859827194474	-29.7660850015036	50.4740462737052	-9.70605218270142	-55.1050738252537	25.135057449955	984.849259149491	25.135057449955	20.9118926459967	39.9161342638093	-7.59446978072224	26.1908486509446	-14.9850081876494	-49.8261178203058	6.13081583214242	323.923967330009	12.46556303808	10.3539806361008	32.5255958568821
224.740904877944	13.1009846688804	-5.85184400655815	-10.0635837122112	6.78337511040089	6.78337511040089	31.0008784179057	123.659151942272	-7.95771385938466	-40.5986965781955	19.4185942273599	81.5417548857419	-19.5399980499304	-56.3927204743943	649.073680222485	-6.90477893297141	NaN	NaN	NaN	NaN	NaN	NaN	-46.5405371163664	-33.8667311992887	109.769735860925	2.04238556576461	28.4461478930097	-11.6875708444028	-13.7998718305824	81.2536725474999	39.0076528239077	22.1092449344709	5.21083704503402	-7.46296887204362	40.0638033169976	-25.4175272545703	-31.7544302131091	1353.91501672071	25.2776964137403	15.7723419759321	2.04238556576461	-3.23836689968441	7.32313803121363	-16.9683233098519	-13.7998718305824	58.0183616995242	381.200412585004	-40.2036341578275	-2.1822164065946	-59.214343033444
69.0922517414138	-14.1269396636501	-23.6076070389105	29.062767268092	-1.48604982996948	166.005740466298	-33.088274414171	-21.5007920666304	73.305881685974	-40.4621268171513	31.1695822403721	42.7570645879126	-15.1803471497901	-5.69967977452968	665.320888896682	-40.4621268171513	-7.80649474680978	NaN	NaN	NaN	NaN	NaN	-16.8399687001016	-36.9136592665257	3.23372186632244	26.4769425221819	120.506335175432	5.34674192594603	1.12070180669885	31.7594926712409	-14.726948640478	-35.8571492367139	76.1329139233362	39.1550628799234	9.5727820451932	55.0027133271003	-37.9701692963375	950.923218607501	47.6071431184178	6.40325195575782	-0.992318252924733	-29.5180890578432	-23.1790288789724	-0.992318252924733	38.0985528501116	84.5849941618305	190.23599714301	-3.10533831254832	15.911842224064	1.12070180669885
323.263327813677	52.4160469647769	-68.7802071115793	233.683487844197	-3.43961795736989	-47.7025977069956	94.5712657739443	-10.8167812489742	11.3147086258387	67.1703735479855	27.1229156792765	6.04530627469277	29.2306766197348	-49.810358647454	900.78982549927	-15.0323031298909	-5.54737889782826	NaN	NaN	NaN	NaN	NaN	50.9281412587894	64.6674488070605	109.05598088609	-5.08595874570027	27.6770054078692	-9.31343799132213	5.4827393683544	-15.6546568597549	1.25526012273253	3.36899974554346	146.046424285281	66.7811884298714	-5.08595874570027	44.5869223903566	94.2598035264136	912.277037554244	-52.6451002589462	-19.8821361053768	-17.7683964825659	54.0987506930058	8.65334880257079	30.8476148420856	-17.7683964825659	29.7907450306801	73.1224072983042	2.312129934138	53.0418808816004	-42.0764021448916
-18.0471877433398	5.14859760021602	30.4530907022769	-22.2646032603499	-20.1558955018448	-22.2646032603499	12.5290747549838	-10.666710588572	-20.1558955018448	-31.7537881736227	-30.6994342943702	-27.5363726566126	-12.7754183470771	-13.8297722263296	277.17189844737	-18.0471877433398	16.7464902719939	NaN	NaN	NaN	NaN	NaN	-32.4414447055052	-9.1823882668416	44.7363334773331	18.3055875243063	19.3628173624273	139.88701890823	13.0194383337009	66.9381600778756	-8.12515842872053	-16.5829971336891	125.085801174535	15.1338980099431	-19.7546866480523	111.341813278961	23.5917367149116	1429.70742141594	-20.8119164861734	-8.12515842872053	24.6489665530327	-11.2968479430837	6.67605930497448	-17.6402269718102	-18.6974568099312	-35.6131342198684	328.07393009378	181.118982594951	-47.2426624392002	-29.269755191142
30.6217757951251	80.1986783429265	-46.3806473110345	1.08659980920088	24.2928095124271	13.744532374597	29.5669480813421	-50.5999581661665	35.8959143640401	38.0055697916061	1.08659980920088	-1.02305561836513	2.14142752298389	-16.8454713251103	528.500456700705	67.5407457775304	7.41556609189893	NaN	NaN	NaN	NaN	NaN	29.0219947407687	12.1005529774215	38.5403057326515	0.467061765120268	26.9068145203503	1.52465187532947	-24.9151008799006	-19.6271503288546	-2.70570856550734	-52.4124437453398	124.205104659597	-27.030281100319	-31.2606415411558	76.6135497001828	-1.64811845529813	617.042096017085	-14.3391997778086	16.3309134182583	-9.05124922676254	203.524362925287	31.1371749611871	71.3255991491368	69.2104189287184	-55.5852140759674	142.184136533153	68.1528288185091	103.053302455413	-4.82088878592574
-42.0252236603931	-31.4722039164477	-40.9699216859985	-27.2509960188696	-36.7487137884204	5.46336518736115	-38.8593177372095	-23.0297881212914	-12.476768377346	-28.3062979932641	-47.3017335323658	-17.7532782493187	29.7353105984355	-36.7487137884204	103.606448806053	-30.4169019420532	-52.5782434043385	NaN	NaN	NaN	NaN	NaN	3.7753867553038	-8.92002077974563	14.3548930345117	64.0785725467886	-26.905181454399	0.601534871541444	3.7753867553038	46.0934118721352	-32.1949345940029	-0.456415756379342	38.6877574766897	-22.6733789427159	69.3683256863926	-48.0641940128147	71.4842269422341	411.086378504807	8.00718926698695	-42.7744408732108	20.7025968020364	21.7605474299572	23.8764486857987	-19.4995270589535	-0.456415756379342	-25.8472308264782	19.6446461741156	29.1662018254027	27.0503005695611	0.601534871541444
82.6926576615233	-33.4427751213073	NaN	6.67673802185236	-45.0563183995904	62.6329010899435	-20.7734551813621	-14.4387952113896	-57.7256383395355	14.067174653487	68.967561059916	-7.04835857975489	-16.5503485347138	52.0751344733225	-1.76947527144441	10.8998446685007	21.4576112851217	NaN	NaN	NaN	NaN	NaN	1.79441108074406	47.3018009155494	12.3775249958151	53.651669264592	2.85272247225116	-23.6050623154264	25.0772616939003	-2.43883448528435	39.8936211749997	14.4941477788293	-50.0628471031039	26.1355730854074	37.7769983919855	31.4271300429429	-22.5467509239193	271.663815915055	25.0772616939003	-10.9053256173412	-20.4301281409051	50.4767350900707	36.7186870004784	-34.1881762304974	-14.0802597918625	69.5263401371985	14.4941477788293	-6.67208005131275	-8.78870283432696	0.736099689236955
74.4350648245631	-64.9901696287793	-24.8526021346353	-17.4588397015035	-26.9651056869586	-40.6963787770605	56.4787846298144	48.028770420521	-9.00882549221	48.028770420521	22.6787277926405	-19.5713432538268	-18.5150914776652	-20.6275950299885	53.3100293013294	-3.72756661140158	-59.7089107479709	NaN	NaN	NaN	NaN	NaN	14.633497527917	37.9242903547518	-4.42260569403875	5.10544591693913	-31.9480881257526	-24.5373813172143	34.7482731510925	12.5161527254775	2.9881011144996	-11.8333125025771	-25.596053718434	40.0416351571913	-0.187916089159694	-34.0654329281921	4.04677351571936	92.9752552181795	9.34013552181818	-20.3026917123352	-45.7108293416095	20.9855319352356	8.28146312059842	-4.42260569403875	35.8069455523123	-17.1266745086759	1.92942871327983	95.092600020619	-0.187916089159694	-16.0680021074562
-7.80087571958566	31.2980350638171	-37.3892406367553	102.09876540133	-19.4248762227595	17.5605799237026	-8.85760303805601	132.74385763697	78.8507643949826	34.4682170192281	65.1133092548681	0.652942828177096	-27.8786947705222	-25.7652401335815	34.4682170192281	-9.91433035652635	-43.7296045475774	NaN	NaN	NaN	NaN	NaN	-7.46676442449372	191.631563149924	70.9017262165006	82.5510964469187	-24.4113029414655	283.767491335958	-33.9426058572621	17.9500433509639	-1.11256248062931	15.8319760363424	13.713908721721	64.5475242726362	-26.5293702560869	-8.52579808180445	-62.5365146046519	28.5403799240713	-48.7690770596124	64.5475242726362	-28.6474375707084	-3.23062979525078	-54.064245346166	6.30067312054583	-1.11256248062931	-10.6438653964259	-11.7028990537367	1.00550483399216	-36.0606731718836	1.00550483399216
-21.3926838267814	-12.9350575134522	-59.4520022367631	-30.9075134292768	-59.4520022367631	7.15180498070484	-20.3354805376153	-2.36302462179058	5.03739840237252	-37.2507331642738	26.1814641856957	68.469595752342	-17.1638706701168	-19.2782772484491	39.9251069448557	14.5522280048679	-31.964716718443	NaN	NaN	NaN	NaN	NaN	38.2191759502741	42.4567565904033	-12.6317917312772	2.19974050917524	0.0809501891106017	37.1597807902417	-34.8790900919559	19.1500630696923	-14.7505820513419	-12.6317917312772	23.3876437098216	0.0809501891106017	-7.33481593111563	-38.0572755720529	-20.0475578515034	62.5852646310174	3.25913566920756	33.9815953101448	50.9319178706619	19.1500630696923	-10.5130014112126	-15.8099772113742	-24.2851384916327	-28.522719131762	-33.8196949319236	96.4859097520516	-18.9881626914711	-20.0475578515034
41.1561961106842	9.42580544583677	124.712891528116	13.6565242011498	-40.2851399290908	12.5988445123215	-8.55474926424341	78.1749852196728	8.36812575700853	-9.61242895307166	-8.55474926424341	-25.4776242854953	7.31044606818028	-31.8237024184648	52.7906726877949	-49.804257128545	23.175641400604	NaN	NaN	NaN	NaN	NaN	-16.7405895120812	38.3667697890513	-19.9198602409927	-15.680832602444	-15.680832602444	-8.2625342349839	-26.2784016988157	32.0082283312284	48.964338885423	-23.0991309699042	-40.0552415240988	-7.20277732534673	6.57406249993641	-6.14302041570957	4.45454868066208	41.5460405179628	-2.96374968679807	-27.3381586084529	-2.96374968679807	23.530173054131	131.625377837122	10.8130901384851	114.669267282927	-47.473539891559	22.4704161444939	-10.3820480542582	87.1155876323609	16.1118746866709
-13.6939001661145	-15.8102132021881	21.2252649290991	30.7486735914301	-32.7407174907765	12.7600127848049	-17.9265262382616	-45.4385957072178	41.3302387717979	-14.7520566841513	-47.5549087432914	62.4933691325334	8.52738671265779	-54.9620043695488	7.46923019462101	-13.6939001661145	-2.05417846770998	NaN	NaN	NaN	NaN	NaN	41.6948211785563	-33.5736211743007	9.8912539872083	-7.07064851484399	40.6347022721781	28.9733943020171	-35.6938589870572	39.5745833657998	16.2519674254779	21.5525619573692	-21.9123132041397	22.6126808637475	-4.95041070208745	8.83113508083003	-19.7920753913832	-8.13076742122226	45.9352968040694	-7.07064851484399	54.4162480550956	-22.972432110518	27.9132753956389	-29.3331455487876	-9.19088632760052	12.0114917999648	48.055534616826	0.350183829803888	-25.0926699232745	37.4543455530433
57.3839450901006	-28.3653908771095	-50.5967002019417	19.2731291046739	109.257000181376	-17.7790531033798	23.5076642141657	-10.3686166617691	11.8626926630631	3.39362244407943	19.2731291046739	23.5076642141657	60.5598464222195	36.2112695426413	5.51088999882536	7.62815755357128	1.2763548893335	NaN	NaN	NaN	NaN	NaN	26.9969674091489	-1.6360236545933	12.1502313020233	-3.75698595561124	-47.236713126479	15.3316747535502	-1.6360236545933	40.7832223657655	37.6017789142386	26.9969674091489	13.2107124525323	-14.3617974607009	190.31106458753	0.48493864642464	-35.5714204708803	3.66638209795155	81.0815060851063	-16.4827597617189	90.625836439687	26.9969674091489	24.8760051081309	5.78734439896949	20.6340805060951	33.3598543122027	122.440270954956	72.5976568810345	67.2952511284897	-10.1198728586651
-22.9270042162284	14.1418971434391	-37.7545647600953	-38.8136762275144	-2.80388633526602	-14.4541124768758	19.4374544805345	52.2699099705256	290.569990139816	-2.80388633526602	12.023674208601	38.5014608940777	38.5014608940777	-27.1634500859046	44.8561296985921	30.0285691547252	23.6739003502107	NaN	NaN	NaN	NaN	NaN	-28.0229927552926	17.5932838628744	-19.536243617029	6.9848474400449	-7.86696355191646	-18.475399974746	35.6276257816847	-14.2320254056142	-2.56274534050169	55.7836549850608	54.7228113427778	19.7149711474404	-5.74527626735055	-33.3272109667074	92.9131824649642	-17.4145563324631	-31.2055236821415	-23.7796181861608	0.619785586347172	-19.536243617029	26.0800330011381	0.619785586347172	150.198739148244	23.9583457165722	-13.1711817633312	-37.5705855358392	25.0191893588551	4.86316015547899
-29.1391928616196	-51.3905742255462	-27.0200136841028	-30.198782450378	-59.8672909356135	-25.9604240953444	94.8327890231143	-12.1857594414851	17.4827490437504	-16.4241177965187	20.6615178100256	-10.0665802639682	-10.0665802639682	-55.6289325805799	53.5087950615363	-5.8282219089346	-53.509753403063	NaN	NaN	NaN	NaN	NaN	35.7745353485626	6.06075665384334	8.18316941775186	14.5504077094774	-27.8978475686929	-14.1021646032876	4.99955027188908	-21.5306092769674	-39.5711177701897	-43.8159432980068	238.464954301826	-21.5306092769674	557.888075270057	186.465841586067	-23.6530220408759	6.06075665384334	14.5504077094774	46.3865991681051	0.754724744072053	-19.4081965130588	-21.5306092769674	-20.4694028950131	23.0400587651115	264.995113850682	10.3055821816604	47.4478055500594	-34.2650858604185	68.6719331891446
-18.3959025832177	-30.0566521449466	16.5863461019688	28.2470956636977	-14.1556300153163	28.2470956636977	-14.1556300153163	-21.5761070091438	-0.374744169636774	-0.374744169636774	-36.4170609967987	-10.9754255893903	-25.8163795770452	-51.2580149844536	-34.296924712848	1.74539211431393	-69.2791733980345	NaN	NaN	NaN	NaN	NaN	64.5839184008648	7.25917243289271	-25.6494780302024	-24.5879086604251	-41.5730185768613	-29.8957555093114	14.6901580213335	-24.5879086604251	-0.171813155548111	-17.1569230719843	26.3674210888834	44.4141003750968	181.356549076363	-1.23338252532537	-57.4965591235202	-30.9573248790887	30.6136985679925	44.4141003750968	-0.171813155548111	23.1827129795516	11.5054499120018	1.95132558400641	-16.095353702207	17.8748661306653	24.2442823493289	15.7517273911108	11.5054499120018	26.3674210888834
-18.248374993788	-3.40071520661356	-52.1858830787581	20.9918687294587	-4.46126233426888	67.6559423462927	5.08366181462898	-33.0960347809624	2.96256755931834	-25.6722048873752	-23.5511106320646	-12.9456393555114	-28.8538462703412	-28.8538462703412	-4.46126233426888	-24.6116577597199	-43.7015060575156	NaN	NaN	NaN	NaN	NaN	-39.3285589366765	-9.59444596848908	-9.59444596848908	10.5822735456381	-0.0370525144288476	-14.9041089985225	-3.22285033244893	18.0158017876849	5.27261051560462	8.45840833362469	97.6607472381869	38.1925213018121	219.782996928957	-2.16091772644223	-8.53251336248239	26.5112626357385	4.21067790959792	31.8209256657719	-31.8950306946296	-8.53251336248239	60.4931060279526	15.8919365756715	-22.3376372405694	57.3073082099326	-34.018895906643	3.14874530359123	-9.59444596848908	37.1305886958054
32.8285602013603	-21.2837936642641	6.30289654174047	62.5373035001344	-35.0771387672664	6.30289654174047	-15.9786609323402	-1.12428928295307	-10.6735282004162	-37.199191860036	-4.30736892210745	100.734259169987	-14.9176343859554	-27.6499529425729	119.832737004913	55.1101176754409	13.730082366434	NaN	NaN	NaN	NaN	NaN	-10.5251605288667	160.504510105652	1.16009647100726	-47.7055237102838	-4.1513839834809	27.7174987434481	27.7174987434481	41.5273479251173	27.7174987434481	21.3437221980623	522.747477101745	-5.21368007437853	653.409896282153	-40.2694510740004	-3.08908789258326	-11.5874566197643	164.753694469243	-25.3973058014335	43.6519401069125	-25.3973058014335	-15.8366409833548	48.9634205614007	14.9699456526765	-30.7087862559217	22.4060182889599	29.8420909252433	-24.3350097105359	-19.0235292560477
-19.0144258949708	70.15211160014	-19.0144258949708	25.5688428525846	-8.39936190745756	-3.09182991370097	-32.8140090787379	2.21570208005563	31.9378812450926	-13.7068939012142	65.9060860051348	11.7692596688175	0.0926892825529873	62.7215668088808	21.3228172575794	-29.6294898824839	-2.03032351494965	NaN	NaN	NaN	NaN	NaN	57.6163761569283	-12.5191722736351	10.859343869886	11.9220036945916	35.3005198381127	10.859343869886	22.5486019416466	-2.95523385128554	-8.26853297481307	-18.8951312218681	988.506382598952	22.5486019416466	302.028135839195	-5.08055350069655	-21.0204508712791	-11.4565124489296	-39.0856678912727	-19.9577910465736	0.232745622830983	6.60870457106402	-11.4565124489296	11.9220036945916	37.4258394875237	-33.7723687677452	93.7468101969155	145.817141607485	37.4258394875237	21.4859421169411
42.7282498387538	-34.7967781913221	-7.18512437239098	-34.7967781913221	-54.9745252128487	21.4885161318837	12.9926226491356	71.4018903430284	63.9679835456239	0.248782425013555	-36.9207515620091	-3.99916431636047	-32.6728048206351	-1.87519094567346	21.4885161318837	5.55871585173108	-41.1686983033832	NaN	NaN	NaN	NaN	NaN	29.0694261161532	-16.6405976143488	13.1240690008618	5.68290234705916	32.2584975392115	-23.0187404604654	0.367783308628698	-12.3885023836044	13.1240690008618	28.0064023084671	244.86325907643	116.237378346413	216.161616268906	-23.0187404604654	-20.8926928450932	-42.153168998815	-31.5229309219541	5.68290234705916	31.1954737315254	29.0694261161532	-1.75826430674349	-17.7036214220349	67.3382831928526	-33.6489785373263	-6.01035953748786	12.0610451931757	8.87197377011744	-19.8296690374071
-28.2816030998207	43.9661805592489	-16.5944616255594	-0.657450524294045	-14.4695268120574	6.77982132296312	-38.9062771673309	-47.4060164213391	29.0916368647346	-35.7188749470778	30.1541042714856	8.90475613646517	-27.2191356930696	5.7173539162121	-14.4695268120574	-41.0312119808329	-31.4690053200737	NaN	NaN	NaN	NaN	NaN	5.81985373300393	-9.06757882833336	29.2143906151054	371.625339525863	116.412209902938	82.3837926198814	1.56630157262184	23.8974504146278	-15.4479070689065	-1.62386254766472	241.89199863421	56.8624796575889	122.792538143511	29.2143906151054	-38.8424439510079	106.841717542078	125.982702263798	58.98925573778	407.780532889111	56.8624796575889	-8.00419078823784	-40.969220031199	32.4045547353919	2.62968961271736	80.2570165396904	-11.1943549085244	31.3411666952964	-8.00419078823784
70.7159980421387	19.6944669910372	-13.2569384794658	195.080979979199	-34.5159097507581	30.3239526266834	-23.886424115112	-18.5716812972889	25.0092098088603	116.422786275417	1.62434141043876	32.4498497538126	-26.0123212422412	-7.94219566164277	17.568569863908	-36.6418068778874	-17.5087327337243	NaN	NaN	NaN	NaN	NaN	17.658176744722	-17.4456564875569	49.57075241043	29.3594544888149	14.4669191781512	35.7419696219565	5.95689900062903	-6.80813126565419	80.4195755539478	-20.6369140541277	633.570887092887	25.1044444000539	145.308479407554	7.0206515228193	-35.5294493647914	-14.2543989209861	61.272030154523	20.8494343112928	70.8458028542354	29.3594544888149	-3.61687369908339	14.4669191781512	18.7219292669122	-31.2744392760304	-8.93563631003473	26.1681969222441	-12.1268938766055	-2.55312117689312
53.8894183294084	40.0648262965193	-31.1849941806788	-34.3752846498071	4.97163113610826	40.0648262965193	-15.2335418350375	104.934065835461	-8.85296089678092	158.105573654265	-12.0432513659092	-33.311854493431	129.392959432111	75.1580214569303	52.8259881730324	-25.8678433987984	-29.0581338679266	NaN	NaN	NaN	NaN	NaN	57.171666449407	-23.7012448718577	7.15815550073012	29.5046178395006	3.96580373804862	-19.4447758549491	76.325777025496	43.3381421444538	3.96580373804862	47.5946111613625	192.314557736257	20.9916798056833	138.044577770672	-26.8935966345392	-3.48301704154155	25.248148822592	67.8128389916786	20.9916798056833	-13.0600723295861	-13.0600723295861	45.4663766529081	19.9275625514561	55.0434319409526	-17.3165413464947	126.339287974173	-7.73948605845022	51.8510801782711	-14.1241895838132
-14.0202005345631	33.855847825462	-24.6593223923465	-3.38107867677973	-45.9375661079132	38.1114965685754	28.5362868965704	-23.5954102065681	6.19413099522529	-14.0202005345631	13.6415162956736	30.664111268127	22.1528137819003	-20.4036736492331	22.1528137819003	6.19413099522529	-18.2758492776764	NaN	NaN	NaN	NaN	NaN	-0.155621851453729	73.2936524645209	-1.22010408791713	17.9405761684241	38.1657386612287	-23.5742310536485	9.42471827671687	19.0050584048875	14.7471294590339	-3.34906856084393	342.607658289761	36.0367741883019	-25.7031955265753	-32.0900889453557	-25.7031955265753	109.486048504277	0.908860385009671	14.7471294590339	-2.28458632438053	-19.3163021077949	-15.0583731619413	-21.4452665807217	0.908860385009671	-33.1545711818191	-7.60699750669753	13.6826472225705	-21.4452665807217	-28.8966422359655
8.48213427365762	-4.29060155472611	-61.7679127824529	-31.9648625162242	-26.6428892543976	-23.4497052973017	69.1526294584803	34.0276059304251	79.7965759821335	265.001245493698	-12.8057587736486	113.857204857823	-12.8057587736486	-47.9307823017039	20.190475449676	-3.2262069023608	-43.6732036922426	NaN	NaN	NaN	NaN	NaN	-1.08533322416165	7.43344652909038	42.573413011255	-1.08533322416165	2.10920918330786	-31.9659098297003	3.17405665246436	19.1467686898119	-11.7338079157267	21.2764636281249	13.8225313440294	46.8328028878811	42.573413011255	2.10920918330786	4.23890412162087	-19.1877401998222	12.7576838748729	34.054633258003	-30.9010623605438	32.9897857888465	110.723651037271	-26.6416724839178	14.8873788131859	24.4710060355945	-33.0307572988568	13.8225313440294	152.252702334375	-35.1604522371698
2.25319318302367	-8.39558238429686	-21.1741130650815	40.5887852253776	64.0160914734828	51.2375607926981	1.18831562629162	-26.4985008487418	-9.46045994102892	208.839439189042	-26.4985008487418	50.1726832359661	-3.0711946006366	-48.8609295401149	-20.1092355083494	73.5999894840712	-13.7199701679571	NaN	NaN	NaN	NaN	NaN	11.8320855841131	74.6796497854109	-44.6242009017985	60.8318814020741	3.31038196359809	54.4406036866879	-11.6025993723031	-8.40696051460998	81.0709275007971	-23.3199418505112	289.852666203414	-7.34174756204561	-3.08089575178813	23.5494280623211	0.114743105904983	767.068068952251	-16.9286641351249	-14.7982382299962	31.0059187302717	53.3753907341235	125.809871508501	5.44080786872683	1.17995605846935	-38.2329231864123	-13.7330252774318	-21.1895159453824	-7.34174756204561	-21.1895159453824
18.3911764092405	-30.6154249665948	-44.4651166597656	-27.4193422681707	-46.595838458715	14.1297328113418	16.2604546102912	10.9336501129178	-3.98140247972777	147.299845245677	-21.0271768713227	-8.24284607762649	-16.7657332734239	20.5218982081899	-12.5042896755252	-24.2232595697467	54.6134469913797	NaN	NaN	NaN	NaN	NaN	-27.4549810337492	-17.8647728512421	318.858092223454	43.9387909915818	68.4471007913224	96.1521466518986	14.1025877571151	23.6927959396223	-14.6680367904064	36.4797401829652	100.41446139968	-4.01224992095395	18.3649025048961	-4.01224992095395	67.3815221043771	596.974129516161	21.5616385657318	-7.20898598178968	-5.07782860789919	14.1025877571151	-39.1763465901469	-6.14340729484443	-13.6024581034611	3.44680088766273	65.2503647304867	-12.5368794165159	2.38122220071749	11.9714303832246
-15.5508838237934	20.6878353366801	-2.76074764950864	-24.0776412733166	-28.3410199980781	-17.6825731861742	28.1487481050128	8.96354384358571	-5.95828169307983	245.581063067854	48.3997970476304	-3.82659233069904	-29.4068646792685	-42.1970008535533	2.56847575644333	-15.5508838237934	-2.76074764950864	NaN	NaN	NaN	NaN	NaN	-8.14207787701918	13.1768155741351	49.4189344410974	-26.2631373105003	-19.867469275154	1.45142417600025	81.3972746178288	97.3864447061946	23.8362622997123	87.7929426531751	-14.5377459123655	50.4848791136551	-29.4609713281735	-23.0653032928272	-16.6696352574809	1131.35277708718	60.0783811666745	-45.4501414165392	175.200405802908	40.8913770606357	50.4848791136551	-34.790694690962	-2.81235451423061	41.9573217331934	6.78114753878882	-26.2631373105003	64.3421598569054	-26.2631373105003
-23.9318906659031	-14.3349305436058	-9.00328603121838	-0.472654811398508	-58.0544155451826	59.2417637273406	4.85898970098891	-17.5339172510382	40.0478434827459	226.655401416305	-39.9268242030654	-9.00328603121838	-9.00328603121838	-38.8604953005879	85.8999862892776	48.5784747025657	-18.6002461535157	-48.4574554228853	NaN	NaN	NaN	NaN	-10.1421218650428	-32.5346509679185	-20.8052309616503	-9.07581095538206	-19.7389200519895	209.517925525071	0.520987231564665	-18.6726091423288	-26.136785509954	-12.2747436843643	32.5103145213871	54.9028436242628	-12.2747436843643	6.91885268952915	55.9691545339235	496.355560223812	50.6375999856198	-26.136785509954	31.4440036117263	-31.4683400582578	85.8258600044244	-29.3357182389363	-19.7389200519895	13.3167181474936	-12.2747436843643	-13.341054594025	-15.4736764133465	47.4386672566376
-7.78380410806503	-13.1178719277416	-31.253702514642	79.6949081346311	-17.3851261834829	NaN	-38.7213974621893	12.485653606706	-25.9196346949654	200.244840859322	28.4878570657358	45.5568740887009	-8.85061767200034	41.2896198329596	6.08477222309411	-36.5877703343186	101.031179413337	39.155992705089	NaN	NaN	NaN	NaN	26.2568456714658	8.12332989673378	162.791552681213	12.3900394907884	-32.4104112467849	59.3238450253889	-31.3437338482712	28.3902004684931	4.92329770119283	-10.0101858779982	13.456716889302	14.5233942878157	31.5902326640341	46.5237162432251	-33.4770886452985	963.866278964963	-4.67679888543001	9.19000729524743	45.4570388447115	42.2570066491705	-1.47676668988906	45.4570388447115	-15.3435728705665	18.7901038818703	130.791230725803	-2.54344408840271	-23.8769920586757	-0.41008929137541
-21.505394463823	-46.0532637856034	10.513565521108	-26.8418877946448	1.97517619179303	-11.8997064683437	-36.4475757901241	-21.505394463823	7.31166952261486	170.608365445763	-24.7072904623161	-58.8608477795758	-4.42861580519316	17.9846561842585	225.040597420145	9.44626685494359	14.7827601857654	NaN	NaN	NaN	NaN	NaN	-4.5429384706404	30.6695181287704	-9.87815916752083	119.234181696986	-21.6156447006578	2.92637050499221	16.7979443168813	-28.0179095369143	34.9376946862748	17.8649884562574	17.8649884562574	16.7979443168813	54.1444891950443	43.4740478012835	11.4627236200009	1202.28398316371	100.027387188216	5.06045878374438	-32.2860860944186	10.3956794806248	-8.81111502814474	2.92637050499221	348.648671662844	-10.9452033068969	-35.4872185125469	-16.2804240037773	-19.4815564219056	82.9546809581987
-24.5616273817716	6.40411470144764	129.199298824558	-39.5106063184981	-37.3750378989658	NaN	-6.40929581574653	9.60746733074618	-10.6804326548112	30.9631515260698	5.33633049168146	1.06519365261674	-13.8837852841098	-18.1549221231745	16.0141725893433	-16.0193537036421	-7.47708002551271	-27.7649800110701	NaN	NaN	NaN	NaN	23.3437034677488	16.9392366727003	7.33253648012751	25.4785257327649	-6.54380824247758	64.972737635564	-24.689797495115	46.8267483829266	7.33253648012751	-14.0156861700342	9.46735874514367	13.737003275176	-17.2179195675584	-0.139341447429079	42.5571038528943	929.575754967112	46.8267483829266	60.7030931055317	1.99548081758709	38.2874593228619	-5.4763971099695	18.0066478052083	-32.1616754226716	4.13030308260325	-4.40898597746141	0.928069685079004	-8.67863050749375	38.2874593228619
-25.4841019039443	-12.6648595598233	-65.0100991316507	-39.3716144434087	-30.8254528806614	20.4515164958226	-18.0062105365404	-27.6206422946312	17.2467059097923	14.0418953237621	38.6121098166606	-6.25523838776284	22.5880568865094	-19.0744807318838	37.5438396213172	-22.2792913179141	-29.757182685318	-34.0302634666917	NaN	NaN	NaN	NaN	9.60617760535669	71.537323539218	41.6395289504574	-4.2749413108536	37.3684154377773	-20.2916169834039	32.0295235469272	-23.494952117914	88.6217775899384	-38.4438494122943	49.1139775976475	4.26728571450658	81.1473289427482	-5.34271968902362	4.26728571450658	569.122047766449	10.6739559835267	1.06395057999651	17.0806262525469	38.4361938159473	-16.0205034707238	9.60617760535669	-12.8171683362138	36.3006370596073	12.8095127398668	-7.47827644536367	2.13172895816654	9.60617760535669
-15.7198502736805	50.5430603833085	-15.7198502736805	15.2740918078143	81.5370024648033	-11.4448237796812	-23.2011466381792	-37.0949827436769	-29.6136863791782	0.311499078816841	-19.9948767676798	83.674515711803	12.0678219373149	-54.1950887196741	1.38025570231666	59.0931133713071	-38.1637393671768	28.0991712898122	NaN	NaN	NaN	NaN	-5.20895025226932	42.8576141957497	1.19992500746655	257.554935396901	38.5850306892591	-20.1629925249863	12.9495296503156	30.0398636762779	49.2664894554855	31.1080095529006	91.9923245203913	2.26807088408919	7.60880026720242	24.6991342931647	-28.7081595379675	346.211043156581	-3.07265849902403	28.9717177996553	-8.41338788213725	49.2664894554855	16.1539672801836	-27.6400136613448	44.993905948995	68.4931152346931	-9.48153375875989	70.6294069879384	56.7435105918441	31.1080095529006
6.88421949081599	-17.7083808905097	-23.054598364711	-18.77762438535	-15.5698939008292	14.3689239546977	72.1080726760711	28.269089387621	4.74573250113549	12.2304369650172	-34.8162768079537	53.9309332637869	31.4768198721417	-18.77762438535	-20.9161113750305	5.81497599597574	-5.94670244726699	22.9228719134197	NaN	NaN	NaN	NaN	5.61004757660416	9.88410208911236	98.5707332236574	2.40450669222302	26.9803201391451	26.9803201391451	99.6392468517844	35.5284291641615	10.9526157172394	103.913301364293	-6.14360233279337	33.3914019079074	60.1042426110836	14.1581566016205	13.0896429734935	418.056308033645	-5.07508870466632	13.0896429734935	134.900196579977	-26.4453612672073	32.3228882797804	30.1858610235263	-39.2675248047319	-42.473065689113	43.0080245610508	-18.9657658703179	45.1450518173049	-1.86954782028517
-12.2106084107544	-26.1171089403728	1.69589211886402	-29.3263013702847	-34.674955420138	-9.00141598084245	-3.65276193098921	-21.8381857004902	128.993858505371	-3.65276193098921	-19.6987240805489	-14.3500700306957	-19.6987240805489	-14.3500700306957	195.317168723551	-49.651186759727	14.5326618385118	4.90508454877596	NaN	NaN	NaN	NaN	-7.07889821693283	-2.80337168515406	-9.21666148282222	60.2606446585828	5.74768137840349	28.194195670242	-22.0432410781585	44.2274201644125	13.2298528090163	-6.01001658398814	23.9186691384633	-11.3544247487116	-1.73449005220937	19.6431426066845	35.6763671008549	107.291436508149	-2.80337168515406	11.092089543127	76.2938691527532	104.084791609315	-4.94113495104345	-44.4897553699971	2.54103647956941	-19.9054778122692	84.8449222163108	-18.8365961793245	-7.07889821693283	-26.3187676099373
-24.9015380317007	11.4858933312339	-6.70782235023336	10.4156747617359	-37.7441608656776	-9.9184780587276	-8.84825948922952	-18.4802266147122	56.4350732501532	-28.1121937401949	21.1178604567166	103.524690308069	25.3987347347089	-10.9886966282257	-35.6037237266814	-19.5504451842103	-17.4100080452141	14.6965490397282	NaN	NaN	NaN	NaN	56.1401549101334	4.81616012593823	26.2011579526862	45.4476559967594	-2.66858911342356	52.9324052361212	-19.776587374822	43.3091562140846	2.67766034326344	37.9629067573976	42.2399063227472	-31.5383361795334	54.0016551274586	0.539160560588636	-25.122836831509	123.50289806439	-40.0923353102325	48.6554056707716	-0.530089330748763	18.7164087133244	49.724655562109	52.9324052361212	-22.9843370488342	49.724655562109	13.3701592566374	4.81616012593823	29.4089076266984	80.7329024108936
30.9211873731509	-51.5232342272132	34.133307695243	-5.48284294389301	NaN	8.43634511850613	100.517127685147	-23.6848581024149	-36.5333393907834	37.3454280173351	-15.1192039101693	-8.69496326598511	30.9211873731509	-10.8363768140465	-14.0484971361386	4.15351802238332	22.3555331809053	36.2747212433044	NaN	NaN	NaN	NaN	57.3649169625088	-26.0653185157443	9.23208880197818	9.23208880197818	76.6180482267211	-26.0653185157443	-4.67295044439734	69.1307194017496	0.6751415734394	-2.53371363726264	-12.1602792693688	-11.0906608658014	6.02323359127614	10.3017072055455	3.88399678414144	-1.4640952336953	-7.88180565509938	-8.95142405866673	25.2763648554884	-12.1602792693688	45.599114523268	-41.0399761656872	-17.5083712872055	10.3017072055455	-29.2741737264463	7.09285199484349	246.687374393929	-15.3691344800708
-21.3958722099302	6.45520881869257	-49.246953238553	-17.111090513219	-42.8197806934862	-9.61272254397442	0.0280362736257749	26.8079218780708	-22.467067634108	40.7334623923822	-24.6094584824636	19.3095539088262	-10.6839179681522	-42.8197806934862	-33.179021875886	-11.75511339233	-56.7453212077976	36.448680695671	NaN	NaN	NaN	NaN	11.5110880480811	5.09116502869867	7.23113936849283	9.37111370828699	26.4909084266402	-15.2385911993458	239.418355236159	40.4007416353023	-18.4485527090371	4.02117785880159	26.4909084266402	-13.0986168595517	38.2607672955081	-1.32875799068381	4.02117785880159	148.469445794907	68.2204080526263	-8.81866817996336	-14.1686040294488	-24.8684757284195	-5.60870667027212	-2.39874516058089	8.30112653838991	39.3307544654052	-35.5683474273903	50.030626164376	13.6510623878753	10.4411008781841
11.9740550314434	18.4041621547419	-8.38795085900203	-12.6746889412011	-33.0366948316464	-27.6782722288976	-13.7463734617508	-14.8180579823006	38.7661680451873	29.1210073602395	-27.6782722288976	13.0457395519931	278.823500648333	66.629965579481	-45.8969090782435	-7.31626633845227	-66.2589149686889	16.2607931136424	NaN	NaN	NaN	NaN	131.530840236532	-5.47475215892381	22.3545087964032	18.0730840340452	18.0730840340452	-8.68582073069231	17.0027278434557	24.4952211775822	41.6209202270141	-4.40439596833431	-17.2486702554083	-3.33403977774481	5.22880974697118	43.7616326081931	-32.2336569236613	29.8470021305296	18.0730840340452	-33.3040131142508	231.073965961355	21.2841526058137	69.4501811823411	-26.8818759707138	-2.26368358715531	-33.3040131142508	9.51023450932917	-0.122971205976317	111.194072615332	-30.0929445424823
46.4466429600727	-14.6672786741377	43.2301207687984	18.5701173023627	-8.23423429158928	74.3231686177827	8.92055072853996	-9.30640835534736	-23.2446711842024	61.4570798526858	68.9622982989923	94.6944758291862	-26.4611933754766	-0.729015845282738	-0.729015845282738	-30.7498896305089	-33.9664118217831	-29.6777155667508	NaN	NaN	NaN	NaN	-27.8259400024191	1.08364757709346	-38.5331946614979	53.5491954065793	-14.9772344115246	46.0541171452241	-31.0381164001427	122.075625224683	9.64945130435644	16.0738040998037	29.993235156606	18.2152550316194	52.4784699406714	19.2859804975273	-11.765058013801	-16.0479598774325	26.7810587588824	12.8616277020801	-10.6943325478932	-9.62360708198528	55.690646338395	10.7201767702643	22.4981568952509	32.1346860884218	-5.34070521835378	44.9833916793163	-20.330861741064	118.86344882696
23.026880352851	4.79159142778944	-37.0423066944105	-17.7343537149336	38.0441771146663	10.1549116998664	8.00958359103559	-14.5163615516875	21.9542162984356	-23.0976739870105	32.6808568425894	47.6981536044048	25.1722084616817	-9.15304127961055	-16.6616896605182	-30.6063223679182	-29.5336583135028	80.9507392912817	NaN	NaN	NaN	NaN	40.8505190801167	41.9216140762325	61.2013240063175	18.3575241616842	5.50438420829418	64.414608994665	19.4286191578	71.9122739674759	20.4997141539159	10.8598591888734	36.5661390956534	-1.99328076451665	4.43328921217835	41.9216140762325	49.4192790490434	-24.4862756829492	-8.41985074121166	29.0684741228425	15.1442391733367	-8.41985074121166	-15.9175157140225	29.0684741228425	25.855189134495	70.84117897136	-19.13080070237	-23.4151806868333	-15.9175157140225	-11.6331357295592
81.145443463135	NaN	7.09778343679119	-37.9747052748963	-45.4867867268443	-0.41429801515673	66.1212805592391	6.02462894365577	31.7803367789058	32.8534912720412	-4.7069159876984	-15.4384609190526	-21.8773878778651	54.3165811347495	-14.3653064259172	-29.389469329813	-40.1210142611672	-32.6089328092192	NaN	NaN	NaN	NaN	15.2854971814452	1.35645502223937	7.78524371110362	98.8597501366805	-4.0008688851475	-41.5021362368556	-21.1443053887855	15.2854971814452	10.9996380555357	47.4294406257665	80.6448488515651	-2.92940410367013	-6.14379844810225	-23.2872349517402	-37.2162771109461	62.4299475664497	34.571863248038	-35.0733475479914	0.284990240761995	168.50496093271	-45.7879953627651	18.4998915258774	20.6428210888321	-2.92940410367013	15.2854971814452	57.0726236590628	10.9996380555357	-23.2872349517402
-10.9931769658494	-16.3614038685146	-32.4660845765103	0.81692222001407	16.9216029280097	22.2898298306749	-26.024212293312	272.449203494874	55.5728366271992	227.356097512486	0.81692222001407	26.5844113528071	31.9526382554723	-19.5823400101137	11.5533760253445	-13.1404677269155	10.4797306448115	2.96421298108016	NaN	NaN	NaN	NaN	-6.00984368593038	-17.8000267307558	63.6594197607652	64.731254583022	24.0015313372616	-4.93800886367352	-11.3690177972147	28.288870626289	-32.8057142423517	14.3550179369499	18.6423572259773	-24.2310356642969	49.7255670714261	20.786026870491	43.2945581378849	-12.4408526194715	-2.79433921915981	97.9581340729845	64.731254583022	24.0015313372616	-28.5183749533243	27.2170358040321	11.1395134701793	-14.5845222639852	0.421165247610753	-15.6563570862421	-17.8000267307558	24.0015313372616
29.9768239996379	-12.9886446893322	-12.9886446893322	-14.0627814065564	-53.8058399438537	-30.1748321649202	23.5320036962924	12.7906365240499	-5.46968766876241	-18.3593282754534	-2.24727751708966	-0.099004082641155	-9.76623453765941	16.0130466757226	-19.4334649926777	-3.32141423431391	-18.3593282754534	-34.4713790338172	NaN	NaN	NaN	NaN	24.145946957498	-6.94800148535298	19.857126482622	22.00153672006	-25.175488503576	-13.381232197667	-9.09241172279098	26.290357194936	-2.65918101047699	6.99066505799401	41.301228857002	85.261638724481	37.012408382126	174.254663578158	30.579177669812	28.434767432374	-10.16461684151	32.72358790725	-12.309027078948	53.095485162911	3.77404970183701	11.27948553287	-3.73138612919598	32.72358790725	-1.58697589175799	29.506972551093	33.795793025969	-2.65918101047699
24.7753150045733	-26.8068531790823	-37.5531382173439	109.67096680684	20.4768009892687	-10.6874256216899	-1.0157690872545	26.9245720122256	-13.9113111331684	-36.4785097135178	34.4469715390088	-22.5083391637777	140.835193417799	-45.0755377441271	-13.9113111331684	15.1036584701379	-20.3590821561254	8.65588744718093	NaN	NaN	NaN	NaN	87.5724269939638	3.91152464590969	-19.6851401189261	2.83894897478079	26.4356137396166	9.27440300155418	-8.9593834076371	-21.8302914611839	7.12925165929638	-37.9189265281174	0.693797632522989	-28.2657454879573	47.8871271621945	-10.031959078766	136.910907865893	154.072118603956	13.5647056860698	35.0162191086478	12.4921300149409	12.4921300149409	27.5081894107455	20.0001597128432	65.0483379002569	149.78181591944	40.3790974642923	7.12925165929638	54.3225811889679	63.975762229128
-5.15873616920757	2.36710901749156	-48.1635658074883	-12.6845813559067	-14.8348228378207	-8.38409839207863	-5.15873616920757	-16.9850643197348	-28.811392470262	2.36710901749156	-28.811392470262	33.5456105052451	-10.5343398739927	-16.9850643197348	16.3436786499328	-6.23385691016459	-43.8630828436603	-8.38409839207863	NaN	NaN	NaN	NaN	-18.4827814297082	88.8118665454928	4.04909464508401	4.04909464508401	-36.7228715854924	4.04909464508401	6.19498760458803	8.34088056409205	22.2891848008682	-1.31563775367604	-4.53447719293207	143.532137012845	15.8515059223561	23.3621312806202	24.4350777603722	-2.38858423342805	11.5597200033481	-35.6499251057404	15.8515059223561	57.6964186326845	140.313297573589	49.1128467946684	22.2891848008682	11.5597200033481	-32.4310856664843	242.24321315003	1.90320168557999	46.9669538351644
36.9458770672295	-20.0616346822897	4.67747419014316	-11.4567272484	-10.3811138191638	-11.4567272484	-12.5323406776362	46.6263979303554	6.82870104861558	25.1141293456312	178.926849726409	-3.92743324374654	0.375020473198308	36.9458770672295	46.6263979303554	181.078076584882	40.1727173549381	0.375020473198308	NaN	NaN	NaN	NaN	-8.69305074026906	-41.965894630748	-7.6197331954149	32.093015964189	-7.6197331954149	10.6266650671058	34.2396510538973	24.5797931502098	-36.5993069064772	86.832210751751	-24.7928139130814	28.8730633296265	64.2925423098137	-8.69305074026906	67.5124949443762	86.832210751751	13.8466177016683	22.4331580605015	-0.106510381435796	-15.132956009394	75.0257177583553	11.6999826119599	19.2132054259391	29.9463808744806	11.6999826119599	41.7528738678764	291.835861818895	-26.9394490027898
32.8165155071479	-29.5976655113389	-52.1959034663082	44.6536877692748	2.6855315671888	45.729794338559	-17.7604932492121	-8.07553412565375	-3.77110784851673	-8.07553412565375	137.198852727721	43.5775811999905	-3.77110784851673	67.2519257242441	104.915655649193	112.448401634183	-33.9020917884759	33.8926220764322	NaN	NaN	NaN	NaN	-3.19130186355326	4.32452020335749	10.7666534035667	15.0614088703728	-15.0018793972701	68.7458522054496	32.2404307375974	59.0826524051357	-26.812456930987	80.5564297391664	42.9773194046127	26.8719864040897	51.566830338225	-3.19130186355326	40.8299416712097	-6.41236846365786	19.356164337179	23.6509198039851	115.988162340317	108.472340273406	45.1246971380158	-13.9281905305686	10.7666534035667	34.3878084710005	-31.1072123977932	86.9985629393757	-22.5177014641809	147.125139474662
-0.384838560327415	-20.8402416330607	-36.9892440589029	-15.4572408244467	59.9047704961498	22.2237648358515	36.219566938248	-17.6104411478923	4.99816224828662	116.964579067459	25.45356532102	-12.2274403392783	31.9131662913568	16.8407640272375	137.419982140192	-29.4530429268432	31.9131662913568	28.6833658061884	NaN	NaN	NaN	NaN	-8.42634938662041	82.8687884860391	7.68455729679009	-10.5744702777418	-9.50040983218111	-17.018832951106	-6.27822849549901	16.2770408612757	3.38831551454729	-21.3150747333488	-3.05604715881691	-27.759437406713	-23.4631956244702	48.4988542280967	93.6093929416461	27.0176453168827	-13.7966516144239	28.0917057624434	-20.2410142877881	-5.20416804993831	-17.018832951106	81.7947280404784	-33.1297396345165	6.61049685122939	-25.6113165155916	36.684189326929	3.38831551454729	49.5729146736574
26.7006111636338	31.0089879923325	-6.68930925878082	-23.9228165735755	-14.2289687090035	0.850350191441834	-10.9976860874795	-14.2289687090035	27.7777053708085	-17.4602513305275	106.405582494559	-3.45802663725683	-5.61221505160616	-27.1540991950995	242.119452598567	-24.9999107807501	-45.4647007170688	NaN	NaN	NaN	NaN	NaN	72.2895609142742	-9.36729249481827	0.302598040468999	-1.84626652292817	21.7912436744407	-17.962750748407	28.2378373646322	70.1406963508771	-9.36729249481827	40.0565924633167	72.2895609142742	29.3122696463308	17.4935145476464	31.461134209728	34.6844310548237	1.37703032216758	3.52589488556476	-11.5161570582154	28.2378373646322	5.67475944896193	7.8236240123591	2.45146260386617	3.52589488556476	-14.7394539033112	-2.92069880462676	30.3867019280294	74.4384254776714	-1.84626652292817
17.1729149930013	9.62979404915495	-27.0082219638133	177.733632226303	10.7073827554187	-5.45644783853784	41.9574552370681	-17.3099236074393	-23.7754558450219	40.8798665308043	203.595761176634	-8.68921395732916	-15.1547461949118	127.086963031906	-3.3012704260103	51.655753593442	5.31943922409986	-29.1633993763408	NaN	NaN	NaN	NaN	54.1793751915862	9.03759142552165	1.51396079784422	283.112707148056	18.7108308039641	225.073270877402	-4.93486545445071	57.4037883177337	48.8053533146738	29.4588745577889	24.0848526808765	21.9352439301115	-23.206539835953	-9.23408295598067	5.81317829937418	-29.655366088248	-29.655366088248	-24.2813442113355	7.96278705013916	-15.6829092082756	-4.93486545445071	0.439156422461735	-14.6081048328931	42.3565270623788	47.7305489392913	41.2817226869963	68.1518320715586	-12.4584960821281
-35.4868800020597	-5.30053753283371	-3.14437021360329	-3.14437021360329	8.71455004216405	2.24604808447278	-4.2224538732185	228.643616603667	30.2762232344683	-3.14437021360329	75.5557369383072	-7.45670485206414	19.4953866383162	-6.37862119244893	264.220377370969	-4.2224538732185	-50.5800512366726	-20.3937087674467	-44.1115492789814	NaN	NaN	NaN	71.5374733961637	-17.7021949348831	26.3800508672003	215.611154798095	58.6353526736027	8.10204651023888	70.4622966692836	21.0041672327999	19.9289905059198	-25.2284320230437	15.6282835983995	17.7786370521596	-11.2511345736026	1.65098614895839	17.7786370521596	60.7857061273629	2.72616287583847	-9.10078111984243	2.72616287583847	47.8835854048019	-9.10078111984243	14.5531068715194	209.160094436814	56.4849992198426	15.6282835983995	34.9814646822409	2.72616287583847	-20.9277251155233
-33.187539701465	-6.22306300508427	-13.7731164800709	0.248411402047097	-27.7946443621888	-47.2090675835829	119.970687933977	54.1773647948085	-24.5589071586231	-12.6945374122156	162.035271580331	29.3700462341382	9.95562301274414	9.95562301274414	20.7414136912964	-10.5373792765052	-0.830167665808131	9.95562301274414	12.1127811484546	NaN	NaN	NaN	58.7922213064977	26.5257412127155	-2.51409087168842	44.8100799325254	7.16585315644623	25.4501918762561	-35.85612030193	43.734530596066	41.5834319231472	-3.58964020814782	22.2235438668779	-25.1006269373359	49.112277278363	-10.0429362269043	42.6589812596066	30.8279385585531	-28.3272749467141	1.7881064741492	158.818309597222	63.0944186523353	-33.7050216290112	1.7881064741492	34.0545865679314	3.93920514706801	-13.2695842362825	110.418589456549	70.6232640075511	-32.6294722925518
-22.2534857598758	-36.2814598708214	-50.3094339817671	24.146736299406	82.416782606411	-42.7559094604886	252.910621800981	59.7562090425757	246.436172211314	15.5141368465163	28.4630360258508	-1.75106205926291	-53.5466587766007	-9.30458658054133	16.5932117781276	27.3839610942396	108.31458096508	0.407087803959499	116.94718041797	NaN	NaN	NaN	30.9752213906921	20.2159993468034	13.7604661204702	155.782197099801	-14.2135111936405	231.096751407022	71.8602651574692	-28.2004998506958	-29.2764220550847	27.7474547775255	6.22901068974806	3.00124407658145	-10.9857445804739	23.44376595997	23.44376595997	11.6086217116924	-9.909822376085	27.7474547775255	-20.6690444199737	3.00124407658145	82.6194872013579	12.6845439160813	-21.7449666243626	-3.45428914975178	71.8602651574692	61.1010431135805	5.15308848535919	-4.53021135414065
61.0219002567677	105.284321568747	-28.5825136187021	-6.99108858846844	-12.3889448460269	12.4411939387419	-18.866372355097	36.1917614719989	16.7594789447886	23.2369064538587	-5.91151733695675	0.565910172113352	-3.75237483393339	36.1917614719989	21.0777639508354	-8.07065983998012	-15.6276586005619	7.04333768118346	-15.6276586005619	NaN	NaN	NaN	39.7329690248057	64.4877616363628	-9.77661619830847	473.479987392523	75.2507149457354	238.8476052482	-9.77661619830847	19.2833577369977	19.2833577369977	4.21522310387596	48.3433316723038	77.4033056076099	0.986337111064169	0.986337111064169	-36.6839994717401	26.8174250535585	16.0544717441859	-1.16625355081036	20.3596530679349	70.9455336219864	-9.77661619830847	9.59669975856228	-1.16625355081036	30.0463110463703	60.1825803126137	-10.8529115292457	-15.1580928529948	42.9618550176175
13.6856950462491	30.966783497231	10.44549096169	-21.9565498839011	-43.5579104476285	11.5255589898764	-31.6771621375784	-13.3160056584101	-34.9173662221375	43.9275998354675	-2.51532537654644	202.697599978864	46.0877358918402	-62.9991349549832	7.20528687713089	70.9293005401267	-15.4761417147829	-33.8372981939512	-6.83559748929192	NaN	NaN	NaN	21.5800751773534	25.8867500428483	0.0467008498784751	5.43004443174719	57.1101428176869	-4.2599740156165	44.190118221202	-15.0266611793539	19.4267377446059	0.0467008498784751	16.1967315954846	12.9667254463634	25.8867500428483	121.710265800112	58.1868115340607	14.0433941627371	-31.1766919249601	-22.5633421939702	44.190118221202	74.3368422796668	58.1868115340607	80.7968545779093	23.7334126101008	-19.3333360448489	43.1134495048282	23.7334126101008	10.8133880136159	-4.2599740156165
47.3482998909755	10.6090809739274	-20.72731163179	-16.4050505827256	-15.3244853204594	12.7702114984597	-7.76052848459661	47.3482998909755	12.7702114984597	38.7037777928465	4.1256894003307	21.4147335965886	83.0069535457574	-11.002224271395	-8.84109374686272	20.3341683343225	43.026038841911	10.6090809739274	211.594219755426	NaN	NaN	NaN	91.7320554535847	7.72275129809306	59.4207846245494	9.87683602002874	-13.8180959212638	75.5764200390671	-31.0507736967492	16.3390901858358	124.04332628262	24.9554290735785	45.4192339319675	-5.20175703352104	-18.1262653651351	18.4931749077715	-20.2803500870708	-26.7426042528779	-11.6640111993281	-11.6640111993281	41.1110644880961	-12.7410535602959	34.6488103222891	259.750663764568	63.7289540684208	14.1850054639001	6.64570893712522	75.5764200390671	-3.04767231158536	297.447146398442
-19.4969410423567	-27.0643817230373	46.4478991750035	3.20538099968535	-9.76737445291009	-17.3348151335908	-3.28099672661237	3.20538099968535	68.0691582626626	-6.52418558976123	29.1508919048762	-7.60524854414418	-21.6590669511226	-24.9022558142714	26.9887659961103	-18.4158780879737	-14.0916262704419	5.36750690845126	NaN	NaN	NaN	NaN	59.578198217652	-11.5312752716525	-6.14419394670519	-2.91194515173681	98.3651837572727	18.6363801480525	-0.75711262175788	57.4233656876731	-48.1634282812943	77.8942747224729	10.0170500281367	33.7202078579049	7.86221749815782	62.8104470126204	54.1911168927047	-6.14419394670519	11.0944662931262	-19.0731891265788	21.8686289430208	55.2685331576942	25.1008777379892	41.2621217128312	-1.83452888674734	4.62996870318943	-12.608691536642	42.3395379778206	5.7073849681789	19.7137964130419
39.0573020237457	61.7700852323169	-4.20514218305674	28.2416909720451	50.9544741806163	37.9757409185756	42.3019853392559	9.85515218415404	4.44734665830374	-17.1838754450975	-6.36826439339686	0.121102237623502	45.546668654766	182.904929011364	7.69202997381392	139.642484804561	4.44734665830374	80.1566240202079	-29.0810476019681	NaN	NaN	NaN	50.0356072851505	46.8022359990238	-0.620542864167332	-6.00949500771178	101.769547863177	-7.08728543642067	8.00178056550378	94.2250148622149	-14.6318184373829	-22.1763514383451	5.846199708086	10.1573614229216	-7.08728543642067	0.457247564541557	10.1573614229216	78.0581584315816	28.4797987109727	10.1573614229216	18.7796848525927	-1.69833329287622	1.53503799325045	43.5688647128971	41.4132838554793	19.8574752813016	-28.6430940105984	34.946541283226	52.1911881425682	28.4797987109727
77.1063986404736	85.762876362568	-5.13013971942264	-34.3457520314911	86.8449360778298	40.3163683215727	41.3984280368345	-14.8686771567788	76.0243389252119	21.9213531621222	-30.0175131704439	-19.1969160178259	24.0854725926458	-11.6224980109934	31.6598905994783	-22.4430951636113	85.762876362568	-14.8686771567788	108.486130383066	NaN	NaN	NaN	-8.03103218486583	11.3759351582761	-11.2655267420562	-52.2357911331337	13.5322648630697	49.1117049921633	27.5484079442278	-28.5161643804046	44.7990455825762	50.1898698445601	-16.65635100404	41.5645510253859	-16.65635100404	10.2977703058794	-38.2196480519756	62.0496832209246	-17.7345158564368	20.0012539774504	20.0012539774504	10.2977703058794	82.5348154164634	64.2060129257182	43.7208807301794	-9.10919703726261	16.76675942026	174.178827870189	35.0955619110052	-3.71837277527872
-8.22110808529205	-3.89087294411735	411.811700608655	-35.285077717634	-41.780430429396	NaN	452.948934449814	-8.22110808529205	71.8882420264401	10.1823912647005	-20.1292547235225	10.1823912647005	-6.0559905147047	77.3010359529084	26.4207730441056	-12.5513432264668	-19.0466959382288	-13.6339020117604	23.1730966882246	-54.7711358529202	NaN	NaN	3.96703956070253	-5.73981626621489	-11.1325139478357	67.6008722038279	21.2236721418891	-6.81835580253905	34.166146577779	103.192676902525	-0.3471185845941	5.04557909702669	213.203709607589	-0.3471185845941	57.8940163769104	-0.3471185845941	313.507886485736	35.2446861141031	8.28119770599917	-7.89689533886321	-14.3681325568082	107.506835047822	20.1451326055649	-15.4466720931323	69.7579512764762	66.5223326675037	-28.3891465290222	64.3652535948554	536.765570504837	-12.2110534841598
-17.813278909098	12.5123539361695	12.5123539361695	33.0904619383153	-49.2219700702678	-38.3913869112437	-14.5641039613907	-13.4810456454883	-30.8099786999269	-23.22857048861	-10.2318706977811	-21.0624538568052	80.7450278380213	-9.14881238187868	29.8412869906081	160.8913432148	8.18012067255988	138.147118580849	25.5090537269984	-50.3050283861702	NaN	NaN	10.5788809430045	80.7083221925633	12.7367099045294	47.2619732889276	-12.0783231530068	-8.84157971071947	9.49996646224207	17.0523678275792	21.3680257506289	-10.9994086722444	78.5504932310385	-2.36809282614481	12.7367099045294	3.0264795776674	12.7367099045294	13.8156243852918	89.3396380386629	-15.3150665952941	69.9191773849389	297.570132825814	88.2607235579004	145.44319103831	34.3149995197783	3.0264795776674	61.2878615388394	52.6565456927398	397.909179536722	-6.68375074919459
131.868765087754	0.758209852924913	-3.57602337797854	-23.0800729170441	-49.0854723024648	-37.1663309174803	47.3512170851371	-12.2444898397855	-20.9129563015924	15.928026161087	18.0951427765387	-3.57602337797854	-4.65958168570441	6.17600139155423	35.4320757001526	-33.9156559943027	-26.3307478402217	-11.1609315320596	-1.40890676252682	-29.5814227633993	NaN	NaN	-24.8969767365822	-40.0070323403501	-16.2626592487148	-4.39047270289722	33.3846663065225	10.7195829008707	21.5124797607049	30.1467972485722	-0.0733139589635415	-28.1348457945325	2.0852654130033	1.00597572701988	32.3053766205391	92.7455990356106	87.3491506056935	-21.6591076786319	51.7325909682406	18.2746107027546	-16.2626592487148	351.775123671631	-9.78692113281432	-27.055556108549	32.3053766205391	39.860404422423	36.6225353644727	21.5124797607049	355.012992729582	8.56100352890382
55.1207926461152	21.5149710426194	55.1207926461152	43.1961462706812	-53.285083494194	-14.2589680836827	45.3642637934874	21.5149710426194	9.59032466718537	15.0106184742008	35.6077349408596	-14.2589680836827	20.4309122812163	NaN	-43.5285546415661	78.9700853969833	-9.92273303807029	107.155613193464	NaN	-58.7053773012094	NaN	NaN	41.091007017567	31.3740206472338	40.0113418653078	6.54172214527095	43.2503373220855	-17.2109112044326	103.711585848604	3.30272668849319	19.497703972382	32.453685799493	-1.01593392054382	-44.2025400109139	11.9400479065672	-4.25492937732158	19.497703972382	5.46205699301169	-2.09559907280308	-23.6889021179881	13.0197130588265	499.94869672775	24.8960297336782	49.7283282356411	10.860382754308	45.409667626604	-4.25492937732158	4.38239184075244	567.967601320083	4.38239184075244
32.5298774842398	91.0961000732534	22.7688403860709	-19.5289870393279	-16.2753080066049	1.07764683458434	48.7982726478547	14.0923629654762	16.2614823206249	39.0372355496857	67.2357871666182	-39.0510612356657	19.5151613533479	-34.7128225253684	23.8534000636452	19.5151613533479	-36.8819418805171	13.0078032879019	32.5298774842398	-72.6724112404698	NaN	NaN	34.7621799624952	9.92123972565802	52.042834040295	47.722670520845	69.3234881180948	-3.03925083269182	25.0418120437328	36.9222617222202	15.3214441249704	0.200871806895641	39.0823434819451	32.6020982027702	87.684183075757	39.0823434819451	-9.51949611186673	16.4014850048329	-30.040272829254	-25.720109309804	-6.27937347227928	152.486635867506	70.4035289979573	237.809865376643	-4.1192917125543	-15.9997413910417	73.6436516375447	28.2819346833203	75.8037333972697	58.5230793194699
-3.10265739411589	47.8952122792903	24.0238690279087	-8.52796267852081	1.23758683340804	-4.18771845099687	9.91807528845591	68.511372360029	80.4470439857198	37.0446017104805	-24.8038785317356	-11.7831458491638	-2.01759633723491	-32.3993059299024	-9.61302373540179	-8.52796267852081	44.6400291086474	-30.2291838161405	56.5757007343382	-53.0154660106411	NaN	NaN	-6.14439334820199	-26.6723138604568	41.393948890704	3.57935847339241	247.753570882318	10.0618596877887	2.49894160432637	25.1876958547133	72.7260380936192	44.6351994979021	-6.14439334820199	27.3485295928454	54.3589513194965	6.82060908059054	-1.82272587193781	32.7506139381756	12.2226934259208	-9.38564395540012	4.65977534245845	325.543585455074	68.4043706173551	79.2085393080155	18.705194640317	-0.742309002871768	44.6351994979021	299.613580597489	59.7610356648267	28.4289464619114
316.210915767466	37.2212504762893	1.39767477742229	26.3656214766327	30.7078730764953	64.360322975431	-35.5114638214104	41.563502076152	20.9378069768043	-23.5702719217881	-13.8002058220971	16.5955553769416	139.264163073062	-6.20126552233738	15.509992476976	6.82548927725063	-2.94457682244038	7.9110521772163	-26.8269606216851	-28.9980864216164	NaN	NaN	-7.09011233163533	-6.0093192114921	12.3641638309428	2.63702574965374	1.55623262951051	-22.2212160136406	65.3230267179611	-0.605353610775948	-13.5748710524947	29.6568537532345	24.2528881525184	41.54557807481	4.7986119899402	22.0913019122319	-15.7364572927812	-23.3020091337838	9.12178447051313	-35.1907334553593	-18.9788366532109	429.55030820623	32.8992331136642	21.0105087920887	40.4647849546668	21.0105087920887	1.55623262951051	8.0409913503699	56.6766817568153	-7.09011233163533
-10.388806410197	40.656258340995	66.7218233203271	0.471845664524693	18.9349541915516	5.90217170188555	4.81610649441338	10.2464325317742	-7.1306107877805	-17.9912628625022	-23.4215888998631	-16.90519765503	59.1193668680219	61.2914972829663	-21.2494584849187	21.1070846064959	53.6890408306611	14.5906933616629	83.0128014324097	-6.04454558030833	NaN	NaN	-5.87415096389677	34.1291254707092	38.4538040041802	71.9700626385798	140.083749540747	26.5609380371351	-26.4163739978836	11.4245631699869	48.1843307044897	74.1324019053153	56.8336877714316	11.4245631699869	10.3433935366192	-25.3352043645159	34.1291254707092	0.612866836309611	4.93754536978053	-23.1728650977804	1.69403646967734	-15.6046776642063	-0.468302797058119	50.3466699712252	17.9115809701933	0.612866836309611	-9.11765986399996	17.9115809701933	63.320705571638	17.9115809701933
38.6616066444283	12.5839751233368	50.6138544249285	20.1899509836551	-41.7444238789371	-5.88768053743635	87.5571657464748	NaN	112.548229287521	-9.14738447757279	1.718295322882	-15.6667923578457	33.2287667442009	-16.7533603378911	20.1899509836551	-10.2339524576183	-35.2250159986643	-3.71454457734539	43.0078785646102	-65.6489194399377	NaN	NaN	102.415752394335	26.7075037633821	24.5444109453549	27.7890501723957	19.1366789002868	-8.98352773406702	16.9735860822596	32.1152358084501	125.128226983621	-23.0436310512439	-19.7989918242031	63.4800816698448	25.6259573543685	8.32121481015073	-6.8204349160398	26.7075037633821	16.9735860822596	48.3384319436543	16.9735860822596	66.7247208968856	38.6045142625318	-30.6144559143392	26.7075037633821	-15.4728061881487	-15.4728061881487	60.235442442804	-34.9406415503936	28.8705965814093
35.578036104494	-6.81774141044505	19.2719678295174	-22.0367384670898	21.446110266181	-22.0367384670898	0.791757117877339	44.2746058511482	23.6202527028445	-11.1660262837721	-30.733308213744	24.7073239211763	-11.1660262837721	31.2297512311669	-26.3850233404169	2.96589955454088	117.108377479377	-30.733308213744	-11.1660262837721	-66.6066584186924	NaN	NaN	4.13377928384449	-33.7335413735916	12.789166862687	52.8203344148337	-27.2420006894597	-28.323924136815	-20.7504600053278	0.888008941778539	12.789166862687	-14.2589193211959	231.337703228461	-22.9143069000384	3.05185583648917	3.05185583648917	1.96993238913386	26.8541716783061	16.034937204753	86.3599612828485	20.3626309941742	35.5095592571487	5.2157027311998	4.13377928384449	18.1987840994636	39.8372530465699	-7.76737863706399	112.326124019376	61.4757219936762	17.1168606521083
35.7543327308226	-16.4492635721417	25.9661584240168	14.0028342712541	-4.48593941937907	-28.4125877249044	75.9946048810243	-19.711988341077	-11.0113889572496	-41.4634868006455	59.6809810363479	-32.7628874168181	-13.1865388032065	-6.66108926533591	14.0028342712541	-32.7628874168181	-58.8646855683002	-31.6753124938397	55.3306813444342	-27.325012801926	NaN	NaN	-13.0441858118876	10.7664306588014	10.7664306588014	88.6920845628745	54.0584606055087	38.9062501241611	2.10802466945995	28.0832426374843	112.502701033564	61.6345658461825	-5.46808057121383	1.02572392079226	-56.3362157585949	-3.30347907387847	6.43722766413068	-0.0565768278754199	17.2602351508075	42.1531523701642	-17.3733888065583	99.5150920495514	154.712430231603	10.7664306588014	-10.8795843145522	69.2106710868563	-11.9618850632199	5.35492691546299	8.60182916146604	78.9513778248654
231.785029844403	13.0811318229657	-7.59237097508064	-19.5612410160548	117.536724907831	44.6354255673521	-25.0016364892249	10.9049736336976	48.9877419458882	-13.0327664482507	55.5162165136923	-30.442031962395	35.93079281028	40.2831091888161	-38.0585856248331	34.842713715646	-44.5870601926372	-34.794348340931	47.8996628512542	-14.1208455428847	NaN	NaN	167.895995221342	4.41156992422781	20.6517446226167	-13.9939614006129	73.7029819706869	125.671541005531	89.9431566690757	-16.1593180270647	22.8171012490685	14.1556747432611	29.313171128424	-36.7302059783573	48.8013807664907	-16.1593180270647	20.6517446226167	-5.33253489480549	-43.2262758577128	28.2304928151981	31.4785277548759	-37.8128842915832	-9.66324814770919	62.8761988384277	57.462807272298	29.313171128424	36.8919193210055	-5.33253489480549	62.8761988384277	16.321031369713
64.4105936529462	-0.904430383953571	183.066220653314	5.62707201973641	-59.6879520171634	14.335741891323	-27.0304399987135	-16.1446026592302	-6.34734905369522	72.0306797905845	42.6389189739796	48.0818376437213	43.7275027079279	-3.08159785185023	20.867244295013	13.2471581573747	-6.34734905369522	-12.8788514573852	2.36132081789142	-34.6505261363518	NaN	NaN	-5.19689461418831	18.6303404945357	60.8695300054555	-6.27995075549394	117.188449353349	-39.8546911359687	207.082109081716	147.514021309906	51.1220247337048	44.623687885871	33.7931264728146	13.2150597880075	-23.6088490163841	45.7067440271766	22.9625650597582	128.019010766405	-19.2766244511616	-4.11383847288267	41.3745194619541	239.573793320886	-7.36300689679958	37.0422948967315	286.145207397028	-6.27995075549394	-4.11383847288267	69.5339791359006	52.2050808750104	109.607056364209
34.1060265555521	-10.5466159489142	-18.1702378399207	42.8187372881309	36.2842042386968	9.05698319938807	-1.83390521633543	-33.4174816219336	291.130993166627	17.7696939319669	-8.36843826576952	22.1260492982563	31.9278488724074	65.6896029611503	-11.6357047904866	-24.7047708893548	19.9478716151116	51.5314480207097	37.3732930802692	50.4423591791374	NaN	NaN	20.9412619661033	6.8566169347268	46.9436835624907	30.6921700647486	37.1927754638454	11.190353867458	17.6909592665549	285.299214862708	17.6909592665549	-16.978936195295	48.0271177956735	-8.3114623298325	-14.8120677289293	-5.06115963028407	68.6123682261468	57.7780258943187	-16.978936195295	15.5240908001893	23.1081304324689	9.02348540109242	5.773182701544	-12.6451992625637	-23.4795415943918	9.02348540109242	10.1069196342752	29.6087358315658	28.5253015983829	19.8578277329205
17.9380509350796	16.8484565169213	54.9842611524609	28.8339951166623	0.504540244547179	-20.19775370046	-27.8249146275679	19.0276453532378	97.4784434606336	56.0738555706191	-39.810453227309	-21.2873481186183	21.2068341895544	13.5796732624465	83.313716024576	-41.9896420636255	-30.0041034638845	-32.183292300201	-27.8249146275679	-34.3624811365176	NaN	NaN	18.9185471170675	-2.75770466560859	107.791179426039	24.3376100627365	17.8347345279337	2.66135828006043	42.7624240780112	26.5052352410041	6.99660863659565	-1.67389207647479	4.82898345832804	-42.8587704635593	77.4444269302929	10.2480464039971	5.91279604746184	23.2537974736027	60.103425504152	21.0861722953351	16.7509219387999	-8.17676761127761	-20.0987060917495	16.7509219387999	72.0253639846239	56.8519877367506	9.16423381486325	-12.5120179678128	-15.7634557352142	48.1814870236802
7.20555967649577	-8.05584682453736	-9.14594728889687	36.6382722142025	-12.4162486819754	-28.767755647368	-51.6598653989177	0.664956890338713	-0.425143574020796	31.187769892405	36.6382722142025	54.0798796439547	240.487059049431	26.8273680349669	14.8362629270123	15.9263633913718	10.4758610695743	-12.4162486819754	11.5659615339338	-28.767755647368	NaN	NaN	-13.4629348310925	58.0936849916428	2.79993331043824	-4.78940515560944	-13.4629348310925	-0.452640317867912	-29.7258029726232	2.79993331043824	93.8719949030104	-5.87359636504482	110.134863044541	48.3359641067243	15.8102278236628	98.2087597407519	101.461333369058	89.5352300652689	-1.53683152730329	34.2414783840643	76.5249355520443	9.30508056705053	-6.95778757448021	21.2311838708397	0.631550891567471	32.0730959651936	-2.62102273673868	37.4940520123705	-23.2206557160109	9.30508056705053
-2.44629833079313	57.5370856148941	37.9061599599419	46.6310158065873	-7.89933323494651	-17.7147960624226	-34.0739007748828	38.9967669407726	137.151395215534	-4.62751229245448	8.45977147751364	19.3658412858204	20.4564482666511	23.7282692091431	-24.2584379474067	95.7083299439678	8.45977147751364	-13.3523681390999	20.4564482666511	-0.265084369131772	NaN	NaN	-14.4145163152719	-39.3596284856596	15.9534463269393	-12.2453761265425	-50.2053294293065	50.6596893466093	123.325885669043	24.6300070818568	25.7145771762215	2.93860519456311	-4.65338546598969	-29.5984976363775	5.10774538329249	-16.5836565040012	-17.6682265983659	92.957923026832	21.3762967987628	54.997969724068	20.2917267043981	59.3362501015268	91.8733529324673	34.391137931139	53.9133996297033	6.19231547765717	7.27688557202186	-33.9367780138362	-23.0910770701893	-22.0065069758247
-2.28710428815395	182.111156342313	7.5329214258946	128.64657189916	10.8062633305775	-27.3827255573891	-6.65156016106442	-53.5694607948519	-11.0160160339749	19.5351750763984	2.07735158475651	21.7174030128536	10.8062633305775	304.315920783806	-3.37821825638157	4.25957952121175	-35.0205233349825	19.5351750763984	16.2618331717155	-25.2004976209339	NaN	NaN	20.4365619411989	26.9462574063944	38.880699092586	-7.77211840798141	9.58706949920648	44.3054453135822	6.33222176660875	336.156792003179	388.234355724742	119.16694316333	29.1161558947929	47.56029304618	20.4365619411989	5.24727252240951	-28.386154047767	-16.4517123615753	-13.1968646289776	-16.4517123615753	0.907475545612536	15.0118157202027	8.50212025500723	48.6452422903792	37.7957498483868	-1.26242294278595	63.8345317091686	-3.43232143118443	-39.2356464897594	8.50212025500723
24.0711520844715	9.88007353077546	-27.2350549942757	85.2019520080852	34.9873663565454	-5.40262645012797	12.0633163851902	12.0633163851902	6.60520924915329	43.7203377742045	0.0554806859089658	113.584109115477	-22.8685692854462	569.881865688166	-6.49424787733536	-8.67749073175014	24.0711520844715	-17.4104621494092	110.309244833855	24.0711520844715	NaN	NaN	7.55755456736789	36.8614283662261	3.2162399305	2.13091127128303	50.9707009360468	-8.72237532088669	99.8104906008105	58.5680015505656	9.72821188580184	1.04558261206606	-22.8316478907073	67.2506308243014	-11.9783612985376	11.8988692042358	-13.0636899577546	29.2641277517073	14.0695265226697	-1.12507470636788	41.202743003094	-6.55171800245275	124.773049762801	32.5201137293583	3.2162399305	-1.12507470636788	14.0695265226697	4.30156858971698	18.4108411595376	53.1413582544807
7.86089246070642	22.058574120274	-4.15253048200458	6.76876310227815	-10.7053066325742	100.69188792711	7.86089246070642	-30.3636350842831	-9.61317727414594	-23.8108589337135	35.1641264214132	-20.5344708584287	36.2562557798415	389.014038552174	20.9664447618457	62.4673603821201	3.49237502699333	71.2043952495462	34.071997062985	88.6784649843986	NaN	NaN	44.6121198943453	-7.50188041107137	37.0121615164721	26.1550781195103	-23.7875055065141	-12.9304221095523	4.44091132558663	-5.330463731679	-16.1875471286408	19.6408280813332	19.6408280813332	68.4977033676613	-12.9304221095523	15.2979947225484	40.2692865355606	33.7550364973835	13.1265780431561	-25.9589221859064	13.1265780431561	20.7265364210293	-16.1875471286408	12.0408697034599	12.0408697034599	84.783328463104	14.2122863828523	-33.5588805637797	-4.24475539198282	-21.6160888271217
57.193806306693	-24.7540258845404	49.5453419688445	12.3956580421521	-31.3098524598391	13.4882958047018	2.56191817920405	22.2293979051001	1.46928041665427	-1.80863287099507	73.5833727449397	-16.0129237841422	-14.9202860215924	681.089968722617	-3.99390839609463	-16.0129237841422	44.0821531560957	-29.1245769347395	60.4717195943423	-25.8466636470902	NaN	NaN	42.5934415951457	-22.5718555597883	21.9577641627499	28.4742938782433	18.6994993050032	-42.1214447062685	3.49426330218531	-8.45270784288592	31.73255873599	28.4742938782433	301.08245364305	25.2160290204966	56.712589312048	30.6464704500745	8.92470473176314	-20.3996789879571	31.73255873599	-38.8631798485218	43.6795298810612	-17.1414141302104	17.6134110190877	10.0107930176787	182.698830478254	41.5073533092301	-6.28053127105479	26.3021173064122	-10.624884414717	-36.6910032766906
-4.92828519927369	4.9100345628201	-67.2376436925343	-35.5363911257877	9.28262112375067	2.72374128235482	1.63059464212217	6.00318120305275	-21.3254848027633	-23.5117780832286	-14.7666049613675	58.4742199342196	34.4249938491015	457.472743619134	15.8415009651465	-20.2323381625307	4.9100345628201	-8.20772511997161	-0.555698638343113	12.5620610444486	NaN	NaN	-14.8365434870912	-11.5771379926286	39.4868814206194	164.430758708354	-0.712453011086457	69.9079993689374	106.847928306181	-2.88539000739488	5.80635797783883	141.614920247116	17.7575114575352	5.80635797783883	4.71988947968461	-6.14479550185753	-5.05832700370331	-15.9230119852455	0.374015487067756	9.06576347230147	-7.23126400001174	-11.5771379926286	17.7575114575352	60.1297828855495	9.06576347230147	80.7726843504796	-13.750074988937	14.4981059630725	35.1410074280026	74.2538733615543
6.16668316493976	-27.7366525913641	32.4144269762718	51.0065788426319	11.6349631256339	98.0337865046017	2.88571518852326	25.8524910234388	28.0398030077164	-10.2381567171427	21.4778670548834	43.3509868976601	19.2905550706058	172.402393970042	-37.5795565206136	286.142617152481	-36.4859005284747	-9.1445007250039	30.2271149919941	-41.9541804891689	NaN	NaN	-10.3563605707762	62.4625208675611	-0.57471978055181	10.2937699863642	-6.00896466400982	11.3806189630558	10.2937699863642	-24.4853972677671	-11.4432095474678	25.5096556600466	-20.1380013610007	55.9414270074115	13.554316916439	-19.051152384309	-22.3116993143839	74.4178596111688	-24.4853972677671	-7.09581364070142	91.8074432382344	91.8074432382344	5.9463740795978	36.3781454269627	-9.26951159408463	-14.7037564775426	-10.3563605707762	-29.9196421512251	-13.616907500851	-10.3563605707762
-17.7413104510917	-25.4004711836125	-34.1537977350649	-7.89381808070771	-29.7771344593387	41.3436437712121	-18.8354762700232	4.14200592753936	9.61283502219712	33.6844830386913	55.5677994173223	17.271995754718	35.8728146765544	88.3927739852689	71.9802867012956	6.33033756540246	1.95367428967626	144.195230750778	32.5903172197597	-17.7413104510917	NaN	NaN	88.715947139663	43.0522988237438	39.790609658321	61.535204094473	-2.61134949217547	52.8373663200122	-25.4431736501351	93.0648660268934	7.17371800409294	30.0055421620526	-10.2219575448287	50.662906876397	-37.4027005900187	26.7438529966298	1.73756939505493	40.8778393801286	-23.2687142065199	-15.6581061538667	-13.4836467102515	30.0055421620526	6.08648828228534	3.91202883867013	56.099055485435	36.5289204928982	12.6098666131309	12.6098666131309	16.9587855003613	-49.3622275299023
-5.54729271630177	-4.45261659502654	-25.2514628992561	-32.9141957481827	16.346229709203	10.8728491028268	41.5237804985335	78.7427686218916	-1.16858823120082	46.9971611049097	43.713132741084	9.77817298155156	-30.7248435056323	34.955723770882	13.0622013453773	9.77817298155156	-7.73664495885225	-36.1982241120084	-3.3579404737513	14.1568774666525	NaN	NaN	32.3293582998171	-34.0148964609137	2.96386848769034	0.788647020125397	-27.4892320582189	13.8399758255151	39.9426334362944	95.4107808592004	67.1329017808562	56.2567944430315	26.8913046309047	20.3656402282099	12.7523650917326	55.169183709249	7.31431142282023	-4.64940664878696	73.658566183551	22.5408616957748	-44.8910037987384	-2.47418518122202	12.7523650917326	-28.5768427920013	193.295746899623	17.1028080268625	9.48953289038517	29.0665260984697	17.1028080268625	9.48953289038517
31.8474032318113	-27.2926893593096	0.0869831365797339	-5.38895136259813	106.32011242063	31.8474032318113	222.409923803201	44.9896460298382	36.2281508311536	20.8955342334556	6.65810453559317	-4.29376446276256	19.80034733362	112.891233819644	-9.76969896194042	65.7981971267141	4.46773073592203	18.7051604337845	-24.0071286598029	-21.8167548601317	NaN	NaN	-6.68889275162641	10.7189794547235	116.25420470572	28.1268516610734	2.01504335154854	29.2148436739703	18.3349235450016	9.63098744182663	-16.4808208676982	-20.8327889192857	29.2148436739703	54.2386599705983	-33.8886930740481	7.45500341603289	70.5585401640513	-18.656804893492	23.7748836094859	29.2148436739703	44.4467318545264	114.078220679926	10.7189794547235	32.4788197126609	48.7986999061139	36.8307877642484	-14.3048368419045	33.5668117255577	12.8949634805172	16.1589395192078
42.9802566573095	-3.0390658644286	-45.7712939203282	-21.6659345041797	-19.4745381936208	22.1619917069994	19.9705953964404	-10.7089529513849	-23.8573308147387	61.6071252970606	7.91791568836618	10.1093119989251	-27.1444252805771	27.6404824833968	-9.61325479610547	7.91791568836618	97.7651644212834	-6.32616033026703	41.88455850203	-43.5798976097693	NaN	NaN	-0.0228208285850939	-2.19956794744878	58.7493513807344	136.023874100395	206.768155463465	46.7772422269841	31.5400123949383	294.926413777444	18.4795296817562	60.926098499598	36.9818801920975	-6.55306218517615	-31.5856540521085	124.051764946645	14.1260354440289	18.4795296817562	-1.11119438801694	87.0470639259622	17.3911561223244	11.9492883251652	32.6283859543702	-17.4367977794946	-6.55306218517615	-29.4089069332448	6.50742052800596	13.037661884597	105.549414436304	-22.8786655766538
-7.26424472288813	35.4879409198416	6.98648382468845	54.1235090205187	-44.5353809242423	-11.6490842759886	17.9485827074397	152.78239896528	-6.16803483461301	-30.2846523766657	-0.686985393237403	35.4879409198416	-32.4770721532159	-6.16803483461301	225.132251591438	23.4296321488153	-23.707393047015	-1.78319528151252	-18.2263436056394	-12.7452941642637	NaN	NaN	32.7780571352705	2.29290667254321	-8.59464706414512	19.7129926512445	130.766040765465	-4.23962556946979	-21.6597115481711	44.7543662456277	64.3519629716667	51.2868984876407	38.2218340036147	-16.2159346798269	117.700976281439	-24.9259776691776	38.2218340036147	17.5354819039069	1.20415129887438	1.20415129887438	16.446726530238	-10.7721578114828	149.274882117836	-24.9259776691776	180.848787954232	-19.4822008008334	105.724667171082	22.979258772251	46.9318769929653	74.1507613346862
-27.94420355846	150.821498658723	29.08534561512	-24.6540372599843	47.7296213064826	24.6984572171523	33.4722340130876	-10.3966499665893	25.7951793166442	-32.3310919564277	30.1820677146119	131.080500867869	2.76401522731381	20.3115688191846	-3.81631736963773	34.5689561125796	-31.2343698569358	-8.20320576760542	18.1181246202007	-18.0737046630327	NaN	NaN	137.485029131252	7.8776718803798	22.0364588069456	-13.9050772374138	296.499097691145	30.7495584540631	39.4626581011805	-19.3507645168622	68.8693694102018	53.6214450277463	83.0281563367677	-28.0638641639796	15.5016340716076	-30.242139075759	-11.7268023256344	-19.3507645168622	92.8303934397748	-33.509551443428	51.443170115967	28.5712835422837	39.4626581011805	37.2843831894011	2.4319846009314	18.7690464392766	-7.37025250207571	67.7802319543122	1.34284714504172	41.6409330129599
-23.4070969586646	36.9408164693656	-37.6711492234718	35.843581679765	146.664295429421	112.650016951803	-9.1430446938575	21.5795294149579	22.6767642045584	-5.85134032505586	47.9131643653711	134.594712743814	24.8712337837595	-31.0877404858685	-13.5319838522597	20.4822946253573	56.6910426821755	166.41452164223	-5.85134032505586	19.3850598357568	NaN	NaN	-13.771636917473	-1.78691904733024	10.1977988228125	35.2567543694747	249.892156225668	6.92923940368269	84.2851456564224	11.2873186291891	-10.5030774983432	3.66067998455284	45.0624326268642	-11.5925973047198	-45.3677113023949	5.83971959730607	200.86376493872	-42.099151883265	-31.2039538194989	2.57116017817622	-13.771636917473	-27.935394400369	-15.9506765302262	14.555878048319	-6.1449982728367	46.1519524332408	37.4357939822279	106.075541783955	1.48164037179961	18.9139572738255
-13.377006611202	7.48020461498361	48.0968791080819	94.2022933975448	-13.377006611202	1.99146481861898	257.766739329211	3.0892127778919	6.38245665571068	64.5630984971758	104.082025031001	78.8338219677238	16.262188289167	75.540578089905	55.7811148229924	-11.1815106926561	66.7585944157216	19.5554321669858	-26.5499821224771	0.893716859346051	NaN	NaN	27.7781892916373	190.173650678066	64.8348717556545	355.838819340731	341.670087810372	-10.3683955977922	-12.5482004486168	44.1267256728214	14.69936018669	238.129357396206	-12.5482004486168	148.757358512399	26.688286866225	22.3286771645759	-9.27849317237994	48.4863353744705	17.9690674629269	-0.559273769081765	20.1488723137514	-0.559273769081765	94.2622372417859	88.8127251147245	-8.18859074696767	14.69936018669	14.69936018669	7.07004320880414	1.62053108174278	12.5195553358655
42.789457729703	-31.8923316946889	41.6911961205208	31.8068416378807	40.5929345113385	-22.0079772120488	26.3155335919695	113.078200717366	28.512056810334	-35.1871165222356	37.2981496837918	-13.2218843385909	174.580850831571	4.3503014083248	-14.3201459477732	85.6216604878101	-2.2392682467686	2.15377818996033	125.159078418371	-3.33752985595084	NaN	NaN	2.84980469088982	-5.87247781534758	99.8851975727809	255.795997371774	290.685127396724	276.511418324088	37.7389347158394	42.1000759689581	142.406324790688	32.287508149441	24.6555109564833	-14.594760321585	-23.3170428278224	-23.3170428278224	200.191446394511	58.4543556681532	247.073714865537	20.2943697033646	36.6486494025597	-27.6781840809411	5.03037531744917	-5.87247781534758	-0.421051248949208	7.21094594400852	5.03037531744917	15.9332284502459	12.6623725104069	2.84980469088982
103.403611609564	7.8101222293102	25.3905340693568	23.192982589351	-51.5237677308472	-16.3629440507539	223.170167269882	20.9954311093452	5.61257074930437	24.2917583293539	-14.1653925707481	-21.8568227507685	13.3040009293248	-9.77028961073645	242.948130589934	5.61257074930437	-42.7335618108239	-13.0666168307452	104.502387349567	64.9464607094618	NaN	NaN	60.7947027564465	7.35194771359628	16.0772954756943	158.954865080049	280.019065279159	-33.002785686107	-22.0961009834845	32.437322529628	-22.0961009834845	-2.46406851876397	-10.0987478105997	13.8959585351698	1.89860536228503	23.71197476753	85.8800775724783	45.525344172775	-26.4587748645335	17.1679639459565	24.8026432377923	53.1600234646108	-12.2800847511242	20.4399693567433	148.048180377427	-7.91741087007522	54.250691934873	145.866843436902	12.8052900649075	-0.28273157823947
-23.9041074077084	69.5355725471991	40.9540233845215	4.67744175496922	191.556801664784	3.57815140255854	97.017831357466	-46.9892048083325	387.230484393884	50.8476365562176	6.87602245979057	-1.91830035949484	77.2306050140738	-1.91830035949484	-15.1097845884229	-5.21617141672687	18.968216336308	6.87602245979057	2.47886105014786	-21.705526702887	-46.9892048083325	NaN	24.9498789683157	64.2277472474933	15.1304118985213	142.783483805848	559.565308323788	-16.5100931041495	14.0393600018775	104.596667423315	-16.5100931041495	-26.3295601739439	32.5872422448225	-14.3279893108619	-0.144314654492194	224.612376054135	499.557454008378	-39.4221829336698	39.1335536246854	89.3219408703012	48.9530206944798	17.312515691809	-20.8743006907248	54.4082801776989	19.4946194850966	-2.32641844777984	237.704998813861	99.1414079400956	8.58410051865838	32.5872422448225
-52.3486413876841	64.2307360030596	-6.15681261021961	76.3285959209669	-18.254672528127	-12.7556452927145	366.677233950744	134.618284616339	53.2326815322347	60.9313196618121	-0.657785374807178	-24.8535052106219	33.4361834847499	11.4400745431002	-2.85739626897215	5.94104730768775	2.64163096644028	144.516533640081	16.9391017785126	40.0350161672448	-13.855450739797	NaN	34.9201385915727	109.137758895758	-29.4745613782354	239.018594428083	97.1319673759636	113.503501266593	-27.2916901928182	18.5486047009435	40.3773165551158	-37.1146105271957	51.2916724822019	-13.1030274876062	-5.46297833864595	296.86468084164	194.26973512703	-6.55441393135456	25.0972182571952	-14.1944630803148	4.35994199573156	61.1145928165794	-10.920156302189	31.6458318134469	162.61810293848	64.3888995947052	89.4919182270033	4.35994199573156	92.7662250051291	21.8229114790694
29.2122580852152	54.5196416532368	-24.7034721249177	28.1119370605186	5.00519554189024	-25.8037931496143	138.144039530178	24.8109739864289	-24.7034721249177	53.4193206285402	17.1087268135527	12.7074427147664	46.8173944803607	95.2315195670107	172.253991295772	-15.900903927345	9.4064796406766	64.4225308755061	-5.99801470507567	121.639224159729	2.80455349249705	NaN	37.2546763598796	203.211249288549	137.702075764074	-9.69356466599388	18.6937438612785	45.9892328298096	-20.6117602534063	138.793895322815	68.9174435633757	-15.1526624597001	-5.3262864310289	11.0510069500898	33.9792176836559	287.281355311625	699.989148515815	-17.3363015771826	25.2446612137259	-0.959008196063925	23.0610220962434	48.1728719472921	-2.05082775480517	31.7955785661734	87.4783760619769	2.31645048015981	95.1211129731656	29.6119394486909	144.252993116522	1.22463092141856
61.3119943974672	-12.4440903600104	105.345477834767	-5.83906784441539	11.7743255305046	-12.4440903600104	49.2027864522097	23.8835334757621	11.7743255305046	75.6228765145897	54.7069718818722	63.5136685693322	-14.6457645318754	1.86679175711212	4.06846592897712	-21.2507870474704	61.3119943974672	0.765954671179616	-2.53655658661789	-23.4524612193354	-9.14157910221289	NaN	-5.18949831339176	308.272990859283	73.4491749285337	7.91694722692914	11.1935586120094	66.8959521583732	-9.55831349349873	11.1935586120094	-10.6505172885255	12.2857624070361	94.2010470340417	-7.37390590344525	179.392943046128	48.3284876429186	417.493370361957	0.271520661741945	59.250525593186	23.2078003573035	42.8674686677849	31.9454307175175	4.64033584184891	0.271520661741945	57.0661180031325	-1.91288692831154	66.8959521583732	3.54813204682217	-1.91288692831154	30.8532269224907
-27.7070444479757	16.3471008108645	-6.78132545002662	87.93508685648	-16.6935081332657	-4.5786181870846	37.2728198088137	-10.0853863444396	7.53627175909647	-36.5178734997438	11.9416862849805	-15.5921545017947	107.759452222958	26.2592834941036	-11.1867399759106	-38.7205807626858	13.0430399164515	21.8538689682196	15.2457471793935	-11.1867399759106	-51.9368243403379	NaN	24.447270265841	360.964467235804	32.0953883787948	-14.885908600778	-8.33037878967484	32.0953883787948	3.68809253068098	136.983865356446	26.6324468695421	12.4287989454852	4.78068083253151	90.0025683768728	104.20621630093	119.502452526837	409.038352517228	22.26209366214	41.9286830954495	-17.0710852044791	22.26209366214	-23.6266150155823	20.0769170584389	-17.0710852044791	73.6137438491149	16.7991521528873	8.0584457380831	13.5213872473357	152.280101582353	38.6509181898979
37.4522294003532	-28.6600103192973	4.39610954052795	36.350358738359	8.80359218850465	-16.5394330373614	29.739134766394	289.780610997019	-19.8450450233439	-29.7618809812915	-3.31698509343128	4.39610954052795	7.70172152651048	158.658002219713	13.2110748364814	283.169387025054	-0.0113731074487497	-7.72446774140798	309.614282912915	7.70172152651048	4.39610954052795	NaN	-4.91563304146896	372.160079385491	-10.3804984389611	44.2681555359606	24.5946401049888	-1.63671380297365	63.9416709669325	22.4086939459919	56.2908594104434	11.4789631510076	-25.6821215519392	60.6627517284371	239.910336766181	3.82815159451853	98.9168095108824	74.8714017619168	35.5243708999731	38.8032901384684	-30.054013869933	34.4313978204747	74.8714017619168	1.64220543552166	21.3157208664935	79.2432940799106	16.9438285484997	21.3157208664935	58.4768055694403	119.683298021353
24.4031493804688	27.7103139150248	33.2222548059516	-7.56610778690659	-16.3852132123894	22.198373024098	-7.56610778690659	8.96971488587376	28.8127020932102	25.5055375586541	19.9935966677273	50.8604656569173	-13.0780486778334	28.8127020932102	-17.4876013905748	-54.9687994488769	-9.7708841432773	18.891208489542	-9.7708841432773	-9.7708841432773	NaN	NaN	66.2897226531536	253.253962585047	-1.49848129876099	11.6218162403193	76.1299458074638	57.5428576271001	-11.3387044530712	76.1299458074638	124.237703450758	-52.8863133268253	19.2753231381161	-15.7121369660979	1204.47553416837	31.3022625489396	205.146204941753	33.488978805453	-17.8988532226113	55.3561413705868	3.96830934252245	418.351039951807	201.866130556983	-17.8988532226113	105.650615270394	24.7421137793995	33.488978805453	25.8354719076562	-10.2453463248145	119.864270937731
-5.2017866470372	-7.40759900849556	-12.9221299121415	-38.2889720689127	-33.877347345996	23.4737740519216	1.4156504373379	-7.40759900849556	59.8696780159846	84.1336139920267	-15.1279422735998	49.943522389422	-6.30469282776638	126.044048859736	17.9592431482757	81.9278016305683	-61.4500018642255	-7.40759900849556	8.033087521713	51.0464285701512	46.6348038472344	NaN	9.57728312108687	138.639010033694	82.8580941646856	41.2958431250326	192.232439005878	133.170292791634	16.1397438115584	180.201261073347	7.38979622426303	-10.1100989503277	104.732963132924	-5.73512515668002	1034.41489428306	101.451732787688	195.513669351113	-27.6099941249184	53.3270210575637	-2.45389481144426	392.387490065259	173.638800382875	251.294585220121	6.29605277585111	4.10856587902727	11.7647700179107	385.825029374788	181.295004521758	3.01482243061535	-10.1100989503277
33.5777716052451	19.2332508911946	-37.0414072946958	45.7154429786724	-3.93866718534852	3.78530550683252	35.7846209458682	28.0606482536872	53.4394156708535	-7.24894119628325	158.264759350453	22.5435249021293	29.1640729239988	-14.9729138884643	4.88873017714409	35.7846209458682	-41.4551059759421	277.434623744103	43.5085936380493	-12.7660645478411	28.0606482536872	NaN	-39.5162403015322	241.674923043019	310.605052578843	-17.6336594965088	730.750604035293	85.2144702871013	67.7084056430826	68.8025346833338	-24.1984337380158	-50.4575307040439	-19.8219175770111	-28.5749498990205	1309.54486632816	29.4138892342916	58.9553733210732	3.15479226826347	0.966534187761123	-3.40998197324356	51.296470039315	144.297438460665	598.360990164901	35.9786634757986	107.097051092125	20.6608569122822	48.0140829185615	19.566727872031	-2.31585293299239	29.4138892342916
74.6016957838784	24.9242316409897	-14.8177396733212	-9.29802143522242	0.637471393355303	70.1859211933994	17.1966261076515	14.988738812412	42.5873300029057	20.5084570505108	-3.77830319712369	29.3400062314687	119.863385336288	-7.09013413998293	0.637471393355303	-2.67435954950394	50.3149355362439	16.0926824600318	81.2253576695969	34.8597244695675	-5.98619049236318	NaN	86.4779935402548	143.392768551473	438.911792648181	85.3834786361929	1075.9194668122	510.055261412204	465.180150345666	-4.36674349688147	31.7522483371607	-1.08319878469582	15.3345247762324	2.20034592748983	1440.3929298648	-4.36674349688147	-32.8241310024904	-3.27222859281959	6.57840554373736	-28.4460713862429	39.4138526655939	55.8315762265221	418.116009471005	-25.1625266740573	51.4535166102746	26.2796738168513	116.029895949926	17.5235545843562	12.0509800640468	14.2400098721705
-17.9758087623341	19.5759370913008	0.800064164483328	69.2767771916998	33.9339575647494	-16.8713456489919	73.6946296450686	-19.0802718756763	54.9187567182512	104.61959681865	-12.4534931956231	-30.1249030090983	-19.0802718756763	47.1875149248558	-6.93117762891208	7.42684284453654	-9.14010385559648	14.0536215245897	-24.6025874423873	6.32237973119433	-16.8713456489919	NaN	14.3840386262879	24.2381479874751	555.265152451448	167.670184244754	1056.72982883186	20.9534448670794	226.794840411877	66.9392885526193	30.8075542282665	6.71973134536463	24.2381479874751	70.223991673015	676.799167906089	78.9831999940702	155.626272803303	-0.944575935558693	-15.1782894572734	15.4789396664199	18.7636427868156	115.114934318423	930.816209216691	26.4279500677389	124.96904367961	114.020033278291	127.158845759874	29.7126531881346	2.34012718483702	34.0922573486622
27.4824036612393	26.3774205930705	44.0571496837704	2.06779309335828	-12.2969867928353	-4.56210531565415	-26.6617666790289	-14.5069529291728	56.2119634336265	167.815253318669	52.8970142291203	101.516269228545	-12.2969867928353	50.6870480927828	-12.2969867928353	38.5322343429267	20.8525052522268	112.566099910232	-49.8664111105724	-4.56210531565415	-24.4518005426914	NaN	201.822322776808	24.3857560793917	618.031553301613	102.151164940605	795.46811999903	44.1009301568824	327.780379382999	10.1470192456483	1.38471965565246	5.76586945065041	2.48000710440195	11.2423066943978	495.35935904167	5.76586945065041	-1.90114269059599	53.9585171956278	-16.1398795243393	-25.9974665630847	15.6234564893958	351.876703255488	981.666986286442	11.2423066943978	107.627602184353	67.1019665806216	-30.3786163580826	20.0046062843937	-19.4257418705878	25.4810435281411
16.602758370855	-14.3513399872779	-24.300871602392	53.0843742929402	12.1807443196932	43.1348426778261	-3.29630485937326	65.2449129336353	87.3549831894445	273.079573338242	-24.300871602392	-20.9843610640206	292.97863656847	152.579690444082	13.2862478324837	6.65322675574089	19.9192689092264	17.7082618836455	-28.7228856535539	-62.9934945500581	-25.4063751151825	NaN	40.9685803477953	11.3853788323064	367.479471148377	125.335488373449	1074.1892851295	127.526836633855	462.803120476063	62.8820629518612	57.4036923008447	-32.4415863758253	27.8204907853558	27.8204907853558	594.284016100458	-16.0064744227759	-7.24108138114956	34.3945355665756	49.7339733894217	40.9685803477953	60.6907146914546	346.661662674514	495.673344382162	-25.8675415946055	470.472839387486	27.8204907853558	23.4377942645426	31.1075131759657	24.5334683947459	37.6815579571854
111.89120667098	-2.0293114626965	-37.4220937954892	53.2719109322921	-42.952216034988	187.100869128164	89.7707177129845	-13.0895559416942	155.026160139071	233.553895939955	35.5755197658957	11.2429819121008	16.7731041515996	131.799646733176	30.0453975263969	33.3634708700962	-39.6341426912887	-19.7257026290928	35.5755197658957	48.847813140693	85.3466199213855	NaN	84.9646447069939	21.3931017896151	248.277746339571	217.588035965663	654.916408793838	19.2009796200503	613.266087572107	14.8167352809208	3.85612443309685	-43.2745022125461	55.3709954178693	9.33642985700881	58.6591786722165	0.567941178749666	76.1961560287348	-3.81630316037991	40.0261402309158	25.7773461287447	21.3931017896151	285.543823222172	497.083612585174	58.6591786722165	197.85893643958	75.1000949439524	72.9079727743876	7.14430768744402	228.548646813487	38.9300791461334
21.3697940453899	-27.3182244189868	15.837064674438	28.0090692905322	-17.3593115512733	-18.4658574254637	138.66365670957	-38.3836831608906	264.809886367273	275.875345109177	14.7305188002477	-11.8265821803214	-11.8265821803214	221.654597273849	22.4763399195803	-15.1462198028926	-29.5313161673675	2.55851418415348	9.19778942929576	4.77160593253424	4.77160593253424	NaN	-3.67844999456157	11.6718263843061	89.5196565914209	584.017845653516	316.484457336108	553.317292895781	343.895665155514	-23.4145196245343	17.1540679481875	39.0830342037128	35.793689265384	45.6617240803703	16.0576196354112	-21.2216229989818	33.6007926398314	171.753280049641	35.793689265384	30.3114477015026	87.3267599658684	453.540496433141	519.327395199717	3.99668819487229	270.433628199505	5.09313650764855	13.8647230098587	16.0576196354112	9.47892975875361	17.1540679481875
7.15066765799667	16.0072099968551	38.1485658440011	12.6860066197832	76.8959385765068	84.6454131230079	45.8980403905023	-23.8472305280078	585.040055268509	23.7566845433562	-6.13414585029097	34.8273624669292	35.9344302592865	431.157632130844	-7.24121364264827	7.15066765799667	-14.9906881891494	-12.7765526044348	23.7566845433562	112.32210793194	-8.34828143500557	NaN	28.2677392298841	119.305111831292	238.860215609045	545.974243661987	304.670364477532	336.478603097301	325.510244952553	316.735558436755	-22.1867082359564	-52.8981110412507	1.94367968248906	61.172813664128	17.2993810851362	10.7183661982874	85.3032015825735	55.688634591754	-15.6056933491077	-16.7025291635824	51.3012913338548	208.14881280375	417.644453368436	30.4614108588337	166.469051853708	309.057707735432	54.5917987772792	15.1057094561866	12.912037827237	-12.3151859056833
-4.86669796088595	-40.3095844599858	3.99402366388903	11.7471550855671	-40.3095844599858	-7.08187836707969	309.688919718626	-8.18946857017656	219.974113267779	95.9240105209294	-13.7274195856609	43.8672709753764	-25.9109118197265	222.189293673973	53.8355828032483	13.9623354917609	13.9623354917609	11.7471550855671	-27.0185020228234	-4.86669796088595	-12.6198293825641	NaN	54.7503990359146	28.4170328718759	145.819957019882	259.931210397383	404.764724299596	643.959466956281	232.500620643176	30.6114800522124	32.805927232549	-1.20800406266767	41.5837159538952	42.6809395440635	-26.4441466365381	-7.79134560367735	48.1670574949049	221.528384741493	79.986541609785	72.3059764786071	36.0975980030538	30.6114800522124	21.8336913308662	-27.5413702267064	374.042463774884	-13.2774635545188	-6.69412201350907	43.7781631342318	41.5837159538952	-1.20800406266767
-0.27371400143224	-12.4629581796063	-33.5171072146342	16.3479826051687	-30.192767893314	29.6453398904495	365.403611343789	-5.8142795369659	-5.8142795369659	149.321555457976	90.5915607813197	29.6453398904495	21.8885481407024	468.458130304715	78.4023166031457	45.1589233899437	-30.192767893314	-26.8684285719938	95.0240132097467	-36.8414465359544	36.2940185330899	NaN	178.939226814045	12.1022575116363	311.750235271884	904.460520951495	324.921574953653	682.742969641715	71.3732860795974	12.1022575116363	40.6401601554695	-8.75236365116478	-5.45952873072249	1.12614111016207	12.1022575116363	51.6162765569437	46.1282183562066	174.548780253456	13.1998691517838	19.7855389926683	36.2497135948798	96.6183538029883	451.146913570607	3.32136439045693	197.598624696552	51.6162765569437	19.7855389926683	81.2517908409243	42.8353834357643	13.1998691517838
84.1454371565959	-5.65411975535747	47.560432488763	86.3627101667676	16.5186103463594	26.496338892132	186.139995624494	59.7554340447073	-37.8045784028469	-22.2836673316451	50.8863420040206	-31.1527593723319	12.084064326016	359.087290417885	-32.2613958774177	157.315446492262	-62.1945815147355	-1.2195737350141	-15.6318483011301	6.54088180058681	-26.7182133519885	NaN	-14.1060615555503	46.2839365031343	42.9899366090242	936.761907877557	1012.52390544209	472.307922808037	228.551930643892	16.6379374561436	11.1479376326269	-43.752060602541	12.2459375973302	10.0499376679235	42.9899366090242	18.8339373855504	32.0099369619906	106.673934561819	39.6959367149141	61.6559360089813	-22.8900612731772	62.7539359736846	51.7739363266511	-26.1840611672873	192.317931808681	53.9699362560578	23.2259372443638	42.9899366090242	-6.42006180262685	75.9299355501249
258.486366055939	42.2000884977127	37.7634469067747	-17.69457297995	11.1435973611469	11.1435973611469	207.464987760152	8.92527656567789	2.27031417927092	10.0344369634124	-47.6419037187813	49.9642112818542	8.92527656567789	217.447431339763	-2.16632741166705	-3.27548780940154	81.02070241842	-5.49380860487053	20.0168805430228	103.20391037311	3.37947457700542	NaN	-23.857103231911	3.60261087127902	28.8655478462138	557.190447191589	626.388926731628	1335.94793915806	171.656061182802	37.6526563592346	2.50422230715143	54.1284848211486	42.046210615745	94.7688616938698	-4.08610907761417	13.4881079484274	61.8172047700418	-27.1522689242938	0.307445178896227	226.575489389182	282.593306159689	39.8494334874898	21.1768278973206	-24.9554917960386	126.62213005357	45.3413763081278	43.1445991798726	0.307445178896227	-4.08610907761417	-10.6764404623798
246.565100495411	204.397078636748	12.4216107012556	25.7378281303071	-28.6367263716531	6.87318677248418	457.405209788726	-56.3788460155103	7.98287155823847	9.09255634399276	34.6153064163414	299.829970211617	16.8603498442728	9.09255634399276	23.5184585587985	-15.3205089426016	-23.0883024428816	-7.55271544232159	36.83467598785	21.2990889872899	-43.0626285864589	NaN	96.0406883226838	30.114041999958	29.0152645612459	610.268529639946	471.822572362221	1058.56972463448	171.856331593819	-22.6272750582227	30.114041999958	76.2626944258661	25.7189322451096	137.794230993744	-11.6395006711018	9.2372706644281	331.179060207073	31.2128194386701	23.5213773676854	44.3981487032152	57.5834779677604	86.151691374275	-14.9358329872381	34.5091517548064	215.807429142303	44.3981487032152	120.21379197435	9.2372706644281	223.498871213287	1.54582859344342
462.225539667992	79.2032035703744	5.9293653603953	-2.95231199839004	-66.2342631797356	-4.06252166823821	163.579138478835	49.2275424844738	47.0071231447775	-17.3850377064162	-6.28294100793454	66.9908972020445	69.2113165417409	40.3458651256885	106.958445316579	15.9212523890288	-6.28294100793454	24.8029297478142	-1.84210232854187	13.7008330493325	35.9050264462958	NaN	62.1400849880107	7.18175555055019	-19.1982425794309	689.76420716381	540.277551093918	690.86337375256	363.311730305295	20.3717546155407	20.3717546155407	-10.4049098694372	-6.00824351444034	480.92255530146	6.08258896180098	42.355086390525	497.410054132698	259.990070962869	87.4209165292426	4.98342237305177	18.1734214380423	51.1484191005186	59.9417518105123	23.6692543817884	389.691728435276	33.5617536805313	24.7684209705376	43.4542529792742	-29.0907418781738	-3.80991033694192
517.0335090474	110.504480483736	-35.0018111606358	146.048002106788	6.09538571601873	4.98465066529833	151.60167736039	-23.8944606534319	81.6253691650055	-25.0051957041523	10.5383259189003	278.225473142515	-9.45490499406679	60.521403201318	29.420821781147	-19.4515204505503	19.4242063246635	-10.5656400447872	82.7361042157259	53.8569928969957	-31.6696060084747	NaN	52.4056925569625	31.51412828086	53.5052485714942	232.732878940163	609.88059192454	667.057504680189	558.201459241549	-13.5676683149401	-30.0610085329157	-12.4681123004084	-19.0654483875986	102.985269225421	86.4919290074456	32.6136842953918	516.418330689344	30.4145722663283	53.5052485714942	1.82611588850387	-11.3685562858767	135.971949661373	53.5052485714942	44.7088004552406	685.749956927228	5.124783932099	6.22433994663071	126.075945530587	19.4190121210112	10.6225640047575
669.684337935281	29.5980427871778	219.623661659271	54.0457832268624	-54.8577878226413	-12.6298725177317	161.838093347289	-31.5213083120334	-3.7397850851192	-11.5186115886552	-30.4100473829568	-1.51726322696606	6.26156327656992	8.48408513472305	1.81651956026364	48.4894785814795	34.0430865034841	-35.9663520283397	45.1556957942498	228.513749091884	17.3741725673356	NaN	0.866462827737103	21.76543143844	7.4661371258538	12.9658657076177	731.230418485985	511.241275215428	644.334706894115	-28.832071513788	25.0652685874983	-11.2329400521435	-10.1329943357907	-9.03304861943794	55.8637486453762	8.56608284220658	551.939266720481	-25.5322343647297	6.36619140950102	19.5655400057344	27.2651600202039	34.9647800346734	29.4650514529094	-5.73321147037959	372.648114954978	-31.0319629464936	337.449852031689	22.8653771547928	28.3651057365567	-11.2329400521435
661.270621277759	-38.0435939595041	119.830203439051	68.6879873803643	100.92981924345	4.20432365419382	135.395225717782	-21.3667843751496	-13.5842732357842	-28.0375082088914	-0.242825568300695	223.226422862049	70.9115619916116	-1.35461287392432	23.1047078497955	-64.7264892944712	NaN	-24.7021462920205	18.657558627301	309.945832700692	15.3221967104301	NaN	-12.1975633493192	-17.6992418218494	37.3175429034521	64.8259352661029	849.365285448903	502.759541679503	677.712917105962	96.7356704067778	-19.8999132108614	-25.4015916833916	21.9128431803677	199.066889995839	46.1202284595004	1.00646498475314	797.649507807119	-22.1005845998735	20.8125074858617	-19.8999132108614	47.2205641540064	-9.99689196030716	61.5249281825848	517.063905708082	371.819594033285	-0.0938707097528882	31.815864430922	25.2138502638858	-13.2978990438253	25.2138502638858
440.39692152369	-3.41643672318098	72.220927589569	29.9529887089146	-45.6843756038354	-16.7642068960192	-14.5395785338795	59.9854715978006	-15.6518927149494	7.70670508751754	-16.7642068960192	37.7391879764036	-39.0104905174163	200.137058412602	14.3805901739367	16.6052185360764	-45.6843756038354	14.3805901739367	37.7391879764036	NaN	68.8839850463594	NaN	31.9668930305664	63.8879455598452	63.8879455598452	30.866167081281	579.027689825447	763.949649305407	1002.80718030035	40.7727006248502	74.8952050526999	-29.6737601294201	295.040394909795	215.788126561241	74.8952050526999	48.4777822698485	343.472336678355	39.6719746755648	-38.4795677237039	35.2690708784229	-3.25633734656872	-19.7672265858508	-16.4650487379944	308.24910630122	419.422427179053	5.54947024771507	35.2690708784229	-5.45778924513966	20.9596335377117	30.866167081281
606.582640175129	-57.783768831412	-19.9471559231667	-45.5425117140385	17.8894569850785	1.19683364320559	12.3252492044542	8.9867245360796	8.9867245360796	19.0022985412033	150.317602163937	98.0140490260683	14.5509323167039	-29.9627299282905	49.0490205565745	-24.3985221476662	66.8544854545723	-9.931581918043	10.0995660922045	79.0957425719457	26.7921894340774	NaN	53.0392419372207	469.261271749758	-14.1288634028978	5.6912332548421	525.418212280021	348.138458841348	1451.45717278887	84.9716198858016	25.511329912582	53.0392419372207	222.611180008995	146.634142820992	7.8934662168132	6.79234973582765	299.689333677983	10.0956991787843	60.7470573041195	-13.0277469219122	29.9157958365242	40.9269606463796	-5.31993155501338	548.541658380717	505.598115622281	0.185650849914364	10.0956991787843	-43.8590083895076	6.79234973582765	14.5001651027265
591.446801579552	285.270207917158	-43.1737743752295	30.3086081037452	-37.6069272177314	14.7214360627506	11.3813277682517	-4.2058442727429	78.1834936582288	18.0615443572494	-20.9063857452372	62.5963216172341	-1.97910540974366	6.92785004225327	-1.97910540974366	19.1749137887491	-38.720296649231	59.2562133227353	6.92785004225327	346.505526649636	-7.54595256724175	NaN	-8.48649787752387	238.251135060324	95.0551873731803	337.386791151424	625.981701105515	829.76054973722	874.922348623165	66.4159978357515	91.750665503477	-21.7045853563372	254.773744408841	76.3295634448615	120.389855040906	13.5436479204983	218.424003842104	-29.4151363856449	1.42706773158611	-12.8925270371283	10.239126050795	26.7617353993116	69.7205197054548	496.003840897184	241.555656930028	34.4722864286194	55.4009249367404	-50.343774893766	13.5436479204983	-19.5015707765349
516.146115200053	369.111604556403	26.0310797212192	7.09481698680975	-28.5499128661964	96.206641619325	79.4981745007284	-40.8027887531672	109.573415314202	-17.410934787132	29.3727731449386	32.7144665686579	-19.6387304029448	NaN	104.00392627467	36.0561599923772	-17.410934787132	13.7782038342484	-26.3221172503835	73.9286854611962	34.9422621844708	NaN	15.8921466508914	761.87734742456	11.4845531455817	184.482598228988	375.111017333633	131.591476165271	837.908335391153	261.615484571908	13.6883498982366	82.0060492305371	315.608505011952	226.35473652943	261.615484571908	65.4775735856257	710.088123737171	21.4016385325286	41.2358093064223	127.183882659962	21.4016385325286	-0.636328994019978	300.181927743368	686.948257834295	637.362830899561	-5.04392249932969	-9.4515160046394	55.5604881986789	87.5155411121743	42.3377076827497
690.405501037187	459.719177022974	6.14751579695989	-20.5987246684561	-52.9170985641672	122.047891147096	15.0629292854319	-6.11117774968913	611.281206326998	7.2619424830189	74.127543646559	23.9783427739039	0.575382366664886	NaN	283.639760625651	85.271810507149	76.356397018677	165.510531903397	-30.6285648429872	41.8091697508479	-9.45445780786613	NaN	16.0377341454825	1013.60994935246	1.7079675181999	558.364286501101	1002.58705194686	280.58727187993	1166.82822329033	7.2194162210009	1.7079675181999	22.6514725888437	361.054422940825	-2.7011914440409	530.807042987096	67.8453519518119	272.871243696009	0.605677777639704	162.642269639989	20.4468931077233	63.4361929895711	-8.2126401468419	519.784145581494	844.959619046753	456.953630369562	6.1171264804407	12.7308649238019	28.1629212916447	34.7766597350059	21.5491828482835
870.405222361208	227.075571891277	-60.583093310183	-7.06520210991141	21.923655623569	-10.4100703099284	-28.2493673766856	63.177030090445	655.218701493449	10.7740949568458	122.269701624078	19.6937434902244	-9.29511424325606	NaN	438.917224559018	-11.5250263766007	-26.0194552433409	511.389368892719	-20.4446749099793	5.19931462348416	6.31427069015649	NaN	7.36197403106343	495.849826653786	48.1611851981983	432.99698782874	372.349511769486	16.1834250942277	673.381529299967	47.0585038153027	113.219386789035	-26.8211488386982	801.29256971585	41.5450969008251	560.908028244623	-11.3836094781607	134.17033306405	415.354085702412	33.8263272205563	11.7726995626456	-1.45947703210086	53.674592112676	565.318753776205	1293.08846648726	590.680425582802	7.36197403106343	41.5450969008251	-40.0533254334446	36.0316899863474	-9.17824671236962
685.812127915995	228.46288822625	-13.5975630241761	105.759433675343	27.6754171429472	188.305394009589	45.5231923503519	76.7567989633101	1507.92527340707	29.9063890438728	9.8276419355425	43.2922204494263	-11.3665911232506	NaN	655.6940072535	-9.13561922232498	-45.9466555875971	519.604721297039	71.1793692109961	-4.67367542047381	-16.9440208755645	NaN	62.6582983598966	332.91125774924	42.8029788945571	388.064922930738	618.607243389403	57.1429318417467	321.88052471294	8.60770648202794	78.1013246107162	14.1230730001778	689.203934821721	-4.62917316153172	582.205824369613	-24.4844926268712	341.735844178279	1337.81103735614	59.3490784490067	14.1230730001778	-10.1445396796816	42.8029788945571	824.881951168207	1215.36990065322	370.415750072659	7.50463317839797	-3.52609985790175	-18.9691261087214	40.5968322872971	6.401559874768
794.555790937641	345.917223002083	-37.9923973208829	530.059918796528	123.8299717106	-12.3240215434753	-1.16385816199379	-19.0201195723643	1237.61427718246	-7.85995619088272	249.939817921341	262.215997640971	85.8854162135623	NaN	831.38433009653	-0.047841823845633	-13.4400378816235	830.268313758382	-20.1361359105124	-31.296299291994	20.0404522628212	NaN	400.481112860621	627.795006491076	34.1305658445475	649.864316552285	1115.5267588438	41.8548243659707	423.653888424891	6.54392826803593	-0.0768647503268404	-29.8704333329593	920.213364802099	101.441961531236	965.455450427578	-14.4219162901128	220.616235861766	259.237528468882	-14.4219162901128	28.6132383292452	6.54392826803593	36.3374968506684	727.106901766518	1001.86981202857	764.624728870574	14.2681867894592	-4.49072676256869	25.3028418200638	2.13006625579408	-10.008054277871
588.536594342505	12.3982234315821	-42.3125908603466	254.688972438695	68.2255849539583	22.4471485056098	77.1579627975385	-30.0305713254239	742.620112144263	-21.0981934818437	74.9248683366434	443.385454384326	14.6313178924771	NaN	476.881871297752	-23.3312879427387	36.9622625014276	451.201284997459	33.612620810085	48.1277348059028	-22.2147407122912	NaN	9.99797188037313	614.912145733816	330.116786510845	203.173118640141	1032.17046273491	5.58253995443559	674.520476733973	71.8140188434987	0.0632500470136644	125.903059936234	942.757966234679	1.16710802849805	1231.96875738359	68.5024448990455	217.523272399438	531.018939141003	29.8674155470921	9.99797188037313	44.2175693063891	56.3600071027173	1090.67493575359	1522.28340651398	303.62419495522	15.5172617877951	26.5558416026389	43.1137113249047	134.733923788109	-49.6103591197837
784.469602678651	42.7293936326136	27.0902928394743	459.399721906969	-25.4124026803506	15.9195065586605	28.2073714675557	-16.4757736556996	1016.82195731958	-16.4757736556996	58.368494425753	650.420167308885	24.8561355833115	NaN	757.659715604698	-6.42206600296714	-22.0611667961065	370.033431660458	74.0075952188923	-4.18790874680438	47.1977081449392	NaN	16.7672256393179	531.348070106305	87.4392729480886	152.590066560862	1240.27704467241	39.9564911625083	366.814709965573	14.5587241609188	162.528323213658	-24.0900517110651	1782.46415761939	34.4352374665106	1294.38533089319	39.9564911625083	211.115355738437	1191.69001214763	77.5010162952928	50.9989985545037	73.0840133384946	52.1032492937033	855.99778743097	777.595984947803	84.12652073049	-46.175066495056	0.203464551324787	3.51621676892341	83.0222699912905	-3.10928766627384
739.185325506808	90.971217079291	-43.1420467332988	551.426756169182	12.7384798552803	20.5617535776813	-0.672846525978698	-16.3193939707808	1403.04598137913	-10.7313413119229	121.146701437124	709.009841148975	14.9737009188234	NaN	1234.28679108162	18.3265325141382	73.0894485709457	843.123104961565	-36.4363835426693	-21.9074466296387	-28.6131098202682	NaN	-0.760864907431162	795.687297952068	12.4948604106187	374.818019103983	1831.84316031297	31.2738046111895	203.598233745838	173.772851780226	-29.4816030965393	158.307838909168	802.315160611093	120.749950508026	1119.34792446779	45.6341737057435	360.457650009429	580.281761533757	27.959873281677	47.8434612587518	25.7505857286687	25.7505857286687	960.279220651187	716.152946043768	98.6570749779432	-27.272315543531	-4.07479623694364	9.18092908110627	37.9016672702144	-32.7955344260518
547.381177596974	143.731575447846	-50.8252965021499	637.950755918524	7.31813649440048	246.60072613405	-28.4624376573228	-28.4624376573228	1178.0137970211	12.9088512056072	282.381300285773	980.102496244378	-11.6902935237025	NaN	585.39803763318	28.5628523969862	NaN	266.727299094394	27.4447094547448	-7.21772175473711	-26.2261517728401	NaN	33.635305917783	373.986730776424	59.0511590728113	394.982435556665	928.715351812261	38.0554542925705	291.108948749157	375.091767870121	-14.98632620488	19.2698236997235	953.026167873592	536.427183549866	716.548229822458	52.42093651063	270.113243968916	760.749713570334	3.79930438796705	-14.98632620488	33.635305917783	99.9375315395961	554.107777049016	912.139795406807	13.744638231239	18.1647866060266	-20.5115116733644	-1.72588108051738	-32.6669197040302	29.2151575429954
1041.14250049514	-8.17545638681879	-19.3622149889718	721.20120447356	-8.17545638681879	42.1649573228699	280.44291554873	119.353591677726	1069.10939700052	75.7252331293291	350.919494742294	878.934500763918	9.72335737662609	NaN	480.68589452727	-37.2610287524167	15.3167366777026	303.935108613251	392.31050157026	58.9450952260995	-24.9555942900484	NaN	-13.7458916124934	818.643418768336	24.9441825751945	1088.36850739107	775.53162181634	33.7876281038089	73.5831329825736	177.493617943793	6.15186082688898	30.4713360305785	806.483681166491	449.429567948685	1080.63049255354	26.0496132662713	380.892865101923	605.295295390514	29.3659053395017	-31.4327826697222	72.4777022914968	69.1614102182665	698.151473440965	597.557280552976	76.899425055804	6.15186082688898	43.7365043235001	47.0527963967305	48.1582270878073	19.4170291198106
775.431605394223	-3.53805795369982	-16.968569390733	709.398257495477	3.17719776481675	41.2303135030773	0.938779191977894	275.145054364738	77.0450106684991	12.1308720561722	549.351329537498	1094.40625202376	34.5150577845608	NaN	1036.20736912995	-6.89568581295811	NaN	18.8461277746888	-8.01489509937754	60.2568713722076	5.41561633765561	-29.2798715413467	1.87114633882435	1404.05669975905	92.5487609921829	435.354377364636	1068.9918553692	46.1041290965602	1.87114633882435	344.676762711277	79.2788661648622	-11.3987484884964	1239.28883898649	162.215708835617	499.492202363353	31.7284097002961	765.995923478712	538.196062276372	125.723498060485	25.0934622866357	21.7759885798055	59.374023923881	747.196905806674	693.011501928448	7.40026918354133	20.6701640108621	100.289532974787	413.237885985768	-27.9861170226474	19.5643394419187
465.79720211309	1.10376515693412	-30.2490450473367	516.18564708424	27.9776024748805	445.641824124631	-38.0872475984044	170.18499161568	843.150667785921	-2.25546450780918	362.780825727629	1360.47203615639	303.434434983831	NaN	706.541994753027	3.34325160009632	204.897031484694	38.0552914691104	113.078087315044	138.832181411409	-48.1649365926343	-35.8477611552422	28.5615045989942	716.629553164087	37.4112544197671	624.813398773569	1405.80382045678	313.96593631892	46.26100424054	229.893313021578	-12.3685883220804	-10.1561508668872	1144.73620074398	246.486593935527	87.1910971616147	13.0744424126416	278.566937035829	32.9863795093807	57.3231915165062	46.26100424054	16.3930985954315	-7.94371341169399	632.556929866745	662.424835511853	202.237844831662	25.2428484162044	20.8179735058179	54.0045353337163	3.11847386427214	-20.1121194152567
861.642156432496	2.38918628138973	288.059991220806	544.603576833065	-22.2569223800501	342.953596875831	50.5611259378403	860.521878766066	475.146361514462	-16.6555340479047	817.951327441761	1165.23740403478	52.8016812706984	NaN	980.391589073978	-3.21220205075568	190.595834241476	33.756960941404	-0.971646717897516	179.393057577185	0.148630948531566	-4.33247971718476	151.546242154131	798.91494504616	154.866081656142	502.342616199897	1232.70730664219	45.3113780897983	63.0171887671871	185.851250341572	278.806756397863	-15.5523461137258	1262.58586216028	251.141427214443	435.945826159689	-36.577996293125	503.449229367234	-3.379601273021	48.6312175918087	29.818793747083	3.26007773099981	155.972694823478	1197.29568528741	271.060464226506	41.9915385877879	-0.059761771010598	48.6312175918087	306.472085581283	-8.91266710970501	-5.5928276076946
570.807021611991	50.7499651461914	-36.6734193459042	786.003044977149	-41.1566698326783	565.202958503523	41.7834641726431	580.894335207232	588.740023559087	49.6291525244978	763.586792543278	321.986619596026	-10.8947290469529	NaN	1137.93820818892	141.535787503368	78.7702806885297	20.488024360466	14.8839612519983	664.955281834247	-6.41147856017879	9.27989814353066	34.3980034929456	1018.52801633811	138.456745008632	610.042105494615	1052.84526088051	44.3610744891283	474.987143101915	215.947297201164	186.058084212616	42.1470587121988	1124.80077363072	242.515486524318	242.515486524318	-9.88231204564432	607.828089717685	-1.02624893792634	31.0769798275514	12.2578457236506	11.1508378351859	-34.2364855918688	346.574228040004	447.311945890297	18.8998930544391	87.5343821392535	29.9699719390866	360.965330590046	125.172650347055	0.0807589505384123
424.347898129093	354.82431666652	-30.9194256419447	805.606248085134	-21.9486409370967	269.601861970464	-8.49246387982464	335.761399168718	671.044477512414	-37.6475141705807	444.532163715001	585.822022816357	43.0895481730515	NaN	506.206308560831	-46.6182988754287	123.826610516684	-10.7351600560366	135.040091397744	655.345604278929	94.6715602259277	NaN	19.04722910515	1007.95801101968	-23.0340807635533	376.738362989129	2107.60908206237	20.1546319964317	197.339094601498	58.9137331912901	46.7323013871917	-42.9673328066233	1055.57633534479	207.305720623033	98.7802372774301	52.2693158436001	901.647333456639	-8.63784317689163	-9.7452460681733	12.40281175746	58.9137331912901	-21.9266778722716	586.037509441364	1443.16734729337	211.73533218816	-26.3562894373983	62.2359418651351	280.394311447624	52.2693158436001	-7.53044028560997
348.427462723231	747.818190361434	-40.8663083173761	772.499639822222	-13.9410907237894	416.862390773597	75.8096345881662	110.588040646549	542.513406210335	-19.5505110557866	617.679638659098	743.330654095836	150.975867036929	NaN	1009.2171778325	6.2528224714006	98.2473159161551	-0.47848192699607	373.108912184019	343.939926457634	18.5935472017945	-8.33167039179218	135.513478827728	747.018072028968	43.5662302123237	482.254307943648	750.341466557236	-20.6860640008501	463.421738950132	65.7221937341078	61.291001029751	18.086872162272	837.857522468283	449.020362660972	33.5960466275209	-12.9314767682257	653.963025237475	32.4882484514317	29.1648539231641	-35.0874402900098	2.57769769702317	100.063937192873	801.300182657339	1152.47220447762	145.48366241253	59.0754046775726	300.575407065019	264.018067254075	5.90109222529078	-21.7938621769393
724.769900803098	794.359975356207	-22.7621903641694	1406.07917908918	9.78800579776869	244.373902275185	-22.7621903641694	541.81534996186	1024.45618960439	-10.4155642337791	351.003855219465	432.940555902964	-21.6397698068612	NaN	593.446695598038	-36.2312370518679	-22.7621903641694	-41.843339838409	242.129061160568	406.002462527567	215.190967785171	-41.843339838409	813.917130733571	919.195536336567	-1.71346425385243	407.210026983048	1442.26298312198	59.2371916215664	451.537776710626	145.676303590342	196.653215777056	-27.2019203472094	358.449502282713	936.926636227598	-5.03804548342073	-22.7691453744517	899.248048959157	35.9651230145883	54.8044166488087	9.3684731780419	69.2109353102713	9.3684731780419	699.773175185059	1103.15569770601	31.5323480418306	105.781328835523	113.538685037849	355.124921053145	30.4241542986411	195.545022033867
587.157885789861	962.225711353592	-19.2391974568894	552.346201381251	-48.4360940576588	151.450351901455	16.6954445132884	538.870710642434	1039.70978310179	-6.88666427964077	204.229357295154	858.913615689331	41.4005108677856	NaN	522.026347218914	40.2775533062176	15.5724869517204	-45.0672213729547	406.361718377404	999.283310885338	391.763270077019	17.8184020748565	579.327613209998	583.761971581537	88.2224235620034	467.360064328626	1036.06652547856	39.4444814750694	360.93546341168	26.1414063604511	87.1138339691185	54.9647357754575	1033.84934629279	573.784665245573	58.2905045541121	30.5757647319905	1277.73905672746	168.040874249714	-10.4420502047494	16.1641000244873	-6.00769183320993	8.40397287429329	771.113612779079	1376.40353049421	95.9825507121974	127.023059312974	2.86102490986897	355.392515447255	20.5984583960268	0.643845724099249
250.555502043934	822.414497721254	-22.4538023756906	786.462655163938	-37.0592384146005	303.359770799993	11.251050021794	433.685200070266	802.191586282764	3.3865844623809	170.787351369887	390.992387033453	21.3625057410393	NaN	1031.38458258566	-38.1827334945167	-23.5772974556067	-24.7007925355229	485.365973746409	856.119350118739	490.98344914599	-55.0351596932589	885.755477859198	1214.01525260081	14.0926976331508	707.20877605717	743.805304997959	-11.4139740528531	1261.70163879639	-20.2858598566806	132.754170259343	19.637626260543	1233.97699565943	648.432532606814	88.3947412402057	-23.6128170331158	1158.56596632689	217.037085395704	10.7657404567155	-3.65107397450409	177.11359927848	-11.4139740528531	1421.39558326528	500.937431118182	321.281743590676	-12.5229597783315	55.1251694758528	218.146071121182	-18.0678884057237	-4.76005969998252
181.150606614996	473.399216018674	-38.0358504377632	380.104467632115	-0.942757705757876	345.259441126292	-36.9118173246722	70.9953615320707	876.927103618369	44.018566817885	14.7937058775171	214.871600007728	-38.0358504377632	NaN	729.678765803438	-27.9195524199436	-48.1521484555829	20.4138714429725	192.390937745906	567.817997518324	NaN	-29.0435855330347	986.057334401337	1025.99509148718	15.3479607870139	686.524156257488	1409.84131236782	-15.7147391686444	824.087541775404	27.5511643410225	100.770385665074	161.786403435117	796.352988243566	493.491663675897	-11.2772106035504	5.36352151555229	912.838113077285	635.492577758907	69.707685709416	-53.4337319719438	120.739264207997	-29.0273248639266	1653.90538344799	808.556191797575	241.66191760681	37.5356036124841	120.739264207997	141.817524892194	8.69166793937283	139.598760609647
205.01865232462	873.014219453311	144.291782585648	469.292992855331	-16.5219650564443	243.254088826935	-23.2693950274412	54.3260496390229	506.403857695814	-49.1345432495959	34.0837597260323	677.338750294401	-4.15167677628335	NaN	736.94104837154	-26.6431100129396	2.59575319471353	130.796922643654	300.607243580409	359.084969995715	381.576403232371	-40.1379699549334	1381.63209557534	948.81834775152	6.61611210426974	277.402149204304	1309.49647093804	-1.15233977974763	554.846859347781	29.9214677563219	105.386428915348	375.062687174808	1574.73361383521	1114.17539499703	66.5441694952609	7.72589094484365	726.862579636737	396.148485145712	26.5921312346001	-17.7990223883563	616.99447441992	22.1530158723045	1042.03977035973	1023.17353006997	116.484217321087	16.6041216694349	60.9952752923913	168.643822828061	47.6779292055044	-13.3599070260606
189.530704957699	1181.87836606832	-23.1152224231481	782.464058024929	-8.48878297367185	140.025832974856	9.51298865645276	38.7658675554053	817.342490558295	-6.23856151990628	-12.989225881203	619.323002626924	-24.2403331500309	NaN	405.551964519194	-2.86322933925791	72.5191893618889	71.3940786350061	188.405594230816	452.806615048272	286.290227469619	-37.7416618726244	1099.17243351189	1043.6636423277	94.4633130779903	640.669818330454	771.67056552515	45.6155768359001	833.840411651447	18.9713570674872	0.0983680648614793	666.203862275183	1024.79065332507	1598.75155416963	52.2766317780033	-20.994972585132	1398.91990590654	655.102104038344	16.7510054201195	-49.8595440009126	336.481642641074	-23.2153242324998	1734.19300465906	963.730983022459	-7.6728627009256	28.9629394806421	-25.4356758798675	97.7938405490419	5.64924718328082	31.1832911280098
129.001889770568	664.811436846873	-62.3586627566833	1031.7734375756	115.494086062762	149.263595332277	-15.0813497793623	NaN	651.303633139067	-42.0969571949743	-26.3378528692006	783.004719290176	0.67775454641138	NaN	371.016706202093	-30.840454105136	99.7349817369888	-17.33265039733	154.891846877197	204.420460472485	252.82342375879	-20.7096013242815	1101.92790411025	1522.83510556441	22.4508597476118	214.580004474707	1295.16762192825	63.5420641112102	735.438784110588	36.8883099294166	20.2297135657957	192.368542656545	1163.00942411019	698.789872110622	129.065876474786	134.618741929326	1987.05465756398	632.155486656139	41.3306022930489	-36.4095140705155	179.041665565649	-6.42404061599782	1154.12483938293	724.333053201508	453.35321901994	-17.5297715250784	6.90283647489894	4.68169029308281	130.176449565694	-53.0681104341365
205.810219630797	1128.16016450369	-52.0873840027712	831.972086968193	NaN	363.476876874026	-22.8064333718857	NaN	577.453054561266	5.34832685011953	3.09594603235911	517.764962890615	172.024507364391	NaN	453.572109584443	-1.40881560316173	26.7459446188435	-23.9326237807659	95.4435595605363	134.860223871344	441.184015086761	-26.1850045985263	1122.46087774003	930.262956578604	11.4902351884247	190.356508639233	1469.08371821613	11.4902351884247	468.099169277135	52.5961489628341	-37.392473083846	503.650229838787	1787.93229262844	604.748558310983	24.821882899044	-29.6156785859848	905.821602442468	531.424495902577	8.15732326076987	4.82441133311505	900.26674922971	-14.0620895902623	850.273070314888	473.654022489893	341.448516026252	-50.7241207944653	15.9341177586311	20.3780003288376	62.5948847457986	9.26829390332148
28.0510797305019	1310.27098881794	-49.6933611544129	762.679709541581	-45.1864370451425	24.6708866485491	-22.6518164987904	NaN	266.918057521834	-11.3845062256143	-19.2716234168376	1176.18999656714	216.215161292542	NaN	144.104375544215	158.751878899344	108.048982670052	50.585700276854	250.01709211207	568.881972842953	102.415327533464	-8.00431314366151	688.458849125217	811.820750285343	24.971867209947	4.96723458938612	1810.94101283447	-18.3715034679349	347.268726096761	249.468299951797	42.7537628726678	550.649157739131	1010.75570801203	888.505175330826	-18.3715034679349	9.41270850506633	-20.594240425775	850.718647047544	46.087868309428	-42.821610004176	780.702432875581	-22.8169773836151	353.936936970282	766.254642649621	453.960100073086	-55.0466632722966	2.74449763154602	62.7583954932287	664.008742588976	-47.2670839198562
31.612012812785	951.466099487992	-21.3697789442429	565.939019043236	37.2483736380007	294.266427267838	-13.4788737889409	NaN	553.539025227761	89.1028932299854	22.5938354924398	494.920872645518	279.611889122277	NaN	9.06656951192206	19.2120189973104	9.06656951192206	331.466408714262	197.321021074127	20.3392911623535	-15.7334181190271	-13.4788737889409	772.229114392118	767.782047990841	-9.34280563240629	78.4867557928248	1371.47131196426	-17.125171834642	185.216349423485	606.57589094453	-20.4604716356001	427.58146829311	1070.18256327771	1451.51850718726	45.1337577832433	40.6866913819658	759.999681788605	766.670281390521	47.3572909838821	-4.89573923112876	567.664059933352	-38.2487372407102	1241.3946197269	697.74075217072	507.628663516106	-9.34280563240629	-17.125171834642	55.1396571861178	812.252712003616	-19.3487050352807
31.7929265053736	875.397665963803	8.10883622646051	NaN	-53.9209240278358	284.42322281378	20.5147882773198	NaN	667.879922567612	-23.4699508120903	30.6651126825683	855.097017153306	579.910444388792	NaN	99.4617558736969	-29.1090199261173	53.221389138676	116.378963215778	-44.8984134453927	144.574308785912	-17.8308816980634	-25.7255784577011	1401.02027204551	579.130331831109	18.599168274873	24.1599933101531	817.133643341098	56.4127785147778	61.973603550058	469.025996132563	-45.9064021343764	632.514252169798	1651.25739863312	909.443338926748	-13.6536169297517	-13.6536169297517	1214.1765508601	923.901484018477	-11.4292869156396	-39.2334120920402	314.435060151775	-30.336092035592	228.798354608462	1280.90645128346	394.510940659809	-21.4387719791438	-13.6536169297517	-3.64413186624745	276.621449911871	-10.3171219085836
310.677946475239	195.585634337098	-25.5721419283506	NaN	-49.2676179567915	95.1619502165626	41.0008621515549	NaN	895.166355176782	183.1737183222	170.761802307303	731.554734980404	776.688975034577	NaN	89.520170209791	-47.0109059540828	99.67537422198	237.334806387208	242.97658639398	21.8188101285313	NaN	-42.4974819486655	836.481402234241	1262.59329911855	10.9591372521004	-2.39162714114172	1659.77853981751	-24.6429011298787	-12.4047004360733	702.973758301819	-45.7816114191787	365.866957372455	1016.71672154301	602.843025352503	54.3491215301375	53.2365578307006	698.523503504072	923.261370790315	58.7993763278849	35.4355386397111	696.298376105198	-53.5695573152367	182.293946965375	1583.01164455637	235.697004538344	-32.4308470259366	-11.2921367366365	32.0978475414005	672.934538417024	14.296828350411
206.005675991783	926.243047511404	-36.7075448181203	NaN	-50.2543292354172	85.2135149375522	-28.8052539080304	NaN	844.962341007622	-8.48507728208496	-0.582786371995078	855.122429320595	813.353177367263	NaN	66.0222370130482	-10.7428746849678	97.6314006534078	481.456959143488	-9.61397598352637	186.814398067279	-37.8364435195617	42.3153642827786	1154.11703543398	1117.3892670676	-7.81600015701494	116.83581975313	930.411537202383	3.31362662067661	48.945096409212	422.900556139648	-35.6400671012438	263.746893218659	816.889344069929	701.141225581937	46.7191710536737	-30.075253712398	1155.22999811175	587.619032449483	17.7821414316756	421.787593461879	427.352406850725	-23.3974776457831	20.0080667872139	958.235604146612	545.326450694255	-38.9789551345513	-11.1548881903224	-0.0252614126308533	371.704272962267	-30.075253712398
495.407901010099	655.788654192472	-24.1353839468811	NaN	-29.7825935659788	391.499244018703	76.3849472730564	NaN	429.900269428567	NaN	NaN	1159.51975221598	493.14901716246	NaN	95.5854599779883	-25.2648258707007	85.4204826636126	663.694747659208	75.2555053492369	208.529652359941	-37.6886870327154	-62.5364093567449	798.396590925394	1064.4900951496	13.4764215611029	-23.2645225368001	856.29141192815	-5.45073145902891	30.1768506965134	549.003515836598	35.7436604083168	245.055705572128	733.821598268473	792.82978121359	360.84534757764	184.93416068465	515.602657565777	610.238422666436	64.6910709096949	-12.1309031131931	1156.89913636554	27.950126811792	40.1971081777596	908.619423219103	733.821598268473	15.7031454458243	-12.1309031131931	4.56952602221735	409.833273041511	-34.398141960407
264.165385410351	507.112304297596	-57.8805303239036	NaN	18.9584951846204	17.8285095153774	NaN	NaN	1203.18347655128	-42.0607309545016	90.1475923469294	1260.81274568268	389.593794696324	NaN	64.1579219543404	-17.2010462311556	500.332390282138	94.6675350239014	58.5079936081254	629.15075657584	5.39866715370436	-57.8805303239036	776.549280346249	617.281386772938	-23.1314720008658	31.4428411815975	1216.48507028651	-1.97000362399226	40.3529331297547	172.890550858594	-26.4727564814247	38.1254101427154	446.87587826443	649.580470085008	338.841013393023	0.257519363047055	412.34927196532	1066.12726866136	83.7896313770214	-32.041563949023	169.549266378035	-7.53881109159055	25.8740337139992	677.424507422999	823.327263074074	-23.1314720008658	-8.65257258511021	-19.7901875203068	368.912573718054	-25.3589949879051
48.5275282751107	567.440770031754	-54.3506961254439	NaN	NaN	106.18455513696	12.3505702441464	NaN	549.352291016272	-2.3463189559328	29.3085193211609	716.670721909482	294.983054861055	NaN	76.7907767368015	-45.3064566177029	238.456557937673	194.365890337435	77.9213066752692	218.107019045256	11.2200403056788	-28.3485075406884	1053.28152034661	666.667538297136	-36.3682619138621	27.1389339847542	1247.14559203712	141.897551134885	-9.62838995654996	373.643108098257	-8.51422862499529	88.4178072202612	402.611302718679	643.270150334488	908.4405472445	-34.1399392507527	501.771661227045	876.129868629414	329.07665483607	-37.4824232454168	189.806488391736	9.31235267987947	48.307999284293	1243.80310804246	1110.1037482559	-56.4231658818462	-45.2815525662995	-55.3090045502915	184.235681733963	51.650483278957
76.9939848178742	397.088134044814	-44.0310115329475	NaN	348.451920558035	399.350283509315	-29.3270400136888	NaN	865.353073196591	-51.9485346587022	5.73627668608202	1697.82407613308	143.727394020664	NaN	177.659635988184	35.1442197245994	516.982055663385	-21.4095168879341	142.596319288413	296.422482874504	-5.57447063642468	-11.229844297678	2013.43869729069	887.731625948124	46.2377260831395	75.2163239592846	1032.62461532885	10.5717594663454	30.6338656882921	230.140366450984	15.0300052934447	32.8629886018417	693.797932469306	813.056008344211	429.646867213675	10.5717594663454	44.0086031695898	680.423194988008	215.651067512911	20.6028125773187	28.4047427747424	-47.3854362859449	23.9464969476432	698.256178296405	830.888991652608	140.975449908999	-40.698067545296	-25.0942071504486	93.0493072676816	-9.49034675560122
71.5392885854754	344.259720961023	14.9582860179345	NaN	-55.2021571658162	94.1716896124918	NaN	NaN	666.771435596006	4.77370555577717	5.90532560712799	882.910865404012	19.4847662233378	NaN	67.0128083800722	96.4349297151934	285.41547829078	169.990233052997	104.356270074649	225.439615569187	72.6709086368263	52.3017477125115	814.604617183815	843.593625790545	33.0163466716052	33.0163466716052	1253.89959376272	-22.7317468028749	16.2919186292612	200.260627095045	-53.9506791485837	-41.6860985841981	547.013768506311	829.09912148718	1318.56738219311	-28.3065561503229	912.7212616989	985.193783215724	843.593625790545	-11.5821281079789	21.8667279767092	-53.9506791485837	83.1896307986372	661.85484106374	793.420341663513	-26.0766324113437	-30.5364798893021	-43.9160223231773	364.160021910017	28.5564991936468
197.410574125406	198.542740021934	119.291127264957	NaN	-13.1722826288486	35.5108509218661	-29.0226051802441	NaN	461.205228016488	NaN	20.7926942669989	1270.70384403419	12.8675329913011	NaN	29.8500214392248	9.47103530171636	576.686149462369	61.5506665420158	118.158961368428	86.4583162656373	81.9296526795243	3.81020581907511	929.921321257768	876.383917897336	1.9396630102822	-12.5600503998348	565.197760864826	53.2463412306961	-3.63714983976279	472.622667554079	33.1698149705341	-12.5600503998348	NaN	1039.22685311865	537.313696614601	9.74720100034518	917.652332987669	1205.41587604999	561.851673154799	-43.7902023600867	13.0932887103722	-47.1362900701137	-10.3293252598168	981.227999478182	856.307391637174	-21.4829509599067	0.824300440273201	103.437656881101	88.937943470984	-35.9826643700237
378.906249288375	45.8888423362621	-8.48134655387879	NaN	-57.1879741012967	514.831721513727	271.298583776638	NaN	515.964433782272	48.1542668733513	43.6234177991729	1058.53361041514	22.1018846968255	NaN	6.24391293720104	-11.8794833595126	519.362570587906	446.868985401051	3.97848840011184	-31.1355919247708	247.511626137201	-28.8701673876816	702.781528803563	813.242121109261	-38.085474135663	96.9219164601899	684.929311865269	134.857877454066	50.0598469971666	369.168224769183	-34.7381834597328	9.89235888600372	991.764290492207	628.025370374455	913.660841387168	35.5549207348022	325.65344598209	1021.88990657558	282.138667194997	-34.7381834597328	44.4810292039495	52.2913741144534	45.5967927625929	774.190396556742	1414.63867921806	-42.5485283702367	-41.4327648115933	35.5549207348022	54.5229012317402	-39.2012376943065
-13.9852132080333	21.1458210050193	-32.1173598986411	NaN	7.54671098706342	174.135808707023	NaN	NaN	961.750930580299	NaN	-17.3849907125223	860.890864613793	140.138033662133	NaN	67.6094468997018	-20.7847682170113	341.858165595145	288.594984691484	-54.7825432619009	-9.45217653538139	-61.5820982708788	-12.8519540398703	622.812115983163	500.033984055755	-25.6796535606895	36.825577238718	869.484544673681	49.1033904314587	14.5022805246439	545.796742319607	-1.12402717520798	-21.2149942178747	754.5195665962	740.009423732052	958.777731529978	46.8710607600513	513.4279620842	1020.16679749368	304.705137807607	37.9417420744217	-29.0281480678006	204.250302594274	4.45679700331054	465.43287414894	1377.33954491887	-43.5382909319487	-27.9119832320969	-7.82101618943021	189.740159730125	-36.8413019177265
78.0129700515741	14.5198006672868	28.1254798210626	NaN	-39.9029159478167	788.909705836363	15.6536072634348	NaN	559.880773414469	NaN	-39.9029159478167	1156.26304298831	-24.0296236017448	NaN	2.0479281096589	-28.5648499863368	420.422562088267	354.661779511683	95.020068993794	6.58315449425085	324.049001415688	19.0550270518787	898.969843595447	383.116166101905	81.6432376965881	12.4161208035154	1103.30149507016	5.71672239450834	5.71672239450834	402.097794927425	-19.9643048400187	-28.896836052028	1625.85457097271	664.490899280201	590.797516781123	-9.9152072265081	423.312556555947	709.153555340248	466.858646214493	-16.6146056355151	-2.09924241599988	297.140553186315	24.6983512200283	665.607465681702	833.092425906878	5.71672239450834	-19.9643048400187	78.2935384920846	39.2137144395435	-18.8477384385175
165.562658657925	1.08124843440345	-53.3677701223487	NaN	-39.7555154831606	482.047579019047	-7.9935879917219	NaN	611.363998091334	NaN	68.0081670770779	767.904926441996	85.023485376063	NaN	39.6493032454362	-48.830351909286	290.341659517149	590.945616132552	-36.3524518233636	-27.2776153972383	330.044068881448	50.9928487780929	1166.39060477465	773.217778540302	28.1999515564709	12.5623959676048	977.622969451908	-26.5314930045602	-5.30909613395633	486.156936658976	22.615110274733	37.1356976072515	49.4223484270748	696.14696885232	745.293572131613	28.1999515564709	524.133857374793	967.57025514478	414.670968252731	30.433888069166	-26.5314930045602	430.308523841597	-26.5314930045602	972.03812817017	451.530920712201	-5.30909613395633	-8.66000090299905	-8.66000090299905	52.7732531961175	-10.8939374156942
185.102829500803	-23.7193299113746	-30.5287481530761	NaN	1.24853697486397	172.618896057683	61.3983981098933	NaN	462.019171329994	NaN	35.2956281833711	491.526650377367	2.38344001514754	NaN	NaN	-29.3938451127925	998.828309384124	329.235515616816	85.2313619558483	23.9465977805354	208.935793346758	-23.7193299113746	753.52535202718	678.661535189988	8.23929485692542	56.2862220807949	792.633316046608	-17.460224355842	3.76981325470501	887.609800093792	143.441113324093	-14.1081131541766	990.407876944862	508.821234305612	522.229679112273	17.1782580613663	997.112099348192	715.534758408306	57.40359248135	-34.2207803641685	8.23929485692542	51.8167404785745	-11.8733723530664	677.544164789432	575.863458338918	-40.9250027674991	3.76981325470501	65.2251852852357	49.5819996774643	-24.1644467591726
315.936207427338	54.7822340940707	-46.2729990653241	NaN	21.8541244129196	289.820810094012	66.136754673778	NaN	581.631988992489	NaN	76.3558231955146	840.515058209815	50.2404258621878	NaN	-41.7311908334412	71.8140149636316	489.66037229686	435.158673514265	271.65357716648	-42.8666428914119	223.964590731709	-40.5957387754705	721.52323942463	444.315576484399	20.679672232998	28.5040820740529	1366.47816489444	43.0351289217263	65.3905856104546	489.026489861856	37.4462647495442	-32.9734238199499	1158.57241768927	857.891525225873	1647.03914633798	108.983726153475	958.49108032515	575.09499811346	9.50194388863383	-62.0355175152967	-36.3267423232592	129.10363717333	19.5618993985616	935.017850801985	324.713883199703	-32.9734238199499	-19.5601498067129	26.2685364051801	210.701054087188	9.50194388863383
189.023865024272	77.695707528702	-26.8164403242823	NaN	-47.26446925204	40.2076544944794	35.6636480660888	NaN	612.752464471698	NaN	-9.77641621781742	526.416342332276	81.103712349995	NaN	39.0716528873817	-62.0324901443096	538.91236001035	568.448401794889	196.975876273956	82.2397139570926	236.735932522374	-17.728427467501	1168.07720560862	857.224400399944	-16.0707106359545	23.0654339047067	1125.58653439305	-32.8433440105236	23.0654339047067	321.618307972037	237.755141099191	6.29280053013762	849.397171491812	1193.79524344963	963.451078438882	-32.8433440105236	433.435863802498	1124.46835883475	49.9016473040173	-27.2524662190006	-4.88895505290846	57.7288762121496	2.93827385522379	384.236139237095	581.035037498706	150.537447551432	52.1379984206265	292.545743456117	-3.77077949460385	-3.77077949460385
496.151359131283	7.4341331036468	-23.252762484135	NaN	51.759648952665	192.692058318774	15.3899949227013	NaN	508.653427704083	NaN	11.9803398573923	884.852036576519	74.4906827213922	NaN	-1.6582804038441	-18.7065557303895	484.785842246919	1001.91686048546	58.5789590832831	-59.6224165140986	11.9803398573923	-27.7989692378804	393.465265678245	437.089830004701	26.5714939070242	4.19992245755955	1006.44632339358	-34.9503275790036	-22.6459632817981	795.034973196136	284.963144148341	0.844186740139845	938.21303047271	853.201058964744	726.801680275269	131.717879719508	512.034594360408	561.25205154923	15.3857081822919	17.6228653272384	52.2988010739086	9.79281531992572	-4.74870612222633	807.339337493342	576.912151563856	-61.7962133183613	-39.4246418688966	216.729851227474	16.5042867547651	244.694315539305
329.404775225267	18.9758465716891	-17.4114271166424	NaN	-57.210007713255	361.243639702557	-18.5485294194028	NaN	490.873302217238	NaN	30.3468695992926	791.068310145972	24.6613580854908	NaN	-10.5888133000803	-4.90330178627848	312.348240683862	661.438647631292	104.258519278716	4.19351663580439	63.322836379343	-7.1775063917992	1027.09293477259	925.265583942265	45.7458284188139	94.981031018091	648.877060259959	-12.4412291985137	-26.9879936028456	279.61304076538	797.701649935047	2.10553520581818	1499.30328697475	821.20026935743	780.916921776203	9.93840834661228	708.183099754543	599.641857660682	-20.2741023393078	-35.939848620896	-26.9879936028456	32.3180458917383	30.0800821372257	987.928569068618	515.71821686646	-72.8662505703539	-38.1778123754086	308.706569574044	-0.132428548694417	190.094490584876
270.573626595329	10.0509863519047	-20.6656568209008	NaN	-19.5280033700562	465.112366689764	58.9700847382246	NaN	378.650704425571	NaN	36.2170157213316	1077.16992324419	22.5651743111958	NaN	33.9417088196423	-40.0057654852598	892.870064207352	394.577852737396	346.796407801921	-27.4915775259687	-43.4187258377938	-17.2526964683669	1337.67527733899	499.25555808576	-13.4229885337032	17.9198047094081	811.564105043905	44.7850560606464	14.5616482905033	342.541591870204	611.194105382586	-4.46790474995712	1302.97432767697	528.359580382935	508.210641869506	-64.9147202902432	659.327680720221	919.025110448858	-19.0199158985445	29.1136594390907	-17.9005304255762	-58.1984074524336	229.483659100409	1301.854942204	762.311144233302	110.828798965774	-40.2882398849415	216.05103342479	-7.8260611688619	169.036843560123
251.522599624423	45.507470467124	-55.7927864113271	NaN	-26.1994529412178	335.749779500888	40.954649933261	NaN	773.958755885199	NaN	-29.614068341615	753.471063482816	132.01106061052	NaN	-4.57355540536869	-0.0207348715057201	277.701317694135	1126.80234725958	144.531317078644	77.3772142041648	11.3613164631517	-14.8174016065604	588.041219310462	725.775310581118	-27.8429286477542	128.92758174161	504.05701731616	-40.1606116069186	22.5475925488271	160.281683819483	822.077195534584	-40.1606116069186	28.1465393484472	455.906074839426	907.18118688881	-8.80650952904575	801.920987055952	621.634900108183	-49.1189264863108	23.6673819087511	-9.92629888896978	-84.9521860038797	28.1465393484472	798.561618976179	278.97935597143	-86.0719753638038	-82.7126072840317	349.526085646644	30.3861180682953	302.494932529834
268.893322093867	27.476763596716	-18.0735304593502	NaN	-35.1548907303751	229.036814794809	91.2471752752088	NaN	567.247748161101	NaN	25.1992488939127	1152.56902678155	24.0604915425111	NaN	205.122910415374	-11.2409863509403	633.295674542397	428.319351290099	405.544204262066	-26.0448319191618	-18.0735304593502	-38.57116278458	734.020843865132	376.6791051031	-4.18669796614993	-35.5521170424411	833.7180687862	-35.5521170424411	46.2220112636038	438.289749717244	1114.88664693438	-25.4703751964904	675.770779866305	946.857616168536	1023.03077678239	61.9047208017494	559.270651868653	1188.81942047135	-3.06650442771096	-29.9511493502463	-1.94631088927199	33.8998823407751	61.9047208017494	891.968132785027	661.208263866599	-35.5521170424411	2.53446326448389	46.2220112636038	58.5441401864324	310.587686335201
162.096106605578	-3.10385868205011	0.314071634245642	NaN	18.5430333211563	199.693340084831	36.771995008067	NaN	454.898803701581	NaN	23.100273742884	968.727661251376	39.0506152189309	NaN	15.1251030048606	-28.1686810015523	411.605019695168	502.749828129722	150.703005551259	37.911305113499	11.7071726885648	-40.7010921613034	915.965022978081	590.991600417698	-13.0107263410833	50.8633601621644	792.699242006901	-16.3725203675701	47.5015661356777	238.003227636592	826.317182271768	-38.7844805441482	1012.33645173737	885.7088767397	1058.28097009935	199.902895336409	766.925487803836	667.192265018063	43.019174100362	-5.16654027928098	20.6072139237839	-61.1964407207264	26.2102039679284	666.071667009235	406.092928960928	10.5218318443237	-53.352254658924	69.9135263122558	-20.8549124028857	969.753727401868
243.27262219856	-0.658144617679766	-59.9310412272334	NaN	1.62158217499537	524.81888109394	-0.658144617679766	NaN	435.909536179609	NaN	-22.3155491480936	595.490411666869	31.2580304797722	NaN	-32.5743197151317	-20.0358223554184	639.945084124034	673.001122617824	309.384699186139	-20.0358223554184	-17.7560955627433	26.6985768944219	848.057021379497	750.529780266817	-38.656170805905	63.3550813924156	834.604988122576	2.82093173626929	-6.14709043501164	431.043990414934	1160.81679460292	-3.90508489219141	806.579918837323	640.671508668625	741.561758095536	-33.0511569488544	806.579918837323	289.797641217259	-25.2041375489836	-18.4781209205229	79.0491201921572	-42.0191791201354	88.0171423634381	760.618805209508	367.146832444557	61.1130758495953	-45.3821874343657	49.9030481354942	58.8710703067751	509.514184413642
631.300254203774	62.2320589780914	-63.2138357610371	NaN	-36.9842395883102	218.469218789551	18.896204431847	NaN	400.935974773738	NaN	78.1979001267078	602.789823581245	78.1979001267078	NaN	55.3895556286844	-9.6142261906822	543.488127886384	423.744319271762	205.924629315639	94.1637412753241	102.146661849632	-27.8609017891009	1355.38215999605	505.355027509553	0.721505584853147	101.648209969793	767.764458910396	-10.4925726801402	-0.399902241646186	491.898133591561	998.774471169259	64.6417516953151	1484.34406004347	687.023095402444	453.770267490583	-10.4925726801402	405.549730951112	578.246536232009	60.1561203893178	-16.0996118126368	-37.4063605161242	-72.1700031376035	173.41831086575	473.955608367571	790.192615440383	-31.7993213836275	-36.2849526896248	84.8270925723031	42.2135951653284	625.345664944981
378.479098957283	-12.8741570667478	-26.5658161696294	NaN	-26.5658161696294	321.430519361944	24.7779054661765	NaN	509.690832026565	NaN	-16.2970718424682	240.421536336561	32.7647066095241	NaN	41.8924793447785	-42.5394184563245	312.302746626689	542.779008191862	392.170758060165	182.231985149314	170.822269230246	-29.9887309453497	722.190059198768	575.232533350567	-0.257625123686051	-19.3284490887198	809.69148680304	77.1474839108626	105.192813271206	528.11638002519	1118.19010976682	-11.4757568678235	455.198523688296	468.660281781261	1287.5838991033	-10.3539436934098	338.529953549266	332.920887677197	-50.7392179723047	25.5440778878302	18.8131988413477	-41.7647125769948	50.2239677249326	170.257977387204	349.748085293404	-39.5210862281673	-42.8865257514085	326.190008630715	62.5639126434839	778.280717919456
379.972436007313	18.1085360969137	-56.0906862821903	NaN	-40.1093153082294	585.447205672524	56.9204370336758	NaN	895.942413166621	NaN	54.6373840373956	464.445396869677	43.222119055995	NaN	-21.8448913379884	-34.4016828175291	542.069198743202	711.015120467931	516.95561578412	484.992873836199	213.309567278864	-24.1279443342686	1455.40255855332	907.759776603468	63.851227369263	49.2623827681398	710.249265080569	-11.3374332672951	9.98472422665422	476.827751462597	623.8384162893	99.7622294643356	793.293457425424	617.105103396474	730.449203759047	94.1511353869805	644.038354967779	786.560144532598	135.673231559408	-5.72633918994002	-46.1262165468966	13.3513806730673	216.472986273321	117.717730511872	353.383681760785	204.12857930314	52.6290392145529	-12.4596520827661	31.3068817206035	1016.61500170416
390.603881874308	109.651723554837	114.220051332389	NaN	-53.6659944926612	254.696130492125	41.1268068915508	NaN	542.500780477925	NaN	-1.13022505080878	481.970437425356	16.0010041150127	NaN	34.2743152252222	-30.8243556048993	132.493362442598	505.954158257506	346.062686043172	254.696130492125	389.46179992992	-18.2614542166302	902.61753689467	566.952736647884	29.2154814030346	55.0358506527874	551.235990148035	20.2344834031207	-23.54788184646	71.8752219026261	569.197986147863	180.769822651583	574.811109897809	465.916509148852	806.071808395594	-21.3026323464815	255.985680900863	424.37939339925	-15.6895085965353	3.39511215328194	-6.70851059662129	-69.5754965960192	92.0824674024325	48.3001021528519	277.315551150658	-70.6981213460084	67.3847229026691	-14.566883846546	11.2534854032067	372.738654899745
449.236472038876	34.4589029263117	16.1766960232786	NaN	-6.67606260551279	127.012575372917	28.7457132691139	NaN	813.737972168099	NaN	160.149075384664	613.776334166174	-24.9582695085459	NaN	-21.5303557142272	-10.1039763998315	-21.5303557142272	243.561644379753	340.685868552117	267.557040939984	258.415937488468	307.549368540369	990.683146884976	788.537570793314	86.6432093639301	25.9995365364313	1165.87597949775	173.11659469203	50.7062180587456	231.514205562955	466.227680024941	105.734735994809	764.953920249287	406.707038175729	819.98243818535	-7.69139281217908	604.360490354244	662.758101225168	21.5074126232833	-7.69139281217908	124.826262625689	-45.8744460739375	323.60274578249	212.422678932076	516.764074047856	-67.2120346613908	301.14212621675	182.100842518326	46.2140941455976	587.515025679938
385.60436968249	11.7797812347972	6.06380893437377	NaN	27.7845036759829	226.700339730719	15.2093646150513	NaN	730.849096628066	NaN	43.7892261171685	669.116595783493	-3.08174674630374	NaN	-4.22494120638843	-15.6568858072353	10.6365867747125	520.501315972484	182.115755787416	307.867146396732	306.723951936647	296.435201795885	1455.16407678188	832.779701403303	28.3984509140268	86.8172009495608	1269.79688916913	47.4968884256437	-3.05779910510697	821.54532639647	1147.34220159464	34.0156384174435	803.570326385536	502.489076202399	883.334388934054	-35.637486624924	441.823451165499	30.6453259153934	-21.0327991160405	-19.9093616153572	63.2250134352105	-72.7109241474745	277.80157606573	381.157826128598	836.150013905353	3.68282589899312	315.998451088964	209.271888524046	91.3109509522942	272.184388562313
1281.51778693418	54.2723940475776	145.772516536793	NaN	-18.9277039437949	88.5849399810335	64.5661578276144	NaN	160.641286441291	NaN	65.7099093587296	477.4604605602	6.23482974073942	NaN	102.309958354416	81.7224307943423	29.1098603630433	616.998147356254	284.166451801732	252.141408930506	691.341996878742	245.278899743815	1202.96872582138	672.514207962447	84.7436299111269	34.1706356237284	904.026137366982	15.0652822262668	42.0375458462127	352.21857747559	546.6436444027	57.7713662911811	677.009585232438	437.630745605418	677.009585232438	45.4090787987059	661.275764787469	682.628806819926	37.5421685762217	-0.668538218701605	134.192779881028	-60.232287046082	373.571619508047	109.468204896077	400.543883127993	-34.3838677436339	-1.79238253619935	61.1428992436743	112.83973784857	156.669666230983
824.587056209891	43.0239099533394	80.7861117490439	NaN	-9.61431073158215	212.381663461348	20.1377270468517	NaN	266.164193291594	NaN	89.940584911639	364.57477978949	45.3125282439881	NaN	10.9832538842567	13.2718721749055	44.1682190986637	630.054501504747	119.692622690073	168.897915939021	884.091131766759	392.038199277275	544.735893913972	326.631116678241	-25.2595806144592	47.8167622738012	1045.02777984129	208.584716627974	-7.27155774965665	246.80926521568	832.544259750813	0.59820225369447	958.460419804431	660.533791106139	987.690956959735	10.7164651151459	25.331733692798	808.93497974076	-57.8628720569139	-5.02305489155633	29.8287394089986	-37.626346334011	87.1655622905568	322.13411096204	798.816716879308	-47.7446091954624	286.158065232435	164.738910895018	39.9470022704501	113.023345158711
554.968810244939	22.6055141141469	174.872865480588	NaN	-12.8853722945726	111.905163787699	14.5914429895973	NaN	202.349680764758	NaN	240.130301780492	490.856241248542	-32.3481164541929	NaN	-10.5956376875584	30.6195852386965	-9.45077038405134	676.324744416689	82.138613896515	230.971363352435	570.996952494038	438.192345287217	773.381822073227	446.10610089587	33.3563082082757	198.681157050446	1382.9469110015	52.475508414513	-30.7492454244024	330.266240822785	619.303561587667	240.293533969903	867.853164268752	294.277158081632	788.00238693682	-35.2478807670465	823.991469677973	500.089725007599	-32.9985630957245	114.331744375869	-0.383456861554904	38.9796023865808	63.7220967711232	432.610194867938	514.710289871192	13.1124491663773	456.228030416819	73.8440262920724	5.2398373167502	424.737583018311
655.060013327676	9.03974568441583	19.348579742553	NaN	76.619880065537	208.3438708084	-11.5779224318584	NaN	201.471314769642	NaN	26.2211357813111	881.854362606693	14.7668757167142	NaN	26.2211357813111	50.2750819169644	70.8927500332386	458.046740216611	19.348579742553	4.45804165857711	318.30476742853	42.2570998717466	372.156262797561	474.537317723821	12.1349707491743	11.0099042115231	1139.45164147568	0.884305372662208	-0.240761164989	342.904532818629	738.927954071855	-22.7420919180132	490.288249250938	357.530397808095	753.55381906132	52.6373661046178	340.654399743327	774.930083276693	-5.86609385324504	69.5133641693859	74.0136303199907	4.25950498561583	319.278135527954	138.14242296611	619.670901080827	31.2611018892448	197.770949461624	260.774675570091	170.769352557995	31.2611018892448
615.438753361723	1.19065669237334	57.3439341863997	NaN	267.059235847763	53.9059784214593	12.6505092421746	NaN	319.774557576849	NaN	119.227137955327	931.730683736238	80.2636392860022	NaN	48.1760521465586	72.2417425011413	42.446125871658	790.774497373682	40.1541553616977	6.92058296727398	700.241662230252	361.030026756134	851.886261280768	445.589954022278	-5.72533464989521	19.0351051276305	1123.12562429821	20.1605796629726	-3.47438557921105	453.468275769672	443.339004951594	-22.6074526800264	972.31203656237	456.844699375699	272.266875579598	6.65488523886764	339.795347700123	842.882464998031	-33.8621980334471	-3.47438557921105	19.0351051276305	53.9248157232349	44.9210194404983	545.757187667723	370.183160154359	-39.4895707101575	408.449294355989	397.194549002568	16.7841560569463	10.0313088448939
603.295865929149	50.6611518928087	116.01421973528	NaN	65.5662375410917	153.850206380922	30.023340995186	NaN	49.5146068429408	NaN	-19.2780961491348	775.277623409338	54.1007870424125	NaN	47.2215167432049	265.065076218111	31.1698860450539	332.711234160318	-11.2522808000593	-6.6661006005876	597.563140679809	39.1957013941294	951.415931378345	280.3897652613	51.8355509630445	258.997991509246	560.734589696106	77.7308560313197	60.8426135954881	746.505256490254	323.173312765407	-10.088004635005	605.769902858324	231.976803611916	717.232302934813	147.535591432757	665.441692798262	370.460391585736	19.1849489204366	7.92612062988213	-34.8574268742248	286.019179406577	9.05200345893757	767.897030242308	347.942735004627	30.443777210991	424.502767380397	246.613280389637	9.05200345893757	112.633223732039
437.428986980636	23.3239404960222	289.452391422422	NaN	87.5618424437739	156.388165959222	100.180001754939	NaN	377.77950660058	NaN	50.8544699022015	880.211668263353	38.236310591036	NaN	25.6181512798705	175.888957621932	128.857636553043	396.133192871367	241.273964961608	45.1189429425808	525.756102158794	134.593163512663	829.138431814455	389.884778360152	19.3349014717785	33.9766899202553	1242.48738262915	-12.2012582634022	-47.1162922559238	206.299277044636	942.893865144929	66.6391410745496	523.91345723467	253.603516647407	982.314064813905	53.1236440451865	316.675836117768	1034.12347009313	-8.82238400606143	58.7551011407544	-7.69609258694783	108.311923581753	104.933049324412	834.769888910023	778.455317954343	-11.0749668442886	218.688482654885	345.959413014722	106.059340743526	89.1649694568216
782.111398564644	75.1489688825847	93.511629393807	NaN	26.9469850406261	152.042609773328	43.0143129879456	NaN	528.477150253386	NaN	226.640918100169	450.435843080691	204.835258743092	NaN	23.5039861947719	6.28899196550102	21.2086536308691	883.106031376366	153.19027605528	-36.1746604667006	410.267523212392	83.1826328562444	558.047709091286	559.174409397126	25.1184644293032	90.4670821679819	1211.53388647807	33.0053665701783	-40.2301533093755	766.487265671555	666.210938451858	152.435598989143	945.632614300001	334.961048535107	625.649727441644	171.589504188411	436.364076060643	574.948213678876	-27.8364499451433	11.5980607592318	2.58445831251748	94.9738833913391	213.277415504464	606.495822242376	526.500100527786	30.7519659584997	196.376910916875	280.879433854822	-12.0626456633933	295.526537830732
745.919444404581	9.90547540132998	158.026851378583	NaN	-9.61439585148635	398.006445016149	155.730395937076	NaN	336.002148095438	NaN	11.0537031220839	454.26960333309	51.2416733484704	NaN	-9.61439585148635	677.025781159347	36.3147129786697	729.844256314026	384.227712367102	-26.8378116627949	446.232009287813	46.6487624654548	527.961513113682	470.478929146339	-19.8136988104069	133.473191769173	1231.27783459646	170.667804924513	116.566549425837	194.337104205183	800.72200958617	274.361877963641	526.834403624126	606.859177382583	642.926681048367	104.168345040724	507.673542301679	566.283235758577	-27.703465237297	104.168345040724	60.2110749480505	341.988447336985	13.9995858762653	655.32488543348	899.907644667075	-33.3390126850757	264.217892557639	610.240505851251	47.8128705629374	366.784856107211
561.498190197812	244.432230475879	220.307646583993	NaN	85.899250614913	143.338736071785	29.6085548671786	NaN	518.992970959727	NaN	39.9476622494156	686.716268493792	33.0549239945909	NaN	46.8404005042402	476.487751721641	478.785331139916	1161.16641836755	286.937449713964	197.331852401244	206.522170074344	2.03760184788016	1447.22442962507	699.679352126129	108.85941153873	52.4834630093975	1093.18347286087	59.2485768329174	34.4431594800113	650.068517420317	803.4110974201	432.457356097095	1152.94197830196	668.108820949703	1305.15703933115	177.638068744515	560.994518743972	619.625505214477	93.0741459505166	84.0539941858235	14.1478180094518	186.658220509208	112.241968450489	741.397554037835	342.255838450164	422.309685361815	84.0539941858235	550.846848008692	15.2753369800384	200.188448156247
643.546042890419	48.1815784733733	121.740122339572	NaN	22.8958290193676	427.46782028346	45.8828739775546	NaN	532.058874843211	NaN	27.493238011005	542.403045074395	56.2270442087388	NaN	NaN	317.130004484162	232.07793813887	883.760662703474	642.396690642509	114.844008852116	32.0906470026424	64.2725099441043	945.965304773402	110.17010157459	23.3195878818659	33.4709466251713	2165.25628271931	31.215089126659	-1.4948446017695	495.921733820195	1249.37813832331	277.103556464501	1120.79426090811	352.674782664663	864.754434826958	100.018742831285	568.109173772589	625.633539984653	45.8781628669891	231.986406494255	-31.9489208316857	60.5412366073191	75.2043103476491	652.703829966801	623.377682486141	273.719770216733	10.9123716400482	579.388461265151	102.274600329797	656.08761621457
351.951804442801	24.2259331474023	295.60595288675	NaN	2.37754172770907	233.510524641306	159.915943017076	NaN	610.682755465484	NaN	24.2259331474023	721.074627901829	73.6722926761818	NaN	NaN	538.238089179133	59.8733086216387	1024.65227710178	364.600873159465	-16.0211036783484	107.019837474661	-5.67186563744108	1180.01861277213	752.378197760232	40.3963986243226	301.042667404663	1714.85121624348	73.1182245751013	-13.7638650183456	709.501322376453	1381.99126260625	747.864842456676	761.404908367343	487.218573676335	1586.22059009214	158.871975342659	622.619232783006	1193.5586786828	205.133867204105	351.817914569665	-35.2023027102351	-8.12217088890095	37.0113821466559	899.062245125791	622.619232783006	739.966470675453	-13.7638650183456	636.159298693673	23.4713162359888	992.714367674572
462.739353547058	60.0717105975718	274.060800850727	NaN	-19.3113390124698	645.66551134411	24.4068622220459	NaN	664.073175021801	NaN	4.84871956449941	1014.96926387778	35.9116520206026	NaN	NaN	956.294835905142	53.1688367184377	715.844729115306	554.777671935512	23.2563832421902	248.750263293902	16.3535093630562	1224.61230461869	627.503977390174	31.5243993624731	43.9406405713836	1607.25828369329	23.6231549568029	16.8506597519426	464.964092473528	1495.51211281309	636.533970996654	1084.64740371824	962.742490030756	1156.88735257008	56.356881780294	670.396447020956	295.651712352022	-13.6255686699284	365.634162802245	3.30566934222215	3.30566934222215	23.6231549568029	578.967761755342	549.620282534281	248.244245918001	41.6831421697635	391.595394420876	156.815560652388	985.317474046957
155.806890662306	121.275595422724	418.244734483125	NaN	25.7390119265487	616.224160523392	101.707861453628	NaN	636.942937667141	NaN	13.0775370053688	1103.11542340149	63.7234366900883	NaN	NaN	1365.55326722231	24.587968751896	990.313192285524	623.130419571308	-21.4537582342126	99.4057751043225	89.0463865324481	977.915197986376	517.217969253578	4.57938630090583	76.8456182589918	1877.85561783941	-18.003811185996	13.6126652956666	635.779756059813	1093.08950516957	363.652226342645	740.791624373906	1009.53167446804	789.345498970745	496.893091515366	887.582408038768	883.065768541388	2.32106655221565	119.753693484105	-24.7787704320666	21.5167844160822	63.2956997668507	685.462790530997	540.930326614825	180.72832669874	67.812339264231	621.100677693326	7.96686592394111	853.707611808416
69.6819619984065	171.023459229748	511.899404462441	NaN	76.591609536907	703.066319694289	NaN	NaN	502.686541077773	NaN	55.8626669214054	1339.90550115942	50.1046273059883	NaN	NaN	1106.12909277349	37.4369401520706	1265.050986159	1033.57779361923	77.7432174599904	29.3756846904867	69.6819619984065	848.513882159234	515.290482347295	26.1863056741774	98.4788398706659	2036.82241301401	73.628281240623	54.4255768446808	752.500360179523	1127.51788132381	435.090952223065	665.523404974372	708.447097153537	1334.22934629189	487.051211176791	858.680019780615	1305.99007512139	70.2395687001626	285.987600442808	45.3890100701197	-44.9766576754909	72.4987103938029	1769.11412231764	1241.60453685264	191.103649309917	31.8341599082781	1189.64427789891	87.1831314024646	1528.51553194495
568.776477877113	510.015643352995	1082.64573665666	NaN	61.8202584533489	565.319958199224	80.2550300687585	NaN	819.950241137069	NaN	56.0593923235334	1608.03672769583	125.189785881319	NaN	NaN	1088.40660278647	119.428919751504	895.993674050634	658.645989502235	39.92896716005	90.6245891024264	149.385423626545	864.786030734808	321.264631706636	33.1191914734061	65.888672911695	2299.86332130815	-4.1702184391296	47.808959014708	686.248856002062	1448.9867860312	856.876155904876	1421.86721518572	1176.66109545783	934.844922085633	462.512396526847	745.007926167269	1314.51891392236	-22.2499323361166	274.935364845607	13.9094954578574	10.5195491021723	93.0082437571755	912.245279714399	403.75332636164	359.684023737734	199.226562901974	843.316370482136	63.6287086745717	948.404707508373
501.213597424129	734.066892414078	1243.5775675901	NaN	23.9796166031447	813.605889217575	198.043218303552	NaN	978.447578245113	NaN	38.9652246965572	1090.26326940365	NaN	NaN	NaN	1380.75351859903	7.84126942562349	1792.28137162583	1157.12213628195	108.129569743077	150.780915855097	13.6049648461668	912.721056177745	648.208932741903	125.967048009599	249.179960208346	1449.65805887871	129.358229079289	17.4492537795095	953.415229014029	1242.7960136276	1602.26120701477	1441.74530304943	1013.32609457856	1143.32136891668	951.154441634235	1137.6694004672	1118.45270773896	142.92295335805	484.301847706872	23.1012222289933	-34.5488559557415	81.881694103625	1014.45648826845	1377.31286272531	571.342161828923	-11.9409821578063	885.591607620223	60.4042139955865	1159.14688057524
499.322734472233	1501.54521252848	912.206102877454	NaN	138.33811349225	472.796708010445	71.4463945886108	NaN	796.875553043593	NaN	71.4463945886108	893.753214904036	86.4393660670127	NaN	NaN	710.377640668198	130.26497500388	1248.97130839233	1100.19489910665	18.394341665035	168.324056449054	20.7009526617122	1387.0047094728	762.800039716439	50.3925361901527	114.848453175864	1807.66437822166	NaN	45.8693139455414	1564.5411825738	1691.19140542292	1245.6540143287	1246.78481988985	555.862622025471	1221.90709754449	1795.22551704898	858.918512414431	703.998150536492	249.414314953052	255.068342758816	10.8143415498035	-20.848214162476	96.755564197419	732.268289565313	731.13748400416	541.162149730484	28.9072305282488	1226.4303197891	43.6077028232357	1334.98765365977
1106.67467628549	1168.98378963704	783.590384833033	NaN	-11.4277466339096	1082.44335442656	NaN	NaN	1422.83573292111	NaN	103.959500313397	852.822733001417	293.19458530698	NaN	NaN	1248.60099003068	69.343326229205	2232.8542064912	947.440275498208	212.423512443865	139.729546867062	42.8042594313245	1391.0475327912	1039.23881793461	127.477325412365	39.2423422650515	1652.35882903517	NaN	26.7989472058149	960.053576648556	2255.29788054181	1443.08354849347	872.9498112339	550.552757426408	574.308329812223	1219.10243742721	733.810030116982	1083.35630950826	568.652241148934	901.230254550347	-2.61271384328964	-3.74393157594751	33.5862536017621	895.574165887057	711.185675463825	357.114525141912	-13.9248911698683	867.29372257061	22.2740762751835	1078.83143857763
624.832708288746	NaN	845.330747970497	NaN	104.180269040213	784.145428058807	NaN	NaN	1528.75922698409	NaN	116.879109021884	893.817227900515	44.1493891268566	NaN	NaN	960.774747803874	NaN	2329.94058582773	1042.73998768557	262.33854881194	108.798029033548	205.770988893585	1274.00887244428	924.33513917953	38.2686888678801	95.9818293096351	1925.82787037469	NaN	36.0054284583995	725.168223145238	1555.78479342461	1509.38795503026	1087.28988866213	639.164327584976	711.588660688355	1340.77505452396	1318.14245042915	1168.76726340343	1260.4293099874	648.217369222898	8.84630354463252	11.1095639541131	NaN	2199.68237992184	1487.8869811402	916.413727746348	4.31978272567134	514.685005063544	58.6380325532054	1702.89672004085
970.657319350889	47.8058588413639	937.162084864311	NaN	13.1556162690413	613.759820855967	NaN	NaN	1449.98567493469	NaN	NaN	899.046818034756	37.4107860696671	NaN	NaN	587.194634883853	NaN	1978.97937820548	1337.94989061751	382.758203707149	44.3408345841317	145.981546129611	1865.54373420423	1151.22461525721	41.8224970827639	29.3700243277446	2490.43145791065	NaN	73.5197004591767	1339.14374956023	1933.46631286797	1602.90976337109	1086.69816552666	822.932151715793	260.306791784466	1462.53643413269	1257.63665516374	695.011295232413	1959.50330135574	870.477956780412	-17.0437377591455	105.21690383559	NaN	704.067639054245	1088.96225148211	525.204848573059	21.4457234836414	1289.33385854015	NaN	1785.16868278547
1036.0173050605	153.156681408363	856.902911518508	NaN	146.223221013189	715.922550149973	NaN	NaN	975.927314968993	NaN	NaN	1646.1618198358	20.2653571675304	NaN	NaN	821.08003281011	NaN	2010.16849058243	786.412730834241	61.8661195385735	105.778035374675	65.3328497361604	1205.01389601538	1416.78317773068	74.8227561658238	NaN	2394.09275056653	NaN	0.0806567368949367	690.87884842851	1802.95069144682	2155.14452360434	2012.45506105821	1644.40684417333	559.513946401908	1688.57263019952	1864.1033182523	1235.59020941813	607.077100583954	1132.53670869036	-31.6281127178022	55.5710032826149	NaN	1772.37437804407	784.872700740648	1125.74197237864	-14.6412719385001	972.860405364924	NaN	52.1736351267544
822.810508598564	NaN	985.827086070185	NaN	77.0963776113637	1133.81376632811	NaN	NaN	857.494886784015	NaN	NaN	558.05308844962	34.3189778493073	NaN	NaN	414.690991949755	NaN	1887.62091889192	1684.13923353727	466.717559227932	59.7541885186381	103.68773422021	1212.39479919736	1146.68837238823	39.8749414828444	NaN	2608.08993417733	NaN	110.112846002941	897.457098284665	1719.92030282644	1991.80896548488	1138.75828639403	794.365980360008	1010.74404105901	2017.86496232298	1163.68141380439	1484.28346185579	1207.86332148638	431.847763482092	37.6092026273574	84.0568491648405	NaN	1468.42328986738	1192.00314949797	633.498521620433	25.1476389221791	1227.12210175802	NaN	1148.95411124372
711.18455066373	NaN	912.453083774039	NaN	NaN	1326.55730706996	NaN	NaN	758.609894672481	NaN	NaN	1695.54961777219	99.2819413800902	NaN	NaN	516.856311798604	NaN	3133.34724223262	2006.7061430979	186.035619444878	102.752088502682	129.356549775883	1280.97838048182	1025.98968176019	37.7668138257086	NaN	1687.82701533099	NaN	15.1011517171196	876.396311843502	2478.85862292074	1540.50021162516	967.058960277858	698.470864291078	1023.72311554933	1242.44675489721	1575.63198789347	1585.83153584234	704.137279818225	720.003243294237	54.7660604071503	-20.0306245511934	NaN	1311.57702432841	893.395558424943	349.419667818807	144.295425736077	1709.35939433415	NaN	1407.90608828991
422.383752488055	NaN	561.258076976685	NaN	70.5687971168589	982.510194592196	NaN	NaN	994.083054966248	NaN	NaN	784.614282195898	NaN	NaN	NaN	322.857153271203	NaN	1216.28197414806	1651.42152421243	401.55260381476	116.860238613069	82.1416574909114	984.561606433193	1252.11411857395	23.1864780630147	NaN	1896.05406304832	NaN	44.7267226845163	1018.57251899346	1580.88627332319	1247.57933023258	1240.77714772053	1151.2150779785	2211.22185277344	1404.0295280098	2113.72390343402	1864.31054465873	703.40472926833	1270.25327193943	8.44841595356616	243.1237126194	NaN	975.492029750455	1331.4729145479	860.988624130894	84.406120671493	1557.078634531	NaN	1741.87125944178
943.797872745828	NaN	825.696465888811	NaN	237.505145463666	764.330048600361	NaN	NaN	1294.62852252697	NaN	NaN	619.597932354016	NaN	NaN	NaN	130.982307906356	NaN	1887.451270672	1274.94495471746	188.875154404894	86.9837445674671	330.133699861326	1646.25230135274	1010.01582400963	43.7529386329211	NaN	2268.8794422821	NaN	4.05904075946474	262.636432620838	2147.52952592611	1076.9283947106	183.248636873925	854.642566619244	1081.46484018185	1985.35160032884	1494.2813780658	1739.24943351341	461.105921988119	499.665708493763	-24.2937434358612	-6.14796155085261	NaN	1904.82969321412	1376.33379581324	598.333397493497	31.2777135869777	1338.90812067541	NaN	128.811291218899
669.886375877091	NaN	602.6975294856	NaN	120.791320884566	659.460520402549	NaN	NaN	1670.76850143308	NaN	NaN	946.750760145473	NaN	NaN	NaN	128.900319586987	NaN	NaN	1052.16774327695	50.1271893348952	82.5631841445802	154.385744080311	1304.37130255827	758.664319081669	174.383453197162	NaN	1403.07506048439	NaN	58.6618059734345	1049.10296309416	1691.24465259053	1555.10153820968	1114.90546837824	1355.42497045109	1760.45073573414	1869.36522723882	2544.40816937723	1481.35735125338	526.08649868104	1281.68078349479	33.7022350036109	4.20456022109208	NaN	2256.23857727109	1907.93910964673	610.041419215901	8.74266403378728	1770.6614693127	NaN	527.221024634214
235.762313349031	NaN	579.985434081996	NaN	247.352317414114	904.505547904319	NaN	NaN	1672.92281741932	NaN	NaN	1123.55662473439	NaN	NaN	NaN	63.071252779295	NaN	1184.98364627933	1611.49579587438	39.8912446491291	92.0462629420024	25.9832397710295	1877.00257501239	1855.43869901901	142.812968808041	NaN	2256.07281615915	NaN	272.196224768313	1429.83588336022	1140.42596871224	2523.91885481375	998.558363492646	863.50040332359	1049.6307013717	1132.48138281995	1825.93023713333	1499.06727470738	342.562556957233	806.753361235752	28.183943790607	45.2080564169585	NaN	1846.35917228495	1194.90312911657	37.2634705246611	95.1454534542565	1332.23097096914	NaN	5.48512695547155
253.442773638575	NaN	870.335605463201	NaN	65.5919489100239	930.633401055082	NaN	NaN	1382.86686799419	NaN	NaN	1366.63284610407	NaN	NaN	NaN	232.570459779847	NaN	814.676101839927	790.325069004744	43.5600620591444	759.016598216652	36.6026241062351	1080.81343868634	751.560188856872	6.76663062192834	NaN	2470.4892241735	NaN	3.36056252024415	1176.1833455335	1351.02817475329	1341.94532648213	137.332574519822	1345.35139458382	919.592881873292	1168.23585329624	2736.16253610486	1513.38408760024	70.3465685200333	724.311644043399	-4.58692971701897	55.5869400794018	NaN	1817.65950468403	1001.33851631371	130.520438316454	93.0536891979279	1742.72600644697	NaN	1030.85777319498
1346.59618738965	NaN	433.561172196986	NaN	85.5173290485752	756.081800181179	NaN	NaN	2098.37088859022	NaN	NaN	NaN	NaN	NaN	NaN	47.23250630225	NaN	1858.22063681781	1435.92744046441	10.1078296997529	979.99000593999	12.428121987409	1464.10817360776	1030.24344917796	148.884741959302	NaN	2145.57109156033	NaN	3.50598612942044	939.381726784283	2184.18732357764	1097.25396944329	426.012995260014	1292.6066725897	848.520004390607	1332.35867613693	1415.26999782116	1915.00947098638	40.9864466168118	767.880225766219	10.3206153089461	58.023019565626	NaN	1941.13221617456	1558.3772105912	25.0856451979185	140.934341249855	1867.3070667297	NaN	497.566601645033
890.109043258026	NaN	343.409988078227	NaN	97.337377254199	902.876961744179	NaN	NaN	1963.77491595721	NaN	NaN	1056.09198357801	NaN	NaN	NaN	34.6585046858144	NaN	1280.11091701686	1810.55989412338	202.962884730551	1182.61044857715	-2.48453091026539	918.282317002492	937.597501615368	43.4180727722228	NaN	2354.42310233634	NaN	69.5503813661139	1206.87389886546	1428.43042824845	533.11481207514	546.74906003717	609.239363196475	1729.52007074329	855.792013843187	1582.95190515146	1849.95592774122	67.2780067057756	706.951473591024	-20.2084177172514	61.5970700549297	NaN	1991.97934401237	1517.05304000165	189.986238364047	152.492056468464	2498.71889326782	NaN	1055.76098395296
769.945492384058	NaN	137.040181374529	NaN	101.040062766648	624.783723803891	NaN	NaN	1296.01174171858	NaN	NaN	1160.14032632755	NaN	NaN	NaN	58.0721792669182	NaN	1981.17528941697	989.43008647727	65.0399441587662	901.171731180529	41.8140611859395	1259.74394854378	838.064074168547	45.8514799918987	NaN	2011.03881906138	NaN	65.1737383864511	1230.19225923446	1792.81095954643	617.563007783655	441.389475362736	1473.42539431883	406.154768878552	1896.24187212903	2018.99504310619	1961.02826792253	56.0809109066617	656.20752457276	-16.6617089316532	-16.6617089316532	NaN	2058.77616333027	1273.38318976346	29.9390319022673	111.774479220372	1998.53618127666	NaN	443.662682232683
1134.16235109632	NaN	140.76435313576	NaN	40.8436188379723	671.738487718188	NaN	NaN	1821.98880114621	NaN	NaN	1016.81358174659	NaN	NaN	NaN	42.0054878414349	NaN	NaN	835.562017206421	25.7393217929579	1087.68759095782	45.4910948518229	1378.5998884963	1467.28743638049	58.5198488354111	NaN	3021.59356404322	NaN	113.09680137953	1244.43154682534	878.311156841871	179.043952370341	NaN	1350.17439237957	433.736397576232	909.010692647938	1844.77802481065	1493.43889280788	121.055940292215	735.046656413557	34.6424320973589	38.0534916313664	NaN	1627.60723447884	2509.93463394211	-0.605183087384825	36.9164717866972	1876.61458046139	NaN	424.640238818878
521.124208314565	NaN	78.2328813661373	NaN	13.1359934157122	512.987097320762	NaN	NaN	1385.98286251307	NaN	NaN	1208.12886507709	NaN	NaN	NaN	61.958659378531	NaN	1209.29130950477	1306.93664143041	11.9735489880261	623.419317950947	28.2477709756323	866.265658683755	NaN	35.936970182431	NaN	3075.16745740919	NaN	57.5482648146573	1061.90474693338	1447.49574063468	240.675550908785	NaN	1080.10373188684	147.405753022335	820.76819630012	2692.98877338667	2056.02430001579	73.4723766489292	1540.76553852113	-32.3092233930202	60.9605744934298	NaN	2093.55970648229	1654.50919448022	70.0600669701567	171.291920773743	1398.58596857227	NaN	784.370226393213
427.348670001493	NaN	27.2696447790338	NaN	51.6930736443583	698.332428364379	NaN	NaN	885.578716331867	NaN	NaN	1092.59635147605	NaN	NaN	NaN	78.4425433539995	NaN	1049.56459585619	720.429816385387	124.963360240332	462.239282666242	49.3670328000417	1881.69311080607	NaN	32.681043185022	NaN	3489.48021945132	NaN	59.9895291068098	1201.25666992152	1002.13229340849	120.295768850758	NaN	1205.80808424182	125.98503675113	806.421477635676	1910.13945030793	1557.40484048484	36.0946039252455	657.362658645917	199.945519455972	55.4381147865119	NaN	1581.2997656664	2067.16324435821	40.6460182455435	221.564737477387	1244.49510596435	NaN	639.157001364725
1172.43358168463	NaN	19.308966846985	NaN	117.051113816069	1156.14322385645	NaN	NaN	1156.14322385645	NaN	NaN	589.471490833308	NaN	NaN	NaN	68.180040331527	NaN	1398.17139730371	601.10746071058	-0.472181944377233	1256.21256480099	96.1063680369796	1442.01692277105	NaN	133.005380346342	NaN	2546.13970203364	NaN	128.452296720517	901.338242204325	1426.08113008067	734.012418955253	NaN	1100.53565083417	111.378233123673	1159.7257379699	NaN	2128.39427936419	96.5807113397411	NaN	200.163363827262	72.6770223041594	NaN	2134.08563389647	2933.15181022877	95.4424404332848	257.076909150075	1857.48580362759	NaN	428.955816024972
223.220082806755	NaN	113.787715033952	NaN	-8.45056811651907	652.800335021268	NaN	NaN	NaN	NaN	NaN	1366.43907379497	NaN	NaN	NaN	80.0266654019173	NaN	1529.42345132893	823.933931431928	67.2207500242489	941.515518081429	85.8475360281302	1227.4784302969	NaN	100.176776614727	NaN	4099.25092583875	NaN	102.454153692873	1066.92334628762	2966.25582946122	1159.15711795252	NaN	84.2351370677061	146.863006716716	464.557109118055	NaN	1335.65384150882	99.0380880756538	1528.09220461214	354.104320827983	1.11087371538442	NaN	2086.04958875786	1537.20171292473	10.2203820279676	1331.09908735253	1054.39777235782	NaN	252.761040850495
298.046122915263	NaN	42.9654709285084	NaN	323.670663297494	433.157335839754	NaN	NaN	NaN	NaN	NaN	1385.92433732453	NaN	NaN	NaN	48.7892301062882	NaN	1246.15411705781	722.015791057632	892.069559048802	1129.67893350222	46.4597264351763	1147.197015745	NaN	160.730805570474	NaN	NaN	NaN	NaN	1955.96261531071	2452.61303983276	1098.21543717975	NaN	NaN	52.5156901356249	688.137105005583	NaN	822.551669440449	96.9408427878263	NaN	503.601855527208	85.5497780052105	NaN	1297.55907087552	2306.80741061528	44.5419447877939	344.126948570588	1744.08881035406	NaN	452.342064005437
38.4967190106107	NaN	31.5047382934879	NaN	43.1580394886926	361.293162117782	NaN	NaN	NaN	NaN	NaN	426.551648810929	NaN	NaN	NaN	52.4806804448564	NaN	754.009412396183	367.119812715385	1482.34073709648	1210.81881924821	14.0247865006807	1793.87342142826	NaN	36.7262964651622	NaN	4272.33969691122	NaN	NaN	1390.48166900482	3155.60546703844	280.584587478199	NaN	54.9586920549219	405.932307157797	1298.18016633166	NaN	673.720617382393	54.9586920549219	1011.01993579295	1139.78622964563	121.051126067801	NaN	1089.64714177379	3239.93029664108	228.16645015764	454.931870305276	2247.40426172353	NaN	132.446373311401
267.205323133644	NaN	NaN	NaN	70.1667058531666	335.993952835112	NaN	NaN	NaN	NaN	NaN	486.39621099595	NaN	NaN	NaN	34.0235275354459	NaN	1078.67797181537	488.728028951932	773.209819581733	1399.30294076289	-18.4423764741486	994.436862903387	NaN	35.7445663523712	NaN	1989.60734434101	NaN	NaN	1598.60680008774	2914.10134256083	1767.31840518827	NaN	NaN	74.5026377943861	1107.29124739631	NaN	1885.87250606973	27.7649634084269	1124.39039656191	1696.64192197048	74.5026377943861	NaN	1771.8781782991	1866.49347034872	27.7649634084269	931.739982629539	1849.39432118313	NaN	538.459551820859
280.340898426068	NaN	64.5405422386179	NaN	456.480648611501	297.838224603429	NaN	NaN	NaN	NaN	NaN	746.93626315569	NaN	NaN	NaN	49.3761928849052	NaN	1824.77155568112	443.649276081436	1354.67672571602	777.264961863116	16.7145173538316	1186.52787481112	NaN	75.8151517764672	NaN	2805.84211167888	NaN	NaN	1361.00328202292	1526.35579212562	1571.97027767119	NaN	NaN	187.570641363116	1439.68826958903	NaN	263.974904651947	70.1133410832708	827.313801139746	1162.58026989969	83.7976867469421	NaN	2432.94369234384	1541.18049992793	30.2006662308964	1483.02203085733	1966.53557764038	NaN	128.271810153874
107.925657377012	NaN	109.09272579889	NaN	NaN	308.661425940016	NaN	NaN	NaN	NaN	NaN	232.801978517951	NaN	NaN	NaN	65.9111941894063	NaN	1773.33229539682	259.644552221143	720.636578862926	1502.57242152114	72.9136047206739	1473.44495103134	NaN	93.0995689587398	NaN	NaN	NaN	NaN	1556.72198647869	1475.72651364633	942.98164304476	NaN	NaN	198.051449248557	2441.96828109715	NaN	2175.02545514261	44.0459727363253	533.441153652973	1110.67649524697	20.089565278867	NaN	1467.74104449385	1530.48401640624	-17.5562178685675	898.491172052337	1742.66933960087	NaN	58.8761297337994
144.348044464647	NaN	88.3008920320428	NaN	-12.1169227430394	654.610661403146	NaN	NaN	NaN	NaN	NaN	138.509799419584	NaN	NaN	NaN	34.589037617464	NaN	1302.65586140513	201.562845906263	1051.61132446742	542.516356537938	14.7390044642501	1563.14529628422	NaN	118.385102952472	NaN	3724.57958235873	NaN	NaN	1268.71549385168	1688.67738259267	3198.48602064788	NaN	NaN	134.361913937183	629.643054463233	NaN	2603.9204118597	37.3598472442929	1656.72376062324	1876.97551205534	21.3830362595817	NaN	1994.51919287143	1449.025217822	71.59587078296	1477.55523743755	1768.56143751622	NaN	39.6422488135374
114.217568105622	NaN	38.2826067897926	NaN	66.3201309679451	380.574047798072	NaN	NaN	NaN	NaN	NaN	109.544647409264	NaN	NaN	NaN	122.39517932425	NaN	1485.71979248692	165.619695765569	1248.56906714671	799.96868029627	5.57216191528125	636.869325685049	NaN	112.865483893428	NaN	1800.18068687386	NaN	NaN	NaN	2300.21049668808	796.696205534346	NaN	NaN	70.6255227903996	754.456244431318	NaN	2055.90369463273	48.9347319537094	1593.54736364012	1075.25162470026	147.114101003991	NaN	1672.31918299442	2218.01381562273	86.6082107753293	489.600272109626	2066.1782797659	NaN	28.3855616873713
165.87391784242	NaN	107.433321943788	NaN	39.6422307013743	106.264510025815	NaN	NaN	NaN	NaN	NaN	107.433321943788	NaN	NaN	NaN	46.6551022092101	NaN	1478.4497017257	335.351645948453	560.932346117174	809.889284645347	-0.0973745096956286	952.451894725503	NaN	31.9671187126596	NaN	1573.72201650092	NaN	NaN	2350.30966872019	2427.96843394212	134.75077856521	NaN	NaN	71.9385419886516	718.333558394693	NaN	2304.62804211906	55.9499726782548	1854.66402009789	847.384153542896	74.2226233187082	NaN	1417.26244539204	2743.17165748994	42.2454846979147	1126.04207580981	1622.82976509714	NaN	7.98426474706442
106.489286917627	NaN	81.9320078455696	NaN	-23.313473891821	87.7789790532024	NaN	NaN	NaN	NaN	NaN	93.6259502608352	NaN	NaN	NaN	92.4565560193086	NaN	1521.45631916477	946.114352333699	223.428711070284	389.482693367056	-23.313473891821	853.553437996455	NaN	10.4171690802896	NaN	2099.97846426683	NaN	NaN	1765.23737105215	3682.28704482088	132.660503462444	NaN	NaN	121.235892772523	756.444247132127	NaN	1171.15761517626	35.5513125981157	2192.51781085519	714.17318757942	74.3949889438469	NaN	1759.52506570719	2587.80934072646	-6.71974695459178	791.860540270882	1916.0422321591	NaN	-2.1499026786234
100.864402168941	NaN	28.325819140607	NaN	NaN	213.182208148296	NaN	NaN	NaN	NaN	NaN	168.723076614801	NaN	NaN	NaN	41.1955677424081	NaN	1129.27431316741	392.188711427893	687.022952123701	291.570676904721	22.4759334125156	1354.59507801223	NaN	90.5678264731547	NaN	3311.20868979786	NaN	NaN	1060.87445988787	3047.20299802071	951.157808759707	NaN	NaN	137.425979559142	467.718814726225	NaN	1521.45581826965	35.7095009090717	2979.77297284819	841.441157631541	55.1384912130178	NaN	1084.87497732216	2416.33225403376	96.28223538608	1163.73382032053	2463.19040711974	NaN	18.5662741702958
116.303998348228	NaN	184.196514952978	NaN	NaN	349.245563940387	NaN	NaN	NaN	NaN	NaN	80.0166187836199	NaN	NaN	NaN	23.8297084900337	NaN	1158.1029600418	873.656726680525	228.6778189354	53.0937242679432	46.0703604812449	761.865087674169	NaN	71.3101927599089	NaN	2848.39270889689	NaN	NaN	2536.27104281809	3422.33071758391	290.824331540601	NaN	NaN	63.3070731168629	820.17353078779	NaN	1246.62547748153	123.902121842783	NaN	361.709105521866	62.1637703107134	NaN	1412.4043843732	2819.81013874315	234.802494039278	416.587640217039	1156.30455579572	NaN	35.8678057692764
86.0843588803173	NaN	104.822674062576	NaN	NaN	234.819735639493	NaN	NaN	NaN	NaN	NaN	211.39684166167	NaN	NaN	NaN	16.9868216457395	NaN	1519.56547032308	580.307421812382	27.5271239357599	46.2654391180183	15.8156769468484	1238.08029847692	NaN	106.937123989314	NaN	2840.43781865602	NaN	NaN	1816.80471333104	2230.83285202115	511.815469559194	NaN	NaN	56.6132618280855	1530.87367832406	NaN	1719.58816142867	275.064572573417	2878.18071527694	122.949261949704	36.026227307583	NaN	1437.08829884178	1803.08002365071	40.6011238676947	183.566641371184	1393.62678152071	NaN	130.9553309299
14.8240200814676	NaN	68.7235701729409	NaN	NaN	120.279661564785	NaN	NaN	NaN	NaN	NaN	94.5016158688629	NaN	NaN	NaN	71.0670288725701	NaN	946.348853184103	503.435158954171	-1.58019081593729	80.4408636710872	76.9256756216433	803.90658709527	NaN	72.7974307590732	NaN	1200.92517433887	NaN	NaN	1883.98020772339	2719.20663045489	52.2028066369268	NaN	NaN	121.995699495312	2433.17018431396	NaN	2251.25100456834	318.788774440266	2576.18840738442	181.491280292624	188.356155000006	NaN	2143.70130081935	2104.80034414418	96.8244922349107	207.806633337588	1214.65492375363	NaN	93.3920548812196
85.3425622955226	NaN	34.9330351508158	NaN	NaN	160.370695720202	NaN	NaN	NaN	NaN	NaN	199.057077017303	NaN	NaN	NaN	26.7268330574915	NaN	730.115583913865	1056.01903847732	91.2041352193257	93.5487643888469	53.6900685069858	499.893355675558	NaN	-16.3066951097554	NaN	2616.19910712134	NaN	NaN	1311.39188340679	1489.94445086247	55.8010725165745	NaN	NaN	2.00638873185221	1748.61676012518	NaN	546.820633019678	594.892478103898	1776.08638588759	56.945640256675	143.932788504311	NaN	1523.13691532538	2246.50372706888	316.762517259483	400.315962286817	1294.22336730529	NaN	85.5598337591868
117.225869102601	NaN	-27.0408806637691	NaN	NaN	226.305606730832	NaN	NaN	NaN	NaN	NaN	105.496865056555	NaN	NaN	NaN	9.31903187897459	NaN	354.151750832738	932.391650302824	38.6415419940905	159.450283668368	38.6415419940905	744.106017597675	NaN	162.451094050574	NaN	NaN	NaN	NaN	1861.61626441258	3276.82391304293	114.36151375731	NaN	NaN	112.071533743345	1691.01275337219	NaN	1320.03599110986	1040.65842940614	1218.13188048842	77.7218335338708	27.3422732266415	NaN	1047.52836944803	1663.53299320461	41.0821533104313	184.205904183242	1318.89100110288	NaN	12.4574031358693
45.874217492953	NaN	NaN	NaN	NaN	70.5174405076562	NaN	NaN	NaN	NaN	NaN	204.294936873188	NaN	NaN	NaN	101.028097573479	NaN	170.263819376693	510.574994341641	-4.58571534667726	106.895531624599	38.8332966316093	NaN	NaN	NaN	NaN	NaN	NaN	NaN	NaN	NaN	NaN	NaN	NaN	NaN	NaN	NaN	NaN	NaN	NaN	NaN	NaN	NaN	NaN	NaN	NaN	NaN	NaN	NaN	NaN
71.8993095750323	NaN	NaN	NaN	NaN	82.4659737975109	NaN	NaN	NaN	NaN	NaN	307.888143877056	NaN	NaN	NaN	41.373390710094	NaN	169.347435182335	533.3103139566	212.788165874748	192.828911232288	91.858564217492	NaN	NaN	NaN	NaN	NaN	NaN	NaN	NaN	NaN	NaN	NaN	NaN	NaN	NaN	NaN	NaN	NaN	NaN	NaN	NaN	NaN	NaN	NaN	NaN	NaN	NaN	NaN	NaN
54.4879796725627	NaN	NaN	NaN	NaN	109.697064640965	NaN	NaN	NaN	NaN	NaN	87.3784983771429	NaN	NaN	NaN	166.080810991674	NaN	384.567828100671	568.989665122782	204.844636607786	119.094355699417	14.5494926741438	NaN	NaN	NaN	NaN	NaN	NaN	NaN	NaN	NaN	NaN	NaN	NaN	NaN	NaN	NaN	NaN	NaN	NaN	NaN	NaN	NaN	NaN	NaN	NaN	NaN	NaN	NaN	NaN
31.1829658589163	NaN	NaN	NaN	NaN	238.026886752714	NaN	NaN	NaN	NaN	NaN	124.027680351019	NaN	NaN	NaN	73.4919496781023	NaN	225.099141696852	759.837687189341	-22.8785134655991	112.275184845689	5.32747574719153	NaN	NaN	NaN	NaN	NaN	NaN	NaN	NaN	NaN	NaN	NaN	NaN	NaN	NaN	NaN	NaN	NaN	NaN	NaN	NaN	NaN	NaN	NaN	NaN	NaN	NaN	NaN	NaN
146.603522458072	NaN	NaN	NaN	NaN	137.19681599358	NaN	NaN	NaN	NaN	NaN	293.583310965757	NaN	NaN	NaN	11.3821170310023	NaN	515.816751189377	982.624559489783	-41.5306068317642	128.96594783715	12.5579553390638	NaN	NaN	NaN	NaN	NaN	NaN	NaN	NaN	NaN	NaN	NaN	NaN	NaN	NaN	NaN	NaN	NaN	NaN	NaN	NaN	NaN	NaN	NaN	NaN	NaN	NaN	NaN	NaN
152.732008082528	NaN	NaN	NaN	NaN	156.261291049863	NaN	NaN	NaN	NaN	NaN	156.261291049863	NaN	NaN	NaN	153.908435738306	NaN	372.723979713041	751.533684873602	NaN	126.850599655409	NaN	NaN	NaN	NaN	NaN	NaN	NaN	NaN	NaN	NaN	NaN	NaN	NaN	NaN	NaN	NaN	NaN	NaN	NaN	NaN	NaN	NaN	NaN	NaN	NaN	NaN	NaN	NaN	NaN
101.192778030712	NaN	NaN	NaN	NaN	103.546813219853	NaN	NaN	NaN	NaN	NaN	132.972253084124	NaN	NaN	NaN	42.3418983021713	NaN	466.068232347663	693.23262809983	NaN	167.105763326677	NaN	NaN	NaN	NaN	NaN	NaN	NaN	NaN	NaN	NaN	NaN	NaN	NaN	NaN	NaN	NaN	NaN	NaN	NaN	NaN	NaN	NaN	NaN	NaN	NaN	NaN	NaN	NaN	NaN
339.293430504609	NaN	NaN	NaN	NaN	144.9880898253	NaN	NaN	NaN	NaN	NaN	114.370278566742	NaN	NaN	NaN	57.8450885509429	NaN	314.563659872697	731.436936239215	NaN	81.3972510575258	NaN	NaN	NaN	NaN	NaN	NaN	NaN	NaN	NaN	NaN	NaN	NaN	NaN	NaN	NaN	NaN	NaN	NaN	NaN	NaN	NaN	NaN	NaN	NaN	NaN	NaN	NaN	NaN	NaN
43.9088618400916	NaN	NaN	NaN	NaN	91.0368317978755	NaN	NaN	NaN	NaN	NaN	226.529745426504	NaN	NaN	NaN	46.2652603379808	NaN	367.913655299856	701.344042751177	NaN	125.204610017269	NaN	NaN	NaN	NaN	NaN	NaN	NaN	NaN	NaN	NaN	NaN	NaN	NaN	NaN	NaN	NaN	NaN	NaN	NaN	NaN	NaN	NaN	NaN	NaN	NaN	NaN	NaN	NaN	NaN
41.746546638185	NaN	NaN	NaN	NaN	199.704536123778	NaN	NaN	NaN	NaN	NaN	235.06826511309	NaN	NaN	NaN	24.064682143529	NaN	176.12871679757	684.187623277352	NaN	74.7526936948761	NaN	NaN	NaN	NaN	NaN	NaN	NaN	NaN	NaN	NaN	NaN	NaN	NaN	NaN	NaN	NaN	NaN	NaN	NaN	NaN	NaN	NaN	NaN	NaN	NaN	NaN	NaN	NaN	NaN
87.936772832395	NaN	NaN	NaN	NaN	66.7078738226065	NaN	NaN	NaN	NaN	NaN	110.345055120505	NaN	NaN	NaN	104.448138728897	NaN	273.099947528883	1316.85414884348	NaN	73.784173492536	NaN	NaN	NaN	NaN	NaN	NaN	NaN	NaN	NaN	NaN	NaN	NaN	NaN	NaN	NaN	NaN	NaN	NaN	NaN	NaN	NaN	NaN	NaN	NaN	NaN	NaN	NaN	NaN	NaN
223.851631280116	NaN	NaN	NaN	NaN	44.4952510271183	NaN	NaN	NaN	NaN	NaN	248.63113118349	NaN	NaN	NaN	39.7753462836184	NaN	127.093584038367	704.101938931233	NaN	64.554846186993	NaN	NaN	NaN	NaN	NaN	NaN	NaN	NaN	NaN	NaN	NaN	NaN	NaN	NaN	NaN	NaN	NaN	NaN	NaN	NaN	NaN	NaN	NaN	NaN	NaN	NaN	NaN	NaN	NaN
25.8019923073138	NaN	NaN	NaN	NaN	110.803009977899	NaN	NaN	NaN	NaN	NaN	82.469337421037	NaN	NaN	NaN	49.4133861046984	NaN	250.110233382468	795.533430102054	NaN	352.819796401092	NaN	NaN	NaN	NaN	NaN	NaN	NaN	NaN	NaN	NaN	NaN	NaN	NaN	NaN	NaN	NaN	NaN	NaN	NaN	NaN	NaN	NaN	NaN	NaN	NaN	NaN	NaN	NaN	NaN
100.401858972578	NaN	NaN	NaN	NaN	309.467850015825	NaN	NaN	NaN	NaN	NaN	246.866169081971	NaN	NaN	NaN	75.5974193572775	NaN	223.242893257876	1094.94177116701	NaN	50.7929797419771	NaN	NaN	NaN	NaN	NaN	NaN	NaN	NaN	NaN	NaN	NaN	NaN	NaN	NaN	NaN	NaN	NaN	NaN	NaN	NaN	NaN	NaN	NaN	NaN	NaN	NaN	NaN	NaN	NaN
289.707419239325	NaN	NaN	NaN	NaN	134.897056946635	NaN	NaN	NaN	NaN	NaN	221.165426773859	NaN	NaN	NaN	89.9902342968467	NaN	124.26123052958	375.975789066549	NaN	NaN	NaN	NaN	NaN	NaN	NaN	NaN	NaN	NaN	NaN	NaN	NaN	NaN	NaN	NaN	NaN	NaN	NaN	NaN	NaN	NaN	NaN	NaN	NaN	NaN	NaN	NaN	NaN	NaN	NaN
141.050517177245	NaN	NaN	NaN	NaN	92.5740118073092	NaN	NaN	NaN	NaN	NaN	109.126964860458	NaN	NaN	NaN	71.2916435961178	NaN	412.991888764691	1240.63954142214	NaN	NaN	NaN	NaN	NaN	NaN	NaN	NaN	NaN	NaN	NaN	NaN	NaN	NaN	NaN	NaN	NaN	NaN	NaN	NaN	NaN	NaN	NaN	NaN	NaN	NaN	NaN	NaN	NaN	NaN	NaN
250.126802898703	NaN	NaN	NaN	NaN	130.648884381321	NaN	NaN	NaN	NaN	NaN	NaN	NaN	NaN	NaN	104.623991238921	NaN	190.979318484157	1330.15986830831	NaN	NaN	NaN	NaN	NaN	NaN	NaN	NaN	NaN	NaN	NaN	NaN	NaN	NaN	NaN	NaN	NaN	NaN	NaN	NaN	NaN	NaN	NaN	NaN	NaN	NaN	NaN	NaN	NaN	NaN	NaN
116.68612302103	NaN	NaN	NaN	NaN	90.648106884316	NaN	NaN	NaN	NaN	NaN	NaN	NaN	NaN	NaN	106.034207328738	NaN	130.888677277419	1573.63148048898	NaN	NaN	NaN	NaN	NaN	NaN	NaN	NaN	NaN	NaN	NaN	NaN	NaN	NaN	NaN	NaN	NaN	NaN	NaN	NaN	NaN	NaN	NaN	NaN	NaN	NaN	NaN	NaN	NaN	NaN	NaN
31.6606757954235	NaN	NaN	NaN	NaN	74.2898342226366	NaN	NaN	NaN	NaN	NaN	NaN	NaN	NaN	NaN	118.103135939495	NaN	146.52257489097	727.936930106571	NaN	NaN	NaN	NaN	NaN	NaN	NaN	NaN	NaN	NaN	NaN	NaN	NaN	NaN	NaN	NaN	NaN	NaN	NaN	NaN	NaN	NaN	NaN	NaN	NaN	NaN	NaN	NaN	NaN	NaN	NaN
142.031658238561	NaN	NaN	NaN	NaN	70.9471985961976	NaN	NaN	NaN	NaN	NaN	NaN	NaN	NaN	NaN	63.8387526319613	NaN	115.967356369694	1102.8566044045	NaN	NaN	NaN	NaN	NaN	NaN	NaN	NaN	NaN	NaN	NaN	NaN	NaN	NaN	NaN	NaN	NaN	NaN	NaN	NaN	NaN	NaN	NaN	NaN	NaN	NaN	NaN	NaN	NaN	NaN	NaN
118.570776820973	NaN	NaN	NaN	NaN	NaN	NaN	NaN	NaN	NaN	NaN	NaN	NaN	NaN	NaN	192.061813552996	NaN	235.919367731784	1535.05124286562	NaN	NaN	NaN	NaN	NaN	NaN	NaN	NaN	NaN	NaN	NaN	NaN	NaN	NaN	NaN	NaN	NaN	NaN	NaN	NaN	NaN	NaN	NaN	NaN	NaN	NaN	NaN	NaN	NaN	NaN	NaN
124.734642761041	NaN	NaN	NaN	NaN	115.247137042402	NaN	NaN	NaN	NaN	NaN	NaN	NaN	NaN	NaN	99.829940249612	NaN	221.981576377099	707.030306242555	NaN	NaN	NaN	NaN	NaN	NaN	NaN	NaN	NaN	NaN	NaN	NaN	NaN	NaN	NaN	NaN	NaN	NaN	NaN	NaN	NaN	NaN	NaN	NaN	NaN	NaN	NaN	NaN	NaN	NaN	NaN
104.800910517353	NaN	NaN	NaN	NaN	104.800910517353	NaN	NaN	NaN	NaN	NaN	NaN	NaN	NaN	NaN	46.6605615975118	NaN	146.329731174383	367.02574952317	NaN	NaN	NaN	NaN	NaN	NaN	NaN	NaN	NaN	NaN	NaN	NaN	NaN	NaN	NaN	NaN	NaN	NaN	NaN	NaN	NaN	NaN	NaN	NaN	NaN	NaN	NaN	NaN	NaN	NaN	NaN
57.5428434596141	NaN	NaN	NaN	NaN	305.654655725659	NaN	NaN	NaN	NaN	NaN	NaN	NaN	NaN	NaN	124.022563492621	NaN	115.712598488495	499.158126536019	NaN	NaN	NaN	NaN	NaN	NaN	NaN	NaN	NaN	NaN	NaN	NaN	NaN	NaN	NaN	NaN	NaN	NaN	NaN	NaN	NaN	NaN	NaN	NaN	NaN	NaN	NaN	NaN	NaN	NaN	NaN
101.692819443191	NaN	NaN	NaN	NaN	31.6162426465578	NaN	NaN	NaN	NaN	NaN	NaN	NaN	NaN	NaN	23.3020725181436	NaN	190.7732136762	332.11410585924	NaN	NaN	NaN	NaN	NaN	NaN	NaN	NaN	NaN	NaN	NaN	NaN	NaN	NaN	NaN	NaN	NaN	NaN	NaN	NaN	NaN	NaN	NaN	NaN	NaN	NaN	NaN	NaN	NaN	NaN	NaN
79.3404647355167	NaN	NaN	NaN	NaN	68.6454053645804	NaN	NaN	NaN	NaN	NaN	NaN	NaN	NaN	NaN	84.0938244559329	NaN	100.730583477389	204.116157396441	NaN	NaN	NaN	NaN	NaN	NaN	NaN	NaN	NaN	NaN	NaN	NaN	NaN	NaN	NaN	NaN	NaN	NaN	NaN	NaN	NaN	NaN	NaN	NaN	NaN	NaN	NaN	NaN	NaN	NaN	NaN
137.813512825634	NaN	NaN	NaN	NaN	114.034675232666	NaN	NaN	NaN	NaN	NaN	NaN	NaN	NaN	NaN	305.454317856062	NaN	106.901023954775	691.8604287418	NaN	NaN	NaN	NaN	NaN	NaN	NaN	NaN	NaN	NaN	NaN	NaN	NaN	NaN	NaN	NaN	NaN	NaN	NaN	NaN	NaN	NaN	NaN	NaN	NaN	NaN	NaN	NaN	NaN	NaN	NaN
88.0972856055336	NaN	NaN	NaN	NaN	36.9468747142208	NaN	NaN	NaN	NaN	NaN	NaN	NaN	NaN	NaN	65.4959412582094	NaN	59.5482190615451	528.22872815869	NaN	NaN	NaN	NaN	NaN	NaN	NaN	NaN	NaN	NaN	NaN	NaN	NaN	NaN	NaN	NaN	NaN	NaN	NaN	NaN	NaN	NaN	NaN	NaN	NaN	NaN	NaN	NaN	NaN	NaN	NaN
33.570049695553	NaN	NaN	NaN	NaN	77.6055112687153	NaN	NaN	NaN	NaN	NaN	NaN	NaN	NaN	NaN	54.9927066770914	NaN	133.542448942732	682.200497192133	NaN	NaN	NaN	NaN	NaN	NaN	NaN	NaN	NaN	NaN	NaN	NaN	NaN	NaN	NaN	NaN	NaN	NaN	NaN	NaN	NaN	NaN	NaN	NaN	NaN	NaN	NaN	NaN	NaN	NaN	NaN
163.553954429465	NaN	NaN	NaN	NaN	118.305401501686	NaN	NaN	NaN	NaN	NaN	NaN	NaN	NaN	NaN	77.8198541452529	NaN	213.565512928589	280.24759092742	NaN	NaN	NaN	NaN	NaN	NaN	NaN	NaN	NaN	NaN	NaN	NaN	NaN	NaN	NaN	NaN	NaN	NaN	NaN	NaN	NaN	NaN	NaN	NaN	NaN	NaN	NaN	NaN	NaN	NaN	NaN
57.7813662071847	NaN	NaN	NaN	NaN	122.114578787113	NaN	NaN	NaN	NaN	NaN	NaN	NaN	NaN	NaN	54.2072988416332	NaN	56.5900104186675	179.299656635938	NaN	NaN	NaN	NaN	NaN	NaN	NaN	NaN	NaN	NaN	NaN	NaN	NaN	NaN	NaN	NaN	NaN	NaN	NaN	NaN	NaN	NaN	NaN	NaN	NaN	NaN	NaN	NaN	NaN	NaN	NaN
65.1376242217037	NaN	NaN	NaN	NaN	54.4099770391457	NaN	NaN	NaN	NaN	NaN	NaN	NaN	NaN	NaN	21.0350746934096	NaN	124.735664124804	183.141743229842	NaN	NaN	NaN	NaN	NaN	NaN	NaN	NaN	NaN	NaN	NaN	NaN	NaN	NaN	NaN	NaN	NaN	NaN	NaN	NaN	NaN	NaN	NaN	NaN	NaN	NaN	NaN	NaN	NaN	NaN	NaN
54.6128611945231	NaN	NaN	NaN	NaN	144.055342875004	NaN	NaN	NaN	NaN	NaN	NaN	NaN	NaN	NaN	37.9169312808333	NaN	77.271623220245	306.244376322276	NaN	NaN	NaN	NaN	NaN	NaN	NaN	NaN	NaN	NaN	NaN	NaN	NaN	NaN	NaN	NaN	NaN	NaN	NaN	NaN	NaN	NaN	NaN	NaN	NaN	NaN	NaN	NaN	NaN	NaN	NaN
35.7251890220526	NaN	NaN	NaN	NaN	44.0773976594688	NaN	NaN	NaN	NaN	NaN	NaN	NaN	NaN	NaN	46.4637429844448	NaN	59.5886422718131	551.175779216877	NaN	NaN	NaN	NaN	NaN	NaN	NaN	NaN	NaN	NaN	NaN	NaN	NaN	NaN	NaN	NaN	NaN	NaN	NaN	NaN	NaN	NaN	NaN	NaN	NaN	NaN	NaN	NaN	NaN	NaN	NaN
44.2752329626767	NaN	NaN	NaN	NaN	89.6388546940371	NaN	NaN	NaN	NaN	NaN	NaN	NaN	NaN	NaN	53.8254691166473	NaN	181.559877676004	90.8326342132834	NaN	NaN	NaN	NaN	NaN	NaN	NaN	NaN	NaN	NaN	NaN	NaN	NaN	NaN	NaN	NaN	NaN	NaN	NaN	NaN	NaN	NaN	NaN	NaN	NaN	NaN	NaN	NaN	NaN	NaN	NaN
58.8059135328645	NaN	NaN	NaN	NaN	42.084495622146	NaN	NaN	NaN	NaN	NaN	NaN	NaN	NaN	NaN	79.1104924244513	NaN	129.274746156607	105.387006284152	NaN	NaN	NaN	NaN	NaN	NaN	NaN	NaN	NaN	NaN	NaN	NaN	NaN	NaN	NaN	NaN	NaN	NaN	NaN	NaN	NaN	NaN	NaN	NaN	NaN	NaN	NaN	NaN	NaN	NaN	NaN
NaN	NaN	NaN	NaN	NaN	73.3513899845959	NaN	NaN	NaN	NaN	NaN	NaN	NaN	NaN	NaN	24.35659143561	NaN	70.9613998114746	136.686129572309	NaN	NaN	NaN	NaN	NaN	NaN	NaN	NaN	NaN	NaN	NaN	NaN	NaN	NaN	NaN	NaN	NaN	NaN	NaN	NaN	NaN	NaN	NaN	NaN	NaN	NaN	NaN	NaN	NaN	NaN	NaN
NaN	NaN	NaN	NaN	NaN	154.865497672559	NaN	NaN	NaN	NaN	NaN	NaN	NaN	NaN	NaN	85.5204773302558	NaN	0.632607600884747	127.366610295439	NaN	NaN	NaN	NaN	NaN	NaN	NaN	NaN	NaN	NaN	NaN	NaN	NaN	NaN	NaN	NaN	NaN	NaN	NaN	NaN	NaN	NaN	NaN	NaN	NaN	NaN	NaN	NaN	NaN	NaN	NaN
NaN	NaN	NaN	NaN	NaN	59.4231482718306	NaN	NaN	NaN	NaN	NaN	NaN	NaN	NaN	NaN	25.9291805785265	NaN	-1.58372145525899	68.9928533270603	NaN	NaN	NaN	NaN	NaN	NaN	NaN	NaN	NaN	NaN	NaN	NaN	NaN	NaN	NaN	NaN	NaN	NaN	NaN	NaN	NaN	NaN	NaN	NaN	NaN	NaN	NaN	NaN	NaN	NaN	NaN
NaN	NaN	NaN	NaN	NaN	15.3468586361458	NaN	NaN	NaN	NaN	NaN	NaN	NaN	NaN	NaN	70.4007206015859	NaN	NaN	130.241874911847	NaN	NaN	NaN	NaN	NaN	NaN	NaN	NaN	NaN	NaN	NaN	NaN	NaN	NaN	NaN	NaN	NaN	NaN	NaN	NaN	NaN	NaN	NaN	NaN	NaN	NaN	NaN	NaN	NaN	NaN	NaN
NaN	NaN	NaN	NaN	NaN	61.0331213981826	NaN	NaN	NaN	NaN	NaN	NaN	NaN	NaN	NaN	56.2433867467394	NaN	NaN	93.3638302954239	NaN	NaN	NaN	NaN	NaN	NaN	NaN	NaN	NaN	NaN	NaN	NaN	NaN	NaN	NaN	NaN	NaN	NaN	NaN	NaN	NaN	NaN	NaN	NaN	NaN	NaN	NaN	NaN	NaN	NaN	NaN
NaN	NaN	NaN	NaN	NaN	64.8344527739852	NaN	NaN	NaN	NaN	NaN	NaN	NaN	NaN	NaN	40.8735555175168	NaN	NaN	68.4285873624555	NaN	NaN	NaN	NaN	NaN	NaN	NaN	NaN	NaN	NaN	NaN	NaN	NaN	NaN	NaN	NaN	NaN	NaN	NaN	NaN	NaN	NaN	NaN	NaN	NaN	NaN	NaN	NaN	NaN	NaN	NaN
NaN	NaN	NaN	NaN	NaN	18.2960858639365	NaN	NaN	NaN	NaN	NaN	NaN	NaN	NaN	NaN	84.2222036515798	NaN	NaN	39.8719062308016	NaN	NaN	NaN	NaN	NaN	NaN	NaN	NaN	NaN	NaN	NaN	NaN	NaN	NaN	NaN	NaN	NaN	NaN	NaN	NaN	NaN	NaN	NaN	NaN	NaN	NaN	NaN	NaN	NaN	NaN	NaN
NaN	NaN	NaN	NaN	NaN	40.0685025021757	NaN	NaN	NaN	NaN	NaN	NaN	NaN	NaN	NaN	95.234882780789	NaN	NaN	167.191030970285	NaN	NaN	NaN	NaN	NaN	NaN	NaN	NaN	NaN	NaN	NaN	NaN	NaN	NaN	NaN	NaN	NaN	NaN	NaN	NaN	NaN	NaN	NaN	NaN	NaN	NaN	NaN	NaN	NaN	NaN	NaN
NaN	NaN	NaN	NaN	NaN	28.266477655478	NaN	NaN	NaN	NaN	NaN	NaN	NaN	NaN	NaN	40.2652997766067	NaN	NaN	69.0624728673157	NaN	NaN	NaN	NaN	NaN	NaN	NaN	NaN	NaN	NaN	NaN	NaN	NaN	NaN	NaN	NaN	NaN	NaN	NaN	NaN	NaN	NaN	NaN	NaN	NaN	NaN	NaN	NaN	NaN	NaN	NaN
NaN	NaN	NaN	NaN	NaN	34.4598187881516	NaN	NaN	NaN	NaN	NaN	NaN	NaN	NaN	NaN	6.84841274607924	NaN	NaN	117.294036914369	NaN	NaN	NaN	NaN	NaN	NaN	NaN	NaN	NaN	NaN	NaN	NaN	NaN	NaN	NaN	NaN	NaN	NaN	NaN	NaN	NaN	NaN	NaN	NaN	NaN	NaN	NaN	NaN	NaN	NaN	NaN
NaN	NaN	NaN	NaN	NaN	NaN	NaN	NaN	NaN	NaN	NaN	NaN	NaN	NaN	NaN	264.066004275457	NaN	NaN	115.128333804454	NaN	NaN	NaN	NaN	NaN	NaN	NaN	NaN	NaN	NaN	NaN	NaN	NaN	NaN	NaN	NaN	NaN	NaN	NaN	NaN	NaN	NaN	NaN	NaN	NaN	NaN	NaN	NaN	NaN	NaN	NaN
NaN	NaN	NaN	NaN	NaN	NaN	NaN	NaN	NaN	NaN	NaN	NaN	NaN	NaN	NaN	223.519131966101	NaN	NaN	58.8827787905224	NaN	NaN	NaN	NaN	NaN	NaN	NaN	NaN	NaN	NaN	NaN	NaN	NaN	NaN	NaN	NaN	NaN	NaN	NaN	NaN	NaN	NaN	NaN	NaN	NaN	NaN	NaN	NaN	NaN	NaN	NaN
NaN	NaN	NaN	NaN	NaN	NaN	NaN	NaN	NaN	NaN	NaN	NaN	NaN	NaN	NaN	71.1130249733216	NaN	NaN	96.3621816813675	NaN	NaN	NaN	NaN	NaN	NaN	NaN	NaN	NaN	NaN	NaN	NaN	NaN	NaN	NaN	NaN	NaN	NaN	NaN	NaN	NaN	NaN	NaN	NaN	NaN	NaN	NaN	NaN	NaN	NaN	NaN
NaN	NaN	NaN	NaN	NaN	NaN	NaN	NaN	NaN	NaN	NaN	NaN	NaN	NaN	NaN	55.6877962104596	NaN	NaN	82.1528505752821	NaN	NaN	NaN	NaN	NaN	NaN	NaN	NaN	NaN	NaN	NaN	NaN	NaN	NaN	NaN	NaN	NaN	NaN	NaN	NaN	NaN	NaN	NaN	NaN	NaN	NaN	NaN	NaN	NaN	NaN	NaN
NaN	NaN	NaN	NaN	NaN	NaN	NaN	NaN	NaN	NaN	NaN	NaN	NaN	NaN	NaN	-7.89620684696024	NaN	NaN	23.396713760473	NaN	NaN	NaN	NaN	NaN	NaN	NaN	NaN	NaN	NaN	NaN	NaN	NaN	NaN	NaN	NaN	NaN	NaN	NaN	NaN	NaN	NaN	NaN	NaN	NaN	NaN	NaN	NaN	NaN	NaN	NaN
NaN	NaN	NaN	NaN	NaN	NaN	NaN	NaN	NaN	NaN	NaN	NaN	NaN	NaN	NaN	NaN	NaN	NaN	-31.8071379088233	NaN	NaN	NaN	NaN	NaN	NaN	NaN	NaN	NaN	NaN	NaN	NaN	NaN	NaN	NaN	NaN	NaN	NaN	NaN	NaN	NaN	NaN	NaN	NaN	NaN	NaN	NaN	NaN	NaN	NaN	NaN
NaN	NaN	NaN	NaN	NaN	NaN	NaN	NaN	NaN	NaN	NaN	NaN	NaN	NaN	NaN	NaN	NaN	NaN	-15.9839035837407	NaN	NaN	NaN	NaN	NaN	NaN	NaN	NaN	NaN	NaN	NaN	NaN	NaN	NaN	NaN	NaN	NaN	NaN	NaN	NaN	NaN	NaN	NaN	NaN	NaN	NaN	NaN	NaN	NaN	NaN	NaN
NaN	NaN	NaN	NaN	NaN	NaN	NaN	NaN	NaN	NaN	NaN	NaN	NaN	NaN	NaN	NaN	NaN	NaN	-17.020411782002	NaN	NaN	NaN	NaN	NaN	NaN	NaN	NaN	NaN	NaN	NaN	NaN	NaN	NaN	NaN	NaN	NaN	NaN	NaN	NaN	NaN	NaN	NaN	NaN	NaN	NaN	NaN	NaN	NaN	NaN	NaN
NaN	NaN	NaN	NaN	NaN	NaN	NaN	NaN	NaN	NaN	NaN	NaN	NaN	NaN	NaN	NaN	NaN	NaN	13.2992529643711	NaN	NaN	NaN	NaN	NaN	NaN	NaN	NaN	NaN	NaN	NaN	NaN	NaN	NaN	NaN	NaN	NaN	NaN	NaN	NaN	NaN	NaN	NaN	NaN	NaN	NaN	NaN	NaN	NaN	NaN	NaN
NaN	NaN	NaN	NaN	NaN	NaN	NaN	NaN	NaN	NaN	NaN	NaN	NaN	NaN	NaN	NaN	NaN	NaN	-27.5432989183538	NaN	NaN	NaN	NaN	NaN	NaN	NaN	NaN	NaN	NaN	NaN	NaN	NaN	NaN	NaN	NaN	NaN	NaN	NaN	NaN	NaN	NaN	NaN	NaN	NaN	NaN	NaN	NaN	NaN	NaN	NaN
[truncated: 104 more columns]
