# Supplementary material for: Notch-dependent and -independent transcription are modulated by tissue movements at gastrulation
Source: eLife. 2022 May 18;11:e73656. doi: 10.7554/eLife.73656 (PMC9183233; doi:10.7554/eLife.73656)
Supplement: Source data 1. [file elife-73656-data1.zip › numerical data/5B_5S2B_m5m8peve klarRi_MSE_sorted-Gast_normF-Y.txt]

NaN	NaN	NaN	NaN	NaN	NaN	NaN	NaN	NaN	NaN	NaN	NaN	NaN	NaN	NaN	NaN	NaN	NaN	NaN	NaN	NaN	NaN	NaN	NaN	NaN	NaN	NaN	NaN	NaN	NaN	NaN	NaN	NaN	NaN	NaN	NaN	NaN	NaN	NaN	NaN	NaN	NaN	NaN	NaN	NaN	NaN	NaN	NaN	NaN	NaN
NaN	NaN	NaN	NaN	NaN	NaN	NaN	NaN	NaN	NaN	NaN	NaN	NaN	NaN	NaN	NaN	NaN	NaN	NaN	NaN	NaN	NaN	NaN	NaN	NaN	NaN	NaN	NaN	NaN	NaN	NaN	NaN	NaN	NaN	NaN	NaN	NaN	NaN	NaN	NaN	NaN	NaN	NaN	NaN	NaN	NaN	NaN	NaN	NaN	NaN
NaN	NaN	NaN	NaN	NaN	NaN	NaN	NaN	NaN	NaN	NaN	NaN	NaN	NaN	NaN	NaN	NaN	NaN	NaN	NaN	NaN	NaN	NaN	NaN	NaN	NaN	NaN	NaN	NaN	NaN	NaN	NaN	NaN	NaN	NaN	NaN	NaN	NaN	NaN	NaN	NaN	NaN	NaN	NaN	NaN	NaN	NaN	NaN	NaN	NaN
NaN	NaN	NaN	NaN	NaN	NaN	NaN	NaN	NaN	NaN	NaN	NaN	NaN	NaN	NaN	NaN	NaN	NaN	NaN	NaN	NaN	NaN	NaN	NaN	NaN	NaN	NaN	NaN	NaN	NaN	NaN	NaN	NaN	NaN	NaN	NaN	NaN	NaN	NaN	NaN	NaN	NaN	NaN	NaN	NaN	NaN	NaN	NaN	NaN	NaN
NaN	NaN	NaN	NaN	NaN	NaN	NaN	NaN	NaN	NaN	NaN	NaN	NaN	NaN	NaN	NaN	NaN	NaN	NaN	NaN	NaN	NaN	NaN	NaN	NaN	NaN	NaN	NaN	NaN	NaN	NaN	NaN	NaN	NaN	NaN	NaN	NaN	NaN	NaN	NaN	NaN	NaN	NaN	NaN	NaN	NaN	NaN	NaN	NaN	NaN
NaN	NaN	NaN	NaN	NaN	NaN	NaN	NaN	NaN	NaN	NaN	NaN	NaN	NaN	NaN	NaN	NaN	NaN	NaN	NaN	NaN	NaN	NaN	NaN	NaN	NaN	NaN	NaN	NaN	NaN	NaN	NaN	NaN	NaN	NaN	NaN	NaN	NaN	NaN	NaN	NaN	NaN	NaN	NaN	NaN	NaN	NaN	NaN	NaN	NaN
NaN	NaN	NaN	NaN	NaN	NaN	NaN	NaN	NaN	NaN	NaN	NaN	NaN	NaN	NaN	NaN	NaN	NaN	NaN	NaN	NaN	NaN	NaN	NaN	NaN	NaN	NaN	NaN	NaN	NaN	NaN	NaN	NaN	NaN	NaN	NaN	NaN	NaN	NaN	NaN	NaN	NaN	NaN	NaN	NaN	NaN	NaN	NaN	NaN	NaN
NaN	NaN	NaN	NaN	NaN	NaN	NaN	NaN	NaN	NaN	NaN	NaN	NaN	NaN	NaN	NaN	NaN	NaN	NaN	NaN	NaN	NaN	NaN	NaN	NaN	NaN	NaN	NaN	NaN	NaN	NaN	NaN	NaN	NaN	NaN	NaN	NaN	NaN	NaN	NaN	NaN	NaN	NaN	NaN	NaN	NaN	NaN	NaN	NaN	NaN
NaN	NaN	NaN	NaN	NaN	NaN	NaN	NaN	NaN	NaN	NaN	NaN	NaN	NaN	NaN	NaN	NaN	NaN	NaN	NaN	NaN	NaN	NaN	NaN	NaN	NaN	NaN	NaN	NaN	NaN	NaN	NaN	NaN	NaN	NaN	NaN	NaN	NaN	NaN	NaN	NaN	NaN	NaN	NaN	NaN	NaN	NaN	NaN	NaN	NaN
NaN	NaN	NaN	NaN	NaN	NaN	NaN	NaN	NaN	NaN	NaN	NaN	NaN	NaN	NaN	NaN	NaN	NaN	NaN	NaN	NaN	NaN	NaN	NaN	NaN	NaN	NaN	NaN	NaN	NaN	NaN	NaN	NaN	NaN	NaN	NaN	NaN	NaN	NaN	NaN	NaN	NaN	NaN	NaN	NaN	NaN	NaN	NaN	NaN	NaN
NaN	NaN	NaN	NaN	NaN	NaN	NaN	NaN	NaN	NaN	NaN	NaN	NaN	NaN	NaN	NaN	NaN	NaN	NaN	NaN	NaN	NaN	NaN	NaN	NaN	NaN	NaN	NaN	NaN	NaN	NaN	NaN	NaN	NaN	NaN	NaN	NaN	NaN	NaN	NaN	NaN	NaN	NaN	NaN	NaN	NaN	NaN	NaN	NaN	NaN
NaN	NaN	NaN	NaN	NaN	NaN	NaN	NaN	NaN	NaN	NaN	NaN	NaN	NaN	NaN	NaN	NaN	NaN	NaN	NaN	NaN	NaN	NaN	NaN	NaN	NaN	NaN	NaN	NaN	NaN	NaN	NaN	NaN	NaN	NaN	NaN	NaN	NaN	NaN	NaN	NaN	NaN	NaN	NaN	NaN	NaN	NaN	NaN	NaN	NaN
NaN	NaN	NaN	NaN	NaN	NaN	NaN	NaN	NaN	NaN	NaN	NaN	NaN	NaN	NaN	NaN	NaN	NaN	NaN	NaN	NaN	NaN	NaN	NaN	NaN	NaN	NaN	NaN	NaN	NaN	NaN	NaN	NaN	NaN	NaN	NaN	NaN	NaN	NaN	NaN	NaN	NaN	NaN	NaN	NaN	NaN	NaN	NaN	NaN	NaN
NaN	NaN	NaN	NaN	NaN	NaN	NaN	NaN	NaN	NaN	NaN	NaN	NaN	NaN	NaN	NaN	NaN	NaN	NaN	NaN	NaN	NaN	NaN	NaN	NaN	NaN	NaN	NaN	NaN	NaN	NaN	NaN	NaN	NaN	NaN	NaN	NaN	NaN	NaN	NaN	NaN	NaN	NaN	NaN	NaN	NaN	NaN	NaN	NaN	NaN
NaN	NaN	NaN	NaN	NaN	NaN	NaN	NaN	NaN	NaN	NaN	NaN	NaN	NaN	NaN	NaN	NaN	NaN	NaN	NaN	NaN	NaN	NaN	NaN	NaN	NaN	NaN	NaN	NaN	NaN	NaN	NaN	NaN	NaN	NaN	NaN	NaN	NaN	NaN	NaN	NaN	NaN	NaN	NaN	NaN	NaN	NaN	NaN	NaN	NaN
NaN	NaN	NaN	NaN	NaN	NaN	NaN	NaN	NaN	NaN	NaN	NaN	NaN	NaN	NaN	NaN	NaN	NaN	NaN	NaN	NaN	NaN	NaN	NaN	NaN	NaN	NaN	NaN	NaN	NaN	NaN	NaN	NaN	NaN	NaN	NaN	NaN	NaN	NaN	NaN	NaN	NaN	NaN	NaN	NaN	NaN	NaN	NaN	NaN	NaN
NaN	NaN	NaN	NaN	NaN	NaN	NaN	NaN	NaN	NaN	NaN	NaN	NaN	NaN	NaN	NaN	NaN	NaN	NaN	NaN	NaN	NaN	NaN	NaN	NaN	NaN	NaN	NaN	NaN	NaN	NaN	NaN	NaN	NaN	NaN	NaN	NaN	NaN	NaN	NaN	NaN	NaN	NaN	NaN	NaN	NaN	NaN	NaN	NaN	NaN
NaN	NaN	NaN	NaN	NaN	NaN	NaN	NaN	NaN	NaN	NaN	NaN	NaN	NaN	NaN	NaN	NaN	NaN	NaN	NaN	NaN	NaN	NaN	NaN	NaN	NaN	NaN	NaN	NaN	NaN	NaN	NaN	NaN	NaN	NaN	NaN	NaN	NaN	NaN	NaN	NaN	NaN	NaN	NaN	NaN	NaN	NaN	NaN	NaN	NaN
NaN	NaN	NaN	NaN	NaN	NaN	NaN	NaN	NaN	NaN	NaN	NaN	NaN	NaN	NaN	NaN	NaN	NaN	NaN	NaN	NaN	NaN	NaN	NaN	NaN	NaN	NaN	NaN	NaN	NaN	NaN	NaN	NaN	NaN	NaN	NaN	NaN	NaN	NaN	NaN	NaN	NaN	NaN	NaN	NaN	NaN	NaN	NaN	NaN	NaN
NaN	NaN	NaN	NaN	NaN	NaN	NaN	NaN	NaN	NaN	NaN	NaN	NaN	NaN	NaN	NaN	NaN	NaN	NaN	NaN	NaN	NaN	NaN	NaN	NaN	NaN	NaN	NaN	NaN	NaN	NaN	NaN	NaN	NaN	NaN	NaN	NaN	NaN	NaN	NaN	NaN	NaN	NaN	NaN	NaN	NaN	NaN	NaN	NaN	NaN
NaN	NaN	NaN	NaN	NaN	NaN	NaN	NaN	NaN	NaN	NaN	NaN	NaN	NaN	NaN	NaN	NaN	NaN	NaN	NaN	NaN	NaN	NaN	NaN	NaN	NaN	NaN	NaN	NaN	NaN	NaN	NaN	NaN	NaN	NaN	NaN	NaN	NaN	NaN	NaN	NaN	NaN	NaN	NaN	NaN	NaN	NaN	NaN	NaN	NaN
NaN	NaN	NaN	NaN	NaN	NaN	NaN	NaN	NaN	NaN	NaN	NaN	NaN	NaN	NaN	NaN	NaN	NaN	NaN	NaN	NaN	NaN	NaN	NaN	NaN	NaN	NaN	NaN	NaN	NaN	NaN	NaN	NaN	NaN	NaN	NaN	NaN	NaN	NaN	NaN	NaN	NaN	NaN	NaN	NaN	NaN	NaN	NaN	NaN	NaN
NaN	NaN	NaN	NaN	NaN	NaN	NaN	NaN	NaN	NaN	NaN	NaN	NaN	NaN	NaN	NaN	NaN	NaN	NaN	NaN	NaN	NaN	NaN	NaN	NaN	NaN	NaN	NaN	NaN	NaN	NaN	NaN	NaN	NaN	NaN	NaN	NaN	NaN	NaN	NaN	NaN	NaN	NaN	NaN	NaN	NaN	NaN	NaN	NaN	NaN
NaN	NaN	NaN	NaN	NaN	NaN	NaN	NaN	NaN	NaN	NaN	NaN	NaN	NaN	NaN	NaN	NaN	NaN	NaN	NaN	NaN	NaN	NaN	NaN	NaN	NaN	NaN	NaN	NaN	NaN	NaN	NaN	NaN	NaN	NaN	NaN	NaN	NaN	NaN	NaN	NaN	NaN	NaN	NaN	NaN	NaN	NaN	NaN	NaN	NaN
NaN	NaN	NaN	NaN	NaN	NaN	NaN	NaN	NaN	NaN	NaN	NaN	NaN	NaN	NaN	NaN	NaN	NaN	NaN	NaN	NaN	NaN	NaN	NaN	NaN	NaN	NaN	NaN	NaN	NaN	NaN	NaN	NaN	NaN	NaN	NaN	NaN	NaN	NaN	NaN	NaN	NaN	NaN	NaN	NaN	NaN	NaN	NaN	NaN	NaN
NaN	NaN	NaN	NaN	NaN	NaN	NaN	NaN	NaN	NaN	NaN	NaN	NaN	NaN	NaN	NaN	NaN	NaN	NaN	NaN	NaN	NaN	NaN	NaN	NaN	NaN	NaN	NaN	NaN	NaN	NaN	NaN	NaN	NaN	NaN	NaN	NaN	NaN	NaN	NaN	NaN	NaN	NaN	NaN	NaN	NaN	NaN	NaN	NaN	NaN
NaN	NaN	NaN	NaN	NaN	NaN	NaN	NaN	NaN	NaN	NaN	NaN	NaN	NaN	NaN	NaN	NaN	NaN	NaN	NaN	NaN	NaN	NaN	NaN	NaN	NaN	NaN	NaN	NaN	NaN	NaN	NaN	NaN	NaN	NaN	NaN	NaN	NaN	NaN	NaN	NaN	NaN	NaN	NaN	NaN	NaN	NaN	NaN	NaN	NaN
NaN	NaN	NaN	NaN	NaN	NaN	NaN	NaN	NaN	NaN	NaN	NaN	NaN	NaN	NaN	NaN	NaN	NaN	NaN	NaN	NaN	NaN	NaN	NaN	NaN	NaN	NaN	NaN	NaN	NaN	NaN	NaN	NaN	NaN	NaN	NaN	NaN	NaN	NaN	NaN	NaN	NaN	NaN	NaN	NaN	NaN	NaN	NaN	NaN	NaN
NaN	NaN	NaN	NaN	NaN	NaN	NaN	NaN	NaN	NaN	NaN	NaN	NaN	NaN	NaN	NaN	NaN	NaN	NaN	NaN	NaN	NaN	NaN	NaN	NaN	NaN	NaN	NaN	NaN	NaN	NaN	NaN	NaN	NaN	NaN	NaN	NaN	NaN	NaN	NaN	NaN	NaN	NaN	NaN	NaN	NaN	NaN	NaN	NaN	NaN
NaN	NaN	NaN	NaN	NaN	NaN	NaN	NaN	NaN	NaN	NaN	NaN	NaN	NaN	NaN	NaN	NaN	NaN	NaN	NaN	NaN	NaN	NaN	NaN	NaN	NaN	NaN	NaN	NaN	NaN	NaN	NaN	NaN	NaN	NaN	NaN	NaN	NaN	NaN	NaN	NaN	NaN	NaN	NaN	NaN	NaN	NaN	NaN	NaN	NaN
NaN	NaN	NaN	NaN	NaN	NaN	NaN	NaN	NaN	NaN	NaN	NaN	NaN	NaN	NaN	NaN	NaN	NaN	NaN	NaN	NaN	NaN	NaN	NaN	NaN	NaN	NaN	NaN	NaN	NaN	NaN	NaN	NaN	NaN	NaN	NaN	NaN	NaN	NaN	NaN	NaN	NaN	NaN	NaN	NaN	NaN	NaN	NaN	NaN	NaN
NaN	NaN	NaN	NaN	NaN	NaN	NaN	NaN	NaN	NaN	NaN	NaN	NaN	NaN	NaN	NaN	NaN	NaN	NaN	NaN	NaN	NaN	NaN	NaN	NaN	NaN	NaN	NaN	NaN	NaN	NaN	NaN	NaN	NaN	NaN	NaN	NaN	NaN	NaN	NaN	NaN	NaN	NaN	NaN	NaN	NaN	NaN	NaN	NaN	NaN
NaN	NaN	NaN	NaN	NaN	NaN	NaN	NaN	NaN	NaN	NaN	NaN	NaN	NaN	NaN	NaN	NaN	NaN	NaN	NaN	NaN	NaN	NaN	NaN	NaN	NaN	NaN	NaN	NaN	NaN	NaN	NaN	NaN	NaN	NaN	NaN	NaN	NaN	NaN	NaN	NaN	NaN	NaN	NaN	NaN	NaN	NaN	NaN	NaN	NaN
NaN	NaN	NaN	NaN	NaN	NaN	NaN	NaN	NaN	NaN	NaN	NaN	NaN	NaN	NaN	NaN	NaN	NaN	NaN	NaN	NaN	NaN	NaN	NaN	NaN	NaN	NaN	NaN	NaN	NaN	NaN	NaN	NaN	NaN	NaN	NaN	NaN	NaN	NaN	NaN	NaN	NaN	NaN	NaN	NaN	NaN	NaN	NaN	NaN	NaN
NaN	NaN	NaN	NaN	NaN	NaN	NaN	NaN	NaN	NaN	NaN	NaN	NaN	NaN	NaN	NaN	NaN	NaN	NaN	NaN	NaN	NaN	NaN	NaN	NaN	NaN	NaN	NaN	NaN	NaN	NaN	NaN	NaN	NaN	NaN	NaN	NaN	NaN	NaN	NaN	NaN	NaN	NaN	NaN	NaN	NaN	NaN	NaN	NaN	NaN
NaN	NaN	NaN	NaN	NaN	NaN	NaN	NaN	NaN	NaN	NaN	NaN	NaN	NaN	NaN	NaN	NaN	NaN	NaN	NaN	NaN	NaN	NaN	NaN	NaN	NaN	NaN	NaN	NaN	NaN	NaN	NaN	NaN	NaN	NaN	NaN	NaN	NaN	NaN	NaN	NaN	NaN	NaN	NaN	NaN	NaN	NaN	NaN	NaN	NaN
NaN	NaN	NaN	NaN	NaN	NaN	NaN	NaN	NaN	NaN	NaN	NaN	NaN	NaN	NaN	NaN	NaN	NaN	NaN	NaN	NaN	NaN	NaN	NaN	NaN	NaN	NaN	NaN	NaN	NaN	NaN	NaN	NaN	NaN	NaN	NaN	NaN	NaN	NaN	NaN	NaN	NaN	NaN	NaN	NaN	NaN	NaN	NaN	NaN	NaN
NaN	NaN	NaN	NaN	NaN	NaN	NaN	NaN	NaN	NaN	NaN	NaN	NaN	NaN	NaN	NaN	NaN	NaN	NaN	NaN	NaN	NaN	NaN	NaN	NaN	NaN	NaN	NaN	NaN	NaN	NaN	NaN	NaN	NaN	NaN	NaN	NaN	NaN	NaN	NaN	NaN	NaN	NaN	NaN	NaN	NaN	NaN	NaN	NaN	NaN
NaN	NaN	NaN	NaN	NaN	NaN	NaN	NaN	NaN	NaN	NaN	NaN	NaN	NaN	NaN	NaN	NaN	NaN	NaN	NaN	NaN	NaN	NaN	NaN	NaN	NaN	NaN	NaN	NaN	NaN	NaN	NaN	NaN	NaN	NaN	NaN	NaN	NaN	NaN	NaN	NaN	NaN	NaN	NaN	NaN	NaN	NaN	NaN	NaN	NaN
NaN	NaN	NaN	NaN	NaN	NaN	NaN	NaN	NaN	NaN	NaN	NaN	NaN	NaN	NaN	NaN	NaN	NaN	NaN	NaN	NaN	NaN	NaN	NaN	NaN	NaN	NaN	NaN	NaN	NaN	NaN	NaN	NaN	NaN	NaN	NaN	NaN	NaN	NaN	NaN	NaN	NaN	NaN	NaN	NaN	NaN	NaN	NaN	NaN	NaN
NaN	NaN	NaN	NaN	NaN	NaN	NaN	NaN	NaN	NaN	NaN	NaN	NaN	NaN	NaN	NaN	NaN	NaN	NaN	NaN	NaN	NaN	NaN	NaN	NaN	NaN	NaN	NaN	NaN	NaN	NaN	NaN	NaN	NaN	NaN	NaN	NaN	NaN	NaN	NaN	NaN	NaN	NaN	NaN	NaN	NaN	NaN	NaN	NaN	NaN
NaN	NaN	NaN	NaN	NaN	NaN	NaN	NaN	NaN	NaN	NaN	NaN	NaN	NaN	NaN	NaN	NaN	NaN	NaN	NaN	NaN	NaN	NaN	NaN	NaN	NaN	NaN	NaN	NaN	NaN	NaN	NaN	NaN	NaN	NaN	NaN	NaN	NaN	NaN	NaN	NaN	NaN	NaN	NaN	NaN	NaN	NaN	NaN	NaN	NaN
NaN	NaN	NaN	NaN	NaN	NaN	NaN	NaN	NaN	NaN	NaN	NaN	NaN	NaN	NaN	NaN	NaN	NaN	NaN	NaN	NaN	NaN	NaN	NaN	NaN	NaN	NaN	NaN	NaN	NaN	NaN	NaN	NaN	NaN	NaN	NaN	NaN	NaN	NaN	NaN	NaN	NaN	NaN	NaN	NaN	NaN	NaN	NaN	NaN	NaN
NaN	NaN	NaN	NaN	NaN	NaN	NaN	NaN	NaN	NaN	NaN	NaN	NaN	NaN	NaN	NaN	NaN	NaN	NaN	NaN	NaN	NaN	NaN	NaN	NaN	NaN	NaN	NaN	NaN	NaN	NaN	NaN	NaN	NaN	NaN	NaN	NaN	NaN	NaN	NaN	NaN	NaN	NaN	NaN	NaN	NaN	NaN	NaN	NaN	NaN
NaN	NaN	NaN	NaN	NaN	NaN	NaN	NaN	NaN	NaN	NaN	NaN	NaN	NaN	NaN	NaN	NaN	NaN	NaN	NaN	NaN	NaN	NaN	NaN	NaN	NaN	NaN	NaN	NaN	NaN	NaN	NaN	NaN	NaN	NaN	NaN	NaN	NaN	NaN	NaN	NaN	NaN	NaN	NaN	NaN	NaN	NaN	NaN	NaN	NaN
NaN	NaN	NaN	NaN	NaN	NaN	NaN	NaN	NaN	NaN	NaN	NaN	NaN	NaN	NaN	NaN	NaN	NaN	NaN	NaN	NaN	NaN	NaN	NaN	NaN	NaN	NaN	NaN	NaN	NaN	NaN	NaN	NaN	NaN	NaN	NaN	NaN	NaN	NaN	NaN	NaN	NaN	NaN	NaN	NaN	NaN	NaN	NaN	NaN	NaN
NaN	NaN	NaN	NaN	NaN	NaN	NaN	NaN	NaN	NaN	NaN	NaN	NaN	NaN	NaN	NaN	NaN	NaN	NaN	NaN	NaN	NaN	NaN	NaN	NaN	NaN	NaN	NaN	NaN	NaN	NaN	NaN	NaN	NaN	NaN	NaN	NaN	NaN	NaN	NaN	NaN	NaN	NaN	NaN	NaN	NaN	NaN	NaN	NaN	NaN
NaN	NaN	NaN	NaN	NaN	NaN	NaN	NaN	NaN	NaN	NaN	NaN	NaN	NaN	NaN	NaN	NaN	NaN	NaN	NaN	NaN	NaN	NaN	NaN	NaN	NaN	NaN	NaN	NaN	NaN	NaN	NaN	NaN	NaN	NaN	NaN	NaN	NaN	NaN	NaN	NaN	NaN	NaN	NaN	NaN	NaN	NaN	NaN	NaN	NaN
NaN	NaN	NaN	NaN	NaN	NaN	NaN	NaN	NaN	NaN	NaN	NaN	NaN	NaN	NaN	NaN	NaN	NaN	NaN	NaN	NaN	NaN	NaN	NaN	NaN	NaN	NaN	NaN	NaN	NaN	NaN	NaN	NaN	NaN	NaN	NaN	NaN	NaN	NaN	NaN	NaN	NaN	NaN	NaN	NaN	NaN	NaN	NaN	NaN	NaN
NaN	NaN	NaN	NaN	NaN	NaN	NaN	NaN	NaN	NaN	NaN	NaN	NaN	NaN	NaN	NaN	NaN	NaN	NaN	NaN	NaN	NaN	NaN	NaN	NaN	NaN	NaN	NaN	NaN	NaN	NaN	NaN	NaN	NaN	NaN	NaN	NaN	NaN	NaN	NaN	NaN	NaN	NaN	NaN	NaN	NaN	NaN	NaN	NaN	NaN
NaN	NaN	NaN	NaN	NaN	NaN	NaN	NaN	NaN	NaN	NaN	NaN	NaN	NaN	NaN	NaN	NaN	NaN	NaN	NaN	NaN	NaN	NaN	NaN	NaN	NaN	NaN	NaN	NaN	NaN	NaN	NaN	NaN	NaN	NaN	NaN	NaN	NaN	NaN	NaN	NaN	NaN	NaN	NaN	NaN	NaN	NaN	NaN	NaN	NaN
NaN	NaN	NaN	NaN	NaN	NaN	NaN	NaN	NaN	NaN	NaN	NaN	NaN	NaN	NaN	NaN	NaN	NaN	NaN	NaN	NaN	NaN	NaN	NaN	NaN	NaN	NaN	NaN	NaN	NaN	NaN	NaN	NaN	NaN	NaN	NaN	NaN	NaN	NaN	NaN	NaN	NaN	NaN	NaN	NaN	NaN	NaN	NaN	NaN	NaN
NaN	NaN	NaN	NaN	NaN	NaN	NaN	NaN	NaN	NaN	NaN	NaN	NaN	NaN	NaN	NaN	NaN	NaN	NaN	NaN	NaN	NaN	NaN	NaN	NaN	NaN	NaN	NaN	NaN	NaN	NaN	NaN	NaN	NaN	NaN	NaN	NaN	NaN	NaN	NaN	NaN	NaN	NaN	NaN	NaN	NaN	NaN	NaN	NaN	NaN
NaN	NaN	NaN	NaN	NaN	NaN	NaN	NaN	NaN	NaN	NaN	NaN	NaN	NaN	NaN	NaN	NaN	NaN	NaN	NaN	NaN	NaN	NaN	NaN	NaN	NaN	NaN	NaN	NaN	NaN	NaN	NaN	NaN	NaN	NaN	NaN	NaN	NaN	NaN	NaN	NaN	NaN	NaN	NaN	NaN	NaN	NaN	NaN	NaN	NaN
NaN	NaN	NaN	NaN	NaN	NaN	NaN	NaN	NaN	NaN	NaN	NaN	NaN	NaN	NaN	NaN	NaN	NaN	NaN	NaN	NaN	NaN	NaN	NaN	NaN	NaN	NaN	NaN	NaN	NaN	NaN	NaN	NaN	NaN	NaN	NaN	NaN	NaN	NaN	NaN	NaN	NaN	NaN	NaN	NaN	NaN	NaN	NaN	NaN	NaN
NaN	NaN	NaN	NaN	NaN	NaN	NaN	NaN	NaN	NaN	NaN	NaN	NaN	NaN	NaN	NaN	NaN	NaN	NaN	NaN	NaN	NaN	NaN	NaN	NaN	NaN	NaN	NaN	NaN	NaN	NaN	NaN	NaN	NaN	NaN	NaN	NaN	NaN	NaN	NaN	NaN	NaN	NaN	NaN	NaN	NaN	NaN	NaN	NaN	NaN
NaN	NaN	NaN	NaN	NaN	NaN	NaN	NaN	NaN	NaN	NaN	NaN	NaN	NaN	NaN	NaN	NaN	NaN	NaN	NaN	NaN	NaN	NaN	NaN	NaN	NaN	NaN	NaN	NaN	NaN	NaN	NaN	NaN	NaN	NaN	NaN	NaN	NaN	NaN	NaN	NaN	NaN	NaN	NaN	NaN	NaN	688.503412577024	-40.4065874229759	NaN	NaN
NaN	NaN	NaN	NaN	NaN	NaN	NaN	NaN	NaN	NaN	NaN	NaN	NaN	NaN	NaN	NaN	NaN	NaN	NaN	NaN	NaN	NaN	NaN	NaN	NaN	NaN	NaN	NaN	NaN	NaN	NaN	NaN	NaN	NaN	NaN	NaN	NaN	NaN	NaN	NaN	NaN	NaN	NaN	NaN	NaN	NaN	354.221208517716	24.8052851393836	NaN	NaN
NaN	NaN	NaN	NaN	NaN	NaN	NaN	NaN	NaN	NaN	NaN	NaN	NaN	NaN	NaN	NaN	NaN	NaN	NaN	NaN	NaN	NaN	NaN	NaN	NaN	NaN	NaN	NaN	NaN	NaN	NaN	NaN	NaN	NaN	NaN	NaN	NaN	NaN	NaN	NaN	NaN	NaN	NaN	NaN	NaN	NaN	1059.95570860444	1.89103038284392	NaN	NaN
NaN	NaN	NaN	NaN	NaN	NaN	NaN	NaN	NaN	NaN	NaN	NaN	NaN	NaN	NaN	NaN	NaN	NaN	NaN	NaN	NaN	NaN	NaN	NaN	NaN	NaN	NaN	NaN	NaN	NaN	NaN	NaN	NaN	NaN	NaN	NaN	NaN	NaN	NaN	NaN	NaN	NaN	NaN	NaN	NaN	NaN	345.137210263728	-5.89337885082653	NaN	NaN
NaN	NaN	NaN	NaN	NaN	NaN	NaN	NaN	NaN	NaN	NaN	NaN	NaN	NaN	NaN	NaN	NaN	NaN	NaN	NaN	NaN	NaN	NaN	NaN	NaN	NaN	NaN	NaN	NaN	NaN	NaN	NaN	NaN	NaN	NaN	NaN	NaN	NaN	NaN	NaN	NaN	NaN	NaN	NaN	NaN	NaN	1013.93322231004	-14.574529115744	NaN	NaN
NaN	NaN	NaN	NaN	NaN	NaN	NaN	NaN	NaN	NaN	NaN	NaN	NaN	NaN	NaN	NaN	NaN	NaN	NaN	NaN	NaN	NaN	NaN	NaN	NaN	NaN	NaN	NaN	NaN	NaN	NaN	NaN	NaN	NaN	NaN	NaN	NaN	NaN	NaN	NaN	NaN	NaN	NaN	NaN	NaN	NaN	517.028857070121	-4.53885648124863	NaN	NaN
NaN	NaN	NaN	NaN	NaN	NaN	NaN	NaN	NaN	NaN	NaN	NaN	NaN	NaN	NaN	NaN	NaN	NaN	NaN	NaN	NaN	NaN	NaN	75.2741766860097	92.1841766860097	88.6241766860097	NaN	NaN	NaN	NaN	NaN	NaN	NaN	NaN	NaN	NaN	NaN	NaN	NaN	NaN	NaN	NaN	NaN	NaN	NaN	NaN	474.63443290292	57.2331172068262	NaN	NaN
NaN	NaN	NaN	NaN	NaN	NaN	NaN	NaN	NaN	NaN	NaN	NaN	NaN	NaN	NaN	NaN	NaN	NaN	NaN	NaN	NaN	NaN	NaN	NaN	NaN	NaN	-24.0381829934443	52.5449507958694	-38.2862078844794	NaN	NaN	NaN	NaN	NaN	NaN	NaN	NaN	NaN	NaN	NaN	NaN	NaN	NaN	NaN	NaN	NaN	31.6132909512808	NaN	NaN	NaN
NaN	NaN	NaN	NaN	NaN	NaN	NaN	NaN	NaN	NaN	NaN	NaN	NaN	NaN	NaN	NaN	NaN	NaN	NaN	NaN	NaN	NaN	NaN	-18.3241060130124	-12.0870802740316	117.999456567569	420.940706746639	19.9890520978699	27.117081513848	NaN	NaN	NaN	NaN	NaN	NaN	NaN	NaN	NaN	NaN	NaN	NaN	NaN	NaN	NaN	NaN	NaN	76.4838810624045	11.3304581162297	NaN	NaN
NaN	NaN	NaN	NaN	NaN	NaN	NaN	NaN	NaN	NaN	NaN	NaN	NaN	NaN	NaN	NaN	NaN	NaN	NaN	NaN	NaN	NaN	NaN	-12.6035814783595	-18.8441260325198	118.447854159007	426.909056407501	3.44353308948122	107.749777780446	NaN	NaN	NaN	NaN	NaN	NaN	NaN	NaN	NaN	NaN	NaN	NaN	NaN	NaN	NaN	NaN	NaN	NaN	-50.0367705518357	71.3877995567285	91.0300094272316
NaN	NaN	NaN	NaN	NaN	NaN	NaN	NaN	NaN	NaN	NaN	NaN	NaN	NaN	NaN	NaN	NaN	NaN	NaN	NaN	NaN	NaN	NaN	18.9916805180774	-54.1531083463194	-3.30855998936064	853.020675496261	-11.3366465720383	53.7800557096808	NaN	NaN	NaN	NaN	NaN	NaN	NaN	NaN	NaN	NaN	NaN	NaN	NaN	NaN	NaN	NaN	NaN	514.645915854559	7.34067923722989	-35.5301858290233	-31.9576137401688
NaN	NaN	NaN	NaN	NaN	NaN	NaN	NaN	NaN	NaN	NaN	NaN	NaN	NaN	NaN	NaN	NaN	NaN	NaN	NaN	NaN	NaN	NaN	39.9124723877404	55.0852009393337	-7.39074015546227	-18.9934149302101	46.16006649722	47.9450933856427	NaN	NaN	NaN	NaN	NaN	NaN	NaN	NaN	NaN	NaN	NaN	NaN	NaN	NaN	NaN	NaN	NaN	1698.00089062145	53.143707775203	-40.6694395354197	4.00348775535304
NaN	NaN	NaN	NaN	NaN	NaN	NaN	NaN	NaN	NaN	NaN	NaN	NaN	NaN	NaN	NaN	NaN	NaN	NaN	NaN	NaN	NaN	NaN	42.9965537798602	1.91773325093076	-40.0541051155841	767.234020061638	23.3501613529809	27.815250540908	NaN	NaN	NaN	NaN	NaN	NaN	NaN	NaN	NaN	NaN	NaN	NaN	NaN	NaN	NaN	NaN	NaN	726.408663010488	-1.12361102608842	-27.9368397989352	-28.8306140913634
NaN	NaN	NaN	NaN	NaN	NaN	NaN	NaN	NaN	NaN	NaN	NaN	NaN	NaN	NaN	NaN	NaN	NaN	NaN	NaN	NaN	NaN	NaN	-11.9948590830334	105.056627898493	41.6165090001083	21.0654845682373	36.2553721917941	-20.0365642955047	NaN	NaN	NaN	NaN	NaN	NaN	NaN	NaN	NaN	NaN	NaN	NaN	NaN	NaN	NaN	NaN	NaN	1105.99395138356	38.4501782111629	-13.4070570015668	-25.0302304113165
NaN	NaN	NaN	NaN	NaN	NaN	NaN	NaN	NaN	NaN	NaN	NaN	NaN	NaN	NaN	NaN	NaN	NaN	NaN	NaN	NaN	NaN	NaN	-47.3798743613953	41.1289309600634	2.68571248710656	41.1289309600634	21.4603075552948	30.4005909210987	NaN	NaN	NaN	NaN	NaN	NaN	NaN	NaN	NaN	NaN	NaN	NaN	NaN	NaN	NaN	NaN	NaN	806.098812726337	53.9029835390212	36.9092608819951	-33.7488491130084
NaN	NaN	NaN	NaN	NaN	NaN	NaN	NaN	NaN	NaN	NaN	NaN	NaN	NaN	NaN	NaN	NaN	NaN	NaN	NaN	NaN	NaN	NaN	38.8517319979344	8.43756089717759	53.1642831041729	201.657000831397	60.3205586572921	113.098090861547	NaN	NaN	NaN	NaN	NaN	NaN	NaN	NaN	NaN	NaN	NaN	NaN	NaN	NaN	NaN	NaN	NaN	-14.7372275889335	-59.4733712238812	1.36778411964762	-17.4213962070304
NaN	NaN	NaN	NaN	NaN	NaN	NaN	NaN	NaN	NaN	NaN	NaN	NaN	NaN	NaN	NaN	NaN	NaN	NaN	NaN	NaN	NaN	NaN	32.0967477151825	34.781871090293	-1.91481503621718	79.5339273421347	-10.8652262865855	NaN	NaN	NaN	NaN	NaN	NaN	NaN	NaN	NaN	NaN	NaN	NaN	NaN	NaN	NaN	NaN	NaN	NaN	-12.7179004593802	-52.9946785769584	75.891011399292	-3.76750532214055
NaN	NaN	NaN	NaN	NaN	NaN	NaN	NaN	NaN	NaN	NaN	NaN	NaN	NaN	NaN	NaN	NaN	NaN	NaN	NaN	NaN	NaN	NaN	-4.21898974926278	39.66288088279	73.6937193321371	188.323912003622	62.9471387691854	-60.6385377047592	NaN	NaN	NaN	NaN	NaN	NaN	NaN	NaN	NaN	NaN	NaN	NaN	NaN	NaN	NaN	NaN	NaN	70.7802869336657	-38.4531912977266	33.1753190179405	-4.4296488977847
NaN	NaN	NaN	NaN	NaN	NaN	NaN	NaN	NaN	NaN	NaN	NaN	NaN	NaN	NaN	NaN	NaN	NaN	NaN	NaN	NaN	NaN	NaN	-21.7587332598787	94.7285741368853	8.7071779054288	100.104911401351	30.2125269632929	39.1730890707363	NaN	NaN	NaN	NaN	NaN	NaN	NaN	NaN	NaN	NaN	NaN	NaN	NaN	NaN	NaN	NaN	NaN	26.2563099325642	-6.8836084057388	17.2995752465363	54.0221874592504
NaN	NaN	NaN	NaN	NaN	NaN	NaN	NaN	NaN	NaN	NaN	NaN	NaN	NaN	NaN	NaN	NaN	NaN	NaN	NaN	NaN	NaN	NaN	235.030392694851	105.028523155734	86.200666188	55.7174691926208	-53.6634141437397	NaN	NaN	NaN	NaN	NaN	NaN	NaN	NaN	NaN	NaN	NaN	NaN	NaN	NaN	NaN	NaN	NaN	NaN	85.6357163263541	12.1644721258211	67.7159006676875	-2.17138040111215
NaN	NaN	NaN	NaN	NaN	NaN	NaN	NaN	NaN	NaN	NaN	NaN	NaN	NaN	NaN	NaN	NaN	NaN	NaN	NaN	NaN	NaN	NaN	17.5591442685781	47.1625731189976	7.69133465177154	60.6186771419156	-13.8384317848973	18.4562178701059	NaN	NaN	NaN	NaN	NaN	NaN	NaN	NaN	NaN	NaN	NaN	NaN	NaN	NaN	NaN	NaN	NaN	-12.6930538451214	-83.5014112970531	38.3965205189306	-8.21151223423963
NaN	NaN	NaN	NaN	NaN	NaN	NaN	NaN	NaN	NaN	NaN	NaN	NaN	NaN	NaN	NaN	NaN	NaN	NaN	NaN	NaN	NaN	NaN	26.0317939243106	8.08013064874732	142.717605215472	20.6462949416416	-33.2086948850481	-52.0579413243895	NaN	NaN	NaN	NaN	NaN	NaN	NaN	NaN	NaN	NaN	NaN	NaN	NaN	NaN	NaN	NaN	NaN	46.7146470547321	-104.815161575777	222.45336002266	61.9572905264401
NaN	NaN	NaN	NaN	NaN	NaN	NaN	NaN	NaN	NaN	NaN	NaN	NaN	NaN	NaN	NaN	NaN	NaN	NaN	NaN	NaN	NaN	NaN	46.1892874106153	47.9854740211112	-5.9001242937662	37.2083543581358	-22.9638970934774	130.610058103923	NaN	NaN	NaN	NaN	NaN	NaN	NaN	NaN	NaN	NaN	NaN	NaN	NaN	NaN	NaN	NaN	NaN	126.794199771189	35.3059039827748	30.8211836009898	31.7181276773468
NaN	NaN	NaN	NaN	NaN	NaN	NaN	NaN	NaN	NaN	NaN	NaN	NaN	NaN	NaN	NaN	NaN	NaN	NaN	NaN	NaN	NaN	NaN	110.40130427267	67.2683109802505	24.1353176878308	13.3520693647258	149.939881457388	291.020713684678	NaN	NaN	NaN	NaN	NaN	NaN	NaN	NaN	NaN	NaN	NaN	NaN	NaN	NaN	NaN	NaN	NaN	374.718621867863	29.2726395348411	-12.8986881785408	145.916737465472
NaN	NaN	NaN	NaN	NaN	NaN	NaN	NaN	NaN	NaN	NaN	NaN	NaN	NaN	NaN	NaN	NaN	NaN	NaN	NaN	NaN	NaN	NaN	25.4332492605394	34.4244025585488	-26.7154398679148	95.5642449850123	38.0208638777525	359.005036616686	NaN	NaN	NaN	NaN	NaN	NaN	NaN	NaN	NaN	NaN	NaN	NaN	NaN	NaN	NaN	NaN	NaN	762.841616680303	-85.3721760637768	-23.439105482463	-2.79474862202513
NaN	NaN	NaN	NaN	NaN	NaN	NaN	NaN	NaN	NaN	NaN	NaN	NaN	NaN	NaN	NaN	NaN	NaN	NaN	NaN	NaN	NaN	NaN	39.3274397202926	-26.3453469650122	60.9184928771052	-21.8472108906763	26.732658712152	239.944308635676	NaN	NaN	NaN	NaN	NaN	NaN	NaN	NaN	NaN	NaN	NaN	NaN	NaN	NaN	NaN	NaN	NaN	1123.40532009771	-106.716858536448	5.5205665214129	54.0071341464089
993.798951548368	-23.4710484516318	34.3789515483682	15.6889515483682	30.8189515483682	NaN	NaN	NaN	NaN	NaN	NaN	NaN	NaN	NaN	NaN	NaN	NaN	NaN	NaN	NaN	NaN	NaN	NaN	82.0419295554144	107.245840682749	860.662755453439	66.7395549423896	-7.97203875649602	751.745853796028	NaN	NaN	NaN	NaN	NaN	NaN	NaN	NaN	NaN	NaN	NaN	NaN	NaN	NaN	NaN	NaN	NaN	842.897273683218	-108.315899891638	23.7221893581293	0.368513708510572
1248.95820842745	-17.065186981439	76.4175531858841	64.8434996413583	729.906422546029	NaN	NaN	NaN	NaN	NaN	NaN	NaN	NaN	NaN	NaN	NaN	NaN	NaN	NaN	NaN	NaN	NaN	NaN	-19.2993263596637	95.9842237912319	1134.43682788485	910.174296731932	40.1437541868919	996.636959345104	NaN	NaN	NaN	NaN	NaN	NaN	NaN	NaN	NaN	NaN	NaN	NaN	NaN	NaN	NaN	NaN	NaN	646.652425595941	-86.5541046878174	5.99524901221582	-47.0184584470265
1967.42071505382	14.2826321858198	41.0013474097322	327.782224146392	904.906472982901	NaN	NaN	NaN	NaN	NaN	NaN	NaN	NaN	NaN	NaN	NaN	NaN	NaN	NaN	NaN	NaN	NaN	NaN	-2.70337618210992	243.315043693563	976.864471454727	1170.61524168648	73.895765537422	1426.54649166704	NaN	NaN	NaN	NaN	NaN	NaN	NaN	NaN	NaN	NaN	NaN	NaN	NaN	NaN	NaN	NaN	NaN	221.059609373792	12.5248406486141	443.976086286914	130.2750764374
1876.5260955928	462.610521922845	-21.1677745502412	631.888378883962	1526.38821251007	NaN	NaN	NaN	NaN	NaN	NaN	NaN	NaN	NaN	NaN	NaN	NaN	NaN	NaN	NaN	NaN	NaN	NaN	10.3047915787712	774.028257214164	1433.15677360079	948.954293026757	0.386305012077808	2467.38441832782	NaN	NaN	NaN	NaN	NaN	NaN	NaN	NaN	NaN	NaN	NaN	NaN	NaN	NaN	NaN	NaN	NaN	186.305873767759	-102.329730090531	260.937509656352	548.673937178635
1399.65709426003	104.672941282768	11.9830913793714	398.784965014699	1370.24589188684	NaN	NaN	NaN	NaN	NaN	NaN	NaN	NaN	NaN	NaN	NaN	NaN	NaN	NaN	NaN	NaN	NaN	NaN	3.47951428890905	1221.44331503681	990.481290598686	1051.83057834006	63.0244112143618	1120.39742934513	NaN	NaN	NaN	NaN	NaN	NaN	NaN	NaN	NaN	NaN	NaN	NaN	NaN	NaN	NaN	NaN	NaN	331.426644611486	-58.0551829640092	210.894162174727	573.39110562259
1103.440414738	186.915456408911	87.9521583792139	126.289291850178	893.031961269454	NaN	NaN	NaN	NaN	NaN	NaN	NaN	NaN	NaN	NaN	NaN	NaN	NaN	NaN	NaN	NaN	NaN	NaN	-34.9484394338049	873.178632554193	1094.34278030475	1234.26295541224	106.77715728798	1500.56264352006	NaN	NaN	NaN	NaN	NaN	NaN	NaN	NaN	NaN	NaN	NaN	NaN	NaN	NaN	NaN	NaN	NaN	93.3289926310052	-57.840123379791	764.591853012279	1273.88780338199
506.454223751622	215.703250935743	205.892635288582	41.7877917360612	417.266808777426	NaN	NaN	NaN	NaN	NaN	NaN	NaN	NaN	NaN	NaN	NaN	NaN	NaN	NaN	NaN	NaN	NaN	NaN	87.3540457060207	772.903183514754	928.258192346246	1859.48501853966	-49.9364272148324	1305.80699287859	NaN	NaN	NaN	NaN	NaN	NaN	NaN	NaN	NaN	NaN	NaN	NaN	NaN	NaN	NaN	NaN	NaN	-66.6262749470419	-96.3307769284706	1214.26785594911	1272.77672348829
713.801766549355	542.501809617235	227.559701299327	21.4644406153709	91.0550481190446	NaN	NaN	NaN	NaN	NaN	NaN	NaN	NaN	NaN	NaN	NaN	NaN	NaN	NaN	NaN	NaN	NaN	NaN	14.5878578975623	827.956894617036	595.694847464919	1442.5023890273	30.8552386319518	1991.07461712588	NaN	NaN	NaN	NaN	NaN	NaN	NaN	NaN	NaN	NaN	NaN	NaN	NaN	NaN	NaN	NaN	NaN	-28.5949237141864	-130.346554394716	286.564994322854	1547.20466647101
91.2693767096181	321.534537077458	566.07970739059	8.26681890260608	380.439578101789	NaN	NaN	NaN	NaN	NaN	NaN	NaN	NaN	NaN	NaN	NaN	NaN	NaN	NaN	NaN	NaN	NaN	NaN	-9.43154187088734	685.040555891041	867.701185771131	1337.01240808681	122.590497547396	172.324827465242	NaN	NaN	NaN	NaN	NaN	NaN	NaN	NaN	NaN	NaN	NaN	NaN	NaN	NaN	NaN	NaN	NaN	-0.445035276938034	-122.050014242537	697.657621747796	1471.42559901779
166.480247664904	607.530456364863	124.517980845272	-9.40414730248897	227.191612425222	NaN	NaN	NaN	NaN	NaN	NaN	NaN	NaN	NaN	NaN	NaN	NaN	NaN	NaN	NaN	NaN	NaN	NaN	-37.0975609495145	1348.11802558516	713.868433056872	264.193614959072	137.524652114621	100.428741567318	NaN	NaN	NaN	NaN	NaN	NaN	NaN	NaN	NaN	NaN	NaN	NaN	NaN	NaN	NaN	NaN	NaN	31.3293066984799	-63.2860424999005	1215.37281952393	585.50492343185
36.3245514591971	315.873607362878	20.2482479248001	116.706069131182	600.781431111358	NaN	NaN	NaN	NaN	NaN	NaN	NaN	NaN	NaN	NaN	NaN	NaN	NaN	NaN	NaN	NaN	NaN	NaN	-13.1933705345515	738.202858397146	120.790535347245	342.5882173813	114.453458717701	118.074645363155	NaN	NaN	NaN	NaN	NaN	NaN	NaN	NaN	NaN	NaN	NaN	NaN	NaN	NaN	NaN	NaN	NaN	19.8581515191286	-119.861907313138	525.554622518495	1172.77399181893
63.3231233282787	597.601428120283	42.7739577593555	315.273762042903	405.511402149913	NaN	NaN	NaN	NaN	NaN	NaN	NaN	NaN	NaN	NaN	NaN	NaN	NaN	NaN	NaN	NaN	NaN	NaN	49.688296688908	389.369150804977	-2.84900874771054	517.089151952618	18.8905659157178	45.1592186340271	NaN	NaN	NaN	NaN	NaN	NaN	NaN	NaN	NaN	NaN	NaN	NaN	NaN	NaN	NaN	NaN	NaN	-24.0838645262046	-102.535343187249	314.970801870951	1291.55645003084
83.1906365880179	345.954962109764	449.63068238365	432.649314407755	446.949413755878	NaN	NaN	NaN	NaN	NaN	NaN	NaN	NaN	NaN	NaN	NaN	NaN	NaN	NaN	NaN	NaN	NaN	NaN	-16.0574946683992	136.206811521531	3.88187876123456	307.504155985203	132.581470897962	51.9176420235341	NaN	NaN	NaN	NaN	NaN	NaN	NaN	NaN	NaN	NaN	NaN	NaN	NaN	NaN	NaN	NaN	NaN	3.2057316259727	-5.81489600341684	170.989405532618	504.752627820031
50.3219609279076	804.917596589338	129.894249522537	740.544509186941	-31.0384689834551	NaN	NaN	NaN	NaN	NaN	NaN	NaN	NaN	NaN	NaN	NaN	NaN	NaN	NaN	NaN	NaN	NaN	NaN	-49.2319576950491	8.80678132173154	17.8753342931035	119.44312757247	37.8261508301219	67.7523756356494	NaN	NaN	NaN	NaN	NaN	NaN	NaN	NaN	NaN	NaN	NaN	NaN	NaN	NaN	NaN	NaN	NaN	-36.2616601998035	-48.8950448988301	-34.4568909570855	666.695959838887
35.3178554154916	106.868681720927	91.6641311310219	246.392793016526	58.5718739647581	NaN	NaN	NaN	NaN	NaN	NaN	NaN	NaN	NaN	NaN	NaN	NaN	NaN	NaN	NaN	NaN	NaN	NaN	-19.8355734398759	-27.0945817257777	394.835274892265	-5.31755686807223	3.75620348930504	-32.538837940204	NaN	NaN	NaN	NaN	NaN	NaN	NaN	NaN	NaN	NaN	NaN	NaN	NaN	NaN	NaN	NaN	NaN	-27.0110639061114	-113.670908022047	46.1081795667097	725.846331851083
-5.64312168638366	3.30388052207014	99.0368041525258	399.656078356574	26.56608626405	NaN	NaN	NaN	NaN	NaN	NaN	NaN	NaN	NaN	NaN	NaN	NaN	NaN	NaN	NaN	NaN	NaN	NaN	35.9236142740908	-9.47125436209272	84.950072401169	13.226179955999	28.6604352923014	-8.56335698936905	NaN	NaN	NaN	NaN	NaN	NaN	NaN	NaN	NaN	NaN	NaN	NaN	NaN	NaN	NaN	NaN	NaN	210.71248239286	-58.3901678709652	337.136546275194	197.167046976896
39.2885203905969	181.595958605203	355.228933533717	1015.75025052981	36.6034743865477	NaN	NaN	NaN	NaN	NaN	NaN	NaN	NaN	NaN	NaN	NaN	NaN	NaN	NaN	NaN	NaN	NaN	NaN	52.684881915019	19.9817867864458	1021.96828475357	12.7144323134295	165.328876246771	25.432302641208	NaN	NaN	NaN	NaN	NaN	NaN	NaN	NaN	NaN	NaN	NaN	NaN	NaN	NaN	NaN	NaN	NaN	292.326028594396	-139.476024817434	469.382937524769	859.630818432531
61.868556745329	-4.38591287651248	229.295392141063	1832.83262312374	64.5545487570252	NaN	NaN	NaN	NaN	NaN	NaN	NaN	NaN	NaN	NaN	NaN	NaN	NaN	NaN	NaN	NaN	NaN	NaN	-33.244996358589	-1.43203174921179	1039.30638190041	-42.334414818411	10.3842122485569	51.2865953177561	NaN	NaN	NaN	NaN	NaN	NaN	NaN	NaN	NaN	NaN	NaN	NaN	NaN	NaN	NaN	NaN	NaN	118.25805540163	-51.6327233611315	345.080318537019	543.888676663655
11.9171651836312	56.699476619994	307.480420663626	1784.40105183487	50.4299530189032	NaN	NaN	NaN	NaN	NaN	NaN	NaN	NaN	NaN	NaN	NaN	NaN	NaN	NaN	NaN	NaN	NaN	NaN	-11.9569197717254	141.742662579359	2114.37221358233	54.4340240840685	1.68505499316373	-71.0721437529118	NaN	NaN	NaN	NaN	NaN	NaN	NaN	NaN	NaN	NaN	NaN	NaN	NaN	NaN	NaN	NaN	NaN	78.7612517255032	-104.750213331986	1308.1976678742	869.758945938819
17.480195181162	47.9429035008865	342.714404594691	1802.23651791326	3.14480303070338	NaN	NaN	NaN	NaN	NaN	NaN	NaN	NaN	NaN	NaN	NaN	NaN	NaN	NaN	NaN	NaN	NaN	NaN	114.91436760775	-7.93411029389903	1024.90309280515	111.274412706961	-28.8638509734393	-2.47417794271461	NaN	NaN	NaN	NaN	NaN	NaN	NaN	NaN	NaN	NaN	NaN	NaN	NaN	NaN	NaN	NaN	NaN	106.155927256563	-139.819277440889	322.28855197234	6.68066065097594
45.4540996313211	126.119120786029	1195.37879009232	1441.85524362059	4.22531104113724	NaN	NaN	NaN	NaN	NaN	NaN	NaN	NaN	NaN	NaN	NaN	NaN	NaN	NaN	NaN	NaN	NaN	NaN	-9.36974326924087	1.55641356641669	1482.05066479802	-31.222056940556	-6.63820406032648	-33.9535961494704	NaN	NaN	NaN	NaN	NaN	NaN	NaN	NaN	NaN	NaN	NaN	NaN	NaN	NaN	NaN	NaN	NaN	35.8686403601765	-147.774107360005	398.630915413342	32.2500640504192
87.7932515154014	641.888491367139	674.165883979862	878.589370527105	9.78955270132178	NaN	NaN	NaN	NaN	NaN	NaN	NaN	NaN	NaN	NaN	NaN	NaN	NaN	NaN	NaN	NaN	NaN	NaN	-21.7394878743887	57.5208197518217	1148.03332812623	-25.383639949157	-29.0277920239253	168.667458032255	NaN	NaN	NaN	NaN	NaN	NaN	NaN	NaN	NaN	NaN	NaN	NaN	NaN	NaN	NaN	NaN	NaN	105.801058531733	-83.337207669132	294.939324732597	47.8831205563483
98.7704161842072	1081.78453119274	1433.37352123229	1654.91046138476	67.3785420735333	NaN	NaN	NaN	NaN	NaN	NaN	NaN	NaN	NaN	NaN	NaN	NaN	NaN	NaN	NaN	NaN	NaN	NaN	-3.13034256725651	104.434159094604	661.399502445421	60.6791075711351	18.7471831944777	342.352251753463	NaN	NaN	NaN	NaN	NaN	NaN	NaN	NaN	NaN	NaN	NaN	NaN	NaN	NaN	NaN	NaN	NaN	475.435099629403	-93.9933897548027	543.331978331812	51.7585765263691
106.166422840649	1511.22447168385	1110.16384088378	1311.1427699648	54.127235846456	NaN	NaN	NaN	NaN	NaN	NaN	NaN	NaN	NaN	NaN	NaN	NaN	NaN	NaN	NaN	NaN	NaN	NaN	-12.7744963595978	59.2805926917717	379.424089616211	192.445693976581	-12.7744963595978	473.36933230344	NaN	NaN	NaN	NaN	NaN	NaN	NaN	NaN	NaN	NaN	NaN	NaN	NaN	NaN	NaN	NaN	NaN	263.022845195659	-146.315534005538	176.083720409564	72.8435097260761
346.92916124828	1842.23789633642	1763.25400156586	1301.91625256507	162.035043944465	NaN	NaN	NaN	NaN	NaN	NaN	NaN	NaN	NaN	NaN	NaN	NaN	NaN	NaN	NaN	NaN	NaN	NaN	11.3370207087026	46.0164478610399	76.1327924933328	36.8902828209511	35.0650498129334	246.792078742993	NaN	NaN	NaN	NaN	NaN	NaN	NaN	NaN	NaN	NaN	NaN	NaN	NaN	NaN	NaN	NaN	NaN	138.334622381083	-43.7593744182561	-21.1108673536617	52.2702955356242
268.22338134895	1201.99921600414	1500.08919399023	827.59102076259	55.430234413103	NaN	NaN	NaN	NaN	NaN	NaN	NaN	NaN	NaN	NaN	NaN	NaN	NaN	NaN	NaN	NaN	NaN	NaN	-13.8333649794761	65.6101527548252	133.182800023081	29.9975413566901	-48.5328324956077	11.7346637166208	NaN	NaN	NaN	NaN	NaN	NaN	NaN	NaN	NaN	NaN	NaN	NaN	NaN	NaN	NaN	NaN	NaN	10.8382440264887	-124.195228229191	118.683768848139	-34.4750016968939
316.105165208349	1455.89396642826	2006.47752446435	1092.1315830602	54.7351564179675	NaN	NaN	NaN	NaN	NaN	NaN	NaN	NaN	NaN	NaN	NaN	NaN	NaN	NaN	NaN	NaN	NaN	NaN	9.39175095634119	-51.8242643247669	-44.5148893658287	-34.4644987972885	36.8019070523598	298.112061834403	NaN	NaN	NaN	NaN	NaN	NaN	NaN	NaN	NaN	NaN	NaN	NaN	NaN	NaN	NaN	NaN	NaN	13.799387778258	-95.8979754916472	4.73348998735678	-54.1948456535014
365.817800805862	884.250162249085	1560.8178713769	1432.33290138317	33.374172150763	NaN	NaN	NaN	NaN	NaN	NaN	NaN	NaN	NaN	NaN	NaN	NaN	NaN	NaN	NaN	NaN	NaN	NaN	-8.49528072436997	-62.4331083752422	24.4159361473487	-24.0366886915704	-4.83847884973457	911.190390746434	NaN	NaN	NaN	NaN	NaN	NaN	NaN	NaN	NaN	NaN	NaN	NaN	NaN	NaN	NaN	NaN	NaN	83.8743561024232	-123.809150662238	-1.37564230752517	10.4142510895953
500.054126892263	712.174251567006	1973.2104164766	1271.23661405722	97.3854156452919	NaN	NaN	NaN	NaN	NaN	NaN	NaN	NaN	NaN	NaN	NaN	NaN	NaN	NaN	NaN	NaN	NaN	NaN	-27.3177509122159	-54.7596412953895	-18.1704541178247	12.9303549831053	113.550619721408	255.333720034472	NaN	NaN	NaN	NaN	NaN	NaN	NaN	NaN	NaN	NaN	NaN	NaN	NaN	NaN	NaN	NaN	NaN	10.6556465811601	-152.647590778334	2.4904847131854	176.680604563312
209.995089864125	1468.7800388679	534.581780285812	1022.81051407799	25.6730080457155	NaN	NaN	NaN	NaN	NaN	NaN	NaN	NaN	NaN	NaN	NaN	NaN	NaN	NaN	NaN	NaN	NaN	NaN	-42.5009875468378	16.0756206625385	45.3639247672266	200.042780820111	-27.8568354944937	33.4655512246971	NaN	NaN	NaN	NaN	NaN	NaN	NaN	NaN	NaN	NaN	NaN	NaN	NaN	NaN	NaN	NaN	NaN	-31.7583759561475	-142.481400127303	41.7544515673245	508.243258321209
160.783416436014	1362.44908454434	533.155861493535	1389.43259505576	22.2680624774196	NaN	NaN	NaN	NaN	NaN	NaN	NaN	NaN	NaN	NaN	NaN	NaN	NaN	NaN	NaN	NaN	NaN	NaN	-65.028142577768	17.3929521322021	54.0245497810777	-34.8070745174456	174.908822022367	15.5613722497584	NaN	NaN	NaN	NaN	NaN	NaN	NaN	NaN	NaN	NaN	NaN	NaN	NaN	NaN	NaN	NaN	NaN	-14.2820064580029	-180.426163764151	-54.2292355370768	1253.13462523262
44.0542326753268	501.136793078673	583.015755670612	406.661067011053	45.8537703147101	NaN	NaN	NaN	NaN	NaN	NaN	NaN	NaN	NaN	NaN	NaN	NaN	NaN	NaN	NaN	NaN	NaN	NaN	63.6115401277819	26.0423793590781	78.27267603752	-7.86149743219115	58.1136141616301	3.13435450011239	NaN	NaN	NaN	NaN	NaN	NaN	NaN	NaN	NaN	NaN	NaN	NaN	NaN	NaN	NaN	NaN	NaN	59.5164062125545	-147.557207056503	56.7917534063826	1065.82150929201
98.2589865668239	376.38602857951	1178.36400409182	1194.56557935469	64.9557485264698	NaN	NaN	NaN	NaN	NaN	NaN	NaN	NaN	NaN	NaN	NaN	NaN	NaN	NaN	NaN	NaN	NaN	NaN	-24.8935793859234	2.61200052665326	10.8636745004263	53.9557496967964	31.0344331029825	92.4635615744037	NaN	NaN	NaN	NaN	NaN	NaN	NaN	NaN	NaN	NaN	NaN	NaN	NaN	NaN	NaN	NaN	NaN	2.53752423253618	-188.256688127652	30.7023841523734	868.379830800436
93.0753275917382	377.603761164834	820.603727360919	992.581356514277	62.4615087895697	NaN	NaN	NaN	NaN	NaN	NaN	NaN	NaN	NaN	NaN	NaN	NaN	NaN	NaN	NaN	NaN	NaN	NaN	197.492034490581	50.7104424142625	559.859089928992	142.448937461961	47.9582875628315	83.7363006314341	NaN	NaN	NaN	NaN	NaN	NaN	NaN	NaN	NaN	NaN	NaN	NaN	NaN	NaN	NaN	NaN	NaN	42.7668190802778	-111.74114368461	-8.12992159521474	2268.59035326387
41.9509892545928	516.633371070292	789.553222474764	89.6894451108206	-21.0998014989155	NaN	NaN	NaN	NaN	NaN	NaN	NaN	NaN	NaN	NaN	NaN	NaN	NaN	NaN	NaN	NaN	NaN	NaN	13.4984041030344	53.8867897497752	425.643521270912	80.5064075623998	81.4243254180076	77.7526539955766	NaN	NaN	NaN	NaN	NaN	NaN	NaN	NaN	NaN	NaN	NaN	NaN	NaN	NaN	NaN	NaN	NaN	13.0168614287908	-115.179930345232	65.7502935060485	3060.64555665237
28.634284401101	5.20711556200386	292.640456318619	68.2802624364961	-5.60542390219482	NaN	NaN	NaN	NaN	NaN	NaN	NaN	NaN	NaN	NaN	NaN	NaN	NaN	NaN	NaN	NaN	NaN	NaN	55.2299267238515	30.4317394578267	55.2299267238515	98.397141594339	6.55200357202513	57.9852808645209	NaN	NaN	NaN	NaN	NaN	NaN	NaN	NaN	NaN	NaN	NaN	NaN	NaN	NaN	NaN	NaN	NaN	33.2693302276992	-187.745020084868	-41.3116439518503	1502.15071193468
170.342836176507	3.59039348865671	438.048109032138	54.0668085725466	8.09721626400402	NaN	NaN	NaN	NaN	NaN	NaN	NaN	NaN	NaN	NaN	NaN	NaN	NaN	NaN	NaN	NaN	NaN	NaN	72.1973798902644	82.3062206697083	165.933903481472	110.794771957232	29.9240457216807	-1.32146214205509	66.6834667378404	NaN	NaN	NaN	NaN	NaN	NaN	NaN	NaN	NaN	NaN	NaN	NaN	NaN	NaN	NaN	NaN	1.67484785230836	-170.287044294306	4.40440169590541	2104.34115870324
39.8432681359461	30.8264243200175	898.246799412356	108.371281137004	24.5146336488674	NaN	NaN	NaN	NaN	NaN	NaN	NaN	NaN	NaN	NaN	NaN	NaN	NaN	NaN	NaN	NaN	NaN	NaN	118.609229468116	22.9791190758166	200.446535476911	34.932882874854	62.5184916418635	40.4500046282559	56.0818495962279	NaN	NaN	NaN	NaN	NaN	NaN	NaN	NaN	NaN	NaN	NaN	NaN	NaN	NaN	NaN	NaN	-1.7268348514706	-169.199719800723	15.5665608769848	477.937351932528
49.0617457001863	69.8078477089035	232.168646037994	68.0038388385803	49.963750135348	-29.4126401588743	NaN	NaN	NaN	NaN	NaN	NaN	NaN	NaN	NaN	NaN	NaN	NaN	NaN	NaN	NaN	NaN	NaN	80.4300028057374	131.953120986424	306.763700528038	104.351450532485	27.0667732614553	102.511339168889	131.953120986424	NaN	NaN	NaN	NaN	NaN	NaN	NaN	NaN	NaN	NaN	NaN	NaN	NaN	NaN	NaN	NaN	25.82625072642	-128.959837217227	9.43713553238675	326.293362617029
174.686658165875	153.030864981453	NaN	NaN	NaN	126.863448216944	-1.26666145755011	NaN	NaN	NaN	NaN	NaN	NaN	NaN	NaN	NaN	NaN	NaN	NaN	NaN	NaN	NaN	NaN	40.3651072353926	34.8415570642805	502.502138218435	17.350314855759	65.2210830053968	38.5239238450219	44.9680657113193	NaN	NaN	NaN	NaN	NaN	NaN	NaN	NaN	NaN	NaN	NaN	NaN	NaN	NaN	NaN	NaN	-23.110899831451	-95.0668105433177	63.4183598853508	27.8958216858217
NaN	1174.16139252823	10.6516982728766	340.117205179939	33.2178288829494	0.722600804444582	-29.9673368252544	NaN	NaN	NaN	NaN	NaN	NaN	NaN	NaN	NaN	NaN	NaN	NaN	NaN	NaN	NaN	NaN	36.1775068047214	27.8873518033411	140.265008488719	-5.27326820218042	28.8084801368278	-13.5634232035608	136.580495154773	NaN	NaN	NaN	NaN	NaN	NaN	NaN	NaN	NaN	NaN	NaN	NaN	NaN	NaN	NaN	NaN	120.171967628437	-118.552597474555	19.0329343214446	993.976768902367
12.6459023183255	-5.4134168928785	18.0636980816867	252.834847827338	1.81031079160309	-33.4053616702447	37.0259832534509	NaN	NaN	NaN	NaN	NaN	NaN	NaN	NaN	NaN	NaN	NaN	NaN	NaN	NaN	NaN	NaN	51.3399989444827	65.1649829114157	277.148070404389	31.0633557929809	51.3399989444827	26.4550278040032	59.6349893246425	NaN	NaN	NaN	NaN	NaN	NaN	NaN	NaN	NaN	NaN	NaN	NaN	NaN	NaN	NaN	NaN	-16.2695760675101	-130.205932089278	3.78322259232097	295.460294008046
43.5467056566024	75.1617480222335	-11.553796752069	655.071953700382	1.99550711891575	84.1946172695567	-19.6833790746599	NaN	NaN	NaN	NaN	NaN	NaN	NaN	NaN	NaN	NaN	NaN	NaN	NaN	NaN	NaN	NaN	106.17493902348	106.17493902348	256.49410776436	8.42136916744688	91.419683196154	3.8103517214076	29.6320494192276	NaN	NaN	NaN	NaN	NaN	NaN	NaN	NaN	NaN	NaN	NaN	NaN	NaN	NaN	NaN	NaN	37.7607662368352	-140.955850061762	129.854532798868	153.561839042559
-40.2887463555061	-19.5057596607686	84.4091738129191	567.839516494857	36.5179436033065	26.578254314519	26.578254314519	38.3251598376315	-60.1681249330811	-41.1923544726686	NaN	NaN	NaN	NaN	NaN	NaN	NaN	NaN	NaN	NaN	NaN	NaN	NaN	21.7398773644597	-3.17415687374131	484.956365793234	45.7311695938384	122.318756326086	-13.3243189707862	43.8856855761939	NaN	NaN	NaN	NaN	NaN	NaN	NaN	NaN	NaN	NaN	NaN	NaN	NaN	NaN	NaN	NaN	-21.2763109460935	-153.537818896517	58.9927421548534	153.856168546882
81.9120943810968	-18.4240843473737	-20.2319434235624	288.911958604698	-30.1751683426	19.5409562525881	-20.2319434235624	45.7549128573236	-1.24942312358146	NaN	18.6370267144938	NaN	NaN	NaN	NaN	NaN	NaN	NaN	NaN	NaN	NaN	NaN	NaN	NaN	74.7750390862885	47.9998855118314	22.1480130951142	216.960337378233	97.857068029786	85.8544129791673	110.783004238145	-62.7938534169567	NaN	NaN	NaN	NaN	NaN	NaN	NaN	NaN	NaN	NaN	NaN	NaN	NaN	NaN	-41.1194591083302	-137.84206645246	-15.5700911306355	107.614361618964
-18.2458904260952	3.45613808042625	NaN	78.5089866654796	7.97739401928489	NaN	6.16889164374143	45.9559439056974	NaN	NaN	NaN	-13.7246344872366	26.0624177747194	7.97739401928489	1.6476357048828	NaN	NaN	NaN	NaN	NaN	NaN	NaN	NaN	-25.4820626835096	102.005226631393	NaN	NaN	51.1950750928449	NaN	NaN	85.3764497642319	41.0330447851353	-20.862957998187	36.4139400998127	6.85167011374835	-3.31036019396128	155.586840981135	17.9375213585225	64.1285682117481	-22.710599872316	-33.7964511170902	NaN	NaN	NaN	NaN	NaN	4.74515590228012	-94.7507812009386	-64.6281580412486	146.230204076582
25.3519375446278	NaN	6.3559031494094	9.06962234872631	31.6839490097005	-26.2087272423935	17.210779946677	514.72596648811	45.2525450062851	-12.640131245809	-15.3538504451259	17.210779946677	NaN	NaN	NaN	17.210779946677	-31.6361656410273	49.7754103384799	-29.8270195081494	NaN	NaN	NaN	NaN	-30.6472411302075	NaN	23.8900783960345	27.5875237876442	NaN	63.6376163558381	-59.3024429151821	0.781044698474361	38.6798599624731	56.2427255726188	91.3684567929103	-1.06767799733045	-7.53820743264731	20.1926330044249	-16.7818209116714	3.55412874218158	-32.4959638260123	36.8311372666683	9.10029682959603	NaN	NaN	NaN	NaN	2.24666436239416	-174.901784602389	-1.40588097708589	85.3420708355654
68.9808148698092	NaN	69.8857100441499	24.6409513271159	-67.6583564556333	18.3066851067312	24.6409513271159	309.68293124443	-0.696113554423062	-29.6527591333248	1.11367679425829	-43.2261867484349	44.5486451626109	-22.4135977385993	-32.3674446563468	NaN	13.7822092350278	41.8339596395888	-12.4597508208519	-26.9380736103027	NaN	NaN	NaN	-33.0437589256957	-41.3678804479581	108.466306952766	98.2923806477782	-10.8461015329959	0.252727163353999	-19.1702230552583	89.9682591255157	264.774811093027	52.0472610796536	58.521577819191	41.8733347746661	-54.316513927033	-22.8698326207083	19.6756773819663	-65.4153426233829	37.2488228178537	42.7982371660286	15.9760678165164	NaN	NaN	NaN	NaN	44.506209115064	-117.177298620379	-3.90749659102916	61.8620658776257
15.7825009759663	22.1190235580191	4.01467332358263	6.73032585874811	-32.1940271452903	6.73032585874811	32.0764161869592	208.593830972715	-15.9001119342975	56.5172890034484	23.9294585814628	9.44597839391358	8.54076088219175	46.5598963745084	41.1285913041774	-5.94271930535744	18.4981535111318	-0.51141423502649	58.3277240268921	65.5694641206667	NaN	NaN	NaN	80.2374247650368	-8.60520581636489	19.1581162403231	-7.67976174780862	8.9782314862042	77.461092559368	-36.3685278730529	85.7900891763744	67.2812078052491	24.7107806516608	-4.90342954213982	-28.0395312560465	58.0267671196864	-19.7105346390401	-15.0833142962588	83.0137569707056	61.7285433939115	-30.8158634617153	63.579431531024	NaN	NaN	NaN	NaN	42.0202783490323	-154.445903416184	-49.3593410766497	200.107019955462
59.4390619192854	4.2011171107941	33.1783996332813	42.2338004215586	-9.3819840716218	-9.3819840716218	206.136554689377	213.380875319999	28.6506992391427	82.0775638899786	-7.57090391396634	1.48449687431092	11.4454377414159	-37.4537265152813	15.9731381355545	145.465369407919	-32.020486042315	62.1556821557686	79.3609436534954	68.4944627075627	45.8559607368695	NaN	NaN	115.868518477763	-10.0656292835438	-10.9916156641417	-11.9176020447395	-29.5113432760985	89.9408998210231	-43.4011389850662	-4.50971099995679	-28.5853568955007	-23.9554249925115	-48.0310708880554	-8.21365652234816	-76.7366486865885	76.9770904926533	24.1958667985763	63.0872947836857	-34.1412751790877	1.97219366422811	69.5691994478706	-17.4735203283266	NaN	NaN	NaN	55.0727007154112	-136.893860442629	66.9563449775755	29.4771592276725
-9.2002493176491	-21.8823295803059	61.4570550028672	82.2919011486604	-22.7881924562099	31.5635800980334	114.902964681206	511.670904327182	70.5156837619077	5.29355669681578	28.8459914703212	-58.116844616468	7.10528244862389	-10.1061121935531	-14.6354265730734	54.2101519956347	80.4801753968523	33.3753058498415	10.7287339522401	36.9987573534577	30.6577172221293	NaN	NaN	8.85587985292216	-30.0583519484431	-16.1604120193841	-37.4705865772746	4.22323320990249	-71.7521717356203	115.406752642375	-2.26247209032506	45.9170529970796	32.9456423966245	4.22323320990249	120.039399285394	181.190334973254	-0.409413433117192	61.6680515833465	6.07629186711036	4.22323320990249	-66.1929957639966	-3.189001418929	NaN	40.357877025456	NaN	NaN	NaN	-92.8098714382382	58.9899918899583	37.0430236979299
-18.080243983786	43.5403974335983	77.069275851881	225.683763976161	0.0434740801505794	-9.0183849518177	-52.5153083052654	359.799277649291	-20.7988016933765	-22.6111734997701	-43.4534492732972	61.6641154975349	-5.39364133903039	3.66821769293789	55.3208141751571	-22.6111734997701	19.073378047284	49.8836987559761	117.847641495738	44.4465833367952	19.073378047284	NaN	NaN	8.33105990579426	-2.79381505853242	-10.2103983680835	-8.35625254069576	29.6537369207537	63.0283618137338	-7.42917962700187	-0.0125963174507476	-59.3452627938597	-24.1164920734919	80.6427471739177	-19.4811275050224	29.6537369207537	-24.1164920734919	24.0912994385904	156.662726096817	4.6227682510187	47.2681222809376	22.2371536112026	12.0393515605698	64.8825076411215	NaN	NaN	83.0354479018512	-109.069984513135	NaN	119.626958838039
32.8630305683905	-4.30384503065866	4.76124657886552	62.7778328798202	27.423975602676	NaN	-36.9381748249457	256.770793323638	-22.434028249707	-12.4624274792304	-0.677808386848989	-10.6494091573256	45.5541588217243	57.3387779141057	106.290272605536	35.5825580512477	60.058305396963	33.7695397293429	55.5257595922009	63.6843420407726	22.8914297979139	-15.1819549620877	NaN	55.1140977708624	6.87800664739934	5.95038951040967	24.5027322502031	30.0684350721412	68.1007376887178	45.8379264009656	83.8702290175423	-42.2857016130534	16.1541780172961	51.4036292229037	36.5617550310689	-53.4171072569295	69.0283548257075	-0.542930448518051	63.4626520037694	-4.25339899647675	-10.7467189554045	-2.3981647224974	-7.03625040744577	-26.5162102842289	NaN	NaN	162.920550490912	-45.7265309329979	71.4086726734074	453.0132031724
19.4575453023904	3.13455761287462	55.7308512790923	-61.2505604957711	94.7246552040468	-68.5052216911115	43.0351941872466	82.0289981122011	73.8675042674432	-40.3934095591676	-2.30643828363066	-15.9089280248939	-63.0642257946062	-44.9275728062553	2.22772496345707	-51.2754013521781	-11.3747647778061	-15.9089280248939	0.414059664621979	97.4451531522994	-52.1822340015957	-39.48657690975	NaN	16.5611903990822	77.8198823737311	34.1962683917841	23.9864863960093	1.71059840522786	49.0468603856384	91.7423123679695	5.42324640369144	56.4721563825656	78.748044373347	150.216518343771	19.3456763979298	27.6991343944729	166.923434336857	-18.7089655863218	45.3342123871749	214.259696317267	37.9089163902477	-5.71469759169928	151.144680343387	-16.85264158709	2.63876040484376	NaN	38.7181298672916	-105.922973699108	13.0855292352714	198.921883817418
-1.2147618443985	83.1507804576553	69.543434925066	-45.6654239175236	8.76395821283367	-32.9652347537736	39.6072747533695	-31.150922016095	-16.6364201146664	-22.9865146965414	-4.84338731975565	11.4854273193515	46.8645257040838	-14.8221073769878	42.3287438598873	35.9786492780123	-38.4081729668093	43.2359002287266	4.22817636863723	26.9070855896194	-56.5513003435951	38.7001183845302	NaN	16.0399737000594	16.0399737000594	27.184463732457	-4.39159135933613	119.126506499737	163.704466629327	-20.1796189052327	45.758613786453	36.471538759455	102.409771451141	48.5447362945524	-43.3973064727277	-10.8925438782347	10.4677286838606	25.3270487270574	71.7624238620473	9.53902118116084	-7.17771386743553	5.82419117036165	63.4040563377492	-35.0389389484295	89.4078664133435	NaN	34.3931392946914	-51.6903223498036	192.823339980837	529.830934503966
18.0273006716901	52.5115528113628	-4.65970731493662	-20.9943530653079	-47.311282329795	-29.1616759404935	-18.2719121069127	-2.84474667600648	60.6788756865485	28.0095841858059	-33.6990775378189	69.7536788811992	-36.4215184962141	-23.7167940237031	-24.6242743431682	-20.9943530653079	-11.0120695511921	-6.47466795386676	-1.93726635654141	55.2339937697581	92.440686867826	-32.7915972183538	NaN	75.9196310567545	11.8011293881355	55.4760508145861	-10.5009581487755	1.5793392670513	66.6270945830416	30.3862023355613	-4.92543626454773	31.3154559829326	88.9291821199525	-45.8125967488845	-65.3269233436816	-10.5009581487755	156.764698378057	26.6691877460761	22.952173156591	0.65008561968001	0.65008561968001	61.9808263461851	32.2447096303039	-26.2982701540874	43.3957533987593	NaN	25.4844492745098	439.567629816805	35.5616948186807	370.859137470185
22.7582389693461	30.0206749816875	-10.830527587733	22.7582389693461	-9.9227230861903	102.645035105102	-27.1710086155012	136.233801662181	-38.0646626340133	109.907471117443	-56.2207526648668	86.3045540773334	60.8860280341385	47.2689605109983	53.6235920217971	52.7157875202544	96.2904035943028	24.5738479724314	17.31141196009	-33.5256401262999	-35.3412491293852	37.2831109940289	NaN	102.396941017344	-19.4069159366	6.62749623676194	172.131973624563	30.8023075405981	28.9427066710722	3.83809493247316	103.326741452106	166.553171015986	102.396941017344	115.414147104025	58.6963205834859	-4.5301089803932	35.4513097144127	80.0817305830333	20.5745027582059	48.4685158010937	55.9069192791971	34.5215092796498	-24.9857185451776	37.3109105839386	41.0301123229903	NaN	8.3212961434604	NaN	-31.0858472900871	292.419306943454
-51.5146570617082	20.2275272485908	6.60559351878717	10.2381091800681	2.06494894218597	-12.4651137029379	42.9307501315968	-38.8008522472248	50.1957814541587	41.1144923009563	4.78933568814669	-40.6171100778653	-40.6171100778653	-11.5569847876176	-20.63827394082	-17.9138871948593	2.06494894218597	71.9908754218444	75.6233910831254	-9.74072695697715	4.78933568814669	-40.6171100778653	NaN	1.44777100725678	33.0795984515948	127.975080784609	-19.9502299109719	79.5969917520918	1.44777100725678	77.7362960200719	64.7114258959328	-35.7661436331409	64.7114258959328	26.5671633895252	-69.2586668094987	-10.6467512508725	16.3333368634158	90.7611661442111	107.50742773239	146.582038104808	-4.13431618880287	92.621861876231	-41.3482308292005	-60.8855360154093	-20.8805777769818	NaN	-11.6046322585655	61.7375598726357	36.0677926267153	277.180249258039
-36.8122075360721	13.1527383214717	32.230263103443	-23.1854041203783	-14.1008685099158	-9.55860070468455	-26.8192183645633	41.3147987139056	-16.8262291930546	-14.1008685099158	-58.6150930011821	-21.3684969982858	21.328820370888	57.6669628127381	51.3077878854143	-16.8262291930546	-20.4600434372396	94.9135588156344	-25.9107648035171	13.1527383214717	46.7655200801831	-32.2699397308408	NaN	-63.3153973710876	55.8392832369421	NaN	-55.8682298330857	81.9043696199486	135.896334270462	-27.0104556233286	56.7701791791923	25.1197171426844	48.3921156989402	45.5994278721895	-38.1812069303313	22.3270293159337	40.0140522186881	63.2864507749439	-41.9047906993323	-22.3559759120774	26.9815090271849	78.1807858509476	22.3270293159337	-25.1486637388281	-8.39253677832393	NaN	137.20320010548	NaN	118.861003143819	235.333953850371
196.00758301741	-8.46756575074048	-32.095805163949	-2.10611667795358	-81.1698408683051	-3.92367355589269	-35.7309189198272	-30.2782482860099	75.1400506344588	0.620218638955094	-46.6362601874619	81.5014997072457	18.7957874183462	-69.3557211617008	-23.0080207742534	-28.4606914080707	76.0488290734284	780.352119274835	-11.1939010676492	27.8835718080418	-12.1026795066187	-41.1835895536446	NaN	3.17878186181126	19.0133411604258	-42.4620067047836	58.13401707465	-48.9821193571543	-33.1475600585398	-39.6676727109105	1.31589253256249	-34.0790047231642	51.6139044222793	-19.175890089174	-15.4501114306765	52.5453490869037	129.855256250728	65.5855743916451	-33.1475600585398	-35.9418940524129	19.0133411604258	-26.6274474061691	-47.1192300279056	-55.502232009525	77.6943550317621	NaN	35.6571822602812	42.9967225460448	37.4920673317221	354.927184690995
-37.3761673017714	-7.37575017357258	27.1701847013231	8.98811371453588	36.2612201947167	-9.1939572722513	-46.467202795165	39.8976343920741	48.0795663361283	9.89721726387524	-35.5579602030927	-21.9214069630023	21.7155634052869	5.35169951717845	18.0791492079295	-39.1943744004502	137.171714171386	743.543781580738	-26.4669247096991	-4.6484395255545	71.7162586189517	19.8973563066082	NaN	34.3356248383533	-7.60410670405231	28.7436606326992	4.51181574153153	-17.8560410810848	-36.4959217665984	30.6076487012506	-72.8436891033499	-17.8560410810848	21.2877083584938	26.8796725641478	-6.67211266977663	16.6277381871154	77.2073504150345	31.5396427355262	-32.7679456294957	30.6076487012506	10.1037799471856	-29.9719635266686	28.7436606326992	-6.67211266977663	42.7235711468344	NaN	-1.71825275643022	52.4304996676339	82.7170900065173	265.354407504632
7.35828025098768	-34.4754487996522	-1.73600867306447	-44.4791666161096	-75.3997489578869	-18.1057287363583	72.8371605041632	100.12002727632	17.3619980674451	12.814853605419	-23.5623020907896	5.53942246617725	-22.6528731983844	3.72056468136682	-48.1168821857304	-22.6528731983844	-44.4791666161096	752.180543130859	0.0828491117459636	-41.7508799388939	791.285985504283	-50.8451688629461	NaN	61.7990661472805	-51.0387641870803	10.5091432680256	52.4736256237796	3.04879084922489	34.7552886291279	-17.4671783024771	37.5529207861782	77.652315037232	17.0369516344762	46.8783613096791	-56.6340285011808	59.9339780425803	71.1245066707814	-53.8363963441306	-23.9949866689277	-12.8044580407266	28.2274802626773	44.0807291526288	37.5529207861782	18.9020397391764	-3.47901751722574	NaN	3.11217340780592	-11.5775647622527	-36.3664979242266	150.927663744021
-57.955532964192	-33.3921623169319	22.1028602565076	29.380896003844	8.45654323025202	-49.7677427484386	-26.1141265695955	36.6589317511803	23.0126147249247	66.6808292089427	187.678173508409	63.9515658036915	30.290650472261	42.1174585616825	-88.8871848903714	0.268753014498648	-3.37026485916952	647.104180059015	-36.121425722183	-30.6628989116808	1427.67351396084	13.9150700407543	NaN	-36.6728453965305	13.7142694832695	-1.21524603667123	23.9783114032288	38.9078269231695	26.7775955632177	32.3761638831955	-29.2080876365601	-13.3454773966231	-48.8030767564824	-20.8102351565935	76.2316157230214	14.6473642032658	-12.4123826766268	-51.6023609164713	-29.2080876365601	-46.9368873164898	-10.5461932366342	9.04879588328804	-18.9440457166009	-59.0671186764417	12.7811747632732	NaN	24.478064799552	-16.8518273796107	4.27233973418357	141.120204949634
93.2829783900681	-9.55609298156947	75.0813728375659	-51.4197857523246	-38.678661865573	-24.1173774235713	54.1495264521883	83.2720953361919	12.2858336814332	-52.3298660299497	-31.3980196445721	-23.2072971459461	102.383781166319	71.4410517270654	-44.1391435313237	-8.64601270394436	-55.060106862825	1111.66280905257	57.7898475626888	-33.2181801998224	1617.66744341213	21.3866364576843	NaN	100.017680606272	4.7857846929707	61.7381930332784	30.9278737672103	-93.2470493354278	-2.6833836139549	-12.9534900359776	31.861519805576	68.2737153018383	-6.4179677674177	138.297168179266	14.1222450766277	-53.1002696857027	4.7857846929707	-6.4179677674177	139.230814217631	-39.0955791102172	-22.2899504196346	-7.3516138057834	2.9184926162393	10.3876609231649	524.826628062666	NaN	28.4027415863865	50.453358469664	44.0219285453748	-9.26706225587925
-13.9255406961994	-5.73188381367891	-45.7897619060015	-66.7291072724428	190.005475046534	-2.09025853255868	39.788432200324	-0.269445891998562	64.3694028478856	21.5803057947228	-3.9110711731188	-49.4313871871217	-3.9110711731188	-4.82147749339885	-34.8648860626408	-16.6567596570396	-17.5671659773197	897.391185904139	-63.0874819913226	86.219154534607	1511.0050457729	-55.8042314290821	NaN	-35.9159894058716	86.4639497223551	61.2406034898198	-18.1662272422357	80.8587616706806	3.32032695584994	55.6354154381453	2.38612894723752	6.12292098168719	13.5965050505865	-10.6926431733363	61.2406034898198	-20.9688212680729	13.5965050505865	40.6882473003466	-88.231077888167	7.05711899029961	63.1089995070447	2.38612894723752	46.2934353520212	-56.4683455953448	246.211809195079	NaN	62.6608877857064	32.3302709518832	197.769999136373	195.931779934324
-60.1918197486633	40.8994984775857	-33.78057444631	-8.28006174058952	-21.9410506900826	-2.81566616079227	141.080084107202	-8.28006174058952	69.1322089732048	-11.0122595304881	-56.5488893621318	-47.4415633958031	-35.6020396395757	16.3097183684981	-41.066435219373	-62.9240175385619	-4.63713135405802	223.956750400793	11.7560553853337	-6.45859654732377	1939.77696245713	-4.63713135405802	NaN	-31.797887307612	-24.3198822524656	-54.2319024730512	151.413236543475	4.65738733622679	-14.0376253016392	-72.9269151109172	16.8091455508397	33.6346569249192	41.1126619800656	-43.9496455222249	-57.9709050006244	42.0474126119589	-20.5808797248924	-18.7113784611058	72.8941834644378	-27.1241341481455	45.7864151395321	13.0701430232665	-15.9071265654258	-16.8418771973191	71.9594328325445	NaN	-46.4892807148047	-15.2281935087184	57.4078620583645	71.1995181786967
-15.3853623166266	-46.3613719524135	-32.6954853483899	2.83581982207164	39.278184099468	76.6316074837994	-17.2074805304964	-11.7411258888869	107.607617119586	24.7012383885095	-34.5176035622597	332.639216532509	-13.5632441027567	-42.7171355246739	1.92476071513673	74.8094892699295	-9.9190076750171	153.160572466332	23.7901792815746	51.1219524896219	2131.98095272896	-40.895017310804	NaN	26.5727165307018	-9.90413593464791	5.9960305246071	-33.2867336688465	-27.6749102126388	-16.4512633002235	-15.5159593908556	34.9904517150133	12.5431578901827	81.7556471834104	20.0255891651262	1.31951097776739	-60.4105470405168	-9.90413593464791	-33.2867336688465	-14.5806554814876	78.0144315459386	131.326754379911	20.0255891651262	-29.5455180313747	149.097528657902	157.515263842214	NaN	56.7499061130497	-31.5487938606824	140.44971546315	90.7816967279256
-25.2299169723014	20.3393755995925	4.84581612514858	-50.748720812562	-2.44527068635445	16.693832193841	13.9596746395274	75.9339125373031	-30.6982320809287	161.604182572464	-20.672987715112	-10.6477433492954	146.11062309802	19.4279897481546	18.5166038967168	93.2502437146228	-10.6477433492954	43.1240218855395	-35.2551613381181	9.40274538233797	1781.13684057757	0.288886867959183	NaN	-60.9813631472629	-22.6111916171173	126.190205292472	-1.08646124654781	-32.9056278813027	73.7821661293461	-38.5207749344948	56.93672496977	24.1817004928164	91.5634651311209	9.2079750176376	-50.6869268830775	59.744298496366	-56.3020739362696	-23.547049459316	81.2690288669355	55.0650092853726	-52.5586425674749	50.3857200743793	-43.2000641454881	452.804592219809	95.3068964999156	NaN	10.085833852542	225.39221768082	14.6863976095565	-58.0025097512724
-23.2292687173751	29.6500754454685	-24.1409815477689	38.767203749407	-65.1680589154924	67.0303014916165	-48.757227968403	18.7095214807422	29.6500754454685	37.8554909190132	-9.55357626146727	-44.1986638164337	-20.4941302261935	-5.90672493989185	-21.4058430565874	143.6141792447	7.76896751601597	-3.17158644871029	-20.4941302261935	-13.2004275830427	842.897920156786	-4.08329927910414	NaN	93.8916078521459	-5.36810989221674	-51.2523190381957	-49.3794941750945	3.05960199173858	23.6606754858516	-7.24093475531792	13.3601387387951	15.2329636018963	5.86883928639035	48.0073987061669	-17.5414715023744	2.12318956018799	431.936495641909	71.4177094949317	-18.477883933925	56.4351105901222	-25.0327709547791	75.1633592211341	89.2095456943929	592.06302143706	111.683444051607	NaN	-38.4530999438052	-72.5096619448809	13.0919668686336	-27.4077284839969
14.3423773207022	1.57381670392836	23.4627777612549	103.722301638119	-31.2596248820614	31.6711381577523	-6.63454369256908	109.19454190245	75.4490602724054	145.676143664661	25.2868578493654	-2.07434347229273	42.6156186864156	-33.9957450142272	-16.6669841771771	401.047356000137	-13.018824000956	-21.2271843974534	-11.1947439128454	-8.45862378067963	816.025576045286	47.175818906692	NaN	114.024897417276	21.2650972367126	15.6432911651634	-25.5832866928647	-10.5918038354	-14.3396745497662	-46.1965756218788	59.6807720589661	3.46271134347324	-34.0159958001887	45.6262568800929	45.6262568800929	188.045344026008	943.241292970795	-2.15909472807604	8.14754973643098	11.8954204507972	-9.65483615680842	48.4371599158675	-63.0619938365266	878.590523147979	106.529155988543	NaN	-71.3740710805905	-48.3545026871955	-59.4038955160251	-40.0674580655732
26.3947121679757	73.837821787072	-31.0844398705448	61.064676889623	-41.120482289969	-88.5635919090653	27.3070796606507	10.8844647925019	27.3070796606507	-32.9091748558946	-29.2597048851949	-36.5586448265944	-48.4194222313684	3.58552485110251	6.3226273291273	368.532521921074	13.6215672705267	30.0441821386754	-29.2597048851949	-40.2081147972941	417.80036652552	-4.62578258297185	NaN	-64.5729226406022	41.3672424070132	-32.6971207678684	-27.0719792609154	-19.571790584978	0.116204689357599	-2.69636606411892	44.1798131604897	26.3668650551384	0.116204689357599	-22.3843613384545	-22.3843613384545	-31.7595971833762	1186.08353907195	-74.8856820700161	91.0559923850982	-74.8856820700161	11.3664877032637	-19.571790584978	-29.8845500143919	1930.47726515874	-45.8224509507588	NaN	-5.7593864547029	-29.7084568967437	8.05738495416679	91.8791315013096
11.0748490983469	-75.6311926697219	-7.17905443177286	-42.7741663155064	-47.3376421980363	117.860184749547	23.8525815694307	-59.2026794926142	67.6619500417181	41.1937899230445	-12.6552254908088	-43.6868614920124	95.9555005134037	36.6303140405145	-50.0757277275543	819.722775482652	-26.3456531383986	-9.91713996129083	15.6383249808768	-79.2819733757459	179.010761575449	-25.4329579618926	NaN	-41.6955614756768	23.9700490541341	-37.9432408739733	60.555174920743	30.5366101071152	-55.7667637320648	45.5458925139291	-19.1816378654559	-27.6243592192887	36.1650910096704	25.8462093549858	-21.0577981663077	146.858548759923	772.558009093978	-46.3859622278061	259.428166811027	68.9978962745758	-2.29619515779027	39.9174116113739	12.7130872490236	2117.76494480467	-2.29619515779027	NaN	26.7307775470846	-69.1004068872554	119.797600891972	53.4529347451217
-50.8202003052202	-44.4290386346064	78.8290792986599	60.5686173826204	-64.5155467422497	28.6128090295514	13.0914164009179	-45.3420617304083	17.6565318799277	90.6983795440855	-10.6471840899334	79.7421023944619	-21.603461239557	-21.603461239557	-28.9076460059728	592.86108223517	-17.9513688563492	-2.42997622771564	24.9607166463435	-49.9071772094182	279.694160375094	-18.8643919521511	NaN	26.2635724850677	-47.8887803428703	-15.036472127961	-44.134230832595	35.6499462607561	42.220407903738	-72.29335215966	-0.956911464428504	-51.6433298531456	-35.6864944344754	-32.8705823017689	-90.1274623334679	271.247928030534	1943.8997348582	-24.4228459036494	970.532774319317	-22.5455711485117	112.618211221401	48.7908695467198	-13.1591973728234	1996.46342800205	7.49082493369102	NaN	4.85904220219707	-57.822646768123	72.1496788909231	-20.0292754771947
-2.24424048933866	-3.15759174015543	-29.6447780138418	-24.1646705089412	66.2571033219193	-30.5581292646586	-15.9445092515902	33.3764582925155	16.0227845269968	359.442854834103	-13.2044554991399	-49.7385055318108	35.203160794149	16.9361357778136	25.1562970351645	98.2243971005063	-16.857860502407	5.06256951719552	7.80262326964584	57.1235908137515	149.372067146246	26.9829995367981	NaN	-67.23809496605	11.6543074703552	12.5935027374552	0.383964265154433	-60.6637280963496	-64.4205091647498	6.01913586775481	-24.9743079465472	-41.8798227543484	57.6748755582582	73.6411950989593	-16.5215505426467	122.479348988162	1718.17210779117	34.1949938807567	941.457621899417	-66.29889969895	33.2557986136566	-27.7918937478474	-41.8798227543484	2779.46275961424	28.5598222781563	NaN	18.9342574211472	-87.1101906939735	33.6882675936857	-27.1720243680357
8.90578451145186	75.6043983631908	-5.71308975742243	36.3161737655911	-2.9720508320085	78.3454372886047	-14.8498861754689	4.33738630242864	231.843617111785	142.30301221493	18.9562605713029	4.33738630242864	84.7411947812372	50.9350480344654	19.8699402131076	32.6614551983726	-12.1088472500549	24.4383384221308	39.0572126910051	-13.0225268918596	35.4024941237865	227.275218902762	NaN	-80.9719013063382	75.9669866672863	-56.5383019811032	23.340772736011	-17.0686415326468	-25.5264259144589	-19.8879029932508	30.8588032976218	-42.441994678083	408.639839018562	-47.1407637790898	-11.4301186114387	-20.8276568134521	443.410730366012	-23.6469182740562	1178.29821776346	65.6296946450715	4.54569633198416	43.0756029602393	52.4731411622527	1519.42885449655	6.42520397238685	NaN	45.0117459136287	7.19080501819086	18.2603486949044	3.50095712595303
-11.9264591454183	32.8599460365717	-13.7544756834587	25.5478798844101	-33.8626576019032	9.09573104204639	19.1498220012686	-29.2926162568022	-14.6684839524789	633.363378782846	-50.3148064442669	-34.7766658709234	-0.958359917175856	-13.7544756834587	-6.44240953129708	-41.1747237540648	-19.2385252975799	30.1179212295111	131.572839090754	-9.1844343383577	8.18172277302619	-11.0124508763981	NaN	-6.33262717914209	-25.1388879402879	-4.45200110302751	39.7427116856651	-21.3776357880587	49.1458420662381	2.13019016337353	2.13019016337353	15.2945726961756	422.450118174982	30.3395813050922	-25.1388879402879	-42.0645226253191	748.738742380862	17.1751987722902	1145.55084444104	-23.2582618641733	-11.0341923694285	-32.6613922447462	-82.4979832617826	1539.54200738704	45.3845899140089	NaN	-52.5467420544106	58.1890846388236	-35.0135694946486	170.770508443612
26.6582197812791	-49.2317622343518	-13.5726140583325	45.8592995683664	-26.3733339163907	-11.7439397928956	-39.1740537744489	-45.574413703478	-25.4589967836722	424.394872513802	14.7718370559393	-5.34357986386646	73.2894135499197	16.6005113213762	-52.8891107652255	5.62846572875487	-0.771894200274239	17.5148484540946	380.506690143317	-41.0027280398858	10.2001513923471	26.6582197812791	NaN	-0.2881925000068	-33.2187447649434	25.1153763900872	22.2927576245212	32.6423597649298	10.0614096404018	64.6320391080111	-37.9231093742201	17.5883930152445	478.616124724357	41.1102160616278	-40.7457281397861	-36.0413635305094	408.991528507063	97.5625913729477	1764.7894089006	97.5625913729477	-40.7457281397861	37.3467243742065	-31.3369989212327	869.07838729432	-32.2778718430881	NaN	-29.2457138584123	132.302978377446	114.763406077553	20.6035968886524
-12.4759552839199	46.9773498711365	-32.5986124133237	-51.8066033095727	-69.1852617395122	-2.41462671921807	-50.8919370764179	7.64670184548379	24.1106940422687	261.00924842934	-25.2812825480859	-13.3906215170746	38.7453537727441	-19.7932851491576	-11.5612890507652	58.8680109021478	-17.0492864496935	95.4546602283364	329.609215915943	38.7453537727441	-28.0252812475501	15.8786979438762	NaN	-26.2452936190525	-61.0783321121244	-41.3082291836241	-7.41662416333795	-47.8982634931242	-31.8938944557669	-37.5424952924812	-12.1237915272666	-33.7767614013383	531.083322270098	7.64631140123369	-91.2042032412677	-43.1910961291956	198.757306376736	16.1192126563052	1557.24580760654	-60.1368986393387	-37.5424952924812	6.70487792844796	39.6550494759484	674.181210133529	-12.1237915272666	NaN	-53.0247647387468	363.461314095476	36.5520637466626	50.4041506258496
60.9061432990928	38.9462496050591	-8.63352006534734	-2.22855107125417	-47.9783296004911	-41.573360606398	69.1411034343555	-26.9334314770421	-9.54851563593208	388.474557568429	-34.25339604172	19.7313426227796	36.2012628933049	-30.5934137593811	16.9863559110254	-16.86848020061	-39.7433694652285	27.0513071874575	310.699934068727	26.1363116168727	-10.4635112065168	-17.7834757711947	NaN	56.096047094356	-59.7693000267578	-19.2635282689701	-16.4375441928453	25.010222256984	36.3141585614829	0.518360263903038	0.518360263903038	-39.9874114938847	1764.87441845778	-22.0895123450948	-15.4955495008038	-23.0315070371364	79.6459143953954	6.1703284161525	1382.4245734889	150.295516298514	-53.1753371824668	67.399983398855	17.4742647206514	114.499718000934	70.2259674749797	NaN	-10.3068832589224	460.836104168368	-45.4116548711519	8.16931232646157
-2.04234137712867	-24.9254700087439	-1.12701623186406	85.8288725682736	-56.9618500930051	-32.2480711708607	9.85688551131123	19.9254621092219	-2.04234137712867	219.466343776906	-9.36494253924553	-31.3327460255961	-22.17949457295	19.0101369639573	147.155657301002	-22.17949457295	-8.44961739398092	107.796676054624	304.591582286515	-13.9415682655686	-9.36494253924553	-12.1109179750393	NaN	190.376231039327	0.922358294743286	108.373808508089	118.741930897096	-34.894791776372	92.3503466341691	-5.67553777098847	-47.1480273270167	-0.0201982860755373	1057.52828539264	-20.7564430640896	13.175593845388	37.6820649466774	34.8543952042209	24.4862728152139	1374.22729654777	-7.56065093262612	78.2119979218867	-4.73298119016965	-19.8138864832708	-19.8138864832708	-4.73298119016965	NaN	-61.820812233703	-85.8486432412739	-11.9168555256711	50.0010166861463
113.516527146856	34.7702008060892	42.0954404656954	15.5414466996229	-49.4700552793824	31.1075809762861	-37.5665408325223	5.46924216766429	-29.3256462154653	440.405346956784	-25.6630263856622	-26.578681343113	-44.8917804921285	16.4571016570736	-34.81957596017	-17.4221317686052	-19.2534416835067	97.9503928701929	497.175954318732	-43.060470577227	-22.0004065558591	-12.8438569813513	NaN	193.723143197924	-49.6015950036727	-14.7061868119708	-32.6254504779799	8.87179169593587	19.2461022394148	-3.38875712817561	-13.7630676716545	-21.3080207941847	709.609312950922	130.534160796734	6.04243427498706	74.8901315180746	100.354348306614	-9.99059111038948	133.363518217683	5.0993151346708	64.5158209745956	-19.4217825135521	75.8332506583908	-9.99059111038948	39.9947233263727	NaN	11.433094516147	2.18824291204385	24.3758867618915	1.26375775163353
-14.4933093741867	9.32230081821544	52.3735961660193	10.2382858256155	-20.9052044259873	-75.8643048699922	-14.4933093741867	-9.91338433718628	6.5743457960152	252.058327779237	112.828606654425	0.162450744214622	-9.91338433718628	-15.4092943815868	381.212213822649	41.3817760772183	7.49033080341528	34.9698810254177	-22.7371744407874	44.1297310994186	82.601101410222	68.8613262992208	NaN	174.425675991496	-51.1144108533056	-92.6364352096708	-11.4797512404115	16.8307199116556	102.705815739593	-45.4523166228921	42.3101439485161	-44.5086342511566	503.770823727211	-3.93029226652695	-19.0292102142961	9.28126093777107	119.692098430833	61.1837913832276	47.9722381789296	24.3801788855402	31.9296378594248	-12.4234336121471	31.9296378594248	115.917368943891	29.0985907442181	NaN	119.883857911698	-66.9304328183304	-52.1332612753578	-42.885029061
-11.5623748168086	4.01498520447655	2.18235461373711	24.1739217026103	-20.7255277705058	-72.03918431121	10.4291922720646	-60.1270854714036	40.6675970192652	257.834322021888	-6.06448304459034	-16.1439512936572	-15.2276359982875	-29.888680724203	256.001691431149	-8.81342893069949	58.9939029266596	14.0944534535434	54.412326449811	-47.2986713362276	-10.6460595214389	-41.8007795640093	NaN	NaN	-2.58398204915924	-21.4689075747848	55.0150408039986	10.6354658187786	110.725571104594	-15.8034299170971	361.895080595413	-79.0679304279426	579.071724140107	36.1301152783731	-37.5210942715664	-80.0121767042239	-17.6919224696597	41.7955929360607	-14.8591836408158	-43.1865719292541	-18.6361687459409	45.5725780411858	-23.3574001273473	96.5618769603747	-16.7476761933784	NaN	-32.4815856342415	-76.8893390642845	-6.57706280004978	44.3068213385411
44.5361318429795	45.4527776645968	-42.5452212106596	2.37042404858585	63.7856940969419	-47.1284503187459	-11.379263275673	14.2868197296102	38.1196110916588	26.2032154106345	49.1193609510658	-63.6280751078565	-36.1287004593388	153.616984615433	909.849787449668	-34.2954088161043	32.6197361619552	37.2029652700415	-23.2956589566973	39.9529027348933	39.9529027348933	8.78694479990663	NaN	-71.1520651559217	45.0596700288559	42.2252374633735	2.54318154662018	16.7153443740321	-31.4700092391684	-34.3044418046508	112.141240745272	48.8389134494991	195.284595999422	15.7705335188713	10.1016683879065	-25.8011441082036	8.21204667758494	2.54318154662018	123.478971007202	12.9361009533889	13.8809118085497	20.4945877946753	-9.73935957047014	57.3422111459462	-22.0219006875604	NaN	-35.0275292830002	-77.6005332276003	30.6829768054044	39.9379776629261
12.6453716607372	-24.9506683816889	-23.1167152088876	-13.9469493448812	-15.7809025176825	-27.7015981408908	-21.2827620360863	-68.9655445289194	41.9886224255576	-45.1241532825029	-19.4488088632851	152.942789380035	-27.7015981408908	27.3169970431474	262.06300316171	-10.2790429992787	13.5623482471378	-37.7883405912978	-4.77718348087488	-22.199738622487	35.5697863207531	-1.10927713527234	NaN	109.777099860257	-90.6426353716427	-10.285666056966	-36.7561971253301	-19.7394271528103	103.159467093166	-29.1931882486546	249.692764078753	2.00422336763161	23.7478738880735	32.2562588743334	-51.882214878681	33.2016349839178	16.1848650113981	41.7100199701777	8.62185613472263	-61.3359759745253	-4.61340939945941	53.0545332851909	-62.2813520841097	14.2941127922292	-67.9536087416163	NaN	-47.7595647375036	7.79076863768968	-54.2404369646095	-24.6135924978397
79.8008078041183	22.0104296354931	4.58158542590769	-13.7645663736559	36.6873510751439	28.4315827653403	36.6873510751439	-42.2011016629794	-5.50879806385227	40.3565814350566	-43.1184092529575	64.2065787744892	-7.34341324380862	-9.17802842376498	27.5142751753621	-10.0953360137432	-68.8030217723465	-0.922260113961377	11.0027385557549	153.185415002373	43.1085042049912	-27.5241802233285	NaN	NaN	-9.88668457438707	26.0591129746979	148.085636233434	1.46461991479766	38.356359504648	27.0050550154633	147.139694192668	48.7617219530674	27.0050550154633	-23.1298731451026	-33.5352355935219	3.35650399632845	47.815779912302	64.8427366460791	-11.7785686559179	6.19433011862464	113.085780725114	54.4373741976598	1.46461991479766	27.0050550154633	0.518677874032268	NaN	8.96242021383784	-15.1182062669307	-83.655373942964	72.8686981820311
59.8290549243738	-13.5820516843115	-21.8408011777886	-36.5230224995257	-68.6403816408255	17.6176686243797	-18.1702458473544	-2.57038569300873	-8.07621868866013	-37.4406613321343	-19.0878846799629	69.0054432504595	-21.8408011777886	-36.5230224995257	-32.8524671690914	59.8290549243738	-44.7817719930028	-13.5820516843115	-8.9938575212687	36.8880841091596	90.1111364004565	-56.7110768169142	NaN	73.8055360724063	8.49643922794055	3.76389597834157	-24.6313635192522	-4.75468187093657	70.9660101226469	-47.3475711173273	111.665882069198	79.4845879719251	-53.0266230168461	-10.4337337704553	-29.3639067688512	-60.5986922162044	-41.6685192178085	16.0685084272989	-2.86166457109698	7.54993057802075	-25.577872169172	-27.4708894690116	-5.70119052085637	-6.64769917077616	-31.2569240686908	NaN	-25.0727249481032	16.6205509405149	-63.0599318688442	37.0039302638393
573.183625863898	-9.72752387590167	5.87797147146304	-24.4150489087155	-17.0712863923086	25.1553480770312	-42.7744551997328	-17.0712863923086	51.7764871990063	38.0069324807433	38.0069324807433	-38.1846036269785	-20.7431676505121	-73.9854458944622	39.8428731098451	56.3663387717606	-50.1182177161397	63.7101012881676	-30.8408411105716	54.5303981426589	59.1202497154132	-9.72752387590167	NaN	-53.5998559345307	-20.4521980951977	16.4837634972019	-82.959210020797	-43.1820206135974	10.801307867602	44.8960416452016	758.99129909826	13.6425356824019	-31.8171093543976	-22.346349971731	17.4308394354685	12.6954597441353	72.3612438549346	-35.6054131074642	35.425282262535	21.2191431885352	60.0492566574681	-31.8171093543976	24.0603710033351	-53.5998559345307	-67.8059950085305	NaN	-9.08254972321223	-27.6196855444821	15.9425836355021	16.8694404265656
522.153460445521	-9.54341843582948	-26.0728550849906	110.754148288621	24.4337568985573	-64.6415405997	-59.1317283833129	62.0841403772022	-54.5402182029904	7.90432024939618	-46.2754998784098	93.3064096033955	-38.9290835898938	10.6592263575897	100.652825891912	5.14941414120266	0.557903960880114	-7.70681436370046	74.9403688821053	-26.9911571210551	63.0024424132667	88.7148994230729	NaN	51.9623411904893	-46.5926251404156	-32.3779665349966	-61.7549276528625	-37.1161860701363	28.271243514791	-52.2784885825832	33.9571069569586	-89.2366009566725	160.941390498702	38.6953264920983	317.30263515831	-30.4826787209407	1.73721411800895	14.0565849093721	-32.3779665349966	68.0722876099642	6.47543365314861	29.218887421819	8.37072146720447	110.716263426221	21.6377361655955	NaN	-51.4940351901609	-12.5517784469466	94.0758293023307	227.592138136208
707.175338089796	133.947723706387	-2.01010791019084	-8.440545892056	73.3178798773725	-38.7554678065632	-0.172839915372219	-90.1989716614845	-44.267271791019	8.09486606131156	9.93213405613018	-35.9995658143353	33.8166179887722	-0.172839915372219	136.703625698615	-54.3722457625215	-7.52191189464669	-19.4641538609677	-38.7554678065632	54.026565931777	61.3756379110515	19.1184740302233	NaN	-27.250221475464	50.5032082336734	27.7461068553893	7.83364314939067	7.83364314939067	36.2800198722458	-23.45737124575	22.0568315108182	61.8817589228155	46.7103580039594	-31.9912842626066	278.074222016515	13.5229184939617	23.0050440682468	-5.44133265460841	56.1924835782444	51.4514207911019	6.88543059196216	-27.250221475464	-52.8519605260337	60.933546365387	-51.9037479686052	NaN	-77.240969838686	-10.4583320160728	13.6576205309819	76.7301118078943
452.146223728012	0.933820094894704	12.8803806798856	-11.0127404900962	-40.4196588531507	2.77175249258561	-2.74204470048711	2.77175249258561	50.5579948325492	196.673620448976	160.833938694004	12.8803806798856	42.2872990429401	-33.9868954612325	-30.3110306658507	18.3941778729583	79.0459469967582	-63.393813824287	130.508054132104	-37.6627602566143	-69.8265772162052	-20.2024024785507	NaN	-78.0944502846866	-7.88459037316765	61.3764876476551	86.9935986964526	-17.3724092801297	23.425212019807	19.6300844570222	40.5032860523387	-56.272466798674	-8.83337226386386	46.1959773965159	380.167202921579	-1.24311713829424	13.937393112845	-12.6284998266487	45.2471955058197	34.8105947081614	70.8643065546171	-38.2456108754461	-2.19189902899044	-4.08946281038284	60.4277057569589	-12.6284998266487	-38.0554113518394	53.8044050390113	17.6172046426156	108.549144100225
1337.78220562805	-23.6990811501727	-6.23240697813606	70.9886788350784	-24.6183797908062	10.314968553267	7.55707263136652	-30.1341716346072	-63.2289226974134	389.985307134905	67.3114842725443	8.47637127200002	41.5711223348062	23.1851495221361	-29.2148729939737	20.4272536002356	6.63777399073301	34.2167332097382	296.216845790287	35.1360318503717	77.4237693195129	-27.3762757127067	NaN	NaN	-46.4061563609557	195.678580194803	-10.3307838546073	32.3900520081736	-64.4438426141298	92.199222216067	60.8706092500276	-52.1022678093265	-35.9632853722759	-54.9503235335119	276.373492380056	65.6173687903366	22.8965329275557	20.0484772033703	69.4147764225838	-1.78661668205112	-4.63467240623652	23.8458848356175	-35.0139334642141	-49.2542120851411	40.9342191807298	-10.3307838546073	-11.8361340508733	-22.0465263291802	1.15891066697179	-23.9029612888724
670.801883554888	2.22991170887584	-12.4841894596746	-29.9571845973283	25.220694784736	-56.6264929653261	14.1851189083231	11.4262249392199	-0.528982260227379	214.664747329823	9.58696229315108	15.1047502313575	-17.0823460748467	-28.1179219512595	4.06917435494465	28.8992200768736	24.3010634617016	0.390649062807026	127.299771641555	80.3985741668003	18.7832755234951	-9.72529549057143	NaN	-5.18053750735503	110.710021005247	-23.2290671117766	-74.5248880927643	-42.2275193269573	50.8648965274278	32.8163669230062	55.614509581223	-30.8284479978489	-33.678215830126	-32.7282932193669	167.705377650789	56.564432191982	-12.7799183934273	-9.93015056115019	45.1653608628736	-13.7298410041863	-28.9286027763308	61.3140452457772	-27.0287575548128	15.7177599293437	-25.1289123332947	6.21853382175335	-11.5972355853949	8.83104649795289	-7.88300247933165	-36.6683090513217
798.187752263532	-3.10110627201793	11.6183216689336	3.33864345214838	-37.1397833854684	-38.0597476317779	50.2568200139315	-30.7000336613021	32.7774993340515	-27.0201766760642	-55.5390683116579	-61.9788180358241	29.0976423488136	20.8179641320283	-33.4599264002305	170.772136280472	-25.1802481834453	15.2981786541715	479.880123040455	-29.7800694149926	-31.6199979076116	-12.3007487351127	NaN	32.2927007043643	-36.1428672974071	-68.4596632982437	29.4412187042905	69.3619667053239	24.6887487041675	-52.3012652978254	11.3818327038231	-19.0339752969643	-26.6379272971611	28.4907247042659	NaN	-1.9250832965214	63.6590027051763	0.926398703552415	18.0352907039953	0.926398703552415	-22.8359512970627	46.5501107047334	-17.1329872969151	20.8867727040691	28.4907247042659	-35.1923732973825	-58.7320271313146	-32.7228460725969	-16.9315575726611	-30.8650474255456
236.36312574982	-17.6389596090119	2.60758342683702	-7.51568809108742	55.0645358379	13.6511523554819	-37.8855026448607	8.12936789115944	-54.450856037828	21.9338290519655	176.543794052993	39.4194798556532	-3.8344984482058	-31.4434207698179	-18.5592570197323	341.277030571946	-1.07360621604459	160.898738070746	205.073013785326	66.1081047665449	-6.59539068036701	-22.2404466626139	NaN	89.7834348271576	35.5726684325603	-41.4636838123937	35.5726684325603	-63.3382035856523	-35.7572873498045	-38.6104855810991	101.196227752336	42.2301309722477	41.2790648951495	-5.32317288266219	-19.5891640391352	-20.5402301162334	29.8662719699711	4.18748788831979	90.7345009042559	58.3982542829171	-14.8338336536442	115.462218908809	-59.5339392772595	-25.2955605017244	7.99175219671259	128.777143988184	-4.61422764771571	-26.9160025553516	-50.1470180841391	91.0975563308885
-0.885898745649558	3.71725533699682	12.9235635022896	22.1298716675823	-50.5999628382305	-51.5205936547597	28.5742873832873	16.6060867684067	-51.5205936547597	161.145124963503	-8.25094527788376	6.47914778658465	-7.33031446135449	4.6378861535261	103.145383522159	52.5106886130484	-57.9650093704647	46.9869037138728	310.287317241246	-27.5841924249986	-1.80652956217883	-68.0919483522867	NaN	15.0656157087545	-8.72535537180761	28.3885595138692	134.972109954787	-3.9671611556952	-14.4351884311425	31.2434760435367	-63.9204082787116	36.9533091028716	110.229500031003	0.791033060417213	-31.5646876091472	7.45250496297459	44.5664198486514	-3.01552231247272	82.6319735775507	-10.6286330582526	54.0828082808762	-6.82207768536265	-38.2261595117046	-16.3384661175875	5.54922727652963	-69.6302413380465	-33.1894585565563	114.614106420934	-25.7528011991983	98.8112095365479
-0.698055220450829	-7.14480646844065	-4.38191307644501	16.8002695955215	-8.98673539643774	9.43255388353317	4.82773156354044	-28.3269891404072	-34.773740388397	196.388340075238	23.2470208435113	-42.1414561003854	-28.3269891404072	-41.2204916363868	149.419152411312	373.213517162959	83.1097110034168	31.5357010194983	-51.3511007403708	2.98580263554335	19.5631629875172	-18.1963800364232	NaN	-22.605973459167	-32.1280964555982	92.6117147976505	-8.32278896452022	30.7179153208477	69.7586196062156	-44.5068563509588	-50.2201301488175	82.1373795015762	79.2807426026468	64.0453458083569	-52.1245547481037	-42.6024317516725	121.178083786944	-24.5103980584533	52.6187982126394	-26.4148226577395	-37.8413702534569	-21.6537611595239	-19.7493365602377	47.8577367144238	67.8541950069294	8.81703242905593	146.517265917735	13.5381382996639	8.88851845287822	-7.85011299555028
20.6797866355227	4.09641627448385	-30.912921154376	146.897661050096	-7.88046231959978	30.8140685228243	-22.6212359738566	17.9158915753496	-32.7555178611581	-8.80176067299083	-29.991622800985	-46.5749931620238	16.0732948685675	118.337412094974	-69.6074519968001	54.7678257109915	-51.1814849289791	290.6202041791	-6.03786561281768	-8.80176067299083	-50.260186575588	-4.19526890603558	NaN	-39.361689863718	-23.1643202543687	31.1445072593316	69.2559651636827	95.9339856967285	133.092657153471	59.7281006875949	12.088778307156	26.3805750212877	-1.25023195936686	40.6723717354194	40.6723717354194	51.1530226591159	5.41927317389458	25.4277885736789	-58.4174188158935	34.0028666021579	93.0756263539021	77.8310431921617	2.56091383106825	-73.662001977634	-71.7564290824164	107.367423068034	12.8565434533657	-46.6804818580473	-67.1463343088456	-2.02771287448757
29.1702801055209	-28.8925664475894	-9.53828426321928	-24.2844040227394	-7.69501929327927	-21.5195065678293	7.9727329512108	53.132724714741	2.44293804139078	124.098426057431	-23.3627715377694	-28.8925664475894	-30.7358314175294	-48.2468486319595	70.6437419291711	336.073897600532	48.524562289891	-57.4631734816595	51.289459744801	15.3457928309708	12.5808953760608	-29.8141989325594	NaN	64.939259038755	-12.2830053193072	-43.7439278355548	33.4783365225074	107.840517015456	6.78422044811556	-21.8166182030186	-37.0703988169568	43.0119494062188	-13.2363666076783	26.8048075039095	-48.5107342774104	34.4316978108786	8.69094302485784	38.2451429643631	26.8048075039095	29.6648913690229	-3.70275372396696	20.1312784853115	-15.1430891844206	5.83085915974442	-77.1115729285446	138.348078243333	-30.6335358694213	-90.192468563718	-21.3274526359374	63.3579047887658
-14.8851765791716	-39.778281772145	150.146891181652	-37.934348054147	-39.778281772145	-30.5586131821549	-61.9054863881213	-13.9632097201726	-6.58747484818051	17.3836634857938	-48.9979503621351	-34.2464806181509	7.24202803680469	-37.0123811951479	4.47612745980765	239.577676504556	-37.934348054147	24.7593983577859	75.4675756027317	103.126581372702	-27.7927126051578	-38.856314913146	NaN	-52.9011409510635	69.2027724166042	26.2756153732835	73.0185197093438	-0.434615675893777	66.3409619470495	-81.5192456466106	90.189382526672	-0.434615675893777	1.47325797047603	5.28900526321564	36.7689204283175	-5.20429979181829	-8.066110261373	9.10475255595526	97.8208771121513	-78.6574351770559	-0.434615675893777	-49.0853936583239	-46.2235831887691	-45.2696463655842	-35.7302781337352	37.7228572515024	55.2465396752301	93.4155256817494	12.4227992776717	212.577238092347
49.8589620812176	20.3453148574717	-58.0503105806031	-1.78992056033764	-31.3035677840835	93.2071314410943	-56.205707629119	-47.9049943474405	44.3251532267652	174.369661306395	-6.40142793904792	-7.32372941478998	-5.47912646330586	-46.9826928716984	13.8892045272773	-19.3136485994367	3.74388829411471	37.8690428965708	12.9669030515353	24.03452076044	71.994197499027	-66.3510238622817	NaN	-42.0246428642967	-51.5697733973748	69.6533843727171	3.79198369447819	-62.0694169837607	-20.0708426382171	-11.4802251584468	2.83747064117038	-27.7069470646795	28.6093230804813	-61.1149039304529	-0.0260685187530455	41.9725058267906	-23.8888948514483	-25.7979209580639	-78.2961388899935	19.0641925474032	75.3804626925639	19.0641925474032	-0.0260685187530455	-64.9329561436841	54.3811755197921	-11.4802251584468	42.4727323850244	-17.1300634772107	-26.443000330685	-71.1450972273614
4.85639009163822	-9.90579127577784	-57.88288071988	4.85639009163822	-15.4416092885589	53.7561158712039	-31.1264269914384	49.1429341938864	24.2317531363718	-65.2639714035881	-29.2811543205114	-10.8284276112413	22.3864804654448	6.70166276256522	32.5354801555433	-13.5963366176319	-32.0490633269019	14.0827534462733	42.6844798456419	2.08848108524771	-6.21524593392383	-55.1149717134895	NaN	-16.8086471335527	25.2153119864751	103.532690346527	82.5207107865131	77.74526088651	-20.6290070535553	23.3051320264739	51.9578314264929	29.9907618864783	-30.1799068535616	7.0686023664631	27.1254919464764	-22.5391870135565	-12.0331972335496	10.8889622864656	31.9009418464796	6.11351238646246	38.586571706484	16.6195021664694	-25.4044569535584	-9.16792729354767	-62.6529661735831	-16.8086471335527	20.3731466958059	28.7578774012207	94.9040862994929	80.9295351238016
43.8115289895105	-49.4085862917278	0.431871383389723	-16.1816145083161	-49.4085862917278	-23.5653860157409	1.35484282181783	-42.024814784303	44.7345004279386	14.2764429598113	-61.4072149912931	88.1141580340594	-20.7964717004566	84.422272280347	0.431871383389723	1.35484282181783	29.966957413089	41.9655861126543	51.1953004969353	34.5818146052295	-65.0991007450055	-73.4058436908584	NaN	36.1522096633006	21.8171955953926	-18.3208437947497	186.192023574071	-44.1238691169841	-3.03016212231456	18.950192781811	159.433330647309	-32.6558578626577	102.093274375677	-23.0991818173858	-28.8331874445489	40.9305476859366	187.147691178598	19.9058603863382	-16.4095085856954	26.5955336180286	-1.11882691326016	-19.276511399277	-52.7248775577289	-38.3898634898209	39.9748800814094	-7.80850014495056	-13.8584673452181	-26.9061881513799	-9.19856705730315	267.599510044843
-14.1522371107912	39.3995564134662	20.0101139305454	-14.1522371107912	150.196370601585	-25.231918529603	-60.3175763558406	-37.2349067333159	51.402544617179	-18.7687710352961	23.7033410701494	-28.001838884306	8.00712572683257	-14.1522371107912	7.08381894193158	25.5499546399513	29.2431817795553	36.6296360587632	-29.848452454108	12.6236596513375	-29.848452454108	56.9423853265849	NaN	83.4396895687532	24.1524420231807	39.452376873651	418.125764422791	-65.7346752233323	16.5024745979456	-16.9661328874582	1140.09144017936	63.3585250775109	56.6648035804301	30.8461635202615	67.1835087901284	49.9710820833494	882.861285505827	142.726937114326	-59.0409537262516	85.3521814250619	-60.9534455825604	63.3585250775109	29.8899175921071	114.995805197848	-5.49118174960551	73.8772302872092	-19.2132873889361	-58.3708795649212	77.7483694277887	-2.43146217065684
15.5878867588766	47.9153698890455	49.7626546393408	146.745104029848	38.6789461375686	-28.7469472482122	30.3661647612395	104.257554773054	-58.3035032529381	17.4351715091719	9.12239013284278	-34.2888014990983	-47.2197947511659	75.6246411434759	-32.441516748803	-36.1360862493937	-11.1977421204062	17.4351715091719	-5.65588786952015	77.4719258937713	52.5335817647839	58.07543601567	NaN	45.6270155608987	34.1451161350726	52.3247902259638	746.97970548844	25.5336915657031	98.2523879292681	72.4181142211594	415.918272043789	11.1813172834205	-48.1418297500141	-44.3145299414054	NaN	91.5546132642028	624.506111612962	105.906987546485	65.7203395560942	-51.0123046064706	0.656242809746623	25.5336915657031	-64.407853936601	223.596456661202	85.8136635512898	-30.918980611275	-60.9460871456816	15.5326431221295	15.5326431221295	-14.3127150311627
-14.7089461006174	58.2853324446759	-42.4282923836402	1.92266166919628	-37.8084013364697	8.39050913523493	49.045550350335	-20.2528153572219	-33.1885102892992	-9.16507684401283	-29.4925974515629	-45.2002270119424	-15.6329243100515	130.355632780535	-3.62120758740827	-6.39314221571055	22.2501822767463	-27.6446410326947	25.9460951144827	15.7823348107077	-27.6446410326947	-61.8318347817561	NaN	13.5129493751672	20.2147821197221	17.3425680863414	1511.85127012209	115.955249899078	-7.54995353629114	-57.3349967815563	532.426284739277	-55.4201874259692	35.5332569644191	-95.6311838932988	19.2573774419286	151.37922297744	667.420344308169	-74.5682809818404	-16.1665956364332	-16.1665956364332	16.3851634085479	84.3608955318907	-42.0165219368593	-0.848120791736211	-4.67773950291045	-18.0814049920203	24.1798876327381	-16.8726190282013	35.3760258129943	7.38568036235384
26.1443814840096	-33.9360472377136	2.11220999532029	35.3875243642747	63.11695300507	20.5984957558505	-47.8007615581113	10.4310385875589	35.3875243642747	50.1765529726989	-29.3144757975811	79.7546101895472	83.4518673416533	256.298639202611	-25.617218645475	8.58241001150586	20.5984957558505	7.65809572347935	80.6789244775737	3.0365242833468	-19.1470186292895	-25.617218645475	NaN	-10.9761743974854	-61.7493850342836	21.5953192185739	1467.19484470779	-30.135876524579	-67.4972956724117	33.0911404948301	1320.62312343552	15.8474085804458	43.6289766647316	83.8643511316283	-71.3292360978304	-44.5056531198993	647.159593668182	38.8390511329582	71.4105447490174	12.9734532613817	21.5953192185739	-7.14423397206664	-54.0855041834461	-4.27027865300259	-33.0098318436431	80.0324107062095	-35.3014617928392	-33.4347501094161	-19.4344124837434	6.69955108417892
69.8013908774296	-23.588320852924	23.5688603178486	12.4730529835492	-43.9306342991396	-58.7250440782055	-4.17065801789997	48.5344268200223	43.9111737640642	7.84979992759108	61.479535376705	3.22654687163298	2.30189626044137	53.1576798759804	50.3837280424056	-27.2869232976904	-30.9855257424569	-35.608778798415	21.7195590954654	18.0209566506989	49.4590774312139	13.3977035947408	NaN	38.3145910656156	-20.1579495203844	8.59903765305824	1260.48654593693	64.1958795217139	-23.9922144768434	45.9831209785336	555.940360187582	0.930507740140213	-19.1993832812696	-29.7436119115319	119.79272139037	29.6874949135828	381.481304668697	16.2675675659763	-18.2408170421549	26.8117961962386	-16.3236845639253	69.9472769564024	-0.0280584989745403	91.035734216927	-1.94519097720405	-38.3707080635647	-11.7273928414043	-4.25778946026723	34.0239278680605	26.5543244869234
-18.7829845063324	15.4415411239377	-17.8579973271359	-23.4079204023148	62.6158872629585	80.1906436676918	90.3655026388531	54.2910026501901	-30.8078178358867	35.7912590662604	0.641746256793874	-37.2827280902621	-19.7079716855288	22.8414385575096	-2.13321528079559	-16.0080229687429	21.9164513783131	-41.9076639862445	14.5165539447412	50.5910539334042	50.5910539334042	8.04164369036577	NaN	4.21931160883451	109.725600118005	55.0541597087074	1661.62718928016	21.4839770012442	8.05590391825888	-57.1661653419553	586.422194563982	64.6456404822683	46.4218270125025	3.26016353147842	-28.3917230212726	-5.3721691647264	613.278340729953	-8.24961339679468	53.1358635539952	10.9333481503272	26.2797173880246	90.5426385708827	-37.0240557174774	129.867709742482	-61.0027576513797	32.0346058521612	-14.2891783051011	-14.2891783051011	17.4683604701262	-40.4424455317589
29.516078987352	-36.1819244665567	33.2173749565863	41.5452908873634	-50.9871083434939	30.4414029796605	45.2465868565977	-29.7046565203967	152.584169964392	-28.7793325280881	-72.269560166591	-6.57155671268238	-41.7338684204082	-5.6462327203738	25.8147830181177	-21.3767405896195	98.9153784104949	-37.1072484588653	28.5907549950434	1.75635921809478	75.7822786027806	110.019266318198	NaN	-27.9979225958356	58.3778334169365	10.3913022987298	844.397213133162	201.377696149193	243.605843533214	17.1094166552787	246.485035400307	-11.6825020156453	-48.1522656654824	18.0691472776429	10.3913022987298	-54.8703800220313	758.981187742755	-0.165734547275667	-49.1119962878465	-44.3133431760258	-48.1522656654824	94.8475970667736	-46.2328044207541	31.5053759907408	77.5724458642192	-27.9979225958356	15.8508054805472	-33.6718829821067	-11.2465146216597	47.6200773245138
8.42575050193165	-40.6342851902418	87.1069398195683	0.0948010447701175	14.9053778575017	17.6823610098889	29.7159546702333	95.4378892767298	-48.9652346474033	-16.5670978695529	-4.53350420920851	-1.75652105682133	36.1955820258034	25.0876494162547	-40.6342851902418	-29.5263525806931	32.4929378226205	63.9654135496752	75.9990072100196	-11.0131315647786	-84.1403545776409	47.3035146353521	NaN	18.4914224954784	7.92796986577654	49.2214665091566	1413.82748349155	-22.8020741479016	680.147682664987	6.00734211492166	109.721240661085	77.0705688965524	-30.4845851513212	-40.0877239055956	-12.2386215181998	-2.63548276392533	858.766063494491	67.467430142278	-56.4130597878621	-7.43705214106255	27.1342473743254	-0.714855013070445	-0.714855013070445	-51.6114904107249	3.12640048863933	-3.59579663935277	-57.742593601805	-44.6562938900641	45.078332704731	46.9478040921225
-40.4598989547953	-32.1259137604597	13.2480056309233	2.13602537180908	41.9539546336349	-14.5319450168622	69.7339052814204	-21.9399318562717	38.2499612139302	16.0260006957018	-71.9438430222855	-28.421920340755	8.61801385629236	12.3220072759971	8.61801385629236	42.8799529885611	-47.8678857942048	-20.0879351464193	-33.977910470312	43.8059513434873	28.9899776646684	-46.0158890843524	NaN	-14.7172130438062	112.121301550772	57.3501247940222	406.156039929112	127.495666956175	723.252326415557	57.3501247940222	38.132168037268	-44.5050460167753	62.1546139832108	-22.4043957465079	52.5456356048337	185.149537226438	4.50074371294802	22.7578026318646	9.30523290213659	10.2661307399743	-24.3261914221834	109.238608037259	9.30523290213659	53.5065334426714	-71.4101854762313	3.53984587511031	-7.95968133644792	-48.1681769960489	19.1576762014225	-35.0770388743184
6.95774557051875	61.6115639636647	-24.5376751984128	53.2745408189475	-31.0220265331928	77.3592743481304	-14.3479802437585	-5.08462119407272	78.285610253099	333.954320024426	13.4420969052988	-16.2006520536956	69.0222512034133	-33.8010342480985	-19.9059956735699	27.3371354798274	19.0001123351102	0.473394235738728	-6.0109570990413	26.4107995748588	-9.7163007189156	-38.4327137729414	NaN	121.25466072453	-23.9291984198277	-12.3914082891503	260.669624803548	8.76120695042495	141.445793453215	27.9908571682206	9.72268946131473	89.5257378651667	83.756842799828	-12.3914082891503	-45.0818136594029	-13.3528908000401	-44.1203311485131	57.7968150058039	46.2590248751265	1.06934686330669	-7.58399573470136	8.76120695042495	53.9508849622447	3.95379439597603	-106.616694356349	-24.8906809307175	69.9228716345937	103.598249062528	275.716844805303	-35.7803964030888
-19.723923509185	18.2696982396838	77.5768151159669	20.1230456420677	-3.04379688773042	-9.53051279607388	-10.4571864972658	9.92963492895651	-75.3243455807005	249.011449836473	5.29626642299689	-16.0172287044173	-39.1840712342154	14.5630034349161	49.7766040802092	-50.3041556485185	12.7096560325323	46.0699092754415	8.07628752657266	31.2431300563708	-5.82381799130619	-39.1840712342154	NaN	-55.279962574447	57.2819812437055	39.9647591178359	67.8647280984036	-6.2144998844831	730.729508360858	80.371610744865	44.7750985972441	-52.3937588868021	-7.17656778036474	2.44411117845172	26.4958085754929	-22.5696541144711	40.9268270137175	-37.0006725526958	-5.25243198860145	26.4958085754929	-51.4316909909205	64.9785244107587	-19.6834504268261	81.3336786407467	-5.25243198860145	-16.7972467391812	-11.2183963196886	74.8727438836195	-43.0346872643894	41.1849064127598
62.0353149521261	90.772679011961	84.2835968049015	0.852539856993693	-33.4468946660351	-40.8629886169602	-53.8411530310792	44.4220918186789	-22.3227537396474	111.166937377005	-1.00148363073759	31.4439274045599	42.5680683309476	-20.4687302519161	-18.6147067641848	3.63357508859062	-20.4687302519161	33.2979508922912	174.203735959869	17.5387512465753	18.4657629904409	-16.7606832764535	NaN	-27.947031280846	49.0652882483106	-23.1337613102737	5.74585851316002	43.2893642836239	214.641775235997	44.2520182777383	-24.0964153043882	-77.0423849806833	49.0652882483106	-76.0797309865689	74.0942920952865	59.6544821835696	12.4844364719612	-12.5445673750147	-10.6192593867858	-20.2457993279303	-61.639921074852	36.5507863248227	25.9615923895636	53.8785582188829	122.226991801009	154.957227600901	-27.8274771954782	90.1235963866231	77.9540411757714	50.806571859256
-23.068780657778	113.251674231374	-5.44913002584673	1.04232020697005	-6.37648005910627	56.6833222025424	-48.1072315557856	19.5893208721608	32.5722213377944	261.627679552901	14.0252206726036	33.4995713710539	80.7944230672905	-16.5773304249612	12.1705206060845	12.1705206060845	-57.380731888381	13.0978706393441	-5.44913002584673	-36.0516811234116	65.0294725018783	-45.3251814560069	NaN	-14.0661481719191	-37.1839275373402	-21.7720746270595	55.2871899243442	-15.0293889788116	159.317197068739	5.19866796593181	25.4267249106753	44.6915410485262	-77.6400414268271	-43.926613185588	32.1694105589231	4.23542715903926	102.485989462079	9.05163119350199	79.3682100966578	-20.8088338201669	-17.9191113994893	-6.36022171677873	56.2504307312367	10.9781128072871	9.05163119350199	-49.7060580269433	8.9297185837454	-50.0676555842092	-19.1642691152806	108.195141786971
3.08761625783674	22.5690762203569	47.6166676007399	54.1104875882466	-11.7554008564643	3.08761625783674	-53.5013864904361	2.15992768819292	-24.7430408314777	286.960318568845	39.2674704739456	-30.3091722493406	-26.5984179707654	91.2180303739993	-16.3938437046834	19.7860105114254	-59.9952064779428	11.4368133846311	3.08761625783674	2.15992768819292	17.002944802494	-59.0675179082989	NaN	105.852785131027	18.1444065983958	83.6847334139884	9.46995157868506	121.274038499402	75.0102783942777	16.216749927349	62.4805100324732	-26.1916968356815	18.1444065983958	-86.912881973657	-65.7086585921417	-40.6491218685328	-32.9384951843454	116.454896821785	45.1315999930516	169.465455275573	63.4443383679966	45.1315999930516	204.163275354416	11.3976082497319	116.454896821785	31.6380032957237	-20.7995875812052	8.24161971090412	182.48886346356	11.0520591262695
-25.4904965018476	25.5510079290512	27.4070626356293	5.13440615669166	-33.8427426814492	-18.9943050288241	-4.14586737619902	130.418098850716	-6.92994943606623	302.103159209193	38.5433908750981	-9.71403149593343	-22.7064144419804	53.3918285277232	42.2555002882544	80.3046217731062	166.61116562899	88.6568679527078	17.1987617494495	6.99046086326979	-40.3389341544727	-6.92994943606623	NaN	-6.50629929812971	1.20903335241257	87.0421090896954	72.5758603699287	33.0347805358995	51.3586955809374	70.6470272072931	-14.221631948672	139.120604480856	15.6752820721793	44.6077795117129	-23.8657977618498	71.6114437886109	9.88878258427263	-38.3320464816166	11.8176157469082	38.8212800238062	-6.50629929812971	40.7501131864418	33.0347805358995	-47.0117957134767	55.2163619062085	-29.6522972497566	106.892000283231	-35.5563618743124	2.86720949713036	63.7826275250274
11.8245234630843	-28.0952310689661	1.61249323395512	32.2485839213426	86.0938342203872	-27.1668646844998	-34.5937957602301	22.0365536922134	-4.88607145730889	362.747016791341	44.3173469194043	235.560822119459	-13.2413689175055	-38.3072612980952	-5.81443784177517	176.145373513617	-36.4505285291626	30.39185115241	29.4634847679437	13.6812562320169	68.4548729155278	102.80442914078	NaN	43.1183136958089	-17.6770356763323	11.273130691354	107.773685250308	73.9984911546743	-29.2571022234069	-66.892318501399	28.6432305119657	-1.27194140131011	73.0334856090847	-25.3970800410487	-25.3970800410487	133.828834981226	-40.8371687704814	-46.6272020440186	-7.06197467484737	21.8881916928389	31.5382471487344	-8.02698022043691	19.9581806016598	72.0684800634952	39.2582915134507	-1.27194140131011	-16.5738003046838	-6.26121589495778	202.802995320397	35.9266294175577
-34.4166921323708	173.613376479726	-46.4898657571799	59.3825798757621	0.874123078609939	-5.62681656551808	-19.557401517221	41.7371722702718	-30.7018694785833	197.759723729344	31.5214099723563	17.5908250206534	-22.3435185075616	-7.4842278924118	46.3807005875061	34.3075269626969	29.6639986454626	24.0917646647814	-24.2009298344553	-39.0602204496051	120.677153663255	-22.3435185075616	NaN	21.349527727161	101.493931788593	36.7990514016539	68.6636939802957	37.7646466313097	-12.4463053107924	-69.4164238604853	-9.54951962182499	-18.2398766887273	-52.0357097266807	28.1086943347516	-35.6205908225319	-49.1389240377132	69.6292892099515	60.9389321430492	40.6614323202772	64.8013130616724	257.920358992835	3.00321836370055	-0.859162554922696	35.8334561719981	-40.4485669708109	-7.61832916251337	-18.2099774174042	2.42283978801443	84.0162532821698	2.42283978801443
-38.8846849618017	-35.1685041997914	-49.10418205733	15.9289812778501	162.718121377257	-35.1685041997914	-23.0909167232579	-24.0199619137605	-22.1618715327554	319.726758572191	126.485358947656	23.3613428018707	-2.65192253220133	32.6517947068964	-45.3880012953197	-10.0842840562219	-30.5232782472785	-16.5876003897399	-3.58096772270391	-16.5876003897399	133.917720471677	-52.8203628193403	NaN	11.1483486899003	22.7425763079434	-30.3976336080875	-56.4846457486844	-4.31062146749049	35.3029895608234	-25.5667054339028	54.6267022575619	21.7763906731065	6.31742051571568	-57.4508313835214	-81.6054722544445	9.21597742022646	160.907122089624	-13.0062921810228	26.6073188472911	-27.4990767035767	24.6749475776173	9.21597742022646	-19.7695916248813	177.332277881851	-47.7889750351521	-23.634334164229	-33.9204170506257	147.152808146186	162.164059975973	87.1078008270358
-20.1213217603211	58.8764003416555	-40.5677910102444	-31.2739413511883	-12.6862420330762	8.68961218275274	-16.4037818966986	55.1588604780331	5.90145728503592	38.4299310917322	-39.6384060443388	21.7010017054312	22.6303866713368	-55.4379504647341	24.4891566031481	-0.604237476303329	-38.7090210784332	0.325147489602277	23.5597716372424	-6.18054727173697	133.227197614104	-2.46300740811454	NaN	99.5459169385424	35.7386506164165	6.73534774272284	126.615666287323	3.83501745535348	68.6090605399359	-37.7363833302741	2.86824069289702	-15.5005177937756	176.888057935059	-5.83275016921106	18.3366688922003	18.3366688922003	84.0774887392392	-21.3011783685143	-17.4340713186885	43.4728647160681	1.90146393044057	-19.3676248436014	234.894663682446	5.76857098026639	-57.0719185794031	-30.0021692306224	73.3077175675445	17.9331844113701	83.631783071238	-45.8883114296444
-7.85230399093366	-28.3062537693616	5.16384586806593	20.9691706968511	-23.6576288197189	-27.376528779433	-5.99285401107657	20.9691706968511	-25.517078799576	6.09357085799447	-18.0792788801476	223.649218501273	47.0014704148503	18.1799957270655	-28.3062537693616	25.6177956464939	96.2768948810631	-8.7820289808622	19.1097207169941	-17.1495538902191	201.335818742988	-8.7820289808622	NaN	-50.888330158729	-13.1609542189219	9.08852389942591	27.4685275624089	-8.32411114971582	112.596965580435	-24.7693775850164	18.762210037838	38.1095823146621	-3.48726808050979	-18.9651659019691	60.3590604330099	175.475925480114	81.6411699375165	-47.9862243172053	-17.0304286742867	45.8485312253918	-21.8672717434927	11.9906297409495	38.1095823146621	-2.51989946666858	-70.2357024355531	462.784403790952	68.8863863802064	8.79679674810923	85.7865834642337	198.454564024416
23.9570650494737	23.0269997866294	-23.4762633555886	17.4466082095632	-52.3082865037637	-51.3782212409193	52.7890881976488	37.9080439921391	40.6982397806722	-7.66515388723448	-65.3292001835847	-28.1265896698104	-29.0566549326547	-39.2873728239427	16.5165429467189	-21.6161328298999	-24.4063286184329	-10.4553496757676	6.28582505543091	9.07602084396398	-11.3854149386119	-3.01482757301268	NaN	-2.10687366008184	215.684394162199	188.581480833204	47.2591470463017	32.739729191483	-19.5301750858643	-46.6330884148591	90.8174006107578	27.8999232398768	-53.4088167471079	387.98148603938	-8.88260199233056	3.70089348184564	-1.13891246976059	-37.9214377019679	-1.13891246976059	69.5222544236904	-18.562213895543	24.9960396689131	-19.5301750858643	-39.8573600826104	34.6756515721255	1231.07568280919	-31.3415783714919	-23.827590168498	68.2187653181767	127.391422416753
37.181610934377	36.2512051494506	27.8775530851126	63.2329729123172	-18.6427361612092	24.1559299454069	26.0167415152598	-32.5988229351057	20.4343068057012	-27.9467940104735	-40.9724749994436	11.1302489564368	-4.68664938731262	-7.47786674209193	-3.75624360238618	54.8593208479793	-47.4853154939287	-3.75624360238618	6.47822003180461	-20.503547731062	19.5039010207747	-37.2508518597379	NaN	117.43886113452	34.1431747167494	6.0550944130826	63.1998095136461	-36.5613032890326	33.1746202235195	-71.4292650453087	33.1746202235195	38.9859471828989	-39.4669667687223	573.628027445799	20.583411811531	556.194046567661	4.11798542662281	-3.63045051921631	10.897866879232	-7.50466849213587	114.53319765483	-25.9072038635038	42.8601651558184	0.243767453703252	14.7720848521516	1148.94939642435	61.913063360476	-27.3486964636847	106.07414453664	271.443299579295
75.5460011189939	94.160932247965	-44.5203046628695	91.3686925786193	28.0779267401177	11.3244887240437	19.7012077320807	35.5238991917061	56.0003234335743	-9.15193551782445	47.6236044255373	27.1471801836691	-46.3817977757666	-27.7668666467955	15.0474749498379	55.0695768771257	-0.775216509787471	20.6319542885293	-25.9053735338984	-6.35969584847879	-6.35969584847879	-35.212839098384	NaN	178.013174769103	3.56644046643084	22.9494109445055	61.7153519006549	7.44303456204578	105.327035476323	-59.4282135873119	-36.1686490136222	48.1472725660026	-65.2431047307343	278.804621255091	57.8387578050399	423.207751316748	66.5610945201735	27.7951535640242	5.50473751423831	65.5919459962698	-83.6569266849052	-15.8165300116438	-13.8782329638364	52.9930151855213	-14.8473814877401	795.360784495781	-6.43380641105656	-10.1935931217266	64.0621944140064	145.837555371079
9.65669567338701	59.0043372906863	63.6597751791108	86.0058770435482	-6.17179314725616	218.220313074803	112.076329218725	-4.30961799188638	0.345819896538086	-29.4489825893785	44.106936047728	-6.17179314725616	45.9691112030978	59.0043372906863	-37.8287707885425	231.255539162391	44.106936047728	169.803759035189	17.1053962948661	90.6613149319726	1.27690747422298	1.27690747422298	NaN	58.2895857174579	-1.83449787086635	92.2306006463507	-5.71347100559694	52.471126015362	82.5331678095241	24.3485707885652	-39.6544859344897	76.7147081074282	54.4106125827273	1152.16000971149	74.775221540063	480.12791411941	43.7434364622182	-12.5016739913755	-14.4411605587408	-51.2914053386815	29.1972872069784	12.7116513843734	50.5316394479967	-28.9873098139805	1.0747319801816	791.415508181541	-15.5928409246034	62.4517389581945	-25.936098499432	-1.4883987771098
19.1648262183686	1.46767808907793	109.513424562642	-19.0237565869428	-13.4351834934826	51.7648359302198	-87.0180625573754	62.0105532682302	10.7819665781783	119.759141900652	-32.9951893205934	20.0962550672786	195.204878662365	29.410543556379	-23.680900831493	60.1476955704102	58.2848378725901	102.061993771362	13.5762531249084	9.85053772926825	41.5191185922095	-28.3380450760432	NaN	-40.2335876291605	165.478232439717	40.304530605353	81.0587591095647	-16.9454570553253	-46.0556202726193	89.7918080747529	-13.0641019596861	52.9189346661804	2.46131842287076	703.045913185748	209.143477265658	662.291684681536	-4.33105299449785	118.901971292047	17.9867388054276	31.5714816401648	23.8087714488864	-1.42003667276844	47.0969020227216	8.28335106632957	4.40199597069037	1039.75346773245	58.0181479393328	61.7807314138096	68.365252494144	169.955006305018
127.447588605252	142.355914531636	104.153329345278	5.38567008298738	-37.4757669553652	-3.9320336210023	-5.79557436180024	-50.5205521409507	-48.6570114001528	-17.9085891769868	149.810077494827	-26.2945225105775	-16.0450484361889	48.2471071213399	151.673618235625	-3.00026325060333	-39.3393076961631	71.5413663813141	102.28978860448	2.59035897179048	-10.4544262137951	-29.0898336217744	NaN	12.5880237974858	72.7859935452485	160.170143179098	28.1229837323923	-0.0341311496257767	57.251033610342	-45.6680759584136	22.2973737568023	6.76241382189582	-47.6099459502769	592.236216368685	-18.4818960723272	1442.77527280482	-16.5400260804639	-8.77254611301068	-9.74348110894234	34.9195287039139	28.1229837323923	43.6579436672988	11.6170888015541	3.84960883410085	-51.4936859340036	151.431728215713	176.851714627394	34.7613406255933	50.7582701489748	62.99121625509
0.917527022679203	-43.8238558138207	22.3561062985021	-27.9779493925603	-2.81092154702912	-0.946697262174958	-2.81092154702912	24.2203305833562	109.042535544221	172.426161229262	165.901376232272	64.3011527077207	-20.5210522531437	-38.2311829592582	-26.1137251077061	32.6093398651999	0.917527022679203	133.277451247325	-23.3173886804249	93.1966291229602	89.4681805532519	5.57808773481461	NaN	69.3607151292667	28.5563731831511	-39.4508633937083	-34.5932036382183	-12.2479687629645	34.385564889739	-10.3049048607685	-3.5041812030826	193.71680486981	44.1008844007189	535.696051656302	44.1008844007189	439.514388497601	-17.1056285184545	-8.36184095857256	292.813063881805	128.624164146244	49.9300761073069	51.8731400095029	5.23960635679931	66.4461192759727	61.5884595204828	203.432124380789	-41.2281610607008	-27.1079695524673	40.6689496870536	29.3727964804668
145.638771385996	27.2170923966852	-1.68898672668991	79.4345256518145	53.3258090242499	16.0276424134432	40.2714507104675	-60.4335991387103	4.83819243020125	62.6503506769515	47.7310840326289	13.2302799176327	-42.7169699985772	-16.6082533710126	-11.9459825446617	53.3258090242499	0.175921603850422	104.610788114109	-4.48634922250041	23.4872757356046	-11.9459825446617	35.6091798841167	NaN	116.481963547723	39.683721927533	13.4362216269615	-49.7522050225622	34.8230737237234	59.126314742771	-27.3932232850384	-4.06211190675273	6.63131414162821	28.990295879152	59.126314742771	87.3180743248662	287.576780321818	387.706133320295	88.2902039656282	237.026039002199	-36.1423900518956	-0.173593343705115	95.0951114509615	-52.6685939448479	-7.95063046980035	-24.4768343627527	-37.1145196926575	47.5226547128993	-8.97914174353639	51.2894411433283	-33.4632535413252
63.7967260511316	6.89614325966189	0.366568185230941	72.1918940039714	-41.609271578968	5.03055038125305	-3.36461757158674	-35.0796965045371	-18.2893605988575	148.681202018734	-50.9372359710122	-3.36461757158674	-2.43182113238232	85.2510441528333	-24.8189356732884	-11.7597855244265	-19.2221570380619	16.2241076517061	63.7967260511316	45.1407972670432	-30.415714308515	38.6112221926122	NaN	19.6974721423651	44.0156737993608	53.7429544621591	44.0156737993608	-55.2025889611815	-3.64800144835068	13.8611037446862	-3.64800144835068	-40.6116679669841	-40.6116679669841	-6.56618564719015	-66.8753257565394	96.5429893784714	69.3066035226363	144.206664626183	1019.66192427803	-5.59345758091033	13.8611037446862	66.3884193237968	-53.2571328286218	53.7429544621591	27.4792966726038	-22.1298347076674	-40.7653194061304	-14.3879928842036	112.788402846515	-9.67775600528815
-29.3030920857444	8.02246649451373	-5.97461797308305	9.88874442352664	182.51945285722	6.15618856550083	24.8189678556299	115.333447412756	-53.5647051629121	327.15599235572	140.52819945443	10.8218833880331	8.95560545902019	-7.84089590209595	-6.9077569375895	-8.77403486660241	-54.4978441274186	6.15618856550083	-25.5705362277185	-19.9717024406798	86.4061395130557	44.4148861102654	NaN	0.659928078034158	135.952412910637	26.9397632613455	82.4194153150026	-2.26005360900043	44.459653383553	-47.0331061435308	17.2064909712302	70.7394885668643	-24.6465798762656	18.1798182002417	-43.1397972274847	11.366527597161	24.9931088033224	265.40493436917	653.76249874477	26.9397632613455	61.9795435057605	-7.12668975405808	-10.0466714410927	32.7797266354146	34.7263810934377	2.60658253605722	35.8006309549424	211.086734353448	47.1094118193621	42.3974197925205
72.6263756297406	53.9567408006752	112.766090512231	40.8879964203294	-27.2561707057592	-11.3869811010536	-31.9235794130255	-11.3869811010536	-40.324915086105	1106.92414515996	10.0830989523716	-15.1209080668667	-10.4534993596004	65.1585216981144	-11.3869811010536	7.28265372801175	50.2228138348621	79.1607478199134	-27.2561707057592	-22.5887619984929	-10.4534993596004	18.484434625451	NaN	-13.5314475659755	79.9655569447579	21.5299291255495	307.86450543967	-62.2278040819825	20.5560019952294	191.967176931574	66.3305771202759	29.3213461681106	-25.2185731298172	-17.427156087256	38.0866903409919	37.1127632106718	36.1388360803516	471.484263333454	997.404913706329	-16.4532289569359	-1.84432200213382	184.175759889013	-0.870394871813681	16.6602934739488	-31.062135911738	19.5820748649092	0.236449325648787	105.824415351034	69.0571771814804	12.4921953821667
-27.075394491786	-59.7592614530661	-14.001847707274	19.6158440243284	89.6527017984999	-46.6857146685541	-46.6857146685541	16.8143697133615	43.8952880527078	1359.65438943681	392.211927382921	37.3585146604518	-28.0092192621083	2.80699815852717	27.0864421869067	-53.2224880608101	-14.001847707274	-30.8106935730752	134.47629077397	-13.0680229369517	-21.4724458698523	160.623384342994	NaN	26.8332277610968	98.9482828574353	57.0435886798332	420.542447476242	5.39361678650961	95.0501717711468	93.1011162280024	57.0435886798332	-63.7978549951125	-31.6384385332318	26.8332277610968	33.6549221621017	143.776560349754	-11.1733553302168	115.515254974162	1395.07021904839	-27.7403274469432	-1.42807761449539	34.6294499336739	98.9482828574353	-72.5686049392618	212.968032131376	-13.1224108733611	10.8577050317679	65.5575775280916	-32.5249524653164	22.1749200310073
41.2997823831697	2.06472422473356	45.036454588735	65.5881517193444	-61.4587032698773	48.7731267943003	28.221429663691	-30.6311575739632	60.9173114623877	703.624930819627	818.527601140761	-3.54028408361446	51.5756309484743	12.3405727900383	-31.5653256253545	-26.8944853683979	-41.8411741906592	96.4156974152585	241.211745380915	-59.5903671670946	-11.9477965461365	-23.1578131628325	NaN	31.1679425897627	64.3223338304343	23.3669093566635	163.785507552449	35.0684592063123	-13.6879985005578	94.5513376086937	-17.5885151171074	-1.01131949677154	-37.0910981998554	-6.86209442159594	40.9192341311367	78.9492711424953	-0.0361903426341391	194.014511330709	731.310675260416	13.6156178152895	33.1182008980375	-20.5139025795196	173.536799093823	52.6207839807855	8.73997204460247	183.288090635197	-61.536984695857	75.2637098024667	-7.7601599620332	-19.0815967481014
33.0952982471082	-39.7966053781062	-19.237350509456	12.536043378458	18.1431128880898	-15.4993041697014	84.4934354187337	71.4102732295927	-53.8142791521859	891.911444805724	74.2138079844086	22.8156708127831	145.236688439746	-1.48163039562172	23.7501823977217	5.0599506989488	-12.6957694148855	124.677433571096	209.717987800512	25.619205567599	-0.547118810683078	9.73250862364203	NaN	114.542244270616	-11.3270907705851	-28.8902537995899	759.500619946849	-4.49697181486101	80.3916494919957	88.1974997271089	2.33314714086309	10.1389973759763	29.6536229637595	-33.7689101965357	-2.54550925608269	54.0469049484884	51.1197111103209	70.6343366981041	914.641893369725	7.21180353780888	-15.2300158881417	49.1682485515426	-35.720372755314	-24.0115974026441	-17.18147844692	12.0904599347547	-7.51581772566702	58.5505423302575	68.9323989104742	7.58506457283002
-19.0534248366999	-5.03059426805697	53.8652941202434	167.917649411873	-32.1414000341	-27.4671231778857	547.468930136475	-20.9231355791856	-34.9459661478286	178.201058495544	608.234529267261	98.7383519399009	184.745046094244	6.18767018685739	15.536223899286	7.12252555810026	47.3213065215434	73.4972569163436	139.871988274587	30.4939098391718	-8.77001575302842	-14.3791479804856	NaN	110.149500541474	120.889176177219	-14.8212704926443	1666.42613357573	-71.4486511174793	52.5457857679351	217.54625689892	49.616783321823	-37.2769559128375	13.4924198197731	-15.7976046413484	36.9244393886703	20.3267588607015	62.3091272549756	87.6938151212809	1422.34259639972	12.5160856710691	-6.03426315430789	29.1137661990379	-22.6319436822767	10.563417373661	-28.489948574501	30.090100347742	23.8859039407266	-6.32713556909248	-7.27129305377432	152.291321857458
172.846515379818	29.761005560613	46.5945949511077	0.769823832538739	166.300119505737	26.0202079182808	698.428584127487	-23.5453608426203	22.2794102759487	337.441611642433	749.864551709554	0.769823832538739	-3.90617322037646	-7.64697086270863	3.57542206428786	40.0481990770264	-14.1933667367899	40.9833984876095	460.887933839395	17.6034132230335	30.696204971196	94.2897648908428	NaN	187.814097349987	20.7577397979645	41.273432830669	776.907568717647	50.0658727018281	150.690462338427	229.822421178858	161.43677773651	-46.6509658809219	-10.5042686328234	54.9505615191388	-67.1666589136264	-7.57345534243703	97.9358231114721	19.7808020345024	883.393784935018	42.2503705941312	-27.1122106116795	43.2273083575933	82.3048188960782	-30.0430239020658	32.48099295951	-27.1122106116795	-2.30403529757066	57.2001003017148	62.8671608349801	-2.30403529757066
-4.65201167037831	7.51005647172405	-33.6538664707762	3.76788165876948	79.5469216210995	320.917197056669	446.280053290647	-17.7496235157193	20.607668317065	65.5137660725199	1775.68765559276	-15.878536109242	55.2227853368948	10.31668758144	-32.7183227675376	-1.84538056066238	36.511911272122	-2.78092426390102	65.5137660725199	45.8673483045084	130.066281595986	-66.3978960841287	NaN	13.3689169690711	29.9871330948672	120.898550724222	559.814964870249	51.4930598458975	44.6502649705697	527.556074743703	-48.2162369088791	0.660869343462349	78.8642393472087	25.0994224696331	-65.811995159722	35.8523858451482	71.043902346834	67.1337338466467	377.992129611538	-57.9916581593474	-20.8450574075679	167.82057272647	38.7850122202887	18.2566275943053	-2.27175703167814	3.59349571860284	19.6744671975504	5.50152284947857	30.0679597194698	6.44638580601669
-19.4367232242141	75.0879899742301	28.2935774997528	-16.6290584757454	26.4218010007737	36.7165717451587	464.417501761881	-20.3726114737036	40.4601247431169	-60.6158062017541	1382.52387451113	67.6008839783137	41.3960129926064	-21.3084997231932	7.70403601098276	-10.0778407293186	-15.6931702262559	61.9855544813765	222.958333393578	-18.5008349747245	908.964420269416	60.1137779823974	NaN	48.031277706196	48.031277706196	-6.74496744512716	138.020823311941	5.97094660785856	-24.3516176723382	4.01465213816845	108.676406266589	49.009424941041	-40.9801206647041	-6.74496744512716	-12.6138508541975	30.424627478985	-39.023826195014	94.0041977439136	250.507755319122	4.99279937301351	14.7742717214641	316.043620053741	89.1134615696883	78.3538419863927	-36.0893844904788	4.99279937301351	-15.9887832590323	58.6832876897273	35.0528854907528	36.9433176666707
-16.4439008078182	-45.4671253459155	7.89815848219882	9.7706245814309	10.7068576310469	617.385873782241	1195.97789844495	5.0894593333507	-25.8062313039786	122.118590535356	843.954271789323	49.0924126653046	-18.3163669070503	6.96192543258278	11.643090680663	18.1967220279753	91.2228998980264	77.1794041537858	36.9213830202961	123.054823584972	616.449640732625	-23.9337652047466	NaN	101.33288661247	-11.2237192259489	-50.3738429958337	-46.4588306188452	7.37258956474635	36.7351823921599	249.124603843785	58.2677504655966	-46.4588306188452	-19.0537439799259	45.543960240384	-47.4375837130924	24.9901452611945	109.162911366447	-7.30870684896045	88.6090963872573	47.5014664288783	390.06504941537	461.51402529541	62.1827628425851	-55.2676084670693	7.37258956474635	-50.3738429958337	92.0478603589202	2.21875943250399	19.2390101343513	-29.9306030043186
-26.5609658008491	-26.5609658008491	5.28268973171101	-30.3072782164444	19.3313612901934	266.587980719484	347.133697654783	-56.5314651256115	-33.1170125281409	32.443454744777	538.195630850143	11.8387364590028	38.0629233681699	-21.878075281355	28.6971423291817	18.3947831862946	-6.89282561897374	114.862327887874	-32.1804344242421	38.9995014720688	323.719245057312	50.2384387188547	NaN	49.9090775339258	-22.5635406099365	-50.9649720446933	33.2599625549304	-11.7905838588218	-37.2539361796383	4.85853112017358	-0.0382674030603579	-0.0382674030603579	72.4343507408019	2.89981171088	15.6314878712882	-18.6461017913493	10.7346893480543	13.6727684619947	160.576724159013	56.7645954664533	776.593978381842	502.373261080741	27.3838043270497	9.75532964340752	-62.7172885004547	27.3838043270497	77.1953106105232	3.41330543582639	11.9266137252145	45.9798468827669
-26.3793334140266	-14.1993290499793	185.365357837872	-29.1901036518836	12.0345265033533	490.802390351673	892.742534365233	-13.2624056373603	-52.6131889673592	102.916097527398	837.464053020711	51.3853098333522	-38.5593377780738	143.203804270016	-6.70394174902712	84.177629275018	10.1606796781153	126.339182842874	53.2591566585902	-31.0639504771217	562.008569710719	-29.1901036518836	NaN	46.4398724576751	-18.2379539934495	108.177797706476	52.3196748623228	30.7603993786146	50.3597407274402	39.5801029855861	-24.1177563980972	32.7203335134971	-62.3364720283071	-43.7170977469228	4.30128855769999	-0.598546779506415	541.323241515522	17.0408604344366	53.299641929764	52.3196748623228	498.204690548106	519.763966031814	-29.9975588027448	-73.1161097701612	26.8405311088495	81.7186868855612	-24.7258437636122	-20.9407354926368	6.50129947193526	111.538053991504
-1.82857366753005	60.9684477283664	41.2857992311451	22.540419709982	-36.5075257816818	479.927680026362	193.123373352566	179.064338711694	15.0422679015167	28.1640335663309	197.809718232857	-49.629291446496	-32.7584498774492	56.2821028480756	-5.57764957176267	-21.5112221647513	25.3522266381565	-21.5112221647513	-29.9466429492747	-32.7584498774492	601.772646913922	49.7212200156685	NaN	571.496385957845	54.7332639733541	12.5685310600085	-3.12067188449221	-9.00412298867996	57.6749895254479	40.0246362128847	29.2383091885405	116.509500567325	-26.6544763012432	27.2771588204779	-45.2854047978378	37.0829106607908	331.255465870179	47.869237685135	17.4714069801649	171.421710873078	1668.76001688886	201.819541578048	153.771357560515	8.64623032388331	-13.9069989088364	-58.0328821902446	68.2827431112524	-8.39438871941144	20.0045489956492	-50.9927952920025
41.4925986582768	33.0540655077932	-24.1404369565955	3.0503920838516	-56.0193399695334	203.699958106461	251.518312625868	-50.3936512025444	69.621042493222	45.2430578362695	-27.8908961345882	-1.63768188863927	38.6797542747822	83.6852644106946	-43.8303476410571	7.73846605634248	-5.38814106663197	10.551310439837	-28.8285109290863	6.80085126184431	NaN	-24.1404369565955	NaN	833.266438594517	11.0341998165254	27.7143287654822	56.168666384291	-42.9309232536292	-76.2911811515429	-23.3072421372094	-71.385260872438	2.20354331413644	31.6390649887662	110.133789454446	240.631268878638	52.2439301610071	246.518373213564	8.0906476490624	130.738654626686	42.4320896027971	783.226051747646	73.8299793890689	90.5101083380257	-40.9685551419872	-46.8556594769132	42.4320896027971	18.3661393881443	78.9732249457406	51.5106393024548	15.525182252632
6.99499862059746	7.9329594888189	-5.19849266628129	31.381981194355	-28.6475143718174	926.196649477611	54.831002899891	9.80888122526179	-1.44664919339552	167.386307086464	12.6227638299261	25.7542159850263	14.498685566369	71.714298527877	-64.2900273642322	-16.4540230849386	169.262228822907	72.6522593960984	25.7542159850263	-23.0197491624887	94.2253593651916	79.2179854736485	NaN	309.92682932514	33.0610103756525	1.64361248067526	-3.26535594041494	-52.3550401513169	35.0245977440886	-1.30176857197886	56.6240587968855	30.1156293229984	44.842534586269	-16.0286738352495	33.0610103756525	7.53437458598349	71.3509640601561	85.0960756392086	0.661818796457216	7.53437458598349	635.882332485529	-35.6645475196103	-18.9740548879036	104.731949323569	-58.2458022566252	60.5512335337576	173.037673643521	-55.2713704800911	11.9898001953298	-46.7453065916575
34.4001980797036	5.31267495687069	-5.94701141325817	19.3872829195318	24.0788189070854	692.153543534731	-32.2196129435588	47.5364988448539	109.464773880563	24.0788189070854	66.3026427950686	-7.82362580827964	-27.5280769560051	-1.25547542570448	15.6340541294888	19.3872829195318	23.1405117095747	112.279695473095	82.2538651527512	76.6240219676868	53.1663420299183	-19.0833121784085	NaN	272.226508918063	71.8160785088099	37.431936036634	86.5521395683138	133.707534958726	46.2735726723364	39.3967441779012	155.320424512666	70.8336744381763	-16.6002878482138	38.4143401072676	7.95981391762614	-38.2131774021529	506.038677728859	23.6782790477637	215.247072821315	-21.5123082013817	461.830494550348	-31.3363489077177	8.94221798825974	10.9070261295269	-41.1603896140537	153.355616371398	14.1379411000119	-12.3975306067719	109.855178328054	-22.8221802058656
-7.63473690778597	24.2794917022888	72.150834617401	-18.8985822995771	-2.94146799453968	192.298518796506	127.531407793707	115.328908619267	-42.3649268658085	-0.125506646591907	-49.8741571270026	235.476592798372	145.365829664043	-31.1010814740174	55.2550665297143	-43.3035806484578	39.2979522246769	72.150834617401	9.26103117990068	19.5862227890425	24.2794917022888	6.4450698319529	NaN	912.759781737942	-23.0707043532391	-62.3913130125324	-13.2405521884158	-8.32547610600411	-3.41040002359245	-36.8329173839918	30.0121173368069	-6.35944567303944	-22.0876891367568	62.4516194807238	41.8082999345949	-10.2915065389688	487.114193001092	12.3178434401249	82.1119238103705	61.4686042642415	208.920886736591	12.3178434401249	164.685201994886	57.5365433983122	97.8401672740878	286.579088838696	63.6902260192568	-4.56942224163195	4.91108446126926	-14.9979796148233
-2.75070529529081	54.528332763867	-18.7137159019413	-16.8357146541001	95.8443602163743	-9.32370966273514	-9.32370966273514	115.563373318707	-22.4697183976238	35.7483202854546	117.441374566549	82.6983514814856	150.30639640377	33.8703190376134	-9.32370966273514	32.9313184136928	78.9423489858031	-33.7377258846713	30.1143165419309	52.6503315160258	119.31937581439	-13.0797121584176	NaN	393.410486708509	34.386586746917	38.3210952396468	-6.92575242674563	102.256858246506	34.386586746917	18.6485527759979	11.7631629137208	-14.7947694122052	29.4684511310048	253.735435216602	-57.0907357090503	-19.7129050281174	226.193875767494	-29.5491762599418	19.6321798991804	58.9772648264782	195.701434948838	76.6825530437622	140.618316050621	-47.2544644772258	31.4357053773697	141.601943173803	-42.2589398695027	89.5695203903334	70.6013966119397	89.5695203903334
36.8928027408121	-9.1352356180219	34.0747595759856	20.9238914734616	49.1043231217273	-7.25654017480418	38.7714981840299	128.009531736871	-50.4665353688117	55.6797571729893	-8.19588789641304	274.547776307853	30.3173686895501	11.530414257373	-15.7106696692839	139.281704396178	-32.6189286582433	4.95498020611097	80.1027979348196	76.3454070483842	72.5880161619488	-6.31719245319533	NaN	34.8295464145512	37.7822657910182	-25.209080906944	199.197591704546	6.28659244203708	-29.1460400755666	27.9398678694616	-43.9096369579015	57.4670616341314	8.2550720263484	145.064403135985	279.90525466131	197.229112120235	301.558530088735	74.1991381007776	42.7034647517965	340.928121774961	386.203152214121	77.1518574772445	233.645984429994	70.2621789321549	58.451301426287	379.313473669032	164.803854156131	8.25812839861657	13.9507002443444	-20.2047308300224
-12.7054024884792	31.460266083447	7.02819410748783	31.460266083447	-11.7657074124807	23.0030103994611	50.2541676034155	-8.00692710848701	-3.30845172849487	79.3847149593668	50.2541676034155	230.675622195114	54.0129479074092	-35.2580843124414	12.6663645634784	133.887029367276	-49.3535104524178	-21.162658172465	10.7869744114815	4.20910887949255	799.191143174163	-41.8359498444304	NaN	69.7429211050645	86.4854259271277	45.1215904843832	50.0458566085195	49.0610033836922	24.439672763011	-5.10592398180647	3.75775504163877	99.2885178498819	-8.06048365628822	405.577870771156	-14.954456230079	6.71231471612052	175.12221616158	14.5911405147385	244.061941899488	72.6974807795462	115.046169447118	5.72746149129327	659.670002776587	35.2730582361107	-11.9998965555972	831.034463896528	-15.2180932167977	-25.6583915104457	72.1007652391677	52.1692866785669
13.8031552895431	-49.1797047645287	56.1050762213824	6.2828137905495	2.52264304105267	-24.7385948927993	24.1436248506594	-33.1989790791672	0.64255766630426	23.2035821632852	300.516174938676	54.224990846634	67.3855884698729	-45.4195340150319	-11.5779972695604	230.012973385611	-18.1582960811799	18.5033687264142	50.4648200971372	-19.0983387685541	341.878053183141	48.5847347223888	NaN	118.496386745225	465.380919509592	-19.4690524224205	90.9032989116962	1.22576345272641	113.569049632095	5.16763314323058	-7.64344335090797	5.16763314323058	24.8769815957514	169.74069272178	10.0949702563608	110.612647364217	-16.5126501545423	-4.68704108302984	35.7171232446379	150.031344269259	-28.3382592260548	7.13856798848266	541.261911051797	25.8624490183775	23.8915141731254	304.749729621547	69.5281336840901	74.2755054163019	26.8017880941835	82.8207745342832
-14.2113198680913	-1.98624263981193	35.6293796010477	116.502967418896	87.3508601822297	41.2717229371766	31.8678173769617	10.2388345884675	25.2850834848113	42.2121134931981	234.992177477604	148.476246323627	7.41766292040298	22.4639118167468	35.6293796010477	899.848300584798	375.110370324806	61.9603151696494	14.9407873685749	20.5831307047038	785.120652750176	52.5564096094345	NaN	49.9668958935359	872.359606638552	44.0504015716293	74.6189555681467	3.62102370526763	83.4936970510066	20.384424284003	136.742145948166	164.35245278373	-32.8640246131563	46.0225663455982	77.5772027291	35.1756600887694	20.384424284003	41.092154410676	4.60710609225206	-46.6691780309384	-44.6970132569695	-12.1562944864833	393.123566564118	11.5096828011431	-28.9196950652186	7.56535325320536	46.0572892145417	-25.1800308227423	209.428209833379	-4.2837502784723
-22.4910242363028	73.4643213507494	27.3681259216753	-19.6688081896248	-12.1428987318168	116.738300733145	4.79039754825124	23.6051711927713	37.7162514261613	-4.61698927400877	463.87087447454	353.804448654098	84.7531855374614	67.8198892573934	2.90892018379924	633.203837275221	428.122804549952	30.1903419683533	-8.37994400291278	45.2421608839693	712.225886582205	-34.7206271052408	NaN	50.4206906384038	794.391072619551	-52.1959137727888	75.0881436218636	89.8886154119395	-50.222517534112	-30.4885551473442	81.9950304572323	-30.4885551473442	-25.5550645506523	-10.7545927605764	-1.87430968653089	20.8197470582521	28.7133320129592	15.8862564615601	52.3940868770806	10.9527658648682	31.6734263709744	54.3674831157574	294.135126114986	7.00597338751463	121.462955230768	21.8064451775905	4.51524056817963	-28.741332052462	-19.2394541608501	-21.1398297391725
59.5674973068066	77.4481515660104	26.6294499872207	-1.60316200099582	-27.9535998566646	20.9829275895774	77.4481515660104	-9.13185853118689	12.5131439931124	8.7487957280169	317.425353465851	77.4481515660104	-34.5412093205817	-3.48533613354359	-24.189251591569	43.5690171801506	1119.2315339312	-7.24968439863913	15.3364051919341	-35.4822963868556	384.242535171296	13.4542310593863	NaN	43.96385010907	1149.75622577185	37.0526477611776	103.202727376719	86.4183788175516	0.522006779460887	32.1160746555402	224.642425775399	70.621344879512	28.1668161710303	-41.9325219290207	42.9765354879425	2.49663602171585	205.883447973977	32.1160746555402	85.4310641964242	125.910963662651	11.3824676118632	59.7608840471097	60.7481986682372	214.769279564124	-32.0593757177459	35.0780185189227	77.0073546861736	-20.8987713257061	17.1230251837617	52.2931869550195
-11.7672015961636	29.6559695757114	168.988454426564	-60.7218584356522	-30.5959157651976	-15.5329444299704	-18.3572515553255	31.5388409926148	-19.2986872637772	167.10558300966	177.461375802629	147.335433132174	-31.5373514736493	24.0073553250012	-9.88433017926015	506.963873760725	729.142700955327	44.7189409109387	56.9576051208108	153.925483091336	570.040066226989	-15.5329444299704	NaN	-24.7407734093829	1227.9568679225	-24.7407734093829	6.87304719205262	23.6678893865652	46.390322943847	-64.2580491611773	265.711203366306	-15.8493863652292	-44.4994112852801	-18.8131820466137	78.9920754390774	28.6075488555395	59.2334375631802	80.9679392266671	-52.402866435639	33.5472083245138	-8.93386310866513	65.1610289259494	-36.5959561349212	636.185663539378	-49.4390707542544	235.085314658665	-20.6575316427867	45.905629697381	5.96773289328037	78.2363080626054
206.914885123185	-52.0758823645904	-17.2298518298716	23.266886359126	56.2293476757519	15.7326094867543	14.7908248777079	4.43119417819689	136.281039444701	237.051992612671	-1.21951347608184	-4.0448673032212	8.19833261438271	45.8697169762409	151.349593189444	-6.87022113036056	659.913282074529	-27.5894825293826	-17.2298518298716	-18.171636438918	425.408914421962	35.5100862767299	NaN	-18.4015640816469	1570.19818754955	44.8656320007404	-5.55041487741199	98.2473286952548	-19.3901140204342	109.121378021915	4.33508451046104	-8.51606469377389	-5.55041487741199	33.9915826740801	38.9343323680166	23.1175333474198	26.0831831637817	180.296973614601	54.7511313886135	10.2663841431849	137.789326246747	15.2091338371214	-2.58476506105008	116.041227593426	67.6022805928484	-5.55041487741199	-32.7824900416988	-10.9035108275456	-29.9287101442005	127.029184218202
-13.2752148500691	5.56746051684201	-4.79601093495909	-25.5229538385613	7.45172805353312	19.6994670420253	-1.02747586157687	85.6488308262141	-53.7869668889279	74.3432256060675	80.9381619844864	139.350455621911	-35.8864252903624	-29.2914889119435	-30.2336226802891	55.5005502391564	670.713900968804	61.1533528492297	95.0701685096697	47.963480092392	82.8224295211775	10.2781293585698	NaN	-50.6319997815468	591.33852387178	-14.0327557520043	43.3390321861975	24.5448257926486	27.5123320653143	32.4581758530903	255.021146303011	-22.9352745700011	58.1765635495255	96.7541450941785	82.9057824884056	25.5339945502038	-0.184393146231434	10.6964631868758	150.169258002159	-12.0544182368939	-40.7403122059948	81.9166137308504	177.865983213705	0.804775611323769	38.3931883984215	-16.0110932671147	173.003925229722	26.4547692519143	119.713323055974	44.5355092751504
58.541144956756	-4.6052285479128	-28.167308213834	19.8993343046453	49.1163130903875	78.3332918761298	8.58953606500308	-32.8797241470182	39.6914812240191	25.5542334244663	96.2404724222299	-2.7202621746391	105.665304288598	77.390808689493	893.581248317003	-42.3045560133867	840.80218986534	-38.5346232668393	10.4745024382768	67.0234936364877	47.2313467171138	5.76208650509253	NaN	-22.5257229377281	358.542792410019	14.0964460697177	183.350254185211	-8.66868601599184	22.0147528821385	167.513640560369	142.768931771554	86.3509957330568	-10.648262719097	116.044646279635	71.504170459768	-5.69932096133407	19.0453878274807	92.2897258423724	162.564698802606	50.7186150771636	25.9739062883488	2.21898585108665	144.74850847466	34.8820014523221	80.4122656237413	210.074539677131	9.57853603152674	-39.9242209367936	-43.732125318972	40.0417710889546
3.12835831993646	-14.7854661000271	30.4705113819861	-44.0132848904939	-11.9569675074013	64.4124944934959	23.8706813325258	-20.4424632852787	184.152268247989	140.781956494393	14.4423526904397	87.0404832345025	-22.3281290136959	9.7281883693967	580.142071215604	-49.6702820757455	368.004676768667	3.12835831993646	-20.4424632852787	38.9560071598635	27.6420127893602	45.5558372093238	NaN	53.1554049747806	13.5390560852951	4.62537758516083	59.0978573082034	-6.26911835944769	-45.8854672489332	56.126631141492	146.253824865072	-19.1444317485305	25.4239607521407	165.071590587577	-10.2307532483962	3.63496886292369	-17.1636143040562	61.0786747526777	124.464832975855	-16.1732055818191	90.7909364197919	43.2513177524092	40.2800915856978	50.1841788080692	-0.32666602602486	4.62537758516083	5.06994256605322	-21.5954252509123	63.1623510244423	42.2109905968266
60.8563743783298	-20.2573465377299	-10.8255185242346	16.5267827149018	36.333621543242	-3.28005611343832	-24.9732605444775	22.185879522999	72.1745679945242	135.367815684943	-33.4619057566233	60.8563743783298	181.58377295107	-7.05278731883644	820.118529464702	-40.06418536607	58.9700087756307	119.333708062001	-7.99597012018597	-1.39369051073925	-10.8255185242346	-64.5869382011578	NaN	-71.2565720901114	49.6490721804504	33.7925942433275	-24.678168149813	64.514520246503	100.191595605029	121.994252768573	70.4606994729241	-26.6602278919534	159.65338786924	143.796909932117	-32.6064071183744	33.7925942433275	45.6849526961696	26.8553851458363	374.706869891469	42.7118630829591	160.64441774031	19.918176048345	304.343749045486	-51.4359746687078	8.02581759550287	15.9540565640643	-21.3539936252679	35.8076046330716	59.6249372407131	6.27411219959623
9.17743062366761	5.40329863027262	-30.4509553069798	-12.5238283383536	138.441451397446	1.62916663687762	-18.1850263284461	233.73828423067	379.042365976377	-53.0957472673498	-18.1850263284461	12.0080296187139	-26.6768233135848	92.2083344783575	1491.46777102955	40.3140195691763	-6.86263034826112	184.674568316535	-26.6768233135848	124.288456422215	10.1209636220164	-21.9591583218411	NaN	-73.8515292078311	4.48896295398891	-81.7847436039648	135.387000490195	-21.2939838334455	-40.135368024263	64.9797227245082	26.3053025433565	-20.3023320339288	20.3553917462563	192.902804862164	-82.7763954034815	-24.2689392319957	3.4973111544722	33.2468651399735	174.061420671346	-6.41920684069489	-52.0351896184635	43.1633831351406	198.852715659264	-43.1103234228131	-42.1186716232964	67.9546781230583	10.3383463260004	47.5073865755897	56.084857402418	20.8219217810128
89.603780343171	37.690190290901	-25.5500012273188	34.8585399244136	-21.7744674053355	-22.7183508608313	0.878735526564113	553.994440447114	352.003380971009	-56.6981552586808	8.42980317053066	-1.00903138442752	98.0987314426334	-3.84068175091498	492.642015839886	15.0369873590014	67.8944608667672	64.1189270447839	15.0369873590014	-5.72844866190662	80.1649457882128	4.65426934854739	NaN	37.6618231987052	-40.7278630158822	19.8008820358879	2.93221538211588	-7.98280421738364	-30.8051179254281	50.5613918162956	52.5459408343864	71.3991565062492	-37.7510394887459	658.825665861132	-6.99052970833822	-22.8669218530648	-4.01370618120199	626.080607062634	204.363940718334	-3.02143167215658	4.9167644002067	2.93221538211588	459.378489543005	49.5691173072502	127.958803521838	376.02743078319	0.104470793810688	5.82494036114985	110.700215762368	270.873363647864
84.1645881469533	44.5067528775627	39.7855820121591	-24.4223417573304	-31.9762151419762	2.96044926201071	91.7184615315991	48.2836895698857	309.836555513247	94.5511640508413	53.0048604352893	268.290251897695	24.6778352428675	-32.9204493150569	879.209761880926	48.2836895698857	23.7336010697867	40.7298161852398	35.0644111467555	49.2279237429664	16.1797276851409	47.3394553968049	NaN	125.485761597961	-2.59808054763542	76.8337595426568	50.0255135121831	-15.5057545623079	226.761357713083	-7.56257055327868	62.9331875268556	76.8337595426568	-29.406326578109	471.014265990732	60.9473915245983	-17.4915505645652	-12.5270605589219	473.992959994118	148.32241562392	114.563883585546	21.2314714794522	-61.1790626142259	126.478659599089	37.1178394975107	40.0965335008966	478.957449999761	-12.044665847312	92.870160213279	65.2107969791232	16.5684685328492
387.600696886509	31.4920948110102	26.7691690540407	35.2704354165858	-12.903407304503	23.935413599859	-10.0696518503213	803.218163499824	483.948382328687	40.9379463249492	104.22515146834	-2.51297063917009	51.328382990282	142.95314267549	1986.78335819638	154.288164492217	23.935413599859	53.2175532930698	25.8245839026468	45.6608720819187	249.691264783	72.1092563209478	NaN	22.6638598647355	182.620946500779	80.288151944801	105.126208875864	60.4177063999508	126.983698975199	36.5731717461306	78.3011073903159	-46.8826995422401	6.76750342885535	540.288966308082	4.78045887437034	48.4954390730407	1.79989204264281	805.559414331832	194.543213827689	-61.7855337008777	8.75454798334037	262.10272868018	477.697062841804	101.152119766894	-14.0964643932373	1428.49788216288	236.274785135065	89.3386159482941	29.2283649173424	51.1733771984835
135.639870321609	483.376462108843	69.4943229707768	52.4854679377056	187.611371811549	9.96333035502763	103.512033036919	398.332186943487	436.129642572534	14.6880123086585	47.7607859840747	-34.4486800091027	-28.7790616647456	-20.27463414821	1141.99712644499	-52.4024714329001	180.05188068574	214.069590751882	143.199361447419	-7.99046106876974	87.4481143945742	-37.2834891812812	-118.548018783733	27.0804926036801	39.0102606700813	-17.6561376453244	412.809660083985	38.0161133312145	8.19169316521151	-40.52152643926	-15.6678429675909	32.0512292980139	182.167477466896	636.492811329008	36.0278186534809	92.6942169688866	111.583016407355	975.497053882575	-40.52152643926	-21.6327270007915	-10.6971062732571	18.1331665538792	220.939223682699	46.9634393810154	289.535390064506	1104.73620793525	202.252315730557	7.53613886154994	39.0343439433012	26.6259601232173
153.843930202992	322.105174866648	87.6737778071722	-27.6513449398279	21.5036254113525	16.7771859545082	47.0263984783115	187.874294292271	138.71932394109	44.190534804205	-1.18328398150002	43.2452469128361	2.5978675839754	72.5491715452706	840.12293933678	104.688959851812	147.22691496341	214.342355250599	-25.7607691570902	-33.323072288041	56.4792773920001	24.339489085459	-93.8214973356477	38.4660984876818	-32.1627978237489	2.65426373822398	860.148751350243	39.4608716751668	11.6072224255884	11.6072224255884	19.565407925468	115.063633924022	2.65426373822398	463.234249543751	-25.1993855113544	6.63335648816374	-16.2464268239899	450.302198106447	14.5915419880433	1.65949055073904	-43.1053028860833	108.100221611628	39.4608716751668	77.2622527995945	46.4242839875614	3013.83270225514	41.2089159912496	12.5633731114304	37.3895102739404	67.9447560124142
94.5190867436226	660.011599604581	444.405758580671	120.996997044805	-31.2509871869919	6.57459895755379	22.6504730689857	805.640106261082	129.507753927327	87.8996091683271	74.6606540177361	30.2155902978949	72.7693747105088	-58.6745371417876	2076.57980071782	41.5632661412586	74.6606540177361	-6.66435619303721	42.5089057948722	49.1283833701677	-13.2838337683327	44.4001851020995	-132.434430123652	15.0270547720867	-12.8441403162733	-29.7659373342061	809.356114790345	-45.6923345275546	74.7510442471437	111.580837756762	18.0132542458395	-16.8257396146104	9.05465582458096	411.196184956631	10.0500556491652	31.9488517900195	52.8522481062894	246.955213900225	-4.88094171959901	55.8384475800423	14.0316549475024	129.498034599279	20.0040538950081	79.7280433700651	NaN	788.452718474075	62.4893720259659	20.4600410434186	74.9071289071731	-21.5692899391288
543.147605664649	387.058978835453	38.9340414224603	8.66230773437393	135.425192553236	120.289325709192	45.5559831667292	212.050518451204	90.9635836988587	95.6935420876222	106.099450542902	-39.5832678310137	43.6639998112238	95.6935420876222	1158.98818788166	84.3416419545898	396.51889561298	-28.2313676979813	2.04036599010504	21.9061912229117	52.1779249109981	-60.3950847415731	-95.3967768184229	92.157214964285	-19.3978372211642	-2.46537394301567	1063.28378532869	-46.2905730158707	95.1452967192524	1.51873506360751	-13.4216737112294	239.569248209343	-60.2349545390519	351.124300394792	-13.4216737112294	-19.3978372211642	76.2207789377923	656.904666653122	-5.45345569798307	-20.39386447282	-3.46140119467147	38.371743374872	209.688430659669	9.48695307685389	-37.3263277509686	988.581741454503	205.143677296101	50.3408547360899	35.0516870758418	64.6744494175724
97.81521612762	1031.85670867321	307.903576153071	8.85888350423098	-17.63874748997	12.6442593605454	0.341787827523517	96.8688721635414	54.2833937800041	6.01985161199516	23.0540429654101	12.6442593605454	22.1076990013315	153.649510008258	1991.44948824891	20.2150110731743	645.748371329134	-37.5119707356208	0.341787827523517	26.8394188217245	24.0003869294887	41.9809222469822	-55.4925060531143	67.7258129211112	31.8462159941183	10.9164511200392	2063.03006424999	854.086978904371	376.689008681327	41.8127706960608	23.8729722325644	30.8495605239241	93.6388551461615	76.6957121528594	39.8194597556723	-40.9096333300616	-14.9965911050112	606.916422296198	51.7793253980032	10.9164511200392	368.715764919773	-58.849431793558	0.949896418096705	28.8562495835356	-61.8393982041408	872.026777367867	-13.4372910329631	6.63732638116102	61.1255736480693	19.0644704946664
27.989535995547	327.145634067015	497.551006386206	63.0173069722695	-27.8655582646322	-27.8655582646322	-66.6801152928923	50.7102523047724	2.42873014766836	4.32212317343715	-20.2919861615571	26.0961429697782	-1.3580559038692	610.207891419448	1621.27976717998	-35.4391303677073	1179.17249566297	52.6036453305412	132.12615241283	-20.2919861615571	-23.1320757002102	83.8446302557261	60.1772174336163	-41.5056084722586	-1.61422920433197	-47.4893153624476	885.968959507036	403.283270365123	737.373571734009	26.3097362832167	-8.59522057621914	-41.5056084722586	110.081632745863	-40.5083239905604	-34.5246171003714	-30.5354791735788	-2.61151368603014	218.785641250963	111.078917227561	25.3124518015185	9.35590009434785	73.1821069230305	180.888830946432	199.837236098698	78.1685293315213	189.864391281716	11.6718243457865	199.105765773698	25.0599630192087	13.5844155848468
-35.2588436507759	369.131217895145	202.450536789566	-4.00621594347994	52.8167435243309	4.51722797669169	18.7229678436444	12.0936225723998	86.9105192050175	-2.11211729455291	52.8167435243309	50.9226448754039	0.729030678837631	187.29774759815	1510.32565387368	120.05724556124	562.329280085702	-1.1650679700894	-3.05916661901643	2.62312932776466	3.57017865222817	-17.2649064859691	-42.835238246484	58.6870066987121	-24.139879177888	20.7662637672566	1006.7055799851	891.945436903063	1068.57626582063	258.269864232688	-39.1085934929363	14.7787780412373	-48.0898220819652	84.632778178129	28.7495780686157	-19.1503077395386	-28.1315363285676	112.574378232886	-2.18576484915065	105.588978219197	272.240664260067	-17.1544791641989	49.7057781096832	33.7391495069651	42.720378095994	4.79963516453852	40.6265647784578	-34.9493658663222	33.9299633289203	-1.46635861863484
120.295570947531	879.164892634539	136.401411732399	7.55468545345672	26.5027334356542	-17.0777769233999	-7.60375293230123	-38.868032102927	97.5579133688945	187.561141284332	124.085180543971	-22.7621913180592	-27.4992033136085	384.620840299186	1681.6147246806	38.8189646240825	394.094864290284	-19.9199841207296	15.1339046463357	14.1865022472258	59.6618174044996	-39.8154345020369	-48.3420560940257	75.1284785664897	-9.7478370508288	147.023710618806	1091.64717619508	438.598818386536	873.964390258899	-4.75511260275124	34.1881380922537	195.952410209967	129.049902605727	19.209964748021	42.1764972091778	42.1764972091778	1.23615673494182	113.073184371879	49.1663114364864	-11.7449268300598	76.1270234561052	-26.7231001742925	14.2172402999435	57.1546705534104	37.1837727611002	48.1677665468708	23.6662894660475	11.2250378627598	44.7207152562267	100.227837793972
33.3405462880454	64.6164856129328	21.9674774426318	28.6017676024564	-16.890507779198	20.0719659683962	-15.9427520420802	15.3331872828072	-7.41295040802	-20.6815307276692	219.100670763134	17.2286987570428	83.5716003552888	503.427391898474	853.149258894942	59.8777069273438	347.047695274037	69.3552642985218	144.227967530828	29.5495233395742	70.3030200356396	30.497279076692	-14.9949963049624	117.569326476773	82.5981563601987	2.66405323659989	1602.34529199762	694.09404525573	869.949072127647	45.6286336655343	-10.3252385209849	-62.2824055513242	-9.32606223193994	40.6327522203093	34.6376944860394	182.515785264697	-27.3112354347497	355.37328326948	-36.3038220361545	-39.3013509032895	137.552852257673	4.66240581468986	46.6278099545792	2.66405323659989	203.498487334642	12.6558161270497	40.2015307119813	30.6277143886167	128.280640886935	98.6018102845049
1.31097853972716	273.418358770183	51.5607734951771	13.6363999438941	68.6267415932545	21.2212746541507	69.5748509320365	310.394622982683	-5.32578683174736	235.4939852189	84.7446003525497	14.5845092826762	-52.7312537708511	159.645238116334	432.700727685571	69.5748509320365	147.319816712167	3.20719721729131	339.786012484928	23.1174933317149	19.3250559765866	10.7920719275479	-57.4718004647615	244.047793647773	159.064072212648	78.0795847274116	1157.87275119723	363.025003656947	604.978657625185	127.070200613542	7.09318211689565	18.0910754790883	112.073073301461	-4.90451973276901	-22.901072507266	-9.90356217012929	-40.897625281763	1363.83329961647	92.0769035520204	-68.8922629309806	38.0872452285294	0.0945227045912631	25.0897348913926	-1.90509427035285	194.05736927417	3.09394816700743	138.15755120148	28.0169699313694	86.4393652137759	42.3831327057317
43.2376317563301	496.603043458532	23.3199044639739	103.939276837796	-10.8247708943509	-29.7940349823092	67.8976750706758	7.19602998920941	-18.4124765295342	-5.13399166796345	409.344428653924	22.371441259576	11.938346011199	448.231420034239	487.118411414553	8.14449319360732	44.186094960728	-38.3302038218904	173.177090758844	21.4229780551781	7.19602998920941	236.724125453504	-73.4233423846131	214.617541081156	-25.4884156582776	21.5323342031947	1535.20030314804	227.623280404542	315.662131209	73.5552914967386	-10.4817933620631	-10.4817933620631	50.5451373092096	17.5305682575375	19.5314512303661	8.52659487980874	-31.4910645767635	494.741157277161	24.5336586624376	17.5305682575375	-64.5056336284355	23.5332171760233	77.5570574423958	15.5296852847089	631.801640915921	-20.4862082262061	92.4717382489221	5.28400013198975	89.5974172121002	64.6866348929766
-13.4814092905355	66.2192467873859	38.7035440938178	31.11300541973	-39.0994773155817	-52.3829199952352	284.447233667409	233.211097617316	19.7271974085984	20.6760147428594	2.64848539190095	-52.3829199952352	74.7586027957346	479.903604525168	86.1444108068662	-16.3278612933184	64.3216121188639	47.2429001021665	181.026144232963	47.2429001021665	-5.89087061644777	-26.7648519701891	13.0854760687716	555.547855466996	95.0532232661401	-53.1059192680484	1394.44894630247	205.171504879388	23.9768778612253	22.9758025738322	-15.0650583471081	-19.0693594966808	171.134945108021	-19.0693594966808	5.95752268814836	-31.0822629453987	139.100535911439	979.002702034305	-14.0639830597149	-28.0790370832193	-9.05860662274912	1.9532215385757	40.9951577469091	-20.0704347840739	644.643556044988	165.128493383662	126.304316891394	41.0004766921491	169.435472048316	113.844205401617
246.780536582914	-29.428436459283	32.2677259040942	46.5053018341044	1.89423058673927	-30.3776081879504	-1.9024563279301	199.321950149547	23.7251803460881	-14.2416888006056	11.3859478734127	-12.3433453432709	-13.2925170719382	300.883325116952	113.896494569486	92.0655448101368	43.6577866481024	-5.69914324259947	247.729708311581	121.489868398824	45.556130105437	-18.9875474439423	-72.1411642493135	335.952877431206	14.4040021204168	24.421101039756	359.99391483762	285.86738283451	37.443329634897	-22.6592638811384	106.561312178338	-8.63532539406346	4.38690320107755	96.5442132589985	-29.6712331246758	135.610899044422	461.166613922947	1069.20451832684	62.4860769332451	18.4108416881525	-8.63532539406346	88.5305341235271	45.4570087703684	-13.6438748537331	861.850570696516	9.39545266074716	30.7200274687928	-20.0981476200921	34.5553614377652	-19.1393141278489
3.98799128874788	28.6756773745008	-8.35585175412859	55.2624162360809	-1.70916703873357	154.013160579093	22.9785190470194	200.539953586858	20.1299398832786	-28.2959059003137	-2.65869342664714	-7.40632536621502	10.6346760041429	146.416949475784	276.502064619944	15.3823079437108	-30.1949586761408	8.73562322831575	271.754432680376	122.678789777945	-9.30537814204217	7.78609684040218	33.4233093140687	802.685841797039	14.842434766369	-36.2771756134837	4.81898175071158	62.9550092415244	-17.2326148837347	20.8565065757634	-61.3358081526271	27.8729236867236	45.9151391149068	59.9479733368272	29.877614289855	297.503809807907	563.125314722828	930.986040397454	56.94093743213	-51.3123551369697	50.9268656227355	-13.2232336774717	11.8353988616718	52.931556225867	553.10186170717	206.290387365425	36.7381316624041	-34.2424571062079	23.3093716250991	52.0852859907526
55.4771454878412	140.96646359454	54.5272641755446	37.4294005542049	184.661003960186	-3.41549587455108	8.93296118530537	140.016582282243	-37.6112231172305	28.880468743535	15.5821303713819	43.1286884279848	35.5296379296116	256.851983694731	111.520142913344	-18.6135968712975	48.8279763017647	-8.16490243603432	170.412784275736	-7.21502112373767	22.2312995574585	16.5320116836786	49.7778576140613	740.437061368001	11.2694979116614	54.3977031779924	4.24862728690988	64.4275183562089	-5.78118789130662	110.564668176005	252.988043706679	118.588520318578	6.25459032255318	69.4424259453171	56.4036662136357	1049.35536885707	793.595081812548	1656.15918713917	65.4304998740305	13.2754609473047	53.3947216601707	-7.78715092694992	63.4245368383872	77.4662780878903	851.768009846204	291.101341383902	14.9335313491243	-10.0150565943242	26.4482642461005	15.8930924238723
168.770179078901	112.706225454175	189.675382125409	58.5427448336773	-9.8742833185304	-6.07333731007441	-58.3363449263442	97.5024414203511	9.13044672374951	108.905279445719	35.7370687829414	107.955042943605	55.6920353273353	1.52855470683755	30.9858862723714	57.5925083315633	7.22997371952152	57.5925083315633	308.454944889658	-9.8742833185304	4.37926421317953	-41.2320878882922	-63.0875274369141	706.210527890792	75.9380833649552	-38.4744304502445	15.7209708306396	-23.4201523166656	25.7571562530255	26.7607747952641	6.68840395049223	64.8982794003307	-22.416533774427	-34.4599562812901	821.626660248231	938.046411147907	284.690740150583	1395.69646640871	-11.3767298098025	0.666692697060665	60.8838052313763	-19.4056781477112	-14.3875854365182	40.8114343866044	152.213092575088	1270.24414862888	91.9846828425383	527.790760069693	121.742366529855	26.7097637864887
49.2529422311323	96.7825401143066	34.99406286618	14.0810397975834	-29.646190254937	-39.1521098315718	56.8576778924402	201.34765545729	-12.5355350169942	94.8813561989796	166.175753023741	75.8695170457099	-17.2884948053117	146.213321912808	54.0059020194497	4.57512022094851	22.6363674165547	-21.0908626359656	167.126344981404	38.796430696834	41.6482065698244	30.2411030778626	-20.1402706783021	453.012600088099	184.87614760067	-46.1028189615348	35.2419475234156	-23.0049223053143	-41.0815370797478	119.599483137438	6.11851260905065	5.11425623269323	-65.1836901123257	-28.0262041871014	791.446998920548	1652.09471345885	1258.42621392674	1177.08144744179	35.2419475234156	-24.0091786816718	67.3781515668528	-20.9964095525995	84.4505099649289	-10.9538457890254	85.4547663412863	1283.53262333568	241.116078901785	147.007682196337	48.0978366793864	29.8523311956771
103.669681452821	342.357548942924	136.952850226341	-8.54214469790513	18.0843903209112	-16.1497261318526	10.4768088869636	866.329720206059	26.6429194341021	547.762247659507	-18.0516214903395	99.8658907358469	50.4166114151881	34.2505008680496	48.5147160567012	13.329651924694	19.0353380001546	43.759977660484	-6.64024933941826	-13.2968830941223	100.81683841509	68.4846173208134	-76.0594299241893	433.63317568978	-34.647904433077	102.017818521233	21.6262167834036	-42.68706460686	-22.5891641724026	108.04718865157	52.7779624568126	26.650691892018	-32.6381143896313	-33.6430094113542	1313.92121471901	2338.91413687634	813.483493901024	621.548544751956	277.874447322735	11.5772665661749	118.096138868799	62.8269126740412	943.114951703274	417.554855342214	30.6702719789094	2127.88618231454	-31.3665669574009	93.5185208059549	10.9022319778888	14.7448500629151
36.3602931654997	672.782446490604	-22.6205341979629	-11.2048901921314	62.9967958457731	-49.2570368782363	4.01596848231051	975.297012645138	-15.0101048607419	187.617576242767	-36.8900892052523	23.042041825363	6.86987948376838	8.77248681807363	218.059293591651	-20.7179268636577	268.47838795074	-45.4518222096259	122.928926876388	46.8246335041785	51.5811518399416	61.0941885114679	-54.9648588811521	255.354639538159	13.0208298861975	85.4193124378207	72.3473641993332	-36.2503596281016	88.4359158774717	31.1204505241033	-6.08432523159196	201.055777624441	16.0374333258485	42.1813298028235	599.247431658369	1657.06970449597	812.420741393704	1038.66599936753	88.4359158774717	4.97655404712825	30.1149160442196	95.4746572366573	1015.5387063302	468.527949273494	78.3805710786351	1455.96280851924	34.2225917064871	512.810331301622	70.7413348884452	-20.55552306645
51.7949045625178	511.446646738908	-38.6127879980559	36.5683458154738	-68.1142455704536	-27.1928689377729	236.416929370426	844.527619330495	23.2451069118103	322.066322322549	-58.5976463535511	23.2451069118103	41.326645423925	49.8915847191373	204.060492032958	31.8100462070226	957.775150011635	26.1000866768811	219.287050780002	-21.4829094076314	-11.0146502690387	-35.7578082329851	14.6801676165981	-34.8363312876318	11.4477073224192	-14.7128362397835	567.862345395423	112.06518256166	55.7193964276853	27.5465033606977	-29.8054575256697	248.904948887028	79.8675904851032	194.571512257838	879.77651863707	1046.80152753421	1003.53601318134	842.548052798551	45.6576489037612	-27.7931080208849	-8.67578772542907	-28.7992827732773	1187.66599286915	1239.98707999355	-1.63256445868219	2328.66816208214	25.8349802894308	513.257109940534	7.56866773840326	63.3289902625926
102.465688929224	696.523949458557	-23.2004815673654	50.1047845556452	-0.352086931621815	-51.7609748620448	56.7688996577371	1070.66641161886	26.3043734767457	978.320816632727	44.3926858967093	32.9684885788375	9.168077499938	34.8725214651495	89.1374587250405	-23.2004815673654	1094.46682269776	15.8321926020299	267.164533595209	5.36001172731407	-14.6323335789615	106.273754701848	-38.4327446578611	14.9066593195478	73.3019780862803	-44.4954752879904	52.1588454293599	-40.4682119247675	3.83168507068472	2.82486922987899	0.811237548267525	205.194853231831	34.0361602948567	291.781015541124	1214.02432571917	642.152928141519	743.841328062898	1400.28525626824	30.0088969316338	84.3769523351433	124.649585967373	41.0838711804968	1486.87141857753	634.098401415073	149.819981987516	1964.10212711945	60.7197604774026	1049.39923606462	141.506799338615	133.812795637547
21.7469472391287	656.979892883032	2.69948260213011	31.270679557628	62.6989962086757	49.3657709627767	132.222242133721	355.077578386604	33.1754260213279	603.646991899436	8.41372199322969	-31.5859537444674	-75.3951224095642	10.3184684569296	3.65185583398004	30.3183063257781	1310.30792993208	3.65185583398004	207.459727449865	-46.8239254540663	50.3181441946266	96.9844325552732	20.7945740072788	161.42902192725	-35.0252386761658	61.6907050055158	140.272409246882	80.8324021925153	82.8473176858836	185.60800784767	131.205289526724	607.732803708343	-50.1371048764285	402.21142338477	184.600550100986	699.411458656603	776.985705151286	1100.37964183691	1212.20745171885	28.4445993649378	147.324613473671	32.4744303516745	824.336219245442	956.31318406107	350.831078303876	1037.91726154249	62.9191271443012	1690.81996142525	25.3965901839248	-40.9894367459719
50.5316638158172	836.534151475759	41.0043609350906	2.89514941218434	-4.72669289239692	-25.6867592299954	-1.86850202817895	749.835695261148	61.0116969846164	740.308392380421	28.6188671901461	-53.3159375841024	70.538999865343	11.4697220048383	26.7134066140008	574.533322255779	733.639280363912	20.0442945974922	464.01660883935	241.077721430349	4.80060998832965	328.728907933033	-41.8831741272306	178.09337659629	4.70009548241221	-22.5186172505802	232.530802062275	-5.3809092335109	-92.0775497904497	1.67579406763528	149.866563391705	202.287787914505	11.7567987835584	369.632466198829	237.571304420236	417.013188363668	1030.94637556339	1023.88967226224	1651.93626606425	293.016830357813	573.268761460476	25.8702053858508	385.762073744306	1348.49802411496	479.515417602391	940.217333120077	95.9196071920087	1018.94030596837	54.5328605315463	115.169256801526
26.9181532960929	486.306382340427	57.4169568840985	17.3872771748412	585.427494001445	75.5256215144768	52.6515188234726	164.162769442118	-11.205351188914	1078.17378947016	-0.721387455537112	-15.0177016374147	-24.5485777586665	31.6835913567188	60.276219720474	675.017729541211	1171.57637545843	30.7305037445936	613.067034753075	284.25180856989	-53.1412061224217	846.573499723743	-23.5954901465413	733.448312589936	47.5023809628476	36.4061967747623	-8.98728399467736	94.9133497664846	-7.9785399775787	-24.1184442511573	-8.98728399467736	55.5723330996369	54.5635890825382	370.300466434419	148.376782672714	102.983301903274	1035.06277370244	1145.01587156619	1130.89345532681	-63.459460918005	154.429246775306	-38.2408604905385	158.4642228437	1220.67167284859	1358.86960319111	855.506338658874	153.979286075215	943.515390165447	634.440890881344	143.387948093517
615.398744676012	759.368970526663	1.38003310105196	-23.4095422109806	316.016950523004	129.141690478451	37.6109508647919	52.866074133735	85.2832110802391	486.683642094305	6.14725912259669	50.0057385208081	86.236656284548	52.866074133735	302.668717662678	1256.11392197162	578.214381707964	28.0764988217024	682.139908977638	1043.49564141073	-31.0371038454522	1921.61867457927	-17.6888709851269	221.579839136454	69.1621930353108	760.59323660672	-40.8611409052491	-7.5513242076484	26.7678808747281	170.101031512889	36.8617647224859	108.528340041566	37.8711531072617	952.377029714118	209.467178519144	27.7772692595039	1165.35797890181	1435.87406602172	1404.58302609367	80.2654652678444	269.021093220915	20.7115505660734	24.7491041051765	1845.68575024068	1969.8405215681	113.575281965445	105.166256528245	750.520717566285	164.885624564601	22.3297137681386
608.194174290765	439.371031798883	49.265578244196	14.9286679068641	548.104581200434	93.1405192307868	118.893201983786	30.1895169456783	4.43683419267938	157.045324580821	-7.00880258643124	-23.2234546901713	-29.9000761446525	205.689280892041	36.8661384001595	951.563277664084	680.683207225132	35.9123353352336	650.161509147504	875.259032470013	8.25204645238293	2240.15121837896	127.477429568119	21.1573778403764	-44.4948046126393	1763.46529678579	29.2376464499783	-28.3342673934355	160.54201135601	-3.08342798842942	8.02694134977323	-8.13359586943063	63.5787880407865	602.936717731715	437.291211234876	8.02694134977323	1225.11740067106	2596.74299715099	2147.27805574188	61.558720888386	808.983567276565	-46.5148717650398	155.491843475008	2020.01382514065	1831.13754639121	369.61896162946	245.17822081844	1183.70767222729	-8.24400271393007	112.203822158869
1342.36744158546	738.383405607256	39.9374113954912	36.1207666183777	394.885375667044	181.15326814869	58.0664740867802	44.708217366883	39.9374113954912	41.8457337840479	-0.137358764200205	-0.137358764200205	19.9000263156455	4.63344720719163	43.7540561726047	1887.19348351841	547.551166751583	41.8457337840479	1249.81380574046	1057.07324449623	60.9289576696153	1672.50721480578	126.766080074823	107.511540817265	-30.9515634172475	1201.06686039203	29.6892121599115	28.6785325669588	-14.7806899300051	241.931926679968	3.41154274314259	-8.71661237228921	107.511540817265	122.671734711555	609.819298514732	29.6892121599115	1207.13093794975	1293.03870335072	1729.65228750627	-11.7486511511472	485.505708581556	87.2979489582125	78.2018326216386	2032.85616539206	NaN	291.455226734648	128.886251105724	727.499116789429	-15.7062285280217	213.713839157521
1069.11955374994	415.273632771528	165.189499492194	2.92116873842762	295.958683687876	613.813708046724	20.1025214064735	92.6460104493336	89.782451671326	91.6914908566644	47.7835895938806	-23.8053798563103	104.100245561364	8.6482862944429	64.0104226692573	1614.15024116406	289.277046539192	1.96664914575841	829.535135989966	1780.2366502885	196.688646050278	1877.59764874076	-35.2596149683409	235.440622515134	2.8355420930738	2157.9721785253	73.6283926563096	18.0054386423386	-41.662821118103	55.4245167971919	11.9374800226327	-42.6741475547207	21.0394179521916	221.282052402487	1029.33187525999	48.3452317408683	1543.08570506176	1725.12446365294	1327.6731740622	0.812889219838493	268.814394923517	23.0620708254269	50.3678846141036	2218.65176472236	1184.06482006249	531.759268444107	563.130840098975	2096.39552126334	58.7928349109499	-13.5309708043502
891.154142161683	474.827220626541	98.6051860282699	78.5527425598342	113.883238194697	666.757750967283	27.9441947585439	95.7405512470648	181.679594683218	70.9137164766205	26.0344382377405	6.93687302970644	-24.5741095635498	3.11735998809963	47.041759966578	1141.33224638693	194.09301206844	305.813768535439	2047.51171550815	1444.98353319467	258.069855515354	3189.54611494858	801.395585683923	269.41996839902	9.34262244154035	1951.32093719798	379.725146256473	469.790841938246	223.881133503742	760.227411159245	44.7617162489792	86.252654709122	-27.0884454746825	29.5821046172197	365.557508733497	66.0131725334426	2182.05103400072	2449.21219871969	1901.73420586756	-22.0285749307627	88.2766029266899	455.62320441527	85.240680600338	1053.6999027066	1838.99181112296	1039.53226518362	163.253973942444	1077.77557694994	307.95675922844	75.4676175356057
1157.24023365152	665.293076795038	95.0164697206331	66.359353787246	126.539297247359	1226.01731189165	-7.1939104417811	20.5079682938265	18.5974938982674	142.778329609612	38.6574750516384	-1.46248725510366	54.8965074138911	-0.507250057324091	740.756815419624	1190.6735355738	215.376356640859	599.381710148247	1146.73262447594	906.96808783327	304.213416034359	1738.97968709928	964.282319700044	448.247897556308	129.271775077331	2018.82556728613	498.879028108527	591.027685713565	442.172161890042	433.058558390643	-14.5206356909703	32.0600044170708	-5.40703219157098	-13.508013079926	365.21284345067	11.8075521961834	1801.11170591159	2192.99665638576	1470.99673471112	46.2367209716921	-2.36916435843786	12.8201748072277	6.7444391409615	1264.42172205807	2946.38787900278	1488.21131909888	183.835193207468	1113.18156122015	136.547579466429	6.2653783431563
1413.01488267475	830.101075559471	-28.0244962266269	19.7553240287237	-24.2021106061989	717.340699756843	118.181753754746	124.870928590495	3.5101851419045	14.9773420031887	-13.6905501500217	241.453690013551	-14.6461465551287	-16.5573393653428	569.223256965256	1331.78918824065	325.546173662968	446.906917111559	1102.44605101497	1411.10368986454	266.299196546333	2093.39952311094	684.850421983205	1169.40566046824	-38.4144979666763	1523.03756927175	381.080087261559	653.650240465412	618.185722390561	395.265894491499	-34.3614101866933	35.5543540180125	114.58956572768	83.1781354328121	-13.0826993417829	29.474722348038	2601.15891874722	2476.52646951274	1727.71850216089	29.474722348038	-55.6401210316038	990.056526203996	-21.1888749017488	869.477164749504	2662.96850739196	1199.80381881811	88.5815178171999	795.270223518753	356.003336778034	7.48609257275933
1737.81079057633	744.572628462798	351.674760677752	109.817922357517	-14.4563423920107	767.515569647327	19.0021135020929	320.128216549026	40.9890988039325	21.869981150159	36.2093193904891	304.832922426007	26.6497605636023	23.7818929155363	1454.84784930048	1879.29226121426	76.3594664634135	500.803878377186	1060.99402563275	1212.99101098025	511.319393086761	2347.71064373171	1050.47851092317	903.92874966665	-9.61507346071153	1550.81105727515	776.174563524533	771.104952963338	555.139543056426	406.092992557289	-9.61507346071153	-26.851749368775	154.640308722011	-44.0884252768384	7.6216024473519	283.408416976367	1724.19173846802	1247.64834571568	2095.28723154751	-6.57330712399446	-52.1998021747506	412.176525230723	0.524147661678723	1258.80148895031	1656.25895694801	943.471712043972	151.644718008217	624.882012980084	263.676404164822	44.4419838411202
2765.74314344828	1205.99234956509	264.021453197868	2.94728598136774	234.375668642148	1663.11122110167	241.069878057955	107.185689741802	1.99097035053807	13.4667579204941	40.2435955837249	634.11560232895	-2.79060780361027	-6.61587032692895	965.957126226845	2514.23213254008	360.609331911664	423.726163546422	1007.07869835252	1518.70756084639	712.533484056983	1679.36858682578	1288.23549381644	894.797930859574	-1.07012913736406	1640.50916992837	1044.95475178771	1023.64871638575	1780.52025971272	822.763239738643	53.7168190391192	6.03188266329118	-28.4636032256057	-4.11384848050201	-7.15756782363997	133.868095075085	1615.14484206889	1779.50568659834	1480.20661785644	-79.1922589445716	-31.5073225687436	1242.79650909168	61.8334039541537	1029.73615507202	2436.94906471614	794.355192536022	54.3736490751189	762.568451437792	746.143742515329	63.0690832105406
1124.36771796586	1129.15109621504	275.79641656172	36.6275041028293	367.637278945934	1199.94509430287	21.3206937054604	433.647898784587	67.2411248975673	41.4108823520071	47.1509362510205	1071.75055722491	-16.9463322879621	-1.63952189059312	1794.04067285076	2029.3828827103	556.102381963539	469.044897828503	683.340243391669	365.723927646262	836.408347365359	2406.31308874551	1418.06714246538	779.056759325034	78.5515417372191	2549.60907740206	1795.29693730388	820.680982399093	1816.61666131742	919.157802842597	2.40967026028266	44.0338933343412	659.260214867988	29.8207439919798	96.8255908916838	973.979950305992	1354.68930769067	1900.88033241856	1644.02841930303	12.5619197905408	25.7598441798765	736.41731129795	68.3992922069609	1551.64294857768	1327.27823395898	1352.65885778462	77.8443055147561	516.648281224587	1084.96708676948	0.522019046063498
1716.43490741729	1059.90825256879	722.074565744425	-12.9290361850829	402.42456178029	1954.73685648037	386.154950800079	478.030401041268	-43.5541862654791	57.8916233758332	-13.8860721250953	1701.12233237709	-13.8860721250953	24.3953654753999	2159.54254764302	1929.85392204005	615.843576403051	2237.06245878402	1186.23699665043	7.16871855517706	1481.00406617424	1673.36829011673	1658.05571507653	1032.94622762572	-20.5188744684433	2191.04672558845	2070.15728764322	858.215275301523	1065.45431177906	777.960942547965	-32.7094060259457	20.1162307232314	426.467282639979	-32.7094060259457	35.3543951701095	1267.61396010765	2029.52218245155	885.643971305904	1862.91825116568	-93.6620638134578	-0.201321872605922	1126.40696956658	-61.153979660118	1278.78861403536	2318.03142931244	958.787160650918	140.975730071012	333.388451107478	539.337745483193	6.57689477418332
1436.76000445326	2191.18844776655	833.600208403294	-46.2471766283242	621.058185033306	1604.30439224492	33.2167330100048	1341.0203542866	11.1966134716726	183.527983771663	100.234488126668	1494.20379455326	-6.03652355832644	29.3871470033383	1701.00143891325	2844.13286190319	977.209683653287	936.041634081622	893.916188008291	399.899593148318	919.76589355329	2931.25594355485	1291.23573619994	1381.6997479333	457.672935951184	3268.38155545675	808.376181422945	691.475099599025	2016.01518322136	1299.36072508341	-57.7083552203601	-8.91486019820201	1299.36072508341	-53.6422306351802	96.8043790164738	1224.13742025758	1791.36179989017	983.219538585678	2033.29621270837	-16.0305782222667	44.9612905554308	542.045021093666	12.4322938739921	1369.50137417776	1923.51084890852	1385.76587251848	-7.67622378747733	-22.185242184128	1554.46142358524	38.7526350818047
1847.41732659336	944.25215958914	688.530951116047	16.1853018721846	332.245222456906	2038.0110362793	284.357355701645	1256.48105083344	-33.6180795532867	642.558599030997	15.2275445370794	1525.61086199801	82.2705579944446	-4.88535950013021	1119.52175191339	1507.41347263101	832.19455138183	1335.01715231207	810.16613267441	154.102358127336	1522.73758999269	1073.54939982834	1992.03868419425	1370.81859655355	281.412921601668	3488.5988162079	1628.16652910521	534.692112136699	888.672667583248	1732.93663603335	-33.9145846869244	24.0649890500104	1528.48234969784	335.323753321976	-18.6568021245731	2033.00635975959	1984.18145556007	153.247548077918	1883.48009064855	-51.2067382575891	37.2884006040481	747.28388250546	-6.45057607469211	1674.95706229642	1391.16230663668	853.071174937762	49.6649610960658	199.648846993418	1604.65918456088	79.6617382755363
2322.57824647356	1249.48559296169	1370.20851648178	101.659701080238	490.655787978293	3116.85843376048	291.367152326088	1813.81735449606	-0.858972067771007	729.227279696558	-22.8956962023899	1778.36697219254	75.7905031830772	6.80597545731381	2110.8340710931	2158.73999312488	1169.0036439483	624.792369667277	685.15383142732	39.3820024389243	1214.99332909881	1593.45011314987	1503.38697973012	864.235004060666	936.501694115885	2763.52575959641	967.036915265977	452.009518534421	944.644419755909	1392.49432995726	-21.2864092920095	27.5699445481381	2199.6420090247	180.246050298599	79.479820503295	2236.28427440481	3232.75032460282	68.2835727482612	1790.47004561347	11.2844932680889	4.15960833306737	682.041517865116	1.10608621805814	1245.92526843682	2725.86565351129	1928.89638149388	141.898340831234	599.766284350177	1965.62604820901	151.578424203728
2646.6577922707	773.788226793427	1317.24628392015	264.835443135068	674.1063256626	2290.10329976428	232.247129303836	1128.42575966272	-42.8365786245047	626.182334734318	-30.3763409831513	1094.87896601292	59.7207619620196	73.1394794219387	1259.73749480621	1928.75640816503	1284.65797008892	1403.50946759106	914.684760122578	18.5061297636968	2010.22719274311	1803.19555193293	2828.76895779818	572.919689505295	1398.92055413157	3410.4516362979	776.619039598088	597.36361151643	813.28492261479	1760.48690054628	-34.1043737712285	-2.53097450684554	953.837474178818	506.717400725137	32.0979150089293	1208.46166179481	2481.58259987476	269.407657867033	988.466363694592	139.040073807646	47.3753662658887	809.210935612934	-16.7899290133411	1175.86976577996	1810.39324131901	1522.15866093771	1097.99640656091	742.601319216525	1393.35199686073	225.486941445682
1224.93158402989	982.344692321359	1192.33097407697	678.391946583787	871.11908189373	1539.43158592871	197.05352904353	796.329447295841	16.7913328332352	850.024569571248	-22.5211674041164	1246.98493782158	35.9681622173091	-22.5211674041164	1917.21512479496	1889.40872218806	1537.5139029903	500.047433311899	1443.54743900834	-3.34433802004247	2243.22122432422	1193.28981554617	2782.0901300167	720.483820106084	693.985825409569	3496.65834138711	621.62591681524	675.641059850443	622.645070457414	851.954639946485	24.401882501481	38.6700334919121	1243.30963854117	435.120800297462	31.5359579966965	2040.28778672096	2654.83743295167	88.6085619584209	402.507883747905	74.3404109679898	1066.99605844513	273.075371191852	16.2486533640918	1184.19872729509	2540.69222502822	2505.02184755215	600.733302881879	1282.73324365996	2750.38936621506	219.045836025964
1813.58160298039	1886.48106083764	1534.45341565854	605.944531371459	1600.63844976578	2783.33623316039	273.100954049538	1225.58992315809	-14.6600638080295	557.025158335672	23.7080719063129	903.297583157612	37.1369194063327	21.7896651205958	1336.85751672968	1763.70302655174	1060.60693958642	1186.26258405089	1386.73609315833	41.9329363706255	1251.48841476527	2718.11040244601	2585.74033423153	247.173288570158	901.892195666872	3357.59800297044	1672.86960028543	863.13936315959	979.397860681436	1604.5422377068	115.617620321753	265.529893442028	1544.37336618234	692.830862403903	-43.4729552344583	2025.72433837805	1891.10923598434	623.483688443503	692.830862403903	-10.8389910177997	873.337476977296	285.92612107744	20.7751618170884	1922.72338881923	2330.64794152746	3154.65553799809	1691.47864084686	1943.45013502149	1884.33374600359	176.742312404805
1433.51492687177	1498.76538698086	886.562540663249	591.01633899268	783.889022550421	1892.18727881505	534.401969192149	1067.92043714292	-67.2456556372231	1050.6482565258	16.2365506788142	2167.58260309899	121.78876556116	22.9535098076907	903.83472128036	1750.17157151881	1946.88251743591	1295.33748193488	1075.59696186163	130.424855869716	1361.54750763381	2396.91877907064	3103.15905319251	141.641093345763	2315.24213135733	3014.26406142208	1438.65842635642	993.733519045132	2375.44985964028	511.051222810639	-73.6780705135987	-33.8797416485982	1717.24672841142	616.159629813076	81.4333650628134	2006.0397301754	1834.60077506463	194.70553183243	483.498533596408	1.83670733281247	1342.73424909206	721.268036815513	330.428037961791	1617.24067126347	1450.90406600719	3502.04870751106	801.417286300894	2022.97800212346	1092.26507578246	48.1215115436442
1855.66097311722	1148.19399256094	1272.98464042026	639.432120519107	1330.58032404763	2142.67946319365	485.843630846101	1153.95356092368	40.4370107943838	776.701833164356	44.276723036209	1057.96075487805	29.8778021293647	98.0326944217611	1047.40154621303	2498.81277362294	2346.18421201039	436.887299762831	1586.88111618946	66.3550684267036	1309.4619067176	1795.18550530848	1785.58622470391	517.945587791384	1302.17297559389	2823.65579828364	1183.72196389455	1120.41194040008	1219.46149328659	374.98747022322	77.8388115636777	3.29636454599197	1615.65970483265	1345.06041086434	13.5076586580037	2100.6961751532	1368.54638732196	110.514952722115	151.360129170162	8.40201160199784	1205.16568152977	836.53796408615	426.043940783278	1344.03928145313	1568.68775191739	2658.23283366905	1836.82401440891	2804.74870227396	1483.79336673068	65.8515895175556
1510.85371335876	1345.68369489547	499.66749567364	858.816256750786	1113.29332008085	1548.3050547545	631.227335961257	1937.22283078724	-16.9689574266393	918.35428666197	37.7676184594498	1524.29778462903	-36.1747735270214	-23.690993061773	830.007532600212	1598.2401766155	1106.57128444571	650.433152061639	2471.14451837787	29.1250012142778	1362.0086385808	2386.63892753618	2261.8011228837	120.220146065714	1684.58018339947	3268.35422511554	1366.80358535192	1390.30474855158	1270.75535314462	167.222472465029	158.026365126033	18.0411756324182	2301.74116481657	1356.58568830859	67.0870814404	798.688509742795	1793.91168176309	340.926722201632	123.285515178712	-32.0265198798965	1473.06971460254	1409.7187529339	409.386632391939	2475.44541455317	1522.11562041053	2399.83297643253	2489.78175899752	1969.73500193954	1104.2840554923	16.6489535109574
1942.95470204681	1770.9976675797	1360.7984848006	664.324462517578	1581.74886428348	2302.23923216247	629.740924859387	1417.47706040708	13.0011699549772	488.524812755106	-31.1889059416005	1166.74641238519	4.35528554042938	10.1192084834612	828.596266393986	2594.27799460941	959.245186436042	721.963691947897	3002.55586974084	278.141625334443	945.796032902301	1402.10659922566	2771.03829819573	805.77791201097	1993.86580197483	2926.34097895164	2019.42707327354	2716.73855430225	2246.41116240605	20.5356577147152	476.548737683634	2.13154237964675	1853.79003525792	1243.38687664482	-37.7440408463349	1233.16236812534	1408.00146380849	315.001503075811	46.0969290134214	44.0520273095249	2131.89666698785	921.314858281122	953.010834691518	1693.26525150205	1947.85551363716	1537.85272200592	2606.49399574624	1864.94883970667	651.687785977	154.736058369328
1728.6179887401	1669.03492747209	699.368656191002	908.870387746281	1566.2060959289	2693.47917443506	987.673791358817	1196.21450579687	-48.3026610108665	875.234788643369	-7.93994208737236	1245.2263787754	41.0719308911563	23.7736227810873	732.043238176687	2316.76046448245	1149.12466705279	1199.09755714855	2534.91135009276	13.2024344916008	1271.1738409405	2876.07242670801	2682.90798614557	909.049103031565	1623.18187631492	2200.21752693356	2241.14204116183	1809.38841605356	2077.44398424874	139.668235540044	80.3276899090492	7.68667715386568	1697.86911478152	1730.60872616413	-37.330288497234	810.830268883712	966.343422951147	310.528082443081	1090.14007849167	-12.7755799602705	2141.90009415827	2239.09581545042	707.495870457324	1799.15728749649	1346.94140527408	2237.04958973901	2010.59544032268	1804.74736553805	520.138861103799	101.645841140712
2900.43004984679	1285.31049821863	629.648870712441	540.240466961597	1232.43456051652	1207.4386626937	1704.47247709356	808.46567821413	-13.5148078823411	1474.70249326074	21.0948967954051	1137.25787265272	117.2329653447	29.7473229648416	1305.49949261398	2297.64436004271	1163.21515116103	1394.90789636483	1234.35732188751	59.550124215123	1611.21855060074	1564.11089701159	1811.18573318327	1034.97717596595	1769.02436525047	2892.10632709861	1567.34054894775	1896.99632990956	2425.26460002226	76.7231045987104	109.483927551436	83.8895346196192	1439.36858428866	3064.10064760042	4.0350286723493	153.506283394162	1644.1237277432	130.983217614163	1761.85793522956	-21.559364259468	1879.59214271592	1277.61202095958	488.280942942332	2271.69824243136	1623.64821339775	1696.33628932411	3052.91404201957	1109.23386175433	263.184168095651	461.340468332586
1483.15106082524	1402.36452039332	1102.30022736047	383.877064233757	1869.77236146371	1393.70881963275	1309.07530108503	774.345342988037	79.9657930851067	1362.93299470631	38.6107783401954	1436.98732343557	-17.1704043389873	81.8892821430096	1399.47928680646	3419.14279760446	1310.99879014293	1147.50222022119	1388.900096988	54.9604353323697	2154.44874203333	1753.40127346059	1437.94906796452	1294.24565600264	1447.91157174978	1987.7911557414	2139.40819261191	1467.37592107775	3518.3036765829	622.21338446849	-34.45229549095	18.8185553013915	2044.13532484868	1507.32905917201	36.2340257527338	59.7961328339618	1400.78735758733	46.4784201358764	800.465846735171	-37.5256138058928	1465.32704220113	2084.08846294294	376.347919273068	1907.88487955288	1071.94229788845	1467.37592107775	2206.99509685826	763.979569883104	288.804759990275	345.164962390652
2080.41651821213	847.955340234234	1317.46436041629	52.2914884093142	1729.2468617235	1579.15791264891	1960.15293722288	850.841666177976	-15.0561169446693	2572.05403729621	-9.28346505718504	1239.53355993525	42.6704019301737	21.5040116760646	1916.85804806674	2083.30284415587	1151.01956432716	1391.54672630567	1714.81523200479	127.33596294661	1949.56974209582	2555.69819028167	2051.55325877471	882.407391872914	1405.21044233006	2879.31002381512	1999.7707742225	1619.45718261544	2757.32264537511	1047.44913917409	-64.7887230729766	153.55843329442	1601.00531024637	2506.17216035158	7.99366238282236	20.2949106288729	2522.57382467965	48.9978232029908	602.553994275265	189.437074012068	1995.67035814049	1924.9381807257	50.022927223495	2361.63249346049	1504.64553231897	2562.55288147931	1746.35001064349	248.342170602965	305.696137223595	349.440688035941
1125.66538151217	1674.27501584767	1294.0981639836	291.201253496598	1972.64165908277	2221.92217714048	1566.47803506596	838.848414789404	1.49686764574605	1463.49341949772	81.3821301893364	719.501757495365	-21.6024853789066	98.7066449578258	1616.52663328604	1998.6284312355	1290.24827181282	988.031736406952	1803.24640356865	8.23417894460306	1757.04769751935	1873.5069356853	1366.28364218564	1331.68079017336	1195.25345125925	2734.93341900415	1518.37083289792	1161.40305889711	3523.75013798871	1506.06159931169	-41.8245241573664	329.504022360724	1241.41307720764	237.184770463961	11.515488049652	13.5670269806912	1531.70583594968	85.3708895670623	1133.70728332808	400.282115481575	2760.57765564214	2270.25985112378	2.28356285997577	1911.24053819193	2266.1567732617	2524.65067857264	3319.76820165882	235.077761862128	190.343915635568	463.609367584771
1688.58582884318	1515.27504039439	1339.07573880479	300.173845825683	1739.61622766421	1714.5824471105	1957.2175509388	263.586012708717	-40.6707047902623	2607.13300762174	-14.6740865229445	893.281877405972	-12.7484110957357	-38.7450293630536	2683.19718699649	2627.35259960743	978.974433916761	1443.06221187406	1362.1838439313	161.525215066654	1344.85276508642	1930.25809495787	1817.60608246616	1509.53237752501	2025.82957237103	3239.07665847041	1750.74478465983	2161.31909467654	2274.22702993114	1248.8176906644	14.0154532891302	1980.66639826919	229.566966047905	960.389237877655	-24.9891061624576	232.64627337303	1936.52965994239	145.399232494478	1750.74478465983	824.899715572139	1985.7985771444	1752.79765620991	11.9625817390466	1905.73658669114	1020.94894860512	1800.01370186183	2093.56461354386	74.9029502871772	110.898363077778	1643.13552916418
1757.81004205676	977.615886679519	1910.95926514933	362.129386326362	2322.24680137906	786.901759809527	1086.45778736795	253.287485637932	10.5604150761242	2405.08223022158	145.408787610462	1360.00734308046	52.9413321583447	53.9045348193043	1712.53951699166	2030.39639510831	733.925613456751	1096.08981397754	2470.58001116683	18.2660363638007	1301.25198076193	2364.62771846128	1561.31669922101	1435.97494639228	1946.4451129183	2396.31620534967	1726.64508145639	1574.63384474442	3529.21076003417	2618.17044271309	-76.9477000721521	1227.47304738869	1775.9460230927	2332.63582240277	133.608404832945	-4.02339056843553	2140.56757061129	61.7111982799851	1063.13657526764	1417.48709327866	1795.46097915708	1370.24035754386	6.2476389391302	2115.91709979313	1273.69268017274	1937.20118636149	2339.87747389145	124.821109693191	192.946744795949	506.324666268638
2166.26264724932	905.915853572662	1312.54150107385	777.761324857833	2254.91089267612	1035.99751805764	1432.02391882301	-12.364340902762	8.83415256886369	1955.24128041814	-17.1821803281315	1461.8945232603	82.0653118344799	41.5954606613762	3163.5554083008	1746.1470493571	886.644495871184	1348.19351282158	1604.50257025124	22.3241029598982	1497.54653500803	1920.55283655548	2289.59933653878	1845.37419683099	2503.14763321762	2075.59489956631	2524.73082409905	1500.04314272801	3029.36638232692	3100.28258093735	21.0806818524482	1744.65263938429	1787.81902114716	2490.81438128537	119.746697310442	89.9413384741734	1215.35057729192	124.885552282213	1505.18199769978	1009.7963784211	2183.51085397349	2722.06285501504	21.0806818524482	NaN	1476.40440985786	1878.26286865032	2597.08955377992	165.041722022204	466.857105466917	865.058692011715
1222.62658052439	2146.07476456371	1003.81370184285	1760.50141005877	2156.67803181259	1354.68545444233	1195.63644570905	240.378459923083	-60.3687565907636	1793.27514519169	73.6179840997	1306.48878512922	-29.5228882303691	-2.53275341502391	2101.73382879564	3114.82781775735	959.47276607478	1920.51435217832	2439.11051398745	104.463852460095	1838.58001434602	2282.95330541296	1506.02299608552	1768.85427678984	2987.55556721163	2058.874330713	1898.43770513848	2407.51545936531	2228.56691545527	1472.6635834215	-29.8871214782854	1608.41765121532	1397.58747017189	3304.31505873055	14.3357945454592	90.4403477026009	2361.23566352651	174.772420119974	1151.79033227247	2222.3962760101	3064.6885602763	2213.14031684234	-7.26144351264865	1262.8618422856	979.012427807607	946.102350766681	3228.50535652411	133.219314505627	1622.42395838425	553.975629846087
1363.11092131657	1485.57691525129	1224.25184157958	1552.11355762527	1248.35932070058	1274.39539815127	1354.43222883301	367.954183201416	23.69938135344	2403.58972017923	-34.1585685369762	1186.64417415081	39.1281679908843	12.1277913753568	2903.09668756649	1164.46529335948	2047.76332835317	2121.05006488103	1717.00871481295	112.414904518745	1521.25598435038	2675.52208466418	1566.57804509787	1392.76376725789	1074.76887243605	2367.33064556299	2186.20733977451	1782.79634051833	3107.26051409665	1658.27406778874	0.378354008881941	2158.42137809104	1666.50694532458	2160.479597475	-11.9709622948786	102.260213514907	2371.44708433092	184.588988873311	1317.63875974334	1928.92991677949	1541.984672595	1947.45389123513	46.6882901479841	1654.15762902082	1071.68154336011	1792.05832774615	3327.43921843786	104.29543192073	1068.90013223873	787.313507600448
1123.62382312189	1376.36611105628	1720.75159499741	1068.63790551785	2141.34563140731	1178.60974072594	1199.83237559066	446.428837893112	29.6934623677078	2190.54355768462	-8.89314647723701	2614.99625497901	86.6087104140013	32.5874580310786	1712.0696080073	1137.12913621762	1181.50373638931	2646.83020727609	2872.56186901901	124.230654037823	1842.29941285899	2036.19712230484	2301.48005811383	2198.37091224103	2046.99320087764	2045.96342052823	1559.90709560632	1910.032414406	3540.17470752334	1919.3004375507	61.5766872135709	1966.6703336236	28.6237160324245	1754.53558164497	2.87920729715392	37.891739177122	2235.44300481982	204.716155781676	1263.330354976	1580.50270259454	2677.21877471707	2100.541779047	28.6237160324245	1255.09211218072	1121.22066675731	1172.70968422785	2453.67508573933	2.24497688628086	1194.33206361681	619.24507983021
538.473536298285	2034.27244721286	1654.05001437393	2236.9290738529	1231.36619309613	1257.42204509271	1855.74160945854	884.919864697209	330.026720325674	2906.66097332045	-7.73432407439089	1987.95093255228	-11.5944502961059	161.146198125641	3432.60317102913	2199.29284319118	1445.60319840132	1653.0849828185	2381.68380716721	27.9718434764731	1894.34287167569	2170.34189652831	3432.60317102913	1531.48255880289	2487.74190486191	2662.91872472186	1501.59945423855	1742.72519451636	2951.44525155001	1841.64857514316	21.8705523627467	2167.27136970635	2100.29199740696	1334.66624943083	-1.82984091242289	27.0228117703922	1339.81850883848	309.366627309368	2062.16527779039	2701.04544433843	2142.54052454966	1331.57489378625	-27.5911379506507	1262.5346177238	756.582743893003	786.465848457347	3080.89043182407	85.3847368183588	2505.5817208692	352.562002583842
1456.96900159286	1670.32199673689	2887.68908667636	1911.67153875502	1184.7267181964	591.006844831788	2532.42256082566	782.155682110151	366.069071670886	1773.61960072065	58.1070560557465	1388.4257316597	-3.678426700896	239.601911653384	3434.10444980542	1788.10057324174	1112.32185559096	3434.10444980542	1505.23890999648	28.1797128454978	2544.97273701061	1902.98295524237	2627.03158129677	1015.29913665348	1553.54601605812	2416.59704682763	1351.44565520886	2418.65929540772	3545.67814442932	1880.41241600308	-59.1323735757136	1895.87928035379	2970.31079058298	2021.67644373955	109.972009992028	133.687868663114	1726.77489678605	215.146687576843	2599.10604616598	1902.06602609407	1660.78294222303	1409.18861545151	-31.292017744439	1341.13441230839	698.743979608983	1080.25996692645	3332.05603042387	64.2127410986116	1451.33905674653	288.572131111988
603.983715598362	2299.86715985614	1559.12535931757	1975.37009990704	1307.0606788214	821.280853957132	1644.11268454234	1464.48038349909	211.883101493205	1080.10588986891	-4.44827180619171	1683.7090519766	11.9697342031375	336.466794152233	2525.85618374926	1633.48926888924	2049.73400947871	3435.60686967797	2299.86715985614	38.0453908061898	1618.03702793929	1571.68030508942	3435.60686967797	1537.46177624533	3548.43525319832	2464.01600010566	1923.35406992436	2654.89855179181	2491.87453467607	1837.71487105976	-32.9341354644947	2093.60067007687	1764.45724311535	1836.68307348308	-37.0613257712223	141.439654994744	1420.86865008028	173.425379871882	2110.10943130378	3548.43525319832	2668.31192028868	1238.24047900759	83.6589907005581	1293.95754814841	959.655133303478	784.249545267557	3333.59734295872	23.507366925824	1469.72002744492	294.79422227286
1840.09385634362	1852.65357532902	2310.60025218117	1913.51990579671	1348.33255145387	880.724552305258	2895.11025111693	1858.45036870689	516.492701728758	805.366238392878	14.1039423128975	2151.1884342896	-30.3381402508133	167.718966826593	2925.06035023595	3365.61664695448	2520.25094601433	2245.8693927949	1779.22752587593	103.954239669965	1732.85317885293	1457.50549340385	1887.43433559627	1251.88139289843	2348.3663841284	3551.19596490328	2165.61888559008	2098.50822228504	3551.19596490328	2908.99854066124	3.62305542475991	2355.59368633049	3295.14297260099	1586.40223768046	-7.7341337499385	140.941797264295	1572.98010501945	75.896077445568	2104.70305274397	1767.08479273248	3136.14232415521	1826.96815383543	34.5972077193919	1584.33729419415	1201.29027748387	267.935821672287	3335.13984538875	89.179493960425	2155.85560342622	440.621817724093
1896.08164989811	2360.00149591967	1602.26574741779	1544.27576666509	1162.50839337652	879.323987367527	1643.82523362389	1018.49994117399	532.350602530569	1425.39630612207	-60.1137008261306	1520.11327468481	25.9047706237002	447.29863075995	3240.48270368142	2013.99461076192	2414.12547795552	2603.55941508099	1776.23568967587	-28.2192114121484	2174.43355751105	1587.76825222962	1864.18716048413	672.513885980826	2924.77389077615	1836.87031965254	1199.41874948799	1415.34642884681	2644.79111036352	2773.93445926234	-25.893344863964	2314.18413718256	2057.96373296731	1333.72783234276	46.4269305193722	87.752802166993	1758.35116352206	111.515178364375	1596.14711730515	3146.90045088212	1731.48934695111	879.14324421893	116.680912320327	2021.80359527564	1463.90432803276	162.13937113271	3207.77159362228	85.5633385625569	2307.34118662664	756.491418395535
1809.01567094712	1429.03677945056	1765.50663756965	591.729603786392	1383.59401125631	1739.40121754317	3440.12098889798	1247.26570667358	718.389234285244	164.374209278814	79.2898773406541	3340.533645834	-5.7944545975061	487.307923680468	2085.53974974614	2520.63008352082	2713.03669779007	3440.12098889798	1902.80180956077	13.5428935702576	1558.59701217458	1942.44337330468	2578.64212802411	763.339229157081	2430.89528058266	1928.4574374377	1061.08017324299	923.58175114776	3556.7282254075	1734.09876560384	-2.7234082306173	1994.62209167901	2132.12051377424	1773.38402905962	360.148367374082	61.3736005656544	1640.02089785447	145.113241089816	1519.06363931957	1752.70757460921	216.447008943731	424.245376170354	37.5956779476826	1097.26396853121	1774.41785178214	131.673545697049	2973.81380034597	11.6016198743294	2760.83152615638	827.382348994981
3379.7249194706	1280.82406350651	1836.98442856612	585.381798327625	1686.0957034369	1114.45957169737	3386.49556739306	2267.40418935138	354.212533546327	568.93879623021	-7.53351259679235	2166.8117059319	57.2712603753707	504.134023258047	2348.65196442096	2626.24852924201	1972.39738701541	2355.42261234342	1855.36190149852	95.9606770751695	1517.79674079278	1389.15443026595	1973.36462243291	737.385046333859	2643.9676964882	1338.42927842267	1870.16204140657	2487.75826611744	3559.49978839628	2209.47789015894	30.8218612793737	2124.64892797085	2965.69705307963	1531.88069219307	700.143062934208	170.479299028064	1463.60372262705	2.89037372963566	1791.54007645175	2112.2349335043	1519.46669772652	145.651310094963	-8.4891211980354	2024.30247269957	1693.26262025823	30.8218612793737	2275.42896236041	48.024468695628	2623.36928695219	1482.78962740555
2377.80444986237	967.038245272586	1649.19885860304	1113.14640500719	1178.94345707311	1000.9043750124	1963.67006332984	2526.81542071753	39.1062904018015	180.37643160215	103.935738760866	1476.96539878343	-11.2091023544871	676.757133217075	3443.1361311061	2910.95409233766	2051.72200065335	2997.07082224746	1653.06927343044	-2.50066899282179	2791.9388363949	1480.83581361084	2401.02693882681	401.878862856157	1955.67990310701	224.863554473149	834.582950014624	1699.99112433156	3562.27498270017	2367.68044542536	-29.7900470603028	1710.34289675161	2567.4696531325	1976.38344794713	1265.21668268908	95.4663992224111	1758.99622712589	120.310653030553	1386.33242000377	1968.10203001108	2573.68071658454	186.56199651893	60.2703729942105	1389.43795172979	962.944928023355	175.175046856865	3341.32178166116	161.716805773099	3341.32178166116	1037.77032926501
1917.18517220019	1178.62232501809	1336.40180613301	1749.72596831749	1296.71494278509	1633.56929510405	3444.64542495688	2096.26004340424	1241.5405230087	148.699822525626	22.8634265444036	2210.48077206412	43.1908443567549	398.436669934514	3048.74476375442	1800.06052670998	2601.54157188269	2454.40978581233	1649.05685153251	-5.20776948217682	2168.85796416264	2176.60174237687	NaN	815.892432967826	3025.37292613168	80.4347910801857	2158.36159337118	2055.81186584037	2414.21798428139	1348.32233146113	17.2475852278674	1702.58502656757	1481.94773400128	2954.93472944385	1187.76467724622	32.7854227325358	2539.55654015238	131.191726928769	2001.94736249085	1175.33440724249	1617.64484820872	121.869024425968	-9.6846664468913	1283.06341394152	1567.92376819378	72.1479444110292	3342.87025428618	70.0926297785284	2855.768264745	1421.84955657757
1973.30901398176	1224.78132234967	1068.87840080663	1416.51286561377	1387.46263178588	1714.76193291349	2074.0164912518	2308.35504413015	604.074659560308	235.136689946042	-16.6320032290482	1642.13634834376	76.3287450202158	996.252816236891	2088.54160816574	2764.4437152281	986.569404960926	3446.15586905604	1904.55679392241	92.7905441893563	2446.82782537645	3112.07818003524	2891.29640294324	86.1141689261491	2152.96558812022	70.566139192994	1176.54932087809	1858.58955850582	2570.68932028432	2460.81657683669	50.8719681976644	2637.02758047911	1172.40317961591	1398.36787840443	929.853915778694	60.2007860375574	2812.20204880599	74.7122804551687	1623.29604187741	1651.28249539709	1412.87937282204	58.12771540647	-32.050857045829	1537.26361068728	1254.28946954386	46.7258269354897	3344.419925109	-10.8390007694232	3344.419925109	1161.39785930709
1974.25915982705	1312.63005250213	1700.11415635274	308.077513269423	1315.53618328101	1239.97678303014	2809.28740362512	1892.88749801842	190.863571854613	155.990002508058	3.90249174669337	1797.95389257502	19.4018559007178	1161.51125200039	3147.36728423478	2703.69798532583	2145.72087578095	2444.08363574592	1859.95134919112	26.1828277181035	2764.7267316823	1692.36447427573	1927.76106736498	-4.66005654631257	2765.74304999145	150.922296872131	1229.62661390668	1554.2751247065	1861.29096878556	1920.41226308457	-9.84613499359403	2090.5156361554	597.962259027794	2721.14277534483	160.257238077238	-12.9577820619629	1563.6100659116	126.02912032518	1709.85747812494	1055.37437807802	1872.70034136958	70.0194730945405	-71.0418606715153	1919.37504739511	927.796848274895	43.0518651686769	3345.9707955209	161.694981914934	3345.9707955209	1467.51236136478
1894.77641746574	916.975027216594	1275.53450629706	1252.27659414048	1228.04960231072	1206.72984950053	2024.63309367326	995.470480745019	244.433734022431	78.7211099068669	-79.2388768231741	1361.782597211	-13.3414590462245	820.06705989755	2335.70766876739	1950.0139588376	1429.61817433433	3449.1802132632	993.532321398638	135.896810625103	2399.66692719796	2308.57343791806	2079.87063504512	42.4867679841166	2744.13254741986	196.095517640855	674.566014882453	1013.95831986727	2345.58011587806	1868.1475155936	-16.6733585728705	2121.39437313579	787.696783210727	1943.91399346483	466.986623454428	58.0552223412185	1859.84433993648	2.00878665565175	1423.92761793762	921.585490681803	2156.68286967855	78.813161484021	57.0173253840784	1295.22839525225	1136.43016080981	58.0552223412185	2802.07916091617	4.35444271239886	1959.92191287443	711.374830021856
2303.83551294194	1406.12539760868	1468.17015719975	633.47425082617	1164.73250482469	2436.65007644157	2093.46499995348	1422.60603687506	239.877807170335	68.2852689262892	-8.30123119393487	1009.62060584702	-28.6596679347539	533.620965859296	2280.56872809529	2412.41384222631	1681.44901829405	2180.71544312842	1627.15985365186	114.81883861959	2501.60318413847	1881.15558822779	1277.1886315835	64.7696686212453	1526.05049096421	176.936213619852	764.771995742182	3255.2847263594	1963.29230063471	2296.67619826945	-57.7826675809365	2681.98905192208	300.527128942392	3134.80954839794	243.405277322731	177.97479274021	1631.98556124067	45.0366653344533	1195.78233069053	1880.20597100611	1183.31938124624	218.479378434151	149.933156490558	2265.51882465873	1223.82396694018	220.556536674866	2517.36863735053	15.38870387193	3349.07614068777	304.380121403718
1706.53435109851	1302.11968372927	758.051030505902	526.2642067619	702.771327771977	1439.83403089098	3175.81066060547	1244.90034230293	-52.7179429250002	117.970262007821	-2.28733692212107	1885.95093014722	-41.0801107704896	563.11734191785	3452.2091742751	1871.40363995408	2542.51862753085	2996.39408155677	1964.50629719016	168.4008680107	1507.72138512562	1838.42978218297	1543.60470093537	25.7654109576983	1739.50874722103	162.948018833235	601.516659162603	1220.91691896427	1798.74669153092	1760.29399083854	-5.41245446856006	2113.64313233613	523.571995596957	2247.70795366904	539.160928310086	14.3335269680702	945.51244103232	140.084250853979	1573.22679828099	1621.03285860125	1177.26790736751	435.234710222558	-38.668844256569	1845.51348967031	1153.36487720738	133.848677768727	3350.6306182361	85.2322081613648	1979.59449107687	143.05288829174
1283.41124007231	1171.83943534666	1309.60635944267	910.858431249274	743.015629357648	1469.68764448382	2102.25126779793	1375.57925267175	-34.1062452966434	184.186416123101	6.64171816837564	845.855727626506	-15.6726427767538	571.292069040782	2151.73093771973	2399.12928732878	2388.45720165937	3453.72538938772	1885.8989855908	116.273143681403	1752.01281992002	2059.56292512029	1581.25944920947	193.659096255331	1341.75963532884	232.137103452541	674.114213150225	1083.85299249349	2589.69500388701	2314.10927666375	169.740335024633	2101.96026400886	221.737642047889	1443.67435709443	209.258288362308	-32.0092162256044	1004.81708581814	157.260981339051	1179.52803741628	1359.43871971675	1136.89024565721	585.718791210688	-14.330131837697	1031.85568547023	1563.26816324792	125.022650984632	2526.69672049166	71.796590452235	2185.52050433602	160.031818768348
1931.4633283703	2113.92863642674	899.757889731995	604.707604364128	1297.68755091892	1472.38837778148	2204.19073030573	1753.85082106003	25.2831952699926	76.7228831795222	-36.8326542811375	2087.72351239736	29.1654358669382	620.23656675191	2064.43006881568	2594.35591029876	1977.07965538441	2298.33506478166	1107.45776166859	80.6051237764678	2014.93150120463	1518.97526494482	2095.48799359125	28.7719952984565	1429.46132251432	250.426398490862	505.380993712174	1259.83846936708	2265.08801623968	1576.19029364168	207.760527453826	1685.45654873653	68.3159733327824	1375.34851046734	320.148675551384	102.656796362592	1109.987605237	15.2437922867134	1783.27586282144	1168.26294128759	1583.47471064801	1165.14104828488	-57.6003777765186	872.723737031044	929.958442080726	65.1940803300725	3353.74319026212	45.6005211212588	3117.37723020788	190.754720656642
928.457035739582	1100.31181836993	933.311690616146	106.078499649738	924.573311838332	928.457035739582	1905.21359690414	1655.68433624878	-95.8751432153009	285.700730082585	NaN	885.736072825824	-43.4448705484158	694.462670689225	2542.14431670927	2713.99909933961	1499.36444922344	2388.73722260986	1798.41118961975	246.863491070077	3456.76129545382	1464.41093411219	2546.99897158583	99.0051658442173	1063.26448928113	121.914134651574	1044.52078752966	893.529856753898	1358.99845024882	1267.3625750194	387.449909464115	1262.15599119954	27.1543091302357	1749.49223673785	134.409935819223	-17.6223117205065	933.099893784787	14.6585079625867	1421.47745608707	933.099893784787	1083.04950779657	1600.58393949004	38.6087935339139	1086.17345808849	NaN	161.484171682462	2838.23412756846	208.746482900005	1801.15635129437	326.484735646354
2723.0053108227	1532.18895478006	1156.29504793789	64.5515045513253	1124.24207913739	797.88457862326	1325.30161070413	1569.09843400487	-80.1725060933346	89.805358757776	-21.8943810015252	1093.16041242176	51.9245774481	754.175984804403	1740.04760094084	1798.32572603265	1423.40312127535	1638.06088203018	784.286349435171	135.45655674636	1874.08728865201	1763.35885097757	1346.67025657113	163.078942437195	865.389255236574	144.32288067104	805.995059643748	592.384356195866	1666.689894024	1762.55420971768	497.562043933635	1149.85619202327	30.7445066426537	1421.81908763252	470.469954715855	-5.72561345820423	1209.25038761609	4.69442085632661	1174.86427437814	1254.05653516857	684.080658163737	934.161481712478	43.2485478200907	4.69442085632661	745.558860619469	32.8285135055599	3356.86059421879	177.6755658091	3148.77562168935	654.700550003947
1607.7921953588	1832.24876882623	822.680024961891	213.440754121718	1484.38966362562	1144.30394625072	1452.32443884456	1895.40754491014	-16.8458602149981	85.179854997471	5.50262978392372	1716.61962491876	37.5678545649854	1020.90141451754	1096.69194581824	2881.65612529734	1279.36655972247	3459.80184483466	1886.66248360621	388.341980200236	2386.1026514082	1644.71578753093	1841.96550360837	-51.1612202295852	1117.69539653311	170.931963865379	1471.1676472758	601.563348988478	1485.76532134777	628.673315122135	468.098900330471	1171.91532880043	24.9552231456841	1452.39920918327	895.602212438148	13.4856220891367	694.362848445998	15.5710040994181	984.230947875105	1184.42762086212	1252.20253619626	1331.44705258695	87.5166834541246	825.741915093723	817.400387052597	31.2113691765282	2211.54559702136	108.28587748608	3247.46483330041	1197.22846803913
2176.28016827636	1367.53859874239	864.991253250734	1022.46256847249	1231.45227694581	473.257055507719	2082.96383333013	1841.89663471905	-28.3182448282507	131.097160704887	-35.1225609180797	1343.23746985015	43.6130966927993	1169.24138698166	836.801943735728	1892.44298281492	1202.29092227512	2232.65878730637	1925.49251810838	612.259512771369	3200.81576237348	2481.50234716298	1673.7328227847	2.4642226114317	1219.04470425359	104.715412320635	975.93728382252	786.042217219714	2323.98358080508	927.941827428405	669.18371469491	1636.39649898503	394.774909658987	1258.69312475307	737.00338133877	40.0258841372615	1107.40309916292	54.633196952862	1443.37129392174	949.852796651805	1272.25705808184	1709.43306306303	-9.01295174368296	494.939340394533	685.877786484168	28.5487097821468	2076.12282831935	60.4527848820281	2465.11178407041	778.510680473004
943.314296444749	1625.95111301208	506.699010634593	771.196466626492	1468.41953995808	1030.8318370303	2815.217247858	1758.19984100803	-83.5581797590928	51.6077995897084	-17.4338157611181	879.134766682009	-36.8821581134636	739.106701745122	984.155815384675	2965.94190108868	1580.24750848406	2013.94554294137	926.783205445256	352.084688933446	3243.0807796096	1655.12362654059	1742.64116712615	-48.2463585673358	623.089930190303	182.492863540655	501.977940305566	483.184700495865	1662.98253299374	1438.50772415565	518.683042358633	1349.76186949873	313.001473330243	1039.67341263867	886.195287526112	133.42162625977	885.151218647796	317.17774884351	915.42921611898	1222.38546634409	873.666460986312	1725.62666569274	78.0859757089851	926.913973780464	306.737060060343	17.5299807666164	3315.35996501003	164.897458315312	3361.54578466525	953.987100509903
1329.09874376187	1213.33680940744	780.445542283754	1677.35733618946	1295.05111601057	1006.13267480667	1407.89468227202	2649.17391114803	0.268472096793447	71.2820956923647	-55.1805216696115	1227.92864987229	19.7242593832513	1615.0988168728	867.996585072815	1427.35046955848	1248.35722652307	2152.07854597903	1237.65654351551	656.901293014747	3464.37139845062	1182.20754974911	1469.18041222436	-30.0698900214776	875.736320260604	51.4213261284675	643.799781987683	372.1623948212	1279.01336428469	941.556148689406	890.362948800338	1934.07737102848	509.025847585851	1735.57312656067	1062.74821373291	53.5108444912866	669.918761522922	47.2422894028293	1081.55387899829	909.16861406571	879.915356986242	630.217912629359	-67.6812205522215	1214.2382950373	742.007145040181	172.613391171976	2123.47256696521	56.0995282643096	3363.10994300033	1815.77510566546
1431.01539140068	1433.93487708909	831.547663382208	2046.0537097573	851.010901304886	1524.43893342954	1319.10177334529	1255.84625009658	151.307497984619	22.8501276949451	-25.8079671117494	1136.14733687212	3.38688977226728	1373.59883952878	1714.20550317565	3465.89691621665	1586.72129478211	874.366786812099	1694.74226525297	504.565266281221	2722.40122757036	1440.74701036202	1387.22310607466	-39.0510805849134	1108.85345632742	105.221074327566	904.990628733704	237.993274862964	981.308507781609	1090.03534916493	594.491860552497	430.356148079604	-34.8692789932473	991.763011760775	1287.62547437115	-9.77846944325087	448.128804844185	104.17562392965	772.218428198306	1195.6258393545	579.855554981666	541.173890258755	-33.8238285953308	657.218884427489	598.673662144163	41.4486000546586	2334.0288912537	48.5114339368008	3364.67531778904	908.039083547375
1396.71526747614	1106.60192288952	783.388398048045	1361.66801779454	1219.53194964136	1174.74935282597	1936.05349868752	1478.49218339989	-35.3542959027983	110.675911103892	8.45476619920876	2474.41819518552	40.5814117406806	1351.93267066076	1448.31260728517	2029.5128311718	1385.03285091561	427.074692951721	1078.36941620156	890.477216519617	2116.15742066244	1421.05363531059	2442.29154964405	-95.1205768276126	1253.3571438935	163.276627996372	953.114237883449	206.168471712094	2086.0865974963	1133.05075298355	1479.32393029828	1328.67940602843	137.123064755078	961.483378120663	1906.1500823962	-44.9057354043282	426.904545468615	-7.24460433686493	1001.23679424743	1139.32760816146	898.714826341558	1016.92893219221	73.3083704463205	522.103515666925	428.996830527918	29.3703842009466	2690.35495366482	27.1439026892731	3366.241910451	796.494121330897
2069.44592749491	1118.91189870491	1003.01686855531	1888.29907364764	1300.05875255219	736.166126866313	2107.42833233386	1500.68376272712	-41.0123106074807	49.5611163161569	-27.3776011781158	1567.88340205757	13.5265271099785	1453.93618754073	1057.55570627277	1811.36035615337	934.843321408486	562.810535550103	1340.96288084028	1411.08424361987	3277.09161981008	989.382159125945	2995.63226087534	146.036941335315	1084.00161961239	177.442008688342	847.41677888625	9.94831613886534	1236.83961406378	1026.4256627985	781.466137444894	1134.24972737723	425.542040777255	920.695269376646	1259.86999678934	26.697685393813	710.281318111366	52.8685748546688	1111.21934465168	1096.5636465536	1459.81559227028	1247.30796984813	-86.3605570770839	916.50792706291	863.119312562764	57.0559171684057	2359.98209328303	100.243581104263	2347.18740658515	1770.44229851165
1993.47018047707	1200.40527921768	426.826002067858	1726.51713017599	847.715482834511	568.096776862221	1967.16458792915	2441.63953499711	3.01367768477045	102.390360643563	-20.3690712467103	1974.95883757298	45.8820507258184	1141.94840688898	1756.71984754582	2633.57293247635	1183.84249872455	139.413046451741	1177.0225302862	1533.60945149128	2492.30215768199	825.307015108508	950.015009409739	18.7837952882577	771.95753892533	85.825686237872	676.632350231348	134.012045357907	2056.22876242888	1433.99621205277	685.01258660005	649.396582033067	62.7800362239421	594.925045636505	1118.68981868037	50.2096816708894	654.634229763506	3.07085209694186	921.754264015875	783.480363932296	910.23143900891	1046.41028000031	100.4910998831	917.564145831524	619.018225196523	93.158393060486	2438.94136835179	26.6962916380823	2344.4207449377	1210.17326396864
877.479396010768	1041.22141601752	637.714295286588	2396.96635547824	875.530086248782	871.631466724812	1543.16867972872	1667.92450449577	-56.2399799801456	133.817721813412	-50.39205069419	2392.09308107327	-41.6201567652565	687.42169421721	1309.25150829049	2610.41577441562	497.363992423653	92.8822168117226	403.797123848363	1594.82538842132	3472.01068921308	780.013907911508	1257.59479959788	20.2934255891803	830.570913411964	228.890088042911	816.943995764232	349.43589800361	1456.36090077316	467.885259095427	224.697190305148	743.568285353372	116.730073557739	1064.32496229227	1251.95713605719	27.6309966302663	388.220202077921	33.9203432369114	718.410898926792	956.357845544867	1302.27190891035	746.712958656695	-36.310693870626	664.951452770308	1186.96722112186	165.99662197646	2361.35139396877	138.266692339725	2067.82935538417	2406.66016502546
1119.82243706104	1218.30035022986	626.457842373705	1739.94078137161	1027.19469695176	1012.56926430293	1067.17087952524	1394.78057085912	20.964930711974	6.33949806313993	40.4655075770862	1811.11788692927	5.36446921988433	712.260380580199	2066.57544386224	3017.22856603645	852.664534009006	142.843536118925	672.284198006719	1310.92809033914	2550.18975011702	1039.87007191408	2016.8489728562	0.826655167327232	1554.27753849679	96.2783974920949	936.463513999116	291.377563122939	956.392998660331	890.311023204722	901.849145903321	998.349808473415	15.5115386019069	1272.11799250379	730.875145915001	51.1748269430288	297.671084594901	129.843845342563	290.328642877612	889.262102959395	858.843415844909	662.695329968738	-39.0323141551032	834.718250202385	755.000311557524	-4.41794605930835	2597.04449841229	26.2479830119852	2887.72482499071	1931.9284969193
1561.33374805897	975.116489407838	793.691514184691	1880.29055933838	1078.50921722318	1585.71882537391	1509.6373841513	1534.02246146624	-37.3519207084347	77.745644218078	10.442830828846	1958.32280674618	59.2129854587243	1049.24712444525	1660.82486350393	2970.79121686246	846.363281184959	129.442008125749	1186.77896050151	907.813676018606	3237.07626114159	1043.39470588967	1167.27089864956	20.1698517943505	833.62301174761	72.650700823593	1240.87440021453	273.1275441153	720.264377844446	918.641987174983	298.318351649336	753.852121223161	74.7499347847627	1397.26733032167	401.180815746651	-21.8148274290435	764.34829102901	62.1545310177445	1133.81346819488	1274.46214359325	1064.53874747628	1029.90138711698	-77.4445274000406	700.321655213334	1355.28265109828	102.039976279969	2027.57085756595	44.2597768339159	3374.09319170111	1340.50931518512
1527.0046402936	1032.28538221356	907.385845656867	1415.76599054779	972.762946823262	1406.98399188365	1311.35778420743	2563.28048266242	59.4350857524309	87.7326370035571	-12.7724588194083	1801.19815414071	-8.86934830201157	831.275190567631	2154.42965596512	2090.02833242807	219.462616965696	100.417746185096	766.873867030585	434.133695422515	2417.88961588939	985.448056004801	1010.81827436788	-12.9769695337775	756.903663094222	20.633099012056	1418.60188759032	439.708641192918	797.865934134457	623.513703552945	467.016821886408	683.381638150212	167.677148900078	1434.35660722118	673.928806371696	130.916136428072	611.960242490315	34.2871893588009	351.482211260105	998.476030767401	1415.45094366415	1257.90374735555	-42.3857795113819	1074.09868499553	698.086043139014	-4.57445239731915	2307.69326151285	112.578014590157	2804.70048723119	1140.12073125388
1324.75093685525	1307.1801926861	496.973655997529	1944.6077450447	1041.66672524117	1144.16273289454	1593.19286166171	2178.8843339667	31.3489355150604	74.2996434840932	60.63350913031	2256.97653027403	74.2996434840932	1226.15953901724	2068.57910668259	1443.84153622393	1552.19445860036	67.4665763072016	661.943420696768	563.352022858761	3478.14325002994	1351.10705310898	2203.28814531274	17.9439227687208	965.957857665249	174.544894276019	827.224111095026	1324.35336963833	849.29538895847	828.275124326618	312.22762761465	815.662965547507	-23.0455932633908	840.887283105729	623.327544166061	7.43379045279473	821.969044937063	-5.17836832631652	470.930625585133	1368.49592536522	1061.60006174018	71.5455975799435	53.6783726428693	1864.57417067693	693.745430682765	135.657404707092	2193.43015714712	75.3929686870177	1987.24954588109	3138.50683462489
1278.58620130311	1080.35110532255	787.39283540054	1217.06496461949	1216.08843705308	2058.83172686207	2513.8935728076	1963.13202535421	-50.4678165764133	75.5042394900517	163.391720466655	1670.1737554322	100.893956216626	928.989332529512	1524.6711480376	1383.07465090863	100.893956216626	126.2836729432	535.44872326761	547.16705406449	3479.67933598383	1756.10818127599	1232.689405682	-101.488948493016	887.121037488184	143.560122500197	1325.68525467346	638.91682824184	1270.99619161918	1186.85917153568	118.319016475145	564.245222917728	102.543325209487	1457.14934855394	890.276175741316	-18.403641160553	362.316374717313	34.1819963916384	1249.96193659831	1320.42669091824	2074.50473341667	192.990621799257	-40.4896089324735	1863.11047045686	821.914846923467	118.319016475145	2596.21088698257	38.1789022281259	2359.35607357938	1924.13535395102
1280.254217456	NaN	909.031089852902	962.760753058613	1300.7691797709	1235.31668095667	2267.9031174737	1531.31828007177	22.9800984423601	160.723416842455	-29.7726617959743	2018.79286079268	50.3333815289038	1220.66313644603	3418.69481304329	1704.23010529742	1170.84108510982	152.908193103443	1010.62899846006	340.473562839743	3185.21500384029	1458.05055751853	1467.8195871923	-26.3844643117633	944.992921382501	32.5506750152993	1203.88656914067	779.764048626272	823.965403121569	279.867777548509	108.324425578666	954.464640202922	74.6472031060584	648.21239834265	451.411129518352	49.389286251603	760.820610985431	-39.013422738991	742.929586546858	888.162608459977	1449.09884526934	1363.85337588555	102.009946365052	1946.89028994257	759.768197783162	129.372689624045	2273.65505597817	15.7449858845511	2060.40250891204	2285.50241970406
2325.65712231978	925.216806718461	940.853265231804	707.283666188738	929.125921346797	1319.0601055233	1773.49468106734	1647.42573430351	1.68847577411882	185.416863305903	-26.652605281316	2054.95093430752	77.9162110266677	827.488941010065	1476.40196931381	1518.42495156842	1142.1726685911	189.325977934239	1318.08282686621	427.781970262725	3409.45915302589	1688.47143790103	1929.85926620077	-32.2696959898212	570.111847849108	24.5984917152526	988.198338940113	1156.69667288107	1342.04484021613	832.337380044726	-22.7916647056422	1106.14717269878	24.5984917152526	1373.63827783006	452.163014090437	22.4922625409906	747.035098487115	16.1735750182046	305.780086479228	1926.52343607383	672.263962800815	2280.36993734984	NaN	1442.09072599357	552.208899867881	82.5197940074573	2125.66415240087	197.74038189568	2125.66415240087	2745.91831627241
1944.48863392098	1003.00721958573	893.509900369173	486.805571850519	802.588019233993	1423.39871300646	1006.91783812918	1083.17489972643	-28.4184212488332	85.9671711470383	18.50900127255	2475.35510119413	-25.4854573412467	1002.02956494987	2616.13736875828	1462.50489844094	1323.67794014852	108.453227771868	680.381189751225	356.777505280853	3215.43966054178	2275.91355547825	2215.2989680548	-18.1402561278583	655.248747763243	61.9498288419753	2070.5248545328	964.017101660102	932.402594435167	84.0799838994294	16.6357018195695	774.330058310496	-36.0551435553211	1181.10338460465	114.640674216866	136.77082927432	867.065946170303	81.9723500844337	598.342634758361	664.733099930723	971.393820012586	859.689227817818	120.963575661853	3213.91619916793	530.898352678501	85.1338008069272	1567.51615102205	-15.3427089641857	1807.61271967164	2263.10456389989
2414.89166368304	1151.27573565704	857.866464443575	407.972248582925	1253.96898058176	1531.7297573305	1638.3351258714	2723.94942936123	83.265988440021	105.760699233053	41.2106595660907	3485.8355036122	44.1447522782253	1235.3863934049	2069.64675455519	2068.66872365115	1587.47751886106	167.376646187882	869.602835292113	368.851012421129	2814.9063034374	1450.55319229478	1316.56295844063	-25.0823611942292	1011.51096123898	106.732659461062	1285.68620420199	685.664230179102	1207.65171197406	24.4800865721604	-46.1727644990759	929.258388350081	-12.4281192113212	1097.98161478885	626.611100925532	100.405538469608	754.208040919854	-47.2272846643182	420.979668703277	687.773270509587	1423.82834584873	680.391629352891	105.67813929582	1557.75240683451	600.248096794474	128.877582931151	3274.4314935782	90.6730780861612	2796.02755905533	2303.78549419503
1883.767678138	1141.15641450546	1244.8676054739	111.871764516737	1193.99041745165	1200.83926968541	1265.4141621752	1846.58819458328	-60.3279487893607	149.051248071462	8.1605735482917	3487.37750830103	40.448019793185	966.021478813459	2137.17521078732	1751.68267077253	1238.9971607021	170.576212234725	609.881162657666	226.345437566813	1587.31021716216	1229.21308608244	1489.46947096552	176.900685740167	1053.79213076366	110.421550918892	848.023380126378	1082.28318854421	1418.89976009955	34.445396837434	-60.5247957643882	1787.17306252218	8.06478778137226	878.624886631409	507.18591112206	42.8871917353737	612.708347346307	77.7095956893752	527.235174004667	1295.43850971718	1065.39959874833	1914.85521035351	146.299179235136	2373.87780792899	449.148571198724	192.729051173804	1483.23223388044	45.4816411729901	1837.23134817842	2502.71013008497
2124.4953727548	1621.40023743451	1629.2305119142	128.754164742985	1433.47364992187	1072.30223954602	1010.63882801844	1408.02525786287	-20.9998346811488	80.7937335548635	69.0483218353236	2762.6627428498	14.2364004774709	1341.46792478548	1193.67149398127	1336.57400323567	1493.17949282953	95.4754982042883	880.460514793537	245.229497628422	3488.92070084135	1556.80047297704	1780.94207995826	-15.7639560753877	768.79166270781	77.1578399581539	1086.62644232254	609.346308150256	2246.03703374104	27.5291534402397	62.3748269528177	1157.37371884807	-49.5537000875846	1772.98061757029	1397.0697154346	13.8020699352846	935.628523768032	24.3613649390962	382.321465568308	1155.26185984731	1300.98013089991	1672.66731503408	NaN	2966.18095300099	808.916983722294	110.947583970351	1730.38507387592	66.531996445271	2818.51728860465	1520.67231976457
1868.9737241125	1535.07967021977	1239.37291281331	170.128611197876	1021.9990712761	1720.1411839609	2031.51452454122	832.041750293143	0.733680630596564	147.607897885463	38.9209771168619	1912.0568278406	17.3794252528148	1376.45551558452	1932.61921825628	2911.78066662206	801.687745393803	170.128611197876	956.395254235596	111.37892429593	2908.84318227696	2266.51327214901	2169.5762887608	22.7169316696967	632.395662221943	212.911336348041	966.292505990592	711.64333083792	1640.42600701717	137.890210058249	19.5470249250576	705.303517348642	144.230023547527	1199.80896951234	943.046523196572	14.2638470173258	1174.44971555522	37.5098298113456	849.005956438946	1179.73289346296	1182.90280020759	1406.90954349542	78.7186174916535	1871.82919937582	490.806494294732	105.134507030312	3060.35172681371	14.3685606200574	2230.07886247437	1095.00976188174
1563.29860514452	1595.62338810251	567.107566712119	113.581066422835	1123.48564914044	949.127728942835	1905.15767339714	2032.49772747404	41.0951894867503	77.3381279547925	-26.4929930617609	2625.11874837041	93.0107499950269	1320.37296352089	1420.28592902738	1799.36747462555	589.636960894956	204.678182031698	1102.91533271264	31.2998007116037	2251.91443603732	1391.87930157946	1450.65163423034	-25.4527770132379	1057.266053201	87.6828820032889	1016.02969150339	656.533204908816	1069.95416449257	44.3318350904141	205.04791145034	964.219903729464	-2.19123964535389	1361.78072419875	1922.17230624323	109.887076763542	1013.91500628813	65.478687243036	843.682846459519	700.941594429322	1333.23247379271	2520.62822216243	48.5612055209385	3269.22678836524	611.067472780679	98.2563080795998	2668.78474806162	51.2629854995773	1543.1711913169	1422.39295567674
NaN	1672.87238070309	522.450294950905	113.825073691396	1043.76592495105	1401.43548312783	1687.57112966926	1943.32936168061	-0.825168244725051	207.89706707488	9.95391433046583	2954.60329055307	34.4518292740815	1437.69239724439	NaN	3280.91551760202	1063.36425690594	NaN	1189.77349801499	59.9296608154417	2121.67418247013	1434.75264745115	1834.55861933096	58.5693301567608	1380.07450524305	168.60659053224	1114.50380952915	393.971364185866	1357.85544305184	78.6722911868964	149.561680082638	632.032744805893	40.5824702876921	1109.21355662648	1534.54989000093	86.0786452506306	880.674631231255	9.89900345222188	968.492829415532	750.53440982564	2319.62342075675	3074.01348467711	-22.9005645443152	1571.5816603196	936.751311999528	39.5244197071586	2093.69205544019	160.483549917768	1574.73649350692	868.600394922138
2047.21023893807	1813.90012190265	817.920798759812	39.566878902124	922.812321964815	1410.01874283291	2144.25940526794	2293.26418589561	-3.56608391114842	121.911626091098	33.6851112457686	2669.69731590235	14.0792190579176	1748.22038307335	NaN	1499.22555228764	577.748619458636	NaN	808.117852665886	127.793393747454	2807.9188558267	1607.05795932082	1353.16165548815	50.5919546676097	1377.21761086986	78.1197017236819	1552.97168822786	596.911857780427	1042.64960818837	261.285095596778	-12.9336154617877	804.428720203125	-15.0511344661009	1207.8160905248	2171.28723748733	122.58760081426	1031.00325366464	66.4733471999591	430.686615941837	2625.49506391252	901.834594401535	1846.24807032524	-4.46353944453468	2500.56144265804	664.672465918451	80.2372207279952	2501.97463841534	20.1178692465927	2447.48277322401	1604.34500453635
1601.99446192573	3015.14412926451	1289.15980274386	71.1640450514525	1063.60503280082	816.475458776277	2015.83843112557	2945.516352456	24.0917452372531	62.3379888362901	23.1110723244573	3313.26869475444	-31.8066107921087	1649.06676173993	NaN	1876.58287750856	1404.87920645377	NaN	1032.22349959136	92.7388491329606	2605.22285171585	1618.66590144326	1798.12904448489	36.2470656631844	575.516977237303	52.1391062793176	1269.46941747512	614.717344090432	734.437383398635	193.048533075698	1.28457630769147	866.871055199745	34.1281269143667	1542.81251607261	1803.44198217719	17.1766169238246	1461.23337424313	41.5444125352288	625.312037834521	2323.64144501195	1788.60941093547	3239.02298450122	79.6853100139484	3494.35510373376	1493.01745547539	136.896656232028	2266.33008133558	29.3057390722779	2091.88777551443	1094.79141383216
1811.77733525094	NaN	959.243574544909	86.1077321647355	868.986835782014	2059.00231534061	2216.95160817567	2790.86674052669	-11.9974186644975	79.2403716066892	49.8088263579193	3237.2451767997	119.463483446675	1017.12561353416	NaN	1743.10372967048	1555.72289158665	NaN	1075.0076525234	27.2446416671957	3441.3038905245	1505.68926466374	1946.18139188699	140.623110272003	1412.83934931635	180.90995784174	NaN	914.554655690647	1535.82025242397	152.285092463243	54.7485141365094	372.802573897596	39.9059913476587	1554.90349600964	2066.97053222499	98.2159023038579	837.161501148783	-4.62157701889348	349.478609515116	1431.92259290202	1861.29557357948	1501.89448604945	25.063468558808	2295.96945525297	1589.88944258336	104.57698349908	2870.3334809574	122.781547339095	1738.98856711457	1987.86461739901
1455.43690874402	NaN	1166.89637225519	128.5430130539	1114.88056125551	1896.09915664703	1997.18648745774	2907.95389515037	62.7871765071267	237.481787034376	56.8985941298037	3499.75642407133	104.007253148388	1298.40804534874	NaN	1963.81785398624	1826.41759851537	NaN	1282.70515900921	80.4529236390957	2280.81987196546	1029.49611678432	1778.32750910057	116.77137657364	588.868306988073	12.8039626846192	2001.97642229599	632.364878104908	967.606743298078	12.8039626846192	53.1178578660764	841.36059786141	-29.6317164537567	1823.74656991481	3222.0021975243	NaN	1631.72512181366	112.527808659803	526.275680258968	1087.48753686399	3375.83153440092	2183.38895061255	48.8742899522388	3301.56909590876	741.636751886227	134.80654020745	1205.28183645898	348.256962197688	1905.58225454749	1803.41377995384
2054.12185265383	NaN	856.314168812294	191.629085237934	1305.00114546441	1318.74647954128	2335.90120122966	1292.23762096446	-3.75102056900442	81.6664126229738	4.1034560463499	2418.37320569088	-0.805591838246554	996.712938311753	NaN	1791.97869561638	1701.6522145398	NaN	1775.28793280875	51.2303157384758	NaN	1154.78428019576	1545.54449180964	750.020912436282	1813.74883596439	89.7027802661413	1402.90781160772	1047.27023238426	1443.24879074352	144.906225399336	71.6555001264429	462.326034915208	-57.8602749937456	2431.60277957053	1741.55971540559	NaN	839.195708420674	49.3618011303449	619.443532601994	1308.42499205283	1992.09842793317	2681.07988738401	NaN	3648.20178192902	1062.13269838165	121.550921689138	2599.22653791187	267.283628104481	1490.80941865449	1678.35716757091
2435.22361613868	NaN	714.428399262939	90.7383520505566	1005.15635827848	1810.55137987557	1433.39078439595	2353.70192492824	5.2879046372065	127.079346927499	15.1097951444881	2072.79585641999	-3.55179681934695	942.296259031873	NaN	1866.53615576707	1493.30431649037	NaN	899.079940799834	90.7383520505566	3183.65167279354	1132.84093487314	2252.53645270324	783.911987760274	1641.20294305986	61.5354702835471	NaN	1043.11767932545	2092.68826648282	43.4760573466289	263.375967813809	697.8641967079	31.7905548580348	2219.10415704124	2614.28660483733	NaN	720.172883277034	91.2803857090594	521.519340970934	1691.1319082384	1921.65500278612	2164.92591823049	-0.078997383585533	NaN	72.1586543640872	157.144127008408	1553.20238184598	87.968869910056	1757.69974191291	1224.61681785493
2704.60724336409	NaN	1070.59529905152	107.677857424147	861.308140820263	1942.13384060609	1720.073287741	1469.51823915429	-2.36985019040984	135.189784327786	121.433820875967	2862.80082306001	38.8980401650489	1397.79071544123	NaN	1636.5549382121	1828.15585771958	NaN	2025.65219013499	70.3402423406366	2593.57696693155	1801.62649963393	2071.83292458039	728.553884988147	1160.14530826399	45.0236259576822	1884.07082366018	939.03443131479	1941.47460902199	167.272428117097	28.0150969615897	1067.66143184774	-17.6953247154087	2002.06749357057	1894.70115428273	NaN	911.39557169614	117.309874191075	452.165288801645	2350.74233799046	1142.07374620564	2616.50060355441	NaN	NaN	858.243918583351	122.625039502354	1365.38429460888	83.2980856455458	1414.04597101415	1572.9412409089
3505.97461120353	NaN	1148.8631992736	44.02865923638	798.933398336543	3302.50419324294	2281.22030792384	1444.73081186363	-32.6413533284802	114.80097852702	31.2503238089033	2975.18221652373	6.67660183298659	984.710736474473	NaN	1187.19820555603	1245.19218941919	NaN	1418.19119212964	100.05674534147	2252.71479043178	1798.59240831684	NaN	1306.05171367931	1508.16396262176	102.951958132408	NaN	429.522802476261	1016.71207308801	167.840627529721	145.501905278187	1592.20010823467	-12.9966478398395	1083.72823984261	1318.81669782304	NaN	1362.43039364746	92.3144713459633	239.111788998901	948.632157654764	2031.52831251484	2345.33417271496	NaN	NaN	1495.39897847802	132.736921134453	1759.60117992104	130.284880313088	1322.46753856281	3110.74152593739
3156.4836290548	NaN	723.727103599767	312.695483696694	905.643011930075	2148.57116398147	2337.37037695131	2191.83765028706	-0.986542018809604	130.779575366386	54.0798950973916	2236.08746582687	19.6633718997659	2160.37111479209	NaN	2264.60401361918	1869.3056614636	NaN	1770.97273804181	91.446405997671	3181.06685991025	1365.84109354404	NaN	NaN	2623.06648009624	0.224081514690021	2315.43602019768	1049.78682705098	649.547889605091	57.705205509578	48.1250181770966	1408.51161938945	27.9001782529694	2303.72690234687	2730.57747127187	NaN	1123.23492993333	34.286969807957	320.628124523232	2307.98476338352	2058.89989273901	2235.60112576033	NaN	NaN	1061.49594490179	63.0275318054009	1118.50914517496	261.788061748946	1237.77426119715	3407.40549683404
1916.46462401623	NaN	1257.37900182178	115.291826646014	850.123109898636	2448.65167119115	2251.90969441669	1838.75154319032	-26.3623966316001	62.1714929169086	0.197770232952536	2840.16820497234	286.457346439797	1396.08209544777	NaN	1157.0405936668	1696.11361002883	NaN	1582.00326349964	179.232969097715	2376.84084966847	1160.97543320229	NaN	1392.8743682891	2670.02855240238	142.349754319965	2763.76463930978	1319.37675469125	1284.22572210098	NaN	50.7440330241004	1044.55959080366	63.5262266932909	3327.24634355992	1693.25591951508	NaN	1506.84892850605	NaN	273.367239429168	1457.85051944082	1823.20822181851	1961.68198656808	NaN	NaN	865.608879434993	61.3958610817591	1388.65559844976	280.048236720193	1806.24760914611	3236.99737912714
2080.76692002819	NaN	1332.85789048819	205.089801208151	1520.81923870153	1745.19194756353	2799.15322471792	1713.70104105659	226.739799431677	60.4284494418631	36.8102695616528	NaN	165.726168074467	1382.0624319053	NaN	2699.76005105537	2111.27373570679	NaN	2635.79414721313	429.462510070149	3133.74410635423	2381.89871350087	NaN	2008.22960278195	2541.18026298361	86.4095220947808	NaN	703.566386608298	1537.10121916369	NaN	76.816410211151	1104.34528307994	26.7190481521954	1603.18710102869	1095.81807251672	NaN	2131.87415594874	77.8823115315544	250.558325436891	3268.12496349867	1270.62588906286	2680.81333595644	NaN	NaN	683.314261520635	108.79344982325	1741.57113330131	657.394213322217	1139.80320982668	1637.13207220241
1635.80830833437	NaN	1792.33936714157	339.258594818076	731.078477870076	3004.22448281246	1771.66545371421	2270.79279217492	115.783435388921	176.820703603051	32.1033096114835	NaN	223.090890797634	1369.01637791454	NaN	3070.18411136644	3361.58784348551	NaN	1951.82384215269	1069.7368692517	2597.63751874091	2059.1312975614	NaN	2714.01171589923	1968.44377317823	175.454199910722	1999.37577652431	2607.34963539551	862.357998354671	NaN	68.7921194070035	1300.73914922495	43.193220086111	1590.86000819507	3079.86265202698	NaN	2035.64088389558	-0.538232920413662	558.371068919072	2398.29195760822	2098.57151139277	3207.85714863145	NaN	NaN	878.357310430229	70.9253610170779	2692.7888599804	146.45830247588	1017.12623440884	1316.63600299378
2013.84241871834	NaN	1572.6280045301	331.712464625683	871.412239123794	1558.84005408672	3513.77445623772	1408.15745281261	53.9837485518369	116.029525547058	51.0291877425407	NaN	362.242926321744	1625.81009909743	NaN	2405.81415275164	1994.14534665636	NaN	1172.77744167201	1421.94540325599	1924.22074083635	NaN	NaN	2108.98486954833	2121.79296468792	188.837939870431	1840.01487161679	2028.93427492585	2476.1502635501	NaN	213.386788887991	2300.03895538065	102.383297678152	3243.56863066428	2008.65479095482	NaN	1456.83935869052	-11.8222173165869	860.195593437632	2859.32577647638	2889.2113318021	3087.73680646585	NaN	NaN	468.481350418295	127.999487957345	1730.52288769113	312.019871036555	1541.38915213719	1384.10951941338
1951.76942020215	NaN	1942.9023012955	400.023611537993	763.575486710739	3070.99687330849	2132.06750463742	1787.23510271205	-8.84909360208649	149.773811283583	-0.967210129506638	NaN	279.824888581151	1721.22432862919	NaN	3350.80373658508	3320.26143812883	NaN	2301.52799929788	2069.99767229085	2200.04874958842	NaN	NaN	1435.85218178215	1872.68982287635	NaN	1688.98303982451	2669.46459122909	1873.75788556851	NaN	-18.8492049422899	2554.11382047561	263.119345788439	2221.94632321327	2365.06672396296	NaN	1781.90449404259	103.978004656323	1342.93072756407	2208.06150821517	2032.89922670063	3281.46451383783	NaN	NaN	2374.67928819242	45.2345565874212	2416.59802896547	439.870178534984	1594.04024334553	2148.71904067036
2350.91728986555	NaN	NaN	202.271006372605	906.001945094606	1824.5975121659	2093.67110638314	2051.28955125002	16.974904860369	46.5434316974279	42.6009614524867	NaN	549.208387927429	1130.72274905625	NaN	3332.5923808559	2386.39952207002	NaN	1264.76673738425	1109.03916270908	1698.43846432778	NaN	NaN	3560.95709263401	1141.22762940418	NaN	NaN	NaN	2417.35703713228	NaN	22.209631170244	1680.96410419705	190.008891650404	1819.90616701502	1373.15399580032	NaN	NaN	85.2679519876291	845.174157092049	3557.75073733821	1685.23924459145	2936.78659505175	NaN	NaN	1449.03773780091	138.707206917616	2236.49797584659	91.6256890014438	1354.83890763574	1407.63882923481
1451.81292142734	NaN	802.038931357187	235.088940021313	800.066931387323	1591.82491928768	1880.72291487274	1548.44091995068	66.4829425979489	345.520938333692	-10.4250562267435	NaN	387.918937685766	1086.00692701759	NaN	2326.39490806199	1588.86691933289	NaN	1023.88892796688	933.176929353137	2918.98089900609	NaN	NaN	2547.79225271492	2681.48081308096	NaN	1761.70351776259	1814.10943342608	1668.65627974783	NaN	115.7299625359	1251.54797140578	28.030266935777	1805.55336556266	1559.56641448914	NaN	NaN	65.4630638382685	776.686204985606	1682.5598900259	1371.33292149376	1628.01495739655	NaN	NaN	1493.25688854758	182.039488477456	1639.66986200545	126.804480952484	2021.3743685557	1749.29778816871
1351.96694389659	NaN	1554.17539852568	80.5196364970862	1181.32273584375	1979.30634459952	1471.31925126303	2686.54274444859	373.475300032891	106.165586840288	54.8736861538845	NaN	48.9553899208379	648.676074869556	NaN	3520.03613060265	1765.26129750434	NaN	2133.18204665873	1386.49033858936	2345.2543283429	NaN	NaN	1768.70623238841	2516.79899253545	NaN	NaN	2054.45840257333	1501.14802060478	NaN	93.7918266228712	1350.24518915881	25.2969244062613	1419.81032422255	2209.64216540784	NaN	NaN	28.5076229476649	758.406424693414	1553.58943011437	677.06872831119	2529.64178670106	NaN	NaN	1556.80012865577	224.360233973284	1950.64765744876	NaN	2180.95705865646	1639.58041425915
1075.41236041499	NaN	1561.88786200611	105.421654402682	1441.50244376246	3417.99418754949	1608.26585100161	1999.02507743179	422.173451584727	87.659871383128	230.740901262868	NaN	339.285130826809	757.673797509635	NaN	3435.75597056905	1889.49408214454	NaN	2817.05386205458	1498.73485571436	2095.72811831603	NaN	NaN	1516.54655638148	1707.17711477298	NaN	NaN	2990.18503023938	1211.32347131644	NaN	131.797612560073	2252.29483511722	79.32066109275	3231.15062371178	2864.88292163373	NaN	NaN	67.5401209674325	951.080630366244	1420.16031899252	1132.07256501885	NaN	NaN	NaN	1969.5618721096	NaN	3421.85110948277	NaN	2971.0246872602	2174.09921965882
1376.12510581533	NaN	2781.82533689666	131.330168038955	1389.94519235686	2428.42598104896	1169.81095673106	2463.96334644147	417.603389256361	3.9879420491438	214.250687288135	NaN	104.677143994576	211.289240172093	NaN	3523.17426494587	1429.43115390409	NaN	2555.76820703878	812.463004728644	3523.17426494587	NaN	NaN	2597.22039492303	1407.65057422153	NaN	NaN	2555.42469852001	2292.86199034715	NaN	45.5395452921479	820.367455532857	28.3925929216758	1901.69713939576	3711.77229900372	NaN	NaN	31.6076464911393	977.90508043657	1656.28138359337	664.973199675453	NaN	NaN	NaN	1775.23836566352	214.86569995056	1410.90577264193	NaN	3423.46251001003	1369.99609181293
2165.90023225791	NaN	2194.53867916507	140.470763065092	1798.53808572464	3351.92694727525	1984.19422429522	1687.93442870387	791.254780714075	103.93205494216	415.00484031307	NaN	171.084275276197	910.746231602584	NaN	3524.7451613702	2240.95271380771	NaN	3091.21832715487	830.756086792921	2805.82139073521	NaN	NaN	2119.00184087862	1648.21304357116	NaN	NaN	1705.05087103652	2090.04672122645	NaN	20.2918720159664	1491.64091508166	101.795171777623	2268.06708649533	3095.96902617953	NaN	NaN	36.3780496005039	1168.84495155194	2462.17362934875	1061.60376765502	NaN	NaN	NaN	1547.40633070806	NaN	2990.86213736733	NaN	2745.30717389782	1605.37315649057
1743.12788202591	NaN	2535.43696597481	25.1409780519167	1698.67163666718	1919.9649468973	1928.85619596905	3155.84856786997	719.646322211617	159.497630691631	1544.55665275692	NaN	69.5972234106457	851.039225160749	NaN	3256.61605734975	2646.08362108987	NaN	1984.17952352657	1357.84042225026	2971.10817049036	NaN	NaN	2593.08219138091	2134.85135046371	NaN	NaN	NaN	2642.44663794342	NaN	21.8384095597818	2817.36848119753	30.4235307010877	3066.33699429541	2835.61186362281	NaN	NaN	241.832138805747	878.204243405051	2588.78963081026	1739.93577796364	NaN	NaN	NaN	1293.50947861573	119.494162542137	2375.17908729229	NaN	2053.63470620803	2409.13097846268
3527.89061983843	NaN	2200.60268076308	139.995567604406	1604.65731422367	2038.52135387674	1083.82280648524	2538.60154536753	660.830075342834	NaN	831.806109192451	NaN	89.5922281458481	1921.90186258047	NaN	3488.35858889055	NaN	NaN	2192.69627457351	779.426168186499	3527.89061983843	NaN	NaN	2360.12694240328	1204.64342899741	NaN	NaN	NaN	2610.33852104971	NaN	6.20513814151982	2438.51941124959	33.0518740477899	2716.65159523854	2842.29431927989	NaN	NaN	375.616224211796	1266.92785629996	1972.46007591674	1197.12634294366	NaN	NaN	NaN	2426.70684745083	NaN	3428.30434955825	NaN	2823.92176912512	1671.09945867913
3529.46518473464	NaN	2427.08109437989	217.369487256248	1357.32361835851	2391.48842419803	704.791331691127	1371.16521231812	187.708928771367	150.138888023851	1211.98688178259	NaN	6.77952201359265	1252.5229783786	NaN	NaN	NaN	NaN	2743.46038488529	493.212681165642	3529.46518473464	NaN	NaN	2365.41598896414	1385.38104272689	NaN	NaN	NaN	1436.96182937095	NaN	-29.8667908196656	1433.7380302057	19.5647963808975	2860.80646069152	3349.74933408839	NaN	NaN	455.852283411954	1249.98147778622	2152.64524405737	1630.3897792862	NaN	NaN	NaN	1286.51786832576	45.3551897029303	2355.59355964404	NaN	2671.39581344311	2276.64299619428
2829.79028059832	NaN	2369.87268815644	118.749160419373	1210.68254118463	2241.29357629096	251.284552649938	889.234761520943	50.5033241215444	82.1535670422764	1321.45839140719	NaN	-10.8190215373738	1638.94989070578	NaN	NaN	NaN	NaN	2420.31526281135	643.94537888527	NaN	NaN	NaN	3234.20302801396	1403.98966398862	NaN	NaN	NaN	NaN	NaN	102.839152548744	2357.80826204413	186.714970641563	2843.857874582	3726.70462655897	NaN	NaN	566.306814061625	1017.94583456142	2007.2503556562	1623.35718823137	NaN	NaN	NaN	NaN	NaN	2578.73542505233	NaN	2270.80648617436	2046.85816699037
3532.61799299861	NaN	2006.87807555874	119.987010346136	1075.80073294466	3532.61799299861	247.626731065814	1727.85170933433	31.9254976015516	147.691755928701	1564.59160143707	NaN	75.461526374155	1782.27174530008	NaN	NaN	NaN	NaN	2272.05206899187	525.663642090849	2251.27350980495	NaN	NaN	2817.20163579703	1395.72204741217	NaN	NaN	NaN	1803.5500292425	NaN	82.9248499636143	1902.54785068944	78.6205968572256	2906.5148877546	2731.11657366926	NaN	NaN	1212.79129039065	1617.39108239118	2433.04704605184	2165.10729017915	NaN	NaN	NaN	1514.08900783786	NaN	1652.86459058095	NaN	2911.07172748329	2968.08111285963
3534.19623923203	NaN	NaN	110.33757791389	2227.60663734133	2522.57913837423	139.042955531185	1142.74133152904	117.26646216634	71.7337942216642	3059.07274763541	NaN	241.986378710453	1490.17538475907	NaN	NaN	NaN	NaN	NaN	248.915262962904	3201.6097951144	NaN	NaN	1520.96593525445	2798.04664356517	NaN	NaN	NaN	2245.65001341053	NaN	-0.547589908315476	1140.85675310126	223.426092493564	2844.34889521556	2674.21504031413	NaN	NaN	903.961512099275	1536.04108695458	2251.03399616058	1706.17494185601	NaN	NaN	NaN	1627.56879370535	NaN	3434.77801395008	NaN	2460.23224063205	2432.21655105001
3535.77571544722	NaN	3535.77571544722	138.309225352724	2153.41977835252	2180.15588888372	359.129693814127	2489.10649946649	70.9738358667361	NaN	1877.14663619677	NaN	13.540709540452	1083.97535710447	NaN	NaN	NaN	NaN	2702.00515740013	511.624546473571	2657.44497318146	NaN	NaN	2275.65863298614	2555.81664708761	NaN	NaN	NaN	1976.10506406226	NaN	50.5574825263704	1437.33965232866	107.666616170132	2845.67243860029	1635.60532384662	NaN	NaN	1337.12928574621	1236.91891916376	1350.05965562781	1986.88037229693	NaN	NaN	NaN	1728.2729746648	NaN	2222.23958997319	NaN	2711.70724116914	2307.32087903588
2936.05474170988	NaN	3352.11191827749	138.565535455261	1525.42279068064	2277.29754547782	405.040250923565	1572.97218228836	88.0443068720508	160.359006608803	3203.52006950334	NaN	66.2508357185092	2856.805755697	NaN	NaN	NaN	NaN	3005.39760447115	1284.70399566652	3537.35642308259	NaN	NaN	1817.25366371667	2085.74192237237	NaN	NaN	NaN	NaN	NaN	129.767218752128	1037.66727412602	48.8972613257123	2409.22175207803	2596.84005330731	NaN	NaN	397.177211308809	888.866552461415	3436.80934444302	3645.99296765268	NaN	NaN	NaN	2324.03873025554	NaN	3272.799347483	NaN	3438.02253558974	2334.53190956776
NaN	NaN	2499.38079502693	107.110089131576	1885.95263970414	2622.26462581857	NaN	1702.61789215209	180.443988152395	105.128091860743	1504.4181650688	NaN	120.984070027406	1810.63674341248	NaN	NaN	NaN	NaN	1594.59904089169	270.624863975293	NaN	NaN	NaN	1716.45145268	1995.91306876766	NaN	NaN	NaN	NaN	NaN	134.633965481086	1010.78389699917	18.1017085796651	2986.43725242974	1808.16665487093	NaN	NaN	301.879334182198	1353.90665343113	2753.3727386269	3413.72219440161	NaN	NaN	NaN	2158.84242795391	NaN	2513.02863785894	NaN	3119.08695372505	2202.48636030771
3540.52153837876	NaN	2000.90024964918	91.4922637553324	NaN	3462.20210385871	NaN	2253.70348765694	NaN	123.216591662188	3540.52153837876	NaN	69.6817883193694	1535.94056876434	NaN	NaN	NaN	NaN	NaN	435.502944495294	2965.518095067	NaN	NaN	1604.71408802713	2162.93949463544	NaN	NaN	NaN	NaN	NaN	13.1778223779053	1273.23401098893	147.06554079073	3083.95742855592	2870.16897496125	NaN	NaN	279.873519538935	757.118451300779	2957.62788779543	2966.26580511239	NaN	NaN	NaN	NaN	NaN	2061.31684935492	NaN	3441.27219977551	2770.83637593282
NaN	NaN	3542.1059489276	93.714146757249	2551.32556055597	2089.15973374797	NaN	2047.50530300562	40.1584500885118	176.031236081419	2785.38379044156	NaN	75.86224786767	173.055919599823	NaN	NaN	NaN	NaN	NaN	573.731872454819	3004.56543791917	NaN	NaN	1659.21752359217	1734.85098070755	NaN	NaN	NaN	NaN	NaN	NaN	650.051110081371	92.5244833452094	3666.74557102587	3325.31453604791	NaN	NaN	200.57227922431	1381.53468818289	1970.39517572399	2423.11544045742	NaN	NaN	NaN	1561.97450730098	NaN	3442.89896414544	NaN	3442.89896414544	2451.38346219155
NaN	NaN	NaN	126.694705388656	2471.16731111001	NaN	NaN	2600.14803000285	23.5101302743858	190.192905458976	3293.66743389587	NaN	78.0788959598172	1998.899448087	NaN	NaN	NaN	NaN	NaN	362.828636900159	NaN	NaN	NaN	2463.07910931186	1594.86164688123	NaN	NaN	NaN	NaN	NaN	57.3706984673289	907.207467421846	18.446876988496	2322.52086508274	2756.08898766641	NaN	NaN	NaN	1619.72964393715	2220.88644233245	NaN	NaN	NaN	NaN	NaN	NaN	2201.88305585207	NaN	3444.52701874345	2926.00649508336
NaN	NaN	3545.2784830639	92.2078383404482	2001.86806267155	NaN	NaN	3160.17028813642	101.140760387735	39.6028529508699	2390.94644517561	NaN	45.5581343157278	1867.87423196225	NaN	NaN	NaN	NaN	NaN	211.313465637607	1935.36742076397	NaN	NaN	1468.74605827142	410.591544811748	NaN	NaN	NaN	NaN	NaN	37.316179634256	1519.59806454198	87.0862283245883	1908.02083584262	3753.84046770581	NaN	NaN	880.161134629232	1039.20889892225	701.63813389217	NaN	NaN	NaN	NaN	NaN	NaN	1804.69386197057	NaN	3446.15636510511	2168.90589659028
NaN	NaN	NaN	153.015753616527	2073.35149246412	NaN	NaN	3412.82042302534	67.6233681248555	139.114667606255	1959.16400023688	NaN	56.7010862596417	2461.58896603672	NaN	NaN	NaN	NaN	NaN	590.899962940099	3546.86660955296	NaN	NaN	NaN	2360.19462384509	NaN	NaN	NaN	NaN	NaN	-19.5775839465881	1821.0105658468	185.05251035397	3505.69007236356	2078.69290681787	NaN	NaN	1162.72962756775	845.498846456302	1852.40883428445	NaN	NaN	NaN	NaN	NaN	NaN	1765.52355653577	NaN	3171.75929100713	3120.56869681866
NaN	NaN	NaN	155.265159285876	2149.85742016498	NaN	NaN	3548.45597759416	101.625725975382	130.432088308795	NaN	NaN	90.6991747454661	2535.26668172927	NaN	NaN	NaN	NaN	NaN	910.190516989124	1355.19914889841	NaN	NaN	NaN	2958.16960278934	NaN	NaN	NaN	NaN	NaN	87.050264734549	1634.20438350521	129.304473860638	1494.44046101122	NaN	NaN	NaN	NaN	1031.81104314352	1771.80142347991	NaN	NaN	NaN	NaN	NaN	NaN	2143.03844593262	NaN	3440.38171833613	2419.17575236525
NaN	NaN	NaN	175.403126964688	1742.48579453484	NaN	NaN	3550.04658864397	155.528901630887	24.3590144278056	NaN	NaN	103.855915763007	2179.71875187845	NaN	NaN	NaN	NaN	NaN	391.038471836421	NaN	NaN	NaN	NaN	2185.47159016434	NaN	NaN	NaN	NaN	NaN	92.9952613714697	1952.37189550607	201.413724003225	2074.88475827995	NaN	NaN	NaN	1514.36130647378	2164.87208226431	2019.59134233775	NaN	NaN	NaN	NaN	NaN	NaN	2517.83962418185	NaN	3302.38106488411	NaN
NaN	NaN	NaN	157.781050319874	2129.08134674263	NaN	NaN	3255.39664469875	1171.76304847984	100.123250424504	NaN	NaN	296.955050067321	1437.18774799818	NaN	NaN	NaN	NaN	NaN	764.182049219461	3551.63844416117	NaN	NaN	NaN	2470.60324561562	NaN	NaN	NaN	NaN	NaN	-18.2239119591901	1702.47350387065	129.326433912726	1296.71005272288	NaN	NaN	NaN	2647.44667485917	1189.30208036024	1936.81817084369	NaN	NaN	NaN	NaN	NaN	NaN	1964.37996707552	NaN	3452.68669898534	NaN
NaN	NaN	NaN	169.979852081333	1979.94989388508	NaN	NaN	3553.23154560679	604.571559921023	NaN	NaN	NaN	87.4372622628102	2190.7815690842	NaN	NaN	NaN	NaN	NaN	587.665246343735	3049.02560539004	NaN	NaN	NaN	2250.20242402435	NaN	NaN	NaN	NaN	NaN	60.3971106410293	1000.5911619003	22.398505797987	1160.18530224108	NaN	NaN	NaN	3686.54968709135	1286.12353543516	2257.80214499296	NaN	NaN	NaN	NaN	NaN	NaN	3454.32252728446	NaN	3454.32252728446	NaN
NaN	NaN	NaN	102.597935506826	1927.20487403452	NaN	NaN	2997.6940048174	1890.39437418418	NaN	NaN	NaN	117.521111121829	1692.41357769181	NaN	NaN	NaN	NaN	NaN	176.218935207507	2690.27658714834	NaN	NaN	NaN	3101.79592566472	NaN	NaN	NaN	NaN	NaN	18.5335266993433	2100.11589330176	82.6323574036975	NaN	NaN	NaN	NaN	3136.56139316539	676.904567493219	2670.48684448457	NaN	NaN	NaN	NaN	NaN	NaN	2301.37828221592	NaN	2963.1505333942	NaN
NaN	NaN	NaN	97.8651237501184	2394.94371317212	NaN	NaN	2554.18659632096	996.592145521377	NaN	NaN	NaN	99.8556597894788	2707.45787135171	NaN	NaN	NaN	NaN	NaN	307.866675902649	2385.986300995	NaN	NaN	NaN	2922.83849018703	NaN	NaN	NaN	NaN	NaN	85.3291702723022	138.600418040816	12.4888927112728	NaN	NaN	NaN	NaN	3458.81247283759	545.201370396413	2751.06589534162	NaN	NaN	NaN	NaN	NaN	NaN	2942.45798740166	NaN	3457.5980885209	NaN
NaN	NaN	NaN	101.093867080592	1657.30727474811	NaN	NaN	3558.01834015905	1794.70807465734	NaN	NaN	NaN	72.2197859402479	1330.73146047112	NaN	NaN	NaN	NaN	NaN	NaN	2370.19838152351	NaN	NaN	NaN	2962.305917643	NaN	NaN	NaN	NaN	NaN	134.810119512292	1625.25615392517	123.930951377892	NaN	NaN	NaN	NaN	2412.90792685577	593.911014783997	3544.34141283343	NaN	NaN	NaN	NaN	NaN	NaN	3193.51299800571	NaN	3459.23782456618	NaN
NaN	NaN	NaN	224.846976909653	1722.90350989944	NaN	NaN	3559.61643997469	NaN	NaN	NaN	NaN	47.5503925531489	3421.16573646034	NaN	NaN	NaN	NaN	NaN	NaN	2931.11000891315	NaN	NaN	NaN	2019.85069200835	NaN	NaN	NaN	NaN	NaN	95.0886092106514	1455.9215297407	150.610592368277	NaN	NaN	NaN	NaN	2572.89319091176	200.689243843783	2433.54389984948	NaN	NaN	NaN	NaN	NaN	NaN	3099.38949685785	NaN	3460.8788663056	NaN
NaN	NaN	NaN	83.6444189753691	2628.54908642754	NaN	NaN	3561.2157930584	NaN	NaN	NaN	NaN	56.7405716687096	2467.12600258758	NaN	NaN	NaN	NaN	NaN	NaN	NaN	NaN	NaN	NaN	2717.84721493583	NaN	NaN	NaN	NaN	NaN	115.230257818108	1337.55601164234	35.702824637031	NaN	NaN	NaN	NaN	2571.86535128837	163.164601105333	2681.89645747041	NaN	NaN	NaN	NaN	NaN	NaN	3462.52121529934	NaN	3462.52121529934	NaN
NaN	NaN	NaN	167.614585881202	1996.79700823353	NaN	NaN	2991.63300687528	NaN	NaN	NaN	NaN	67.9316200854356	2239.02661511724	NaN	NaN	NaN	NaN	NaN	NaN	1792.4469283522	NaN	NaN	NaN	NaN	NaN	NaN	NaN	NaN	NaN	147.391551331924	2059.54707398924	134.309529512148	NaN	NaN	NaN	NaN	NaN	397.040134392658	3320.87201111269	NaN	NaN	NaN	NaN	NaN	NaN	3464.16487311006	NaN	3464.16487311006	NaN
NaN	NaN	NaN	118.023064186211	1487.20726864906	NaN	NaN	3442.75732323874	NaN	NaN	NaN	NaN	164.892443363016	2299.94224799153	NaN	NaN	NaN	NaN	NaN	NaN	2035.67872710103	NaN	NaN	NaN	NaN	NaN	NaN	NaN	NaN	NaN	48.6867180537116	1850.88839976716	108.687379369837	NaN	NaN	NaN	NaN	NaN	458.873057233044	2762.89845177227	NaN	NaN	NaN	NaN	NaN	NaN	3465.8098413029	NaN	3465.8098413029	NaN
NaN	NaN	NaN	150.196815766186	463.44708307527	NaN	NaN	3374.47982195395	NaN	NaN	NaN	NaN	NaN	2563.42100882565	NaN	NaN	NaN	NaN	NaN	NaN	720.831060673179	NaN	NaN	NaN	NaN	NaN	NaN	NaN	NaN	NaN	73.2047537159354	1286.05543942226	24.0793884082984	NaN	NaN	NaN	NaN	NaN	164.905435623525	3793.63241968098	NaN	NaN	NaN	NaN	NaN	NaN	3467.45612144552	NaN	3467.45612144552	NaN
NaN	NaN	NaN	156.4477316389	912.93484435474	NaN	NaN	3567.62576760558	NaN	NaN	NaN	NaN	NaN	2170.42001852619	NaN	NaN	NaN	NaN	NaN	NaN	941.876963442813	NaN	NaN	NaN	NaN	NaN	NaN	NaN	NaN	NaN	193.890485368362	2012.78559698206	228.848229255232	NaN	NaN	NaN	NaN	NaN	191.705626375433	3553.11118699726	NaN	NaN	NaN	NaN	NaN	NaN	3469.10371510807	NaN	3469.10371510807	NaN
NaN	NaN	NaN	58.8703539853692	1961.81351986607	NaN	NaN	3569.23140919866	NaN	NaN	NaN	NaN	NaN	2040.68682002587	NaN	NaN	NaN	NaN	NaN	NaN	1730.18560040944	NaN	NaN	NaN	NaN	NaN	NaN	NaN	NaN	NaN	93.9197797358672	1339.05778239372	140.926745595646	NaN	NaN	NaN	NaN	NaN	164.976821151811	2649.78690020476	NaN	NaN	NaN	NaN	NaN	NaN	3470.75262386321	NaN	3470.75262386321	NaN
NaN	NaN	NaN	187.941288024043	NaN	NaN	NaN	3265.20899802624	NaN	NaN	NaN	NaN	NaN	1443.41857185162	NaN	NaN	NaN	NaN	NaN	NaN	1689.12057011859	NaN	NaN	NaN	NaN	NaN	NaN	NaN	NaN	NaN	34.286512467096	1135.88616190026	40.8501647973829	NaN	NaN	NaN	NaN	NaN	201.659646889413	3045.90899001376	NaN	NaN	NaN	NaN	NaN	NaN	3472.4028492861	NaN	3472.4028492861	NaN
NaN	NaN	NaN	91.298741556976	NaN	NaN	NaN	2576.26269859692	NaN	NaN	NaN	NaN	NaN	1707.97412655522	NaN	NaN	NaN	NaN	NaN	NaN	NaN	NaN	NaN	NaN	NaN	NaN	NaN	NaN	NaN	NaN	127.828607687113	1571.7377838646	53.3890140706843	NaN	NaN	NaN	NaN	NaN	347.863288818027	2500.04330425771	NaN	NaN	NaN	NaN	NaN	NaN	3474.05439295443	NaN	3474.05439295443	NaN
NaN	NaN	NaN	113.529514796748	NaN	NaN	NaN	3574.05591284713	NaN	NaN	NaN	NaN	NaN	2646.45091648931	NaN	NaN	NaN	NaN	NaN	NaN	NaN	NaN	NaN	NaN	NaN	NaN	NaN	NaN	NaN	NaN	96.6180951072902	1943.56164533148	93.3317186834038	NaN	NaN	NaN	NaN	NaN	282.846092460856	3166.09367501725	NaN	NaN	NaN	NaN	NaN	NaN	3475.70725644841	NaN	3475.70725644841	NaN
NaN	NaN	NaN	167.776749527249	NaN	NaN	NaN	3575.66661199017	NaN	NaN	NaN	NaN	NaN	NaN	NaN	NaN	NaN	NaN	NaN	NaN	NaN	NaN	NaN	NaN	NaN	NaN	NaN	NaN	NaN	NaN	12.745778455306	1326.01585622894	121.271435967485	NaN	NaN	NaN	NaN	NaN	345.996282331087	NaN	NaN	NaN	NaN	NaN	NaN	NaN	NaN	NaN	3477.36144135078	NaN
NaN	NaN	NaN	541.181956522344	NaN	NaN	NaN	2849.01553432891	NaN	NaN	NaN	NaN	NaN	NaN	NaN	NaN	NaN	NaN	NaN	NaN	NaN	NaN	NaN	NaN	NaN	NaN	NaN	NaN	NaN	NaN	97.6918961968462	1364.70353364021	43.9398873356126	NaN	NaN	NaN	NaN	NaN	229.329468918235	NaN	NaN	NaN	NaN	NaN	NaN	NaN	3479.01694924679	NaN	NaN	NaN
NaN	NaN	NaN	400.493052295129	NaN	NaN	NaN	3358.72565491474	NaN	NaN	NaN	NaN	NaN	NaN	NaN	NaN	NaN	NaN	NaN	NaN	NaN	NaN	NaN	NaN	NaN	NaN	NaN	NaN	NaN	NaN	135.553138247561	2444.10422765829	92.7412064895872	NaN	NaN	NaN	NaN	NaN	248.620547762209	NaN	NaN	NaN	NaN	NaN	NaN	NaN	NaN	NaN	NaN	NaN
NaN	NaN	NaN	1610.24402639726	NaN	NaN	NaN	3580.50632414179	NaN	NaN	NaN	NaN	NaN	NaN	NaN	NaN	NaN	NaN	NaN	NaN	NaN	NaN	NaN	NaN	NaN	NaN	NaN	NaN	NaN	NaN	106.458217988607	1132.46185694601	208.619179897642	NaN	NaN	NaN	NaN	NaN	NaN	NaN	NaN	NaN	NaN	NaN	NaN	NaN	3482.33194037351	NaN	NaN	NaN
NaN	NaN	NaN	741.74299303896	NaN	NaN	NaN	3582.12210476836	NaN	NaN	NaN	NaN	NaN	NaN	NaN	NaN	NaN	NaN	NaN	NaN	NaN	NaN	NaN	NaN	NaN	NaN	NaN	NaN	NaN	NaN	44.3447425869536	1562.43544610708	135.584082479908	NaN	NaN	NaN	NaN	NaN	304.871532401776	NaN	NaN	NaN	NaN	NaN	NaN	NaN	3483.99142678745	NaN	NaN	NaN
NaN	NaN	NaN	1339.39579789591	NaN	NaN	NaN	3034.67658712505	NaN	NaN	NaN	NaN	NaN	NaN	NaN	NaN	NaN	NaN	NaN	NaN	NaN	NaN	NaN	NaN	NaN	NaN	NaN	NaN	NaN	NaN	80.0478493105038	1005.17678634132	45.9467826660862	NaN	NaN	NaN	NaN	NaN	312.15510937412	NaN	NaN	NaN	NaN	NaN	NaN	NaN	3485.65224256152	NaN	NaN	NaN
NaN	NaN	NaN	1053.46130727372	NaN	NaN	NaN	2658.19835731598	NaN	NaN	NaN	NaN	NaN	NaN	NaN	NaN	NaN	NaN	NaN	NaN	NaN	NaN	NaN	NaN	NaN	NaN	NaN	NaN	NaN	NaN	35.44224681582	NaN	26.6358410027775	NaN	NaN	NaN	NaN	NaN	NaN	NaN	NaN	NaN	NaN	NaN	NaN	NaN	3487.31438929372	NaN	NaN	NaN
NaN	NaN	NaN	1848.24378731749	NaN	NaN	NaN	3586.97709745035	NaN	NaN	NaN	NaN	NaN	NaN	NaN	NaN	NaN	NaN	NaN	NaN	NaN	NaN	NaN	NaN	NaN	NaN	NaN	NaN	NaN	NaN	143.892421470147	NaN	85.5093114385241	NaN	NaN	NaN	NaN	NaN	NaN	NaN	NaN	NaN	NaN	NaN	NaN	NaN	3488.9778685846	NaN	NaN	NaN
NaN	NaN	NaN	2168.17223774802	NaN	NaN	NaN	3588.59798364527	NaN	NaN	NaN	NaN	NaN	NaN	NaN	NaN	NaN	NaN	NaN	NaN	NaN	NaN	NaN	NaN	NaN	NaN	NaN	NaN	NaN	NaN	147.771932274347	NaN	84.9387476907439	NaN	NaN	NaN	NaN	NaN	NaN	NaN	NaN	NaN	NaN	NaN	NaN	NaN	3490.64268203732	NaN	NaN	NaN
NaN	NaN	NaN	2403.05402601237	NaN	NaN	NaN	2623.82879125347	NaN	NaN	NaN	NaN	NaN	NaN	NaN	NaN	NaN	NaN	NaN	NaN	NaN	NaN	NaN	NaN	NaN	NaN	NaN	NaN	NaN	NaN	119.666782609008	NaN	68.9239018992322	NaN	NaN	NaN	NaN	NaN	NaN	NaN	NaN	NaN	NaN	NaN	NaN	NaN	3492.30883125755	NaN	NaN	NaN
NaN	NaN	NaN	2353.00865452852	NaN	NaN	NaN	NaN	NaN	NaN	NaN	NaN	NaN	NaN	NaN	NaN	NaN	NaN	NaN	NaN	NaN	NaN	NaN	NaN	NaN	NaN	NaN	NaN	NaN	NaN	68.3409547787374	NaN	452.490049262099	NaN	NaN	NaN	NaN	NaN	NaN	NaN	NaN	NaN	NaN	NaN	NaN	NaN	3493.97631785359	NaN	NaN	NaN
NaN	NaN	NaN	1729.45993735454	NaN	NaN	NaN	3593.46832934037	NaN	NaN	NaN	NaN	NaN	NaN	NaN	NaN	NaN	NaN	NaN	NaN	NaN	NaN	NaN	NaN	NaN	NaN	NaN	NaN	NaN	NaN	124.094260591858	NaN	164.966251080846	NaN	NaN	NaN	NaN	NaN	NaN	NaN	NaN	NaN	NaN	NaN	NaN	NaN	3495.64514343629	NaN	NaN	NaN
NaN	NaN	NaN	502.590994402338	NaN	NaN	NaN	1625.85894318379	NaN	NaN	NaN	NaN	NaN	NaN	NaN	NaN	NaN	NaN	NaN	NaN	NaN	NaN	NaN	NaN	NaN	NaN	NaN	NaN	NaN	NaN	102.546090660538	NaN	896.238479644526	NaN	NaN	NaN	NaN	NaN	NaN	NaN	NaN	NaN	NaN	NaN	NaN	NaN	3497.31530961911	NaN	NaN	NaN
NaN	NaN	NaN	1425.68550023111	NaN	NaN	NaN	3596.72164759789	NaN	NaN	NaN	NaN	NaN	NaN	NaN	NaN	NaN	NaN	NaN	NaN	NaN	NaN	NaN	NaN	NaN	NaN	NaN	NaN	NaN	NaN	114.153601322473	NaN	243.578416262985	NaN	NaN	NaN	NaN	NaN	NaN	NaN	NaN	NaN	NaN	NaN	NaN	NaN	3498.9868180181	NaN	NaN	NaN
NaN	NaN	NaN	1862.84510460008	NaN	NaN	NaN	3598.35023763818	NaN	NaN	NaN	NaN	NaN	NaN	NaN	NaN	NaN	NaN	NaN	NaN	NaN	NaN	NaN	NaN	NaN	NaN	NaN	NaN	NaN	NaN	104.744946292686	NaN	373.738638947675	NaN	NaN	NaN	NaN	NaN	NaN	NaN	NaN	NaN	NaN	NaN	NaN	NaN	3500.65967025189	NaN	NaN	NaN
NaN	NaN	NaN	625.518894472359	NaN	NaN	NaN	NaN	NaN	NaN	NaN	NaN	NaN	NaN	NaN	NaN	NaN	NaN	NaN	NaN	NaN	NaN	NaN	NaN	NaN	NaN	NaN	NaN	NaN	NaN	171.757569976437	NaN	170.649824032194	NaN	NaN	NaN	NaN	NaN	NaN	NaN	NaN	NaN	NaN	NaN	NaN	NaN	3502.33386794173	NaN	NaN	NaN
NaN	NaN	NaN	2210.90001787086	NaN	NaN	NaN	1656.42685622556	NaN	NaN	NaN	NaN	NaN	NaN	NaN	NaN	NaN	NaN	NaN	NaN	NaN	NaN	NaN	NaN	NaN	NaN	NaN	NaN	NaN	NaN	122.469294758486	NaN	221.12784608782	NaN	NaN	NaN	NaN	NaN	NaN	NaN	NaN	NaN	NaN	NaN	NaN	NaN	3504.00941271148	NaN	NaN	NaN
NaN	NaN	NaN	1966.34625479457	NaN	NaN	NaN	NaN	NaN	NaN	NaN	NaN	NaN	NaN	NaN	NaN	NaN	NaN	NaN	NaN	NaN	NaN	NaN	NaN	NaN	NaN	NaN	NaN	NaN	NaN	50.9257928266678	NaN	36.5048766531486	NaN	NaN	NaN	NaN	NaN	NaN	NaN	NaN	NaN	NaN	NaN	NaN	NaN	3505.6863061876	NaN	NaN	NaN
NaN	NaN	NaN	1911.94074179475	NaN	NaN	NaN	NaN	NaN	NaN	NaN	NaN	NaN	NaN	NaN	NaN	NaN	NaN	NaN	NaN	NaN	NaN	NaN	NaN	NaN	NaN	NaN	NaN	NaN	NaN	192.417233994288	NaN	201.297878257974	NaN	NaN	NaN	NaN	NaN	NaN	NaN	NaN	NaN	NaN	NaN	NaN	NaN	3507.3645499992	NaN	NaN	NaN
NaN	NaN	NaN	1282.20943474481	NaN	NaN	NaN	NaN	NaN	NaN	NaN	NaN	NaN	NaN	NaN	NaN	NaN	NaN	NaN	NaN	NaN	NaN	NaN	NaN	NaN	NaN	NaN	NaN	NaN	NaN	91.9399315834473	NaN	189.69569232185	NaN	NaN	NaN	NaN	NaN	NaN	NaN	NaN	NaN	NaN	NaN	NaN	NaN	3509.04414577797	NaN	NaN	NaN
NaN	NaN	NaN	957.372256783502	NaN	NaN	NaN	NaN	NaN	NaN	NaN	NaN	NaN	NaN	NaN	NaN	NaN	NaN	NaN	NaN	NaN	NaN	NaN	NaN	NaN	NaN	NaN	NaN	NaN	NaN	164.737473480337	NaN	143.616267880479	NaN	NaN	NaN	NaN	NaN	NaN	NaN	NaN	NaN	NaN	NaN	NaN	NaN	3510.72509515827	NaN	NaN	NaN
NaN	NaN	NaN	1116.26119627988	NaN	NaN	NaN	NaN	NaN	NaN	NaN	NaN	NaN	NaN	NaN	NaN	NaN	NaN	NaN	NaN	NaN	NaN	NaN	NaN	NaN	NaN	NaN	NaN	NaN	NaN	NaN	NaN	107.483789568229	NaN	NaN	NaN	NaN	NaN	NaN	NaN	NaN	NaN	NaN	NaN	NaN	NaN	3512.40739977707	NaN	NaN	NaN
NaN	NaN	NaN	1036.21437061401	NaN	NaN	NaN	NaN	NaN	NaN	NaN	NaN	NaN	NaN	NaN	NaN	NaN	NaN	NaN	NaN	NaN	NaN	NaN	NaN	NaN	NaN	NaN	NaN	NaN	NaN	NaN	NaN	65.7343584185984	NaN	NaN	NaN	NaN	NaN	NaN	NaN	NaN	NaN	NaN	NaN	NaN	NaN	NaN	NaN	NaN	NaN
NaN	NaN	NaN	NaN	NaN	NaN	NaN	NaN	NaN	NaN	NaN	NaN	NaN	NaN	NaN	NaN	NaN	NaN	NaN	NaN	NaN	NaN	NaN	NaN	NaN	NaN	NaN	NaN	NaN	NaN	137.55339498386	NaN	46.2059313717896	NaN	NaN	NaN	NaN	NaN	NaN	NaN	NaN	NaN	NaN	NaN	NaN	NaN	NaN	NaN	NaN	NaN
NaN	NaN	NaN	NaN	NaN	NaN	NaN	NaN	NaN	NaN	NaN	NaN	NaN	NaN	NaN	NaN	NaN	NaN	NaN	NaN	NaN	NaN	NaN	NaN	NaN	NaN	NaN	NaN	NaN	NaN	86.8480358250537	NaN	186.063398545309	NaN	NaN	NaN	NaN	NaN	NaN	NaN	NaN	NaN	NaN	NaN	NaN	NaN	NaN	NaN	NaN	NaN
NaN	NaN	NaN	NaN	NaN	NaN	NaN	NaN	NaN	NaN	NaN	NaN	NaN	NaN	NaN	NaN	NaN	NaN	NaN	NaN	NaN	NaN	NaN	NaN	NaN	NaN	NaN	NaN	NaN	NaN	37.1866495056334	NaN	159.898949521506	NaN	NaN	NaN	NaN	NaN	NaN	NaN	NaN	NaN	NaN	NaN	NaN	NaN	NaN	NaN	NaN	NaN
NaN	NaN	NaN	NaN	NaN	NaN	NaN	NaN	NaN	NaN	NaN	NaN	NaN	NaN	NaN	NaN	NaN	NaN	NaN	NaN	NaN	NaN	NaN	NaN	NaN	NaN	NaN	NaN	NaN	NaN	115.835859726417	NaN	54.4363631528646	NaN	NaN	NaN	NaN	NaN	NaN	NaN	NaN	NaN	NaN	NaN	NaN	NaN	NaN	NaN	NaN	NaN
NaN	NaN	NaN	NaN	NaN	NaN	NaN	NaN	NaN	NaN	NaN	NaN	NaN	NaN	NaN	NaN	NaN	NaN	NaN	NaN	NaN	NaN	NaN	NaN	NaN	NaN	NaN	NaN	NaN	NaN	92.9361976234658	NaN	183.424838691585	NaN	NaN	NaN	NaN	NaN	NaN	NaN	NaN	NaN	NaN	NaN	NaN	NaN	NaN	NaN	NaN	NaN
NaN	NaN	NaN	NaN	NaN	NaN	NaN	NaN	NaN	NaN	NaN	NaN	NaN	NaN	NaN	NaN	NaN	NaN	NaN	NaN	NaN	NaN	NaN	NaN	NaN	NaN	NaN	NaN	NaN	NaN	46.5275182616968	NaN	160.556793131434	NaN	NaN	NaN	NaN	NaN	NaN	NaN	NaN	NaN	NaN	NaN	NaN	NaN	NaN	NaN	NaN	NaN
NaN	NaN	NaN	NaN	NaN	NaN	NaN	NaN	NaN	NaN	NaN	NaN	NaN	NaN	NaN	NaN	NaN	NaN	NaN	NaN	NaN	NaN	NaN	NaN	NaN	NaN	NaN	NaN	NaN	NaN	204.779899769019	NaN	72.7702864139488	NaN	NaN	NaN	NaN	NaN	NaN	NaN	NaN	NaN	NaN	NaN	NaN	NaN	NaN	NaN	NaN	NaN
NaN	NaN	NaN	NaN	NaN	NaN	NaN	NaN	NaN	NaN	NaN	NaN	NaN	NaN	NaN	NaN	NaN	NaN	NaN	NaN	NaN	NaN	NaN	NaN	NaN	NaN	NaN	NaN	NaN	NaN	NaN	NaN	343.105191239292	NaN	NaN	NaN	NaN	NaN	NaN	NaN	NaN	NaN	NaN	NaN	NaN	NaN	NaN	NaN	NaN	NaN
NaN	NaN	NaN	NaN	NaN	NaN	NaN	NaN	NaN	NaN	NaN	NaN	NaN	NaN	NaN	NaN	NaN	NaN	NaN	NaN	NaN	NaN	NaN	NaN	NaN	NaN	NaN	NaN	NaN	NaN	237.398640438038	NaN	NaN	NaN	NaN	NaN	NaN	NaN	NaN	NaN	NaN	NaN	NaN	NaN	NaN	NaN	NaN	NaN	NaN	NaN
NaN	NaN	NaN	NaN	NaN	NaN	NaN	NaN	NaN	NaN	NaN	NaN	NaN	NaN	NaN	NaN	NaN	NaN	NaN	NaN	NaN	NaN	NaN	NaN	NaN	NaN	NaN	NaN	NaN	NaN	125.936562415506	NaN	337.825725687678	NaN	NaN	NaN	NaN	NaN	NaN	NaN	NaN	NaN	NaN	NaN	NaN	NaN	NaN	NaN	NaN	NaN
NaN	NaN	NaN	NaN	NaN	NaN	NaN	NaN	NaN	NaN	NaN	NaN	NaN	NaN	NaN	NaN	NaN	NaN	NaN	NaN	NaN	NaN	NaN	NaN	NaN	NaN	NaN	NaN	NaN	NaN	243.184352783916	NaN	454.102051694167	NaN	NaN	NaN	NaN	NaN	NaN	NaN	NaN	NaN	NaN	NaN	NaN	NaN	NaN	NaN	NaN	NaN
NaN	NaN	NaN	NaN	NaN	NaN	NaN	NaN	NaN	NaN	NaN	NaN	NaN	NaN	NaN	NaN	NaN	NaN	NaN	NaN	NaN	NaN	NaN	NaN	NaN	NaN	NaN	NaN	NaN	NaN	NaN	NaN	363.966849231383	NaN	NaN	NaN	NaN	NaN	NaN	NaN	NaN	NaN	NaN	NaN	NaN	NaN	NaN	NaN	NaN	NaN
NaN	NaN	NaN	NaN	NaN	NaN	NaN	NaN	NaN	NaN	NaN	NaN	NaN	NaN	NaN	NaN	NaN	NaN	NaN	NaN	NaN	NaN	NaN	NaN	NaN	NaN	NaN	NaN	NaN	NaN	75.9678292887782	NaN	410.770229998666	NaN	NaN	NaN	NaN	NaN	NaN	NaN	NaN	NaN	NaN	NaN	NaN	NaN	NaN	NaN	NaN	NaN
NaN	NaN	NaN	NaN	NaN	NaN	NaN	NaN	NaN	NaN	NaN	NaN	NaN	NaN	NaN	NaN	NaN	NaN	NaN	NaN	NaN	NaN	NaN	NaN	NaN	NaN	NaN	NaN	NaN	NaN	129.345383214135	NaN	NaN	NaN	NaN	NaN	NaN	NaN	NaN	NaN	NaN	NaN	NaN	NaN	NaN	NaN	NaN	NaN	NaN	NaN
NaN	NaN	NaN	NaN	NaN	NaN	NaN	NaN	NaN	NaN	NaN	NaN	NaN	NaN	NaN	NaN	NaN	NaN	NaN	NaN	NaN	NaN	NaN	NaN	NaN	NaN	NaN	NaN	NaN	NaN	37.661322678929	NaN	NaN	NaN	NaN	NaN	NaN	NaN	NaN	NaN	NaN	NaN	NaN	NaN	NaN	NaN	NaN	NaN	NaN	NaN
NaN	NaN	NaN	NaN	NaN	NaN	NaN	NaN	NaN	NaN	NaN	NaN	NaN	NaN	NaN	NaN	NaN	NaN	NaN	NaN	NaN	NaN	NaN	NaN	NaN	NaN	NaN	NaN	NaN	NaN	NaN	NaN	NaN	NaN	NaN	NaN	NaN	NaN	NaN	NaN	NaN	NaN	NaN	NaN	NaN	NaN	NaN	NaN	NaN	NaN
NaN	NaN	NaN	NaN	NaN	NaN	NaN	NaN	NaN	NaN	NaN	NaN	NaN	NaN	NaN	NaN	NaN	NaN	NaN	NaN	NaN	NaN	NaN	NaN	NaN	NaN	NaN	NaN	NaN	NaN	230.219535796498	NaN	NaN	NaN	NaN	NaN	NaN	NaN	NaN	NaN	NaN	NaN	NaN	NaN	NaN	NaN	NaN	NaN	NaN	NaN
NaN	NaN	NaN	NaN	NaN	NaN	NaN	NaN	NaN	NaN	NaN	NaN	NaN	NaN	NaN	NaN	NaN	NaN	NaN	NaN	NaN	NaN	NaN	NaN	NaN	NaN	NaN	NaN	NaN	NaN	154.196281137019	NaN	NaN	NaN	NaN	NaN	NaN	NaN	NaN	NaN	NaN	NaN	NaN	NaN	NaN	NaN	NaN	NaN	NaN	NaN
NaN	NaN	NaN	NaN	NaN	NaN	NaN	NaN	NaN	NaN	NaN	NaN	NaN	NaN	NaN	NaN	NaN	NaN	NaN	NaN	NaN	NaN	NaN	NaN	NaN	NaN	NaN	NaN	NaN	NaN	80.32108163515	NaN	NaN	NaN	NaN	NaN	NaN	NaN	NaN	NaN	NaN	NaN	NaN	NaN	NaN	NaN	NaN	NaN	NaN	NaN
NaN	NaN	NaN	NaN	NaN	NaN	NaN	NaN	NaN	NaN	NaN	NaN	NaN	NaN	NaN	NaN	NaN	NaN	NaN	NaN	NaN	NaN	NaN	NaN	NaN	NaN	NaN	NaN	NaN	NaN	54.8923623706245	NaN	NaN	NaN	NaN	NaN	NaN	NaN	NaN	NaN	NaN	NaN	NaN	NaN	NaN	NaN	NaN	NaN	NaN	NaN
NaN	NaN	NaN	NaN	NaN	NaN	NaN	NaN	NaN	NaN	NaN	NaN	NaN	NaN	NaN	NaN	NaN	NaN	NaN	NaN	NaN	NaN	NaN	NaN	NaN	NaN	NaN	NaN	NaN	NaN	143.54969783993	NaN	NaN	NaN	NaN	NaN	NaN	NaN	NaN	NaN	NaN	NaN	NaN	NaN	NaN	NaN	NaN	NaN	NaN	NaN
NaN	NaN	NaN	NaN	NaN	NaN	NaN	NaN	NaN	NaN	NaN	NaN	NaN	NaN	NaN	NaN	NaN	NaN	NaN	NaN	NaN	NaN	NaN	NaN	NaN	NaN	NaN	NaN	NaN	NaN	86.4692929174084	NaN	NaN	NaN	NaN	NaN	NaN	NaN	NaN	NaN	NaN	NaN	NaN	NaN	NaN	NaN	NaN	NaN	NaN	NaN
NaN	NaN	NaN	NaN	NaN	NaN	NaN	NaN	NaN	NaN	NaN	NaN	NaN	NaN	NaN	NaN	NaN	NaN	NaN	NaN	NaN	NaN	NaN	NaN	NaN	NaN	NaN	NaN	NaN	NaN	165.092324007856	NaN	NaN	NaN	NaN	NaN	NaN	NaN	NaN	NaN	NaN	NaN	NaN	NaN	NaN	NaN	NaN	NaN	NaN	NaN
NaN	NaN	NaN	NaN	NaN	NaN	NaN	NaN	NaN	NaN	NaN	NaN	NaN	NaN	NaN	NaN	NaN	NaN	NaN	NaN	NaN	NaN	NaN	NaN	NaN	NaN	NaN	NaN	NaN	NaN	178.151501401086	NaN	NaN	NaN	NaN	NaN	NaN	NaN	NaN	NaN	NaN	NaN	NaN	NaN	NaN	NaN	NaN	NaN	NaN	NaN
NaN	NaN	NaN	NaN	NaN	NaN	NaN	NaN	NaN	NaN	NaN	NaN	NaN	NaN	NaN	NaN	NaN	NaN	NaN	NaN	NaN	NaN	NaN	NaN	NaN	NaN	NaN	NaN	NaN	NaN	139.103768065147	NaN	NaN	NaN	NaN	NaN	NaN	NaN	NaN	NaN	NaN	NaN	NaN	NaN	NaN	NaN	NaN	NaN	NaN	NaN
NaN	NaN	NaN	NaN	NaN	NaN	NaN	NaN	NaN	NaN	NaN	NaN	NaN	NaN	NaN	NaN	NaN	NaN	NaN	NaN	NaN	NaN	NaN	NaN	NaN	NaN	NaN	NaN	NaN	NaN	NaN	NaN	NaN	NaN	NaN	NaN	NaN	NaN	NaN	NaN	NaN	NaN	NaN	NaN	NaN	NaN	NaN	NaN	NaN	NaN
NaN	NaN	NaN	NaN	NaN	NaN	NaN	NaN	NaN	NaN	NaN	NaN	NaN	NaN	NaN	NaN	NaN	NaN	NaN	NaN	NaN	NaN	NaN	NaN	NaN	NaN	NaN	NaN	NaN	NaN	NaN	NaN	NaN	NaN	NaN	NaN	NaN	NaN	NaN	NaN	NaN	NaN	NaN	NaN	NaN	NaN	NaN	NaN	NaN	NaN
NaN	NaN	NaN	NaN	NaN	NaN	NaN	NaN	NaN	NaN	NaN	NaN	NaN	NaN	NaN	NaN	NaN	NaN	NaN	NaN	NaN	NaN	NaN	NaN	NaN	NaN	NaN	NaN	NaN	NaN	NaN	NaN	NaN	NaN	NaN	NaN	NaN	NaN	NaN	NaN	NaN	NaN	NaN	NaN	NaN	NaN	NaN	NaN	NaN	NaN
NaN	NaN	NaN	NaN	NaN	NaN	NaN	NaN	NaN	NaN	NaN	NaN	NaN	NaN	NaN	NaN	NaN	NaN	NaN	NaN	NaN	NaN	NaN	NaN	NaN	NaN	NaN	NaN	NaN	NaN	NaN	NaN	NaN	NaN	NaN	NaN	NaN	NaN	NaN	NaN	NaN	NaN	NaN	NaN	NaN	NaN	NaN	NaN	NaN	NaN
NaN	NaN	NaN	NaN	NaN	NaN	NaN	NaN	NaN	NaN	NaN	NaN	NaN	NaN	NaN	NaN	NaN	NaN	NaN	NaN	NaN	NaN	NaN	NaN	NaN	NaN	NaN	NaN	NaN	NaN	NaN	NaN	NaN	NaN	NaN	NaN	NaN	NaN	NaN	NaN	NaN	NaN	NaN	NaN	NaN	NaN	NaN	NaN	NaN	NaN
NaN	NaN	NaN	NaN	NaN	NaN	NaN	NaN	NaN	NaN	NaN	NaN	NaN	NaN	NaN	NaN	NaN	NaN	NaN	NaN	NaN	NaN	NaN	NaN	NaN	NaN	NaN	NaN	NaN	NaN	NaN	NaN	NaN	NaN	NaN	NaN	NaN	NaN	NaN	NaN	NaN	NaN	NaN	NaN	NaN	NaN	NaN	NaN	NaN	NaN
NaN	NaN	NaN	NaN	NaN	NaN	NaN	NaN	NaN	NaN	NaN	NaN	NaN	NaN	NaN	NaN	NaN	NaN	NaN	NaN	NaN	NaN	NaN	NaN	NaN	NaN	NaN	NaN	NaN	NaN	NaN	NaN	NaN	NaN	NaN	NaN	NaN	NaN	NaN	NaN	NaN	NaN	NaN	NaN	NaN	NaN	NaN	NaN	NaN	NaN
NaN	NaN	NaN	NaN	NaN	NaN	NaN	NaN	NaN	NaN	NaN	NaN	NaN	NaN	NaN	NaN	NaN	NaN	NaN	NaN	NaN	NaN	NaN	NaN	NaN	NaN	NaN	NaN	NaN	NaN	NaN	NaN	NaN	NaN	NaN	NaN	NaN	NaN	NaN	NaN	NaN	NaN	NaN	NaN	NaN	NaN	NaN	NaN	NaN	NaN
NaN	NaN	NaN	NaN	NaN	NaN	NaN	NaN	NaN	NaN	NaN	NaN	NaN	NaN	NaN	NaN	NaN	NaN	NaN	NaN	NaN	NaN	NaN	NaN	NaN	NaN	NaN	NaN	NaN	NaN	NaN	NaN	NaN	NaN	NaN	NaN	NaN	NaN	NaN	NaN	NaN	NaN	NaN	NaN	NaN	NaN	NaN	NaN	NaN	NaN
NaN	NaN	NaN	NaN	NaN	NaN	NaN	NaN	NaN	NaN	NaN	NaN	NaN	NaN	NaN	NaN	NaN	NaN	NaN	NaN	NaN	NaN	NaN	NaN	NaN	NaN	NaN	NaN	NaN	NaN	NaN	NaN	NaN	NaN	NaN	NaN	NaN	NaN	NaN	NaN	NaN	NaN	NaN	NaN	NaN	NaN	NaN	NaN	NaN	NaN
[truncated: 84 more columns]
