# Supplementary material for: Notch-dependent and -independent transcription are modulated by tissue movements at gastrulation
Source: eLife. 2022 May 18;11:e73656. doi: 10.7554/eLife.73656 (PMC9183233; doi:10.7554/eLife.73656)
Supplement: Source data 1. [file elife-73656-data1.zip › numerical data/2D_m5m8peve ctaRi_MSE_sorted-nc14_normF-Y.txt]

NaN	NaN	NaN	NaN	NaN	NaN	NaN	NaN	NaN	NaN	NaN	NaN	NaN	NaN	NaN	NaN	NaN	NaN	NaN	NaN	NaN	NaN	NaN	NaN	NaN	NaN	NaN	NaN	NaN	NaN	NaN	NaN	NaN	NaN	NaN	NaN	NaN	NaN	NaN	NaN	NaN	NaN	NaN	NaN	NaN	NaN	NaN	NaN	NaN	NaN
NaN	NaN	NaN	NaN	NaN	NaN	NaN	NaN	NaN	NaN	NaN	NaN	NaN	NaN	NaN	NaN	NaN	NaN	NaN	NaN	NaN	NaN	NaN	NaN	NaN	NaN	NaN	NaN	NaN	NaN	NaN	NaN	NaN	NaN	NaN	NaN	NaN	NaN	NaN	NaN	NaN	NaN	NaN	NaN	NaN	NaN	NaN	NaN	NaN	NaN
NaN	NaN	NaN	NaN	NaN	NaN	NaN	NaN	NaN	NaN	NaN	NaN	NaN	NaN	NaN	NaN	NaN	NaN	NaN	NaN	NaN	NaN	NaN	NaN	NaN	NaN	NaN	NaN	NaN	NaN	NaN	NaN	NaN	NaN	NaN	NaN	NaN	NaN	NaN	NaN	NaN	NaN	NaN	NaN	NaN	NaN	NaN	NaN	NaN	NaN
NaN	NaN	NaN	NaN	NaN	NaN	NaN	NaN	NaN	NaN	NaN	NaN	NaN	NaN	NaN	NaN	NaN	NaN	NaN	NaN	NaN	NaN	NaN	NaN	NaN	NaN	NaN	NaN	NaN	NaN	NaN	NaN	NaN	NaN	NaN	NaN	NaN	NaN	NaN	NaN	NaN	NaN	NaN	NaN	NaN	NaN	NaN	NaN	NaN	NaN
NaN	NaN	NaN	NaN	NaN	NaN	NaN	NaN	NaN	NaN	NaN	NaN	NaN	NaN	NaN	NaN	NaN	NaN	NaN	NaN	NaN	NaN	NaN	NaN	NaN	NaN	NaN	NaN	NaN	NaN	NaN	NaN	NaN	NaN	NaN	NaN	NaN	NaN	NaN	NaN	NaN	NaN	NaN	NaN	NaN	NaN	NaN	NaN	NaN	NaN
NaN	NaN	NaN	NaN	NaN	NaN	NaN	NaN	NaN	NaN	NaN	NaN	NaN	NaN	NaN	NaN	NaN	NaN	NaN	NaN	NaN	NaN	NaN	NaN	NaN	NaN	NaN	NaN	NaN	NaN	NaN	NaN	NaN	NaN	NaN	NaN	NaN	NaN	NaN	NaN	NaN	NaN	NaN	NaN	NaN	NaN	NaN	NaN	NaN	NaN
NaN	NaN	NaN	NaN	NaN	NaN	NaN	NaN	NaN	NaN	NaN	NaN	NaN	NaN	NaN	NaN	NaN	NaN	NaN	NaN	NaN	NaN	NaN	NaN	NaN	NaN	NaN	NaN	NaN	NaN	NaN	NaN	NaN	NaN	NaN	NaN	NaN	NaN	NaN	NaN	NaN	NaN	NaN	NaN	NaN	NaN	NaN	NaN	NaN	NaN
NaN	NaN	NaN	NaN	NaN	NaN	NaN	NaN	NaN	NaN	NaN	NaN	NaN	NaN	NaN	NaN	NaN	NaN	NaN	NaN	NaN	NaN	NaN	NaN	NaN	NaN	NaN	NaN	NaN	NaN	NaN	NaN	NaN	NaN	NaN	NaN	NaN	NaN	NaN	NaN	NaN	NaN	NaN	NaN	NaN	NaN	NaN	NaN	NaN	NaN
NaN	NaN	NaN	NaN	NaN	NaN	NaN	NaN	NaN	NaN	NaN	NaN	NaN	NaN	NaN	NaN	NaN	NaN	NaN	NaN	NaN	NaN	NaN	NaN	NaN	NaN	NaN	NaN	NaN	NaN	NaN	NaN	NaN	NaN	NaN	NaN	NaN	NaN	NaN	NaN	NaN	NaN	NaN	NaN	NaN	NaN	NaN	NaN	NaN	NaN
NaN	NaN	NaN	NaN	NaN	NaN	NaN	NaN	NaN	NaN	NaN	NaN	NaN	NaN	NaN	NaN	NaN	NaN	NaN	NaN	NaN	NaN	NaN	NaN	NaN	NaN	NaN	NaN	NaN	NaN	NaN	NaN	NaN	NaN	NaN	NaN	NaN	NaN	NaN	NaN	NaN	NaN	NaN	NaN	NaN	NaN	NaN	NaN	NaN	NaN
NaN	NaN	NaN	NaN	NaN	NaN	NaN	NaN	NaN	NaN	NaN	NaN	NaN	NaN	NaN	NaN	NaN	NaN	NaN	NaN	NaN	NaN	NaN	NaN	NaN	NaN	NaN	NaN	NaN	NaN	NaN	NaN	NaN	NaN	NaN	NaN	NaN	NaN	NaN	NaN	NaN	NaN	NaN	NaN	NaN	NaN	NaN	NaN	NaN	NaN
NaN	NaN	NaN	NaN	NaN	NaN	NaN	NaN	NaN	NaN	NaN	NaN	NaN	NaN	NaN	NaN	NaN	NaN	NaN	NaN	NaN	NaN	NaN	NaN	NaN	NaN	NaN	NaN	NaN	NaN	NaN	NaN	NaN	NaN	NaN	NaN	NaN	NaN	NaN	NaN	NaN	NaN	NaN	NaN	NaN	NaN	NaN	NaN	NaN	NaN
NaN	NaN	NaN	NaN	NaN	NaN	NaN	NaN	NaN	NaN	NaN	NaN	NaN	NaN	NaN	NaN	NaN	NaN	NaN	NaN	NaN	NaN	NaN	NaN	NaN	NaN	NaN	NaN	NaN	NaN	NaN	NaN	NaN	NaN	NaN	NaN	NaN	NaN	NaN	NaN	NaN	NaN	NaN	NaN	NaN	NaN	NaN	NaN	NaN	NaN
NaN	NaN	NaN	NaN	NaN	NaN	NaN	NaN	NaN	NaN	NaN	NaN	NaN	NaN	NaN	NaN	NaN	NaN	NaN	NaN	NaN	NaN	NaN	NaN	NaN	NaN	NaN	NaN	NaN	NaN	NaN	NaN	NaN	NaN	NaN	NaN	NaN	NaN	NaN	NaN	NaN	NaN	NaN	NaN	NaN	NaN	NaN	NaN	NaN	NaN
NaN	NaN	NaN	NaN	NaN	NaN	NaN	NaN	NaN	NaN	NaN	NaN	NaN	NaN	NaN	NaN	NaN	NaN	NaN	NaN	NaN	NaN	NaN	NaN	NaN	NaN	NaN	NaN	NaN	NaN	NaN	NaN	NaN	NaN	NaN	NaN	NaN	NaN	NaN	NaN	NaN	NaN	NaN	NaN	NaN	NaN	NaN	NaN	NaN	NaN
NaN	NaN	NaN	NaN	NaN	NaN	NaN	NaN	NaN	NaN	NaN	NaN	NaN	NaN	NaN	NaN	NaN	NaN	NaN	NaN	NaN	NaN	NaN	NaN	NaN	NaN	NaN	NaN	NaN	NaN	NaN	NaN	NaN	NaN	NaN	NaN	NaN	NaN	NaN	NaN	NaN	NaN	NaN	NaN	NaN	NaN	NaN	NaN	NaN	NaN
NaN	NaN	NaN	NaN	NaN	NaN	NaN	NaN	NaN	NaN	NaN	NaN	NaN	NaN	NaN	NaN	NaN	NaN	NaN	NaN	NaN	NaN	NaN	NaN	NaN	NaN	NaN	NaN	NaN	NaN	NaN	NaN	NaN	NaN	NaN	NaN	NaN	NaN	NaN	NaN	NaN	NaN	NaN	NaN	NaN	NaN	NaN	NaN	NaN	NaN
NaN	NaN	NaN	NaN	NaN	NaN	NaN	NaN	NaN	NaN	NaN	NaN	NaN	NaN	NaN	NaN	NaN	NaN	NaN	NaN	NaN	NaN	NaN	NaN	NaN	NaN	NaN	NaN	NaN	NaN	NaN	NaN	NaN	NaN	NaN	NaN	NaN	NaN	NaN	NaN	NaN	NaN	NaN	NaN	NaN	NaN	NaN	NaN	NaN	NaN
NaN	NaN	NaN	NaN	NaN	NaN	NaN	NaN	NaN	NaN	NaN	NaN	NaN	NaN	NaN	NaN	NaN	NaN	NaN	NaN	NaN	NaN	NaN	NaN	NaN	NaN	NaN	NaN	NaN	NaN	NaN	NaN	NaN	NaN	NaN	NaN	NaN	NaN	NaN	NaN	NaN	NaN	NaN	NaN	NaN	NaN	NaN	NaN	NaN	NaN
NaN	NaN	NaN	NaN	NaN	NaN	NaN	NaN	NaN	NaN	NaN	NaN	NaN	NaN	NaN	NaN	NaN	NaN	NaN	NaN	NaN	NaN	NaN	NaN	NaN	NaN	NaN	NaN	NaN	NaN	NaN	NaN	NaN	NaN	NaN	NaN	NaN	NaN	NaN	NaN	NaN	NaN	NaN	NaN	NaN	NaN	NaN	NaN	NaN	NaN
NaN	NaN	NaN	NaN	NaN	NaN	NaN	NaN	NaN	NaN	NaN	NaN	NaN	NaN	NaN	NaN	NaN	NaN	NaN	NaN	NaN	NaN	NaN	NaN	NaN	NaN	NaN	NaN	NaN	NaN	NaN	NaN	NaN	NaN	NaN	NaN	NaN	NaN	NaN	NaN	NaN	NaN	NaN	NaN	NaN	NaN	NaN	NaN	NaN	NaN
NaN	NaN	NaN	NaN	NaN	NaN	NaN	NaN	NaN	NaN	NaN	NaN	NaN	NaN	NaN	NaN	NaN	NaN	NaN	NaN	NaN	NaN	NaN	NaN	NaN	NaN	NaN	NaN	NaN	NaN	NaN	NaN	NaN	NaN	NaN	NaN	NaN	NaN	NaN	NaN	NaN	NaN	NaN	NaN	NaN	NaN	NaN	NaN	NaN	NaN
NaN	NaN	NaN	NaN	NaN	NaN	NaN	NaN	NaN	NaN	NaN	NaN	NaN	NaN	NaN	NaN	NaN	NaN	NaN	NaN	NaN	NaN	NaN	NaN	NaN	NaN	NaN	NaN	NaN	NaN	NaN	NaN	NaN	NaN	NaN	NaN	NaN	NaN	NaN	NaN	NaN	NaN	NaN	NaN	NaN	NaN	NaN	NaN	NaN	NaN
NaN	NaN	NaN	NaN	NaN	NaN	NaN	NaN	NaN	NaN	NaN	NaN	NaN	NaN	NaN	NaN	NaN	NaN	NaN	NaN	NaN	NaN	NaN	NaN	NaN	NaN	NaN	NaN	NaN	NaN	NaN	NaN	NaN	NaN	NaN	NaN	NaN	NaN	NaN	NaN	NaN	NaN	NaN	NaN	NaN	NaN	NaN	NaN	NaN	NaN
NaN	NaN	NaN	NaN	NaN	NaN	NaN	NaN	NaN	NaN	NaN	NaN	NaN	NaN	NaN	NaN	NaN	NaN	NaN	NaN	NaN	NaN	NaN	NaN	NaN	NaN	NaN	NaN	NaN	NaN	NaN	NaN	NaN	NaN	NaN	NaN	NaN	NaN	NaN	NaN	NaN	NaN	NaN	NaN	NaN	NaN	NaN	NaN	NaN	NaN
NaN	NaN	NaN	NaN	NaN	NaN	NaN	NaN	NaN	NaN	NaN	NaN	NaN	NaN	NaN	NaN	NaN	NaN	NaN	NaN	NaN	NaN	NaN	NaN	NaN	NaN	NaN	NaN	NaN	NaN	NaN	NaN	NaN	NaN	NaN	NaN	NaN	NaN	NaN	NaN	NaN	NaN	NaN	NaN	NaN	NaN	NaN	NaN	NaN	NaN
NaN	NaN	NaN	NaN	NaN	NaN	NaN	NaN	NaN	NaN	NaN	NaN	NaN	NaN	NaN	NaN	NaN	NaN	NaN	NaN	NaN	NaN	NaN	NaN	NaN	NaN	NaN	NaN	NaN	NaN	NaN	NaN	NaN	NaN	NaN	NaN	NaN	NaN	NaN	NaN	NaN	NaN	NaN	NaN	NaN	NaN	NaN	NaN	NaN	NaN
NaN	NaN	NaN	NaN	NaN	NaN	NaN	NaN	NaN	NaN	NaN	NaN	NaN	NaN	NaN	NaN	NaN	NaN	NaN	NaN	NaN	NaN	NaN	NaN	NaN	NaN	NaN	NaN	NaN	NaN	NaN	NaN	NaN	NaN	NaN	NaN	NaN	NaN	NaN	NaN	NaN	NaN	NaN	NaN	NaN	NaN	NaN	NaN	NaN	NaN
NaN	NaN	NaN	NaN	NaN	NaN	NaN	NaN	NaN	NaN	NaN	NaN	NaN	NaN	NaN	NaN	NaN	NaN	NaN	NaN	NaN	NaN	NaN	NaN	NaN	NaN	NaN	NaN	NaN	NaN	NaN	NaN	NaN	NaN	NaN	NaN	NaN	NaN	NaN	NaN	NaN	NaN	NaN	NaN	NaN	NaN	NaN	NaN	NaN	NaN
NaN	NaN	NaN	NaN	NaN	NaN	NaN	NaN	NaN	NaN	NaN	NaN	NaN	NaN	NaN	NaN	NaN	NaN	NaN	NaN	NaN	NaN	NaN	NaN	NaN	NaN	NaN	NaN	NaN	NaN	NaN	NaN	NaN	NaN	NaN	NaN	NaN	NaN	NaN	NaN	NaN	NaN	NaN	NaN	NaN	NaN	NaN	NaN	NaN	NaN
NaN	NaN	NaN	NaN	NaN	NaN	NaN	NaN	NaN	NaN	NaN	NaN	NaN	NaN	NaN	NaN	NaN	NaN	NaN	NaN	NaN	NaN	NaN	NaN	NaN	NaN	NaN	NaN	NaN	NaN	NaN	NaN	NaN	NaN	NaN	NaN	NaN	NaN	NaN	NaN	NaN	NaN	NaN	NaN	NaN	NaN	NaN	NaN	NaN	NaN
NaN	NaN	NaN	NaN	NaN	NaN	NaN	NaN	NaN	NaN	NaN	NaN	NaN	NaN	NaN	NaN	NaN	NaN	NaN	NaN	NaN	NaN	NaN	NaN	NaN	NaN	NaN	NaN	NaN	NaN	NaN	NaN	NaN	NaN	NaN	NaN	NaN	NaN	NaN	NaN	NaN	NaN	NaN	NaN	NaN	NaN	NaN	NaN	NaN	NaN
NaN	NaN	NaN	NaN	NaN	NaN	NaN	NaN	NaN	NaN	NaN	NaN	NaN	NaN	NaN	NaN	NaN	NaN	NaN	NaN	NaN	NaN	NaN	NaN	NaN	NaN	NaN	NaN	NaN	NaN	NaN	NaN	NaN	NaN	NaN	NaN	NaN	NaN	NaN	NaN	NaN	NaN	NaN	NaN	NaN	NaN	NaN	NaN	NaN	NaN
NaN	NaN	NaN	NaN	NaN	NaN	NaN	NaN	NaN	NaN	NaN	NaN	NaN	NaN	NaN	NaN	NaN	NaN	NaN	NaN	NaN	NaN	NaN	NaN	NaN	NaN	NaN	NaN	NaN	NaN	NaN	NaN	NaN	NaN	NaN	NaN	NaN	NaN	NaN	NaN	NaN	NaN	NaN	NaN	NaN	NaN	NaN	NaN	NaN	NaN
NaN	NaN	NaN	NaN	NaN	NaN	NaN	NaN	NaN	NaN	NaN	NaN	NaN	NaN	NaN	NaN	NaN	NaN	NaN	NaN	NaN	NaN	NaN	NaN	NaN	NaN	NaN	NaN	NaN	NaN	NaN	NaN	NaN	NaN	NaN	NaN	NaN	NaN	NaN	NaN	NaN	NaN	NaN	NaN	NaN	NaN	NaN	NaN	NaN	NaN
NaN	NaN	NaN	NaN	NaN	NaN	NaN	NaN	NaN	NaN	NaN	NaN	NaN	NaN	NaN	NaN	NaN	NaN	NaN	NaN	NaN	NaN	NaN	NaN	NaN	NaN	NaN	NaN	NaN	NaN	NaN	NaN	NaN	NaN	NaN	NaN	NaN	NaN	NaN	NaN	NaN	NaN	NaN	NaN	NaN	NaN	NaN	NaN	NaN	NaN
NaN	NaN	NaN	NaN	NaN	NaN	NaN	NaN	NaN	NaN	NaN	NaN	NaN	NaN	NaN	NaN	NaN	NaN	NaN	NaN	NaN	NaN	NaN	NaN	NaN	NaN	NaN	NaN	NaN	NaN	NaN	NaN	NaN	NaN	NaN	NaN	NaN	NaN	NaN	NaN	NaN	NaN	NaN	NaN	NaN	NaN	NaN	NaN	NaN	NaN
NaN	NaN	NaN	NaN	NaN	NaN	NaN	NaN	NaN	NaN	NaN	NaN	NaN	NaN	NaN	NaN	NaN	NaN	NaN	NaN	NaN	NaN	NaN	NaN	NaN	NaN	NaN	NaN	NaN	NaN	NaN	NaN	NaN	NaN	NaN	NaN	NaN	NaN	NaN	NaN	NaN	NaN	NaN	NaN	NaN	NaN	NaN	NaN	NaN	NaN
NaN	NaN	NaN	NaN	NaN	NaN	NaN	NaN	NaN	NaN	NaN	NaN	NaN	NaN	NaN	NaN	NaN	NaN	NaN	NaN	NaN	NaN	NaN	NaN	NaN	NaN	NaN	NaN	NaN	NaN	NaN	NaN	NaN	NaN	NaN	NaN	NaN	NaN	NaN	NaN	NaN	NaN	NaN	NaN	NaN	NaN	NaN	NaN	NaN	NaN
NaN	NaN	NaN	NaN	NaN	NaN	NaN	NaN	NaN	NaN	NaN	NaN	NaN	NaN	NaN	NaN	NaN	NaN	NaN	NaN	NaN	NaN	NaN	NaN	NaN	NaN	NaN	NaN	NaN	NaN	NaN	NaN	NaN	NaN	NaN	NaN	NaN	NaN	NaN	NaN	NaN	NaN	NaN	NaN	NaN	NaN	NaN	NaN	NaN	NaN
NaN	NaN	NaN	NaN	NaN	NaN	NaN	NaN	NaN	NaN	NaN	NaN	NaN	NaN	NaN	NaN	NaN	NaN	NaN	NaN	NaN	NaN	NaN	NaN	NaN	-39.8780042902147	136.121995709785	-37.8780042902147	-48.8780042902147	NaN	NaN	NaN	NaN	NaN	NaN	NaN	NaN	NaN	NaN	NaN	NaN	NaN	NaN	NaN	NaN	NaN	NaN	NaN	NaN	NaN
NaN	NaN	NaN	NaN	NaN	NaN	NaN	NaN	NaN	NaN	NaN	NaN	NaN	NaN	NaN	NaN	NaN	NaN	NaN	NaN	NaN	NaN	NaN	NaN	NaN	-9.57416215926362	-37.5950653034077	-28.5883464356471	24.4512202300542	NaN	NaN	NaN	NaN	NaN	NaN	NaN	NaN	NaN	NaN	NaN	NaN	NaN	NaN	NaN	NaN	NaN	NaN	NaN	NaN	NaN
NaN	NaN	NaN	NaN	NaN	NaN	NaN	NaN	NaN	NaN	NaN	NaN	NaN	NaN	NaN	NaN	NaN	NaN	NaN	NaN	NaN	NaN	NaN	NaN	NaN	-9.26986602824997	7.75553532421539	-43.3206687331807	29.7884076627	NaN	NaN	NaN	NaN	NaN	NaN	NaN	NaN	NaN	NaN	NaN	NaN	NaN	NaN	NaN	NaN	NaN	NaN	NaN	NaN	NaN
NaN	NaN	NaN	NaN	NaN	NaN	NaN	NaN	NaN	NaN	NaN	NaN	NaN	NaN	NaN	NaN	NaN	NaN	NaN	NaN	NaN	NaN	NaN	NaN	NaN	24.108903181515	33.129089925255	3.06180077945522	-16.983058651078	NaN	NaN	NaN	NaN	NaN	NaN	NaN	NaN	NaN	NaN	NaN	NaN	NaN	NaN	NaN	NaN	NaN	NaN	NaN	NaN	NaN
NaN	NaN	NaN	NaN	NaN	NaN	NaN	NaN	NaN	NaN	NaN	NaN	NaN	NaN	NaN	NaN	NaN	NaN	NaN	NaN	NaN	NaN	NaN	NaN	NaN	35.4717784292182	11.3999496370533	29.453821231177	81.6094502808677	NaN	NaN	NaN	NaN	NaN	NaN	NaN	NaN	NaN	NaN	NaN	NaN	NaN	NaN	NaN	NaN	NaN	NaN	NaN	NaN	NaN
NaN	NaN	NaN	NaN	NaN	NaN	NaN	NaN	NaN	NaN	NaN	NaN	NaN	NaN	NaN	NaN	NaN	NaN	NaN	NaN	NaN	NaN	NaN	NaN	NaN	28.7842802774823	-43.4852793821443	7.70565871009121	56.8891090340037	-157.912082176553	NaN	NaN	NaN	NaN	NaN	NaN	NaN	NaN	NaN	NaN	NaN	NaN	NaN	NaN	NaN	NaN	NaN	NaN	NaN	NaN
NaN	NaN	NaN	NaN	NaN	NaN	NaN	NaN	NaN	NaN	NaN	NaN	NaN	NaN	NaN	NaN	NaN	NaN	NaN	NaN	NaN	NaN	NaN	NaN	NaN	78.3385372746883	39.1631922016027	31.1272239814825	-14.0750972566932	NaN	NaN	NaN	NaN	NaN	NaN	NaN	NaN	NaN	NaN	NaN	NaN	NaN	NaN	NaN	NaN	NaN	NaN	NaN	NaN	NaN
NaN	NaN	NaN	NaN	NaN	NaN	NaN	NaN	NaN	NaN	NaN	NaN	NaN	NaN	NaN	NaN	NaN	NaN	NaN	NaN	NaN	NaN	NaN	NaN	NaN	86.7518944751808	16.3844435498761	10.3529477562785	-22.820279108508	-136.413449887929	NaN	NaN	NaN	NaN	NaN	NaN	NaN	NaN	NaN	NaN	NaN	NaN	NaN	NaN	NaN	NaN	NaN	NaN	NaN	NaN
NaN	NaN	NaN	NaN	NaN	NaN	NaN	NaN	NaN	NaN	NaN	NaN	NaN	NaN	NaN	NaN	NaN	NaN	NaN	NaN	NaN	NaN	NaN	NaN	NaN	-16.4885313101578	-31.5785868244816	9.66756491467003	-8.44050170251847	NaN	NaN	NaN	NaN	NaN	NaN	NaN	NaN	NaN	NaN	NaN	NaN	NaN	NaN	NaN	NaN	NaN	NaN	NaN	NaN	NaN
NaN	NaN	NaN	NaN	NaN	NaN	NaN	NaN	NaN	NaN	NaN	NaN	NaN	NaN	NaN	NaN	NaN	NaN	NaN	NaN	NaN	NaN	NaN	NaN	NaN	-16.1878283111389	NaN	-33.3027353253205	39.1839296759193	-126.931344285255	NaN	NaN	NaN	NaN	NaN	NaN	NaN	NaN	NaN	NaN	NaN	NaN	NaN	NaN	NaN	NaN	NaN	NaN	NaN	NaN
NaN	NaN	NaN	NaN	NaN	NaN	NaN	NaN	NaN	NaN	NaN	NaN	NaN	NaN	NaN	NaN	NaN	NaN	NaN	NaN	NaN	NaN	NaN	NaN	NaN	35.4966379564521	-33.0144437201033	23.4064470723541	6.27867665321522	-186.156861585345	NaN	NaN	NaN	NaN	NaN	NaN	NaN	NaN	NaN	NaN	NaN	NaN	NaN	NaN	NaN	NaN	NaN	NaN	NaN	NaN
NaN	NaN	NaN	NaN	NaN	NaN	NaN	NaN	NaN	NaN	NaN	NaN	NaN	NaN	NaN	NaN	NaN	NaN	NaN	NaN	NaN	NaN	NaN	NaN	NaN	46.927905142055	152.796645338551	34.8286205481697	-47.8498241767131	-134.561363766224	NaN	NaN	NaN	NaN	NaN	NaN	NaN	NaN	NaN	NaN	NaN	NaN	NaN	NaN	NaN	NaN	NaN	NaN	NaN	NaN
NaN	NaN	NaN	NaN	NaN	NaN	NaN	NaN	NaN	NaN	NaN	NaN	NaN	NaN	NaN	NaN	NaN	NaN	NaN	NaN	NaN	NaN	NaN	NaN	NaN	17.0060421523748	NaN	315.67971133146	2.87958482633703	-157.556609090807	NaN	NaN	NaN	NaN	NaN	NaN	NaN	NaN	NaN	NaN	NaN	NaN	NaN	NaN	NaN	NaN	NaN	NaN	NaN	NaN
NaN	NaN	NaN	NaN	NaN	NaN	NaN	NaN	NaN	NaN	NaN	NaN	NaN	NaN	NaN	NaN	NaN	NaN	NaN	NaN	NaN	NaN	NaN	NaN	NaN	-11.9511077099992	53.6854216608587	43.5874940653421	3.19578368327569	NaN	NaN	NaN	NaN	NaN	NaN	NaN	NaN	NaN	NaN	NaN	NaN	NaN	NaN	NaN	NaN	NaN	NaN	NaN	NaN	NaN
NaN	NaN	NaN	NaN	NaN	NaN	NaN	NaN	NaN	NaN	NaN	NaN	NaN	NaN	NaN	NaN	NaN	NaN	NaN	NaN	NaN	NaN	NaN	NaN	NaN	-18.7197286994482	-7.60363471087354	-19.7302826984096	-52.0680106651723	NaN	NaN	NaN	NaN	NaN	NaN	NaN	NaN	NaN	NaN	NaN	NaN	NaN	NaN	NaN	NaN	NaN	NaN	NaN	NaN	NaN
NaN	NaN	NaN	NaN	NaN	NaN	NaN	NaN	NaN	NaN	NaN	NaN	NaN	NaN	NaN	NaN	NaN	NaN	NaN	NaN	NaN	NaN	NaN	NaN	NaN	-9.31750034198541	-19.4306642116685	27.0898895888738	36.1917370715886	NaN	NaN	NaN	NaN	NaN	NaN	NaN	NaN	NaN	NaN	NaN	NaN	NaN	NaN	NaN	NaN	NaN	NaN	NaN	NaN	NaN
NaN	NaN	NaN	NaN	NaN	NaN	NaN	NaN	NaN	NaN	NaN	NaN	NaN	NaN	NaN	NaN	NaN	NaN	NaN	NaN	NaN	NaN	NaN	NaN	NaN	30.4613230787555	NaN	NaN	NaN	102.31899783712	54.7512413069349	68.9203602733729	-9.00979404203598	NaN	NaN	NaN	NaN	NaN	NaN	NaN	NaN	NaN	NaN	NaN	NaN	NaN	NaN	NaN	NaN	NaN
NaN	NaN	NaN	NaN	NaN	NaN	NaN	NaN	NaN	NaN	NaN	NaN	NaN	NaN	NaN	NaN	NaN	NaN	NaN	NaN	NaN	NaN	NaN	NaN	NaN	-37.0612720946228	-24.9071366643639	-52.2539413824465	-62.3823875743289	NaN	-11.7401566149167	61.184655966637	53.081899013131	232.35539660945	NaN	NaN	NaN	NaN	NaN	NaN	NaN	NaN	NaN	NaN	NaN	NaN	NaN	NaN	NaN	NaN
NaN	NaN	NaN	NaN	NaN	NaN	NaN	NaN	NaN	NaN	NaN	NaN	NaN	NaN	NaN	NaN	NaN	NaN	NaN	NaN	NaN	NaN	NaN	NaN	NaN	-4.33854355864479	110.199439396312	-38.8012994919946	-21.5699215253197	52.4236426845196	81.8183462747298	NaN	8.83839253351838	-0.284101684133048	NaN	NaN	NaN	NaN	NaN	NaN	NaN	NaN	NaN	NaN	NaN	NaN	NaN	NaN	NaN	NaN
NaN	NaN	NaN	NaN	NaN	NaN	NaN	NaN	NaN	NaN	NaN	NaN	NaN	NaN	NaN	NaN	NaN	NaN	NaN	NaN	NaN	NaN	NaN	NaN	NaN	-64.8890197301135	1.04551628258558	5.10302619105937	-53.7308674818106	-21.2707882140203	-43.5870927106261	170.446554961366	-46.6302251419814	-20.2564107369018	NaN	NaN	NaN	NaN	NaN	NaN	NaN	NaN	NaN	NaN	NaN	NaN	NaN	NaN	NaN	NaN
NaN	NaN	NaN	NaN	NaN	NaN	NaN	NaN	NaN	NaN	NaN	NaN	NaN	NaN	NaN	NaN	NaN	NaN	NaN	NaN	NaN	NaN	NaN	NaN	NaN	-34.1680952607667	-56.501299501212	-5.74401713656369	-33.1529496134738	-68.6830472687275	0.346856747194104	170.891325492412	56.1798673483072	-39.2438234972316	NaN	NaN	NaN	NaN	NaN	NaN	NaN	NaN	NaN	NaN	NaN	NaN	NaN	NaN	NaN	NaN
NaN	NaN	NaN	NaN	NaN	NaN	NaN	NaN	NaN	NaN	NaN	NaN	NaN	NaN	NaN	NaN	NaN	NaN	NaN	NaN	NaN	NaN	NaN	NaN	NaN	-10.512011573151	-54.1963557902354	99.2068064604561	4.72671315373884	-8.48018160956573	11.8381180262875	32.1564176621406	-15.5915864821143	30.1245876985553	NaN	NaN	NaN	NaN	NaN	NaN	NaN	NaN	NaN	NaN	NaN	NaN	NaN	NaN	NaN	NaN
NaN	NaN	NaN	NaN	NaN	NaN	NaN	NaN	NaN	NaN	NaN	NaN	NaN	NaN	NaN	NaN	NaN	NaN	NaN	NaN	NaN	NaN	NaN	NaN	NaN	-64.0881415966666	-19.3539803329314	-11.2204964667978	12.1632696483366	-38.6710045149989	94.51479379294	14.19664061487	40.6304631798044	6.0631567487363	27.4135518973372	NaN	NaN	NaN	NaN	NaN	NaN	NaN	NaN	NaN	NaN	NaN	NaN	NaN	NaN	NaN
NaN	NaN	NaN	NaN	NaN	NaN	NaN	NaN	NaN	NaN	NaN	NaN	NaN	NaN	NaN	NaN	NaN	NaN	NaN	NaN	NaN	NaN	NaN	NaN	NaN	32.8380579423594	-7.86022823253414	22.663486398636	-20.0697140850022	4.34925761993393	12.4889148549127	22.663486398636	-36.3490285549597	38.9428008685935	-54.6632573336618	NaN	NaN	NaN	NaN	NaN	NaN	NaN	NaN	NaN	NaN	NaN	NaN	NaN	NaN	NaN
NaN	NaN	NaN	NaN	NaN	NaN	NaN	NaN	NaN	NaN	NaN	NaN	NaN	NaN	NaN	NaN	NaN	NaN	NaN	NaN	NaN	NaN	NaN	NaN	NaN	38.2708047151426	-23.8412251491232	9.76036477744681	26.0520447418444	-37.0782151201962	97.3281445860838	-29.9506051357723	-27.9141451402226	36.2343447195929	106.492214566057	NaN	NaN	NaN	NaN	NaN	NaN	NaN	NaN	NaN	NaN	NaN	NaN	NaN	NaN	NaN
NaN	NaN	NaN	NaN	NaN	NaN	NaN	NaN	NaN	NaN	NaN	NaN	NaN	NaN	NaN	NaN	NaN	NaN	NaN	NaN	NaN	NaN	NaN	NaN	NaN	170.068309010824	25.36973871786	49.8258351054033	2.95165036261194	3.97065437875958	-8.25739381501207	47.787827073108	-47.9985504447699	-26.5994661056696	6.00866241105485	NaN	NaN	NaN	NaN	NaN	NaN	NaN	NaN	NaN	NaN	NaN	NaN	NaN	NaN	NaN
NaN	NaN	NaN	NaN	NaN	NaN	NaN	NaN	NaN	NaN	NaN	NaN	NaN	NaN	NaN	NaN	NaN	NaN	NaN	NaN	NaN	NaN	NaN	NaN	NaN	9.389706397783	-19.1641115430398	9.389706397783	35.9039659142613	33.8644074899168	14.4886024586442	-68.1135137273075	-13.0454362700064	3.27103112474954	13.468823246472	NaN	NaN	NaN	NaN	NaN	NaN	NaN	NaN	NaN	NaN	NaN	NaN	NaN	NaN	NaN
NaN	NaN	NaN	NaN	NaN	NaN	NaN	NaN	NaN	NaN	NaN	NaN	NaN	NaN	NaN	NaN	NaN	NaN	NaN	NaN	NaN	NaN	NaN	NaN	NaN	229.133683254573	275.0586847388	-19.8818803487892	31.1458990781293	24.0020099583607	0.529231421978219	-56.6218815361704	9.71423171882354	38.2897881978979	70.9475670311257	NaN	NaN	NaN	NaN	NaN	NaN	NaN	NaN	NaN	NaN	NaN	NaN	NaN	NaN	NaN
NaN	NaN	NaN	NaN	NaN	NaN	NaN	NaN	NaN	NaN	NaN	NaN	NaN	NaN	NaN	NaN	NaN	NaN	NaN	NaN	NaN	NaN	NaN	NaN	NaN	10.0392515503416	-9.36607826059277	3.91125266267812	-9.36607826059277	-19.5794097400319	72.3405735749204	NaN	-13.4514108523684	-5.28074566881712	18.2099167338929	NaN	NaN	NaN	NaN	NaN	NaN	NaN	NaN	NaN	NaN	NaN	NaN	NaN	NaN	NaN
NaN	NaN	NaN	NaN	NaN	NaN	NaN	NaN	NaN	NaN	NaN	NaN	NaN	NaN	NaN	NaN	NaN	NaN	NaN	NaN	NaN	NaN	NaN	NaN	NaN	3.2099837718338	NaN	69.6472568230094	-20.2985897693514	-39.7187157381566	71.6914806091994	-25.4091492348264	-49.9398346691066	70.6693687161044	-10.0774708384013	NaN	NaN	NaN	NaN	NaN	NaN	NaN	NaN	NaN	NaN	NaN	NaN	NaN	NaN	NaN
NaN	NaN	NaN	NaN	NaN	NaN	NaN	NaN	NaN	NaN	NaN	NaN	NaN	NaN	NaN	NaN	NaN	NaN	NaN	NaN	NaN	NaN	NaN	NaN	NaN	-21.0188673549776	-38.4080284089803	11.7136710996157	-8.74416543450512	6.59921196608547	47.514885034327	-18.9730837015655	-30.2248937953319	96.6136927162169	-17.9501918748595	NaN	NaN	NaN	NaN	NaN	NaN	NaN	NaN	NaN	NaN	NaN	NaN	NaN	NaN	NaN
NaN	NaN	NaN	NaN	NaN	NaN	NaN	NaN	NaN	NaN	NaN	NaN	NaN	NaN	NaN	NaN	NaN	NaN	NaN	NaN	NaN	NaN	NaN	NaN	NaN	-29.9296286233336	-3.31413188434181	64.2482829146374	2.8279058246563	102.124182120126	0.780559921656928	-59.6161442168245	55.0352263511403	-25.8349368173349	-11.5035154963393	NaN	NaN	NaN	NaN	NaN	NaN	NaN	NaN	NaN	NaN	NaN	NaN	NaN	NaN	NaN
NaN	NaN	NaN	NaN	NaN	NaN	NaN	NaN	NaN	NaN	NaN	NaN	NaN	NaN	NaN	NaN	NaN	NaN	NaN	NaN	NaN	NaN	NaN	NaN	NaN	274.629303099477	31.8334040604294	-26.5605463413667	10.3198433860835	-1.97361985639993	19.539940817946	-39.8784648540571	31.8334040604294	-2.99807512660688	223.406539589129	NaN	NaN	NaN	NaN	NaN	NaN	NaN	NaN	NaN	NaN	NaN	NaN	NaN	NaN	NaN
NaN	NaN	NaN	NaN	NaN	NaN	NaN	NaN	NaN	NaN	NaN	NaN	NaN	NaN	NaN	NaN	NaN	NaN	NaN	NaN	NaN	NaN	NaN	NaN	NaN	8.5960917201693	-17.0348779190105	24.9999122892443	51.6561207139913	-24.2115494179808	-40.6153699870558	-75.4734886963403	115.220925419157	60.883269784096	NaN	NaN	NaN	NaN	NaN	NaN	NaN	NaN	NaN	NaN	NaN	NaN	NaN	NaN	NaN	NaN
NaN	NaN	NaN	NaN	NaN	NaN	NaN	NaN	NaN	NaN	NaN	NaN	NaN	NaN	NaN	NaN	NaN	NaN	NaN	NaN	NaN	NaN	NaN	NaN	NaN	-34.1712386678146	-1.33848665731381	-20.8329331635487	25.3381243512181	7.89572484563954	13.0258423472803	-50.587614673065	-39.3013561694554	-37.2493091687991	-40.3273796697835	NaN	NaN	NaN	NaN	NaN	NaN	NaN	NaN	NaN	NaN	NaN	NaN	NaN	NaN	NaN
NaN	NaN	NaN	NaN	NaN	NaN	NaN	NaN	NaN	NaN	NaN	NaN	NaN	NaN	NaN	NaN	NaN	NaN	NaN	NaN	NaN	NaN	NaN	NaN	NaN	55.4543276429421	70.856468901632	20.5428074565784	NaN	27.7304733773003	28.7572827945463	-62.6287553403471	-7.18104680906346	36.9717581325142	-6.15423739181747	NaN	NaN	NaN	NaN	NaN	NaN	NaN	NaN	NaN	NaN	NaN	NaN	NaN	NaN	NaN
NaN	NaN	NaN	NaN	NaN	NaN	NaN	NaN	NaN	NaN	NaN	NaN	NaN	NaN	NaN	NaN	NaN	NaN	NaN	NaN	NaN	NaN	NaN	NaN	NaN	-33.5844952113857	0.326190578430251	-58.2468121494337	-5.83938865608174	12.6573490474542	13.6849455865396	-21.2533367423617	-3.78419557791108	-22.2809332814471	-39.7500744458977	NaN	NaN	NaN	NaN	NaN	NaN	NaN	NaN	NaN	NaN	NaN	NaN	NaN	NaN	NaN
NaN	NaN	NaN	NaN	NaN	NaN	NaN	NaN	NaN	NaN	NaN	NaN	NaN	NaN	NaN	NaN	NaN	NaN	NaN	NaN	NaN	NaN	NaN	NaN	NaN	171.358140560006	51.0371109315514	-37.4039877697055	22.2423346102119	97.3144300194184	-37.4039877697055	8.87333131816148	-9.63759631698531	47.9519563256936	-25.0633693462743	NaN	NaN	NaN	NaN	NaN	NaN	NaN	NaN	NaN	NaN	NaN	NaN	NaN	NaN	NaN
NaN	NaN	NaN	NaN	NaN	NaN	NaN	NaN	NaN	NaN	NaN	NaN	NaN	NaN	NaN	NaN	NaN	NaN	NaN	NaN	NaN	NaN	NaN	NaN	NaN	-32.9959498714454	-31.966775462816	63.7464445397189	1.99598002195443	125.496909057483	-40.2001707318513	-50.4919148181454	17.4335961513956	77.1257118519012	-32.9959498714454	NaN	NaN	NaN	NaN	NaN	NaN	NaN	NaN	NaN	NaN	NaN	NaN	NaN	NaN	NaN
NaN	NaN	NaN	NaN	NaN	NaN	NaN	NaN	NaN	NaN	NaN	NaN	NaN	NaN	NaN	NaN	NaN	NaN	NaN	NaN	NaN	NaN	NaN	NaN	NaN	32.186806300767	75.4453431008157	2.31781660549531	-18.2814866326231	261.869037405788	-46.090546004083	-3.86197436594022	37.3366321102966	-15.1915911469054	64.1157263198506	NaN	NaN	NaN	NaN	NaN	NaN	NaN	NaN	NaN	NaN	NaN	NaN	NaN	NaN	NaN
NaN	NaN	NaN	NaN	NaN	NaN	NaN	NaN	NaN	NaN	NaN	NaN	NaN	NaN	NaN	NaN	NaN	NaN	NaN	NaN	NaN	NaN	NaN	NaN	NaN	117.054189696016	-49.9284655660869	-17.9749944974129	51.085733296173	732.416197050804	38.7166477212024	-57.1437654848198	0.578633865043043	63.4548188711436	352.066815620458	NaN	NaN	NaN	NaN	NaN	NaN	NaN	NaN	NaN	NaN	NaN	NaN	NaN	NaN	NaN
NaN	NaN	NaN	NaN	NaN	NaN	NaN	NaN	NaN	NaN	NaN	NaN	NaN	NaN	NaN	NaN	NaN	NaN	NaN	NaN	NaN	NaN	NaN	NaN	NaN	95.802504482227	-33.1412854504797	23.5939821199113	9.15227764744812	626.019368685517	97.8656051211503	74.1399477735323	-22.8257822558631	-19.7311312974782	121.591262468768	NaN	NaN	NaN	NaN	NaN	NaN	NaN	NaN	NaN	NaN	NaN	NaN	NaN	NaN	NaN
NaN	NaN	NaN	NaN	NaN	NaN	NaN	NaN	NaN	NaN	NaN	NaN	NaN	NaN	NaN	NaN	NaN	NaN	NaN	NaN	NaN	NaN	NaN	NaN	NaN	3.28630056103039	20.8361609602224	-10.1341809207047	-34.9104544254464	1198.74149716482	15.6744373134012	-38.0074886135392	8.44802420785158	34.2566424419575	672.245685189057	NaN	NaN	NaN	NaN	NaN	NaN	NaN	NaN	NaN	NaN	NaN	NaN	NaN	NaN	NaN
NaN	NaN	NaN	NaN	NaN	NaN	NaN	NaN	NaN	NaN	NaN	NaN	NaN	NaN	NaN	NaN	NaN	NaN	NaN	NaN	NaN	NaN	NaN	NaN	NaN	82.1287914155225	38.7368961367627	352.811566725881	12.9083870422628	632.792605310259	-32.5497889640569	-10.853841324677	-47.0137540569768	-0.522437686877077	566.67162202834	NaN	NaN	NaN	NaN	NaN	NaN	NaN	NaN	NaN	NaN	NaN	NaN	NaN	NaN	NaN
NaN	NaN	NaN	NaN	NaN	NaN	NaN	NaN	NaN	NaN	NaN	NaN	NaN	NaN	NaN	NaN	NaN	NaN	NaN	NaN	NaN	NaN	NaN	NaN	NaN	-3.30311407328538	33.9186260462383	12.2059443098495	40.1222493994922	656.348835822717	108.362106285286	210.721891613976	19.4435048886457	169.364402592283	549.853301591858	NaN	NaN	NaN	NaN	NaN	NaN	NaN	NaN	NaN	NaN	NaN	NaN	NaN	NaN	NaN
NaN	NaN	NaN	NaN	NaN	NaN	NaN	NaN	NaN	NaN	NaN	NaN	NaN	NaN	NaN	NaN	NaN	NaN	NaN	NaN	NaN	NaN	NaN	NaN	NaN	-55.755378485026	-25.7480542777181	45.648682629325	23.9192409619641	866.193789401573	528.870075898732	-23.6785836427313	-20.5743776902512	460.577544944169	225.692627873173	NaN	NaN	NaN	NaN	NaN	NaN	NaN	NaN	NaN	NaN	NaN	NaN	NaN	NaN	NaN
NaN	NaN	NaN	NaN	NaN	NaN	NaN	NaN	NaN	NaN	NaN	NaN	NaN	NaN	NaN	NaN	NaN	NaN	NaN	NaN	NaN	NaN	NaN	NaN	NaN	80.1786241021486	-22.3393055037764	6.65566448577816	51.183654112594	869.256021675025	267.610394391769	-24.4103747887445	-34.7657212135854	751.205072431839	422.940590764382	NaN	NaN	NaN	NaN	NaN	NaN	NaN	NaN	NaN	NaN	NaN	NaN	NaN	NaN	NaN
NaN	NaN	NaN	NaN	NaN	NaN	NaN	NaN	NaN	NaN	NaN	NaN	NaN	NaN	NaN	NaN	NaN	NaN	NaN	NaN	NaN	NaN	NaN	NaN	NaN	-43.7973310754986	-8.56193416077541	78.4902229226583	-3.38025814390435	801.852194877858	936.575771316505	-56.2333535159891	8.01942909321197	612.202852660377	360.373398240444	NaN	NaN	NaN	NaN	NaN	NaN	NaN	NaN	NaN	NaN	NaN	NaN	NaN	NaN	NaN
NaN	NaN	NaN	NaN	NaN	NaN	NaN	NaN	NaN	NaN	NaN	NaN	NaN	NaN	NaN	NaN	NaN	NaN	NaN	NaN	NaN	NaN	NaN	NaN	NaN	70.5763871349857	10.4224409591099	213.701293553449	-33.1373131682485	1260.17252961308	588.107751648124	10.4224409591099	21.8309479924656	1057.93081402177	300.820801808165	NaN	NaN	NaN	NaN	NaN	NaN	NaN	NaN	NaN	NaN	NaN	NaN	NaN	NaN	NaN
NaN	NaN	NaN	NaN	NaN	NaN	NaN	NaN	NaN	NaN	NaN	NaN	NaN	NaN	NaN	NaN	NaN	NaN	NaN	NaN	NaN	NaN	NaN	NaN	NaN	-14.1572670878607	337.704407942031	95.8643776117516	-56.7128089056352	795.435967494191	1087.0971199526	-38.0298881075878	-54.6369288169633	942.823453789898	517.268035612153	NaN	NaN	NaN	NaN	NaN	NaN	NaN	NaN	NaN	NaN	NaN	NaN	NaN	NaN	NaN
NaN	NaN	NaN	NaN	NaN	NaN	NaN	NaN	NaN	NaN	NaN	NaN	NaN	NaN	NaN	NaN	NaN	NaN	NaN	NaN	NaN	NaN	NaN	NaN	NaN	-9.69022686299331	-3.45776088196441	335.172890753939	-23.1939031552226	439.047323771087	1040.48029094038	-45.0075340888237	-13.8452041836792	609.401393919211	177.283752567874	NaN	NaN	NaN	NaN	NaN	NaN	NaN	NaN	NaN	NaN	NaN	NaN	NaN	NaN	NaN
NaN	NaN	NaN	NaN	NaN	NaN	NaN	NaN	NaN	NaN	NaN	NaN	NaN	NaN	NaN	NaN	NaN	NaN	NaN	NaN	NaN	NaN	NaN	NaN	NaN	-54.0751019516595	27.0097873962124	385.654490281031	3.1001405372245	515.598223210313	544.705619386472	110.173776470953	96.6596282463075	949.090516262397	335.756096836186	NaN	NaN	NaN	NaN	NaN	NaN	NaN	NaN	NaN	NaN	NaN	NaN	NaN	NaN	NaN
NaN	NaN	NaN	NaN	NaN	NaN	NaN	NaN	NaN	NaN	NaN	NaN	NaN	NaN	NaN	NaN	NaN	NaN	NaN	NaN	NaN	NaN	NaN	NaN	NaN	88.7353261656976	-26.7442616544799	595.389013268638	39.8385637553521	710.868601088816	673.415761795786	116.82495563547	-11.1389119490505	742.079300499675	377.954474039656	NaN	NaN	NaN	NaN	NaN	NaN	NaN	NaN	NaN	NaN	NaN	NaN	NaN	NaN	NaN
NaN	NaN	NaN	NaN	NaN	NaN	NaN	NaN	NaN	NaN	NaN	NaN	NaN	NaN	NaN	NaN	NaN	NaN	NaN	NaN	NaN	NaN	NaN	NaN	NaN	1.67019862470654	-66.0055058267111	213.026629449903	-47.2645415170877	730.485477332281	512.882058403876	-37.8940593622761	-43.0998827816159	437.918201165383	17.287668882726	NaN	NaN	NaN	NaN	NaN	NaN	NaN	NaN	NaN	NaN	NaN	NaN	NaN	NaN	NaN
NaN	NaN	NaN	NaN	NaN	NaN	NaN	NaN	NaN	NaN	NaN	NaN	NaN	NaN	NaN	NaN	NaN	NaN	NaN	NaN	NaN	NaN	NaN	NaN	NaN	34.2967276965275	73.8917388177658	677.194671428213	1.995534413412	661.565061775093	1184.63599816619	12.4152741821589	-56.3550082915708	335.427207013314	132.242281522749	NaN	NaN	NaN	NaN	NaN	NaN	NaN	NaN	NaN	NaN	NaN	NaN	NaN	NaN	NaN
NaN	NaN	NaN	NaN	NaN	NaN	NaN	NaN	NaN	NaN	NaN	NaN	NaN	NaN	NaN	NaN	NaN	NaN	NaN	NaN	NaN	NaN	NaN	NaN	NaN	-49.8178500891364	254.675232373122	320.370657698883	20.0487133525461	975.239341898534	860.533043710697	-43.5611429152544	45.0755420480742	503.900734799422	232.776757264535	NaN	NaN	NaN	NaN	NaN	NaN	NaN	NaN	NaN	NaN	NaN	NaN	NaN	NaN	NaN
NaN	NaN	NaN	NaN	NaN	NaN	NaN	NaN	NaN	NaN	NaN	NaN	NaN	NaN	NaN	NaN	NaN	NaN	NaN	NaN	NaN	NaN	NaN	NaN	NaN	-17.1806048731328	-11.9626231575051	754.037092696641	-25.5293756181372	1075.46476637931	246.849269937629	8.90930370500566	-26.5729719612627	74.6558733219147	187.364278379473	NaN	NaN	NaN	NaN	NaN	NaN	NaN	NaN	NaN	NaN	NaN	NaN	NaN	NaN	NaN
NaN	NaN	NaN	NaN	NaN	NaN	NaN	NaN	NaN	NaN	NaN	NaN	NaN	NaN	NaN	NaN	NaN	NaN	NaN	NaN	NaN	NaN	NaN	NaN	NaN	77.1276524388214	-14.780376720069	239.01111288914	45.7953697710179	477.136461164447	257.810482489822	-41.9350216988321	-28.3576992094506	162.769225064151	13.4186776809542	NaN	NaN	NaN	NaN	NaN	NaN	NaN	NaN	NaN	NaN	NaN	NaN	NaN	NaN	NaN
NaN	NaN	NaN	NaN	NaN	NaN	NaN	NaN	NaN	NaN	NaN	NaN	NaN	NaN	NaN	NaN	NaN	NaN	NaN	NaN	NaN	NaN	NaN	NaN	NaN	-5.05983916903925	-22.8286432478717	-53.1401325588212	-32.2356571719595	206.075362238264	230.115508933155	-47.9140137121057	-16.5573006318132	397.351312028048	-9.24073424641159	NaN	NaN	NaN	NaN	NaN	NaN	NaN	NaN	NaN	NaN	NaN	NaN	NaN	NaN	NaN
NaN	NaN	NaN	NaN	NaN	NaN	NaN	NaN	NaN	NaN	NaN	NaN	NaN	NaN	NaN	NaN	NaN	NaN	NaN	NaN	NaN	NaN	NaN	NaN	NaN	366.605496829458	15.1362626823153	-9.96868261390917	4.67586880888846	587.319807558766	299.658976039526	-30.8894703607629	2.58379003420309	33.9649716544837	4.67586880888846	NaN	NaN	NaN	NaN	NaN	NaN	NaN	NaN	NaN	NaN	NaN	NaN	NaN	NaN	NaN
NaN	NaN	NaN	NaN	NaN	NaN	NaN	NaN	NaN	NaN	NaN	NaN	NaN	NaN	NaN	NaN	NaN	NaN	NaN	NaN	NaN	NaN	NaN	NaN	NaN	350.467648390102	1.86450740436474	-15.9320493426549	-27.4474684142558	194.486062783871	-5.4634865502904	21.7547767098573	-13.838336784182	13.3799264759657	16.520495313675	NaN	NaN	NaN	NaN	NaN	NaN	NaN	NaN	NaN	NaN	NaN	NaN	NaN	NaN	NaN
NaN	NaN	NaN	NaN	NaN	NaN	NaN	NaN	NaN	NaN	NaN	NaN	NaN	NaN	NaN	NaN	NaN	NaN	NaN	NaN	NaN	NaN	NaN	NaN	NaN	734.516214074091	16.8592171864208	-18.7617140459599	-11.4279929098815	86.0057307551599	73.4336373790255	-61.7163664144189	-21.9047373899934	510.313882199695	72.3859629310143	NaN	NaN	NaN	NaN	NaN	NaN	NaN	NaN	NaN	NaN	NaN	NaN	NaN	NaN	NaN
NaN	NaN	NaN	NaN	NaN	NaN	NaN	NaN	NaN	NaN	NaN	NaN	NaN	NaN	NaN	NaN	NaN	NaN	NaN	NaN	NaN	NaN	NaN	NaN	NaN	664.119203169449	-2.72291510828737	-0.62592731496116	-15.3048418682447	-0.62592731496116	-14.2563479715816	-54.0991160447796	-13.2078540749184	227.945742157596	-1.67442121162427	NaN	NaN	NaN	NaN	NaN	NaN	NaN	NaN	NaN	NaN	NaN	NaN	NaN	NaN	NaN
NaN	NaN	NaN	NaN	NaN	NaN	NaN	NaN	NaN	NaN	NaN	NaN	NaN	NaN	NaN	NaN	NaN	NaN	NaN	NaN	NaN	NaN	NaN	NaN	NaN	1761.49916384828	-4.49735540850492	-0.300096895713978	114.075197577839	-6.59598466490039	121.420399975223	-38.0754235108324	119.321770718828	350.170988922329	16.4889371554498	NaN	NaN	NaN	NaN	NaN	NaN	NaN	NaN	NaN	NaN	NaN	NaN	NaN	NaN	NaN
NaN	NaN	NaN	NaN	NaN	NaN	NaN	NaN	NaN	NaN	NaN	NaN	NaN	NaN	NaN	NaN	NaN	NaN	NaN	NaN	NaN	NaN	NaN	NaN	NaN	1656.09173418351	1.07638067054649	69.3352626364999	-6.27457584886389	12.6278837724771	64.0845794083497	-55.6309981934764	4.22679060743665	486.239510951631	202.702616631517	NaN	NaN	NaN	NaN	NaN	NaN	NaN	NaN	NaN	NaN	NaN	NaN	NaN	NaN	NaN
NaN	NaN	NaN	NaN	NaN	NaN	NaN	NaN	NaN	NaN	NaN	NaN	NaN	NaN	NaN	NaN	NaN	NaN	NaN	NaN	NaN	NaN	NaN	NaN	NaN	1146.95040426271	123.315411029814	4.55693645556622	65.5126136706667	53.9520541988373	174.812448677054	-64.8064203754102	-7.00362301626318	252.583485123906	212.647006948495	NaN	NaN	NaN	NaN	NaN	NaN	NaN	NaN	NaN	NaN	NaN	NaN	NaN	NaN	NaN
NaN	NaN	NaN	NaN	NaN	NaN	NaN	NaN	NaN	NaN	NaN	NaN	NaN	NaN	NaN	NaN	NaN	NaN	NaN	NaN	NaN	NaN	NaN	NaN	NaN	1717.19284825828	637.010115105344	89.0303644016654	-19.3034442787165	49.0625514904565	482.397786211984	172.121343874968	-14.0445215272416	953.59726474413	90.0821489519603	NaN	NaN	NaN	NaN	NaN	NaN	NaN	NaN	NaN	NaN	NaN	NaN	NaN	NaN	NaN
NaN	NaN	NaN	NaN	NaN	NaN	NaN	NaN	NaN	NaN	NaN	NaN	NaN	NaN	NaN	NaN	NaN	NaN	NaN	NaN	NaN	NaN	NaN	NaN	NaN	704.152118149043	435.736455029784	39.9549282343279	21.007940249439	70.480631098871	242.056133406476	218.898703647167	-4.25471039707949	365.211555308253	248.371796068105	NaN	NaN	NaN	NaN	NaN	NaN	NaN	NaN	NaN	NaN	NaN	NaN	NaN	NaN	NaN
NaN	NaN	NaN	NaN	NaN	NaN	NaN	NaN	NaN	NaN	NaN	NaN	NaN	NaN	NaN	NaN	NaN	NaN	NaN	NaN	NaN	NaN	NaN	NaN	NaN	501.719613401368	573.353372579152	146.71113041735	-22.892328812403	46.6345550954461	307.887088567364	182.528010006242	68.7567454297617	518.574615560846	103.520187383686	NaN	NaN	NaN	NaN	NaN	NaN	NaN	NaN	NaN	NaN	NaN	NaN	NaN	NaN	NaN
NaN	NaN	NaN	NaN	NaN	NaN	NaN	NaN	NaN	NaN	NaN	NaN	NaN	NaN	NaN	NaN	NaN	NaN	NaN	NaN	NaN	NaN	NaN	NaN	NaN	28.0223014915806	50.1618901679259	98.6581320303964	28.0223014915806	4.82844668779031	23.8052369818005	11.1540434524604	-17.311141988555	340.085075215304	54.3789546777059	NaN	NaN	NaN	NaN	NaN	NaN	NaN	NaN	NaN	NaN	NaN	NaN	NaN	NaN	NaN
NaN	NaN	NaN	NaN	NaN	NaN	NaN	NaN	NaN	NaN	NaN	NaN	NaN	NaN	NaN	NaN	NaN	NaN	NaN	NaN	NaN	NaN	NaN	NaN	NaN	151.818698805078	42.0887226976374	17.8215164431073	-9.61097758375286	60.0253534075075	53.6947778628474	57.9151615592875	-7.50078573553285	239.391660506208	-6.44568981142284	NaN	NaN	NaN	NaN	NaN	NaN	NaN	NaN	NaN	NaN	NaN	NaN	NaN	NaN	NaN
NaN	NaN	NaN	NaN	NaN	NaN	NaN	NaN	NaN	NaN	NaN	NaN	NaN	NaN	NaN	NaN	NaN	NaN	NaN	NaN	NaN	NaN	NaN	NaN	NaN	66.7365745540889	135.37183137697	-20.9053687735906	-8.23424443705863	-1.89868226879264	101.582166479552	81.5195529467095	87.8551151149755	520.785196613151	62.5128664419116	NaN	NaN	NaN	NaN	NaN	NaN	NaN	NaN	NaN	NaN	NaN	NaN	NaN	NaN	NaN
NaN	NaN	NaN	NaN	NaN	NaN	NaN	NaN	NaN	NaN	NaN	NaN	NaN	NaN	NaN	NaN	NaN	NaN	NaN	NaN	NaN	NaN	NaN	NaN	NaN	35.4150370311567	48.0961503392325	38.5853153581756	13.223088742024	10.052810415005	12.1663292996843	77.6854147247428	32.2447587041377	25.9042020500998	-33.2743267209207	NaN	NaN	NaN	NaN	NaN	NaN	NaN	NaN	NaN	NaN	NaN	NaN	NaN	NaN	NaN
NaN	NaN	NaN	NaN	NaN	NaN	NaN	NaN	NaN	NaN	NaN	NaN	NaN	NaN	NaN	NaN	NaN	NaN	NaN	NaN	NaN	NaN	NaN	NaN	NaN	33.6566861712727	10.3896364291301	-35.0868698850576	-22.3957518438889	69.6148539545839	266.327183592698	30.4839066609805	53.7509564031231	91.824310526629	122.494512459453	NaN	NaN	NaN	NaN	NaN	NaN	NaN	NaN	NaN	NaN	NaN	NaN	NaN	NaN	NaN
NaN	NaN	NaN	NaN	NaN	NaN	NaN	NaN	NaN	NaN	NaN	NaN	NaN	NaN	NaN	NaN	NaN	NaN	NaN	NaN	NaN	NaN	NaN	NaN	NaN	8.61013791014311	-14.6752828072894	14.9607071967156	101.751820779873	83.7585411345844	47.7719818440069	22.3697046977169	43.5382689862919	136.679951856022	-13.6168545928607	NaN	NaN	NaN	NaN	NaN	NaN	NaN	NaN	NaN	NaN	NaN	NaN	NaN	NaN	NaN
NaN	NaN	NaN	NaN	NaN	NaN	NaN	NaN	NaN	NaN	NaN	NaN	NaN	NaN	NaN	NaN	NaN	NaN	NaN	NaN	NaN	NaN	NaN	NaN	NaN	21.6575311900674	NaN	154.065603496916	-27.0686394188528	23.776060346977	24.8353249254318	8.94635624860996	-3.76481869284749	283.2958820684	-12.2389353204858	NaN	NaN	NaN	NaN	NaN	NaN	NaN	NaN	NaN	NaN	NaN	NaN	NaN	NaN	NaN
NaN	NaN	NaN	NaN	NaN	NaN	NaN	NaN	NaN	NaN	NaN	NaN	NaN	NaN	NaN	NaN	NaN	NaN	NaN	NaN	NaN	NaN	NaN	NaN	NaN	37.9058675262391	48.5068901793032	23.0644358119492	171.478752954848	72.8892422813509	91.9710830568664	-20.399757065614	-9.7987344125498	18.8240267507235	19.8841290160299	NaN	NaN	NaN	NaN	NaN	NaN	NaN	NaN	NaN	NaN	NaN	NaN	NaN	NaN	NaN
NaN	NaN	NaN	NaN	NaN	NaN	NaN	NaN	NaN	NaN	NaN	NaN	NaN	NaN	NaN	NaN	NaN	NaN	NaN	NaN	NaN	NaN	NaN	NaN	NaN	54.1799231970529	-22.2078488279094	29.77827380019	21.2907435751941	36.1439214689368	12.8032133501983	22.3516848533186	24.4735674095676	18.1079197408207	-33.8782028872786	NaN	NaN	NaN	NaN	NaN	NaN	NaN	NaN	NaN	NaN	NaN	NaN	NaN	NaN	NaN
NaN	NaN	NaN	NaN	NaN	NaN	NaN	NaN	NaN	NaN	NaN	NaN	NaN	NaN	NaN	NaN	NaN	NaN	NaN	NaN	NaN	NaN	NaN	NaN	NaN	47.120563675893	4.6492988735033	-27.204149728289	2.52573563338381	26.9467128947579	13.1435518339812	68.3561960770879	44.9970004357735	150.113380821688	-11.2774254273929	NaN	NaN	NaN	NaN	NaN	NaN	NaN	NaN	NaN	NaN	NaN	NaN	NaN	NaN	NaN
NaN	NaN	NaN	NaN	NaN	NaN	NaN	NaN	NaN	NaN	NaN	NaN	NaN	NaN	NaN	NaN	NaN	NaN	NaN	NaN	NaN	NaN	NaN	NaN	NaN	14.54705318462	37.9247656586258	NaN	NaN	64.4903480154506	NaN	-13.0811524664778	29.4237793044419	-6.70541270083985	NaN	26.2359094216229	-31.1457484691187	40.0500122471718	NaN	NaN	NaN	NaN	NaN	NaN	NaN	NaN	NaN	NaN	NaN	NaN
-20.3663359011466	-28.3663359011466	7.63366409885339	-7.36633590114661	-43.3663359011466	-11.3663359011466	5.63366409885339	-35.3663359011466	90.6336640988534	25.6336640988534	-36.3663359011466	-51.3663359011466	-26.3663359011466	-81.3663359011466	NaN	NaN	NaN	NaN	NaN	NaN	NaN	NaN	NaN	NaN	NaN	126.553277020584	NaN	-3.18961205948943	5.31811837199078	NaN	35.0951748821715	-11.6973424909696	-27.649337049995	115.918613981234	9.57198358773089	-21.2685392263849	-41.4743990011504	-7.44347727522953	-2.1261457555544	NaN	NaN	NaN	NaN	NaN	NaN	NaN	NaN	NaN	NaN	NaN
-16.1514199306961	-28.1586846958944	6.86250420260071	0.858871820001545	39.8824823068961	NaN	-11.1483929451968	43.8849038952956	-0.141733577098315	-24.156263107495	6.86250420260071	14.8673473793996	-48.1707926378916	-31.160500887194	NaN	NaN	NaN	NaN	NaN	NaN	NaN	NaN	NaN	NaN	NaN	NaN	-18.8258203574213	-46.497897315316	157.849747912214	92.9267981263844	-24.1473736185549	16.2964311660605	NaN	NaN	84.4123129085706	-34.7904801408221	-19.890131009648	107.827147257558	9.91056725270017	NaN	NaN	NaN	NaN	NaN	NaN	NaN	NaN	NaN	NaN	NaN
-0.918070668778151	-7.9265513623635	-21.9435127495342	-27.9507819154645	-11.9313974729837	-32.9568395537397	18.1049483566678	-34.9592626090498	-4.92291677939835	15.1013137737026	-16.9374551112589	-44.9713778856003	-32.9568395537397	-45.9725894132554	NaN	NaN	NaN	NaN	NaN	NaN	NaN	NaN	NaN	NaN	NaN	24.0967214381548	17.7057833841205	-22.7701576247637	-50.4642225255792	-28.095939336459	-43.0081281292058	29.4225031498501	-49.3990661832401	408.618161022554	-22.7701576247637	-4.66249980499972	-37.6823464175105	14.5103143571033	-0.401874435643495	-9.98828151669501	NaN	NaN	NaN	NaN	NaN	NaN	NaN	NaN	NaN	NaN
-13.7171696004044	16.337382189574	-10.7117144214065	-6.70444084940944	68.4319386255364	80.4537593415277	25.3537477265675	-53.7899053203755	-18.7262615654008	-5.70262245641016	-19.7280799584001	-12.7153512074051	-36.7589926393878	-64.8099076433676	NaN	NaN	NaN	NaN	NaN	NaN	NaN	NaN	NaN	NaN	NaN	-6.4667039630445	-40.5788120421859	-32.0507850224006	27.6454041160969	-5.40070058557133	40.437444645775	149.169789148038	80.9455729897554	27.6454041160969	140.641762128253	-19.2587444927225	-19.2587444927225	4.19332981168719	18.0513737188384	54.2954885529262	91.6056067644871	-2.20269045315182	NaN	NaN	NaN	NaN	NaN	NaN	NaN	NaN
-29.5390717870504	-36.5560537483368	139.870921278294	-11.4954038865996	21.5846539308936	14.5676719696072	-8.48812590319108	-3.47599593084363	44.6404518036919	-0.468717947435156	-40.5657577262148	-5.48084791978261	-17.5099598534165	NaN	NaN	NaN	NaN	NaN	NaN	NaN	NaN	NaN	NaN	NaN	NaN	40.8014011103092	8.79584828509777	-29.610815105156	-20.0091492575926	-59.4826644086867	29.066031741065	93.077137391488	-18.9422974967522	88.8097303481264	1.32788595921509	-37.0787774310387	-7.20692812750796	3.46158948089586	77.0743609788822	-2.93952108414644	-12.5411869317099	68.5395468921592	NaN	NaN	NaN	NaN	NaN	NaN	NaN	NaN
-10.2739758750304	-15.2891475420598	-24.3164565427127	-45.3801775442361	-45.3801775442361	48.9050497959165	-15.2891475420598	-27.3255595429303	-46.383211877642	-11.2770102084362	-37.3559028769891	7.78064212627544	-18.2982505422774	-52.4014178780773	NaN	NaN	NaN	NaN	NaN	NaN	NaN	NaN	NaN	NaN	NaN	29.4212208966059	-15.4222419212086	46.5044448272019	-49.5886897824006	59.3168627751489	-28.2346598691556	NaN	0.593280513725175	25.1504149139569	27.2858179052814	-16.4899434168708	14.4733999573344	-9.01603294723508	-33.5731673474668	1.66098200938743	-19.6930479038576	12.3379969660099	NaN	NaN	NaN	NaN	NaN	NaN	NaN	NaN
40.1274626711275	-19.0874985868339	-41.1676536321755	-33.1385063429604	-28.1202892872009	-44.1785838656311	-23.1020722314415	-49.1968009213906	-15.0729249422264	-31.1312195206566	-16.0765683533783	92.3169200510256	-58.2295916217576	-62.2441652663651	NaN	NaN	NaN	NaN	NaN	NaN	NaN	NaN	NaN	NaN	NaN	97.0957891768445	-7.62236416987444	-28.9934158732865	-47.1588098211867	-1.21104865885084	38.3253969924614	NaN	-23.6506529474335	36.1882918221202	-28.9934158732865	-15.1022322660687	23.365660800073	-20.4449951919217	55.422238355191	21.2285556297318	-15.1022322660687	-26.8563107029453	NaN	NaN	NaN	NaN	NaN	NaN	NaN	NaN
-21.8862121902744	-18.8734525031117	-16.8649460450032	-0.796894380135536	1.21161207797293	-18.8734525031117	2.21586530702716	-10.8394266706778	20.2924234300033	-31.9287444808167	-57.0350752071724	-30.9244912517625	-63.0605945814978	-44.9840364585217	NaN	NaN	NaN	NaN	NaN	NaN	NaN	NaN	NaN	NaN	NaN	17.3004389484605	-12.6429019645516	78.2565258070923	0.189958426739324	84.6729560027377	30.1332993397514	-37.2392177145258	21.5780590788908	31.202704372359	39.7579446332196	72.9095006440544	-50.0720781058167	29.0638943071438	-16.9205220949819	-3.0182566710834	33.3415144375741	32.2721094049666	NaN	NaN	NaN	NaN	NaN	NaN	NaN	NaN
5.45758477243811	-4.59105311219081	-12.629963419894	-31.7223754006889	84.8418240610066	-16.6494185737455	-0.571597958339244	-49.809923593021	1.43812961858654	-35.7418305545405	28.5694519070846	-27.7029202468373	-47.8001960160952	-82.9704286122964	-8.61050826604238	NaN	NaN	NaN	NaN	NaN	NaN	NaN	NaN	NaN	NaN	1.59320262901999	45.4738151192722	20.857861771082	-15.5309388305906	9.08501451759965	70.0897684674625	-21.9524918779446	-19.8119741954933	30.4901913421129	-47.6387040673606	-15.5309388305906	-23.0227507191703	31.5604501833386	50.8251093254006	33.7009678657899	NaN	55.1061446903032	34.7712267070156	NaN	NaN	NaN	NaN	NaN	NaN	NaN
31.8291754820428	-32.5212303247505	-42.575981232062	-19.4500541452456	-29.5048050525571	56.9660527503215	182.650439091715	74.0591292927509	-33.5267054154817	-7.38435305647186	39.872976207892	-28.4993299618259	91.1522058351804	-93.8552108593504	-26.4883797803636	NaN	NaN	NaN	NaN	NaN	NaN	NaN	NaN	NaN	NaN	-34.4903011894844	4.06980332487495	12.638715439177	0.856461282011667	6.21203135345047	-62.3392655609662	-60.1970375323907	-29.1347311180456	52.2699339678242	44.7721358678098	-52.6992394323763	4.06980332487495	9.42537339631375	-9.85467886086593	NaN	-7.71245083229041	NaN	26.5631976249179	0.856461282011667	-18.423590975168	30.8476536820689	NaN	NaN	NaN	NaN
-24.2662735617798	-62.4975847759709	193.04854807678	66.2815687876203	21.0076476129203	-16.2175764640553	-4.14453081746864	22.0137347501358	26.038083298998	-21.2480121501331	76.3424401597758	-43.3819291688753	-28.290622110642	-84.6315017947131	-31.3088835222887	NaN	NaN	NaN	NaN	NaN	NaN	NaN	NaN	NaN	NaN	-43.8322511268333	-54.5519566775051	0.118541630921447	-40.6163394616317	-26.6807222457583	-35.2564866862958	21.5579527322652	-10.6011639197504	19.4140116221308	-8.45722280961606	51.5731282741465	8.69430607145895	14.0541588467949	3.33445329612301	138.402743234589	-32.0405750210942	15.1261294018621	-44.9042216819005	NaN	NaN	-11.6731344748176	-35.2564866862958	76.2284510406918	-44.9042216819005	-0.953428924145741
-10.9677612203403	-12.9811610788922	49.4342345362195	-39.1553592400681	101.782630858571	-41.1687590986201	2.11933786024768	-23.0481603716522	-45.1955588157241	-19.0213606545482	60.5079337582554	-27.0749600887562	-80.4300563403839	-66.33625733052	79.6352324144993	-7.94766143251227	NaN	NaN	NaN	NaN	NaN	NaN	NaN	NaN	NaN	-19.9314715565458	-25.2956138907845	1.52509778040931	35.8556087195374	44.4382364543195	-17.7858146228503	19.7631817168211	-30.6597562250233	-30.6597562250233	-28.5140992913278	-3.83904455382946	-1.69338762013395	58.3850065233403	28.3458094516032	58.3850065233403	-15.6401576891548	228.964732752133	26.2001525179076	-12.4216722886115	33.7099517858419	-22.0771284902413	81.9872327939909	79.8415758602954	NaN	7.96206858149583
28.5371110042866	23.5005436629083	NaN	46.6687534332483	12.4200955118762	23.5005436629083	NaN	-32.9090105605281	-20.8212489412203	-37.9455779019064	33.5736783456648	-14.7773681315664	-3.69691998053425	65.8077093304856	-36.9382644336307	-24.8505028143229	55.7345746477291	NaN	NaN	NaN	NaN	NaN	NaN	NaN	NaN	-69.003172342909	94.197366101506	-3.50821941455827	-28.2030377318053	12.5970968792985	14.744472385146	-46.4557295315096	50.1761682316309	-24.9819744730339	-59.339982566595	-34.645164249348	6.15497036175578	-16.3924724496437	55.5446069962498	16.8918478909936	94.197366101506	-18.5398479554912	-5.65559492040583	4.00759485590821	63.0604212667163	34.0708519377741	-37.8662275081193	70.5762355371828	11.5234091263747	43.7340417140882
-9.52027164755581	-43.7898153373109	15.67792224197	-12.5440549142989	-26.6550434924334	22.7334165310372	108.407275755425	-33.7105377815006	-44.797743092892	-53.8690928931213	-25.6471157368523	155.779880267734	-32.7026100259196	-67.9800814712557	-2.46477735848858	-35.7263932926627	-27.6629712480144	NaN	NaN	NaN	NaN	NaN	NaN	NaN	NaN	6.49407185024998	-36.4878648137566	38.7305243482549	-2.10231548255133	-40.7860584801573	91.383396761663	50.5505569308567	38.7305243482549	5.41952343364982	-37.5624132303568	-11.7732512319528	-7.47505756555215	-19.295090148154	-11.7732512319528	72.04152526286	-26.8169290643551	-7.47505756555215	-5.32596073235183	50.5505569308567	-8.54960598215232	-39.7115100635571	101.054332511064	4.34497501704965	-45.0842521465579	-25.7423806477549
-63.7607841697396	0.785954554227713	-0.222588238334277	-30.478872015194	-10.3080161639542	-1.23113103089627	-12.3251017490782	-39.5557571482519	-42.5813855259379	-38.5472143556899	-64.7693269623016	-21.4019868821361	9.86283968728562	-77.8803832656075	-23.4190724672601	NaN	-26.444700844946	-78.8889260581695	NaN	NaN	NaN	NaN	NaN	NaN	NaN	41.2468521777441	47.6993149448984	64.9058823239767	21.889463876281	-0.694155808759191	-12.5236708818755	-12.5236708818755	-31.8810591833385	-6.07120811472115	-46.936805640032	6.83371741958755	57.37800909563	5.75830695839516	67.0567032463615	63.8304718627843	29.4173371046278	-40.4843428728777	-31.8810591833385	21.889463876281	20.8140534150886	-6.07120811472115	48.7747254060908	26.1911057210506	142.335435529829	-6.07120811472115
-26.2341013387801	81.7458667845333	-24.2157841775967	-64.5821274012653	-47.4264315312062	-51.463065853573	30.2787791743559	-35.3165285641056	-53.4813830147564	22.2055105296222	-6.05092972694585	10.0956075625216	-79.719506110141	-40.3623214670642	-24.2157841775967	-5.04177114635414	-43.3897972088393	-67.6096031430405	NaN	NaN	NaN	NaN	NaN	NaN	NaN	-61.7076205814345	-8.97019997013075	-19.7329388703968	25.4705645107207	-28.3431299906097	-13.2752955302372	186.911648014712	-44.4872383410088	-27.2668561005831	-0.360008849917894	-8.97019997013075	44.8434945311996	17.9366472805344	-31.5719516606895	63.1401506616519	40.5383989710932	-63.8601683614877	25.4705645107207	11.4790039403748	9.32645616032157	-3.58883051999771	20.0891950605876	-41.258416670929	-1.4362827399445	-30.4956777706629
-4.81796696117426	149.677626558979	83.0324685698935	-10.8766176874548	-40.1600961978107	-31.0721201083899	-35.1112205925769	-15.9254932926886	-17.9450435347821	50.7196646963973	-32.0818952294367	3.26023400719978	-68.4337995871199	-52.2773976503718	-39.150321076764	-74.4924503134004	-54.2969478924653	0.230908644059516	NaN	NaN	NaN	NaN	NaN	NaN	NaN	51.6773330110298	-25.8766538526245	-34.4937635041416	-25.8766538526245	-20.4909603204263	-40.9565957427795	-9.71957325602986	252.025132408803	34.4431137079955	-26.9537925590641	-32.3394860912624	-56.0365376329345	43.0602233595126	-26.9537925590641	-22.6452377333056	10.7460621663233	-1.10246360451272	-0.0253248980730809	-2.17960231095237	-1.10246360451272	-21.5680990268659	-22.6452377333056	63.5258587818658	-35.5709022105813	-62.4993698715723
19.6555288226731	-5.60428156000255	41.8841619594278	-13.6874208824588	-3.5834967293885	-35.9160540192134	38.8529847135067	-76.3317506314945	3.4892501777607	32.7906302216645	-58.144687155968	-66.2278264784242	-54.1031174947399	154.037720058508	-1.56271189877444	NaN	-51.0719402488188	18.6451364073661	NaN	NaN	NaN	NaN	NaN	NaN	NaN	-29.8742402435307	-11.5481567092866	5.69992191117847	-18.0161861919609	-40.6542893813213	211.59886044298	5.69992191117847	-12.6261616230656	-35.264264812426	-26.6402255021935	-50.3563336053329	16.4799710489691	-56.8243630880073	-9.39214688172843	49.8981233761201	-39.5762844675422	-19.09419110574	38.0400693245504	-1.84611248527498	-11.5481567092866	-42.8102992088794	29.4160300143179	-34.1862598986469	-23.4062107608563	43.4300938934457
1.69652559375152	56.2910906905659	-58.9641022915978	-3.35852673002759	43.1479546487402	-48.8539976440396	111.896666252136	15.850672100333	-1.33650580051595	-34.6998511374581	39.1039127897169	-39.7549034612372	-47.8429871792837	-52.8980395030628	-9.42458951856252	-80.19532205147	12.8176407060656	-80.19532205147	NaN	NaN	NaN	NaN	NaN	NaN	NaN	-1.51208585997692	33.011834632926	-37.114878868283	-27.4050262296541	-16.6163010756219	399.828489870019	20.0653644480874	-17.6951735910251	71.8512451874417	-54.3768391147345	50.2737948793774	-53.2979665993312	36.2484521791356	-16.6163010756219	-5.82757592158978	-44.6669864761055	-24.1684086834444	2.80340420163594	-25.2472811988477	13.5921293556681	-28.4838987450573	-9.06419346779943	97.7441855571189	24.3808545097002	-38.1937513836862
-2.12165206651425	5.97138209972427	26.2039675153206	-25.38912529445	20.1341918906417	53.5179578263756	-49.6682277931655	-39.5519350853674	-37.5286765438078	13.052786995183	-43.5984521684867	-45.6217107100463	-39.5519350853674	-37.5286765438078	-40.5635643561472	-57.7612619594041	21.1458211614215	-57.7612619594041	NaN	NaN	NaN	NaN	NaN	NaN	NaN	-27.0913174902807	-4.41674568197425	-0.0977796232492228	-17.3736438581493	12.8591185529259	95.9992151833827	-36.808991122412	61.4474867135825	-26.0115759755994	46.3311055080449	37.6931733905948	-10.8951947700618	-6.57622871133677	-49.7658892985871	-16.2939023434681	-50.8456308132683	84.1220585218889	63.606969742945	-17.3736438581493	50.6500715667699	43.0918809640011	-11.9749362847431	22.5767921850572	95.9992151833827	19.3375676410134
-24.1649855753514	-61.6181924618074	103.378367605553	-17.0792437319678	-21.1282390710441	-41.3732157664258	2.15348412864474	-20.1159902362751	321.011867080906	-45.4222111055021	22.3984608240264	76.0476490667877	-20.1159902362751	-80.85092032242	23.4107096587955	-63.6426901313456	-22.1404879058132	NaN	NaN	NaN	NaN	NaN	NaN	NaN	NaN	-23.5352672326829	-35.4219982976083	-19.21281957271	-33.2607744676219	-26.7771029776626	91.0095957565983	29.4147166019848	-33.2607744676219	29.4147166019848	-18.1322076577168	-46.2281174475405	169.894265551103	63.9942978817678	-13.8097599977439	-0.842417017825312	-27.8577148926558	-7.32608850778463	81.2840885216594	-31.0995506376355	-34.3413863826151	31.5759404319713	-53.7924008524931	42.3820595819035	52.1075668168424	-64.5985200024252
3.39525260218261	-7.74630813710556	36.8199348200471	41.8842806106326	-14.8363922439253	-11.797784769574	1.3695142859484	9.47246755088524	79.3604394609656	194.827523486316	-32.0551679319161	-14.8363922439253	-34.0809062481503	-83.7114949958885	-58.3897660429609	NaN	-21.926476350745	-44.2095978293214	-69.531326782249	NaN	NaN	NaN	NaN	NaN	NaN	13.5525161623386	-57.8254093398436	54.6488975120799	-35.1142512255129	23.2858696399089	-21.0549628690225	-42.6846372636231	-28.6253489071327	-1.58825591388186	49.2414789134297	9.22658128341847	167.123204364003	69.7896695883004	-8.07715823226206	-28.6253489071327	-24.2994140282126	102.234181180201	39.5081254358594	16.7969673215287	-5.91419079280199	33.0192231174792	-14.5660605506423	28.6932882385591	-55.6624419003835	7.06361384395841
0.584582993881894	-12.5907901549883	4.63854396276504	36.0567414716094	-34.8875754838456	-24.7526730616378	-29.8201242727417	-13.6042803972091	-13.6042803972091	-57.1843608127029	-4.48286821722204	-52.116909601599	-3.46937797500125	-100.764441228197	-42.9954974216119	189.093768046948	-49.0764388749366	-79.4811461415602	12.7464659005313	NaN	NaN	NaN	NaN	NaN	NaN	-19.6530101384684	7.40591316887123	9.57062703345841	21.4765532886879	-52.123718107276	69.1002583096057	-33.7236502582851	-1.25294228947746	-10.9941546801197	-8.82944081553257	-26.14715173223	350.513060705938	27.9706948824494	-33.7236502582851	44.2060488668532	16.0647686272199	-8.82944081553257	11.7353408980456	-43.4648626489273	65.8531875127249	-61.8649304979183	13.9000547626328	33.3824795439173	-46.7119334458081	46.3707627314404
-47.8645796758827	1.82691265965936	0.81280057117891	-2.22953569426244	-0.201311517301541	2.84102474813981	-24.5400016408324	26.1656027831902	124.534475365794	-14.3988807560279	-64.0903730915699	-21.497665375391	-10.3424324021061	-59.0198126491677	-35.6952346141173	-62.0621489146091	7.91158519054207	-55.9774763837263	NaN	NaN	NaN	NaN	NaN	NaN	NaN	-19.3320232027036	28.3301652655538	-40.9966543246388	-17.1655600905101	46.7451017191988	-5.25001297344574	113.905458197198	-27.9978756514777	-8.49970764173602	29.4133968216506	54.3277226118761	293.72189650926	42.4121754948117	-2.00031830515546	-10.6661707539295	-39.9134227685421	40.2457123826182	15.3313865923927	3.41583947532835	7.74876569971539	25.0804705972636	-50.7457383295097	9.91522881190891	-3.08354986125222	31.5798599338441
182.678809370581	-12.1502527029933	-7.07657921149395	-2.0029057199946	-6.06184451319408	98.4558294116923	272.99019751927	-21.2828649876921	5.10023716810447	-45.6364977468889	-34.4744160655904	-59.8427835230871	-57.8133141264873	-69.9901305060858	-32.4449466689906	-111.59425313638	-49.6954365400884	-43.6070283502892	-19.2533955910924	-57.8133141264873	NaN	NaN	NaN	NaN	NaN	143.605622099103	-20.094624679982	-11.4217639234742	5.92395758954148	-27.6833778419263	-25.5151626527994	-27.6833778419263	12.4286031569223	-24.4310550582359	8.09217277866844	-33.1039158147437	242.25941320438	166.371881584936	-8.16944113978372	51.4564765612075	17.8491411297397	-11.4217639234742	-53.7019601114498	-28.7674854364898	-19.0105170854185	5.92395758954148	80.7273816144214	-54.7860677060133	-30.9357006256168	-49.3655297331959
-19.0370845402165	-8.88350380935393	46.96119021039	-9.89886188244019	50.0072644296488	-9.89886188244019	-13.9602941747852	-37.313529855769	-6.85278766318143	-25.129232978734	-27.1599491249065	16.5004480178024	-37.313529855769	-39.3442460019415	-32.2367394903378	-100.265730387117	-18.0217264671302	-45.4363944404591	52.0379805758213	-23.0985168325615	-5.83742959009517	NaN	NaN	NaN	NaN	-45.8131168041841	78.9601640756215	9.52112080338184	-34.9632662928967	25.795896570313	75.7052089222353	129.954461478672	-49.0680719575704	-6.75365496354933	35.5607620304717	-33.8782812417679	-40.3881915485404	52.9205228485316	-0.24374465677686	-40.3881915485404	-32.7932961906392	-45.8131168041841	-4.58368486129184	-56.6629673154716	-50.1530570086991	73.5352388199778	51.8355377974029	195.053564546397	-11.0935951680643	54.0055078996604
-11.7086320565455	0.483154514457901	15.7228877282122	-37.1081874128027	-50.3159561980564	41.1224430844693	-50.3159561980564	-5.61273877104381	-31.012294127301	-33.0442585558015	-21.8684541990484	-52.3479206265569	-18.8205075562975	-51.3319384123067	-15.7725609135467	-87.9072981253169	6.57904779995962	-7.64470319954438	-25.9323830560495	-52.3479206265569	-75.7155115543135	-27.9643474845501	NaN	NaN	NaN	76.1042195841545	-22.7093979765671	15.2958395467874	2.26547239592301	-33.5680372689541	55.4728049286192	-24.8811258350445	-35.7397651274314	48.9576213531871	86.9628588765415	-14.0224865426575	46.7858934947097	-65.0580912168763	12.0382477590713	-65.0580912168763	10.9523838298326	-32.4821733397154	26.1544788391744	-8.59316689646398	-40.0832208443862	-28.1387176227606	-48.7701322782958	-36.8256290566702	108.680137461315	21.8110231222196
38.3263347509159	5.79490680832034	55.6086558454197	-35.8859852431302	-52.151699214428	-27.7531282574813	-36.9025923663363	-27.7531282574813	-25.7199140110691	-18.6036641486263	-44.0188422287791	12.9111566707631	12.9111566707631	81.0238339255725	-1.32134305412243	-12.5040214093896	-56.2181277072524	NaN	-55.2015205840463	-47.0686635983974	-47.0686635983974	59.6750843382442	NaN	NaN	NaN	322.108073708229	1.51852516478657	30.8606194382542	26.5136425088516	-22.3898479469278	-23.4765921792784	73.2436444999296	-58.2524076144993	-14.7826383204732	-39.7777556645382	165.616904249735	35.2075963676568	2.60526939713722	-24.5633364116291	22.166665579449	12.3859674882931	18.906432882397	37.3810848323581	11.2992232559424	66.7231791058257	15.6462001853451	-10.4356613910706	-39.7777556645382	-75.6403153321098	-22.3898479469278
40.6129486542532	-26.5244162362564	9.07873181174112	53.8369750720809	-5.16252740745789	-1.09359620197246	19.2510598254547	-5.16252740745789	-57.0414002773971	-40.7656754554554	-14.3176226198001	-25.507183434885	-4.14529460608653	-53.9897018732831	-0.0763634006010997	-85.5239187157951	15.1821286199693	-39.748442654084	13.1476630172265	-9.23145861294332	-25.507183434885	-28.5588818389991	NaN	NaN	NaN	58.4145419485669	-43.8222986611481	-45.9975505890144	187.84203165661	-47.0851765529475	32.3115188141716	-20.9821534185522	-27.507909202151	-47.0851765529475	54.0640380928344	112.795840145224	235.697574069669	29.0486409223722	-13.3687716710202	14.9095033912414	20.3476332109071	-23.1574053464185	-23.1574053464185	-39.4717948054155	-1.40488606775569	15.9971293551745	-26.4202832382179	-48.1728025168807	-19.894527454619	80.1670612272297
-5.95486509114053	-38.5263610964893	-15.1155983426449	-28.3477685948178	50.0273936680526	-1.88342809047194	28.6523494145425	-53.7942498489965	45.955956667384	52.0631121683869	-39.5442203466564	43.9202381670497	19.4916161630382	-55.8299683493308	-27.3299093446506	-87.3836051045124	-28.3477685948178	-45.6513758476593	-46.6692350978265	-68.0442793513366	10.3308829115338	11.348742161701	NaN	NaN	NaN	350.520930573284	10.9060828039059	-53.3159557165855	180.713506688595	-22.8377001475387	0.0209915292463699	-48.9619192067216	-10.8640997454132	-47.8734100792557	27.2337197158953	108.871904275842	119.756995550502	-45.6963918243238	39.2073201180208	100.163831256114	19.6141558236336	-41.34235531446	136.084632462491	-60.9355196088472	-66.3780652461769	6.55204629404211	-68.5550835011089	-27.1917366574025	-44.6078826968578	82.747685216659
152.13571020216	-18.9700169288822	17.6954960277696	-16.933043986846	-27.117908697027	-1.65574692157438	-15.9145575158279	-31.1918545810994	-30.1733681100813	13.6215501436972	-13.8775845737916	-45.4506651753529	-37.3027734072081	-61.7464487116426	-65.820394595715	-72.9497998928418	52.3240360423852	46.2131172162766	-39.3397463492443	-32.2103410521175	NaN	-26.0994222260089	NaN	NaN	NaN	299.943067707446	-12.7129317808954	-21.4280815924171	387.094565822663	53.7400855319576	-33.4114125832595	23.2370611916316	1.44918666282734	6.89615529502841	128.908252656332	77.7067475136423	55.918872984838	-23.6068690452976	53.7400855319576	29.7734235502729	75.5279600607619	3.62797411570777	11.2537302007893	-43.2159561212214	29.7734235502729	67.9022039756804	-27.9644439510584	-22.5174753188574	6.89615529502841	-34.5008063096997
-33.0203334041606	9.78247414063886	-37.09679126557	-11.6189296317609	-26.9056466120464	1.62955841781992	-16.7145019585227	-22.8291887506369	5.70601627922939	19.9736187941625	-55.4408516419127	5.70601627922939	-2.44689944358955	-71.7466830875506	-22.8291887506369	NaN	-65.6319962954363	-3.46601390894192	-48.3070503844461	-33.0203334041606	-36.0776768002177	-16.7145019585227	NaN	NaN	NaN	79.1992884928484	-22.196729592481	-15.6550510063307	176.234187520744	-27.6481284142729	-49.4537237014405	10.5116633382704	-18.9258902994058	21.4144609818542	700.658754177125	926.34666539931	95.5534849582241	-8.02309265582203	38.8589372115883	-25.4675688855561	-33.0995272360648	65.0256515561895	-12.3842117132555	-16.7453307706891	-50.5440034657989	-3.6619735983885	65.0256515561895	-15.6550510063307	-54.9051225232324	31.2269788610797
-32.8115820134165	-45.0485008286356	29.3927552972809	17.1558364820618	-21.5944064327989	47.7481335201097	-16.4956902597909	-44.028757594034	-41.9892711248308	-26.6931226058069	-32.8115820134165	-4.25877144457175	-17.5154334943925	-49.127473767042	20.2150661858666	-72.5815681628787	-16.4956902597909	-75.6407978666835	14.096606778257	-10.3772308521813	7.97814737064741	8.99789060524901	NaN	NaN	NaN	68.6914196165613	-2.23445129117	-57.8839807726207	250.916349487194	-19.6931272069193	248.734014997725	9.76838840090761	-32.7871341437312	-39.3341376121372	638.280721367881	693.930250849332	26.1358970719225	-60.0663152620894	154.893631950573	25.0447298271882	-63.3398169962924	2.13021768776731	-15.3284582279819	-13.1461237385133	44.6857402324061	-10.9637892490446	-31.6959668989969	322.93338763966	44.6857402324061	21.7712280929852
-45.8674190170307	-39.7451823358248	4.13084721281781	-53.0100284784376	-16.276608391202	6.17159277321979	111.269989133922	-44.8470462368297	-36.6840639952218	-38.7248095556238	-8.11362614959407	-64.2341290606485	-9.13399892979506	103.107006892314	-19.337726731805	-34.6433184348198	76.5773146070881	-16.276608391202	12.2938294544257	-97.9064308072812	-70.3563657418545	-43.8266734566287	NaN	NaN	NaN	16.6682956338568	-12.8172209856645	-2.98871544582404	276.577664354081	-31.3821758942519	5.74773392292299	-19.3695580122247	319.167855026723	-18.2775018411313	294.050563091575	582.353392260227	89.8360590971132	14.48418329167	208.870181746292	-7.35694013019756	-0.804603103637281	-11.7251648145711	-42.3027376051857	-31.3821758942519	-41.2106814340923	-22.6457265255049	181.568777468957	48.3379245955648	-18.2775018411313	-16.0933894989446
-11.9732434377159	-6.86822791976942	43.1609241561059	13.5518341520164	1.29979690894492	6.40481242689138	-31.3723024059124	0.278793805355624	9.46782173765925	6.40481242689138	34.9928993273915	84.0010482996775	1.29979690894492	-6.86822791976942	-50.771361374109	NaN	-21.1622713700195	-62.0023955135912	-54.8553737884661	-77.3174420674306	-7.88923102335871	NaN	NaN	NaN	NaN	12.6499886699199	-63.8562696181448	-19.0454611922783	42.1595454381734	-32.1608197559466	10.4640955759752	-17.952514645306	-17.952514645306	-66.0421627120895	407.203692126939	447.642714364916	69.4832091124822	-7.02304917558245	11.5570421229475	109.922231350459	-23.4172473801677	23.5794541396434	-1.55831644072068	-25.6031404741124	-13.5807284574166	12.6499886699199	646.558985913884	22.4865075926711	30.1371334214775	271.678320302368
-41.3784872957033	-20.9458031715273	-22.9890715839449	-52.6164635640001	169.07815918331	24.0061019016601	-24.0107057901537	-13.7943637280656	9.70322301473683	4.59505198369281	-8.68619269702162	-32.1837794398241	-34.2270478522417	-36.2703162646593	61.8065675313858	18.8979308706161	-49.5515609453737	1.5301493650664	49.5469570568801	1.5301493650664	-32.1837794398241	-17.8809005529009	NaN	NaN	NaN	139.885729052868	60.0355276107362	-44.9729564775466	99.4137091438422	-7.78245169627979	-20.9085122073151	64.4108811144146	78.6307800013696	4.24977043883594	821.347037250786	150.824112812064	-30.7530575905916	50.1909822274597	360.841080988629	29.408053084987	39.2525984682635	-5.59477494444057	-27.4715424628328	-17.6269970795563	-6.68861332036018	26.1265379572282	486.632494219385	33.7834065886655	-66.8497239959388	-4.50093656852095
-47.3079855279373	-10.5064063057432	23.2283746479347	-11.5286723952486	-45.2634533489265	-22.7735993798079	8.91664939485923	-17.662268932281	-62.6419768705182	-24.8181315588187	-58.5529125124966	44.695962527548	-2.32827758970008	-75.9314360340883	18.1170442004078	NaN	0.738520678816096	-7.43960803722704	-37.0853246328834	-46.2857194384319	-24.8181315588187	-62.6419768705182	NaN	NaN	NaN	-3.06943624506242	-26.0588011364598	-42.4797760588865	289.223917374132	-0.879972922072196	-21.6798744904793	-27.1535327979549	-34.8166544284207	-7.44836289104287	254.192504206289	215.87689605396	5.68841704689847	34.1514402457714	40.7198302147421	79.035438367071	39.6250985532469	6.78314870839359	-14.0167528600135	-24.9640694749647	-28.24826445945	-3.06943624506242	95.4564132894977	14.4462703388594	-70.9427992577594	95.4564132894977
-47.1074305888094	3.01460840268749	-6.19148039166909	25.5183810111147	41.8847610899708	69.5030274730405	60.296938678684	-26.6494554902393	-35.8555442845958	-20.5120629606682	-20.5120629606682	-33.8097467747388	139.060142808179	-91.0920770507353	-9.26017665645462	-101.32106460002	-23.5807592254537	-24.6036579803822	21.4267859914006	-52.221924363452	-32.7868480198103	-76.7714944817362	NaN	NaN	NaN	133.126452159549	-49.8431578546156	-33.4087617455589	392.789910682644	99.1620335341649	-11.4962336001501	25.7550642470451	109.022671199599	15.8944265816111	105.735791977788	-13.6874864146909	4.93816250890663	6.03378891617707	250.358477737486	3.84253610163618	-43.269399410993	-45.4606522255338	23.5638114325042	-30.1218825237476	70.6757469451333	-10.4006071928796	329.243579060958	25.7550642470451	-14.7831128219614	-65.1819275564019
-30.53011199206	11.4347083691188	49.3053999145729	74.8937050128527	11.4347083691188	-54.0713526824774	6.31704734946288	-30.53011199206	4.26998294160049	-16.2006611370233	-25.412450972404	-25.412450972404	-27.4595153802664	136.305637248724	27.8112236320179	NaN	-57.141949294271	-67.3772713335829	57.4936575460224	-64.3066747217893	-37.6948374195783	19.6229660005684	NaN	NaN	NaN	-56.1220633535097	-35.2881336337608	9.66929365622373	685.12722562282	-24.3229074654719	-0.19940989523629	-1.29593251206518	-18.8402943813274	12.9588615067104	383.583505994875	180.726821881531	23.9240876749993	-67.0872895217986	60.1093340303527	9.66929365622373	29.4067007591438	-31.9985657832741	42.5649721610904	45.8545400115771	-8.97159082986741	4.18668057207927	629.204572164547	-23.226384848643	-47.3498824188786	3.09015795525038
-44.657242188691	14.7444112135737	-54.8989065683918	-23.1497469913193	-8.81141685973813	-36.4639106849303	8.59941258575323	-40.5605764368106	-22.1255805533492	-43.6330757507209	0.40608108199259	-34.4155778089901	-6.76308398379797	23.9619091553044	-10.8597497356783	-97.9138969631351	32.1552406590651	-18.0289148014689	37.2760728489155	-45.681408626661	-69.2372366999729	-57.971405882302	NaN	NaN	NaN	14.4081711596117	0.141707340660721	38.5514176224519	815.524985608399	2.33654792819164	-31.6834811785377	38.5514176224519	13.3107508658463	-18.5144376533521	-11.9299158907594	39.6488379162173	-17.4170173595867	179.021215224431	40.7462582099828	78.0585481980085	-6.44281442193205	-19.6118579471176	20.9926929222045	-25.0989594159449	36.356577034921	-55.8267276413778	475.324694541106	13.3107508658463	-60.2164088164397	23.1875335097354
-40.3554648038928	13.9590124968949	-36.2562589698711	-39.3306633453874	-30.1074502188386	20.1078212479275	-35.2314575113657	-4.48741375620281	35.4798431255089	8.83500520436778	-10.6362225072354	-51.6282808474526	-50.6034793889471	-86.4715304366372	10.8846081213786	-59.826692515496	-41.3802662623983	-64.9506998080232	12.9342110383895	-58.8018910569906	-38.305861886882	26.2566299989601	NaN	NaN	NaN	-2.81157477423347	-53.3342690918333	57.5959945185489	1414.02050500194	628.722104195764	68.5791889354185	-3.90989421592042	24.6464112679404	60.8909528436098	83.9556611190358	10.36825852601	11.4665779676969	-35.7611580248421	32.334647359749	135.576674878323	49.9077584267403	-19.2863663995378	29.0396890346882	-35.7611580248421	-20.3846858412247	5.97498075926215	382.698549257887	-41.2527552332768	21.3514529428795	67.4808694937315
61.3681907733243	-24.7685396547695	78.8006243123432	5.994578355264	74.6988752443388	-52.4553458637996	-40.1500986597862	-36.0483495917817	-9.38698064975273	296.19332491658	16.2489510252752	-17.5904787857617	-24.7685396547695	-68.8623421358174	19.3252628262785	NaN	-50.4044713297974	-42.2009731937884	-10.4124179167538	-70.9132166698197	-25.7939769217706	49.0629435693109	NaN	NaN	NaN	-10.1665805317785	-31.0517617518063	-21.1587811738984	725.211642426043	-28.8533216233823	-48.6392827791982	5.22250036718933	3.02406023876535	-0.273599953870619	-20.0595611096864	-37.6470821370783	-10.1665805317785	21.7108013303692	88.7632252473006	-24.4564413665344	-13.4642407244145	-26.6548814949584	7.42094049561331	-7.96814040335455	-1.37282001808261	333.889299566574	649.365457995415	-11.2658005959905	26.1076815872171	-39.8455222655023
19.5678066351455	1.09847706650179	-21.4751479618405	-15.3187047722926	-24.5533695566145	12.385289580673	38.0371362037892	-52.2573639095801	-45.0748468551075	56.506465772433	-44.0487729901829	-43.0226991252582	-55.335585504354	-17.3708525021419	-17.3708525021419	-105.613204885662	-20.4490740969159	-67.6484718834498	76.0018692060013	-4.03189225812146	-12.2404831775187	NaN	NaN	NaN	NaN	20.9706173682736	-24.1343913955405	50.6739158224926	897.767982850221	414.814352427919	149.684910669889	-28.5348800554248	-12.0330475808587	-15.3334140757719	-18.6337805706852	-8.73268108594547	-48.3370790249042	-74.74001098421	-5.43231459103224	9.96939571856283	90.2783137614514	-25.2345135605116	18.7703730383314	-37.3358573751934	-2.13194809611901	311.402868920638	367.509099334163	18.7703730383314	-36.2357352102224	24.2709838631868
35.2113205827425	-9.96397458213404	-33.5783334183195	46.5051443739617	117.348220882518	-26.3913546420892	-19.2043758658588	-37.6851784333083	12.6236730003042	241.580282585929	-36.6584671795611	-14.0708195971228	-5.85712956714527	2.35656046283229	-4.83041831339807	-20.231087119606	291.889134019541	-41.7920234482971	-36.6584671795611	-56.1659810007578	-1.75028455215649	-20.231087119606	NaN	NaN	NaN	12.5220372763764	23.5322947524429	38.9466552189359	367.052328005716	657.72312537387	-41.4282243563491	-31.5189926278893	305.394886139744	134.735895260714	70.8764018995285	-29.3169411326761	-16.1046321613963	-0.69027169490331	-48.034378841989	-51.3374560848089	42.2497324617558	8.11793428594984	-21.6097608994295	-61.2466878132687	-35.9230956183159	341.728735810763	186.484105398226	-18.3066836566096	45.5528097045757	40.0476809665425
-66.2435537229085	80.6674154740209	33.409341466617	3.61620785325371	-4.60258762629479	9.78030446291509	-13.8487325407869	-48.778613328868	-1.5205393214641	-11.7940336708997	27.2452448569557	-43.6418661541502	-27.2042751950532	-6.65728649618191	-32.341022369771	29.2999437268428	-22.0675280203353	-43.6418661541502	-15.903431410674	-34.3957212396581	-30.2863234998839	-11.7940336708997	NaN	NaN	NaN	-31.2022187696292	-5.85781000684782	-70.8717281374608	801.857477954836	43.7290767029417	-41.1195961115871	5.1614981508832	-51.036973453545	41.5252150713956	32.7097685452107	-6.95974082262092	36.01556099253	34.9136301767569	-19.080979796125	-34.5080112169485	-51.036973453545	8.4672905982025	138.495126859428	5.1614981508832	10.6711522297487	871.279119348541	339.046535330133	-42.2215269273602	-47.7311810062257	-17.9790489803519
-15.6823460438315	-49.6059635735754	-0.262519893947902	-31.1021721937151	39.8290280957495	28.5211555858348	94.3124138253382	-30.0741837837229	3.84943374602106	120.012124075144	36.7450628657727	-2.31849671393238	7.96138738599002	-75.3056738233814	-59.8858476734978	NaN	-7.45843876389358	2.82144533602882	-21.8502765037849	NaN	-12.5983808138548	18.2412714859124	NaN	NaN	NaN	-30.8849236923056	25.3597823376754	47.4165298004131	776.392033443893	232.693208487409	-9.93101360270486	11.0228964868959	-26.4735741997581	65.0619277706032	13.2285712331697	9.92005911375903	73.8846267556982	-39.7076226774007	4.40587224807462	55.1363914123712	-8.82817622956798	-30.8849236923056	119.10095905431	18.7427580988541	58.4449035317819	506.196877025356	-17.650875214663	51.8278792929606	-23.1650620803475	124.615145919995
-2.0888191463802	46.2567053312633	-56.6061127062761	-35.0049209183928	88.4304607266545	-32.947664557642	35.9704235275094	-8.26058822863257	10.2547190181245	-28.8331518361404	140.8904979258	-22.6613827538881	11.2833471984999	-54.5488563455253	-24.7186391146389	-30.8904081968912	-25.7472672950143	-23.6900109342635	-28.8331518361404	-44.2625745417714	-20.6041263931373	-14.4323573108849	NaN	NaN	NaN	-23.9446335681814	6.96023828636059	114.023544353881	253.09546769932	-6.28470679415739	27.9314013305141	-72.5094321967473	-7.38845221753389	-4.07721594740439	59.9400186084325	-5.18096137078089	-19.5296518746754	15.7902016733726	-44.9157966123348	-27.2558698383109	0.337765746101603	-12.9071793344164	0.337765746101603	125.060998587646	-15.1146701811694	606.294003179799	202.323178224001	489.29698830189	-37.1895786486993	51.1100552214205
-3.91739301548576	-33.7661866952733	-2.88812426790688	79.4533755384037	-52.2930241516932	-21.4149617243268	-32.7369179476945	-48.1759491613777	31.0777444021962	141.209500393137	35.1948193925118	-20.3856929767479	-19.356424229169	-2.88812426790688	48.5753131110372	17.6972506836708	25.9314006643018	-31.7076492001156	13.5801756933552	-60.5271741323243	-80.083280336323	-16.2686179864323	NaN	NaN	NaN	72.484147500669	49.2863931268348	-19.2022150244852	-26.9347998157633	154.22861529418	102.309831695599	63.6469077392084	-47.9232442492324	31.6119136039135	24.983983782818	-28.0394547859459	-23.6208349052156	-26.9347998157633	36.0305334846438	-46.8185892790498	39.3444983951916	-28.0394547859459	-41.2953144281369	-40.1906594579543	11.728124140627	729.753854759305	169.693784876736	330.973410523393	7.30950425989672	3.99553934934897
-8.83797609266912	-17.0772569974072	-11.9277064319459	23.0892374131911	48.8369902404978	-10.8977963188536	59.1360913714204	-25.3165379021454	1.46112503825354	156.977552115186	139.469080192617	18.9695969608221	41.6276194488519	-71.6624929912973	-25.3165379021454	-60.3334817472824	4.55085537753034	6.61067560371487	-12.9576165450382	13.8200463953607	-30.4660884676067	-16.047346884315	NaN	NaN	NaN	15.3983084576415	1.02595023328821	1.02595023328821	37.5096288028004	-15.557540025581	14.2927424403835	-0.0796157839697387	2.13151625054615	-18.8742380773548	14.2927424403835	40.8263268545742	-23.2965021463866	1.02595023328821	-12.2408419738071	5.44821430231998	40.8263268545742	-32.1410302844501	-47.6189545260613	-36.5632943534819	2.13151625054615	552.703392845002	5.44821430231998	496.319525964847	-0.0796157839697387	-27.7187662154183
-1.39806795237958	-33.3451885830531	-45.7118159239589	-26.1313226341913	-25.1007703557825	-35.4062931398707	1.69358888284689	-18.9174566853296	-25.1007703557825	-36.4368454182795	4.78524571807335	24.365739007841	11.9991116669351	-25.1007703557825	29.5185003998851	-44.6812636455501	4.78524571807335	8.90745483170864	-8.61193390124133	-14.7952475716943	-22.009113520556	26.4268435646586	NaN	NaN	NaN	-8.58741258101276	-17.4392411275537	150.745501256725	5.79680880711631	-35.1428982206357	-35.1428982206357	75.5049586111264	-17.4392411275537	-65.0178195652114	-19.652198264189	-6.37445544437752	19.0745516269278	-42.888248198859	-3.05501973942466	50.0559515398211	16.8615944902925	26.8199016051511	-16.3327625592361	-37.3558553572709	568.994400080785	170.662115486442	8.00976594375155	387.531914876695	-34.036419652318	-60.5919052919409
78.234790929995	-21.7911478374838	51.4237145593305	26.6750286787173	-36.2278812678415	-15.6039763673305	173.104753472346	-39.3214670029182	-47.5710289631226	9.14470951328284	-42.4150527379949	-46.5398337180971	-50.6646146981993	-36.2278812678415	-15.6039763673305	-78.5068863138893	-20.7599525924582	-25.915928817586	39.0493716190239	-32.1031002877393	2.95753804312951	23.5814429436406	NaN	NaN	NaN	-38.1497258258034	-23.7536216736474	-34.8275479445366	-29.290584809092	19.4346907828206	6.14597925775353	61.5156106121996	-65.8345415030264	-54.7606152321372	-4.92794701313569	-21.5388364194695	19.4346907828206	15.0051202744649	24.9716539182652	189.973155354515	42.689935951688	10.5755497661092	-29.290584809092	53.7638622225772	80.3412852727113	131.281346118802	78.1265000185335	629.608028308817	-16.0018732840249	-43.686688961248
-53.5599194526399	20.7324895872708	33.1145577605892	-21.5729100049006	8.35042141395233	-57.6872755104127	166.221790623763	127.011908074921	-64.9101486115151	200.272478100388	104.31144975717	2.15938732729311	-41.1778512793214	-52.5280804381967	-21.5729100049006	NaN	-1.9679687304797	8.35042141395233	-44.2733683226511	-72.1330217126175	-50.4644024093103	-17.4455539471278	-23.636588033787	NaN	NaN	-14.5621286661449	6.4957270827734	-37.8366008096861	68.5609861322167	-10.1288958768989	7.60403528008489	18.6871172531998	2.06249429352746	13.1455762666423	68.5609861322167	-36.7282926123746	2.06249429352746	-22.3202860473253	59.6945205537248	16.4705008585768	46.3948221859869	78.5357599080201	-11.2372040742104	-35.6199844150631	98.4853074596268	34.2034320155606	7.60403528008489	576.166140500878	-18.9953614553908	-32.2950598231286
11.6850753085367	2.39272301504036	13.7500424848692	5.49017377953915	-30.64675180628	-16.1919815719524	100.478663890835	-5.86714569028974	-14.1270143956198	-25.4843338654487	-15.1594979837861	3.42520660320662	16.847493249368	65.3742218931824	-20.3219159246174	-65.7511938039329	-36.8416533352776	-59.5562922749354	25.1073619546981	-48.1989728051065	20.9774276020331	-31.6792353944463	-98.7906686252534	NaN	NaN	64.5257684177872	-28.6491553321486	-31.9768311803606	85.6010487897965	13.50140541187	-44.1783092904713	19.0475318255566	-15.3384519393007	41.2320374803033	-6.464649677402	-29.758380614886	-10.9015508083513	128.860834816552	-16.447677222038	30.13978465293	-3.13697382919	-45.2875345732086	1.29992730175932	-20.8845783529873	19.0475318255566	31.2490099356673	5.73682843270865	395.074902673512	-5.35542439466467	1.29992730175932
13.9907690520662	24.3220587290961	3.65947937503638	10.8913821489573	-14.9368420436173	-26.3012606883501	279.504913751733	-25.2681317206472	-4.60555236658748	52.2165408570766	-9.7711972051024	132.800600337909	38.7858642769378	-84.1564828797172	-24.2350027529442	-78.9908380412023	-70.7258062995784	38.7858642769378	-28.3675186237561	24.3220587290961	-33.533163462271	-47.9969690101128	-59.3613876548456	NaN	NaN	-20.5566365844835	27.1795505621452	101.559190999915	67.1447304988576	-24.9972121330071	41.6114210948469	178.159119211948	-54.9710970855414	-16.1160610359599	-11.6754854874363	26.0694066750143	-56.0812409726723	-32.7682193429234	19.4085433522289	-32.7682193429234	7.19696059378899	-6.1247660517818	57.1534355146795	-0.574046616127304	140.414227049497	-8.3450538260436	-31.6580754557925	108.220054322701	-21.6667804716144	36.0607016591924
-7.47748149412798	67.9881047891458	8.02914582435293	43.1775010795763	-39.5245112856552	-2.30860572130101	-6.44370633956259	12.1642464426145	-80.8755174682709	10.0966961334837	34.9072998430532	-64.3351149952246	-30.2205348945666	-52.9635882950053	65.920554480015	-67.4364404589208	19.4006725245723	-19.8827833489127	-1.27483056673562	-40.5582864402206	-70.537765922617	21.468222833703	NaN	NaN	NaN	7.54844916058788	-26.8945352817547	-40.2273034529841	0.882065074973177	-28.0055992960239	-11.3396390819871	25.3254733888937	-2.45112696783417	4.21525711778053	-22.4502792246783	-35.7830473959077	-32.4498553531003	-49.1158155671371	10.8816412033952	25.3254733888937	33.1029214887776	33.1029214887776	21.9922813460864	-36.8941114101768	93.1003782593099	-24.6724072532165	118.6548505875	-18.0060231676018	-26.8945352817547	38.6582415601232
12.4042818487656	-12.4218497576977	-9.31858330688981	-10.3530054571591	28.9550362530745	-48.6266250171234	13.4387039990349	-17.5939605090443	-28.9726041620066	-14.4906940582363	-35.1791370636224	-31.0414484625452	-67.2462237219709	-69.3150680225095	-22.7660712603908	-55.8675800690085	-12.4218497576977	-63.1085351208937	-14.4906940582363	-24.8349155609294	-61.0396908203551	-33.1102927630838	-65.1773794214323	NaN	NaN	21.2443488787126	-0.995364480116214	-0.995364480116214	-12.1152211595306	-57.7066335451296	-15.4511781633549	192.490141741694	-16.5631638312964	5.67654952753243	24.5803058825369	-7.66727848776485	37.9241338978342	40.1481052337171	10.1244921992982	27.9162628863612	-17.6751494992378	-52.1467052054224	-27.6830205107108	-48.8107482015981	30.1402342222441	32.364205558127	70.1717182681359	60.163847256663	29.0282485543027	-7.66727848776485
-42.2140897868307	-19.4425507474756	17.8199676805602	92.3450045366317	-20.4776207038099	-21.5126906601442	-40.1439498741621	-31.8633902234875	7.46926811721693	223.798888991091	27.1355972875691	-32.8984601798218	-42.2140897868307	-40.1439498741621	24.0303874185662	NaN	-15.3022709221383	7.46926811721693	1.25884837921097	-10.1269211404666	-19.4425507474756	-24.6179005291472	-27.7231103981502	NaN	NaN	61.6728020482468	3.80154174685148	-11.7791821804473	-19.5695441440966	41.6404427131484	-31.8115415155457	485.691074641163	-21.7953618479965	-21.7953618479965	4.91445059880139	34.962989601449	26.0597187858497	77.2535259755456	259.770577695331	65.0115286040966	-19.5695441440966	27.1726276377996	-9.55336447654745	3.80154174685148	22.72099223	-9.55336447654745	0.462815191001745	39.4146250092486	-11.7791821804473	-12.8920910323972
1.49235084104887	-38.9006735560223	-20.2577392189125	106.09992684372	-26.4720506646158	-28.5434878131835	22.2067223267264	-37.8649549817384	70.8854953180686	55.3497167038104	-9.90055347607377	160.993011280766	0.456632266764989	-56.5078893188482	-21.2934577931964	-82.4008536759451	-42.0078292788739	-29.5792063874674	41.88537523812	-32.6863621103191	0.456632266764989	-11.9719906246415	-64.7936379131192	NaN	NaN	161.201618596464	-34.8330897427567	21.9724223328129	64.2980979969627	11.94792020183	-40.4022575933027	3.03725164095633	96.5992715301297	8.60641949150237	16.4032544822668	-6.98725049002653	20.8585887627036	-23.6947540416646	70.981099417618	68.7534322773995	21.9724223328129	-24.8085876117738	-21.4670869014462	-11.4425847704634	-22.5809204715554	17.517088052376	320.47981912208	-11.4425847704634	-55.9959275748316	-12.5564183405726
-51.1286221567818	28.6717142778981	10.0170901762846	-43.8740461172655	3.79888214241343	-63.5650382245242	-14.8557419592001	340.618483977101	29.7080822835433	310.563811813391	-5.52842990839331	-13.8193739535549	-29.3648940382328	-35.5831020721039	24.5262422553173	-44.9104141229107	-1.38295788581254	-16.9284779704904	62.8718584641895	-39.7285740946847	-36.6194700777491	-14.8557419592001	-83.2560303317828	NaN	NaN	12.3045288147632	8.96024933602312	41.2882842971773	-25.5973052776245	37.9440048184372	-8.87590788392402	356.765315124992	-1.07258910019715	16.76356811975	12.3045288147632	60.2392013433711	46.8620834284108	-2.18734892644384	18.9930877722434	-32.2858642351046	18.9930877722434	56.894921864631	-3.30210875269054	16.76356811975	-4.41686857893723	11.1897689885165	-20.023506146391	6.73072968352973	-40.0891830188315	13.4192886410099
80.7736219487699	18.5525268318089	-17.7431119864184	30.9967458552011	107.736096499453	-34.335404017608	9.21936256426472	-28.1132945059119	-38.4834770254054	-2.18783820717813	20.6265633357076	-34.335404017608	-30.1873310098106	-69.5940245838859	-34.335404017608	80.7736219487699	50.7000926422387	55.8851839019855	-40.5575135293041	-34.335404017608	-18.7801302383677	29.9597276032517	30.9967458552011	NaN	NaN	10.4303557793375	-34.197149188762	-20.8088976983321	-12.9990843289147	34.9754835117922	-12.9990843289147	75.1402379830817	16.0087939003499	13.777418651945	-14.1147719531172	-43.1226501823818	-21.9245853225346	-10.7677090805097	27.1656701423748	16.0087939003499	26.0499825181723	-11.8833967047122	3.73623003412258	33.8597958875897	59.5206112442469	21.5872320213624	-28.6187110677495	-36.4285244371669	-33.0814615645595	21.5872320213624
-49.6888483344554	216.992165551479	22.948003696733	126.714935169859	-25.8224540956364	50.965075194477	23.9856730114642	34.3623661587768	223.218181439867	11.5336412346891	-46.5758403902616	-12.33275300413	-23.7471154661738	-70.4422346290806	-5.06906780101112	NaN	54.0780831386708	-14.4080916335925	0.119278772645193	-16.483430263055	-31.0108006692927	-14.4080916335925	NaN	NaN	NaN	26.4189319380895	-59.5605745847806	-27.1786825177256	30.8853998094074	-29.4119164533846	-32.761767356873	30.8853998094074	-68.4935103274164	-19.3623637429192	-50.6276388421447	46.5180373590202	-10.4294280002834	-9.3128110324539	-13.7792789037718	-5.96296012896546	14.1361452919652	-37.2282352281909	36.4684846485548	-26.0620655498961	-20.4789807107487	111.28182149313	87.832865168711	71.0836106512688	-40.5780861316794	100.115651814835
-0.68566909704212	-44.2951593092897	0.352652098487585	-42.2185169182303	-32.873626158463	-67.1382256109432	-16.2604870299877	-43.25683811376	-35.9885897450521	-13.1455234433986	69.9201721989778	40.8471787241461	-13.1455234433986	-76.4831163707105	-10.0305598568095	-100.364503867894	-53.640050069057	-52.6017288735273	11.7741852493143	11.7741852493143	52.2687118749728	-33.9119473539927	-91.0196131081264	NaN	NaN	56.9622887710014	-3.38529572264401	-1.15020000065714	-46.9696623013879	26.7884965241787	-7.85548716661775	80.4307938518636	32.3762358291459	-15.6783221935718	11.1428264702706	33.4937836901393	-35.7941836914536	-27.9713486644996	-14.5607743325784	-34.6766358304602	24.5534008021918	118.42742112564	22.318305080205	1.08489572132973	60.3149323539817	-17.9134179155587	13.3779221922575	-34.6766358304602	136.308186901535	20.0832093582181
109.678577894683	-54.4792976555139	76.4314132262884	-37.8557153213168	23.4437445360351	-20.1931590912324	78.5093610180631	37.9893790784576	12.0150316812746	27.5996401195844	310.200539800936	-5.64752454880988	-37.8557153213168	-51.362375967852	20.3268228483731	-34.7387936336549	3.703240514176	-13.9593157159084	-51.362375967852	-46.1675064884154	-53.4403237596266	-23.3100807788943	-54.4792976555139	NaN	NaN	76.3718113494775	-60.0827861744283	-18.6990147942274	61.8315673510285	10.3814732026706	11.4999535102436	-10.8696526412164	31.6325990465576	-14.2250935639354	-31.0022981775303	-16.4620541790814	-6.39573141092438	-10.8696526412164	-43.3055815608333	41.6989218147145	-16.4620541790814	49.5282839677255	11.4999535102436	-23.1729360245194	69.6609295040395	-42.1871012532603	46.1728430450065	-10.8696526412164	14.8553944329626	32.7510793541306
138.051098600664	239.934585501026	50.7223955432106	37.2072391176524	-40.7648171836451	8.09767143183464	-13.7345043325287	164.04178403443	-39.7251897662945	-27.2496607580869	-14.7741317498793	-44.9233268530477	-34.5270526795413	-33.4874252621907	54.8809052126132	112.060413166898	-68.8347574521122	-23.0911510886844	-40.7648171836451	-57.3988558612553	-12.694876915178	12.2561811012372	-85.4687961297224	-38.6855623489439	NaN	214.471667373103	-49.7101101314061	-21.7247523449115	75.6642927520896	114.843793653182	-6.05295198447455	19.6935771791004	-30.6800668365898	47.678934965595	79.0225356864689	29.7683059822385	23.0518201134798	-21.7247523449115	61.1119067031124	0.66353388428414	-35.1577240824289	-8.29178060739412	4.02177681866349	-42.9936242626474	-10.5306092303137	10.7382626874222	-8.29178060739412	58.8730780801928	15.2159199332613	127.15735107924
-12.469128193975	-37.4358904692565	16.6587611271867	-3.10659234074448	4.17537998954595	19.7796064115969	124.848064320073	28.1018605033574	-13.5094099554451	-28.073354616026	35.3838328336478	-7.26771938662473	-32.2344816619062	-33.2747634233763	-21.8316640472056	-17.6705370013254	-21.8316640472056	-29.1136363774961	-20.7913822857355	3.13509822807589	5.21566175101602	NaN	-115.457022579511	14.5781976042466	NaN	251.970872015154	24.5398470737975	-0.107850210487418	-12.4316988526299	102.964338432886	46.9468446049657	281.099968805673	35.7433458393816	-34.838696383798	8.85494880197984	-58.3660437915246	17.8177478144471	-30.3572968775644	37.9840455924984	-11.3113489760715	-11.3113489760715	16.6973979378887	-7.95029934639627	17.8177478144471	34.6229959628232	39.1043954690568	-11.3113489760715	136.574834729638	-9.07064922295467	77.1962912720426
-39.3074552949687	-40.3483922247686	63.7453007552245	-10.1612212605706	-25.7752752075695	-15.3659059095702	-22.6524644181698	29.3943820718268	-14.3249689797703	10.657517335428	-29.9390229267693	20.0259497036274	-50.7577615227679	13.7803281248278	6.49376961622831	-68.4536893293667	-40.3483922247686	91.8505978598226	-25.7752752075695	-19.52965362877	-7.0384104711708	-40.3483922247686	NaN	-38.2665183651687	NaN	150.493221143782	-24.4275519149206	5.84719726831639	-17.6998298742013	-36.7617089895727	50.6986775397786	106.763027879106	56.3051125737113	212.164006517042	21.5452153633282	43.9709554990592	67.5179826415769	-21.0636908945609	-55.8235881049441	46.2135295126324	-5.36567279954916	-12.0933948402685	19.302641349755	40.6070944786996	204.314997469537	134.79520304877	-34.5191349759996	3.60462325474328	4.72591026152983	-16.5785428674147
-7.8504054605768	-17.2247417756631	-37.0150073297343	6.73189547400193	22.3557893324791	49.4372053538396	47.3540195060427	-53.68049411211	-7.8504054605768	228.591188264378	-8.89199838447528	-1.60084791718592	5.69030255010345	-78.6787242856735	11.9398600934943	-24.5158922429525	-45.3477507209221	-19.3079276234601	-0.559254993287438	-43.2645648731252	-50.5557153404145	-27.6406710146479	-50.5557153404145	-33.8902285580388	NaN	40.9900837883971	-29.7101356943298	-36.4434899307799	29.7678267276468	-12.8767501032043	16.3011182547464	46.6012123187722	9.56776401829626	30.8900524337218	113.934754683274	1.71218407577105	-39.810167049005	-22.9767814578796	38.745632376247	94.8569176799984	16.3011182547464	20.7900210790465	2.83440978184608	26.4011496094217	29.7678267276468	7.3233126061462	-26.3434585761047	-26.3434585761047	-15.1212015153544	27.5233753154967
80.9700535711552	-17.0014224896659	1.75907292623597	178.941529631976	85.1390525524667	-44.0999158681909	35.1110647767283	-33.6774184149121	19.47731859681	36.1533145220562	34.0688150314004	-14.9169229990102	1.75907292623597	26.7730668141052	28.857566304761	NaN	-45.1421656135188	-42.0154163775352	-5.53667529105922	-62.8604112840928	75.7588048445158	-30.5506691789284	-81.6209066999948	176.857030141321	NaN	139.089155001849	22.2798932515975	15.5408973813906	9.9250674895516	-8.0455881643333	-5.79925620759768	75.0686942348844	7.67873553281599	6.55556955444819	7.67873553281599	-54.0953932774134	4.30923759771257	-20.4004139263792	20.0335612948619	-30.5089077316894	-12.5382520778045	7.67873553281599	-12.5382520778045	82.930856083459	-17.0309159912757	-14.7845840345401	-9.1687541427011	85.1771880401946	124.487997283068	-6.92242218596549
-42.8505062700557	-1.13421044388545	24.938474447471	-11.563284400428	-6.34874742215673	-52.236672830944	38.4962705909763	-10.5203770047738	4.08032653438584	12.4235856996199	0.951604347423068	-43.89341366571	-1.13421044388545	-66.8373763701036	22.8526596561625	-74.1377281396834	-13.6490991917365	-14.6920065873908	67.6976776692955	-33.4643397091674	45.7966223605561	19.7239374691997	-28.2498027308961	14.5094004909284	NaN	115.949106002657	87.8464103121045	14.7794015166685	-7.70275503577335	-12.1991863462617	-15.571509829128	44.0062050348429	-4.33043155290707	-40.301882036814	30.5169111033778	-35.8054507263256	-16.6956176567501	65.3642537596626	263.207231421151	30.5169111033778	-3.20632372528498	33.8892345862441	-9.95097069101753	59.7437146215522	-4.33043155290707	-32.4331272434594	-16.6956176567501	-3.20632372528498	-15.571509829128	-14.4474020015059
33.537224160549	-29.0767284263112	-9.24897677380547	170.244353975194	34.5807900369966	-38.4688213143402	12.6659066315956	-40.5559530672355	-25.9460307969682	83.6283862300371	5.3609454964619	-42.6430848201309	-6.11827914446246	-86.472851630933	14.7530383844909	-29.0767284263112	1.18668199067122	4.31737962001423	-38.4688213143402	-36.3816895614449	-48.9044800788169	-24.9024649205205	NaN	-7.16184502091013	NaN	25.2671400284771	136.647214551506	-24.2351153150915	-1.73409015892394	-2.85914141673232	-26.4852178307082	26.3921912862855	18.5168324816268	39.892806379986	43.2679601534111	-30.9854228619417	3.89116613011794	-10.7345002213909	-5.10924393234907	127.646804489039	12.891576192585	15.1416787082017	-28.735320346325	-1.73409015892394	-28.735320346325	-9.60944896358257	30.892396317519	402.159311394283	18.5168324816268	5.01621738792632
183.11723960768	-47.6565272236773	-7.97597003095529	-3.79906927382666	-19.462447113059	-33.0373745737271	90.1811977615677	-24.6835730594698	72.4293695437709	-1.71061889526234	-23.6393478701877	-51.833427980806	-13.1970959773661	-100.912011877067	21.2623352689452	49.4564153795634	-66.4525806307562	-17.3739967344947	6.64318261899493	-7.97597003095529	-28.8604738165985	-71.673706577167	142.392457225676	-58.0987791164989	NaN	-14.8973348611697	9.87458314286105	12.126575688682	13.2525719615925	12.126575688682	54.9144340592807	113.466240250626	22.2605421448764	59.4184191509226	-5.88936467788581	22.2605421448764	-12.6453423153488	-36.2912640464691	-4.76336840497532	13.2525719615925	-35.1652677735586	39.1504862385338	-28.4092901360956	-25.0313013173641	31.2685123281604	21.134545871966	204.671938356376	-7.0153609507963	50.4104489676387	18.882553326145
21.5105503354937	-38.0479138014438	3.74749962798605	2.7026142922503	21.5105503354937	26.7349770141725	-5.65646839363566	-20.2848630939361	-48.4967671588012	-20.2848630939361	-6.70135372937141	-34.9132577942365	-15.0604364152574	-76.7086712236664	52.8571104075661	NaN	-23.4195191011433	4.79238496372179	-8.7911244008429	171.974038681441	-28.6439457798221	58.0815370862448	NaN	4.79238496372179	NaN	126.308462387954	54.1841182647117	-7.79773996619971	-55.1293407970775	72.2152042955222	32.7722036031241	3.4716888030569	-12.3055114739024	-16.813282981605	-10.051625720051	-10.051625720051	-1.03608270464574	55.3110611416373	-23.574940243159	24.8836034646445	0.0908601722799164	-5.54385421234839	29.3913749723471	48.5494038800833	0.0908601722799164	41.7877466185294	-14.5593972277537	-4.41691133542273	73.3421471724479	1.21780304920558
63.5809321332766	1.89369940724064	84.4918584810854	-20.0627732579586	-29.4726901144726	-34.7004217014248	52.0799226419818	-5.42512481449244	7.12143099419284	90.7651363854281	17.5768941680973	-46.2014311927196	11.3036162637546	-46.2014311927196	-34.7004217014248	377.244827350409	39.5333668332965	61.4898394984958	9.21252362897373	-72.3400891274806	16.5313478507068	-45.1558848753292	-51.4291627796718	36.3967278811252	NaN	11.7206037783217	6.08114840899886	13.9763859260508	-20.9882373637508	259.856640028527	19.6158412953737	-6.32565340351141	34.2784252556131	28.6389698862902	37.6620984772068	-31.1392570285319	-11.9651087728343	130.149166534102	13.9763859260508	-37.9066034717194	112.102909352268	-18.7324552160217	-0.68619803418856	-9.70932662510512	116.614473647727	-14.2208909205634	313.995411574026	2.69747518740515	-20.9882373637508	41.0457716988005
-28.210067348165	-33.4411080273263	20.9617150359513	-39.7183568423198	-13.5631534465133	-42.8569812498166	10.4996336776287	-42.8569812498166	15.73067435679	-35.5335242989908	1.08376045513835	-38.6721487064876	120.351487940016	-60.6425195589651	9.45342554179644	-84.7053066831071	-24.0252348048359	-32.394899891494	-18.7941941256746	-43.9031893856489	25.1465475792804	-2.05486395235843	-25.0714429406682	NaN	NaN	16.5968889263247	14.3392071908219	-46.618199667754	293.162901525419	-10.4952918997091	174.634610411521	9.82384371981623	8.69500285206483	35.7871836780985	8.69500285206483	-4.85108756095203	-19.5260188417203	51.5909558266182	79.8119775204033	23.3699341328331	135.125180040222	13.2103663230704	1.9219576455564	34.6583428103471	61.7505236363808	-9.36645103195765	69.6524097106407	-16.1394962384661	76.4254549171491	-17.2683371062175
23.3039529283719	-16.4771371923753	33.7726608548843	0.272795490044534	-14.3833956070729	-56.2582273131226	-13.3365248144216	64.1319138417703	21.2102113430694	41.100756403443	-39.5082946307027	50.5225935373042	-40.5551654233539	-51.0238733498663	-34.2739406674465	-67.7738060322862	11.7883742092082	-24.8521035335853	-7.05530005851416	-13.3365248144216	-26.9458451188878	-25.8989743262365	NaN	7.60089103860323	NaN	63.2837073249525	-28.2294659475853	33.9091084967305	-12.4123742708503	1.14513288063673	-4.50382843248289	15.8324322947477	-51.9551034626876	18.0920168199956	-1.11445164461112	0.0153406180128022	0.0153406180128022	-10.1527897456025	11.313263244252	9.05367871900419	-15.8017510587221	-27.0996736849613	-70.0317796646704	-30.4890504728331	22.6111858704913	-13.5421665334743	0.0153406180128022	-25.9698814223374	129.941450819764	-14.6719587960982
17.268885481632	4.69847400833457	5.74600829777603	120.974780136336	-3.68180030719704	31.9343655338123	-23.5849518065846	22.5065569288393	-20.4423489382603	4.69847400833457	12.0312140344247	40.3146398493439	125.164917294102	13.0787483238662	-14.1571432016116	-64.4387890948013	-13.1096089121701	-39.2979661482064	-12.0620746227287	-51.8683776215038	-34.0602947009991	-34.0602947009991	-107.387694961901	-34.0602947009991	NaN	46.7275533485219	37.6815912482539	-30.1631245037564	77.2576754369265	30.8971196730529	29.7663744105194	63.6887322865245	113.441523837999	27.5048838854523	-10.9404550406868	7.15146915984928	-26.7708887161558	-29.0323792412229	21.8511575727848	123.6182312008	-4.15598346548576	6.02072389731577	-8.67896451561978	25.2433933603853	-30.1631245037564	8.28221442238278	32.0278649355864	11.6744502099833	3.75923337224876	-24.5093981910888
-0.304021659593062	-11.834206565404	-34.894576377026	44.7685193358499	23.8045467798299	7.03336873501393	11.2261632462179	-32.798179121424	78.3108754254818	-14.978802448807	-13.930603821006	33.2383344300389	-1.35222028739406	-25.460788726817	8.08156736281493	-69.485131094459	-21.267994215613	-34.894576377026	61.5396973806659	-33.846377749225	-30.701781865822	16.4671563852229	-60.05134344425	-45.376562655036	-17.075199704409	109.362435978308	22.2215458693265	-18.519649506301	175.00102852793	134.259833152302	17.6947463831457	78.806539446587	-18.519649506301	-41.1536469372052	-4.93925104775851	19.9581461262361	48.2506429148663	84.465038804313	-2.67585130466809	57.304241887228	19.9581461262361	202.161825445015	64.0944411164993	-6.07095091930372	5.24604779614837	10.9045471538744	-41.1536469372052	6.37774766769358	6.37774766769358	42.5921435571403
-17.8992321562456	42.9348687850134	8.32236307705571	3.07804403039545	-14.7526407282494	-28.3878702495661	26.1530478357006	-18.9480959655776	42.9348687850134	15.6644097423801	12.5178183143839	27.2019116450326	27.2019116450326	-7.41059406292505	47.1303240223416	-85.0265159534968	-47.267418817543	52.3746430690018	-12.6549131095853	-30.4855978682302	17.7621373610442	-11.6060493002533	-80.8310607161686	24.0553202170365	-27.339006440234	-1.19321788842794	66.7661477358424	-44.2341494504658	-27.2443080443982	62.235523360891	55.439586798464	24.8578722675423	-18.1830592944955	32.7864649237072	-4.59118616964146	24.8578722675423	-18.1830592944955	-28.3769641381361	44.1130258610856	-36.3055567943009	-2.32587398216578	35.0517771111829	24.8578722675423	124.531608516472	24.8578722675423	-9.12181054459281	75.8273964857451	1.07209429904773	244.593154452683	62.235523360891
80.9810232600569	-0.882303919928874	61.0399563828809	-15.5757216189007	16.9597032859655	-4.0308934268514	14.8606436146838	25.3559419710922	-20.8233707971049	165.992939946965	0.16722591571197	11.7120541077612	-50.2102061950485	-58.6064448801753	-47.061616688126	-43.9130271812035	69.4361950680076	-50.2102061950485	-41.8139675099218	-39.7149078386401	-29.2196094822317	25.3559419710922	-83.7951609355555	-6.12995309813309	NaN	13.8952903273011	-29.1820391344505	-39.3845645332864	-13.3114440695946	20.6969739265251	-51.8543177985302	24.097815726137	-30.3156530676544	33.1667271917689	13.8952903273011	-34.8501088004704	-14.4450580027986	-23.5139694684305	-18.9795137356145	-11.0442162031866	10.4944485276892	-9.91060226998264	0.291923128853265	-38.2509506000824	21.8305878597291	-17.8458998024106	-12.1778301363906	-12.1778301363906	32.033113258565	-18.9795137356145
-9.04847152464141	10.9052659337748	30.859003392191	6.70447910042403	21.4072330171518	-3.79748798295293	-3.79748798295293	-32.1527991080707	-25.8516188580445	-30.0524056913953	-18.5002418996807	17.206446183801	9.85506922543712	36.1099869338795	23.5076264338272	-92.0140114833194	-48.9559464414739	-84.6626345249555	-39.5041760664346	32.9593968088664	-31.102602399733	-35.3033892330838	NaN	-17.450045191343	15.1060527671256	-16.3735961905247	30.1439129655299	26.7401927833796	-2.75871546192336	-35.6613438893766	-33.3921971012764	-24.3156099488755	14.2598854488283	-33.3921971012764	147.004972552692	41.4896469060311	16.5290322369286	0.645004720226984	30.1439129655299	-17.5081695845748	5.18329829642744	0.645004720226984	13.1253120547782	-15.2390227964746	9.72159187262789	6.31787169047755	-50.4107980120281	-10.7007292202741	-12.9698760083744	-2.75871546192336
25.8604182748481	62.640673291144	-22.4793454608549	-15.1232944575958	-19.3267521737439	-10.9198367414477	-19.3267521737439	204.507371211142	21.6569605587001	38.4707914232924	65.793266578255	18.504367271589	-37.1914474673732	-64.5139226223358	54.2337578588478	-44.5474984706324	73.1493175815142	-22.4793454608549	-35.0897186092992	-13.0215655995217	-21.4284810318179	-17.2250233156698	-37.1914474673732	-43.4966340415954	5.89399412314471	106.603391172608	102.061253251021	31.6581154664336	-11.4921947886364	21.4383051428644	-22.8475395926021	63.4530809175378	71.4018222803139	15.7606327408815	46.4200637115891	-31.9318154357748	5.54082241731232	-5.81452238665346	115.68766701578	-5.81452238665346	-5.81452238665346	15.7606327408815	23.7093741036576	-17.1698671906192	90.7059084470557	-25.1186085533953	43.0134602703994	211.072563369093	-14.8987982298261	108.874460133401
92.3597168154434	-11.7420501209339	-4.38131912543249	14.5462748629998	90.2566508167287	12.4432088642851	-1.22672012736045	-21.20584711515	0.876345871354241	14.5462748629998	51.3499298405069	-50.6487710971558	-12.7935831202913	-40.1334411035823	-2.2782531267178	-36.9788421055103	135.472569789095	-44.3395731010117	-7.53591812350454	-58.0095020926572	29.2677368540026	-7.53591812350454	-69.576365085588	9.28860986621302	22.9585388578585	-42.9704266819437	34.3113826717414	-25.9229687362779	-49.7894098602101	4.76245556592064	7.03544995867609	-8.87551079061204	-13.4214995761229	72.952287348584	39.9938686536301	-47.5164154674546	-16.8309911652561	-15.6944939688784	17.2639247260756	68.4062985630732	-25.9229687362779	5.89895276229836	45.6763546355187	7.03544995867609	-46.3799182710769	49.0858462246518	-2.0565276123457	9.30844435143153	24.0829079043419	8.17194715505381
124.221004352791	-55.7056096247531	-4.14769099960885	12.6875477351321	-12.5653103669793	-56.7578120456744	16.8963574188174	6.37433320960427	-25.1917394180351	-39.9225733109334	24.2617743652666	-16.7741200506646	0.0611186840764006	-7.30429826237278	85.2895147787026	-11.513107946058	19.00076226066	-17.8263224715859	-62.018824150281	101.072551092522	-32.5571563644843	30.5749888907944	NaN	-32.5571563644843	38.9926082581649	-32.4160016942454	-36.9658478788131	-46.0655402479484	48.343768081831	-0.567078402271602	345.221231624872	55.1685373586825	-23.31630932511	33.556767981986	23.3196140667087	8.53261396686377	25.5945371589926	13.0824601514315	66.5431528201017	106.354306935069	19.907229428283	-7.39184767912313	52.8936142663987	16.4948447898572	2.84530623615416	-29.0036170558196	-34.6909247865292	-8.52930922526505	3.98276778229608	-2.84200149455544
-42.8700549501695	-11.2838740894986	29.7781610293735	39.2540152875748	36.0953972015077	-43.9229276455252	17.1436886851052	23.4609248572394	24.5137975525951	-18.6539829569885	36.0953972015077	33.9896518107963	-28.1298372151897	-20.7597283476999	-35.4999460826796	-32.3413279966125	23.4609248572394	1.35059825476974	-8.12525600343152	-39.7114368641024	-42.8700549501695	-14.4424921755657	-77.6148538969074	-50.2401638176594	-34.4470733873239	11.1707484380003	5.47861076874214	10.0323209041487	-21.8436500436971	-41.1969181191749	-5.90566456977422	-17.2899399082906	52.1541396566592	-5.90566456977422	-4.76723703592258	29.3855889796265	-11.5978022390324	-33.2279253822135	-37.78163551762	-46.8890557884331	123.875074289312	12.309175971852	0.924900633335597	-15.0130848405873	-13.8746573067357	7.75546583644541	40.7698643181428	6.61703830259378	7.75546583644541	19.1397411749618
-23.6968738849759	53.2118252882982	-18.4291547635188	33.1944926267611	-15.2685232906445	-34.2323121278902	22.6590543838469	-38.4464874250559	-12.1078918177702	-5.78662887202164	4.74880937089262	-13.1614356420616	-13.1614356420616	-41.6071188979301	-12.1078918177702	8.96298466805833	-24.7504177092673	5.80235319518405	-10.0008041691873	-21.589786236393	1.58817789801834	21.6055105595554	-104.819748355416	-19.4826985878102	-27.9110491821416	-28.3442534741469	4.69820627267416	42.2982466742291	-23.7866728194129	-21.507882492046	55.9709886384309	-2.13816470942674	102.686190349454	22.9285288916099	-7.83514052784416	-2.13816470942674	-37.4594147836147	-28.3442534741469	165.352924352045	44.5770370015961	-10.1139308552111	71.9225209299997	-29.4836486378303	12.6739724184585	6.97699660004113	44.5770370015961	2.4194159453072	10.3951820910916	20.6497385642429	-43.1563906020321
-20.3124713830708	-30.8546294767067	8.15135546974612	-19.2582555737072	103.030778312469	-22.420903001798	13.4224345165641	28.1814558476544	-20.3124713830708	-4.49923424261697	124.115094499741	2.88027642292817	-16.0956081456165	-90.9449306104314	-25.5835504298888	-60.3726721388873	-36.1257085235247	51.3742036536533	22.9103768008364	-27.691982048616	-23.4751188111616	-5.55345005198056	-89.8907148010678	-23.4751188111616	14.4766503259277	-18.8908147901406	-0.644983752887891	-23.4522725494537	-7.48717039185765	9.61829620556674	9.61829620556674	58.6539671181833	-54.2421124248176	129.356562387537	104.268544711315	66.6365181969814	90.5841714333755	-2.92571263254448	55.2328737986984	-35.996281387565	-18.8908147901406	1.63574512676869	-18.8908147901406	40.4081360809306	173.830775540841	127.075833507881	10.758660645395	-0.644983752887891	-17.7504503503123	497.694276452076
25.271797330359	-17.9786374103105	2.06424698170705	5.2289129383414	10.5033561993987	-54.8997402377113	15.7777994604559	5.2289129383414	4.17402428612995	-53.8448515854999	-4.26508493156166	-35.9117444979052	36.8755725046849	-10.5944168448304	52.6989022878567	-79.1621792385747	51.6440136356452	19.9973540693017	-31.6921898890594	-17.9786374103105	-19.033526062522	63.2477888099712	-105.534395543861	104.388446246218	-15.8688601058876	32.8081301073038	40.797477672742	46.5041545051978	-17.4106260183074	-7.13860771988689	-8.27994308637806	-28.823979683219	-71.0533882433921	202.867099714487	92.1575691648444	15.6880996099364	-3.7146016204134	-0.290595520939909	41.9388130392332	15.6880996099364	31.6667947408127	46.5041545051978	37.3734715732685	39.6561423062508	-20.8346321177809	86.4508923323885	-10.5626138193604	-12.8452845523427	9.98142277748057	21.3947764423922
-31.4752577590836	-5.08619889712223	55.0808553081498	-32.5308201135621	36.0807329275376	44.5252317633652	-14.5862600874283	-14.5862600874283	-11.419573023993	26.5806717372315	-20.9196342142991	-24.0863212777345	-1.91951183368687	-71.586627229265	-40.9753189493898	-89.5311872553987	12.8583611290115	63.5253541439774	44.5252317633652	-37.8086318859544	-37.8086318859544	-36.7530695314759	-40.9753189493898	-46.253130721782	-2.97507418816532	28.6220953874825	-3.36252715348035	-25.0663781634194	-13.6432986845041	45.7567146058555	-27.3509940592025	35.4759430748317	-33.0625337986602	29.7644033353741	106.299035844107	-20.4971463718533	11.4874761691096	34.3336351269402	-10.2163748408295	80.0259530426014	26.3374794916995	-14.7856066323957	61.7490258763369	17.1990159085672	54.8951781889877	22.9105556480249	27.479787439591	-23.9240702155279	-1.07791125769729	-7.93175894504648
-41.8204175437222	12.047665264703	57.4658527306301	26.8349821140746	17.3288498537643	83.8717756759365	-23.8643899409138	13.1039021825153	-9.07707309154216	-25.9768637765383	-33.3705222012241	-18.5832053518525	7.82271759345397	21.5537975250133	28.9474559496991	-18.5832053518525	-33.3705222012241	-38.6517067902854	23.6662713606378	-12.2457838449789	250.757208690273	-18.5832053518525	-91.4635526808983	-5.90836233810538	-39.7079437080976	39.2915888268117	221.073456760664	31.2886135089691	-41.8814465398772	9.56625193196786	17.5692272498104	-19.0158027746127	4.99312317891496	-12.1561096450334	-20.159084962876	94.1691338634464	-25.8754959041921	-32.7351890337714	39.2915888268117	57.5841038390233	-20.159084962876	59.8706682155497	30.1453313207059	-9.86954526850695	-5.29641651545406	-25.8754959041921	15.282662873284	-3.00985213892761	-22.4456493394024	126.181035134817
22.861968360394	78.8783225852242	37.6587411745001	17.5774066410704	-34.2112982083009	-50.0649833662717	7.00828320242319	46.1140399254178	42.9433028938237	-4.61775258008873	50.3416893008767	-29.983648832842	-18.3576130503301	-62.7479314926483	-21.5283500819242	-89.1707400892663	-5.67466492395345	16.5204942972057	-19.4145253941948	4.89445851469375	151.80527431189	-18.3576130503301	-41.6096846153539	-23.6421747696537	-5.67466492395345	150.67400926963	1.92045732854198	83.1627818502134	-4.94509122258518	1.92045732854198	15.6515544307963	-26.6859949678212	139.231428351085	-35.8400597026574	-2.65657503887612	9.93026397152367	14.5072963389418	338.332336333773	12.2187801552327	44.2580067271595	19.0843287063599	45.402264819014	3.06471542039651	24.8056191656325	-14.0991559574214	3.06471542039651	21.3728448900689	-14.0991559574214	-19.820446416694	64.8546523805409
-17.074143413348	-3.32549116755278	-32.937972927727	83.396776844386	-42.4562706363544	50.611529181336	-5.44066843613666	-3.32549116755278	-23.4196752190996	-10.7286116075963	32.6325223983731	-13.9013775104721	19.9414587868698	-20.2469093162238	-17.074143413348	-55.1473342478577	28.4021678612053	1.9624520039069	-37.1683274648947	10.4231610782424	255.783724233972	8.30798380965851	-73.1263410308206	-12.8437888761802	-32.937972927727	-42.3859425126798	17.1663119595887	33.1996112405841	19.4567832854452	-24.0621719058279	32.0543755776559	18.311547622517	-19.481229254115	6.85919099323457	35.4900825664406	-19.481229254115	-8.02887262483256	-16.0455222653303	-0.0122229843348739	-49.2573564902493	5.71395533030633	14.8758406337323	16.0210762966605	37.7805538922971	67.5566811284314	-17.1907579282585	21.7472546113017	11.4401336449475	-35.5145285351104	61.8305028137902
-30.6047512782811	-29.5464854875268	17.0172093056598	-0.973309137162322	97.4454094029821	-29.5464854875268	6.43455139811736	-7.32290388168777	14.9006777241513	-0.973309137162322	-5.20637230017928	-27.4299539060183	-15.7890302077217	-24.2551565337556	130.251648916364	-88.8093697697643	11.7258803518886	-33.7795486505438	-7.32290388168777	-2.03157492791656	78.3966251694057	5.37628560736312	-124.790406655409	-62.3527250009083	29.7163987947107	-27.1649363312196	6.07529593587116	15.2450151819652	11.8063704646799	95.4800585852877	31.2920238626297	141.328654815758	-13.4103574620786	-0.801993498699342	37.0230983914384	39.3155282029619	-21.4338618024108	-24.8725065196961	-4.24063821598459	9.51394065315641	54.2163219778647	59.9473965066734	59.9473965066734	20.9760897107739	25.5609493338209	50.7776772605794	20.9760897107739	10.6601555589182	40.4617431087237	168.83781255404
-4.9717759401333	55.3880215100914	24.678650877521	33.1502013968507	-1.79494449538463	6.67660602394516	20.4428756178561	-43.0937532771173	16.2071003581912	-9.2075511997982	43.739639546013	78.6847854382484	135.867751443724	-69.5673486500229	116.806762775232	-80.1567867991852	-53.6831914262796	-22.9738207937091	-0.736000680468408	-57.9189666859445	278.825166457415	-34.6222027577876	3.49977457919649	57.5059091399239	-2.85388831030085	-5.03470324191369	128.040012417147	86.7409627298526	15.6148216017337	-18.8010531376786	-9.62348654050201	72.9746128340876	-29.1258155595023	217.521286739619	-19.9482489623257	2.99566753061585	129.187208241794	24.7923881989103	16.7620174263808	0.701275881321697	-15.3594656637374	114.273662521382	-2.74031159261954	-15.3594656637374	89.0353543791467	-9.62348654050201	-18.8010531376786	89.0353543791467	2.99566753061585	-1.59311576797246
-0.49838794478691	21.7536889325947	36.5884068508491	68.3770881042513	44.0057658099763	46.1250112268697	78.9733151887187	-7.9157469039141	-36.5255600319761	-11.0946150292543	154.206527488437	-35.4659373235294	-22.7504648221685	-36.5255600319761	178.577849782712	-94.8048089965469	-42.8832962826566	13.2767072650207	62.0193518535709	-12.1542377377011	94.8676558154199	14.3363299734675	2.68048018055332	-50.3006552417838	134.073696027949	87.1723237979139	35.504294722821	13.6889046688929	-19.6082696239448	4.50347727776528	59.6160416245311	26.3188673316934	-37.9791244062	-15.0155559283809	41.2451868422758	-16.1637343522719	-23.0528048956176	199.693809339227	57.3196847767491	-19.6082696239448	-39.127302830091	38.9488299944939	-3.5337716894714	-17.3119127761628	282.362655859376	-56.3499791884553	69.9496474395496	11.392547821111	53.8751495050763	15.9852615166748
31.5486038460496	-23.5871247509352	-9.80319260168899	-17.2253099128216	-2.38107529055643	89.8652398620911	102.588869538318	27.3073939539738	134.397943728886	-4.5016802365943	-2.38107529055643	-27.8283346430109	-21.4665198048973	-81.9037607669767	337.976018548522	-71.3007360367874	-17.2253099128216	-28.8886371160299	19.8852766428413	-14.0444024937647	142.880363513038	-9.80319260168899	-92.5067854971661	-32.0695445350867	-18.2856123858405	-3.17942947685998	-13.5218938471939	169.194976695371	94.4994006874043	58.8753567451432	0.268058646584639	-4.32859218467486	114.035166720257	160.001675032852	-13.5218938471939	15.207173848178	-18.1185446784534	-4.32859218467486	-14.6710565550087	-22.7151955097128	6.01387218565901	1.41722135439951	147.360885246889	196.774881682928	53.1295432060689	-11.2235684315641	30.1462890497714	20.9529873872524	-13.5218938471939	115.184329428072
-5.3271628441117	422.249030610917	11.6485669208522	-25.4858419400064	-18.0589601678347	-12.7540446162834	13.7705331414727	171.857016577699	-13.8150277265937	-33.9737068224884	-23.3638757193859	32.8682291270572	-19.1199432781449	10.587583810542	158.064236143666	-63.6812339111752	-0.0222472925604727	-23.3638757193859	263.101564064381	-33.9737068224884	81.6734522013285	-13.8150277265937	-98.6936765514134	-39.2786223740396	-27.6078081606269	44.3316166926078	16.7280483544838	36.2805759273216	68.4847389884663	93.78800996508	-15.476114706661	247.907933186273	19.0283457159941	-17.7764120681713	102.989199411121	19.0283457159941	200.751837275311	0.625966823911392	47.7820627348733	-37.3289396410092	221.454513528904	-30.4280475564782	-12.0256686643955	39.7310219695871	74.2354823922422	27.0793864812803	2.92626418542173	14.4277509929734	-1.67433053759894	27.0793864812803
6.58626953171323	228.474175530218	54.3611775218219	-28.4486629943665	-10.4003644203254	-49.6819554344148	-2.96871206630851	252.892461836274	4.4629402877084	2.33961104370357	152.034322746044	131.862694927998	5.52460490971081	-35.8803153483834	385.600539586576	-53.9286139224244	78.7794638278775	3.40127566570598	-32.6953214823761	-30.5719922383713	-0.845382822303679	19.3262449957422	-95.3335341805186	-78.34690022848	12.9562572637277	22.8560802878738	4.43789873486482	34.3674437585043	17.1003985525585	204.735623123837	188.619714264954	-10.526873776955	24.0072166349368	-32.3984643711531	55.0878980056394	-12.8291464710811	117.249260747045	-26.6427826358378	25.1583529819999	236.967440841603	47.029943576198	17.1003985525585	28.6117620231891	6.74017142899093	48.1810799232611	85.0174430292789	45.8788072291349	-45.0609641888467	70.0526705174592	50.4833526173872
-6.98131154608698	500.820559129477	35.5125688451736	-13.3553936047761	-35.6646808101879	-38.8517218395324	-21.8541696830282	33.3878748256106	37.6372628647366	-28.2282517417173	-3.79427051674244	159.807168989611	-62.2233560547258	6.82919958107271	133.248493745073	-100.46784840686	-23.9788637025912	-43.1011098786585	-13.3553936047761	1.51746453216514	113.063900559224	30.200833796266	-78.1585612014485	-8.0436585558685	18.5150166886694	33.603148751734	77.3839257737136	103.882817129122	-2.1127482925126	25.5382687740009	7.10425739632522	-14.7861311146646	26.6903944851056	20.929765929582	-26.3073882257119	8.25638310742995	-11.3297539813504	38.2116515961529	-3.26487400361733	4.80000597411577	-19.3946339590835	3.64788026301104	-32.0680167812355	177.618862639825	-28.6116396479213	-11.3297539813504	32.4510230406292	23.2340173517914	25.5382687740009	37.0595258850482
8.13547239450278	567.289397222266	145.266377913099	156.959710941816	-19.503314764284	-20.566345039622	8.13547239450278	64.4760769874143	-35.4487688943533	48.530622857345	54.9088045093727	9.19850266984074	-50.3311927490847	-86.4742221105751	456.734248587119	-101.356645965306	2.82032101781302	-31.1966477930015	-5.68392118489061	-36.5117991696913	-25.8814964163117	-19.503314764284	-62.0245257778022	53.8457742340348	-49.2681624737467	55.8998743869518	12.0814368510192	46.6749401688607	72.0435092686111	63.9716918277814	22.4594878463717	113.555713250021	-5.21531480790148	-13.2871322487312	23.6126046236331	67.4310421595656	17.8470207373262	108.943246140975	2.85650263292819	-30.5838839076519	189.661420549272	-29.4307671303905	4.00961941018957	48.9811737233835	-20.2058329122994	42.0624730598152	-20.2058329122994	13.2345536282806	-15.5933658032539	114.708830027282
29.6540005770204	33.9088582584863	-17.1494339191052	216.867738561523	31.7814294177534	5.1885689085911	28.5902861566539	-18.2131483394717	8.37971216969057	37.1000015195858	-2.25743203397434	13.698284271523	-16.0857194987387	11.57085543079	-27.7865781227701	-21.4042916005712	47.7371457232507	32.8451438381199	41.3548592010518	-23.5317204413042	14.7619986918895	-0.130003193241357	-41.6148655875345	-24.5954348616706	7.31599774932408	38.9952679318638	-18.7102095646018	17.0671864832069	37.8411583819345	-29.0971955139656	65.539787580238	7.8343100837724	13.604857833419	120.937045976845	-68.3369202115622	-1.3985663156621	21.6836246829242	-9.47733316516729	-14.0937713648845	19.3754055830655	89.7760881287536	69.002116230026	59.7692398305915	94.3925263284709	-19.8643191145311	71.3103353298846	-6.01500451537935	80.5432117293191	-11.7855522650259	-19.8643191145311
-0.955328496090823	18.2038615421017	20.3326604352342	231.083750855352	5.43106818330669	-30.7585129999459	15.010663202403	-11.5993229617533	-13.7281218548858	1.17347039704168	-7.34172517548834	-55.2397002709697	-3.08412738922333	-66.9480941831985	9.6886659695717	-71.2056919694635	49.071445492523	-0.955328496090823	4.36666873674044	105.484616160534	28.8478560077642	37.3630515802943	27.783456561198	9.6886659695717	-32.8873118930784	15.1309042462534	-26.4528409604655	-24.1426328934255	10.5104881121735	-12.5915925582258	-2.19565625654612	-18.3671127258257	-16.0569046587857	18.5962163468133	70.5758978552119	-38.0038812956651	23.2166324808932	12.8206961792135	5.89007197809366	30.147256682013	-38.0038812956651	37.0778808831328	4.73496794457369	28.992152648493	-11.4364885247059	-9.12628045766593	16.2860082797734	-22.9875288599055	-18.3671127258257	-6.81607239062599
-4.976973560731	275.140474972784	6.73896535131717	164.371597986147	-2.84680284944951	38.6915260205395	45.0820381543839	3.54370928439494	-33.7342781630311	67.4488306228395	40.821696731821	95.1410498694988	56.7979770664321	-42.254961008157	41.8867820874617	-80.5980338112238	-30.5390220961088	-1.78171749380877	19.5199896190061	1.41353857311346	-0.716632138168028	68.5139159784803	-64.6217534766126	-19.8881685397014	-15.6278271171384	25.90838474197	-6.46242176691038	16.6595828822899	37.4693870665701	-29.5844264161106	25.90838474197	52.4986900885502	-2.99412106953035	-35.3649275784107	30.53278567181	-27.2722259511906	49.0303893911702	24.7522845095099	18.9717833472099	25.90838474197	84.8694965974306	129.957405663371	73.3084942728305	32.84498613673	-6.46242176691038	29.37668543935	7.41078102260976	29.37668543935	-12.2429229292104	20.1278835796699
26.166675786956	-13.2668937370649	118.88885277587	299.004346007209	216.939890511273	-10.0695772891713	-21.7930709314478	164.717055195678	-27.1219316779371	31.4955365334453	78.3895111025513	10.1800935474881	-19.661526632852	-64.4239569033623	6.98277709959451	-22.8588430807456	-59.095096156873	4.85123280099879	18.706270741871	14.4431821446795	-7.93803299057556	21.9035871897646	-53.7662354103836	-0.477627945490524	-22.8588430807456	121.172636013783	-16.5220439779926	4.30572274345253	55.2180413958738	-43.1353014553946	47.1183543375341	272.752493819856	-18.8362402803753	-41.9782033042032	85.3025933268501	21.6621950113234	49.4325506399169	6.61991904583532	-26.9359273387151	18.1909005577493	7.77701719702671	152.414286095951	85.3025933268501	34.3902746744288	-25.7788291875237	28.6047839184718	11.2483116506009	-19.9933384315667	10.0912134994095	-8.4223569196528
-10.9029136146746	-18.368132419424	29.6225598968222	185.32569496731	246.113905234555	-51.4283871261715	1.89460433632439	52.0182163110705	-39.6973290044224	-5.57061446842502	-17.3016725901741	-11.9693734439245	54.1511359695703	-50.3619272969215	18.9579616043231	-62.0929854186706	2.96106416557431	-5.57061446842502	-4.50415463917511	-56.7606862724211	30.6890197260722	27.4896402383224	-24.7668913949235	-25.8333512241734	7.22690348257398	39.4125266133212	133.218447941205	-35.8638300078205	-1.12089618267822	31.3058420541213	-32.3895366253063	-10.3856785360495	-17.334265301078	-21.9666564777636	62.5744824967494	-13.8599719185637	25.5153530832642	33.6220376424641	-8.06948294770669	98.4755141160631	-2.27899397684963	-2.27899397684963	12.7762773473787	45.2030155841782	5.82769058235024	57.9420913200637	-3.43709177102104	-16.1761675069066	67.206873673435	41.728722201664
-27.7445519983555	145.133488350254	-20.27451321786	128.059113994836	-11.7373260401509	24.5457194651128	20.2771258762582	13.8742354929764	6.40419671248092	-32.01314558721	-64.0275975036191	34.1500550400355	-20.27451321786	-32.01314558721	25.6128678623264	-66.1618942980464	-11.7373260401509	-33.0802939844236	8.5384935069082	-38.4160359704918	-42.6846295593464	-11.7373260401509	-75.7662298729691	-7.46873245129636	-17.0730680262191	14.3068854144592	14.3068854144592	-13.5114945664875	102.39842202079	-22.7842878934697	-27.4206845569609	29.3751745708053	13.1477862485864	-28.5797837228336	-3.07960207363249	-27.4206845569609	0.39769542398585	0.39769542398585	247.285817754888	22.4205795755687	40.9661662295331	-20.4660895617242	15.465984580332	34.0115712342965	-15.8296928982331	21.2614804096959	-11.1932962347419	37.4888687319148	78.0573395374621	-19.3069903958514
9.8517783017904	-29.6582223298865	193.519889346343	93.143130984785	-40.3366008789884	53.6331303531081	2.37691331741909	-13.6406545062337	-30.7260601847967	21.5979947058025	-23.2511952004254	16.2588054312515	28.0050218352636	-70.2360608164737	51.4974546432877	-78.7787636557552	-37.1330873142579	-15.7763302160541	-9.36930308659298	-34.9974116044375	-33.9295737495273	14.1231297214312	13.055291866521	-55.2863308477311	57.9044817727488	-12.0023117867046	-6.20180043278608	25.1209608783737	61.0841312726683	122.569551624204	13.5199381705368	30.9214722322922	-36.3644594731622	34.4017790446433	49.4831085648314	6.55932454583459	27.4411654199411	4.23912000426719	21.6406540660226	-14.322516328272	-1.56139134965129	18.1603472536716	0.758813191916104	428.8365511111	42.5224949401292	52.9634153771825	157.372619747715	-9.68210724513717	119.089244811853	91.2467903130445
-1.65557729459228	23.9890996029722	32.5373252354937	254.791191681052	-1.65557729459228	-37.9855362328086	-3.79263370272265	-3.79263370272265	147.938371274534	-44.3967054571997	28.2632124192329	-23.026141375896	17.5779303785811	-90.3434182320027	12.2352893582551	-49.7393464775257	13.3038175623203	-44.3967054571997	-34.779951620613	-32.6428952124827	13.3038175623203	-29.4373106002871	-73.2469669669597	-72.1784387628946	-24.0946695799612	10.4094134438967	-10.4905145974458	109.103518083569	146.258945712622	-22.1015857315249	-19.779371504709	17.3760561243441	23.1815916913837	76.5925189081476	-2.36276480359037	-26.7460141851565	76.5925189081476	49.8870552997656	9.24830633048874	-9.32940748403784	44.0815197327261	47.5648410729498	26.6649130316074	142.775624372399	-0.0405505767745486	39.4370912790944	-27.9071212985644	28.9871272584232	71.9480904545159	5.76498499026501
-12.1086019078187	0.722031449085857	44.5600287518431	102.297878857914	111.920853875592	-19.5931380326797	-7.83172412218385	24.2448592700776	-9.97016301500128	-12.1086019078187	0.722031449085857	21.0372009308514	6.06812868112943	-37.7698686216278	19.9679814844427	193.181531802654	-16.3854796934536	112.990073322001	26.383298162895	-5.69328522936643	-7.83172412218385	6.06812868112943	-55.946599210576	-29.2161130503581	-16.3854796934536	-33.3804838628344	40.9947928261121	-18.2730057853921	-19.4351194836569	-19.4351194836569	249.013144815509	4.96926817990365	-29.89414276804	1.48292708510928	-6.65186880274424	0.320813386844494	-17.1108920871273	211.825506471036	-17.1108920871273	3.80715448163886	20.0767462573459	-19.4351194836569	29.3736558434642	25.8873147486698	-29.89414276804	-18.2730057853921	18.9146325590811	-8.97609619927382	-2.00341400968508	6.13138187816844
-40.7636565454686	19.1513921403501	-9.73622061888394	63.0177670710387	75.8567060751427	-47.1831260475206	89.7655566629221	-25.7848943740139	-6.52648586785794	68.3673249894154	36.2699774791554	-3.31675111683194	30.9204195607787	-52.5326839658973	29.8505079771034	-84.6300314761573	-36.4840102107673	52.3186512342854	109.023965169078	-12.9459553699099	15.9416573893241	-30.0645407087153	-70.7211808883779	15.9416573893241	-6.52648586785794	33.2502212769755	13.477146768856	54.1864178149843	39.0658314264224	-12.1115378887103	7.66153661940912	1.84592646996222	-38.8633445761661	4.17217052974098	112.342519309453	56.5126618747631	-5.13280570937406	132.115593817573	-17.9271480381572	18.1296348884135	3.0090484998516	12.3140247389666	50.6970517253162	277.505847553745	-0.480317589816542	143.746814116467	110.016275249675	-57.4732970543962	-0.480317589816542	41.3920754862012
-5.21955668054433	66.5109526989304	-7.36076591575253	216.395599163504	47.2400695820566	0.133466407476167	40.816441876432	1.20407102508027	-33.0552767382509	44.0282557292443	-12.713789003773	16.1925356715377	29.0397910827869	-55.537973707937	23.6867679947664	206.760157605068	-29.8434628854386	-23.419835179814	-0.937138210127933	63.2991388461181	26.8985818475787	6.55709411310077	-39.4789044438755	-35.1964859734591	-12.713789003773	35.969387601624	52.2672371812789	32.4769912631266	6.86608478081177	-31.5502749426604	38.297651827289	41.7900481657865	31.3128591502941	38.297651827289	32.4769912631266	32.4769912631266	67.4009546481013	2.20955632948181	26.6563306989641	139.577145643716	-12.9241611373406	62.7444261967713	38.297651827289	69.7292188737663	34.8052554887915	73.2216152122637	-2.44697212184815	88.3553326790861	27.8204628117966	162.859787900365
-14.6239187715997	30.3706203258207	12.1585449768648	14.301142076742	252.129420163107	42.1549043751451	333.548109958439	28.2280232259435	21.800231926312	-0.697037622398122	-15.6952173215382	5.73075367723335	-28.5507999208012	-69.2601448184672	30.3706203258207	19.6576348264349	-32.8359941205555	-39.263785420187	20.7289333763735	-36.0498897703712	-15.6952173215382	21.800231926312	-62.8323535188357	11.0872464269263	-1.7683361723367	-21.8942046772223	105.106486053799	51.5098642774046	-6.74733330563259	73.6475993589588	7.23439411429635	10.7298259692786	137.7305167003	61.9961598423514	9.56468201761784	7.23439411429635	55.0052961323869	29.3721291958505	89.9596146822092	142.391092506943	38.6932808091365	-3.25190145065035	46.8492884707617	13.0601138726001	141.225948555282	-0.921613547328865	42.1887126641187	24.7115533892075	-7.91247725729333	4.90410621097486
-26.1844667596979	-12.2485527881487	4.90334133068106	15.6232751549497	163.558361929856	-39.0483873488202	222.517997963334	-22.9684866124173	-17.608519700283	11.3353016252422	29.5591891264988	32.7751692737794	3.8313479482542	-33.6884204366859	-14.3925395530024	1.68736118340048	5.97533471310792	8.11932147796164	69.2229442762926	-15.4645329354293	-27.2564601421247	-11.1765594057218	-91.5760630877363	267.541720025262	-30.4724402894053	76.4066397644526	-5.22438880251359	-14.5536492101669	-30.8798549235601	92.7328454778459	19.2649197675763	53.0834887453194	-48.37221818791	28.5941801752296	6.43718670705302	-21.5505945159068	-20.3844369649502	2.93871405418304	-39.0429577802567	18.0987622166196	29.7603377261862	160.369983433332	140.545305067069	36.7572830319262	27.4280226242729	212.847073226382	60.0804340510594	22.7633924204463	81.0712699682793	16.932604665663
11.5836788041526	75.9450258134465	119.925279603131	14.8017461546173	323.736211799228	-6.65203618181406	131.724859888168	-34.5419532191748	-38.8327096864611	-34.5419532191748	-35.6146423359964	34.1101502574055	-13.0881708827435	-58.1411137892492	29.8193937901192	-25.9604402846023	-33.4692641023532	128.506792537703	9.43830057050943	51.2731761265505	-7.72472529863563	-14.160859999565	-51.7049790883198	-16.3062382332082	-20.5969947004944	-45.7170172188636	38.3194326840839	42.9881243453587	24.3133577002593	24.3133577002593	21.9790118696219	2.13707230920373	13.8088014623909	17.310320208347	-13.0361755899396	-22.3735589124893	54.6598534985459	41.82095143004	55.8270264138646	-35.2124609809951	26.6477035308967	32.4835681074903	76.8361388896014	7.9729368857973	-8.3674839286647	131.693265909581	53.4926805832272	102.513943026613	-41.0483255575887	53.4926805832272
59.061351805685	42.9605654824868	11.8323785909703	6.46544981657093	234.023229851105	-8.56195075174738	381.077078269649	47.2541085020063	15.05253585561	45.1073369922466	32.226707933688	19.3460788751295	7.53883557145081	-26.8095085847053	52.6210372764057	-64.3780100055011	20.4194646300094	-12.8554937712669	27.9331649141685	-11.782108016387	-24.6627370749456	64.4282805800844	-12.8554937712669	-39.6901376432639	-7.4885649968675	-24.36614770478	92.4528572313612	104.134757724975	8.34317367733951	-39.5526183464784	3.67041347989386	166.04883034113	7.1749836279781	9.51136372670092	24.6978343683993	-6.84329696435886	29.3705945658449	-11.5160571618045	-12.6842472111659	127.498558712204	2.50222343053245	138.012269156456	30.5387846152064	6.00679357861668	17.6886940722308	3.67041347989386	-2.17053676691321	31.7069746645678	22.3614542696765	114.648468169228
20.6740680015475	15.3036515097298	2.41465192936723	280.602226205526	74.3782329197248	88.3413157984509	252.676060448073	45.3779838639091	-29.8078470215391	34.6371508802736	-12.6225142477224	-58.8080960773549	-21.2151806346308	0.266485332640141	35.7112341786371	-33.0300969166298	-35.1782635133569	30.3408176868194	30.3408176868194	-1.88168126408695	137.749147523174	-33.0300969166298	-108.215927802078	-41.6227633035381	-49.141346392083	42.621116091922	71.851340034806	187.603026848627	29.759817557053	-12.3317049206999	-9.99328700526923	-34.5466751172918	-35.7158840750072	-13.5009138784153	23.9137727684762	35.6058623456298	28.5906085993377	40.2826981764913	66.0052952462292	57.8208325422217	11.0524742336073	-19.3469586669921	130.311787920574	14.5601011067533	207.479579129788	14.5601011067533	4.0372204873151	69.5129221193753	110.435235639413	7.54484736046118
13.4055302547775	-14.5387952202337	187.520173599078	25.2281294942054	162.800193371184	-30.6605214558171	363.784380441457	-10.2396682240781	63.9202724596056	-44.6326841933228	-40.3335571971672	4.80727626246638	42.4246374788277	-11.314449973117	-7.01532297696145	-69.3526644212173	-61.8291921779451	-1.64141423176698	-13.4640134711948	24.1533477451665	20.9290024980498	-16.6883587183115	2.65771276438859	-11.314449973117	3.73249451342749	17.2771940149259	2.06420862957057	-17.8296953358941	36.0008683353632	-4.95716924059343	21.9581125950352	39.5115572704452	25.4688015301172	-4.95716924059343	-6.12739888562076	12.5962754348166	78.1291355563472	43.0222462055272	-15.4892360458394	411.644584389137	-1.44648030551143	176.428425738643	24.2985718850899	-6.12739888562076	26.6390311751446	68.7672983961286	119.087173132304	14.9367347248712	-17.8296953358941	-31.8724510762221
-28.2878622332308	50.2222587001794	226.601160523183	321.243498086746	-23.9859377985234	-34.7407488852919	188.959321719493	137.336228503004	11.5049387878127	62.0525508956247	-15.3820889291086	-33.6652677766151	-31.5143055592614	7.20301435310529	31.9390798526729	-28.2878622332308	-20.7594944724929	-0.325353407632672	6.12753324442844	9.353976570459	14.7313821138433	-65.9297010369206	-54.0994088414753	-34.7407488852919	12.5804198964896	-28.0223017913799	42.2528251662408	-11.6247721679351	36.3965645864391	36.3965645864391	2.43025322358904	0.0877489916683489	12.9715222672322	3.60150533954939	37.5678167023994	83.2466492248529	79.7328928769719	75.0478844131305	16.4852786151132	-22.1660412115782	36.3965645864391	0.0877489916683489	87.9316576886943	31.7115561225977	3.60150533954939	-39.7348229509834	1.25900110762869	50.4515899779632	69.1916238333287	-16.3097806317765
35.4302253808715	11.7542350417064	37.5825881389774	7.4495095254946	147.353088802379	-15.1502994346175	365.81790875013	-9.76939253935273	77.4012991639369	-57.1213732176829	-37.7501083947296	28.9731371065538	-26.9882946042001	-32.3692014994648	-6.54084840219385	-64.6546428710536	77.4012991639369	96.7725639868901	-12.9979366765116	5.29714676738869	145.200726044273	-17.3026621927234	-73.2640939034772	-36.6739270156767	20.3636860741301	71.9612441655684	78.9949024167307	13.3474254058822	-20.6485894747358	91.8899425438617	35.6206765345629	102.440429920605	-26.5099713507045	-22.9931422251233	-12.4426548483798	25.0701891578194	-15.9594839739609	-15.9594839739609	-6.58127297241115	12.1751490306884	35.6206765345629	11.0028726554947	6.31376715471982	70.7889677903747	64.9275859144061	14.5197017810759	19.2088072818508	82.5117315423119	43.826611160919	-17.1317603491547
37.8490376388574	-21.3795032682485	52.9253935061207	9.85009102822553	38.9259202008048	-26.7639160779854	553.675784811652	31.3877422671731	45.387215572489	-17.0719730204589	-18.1488555824063	-35.3789765735644	19.5420340857519	-32.1483288877223	54.0022760680681	-79.5311616134069	377.067044652282	0.158147970699117	30.3108597052257	-27.8407986399327	100.308226231805	-47.2246847549856	-78.4542790514595	-31.0714463257749	-5.22626483903778	5.51086958212963	53.61626910648	48.9230593967872	21.9371035660541	14.8972890015151	11.3773817192455	-10.9153644017949	44.2298496870945	141.613951163218	459.5789089949	1.9909622998601	236.651447784496	12.5506841466687	1.9909622998601	-12.088666829218	28.9769181305932	-5.04885226467898	10.2040792918223	9.03077686439917	67.6958982355581	21.9371035660541	0.817659872436918	7.85747443697599	-3.8755498372558	28.9769181305932
-29.7719989522059	-3.90996713272773	122.167437987228	-23.3064909973364	17.6417260501707	-15.7633983833219	149.107054465851	-12.5306444058871	3.63312548128673	-2.83238247358281	-47.0133534985247	1.47795616299689	-18.9961523607567	-23.3064909973364	114.624345373214	53.2020198019532	25.1848186641852	-28.694414293061	-17.9185677016117	5.78829479957658	232.08107322001	14.408972072736	39.1934192330692	73.6761283257068	1.47795616299689	37.5878130484426	104.524638858012	4.70656528233815	97.478657193847	75.1663819239904	-25.8260219290445	14.1012075012251	-21.128700819601	97.478657193847	32.8904919389991	57.5514277635774	-16.4313797101575	44.6337947126078	56.3770974862165	30.5418313842773	-31.6976733158489	-21.128700819601	-28.1746824837663	31.7161616616382	96.3043269164861	58.7257580409382	36.4134827710817	-8.21106776863143	24.670179997473	-2.33941638182708
20.0520891927795	49.1658563485261	11.4257878132991	11.4257878132991	15.7389385030393	-11.2182533078372	183.951815402908	84.749349538883	20.0520891927795	6.03434945112376	-19.8445546873176	-26.314280721928	-7.983390290532	-47.8800341706291	24.3652398825197	-50.0366095154993	12.5040754857341	-13.3748286527073	15.7389385030393	-0.435376583486588	216.30044557596	55.6355823831364	-38.1754451187136	-74.8372259815056	120.33284272924	1.55013069562072	-4.32666895305675	-30.1845874072376	-3.15130902332126	25.0573292903306	46.2138080255694	-17.2556281801472	187.256999593829	35.63556865795	-9.02810867199872	-20.7817079693536	65.0195669013373	142.59332226388	-17.2556281801472	32.1094888687435	23.8819693605951	-7.85274874226323	-59.5685856506249	15.6544498524466	55.6166874634534	80.2992459878987	-10.2034686017342	12.1283700632402	-0.80058916385027	45.0384480958339
-4.50919067309288	-20.6940647272717	-10.9831402947644	1.96475894857865	92.6000536519802	24.623582624429	235.026945328754	7.35971696663827	-33.6419639706148	-51.9848212320175	73.1782047869656	5.20173375941442	37.5714818677721	-9.9041486911525	-13.1411235019883	56.9933307327867	-5.58818227670481	-22.8520479344956	3.04375055219058	30.0185406424886	92.6000536519802	95.8370284628159	-94.0654937728825	-15.2991067092121	-18.5360815200479	45.4438117016715	-5.14101803789871	-8.6701922057757	76.0299878232722	156.024602295151	10.1520700229016	-7.49380081648337	-7.49380081648337	23.0923753051172	72.5008136553952	-3.96462664860638	-1.61184387002171	-5.14101803789871	33.6798978087482	10.1520700229016	159.553776463028	10.1520700229016	28.9743322515789	-1.61184387002171	31.3271150301636	50.1493772588409	1.91733029785528	-12.1993663736527	25.4451580837019	39.5618547552099
-11.8274165611898	104.779800522039	69.149817524386	2.20863734697663	66.9904246154373	-28.022863378305	884.320640652516	23.8025664364635	104.779800522039	69.149817524386	25.9619593454122	3.28833380145098	78.8670856146551	1.12894089250229	37.83862034463	-34.5010421051511	-8.58832719776681	5.44772671039967	165.242801972603	2.20863734697663	344.472413415344	8.6868160738227	-80.9279896475479	-43.1386137409458	-37.7401314685741	49.3821613839512	-22.440742924443	32.8982161328443	30.5433668112576	88.2371751901317	105.898545102032	-14.1987702988896	4.64002427380397	17.5916955425308	-23.6181675852364	-0.0696743693694235	18.7691202033241	-5.95679767333616	2.28517495221727	31.720791472051	8.17229825618401	39.9627640976044	-10.6664963165096	23.4788188464975	241.302381093267	5.81744893459732	38.7853394368111	67.0435312958514	54.0918600271246	-4.77937301254282
-15.9140032754405	48.9101303341108	102.930241675404	-12.6727965949629	4.61363903425075	-19.155209955918	382.7544184233	-9.43158991448536	13.2568568488576	43.5081191999815	6.77444348790246	5.69404126107661	-1.86877432670438	-58.0496901216488	-22.3964166363956	-48.3260700802161	25.141281343942	-8.3511876876595	-8.3511876876595	31.6236947048971	198.005637636079	-7.27078546083365	-77.4969302045142	-56.969287894823	-0.788372099878521	68.647412304892	49.7920563206161	49.7920563206161	30.9367003363401	2.65366635992608	-10.3093908792637	50.9705160696333	-27.9862871145224	46.2566770735643	-11.4878506282809	15.6167235991158	47.4351368225816	114.607342516565	14.4382638500986	43.8997575755298	-12.6663103772982	151.1395947361	48.6135965715988	-24.4509078674707	53.3274355676678	-16.2016896243499	-19.7370688714017	-0.88171288712567	128.748859504772	6.18904560697783
34.0495100268667	83.780520460703	-4.87041118222259	27.5628564920185	37.2928367942908	-43.7903323913119	537.846267900078	17.8328761897462	-10.2759557945961	-29.7359163991407	-8.11373794964669	-12.4381736395455	49.1850349415125	-2.70819333727318	87.0238472281271	-56.7636394610083	-5.95152010469729	-40.5470056238878	39.4550546392402	72.969431235956	25.4006386470691	117.294897057419	-83.7913625228758	191.891412708173	-52.4392037711095	-57.1315233685491	17.1767661333031	-25.285113582041	-17.0286369707241	15.9972694745436	85.5875723413576	27.7922360621391	18.3562627920627	-34.7210868521175	27.7922360621391	-18.2081336294837	-27.6441068995601	-2.8746770656094	31.3307260384178	18.3562627920627	3.0228062281884	-8.7721603594072	19.5357594508222	207.075728193592	30.1512293796583	13.6382761570244	192.921768288477	-13.4901469944454	33.6897193559369	-37.0800801696366
-11.1214270042674	-11.1214270042674	68.9329971950391	27.823968552152	-10.0396104610335	-26.2668586095416	475.696017450975	17.0058031198133	-2.46689465839643	31.0694181818536	-16.5305097204368	1.86037151453905	-28.4304916960094	-19.7759593501384	-17.6123262636706	1.86037151453905	-52.2304556471545	-23.02140897984	-37.0850240418803	-2.46689465839643	93.8147776894181	-43.5759233012835	-64.1304376227271	5.10582114424067	-14.366876633969	80.1273969343502	8.1147378495558	-30.8429301799232	30.544910351377	-36.7456071540866	67.1415075911906	108.460246410335	25.8227687720462	75.4052553550195	61.2388306170271	-7.23222228326925	3.39259627022501	2.21206087539232	29.3643749565443	86.0300739085137	25.8227687720462	42.350264299704	27.0033041668789	5.7536670598904	-15.4959700470981	127.348812727658	2.21206087539232	19.9200917978828	78.9468615395175	37.6281227203732
6.43492083031603	11.8475462849215	370.163351379804	22.6727971941325	52.9834997399232	29.1679477396591	287.891444469801	17.260171739527	-11.9680057153426	12.9300713758426	10.7650211940004	33.4980481033434	-11.9680057153426	-72.589410806924	89.7893528312404	-47.6913337157388	27.0028975578169	-20.6282064427114	-11.9680057153426	-4.39033007889493	-7.63790535165822	30.2504728305802	-57.4340595340287	-20.6282064427114	-47.6913337157388	19.1235257121556	112.468026715373	40.3918930293444	-65.9499435565996	46.2997728396746	21.4866776362877	-26.9579368084201	-9.23429737742947	19.1235257121556	75.8391718913257	286.159693139082	-42.3184243152787	-0.963265642967159	-0.963265642967159	16.7603737880235	-21.0500569980899	33.3024372569481	47.4813488017407	13.2156459018254	-2.1448416050332	9.67091801562724	13.2156459018254	136.099545956694	105.378570942977	-8.05272141536343
-26.8977434810242	19.6813429154074	373.89904644176	54.3448490708914	31.5969231563551	-34.4803854525364	348.984651392506	100.923935467323	1.26635527030654	-37.730089154613	7.76576267445979	-36.6468545872541	18.5981083480485	-40.9797928566896	5.59929353974204	-51.8121385302784	22.931046617484	-26.8977434810242	-9.56599040328221	-20.398336076871	157.252132969985	6.68252810710092	-50.7289039629195	-21.4815706442298	-39.8965582893307	-24.2487070086122	30.1517377954652	41.9779214485255	67.9955254852582	-18.3356151820821	37.2474479873014	43.1605398138316	18.3255541424049	12.4124623158748	6.4993704893446	58.53457856281	46.7083949097497	-1.77895806779762	-4.14419479840968	-5.32681316371572	38.4300663526075	316.345382199525	-23.0660886433062	46.7083949097497	38.4300663526075	10.0472255852627	44.3431581791376	69.1781438505643	44.3431581791376	14.7776990464868
-0.657154665071481	24.2735797455418	476.278634059704	5.84651518117545	1.5107352836775	39.4488093867846	191.201105799213	204.208445491707	21.0217448224183	-10.4126594344419	-11.4966044088164	-7.16082451131841	-24.5039441013102	-23.4199991269357	-9.32871446006739	-40.7631187169276	-18.0002742550633	-36.4273388194296	6.93046015554994	-41.8470636913021	16.6859649249203	-11.4966044088164	-10.4126594344419	-12.5805493831909	-35.3433938450551	-31.0039936205325	-13.2490544792895	-26.2693431828677	0.954896833704963	128.790458650655	47.1177386009369	139.443422135401	44.7504133821045	-10.8817292604571	43.5667507726883	0.954896833704963	-22.7183553546191	9.24053509961838	373.808618799809	10.4241977090346	4.50588466195357	157.198361276644	-1.41242838512744	11.6078603184508	24.628149022029	106.300869071747	31.7301246785262	44.7504133821045	-10.8817292604571	208.095853481541
39.7184070290582	-21.0223465437425	610.247628087865	13.6866554978579	-16.6837212885425	-0.413876581542297	20.1945933806579	2.84009235985774	10.4326865564578	10.4326865564578	5.00940498745777	243.633794023461	-13.4297523471424	-4.75250183674235	9.34803024265782	-66.5779117233431	16.9406244392579	-37.2921912507427	-10.1757834057424	-68.7472243509431	-3.66784552294233	-15.5990649747425	-82.8477564303433	-36.2075349369427	-4.75250183674235	25.0183405402167	25.0183405402167	23.8336318409394	6.06300135177996	-1.04525084388381	-9.33821173882489	0.139457855393481	93.7314450982999	25.0183405402167	-36.5865118222027	-53.1724336120848	0.139457855393481	62.9290189170902	11.9865448481664	3.69358395322537	30.9418840366032	57.0054754207037	29.7571753373259	34.4960101344351	48.7125145257626	-14.0770465359341	-11.7076291373795	46.343097127208	68.8525624134767	164.813967054938
-35.9874423721947	5.25656395175408	324.354928668621	-5.59712192296929	-21.8776507350543	13.9395126515328	54.0981503880092	8.51266971417108	-31.6459680223054	21.5370927638391	21.5370927638391	-11.023964860331	19.3663555888944	8.51266971417108	-24.048387909999	23.7078299387838	-0.170278985607606	0.91508960186473	9.59803830164342	47.5859388631752	-45.7557596594457	2.00045818933707	-90.2558717458115	-50.0972340093351	-14.280070622748	26.5949789902421	-4.23469364422817	71.6537313021602	19.4804391515182	126.198536732377	53.8673817053504	60.9819215440743	-42.1789061174223	4.06560283428305	-18.463773321676	-4.23469364422817	15.9231692321562	4.06560283428305	21.8519524310928	42.0098153074772	18.2946825117309	17.1089258719435	77.5825145010968	-11.3492334829521	-10.1634768431648	285.089926463877	13.5516559525816	129.755806651739	4.06560283428305	17.1089258719435
-5.35677023356619	27.2256836834291	400.837821931642	-1.01244304463349	47.8612378308595	-7.52893382803254	50.0334014253258	15.2787839138642	2.24580234706604	3.33188414429922	26.1396018861959	-36.8531423533283	270.508006263661	-27.0784061782297	-34.6809787588619	-33.5948969616288	-30.3366515699292	61.9803011948907	-23.8201607865302	10.9344567249315	16.3648657110973	4.4179659415324	-15.1315064086648	-24.9062425837634	-33.5948969616288	2.06466756893734	9.18550618410707	-6.242977482094	2.06466756893734	-29.9791061993264	-15.737428968987	9.18550618410707	-34.7263319427729	25.8007962861698	36.4820542089243	12.7459254916919	-8.61659035381724	42.4160863882324	134.986988385439	413.88650081292	-28.7922997634648	314.194760200544	156.349504230948	59.0313764902951	156.349504230948	196.700923050243	57.8445700544335	55.4709571827103	-29.9791061993264	38.8556670806476
-30.1124091934111	-6.20289840497102	223.111045975068	-19.2444497441201	63.352042070491	-0.768918680325551	232.89220947943	14.4462245486818	-14.8972659644038	-21.4180416339783	-4.02930651511283	-9.4632862397583	-9.4632862397583	1.40467320953264	-13.8104700194747	-54.0219199818512	1.40467320953264	54.6576745110582	7.9254488791072	-60.5426956514257	-59.4558997064966	39.4425312820509	-74.6710429355039	-18.1576537991911	-2.94251057018374	52.3259422208123	179.426758111141	47.5745098510804	-4.69124621597076	-14.1941109554346	96.2766916408325	8.37519280079202	26.1930641872867	41.6352193889155	114.094563027327	-2.3155300311048	29.7566384645857	13.1266251705239	23.8173480024208	15.5023413553899	25.0052060948537	76.0831040694719	36.8837870191835	120.033853489492	142.603157245719	147.354589615451	45.1987936662144	3.6237604310601	46.3866517586474	47.5745098510804
-10.3126731405252	16.8751026697626	333.340813101512	27.7502129938777	7.08750337805902	-38.5879599832244	383.366320592442	-5.96262901087911	-25.5378275942863	9.26252544288204	44.0628784800504	12.5250585401166	66.9006101606921	99.5259411330374	-5.96262901087911	-65.7757357935122	22.3126578318202	10.3500364752935	1.64994821600146	-28.8003606915208	-35.3254268859899	172.389180304609	-76.6508461176273	-13.5752062377597	-42.9380041128705	40.8529672736782	163.3108635622	19.4525582135482	-1.94785084658189	196.600388766847	-15.0258786055503	34.9084092014199	-7.89240891884024	-34.048464436777	181.144537778975	-11.4591437621953	-22.1593482922603	-18.5926134489053	76.5203157072283	-7.89240891884024	17.0747349846448	-7.89240891884024	13.5080001412898	21.8303814424515	8.75235368348314	182.333449393427	32.5305859725165	12.3190885268381	-28.1039063645186	-12.6480553766469
-26.3983573940055	-7.89849734788121	61.748034590469	8.42490857516963	31.2776768674408	119.424068851915	332.716572913113	113.982933544232	-6.81027028634449	4.07200032902274	25.8365415597572	8.42490857516963	189.070600790266	-3.54558910173432	-23.1336762093953	-41.6335362555196	-17.6925409017117	-7.89849734788121	-8.98672440941793	93.306619375034	-7.89849734788121	-10.0749514709547	59.5715804673956	0.807319144412571	-34.0159468247626	-13.4791889560156	-49.1781991625819	-25.3788590248711	43.6392273744904	329.231309027021	156.686093028617	50.7790294158037	-42.0383971212687	119.797115815165	289.962397799798	35.3094583262916	-38.468496100612	15.0800192092374	41.2592933607193	-18.2390569835578	-3.95945290093128	86.47803962237	6.7502501610386	76.9583035672856	1.99038213349643	56.7288644502314	1.99038213349643	6.7502501610386	15.0800192092374	-31.3286940592988
-15.2816367288909	7.58618798859346	93.6127666877011	-25.0821330363841	38.0766209452392	648.97422411232	527.012492285737	-13.103748660559	27.18718060358	103.413262995194	250.420707607594	-30.5268532072137	6.49724395442754	-46.8610137197025	36.9876769110733	-90.4187750863393	10.8530200910912	-14.1926926947249	-38.1494614463752	-38.1494614463752	-13.103748660559	40.2545090135711	-18.5484688313886	8.67513202275938	-9.83691655806125	101.217555213032	58.3406813231078	142.903404828235	35.7112201034258	11.8907346090236	17.8458559826242	7.12663751014322	14.2727831584639	17.8458559826242	90.4983367405507	8.31766178486333	70.2509240703089	36.9022443781459	-7.16565378649806	-0.0195081381774212	71.441948345029	9.50868605958343	-9.54770233593827	17.8458559826242	-3.59258096233774	176.252084520398	75.0150211691893	-23.8399936325796	4.74458896070301	17.8458559826242
23.0912907826554	33.9879103043074	84.1123601039065	15.463657117499	-20.4951873039526	553.756661487107	453.507761887909	2.38771369151659	4.56703759584699	253.009962689512	-19.4055253517874	98.2779654820541	24.1809527348206	-43.3780882994218	25.2706146869858	-25.9434970647786	78.6640503430805	14.3739951653338	41.6155439694638	-21.5848492561178	-8.5089058301354	-41.1987643950914	17.6429810218294	-22.674511208283	22.0016288304902	-36.6033923664206	6.31161086008906	293.603715793112	-9.18547363837277	-24.6825581368346	31.3453627422197	-21.1063078679588	23.0007787815095	0.351193745296051	11.0799445519235	-13.9538073302072	6.31161086008906	57.571198047309	82.6049499294396	3.92744401417186	81.412866506481	-2.03297310062115	185.124124303879	19.4245285126337	90.9495338901498	64.7236985850606	39.6899467029299	38.4978632799713	83.7970333523982	-36.6033923664206
-6.08876207027669	78.9609416873587	25.5322816344852	13.5380926430238	35.3457089911354	528.197838458458	756.087429296225	10.266950190807	35.3457089911354	29.8938049041075	1.54390365156238	119.305031931365	1.54390365156238	-33.3482825054162	46.2495171651912	6.99580773859029	33.1649473563243	34.2553281737298	-9.35990452249344	-12.6310469747102	42.9783747129745	22.2611391822684	-71.5116111146116	-32.2579016880107	-21.3540935139548	94.9809676006592	-8.8226001254621	-20.7540446916829	-0.470588929107513	-4.05002229897376	36.5168892261771	173.728501737717	28.1648780298225	32.9374558563108	168.955923911228	11.4608556371133	26.9717335732004	24.5854446599562	245.317169135042	10.2677111804912	7.88142226724707	-11.2088890387063	-26.7197669747934	90.2083897741709	16.2334334636017	96.1741120572813	16.2334334636017	19.8128668334679	26.9717335732004	-35.0717781711479
15.9743883747293	237.467816622624	82.5315269122741	84.7137281758002	-44.0361463722374	479.692156874017	672.816968696074	-30.9429387910811	26.8853946923596	-11.3031274193465	13.7921871112032	-13.4853286828726	244.014420413203	-53.8560520581047	73.8027218581699	6.15448268886198	31.2497972194117	-6.93872489229438	-9.12092615582045	-5.84762426053135	249.469923572018	79.258225016985	-46.2183476357635	-21.1230331052138	-1.48322173347923	32.1439708715967	26.1729339678492	99.0195841935685	40.5034225368431	9.45403063735618	39.3092151560936	67.9701922940816	-0.0996284086398038	-1.2938357893893	52.4454963443381	14.2308601603542	14.2308601603542	-39.5084719733733	-0.0996284086398038	79.9122661015766	15.4250675411037	76.3296439593281	112.155865381813	30.9497634908472	77.5238513400776	100.213791574318	-12.0417022161348	53.6397037250876	83.4948882438251	63.1933627710836
258.614610236207	277.175573987221	22.7811884586191	22.7811884586191	0.944760516249796	291.369252149761	941.002983435248	-9.97345345493485	27.1484740470929	-12.1570962491718	31.5157596355668	-29.6262386030672	-17.6162032347641	-14.3407390434087	-28.5344172059487	-53.6463093396734	-2.3307036751056	-4.51434646934253	-18.7080246318826	-66.748166105095	125.412399787755	62.0867587548838	-78.7582014733981	-40.5444525742519	113.402364419452	109.041763884801	14.6152600533781	-22.4381781589526	34.9348874601401	79.1599588748574	42.1065206625267	15.8105322537759	-12.8760005557705	6.24835465059376	321.800215555603	9.83417125178705	-18.8523615577593	1.4672658490027	28.9585264581513	27.7632542577535	2.66253804940047	88.7221364780395	33.7396152597423	25.372709856958	-18.8523615577593	-17.6570893573615	75.5741422736641	-22.4381781589526	146.095202097132	126.970846890768
197.848627200255	655.624192535163	37.2447892426616	-38.1406857170249	-25.0301683327316	430.560310771461	961.53626483534	-30.4928839095205	144.314014547724	-21.7525389866583	78.7614276262571	-9.73456471772273	28.5044443197994	-47.9735737552449	54.7254790883861	31.7820736658728	-3.17930602557607	-21.7525389866583	31.7820736658728	-29.4003407941627	64.558367126606	191.293368508108	-89.4902121388404	-8.64202160236495	-11.9196509484383	50.8905136807493	19.7857017440612	32.9454298711215	16.1966849821356	28.1600741885541	4.23329577571711	25.7673963472704	-13.7117880339107	12.6076682202101	237.519385300878	22.1783795853449	-0.552059906850299	-32.8532107641803	18.5893628234193	17.3930239027775	-37.6385664467477	59.2648861252423	31.7490909504797	53.283191522033	320.066770825166	-13.7117880339107	223.163318253176	32.9454298711215	-34.0495496848221	-25.6751772403292
34.2352715848089	468.261789568432	17.8362847592312	1.43729793365345	-25.8943467756427	413.59850014984	675.982289359084	-9.49535995006503	99.8312188871197	16.7430189708593	10.1834242406282	-32.4539415058738	-23.707815198899	-40.1068020244768	-10.5886257384369	143.561850421994	232.116379280113	-2.93576521983394	-9.49535995006503	-1.84249943146209	202.598202994073	115.136939924326	-95.863357231441	-18.2414862570398	-0.749233643090247	59.6901992465816	15.3861200233116	30.9524181287849	16.5835275698865	3.41204455756296	20.1757502096111	12.9913049301619	-12.1542535479103	-6.16721581503596	14.1887124767368	-33.7075893862579	86.0331652712287	20.1757502096111	45.3213086876832	65.677236979456	28.5576030356351	12.9913049301619	38.1368634082341	-1.3775856287365	17.7809351164613	-0.180178082161631	93.2176105506779	-16.9438837342097	21.3731577561859	-2.57499317531136
124.210870478478	269.711463080002	-14.7257856147056	-50.8274364105723	208.448055668834	283.933325514737	479.757431346863	23.5638440172743	151.560605929893	-2.69190201608336	-26.7596692133278	-31.1356268855541	41.0676747061793	-38.7935528119501	89.2032091006683	-95.6810025508916	176.722362545194	-40.9815316480632	-11.4438173605359	10.4359710005955	14.8119286728217	26.845812271444	-39.8875422300067	-34.4175951397238	-32.2296163036107	44.536057783412	96.0706153656612	94.8721372823531	15.7725837840171	45.7345358667201	-20.1817587152266	38.5436673668714	-22.5787148818428	80.4904002826556	15.7725837840171	12.1771495340927	188.353427780387	103.26148386551	3.78780295093585	-4.601543632221	26.5588865337902	30.1543207837145	84.08583453258	6.18475911755209	9.78019336747646	45.7345358667201	42.1391016167957	-18.9832806319185	159.589953780992	16.9710618673252
133.296821009076	564.614139496338	4.12056826415997	22.7307063714784	119.065538927009	79.6558346997464	761.66266063265	21.6359923651655	515.35200921226	32.583132428294	-7.92128580528135	39.1514164661711	-4.63714378634281	-30.9102799378511	-27.6261379189126	-83.4565522408678	502.215441136505	-26.5314239125997	11.7835663083499	53.3826985482381	-36.3838499694154	269.041357791869	-34.1944219567897	-39.6679919883539	55.5721265608638	72.5386143860483	-24.6249790276215	-17.4276758117941	32.9534466989976	13.7606381234579	18.5588402673428	49.7471542025949	-17.4276758117941	32.9534466989976	84.5341197457607	-25.8245295635928	54.5453563464798	54.5453563464798	48.5476036666237	109.724681001157	70.1395133141059	23.3570424112278	11.3615370515154	378.424001058713	91.7314229615881	-33.0218327794202	118.121534752955	-1.83351884416812	16.1597391954004	92.9309734975593
101.863551879001	293.565474012162	9.84662925508326	8.75118970003662	348.337451764494	297.947232232349	223.457342489178	-31.780073836689	326.428660663562	32.8508599110626	104.054430989094	13.1329479202232	8.75118970003662	-36.1618320568755	48.1870136817156	-31.780073836689	135.822178085447	-23.0165573963159	48.1870136817156	219.075584268991	134.7267385304	393.250473521406	-83.2657329238809	-39.4481507220154	-18.6347991761293	430.763181966592	-1.4617855297969	-32.6780331823139	75.3782086917833	4.54133901876405	16.5475881158859	-1.4617855297969	10.544463567325	44.1619610392663	21.3500877547347	41.7607112198419	-18.2705342657676	42.9613361295541	22.5507126644469	-12.2674097172066	56.1682101363882	-21.8724089949041	34.5569617615688	112.597580892861	11.7450884770372	89.7857076083296	-20.6717840851919	-12.2674097172066	-14.668659536631	53.7669603169638
217.274841631577	149.312545529103	119.716061742541	-9.63153406539445	400.334574681791	7.90712299330868	415.680899608157	12.2917872579845	390.469080086271	-50.1896785136455	156.985707992285	48.4652674415597	61.619260235587	-1.95837160221183	45.1767692430528	-47.9973463813076	429.931058468353	-18.400862594746	-5.24686980071867	-9.63153406539445	50.6575995738976	703.972575010589	-66.6321695061796	-34.8433535872802	38.5997728460392	60.1973759596701	7.32252273298258	-28.7285135579407	63.8024795887624	27.7514432978391	28.9531445075365	3.71741910389025	-23.9217087191509	3.71741910389025	61.3990771693675	-23.9217087191509	21.7429372493519	30.154845717234	21.7429372493519	80.6262965245266	4.91912031358769	12.1293275717723	-2.29108694459697	-1.08938573489952	30.154845717234	65.0041807984598	51.785467491788	37.3650529754186	26.5497420881417	84.2314001536189
-25.8448702984532	197.921412187101	41.0656357388938	9.25572303261405	54.228358238044	329.548637178603	971.231359012176	36.6780615725104	427.172162380634	-13.7790413408988	-22.5541896736657	26.8060196981477	-12.682147799303	-33.5231250896242	5.9650424078265	148.561202815287	322.967275929028	52.0345711548523	23.5153390733601	-22.5541896736657	183.661796146355	883.479875684508	-103.724311751759	-0.616318841748615	30.0967003229352	5.29757954009129	7.70313842231525	61.8282132723545	18.5281533923231	34.1642861267789	2.89202065786732	49.8004188612347	-25.9746859288203	-13.9468915177004	36.5698450090028	40.1781833323388	113.54772924017	-19.9607887232604	23.339271156771	-15.1496709588124	22.136491715659	107.53383203461	67.8421104779144	42.5837422145628	47.3948599790107	7.70313842231525	6.50035898120327	72.6532282423623	123.169964769066	2.89202065786732
-40.9821189433403	122.56355656069	19.3870901353287	16.0942241855831	362.942770892117	326.721245444916	715.279427514894	-21.2249232448668	406.847650222058	-34.3963870438491	130.24691044343	-11.3463253956301	313.549781645934	-66.2274245580564	-6.95583746263596	-67.3250465413049	45.7300177332933	335.502221310904	8.41087030284341	38.0466638505536	36.9490418673051	413.43338212155	-94.765596122518	-35.4940090270976	57.8038595490271	28.5500510987737	57.4426817186	32.161629926252	70.6851374193537	118.839521785731	79.1121546834697	53.8311028911217	24.9384722712954	36.9770683628897	61.0542605460783	98.3739084300205	105.597066084977	40.588647190368	-22.0120524859223	82.723733510948	11.6960165705417	83.9275931201074	0.86128008810686	57.4426817186	-7.56573717600914	-35.254508186676	-8.76959678516857	61.0542605460783	52.6272432819623	35.7732087537303
77.8593838576305	248.103849780883	33.9253281355007	7.56489470222279	534.77356336778	411.758207345817	265.677472069735	132.776953510293	663.28067635501	-4.5169706213629	55.8923559965656	14.1550030605423	-42.9592693782265	-63.8279458462381	6.46654330916955	-70.4180542045576	193.186280128221	547.953780084419	11.9583002744358	-15.5004845518953	18.5484086327552	477.659290929011	-82.4999195281433	67.9742213201512	24.0401655980215	9.67136425777083	108.476585220864	-13.2225284044092	-5.99287809003655	47.0245575486961	-13.2225284044092	-1.17311121378812	71.1233919299382	91.607401153994	120.526002411485	190.412622117087	60.2789164583793	12.081247695895	-25.2719455950302	31.3603152008887	-1.17311121378812	1.23677222433609	130.165536163981	-13.2225284044092	45.819615829634	-21.6571204378439	38.5899655152614	51.8443244249445	19.3108980102677	-27.6818290331545
-11.9665961493061	53.9783102271784	42.9874924977644	-6.47118728459902	306.767118003702	793.660343416746	332.045998781355	-16.3629232410717	402.387232249605	-20.7592503328373	-21.8583321057787	-13.0656779222475	-58.1280306128452	-15.2638414681303	25.4021841307018	-51.5335399751968	83.6535180965965	621.104505064945	15.5104481742292	-13.0656779222475	38.5911654059987	812.34473355675	-47.1372128834311	-28.4528227434272	-41.6418040187241	25.7334555242227	42.6178163890787	22.1153781960393	5.23101733118341	316.385667554957	-0.799111549122275	41.4117906130175	24.5274297481616	119.803466056991	172.868600203682	-39.3919363830787	66.7383319103014	30.5575586284673	51.0599968215066	12.4671719875502	6.43704310724455	12.4671719875502	24.5274297481616	45.029867941201	64.3262803581792	60.7082030299957	236.787966334922	6.43704310724455	41.4117906130175	80.0046154469739
19.0673234204466	52.0617171659333	81.7566715368714	96.0542421599156	153.244524652093	658.05874895804	221.432938392765	35.5645202931899	898.917823300093	47.6624646665351	-26.0250146983853	209.33499401942	-12.8272572001906	39.9637727925882	3.66993967255274	-64.5184740681199	415.000048366288	494.186593355456	68.5589140386767	4.76975279740229	-41.4223984462791	1060.59035265298	91.6549896605174	-20.5259490741375	-34.8235196971818	115.458293078471	-30.6022329569278	96.144504511807	96.144504511807	28.5462445284818	-42.673350811093	75.6236041597261	0.782673463901785	38.203138811814	32.1675798847314	127.529410932637	-2.83866189234778	339.981085165944	94.9373927263905	0.782673463901785	482.420275845094	34.5818034555644	103.387175224306	1.98978524931831	149.257423070134	23.7177973868157	154.0858702118	23.7177973868157	52.6884802368122	-11.2884443902634
12.7240263999216	49.0420262736616	31.4332990621513	-24.6945189245377	-31.2977916288541	1015.32093200529	163.498753148479	42.4387535693453	789.709114607813	-10.3874280651856	109.572026063228	28.1316627099931	14.9251173013604	-16.990700769502	30.3327536114319	153.593844092004	86.460571598121	287.86038907977	51.2431171751004	-13.6890644173438	17.1262082027992	518.974933730843	-84.123973263385	18.2267536535186	-42.303246136048	3.57550954749827	-16.9638862434245	8.40830855712715	32.5723036052716	14.4493073191633	8.40830855712715	245.215460028943	-20.5884855006462	36.1969028624932	149.767679588772	216.218665971169	28.9477043480499	41.0297018721221	44.6543011293438	91.7740914732254	10.8247080619416	28.9477043480499	13.241107566756	54.3198991486016	369.660034526886	15.6575070715705	30.1559041004571	108.688888006927	-0.0490897097233941	42.2379016245293
-1.33667506188991	218.919075437668	42.7144750380216	30.6004087605459	0.865882443105666	435.870989679732	678.152315229245	-13.4507413393656	1250.81726652809	66.9426075929729	35.0055237705371	6.37227620559461	18.4863424830703	10.7773912155858	-38.7801526468147	39.4106387805282	577.935948751946	718.899629071663	108.791200187889	-71.8185152217483	30.6004087605459	408.339020867287	-36.5775951418191	29.4991300080481	11.8786699680835	78.9307654655966	34.1870472193404	54.7449718189716	-23.8588575325594	91.023662288909	23.3034400783592	57.1635511836341	5.1640948433905	2.74551547872801	23.3034400783592	122.465194029521	100.697979747559	5.1640948433905	-23.8588575325594	-10.5566710269157	69.2564480069466	3.95480516105925	26.9313091253529	98.2794003828965	534.832975704477	52.3263924543091	5.1640948433905	98.2794003828965	-4.51022261525948	7.58267420805299
-14.3141134888207	753.788969910535	50.704655407251	-15.4161265209575	216.006610227772	1153.8197005762	582.97694992933	-41.8644392922409	796.76747816387	9.93017321818912	197.272388681447	-51.7825565814722	3.31809502536827	-7.70203529599982	98.0912157891338	300.861613702307	846.358064610027	233.638818741961	-11.0080743924102	-22.0282047137783	-1.08995710317897	406.65486478744	-23.1302177459151	-53.9865826457458	170.824075910163	102.37569374675	-48.9220038164681	23.7008910138766	34.5943252384283	-4.13788533775552	34.5943252384283	11.5970752088192	15.2282199503364	41.8566147214628	122.952180615348	22.4905094333709	95.1134042637156	51.5396673655088	-4.13788533775552	352.924680911439	33.3839436579226	34.5943252384283	30.9631804969111	37.0150883994398	1184.45682671889	62.4331015900605	45.48775946298	14.0178383698307	7.96593046730194	-6.55864849876701
-24.0006240491213	130.384136774001	3.56808324072194	6.87632811550314	-9.66489625840283	894.588702848457	957.445355469299	-3.04840650884044	1412.88039989751	-43.8500932978085	-3.04840650884044	-16.2813860079652	-21.7951274659339	-29.51436550709	-7.45939967521537	82.9659602354706	764.464404440396	595.743915826556	-31.7198620902774	-58.185821088527	85.171456818658	1297.09182928017	-60.3913176717145	-8.5621479668091	-17.3841342995589	11.984305812333	133.131851039041	25.3105357872709	-12.2452032330087	227.626936315874	20.4646339782026	31.3679130486063	-0.130448710337867	10.7728303600659	30.1564375963392	1.08102674192922	20.4646339782026	140.400703752644	150.092507370781	-11.0337277807416	11.984305812333	-11.0337277807416	20.4646339782026	65.2892257120847	993.279422148671	197.340050009197	-8.61077687620745	59.2318484507492	90.7302102096934	5.92692855099755
67.8205081656148	403.279806146257	28.0950649836967	-59.0802131099569	75.5448998954323	767.429701980506	797.223784366945	-49.1488523144774	843.570134745849	-32.5965843220115	-10.5268936653903	-22.665223526532	18.1637041882172	-7.21644006689717	23.6811268523725	38.0264257791762	544.525826348632	820.396959556397	55.6821783044732	50.1647556403179	146.16790999662	1332.41378279001	-70.1150584382675	20.3706732538793	-27.0791616578562	-4.60376128009581	41.4739482327998	-11.8791890979214	47.5368047476545	224.572214981411	81.4888012308408	-25.2174734306018	-19.1546169157471	20.8602360822939	3.88423784070075	0.246523931787939	-15.5169030068343	37.836234323887	-4.60376128009581	-10.6666177949505	16.0099508704101	-16.7294743098052	18.435093476352	127.566510743736	294.901350553726	79.0636586248989	17.2225221733811	18.435093476352	-4.60376128009581	48.7493760506255
-35.6829215249185	390.546676992266	72.5308107411024	-15.8069298842208	114.491237538131	393.859342265716	1402.01380715222	-58.8715784390658	707.458321485613	7.38172702992658	112.282794022498	-41.2040303140012	16.2155010924589	57.0717061316709	27.2577186706243	46.0294885535055	441.340877851827	139.888337967911	-29.0575909780192	216.079639257253	-75.4349048063139	1512.43598293387	-89.7897876579289	-42.3082520718177	7.38172702992658	47.9572755608665	-24.8628727186762	10.3335322831028	-23.6492035806839	405.989671268618	7.906194007118	-15.1535196147372	91.6493645285922	44.3162681468894	60.0939669407903	17.615547111057	62.5213052167751	-4.23049737280579	4.26518659314086	34.6069150429503	3.05151745514848	29.7522384909808	37.0342533189351	-28.5038801326534	307.682471091236	318.605493333167	181.460880740028	-26.0765418566686	18.8292162490494	-20.0081961667067
-11.1493861625888	214.262447416141	119.235890123147	19.7894929560603	208.737647573525	502.656999200692	140.230129525087	21.9994128931067	815.360670292752	20.8944529245835	86.0870910674513	20.8944529245835	-45.4031451868075	345.752683670399	9.84485323935167	152.384689178842	723.648992905328	173.378928580783	2.11013345968939	224.207087132849	-26.6188257219134	1673.91456583527	-80.7618641795494	-48.7180250923771	94.9267708156368	31.3717429556653	5.86159473842006	48.3785084338287	24.0831291793095	395.802431773454	11.9354395520499	69.0295808001701	3.43205681296814	43.5194325829249	24.0831291793095	9.50590162659795	24.0831291793095	13.1502085147758	30.1569739929393	56.8818911729105	48.3785084338287	94.5397290174153	-1.42701903793571	-36.6553189569886	233.023390768175	152.848639228261	169.855404706425	104.257880719223	20.4388222911316	-0.212250075209749
-9.80270831527239	52.1164450327672	84.1817208737163	25.5796650264645	130.621085884746	224.605515073735	1197.6207819715	72.0190300374942	1003.01772859195	-45.1850816570093	533.095582647004	-41.8679841562215	-39.6565858223629	253.353693413896	-30.8109924869287	27.7910633603231	630.39710933678	516.510095143064	56.5392417004844	244.508100078462	2.35998252094968	1142.33582362504	-29.7052933199994	-2.06281414676744	10.0998766894546	-22.9358707324112	11.1085111799916	18.4037358755064	17.1878650929206	206.863707176307	-14.4247752543105	36.6417976142936	5.02915726706249	42.7211515272227	20.8354774406781	0.165674136719233	-26.5834830801687	80.4131457873829	-38.7421909060268	34.210056049122	73.117921091868	-13.2089044717247	45.1528930923943	85.2766289177262	304.133369783173	147.286038829603	177.682808394248	30.5624437013646	-7.12955055879565	40.2894099620511
-20.6250603603096	277.007126139644	23.6325138404269	43.5484222307583	78.9544815913476	726.221504277119	1476.3873869796	-21.731499715328	1117.90103595364	-11.7735455201623	715.157110726935	70.1029667512003	269.262050654515	29.164710615519	7.0359235151507	10.3552415802059	1060.36618949268	711.83779266188	32.4840286805742	258.197657104331	28.0582712605005	551.40408618421	-91.4371790814881	194.024174513263	192.917735158244	16.3649543798217	18.7989035858332	38.2704972339247	34.6195734249075	846.341633629723	46.7893194549647	28.5347004098789	-25.0121821223728	41.9214210429419	20.0158781888389	10.2800813647931	12.7140305708046	-1.88966466526407	4.19520834976454	588.34301779251	299.920036880155	2.97823374675882	-12.8424360923156	37.053522630919	127.109643253342	410.664725753675	217.165763875766	358.334817824429	-15.276385298327	-3.10663926826979
-10.4254815630335	83.684863893223	75.9346001497665	-27.0331895847259	65.9699753367511	468.983689996485	1053.57501236005	-8.21112049347455	1120.00584444682	-39.2121754673002	399.231316305377	-9.31830102825404	346.086650635962	402.552857909715	92.5423081714589	-22.6044674456079	258.619388388382	349.4081922403	110.257196727931	205.474722718967	1.75350431954084	473.412412135603	51.5766283846178	-54.7127029542131	180.009570419038	4.57782429575568	-5.16681913975808	82.5349717798658	8.23206558407334	757.351529689194	45.9925588966892	176.327164846686	28.9394328845401	-23.4380255813464	44.77447846725	3.35974386631646	26.5032720256617	24.0671111667832	-11.2572212869542	588.038349997143	455.267583188267	-16.1295430047111	60.6095240499598	-6.3848995691973	20.4128698784656	154.40171711678	121.513545521921	427.251733311165	35.0298350317362	-2.73065828087964
-7.9676876093367	113.903810293404	27.4858390532789	33.0254525943126	15.2986892630048	702.210768351182	855.104102083712	17.5145346794183	615.792797111057	45.2126023845867	421.906323174878	95.0691242538899	666.757241688566	139.386032582159	9.7590757219711	0.895694056317199	486.165840250868	1068.93318476761	26.3779163450722	269.012989442348	262.365453193107	1114.35801580409	-73.3351273935342	-54.5004413540197	68.4789792569282	4.96113621623874	34.2216546328713	224.415024340983	100.057821070295	479.225372219159	7.39951275095812	-25.5185704677536	4.96113621623874	-14.5458760615163	42.7559725043892	-24.2993822003939	0.0843831467999667	18.3722071571953	17.1530188898357	775.488121187564	387.786252167182	42.7559725043892	91.5235031987769	3.74194794887904	157.3596696362	152.482916566761	0.0843831467999667	459.718359941404	162.236422705639	19.591395424555
82.0780079144501	579.868986822037	25.5360481721629	41.0573704543594	3.36273062616799	531.087688220848	679.648915779014	29.9707116813619	707.365562711508	-25.4625821836254	124.20731125184	460.133072073664	310.463178638198	272.768538810007	-46.5272338523206	-34.3319092020234	363.679140748586	587.629647963135	16.666721153765	596.498974981533	398.047782944878	1001.16202019594	-86.4392054351115	-33.2232433247237	342.614489079891	77.342735225264	-36.1449901449571	172.525988761578	-27.602903289134	793.657732992143	24.869915968065	66.36005212492	79.7833314697849	16.3278291122419	39.5134934351903	18.7684253567628	62.6991577581387	68.8006483694409	41.9540896797112	1523.39601010389	517.870357361283	-21.5014126778318	83.4442258365662	-20.2811145555713	255.506261075288	232.32059675234	107.850188281775	520.310953605804	51.7164746577947	15.1075309899815
4.7236690363702	133.415234147733	63.5224013717342	-11.9174816245819	83.4917821648767	1027.59972966289	947.722206490321	-5.26102136020104	1346.00041230911	-40.7621427702321	263.216209303159	505.067598908996	490.645268336171	24.6930498295127	25.8024598735762	-14.1363017127088	419.643025516109	851.203532656799	-19.6833519330262	439.612406309251	265.435029391286	885.595244022767	-44.0903729024225	43.5530205785917	338.656092299475	20.3867755862026	17.943955586893	353.831705491962	19.1653655865478	716.590475389437	65.57894557343	48.4792055782629	-30.9124443992989	-17.4769344030962	31.3794655830957	-56.5620543920496	-10.1484744051674	-37.0194943975729	-8.92706440551257	824.074555359059	808.196225363547	-4.04142440689338	425.894895471595	17.943955586893	146.192005550647	69.2431755723944	97.3356055644548	1348.05944521097	50.9220255775725	-4.04142440689338
135.974595301124	309.158808140411	309.158808140411	76.0262139336784	-27.2182206435889	NaN	320.260360245494	-66.0736530113777	395.750914560055	-2.79480601240738	51.6027993024969	361.336103034299	477.902400137665	-3.90496122291563	8.30674609267513	-76.0650499059519	356.895482192266	1238.35871933582	51.6027993024969	270.303375772622	444.597743822418	691.052200555249	-31.6588414856219	-40.5400831696879	441.267278190893	25.6756493473696	24.4531254422934	222.501998064638	14.6729342016838	311.7462431352	89.246892411332	-29.3379263810594	-9.77754389984015	31.7882688727506	19.5630298219886	22.008077632141	41.5684601133602	7.33779077122665	-9.77754389984015	1228.63917194235	1200.5211221256	13.4504102966076	408.32563163622	2.44769515092185	253.065095691543	86.8018446011796	108.807274892551	535.468117764145	273.848002077838	-14.667639520145
-12.5451905972514	497.358542203021	26.3363576554927	18.5600480049439	-55.8703443645948	636.221214534249	1150.56855284912	-11.4342892186016	1588.26369603715	-26.9869085196992	45.2216810925398	454.033388435677	630.666707641	3.00742870384623	64.1070045295869	-53.6485416072951	662.882847621845	928.388277119155	100.766750025031	240.74032373491	524.020175290617	369.60488365829	-82.5319774521907	-45.8722319567463	445.146177406479	86.0379716259643	-14.3004955884558	527.771955338229	26.0796192661279	273.254867769943	194.941917748933	-9.40593621214266	10.17230129311	-47.3387713785698	119.076247416078	6.50138176087517	26.0796192661279	289.162185742961	27.3032591102062	763.934445245339	1336.59789227398	199.836477125246	601.190345982926	119.076247416078	624.439503020414	252.452990420612	59.1178950562418	373.593334984363	19.9614200457364	67.6833739647899
114.424080671452	176.676399499977	25.4921966307018	25.4921966307018	44.3902219893612	746.952105911289	626.894062456276	34.3853850347768	410.122595106947	-26.755285243239	123.317269075527	197.797721959656	285.617957449897	143.326942984696	74.4047328531145	-51.2115533544454	333.4188451218	734.723971855686	119.982323423999	216.695747318315	426.797323364588	375.661490041156	-41.206716399861	58.8416531459832	459.03513132936	-16.3821964193624	50.9794838035639	723.371528210591	1.98917091416295	360.843212829025	60.777546381444	36.2823899367436	-0.460344730307094	49.7547259813288	-13.9326807748923	-6.58413384148221	202.849453760707	59.552788559209	-5.35937601924718	1246.34311830495	1164.2843442152	80.3736715372044	889.938592034554	69.3508511370892	360.843212829025	251.839766650108	-4.13461819701216	644.98702758755	3.21392873639797	54.6537572702689
-15.3993829048242	445.132862534168	5.73615492933241	51.3444207819862	-24.2985567297323	538.574187695702	368.377488294336	-16.5117796329377	973.521308388084	-12.0621927204837	152.572523040315	589.744437188924	504.089889124184	27.9840894916026	76.9295455285969	-50.9960782044565	509.651872764751	1160.40395871115	309.42046170432	136.998968846726	283.835336957709	321.656825713568	-68.7944258542726	-50.9960782044565	638.689893225918	121.282369726558	-49.1146507480007	916.877091222882	15.8568750444571	224.256108718378	80.8284008369149	-7.43480401321644	-0.0795369423721645	-16.0159489292014	25.6638978055828	-35.6299944514529	143.348170939091	299.034657271962	205.867941041268	685.186178491287	1615.62746295309	23.2121421153014	954.879304422244	10.9533636638943	91.8613014431813	47.7296990181157	48.9555768632564	131.089392487684	-19.6935824646236	3.59809659304998
-20.7253731504472	597.07060883888	11.555858340887	-26.2911027179186	-21.8385190639415	506.905789845843	112.852136468867	0.424399205944211	739.553285766149	50.515965313187	125.096741517304	512.471519413315	227.506165558778	46.0633816592098	-14.0464976694815	235.298186953238	549.205334558626	1203.73513169326	449.022202344141	16.0084419948642	484.642871575958	1010.04774274526	-71.9300851711842	-85.2878361331156	355.517945610621	59.1979640529352	-32.8270298278283	442.021938596911	45.7009649504232	91.0999619315999	-8.2870314596247	-13.1950311332654	-26.6920302357774	15.0259669901687	1.52896788765674	-15.6490309700858	145.087958341648	302.143947898151	37.111965521552	508.279934191061	1359.81787756773	38.3389654399622	617.482926929567	383.125942513223	235.885952304001	388.033942186864	119.320960055034	67.7869634818065	59.1979640529352	15.0259669901687
-22.7168538814094	63.0531464876634	61.9392503789741	4.01665272713277	-32.7419188596127	552.053538202247	67.5087309224204	289.174056551582	301.426913747164	233.47925111712	25.1806787922286	163.303796269696	318.135355377503	26.2945749009179	153.278731291493	103.153406400477	634.481850245252	1073.35691706882	814.933019852911	184.467822334792	450.688992311525	507.497693854677	-50.5642565986408	-20.4890616640309	538.686784897976	64.5466223998797	35.0716452555882	864.055377438786	500.530659325858	280.696454791351	22.7904047788	32.6153971602305	-6.68457236549146	46.1247616846975	-7.91269641317028	-26.3345571283525	907.039719107545	367.893262176546	65.7747464475585	445.265077180311	726.505484098759	-18.9658128422796	744.927344813942	333.50578884154	393.683867177801	684.74926647768	90.3372274011347	21.5622807311212	55.949754066128	70.6872426382737
24.3334611870747	77.8365323426652	38.8238762917138	42.1678182389382	56.6582333435773	1145.66866082299	54.4289387120944	-12.4499002323937	475.765624062369	135.798192761222	136.912840076963	7.6137514509527	731.019859367166	-52.5772035990866	37.7092289759724	-19.1377841268425	851.401769467244	891.529072833937	702.039029157888	NaN	530.383342533701	812.389113416293	-70.4115606509501	-42.5453777574134	442.326204590125	21.9643308909379	100.636346161509	535.790930626853	302.233385292346	923.004755786694	149.806355705615	60.0710882876206	13.3595792207192	68.6758399578392	12.1303289821165	68.6758399578392	544.395682297072	695.5934616452	41.6323347085805	197.747115011119	1159.02080159841	-13.6839260285395	581.273189455152	226.019870498981	157.181857137231	538.249431104059	383.363901040122	21.9643308909379	-17.3716767443475	9.67182850491117
-33.4002762812043	476.337311990458	68.1010815584483	27.9466982372671	190.795030595391	1096.49945439537	159.563843567806	83.716675072241	779.725985972716	145.063649590712	0.0617098197800707	-23.361680450909	393.797746274696	-53.4774679417949	4.52330796657799	2.29250889317903	528.761090215333	755.187196165328	518.722494385038	214.21842086608	1118.80744512936	334.681570829624	-88.0548535794788	48.0238898978577	283.373192141448	104.802478377821	18.6759835977204	569.885550190362	232.761842051112	1647.69711343847	59.2784739940534	-10.8531003268853	-1.01007235201674	7.60257712599328	106.032856874679	64.1999879814877	636.325989020725	347.18704225896	80.1949084406491	225.379571069961	603.105769605543	-21.9265067986125	900.857365845318	177.394809692476	214.306164598234	494.832461881989	75.2733944532148	44.5139320317505	-31.7695347734811	432.083158542201
51.6555652998411	133.13471777391	-5.26822615464534	2.54484326067633	-7.50053170188011	1088.56149199039	109.695509527945	105.230898433475	511.510508030202	544.995091238724	195.639273096483	116.392426169649	908.86089543799	-97.908906364888	9.24175990238062	63.9332458096323	595.221966051506	1041.68307549846	742.554132169001	271.537661702465	801.710229170722	597.454271598741	-25.3589760797582	5.89330158152848	467.980549859125	53.5583680608754	-26.4897057684986	751.823873618645	1101.5723808116	1175.46291050026	24.0021561854143	133.606441890249	12.9185767321163	35.0857356387122	195.18188329746	16.613103216549	889.752862370797	234.590165798075	33.854226810568	47.4008239201543	751.823873618645	59.7159122015965	264.146377673536	230.895639313642	176.709250875297	903.299459480384	49.8638415764428	51.095350404587	-14.1746174870564	259.220342360959
-15.072993792159	221.711296261463	88.7993598634393	-34.0604132775909	-47.4632976202488	747.774506710783	57.5259630639043	316.648393688623	242.932529804004	535.562171285367	458.495586315085	267.504484432211	728.787087225351	51.9414279211302	-7.25464459227523	-48.5802046488036	1044.87177630637	NaN	332.28509208839	NaN	545.614334542361	718.734923968358	216.126761118689	-25.1251570491524	437.274352772543	283.262218995022	53.9909486938708	787.41248540992	892.18699065507	2236.99858150752	72.4805672665443	-15.0369606441103	19.4769940248802	216.699592133398	262.307317945992	41.6645363120884	418.852755194628	224.095439562467	17.0117115485238	65.0847198374749	697.429675022909	3.45265792856318	5.91794040491965	163.696018891734	114.390369364604	553.210650156056	10.8485053576326	86.0396208865049	47.8277425029796	147.671682795417
0.815211189997866	679.236229461243	19.815470350807	393.114679745529	-19.3027102743883	541.763766121271	-3.65543802431018	152.817284476471	792.120122122521	556.293376067772	365.173122156103	4.1681981007289	526.116493871193	-19.3027102743883	182.994166673051	163.993907512241	611.058828943046	1255.94997810698	330.525590745216	396.46766665626	770.884538354558	1021.24089435581	-62.8915401138917	5.28586040430591	612.176491246623	64.2945314629132	-28.2386484896114	957.548161937951	825.534158539016	980.989900859257	48.2554469378089	-1.09558237020418	-4.79690956830516	200.009862059949	174.100571673242	-9.73201249910648	762.611596171299	392.4788763612	-13.4333396972075	125.98331809793	239.49068550636	16.1772778876004	296.244369210575	60.5932042648122	772.481802032901	613.324732514559	401.115306490103	87.7362703842194	-39.3426300839144	1096.96481973309
41.3301277773594	509.947521493603	24.553848766038	-29.1302440701904	33.5011975720761	769.420636868707	48.0406393818879	177.77719706944	460.737103060394	728.039148640781	507.710684292094	237.053382909442	1271.59058860759	-79.4590811041546	-15.7092208611333	-51.4986160852856	572.57896313587	1371.12984407477	456.263428657375	423.829289235487	473.039707668696	327.645289570578	23.4354301652832	52.514313784907	797.381101887576	25.2206053645257	-66.1629061283536	426.567108542712	454.970091844553	858.786419657681	5.46200828498419	94.3756951429208	-46.4043090488122	193.168680540628	740.234837180433	54.8585009838379	536.474304797661	5.46200828498419	31.3951669518824	6.69692060245553	369.76114193903	84.4963966031501	280.847455081093	362.351668034202	655.02588727491	1792.38013166602	526.59500625789	27.6904299994683	-22.9409750168567	490.782549051222
-8.75333711985526	456.823846500568	171.433986348626	38.2520516110529	-5.39580935336182	1069.01307592454	15.8685331677633	284.470754487238	1887.13067502677	537.404512896411	670.586447633984	299.020041475377	1109.30340912246	-55.7587258507634	57.278042287849	-38.9710870182962	428.844448446456	1024.24603903796	592.24413308247	185.983273336764	460.181374267062	205.00926401356	-33.3752074074738	189.340801103258	641.487873657707	145.525199924169	171.482270887909	898.280257872651	494.091581437259	1463.15556408358	21.9201000968316	-22.5777358410097	-23.8137868392831	659.72241520589	944.014144808766	-43.590602811657	544.769672366467	160.357811903449	35.5166610778387	59.0016300450327	1728.90652871236	-20.105633844463	235.756922798125	65.1818850363995	461.954255482151	1329.66205627006	500.271836428626	8.32353911582452	-8.98117486000266	1122.00548856013
68.767832164922	358.83080806597	109.085465880898	-28.6664493153527	-30.9063178551291	294.994554682342	56.4485551961517	225.558629949272	1067.74920090521	344.271662557423	1018.47209303013	214.35928725039	1078.94854360409	-85.7830970796517	-10.7475009971413	46.3691467671577	909.838468850972	1006.15281606136	457.385023816133	359.950742335858	1006.15281606136	457.385023816133	-88.0229656194281	40.7694754177167	574.978122154395	43.3573382082501	-16.0278672754227	871.038639636941	680.511105376824	983.623091699738	164.602132737416	6.24158478095459	-50.6692371408986	851.243571142383	429.361173852124	-24.6882097417917	48.3061053318896	157.178982051957	45.8317217700698	29.7482286182418	681.748297157734	18.6135025900531	80.4730916355457	12.4275436855039	713.91528346139	973.725557452459	322.962680693877	-29.6369768654311	-33.3485522081607	586.484530027675
9.66950374349645	682.08569135169	30.9626830177559	25.3592147876876	50.0144749999881	1127.00106881911	-3.77882000866742	405.274360786317	1077.69054839451	281.998059724815	1021.65586609383	259.584186804542	1190.88060664189	-54.2100340792819	137.428579389053	-51.9686467872546	702.258176979936	1285.01887290704	612.602685298843	58.9800241680973	550.964534768092	115.01470646878	119.497481052835	143.032047619122	915.189969722531	59.8808441239688	90.8392109041106	842.508356325953	1027.0202223356	1672.19258603375	48.7358320831178	-11.9425668059601	160.185952491628	1076.55360918383	1134.75533873049	-15.6575708195771	115.605904328224	165.139291176451	-14.4192361483715	21.492469316593	778.114953423258	-5.75089344993177	232.009363421557	-21.8492441756055	648.089812946663	1085.22195188226	667.903167685954	4.15578391971361	0.440779906096591	758.301598683968
45.8145716787599	266.741020047689	24.5069446787109	-18.108309321387	-13.6224931108504	454.023846837593	-21.4726714792895	340.756987521543	1318.66492141853	297.020279468811	1105.58865141804	371.036246942666	986.714521838818	9.9280419944669	58.1505662577357	NaN	914.941462470232	916.062916522866	580.748154785253	-8.01522284767962	725.415727575059	595.327057469497	-51.7519309004118	-84.2740984268023	819.617867996329	30.574158387405	30.574158387405	1056.86332929341	411.094418614633	939.112760167724	56.6032315625574	-17.765548937878	108.661377912862	903.167849592514	1164.69806101905	82.6323047377098	42.9689551374776	62.8006299375937	128.493052712978	394.981182839539	404.897020239597	86.3507437627316	310.696564939045	49.1663535125139	1287.40654884476	1422.50983342055	1939.37285789858	54.1242722125429	-6.6102318628127	729.640695091498
239.118891664579	755.338017915008	19.1646552622218	-26.8461799035773	9.06471583558301	277.274218387437	68.5421369035673	288.496373305924	1201.97978367081	156.074945267771	555.583660365929	220.04122830315	680.149579961141	-35.8239038383674	217.796797319452	-25.7239644117286	601.594495531728	1157.09116399686	517.428333643071	69.664352395416	437.751033721809	301.962959208109	-45.9238432650062	136.997281906342	804.715499556354	109.147758139241	11.1382410828092	354.791864179411	306.407419050287	1873.31906515501	133.960294102894	11.1382410828092	47.1164182301068	1244.32127847639	540.885883906813	-24.8399360644885	121.554026121068	163.735337259279	80.6133417810392	19.8226286700879	705.889248065109	23.544509064636	315.091806637565	73.1695809919431	1308.83387198189	1161.19928299815	1388.23398706558	7.41636068826115	-39.7274576426806	380.845026941247
45.2584893966332	529.261992640145	53.1193351569686	-17.6282766860506	-1.90658516537965	340.601694392094	35.1516877047733	411.349306235113	388.889746919869	278.837906275173	608.993428209262	184.507757151147	858.294536608473	-55.8095275219657	-15.3823207545262	-36.7189021040082	483.219896043895	918.935346759632	866.155382368808	-31.1040122751971	841.44986712204	358.56934184429	-118.696293604649	175.523933425049	1216.52450768662	20.227164120641	-25.7185496043637	531.838895328802	125.77812808349	1003.71379304507	77.3488622652415	7.80940365442351	-10.8172370449027	1378.73015912483	330.671175776078	30.161372493615	9.05117970104526	22.7107162138845	40.095580866589	77.3488622652415	591.444145566646	41.3373569132107	38.8538048199672	45.062685053076	1090.63811630859	71.1399820321327	1422.1923207566	42.5791329598325	40.095580866589	459.81588462474
-35.3676344321388	320.858413613599	23.06692234508	-27.5014440967439	82.6252205987837	1632.26471667157	-6.15035604352938	263.547598312865	1281.65737600825	743.38520877195	638.877251458847	12.9532490567152	974.875952927855	-76.9460690620829	38.7993030158697	NaN	1005.21697279295	782.716160448924	399.520316967547	47.7892348277495	570.329021393263	57.9029081161143	-107.287088927177	-52.2237565794134	813.057180314018	19.3895223186665	38.0334337122085	566.277589862563	76.5641839255285	1471.12875616247	-5.46902620605604	163.569103762057	-34.056357009487	1095.76467343915	279.161354402017	-46.4856312718483	38.0334337122085	180.970087729363	-7.9548810585283	36.7905062859723	555.091243026438	5.71732063006912	44.2480708433891	13.1748851874859	525.260984796771	685.598622781232	1284.68964222705	77.8071113517646	4.47439320383299	335.093088582643
36.8293515852314	699.163400977729	16.5882431148325	54.8214480033638	93.0546528918951	748.641666127593	-5.90187740783294	539.483545266804	704.785931108396	664.303714167598	257.232532707353	19.9617611932323	741.894629970794	140.283905989493	-5.90187740783294	-66.6252028190297	531.612003083872	948.803738779316	691.291858794796	-11.5244075384993	622.696991200667	231.368894106288	-89.1153233416951	208.878773583622	1190.57253439797	-6.33129311360577	-47.3859642312667	857.060881300232	99.415587037945	1026.25588954271	135.493934383768	-22.5043453720782	34.7233780040551	1204.15946438591	35.9674589470145	-26.2365882009565	96.9274251520262	223.823681333887	38.4556208329334	131.76169155489	685.377711171832	58.3609159202841	84.486615722432	134.249853440809	558.481454989971	314.641590169925	1155.64030761049	34.7233780040551	16.0621638596638	664.228335141522
-11.2794185158424	1002.59030824716	93.3708418492617	61.8632365780476	-7.90360366535513	629.000131459902	-31.5343076187657	1234.39626131394	996.963950163009	374.688746056531	958.704715190821	6.72492735342286	984.58596237789	-51.7891967216891	7.85019897025194	-49.5386534880309	519.848784627481	1122.99437124787	906.942220816684	246.407781738016	842.801738657426	140.632249756083	-42.7870237870565	101.247743167065	1762.14864960678	108.611842069136	99.8951858499053	593.008880537827	4.011967438365	1640.25286344829	21.4452798768269	108.611842069136	18.9548066713323	1128.46061971916	579.311277907607	-18.402291411086	33.8976459042997	8.99291384935411	7.74767724660683	0.276257630123167	1106.04636086971	22.6905164795742	319.056827933426	97.4047126444108	868.206169744975	126.045154507598	1032.57740130762	46.3500119317724	-14.6665816028442	441.090015002659
-24.5465546855022	600.404674453078	10.3606310862023	-30.1767459390029	8.10855458480198	676.975275500688	-7.65598092500004	865.023663367612	767.058335556699	898.804810888616	13.7387458383027	-41.4371284460044	1216.34759758606	-2.02578967149932	56.5281993649082	-41.4371284460044	1000.14825345163	1072.21470149644	738.907379289196	264.845275744435	1030.55128622053	258.089046240234	-74.0922377163085	-13.2861721785008	1450.56355373169	45.5343224050373	105.361254160757	1197.20275870265	19.3600397619098	1723.18120038835	34.3167727008398	-26.7565534664576	571.512764090742	1387.901103674	652.528400843279	69.2158162250098	50.5199000513473	185.130496501717	16.8672509387548	39.3023503471498	527.888959685529	-34.2349199359226	359.625714122567	-5.56784846964016	1210.91309723	64.2302385786998	1040.15706284388	8.14249005771232	-50.4380472864301	367.104080592032
46.6786640843481	603.320793445088	16.254903977587	-22.0564976383343	-17.5492739188142	NaN	-7.40802054989381	1196.02071256199	598.813569725568	673.18276109765	626.983717972568	-53.6070636749754	686.704432256211	-91.9184652908968	10.6208743281868	NaN	382.4668311886	1011.22454006166	901.924364863298	101.89215464847	694.592073765371	122.174661386311	37.6642166453078	-23.1833035682144	808.399472683255	463.895384777584	11.0331464891833	927.985612445036	115.827714026995	1503.10817952755	4.7953746119326	37.2317883736362	6.04292898738274	1011.5717556002	1317.22257758548	127.055703406046	17.270918366434	138.283692785098	-33.8788110270217	45.9646690017872	687.207617983159	3.54782023648246	694.69294423586	-22.6508216479705	941.708710574988	1339.67855634358	1042.76061498645	19.7660271173343	-16.4130497707198	274.267119709163
-15.0527444445727	484.462828388536	83.046250671636	4.1160247160658	37.9432644113102	622.026936482529	-36.4766629182274	1026.82623816895	505.88674686219	566.77577831363	119.128639679897	-48.879984139817	680.660818620953	-65.7936039874392	-20.6906177271134	-21.8181923836215	479.952529762503	446.125290067259	800.183732210816	24.4123685332124	434.849543502177	449.508014036783	-62.4108800179148	-50.0075587963252	1084.33254565087	449.731246978788	15.1779048438993	468.461994484603	185.003348896615	1144.0176211943	63.8778483590162	-67.2373841816832	-8.54770866346538	2236.64455903346	720.7027275629	349.833926947779	31.4112193489382	50.1419668547524	-8.54770866346538	2.69073984002314	447.233813978013	36.4060853504887	337.346761943903	61.3804153582409	917.999934624143	1238.92007522376	1829.5629799071	20.1727708454497	258.677622419484	676.997650049334
136.388658827213	358.672512074961	41.607726477919	-6.91108412945758	-23.8362506204029	NaN	-0.141017533079454	1237.65282517139	524.539143686225	631.731864795545	488.432121838875	-26.0929394858623	436.52827793331	-43.0181059768076	44.992759776108	17.9124933905955	790.828429810431	534.694243580792	784.058363214053	-74.6117500932388	90.1265370852955	324.822179093071	58.5328929688643	-52.0448614386451	1286.17163577876	804.255529918574	-15.6662699186475	703.015185731356	124.320378834049	1280.46011183623	16.830630684657	35.5788425711789	23.080034646831	1482.94080021066	680.51733146753	630.522099770138	100.572643777788	148.06811389031	269.306550756484	205.56263034231	431.791053773007	-19.4159122959518	523.032351620747	18.0805114770918	1399.19878711753	1052.9818076131	887.997543011705	-8.16698516403873	365.547371773963	494.285093394746
-32.6317576924206	871.789566124878	49.7936563383694	-48.4393713421611	108.507649894549	442.725767060492	27.2113511244544	722.746351713039	806.300881004524	519.505604787803	547.733486305197	-31.5026424317248	678.710856545904	53.1810021204567	14.7910832568011	-20.2114898247673	543.217025262414	854.852837214442	1062.61004518246	-22.4697203461588	662.903242896164	678.710856545904	175.125450275598	-38.2773339958993	592.898096733027	1123.16116988815	5.97596879856349	781.62526854721	149.846403429361	1882.54685528722	76.0346152274735	-20.2960236122778	-34.0575434465279	882.960096417598	1064.36194877817	282.457412741226	68.5283316815188	289.963696287181	502.641730089229	41.0052920130185	448.846698009887	18.4864413751546	697.80510228405	36.0011029823821	689.047771480436	760.357465167005	1193.21981631706	13.4822523445181	800.390977412097	706.562433087664
3.75619542987345	557.400895285897	47.8217939898427	93.0172796923752	8.2757440001267	146.121975392851	-17.7116602788295	670.389609542228	964.16026660869	568.69976671153	-35.7898545598425	-48.218613128039	491.867441017225	-76.4657916921218	6.01596971500008	-62.907145981362	419.554663893173	726.883966670394	1046.64202801581	175.499041099497	382.268388188583	157.420846818484	339.332676771178	-87.7646631177549	639.882656693019	835.337897860461	1.36210702811108	572.372558408819	442.142104585149	2239.07192417137	57.7118226248915	-27.4388587213545	6.37097063671378	1914.74800551434	1098.3032373121	532.301649539998	46.4418795055354	-11.1600519933957	648.757728440011	-12.4122678955464	1189.7149981691	-12.4122678955464	445.898752291601	2.61432293026176	583.642501528175	890.435397555091	914.227499695954	-27.4388587213545	802.780284404544	609.93903547334
0.620830581787196	431.402321250473	40.1939333991206	-9.55511014266996	-35.5602919940605	345.472155132835	39.0632733186253	980.90312037116	710.675361132798	601.001333324759	972.988499807693	0.620830581787196	828.264009504303	-18.6003907866319	5.14347090376815	-40.0829323160414	680.147538959426	718.589981696264	965.073879244227	141.953340643692	463.06080350434	165.697202334092	105.772218067844	-70.6107544894129	728.765922420721	1228.81877485517	48.1284732900891	550.736552831064	1138.57493014956	1503.31046916808	75.7029813945815	-23.3145704351867	-12.0340898469852	1860.52568779445	1344.13035420123	459.239321393431	-8.27392965091808	20.5539651855967	676.075226033303	43.1149263619996	353.95483590355	11.78025806144	178.480693420417	-22.0611837031643	1619.87543524616	1256.39328295967	363.981929759729	31.8344457737982	584.577994595669	530.682365118706
38.2127998498913	326.728489398274	17.8469864700055	20.1098546233261	112.887448909473	285.996862638503	22.3727227766468	946.754363408133	732.913322919331	133.253262289359	287.128296715163	-17.2274699064646	357.277209468103	-73.7991737394809	-8.17599729318201	3.13834347342124	567.723947726924	866.42254396525	737.439059225973	467.026314904155	189.824966122375	-81.7192122761032	155.881943822565	222.636554345524	390.088797691253	1328.21461270309	466.332062110423	353.421684303523	659.534264135562	1010.81099509036	82.4367775669639	33.508947183974	87.4550165806038	1960.51272842173	727.280490819702	383.531118385363	-16.6734429524259	4.65407285554407	428.695269508123	68.6366202794539	462.568382850193	47.3091044714839	477.623099891113	4.65407285554407	776.208321202692	1349.54212851106	1086.08458029496	-15.4188831990159	816.354233311812	818.863352818632
-40.7612689970202	255.877523910107	-0.0017402006210332	-32.835805064387	5.65930546554551	618.184446544766	19.2458150643452	812.924417460895	587.614799947467	118.880218788876	704.232340670498	28.3034881302117	463.071795291803	-44.1578963967201	43.0222068622447	-55.4799877290532	643.093047475899	613.655610011833	781.222561730363	566.102826416034	566.102826416034	24.9068607305118	44.154415995478	36.2289520628449	497.038069288802	1224.36760473105	141.924058459949	792.39477420059	1097.53837251135	1142.74483152036	60.3012852492512	36.4423207722779	-22.5772229339192	1279.61994351983	740.909640329226	528.690429981411	51.5111404419452	47.7439355245284	798.673449062951	40.2095256896947	155.737143157144	33.9308508273333	187.130517468951	12.5833562953046	847.64711298937	1501.88503364743	965.686200401764	8.81615137788776	169.550227854339	798.673449062951
24.0455171846705	302.759889273814	173.599570500796	-39.4016569494434	-16.7419519015456	382.068856941456	9.31670890353691	870.385500723654	879.449382742813	39.907310718199	599.602025401275	54.6361189993326	314.089741797763	-65.4603177545259	11.5826794083267	26.3114876894603	531.622910257582	734.427270436267	804.672356084751	NaN	482.904544404601	-24.6728486683098	126.014189900211	-22.40687816352	857.922662947311	748.279786237326	0.416910979627117	514.494080694583	1352.85464842044	1355.36847321122	103.483727401696	23.0413340966667	-23.4644245328036	1572.81431761388	250.542477662454	435.308599784944	-7.12456339271942	289.506761919578	436.565512180335	-10.8953005788927	1110.27055610996	1.67382337501821	90.9146034477856	111.025201774043	278.194550361058	743.252136655761	910.421485242776	-13.4091253696749	49.4364943998796	889.053974521128
-32.371367437952	302.088551279916	88.9412132495457	-0.626019220662919	22.0492295059722	975.543438460978	5.04279296099585	523.172226364608	494.828165456314	74.2023015772329	459.681529930029	108.215174667185	528.841038546266	-50.5115664192601	18.6479421969769	-45.9765166739331	618.408271016475	889.377493299764	1031.09779784123	NaN	919.989079080722	-14.231168456644	-31.2376050016203	-38.0401796196108	714.778078104674	1077.73532541512	49.8741382356104	412.204642406601	499.012992364235	1102.89716598255	77.5521628597833	28.4865737532949	-53.2894080908523	1343.19274340151	64.9712425760683	612.241274917669	3.32473318586502	153.037684562073	95.1654512569843	51.1322302639819	2018.788162637	14.6475614412085	335.46102867594	-9.25618709784994	1068.92868121652	842.472116109653	493.980624250749	-44.4827638922518	37.2932179518954	597.144170577211
-23.0623449195146	193.634926342673	30.261067380605	-27.6005076684609	48.4137183763904	435.292092724066	-6.04423461096576	368.354192177108	359.277866679215	199.307629778856	278.725477885417	-37.8113738535902	503.364533958262	-35.542292479117	56.3555031870465	NaN	632.702172303232	703.043694911901	598.665951686135	NaN	309.358076440805	195.904007717147	199.307629778856	-32.1386704174072	459.117447156035	749.209606406167	-18.9474589553803	287.056093311597	1086.69500561419	1485.88482482667	70.4609863571932	-31.5401977317991	18.8307573738761	1406.55057053523	627.060040274905	863.803529271578	64.1646169689838	720.246307220404	23.8678528844436	4.97874471981543	1409.06911829051	49.0533304372813	554.022155371676	-3.83617242367774	792.024918245991	775.654357836647	634.615683540756	108.23920268645	756.765249672018	849.951516617518
-48.9354538256462	341.61462868834	49.8373868101585	-23.958413664868	38.4841867370775	414.275109156059	36.2135467224613	402.921909082978	1481.47591602567	-25.0937336721761	402.921909082978	167.910667570201	586.84375026689	-68.2358939498839	-4.65797354063027	-21.6877736502518	221.270707913682	NaN	615.226750449592	NaN	221.270707913682	70.2731469417043	152.016187467888	-67.1005739425758	887.703552203536	442.75431723745	-50.0847409990852	731.399187662428	576.362859879579	559.976906536677	131.421203722298	169.23494220592	-16.0523763638258	873.830935950736	78.4819698452282	883.914599546368	-17.3128343132798	761.650178449325	-62.6893204936258	-19.8337502121879	969.625740109244	-11.0105445660096	1013.74176834014	-31.1778717572744	689.804075330444	1277.17747977603	1011.22085244123	-8.48962866710147	145.286241166293	360.824550522936
3.54679568670094	48.9908116367431	77.3933216055194	5.81899648420305	28.5410044592241	437.537148009603	-2.13370630705432	417.087340832084	644.307420582295	62.6240164217557	841.988889964978	79.6655224030215	292.116296969468	-81.660734219628	150.103747125587	-49.8499230545986	576.141396657232	518.200276320928	668.165528956067	NaN	263.713787000692	222.814172645654	-53.2582242508517	-18.0391118895691	664.757227759814	584.867530275971	-18.1984212638738	692.107291533056	524.30860627197	747.619638536724	105.442715244295	78.9481859925447	-29.5532195146241	851.074467043559	85.2564072429614	385.5277387628	184.926302999547	623.978502028555	48.6687239905441	15.8659734883768	1165.22388531432	128.152311745796	699.677157033556	12.0810407381267	1023.91972930498	878.830640545393	1276.24857932165	-28.2915752645407	887.662150295977	240.438650003214
-9.83790322029299	140.230502798175	28.8160801481002	8.35220660012732	51.5537174236256	501.758935479028	20.8579071016663	700.713261639875	393.755158420283	83.3864096093611	592.70948458113	319.857837274825	449.46236974532	92.4814645195712	156.146848891042	-51.9025321800149	416.492795695808	476.74753447595	797.348220060858	NaN	552.91861934896	165.241903801252	40.1848987858629	3.80467914502224	1096.34815023402	249.897706627384	-20.3485095399763	463.316447432448	554.240408012121	1000.02038140968	23.8506379640311	234.743713197438	84.4666116838128	747.453824243925	104.671936257073	523.93242115223	12.4851428915721	1444.53752202141	-50.6564963998672	103.409103471245	1529.14731867194	405.226139284324	929.30174540327	6.17097896242815	118.56309690119	1382.6587155158	934.353076546585	44.0559625372917	930.564578189098	411.540303213468
-30.0670145209488	199.741195208384	70.0474530839092	163.335934261163	29.0915345182855	465.954665884939	221.356818895797	889.165824396384	542.178180993183	83.6994259391172	1250.94310505939	126.930673313942	407.933781250305	-75.5735907049752	273.689381507427	-40.3059941623547	370.390855898483	448.889699815929	661.632943476252	NaN	240.697113774008	242.972442583209	-49.40730939916	-49.40730939916	1258.9067558916	217.661824342354	-38.9349589493021	847.145558722871	633.525576573659	1762.29861834434	72.2991145958494	513.443338087416	26.7942663273783	943.211349511865	54.6027847136662	514.707361650429	43.2265726465484	1055.70944662003	49.5466904616138	11.6259835712213	945.739396637892	103.899703671177	819.337040336583	7.83391288218202	577.908539801084	729.591367362654	1136.60695465287	55.8668082766793	586.756704742175	374.400746155977
45.3056406805442	386.840047714717	13.4290960240214	-27.5550328200793	16.8444400943632	720.405318584759	40.7518485867553	528.007602622175	729.512902772337	22.5366802115994	706.743942303392	202.411467916264	491.577265871863	-52.6008893359187	309.425582120305	-28.6934808435266	315.117822237541	208.1037080335	814.89650453088	NaN	575.822419606959	45.3056406805442	-61.7084735234966	-42.3548571248935	410.747456207109	408.043211074623	5.70433609606725	843.277717340734	723.08214148236	1154.52099798452	74.0260318471428	427.021459894366	-37.3130278953507	1031.79498895018	56.3129996153825	538.36051963686	6.96955268405013	831.890768048888	90.4738474909202	-17.0695624876246	1411.35996534505	611.743081739867	1245.61659231929	109.452096310663	1275.98179043088	385.269312490931	606.682215387935	-47.4347605992137	299.234584508095	588.969183156175
-38.7103809179578	454.5773879441	85.4659858394654	23.9474188220264	-7.95109740923827	414.704242655019	109.389873012914	1172.29400314756	497.868231400816	36.4789787700233	418.121940822654	344.071813857218	378.248795533573	-64.9127335364966	-10.2295628543286	26.2258842671167	306.477134013228	115.08603662564	673.310070672772	NaN	429.514268048106	-56.9381044786805	-48.9634754208643	-43.2673118081385	600.399176429881	112.482156161252	-9.09338308119008	903.989573104235	1144.6078278549	938.182693516172	136.543981636319	777.348386393357	45.3623272044871	833.070508546144	70.6905645466626	537.9965435098	18.7676779952029	864.730805223863	1.0379118556801	31.4317966662906	1193.99789067214	696.298026898396	1487.80544384138	44.0959153373784	1200.32995000769	558.25913338354	877.394923894951	4.83714745700642	384.760707589638	556.992721516431
-17.9605996209301	143.922027965492	68.6808066929295	7.11980746992401	-20.2406366291895	531.5283193696	10.5398629823132	713.931280030357	728.751520584044	-20.2406366291895	283.004285469319	360.525543750141	180.402620097643	NaN	146.202064973751	-63.5613397861193	295.544489014746	277.30419294867	1157.39847813682	NaN	539.508448898508	-0.860322058984103	-62.4213212819896	-44.1810252159139	536.088393386119	68.616398508617	-53.0741045427873	670.730866731711	357.631343255702	732.843727664199	22.9824598643404	249.884543678938	7.77114698291483	1054.81651698771	31.8557257118386	329.743936306422	57.2079138475478	1029.464328852	265.095856560363	-30.257135220649	1087.77436156413	631.434975121362	1506.08546580333	-13.778212932438	715.097195969202	863.407496563101	527.491003764954	20.4472410507694	451.434439357826	347.490468001418
-7.44942273001999	227.556483581115	196.75473857917	-4.02700661869278	-8.59022810046239	414.648564333669	30.1971544945793	996.459303259295	380.424403220397	10.8034631970585	415.789369704112	327.947356180047	395.254873036148	-64.4896912521401	59.8580941260818	7.38104708573125	139.71447005705	440.887087853844	623.415947124629	NaN	453.435946928711	-14.2942549526744	-62.2080805112553	-73.6161342156794	237.823731915097	-3.24620071142882	-50.1921416084076	1034.63973587583	1510.44319091278	643.846498138819	23.3987927706402	189.612799730214	-33.6976218337934	754.232899707391	-21.0095296994748	197.225655010805	27.2052204109358	1200.85374283541	655.265781059706	99.5273455765517	883.65143947744	477.632491179246	854.468827568508	-32.4288126203616	807.522886671529	546.148188704566	879.845011837145	22.1299835572083	195.956845797373	149.010904900394
-20.8971855157766	38.4656673182274	8.78424090122543	71.571873706422	-23.1803721632383	277.058671977974	82.9878069437305	583.005682737842	298.748945128861	-8.33965895473728	536.200356464877	387.793224379867	302.173725100053	-26.6051521344308	62.4391271165752	15.6338008436105	193.722359345623	327.288778222132	480.262283602065	NaN	395.784377645983	15.6338008436105	-93.9591582345508	-73.4104784073956	156.049779662505	30.1659710186876	-19.3644694274692	552.140612643571	1373.83791953238	1240.4867337158	105.096637334668	338.778715337049	16.1958467902844	940.764068451878	-0.314300025101156	105.096637334668	75.8863775843708	690.571843634111	4.76574514886364	-21.9044920144516	865.833402135897	129.226851911001	1260.80691441166	-6.66435649255716	959.814237854246	850.593266614003	1439.87850679392	-16.8244468404868	394.659212250662	387.039144489715
-29.7940083927141	119.858081585897	52.4575219772094	-11.5158905327311	-6.94636106773536	304.924024918225	-52.6416557176929	696.76117654161	574.526263352974	105.007110824661	423.731791008114	207.821523787065	230.669171112044	-2.3768316027396	54.7422867097073	105.007110824661	87.8713753309265	282.076377593246	414.592732078123	NaN	355.188849033178	101.579963725914	-85.7707443389121	-46.9297438864482	210.106288519563	16.6065335298115	12.792886569518	870.863452635552	1136.54752420267	956.03490141544	63.6415127067645	390.343935638573	42.0308465984348	507.29577575424	20.420180490105	-13.9026421525364	43.3020622518659	1306.89042176244	868.32102132869	61.0990813999022	889.93168743702	222.54346938566	1191.20979730021	12.792886569518	953.492470108578	378.902994757693	745.013102945867	26.7762587572608	181.864568475863	180.593352822431
-5.55113581897416	103.050251705421	42.462109191811	-27.2714133238532	343.116476759346	323.682544254981	-23.8418958230828	354.548201761914	555.746561807109	92.7616992031097	656.345741829707	535.169456802487	277.95564424471	-40.9894833269346	-3.26479081846058	5.88058918359373	165.924739219544	355.691374262171	410.563654274497	NaN	273.382954243682	170.497429220571	-84.4300383366926	-39.8463108266778	475.724486789134	22.1076891214578	33.5594898191536	442.007048036971	1149.47384669462	1003.14528222407	56.4630912145452	518.352386021609	-18.6098244703495	1043.86279581587	18.2904222222259	43.7388682171055	-23.6995136693254	1419.22737424035	864.451251551971	-68.2342941603646	1611.36314150169	256.23339227435	963.700190932002	48.8285574160814	653.229149794471	518.352386021609	837.730383257348	23.3801114212018	374.56866615054	75.5494257107049
4.99773061768626	-27.0332537668953	-0.722088022417579	-9.87379784658373	16.437367897894	348.186849023917	-29.3211812229368	422.544491345267	515.205553314949	-4.15397920647989	743.998298919103	290.988662622878	461.439258097973	-56.7763106954352	-0.722088022417579	150.281124076324	96.5148288593478	158.288870172469	480.886641474326	NaN	180.024181004864	244.086149774027	-111.686569640432	-6.44190666252142	564.395993619842	11.0620919958279	140.972478368377	528.156375008129	147.340634563109	868.21591580686	74.7436539431556	83.6590726157815	27.6192981021331	551.081737309167	149.887897041002	54.3655541200108	22.5247731463469	953.549208816279	458.106656866069	-16.9577952609963	982.84272731205	318.007220581948	1108.93221996776	137.151584651537	814.723403771104	370.226101378756	502.683750229198	47.997397925278	613.489668017549	-28.4204764115153
-48.5451292897324	24.7192580263332	29.2982822335873	21.2849898708927	62.4962077361796	NaN	96.8388892905853	253.670468389038	832.917030606682	142.629131363126	353.264244896815	433.397168523762	353.264244896815	-15.3472037871402	8.69267330094387	70.5095000988743	155.221447933075	459.726557715473	830.627518503055	NaN	77.3780364097554	282.289369684376	-106.927687932222	-23.3604961498348	624.571429176621	2.54517083379947	-19.1271512850706	729.205383054736	511.207319388455	784.023609590701	16.568438087186	52.2640274594425	-0.00451412136170652	804.421089231991	26.7671779078307	-22.9516787178123	21.6678079975083	1438.01780058954	189.947015038146	-36.9749459711988	637.416724668934	174.648905307179	1005.84620068972	20.3929655199277	689.685266249738	39.5156026836366	704.983375980705	2.54517083379947	567.300388402001	130.029418591859
-19.6826474095461	15.8293862817881	43.3225736557243	-47.1758347834823	-20.8281968834601	356.057580034248	37.5948262861543	234.629335799364	479.776923216961	165.896367364523	356.057580034248	389.278514777755	491.232417956101	-89.5611653183006	58.2147168166064	-25.4103947791162	303.362304234204	367.513074773389	386.987415829927	NaN	83.4168052427146	187.661807368889	34.1581778644122	-46.0302853095683	287.324611599408	43.778219728566	179.040158083111	555.476684635854	482.741491369731	1026.34135683234	22.0852673509503	-53.2020379595983	136.930309350092	758.369592167672	-26.4048614931319	-21.3006374042811	61.6430040395437	1019.96107672127	284.952807926764	-36.6133096708334	648.628774257381	291.333088037828	1072.27937363199	82.0599003949467	1201.16103187548	457.220370925477	766.025928300948	-34.061197626408	436.803474570074	-49.3738698929603
-28.6094809155078	1.19546299628683	170.854374494195	-32.0485129053303	26.4150309216516	543.416173391628	-11.4143209663955	267.147270209224	-4.5362569867506	512.464885483226	-36.6338888917603	318.732750056561	107.805454680783	-46.9509848612276	60.8053508198762	61.9516948164837	168.56168650098	658.050573052377	448.269621673207	NaN	225.878886331354	-59.56076882391	-68.7315207967699	-14.853352956218	475.781877591787	-18.3691779066554	19.9489784763791	590.889508583594	638.14856812267	461.885048760711	58.2671348594137	86.3671162069723	27.612609752986	727.557599683084	203.876129114945	344.376035852738	94.0307474835792	966.407441137333	200.044313476641	58.2671348594137	713.507609009304	45.4944160650688	1248.68452649235	0.789900284861844	607.494043016242	189.826138441166	581.948605427552	28.8898816324205	458.053233122408	65.9307661360206
9.48401866446582	65.6938601515592	41.603928085662	15.2197167753937	-23.783030378916	475.222705271811	70.2824186403015	94.3723507061987	929.489995657301	737.917678752309	444.249935472801	562.405316557915	807.893195705629	-62.7857775332257	67.9881393959304	63.3995809071881	221.704848768798	592.23094673474	665.647882554617	NaN	253.824758189994	-96.0528265766075	-96.0528265766075	-61.6386379110401	766.596169306948	-3.92571624654394	171.227421406654	444.824293361284	807.915469226307	457.609193919912	120.087819172144	-66.5717289838191	212.139103194262	640.433271908286	43.3784158203781	-51.229848313466	-0.0902460789556711	1140.32288375062	576.508769115148	-21.8245770286226	1652.99739615159	554.774438165481	861.612051572543	6.30220420035812	713.307205092463	122.644799283869	536.875577383403	-30.7740074196619	423.089962411617	347.659049115714
111.914868689232	279.513576219387	192.27041339547	92.3999506891451	-8.61844837012637	285.253257984118	52.2221783360258	64.8494782184347	1044.0391872816	331.170712101968	605.527500456126	572.237346220685	445.964347396595	39.5948784536168	-14.3581301348577	303.620239631258	180.791049866008	289.845003395903	513.692592220425	NaN	243.927549278052	7.45266057112136	-108.488911076452	-74.0508204880636	845.446198221896	112.922166779561	339.430935570262	551.862888221428	402.1367529191	715.665839663291	169.229431337701	4.14676933769849	4.14676933769849	1125.17321826795	25.9018488260709	-12.4894679181157	-7.3706256855575	966.489109058643	768.133972547012	11.8250326865358	1004.88042580283	-72.6358641506747	1068.86595370981	9.2656115702567	405.975884593518	102.684482314444	385.500515663286	-27.8459946157904	402.1367529191	4.14676933769849
332.807723300726	191.513417783874	35.2855677815006	1.97227623687696	-9.51506567506223	309.833039476847	18.0545549135918	113.399492782687	466.06088947922	870.41532477948	308.684305285653	485.589370729517	456.871015949669	-34.7872178813284	-33.6384836901345	135.225442415372	31.8393652079188	483.291902347129	299.494431756102	NaN	92.7222773411965	-114.049877073709	-63.5055726611764	-43.9770914108798	351.187470359828	73.7194852028588	178.756023423308	934.506725253369	383.705366292477	486.180037727062	91.6525527039112	-69.7450548055595	-13.383985516538	598.902176305105	-5.69838515894418	5.83001537744658	-9.5411853377411	630.925511128412	510.517772192776	-39.0026533751842	769.266317565102	-37.7217199822519	892.235923286603	57.0673510947389	456.718569689619	132.642421277745	87.8097525251142	-50.5310539115749	803.851519174274	26.3249496643635
7.97960004782817	244.783426731128	3.3814674908709	-6.96433076228296	-10.4129301800009	372.381605186692	-11.5624633192402	40.1665279465291	629.877028376299	703.447149287615	435.605927844854	639.073293490213	294.213351718418	-51.7961231926163	-24.2073278508727	19.4749314402213	14.8767988832641	421.811530173982	1282.81185146423	NaN	122.93291397176	-86.2821173697959	-66.7400540027275	94.194585490777	285.017086604504	19.0559084673317	17.7737499003977	1092.22262899106	40.852604105209	458.83629692568	92.1389467825674	-59.1557641156399	10.0807984987939	775.529462958368	-24.537482808423	49.8277140737467	-30.9482756430928	379.342465775774	296.002158925067	-52.7449712809701	829.380122769594	-56.591446981772	669.110301902849	3.67000566412413	260.101719050916	293.437841791199	330.620440232284	124.192910955916	907.591795352566	431.910967020067
51.9562814779348	378.650910107443	62.3092802725319	-5.56037849204911	70.3616126683296	246.36259217648	143.982937429909	16.2959522965448	422.363571684631	730.652869123744	380.951576506243	631.724213975372	418.912572086432	-61.9267052626333	86.4662774599251	2.49195390374863	84.1656110611257	1011.33416977727	490.233230449212	NaN	68.0609462695302	-91.8353684470249	-113.691699235619	2.49195390374863	56.5576142755335	-2.34429823343787	90.0595000207043	658.599536501052	242.782444357412	625.231498242611	111.877063497377	-60.0966721422768	29.7403539381393	278.717254789578	57.9748478491272	-58.8132860554137	-2.34429823343787	748.436562581468	136.261399147775	19.4732652432346	1539.00239208913	-33.1455643181519	804.905550403443	18.1898791563715	308.235134787429	563.628966073183	228.665197401918	33.5905121987285	774.104284318729	-3.62768432030096
-45.5953080595232	352.697185344016	30.379560624389	-24.8748893275471	-55.9555174255112	315.860885376059	-28.3282924495432	89.0874136983211	698.037497543617	708.397706909605	597.888807005733	550.692297671788	548.39002892379	-50.1998455555179	48.7977106083677	-21.4214862055511	123.621444918281	464.357219621887	504.646922711841	NaN	443.636800889911	-102.000892385458	-104.303161133455	-14.5146799615591	160.457744886239	127.799162522527	-44.3393760456509	1005.19186283645	175.329953022695	425.830065118178	1018.03802243109	-63.608615437611	-26.3547526131547	421.976217239786	34.022197481654	-80.3086229106432	41.729893238438	737.991743267933	369.306962901761	-37.9162962483308	1459.94591248671	1.90679849505363	1087.40728424214	7.04526233290968	125.229930603599	-9.65474514012249	537.591653591547	39.16066131951	446.383920469602	-25.0701366536907
-2.74660298388578	390.06379990607	52.5463569537033	-35.0008296141461	-29.2411462873139	362.417319937276	82.4967102532308	-37.304702944879	414.254469878766	855.446212714112	832.407479406783	341.68245996068	514.472959765646	-37.304702944879	-0.442729653152899	-52.2798795946427	255.287210058197	684.959586239879	616.995322983259	NaN	532.903946411509	-114.48445952443	-87.9899162210023	203.450060116707	72.1292802649328	48.5990410352995	-45.2678769447075	1018.12857743154	181.041404760515	528.22041646739	741.671216257543	174.61216380298	-28.5518504551172	227.331939654765	4.88020252406335	-28.5518504551172	142.465959015306	160.467833696404	498.64590806273	127.035780717223	818.82210774796	-9.26412758251305	418.9233201893	25.4537735881745	87.1744867805078	202.900824016133	299.339438379154	-85.1291708814228	250.47720710189	-33.695243221145
26.3289902635288	51.6892719320008	20.5652898843306	221.142063080428	-33.6134936801324	623.448349548462	62.0639326145576	3.274188746736	1007.31079480306	895.495007446616	581.949706818235	390.594854228855	751.402497966662	-63.5847356519631	49.3837917803216	102.409835268945	370.998272939581	681.085353340443	459.759258779233	NaN	238.433164218022	-101.625158154671	-70.5011761070009	108.173535648143	-1.33677155662255	56.7684623518018	342.500841684757	1219.00422153045	119.835519051418	1424.93746789654	235.672970132346	-47.4852436210334	133.993429739087	217.653811075313	54.1942967722256	135.280512528875	5.28515076027826	687.439029347965	90.2326148862921	-17.8823394559073	633.381552176865	-48.7723264108214	1054.25762443757	68.3522074598946	101.816359994385	46.4718000334971	681.003615399025	-39.7627468823048	535.563260152971	-32.0402501435763
-9.15332906405529	17.3781969144578	76.2089719102911	13.9175630911735	-35.6848550425684	652.98127579101	47.3703567162551	-42.606122689137	227.323315527039	1218.21813359411	627.603294420258	531.859091976059	235.398127781369	215.787869449425	171.95317435449	208.866601802856	241.165850820177	696.815970885944	834.087779209555	NaN	207.713057195095	-4.53915063300954	-100.283353077209	199.638244940765	34.6813660308793	27.5923132995576	-21.3638376233739	550.650136318246	-69.0316687851755	747.763059771102	166.730847501573	-57.4367909350076	27.5923132995576	72.6835049390997	375.438648804597	-70.3199885463053	-26.517116667893	95.8732606394357	590.588048913269	-47.1302328459694	1538.79139310478	-85.7798256798626	749.051379532232	-4.61568072868678	12.1324761660003	-93.5097442466412	783.836013082735	-47.1302328459694	304.581061942459	-97.3747035300306
37.2736573713234	261.217608486745	34.9649568443603	-34.2960589645329	-21.5982060662358	174.641338725628	30.3475557904341	-25.0612568566805	1161.61081400236	373.189584044456	1062.33669134294	423.980995637644	493.242011446537	30.3475557904341	11.8779515747292	189.647892150889	327.015573505193	348.948228511343	451.685401961201	NaN	114.615125024588	-52.7656631802378	-96.6309731925368	258.908907959782	-10.0547034314203	3.51826634585732	151.817564269625	626.375317625682	-79.0135168465004	897.182731225605	409.729386745743	-39.0371843627021	-27.4311523512768	26.7303303687079	71.8648993020285	-60.9596892731721	-42.9058616998439	98.9456406620209	107.972554448685	-2.92952921604563	956.502450395113	-85.4613124084033	496.129847275242	44.7841579420362	-35.1685070255604	-53.2223345988886	247.244938585789	-19.6937976769933	456.153514791444	-51.932775486508
-9.80218070463266	605.896524470262	118.420251329914	-46.7672061560334	7.52517497571146	540.052572884954	35.2489440642621	16.7664313385617	553.914457429229	604.741367424905	499.622076297484	376.020272444363	616.292937878468	49.1108286085373	262.814881999448	143.833706327752	277.83192358908	490.380819934634	901.616728081468	NaN	245.487526319104	-77.9564463806529	-38.6811068385395	144.988863373108	-51.3878343374585	78.7895222693351	269.828048130828	477.646985047723	95.5699333247365	709.991138122512	407.943739125286	-39.9641559688904	80.0803231197506	-5.11253300767204	7.79547549648291	-60.6169695755383	-14.1481389605805	76.2079205685041	336.949692352434	-82.5605840326017	924.264079291484	-117.41220699382	522.825014812265	42.6470984577013	100.733136726398	14.2494797485604	360.184107659913	-12.857338110165	298.225666839969	-67.0709738276158
-19.9529893536091	400.818254538837	35.5333285223179	37.8452584338149	-3.76947997313037	605.424051706318	22.8177140090846	-4.92544492887885	281.753864096744	561.497383387876	244.762985512793	501.387205688955	525.662469759673	139.570174539681	62.1205225045329	-29.2007089995969	436.65316816704	904.818975245174	267.882284627762	NaN	248.230880380038	-122.833870415224	359.203516131892	50.5608729470481	-23.4208842208545	-29.2645096494272	52.1343242251382	966.902171577397	59.886594117954	457.836448615829	326.047860437961	50.8422792430023	-22.8042847387474	160.666102724559	-0.839520042436076	-44.7690494350587	-47.3531393993306	-6.00769997097991	522.438697722627	32.7536494930988	1101.27484971954	-99.0349386847689	594.793216722241	118.028618314072	56.0104591715461	202.011542152909	258.861521366892	-34.432689577971	138.701338028247	-79.6542639527296
46.2290770258387	507.781901839875	58.9535909931429	38.1316590466451	-18.5502668077103	652.378651468333	32.3477890615068	60.1103649901706	338.892898273837	743.763797233518	384.007084157915	474.235455926073	434.905140027133	43.9155290317834	197.766470636462	129.51680481183	337.736124276809	NaN	573.718019670452	NaN	63.5806869812536	-54.4102607155677	-102.994768590729	-12.766396822572	486.959969893377	60.3465645492462	99.1453099833488	776.830063565673	281.499413523631	598.355834568801	117.25139118593	-75.4490444701126	-26.3039669202494	92.6788524109983	91.3855608965282	-62.5161293254117	12.4947785138531	298.312203211742	434.1078122311	-88.3819596148134	1203.6162633408	-67.6892953832921	457.387059491562	-36.6502990360101	-88.3819596148134	-78.0356274990527	329.351199559024	-67.6892953832921	321.591450472203	-118.127664447625
-35.6669261458611	381.063375619321	58.0973917513049	11.7940248885069	-39.1396786605709	282.668721035875	219.001591599528	-5.56973768504237	279.195968521165	311.608325325124	368.329949732052	562.804090555803	370.645118075191	124.079689530792	2.53335151594728	48.8367183787453	507.240050320446	857.98805430614	318.553830354544	NaN	302.347651952564	17.5819457463566	NaN	148.388957133761	30.3153716336261	-9.09776116280331	1.25856247217857	693.837705561592	-31.1049488871398	258.872112892353	164.370659723143	-86.7701884251674	-36.2831107046307	164.370659723143	16.7930479246514	-76.4138647901855	-50.5230557027308	90.5818538238973	774.099213732701	-29.8104084327671	1567.65251226319	-37.5776511590035	468.587666500736	3.84764338092404	442.696857413281	-63.4684602464582	141.068931544434	-32.3994893415125	-53.1121366114763	-77.7084052445583
-49.3323919723831	159.178794744083	73.45752909398	-4.15496818381553	49.131223977059	594.735495885144	79.2495065027707	0.478613743217036	328.304535080771	261.117597138799	636.437733228437	350.314049234176	408.233823322083	-82.9258609433692	68.8239471669474	211.306591423199	138.327676072436	288.919088700994	337.571698934836	NaN	335.25490797132	-92.1930247974343	-52.8075784176575	17.8545459695892	316.72058026319	37.9449206075939	391.696084417001	339.864412063974	-37.2110043042947	491.472053696577	48.3112550781993	23.6912107105116	6.84591719577795	-21.6615025983867	48.3112550781993	120.875596372437	14.6206680487319	-64.4226322896337	558.853227755512	-77.3805503778903	1288.38401612436	-98.113219319101	205.102063946105	34.0575451811169	-81.2679258043673	139.016681695996	347.639162916928	-39.802587921946	-50.1689223925513	54.7902141223276
25.0827761525997	118.978618481119	58.6998061220694	67.9734695619231	-31.7184124165043	511.95010674492	67.9734695619231	-6.2158379569066	340.387333107626	161.869311890442	430.8055516462	157.232480170515	474.855452985505	16.9683206427277	122.456242271064	215.192876669601	582.661790473804	669.602385222433	469.059413335596	NaN	426.168719926273	-95.4748485654986	-80.4051454757363	-15.4895013967603	202.441589439802	81.1875002874445	673.937332558252	392.478440648481	-7.01159948151603	196.624557337996	63.0288620997173	29.3056768939383	15.0381754607241	25.4145401394253	35.7909048181266	-67.9727419688858	16.3352210455617	-26.4672832540808	1222.58761494458	-77.0520610627493	801.047799872342	-75.7550154779117	436.577990532962	74.7022723632562	-108.181155098853	7.25590195169817	138.257506020301	-36.8436479327821	-47.2200126114833	-57.5963772901845
-50.0403752387384	165.723627227716	82.2020778858629	-0.159449937353688	-17.5597727169065	732.974149841137	25.3610234726571	-9.43962208644851	323.486553762328	-3.63951449326425	809.53557007117	434.848619551466	245.765112013659	-57.0005043505595	-3.63951449326425	3.32061461855687	1128.5414876963	424.408425883734	336.246790467334	NaN	304.926209464139	-109.201472689218	-41.9202246082804	-43.0802461269172	144.843239892253	12.8598880159575	288.099867378219	184.235724222649	159.567990223201	98.547806119303	89.4596935931906	-45.5636925090508	49.2123381204071	33.6327166470716	84.2664864354121	-45.5636925090508	-39.0721835618276	-61.1433139823863	1121.60961620167	-66.3365211401649	1861.64163618511	-157.217646401289	694.468327474388	62.1953560148534	-17.001053141269	-101.39066945517	340.031938956004	-53.3535032457186	11.5615862265129	-87.1093497712789
26.8004978922345	NaN	29.1221703924874	1.262100389452	112.702380401594	752.323154221282	32.6046791428668	19.8354803914756	152.170812905894	12.8704628907167	402.911442933213	284.506145420312	558.46350045016	-73.0314196186424	157.974994156526	202.086771661332	467.918272940295	412.198132934224	212.534297912471	NaN	91.8073278993171	-70.7097471183895	2.42293663957847	-11.5070983619392	242.716040415759	39.2677065379265	169.223749508907	435.633637599417	151.02990349297	115.941771890805	225.104847986428	-2.31822721278725	52.2633108350245	-6.21690850191667	80.8536402886402	-40.0054796743716	-28.3094358069833	-43.904160963501	421.338472872609	-53.0010839714696	1422.00000374916	-38.7059192446618	648.761548071825	14.5760583734402	-58.1993256903088	244.598254432075	383.651220411025	-38.7059192446618	178.320672516876	-80.2918529953755
-8.9308723207469	146.730512678527	-0.799307432725114	10.8172138358774	2.68564894785565	398.809024207203	11.9788659627377	-3.12261168644563	379.060938050578	NaN	362.797808274535	320.978331707566	417.395458236967	-14.7391329550482	-4.28426381330588	368.606068908836	415.072153983246	531.237366669272	181.580076484335	NaN	639.271014467276	-57.7202616488776	-78.6299999323622	-42.6187839996943	92.1328627160953	44.9136327267372	351.907509729556	311.582042835118	41.0111681885658	48.8160972649087	197.109749715423	25.4013100358801	-51.3471592148246	-68.2578388802341	-12.3225138331103	-60.4529098038912	-13.6233353458341	13.6939164213658	1399.06882747222	1.98652280685157	617.275098325213	-73.4611249311293	857.927078179118	55.3202048285277	-91.6726261092626	217.922893919004	190.605642151804	55.3202048285277	293.370541656985	-121.59152090191
-17.9757139197343	178.481572642301	32.0104595842154	38.9852744917433	-5.18855325593324	493.51071263231	151.744782163444	172.669226886028	291.241080314001	14.5734223153957	324.952685700386	236.605030205033	556.284046800061	-14.4883064659704	104.083546962003	52.934904306799	757.391209967114	441.199600825851	177.319103491046	NaN	144.769967255916	-51.6873193061191	52.934904306799	-12.1633681634611	65.7220649706002	4.99755048574724	236.768688603405	187.289456870422	37.5496766258678	170.362351277559	57.0809523099401	-24.9504055631636	-32.7629158367926	109.164354134133	98.7476737692943	-61.4087868400986	23.2267411242147	258.904134378687	740.675601252471	-11.9295551071154	391.716809030379	-116.096358755501	467.237741675459	59.6851224011497	-43.1795962016311	100.049758814899	290.154175473203	-24.9504055631636	381.300128665541	-87.450487752195
52.0702506656296	492.956147118399	24.15135484804	92.7853070662812	7.86533228777934	636.040488183546	82.315721134685	-31.6864367871393	266.115118600484	40.4373774083006	170.725557890386	171.888845216118	911.739584382244	-0.277678992350975	89.2954450890825	355.688242681917	312.6466116298	396.403299082568	247.502521388757	NaN	247.502521388757	-24.7067128327419	76.4992845060205	-22.3801381812761	-10.7472649239471	8.01443328236283	674.026812422201	318.211979731054	-59.7598205635698	249.134374849623	45.8116133118252	-15.4458853566138	-28.4793957116009	-46.7263102085827	164.416557542207	-96.2536495575335	35.3848050278356	-33.6927998535957	1353.07270191703	-11.5358322501177	488.950965381385	-128.837425445001	919.056807095957	43.2049112408278	-104.073755770526	137.046185796735	309.088522482563	-33.6927998535957	65.3618788443058	-92.3435964510374
-46.5805797908421	764.801757158557	61.6813389125927	80.3070453561944	-24.4625533890651	370.169601884746	50.0402723853417	34.9068858999153	148.989337866976	151.317551172426	160.630404394227	83.7993653143697	755.488903936756	-60.5498596235434	2.31189962361234	505.205973600858	589.021652597066	628.601278789719	490.072587115432	NaN	152.481657825151	-29.1189799999655	-40.7600465272166	-1.18042033456298	329.425869039367	148.022234697552	178.028482957873	406.336893634222	125.843703374707	76.2681627706997	107.579030520599	-38.5383523122645	301.967334467891	-46.3660692497393	12.3418077813219	-17.6644404789983	-7.22748456236514	-33.3198743539479	889.046104778503	-29.4060158852105	123.234464395549	-118.120141176592	753.365677862273	-25.4921574164731	-28.1013963956314	102.360552562283	166.28690755166	-15.05520149984	172.810004999556	-71.1538395517429
-9.07399701933898	755.118203322995	39.8529426367251	59.6567039260843	16.5543999433612	446.412512635924	31.6984526940477	88.7798822927891	336.909361977114	30.5335255593795	63.1514853300889	208.767377163613	1196.62558736224	-51.0113738673939	102.759007908807	329.919799169105	NaN	456.896856847938	512.813359312011	NaN	192.458397278258	-84.7942607727715	-69.6502080220849	-3.24936134599802	195.953178682263	-9.44019479531392	138.125422105083	275.243915685098	468.515697112166	59.7719972022173	114.619394634223	-60.3699209821765	61.0778876172651	-72.1229347176064	27.1247368260233	-1.60485230502736	-31.6403318511258	2.31281894011591	708.799533480954	61.0778876172651	736.223232196956	-91.7112909433227	484.186382092739	16.6776135056413	-4.21663313512288	271.326244439954	817.188437929918	55.854325957074	112.007613804128	-57.758140152081
7.50201565079321	670.813068060189	281.452977542196	17.9937546168469	-9.98421595929632	17.9937546168469	65.7894543510916	29.6512423569066	316.425440762375	87.938681057205	71.6181982211215	155.552109949551	530.923215179473	260.469499610088	20.3252521648589	853.835625579126	308.265199344333	623.017368325945	368.884135592644	NaN	316.425440762375	-21.641703699356	31.9827399049185	-20.47595492535	260.469499610088	39.3221685876522	283.761802765764	543.887402773488	119.059161554844	-10.3500565394508	83.765738438218	-3.81423744377936	-28.6503500073309	-46.9506434752109	38.0150047685179	-53.4864625708824	14.4860560241007	48.4723153215922	566.109187698771	64.1582811512037	644.539016846828	-56.1007902091509	1120.34664701171	38.0150047685179	-86.1655580492396	155.659748490604	321.669553520659	9.25740074756353	658.917818857305	-32.5718414647337
-1.56314720018783	648.217219066166	42.7665725809997	-10.895719785701	29.9342852759191	581.722639394384	13.602283251271	232.91773901083	445.233765331255	60.2651461788368	108.094580679592	194.420877095588	334.409465878286	-86.7228720429954	66.0980040447825	978.356974278694	182.755161363697	287.74660295072	596.888069845843	NaN	89.4294355085654	-44.7262954081862	11.2691401048928	-37.7268659690513	39.2668578614322	8.36490116620623	68.5531277846535	330.24106960399	88.1797234211037	161.452347130518	84.2544042938136	-37.4304886521776	-2.10261650656721	75.0953263301369	115.656957312134	-7.33637534295393	-0.794176797470533	-45.2811269067576	1150.63276720761	13.5986600025929	202.013978112515	-95.0018358524315	730.623620587574	-3.41105621566389	60.7024895300734	12.2902202934963	572.302415786875	16.2155394207863	174.536744221485	25.3746173844631
45.3938699779538	745.831190783165	109.600624385098	25.5481458884729	31.3851235618496	68.7417806714609	51.2308476513306	17.3763771457454	539.202181145627	16.20898161107	318.564425091986	316.229634022635	517.021665986796	-30.486839775944	134.115930613281	675.787458702644	151.626863633411	NaN	546.20655435368	NaN	157.463841306788	-50.332563865425	19.7111682150961	150.459468098735	325.568798300038	8.7803756816907	197.37978096155	548.384229676845	76.8857164771956	21.8775566039032	213.096398068205	36.2844556183369	-13.4848318860705	29.7358651572307	24.4969927883457	-14.7945499782918	-56.7055289293717	12.7095299583544	591.604926720146	-0.387650963858033	234.051887543745	103.080078321621	1110.25329123976	6.1609394972482	-29.2014489927255	312.63497307702	860.097135625502	59.8593812783193	299.537792154808	-34.4403213616105
18.8193648491962	444.051685427414	97.0901491314506	223.257980511801	343.584708587505	-76.9747293469958	-4.54504836938723	80.7350598784422	557.369089537544	26.9969094757004	427.696596174406	53.8659846770713	135.641430942113	-29.0776822488998	102.931252436096	447.556347410202	NaN	248.958835052243	1025.82557457014	NaN	105.267693757955	-5.7132690303164	153.164740856051	28.1651301366295	203.398229276005	27.5506485137184	69.5026157400484	786.619055515126	30.172646465364	166.516539950936	64.2586198367571	15.7516577313131	131.119567603721	-28.8223074466625	66.8806177884028	39.3496392961237	43.2826362235921	31.4836454411868	544.084244987906	26.2396495378956	1119.61279537412	-79.9512675037521	592.59120709335	3.9526669489078	-95.6832552136259	-28.8223074466625	178.315530733342	83.9236044740993	238.621483621191	13.1296597796675
216.664282173197	146.521464907867	64.6881780983167	28.44772251123	57.6738963717838	-107.16172420174	44.8143798731401	57.6738963717838	1488.5873685845	82.223882414649	141.845277090179	361.626104521544	140.676230135757	-37.0189069364107	62.3500841894724	583.745025861753	186.269061358221	263.426160350083	643.366420537283	NaN	206.142859583397	47.1524737819844	116.126244092891	-35.8498599819885	-14.8070148023897	75.2278834265984	-15.3195999132952	812.730573818196	50.2945184489466	499.09508804668	33.2348476747637	64.7296244886397	21.4243063695602	9.61376506435667	42.4208242454775	10.9260474316015	24.0488711040499	-31.0669883202332	635.572454240143	20.1120240023154	573.895182979636	-84.8705653772715	983.327281560024	38.483977143743	-2.19677624084684	43.7331066127224	30.610282940274	39.7962595109879	357.368592384238	26.6734358385395
17.0319707529608	91.9039334814634	47.448705611415	54.4679521172121	18.2018451705936	NaN	52.1282032819464	83.7148125580334	534.116463346682	220.590119421077	334.067937931464	146.888031110208	21.7114684234922	-20.4040106112906	53.2980776995792	469.773370376875	191.343258980256	80.2051893051349	1006.74572807035	NaN	108.282175328323	6.50310099426508	98.9231799872605	72.0160683817049	162.096398539435	75.7100984071219	-29.3753635016432	530.204721162531	17.9130943573011	661.561548548488	98.0407590627345	-4.41756629831152	10.0316847141437	-14.926112489188	17.9130943573011	-0.47686147673283	19.2266626311606	2.1502750709863	446.136351635519	40.2437550129137	720.672120872168	80.9643715025602	852.028948258125	147.956353469398	12.6588212618628	229.397586448691	447.449919909379	175.541287220449	532.83185771025	100.667895610454
18.4777807634519	75.8422303627472	195.253941773525	37.2090296122014	43.0625448774356	NaN	91.0613700523561	222.180111993602	537.099233263203	280.715264645945	244.423470001492	258.471906638055	44.2332479304824	-21.3261230401407	66.4766059383724	545.294154634531	192.912535667431	154.279334916886	605.00001033992	NaN	278.373858539851	-43.5694810480307	191.741832614385	10.282859392124	39.5504357182951	63.0446923296673	-48.7181274311272	766.493028471138	42.0069850805765	550.856529167958	68.3041191419399	64.3595490327354	35.4327015652357	57.7852655173946	86.7121129848943	-25.0507067759001	207.678929667166	10.4504242069405	389.129154690573	55.1555521112582	734.936467597502	-4.01299952680941	766.493028471138	48.5812685959174	140.621237810689	61.7298356265991	613.96965091523	47.2664118928492	499.5771177483	15.7098510192131
85.5314807299823	-7.01961545940018	60.9292906036908	90.2176121826093	105.447539403647	NaN	113.648269445744	59.757757740534	489.710318519058	112.476736582587	337.411046308682	43.3562976563397	71.4730863721014	39.8416990668695	127.706663803625	692.385503845174	597.491341929478	NaN	612.721269150516	NaN	422.932945319124	137.078926708879	48.0424291089666	45.6993633826532	120.677466624685	54.3028588135036	-15.4529672884435	522.85142659262	67.4643354365125	641.3047161997	51.6705634889018	85.8904027087249	5.6053953083707	59.5674494627072	56.9351541381054	56.9351541381054	-11.5045243015409	50.3544158266009	246.460417509433	46.4059728396983	725.538166586957	-77.3119074165853	632.091682563594	256.989598807841	-24.6660009245497	288.577142703062	74.0450737480169	121.426389590849	555.755118150142	158.278524135274
20.2031901532423	4.96246009723311	89.3726573305145	35.4439202092514	41.3057394615626	NaN	16.6860986018555	10.8242793495443	457.494906375659	71.7871995735809	565.352380618185	20.2031901532423	58.8911972184962	-38.4150023698699	56.5464695175718	940.508812766102	220.677408582286	130.405392096693	690.795312617645	NaN	346.120340581746	7.30718779815759	-6.76117840738931	17.8584624523178	259.36541564754	56.0833717969491	-20.3282154260467	563.298218018559	23.1473428215199	2077.03810972929	NaN	61.3531364330178	31.0519897756229	0.750843118227979	115.368223952722	-17.6933331080124	23.1473428215199	28.4171074575885	327.476250554486	3.38572543626232	1095.5444462615	6.02060775429666	957.213124564693	58.7182541149834	298.492545056108	378.856455756156	539.58427715625	-11.1061273129265	908.467801681058	81.1147538182753
15.7883498639981	85.0069148947361	113.163619314019	167.130636117646	5.2295857067669	NaN	81.4873268423257	32.21309410858	574.229654179783	126.068775506191	1211.27509166607	33.3862901260502	163.611048065235	-65.1621753414412	48.6378383531619	540.206969673149	272.718277689958	NaN	447.524484293008	NaN	138.973931698362	-18.2343346426358	68.5821706501542	82.6605228597958	14.615153846528	63.1423367667003	-15.9818952756483	31.4926439497609	93.473292382934	842.516022383834	73.6922343723468	110.616875992109	196.334794037987	386.232950939624	72.373497171641	14.3490603405853	11.7115859391737	280.733974883159	61.8235995659945	127.760459601285	195.016056837281	-60.8189600996459	651.299128281492	75.0109715730526	154.135203615401	85.5608691786991	386.232950939624	51.273701960348	446.894862172091	175.234998826694
-12.1133496926804	11.3672376412063	41.892001175259	228.562670479658	90.0272052097267	NaN	54.8063242088966	77.112882176089	402.31901675042	32.4997662417043	1678.48893834716	20.759472574761	52.458265475508	-23.8536433596237	47.7621480087306	684.08606475706	588.989686054819	149.902702911138	697.000387790697	NaN	102.941528243364	24.281560674844	209.778200612549	33.6737956083986	19.5854432080666	60.9749534581953	38.5343449451484	1266.1676341883	51.7347028939995	1495.85386249831	313.101790281251	27.9740585860675	10.8135932525611	101.896063099634	29.2940943809527	49.0946313042293	93.9758483303231	723.632922490521	83.4155619712422	144.137208535957	903.157790594896	-39.3477669530731	718.35277931098	76.8153829968166	408.144367512979	215.419141459753	43.8144881246889	104.536134689404	396.264045359013	282.740966998894
49.2349405336649	72.7322185467828	84.4808575533418	192.568336413684	23.3879347192351	NaN	189.043744711717	75.0819463480946	487.459175478315	25.7376625205469	1175.92942126267	6.93984011005254	84.4808575533418	-47.1038993201188	72.7322185467828	1242.89666360006	297.131223572059	NaN	1184.15346856726	NaN	482.759719875691	73.9070824474387	104.453543864492	NaN	86.8305853546536	-5.94221311917868	-3.29953922097267	924.27899904934	122.227470943813	978.453813962564	NaN	32.3765584048086	130.155492638431	-5.94221311917868	21.8058628119845	21.8058628119845	12.5565041682635	305.893306869132	44.2685909467357	33.6978953539116	1237.43585598675	-89.1864409126683	636.227544144884	57.4819604377658	401.029567204548	120.90613399471	41.6259170485297	31.0552214557056	825.178727866615	-32.3689521012389
-15.129350470579	-29.2377459331758	76.5752200362997	41.3042313798079	34.2500336485095	NaN	63.6425241955861	36.6014328922757	546.855068789524	81.278018523832	766.710898081657	44.8313302454571	37.7771325141587	-19.8321489581113	70.6967219268844	1200.54405855651	496.299985048553	68.3453226831183	719.682913206334	NaN	268.214258403239	-9.25085236116373	91.8593151207795	NaN	56.5883264642877	2.39908839688983	56.6273559053166	1179.54928553103	154.502765554672	1260.2303664582	NaN	15.6254951062622	91.0160133496848	223.280080443409	NaN	-29.3442877056039	22.2386984609484	893.858900608589	75.1443252984379	15.6254951062622	821.11366370704	72.4990439565635	243.119690507467	44.7235898668815	194.181985682789	321.155490092764	93.6612946915593	16.9481357771995	945.441886775141	162.438609580296
12.1845738279229	15.7141834266566	NaN	116.896325257025	32.1856948874142	NaN	39.2449140848817	11.0080372950116	435.737725675975	132.191300184871	480.446113926603	20.4203295583017	8.65496422918909	-57.2310816138412	140.42705591525	1464.03065544041	615.747815211397	NaN	293.376805193713	NaN	538.096404039254	-8.99308376447975	306.318707055737	NaN	73.3644735393082	58.4189572201564	6.78502546833334	917.660539449212	65.0386920601337	1097.71732709659	NaN	8.1089724363288	86.2218435480611	389.405699219022	NaN	84.8978965800656	58.4189572201564	83.5739496120702	1.48923759635149	86.2218435480611	1109.63284980855	41.2076466362154	348.363343211163	14.7287072763061	102.109207164007	141.827616203871	83.5739496120702	229.208116091571	524.448289954559	433.095949162872
79.5681497952958	18.3446687085725	72.5039019775969	137.25950697317	46.6016599793679	NaN	158.452250426266	28.9410404351208	789.525055474029	85.4550229767115	1739.66638695452	-28.7503167427531	140.791630882019	-60.5394319223978	167.871247516531	1304.03777152976	489.294523221828	76.0360258864463	472.811278313864	NaN	411.587797227141	27.7636657988376	403.346174773159	NaN	27.7636657988376	35.0342398489481	-53.7579019613859	1620.04023395581	74.7919152864111	826.211981054462	NaN	-14.0002265239229	84.0687062218192	126.476893355113	NaN	213.943779317532	9.85437873855488	562.486067319291	65.5151243510031	106.598055636382	3055.29231724822	-92.1903215509335	390.202807090284	54.9130775676796	202.016476686293	130.452660898859	269.60452492998	-10.0244589801766	529.354671121405	363.697690131976
0.949267416216794	63.3946059472936	171.790287925766	125.83994447837	32.7610436490295	NaN	138.800297758405	115.236019067433	372.086656799032	104.632093656495	1238.07389869227	64.5728198818422	56.3253223400019	-98.0207030858672	63.3946059472936	894.03542980407	420.393428115525	56.3253223400019	878.718648654938	NaN	828.055449469347	16.2660485653488	169.433860056669	NaN	20.9789043035433	52.7268264110431	-17.5812414623091	808.87019787917	111.095788419109	823.462438381187	NaN	121.70832696603	113.748923055839	489.167474153173	NaN	76.6050381416156	15.5829414968193	22.215778088645	44.7674225008523	42.114287864122	1046.32574786653	-45.4391551479769	246.405654892353	-14.9281068255788	526.311359067396	344.571636451373	140.280269423142	42.114287864122	1229.39203780092	333.959097904452
51.914204563944	66.0628577271226	136.806123543015	148.596667845664	44.8398779823548	NaN	61.346640006063	137.98517797328	703.931304500421	46.0189324126197	1054.11047028909	33.049333679706	158.029103287783	-77.7817827651924	95.5392184837445	1398.39436392643	101.434490635069	74.3162387389767	320.738614664336	NaN	461.046091865856	13.0054083652031	222.877096952351	NaN	175.714919741756	418.359388159791	65.1429392063703	876.478466689603	61.1592950452414	1347.87635908984	NaN	34.6016673043828	-23.8251137255063	324.079809679742	NaN	94.3563297213148	43.8968370136833	183.324382653191	NaN	54.5198881100268	984.03685904008	-54.3663856274938	413.047862611619	104.979380817658	658.705919214562	14.6834464987388	293.538537777755	21.3228534339534	520.606254962097	430.310320643177
-17.3974981022271	58.1158539615424	67.5550229695136	5.02052829170448	26.2586585596396	NaN	73.4545035994956	-16.2176019762307	561.931499762005	22.7189701816505	625.64589056581	38.0576198196036	6.20042441770087	13.2798011736793	40.4174120715964	1645.0761434267	382.587288610552	25.0787624336432	637.444851825774	NaN	603.227864171879	79.3539842294776	145.428167285276	NaN	184.364739443157	29.7325444335027	52.3289114820241	195.882302143219	31.0617424951804	847.189352365307	NaN	118.788814565911	407.224793949978	142.71437967611	NaN	16.4405638167254	37.7077328035691	201.19909438993	NaN	19.0989599400808	1212.71881932668	-46.031745082128	490.964271835675	88.2172591473228	243.733432363617	121.447210689266	NaN	120.118012627588	561.411769104595	229.112253685162
-37.2171920200023	8.83162992828264	93.8448396789625	44.2538006577326	73.7722762656075	NaN	70.2300591926625	60.7841469981425	930.988807918296	28.9041933416376	596.839664037151	171.773615283752	236.714261621077	-14.7831505580173	83.2181884601275	1007.73684449877	372.499249417302	123.363315286837	465.777632338187	NaN	332.354122590592	48.9767567549926	287.486039666622	NaN	150.520312846082	52.7946202700613	-7.07866048124866	123.312039821604	188.507389973031	728.69743408485	NaN	71.4218631704689	11.5485824191589	145.930834772099	NaN	30.1758253195664	-5.74814313121955	-1.75659108113222	NaN	-7.07866048124866	1464.47352865095	-52.3162503822384	264.34687892469	189.83790732306	306.923434125621	149.922386822186	165.888595022536	54.1251376200904	744.663642285199	454.610859978853
54.0035901067966	52.8220069789967	94.1774164519912	110.719580241189	51.6404238511969	NaN	30.3719275507997	24.4640119118005	133.169659669386	117.809079007988	300.954463816964	38.6430094453986	0.832349355803662	-6.25714941099539	74.0905032793939	1142.24165081045	225.333143637774	76.4536695349936	529.000007482333	NaN	250.14638932157	0.832349355803662	NaN	NaN	257.235888088369	-14.6625478041906	11.9742373935594	110.530342625234	279.673928630946	725.840080693258	NaN	189.108858958596	89.2209144670342	15.9697551732219	NaN	5.31504109412188	95.8801107664717	89.2209144670342	NaN	38.6110225913093	1539.59386848452	-30.6446189228405	420.848890179021	122.516895964222	215.745644156346	83.8935574274842	155.812877461409	87.8890752071467	580.669601365521	222.404840455784
-27.2796601412401	28.2944764935215	64.9497581036833	37.7539040058213	226.942454251818	NaN	81.503756250208	34.2066186887089	366.469010058241	44.8484746400462	1341.97247226416	109.882038787108	116.976609421332	-26.0972317022026	48.3957599571586	1595.01215821818	529.644134645413	93.3280406405828	824.068815965745	NaN	83.868613128283	56.672759030421	218.665455178556	NaN	53.1254737133085	4.40175621726546	9.73441141356268	355.023835373808	263.035533237681	468.342758295123	NaN	29.7318683996772	104.389041147838	67.0604547737578	NaN	60.3946357783862	23.0660494043057	231.039602059897	NaN	63.0609633765349	1524.20848716197	-50.257959544781	275.034007429349	283.032990223795	400.351404542334	209.708981274708	NaN	171.047231101554	941.615906966501	61.7277995774605
60.5290247258342	84.1945239382715	216.72131952792	106.676748190087	32.1304256709094	NaN	13.1980263009596	15.5645762222033	490.057835431571	72.3617743320529	686.481478894801	6.09837653722841	22.6642259859345	112.593122993196	164.657221260558	1347.93218188242	294.817466928964	305.46694157456	1078.14549086064	NaN	22.6642259859345	12.0147513403377	459.292686455403	NaN	126.792422520659	34.1799454092122	18.1660537039071	331.771432932799	242.360537578178	283.729757816883	NaN	48.8593461390752	42.1868912618647	183.642934658726	NaN	30.1764724828859	43.5213822373068	211.66724514301	NaN	48.8593461390752	1480.76816278844	-45.8895131173133	600.004118996659	50.1938371145173	742.794653368963	525.272624371902	116.918385886622	273.053830013346	513.262205592923	118.252876862064
-17.3136500499845	-16.1295273548302	115.308091807307	46.6289754883524	62.0225705253595	NaN	27.6830123658822	89.2573925139104	329.634299630251	41.8924847077349	592.509537954525	84.5209017332928	18.2100308046471	25.3147669755734	50.1813435738156	794.994518825926	392.392802473434	14.6576627191839	534.48752589196	NaN	117.676337197616	92.8097605993735	313.05658189809	NaN	NaN	70.6965865690572	-28.1541523996719	233.666723787773	149.510013584666	503.502524756466	NaN	17.2637546940685	93.4055401159274	224.31597820965	NaN	86.7264361315538	-0.101915665302809	415.338352162734	NaN	33.2936042565651	925.621896568877	-52.1989267434168	583.651772568949	313.815971600256	633.077142053313	85.3906153346791	97.4130025065516	134.815984819044	701.204002693924	108.099568881549
-19.4297572637091	-36.0193602971237	93.1425490344611	7.8245905769005	6.6396189316566	NaN	125.136783456046	133.431584972754	576.610980293971	131.061641682266	355.021282633362	19.6743070293395	11.3795055126322	-8.76501245651406	43.3737399342174	1169.09680291592	273.258239111533	18.4893353840956	1157.24708646348	NaN	45.7436832247052	23.2292219650712	704.587917980312	NaN	NaN	105.948924783198	113.971844410923	323.90490800306	60.4857135594226	405.471257551597	NaN	21.7082686920851	15.0225023356476	552.558117393222	NaN	207.572573401048	-21.0806359891149	231.641332284223	NaN	-11.7205630901024	1909.76868775003	-11.7205630901024	56.4742537455601	104.61177151191	475.003227658547	442.911549147647	230.304179012935	32.4054948623851	389.425418296147	461.631694945673
8.09664442100652	NaN	63.8302696558228	21.1406843695805	89.9183495529708	NaN	46.0429424532218	44.8571206397151	36.556367945168	-2.57575190055404	495.469409772272	-3.76157371406076	30.6272588776344	-50.0086244408232	155.138549295841	1253.20954860307	351.984970337958	22.3265061830873	757.536030557259	NaN	56.7153387747824	68.5735569098497	648.44042371464	NaN	NaN	-24.7009011483966	2.06886698415075	568.249462987526	42.2235191829717	470.539809303729	NaN	36.8695655564623	23.4846814901886	366.137713586794	NaN	-44.7782272478071	-24.7009011483966	54.269914842618	NaN	27.5001467100707	1076.87505750593	10.0997974239149	117.178869954104	40.8850307763444	216.227012044529	16.7922394570518	103.793985887831	109.14793951434	1003.25819514142	127.886777207123
51.0893242126098	NaN	168.569971266716	61.7693830357104	8.36908892020748	NaN	92.6228863024454	131.783101987148	67.702749048544	30.9158797689754	150.769873228215	271.810539890022	38.0359189843758	-3.49764310545984	55.8360170228767	853.28040914772	343.010932044026	10.7424353253409	595.77232419074	NaN	62.9560562382771	62.9560562382771	435.571441844231	NaN	NaN	42.6823860392303	72.1585626784367	169.965876072167	85.5568247871669	538.418084062247	NaN	94.935608263278	74.8382151001827	207.481009976611	NaN	25.2646452978811	-14.9301410283095	210.160662398357	NaN	17.225688032643	1249.86580203582	-41.7266652457698	266.433363255024	78.8576937328018	665.701574095183	88.2364772089129	101.634739317643	69.4789102566907	731.353058427961	90.9161296306589
31.2049154025991	NaN	78.705948004811	78.705948004811	NaN	NaN	21.7047088821567	75.1433705596451	353.024411282585	20.5171830671014	85.8311028951427	12.2045023617143	2.70429584127194	68.0182156693133	193.895952065175	1219.91825627295	429.026063446124	109.581619196249	754.408136771275	NaN	160.645229243626	33.5799670327097	476.527096048335	NaN	NaN	51.1891712300304	41.8010043857848	44.483337769855	47.1656711539251	610.455681808661	NaN	43.1421710778199	5.58950370083745	112.882839063644	NaN	-5.13982983544324	-11.8456632956187	8.27183708490763	NaN	10.9541704689778	859.912686527187	53.8715046141006	45.82450446189	402.574844543223	234.929008038837	244.317174883083	128.976839368065	8.27183708490763	708.360850327223	131.659172752136
-2.96864328161764	NaN	NaN	29.1176073658897	0.596495679216511	NaN	73.0876545495109	51.696820784506	105.173905197018	36.247885287558	139.636915151748	-14.8524398177315	32.6827463267239	-7.72216189606318	83.7830714320134	1230.569437167	89.7249697000703	6.53839394727343	1263.84406746812	NaN	100.420386582573	54.0735800917288	878.809059698029	NaN	NaN	155.031195284366	30.177778475831	62.3980150715821	62.3980150715821	265.117003653182	NaN	69.1105643623635	27.4927587595184	422.190657057469	NaN	73.1380939368324	-30.2351651412022	1.98507145454884	NaN	-3.38496797807633	910.86424542636	-23.5226158504207	297.337240248933	181.881392447492	381.91536131278	219.471668475868	99.9882910999583	73.1380939368324	1029.00511294411	91.9332319510205
-24.1097974037354	NaN	NaN	288.658934188111	21.0811219897633	NaN	9.18877478094784	42.4873469656311	198.277095401114	47.2442858491573	59.1366330579727	19.8918872688817	-75.2468904016419	35.3519386403418	306.497455001334	1577.78937162371	295.7943425134	-8.64974603227534	1040.25527778525	NaN	153.086176007615	-2.70357242786761	1116.36629992167	NaN	NaN	-8.34586622748462	6.43654666294311	37.3452281611102	44.0645067476683	1518.27422863851	NaN	9.12425809756633	45.4083624649799	288.646247298382	NaN	-48.661537746833	19.8751038360592	404.21783898718	NaN	-0.282731923614951	640.736445234024	-25.8159905525356	85.7240339843282	61.5346310727192	224.141172867424	170.38694417496	190.544779934634	166.355377023025	1179.62258787598	58.846919638096
-17.9093031037192	NaN	NaN	30.8844286965991	171.315168999954	NaN	71.3475233602776	47.5457029698785	108.240344965396	18.9835185013995	67.7772503017177	20.1736095209194	NaN	-0.0579378109198348	48.7357939893984	2195.6599932034	93.9592527311568	-21.4795761622791	661.632669042177	NaN	64.2069772431579	16.6033364623596	342.688275810828	NaN	NaN	60.6695142607771	56.6339014279518	1.48052604600625	79.502374147295	1148.93977484599	NaN	39.1462458190422	158.869426526192	154.833813693367	NaN	-16.0071295629033	-37.5303980046382	228.82004896183	NaN	6.86134315643996	548.978667032636	28.3846115981748	82.1927827025119	222.094027573788	183.083103523144	119.858502475548	70.0859442040361	366.03088527789	1052.08506685819	-5.24549534203589
-40.2826383927582	NaN	NaN	109.776879182986	22.8376348732295	NaN	76.4303197217096	40.7018631560562	191.952329283989	63.3298856476367	72.8574740651443	32.3652232907371	NaN	239.590271371527	118.113519048305	910.094306253623	62.1389370954482	-71.2473007496579	558.764483358031	NaN	156.223872718336	70.4755769607674	798.145142347909	NaN	NaN	5.9404375264095	19.4059929982765	96.1596591879185	82.6941037160515	871.775654367459	NaN	53.0698816779441	-62.7338953801123	106.932103565412	NaN	-22.3372289645112	-41.189006625125	54.4164372251308	NaN	110.971770206972	374.896657455566	-51.9614510026187	49.030215036384	36.9112151117036	300.836102360297	234.854880548149	147.328769981013	105.585548018225	848.884210065285	62.495770508251
56.4924925376435	NaN	NaN	-5.48148818329542	298.429378813617	NaN	24.3136948556175	20.738272890948	144.686234332826	61.2597218238696	75.5614096825478	77.9450243256609	NaN	-12.6323321126345	129.192739152591	1020.66461567687	166.138766120843	11.2038143184958	613.066511704538	NaN	122.041895223252	70.7941803963218	667.889648496138	NaN	NaN	76.4568852339885	7.71349898881267	95.3276187130564	126.329538000097	658.753804016655	NaN	40.0633278100719	-34.0716965719805	69.7173375628929	NaN	-25.9842393666657	-40.8112442430762	29.2800515363188	NaN	-17.8967821613509	883.85469623125	99.3713473157138	0.973951317716999	69.7173375628929	162.723095424013	399.955173446581	216.639476792779	33.3237801389762	1168.26360795149	15.8009561941275
-13.5661368107327	NaN	NaN	56.8012356770487	41.2965603831307	NaN	-18.3368061319382	137.902614137543	105.700596219405	36.5258910619252	NaN	38.911225722528	NaN	152.214622101159	152.214622101159	550.56551042182	436.069446712887	-52.9241587106782	377.62874752812	NaN	145.058618119351	83.039916943679	684.144251415574	NaN	NaN	45.9203184003724	-2.65326648843562	99.8909682768257	143.067488177988	781.270422967049	NaN	103.93876701756	-33.6863901673963	-5.35179898225829	NaN	-22.8922601921056	-67.4180463401796	85.049039560801	NaN	-2.65326648843562	588.325349658728	-10.7488639699036	102.589500770648	156.560150647102	156.560150647102	59.4129808694857	95.8431695360917	170.052813116215	198.387404301353	421.016335041723
220.623840328408	NaN	NaN	18.9175101211606	45.175138905536	NaN	98.8839250553948	26.0786816078084	51.1427818110759	291.042026613778	NaN	43.981610324428	NaN	-39.5653903531301	159.753882691901	297.009669519318	348.331398506961	-14.5012901498627	687.293515541626	NaN	485.587185334378	53.5298389732918	1280.47722035229	NaN	NaN	35.5816030329455	84.2041279990165	-0.88529069160767	95.0091335470323	517.754975613149	NaN	96.3597592405342	-27.8978045616471	-19.7940504006353	NaN	22.0753460979258	-94.0784635432437	120.67102172357	NaN	-15.7421733201293	894.579544100199	5.86783777590218	72.0484967574988	120.67102172357	332.719255603379	-2.23591638510964	58.542239822479	85.5547536925185	664.973176204864	204.409814720692
21.5883283229551	NaN	NaN	76.5303178497292	137.444262759848	NaN	135.05548060651	12.0331997096031	185.219905826608	51.4481052396801	NaN	43.0873677029971	NaN	-20.21535936046	160.137693216559	90.8630107697572	NaN	-53.6583095071921	470.6793731505	NaN	74.1415356963912	78.9191000030672	1086.98516871171	NaN	NaN	26.5740210920366	3.59022709356629	299.675573309155	67.1336575599255	595.760919524743	NaN	71.1896212067144	-34.2654336097966	160.42082143607	NaN	-50.4892881969522	-36.9694093743226	-16.6895911403781	NaN	7.64619074035517	1031.10101761342	-55.897239726004	64.4296817953995	110.39726979234	647.136459050736	60.3737181486107	73.8935969712403	45.5018514437181	812.078980686817	226.668227666955
72.0732022019732	NaN	NaN	36.2155576114244	27.8487738736297	NaN	48.168105808274	86.4162600381927	101.954572694097	92.3925341366175	NaN	40.9965768901642	NaN	8.72469675867035	85.2210052185077	185.622410072044	136.616962464961	-59.4048279633723	1189.63645860741	NaN	192.793938990154	250.166170335032	332.638752893294	NaN	NaN	-16.2855691263269	27.021721161661	28.3750739831606	33.7884852691591	797.079476594946	NaN	104.162831987139	-28.4657445198235	-4.10539373283027	NaN	-27.1123916983238	-79.8931517368091	40.5552493766572	NaN	-44.7059783778189	729.411835519964	-51.472742485317	21.6083098756625	81.1558340216459	235.438055672603	414.080628110553	56.7954832346527	48.675366305655	730.765188341464	196.190823849114
-18.5109911062215	NaN	NaN	64.0212759814051	309.225837618556	NaN	55.648437291356	132.200105314662	61.6290363556768	175.260418577771	NaN	54.4523174784919	NaN	-0.56919391325918	NaN	158.514741197673	125.023386437477	-25.6877099834064	804.419440144316	NaN	150.141902507624	245.831487536756	212.34013277656	NaN	NaN	87.0780289826979	3.08535677054577	149.395172882037	45.0816928766218	902.619781752304	NaN	134.493247166977	-17.2354510227168	34.2439287202151	NaN	22.0514440442575	-112.065887391276	-14.5260099836152	NaN	-67.3601102460979	389.180704842535	-26.7184946595727	375.633499647027	43.726972357071	882.298973959041	274.029460680714	69.4666622285369	68.1119417089861	741.408039925754	119.591321451918
49.9727568396577	NaN	NaN	30.8209798968938	191.217111792541	NaN	32.0179659558166	57.1546731931941	54.7607010753486	33.2149520147393	NaN	32.0179659558166	NaN	27.2300217201256	NaN	60.7456313699623	120.594934316099	NaN	829.210681198361	NaN	35.6089241325848	6.88125871843904	55.9576871342714	NaN	NaN	46.9051125077096	23.8515657662923	110.641388792804	79.4512961426516	521.536957183948	NaN	69.9586592491269	15.7150198575568	-8.69461786864976	NaN	-3.27025392949275	-128.030624530104	110.641388792804	NaN	18.4272018271353	1108.72435359769	-34.4603465796456	114.709661747172	11.646746903189	471.361590746746	25.2076567510816	147.255845382114	46.9051125077096	347.957311130924	205.567757728052
49.0802638640998	NaN	NaN	75.4330421969642	53.8716781064388	NaN	55.0695316670235	116.160063256846	189.229130452515	418.019160524202	NaN	143.710695150295	NaN	-39.5608996191716	NaN	166.469912801405	64.6523601517015	-1.22958568045963	1024.13306218008	NaN	114.962209696261	100.587966969244	118.555770378015	NaN	NaN	25.6553332623634	-21.8559146343858	22.9404048111205	56.8770104516557	533.346953644769	NaN	71.8091169334911	10.7232267805279	5.29336987804228	NaN	-1.49395125006475	-97.8739112691845	16.1530836830135	NaN	-0.136487024443343	1080.4050365702	-51.7201275980567	50.0896893235487	101.673329897162	104.388258348405	54.1620820004129	89.4561518665694	79.9539022872196	382.668424600793	168.189076952611
46.9877539820093	NaN	NaN	103.327703049368	129.699594102175	NaN	27.8081968526955	31.4043638144419	81.7507012788904	-0.961138841275071	NaN	NaN	NaN	-16.5445290088425	NaN	94.9366468052936	100.930258408204	NaN	546.854961664749	NaN	104.52642536995	27.8081968526955	192.033154772444	NaN	NaN	42.4100003747062	113.069693400079	-24.1731718992025	41.0511601242182	274.771683208142	NaN	41.0511601242182	-25.5320121496904	-51.3499769089611	NaN	36.9746393727544	-115.215468681894	-2.43172789139558	NaN	-2.43172789139558	592.740301822319	386.196583748153	346.790216484003	36.9746393727544	594.099142072806	-55.4264976604249	123.940415403982	45.127680875682	108.993172648615	8.43899411250787
89.2771232942527	NaN	NaN	37.6946526031012	108.470600760728	NaN	31.6966908948278	26.898321528209	94.0754926608714	58.0877224112309	NaN	82.0795692443246	NaN	26.898321528209	NaN	134.861632277131	239.226166001088	167.250625501807	567.914467614472	NaN	104.871823735764	16.1019904533169	109.670193102382	NaN	NaN	25.1931927654957	-27.8553508811895	93.204146158682	7.5103448832673	314.919854220469	NaN	30.6340690369506	8.87056395113103	135.370937262457	NaN	-38.7371034240993	-82.2641135957385	-25.1349127454621	NaN	-46.8984178312817	766.512584751226	-30.575789016917	-19.6940364740072	108.166555905183	172.096852094778	105.446117769455	191.13991904487	80.9621745479084	53.7577931906339	83.6826126836359
4.37877920909785	NaN	NaN	78.8075240552166	43.9940788852578	NaN	17.5838791011512	155.637196154436	59.6001060304117	168.842296046489	NaN	90.8121603207196	NaN	11.5815609683997	NaN	148.434414395134	192.851568577495	NaN	270.881704303265	NaN	144.833023515483	92.0126239472699	374.121576186591	NaN	NaN	65.1286386451558	31.0886214887031	12.0262118810896	84.1910482527694	233.967123741161	NaN	153.632683251933	-24.7370066478794	58.3206352138653	NaN	36.5350242337355	-102.348245764592	61.0438365863815	NaN	-54.6922217455578	969.23149432054	-53.3306210592996	48.7894304100585	90.9990516840599	-34.2682114516861	78.7446455077369	149.547881193159	21.5574166848963	353.787984131875	248.944731290001
91.1480926383895	NaN	NaN	67.1213690778941	35.8866284492501	NaN	62.316024365795	140.402875937405	162.026927141851	150.013565361603	NaN	21.4705943129529	NaN	-18.1734995618645	NaN	168.033608031975	NaN	NaN	289.368562012476	NaN	74.3293861460427	58.7120158317207	292.972570546551	NaN	NaN	13.825291801731	24.7291727154512	39.7220089718164	103.782309339922	184.198431078608	NaN	42.4479792002464	-32.5162020815796	-3.8935146830642	NaN	30.1811131723113	-151.095907018286	8.37335134487097	NaN	-88.3985917643953	745.748298135196	19.2772322585911	45.1739494286765	28.8181280580962	-14.7973955967843	152.849773451663	68.3446963703318	68.3446963703318	496.322022233848	-9.34545513992427
81.8668336622561	NaN	NaN	71.0469436726788	96.2933536483591	NaN	39.789483702789	47.0027436958405	259.79391349086	48.2049536946824	NaN	56.6204236865758	NaN	-32.343116227726	NaN	121.539763624039	NaN	NaN	309.084523443378	NaN	173.234793574242	51.8115836912082	370.397233384316	NaN	NaN	21.0855233703128	116.591588592235	-7.56629619626374	153.42964232069	325.34055972015	NaN	62.0166941797079	168.437738284135	-11.6594132772033	NaN	-32.1249986819008	-169.926607073531	53.8304600178289	NaN	-70.3274247706696	991.154271552977	113.862843871608	157.52275940163	89.3041413859713	123.413450393801	-79.8780312928617	139.785918717559	98.8547479081635	429.032859103951	142.514663438185
42.4949356689797	NaN	NaN	65.3535524126785	40.0887654854324	NaN	46.1041909443005	28.0579145676962	80.9936586057356	NaN	NaN	52.1196164031687	NaN	-23.6747443785696	NaN	62.9473822291313	NaN	NaN	388.983442099783	NaN	100.243020074114	53.3227014949423	583.88322696711	NaN	NaN	91.1856208476273	152.644930340108	11.9713997239853	7.87411242448656	-33.0987605705007	NaN	81.6252838154636	-19.4411362388383	-41.2933351694982	NaN	70.6991843501337	NaN	-16.7096113725058	NaN	-44.0248600358306	856.012583420723	-105.484169528312	81.6252838154636	21.531736756149	-18.075373805672	-24.9041859715032	70.6991843501337	111.672057345121	417.602842374359	14.7029245903178
88.5469416659925	NaN	NaN	71.6914812315947	282.384736661567	NaN	153.560860484384	96.9746718831914	81.3231729083935	NaN	NaN	46.4082905799981	NaN	13.9013311708024	NaN	NaN	NaN	NaN	311.279811691963	NaN	98.1786333427912	174.028205297581	360.642231535556	NaN	NaN	34.2832583793927	24.7131709894314	78.0322293049305	181.936035253082	217.482074130082	NaN	49.3219671350463	-19.0357999361063	61.6263652078538	NaN	15.14308359947	NaN	-46.3789067645674	NaN	-66.8862368859132	564.739530851537	38.3847244036619	49.3219671350463	39.751879745085	-19.0357999361063	-88.760722348682	78.0322293049305	210.646297422967	311.815792688272	54.7905885007385
40.6886380460048	NaN	NaN	67.1950983583946	50.3273508868738	NaN	NaN	261.174194280884	143.099961980238	NaN	NaN	67.1950983583946	NaN	19.0015341540494	NaN	NaN	NaN	NaN	152.738674821107	NaN	217.799986496973	165.991904977302	404.550047788811	NaN	NaN	77.1689405599393	40.2180610282104	42.9551632157458	129.173882123113	168.861863842378	NaN	52.53502087212	-19.9981870975702	-22.7352892851057	NaN	16.9526924341588	NaN	42.9551632157458	NaN	378.250181188842	1364.97551979538	21.058345715462	75.8003894661716	82.6431449350103	26.532550090533	-88.4257417859572	107.27706462283	237.289418530765	372.775976813771	-19.9981870975702
112.126594568424	NaN	NaN	27.7263323916907	109.715158506231	NaN	NaN	242.344141926812	86.8065159154038	NaN	NaN	62.69215529348	NaN	18.0805881429212	NaN	NaN	NaN	NaN	251.989886175581	NaN	74.7493356044419	163.97246990556	68.720745448961	NaN	NaN	61.2344406328438	-31.922138893712	47.5349436436444	14.6561508695659	99.5930322026021	NaN	16.0261005684858	-1.78324551747338	29.7255975576852	NaN	16.0261005684858	NaN	83.1536358155628	NaN	-36.0319879904718	370.84307258875	-22.3324910012725	31.0955472566051	68.0841891274435	73.5639879231232	6.43645267604625	187.269812933478	-0.413295818553447	1125.68535669364	-15.4827425066728
31.6374763813871	NaN	NaN	38.8770658235883	77.488209515328	NaN	NaN	48.5298517465232	116.099353207068	NaN	NaN	163.156684581376	NaN	-11.8000602718201	NaN	NaN	NaN	NaN	142.644514495139	NaN	83.5212007171624	111.2729602456	145.057710975873	NaN	NaN	522.497544169737	-1.3586011028199	-17.8148150904395	13.7262617191647	98.7500339885326	NaN	204.344073742425	24.6970710442445	-4.10130343408983	NaN	19.2116663817046	NaN	-39.756433740599	NaN	-68.5548082189332	1197.20231766214	-31.5283267467892	39.7819338662291	82.2938200009131	26.0684222098794	23.3257198786095	89.1505758290879	41.1532850318641	608.89266760474	149.490027117026
19.8570984764205	NaN	NaN	36.7618147766858	48.8366121340181	NaN	NaN	97.1358015633474	135.775153106811	NaN	NaN	377.271100253457	NaN	-36.8944491030414	NaN	NaN	NaN	NaN	175.621984386007	NaN	100.758240770547	22.272057947887	NaN	NaN	NaN	-37.9974855439094	56.7226441426669	-22.8971750141653	63.586421656187	-3.67859797630928	NaN	155.561040337355	-50.3522850682454	15.5399790615468	NaN	11.4217125534348	NaN	-24.2699305168694	NaN	-42.1157520520214	729.372840467629	3.18517953721074	73.195710175115	172.034106369803	240.671881505004	-91.5349501493656	117.123886261643	140.460729807611	362.84712124566	8.67620154802676
NaN	NaN	NaN	NaN	NaN	NaN	NaN	NaN	NaN	NaN	NaN	NaN	NaN	NaN	NaN	NaN	NaN	NaN	NaN	NaN	NaN	NaN	NaN	NaN	NaN	9.11243858561268	264.706704311109	-7.3775140418387	-3.25502588497586	13.2349267424755	NaN	43.4665065594697	190.501917487578	28.3507166509726	NaN	-37.6090938588329	NaN	-16.9966530745187	NaN	-109.065555244456	1303.57371984055	-12.8741649176558	29.7248793699269	77.8205745333268	44.840669278424	-59.5956973621014	128.664595134635	131.412920572544	382.884698141177	64.078947343784
NaN	NaN	NaN	NaN	NaN	NaN	NaN	NaN	NaN	NaN	NaN	NaN	NaN	NaN	NaN	NaN	NaN	NaN	NaN	NaN	NaN	NaN	NaN	NaN	NaN	26.0564447960467	94.8350859585096	16.4274350333019	105.839668544504	13.6762893868034	NaN	67.3236294935245	38.43660020529	-16.5863127246803	NaN	-2.83058449218775	NaN	-22.0886040176774	NaN	-46.848914836164	640.937496788465	41.1877458517885	46.6900371447856	37.0610273820408	30.1831632657945	-115.627555998627	46.6900371447856	-17.9618855479296	514.384797049534	42.5633186750378
NaN	NaN	NaN	NaN	NaN	NaN	NaN	NaN	NaN	NaN	NaN	NaN	NaN	NaN	NaN	NaN	NaN	NaN	NaN	NaN	NaN	NaN	NaN	NaN	NaN	33.3963603176278	45.7892327380271	113.261538137979	-7.91321441703669	-43.7148458537459	NaN	93.9837365951356	82.9678499992251	-17.5521151884584	NaN	49.9201902114935	NaN	1.72568635438501	NaN	-50.59977497619	1004.17136658224	55.4281335094488	67.8210059298481	109.130580664513	88.4757932971804	-62.9926473965893	65.0670342808705	62.3130626318929	161.456041995088	18.2495162482508
NaN	NaN	NaN	NaN	NaN	NaN	NaN	NaN	NaN	NaN	NaN	NaN	NaN	NaN	NaN	NaN	NaN	NaN	NaN	NaN	NaN	NaN	NaN	NaN	NaN	32.4809602144611	14.5617377035384	-43.3311350240578	-3.35748480738422	-52.9799471453239	NaN	163.429124717357	-8.87109173382196	21.4537463615856	NaN	124.833876232293	NaN	4.91292558227239	NaN	-102.602409483264	922.928478834156	15.9401394351479	111.049858916199	145.509902206435	152.401910864482	-95.7104008252164	458.407095281777	141.374697011606	40.7513706041177	113.806662379418
NaN	NaN	NaN	NaN	NaN	NaN	NaN	NaN	NaN	NaN	NaN	NaN	NaN	NaN	NaN	NaN	NaN	NaN	NaN	NaN	NaN	NaN	NaN	NaN	NaN	24.6645728567928	56.400445589234	41.2224194998056	-11.2107615364015	-48.4659164831803	NaN	125.391473268454	55.0206250356496	23.2847523032084	NaN	13.6260084281176	NaN	52.2609839284808	NaN	-78.8219686620371	802.883365078394	2.58744399944245	104.694164964688	136.430037697129	77.097753893	-84.3412508763747	NaN	132.290576036376	158.50716655448	64.6793689107404
NaN	NaN	NaN	NaN	NaN	NaN	NaN	NaN	NaN	NaN	NaN	NaN	NaN	NaN	NaN	NaN	NaN	NaN	NaN	NaN	NaN	NaN	NaN	NaN	NaN	-50.848794942863	40.3131968191189	-14.9364951578398	51.3631352145107	-59.1362487394068	NaN	18.2133200283354	33.4069853219991	0.257170135823835	NaN	3.01965473467177	NaN	19.5945623277594	NaN	-133.723332908301	768.22788861555	0.257170135823835	43.0756814179669	417.392344561862	236.449603337323	-19.0802220561117	76.2254966041421	69.3192851070223	90.0379195983818	5.78213933351971
NaN	NaN	NaN	NaN	NaN	NaN	NaN	NaN	NaN	NaN	NaN	NaN	NaN	NaN	NaN	NaN	NaN	NaN	NaN	NaN	NaN	NaN	NaN	NaN	NaN	20.0447608132695	49.0807673549568	260.628815015821	-0.695243859364201	-40.7925862264561	NaN	216.383471714202	8.98342498786488	-7.60857875024212	NaN	6.21809103151371	NaN	159.694125609003	NaN	-86.4205965062504	1045.98365861955	58.7594362021859	123.744784176438	54.6114352676591	144.484788849072	-82.2725955717236	159.694125609003	87.7954427438731	42.1674324640789	109.918114394682
NaN	NaN	NaN	NaN	NaN	NaN	NaN	NaN	NaN	NaN	NaN	NaN	NaN	NaN	NaN	NaN	NaN	NaN	NaN	NaN	NaN	NaN	NaN	NaN	NaN	49.5618755471885	52.3300647450366	-59.7815977678111	124.302983889087	-83.3112059495199	NaN	27.4163619644038	-59.7815977678111	45.4095917504163	NaN	-19.6428543990138	NaN	23.2640781676316	NaN	-124.834043917241	1332.61756874978	1.1185645848469	121.534794691239	49.5618755471885	20.4958889697835	9.42313217839117	92.4688081138339	84.1642405202896	140.912119076175	5.27084838161903
NaN	NaN	NaN	NaN	NaN	NaN	NaN	NaN	NaN	NaN	NaN	NaN	NaN	NaN	NaN	NaN	NaN	NaN	NaN	NaN	NaN	NaN	NaN	NaN	NaN	-56.641459884368	90.2242082195541	18.1768993383848	203.837272224475	-69.1111864214935	NaN	47.2729279250109	112.392610952222	2.93612245967589	NaN	50.0439782665943	NaN	50.0439782665943	NaN	-132.845344277912	988.044518892588	0.165072118092453	184.439919833391	56.9716041205529	165.042567442307	-55.2559347135763	105.464985098263	122.091287147764	77.7544816824287	20.9479496799682
NaN	NaN	NaN	NaN	NaN	NaN	NaN	NaN	NaN	NaN	NaN	NaN	NaN	NaN	NaN	NaN	NaN	NaN	NaN	NaN	NaN	NaN	NaN	NaN	NaN	-21.5947739526797	104.618468014744	3.37048270021729	-35.4643609820669	50.5270786001338	NaN	79.6532113618469	-21.5947739526797	-7.72518692329247	NaN	-27.1426087644345	NaN	4.75744140315601	NaN	-149.194974623042	1333.46387881845	-6.33822822035375	132.357642073518	187.835990191067	167.031609646986	-70.1383285555349	103.231509311805	85.2010461736017	100.457591905928	117.101096341192
NaN	NaN	NaN	NaN	NaN	NaN	NaN	NaN	NaN	NaN	NaN	NaN	NaN	NaN	NaN	NaN	NaN	NaN	NaN	NaN	NaN	NaN	NaN	NaN	NaN	-50.3416702855523	46.8459940338658	287.038364423285	12.1361139197879	-62.8372271266203	NaN	149.587239171536	23.2432755562929	87.1094549661962	NaN	35.7388323973609	NaN	35.7388323973609	NaN	-89.2167360133195	997.8967091596	-32.2925326262318	117.654149466585	149.587239171536	95.4398261935749	32.9620419882347	114.877359057458	66.2835268977494	98.2166166027011	234.279346649886
NaN	NaN	NaN	NaN	NaN	NaN	NaN	NaN	NaN	NaN	NaN	NaN	NaN	NaN	NaN	NaN	NaN	NaN	NaN	NaN	NaN	NaN	NaN	NaN	NaN	-37.4531353122094	51.4962845214622	5.6317399197253	-23.5547884631982	-33.283631257506	NaN	30.6487642479454	-56.910820900825	13.970748029132	NaN	-19.3852844084948	NaN	-5.48693755948365	NaN	-79.1481758592429	984.075358090113	22.3097561385387	70.9539701100779	126.547357506123	162.683059313552	37.597937672451	68.1743007402756	33.4284336177477	229.395124188805	8.41140928952753
NaN	NaN	NaN	NaN	NaN	NaN	NaN	NaN	NaN	NaN	NaN	NaN	NaN	NaN	NaN	NaN	NaN	NaN	NaN	NaN	NaN	NaN	NaN	NaN	NaN	13.0266360570162	43.6347334280165	88.1556023312896	106.242205323244	-17.581461313984	NaN	40.8521791215619	351.106984291246	29.7219618957436	NaN	-50.9721129914389	NaN	36.6783476618801	NaN	-163.665562402849	1841.16481539767	26.9394075892891	71.4602764925622	77.0253851054713	106.242205323244	-105.231921967303	346.933152831565	68.6777221861076	269.021632250837	70.0689993393349
NaN	NaN	NaN	NaN	NaN	NaN	NaN	NaN	NaN	NaN	NaN	NaN	NaN	NaN	NaN	NaN	NaN	NaN	NaN	NaN	NaN	NaN	NaN	NaN	NaN	-54.7701233879892	176.421831341893	-1.8466638715101	-0.453941252655381	-43.6283424371515	NaN	104.000255161448	5.11694922276347	41.327737312986	NaN	-39.4501745805874	NaN	237.701626571501	NaN	-139.726203138127	1081.69153359746	65.0040218335162	151.352824202508	95.6439194483198	120.712926587705	-99.33724719134	129.069262300833	67.7894670712256	67.7894670712256	20.4368980301653
NaN	NaN	NaN	NaN	NaN	NaN	NaN	NaN	NaN	NaN	NaN	NaN	NaN	NaN	NaN	NaN	NaN	NaN	NaN	NaN	NaN	NaN	NaN	NaN	NaN	-59.9702049595912	71.0818776071222	118.483694705721	402.894597297311	2.76749414149501	NaN	100.359470520962	-0.0208480407754822	44.5926268755525	NaN	-40.4518096836977	NaN	168.67385398659	NaN	-179.868918797223	1204.54297470008	65.5051932425812	149.155458710696	253.71829054584	97.5711283386919	-68.3352315064026	52.957653422364	114.301181432315	34.8334292376057	174.250538351131
NaN	NaN	NaN	NaN	NaN	NaN	NaN	NaN	NaN	NaN	NaN	NaN	NaN	NaN	NaN	NaN	NaN	NaN	NaN	NaN	NaN	NaN	NaN	NaN	NaN	-38.6642852566422	59.0292953055352	-16.3343239852873	22.7431082395836	-60.994246527997	NaN	31.1168437163417	3.20439212714814	46.4686920903981	NaN	-47.0380207334002	NaN	92.5242372125675	NaN	-126.588507762602	1573.27979401928	45.0730695109385	141.371027493656	121.832311381221	92.5242372125675	-45.6423981539406	205.569666148801	29.721221136882	303.263246710979	163.700988765011
NaN	NaN	NaN	NaN	NaN	NaN	NaN	NaN	NaN	NaN	NaN	NaN	NaN	NaN	NaN	NaN	NaN	NaN	NaN	NaN	NaN	NaN	NaN	NaN	NaN	-28.4905723645081	183.865145810698	45.5545135781625	7.83343206019822	-41.0642662038296	NaN	0.848046593908538	-0.5490304993494	-18.7110327117026	NaN	60.9223616039998	NaN	44.1574364849046	NaN	-130.477200172338	1214.90804063506	83.2755950961268	172.688529064635	101.43759730848	132.173293360155	-62.0204226026986	56.731130324226	132.173293360155	79.084363816353	30.1866655523252
NaN	NaN	NaN	NaN	NaN	NaN	NaN	NaN	NaN	NaN	NaN	NaN	NaN	NaN	NaN	NaN	NaN	NaN	NaN	NaN	NaN	NaN	NaN	NaN	NaN	-89.6208980623746	100.579813249533	65.6164471995496	72.6091204095462	-33.6795123824019	NaN	62.819377915551	-12.7014927524122	58.623773989553	NaN	33.4501504335653	NaN	145.332921793511	NaN	-113.395986976363	1171.85734902101	37.6457543595633	163.513872139502	149.528525719509	163.513872139502	-64.4472745063869	103.376882533531	248.82448530146	149.528525719509	53.0296354215557
NaN	NaN	NaN	NaN	NaN	NaN	NaN	NaN	NaN	NaN	NaN	NaN	NaN	NaN	NaN	NaN	NaN	NaN	NaN	NaN	NaN	NaN	NaN	NaN	NaN	-127.078990605333	131.920127905309	43.7204280881714	47.9204137937494	-62.679209786471	NaN	57.720380440098	71.7203327920247	14.3205281491255	NaN	12.9205329139328	NaN	316.719498950741	NaN	-156.478890544379	715.71814098065	152.920056433199	57.720380440098	166.920008785126	129.120137434924	-33.2793098474251	264.919675248612	60.5203709104834	161.320027844355	38.1204471474008
NaN	NaN	NaN	NaN	NaN	NaN	NaN	NaN	NaN	NaN	NaN	NaN	NaN	NaN	NaN	NaN	NaN	NaN	NaN	NaN	NaN	NaN	NaN	NaN	NaN	-101.549755753233	79.2384400746372	4.96111930814809	93.2530288985031	-73.5205781055008	NaN	-0.64471622139826	61.0194746036116	-20.2651405748105	NaN	6.36257819053468	NaN	209.57411613659	NaN	-135.184768930511	533.311117967892	121.282206546235	87.6471933689567	157.720137488286	157.720137488286	-77.7249547526606	61.0194746036116	119.880747663848	56.8150979564518	68.0267690155445
NaN	NaN	NaN	NaN	NaN	NaN	NaN	NaN	NaN	NaN	NaN	NaN	NaN	NaN	NaN	NaN	NaN	NaN	NaN	NaN	NaN	NaN	NaN	NaN	NaN	NaN	516.067515167619	191.991703145424	34.8640367104204	-31.0734661685543	NaN	54.5049950147959	-10.0295822710091	142.889307384485	NaN	-40.893945320742	NaN	95.1898372167165	NaN	-157.336769553825	291.599420260471	74.1459533191713	79.75765569185	130.262977045958	116.233721114262	-17.0442102368575	148.501009757164	75.548878912341	53.1020694216262	95.1898372167165
NaN	NaN	NaN	NaN	NaN	NaN	NaN	NaN	NaN	NaN	NaN	NaN	NaN	NaN	NaN	NaN	NaN	NaN	NaN	NaN	NaN	NaN	NaN	NaN	NaN	-25.051694059592	60.6164239478202	-51.7352062258351	195.438380156207	-77.0143230149075	NaN	81.6823546053805	45.1680747989426	125.218611297672	NaN	327.451545610251	NaN	102.748285262941	NaN	-154.256068759296	234.761450716986	74.6603777195271	111.174657525965	78.8735638510392	157.519704972598	-37.6912524541282	92.9175176227461	50.7856563076253	109.770262148794	42.3592840446012
NaN	NaN	NaN	NaN	NaN	NaN	NaN	NaN	NaN	NaN	NaN	NaN	NaN	NaN	NaN	NaN	NaN	NaN	NaN	NaN	NaN	NaN	NaN	NaN	NaN	NaN	177.804262946656	-45.7287878586927	28.7822290764235	6.28833717148276	NaN	76.5817493744225	-11.9879500012816	56.8995939575994	NaN	-14.7996864893992	NaN	130.004742648657	NaN	-139.921960210632	106.104982499657	51.2761209813642	125.78713791648	96.2639047912457	169.369053482303	-17.6114229775168	218.574442024361	11.9118101477179	279.026776518889	85.0169588387753
NaN	NaN	NaN	NaN	NaN	NaN	NaN	NaN	NaN	NaN	NaN	NaN	NaN	NaN	NaN	NaN	NaN	NaN	NaN	NaN	NaN	NaN	NaN	NaN	NaN	NaN	1117.12717757248	-20.0069388908763	22.2133872154363	-52.3758555723826	NaN	309.311604738362	54.5823038969426	43.3235502685926	NaN	-11.5628736696138	NaN	82.7291879678177	NaN	-146.667917209814	167.169840180443	174.206561198162	85.5438763749052	46.1382386756801	230.500329339912	48.9529270827676	29.2501082331551	179.835938012337	321.977702570256	95.3952857997115
NaN	NaN	NaN	NaN	NaN	NaN	NaN	NaN	NaN	NaN	NaN	NaN	NaN	NaN	NaN	NaN	NaN	NaN	NaN	NaN	NaN	NaN	NaN	NaN	NaN	-94.2574765190771	186.098353290776	11.4042683841339	45.2160267531614	43.8072034877852	NaN	52.2601430800421	40.9895569570329	17.0395614456385	NaN	-2.6839642696276	NaN	36.7630871609045	NaN	-156.245700195628	260.765986355712	63.5307292030513	100.160134102831	304.439507582372	64.9395524684274	122.701306348849	22.674854507143	155.104241452501	110.021896960464	84.6630781836935
NaN	NaN	NaN	NaN	NaN	NaN	NaN	NaN	NaN	NaN	NaN	NaN	NaN	NaN	NaN	NaN	NaN	NaN	NaN	NaN	NaN	NaN	NaN	NaN	NaN	-58.6604226959267	158.526614963602	13.2651547108004	59.8052342092709	-37.5058411057129	NaN	62.6258450879661	17.4960710288432	196.604861825987	NaN	78.1392049207896	NaN	103.524702829046	NaN	-148.919970814173	162.757531281645	78.1392049207896	82.3701212388324	117.627757222522	272.761355550757	18.9063764681908	141.602949691431	82.3701212388324	130.32050617665	69.677372284704
NaN	NaN	NaN	NaN	NaN	NaN	NaN	NaN	NaN	NaN	NaN	NaN	NaN	NaN	NaN	NaN	NaN	NaN	NaN	NaN	NaN	NaN	NaN	NaN	NaN	-70.9892741439318	197.250965561349	30.6596587970167	77.2487530616181	-70.9892741439318	NaN	47.6011476205081	119.602475120347	112.543521443892	NaN	5.24742556177958	NaN	68.7780086498724	NaN	-116.166577673242	401.960622178537	379.371970413882	44.7775661499262	49.0129383557991	417.490320266737	9.48279776765243	71.6015901204543	50.42472909109	68.7780086498724	80.0723345322
NaN	NaN	NaN	NaN	NaN	NaN	NaN	NaN	NaN	NaN	NaN	NaN	NaN	NaN	NaN	NaN	NaN	NaN	NaN	NaN	NaN	NaN	NaN	NaN	NaN	NaN	65.0501903202555	7.1057446339526	55.1572361786916	-88.9972384555253	NaN	19.8252571016776	173.872685877458	14.1721404493554	NaN	57.9837945048527	NaN	73.5298652987388	NaN	-179.447104892681	189.418756671345	59.3970736679332	25.4783737539999	302.481089717789	149.846940105089	25.4783737539999	86.2493777664638	41.024444547886	67.8767486464166	89.075936092625
NaN	NaN	NaN	NaN	NaN	NaN	NaN	NaN	NaN	NaN	NaN	NaN	NaN	NaN	NaN	NaN	NaN	NaN	NaN	NaN	NaN	NaN	NaN	NaN	NaN	-77.333028458432	129.223498505903	68.3883570027081	57.0701911416487	-77.333028458432	NaN	96.6837716553567	-73.0887162605347	-27.816052816297	NaN	30.1895472216326	NaN	81.1212935964	NaN	-112.702296774243	201.376805870156	127.80872777327	105.172396051151	371.149293786048	134.882581436432	72.6326692006054	0.479361836351566	86.7803765269297	119.320103377476	174.49616195014
NaN	NaN	NaN	NaN	NaN	NaN	NaN	NaN	NaN	NaN	NaN	NaN	NaN	NaN	NaN	NaN	NaN	NaN	NaN	NaN	NaN	NaN	NaN	NaN	NaN	-95.3857462538968	66.0685154912144	27.8293482357933	115.637806377871	-96.8020117078013	NaN	684.976518847474	54.7383918599785	-18.9074117430547	NaN	128.384195463012	NaN	153.876973633292	NaN	-21.7399426508636	170.872159080146	168.039628172337	189.283609980905	66.0685154912144	189.283609980905	9.41789733503502	70.3173118529278	124.135399101298	88.7287627536861	138.298053640343
NaN	NaN	NaN	NaN	NaN	NaN	NaN	NaN	NaN	NaN	NaN	NaN	NaN	NaN	NaN	NaN	NaN	NaN	NaN	NaN	NaN	NaN	NaN	NaN	NaN	NaN	NaN	-29.8286133173952	324.612220906798	-127.654283563273	NaN	49.5661335488241	-7.14439992704684	43.8950802012371	NaN	201.266810596779	NaN	80.7569269605532	NaN	-175.858237017763	124.707590404353	52.4016602226177	31.1352101691661	69.414820265379	168.658253848153	82.17469029745	12.704286789508	86.4279803081403	92.0990336557274	82.17469029745
NaN	NaN	NaN	NaN	NaN	NaN	NaN	NaN	NaN	NaN	NaN	NaN	NaN	NaN	NaN	NaN	NaN	NaN	NaN	NaN	NaN	NaN	NaN	NaN	NaN	-106.059102518493	150.827752370465	165.020396286982	113.926878187521	NaN	NaN	57.1563025214528	41.5443942132841	95.4764410960487	NaN	316.881686193714	NaN	-1.03353753626688	NaN	-206.826874325763	268.626696877556	79.86453278788	356.621089159961	98.3149698793521	133.796579670645	82.7030615711834	-10.9683882778288	78.4452683962283	52.8985093464977	99.7342342710038
NaN	NaN	NaN	NaN	NaN	NaN	NaN	NaN	NaN	NaN	NaN	NaN	NaN	NaN	NaN	NaN	NaN	NaN	NaN	NaN	NaN	NaN	NaN	NaN	NaN	NaN	98.8610077660713	-47.4781609441145	104.544082279088	NaN	NaN	60.500254803207	151.429447011478	29.243344981614	NaN	360.28243536485	NaN	140.063297985444	NaN	NaN	242.358639219749	71.8664038292409	56.2379489184444	66.183329316224	174.161745063546	40.6094940076478	19.2979645838343	57.6587175466986	155.691752896241	37.7679567511394
NaN	NaN	NaN	NaN	NaN	NaN	NaN	NaN	NaN	NaN	NaN	NaN	NaN	NaN	NaN	NaN	NaN	NaN	NaN	NaN	NaN	NaN	NaN	NaN	NaN	NaN	213.190288886426	-31.4411928887032	39.6726099529041	NaN	NaN	96.56365222619	80.9186156010364	-22.9075365477103	NaN	75.2295113737078	NaN	78.0740634873721	NaN	NaN	189.011595920279	110.786412794511	160.566074783637	66.6958550327149	100.830480396686	-49.930781627521	-5.84022386572452	12.6493648730934	115.053240965008	142.076486044819
NaN	NaN	NaN	NaN	NaN	NaN	NaN	NaN	NaN	NaN	NaN	NaN	NaN	NaN	NaN	NaN	NaN	NaN	NaN	NaN	NaN	NaN	NaN	NaN	NaN	NaN	119.88957691849	-25.3366652122473	152.636670732283	NaN	NaN	50.1240292282337	64.3618961037961	-8.25122496157237	NaN	44.4288824780087	NaN	64.3618961037961	NaN	NaN	359.085740427939	115.618216855821	60.0905360411274	75.7521896042461	92.837629854921	-66.6264791513784	18.8007221019963	131.27987041894	122.737150293602	410.342061179964
NaN	NaN	NaN	NaN	NaN	NaN	NaN	NaN	NaN	NaN	NaN	NaN	NaN	NaN	NaN	NaN	NaN	NaN	NaN	NaN	NaN	NaN	NaN	NaN	NaN	NaN	46.344668167976	-40.5986642010998	116.184394169365	NaN	NaN	81.9771814339906	-19.219156241491	NaN	NaN	47.7699686986166	NaN	103.356689393599	NaN	NaN	173.196415394988	83.4024819646312	164.644612211145	120.460295761286	107.632590985521	-0.690249343163394	-53.4263689768651	107.632590985521	134.713301067692	29.2410618002889
NaN	NaN	NaN	NaN	NaN	NaN	NaN	NaN	NaN	NaN	NaN	NaN	NaN	NaN	NaN	NaN	NaN	NaN	NaN	NaN	NaN	NaN	NaN	NaN	NaN	NaN	155.275851843215	-67.3076931862492	285.116253110402	NaN	NaN	75.3740664480224	307.945334651885	NaN	NaN	48.2645321175108	NaN	25.4354505760274	NaN	NaN	215.202190889609	206.641285311552	18.3013625943138	58.2522552919098	205.21446771521	-33.064070874024	-13.088624525226	19.7281801906565	19.7281801906565	66.8131608699661
NaN	NaN	NaN	NaN	NaN	NaN	NaN	NaN	NaN	NaN	NaN	NaN	NaN	NaN	NaN	NaN	NaN	NaN	NaN	NaN	NaN	NaN	NaN	NaN	NaN	NaN	NaN	NaN	NaN	NaN	NaN	NaN	NaN	NaN	NaN	NaN	NaN	NaN	NaN	NaN	NaN	NaN	NaN	NaN	NaN	NaN	NaN	NaN	NaN	NaN
NaN	NaN	NaN	NaN	NaN	NaN	NaN	NaN	NaN	NaN	NaN	NaN	NaN	NaN	NaN	NaN	NaN	NaN	NaN	NaN	NaN	NaN	NaN	NaN	NaN	NaN	NaN	NaN	NaN	NaN	NaN	NaN	NaN	NaN	NaN	NaN	NaN	NaN	NaN	NaN	NaN	NaN	NaN	NaN	NaN	NaN	NaN	NaN	NaN	NaN
NaN	NaN	NaN	NaN	NaN	NaN	NaN	NaN	NaN	NaN	NaN	NaN	NaN	NaN	NaN	NaN	NaN	NaN	NaN	NaN	NaN	NaN	NaN	NaN	NaN	NaN	NaN	NaN	NaN	NaN	NaN	NaN	NaN	NaN	NaN	NaN	NaN	NaN	NaN	NaN	NaN	NaN	NaN	NaN	NaN	NaN	NaN	NaN	NaN	NaN
NaN	NaN	NaN	NaN	NaN	NaN	NaN	NaN	NaN	NaN	NaN	NaN	NaN	NaN	NaN	NaN	NaN	NaN	NaN	NaN	NaN	NaN	NaN	NaN	NaN	NaN	NaN	NaN	NaN	NaN	NaN	NaN	NaN	NaN	NaN	NaN	NaN	NaN	NaN	NaN	NaN	NaN	NaN	NaN	NaN	NaN	NaN	NaN	NaN	NaN
NaN	NaN	NaN	NaN	NaN	NaN	NaN	NaN	NaN	NaN	NaN	NaN	NaN	NaN	NaN	NaN	NaN	NaN	NaN	NaN	NaN	NaN	NaN	NaN	NaN	NaN	NaN	NaN	NaN	NaN	NaN	NaN	NaN	NaN	NaN	NaN	NaN	NaN	NaN	NaN	NaN	NaN	NaN	NaN	NaN	NaN	NaN	NaN	NaN	NaN
NaN	NaN	NaN	NaN	NaN	NaN	NaN	NaN	NaN	NaN	NaN	NaN	NaN	NaN	NaN	NaN	NaN	NaN	NaN	NaN	NaN	NaN	NaN	NaN	NaN	NaN	NaN	NaN	NaN	NaN	NaN	NaN	NaN	NaN	NaN	NaN	NaN	NaN	NaN	NaN	NaN	NaN	NaN	NaN	NaN	NaN	NaN	NaN	NaN	NaN
NaN	NaN	NaN	NaN	NaN	NaN	NaN	NaN	NaN	NaN	NaN	NaN	NaN	NaN	NaN	NaN	NaN	NaN	NaN	NaN	NaN	NaN	NaN	NaN	NaN	NaN	NaN	NaN	NaN	NaN	NaN	NaN	NaN	NaN	NaN	NaN	NaN	NaN	NaN	NaN	NaN	NaN	NaN	NaN	NaN	NaN	NaN	NaN	NaN	NaN
NaN	NaN	NaN	NaN	NaN	NaN	NaN	NaN	NaN	NaN	NaN	NaN	NaN	NaN	NaN	NaN	NaN	NaN	NaN	NaN	NaN	NaN	NaN	NaN	NaN	NaN	NaN	NaN	NaN	NaN	NaN	NaN	NaN	NaN	NaN	NaN	NaN	NaN	NaN	NaN	NaN	NaN	NaN	NaN	NaN	NaN	NaN	NaN	NaN	NaN
NaN	NaN	NaN	NaN	NaN	NaN	NaN	NaN	NaN	NaN	NaN	NaN	NaN	NaN	NaN	NaN	NaN	NaN	NaN	NaN	NaN	NaN	NaN	NaN	NaN	NaN	NaN	NaN	NaN	NaN	NaN	NaN	NaN	NaN	NaN	NaN	NaN	NaN	NaN	NaN	NaN	NaN	NaN	NaN	NaN	NaN	NaN	NaN	NaN	NaN
NaN	NaN	NaN	NaN	NaN	NaN	NaN	NaN	NaN	NaN	NaN	NaN	NaN	NaN	NaN	NaN	NaN	NaN	NaN	NaN	NaN	NaN	NaN	NaN	NaN	NaN	NaN	NaN	NaN	NaN	NaN	NaN	NaN	NaN	NaN	NaN	NaN	NaN	NaN	NaN	NaN	NaN	NaN	NaN	NaN	NaN	NaN	NaN	NaN	NaN
NaN	NaN	NaN	NaN	NaN	NaN	NaN	NaN	NaN	NaN	NaN	NaN	NaN	NaN	NaN	NaN	NaN	NaN	NaN	NaN	NaN	NaN	NaN	NaN	NaN	NaN	NaN	NaN	NaN	NaN	NaN	NaN	NaN	NaN	NaN	NaN	NaN	NaN	NaN	NaN	NaN	NaN	NaN	NaN	NaN	NaN	NaN	NaN	NaN	NaN
NaN	NaN	NaN	NaN	NaN	NaN	NaN	NaN	NaN	NaN	NaN	NaN	NaN	NaN	NaN	NaN	NaN	NaN	NaN	NaN	NaN	NaN	NaN	NaN	NaN	NaN	NaN	NaN	NaN	NaN	NaN	NaN	NaN	NaN	NaN	NaN	NaN	NaN	NaN	NaN	NaN	NaN	NaN	NaN	NaN	NaN	NaN	NaN	NaN	NaN
NaN	NaN	NaN	NaN	NaN	NaN	NaN	NaN	NaN	NaN	NaN	NaN	NaN	NaN	NaN	NaN	NaN	NaN	NaN	NaN	NaN	NaN	NaN	NaN	NaN	NaN	NaN	NaN	NaN	NaN	NaN	NaN	NaN	NaN	NaN	NaN	NaN	NaN	NaN	NaN	NaN	NaN	NaN	NaN	NaN	NaN	NaN	NaN	NaN	NaN
NaN	NaN	NaN	NaN	NaN	NaN	NaN	NaN	NaN	NaN	NaN	NaN	NaN	NaN	NaN	NaN	NaN	NaN	NaN	NaN	NaN	NaN	NaN	NaN	NaN	NaN	NaN	NaN	NaN	NaN	NaN	NaN	NaN	NaN	NaN	NaN	NaN	NaN	NaN	NaN	NaN	NaN	NaN	NaN	NaN	NaN	NaN	NaN	NaN	NaN
NaN	NaN	NaN	NaN	NaN	NaN	NaN	NaN	NaN	NaN	NaN	NaN	NaN	NaN	NaN	NaN	NaN	NaN	NaN	NaN	NaN	NaN	NaN	NaN	NaN	NaN	NaN	NaN	NaN	NaN	NaN	NaN	NaN	NaN	NaN	NaN	NaN	NaN	NaN	NaN	NaN	NaN	NaN	NaN	NaN	NaN	NaN	NaN	NaN	NaN
NaN	NaN	NaN	NaN	NaN	NaN	NaN	NaN	NaN	NaN	NaN	NaN	NaN	NaN	NaN	NaN	NaN	NaN	NaN	NaN	NaN	NaN	NaN	NaN	NaN	NaN	NaN	NaN	NaN	NaN	NaN	NaN	NaN	NaN	NaN	NaN	NaN	NaN	NaN	NaN	NaN	NaN	NaN	NaN	NaN	NaN	NaN	NaN	NaN	NaN
NaN	NaN	NaN	NaN	NaN	NaN	NaN	NaN	NaN	NaN	NaN	NaN	NaN	NaN	NaN	NaN	NaN	NaN	NaN	NaN	NaN	NaN	NaN	NaN	NaN	NaN	NaN	NaN	NaN	NaN	NaN	NaN	NaN	NaN	NaN	NaN	NaN	NaN	NaN	NaN	NaN	NaN	NaN	NaN	NaN	NaN	NaN	NaN	NaN	NaN
NaN	NaN	NaN	NaN	NaN	NaN	NaN	NaN	NaN	NaN	NaN	NaN	NaN	NaN	NaN	NaN	NaN	NaN	NaN	NaN	NaN	NaN	NaN	NaN	NaN	NaN	NaN	NaN	NaN	NaN	NaN	NaN	NaN	NaN	NaN	NaN	NaN	NaN	NaN	NaN	NaN	NaN	NaN	NaN	NaN	NaN	NaN	NaN	NaN	NaN
NaN	NaN	NaN	NaN	NaN	NaN	NaN	NaN	NaN	NaN	NaN	NaN	NaN	NaN	NaN	NaN	NaN	NaN	NaN	NaN	NaN	NaN	NaN	NaN	NaN	NaN	NaN	NaN	NaN	NaN	NaN	NaN	NaN	NaN	NaN	NaN	NaN	NaN	NaN	NaN	NaN	NaN	NaN	NaN	NaN	NaN	NaN	NaN	NaN	NaN
NaN	NaN	NaN	NaN	NaN	NaN	NaN	NaN	NaN	NaN	NaN	NaN	NaN	NaN	NaN	NaN	NaN	NaN	NaN	NaN	NaN	NaN	NaN	NaN	NaN	NaN	NaN	NaN	NaN	NaN	NaN	NaN	NaN	NaN	NaN	NaN	NaN	NaN	NaN	NaN	NaN	NaN	NaN	NaN	NaN	NaN	NaN	NaN	NaN	NaN
NaN	NaN	NaN	NaN	NaN	NaN	NaN	NaN	NaN	NaN	NaN	NaN	NaN	NaN	NaN	NaN	NaN	NaN	NaN	NaN	NaN	NaN	NaN	NaN	NaN	NaN	NaN	NaN	NaN	NaN	NaN	NaN	NaN	NaN	NaN	NaN	NaN	NaN	NaN	NaN	NaN	NaN	NaN	NaN	NaN	NaN	NaN	NaN	NaN	NaN
NaN	NaN	NaN	NaN	NaN	NaN	NaN	NaN	NaN	NaN	NaN	NaN	NaN	NaN	NaN	NaN	NaN	NaN	NaN	NaN	NaN	NaN	NaN	NaN	NaN	NaN	NaN	NaN	NaN	NaN	NaN	NaN	NaN	NaN	NaN	NaN	NaN	NaN	NaN	NaN	NaN	NaN	NaN	NaN	NaN	NaN	NaN	NaN	NaN	NaN
NaN	NaN	NaN	NaN	NaN	NaN	NaN	NaN	NaN	NaN	NaN	NaN	NaN	NaN	NaN	NaN	NaN	NaN	NaN	NaN	NaN	NaN	NaN	NaN	NaN	NaN	NaN	NaN	NaN	NaN	NaN	NaN	NaN	NaN	NaN	NaN	NaN	NaN	NaN	NaN	NaN	NaN	NaN	NaN	NaN	NaN	NaN	NaN	NaN	NaN
NaN	NaN	NaN	NaN	NaN	NaN	NaN	NaN	NaN	NaN	NaN	NaN	NaN	NaN	NaN	NaN	NaN	NaN	NaN	NaN	NaN	NaN	NaN	NaN	NaN	NaN	NaN	NaN	NaN	NaN	NaN	NaN	NaN	NaN	NaN	NaN	NaN	NaN	NaN	NaN	NaN	NaN	NaN	NaN	NaN	NaN	NaN	NaN	NaN	NaN
NaN	NaN	NaN	NaN	NaN	NaN	NaN	NaN	NaN	NaN	NaN	NaN	NaN	NaN	NaN	NaN	NaN	NaN	NaN	NaN	NaN	NaN	NaN	NaN	NaN	NaN	NaN	NaN	NaN	NaN	NaN	NaN	NaN	NaN	NaN	NaN	NaN	NaN	NaN	NaN	NaN	NaN	NaN	NaN	NaN	NaN	NaN	NaN	NaN	NaN
NaN	NaN	NaN	NaN	NaN	NaN	NaN	NaN	NaN	NaN	NaN	NaN	NaN	NaN	NaN	NaN	NaN	NaN	NaN	NaN	NaN	NaN	NaN	NaN	NaN	NaN	NaN	NaN	NaN	NaN	NaN	NaN	NaN	NaN	NaN	NaN	NaN	NaN	NaN	NaN	NaN	NaN	NaN	NaN	NaN	NaN	NaN	NaN	NaN	NaN
NaN	NaN	NaN	NaN	NaN	NaN	NaN	NaN	NaN	NaN	NaN	NaN	NaN	NaN	NaN	NaN	NaN	NaN	NaN	NaN	NaN	NaN	NaN	NaN	NaN	NaN	NaN	NaN	NaN	NaN	NaN	NaN	NaN	NaN	NaN	NaN	NaN	NaN	NaN	NaN	NaN	NaN	NaN	NaN	NaN	NaN	NaN	NaN	NaN	NaN
NaN	NaN	NaN	NaN	NaN	NaN	NaN	NaN	NaN	NaN	NaN	NaN	NaN	NaN	NaN	NaN	NaN	NaN	NaN	NaN	NaN	NaN	NaN	NaN	NaN	NaN	NaN	NaN	NaN	NaN	NaN	NaN	NaN	NaN	NaN	NaN	NaN	NaN	NaN	NaN	NaN	NaN	NaN	NaN	NaN	NaN	NaN	NaN	NaN	NaN
NaN	NaN	NaN	NaN	NaN	NaN	NaN	NaN	NaN	NaN	NaN	NaN	NaN	NaN	NaN	NaN	NaN	NaN	NaN	NaN	NaN	NaN	NaN	NaN	NaN	NaN	NaN	NaN	NaN	NaN	NaN	NaN	NaN	NaN	NaN	NaN	NaN	NaN	NaN	NaN	NaN	NaN	NaN	NaN	NaN	NaN	NaN	NaN	NaN	NaN
NaN	NaN	NaN	NaN	NaN	NaN	NaN	NaN	NaN	NaN	NaN	NaN	NaN	NaN	NaN	NaN	NaN	NaN	NaN	NaN	NaN	NaN	NaN	NaN	NaN	NaN	NaN	NaN	NaN	NaN	NaN	NaN	NaN	NaN	NaN	NaN	NaN	NaN	NaN	NaN	NaN	NaN	NaN	NaN	NaN	NaN	NaN	NaN	NaN	NaN
NaN	NaN	NaN	NaN	NaN	NaN	NaN	NaN	NaN	NaN	NaN	NaN	NaN	NaN	NaN	NaN	NaN	NaN	NaN	NaN	NaN	NaN	NaN	NaN	NaN	NaN	NaN	NaN	NaN	NaN	NaN	NaN	NaN	NaN	NaN	NaN	NaN	NaN	NaN	NaN	NaN	NaN	NaN	NaN	NaN	NaN	NaN	NaN	NaN	NaN
NaN	NaN	NaN	NaN	NaN	NaN	NaN	NaN	NaN	NaN	NaN	NaN	NaN	NaN	NaN	NaN	NaN	NaN	NaN	NaN	NaN	NaN	NaN	NaN	NaN	NaN	NaN	NaN	NaN	NaN	NaN	NaN	NaN	NaN	NaN	NaN	NaN	NaN	NaN	NaN	NaN	NaN	NaN	NaN	NaN	NaN	NaN	NaN	NaN	NaN
NaN	NaN	NaN	NaN	NaN	NaN	NaN	NaN	NaN	NaN	NaN	NaN	NaN	NaN	NaN	NaN	NaN	NaN	NaN	NaN	NaN	NaN	NaN	NaN	NaN	NaN	NaN	NaN	NaN	NaN	NaN	NaN	NaN	NaN	NaN	NaN	NaN	NaN	NaN	NaN	NaN	NaN	NaN	NaN	NaN	NaN	NaN	NaN	NaN	NaN
NaN	NaN	NaN	NaN	NaN	NaN	NaN	NaN	NaN	NaN	NaN	NaN	NaN	NaN	NaN	NaN	NaN	NaN	NaN	NaN	NaN	NaN	NaN	NaN	NaN	NaN	NaN	NaN	NaN	NaN	NaN	NaN	NaN	NaN	NaN	NaN	NaN	NaN	NaN	NaN	NaN	NaN	NaN	NaN	NaN	NaN	NaN	NaN	NaN	NaN
NaN	NaN	NaN	NaN	NaN	NaN	NaN	NaN	NaN	NaN	NaN	NaN	NaN	NaN	NaN	NaN	NaN	NaN	NaN	NaN	NaN	NaN	NaN	NaN	NaN	NaN	NaN	NaN	NaN	NaN	NaN	NaN	NaN	NaN	NaN	NaN	NaN	NaN	NaN	NaN	NaN	NaN	NaN	NaN	NaN	NaN	NaN	NaN	NaN	NaN
NaN	NaN	NaN	NaN	NaN	NaN	NaN	NaN	NaN	NaN	NaN	NaN	NaN	NaN	NaN	NaN	NaN	NaN	NaN	NaN	NaN	NaN	NaN	NaN	NaN	NaN	NaN	NaN	NaN	NaN	NaN	NaN	NaN	NaN	NaN	NaN	NaN	NaN	NaN	NaN	NaN	NaN	NaN	NaN	NaN	NaN	NaN	NaN	NaN	NaN
NaN	NaN	NaN	NaN	NaN	NaN	NaN	NaN	NaN	NaN	NaN	NaN	NaN	NaN	NaN	NaN	NaN	NaN	NaN	NaN	NaN	NaN	NaN	NaN	NaN	NaN	NaN	NaN	NaN	NaN	NaN	NaN	NaN	NaN	NaN	NaN	NaN	NaN	NaN	NaN	NaN	NaN	NaN	NaN	NaN	NaN	NaN	NaN	NaN	NaN
NaN	NaN	NaN	NaN	NaN	NaN	NaN	NaN	NaN	NaN	NaN	NaN	NaN	NaN	NaN	NaN	NaN	NaN	NaN	NaN	NaN	NaN	NaN	NaN	NaN	NaN	NaN	NaN	NaN	NaN	NaN	NaN	NaN	NaN	NaN	NaN	NaN	NaN	NaN	NaN	NaN	NaN	NaN	NaN	NaN	NaN	NaN	NaN	NaN	NaN
NaN	NaN	NaN	NaN	NaN	NaN	NaN	NaN	NaN	NaN	NaN	NaN	NaN	NaN	NaN	NaN	NaN	NaN	NaN	NaN	NaN	NaN	NaN	NaN	NaN	NaN	NaN	NaN	NaN	NaN	NaN	NaN	NaN	NaN	NaN	NaN	NaN	NaN	NaN	NaN	NaN	NaN	NaN	NaN	NaN	NaN	NaN	NaN	NaN	NaN
[truncated: 183 more columns]
