# Supplementary material for: Notch-dependent and -independent transcription are modulated by tissue movements at gastrulation
Source: eLife. 2022 May 18;11:e73656. doi: 10.7554/eLife.73656 (PMC9183233; doi:10.7554/eLife.73656)
Supplement: Source data 1. [file elife-73656-data1.zip › numerical data/2S3A_m5m8peveIII wRi_MSE_sorted-nc14_normF-Y.txt]

NaN	NaN	NaN	NaN	NaN	NaN	NaN	NaN	NaN	NaN	NaN	NaN	NaN	NaN	NaN	NaN	NaN	NaN	NaN	NaN	NaN	NaN	NaN	NaN	NaN	NaN	NaN	NaN	NaN	NaN	NaN	NaN	NaN	NaN	NaN	NaN	NaN	NaN	NaN	NaN	NaN	NaN	NaN	NaN	NaN	NaN	NaN	NaN	NaN	NaN
NaN	NaN	NaN	NaN	NaN	NaN	NaN	NaN	NaN	NaN	NaN	NaN	NaN	NaN	NaN	NaN	NaN	NaN	NaN	NaN	NaN	NaN	NaN	NaN	NaN	NaN	NaN	NaN	NaN	NaN	NaN	NaN	NaN	NaN	NaN	NaN	NaN	NaN	NaN	NaN	NaN	NaN	NaN	NaN	NaN	NaN	NaN	NaN	NaN	NaN
NaN	NaN	NaN	NaN	NaN	NaN	NaN	NaN	NaN	NaN	NaN	NaN	NaN	NaN	NaN	NaN	NaN	NaN	NaN	NaN	NaN	NaN	NaN	NaN	NaN	NaN	NaN	NaN	NaN	NaN	NaN	NaN	NaN	NaN	NaN	NaN	NaN	NaN	NaN	NaN	NaN	NaN	NaN	NaN	NaN	NaN	NaN	NaN	NaN	NaN
NaN	NaN	NaN	NaN	NaN	NaN	NaN	NaN	NaN	NaN	NaN	NaN	NaN	NaN	NaN	NaN	NaN	NaN	NaN	NaN	NaN	NaN	NaN	NaN	NaN	NaN	NaN	NaN	NaN	NaN	NaN	NaN	NaN	NaN	NaN	NaN	NaN	NaN	NaN	NaN	NaN	NaN	NaN	NaN	NaN	NaN	NaN	NaN	NaN	NaN
NaN	NaN	NaN	NaN	NaN	NaN	NaN	NaN	NaN	NaN	NaN	NaN	NaN	NaN	NaN	NaN	NaN	NaN	NaN	NaN	NaN	NaN	NaN	NaN	NaN	NaN	NaN	NaN	NaN	NaN	NaN	NaN	NaN	NaN	NaN	NaN	NaN	NaN	NaN	NaN	NaN	NaN	NaN	NaN	NaN	NaN	NaN	NaN	NaN	NaN
NaN	NaN	NaN	NaN	NaN	NaN	NaN	NaN	NaN	NaN	NaN	NaN	NaN	NaN	NaN	NaN	NaN	NaN	NaN	NaN	NaN	NaN	NaN	NaN	NaN	NaN	NaN	NaN	NaN	NaN	NaN	NaN	NaN	NaN	NaN	NaN	NaN	NaN	NaN	NaN	NaN	NaN	NaN	NaN	NaN	NaN	NaN	NaN	NaN	NaN
NaN	NaN	NaN	NaN	NaN	NaN	NaN	NaN	NaN	NaN	NaN	NaN	NaN	NaN	NaN	NaN	NaN	NaN	NaN	NaN	NaN	NaN	NaN	NaN	NaN	NaN	NaN	NaN	NaN	NaN	NaN	NaN	NaN	NaN	NaN	NaN	NaN	NaN	NaN	NaN	NaN	NaN	NaN	NaN	NaN	NaN	NaN	NaN	NaN	NaN
NaN	NaN	NaN	NaN	NaN	NaN	NaN	NaN	NaN	NaN	NaN	NaN	NaN	NaN	NaN	NaN	NaN	NaN	NaN	NaN	NaN	NaN	NaN	NaN	NaN	NaN	NaN	NaN	NaN	NaN	NaN	NaN	NaN	NaN	NaN	NaN	NaN	NaN	NaN	NaN	NaN	NaN	NaN	NaN	NaN	NaN	NaN	NaN	NaN	NaN
NaN	NaN	NaN	NaN	NaN	NaN	NaN	NaN	NaN	NaN	NaN	NaN	NaN	NaN	NaN	NaN	NaN	NaN	NaN	NaN	NaN	NaN	NaN	NaN	NaN	NaN	NaN	NaN	NaN	NaN	NaN	NaN	NaN	NaN	NaN	NaN	NaN	NaN	NaN	NaN	NaN	NaN	NaN	NaN	NaN	NaN	NaN	NaN	NaN	NaN
NaN	NaN	NaN	NaN	NaN	NaN	NaN	NaN	NaN	NaN	NaN	NaN	NaN	NaN	NaN	NaN	NaN	NaN	NaN	NaN	NaN	NaN	NaN	NaN	NaN	NaN	NaN	NaN	NaN	NaN	NaN	NaN	NaN	NaN	NaN	NaN	NaN	NaN	NaN	NaN	NaN	NaN	NaN	NaN	NaN	NaN	NaN	NaN	NaN	NaN
NaN	NaN	NaN	NaN	NaN	NaN	NaN	NaN	NaN	NaN	NaN	NaN	NaN	NaN	NaN	NaN	NaN	NaN	NaN	NaN	NaN	NaN	NaN	NaN	NaN	NaN	NaN	NaN	NaN	NaN	NaN	NaN	NaN	NaN	NaN	NaN	NaN	NaN	NaN	NaN	NaN	NaN	NaN	NaN	NaN	NaN	NaN	NaN	NaN	NaN
NaN	NaN	NaN	NaN	NaN	NaN	NaN	NaN	NaN	NaN	NaN	NaN	NaN	NaN	NaN	NaN	NaN	NaN	NaN	NaN	NaN	NaN	NaN	NaN	NaN	NaN	NaN	NaN	NaN	NaN	NaN	NaN	NaN	NaN	NaN	NaN	NaN	NaN	NaN	NaN	NaN	NaN	NaN	NaN	NaN	NaN	NaN	NaN	NaN	NaN
NaN	NaN	NaN	NaN	NaN	NaN	NaN	NaN	NaN	NaN	NaN	NaN	NaN	NaN	NaN	NaN	NaN	NaN	NaN	NaN	NaN	NaN	NaN	NaN	NaN	NaN	NaN	NaN	NaN	NaN	NaN	NaN	NaN	NaN	NaN	NaN	NaN	NaN	NaN	NaN	NaN	NaN	NaN	NaN	NaN	NaN	NaN	NaN	NaN	NaN
NaN	NaN	NaN	NaN	NaN	NaN	NaN	NaN	NaN	NaN	NaN	NaN	NaN	NaN	NaN	NaN	NaN	NaN	NaN	NaN	NaN	NaN	NaN	NaN	NaN	NaN	NaN	NaN	NaN	NaN	NaN	NaN	NaN	NaN	NaN	NaN	NaN	NaN	NaN	NaN	NaN	NaN	NaN	NaN	NaN	NaN	NaN	NaN	NaN	NaN
NaN	NaN	NaN	NaN	NaN	NaN	NaN	NaN	NaN	NaN	NaN	NaN	NaN	NaN	NaN	NaN	NaN	NaN	NaN	NaN	NaN	NaN	NaN	NaN	NaN	NaN	NaN	NaN	NaN	NaN	NaN	NaN	NaN	NaN	NaN	NaN	NaN	NaN	NaN	NaN	NaN	NaN	NaN	NaN	NaN	NaN	NaN	NaN	NaN	NaN
NaN	NaN	NaN	NaN	NaN	NaN	NaN	NaN	NaN	NaN	NaN	NaN	NaN	NaN	NaN	NaN	NaN	NaN	NaN	NaN	NaN	NaN	NaN	NaN	NaN	NaN	NaN	NaN	NaN	NaN	NaN	NaN	NaN	NaN	NaN	NaN	NaN	NaN	NaN	NaN	NaN	NaN	NaN	NaN	NaN	NaN	NaN	NaN	NaN	NaN
NaN	NaN	NaN	NaN	NaN	NaN	NaN	NaN	NaN	NaN	NaN	NaN	NaN	NaN	NaN	NaN	NaN	NaN	NaN	NaN	NaN	NaN	NaN	NaN	NaN	NaN	NaN	NaN	NaN	NaN	NaN	NaN	NaN	NaN	NaN	NaN	NaN	NaN	NaN	NaN	NaN	NaN	NaN	NaN	NaN	NaN	NaN	NaN	NaN	NaN
NaN	NaN	NaN	NaN	NaN	NaN	NaN	NaN	NaN	NaN	NaN	NaN	NaN	NaN	NaN	NaN	NaN	NaN	NaN	NaN	NaN	NaN	NaN	NaN	NaN	NaN	NaN	NaN	NaN	NaN	NaN	NaN	NaN	NaN	NaN	NaN	NaN	NaN	NaN	NaN	NaN	NaN	NaN	NaN	NaN	NaN	NaN	NaN	NaN	NaN
NaN	NaN	NaN	NaN	NaN	NaN	NaN	NaN	NaN	NaN	NaN	NaN	NaN	NaN	NaN	NaN	NaN	NaN	NaN	NaN	NaN	NaN	NaN	NaN	NaN	NaN	NaN	NaN	NaN	NaN	NaN	NaN	NaN	NaN	NaN	NaN	NaN	NaN	NaN	NaN	NaN	NaN	NaN	NaN	NaN	NaN	NaN	NaN	NaN	NaN
NaN	NaN	NaN	NaN	NaN	NaN	NaN	NaN	NaN	NaN	NaN	NaN	NaN	NaN	NaN	NaN	NaN	NaN	NaN	NaN	NaN	NaN	NaN	NaN	NaN	NaN	NaN	NaN	NaN	NaN	NaN	NaN	NaN	NaN	NaN	NaN	NaN	NaN	NaN	NaN	NaN	NaN	NaN	NaN	NaN	NaN	NaN	NaN	NaN	NaN
NaN	NaN	NaN	NaN	NaN	NaN	NaN	NaN	NaN	NaN	NaN	NaN	NaN	NaN	NaN	NaN	18.4055602547249	22.4219905480132	78.6520146540506	NaN	NaN	NaN	NaN	NaN	NaN	NaN	NaN	NaN	NaN	NaN	NaN	NaN	NaN	NaN	NaN	NaN	NaN	NaN	NaN	NaN	NaN	NaN	NaN	NaN	NaN	NaN	NaN	NaN	NaN	NaN
NaN	NaN	NaN	NaN	NaN	NaN	NaN	NaN	NaN	NaN	NaN	NaN	NaN	NaN	NaN	NaN	-2.47480438291732	54.7828462962838	0.538756179145899	9.57943786533554	NaN	NaN	NaN	NaN	NaN	NaN	NaN	NaN	NaN	NaN	NaN	NaN	NaN	NaN	NaN	NaN	NaN	NaN	NaN	NaN	NaN	NaN	NaN	NaN	NaN	NaN	NaN	NaN	NaN	NaN
NaN	NaN	NaN	NaN	NaN	NaN	NaN	NaN	NaN	NaN	NaN	NaN	NaN	NaN	NaN	NaN	17.8299221162226	-24.3772697904007	112.293637335808	16.8249889755887	NaN	NaN	NaN	NaN	NaN	NaN	NaN	NaN	NaN	NaN	NaN	NaN	NaN	NaN	NaN	NaN	NaN	NaN	NaN	NaN	NaN	NaN	NaN	NaN	NaN	NaN	NaN	NaN	NaN	NaN
NaN	NaN	NaN	NaN	NaN	NaN	NaN	NaN	NaN	NaN	NaN	NaN	NaN	NaN	NaN	NaN	26.0871926234239	-30.212207657006	-55.3458684964837	70.3224357009046	NaN	NaN	NaN	NaN	NaN	NaN	NaN	NaN	NaN	NaN	NaN	NaN	NaN	NaN	NaN	NaN	NaN	NaN	NaN	NaN	NaN	NaN	NaN	NaN	NaN	NaN	NaN	NaN	NaN	NaN
NaN	NaN	NaN	NaN	NaN	NaN	NaN	NaN	NaN	NaN	NaN	NaN	NaN	NaN	NaN	NaN	-32.0289066329988	1.16117556510842	-18.9540257670778	57.4837392952298	NaN	NaN	NaN	NaN	NaN	NaN	NaN	NaN	NaN	NaN	NaN	NaN	NaN	NaN	NaN	NaN	NaN	NaN	NaN	NaN	NaN	NaN	NaN	NaN	NaN	NaN	NaN	NaN	NaN	NaN
NaN	NaN	NaN	NaN	NaN	NaN	NaN	NaN	NaN	NaN	NaN	NaN	NaN	NaN	NaN	NaN	66.7703028891311	14.4492528016203	25.5171672432092	86.8937836920199	NaN	NaN	NaN	NaN	NaN	NaN	NaN	NaN	NaN	NaN	NaN	NaN	NaN	NaN	NaN	NaN	NaN	NaN	NaN	NaN	NaN	NaN	NaN	NaN	NaN	NaN	NaN	NaN	NaN	NaN
NaN	NaN	NaN	NaN	NaN	NaN	NaN	NaN	NaN	NaN	NaN	NaN	NaN	NaN	NaN	NaN	94.1831047626771	9.62968297584687	27.7482733587391	-6.47573069783509	NaN	NaN	NaN	NaN	NaN	NaN	NaN	NaN	NaN	NaN	NaN	NaN	NaN	NaN	NaN	NaN	NaN	NaN	NaN	NaN	NaN	NaN	NaN	NaN	NaN	NaN	NaN	NaN	NaN	NaN
NaN	NaN	NaN	NaN	NaN	NaN	NaN	NaN	NaN	NaN	NaN	NaN	NaN	NaN	NaN	NaN	NaN	NaN	NaN	NaN	NaN	NaN	NaN	NaN	NaN	NaN	NaN	NaN	NaN	NaN	NaN	NaN	NaN	NaN	NaN	NaN	NaN	NaN	NaN	NaN	NaN	NaN	NaN	NaN	NaN	NaN	NaN	NaN	NaN	NaN
NaN	NaN	NaN	NaN	NaN	NaN	NaN	NaN	NaN	NaN	NaN	NaN	NaN	NaN	NaN	NaN	-18.1548980219954	37.2530924174078	-14.1252259900388	94.6759188727894	NaN	NaN	NaN	NaN	NaN	NaN	NaN	NaN	NaN	NaN	NaN	NaN	NaN	NaN	NaN	NaN	NaN	NaN	NaN	NaN	NaN	NaN	NaN	NaN	NaN	NaN	NaN	NaN	NaN	NaN
NaN	NaN	NaN	NaN	NaN	NaN	NaN	NaN	NaN	NaN	NaN	NaN	NaN	NaN	NaN	NaN	66.703296957825	-28.0330377313544	-15.9390375582676	38.4839632206226	NaN	NaN	NaN	NaN	NaN	NaN	NaN	NaN	NaN	NaN	NaN	NaN	NaN	NaN	NaN	NaN	NaN	NaN	NaN	NaN	NaN	NaN	NaN	NaN	NaN	NaN	NaN	NaN	NaN	NaN
NaN	NaN	NaN	NaN	NaN	NaN	NaN	NaN	NaN	NaN	NaN	NaN	NaN	NaN	NaN	NaN	24.5921139207679	11.4848765289436	5.43538234810164	91.1365499100298	NaN	NaN	NaN	NaN	NaN	NaN	NaN	NaN	NaN	NaN	NaN	NaN	NaN	NaN	NaN	NaN	NaN	NaN	NaN	NaN	NaN	NaN	NaN	NaN	NaN	NaN	NaN	NaN	NaN	NaN
NaN	NaN	NaN	NaN	NaN	NaN	NaN	NaN	NaN	NaN	NaN	NaN	NaN	NaN	NaN	NaN	61.1220532422752	7.66280529745886	-13.5191608693552	301.184336466167	NaN	NaN	NaN	NaN	NaN	NaN	NaN	NaN	NaN	NaN	NaN	NaN	NaN	NaN	NaN	NaN	NaN	NaN	NaN	NaN	NaN	NaN	NaN	NaN	NaN	NaN	NaN	NaN	NaN	NaN
NaN	NaN	NaN	NaN	NaN	NaN	NaN	NaN	NaN	NaN	NaN	NaN	NaN	NaN	NaN	NaN	33.1009399339767	-4.23507277062752	0.810334351616294	194.553967845779	NaN	NaN	NaN	NaN	NaN	NaN	NaN	NaN	NaN	NaN	NaN	NaN	NaN	NaN	NaN	NaN	NaN	NaN	NaN	NaN	NaN	NaN	NaN	NaN	NaN	NaN	NaN	NaN	NaN	NaN
NaN	NaN	NaN	NaN	NaN	NaN	NaN	NaN	NaN	NaN	NaN	NaN	NaN	NaN	NaN	NaN	-25.2282608283919	-13.1142831816989	-3.01930180945475	217.051292105468	NaN	NaN	NaN	NaN	NaN	NaN	NaN	NaN	NaN	NaN	NaN	NaN	NaN	NaN	NaN	NaN	NaN	NaN	NaN	NaN	NaN	NaN	NaN	NaN	NaN	NaN	NaN	NaN	NaN	NaN
NaN	NaN	NaN	NaN	NaN	NaN	NaN	NaN	NaN	NaN	NaN	NaN	NaN	NaN	NaN	NaN	69.9014524985798	-16.9512542125746	12.3362864225821	44.6535726406861	NaN	NaN	NaN	NaN	NaN	NaN	NaN	NaN	NaN	NaN	NaN	NaN	NaN	NaN	NaN	NaN	NaN	NaN	NaN	NaN	NaN	NaN	NaN	NaN	NaN	NaN	NaN	NaN	NaN	NaN
NaN	NaN	NaN	NaN	NaN	NaN	NaN	NaN	NaN	NaN	NaN	NaN	NaN	NaN	NaN	NaN	33.7665632788645	3.45658539437406	19.621906932769	754.133704333586	NaN	NaN	NaN	NaN	NaN	NaN	NaN	NaN	NaN	NaN	NaN	NaN	NaN	NaN	NaN	NaN	NaN	NaN	2.38191155516324	0.381911555163242	28.3819115551632	203.381911555163	11.3819115551632	-12.6180884448368	2.38191155516324	183.381911555163	NaN	NaN	NaN	NaN
NaN	NaN	NaN	NaN	NaN	NaN	NaN	NaN	NaN	NaN	NaN	NaN	NaN	NaN	NaN	NaN	7.70929576307687	20.8490502240768	-15.5379621294614	718.266787000225	NaN	NaN	NaN	NaN	NaN	NaN	NaN	NaN	NaN	NaN	NaN	NaN	NaN	NaN	NaN	NaN	NaN	NaN	-18.0975646540308	2.92188552320574	46.9626382755108	234.135837472807	12.931147512366	70.9848670494954	55.9709740657551	973.82029847175	NaN	NaN	NaN	NaN
NaN	NaN	NaN	NaN	NaN	NaN	NaN	NaN	NaN	NaN	NaN	NaN	NaN	NaN	NaN	NaN	98.9260098381433	-50.7269186538273	38.2559036927498	389.131350900276	NaN	NaN	NaN	NaN	NaN	NaN	NaN	NaN	NaN	NaN	NaN	NaN	NaN	NaN	NaN	NaN	NaN	NaN	-18.57792986731	3.46286066514207	133.703895629631	233.889307140777	69.5852322624982	263.944930594121	49.548149960269	1071.43934737395	NaN	NaN	NaN	NaN
NaN	NaN	NaN	NaN	NaN	NaN	NaN	NaN	NaN	NaN	NaN	NaN	NaN	NaN	NaN	NaN	99.1753992618168	46.5728817936989	52.6424030400202	715.231805763429	NaN	NaN	NaN	NaN	NaN	NaN	NaN	NaN	NaN	NaN	NaN	NaN	NaN	NaN	NaN	NaN	NaN	NaN	0.996488507893316	11.0243260415611	16.038244808395	142.388997732609	101.274863844571	46.1217574093982	57.1523786964328	654.811495703031	NaN	NaN	NaN	NaN
NaN	NaN	NaN	NaN	NaN	NaN	NaN	NaN	NaN	NaN	NaN	NaN	NaN	NaN	NaN	NaN	-22.0156839628716	-16.9556556654988	9.35649148083996	357.486438340091	NaN	NaN	NaN	NaN	NaN	NaN	NaN	NaN	NaN	NaN	NaN	NaN	NaN	NaN	NaN	NaN	NaN	NaN	27.6332733541809	71.7967385673109	-17.5339069774293	670.010949181526	19.6035524063391	380.940995059221	24.6221279987402	582.687733873747	NaN	NaN	NaN	NaN
NaN	NaN	NaN	NaN	NaN	NaN	NaN	NaN	NaN	NaN	NaN	NaN	NaN	NaN	NaN	NaN	117.898444077581	-4.60495568787806	-28.9031506826799	258.625490089142	NaN	NaN	NaN	NaN	NaN	NaN	NaN	NaN	NaN	NaN	NaN	NaN	NaN	NaN	NaN	NaN	NaN	NaN	26.1894335769715	106.561290798403	-3.95001288106534	300.458396345107	-10.9825503879406	869.089286186735	-16.0057914642801	803.787152194322	NaN	NaN	NaN	NaN
NaN	NaN	NaN	NaN	NaN	NaN	NaN	NaN	NaN	NaN	NaN	NaN	NaN	NaN	NaN	NaN	37.1284627048453	33.0770856218669	-35.7963247887652	95.8734304080315	NaN	NaN	NaN	NaN	NaN	NaN	NaN	NaN	NaN	NaN	NaN	NaN	NaN	NaN	NaN	NaN	NaN	NaN	48.8768999560948	-38.6088252689548	20.7205745963088	1289.76638188381	-33.5809100261358	138.373791278272	77.0332253158809	1923.283702479	NaN	NaN	NaN	NaN
NaN	NaN	NaN	NaN	NaN	NaN	NaN	NaN	NaN	NaN	NaN	NaN	NaN	NaN	NaN	NaN	-1.15138536892453	16.0741042935055	-10.2707622490345	196.435113700126	NaN	NaN	NaN	NaN	NaN	NaN	NaN	NaN	NaN	NaN	NaN	NaN	NaN	NaN	NaN	NaN	NaN	NaN	57.5153526765982	28.3262836032203	96.7696179821755	226.610649377546	75.632705894557	466.162319703889	49.4631956908388	1112.34791781108	NaN	NaN	NaN	NaN
NaN	NaN	NaN	NaN	NaN	NaN	NaN	NaN	NaN	NaN	NaN	NaN	NaN	NaN	NaN	NaN	39.6043924653778	-47.5724550142496	29.4675497351886	59.8780779257563	NaN	NaN	NaN	NaN	NaN	NaN	NaN	NaN	NaN	NaN	NaN	NaN	NaN	NaN	NaN	NaN	NaN	NaN	-12.411807968811	-3.34468647185317	2.7000611927854	134.677051870728	18.8193882984883	1085.7173511072	39.9760051247233	101.430939715215	NaN	NaN	NaN	NaN
NaN	NaN	NaN	NaN	NaN	NaN	NaN	NaN	NaN	NaN	NaN	NaN	NaN	NaN	NaN	NaN	29.6887452780586	11.4348589344943	-31.1575425338225	58.0836795902697	NaN	NaN	NaN	NaN	NaN	NaN	NaN	NaN	NaN	NaN	NaN	NaN	NaN	NaN	NaN	NaN	NaN	NaN	28.4543132865563	13.3283430448826	132.319308946049	315.847747878356	60.7230498021268	224.083528412202	6.26955693210155	596.182396357375	NaN	NaN	NaN	NaN
NaN	NaN	NaN	NaN	NaN	NaN	NaN	NaN	NaN	NaN	NaN	NaN	NaN	NaN	NaN	NaN	23.8229704031268	-28.9323644244624	-14.7290050478038	-34.0049927732691	NaN	NaN	NaN	NaN	NaN	NaN	NaN	NaN	NaN	NaN	NaN	NaN	NaN	NaN	NaN	NaN	NaN	NaN	-8.32239681636292	23.9764781961788	50.219314143869	268.236720478526	93.6209274419719	44.1632750790174	-10.3410765046468	196.573591544449	NaN	NaN	NaN	NaN
NaN	NaN	NaN	NaN	NaN	NaN	NaN	NaN	NaN	NaN	NaN	NaN	NaN	NaN	NaN	NaN	-31.780073025976	-37.8697543788378	28.1017936104984	-25.6903916731142	NaN	NaN	NaN	NaN	NaN	NaN	NaN	NaN	NaN	NaN	NaN	NaN	NaN	NaN	NaN	NaN	NaN	NaN	24.5416879954706	61.9221750209987	29.5931051610825	97.2820951802821	16.4594205304915	65.9633087534882	22.5211211292258	34.6445223266944	NaN	NaN	NaN	NaN
NaN	NaN	NaN	NaN	NaN	NaN	NaN	NaN	NaN	NaN	NaN	NaN	NaN	NaN	NaN	NaN	0.907748957434063	15.1229074596932	-41.7377265493434	20.1997497819286	NaN	NaN	NaN	NaN	NaN	NaN	NaN	NaN	NaN	NaN	NaN	NaN	NaN	NaN	NaN	NaN	NaN	NaN	86.7929116327032	38.2539298088821	-30.5096277748644	1.8496934410163	-2.19522171096879	39.2651585968784	20.0518116249492	40.2763873848747	NaN	NaN	NaN	NaN
492.916597320241	43.9165973202409	27.9165973202409	124.916597320241	9.9165973202409	31.9165973202409	NaN	NaN	NaN	NaN	NaN	NaN	NaN	NaN	NaN	NaN	-26.3088959320566	-14.1194112867619	-41.545751738675	139.26493716653	NaN	NaN	NaN	NaN	NaN	NaN	NaN	NaN	NaN	NaN	NaN	NaN	NaN	NaN	NaN	NaN	NaN	NaN	-16.8361044997599	-33.0309191193671	50.9796817198454	32.7605152727873	-39.1039746017198	11.5048210845528	3.40741377474918	12.5169969982782	NaN	NaN	NaN	NaN
306.643808267828	-0.631813659220608	9.37716425371256	148.501957243484	24.3906311231123	47.4112803228586	NaN	NaN	NaN	NaN	NaN	NaN	NaN	NaN	NaN	NaN	52.1379474551969	-51.5157439222294	390.536763422677	39.9433955284409	NaN	NaN	NaN	NaN	NaN	NaN	NaN	NaN	NaN	NaN	NaN	NaN	NaN	NaN	NaN	NaN	NaN	NaN	21.1780518376503	10.0336788694561	34.3486744364253	0.915555531842684	14.0861781306177	4.96805479300421	28.269925544683	70.8211677868791	NaN	NaN	NaN	NaN
185.153068232665	-19.2135597704376	48.9086495639299	113.023670113923	-6.19019622122031	41.8960691912744	NaN	NaN	NaN	NaN	NaN	NaN	NaN	NaN	NaN	NaN	-11.6788998117254	46.2693114475293	956.157891746353	59.4855701557804	NaN	NaN	NaN	NaN	NaN	NaN	NaN	NaN	NaN	NaN	NaN	NaN	NaN	NaN	NaN	NaN	NaN	NaN	118.079929463723	108.953249984511	2.47532272703808	32.8975876577446	-5.63728125448366	98.8124950076087	17.6864551923913	73.4606075653533	NaN	NaN	NaN	NaN
1200.503569203	16.3169728538585	22.3331621663858	317.126438480227	98.5382267917325	20.3277657288767	NaN	NaN	NaN	NaN	NaN	NaN	NaN	NaN	NaN	NaN	41.4128503488693	-23.6788783940124	35.3105007792242	-16.5594705627597	NaN	NaN	NaN	NaN	NaN	NaN	NaN	NaN	NaN	NaN	NaN	NaN	NaN	NaN	NaN	NaN	NaN	NaN	2.00796400638371	-24.3827631081315	117.721152123873	42.6090826440994	4.0380199382695	-23.3677351421886	21.2934953592987	4.0380199382695	NaN	NaN	NaN	NaN
537.65429378412	68.9726904617391	29.8322567795702	500.521061829242	0.727831733854918	38.8646645523784	NaN	NaN	NaN	NaN	NaN	NaN	NaN	NaN	NaN	NaN	22.3076041957316	-27.548993717917	8.06286193468917	11.1153067049126	NaN	NaN	NaN	NaN	NaN	NaN	NaN	NaN	NaN	NaN	NaN	NaN	NaN	NaN	NaN	NaN	NaN	NaN	26.9392821561222	19.8274065805257	14.7474954550996	62.4986600341048	70.6265178347865	-10.6520601720308	-3.54018459643426	41.1630333073152	NaN	NaN	NaN	NaN
265.367530845938	84.5566065187507	17.254762463631	-25.9389583478638	28.3043189502924	47.3899165181622	NaN	NaN	NaN	NaN	NaN	NaN	NaN	NaN	NaN	NaN	66.2965739380514	122.281363848042	60.189142311507	-19.2074688335711	NaN	NaN	NaN	NaN	NaN	NaN	NaN	NaN	NaN	NaN	NaN	NaN	NaN	NaN	NaN	NaN	NaN	NaN	18.3585585770311	20.392435137377	102.764435831386	157.679102960725	-18.2512195091951	27.5110030985877	9.20611405547457	111.916880352943	NaN	NaN	NaN	NaN
197.693501615613	21.7465700229339	37.8331466256931	194.677268502596	5.65999342017462	77.0441770949188	NaN	NaN	NaN	NaN	NaN	NaN	NaN	NaN	NaN	NaN	-17.9872993415139	40.057471049013	252.888295814278	27.8375193878494	NaN	NaN	NaN	NaN	NaN	NaN	NaN	NaN	NaN	NaN	NaN	NaN	NaN	NaN	NaN	NaN	NaN	NaN	-21.7931096266165	-10.5962521275265	71.8533349112273	-4.48887530984104	34.1911778688336	35.2090740051145	-5.50677144612195	74.90702332007	NaN	NaN	NaN	NaN
89.6445569397699	46.3728581878381	22.2212123728064	68.5118668516172	73.5434597297488	45.3665396122118	NaN	NaN	NaN	NaN	NaN	NaN	NaN	NaN	NaN	NaN	-11.6723443786293	-20.8411276114393	5.64646839445624	100.390561800159	NaN	NaN	NaN	NaN	NaN	NaN	NaN	NaN	NaN	NaN	NaN	NaN	NaN	NaN	NaN	NaN	NaN	NaN	-15.1531202756449	46.9970834330411	29.6765348584892	5.22399569441609	-16.1719760741479	-10.0588412831296	17.4502652764527	49.0347950300472	NaN	NaN	NaN	NaN
77.0870110581968	46.8701784548369	11.6172070842503	112.339982428783	1.54492954979697	130.470081990799	NaN	NaN	NaN	NaN	NaN	NaN	NaN	NaN	NaN	NaN	8.91637435139275	217.847953289668	294.286335828061	81.2780431544051	NaN	NaN	NaN	NaN	NaN	NaN	NaN	NaN	NaN	NaN	NaN	NaN	NaN	NaN	NaN	NaN	NaN	NaN	108.778387395081	0.677756568112039	53.7082547096442	0.677756568112039	-8.50059887946084	23.113736551068	16.9948329193527	114.897291026797	NaN	NaN	NaN	NaN
53.4172296149892	111.889266998525	3.01030083607883	2.00216226050062	161.288057201857	26.1974880743776	NaN	NaN	NaN	NaN	NaN	NaN	NaN	NaN	NaN	NaN	34.6202856885381	433.285265712155	72.3456162790082	23.4046468643443	NaN	NaN	NaN	NaN	NaN	NaN	NaN	NaN	NaN	NaN	NaN	NaN	NaN	NaN	NaN	NaN	NaN	NaN	23.6840041182019	3.26839288296408	56.3489820945823	0.206051197678415	2.24761232120219	130.8659631032	-8.98097385817859	130.8659631032	NaN	NaN	NaN	NaN
67.0394896334542	5.48737579757784	56.9489791685564	112.446786725494	78.1390511448417	30.7136519598222	NaN	NaN	NaN	NaN	NaN	NaN	NaN	NaN	NaN	NaN	62.3857059488369	105.226923102904	5.26408307674727	-16.1565255002863	NaN	NaN	NaN	NaN	NaN	NaN	NaN	NaN	NaN	NaN	NaN	NaN	NaN	NaN	NaN	NaN	NaN	NaN	31.4075697318807	11.9944019433037	34.4728067511297	67.1686682897857	68.1904139628687	159.125778867256	31.4075697318807	30.3858240587977	NaN	NaN	NaN	NaN
128.154794154056	84.7262918156312	151.38399307926	80.686431132987	176.633122345786	284.699395606518	NaN	NaN	NaN	NaN	NaN	NaN	NaN	NaN	NaN	NaN	77.9288498333091	49.35611584073	-8.80980692987741	74.8674854769614	NaN	NaN	NaN	NaN	NaN	NaN	NaN	NaN	NaN	NaN	NaN	NaN	NaN	NaN	NaN	NaN	NaN	NaN	10.5098007636146	20.7369268744874	-8.92173884704385	-10.9671640692184	39.1457538740586	114.826487094518	47.3274547627569	55.5091556514552	NaN	NaN	NaN	NaN
83.238430774612	96.3798831582726	48.8684783865765	49.8793593391658	256.099073667379	86.2710736323798	NaN	NaN	NaN	NaN	NaN	NaN	NaN	NaN	NaN	NaN	98.5893806735781	-9.62399967542596	482.440616628536	41.4200476590099	NaN	NaN	NaN	NaN	NaN	NaN	NaN	NaN	NaN	NaN	NaN	NaN	NaN	NaN	NaN	NaN	NaN	NaN	99.1063485164223	19.2592008010937	25.4012890868882	54.0643677539292	20.2828821820594	57.1354118968265	-18.6170102946392	88.8695347067648	NaN	NaN	NaN	NaN
149.538361645327	20.0281668564554	80.736070663739	49.3703203633091	77.7006754733748	88.8304578380434	NaN	NaN	NaN	NaN	NaN	NaN	NaN	NaN	NaN	NaN	48.7969601636229	-2.26841303752204	230.589688759699	52.8821900197145	NaN	NaN	NaN	NaN	NaN	NaN	NaN	NaN	NaN	NaN	NaN	NaN	NaN	NaN	NaN	NaN	NaN	NaN	11.6307605781773	20.8526284695392	97.7015275642209	44.4196241919082	320.051008944833	118.194567322803	60.8140559987737	79.2577917814973	NaN	NaN	NaN	NaN
19.491548846313	81.2673168213428	27.593288908612	79.2418818057681	67.0892717123196	67.0892717123196	NaN	NaN	NaN	NaN	NaN	NaN	NaN	NaN	NaN	NaN	26.5497434964551	52.0931019439127	156.31000440954	27.5714778343534	NaN	NaN	NaN	NaN	NaN	NaN	NaN	NaN	NaN	NaN	NaN	NaN	NaN	NaN	NaN	NaN	NaN	NaN	65.525306996062	165.010877405216	99.3709134239186	327.059538484045	143.472764223853	55.2690626239842	114.755279982035	57.3203114983998	NaN	NaN	NaN	NaN
98.0177416596496	53.4176568937675	5.77665725748428	156.808762487403	45.308550572698	37.1994442516285	NaN	NaN	NaN	NaN	NaN	NaN	NaN	NaN	NaN	NaN	2.23959866451998	24.7271531772882	110.588724953312	24.7271531772882	NaN	NaN	NaN	NaN	NaN	NaN	NaN	NaN	NaN	NaN	NaN	NaN	NaN	NaN	NaN	NaN	NaN	NaN	-0.589803705367839	31.234757050249	144.160617795986	350.50696334047	107.203063370109	84.6178912209612	146.213815264091	36.3677507205098	NaN	NaN	NaN	NaN
124.944261322043	124.944261322043	67.1142986638132	107.696728599413	72.1871024057632	114.798653838143	NaN	NaN	NaN	NaN	NaN	NaN	NaN	NaN	NaN	NaN	37.2192862133313	81.1906199670216	441.142003253044	43.3548211557067	NaN	NaN	NaN	NaN	NaN	NaN	NaN	NaN	NaN	NaN	NaN	NaN	NaN	NaN	NaN	NaN	NaN	NaN	67.7816631904041	204.449122726834	9.20989481764859	289.737838076636	98.6089097023807	36.9544166784275	44.1474408645554	54.4231897018809	NaN	NaN	NaN	NaN
40.2164968251203	126.532712231678	77.7894376491511	24.9842235180807	46.3094061479361	96.0681656175986	NaN	NaN	NaN	NaN	NaN	NaN	NaN	NaN	NaN	NaN	6.75515664807398	2.66308823508128	87.5735078046798	7.77817375132216	NaN	NaN	NaN	NaN	NaN	NaN	NaN	NaN	NaN	NaN	NaN	NaN	NaN	NaN	NaN	NaN	NaN	NaN	88.969843947277	12.8569299733655	7.71416551566874	541.533116224589	85.884185272659	16.9711415395229	53.9990456349393	125.997748042693	NaN	NaN	NaN	NaN
86.451220392601	44.7783812429164	1.07272067129595	26.4829884454939	7.17118493710346	55.9588990635635	NaN	NaN	NaN	NaN	NaN	NaN	NaN	NaN	NaN	NaN	47.9066969144719	52.000478545546	48.9301423222404	50.9770331377775	NaN	NaN	NaN	NaN	NaN	NaN	NaN	NaN	NaN	NaN	NaN	NaN	NaN	NaN	NaN	NaN	NaN	NaN	61.8103555318032	93.7258711780786	42.2492330389248	172.999893912376	46.3673640900571	115.346059196523	113.286993670957	58.721757243454	NaN	NaN	NaN	NaN
83.9380910806431	32.0538416311959	66.6433412641607	51.3832678966762	53.4179443456742	58.504635468169	NaN	NaN	NaN	NaN	NaN	NaN	NaN	NaN	NaN	NaN	14.3499020906206	-16.3663200415959	11.278279877399	-14.3185718994481	NaN	NaN	NaN	NaN	NaN	NaN	NaN	NaN	NaN	NaN	NaN	NaN	NaN	NaN	NaN	NaN	NaN	NaN	66.5450193101384	51.0873017682202	75.8196498352893	152.077723042086	120.131773455455	118.070744449866	50.0567872654256	84.0637658576456	NaN	NaN	NaN	NaN
105.858789303332	63.0915571442502	103.822254438613	74.2924989002001	58.0002199824547	37.6348713352731	NaN	NaN	NaN	NaN	NaN	NaN	NaN	NaN	NaN	NaN	NaN	91.3897195176989	45.2960803050123	16.6155936837851	NaN	NaN	NaN	NaN	NaN	NaN	NaN	NaN	NaN	NaN	NaN	NaN	NaN	NaN	NaN	NaN	NaN	NaN	8.36733631928399	31.0602948916319	27.9658005408572	-6.07363731766468	58.9107440486043	83.666698854802	30.028796774707	131.115612233348	NaN	NaN	NaN	NaN
77.8788490006829	41.1877087896568	35.0725187544858	51.3796921816085	71.7636589655119	67.6868656087312	12.6501552921921	NaN	NaN	NaN	NaN	NaN	NaN	NaN	NaN	NaN	4.53693014606335	NaN	73.194006027639	NaN	-15.9577193708249	115.20803753726	NaN	NaN	NaN	NaN	NaN	NaN	NaN	NaN	NaN	NaN	NaN	NaN	NaN	NaN	NaN	NaN	3.76763512405992	69.8465861989882	86.3663239677202	89.4637747993575	35.7746270509783	83.268873136083	17.1899220611547	49.1969139880731	NaN	NaN	NaN	NaN
NaN	64.1295362870634	NaN	NaN	NaN	NaN	-6.25949924024496	147.780274160097	22.3041673505468	NaN	NaN	NaN	NaN	NaN	NaN	NaN	8.85073123417473	-1.40089094796407	NaN	9.87589345238861	NaN	-27.0299464033111	NaN	NaN	NaN	NaN	NaN	NaN	NaN	NaN	NaN	NaN	NaN	NaN	NaN	NaN	NaN	NaN	-10.1421024896549	14.6612012475269	62.200866743792	101.472764327663	18.7950852037239	NaN	35.3306210285117	102.506235316712	46.6988019080534	NaN	NaN	NaN
62.6078213199672	85.0712572262626	NaN	103.450432058686	99.3661709848143	45.2497117560116	10.5334926281004	17.6809495073763	NaN	60.5656907830312	56.4814297091593	63.6288865884351	NaN	NaN	NaN	NaN	NaN	-1.19014049606193	29.5776291392464	-0.164548174884987	59.3198064533779	-17.5996176348931	32.6544061027773	NaN	NaN	NaN	NaN	NaN	NaN	NaN	NaN	NaN	NaN	NaN	NaN	NaN	NaN	NaN	NaN	48.333748326848	212.812929324706	94.8844599300154	14.1965598178585	3.85195723937686	84.5398573515338	82.4709368358374	55.5749701317851	4.88641749722502	NaN	NaN
40.6432903715325	40.6432903715325	125.469398295092	24.2912695669909	68.2373254791964	-4.32476684095687	-9.43477334237611	7.93924876244932	87.6553501845896	135.68941129793	71.303329380048	151.019430802188	NaN	NaN	NaN	NaN	NaN	NaN	51.3479489137571	21.593288143315	-14.3175093382529	24.671356498878	0.0468096543742511	-23.5517144049419	-27.6558055456925	-9.18739541231466	-54.3323979605716	NaN	NaN	NaN	NaN	NaN	NaN	NaN	NaN	NaN	NaN	NaN	NaN	58.2554391611946	88.2835304101004	56.1845363164425	NaN	NaN	122.453427348511	87.2480789877244	124.524330193263	6.48286804239139	63.4326962730749	-23.5452232065145
2.27142698815038	48.3036842306876	66.7165871277025	42.1660499316826	-44.783769304221	6.36318318748702	17.6155127356628	95.358880523059	NaN	97.4047586227273	0.225548888482061	57.5101356791951	7.38612223732119	-14.0955978091962	NaN	NaN	NaN	NaN	63.8984688447904	21.8138708060566	NaN	NaN	NaN	53.6339327377822	NaN	NaN	-6.92683029356645	-24.3765416754805	52.6074791270814	NaN	NaN	NaN	NaN	NaN	NaN	NaN	NaN	NaN	22.5926036219842	6.00949181258709	76.4877170025249	NaN	16.3739366934603	11.1917142530237	NaN	NaN	-34.4118432228184	-14.7193979491593	-13.682953461072	2.90015834832512
NaN	-7.50231958171572	16.0468864208719	2.73646563680064	111.267588953074	67.2408125134537	3.76034415865228	55.9781487730857	NaN	-0.335169928754265	29.3573072049432	71.3363266008602	24.237914595685	NaN	NaN	NaN	-9.79878995202295	55.9218371309864	26.1421779839978	9.71202121324546	19.9808691949657	-10.825674750195	17.9270995986216	NaN	11.7657908095895	54.8949523328144	-51.9010666770758	57.9756067273305	21.0077539931377	22.0346387913097	28.1959475803419	-43.6859882916997	-22.1214075300872	NaN	NaN	NaN	NaN	NaN	45.9953456713528	NaN	84.3806057082717	62.594377038669	21.0967986203783	-7.95150627242514	107.204273838332	103.054515996502	31.471193224951	24.2091170017502	-12.1012641142542	-27.6628560211132
14.4753761899609	62.6419030810218	23.6987536797385	-0.896919626335162	32.9221311695161	-18.318854884804	10.3760973056153	84.1631172238363	NaN	56.4929847545034	12.4257367477881	17.5498353532201	14.4753761899609	59.5674439177626	23.6987536797385	NaN	14.0370615482597	78.7579914758879	155.806717580207	63.348246255024	-11.64584715318	17.1190105924325	-15.7551125454104	3.76389806768383	44.8565519899874	8.90047980797178	-25.0009596779287	-20.8916942856983	78.7579914758879	-4.45463271677689	62.3209299069664	1.70926537156865	-64.0389809041171	NaN	NaN	NaN	NaN	NaN	61.13557275421	15.4443735749898	66.3277544791214	232.477569676286	55.9433910292986	NaN	201.324479326817	81.9042996538555	27.9056097147772	NaN	-5.32435332465568	90.2117904137137
18.0297873440321	4.69487286405311	1.61758490713489	10.8494487778895	12.9009740825017	23.1586006055624	66.2406320024175	98.0392742239057	45.725378956296	45.725378956296	38.5450403901535	97.0135115715997	-11.7173295728441	13.9267367348078	82.6528344393146	NaN	0.89401818722069	-33.0216744196623	51.2536829671378	20.4212351426988	19.3934868818841	-11.4389609425549	56.392424271211	28.6432212292159	-22.7441918115159	51.2536829671378	-11.4389609425549	2.94951470884996	17.3379903602549	-12.4667092033696	23.5044799251427	-53.576639635955	-61.7986257224721	NaN	NaN	NaN	NaN	NaN	32.648648391286	89.8175814861788	69.0288785425814	NaN	-13.0864980846282	35.7669538328256	79.4232300143801	37.8458241271853	104.369673546697	-18.2836738205276	-30.756895586686	12.8993805948685
6.19013550726283	48.2851356393914	52.3919649205747	55.4720868814621	7.21684282755865	49.3118429596872	1.05659890578373	44.1783063582081	32.8845258349541	10.2969647884461	26.7242819131792	10.2969647884461	30.8311111943625	0.0298915854879143	38.0180624364332	NaN	-19.4573449923772	22.6980570205653	20.6416959467633	-40.0209557303979	44.2898482954871	232.446886548377	21.6698764836643	30.9235013157736	8.30352950395082	-5.06281747576266	38.1207650740809	53.5434731275964	15.5007932622581	17.5571543360601	-17.4009839185751	-30.7673308982886	-60.5845664684186	NaN	NaN	NaN	NaN	NaN	NaN	48.8456144713959	87.3417417571821	NaN	-16.7018455016994	40.5221274906854	68.6138960505834	74.8565112861163	9.30905131302099	19.7134100389091	17.6325382937315	-2.13574328545597
84.762184529137	33.3794980362142	112.508835235315	58.0431875528172	9.74346224946965	-13.8925735372749	50.8496114438079	71.4026860409771	116.619450154749	198.831748543426	11.7987697091866	14.8817308987619	-14.9202272671333	74.4856472305525	23.1029607376296	NaN	129.895339020906	-12.0532793741052	-16.1677320812069	26.0054081665861	-4.85298713667711	-26.4538638489613	-13.0818925508806	-61.4267118593263	3.37591827752641	3.37591827752641	-12.0532793741052	19.8337291059334	118.580594076376	-11.0246661973298	102.122783247969	14.6906632220562	-62.4553250361017	NaN	NaN	NaN	NaN	NaN	6.75324065300988	55.7008514111638	68.1981137323945	21.3333800277791	-26.5727922036055	75.4881834197792	7.79467917977911	84.8611301607022	-5.7440216682209	18.2090644474714	16.126187393933	-7.82689872175937
60.6190326324186	12.2747439991356	41.0755968019425	0.96012325517579	50.3330137742733	33.8753836012408	33.8753836012408	41.0755968019425	48.2758100026442	-8.29729371715499	57.533226974975	86.3340797777819	31.8181798296117	-6.24008994552593	45.1900043452006	NaN	NaN	NaN	NaN	NaN	NaN	NaN	NaN	NaN	NaN	NaN	NaN	NaN	NaN	NaN	NaN	NaN	NaN	NaN	NaN	NaN	NaN	NaN	6.27738547057985	81.3332897723738	144.922319805838	117.818798807968	-15.6139199507767	4.19249923997446	102.182152078428	66.7390861581361	-6.23193191305248	31.2960202378445	39.635565160266	46.9326669673849
5.54473485642361	24.0766671304666	-26.3713707266505	44.6677029905144	149.681985876758	29.2244260954786	22.0175635444618	32.3130814744857	NaN	105.411258777655	-8.86899024560984	79.6724639525956	7.60383844242839	12.7515974074403	22.0175635444618	NaN	-49.7298964432883	30.5695084353947	27.4810697862146	-8.5507144542201	51.1590994299288	21.3041924878544	-34.2877031973877	-11.6391531034002	6.89147879168048	26.4515902364879	5.86199924195377	21.3041924878544	31.5989879851214	-28.1108258990275	59.3949358277425	63.5128540266493	-30.1697849984809	NaN	NaN	NaN	NaN	NaN	74.6682878567469	45.4516978305617	40.2344496116	81.9724353632933	52.755845337108	39.1909999678077	18.3220070919611	77.7986367881239	103.884877882932	54.8427446246927	61.1034424874466	42.3213488991847
19.4123531096021	55.4799740793415	12.1988289156542	-9.44174366618949	33.8394014974979	-4.28922638479814	30.747891128663	52.3884637105067	-7.38073675363295	17.3513461970455	152.347298969499	34.8699049537761	-14.5942609475808	10.1378220030976	31.7783945849413	NaN	46.2433156362407	-13.4916548197937	59.6321883246622	58.6022750409375	69.9313211619095	7.10661085470094	2.98695771980202	-10.4019149686195	90.5295868364041	-20.7010478058668	-37.1796603454625	-4.22243526627109	26.6749632454708	7.10661085470094	27.7048765291956	-20.7010478058668	-58.8078393036818	NaN	NaN	NaN	NaN	NaN	3.23399944054344	59.6347378051419	4.27845755840637	69.0348608659083	-11.3884142095376	157.813800884258	36.6566592121573	118.124392405466	103.501978755385	49.1901566265125	46.0567822729237	37.7011173300203
-4.85827250982936	75.5953641704486	52.9033127990881	9.58212381740001	118.916553152137	28.1483476666949	28.1483476666949	-15.1728413149932	9.58212381740001	81.7841054535469	2.36192565378532	-8.9841000318949	102.413243063875	42.5887439939243	162.237742133825	NaN	8.35227165371854	38.232345770958	-32.8616236804049	NaN	-15.3457181634024	6.29157688701237	-44.1954448972889	-9.16363386328393	-19.4671076968148	-6.07259171322467	52.6572091379013	43.3840826877235	-39.0437079805234	7.32192427036546	8.35227165371854	46.4751248377827	-5.04224432987158	NaN	NaN	NaN	NaN	NaN	13.208044070646	74.8906881171487	78.0270937466318	48.7539745381221	-1.42851553360882	23.6627295022567	11.1171069843239	64.436002685538	13.208044070646	56.0722543402496	48.7539745381221	178.392073890094
29.6736378250919	70.9701206494517	42.0625826723998	-5.42837257561398	-4.39596050500498	36.9005223193549	-12.655257069877	-8.52560878744097	-10.590432928659	-21.9469657053579	11.09022055413	27.6088136838739	-26.0766139877939	0.766099848039998	15.2198688365659	NaN	-6.89352661895358	8.56820111716089	65.2612028162473	-19.2629088078452	15.783674060681	-64.6173101671143	-6.89352661895358	24.0299288532754	-19.2629088078452	-6.89352661895358	4.4450737208637	82.7844942505104	15.783674060681	51.8610387782814	-15.139781411548	-3.80118107173069	-5.86274476987928	NaN	NaN	NaN	NaN	NaN	66.1071234246403	80.7578563796122	35.7591765893412	69.2465662007057	28.4338101118552	155.058002079827	12.7365962315281	66.1071234246403	36.8056575146963	33.6662147386309	54.5958332457337	60.8747187978646
-18.3999578904986	11.5677440220302	27.0682794940279	9.50100595909718	18.8013272422958	-3.93279144996747	-32.8671243310298	45.6689220604251	28.1016485254944	42.5688149660255	30.1683865884274	0.200684675898574	4.33416080176462	-2.89942241850096	56.0026123750902	NaN	-33.495571176403	1.56579598955383	74.7821803655225	-45.8701713526231	-56.1823381661398	-24.214621044238	7.75309607766386	-2.55907073585286	-30.401921132348	-6.68393746125954	-2.55907073585286	-56.1823381661398	-20.0897543188313	-11.8400208680179	12.9091794844222	42.8144632436207	90.2504305857976	19.0964795725323	NaN	NaN	NaN	NaN	30.0716540442059	287.755490497558	32.166644584477	8.07425337135869	66.7339884989511	-2.4006993299971	11.2167391817654	47.8790736365107	124.346228356408	18.5492060727145	97.1113513328829	21.6916918831212
26.5267423132481	-29.3269571597	19.2864479371252	-5.5374184952962	43.075986601529	43.075986601529	0.668548112809147	12.0461535610023	8.94317025694961	-10.709057335384	124.787880274916	25.4924145452305	26.5267423132481	-41.7388903759107	1.70287588082671	NaN	-30.2021646547392	31.6969481842185	9.00060680993404	-40.5186834612321	-8.53747516110397	NaN	-20.9172977288955	-11.6324308030519	15.1905180938298	-47.7402466257772	-28.1388608934406	17.2538218551284	-16.7906902062983	-19.8856458482462	-31.2338165353884	-37.4237278192842	14.1588662131805	-39.4870315805828	571.2508817638	NaN	NaN	NaN	31.7126761526451	119.787649142694	73.6531394812397	-0.791182927015785	14.9364908212072	-1.83969451023065	101.962952228041	57.9254657330167	-2.88820609344552	-24.9069493409577	95.6718827287519	20.1790487372815
5.2784336431034	34.2665056289574	20.8077579212395	-10.2508906350327	30.1253524881211	-46.4859806173501	229.935991533472	10.4548750691488	-25.7802149131687	-0.93329606815102	306.547324638943	87.0662081746199	-27.8507914835868	14.596028209985	4.24314535789433	NaN	30.8909198970303	-70.2536499513094	-15.5530152374114	39.1476194764866	-31.034326948892	-35.1626767386201	-52.7081633449648	-23.8097148168677	-36.1947641860522	-8.32840310538714	-47.5477261078046	-1.10379097336287	-10.3925780002512	-21.7455399220036	-24.8418022642997	-1.10379097336287	18.5058705278459	-27.9380646065959	1296.23013044871	NaN	NaN	NaN	-17.0205480788705	11.316758419977	18.6634675122708	54.347483103412	-10.7233688569044	84.7838493429149	180.291067542734	44.9017142704629	52.2484233627567	9.21769867932163	30.2082960858753	-4.42618963493826
99.0144395399519	-29.4806333728387	10.9331395594099	24.4043972034928	-6.68312043669846	-70.9306568930938	-1.50186749666657	21.2956454394737	-32.5893851368579	-51.2418957209726	57.5644160196969	21.2956454394737	35.803153671563	-65.7494039530619	47.2019101396331	NaN	-7.08663105113154	-31.867192223105	-27.7370986944427	-29.8021454587738	-17.4118648727871	-11.2167245797938	47.6371082036431	2.20607938835849	8.40121968135184	22.8565470316697	-29.8021454587738	-5.02158428680042	7.36869629918628	-14.3142947262905	-18.4443882549527	20.7915002673386	15.6288833565108	29.051687324663	499.882349592158	NaN	NaN	NaN	51.8130941682331	84.3801484223945	20.2965900513027	35.0042919725369	3.48778785560651	50.7625440310021	205.193414203961	4.53833799283752	84.3801484223945	36.0548421097679	169.474709538107	57.0658448543882
15.5611526982755	3.11457652155615	-20.7413611504894	114.096547430637	1.04014715876958	-15.5552877435229	4.15179120294943	76.7568189004792	-11.4064290179498	52.9008812284337	116.170976793424	-35.2623666899953	53.938095909827	-51.8578015922878	40.4543050517143	NaN	-50.2610760189091	-37.8655597951135	-47.1621969629602	2.41986793222223	1.38690824690593	-54.3929147601743	-34.7666807391646	-15.1404467181549	-34.7666807391646	-48.1951566482765	-5.84380955030818	-31.6678016832157	-61.6236325573885	-75.0521084665004	-14.1074870328386	-90.5465037462449	-18.2393257741038	-68.8543503546026	504.438274995945	-5.84380955030818	NaN	NaN	78.7177998997229	55.5832073262296	63.9957864438635	-23.2847219015886	8.26244978953867	98.6976753041035	439.407129568278	34.5517595321447	-19.0784323427716	-5.40799127661647	60.8410692747508	87.1303790173568
-18.2148957455882	-19.2530763159603	17.0832436470653	-60.7802991308467	-30.6730625900541	-8.87127061223871	-2.64218719000575	38.8850356248807	79.3740778693949	36.8086744841363	320.231970195736	-26.5203403085654	-46.2457711456365	-24.4439791678211	-2.64218719000575	NaN	37.7693133794193	-54.202962424864	16.0679898750379	-42.8356024939975	87.3723385322912	-65.5703223557304	-50.069376995458	-66.6037187130819	35.7025206647163	-19.0674862749131	7.80081901622589	-12.8671081308041	3.6672335868199	-25.267864419022	-46.9691879234035	-60.403340568973	21.2349716617954	-34.5684316351855	582.369193703659	34.6691243073648	NaN	NaN	83.570387324756	43.5717152498836	59.3606647531227	43.5717152498836	-8.00551979403094	-11.1633096946788	1431.94667490138	4.62563980856036	25.6775724795459	-0.637343359186013	-36.4256288998614	44.6243118834328
-27.1143513562693	-18.8011652765571	1.98179992272352	-11.5271274568089	5.09924470261561	51.860916400997	-22.9577583164132	-4.25308963706066	-25.0360548363413	-45.8190200356219	277.356088813191	22.7647651220041	-31.2709443961254	-29.1926478761974	-8.40968267691678	NaN	-78.8248509909661	54.539657446387	-54.012849421226	-20.9301806615725	33.8629894716036	-36.4376816426601	4.91565430690677	-16.7948470666158	30.761489275386	-0.253512686789088	-38.5053484401384	37.9983230665602	-0.253512686789088	-48.8436824275301	3.8818209081676	-49.8775158262693	3.8818209081676	67.9794916299962	-6.45651307922411	-59.1820164149218	NaN	NaN	4.14260695297144	-1.12550741998178	12.5715899496966	-2.17913029457243	68.4136023030008	3.0889840783808	2193.57094035233	46.2875219365973	30.4831788177376	14.6788356988779	70.5208480521821	147.435317897299
5.57429737248026	21.17606370061	-34.9902950806572	554.756472122648	-4.82688017960626	-4.82688017960626	4.53417961727161	-20.428646507736	-11.0675867108582	-11.0675867108582	99.1848953412589	38.8580655391571	-65.1537099817081	-18.3484109973187	-12.1077044660668	NaN	48.5702346395397	-43.4798674458445	-61.0624712149628	51.6730470693841	-16.5888263871929	-31.0686177264669	-38.3085133961038	-1.07476423797089	-10.3832015275041	-15.5545555772448	-14.5202847672967	28.9190892505251	-63.1310128348591	24.7820060107325	-13.4860139573485	-9.34893071755599	23.7477352007844	-24.862992866778	21.6791935808881	-55.8911171652221	NaN	NaN	22.642351437618	15.2597936068887	21.5877003189424	41.6260715737792	-21.652995546758	14.2051424882131	1927.34227176579	123.888858830478	-2.66927541059686	-8.99718212265058	41.6260715737792	5.76793353880811
35.2007310035089	13.3378607190521	12.2967716578875	749.387826962431	77.8853825112579	-30.3878798498615	-61.6205516847998	-26.2235236052031	-38.7165923391784	35.2007310035089	16.4611279025459	-8.52500956540471	-37.6755032780138	-26.2235236052031	-32.4700579721907	NaN	-36.0420945382677	-27.7644258066837	-0.862002429035571	-22.5908828494436	30.1792553144045	-11.2090883435156	-26.7297172152357	40.5263412288846	-32.9379687639237	6.38095771110046	-39.1462203126117	-21.5561742579956	3.27683193675644	-7.07025397772359	-21.5561742579956	-61.9098093244678	-41.2156374955077	69.4981817894287	-3.96612820337958	-5.00083679482759	NaN	NaN	13.7305238078037	41.1782394713359	13.7305238078037	-33.7751379175406	-25.329686944146	-15.8285545990772	1428.34356185139	49.6236904447305	-6.32742225400831	28.5100630112441	4.22939146273486	25.3430188962212
-46.6181043825312	-3.89355488324562	-13.2721145294303	1237.20250496185	-5.97767924906443	-19.5244876268867	-45.5760421996218	-44.5339800167123	6.52706694584841	86.7658550298724	5.485004762939	4.4429425800296	-1.80943051742682	-13.2721145294303	-23.6927363585243	NaN	-34.8089029725086	4.52667328844008	NaN	-20.3168485605801	-15.1411148420343	-50.3361041281463	22.1241679314961	11.7727004944043	2.45637980102173	-24.4574355354168	-22.3871420479985	-20.3168485605801	62.4948909361539	-22.3871420479985	-38.9494899473453	0.386086313603379	-21.3519953042893	181.536766462709	NaN	-8.93023437977921	5.56182003214926	NaN	12.1982633033376	52.3533816035704	31.2191088139742	-4.70915492833938	-4.70915492833938	-22.6732867994962	649.396587909664	37.5593906508531	12.1982633033376	-11.0494367652183	-32.1837095548145	-1.53901400989995
-25.3293620571145	4.91871458353187	-63.9217357020772	1526.70988074571	-14.8989908017192	-6.55469379740296	13.2630115878481	111.308501388564	-25.3293620571145	1.78960320691328	14.3060487133877	-63.9217357020772	-52.4483273211423	-35.7597333125098	-31.5875848103517	NaN	-51.1796161051176	24.4181084006909	-14.9341317530177	18.2045967974737	348.556297035185	22.3469378662851	21.3113525990823	-7.68503488259766	-11.8273759514091	39.9518874087337	-35.6458370970748	-44.9661045019005	-78.1048330523918	-44.9661045019005	101.051418173702	-70.8557361819718	NaN	600.203516965479	6.81315885824231	-13.8985464858148	93.8023213032822	NaN	128.073023320693	39.2221973679993	0.0855240316939932	59.3194080001561	4.316515743727	-30.5891658805453	1274.67177728164	112.206804400569	-4.14546768033902	0.0855240316939932	17.009490879826	77.3011227762965
-40.54123366802	-16.5289141020966	-42.6292614563612	1146.50256400393	-32.1891225146554	-53.069400398067	-41.5852475621906	-18.6169418904378	32.5397389239208	-29.0570808321436	-0.868705689537859	-23.8370113612907	-12.3528585254143	27.3196694530679	14.7915027230209	NaN	-2.29468327066117	27.750017438969	-39.5915531170987	30.8580899261722	-10.5828765698695	-29.2313114930883	-38.5555289546976	1.84941337894299	-54.0958913907133	-17.8350457066768	-37.5195047922966	-43.7356497667028	-46.843722253906	-10.5828765698695	3.92146170374508	-68.6002296643278	11.1736308405524	885.578023907032	-10.5828765698695	24.6419449517659	-69.6362538267289	NaN	-8.87459711739103	16.5362247193843	90.6511217433125	16.5362247193843	-9.93338136059	-6.75702863099309	292.878912194316	106.532885391297	-21.5800080357787	-6.75702863099309	33.4767726105679	20.7713616921802
-22.3418629746487	20.5028292767819	-41.1517278655207	750.952582538977	-9.80195304740074	-6.66697556558874	1.69296438590992	-24.4318479625234	40.3576866615912	-27.5668254443354	-19.2068854928367	-43.2417128533954	22.5928142646566	17.3678517949699	-31.7467954200847	NaN	-53.9052493497488	-48.7229322008661	-17.62902930757	-30.0665904648884	30.0482884621507	14.5013370155026	-44.5770784817599	10.3554832963965	-52.8687859199722	11.391946726173	22.7930444537149	-47.6864687710895	-35.2489076137711	-16.5925658777935	98.4548748274021	-44.5770784817599	-48.7229322008661	956.646594682374	-38.3582979031007	-34.2124441839946	1.02731242840766	NaN	58.4549339369708	27.7200787975472	21.3611432514596	28.7799013885618	47.8567080268247	2.28433661319665	86.0103213033505	27.7200787975472	-51.7666155285483	2.28433661319665	-28.4505185262269	41.4977724807371
13.6731976671815	17.8570893871568	-53.2690698524229	181.028866466193	-27.1197466025775	-10.3841797226763	-2.01639628272579	31.4547374770764	10.5352788772	25.1788998971135	-36.5335029725218	45.0523855669961	93.1671403467118	-34.4415571125342	-55.3610157124106	NaN	-58.8989609273037	-47.4930271594713	11.6104478192963	-26.7549657634125	6.42593247028163	6.42593247028163	-18.459741204989	-45.4192210198654	-30.9025780426243	-44.3823179500625	-44.3823179500625	46.8651521925963	-10.1645166465654	-62.0096701367125	195.142291174417	26.1270907965375	-32.9763841822301	909.568506268643	-27.7918688332154	-42.3085118104566	-13.2752258559743	NaN	-31.091066130297	64.3866018394107	52.7171090875575	70.7517797040579	28.31726060641	24.0738086966452	68.6300537491755	53.7779720649987	-5.63035467170829	-14.1172584912379	-85.195077979798	-9.87380658147307
-45.51702178887	0.549007341721654	16.2533354544233	29.8637531520981	-22.4840072235741	-55.9865738640044	-7.82663431838591	85.3523791503107	12.0655146243696	-2.59185828081868	-37.1413801287624	-6.77967911087246	-64.362215524112	-45.51702178887	8.92464900182922	NaN	-51.448793704532	-37.9633336261214	-33.8139612943027	-40.0380197920307	-0.618982639753505	-45.224735206804	-62.8595676170333	-1.65632572270817	24.2772513511584	-23.4405304647561	18.0531928534304	-42.1127059579401	-65.9715968658973	15.9785066875211	109.339384153441	20.1278790193398	11.8291343557025	1019.08926790468	195.438860038678	129.048902729579	-5.80569805452682	NaN	923.039969974621	58.6489674651304	83.0727918603617	-8.25107326963357	-8.25107326963357	288.020535698607	77.7632648179201	54.4013458311772	-2.94154622719198	-27.3653706224233	1.30607540676129	19.3584673510627
-14.6957347809658	-44.0380360682597	-47.1818540633268	5.21511252112639	-29.3668854246127	-36.7024607464362	57.6120791055796	-25.1751280978565	-20.9833707711002	-12.5998561175877	-7.36015945914239	-59.7571260435956	-51.3736113900831	-69.1885800287972	-47.1818540633268	-48.2297933950159	4.78352228362368	-13.8965801711008	-18.0477140499285	-38.8033834440668	9.97243963215826	7.89687269274443	30.7281090262966	2.70795534420985	-68.8991040655674	-45.0300842623083	-61.634619777619	-47.1056512017221	60.8238296477972	-30.5011156864115	-38.8033834440668	-13.8965801711008	-6.6320958831524	307.816295438043	932.561944201607	2.70795534420985	-17.0099305802216	NaN	740.628625060323	17.8226997316756	9.31910061016207	100.732791166432	-39.5765943385405	99.669841276243	114.551139738892	-13.0028470838109	-25.7582457660811	10.3820505003513	0.815501488648569	46.5223467667836
-16.3331345838797	5.69429687851488	13.0367740326464	-6.89280681428201	-11.0885080452143	3.59644626304873	84.3636949584954	132.614259114217	65.4830394193001	105.342201113157	-26.8223876612104	-1.64818027561664	16.1835499558456	8.8410728017141	-60.3879975086688	-14.2352839684135	46.5284643111657	-58.3321829729419	6.03771932027269	-75.9819948920491	-21.9943349041917	-43.7970437454418	-58.3321829729419	-24.0707833652632	28.8786523920585	-50.0263891286561	-5.38274721562022	-37.5676983622275	34.0697735447371	-29.2619045179418	-3.30629875454878	-40.6823710538347	-13.688541059906	220.950135041167	555.258337273668	1.88482239812982	-53.1410618202633	NaN	547.218125871993	-6.06001700041419	-4.99602057181341	107.78760085987	29.0518651434116	315.266904437022	34.3718472864155	53.5237830012296	62.0357544300359	45.0118115724234	0.3239615711905	-32.6599277154338
3.02464436407601	-38.9718812710242	-36.8720549892692	-24.2730972987391	-14.8238790308416	-21.1233578761066	160.511615495702	45.0211699991762	-0.125095058556508	-15.8737921717191	21.9230808998711	-29.5226630031267	-3.27483448118902	-44.2214469754117	-16.9237053125966	-82.0183200470019	-49.8336129666429	17.6796358180206	4.1769860610879	3.13832069516999	5.2156514270058	-58.1429358939861	-53.9882744303145	-59.181601259904	2.09965532925209	-13.4803251595164	-44.6402861370534	10.4089782565953	-7.24833296400901	-60.2202666258219	-10.3643290617627	-73.7229163827546	-55.0269397962324	129.855495337154	804.987983183789	-1.01634076850161	-33.2149671119565	NaN	42.4332539904792	136.157216613228	33.9128937520476	43.4982990202832	58.4089294375386	303.369286292449	78.6447850038139	-10.8189974997187	-18.2743127083464	-4.42872732089495	20.0673083645961	96.7505505104812
-46.9406688570174	6.65537579806266	-25.922612129535	-41.6861546751468	-10.1590695839232	23.4698211800486	216.835943072886	-52.195183038888	-36.4316404932762	-22.7699036204127	-1.7518468929303	-2.80274972930441	5.60447296168854	-75.3150454391186	-4.90455540205265	31.8770438710415	-33.0149628947772	55.3091215933663	-24.7021078841284	-28.8585353894528	36.6051978194065	-18.4674666261418	-4.95907723383747	-74.5792379480212	169.610877989787	-20.545680378804	-30.936749142115	6.47109840580463	-20.545680378804	-24.7021078841284	-54.8362072977303	-44.4451385344193	-55.8753141740614	262.091389983255	515.633467808044	67.7784041093395	-10.154611615493	NaN	9.99892930173902	47.3122787983638	36.6513217993282	-2.79421909710378	6.80064220202832	134.732126190456	11.0650250016426	9.99892930173902	121.938977791613	-23.0500373952715	-33.7109943943072	78.2290540955673
-44.4055501006648	-10.7449293168409	-0.22598532189598	-23.3676621107749	-14.9525069148189	-65.4434380905547	90.2369330346306	151.246808205311	-17.0562957138079	13.4486418715325	-12.8487181158299	8.18916987405998	-16.0044013143134	-82.2737484824666	-52.8207052966207	38.6941074594003	-39.0520811453304	-59.8430563904058	-6.82606951546358	0.450771820312806	-64.0012514394209	-34.8938860963154	86.7333190873757	-40.0916299075842	-21.3797521870164	-31.7752398095541	-10.9842645644787	-42.1707274320917	11.8858082051043	-34.8938860963154	-15.1424596134937	-26.5774959982852	35.795429736941	338.304119552788	926.688718988421	49.30956364624	0.450771820312806	NaN	58.603830127276	35.1265643366475	31.9251190015618	-5.42507657443812	-20.3651548048381	110.894103933676	54.3352363471617	132.237072834247	50.0666425670475	-12.8951156896381	7.3807047659047	129.035627499162
1.30275837470306	27.6249542629563	1.30275837470306	-41.8656428820322	22.3605150853057	-46.0771942241528	716.213598699661	56.0529258222698	-19.7549983358995	-31.336764526731	7.62008538788384	299.27001582973	-29.2309888556707	-22.9136618424899	-35.5483158688515	-31.336764526731	44.3448918622821	-56.5342374817399	-37.8143990467668	-20.1345516359588	43.304900838117	84.904541804724	-44.0543451917578	-59.6542105542354	-45.094336215923	-8.69465037014183	36.0249636689607	-64.8541656750613	17.3051252339876	-35.7344169984364	-52.3742733850792	7.94520601650098	-44.0543451917578	874.257729146092	262.743006936969	-7.65465934597666	25.625053427309	NaN	19.7121500438388	2.62089770252415	-23.0159808094478	35.7351991138212	9.03011733051713	751.43139090637	72.0541103391147	41.076215470482	-42.2436396934267	30.3941827571604	36.8034023851534	-34.7662167941015
-59.3447134673131	-6.65055597768684	86.0911612040555	23.9120553662964	-32.9976347225	-16.1355043258196	165.132397438495	4.94215867003095	-46.6981156698028	-20.3510369249897	-34.0515178722925	288.43672596422	-64.6141292162758	-42.4825830706327	-60.3985966171057	-65.6680123660683	-1.20091886333716	-9.52438816370036	-32.4139287396992	28.9716573504794	7.12255043702604	52.9016315890237	11.2842850872076	-81.314310879333	-43.8586990276986	-40.7373980400624	-46.9800000153348	64.3464018770231	-53.2226019906072	-27.2117604269722	-31.3734950771538	-26.1713267644268	18.5673207250254	869.642056687163	234.977522534469	5.04168311193524	-31.3734950771538	NaN	21.3753957056015	25.6524364455691	64.1458031052774	13.8905744106582	-12.8409302141392	456.564290997304	56.6609818103341	117.608812354872	-8.56388947417165	-29.9490931740096	-48.1265163188719	25.6524364455691
-51.539733553657	-18.838442777645	-25.1677248633247	71.8812671170981	-55.7592549441102	-82.1312636344425	163.655857359454	-23.0579641680981	-34.6616479918443	-7.23475895389876	-40.9909300775241	20.1921300840468	-18.838442777645	-36.7714086870709	-17.7835624300317	-42.0458104251374	-42.6220095739884	-45.7446396076144	0.0539342189006815	-32.213242795235	23.9940978100336	36.4846179445377	102.059848650684	-41.581132896113	-45.7446396076144	10.4627009976541	27.1167278436596	78.1196850595514	29.1984811994103	18.7897144206569	-23.8862293722322	22.9532211321582	-88.4205834005035	261.313980365612	-22.8453526943569	40.6481246560391	15.6670843870308	NaN	-3.71604384375726	14.4793824238093	76.5578955719774	-1.57540545933767	17.6903400004386	244.598008748915	14.4793824238093	755.140263432987	-24.0521084957434	0.565232925081918	-1.57540545933767	-3.71604384375726
-13.0994657096913	-18.3788628814124	-20.4906217501009	-73.2845934673125	-34.2170543965759	-62.7257991238702	31.2474705327665	-6.76418910362587	43.9180237448973	58.7003358257165	17.5210378862915	138.947172835878	8.01812297719338	-22.6023806187894	-50.0552459117394	-10.9877068410028	-38.2603062981498	15.8883373749598	-8.06202424968484	-30.9710658036928	-27.8471055917826	-5.9793841084114	-21.5991851679623	-23.6818253092357	-25.7644654505092	-71.582548558525	-28.8884256624193	-14.3099446735052	-48.6735070045171	-49.7148270751538	-40.3429464394233	-74.7065087704352	-67.4172682759781	953.076400948011	-3.89674396713795	-12.2273045322317	2.3511764566824	NaN	11.8552170196605	-4.21548746852661	-5.28686776773908	-5.28686776773908	1.14141402753575	32.2114427046975	-21.3575722559262	1346.7950698384	-24.5717131535636	32.2114427046975	86.8518379645335	42.9252456968222
9.56047918395999	48.6650545521855	-29.5440961842655	39.1531308139685	14.8448812607472	-29.5440961842655	171.263182733649	95.1677928279132	119.476042381134	30.6980874911089	11.6742400146749	159.637498164717	-34.8284982610528	-39.0560199224826	-39.0560199224826	4.27607710717276	-65.1478006803786	-38.0619408062645	-39.1037046475765	69.2397348488801	-42.2289961715128	-32.853121599704	37.9868196095176	-50.5631069020095	-7.85078940821406	-20.3519555039591	-9.93431709083823	5.69214052884301	3.60861284621884	-37.0201769649524	-55.7719261085699	-65.1478006803786	-10.9760809321503	NaN	-19.310191662647	34.8615280855813	-13.0596086147745	NaN	-13.2954704639183	64.992905930424	8.15339978110701	106.818202908223	51.0511402711576	44.61647919765	-15.4403574884208	493.97031083093	-22.9474620741796	-25.0923490986822	296.640704576697	31.7471570506348
26.9740119350448	-54.483001860453	-16.3992032028177	-18.5149697949085	-32.2674526434991	-15.3413199067723	-19.572853090954	-39.6726357158171	803.460351232387	-25.9201528672265	-66.1197181169527	303.081552202901	29.0897785271356	-40.7305190118625	-65.0618348209073	-24.8622695711811	-2.42833449768487	0.698289473469477	-10.7659984207631	-5.55495846883922	-68.0874378919262	17.373617319626	-62.8763979400023	-56.6231499976936	12.1625773677021	-28.4835342573044	1.74049746385426	-39.9478221515371	35.0911531561673	64.2729768869412	-40.9900301419218	-57.6653579880784	4.86712143500861	546.815276435096	-22.2302863149957	18.4158253100108	63.2307688965564	NaN	419.892148200546	-0.923316139572287	104.280549945457	174.058624389609	-3.07033381477697	29.1349313132933	-7.36436916518634	1090.83517170201	-46.0106873188706	113.942129483878	230.954592782533	-15.9524398660051
4.18287659439185	-50.8793036603078	-38.1726466784541	-26.5248777784214	-0.0526757328927367	7.3595408398553	-5.34711614199848	-22.2893254511368	719.991219905488	-11.7004446329254	-33.9370943511695	-36.0548705148118	9.47731700349759	-60.4092963966982	-59.350408314877	-75.2337295421942	-31.4087870651928	2.9987460399946	-40.7926597302439	25.9371014434529	36.363626626843	-74.1575403170923	-63.7310151337022	-67.9016252070582	-31.4087870651928	-51.219184913634	-26.1955244734978	-43.920617285261	-50.176532395295	-10.5557366984126	-30.3661345468538	-26.1955244734978	-49.133879876956	92.6668626171497	36.363626626843	-61.6457100970242	-23.0675669184807	NaN	117.856494573611	48.0090362717658	-2.49604896187576	49.0836125533326	-30.4350322826137	-4.64520152500945	-11.0926592144105	143.646325331215	-3.57062524344261	70.5751381846695	108.185308039509	-17.5401169038116
-50.4484376451806	-34.550015973408	-69.5265436513077	65.0800931697004	-37.7297003077625	-50.4484376451806	-14.4120151891627	43.8821976073369	164.710202312809	13.1452490419099	-27.1307525265807	-0.633383073626385	-81.1853862106076	-12.2922256329263	20.5645124887371	-56.8078063138896	21.9907246597666	-24.9486594949238	10.5166529775089	284.851275926033	15.7321401058079	-17.6469775153053	-28.0779517719031	-53.112289987738	-36.4227311771814	-2.0005161304085	-53.112289987738	-58.3277771160369	4.25806842355022	2.17187357223065	-59.3708745416967	-58.3277771160369	-15.5607826639857	3.21497099789043	-6.17290583304764	-44.7675105824597	2.17187357223065	NaN	-14.8283710970972	31.4244004731553	24.9705253703294	742.426307634478	-10.5257876952132	-22.3578920503941	86.2823388471757	483.19565767097	36.8026297255102	-20.2066003494521	842.46137172828	-44.9464549102848
-4.39790580571589	-34.1032007366569	33.7946162483511	-58.5039787156441	-39.4077176886106	-50.0167515925181	-22.4332634423586	-64.8693990579886	95.3270128910146	-83.9656600850221	8.33293487897311	-12.8851329288419	7.27203148858236	-15.0069397096234	-53.1994617636904	-66.9912058387701	-15.352388266947	12.8232649795425	7.60555141537777	162.049872914654	-4.91696113861757	-17.4394736926129	-5.96050385145052	-45.6151269391024	-28.9184435337753	-58.1376394930978	-65.4424384829284	95.2631392933452	-3.87341842578463	-72.747237472759	-37.2667852364389	-66.4859811957613	5.51846598971188	118.22107897567	-22.6571872567776	-34.13615709794	-14.3088455541141	NaN	-1.34404618641379	-5.65091638907865	55.7219839988955	2.96282401625106	-33.6455727064002	33.110915434905	25.5738925802416	55.7219839988955	28.8040452322402	15.8834346242456	29.8807627829064	-20.7249620984056
-32.593620373187	164.922369511999	-9.23151404268114	-49.5842431590094	-51.7080710072372	-58.0795545519206	-26.2221368285036	36.4307846942166	-17.7268254355923	-59.1414684760345	-35.7793621455287	64.040546721178	-74.0082634136291	-12.4172558150228	-0.736202649769926	-93.1227140476793	-18.2757810122642	-38.1115602388223	-57.9473394653804	217.665592945743	-1.57196692674156	-21.4077461532997	30.7916728639585	-52.7273975636546	-10.967862349848	-23.49572291399	16.1758355391262	-26.6276880550255	10.9558936374004	1.55999821429393	17.2198239194714	2.60398659463909	-7.83589720881255	-21.4077461532997	-25.5836996746803	-37.0675718584771	-1.57196692674156	NaN	-42.8001855687195	108.090608825381	58.512204953034	26.1784632971552	-1.84411280460641	-51.4225166769539	26.1784632971552	-12.6220266898993	-14.7776094669579	13.2449666348037	-39.5668114031317	-15.8554008554872
9.31004117068798	6.12126201633738	44.3866118685446	14.6246730946056	152.805103116465	-69.3465113032936	-39.5845725293546	-27.8923822967357	-16.2001920641168	-34.2699406054369	11.435893940255	147.490471192547	-1.31922267714737	-34.2699406054369	-82.101627920696	35.8832007902763	6.9980577536841	-49.401401395249	40.4199594715704	842.545600700841	-3.44628653315536	-29.557147250254	28.931180756047	72.7974267607727	1.77588561026437	-25.3794095355182	0.731451181580421	3.86475446763226	67.575254617353	-58.8013112534045	91.5972464770837	9.08692661105199	-60.8901801107724	37.2866561855185	26.8423118986791	-51.4902702526169	-10.757327533943	NaN	32.178577977842	-31.4745968794433	114.172498132989	92.5951507237399	24.6265063846047	-25.0013926566685	-9.89724947019405	50.5193232757039	-27.1591273975935	41.8883843120042	-34.7111989908307	-18.5281884338938
23.6312231668424	-49.7806905093985	11.9278746097606	-61.4840390664804	100.234959176833	-55.1003943989812	-40.2052235081497	-2.96729628107094	4.48028916434481	-59.3561575106473	-37.0134011744001	-84.8907361806442	-15.7345856160694	-45.5249273977324	-51.9085720652316	-60.4200982885638	-13.6812553124175	-29.354468187482	-18.9056596041057	558.913455056603	-38.7583959125206	-66.9701790876366	24.9793364460747	-62.7906556542861	-16.8158978874304	22.8895747293995	297.693240472196	-4.27732758737887	-24.1300638957938	-58.6111322209356	-30.3993490458196	-62.7906556542861	35.428145029451	-17.860778745768	-13.6812553124175	9.30612357101031	-22.0403021791186	NaN	-33.0857184778064	33.8709027015937	18.751665661084	67.3492132912938	79.2286138231229	104.067360389675	48.9901397421034	-0.68735339099991	-1.76729889389346	0.392592111893641	-15.8065904315096	7.9522106321485
7.09600966465878	25.2002805185236	-8.87834697110428	-13.1381754073078	-7.81338986205341	-33.3723604792743	-18.4629609525621	-41.8920173516813	11.3558381008623	-70.6458592960548	-23.7877464978165	-74.9056877322583	26.2652376275745	-16.3330467344604	-29.1125320430708	24.1353234094727	16.8428016853367	-44.831530832591	93.1517215803999	694.215131712747	-7.19973471995714	-16.6076837481156	-1.97309637098022	-53.1941521909541	-9.29039005954792	-14.5170284085248	292.809306511319	-51.1034968513634	-6.15440705016176	-53.1941521909541	50.2932871187891	-35.4235818044326	-35.4235818044326	39.8400104208352	81.6531172126507	-41.6955478232049	35.6586997416537	NaN	-32.538011760851	55.0250774135136	22.5943036452305	45.2958452830287	18.270200476126	5.29789096881276	34.4855873602676	38.809690529372	-39.0241665145076	42.0527679062004	-32.538011760851	65.8353353362747
-52.1098399715879	-68.0994707277732	-42.5160615178767	-0.943021551794917	-35.0542338316569	-71.2973968790103	-107.540559926364	-7.33887385426904	-77.6932491814844	-60.6376430415534	-92.616904553924	-44.6480122853681	-48.9119138203508	-26.5264307616914	40.6300184142869	-71.2973968790103	-39.4063384577965	-28.9485898223243	24.3859282185843	242.952874699955	-4.89576796073804	-16.3992914597575	-35.2232390036076	9.74508012892314	2.42465608409255	-16.3992914597575	-26.8570400952298	-6.98731768783249	-14.3077417326631	-39.4063384577965	-39.4063384577965	-18.490841186852	-5.94154282428527	-17.4450663233048	-40.4521133213438	-32.0859144129659	14.9739544466593	NaN	-14.6754762630156	103.274322451743	63.2363173834302	31.855178275834	22.1162040700283	28.6088535405654	-0.608069076851743	45.9225854619978	28.6088535405654	14.5414463544016	36.1836112561921	-24.4144504688213
-42.074304597007	-57.0122431031468	-61.2802255334725	-50.6102694576583	-19.6673968377973	-60.213229925891	-73.017177216868	-23.935379268123	-38.8733177742628	16.6104538199707	-78.3521552547751	-68.7491947865423	-39.9403133818442	-1.52847150891329	-58.0792387107282	-83.6871332926821	-38.1613920353846	-22.4680554341245	35.0741787704956	178.406653062004	31.9355114502436	-36.0689471552166	-49.6698388763086	-38.1613920353846	-10.9596085932005	-71.6405101180726	46.5826256114196	7.87239532831152	70.6457417333516	-23.5142778742085	-77.9178447585766	-22.4680554341245	30.8892890101596	-32.9302798349646	-13.0520534733685	-2.5898290725285	-43.3925042358046	NaN	-49.8535832036386	46.5505820340485	-0.0267112830362853	42.2178105626917	69.2976322586712	-3.27628988655383	66.0480536551537	43.3010034305309	23.8035318094257	32.4690747521391	-23.8569543754982	-6.52586849007136
-4.25107875694268	-32.0195411970992	-27.7474700524597	-52.3118791341366	-49.107825775657	-75.8082704296536	-99.3046617251706	-74.7402526434937	-52.3118791341366	38.4696326894519	-6.38711432926241	-75.8082704296536	-61.9240392095753	-1.04702539846309	-32.0195411970992	-21.3393633355005	-55.7554467166784	-55.7554467166784	-33.775368318833	23.791503675524	40.5382300738824	-31.6820275190382	-51.5687651170888	-37.9620499184226	13.32479967655	-28.542016319346	55.191615672446	85.5450572694706	-5.51526752160317	-2.37525632191098	9.13811807696042	-54.708776316781	49.958263672959	-44.242072317807	27.9781852751136	0.764754877781224	24.8381740754214	NaN	8.14577076687276	82.9610677937751	111.152339137246	130.669373144263	10.3143301009859	-11.3712632401452	14.6514487692121	50.4326777820784	40.6741607785694	-17.8769412424846	7.06149109981621	12.482889435099
-25.1526202330155	-12.3241171317634	-33.7049556338502	-12.3241171317634	17.6090567711581	-64.707171461876	-68.9833391622933	0.504385969488659	-70.0523810873977	-10.1860332815547	56.0945660749143	-56.1548360610413	-28.3597460083285	15.4709729209494	-19.8074106074938	-26.2216621581198	7.26356894545147	-67.0818618416252	27.1588250715706	-15.7730434111075	-39.8567745111464	-58.7049118937855	-0.0662622589081967	-5.30185597630796	-25.1971121024271	-7.39609346326787	-45.0923682285462	-47.1866057155061	-3.20761848934805	-3.20761848934805	91.0330684238477	47.0540811976897	-6.34897471978791	-40.9038932546263	200.980536489243	11.4520439193713	-0.0662622589081967	NaN	141.152063339245	16.3346686698177	41.2981476037032	34.785935707907	13.0785627219196	61.9201519403913	45.6396222009007	40.2127789544039	29.3590924614101	-36.8483951458515	-48.7874502881446	19.5907746177158
67.3329253721348	-52.5146939945546	18.1097959893874	-56.7949661147935	10.6193197789693	91.9444900635085	71.6131974923737	-4.36163264186686	-57.8650341448532	-62.1453062650921	-35.3936055135989	-37.5337415737184	-67.4956464153907	-35.3936055135989	-62.1453062650921	-28.9731973332406	13.7679529618029	-62.7044724449248	54.6230843434794	-14.5163687639731	-52.2287977316744	-53.2763652029995	-8.23096393602285	-17.6590711779482	-13.468801292648	-27.0871784198735	-78.4179845148003	-28.1347458911986	-16.6115037066231	-67.94230980155	-33.3725832478237	13.7679529618029	103.858755495756	-7.18339646469781	88.1452434258806	-33.3725832478237	23.1960602037283	NaN	9.3295944405482	53.8744471077688	4.98375515594131	-10.2266823401828	35.4046301481895	88.6411613846239	29.9723310424309	61.4796658558308	1.72437569248615	27.7994114001275	11.5025140828516	-40.647557332431
-33.8722118417028	-30.6589235216249	34.6779389866244	58.2420533338618	-28.5167313082397	-70.2894794692515	-63.8629028290959	-0.668232534231798	10.0427285326943	3.61615189253865	-4.95261696100224	-38.1565962684732	5.75834410592387	-38.1565962684732	-46.7253651220141	-19.9479624546988	-23.7387824342562	-17.450682930695	41.2382457692101	43.3342789370638	-27.9308487699637	NaN	-56.2272965359894	6.65369849962317	29.7100633460144	46.4783286888444	-22.6907658503294	33.9021296817219	-4.87448392357247	-15.3546497628412	-89.7638272216494	-26.8828321860369	139.751804658336	22.3739472585263	-12.2106000110606	-71.9475452948925	9.7977482514038	NaN	33.8494634668375	61.0382931974426	64.3009527651152	8.83574011468085	45.8125485483037	146.954995146155	26.2365911422681	-22.703302372821	8.83574011468085	32.7619102776133	75.1764846573572	24.0614847638197
-0.184107154813233	-22.6987565293321	11.6092806127919	-39.8527751003941	-14.1217472438011	-67.7280552783698	21.2584160590142	-41.9970274217768	-40.9249012610855	-43.0691535824682	-41.9970274217768	-35.5642704576286	-87.0263261708145	-45.2134059038509	-72.0165599211353	-95.6033354563455	64.5382384522869	62.4413062887258	-28.7752428261811	4.77567179079616	-18.2905820083757	-35.0660393168643	36.2296542442123	-2.56359078166761	-14.0967176812535	-7.80592119057031	-48.6960983800113	-54.9868948706946	-28.7752428261811	-24.5813784990589	-35.0660393168643	-71.7623521791832	382.22346123179	-5.70898902700923	26.7934595081875	30.9873238353096	76.0713653518728	NaN	10.5181883188104	85.6349527694396	10.5181883188104	18.1387296398888	7.2522420383483	401.343093214113	117.205766813907	36.6457585625076	-38.4710058881217	69.305221367129	94.344142850672	-23.229923245965
-16.8695808938594	0.300950270401355	-37.2595866514191	-40.479061244718	79.7146569051075	-81.2590727598374	-47.9911686290821	-13.6501063005605	-38.3327448491854	76.4951823118086	-58.7227506067451	-30.8206374648213	9.95937405029805	-86.6248637486688	-59.7959088045114	-61.942225200044	-24.3757816932154	-12.837706074014	47.9994199181389	24.9232686797361	14.4341090259166	-31.7181934508891	-26.4736136239793	-57.9410925854378	-50.5986808277641	-0.250714489430642	-51.6475967931461	58.4885795719584	38.5591762297014	-39.0606052085627	-23.3268657278335	24.9232686797361	51.1461678142848	0.798201475951306	-36.9627732777988	-21.2290337970696	19.6786888528264	NaN	75.4093289995299	27.4604812128985	20.9220019692669	-16.1293804113119	-39.0140577640224	959.193773430396	25.280988131688	40.5374397001616	4.57580386018802	-31.3858319797856	26.3707346722932	-49.911523170075
-37.883977615799	-48.6258998522958	-22.8452864847035	-78.7032821144868	-13.1775564718564	-32.5130164975506	-20.6969020374042	25.4933635795319	-4.58401868265902	-47.5517076286461	-59.3678220887926	12.6030568957358	-63.6645909833913	-29.2904398266016	-69.0355521016397	-50.7742842995952	-51.4535304895526	-31.515572020223	-15.775078491805	-29.4168395497673	2.06414750706886	-50.4041642543247	-25.2193746088558	24.1008384468542	-62.9965590770592	-13.6763460213492	-67.1940240179707	-22.0712759031722	-59.8484603713756	-45.1573330781854	-51.4535304895526	45.0881631514116	490.019446888029	-28.3674733145394	-4.23204990429837	22.0021059763984	-2.13331743384263	NaN	-26.4680475123088	28.074279351129	117.523695407167	76.0715269909543	77.162373528223	813.483786184633	32.437665500204	22.6200466647852	-28.6497405868463	11.7115812920976	-5.74196330420244	1.89396245667885
-33.1334317657476	-14.854551616117	-54.6379966476659	-85.8196157264475	-44.9609424508026	-69.6911920650087	-60.0141378681455	-32.0582035216516	-66.465507332721	7.72524150989728	-39.5848012303231	-39.5848012303231	-25.6068340570761	-18.0802363484047	-68.6159638209128	-84.7443874823516	-23.9640583128818	-42.8607623655687	-0.868086692931178	8.58026533341226	-54.408748175544	-63.8571002018875	-19.7647907456181	26.4271524942832	-32.3625934474093	-60.7076495264396	-23.9640583128818	-8.21680493564274	-15.5655231783543	-41.8109454737528	-48.1098468246484	-28.1633258801456	393.863064629861	-10.3164387192746	-10.3164387192746	-11.3662556110906	-0.868086692931178	NaN	62.5397293471686	35.2410104256064	57.0799855628562	38.5168566961939	41.7927029667813	401.04384397454	62.5397293471686	30.8732153981564	-0.793298550855707	58.1719343197186	85.4706532412808	15.5859328020816
-0.390790715149748	-69.271831667575	-81.110760581273	-36.9838437211256	-30.5262461318358	49.1174574694059	-77.8819617866281	-57.4329027538769	-18.6873172181377	-45.5939738401788	-61.7379678134035	-40.2126425157706	-3.61958950979468	-29.4499798669541	-53.1278376943503	-13.3059858937295	27.7051975634151	-22.707663347527	-2.75257257027908	7.75010678616717	-39.511950317841	NaN	-55.2659693525104	-56.316237288155	23.5041258208366	64.464575310977	NaN	-65.7686487089566	-47.914093802998	16.1522502713242	-12.2049839910807	21.4035899495473	1142.03947728236	-63.6681128376674	-40.5622182534856	104.374756865473	-8.00391224850221	NaN	5.25843004169587	38.0500262256436	-12.2304212564096	-27.5331661422519	12.909802484617	135.331761571355	81.7721544709072	41.3291858440384	-60.3247623261996	12.909802484617	83.9582608831704	71.9346756157229
-52.6920664131226	-68.8516607902098	-24.6821028261714	-28.9913279933946	-58.0785978721516	-32.2232468688121	-27.9140217015888	-62.3878230393749	-41.9190034950644	-64.5424356229865	7.63708592800308	-8.52250844908414	8.7143922198089	-23.6047965343656	-44.073616078676	-36.5324720360353	-8.84155591531439	60.5059223207615	19.5278669994439	5.86851522567141	20.5785863666572	-50.8703306038453	-23.5516270563002	-19.3487495874471	156.121384737169	-38.261698197286	-28.8052238923666	2.7163571240316	16.3757088978041	-16.1965914858073	-14.0951527513808	-23.5516270563002	-9.89227528252766	0.614918389605054	-46.6674531349922	164.527139674875	-41.4138562989258	NaN	-23.6907034939424	44.1472098006656	8.03993336966459	-8.37246500806314	51.8063290436052	25.5464916392408	12.4165729370587	55.0888087191508	-53.2330205738523	10.2282531533616	-60.8921398167919	-19.3140639265483
-55.4904971127928	51.2659876254997	-74.9007670652096	29.6990210117032	19.9938860354948	-67.3523287503808	-35.0018788296861	-83.5275537107282	-78.1358120572791	-26.3750921841676	29.6990210117032	-94.3110370176264	-64.1172837583114	-44.7070138058945	-39.3152721524454	-66.273980419691	53.3903512489335	8.18999020698432	-32.8056860868765	-15.9869470945234	-11.7822623464351	2.93413427187395	54.4415224359555	-30.7033437128324	113.307108909192	-46.4709115181635	-75.9037047547816	-40.1638843960311	-1.27055047621434	-20.1916318426117	-11.7822623464351	-30.7033437128324	61.7997207451101	-24.3963165906999	21.8552156382713	1094.04982640079	-38.0615420219869	NaN	38.208795314604	-35.1742156798783	40.3993329562304	43.6851394186699	11.922343615088	6.44599951102211	71.0668599389991	37.1135264937909	-15.4593769052413	37.1135264937909	-28.6026027549993	-27.5073339341861
-21.5950055219697	-46.4210304316546	-44.2622456568994	55.0418539818402	-19.4362207472145	-46.4210304316546	-18.3568283598369	-14.0392588103265	-87.4379411520036	-34.547714170501	-16.1980435850817	-33.4683217831234	-15.1186511977041	-39.944676107389	-65.8500934044515	-66.9294857918291	6.30696897969673	80.9722300653149	-19.9836159096054	39.9589176380035	18.9264497265618	2.10047539740839	-43.1193306121913	-36.8095902387588	-2.10601818487996	-27.34497967861	-65.2034219192052	-35.7579668431867	-74.668032479354	-59.9453049413447	-21.0352393051775	-26.293356283038	18.9264497265618	-37.8612136343309	29.4426836822826	718.256007782	-36.8095902387588	-56.7904347546285	151.763751457003	67.3424914683182	15.8126314752247	3.75245147684107	-17.078768520367	-10.5004885212486	54.1859314700815	10.3307314759594	-56.5484485150769	54.1859314700815	69.5352514680243	22.390911474343
-71.9080155854579	-62.1840693758361	-51.3796846984786	-75.1493309886652	-18.966530666406	-50.2992462307429	-54.6210001016859	21.0096926398168	42.6184619945319	9.12486949472356	-43.8166154243283	-16.8056537309345	-49.2188077630071	6.96399255925205	-53.5405616339501	-79.4710848596082	-52.389776719081	32.8283787435028	-38.7127888053329	-14.5150409579326	-29.2441048650459	NaN	-31.3482568517763	25.4638467899462	127.515218146374	-32.4003328451416	-61.858460659368	-22.9316489048545	-43.9731687721591	19.1513908297548	-28.1920288716806	-31.3482568517763	-3.99428102428029	-10.3067369844717	-51.3377007257157	656.709442809085	45.4532906638856	-22.9316489048545	25.1982881296831	20.8083143863895	7.63839315650863	112.997762995556	21.9058078222129	-25.2864099181935	151.410033249375	43.855676538681	-63.6986801720127	37.2707159237406	35.0757290520938	4.34591284903841
-29.3107950898185	-16.332956157975	-64.9998521523881	-44.4516071769692	-33.636741400433	-54.1849863758518	-33.636741400433	-44.4516071769692	-17.4144427356286	-26.0663353568576	-33.636741400433	-49.8590400652373	-67.1628253076953	-73.6517447736171	-32.5552548227794	-12.0070098473605	-19.5670466567911	-26.9347495231211	63.582742834648	-33.2499234085469	0.431003980390485	-32.1973944276426	27.7967574839021	-10.0942858286524	431.96788615115	65.6878007964566	-50.0903871030155	-34.3024523894511	-39.5650972939726	20.429054617572	-59.5631479311542	-55.353032007537	-7.98922786684385	28.8492864648064	-44.8277421984941	-18.5145176758868	-18.5145176758868	NaN	65.364083292277	7.13779910508814	86.2376568688163	0.546144291444119	32.4058092240569	11.5322356475175	227.958235362163	64.2654741566696	-37.9051754548126	24.7155452748055	-11.5385562002366	-19.2288201494879
-34.2624648789032	12.286614211965	-27.7672445406425	2.543783704574	29.6072017806602	-52.6655891706418	-85.1416908619452	-42.9227586632508	-26.6847078175991	-26.6847078175991	-11.5291936949908	-58.078272785859	-18.0244140332515	-23.4370976484687	-86.2242275849886	-25.6021710945556	-30.9412988196453	-7.77568692840113	-29.8883164609524	-40.4181400478816	-6.72270456970822	12.2309778867643	-46.7360342000391	2.75413665852804	34.3436074193156	24.8667661910793	-53.0539283521966	-34.1002458957241	-21.4644575914091	-35.153228254417	-8.82866928709405	16.442907321536	-25.6763870261807	-10.9346340044799	13.2839602454572	381.827785787978	18.5488720389218	19.6018543976147	-26.3556269623848	-21.9567185379209	181.492796093535	4.43673200886249	-4.36108484006532	-23.0564456440369	750.051709955494	237.578878505449	-19.757264325689	52.8247246779654	93.5146276042565	6.63618622109444
-31.6386379893271	-90.1524391207109	76.7202529947169	-66.3134831042212	-12.1340376121992	-103.155506038796	-74.9821943829447	-18.6355710712418	-35.9729936286889	-81.4837278419874	34.4602855109398	-43.5581159975719	-50.0596494566146	-4.54891524331609	-60.895538555019	-118.325750776562	-26.5238122350262	-68.6612573244513	-43.3787902707963	-10.7222703264918	-47.5925347797388	-62.3406405610375	-18.0963232171412	-33.8978651256756	94.6213423970709	-6.5085258175493	14.5601967271633	77.7663643613009	-44.4322263980319	-11.7757064537274	-10.7222703264918	-33.8978651256756	-32.84442899844	-28.6306844894975	-46.5390986525031	954.225222221343	0.865527073100096	5.07927158204261	60.0750717511371	-21.3876324662204	51.2682929168282	9.43609345386085	-15.8833956947773	24.8479564139015	1395.40291250323	90.8987976712183	-42.3037321977041	45.7640561453851	28.1504984767673	-23.5893271747976
-44.1947096225217	8.95280443362132	-50.7025684865392	-7.31684272642246	-49.6179253425363	-55.0411410625509	-97.3422236786647	-66.972215646583	-63.7182862145742	-39.85613704651	-48.5332821985334	-83.2418628066268	-68.0568587905859	-57.2104273505567	-74.5647176546034	-8.40148587042538	-6.29416239091953	-16.8330652612976	30.5919976554038	49.5620228220844	9.5141919146476	-47.3958835853941	-33.6953098539026	-43.1803224372429	-6.29416239091953	-14.725284687222	7.40641134057198	-33.6953098539026	15.8375336368745	-41.0725418631672	-32.6414195668648	39.0231199517063	-35.8030904279782	-63.2042378909612	46.4003519609709	-30.5336389927891	-29.4797487057513	-23.1564069835245	-20.8173858016701	-5.38980738237027	82.7677835850575	17.7515602465795	-12.0016267049274	61.8303557302934	585.266052099396	44.1988375368079	-5.38980738237027	-10.8996568178345	48.6067170851793	14.445650585301
-14.4329590676641	-91.5176187050449	-42.6611442869867	-11.1758607731269	-41.5754448554743	-43.7468437184991	-43.7468437184991	38.7663130764438	-69.8036300747968	-9.0044619101021	-23.1185545197634	-48.0896414445487	-41.5754448554743	-30.7184505403502	-18.7757567937138	-47.0039420130363	-32.438235016007	3.40948949658756	270.158733663836	49.8006623952394	-39.8186488862471	-60.9055456583616	-27.1665108229784	-50.3620972723043	-24.0034763071612	26.6050759459135	-2.91657953504678	5.51817917379901	19.2246620756734	11.8442482054334	-50.3620972723043	-36.6556143704299	8.68121368961618	35.0398346547593	-17.6774072755269	266.995699148018	18.1703172370677	-78.8294079146589	1.81591924021364	36.0118552974799	8.43448750936193	-4.80264902893467	19.4654346246091	39.321139432054	1217.42629134045	90.063496162191	151.836800007575	48.1458971242517	107.713011546586	-19.142880278756
-45.4716202060365	-35.6908002006728	-59.5994713248953	-111.763844686835	-46.5583779844103	-41.1245890925415	-87.8551735626128	26.254393166631	-35.6908002006728	-46.5583779844103	-22.6497068601878	31.6881820584998	-66.1200179951378	-55.2524402114003	39.295486507116	-71.5538068870065	34.2175111749519	-36.4540742489639	63.751905083454	-32.2348751191779	-28.0156759893919	-33.2896749016244	33.1627113925054	55.313506823882	96.4506983392956	-36.4540742489639	-15.3580786000338	-39.6184735963034	-5.8648805580153	-3.75528099312229	-48.0568718558755	-33.2896749016244	-11.1388794702478	18.3955144382543	-35.3992744665174	246.232267446699	41.6011096520774	0.463918136663725	-8.6311781174482	7.93214940168467	-28.5071711404076	17.8701459131644	65.3516848013453	48.7883572822124	861.495627554332	100.686783508829	-13.0480654558836	-3.11006894440391	-31.8198366442342	226.568072654239
16.9815106249394	-12.389580521672	-48.2875808119748	-47.1997626213596	-62.4292172899729	-39.5850352870529	-91.8003084365843	32.2109652935527	-58.0779445275119	-93.9759448178148	-15.6530350935177	-16.7408532841329	-93.9759448178148	-51.5510353838205	-78.7464901492014	-75.4830355773557	43.9470289236106	21.7866714231792	9.12360999436129	19.6761611850429	-7.7604719107293	13.3446304706339	33.394477732929	36.5602430901335	30.2287123757245	2.79207927995231	-51.0259317925239	-55.2469522687966	-7.7604719107293	-8.81572702979747	-15.1472577442064	-56.3022073878648	30.2287123757245	-24.6445538158199	-39.4181254827742	14.3998855897021	-34.1418498874334	9.12360999436129	-20.2049979017219	0.796676102852468	10.7448374734403	42.8000241120011	27.32510642442	20.6929988440281	461.728152940089	-0.30867516054618	33.9572140048119	-0.30867516054618	-6.94078274093807	270.502384372123
-39.131354758483	-22.7981446441524	-75.0644170100102	-39.131354758483	-65.2644909414118	-40.2202354327717	-85.9532237528972	-30.4203093641733	-51.1090421756587	-43.4868774556378	-75.0644170100102	-68.5311329642779	-26.0647866670185	15.3126789559522	-97.9309111700729	-68.5311329642779	49.4621069925362	51.5735286904953	-25.4933632850142	90.6348301027399	-2.2677246074634	-20.2148090401163	-33.9390500768509	17.7907815231487	9.34509473131201	-55.0532670564426	-33.9390500768509	128.640420666005	33.6264442578424	-64.5546646972588	-39.2176043217488	-55.0532670564426	207.818734339474	-48.7190019625651	-34.9947609258305	35.7378659558016	-12.8248330972592	12.5122272782508	69.9939184812579	84.3781975459504	21.3086662622984	36.7994283319673	26.8410812871801	39.01239434192	704.008680332707	52.2901904016362	-20.737687926803	39.01239434192	43.4383263618254	437.346276133406
-50.6661847243842	-59.3857466081414	-83.3645417884737	-52.8460751953235	-4.88848483465881	-110.613172675215	-9.24826577653742	-34.3170061923394	-28.8672800149911	-8.15832054106776	-47.3963490179752	-53.9360204307931	-31.0471704859304	-45.2164585470359	-112.793063146154	-43.0365680760966	20.12844058174	-31.6237410800963	95.1162956427679	-4.16339979014235	2.17360204600086	-52.747080533907	5.34210296407247	-28.4552401620247	21.1846075544305	-8.38806768090449	-28.4552401620247	-64.3649172335028	-14.7250695170477	-17.8935704351193	-37.9607429162395	-18.9497374078098	295.78802045397	-10.5004016262856	22.240774527121	58.1504515985992	105.677965369673	-14.7250695170477	36.324617569632	-24.5943210852976	-41.2085770820966	-20.1638528194846	-6.87244802204538	-17.948618686578	605.63978972661	82.8445343606691	-13.518150420765	6.4189567753938	20.8179786392862	201.359560471168
-55.6775198939809	-37.1303179296056	-48.0404367321793	-73.1337099780987	-17.492104084973	-109.137102026592	-75.3157337386135	-101.50001886479	-55.6775198939809	-66.5876386965545	35.9674780476381	-115.683173308136	50.1506324909838	-21.8561516060024	-28.4022228875467	-40.4033535703777	16.1283795573741	-39.8726654503442	4.50552115954577	21.4114970109324	59.4499426765524	-27.1931835618042	-40.9292889410559	7.67539163168076	-58.8918882831542	-8.17396072899422	-0.777596294012561	-14.5137016732642	72.1294245650924	41.4873433344541	33.0343554087607	-63.1183822460008	148.206315896332	-12.4004546918409	-39.8726654503442	36.2042258808957	92.205270888614	-1.83421978472423	83.525231082117	33.6313256084727	20.3262841488342	46.9363670681112	11.4562565090753	-63.9389784288761	150.050438380309	17.0000237839246	-7.39255222541258	20.3262841488342	4.80373577925601	112.352820911334
-14.8312872605421	-57.4224312367686	-7.18672295711686	-49.7778669333433	21.2073730270341	-48.6857863185683	-71.6194792288441	-31.2124964821677	-42.1333026299181	-14.8312872605421	-48.6857863185683	-63.9749149254188	-18.1075291048672	-84.7244466061446	-30.1204158673927	-47.5937057037933	-9.01674900925636	51.2368339933505	-2.67426658792932	-25.9300354661285	-49.1858043443276	-52.3570455549911	-14.3021510270289	-38.6150003087825	-4.78842739503833	-13.2450706234744	-37.557919905228	5.78237664050673	16.3531806760518	30.0952259222604	0.496974622734202	-44.9574827301096	105.14793457463	-84.0694576616263	-3.73134699148382	487.811040661362	-23.8158746590194	-14.3021510270289	2.07530484555821	22.053364044086	135.262366169077	-6.80383257600972	38.7017467095259	-19.0126465306656	138.592042702165	91.9765712389334	45.3610997757018	13.1742266225181	-34.5511370184095	29.822609287958
-43.8666442632472	-55.8913101601157	32.6539568986431	-76.6611876183431	227.234914138879	-61.357067385965	-88.6858535152115	-89.7790049603814	-77.7543390635129	-54.7981587149458	8.60462510490617	-55.8913101601157	-58.0776130504554	-16.5378581340007	-81.0337933990225	-28.5625240308691	-37.3562469991853	-10.9178042058985	-18.3205681880188	-24.6657944584076	-24.6657944584076	-17.2630304762873	-1.39996480031519	267.214613979479	32.441241975092	-3.51504022377813	-26.7808698818706	2.83018604661071	32.441241975092	25.0384779929717	53.5919962097215	16.5781762991199	324.321650412979	-31.0110207287965	-9.86026649416698	1142.85583929314	41.9590813806753	-36.2987092874538	-43.9890326405025	40.4494937386474	-5.10286917642032	23.7839951111836	9.34056296738163	70.4473912680822	18.228828902029	54.8929258824493	38.2274272549855	-8.43596890191308	21.5619286275218	42.6715602223092
-41.226490949386	-8.39975962099071	-91.560812319592	-81.7127929210734	18.9558498193387	-70.7705491449417	-34.6611446837069	-27.0015740404147	-65.2994272568758	-67.4878760121022	-57.6398566135836	-54.3571834807441	-66.393651634489	-77.3358954106208	-42.3207153269991	-44.5091640822255	-9.64651871477293	-26.5744453668669	65.471155803894	-12.8205049620406	-22.3424637038434	31.6153024997061	22.0933437579032	-25.516449951111	49.6012245675559	60.1811787251147	-73.1262436601253	0.93343544278579	9.39739876883277	-8.58852329901706	-63.6042849183224	-21.2844682880875	434.711555902694	23.1513391736591	-12.8205049620406	404.029688845773	-27.6324407826228	-15.9944912093082	-3.39840470556911	3.27465522205248	35.5277782055568	65.556547879854	-24.5297611430375	24.4060116595209	34.4156015509532	28.8547182779352	45.5373680969892	-22.3054078338303	78.9026677350972	-7.8471113239835
-21.0563592092098	-68.1542341961341	-61.5824376863307	-81.2978272157409	112.570169823459	-105.394414418353	-72.5354318693364	12.8979227581077	-57.2012400131284	-84.5837254706426	-94.4414202353477	-45.1529464118222	-33.104652810516	5.23082683000377	-75.8213301242381	7.4214256666049	-3.08186473764941	-24.2509350604873	18.0872055851885	-6.25722528607509	19.1456591013304	-39.0692842864738	-8.37413231835888	-35.8939237380481	48.7823575533034	64.6591602954318	5.38576339148575	1.15194932691817	-29.5432026411968	-65.5306221900212	266.823781878534	-11.5494928667846	-34.8354702219062	-0.964957705365616	-7.31567880221698	243.537804523412	14.9118450367628	-21.0755745120616	-9.48368530591422	41.7291461646324	91.8286552119063	27.2559546620866	51.7490479740872	-5.03039561282321	112.981781254089	29.4825995086322	-55.1299046600971	112.981781254089	-12.8236525757325	27.2559546620866
-15.0994509201709	-62.2436435786065	-51.2798778440866	-52.3762544175386	356.572207480054	-71.0146561662224	-3.03930861219897	-62.2436435786065	14.5027165630329	-49.0871246971826	-67.7255264458665	-61.1472670051545	-53.4726309909906	-79.7856687538384	-20.5813337874308	13.4063399895809	-45.2214760685636	-42.0447400283497	250.214975671326	-38.8680039881358	85.0247015802051	-4.9828195591879	-26.1610598272804	-9.2184676128064	-17.6897637200434	-6.04173157259253	-24.0432358004711	-15.5719396932341	-45.2214760685636	-24.0432358004711	56.4340772182802	-2.86499553237866	-31.4556198943035	-37.8090919747312	31.0201888965693	489.529090700771	-0.747171505569411	147.500510371078	69.1182451942361	23.4249524340269	2.25001188661285	-13.3525758851659	53.5156574224574	-43.4432808735964	64.6603629737279	18.9670702135187	66.889304083982	-4.43681144414948	15.6236585481375	25.653893544281
-72.7832539001804	-81.5629006946757	-28.8850199277043	-4.74099124284234	81.9580208527982	-56.3214161605019	-60.7112395577495	-42.0544901194471	-67.2959746536209	-23.3977406811447	-82.6603565439876	-90.3425474891709	-24.4951965304566	-25.5926523797685	-50.8341369139424	-72.7832539001804	-20.6572437973891	-11.1229056248488	450.762810289327	-38.6665492344097	-25.9540983376893	-20.6572437973891	-22.7759856135092	-28.0728401538094	146.723359676096	57.7362033990535	20.6582216169523	3.70828708799168	-5.82605108454864	17.4801088927721	-19.5978728893291	-1.5885674523085	104.348523353695	25.9550761572524	-21.7166147054492	92.6954433650347	41.845639778153	253.71982139016	-17.229454414776	68.6733670115897	-1.6107596099822	36.3203563445169	10.6610720223558	-32.8481492195697	73.1358512415308	54.1702932642812	50.8234300918254	59.7483985517076	9.54545096487049	16.2391773097821
-44.8948312813227	-48.1904430377708	-115.201215418882	-86.6392468629987	-10.8401764646922	-76.7524115936544	-41.5992195248746	-85.5407096108493	-45.993368533472	-0.95334119534789	-45.993368533472	-28.4167724990821	-45.993368533472	-75.653874341505	-39.4021450205758	-35.0079960119783	-24.6871271902639	8.16760902911116	405.603934263487	-43.764070801514	-26.8067875915139	65.3984398628613	-60.7213540115141	41.0223452484863	59.0394586591113	46.3214962516113	-33.165768795264	42.0821754491113	-23.6272969896389	65.3984398628613	-7.72984398026389	-38.464919798389	55.8599680572363	-55.422203008389	-14.0888251840139	438.458670482862	-22.5674667890139	1022.42511102724	0.104359157299453	53.7095081667274	-3.24596265578979	10.1553245965672	97.2636917368876	32.4908033504955	51.4759602913346	31.3740294127991	51.4759602913346	49.2424124159417	45.8920906028525	59.2933778552095
-34.5453260935152	-14.752151904868	-67.5339497412607	-32.3460845169989	11.6387470133284	-87.327123929908	-76.3309160473262	77.6159943088194	-22.4494974226752	-79.6297784121007	-32.3460845169989	-55.4381210704207	-64.2350873764862	-57.6373626469371	-87.327123929908	-35.6449468817734	31.7160173939681	-13.8764479455756	344.50153542107	18.9925386945606	16.871958911326	-15.9970277288102	-61.5894930683538	4.14848021191844	20.0528285861778	21.1131184777951	-5.39412881263721	-11.755868162341	17.9322488029433	9.44992967000491	384.792551302527	-0.0926793545507406	26.4145679358816	-14.9367378371929	14.7513791280914	497.18327981396	244.834285609044	240.593126042575	-38.4224249219734	13.0023184224631	56.6015573449201	15.2381768287429	20.8278228444426	17.4740352350228	59.9553449543399	93.4932210485376	-42.8941417345331	-14.945911656035	74.4884245951589	-8.23833643719548
-29.6789167142934	-36.2831554980354	-118.83614029481	-43.9881007457344	-57.1965783132184	-84.7142399121433	-24.1753843945084	-48.3909266015624	-57.1965783132184	-78.1100011284013	-77.0092946644443	-50.5923395294764	-32.9810361061644	-62.7001106330033	-51.6930459934334	-32.9810361061644	-40.1826359329792	-6.2386365232008	262.13110881036	55.2848624070225	34.069862775911	-31.6966360805346	23.4623629603553	117.869111318801	-16.8461363387565	-21.0891362649788	-17.9068863203121	-17.9068863203121	-4.11713656008965	-31.6966360805346	274.860108589027	-0.934886615422924	58.4671123516893	2.2473633292438	3.30811331079938	372.449106892139	71.1961121303562	150.752360747024	-2.05018119110327	-0.93109432987748	-4.28835491355485	55.023248731412	34.8796852293478	81.881333400831	-8.76470235845801	32.6415115068962	1.3070793925741	-7.64561549723222	18.093382310961	74.0477253722505
-27.0064770195293	-116.251814152274	-52.3477455880865	3.84376297697521	-27.0064770195293	-57.8567170160337	-52.3477455880865	-31.413654161887	-73.281837014286	-30.3118598762976	-111.844637009917	17.0652944040486	-22.5992998771715	-42.4315970177815	-45.7369798745498	-72.1800427286965	12.0179110135094	16.262752897347	51.2826984390076	23.6912261940629	27.9360680779006	-20.8796135862325	100.098380103141	-45.2874544182989	36.4257518455759	-51.6547172440554	-42.1038230054207	-33.6141392377454	36.4257518455759	34.303330903657	959.678861580265	-21.9408240571919	-42.1038230054207	-25.1244554700701	-27.2468764119889	577.643092034877	959.678861580265	146.791640825355	-8.17191263412751	39.9987048998461	121.776730015662	31.0367295446882	89.2895693532144	27.675988786504	134.099446129004	122.896976935056	75.8466063204776	-11.5326533923117	6.39129731800403	44.479692577425
-28.7402868248022	-67.3412359081513	-50.7979720152874	72.72506505143	57.2846854180903	-43.0777821986176	-78.3700785033939	-3.37394885574413	-9.9912544128897	-35.3575923819477	-75.0614257248212	-80.5758470224425	-65.1354673891028	-64.0325831295786	-65.1354673891028	-93.8104581367336	-11.1148666706999	-47.2116929225754	31.3519877432712	-11.1148666706999	-29.1632797966377	75.942184877941	-35.5333079587333	61.0787858330511	-33.4099652380348	-12.1765380310492	39.8453586260655	-8.99152395000136	5.87187509488854	-48.2733642829247	253.241302056271	26.0436309415248	-2.62149578790569	-53.5817210846711	19.6736027794292	22.858616860477	235.192888930333	500.610729017653	39.5213015256175	20.4573419786054	48.4925766065644	26.0643889041972	32.7928452149074	3.63620120182994	157.269286963046	48.4925766065644	12.6074762827768	4.7576105869483	15.9717044381319	12.6074762827768
-19.4377665235351	-69.1167041705284	-69.1167041705284	162.718338182107	-12.8139081706026	-55.8689874646635	-64.7007986019068	-22.7496957000013	-13.917884562758	-43.725247150954	76.6081795939854	-76.8445389156163	-75.7405625234609	-11.7099317784472	-62.492845817596	15.889478025438	-14.0872261091071	-22.5842873110795	97.4367021667804	-33.205613813545	-21.5221546608329	146.294804078122	17.7767533982893	-8.77656285787436	-35.329879114038	-31.0813485130519	26.2738146002617	18.8388860485359	23.0874166495221	-55.5103994687224	-26.8328179120657	-36.3920117642846	1.84476364459112	-40.6405423652708	-8.77656285787436	32.646610501741	752.7725473689	440.505548196415	4.24310408871108	99.6619166901536	6.48825262050973	-4.73749003848351	17.713995279503	77.2104313721672	103.029639487852	46.9009261928854	-23.821252558772	0.875381291013106	541.956177454487	-18.2083812292754
30.7708112329036	5.35418536515309	-34.4283594713259	-23.377652572304	-25.5877939521084	-83.0514698270226	-37.7435715410325	-23.377652572304	-54.3196318895655	-56.5297732693699	9.77446812476188	-47.6892077501523	-34.4283594713259	139.067738843319	-42.1638543006413	87.1294164179156	-13.8743865917824	27.5667927139841	81.7591041138326	-23.4377356623438	-18.1247639564763	14.8156606199021	-35.1262734152523	2.06452852582013	-45.7522168269873	-41.5018394622933	10.5652832552081	-57.4407545798958	39.2553304668926	-54.2529715563753	827.700331617629	-82.9430187680598	-6.43622620356786	-27.6881130270378	-39.3766507799463	-4.31103752122086	-40.4392451211198	-33.0010847329053	-15.376079101284	10.46997699196	18.3361679768603	50.9246734857331	36.3160330852039	93.6268531180493	32.9448083773895	72.2757633018912	12.7174601305029	-9.7573712549266	9.34623542268851	11.5937185612315
-9.62668251315044	-0.777345239475119	-29.5376913789199	73.3358544275557	25.7706665815508	-84.8460493393907	-72.6782105880871	-19.5821869460352	15.8151621486661	-5.20201387631278	-71.5720434288777	-14.0513511499881	-36.1746943341764	-32.8561928565482	-59.4042046775741	-69.3597091104589	-60.4358450393293	-0.904684754743199	119.220692248082	23.5456132192833	-33.8594341979962	63.9417576981096	-60.4358450393293	-24.2919262951163	-18.9766441268497	-23.228869861463	-51.9313935701027	-21.1027569941564	-27.4810955960763	-31.7333213306896	38.4284032904298	-6.21996692300982	28.8608953875499	-22.1658134278097	23.5456132192833	25.6717260865899	1.22142811256345	-10.4721926576231	40.3329507007883	155.073903586393	-15.912614439214	32.458571581188	-17.037525742014	-8.03823531961365	61.7062654539892	39.2080393979883	-71.0332682764162	6.58561161678694	22.3343698559876	-9.1631466224137
-12.4573845726865	-29.0663716708984	-31.2809032839933	-25.744574251256	246.642814159419	-88.8587252244613	-13.5646503792339	-36.8172323167306	-81.1078645786291	-19.1009794119713	-29.0663716708984	-68.927940706607	-75.5715355458917	-50.1044219953002	-92.1805226441037	27.4041844630221	42.9183512272374	-19.8292655371599	305.607526495138	-6.00351947042826	-10.2575951832688	-48.5442765988332	-31.5279737474712	24.8385294476653	15.2668590937742	-12.384633039689	-21.9563033935801	-13.4481519678991	-43.2266819577825	-13.4481519678991	-8.13055732684851	21.6479726630349	45.0453890836576	-0.685924829377653	-29.4009358910509	39.727794442607	-42.1631630295724	4.63166981167296	17.3322362925929	3.81923460361143	13.9539858703475	19.5844032407565	12.8279023962657	20.7104867148383	97.2841629523999	114.175415063627	-50.2327721523144	30.8452379815744	734.647409282692	1.56706765544786
-29.7024814392274	-75.1455136141381	-33.0275813544648	2.44015107473386	772.754964771392	-64.0618472300136	-88.4459132750876	-39.6777811849395	-68.4953137836634	-34.1359479928772	-64.0618472300136	-76.2538802525506	-17.5104484166904	3.54851771314632	-7.53514867097825	-70.7120470604883	-28.1305019328643	41.0283167161146	254.888663615265	13.364789256523	-39.8343020119223	15.4927529072608	46.3482258429591	10.1728437804163	47.412207668328	66.5638805249683	-34.5143928850778	-49.4101384402424	-18.5546655045442	75.0757351279196	-21.7466109806509	-0.466974473272754	33.5804439385322	-0.466974473272754	-49.4101384402424	-32.3864292343399	60.1799895727549	42.0922985414835	42.7556357372367	14.5741834686077	15.7014415593529	33.7375710112754	101.373056455985	92.3549917300238	39.3738614650012	2.17434447041096	4.42886065190127	12.3196672871174	404.605482866433	11.1924091963722
-31.4493269547174	-75.828113407773	-53.6387201812452	-7.04099440553687	244.808618715553	-70.280765101141	-50.310311197266	-52.5292505199188	0.72529322374785	30.6809740795604	-25.9019786480855	-43.6534932293077	-68.0618257784883	-19.2451606801271	-42.5440235679813	11.8199898370117	-36.4389677099556	6.13883731626856	-17.2789554481547	29.5566300806918	-25.7945164533995	-48.1478640921672	-27.9234067047107	4.00994706495736	-42.8256384638892	-18.3434005738103	-21.5367359507771	-15.1500651968435	-6.63450419159868	56.1677582220819	28.4921849550362	-1.31227856332066	26.363294703725	-24.7300713277439	26.363294703725	0.816611687990546	-32.1811872073332	-13.0211749455323	-44.6113872308603	46.7918607656283	8.42506531031209	94.1861375045483	21.9662872357178	194.616866784641	93.0577023440978	46.7918607656283	33.2506388402226	-43.4829520704098	1151.52988284665	51.3056014074302
-27.6467783715882	-45.4159764809839	2.33874343801694	-76.5120731724263	203.352797050555	-53.1900006538445	-93.1706963999847	-57.6323001811934	-47.6371262446583	-0.992981207494746	-60.9640248267051	-29.8679281352627	-37.6419523081233	-36.531377426286	-43.1948267173094	-24.3150537260765	9.55567799301605	-8.54777211013392	20.2047662889866	23.3994927777778	4.23113384503077	-29.8459487020751	-4.28813679174569	29.7889457553601	64.930937132063	20.2047662889866	-5.35304562134275	-5.35304562134275	-10.677589769328	-37.3003105092545	590.995898953009	-76.7019372043456	54.2818488360924	-77.7668460339426	44.6976693697189	-20.2617692357015	-22.3915868948957	-16.0021339173133	-13.5515136180146	-28.2365045995857	37.2811474720392	-1.12575201822369	19.2073124177978	24.8553858722482	70.0399735078516	137.816854961257	-47.4399543447171	5.65193612711681	103.928414234554	77.9472763440822
-56.0754331525759	-99.4310431068194	-42.7352454743471	-19.3899170374468	238.520378074976	-72.7506677503619	-88.3142200416288	-21.6132816504849	-20.5015993439658	-71.6389854438428	-46.0702923939043	-20.5015993439658	78.4381259362309	18.4072813842014	-43.8469277808662	-47.1819747004234	-43.4892687772808	2.32176754472343	40.6751933026805	36.4137015517964	37.4790744895174	104.597569565942	-45.6200146527229	-29.6394205869074	-47.7507605281649	-8.33196183248686	14.0408698596548	4.45251342016549	-21.1164370851392	-22.1818100228602	333.652751175963	-18.9856912096972	12.9754969219337	-49.881506403607	-45.6200146527229	-13.658826521092	-12.593453583371	-45.6200146527229	-36.7048806565572	54.8896512163132	9.65778362477226	22.096547212446	7.39619024519521	-22.0045236893064	139.699402950452	119.345062534259	-68.3671879706358	22.096547212446	5.13459686561817	10.7885803145608
-61.1922097748087	-18.9061159798637	-53.4026661810031	-77.8840889043923	371.683855652391	-60.0794178328365	-13.3421562700026	-58.9666258908643	-23.3572837477527	-70.0945453105867	-95.6887599759481	-32.2596192835306	-6.66540461816914	-77.8840889043923	-45.6131225871974	-36.7107870514195	-18.7743378696934	-20.9060127708058	47.3075840647911	-1.72093866079419	6.80576094365543	66.4926581748028	-21.971850221362	44.1100717131225	53.7026087681283	-4.9184510124628	24.9249976031109	-13.4451506169124	-37.9594119797051	-0.655101210237988	62.2293083725779	-33.6960621774803	-4.9184510124628	35.5833721086729	48.3734215153473	49.4392589659035	-24.1035251224744	-9.18180081468761	23.8598536132055	-7.8356190040701	6.88013613966501	56.6873073953838	20.4639101184974	47.6314580761622	34.0476840973298	75.9309871987298	21.5958912834001	71.403062539119	-18.0234494881944	-31.6072234670268
-49.6106543917867	-11.737925367789	31.704322630326	-21.7630595212002	568.605951735234	-60.7496923400213	7.19843914420982	-26.218674700494	-51.8384619814337	35.0460340147964	-38.4716164435521	-88.5972872106079	-69.660922698609	-85.2555758261375	-48.4967505969633	-23.9908671108471	-0.435659878376037	-3.63456698427258	9.16106143931359	60.3435751336583	-16.4301954078588	10.2273638079458	-49.4855688354564	-55.8833830472494	24.0892946001641	-8.96607882743348	26.2218993374285	3.82954959615269	-24.9606143569162	-53.7507783099851	737.445579215093	-26.0269167255484	4.89585196478487	13.4262709138423	-33.4910333059736	14.4925732824745	31.5534111805894	-13.2312883019622	78.8857597360012	56.2223972555601	32.4258666510968	35.825371023163	49.4233885114277	35.825371023163	57.3555653795821	95.8832815963321	-32.1647164181605	110.614467208619	10.8956722946777	281.72285393595
-61.4213076045503	-65.8813790914542	-32.4308429396752	23.3200506466231	247.438642863542	-52.5011646307426	-51.3861467590166	-65.8813790914542	-48.0410931438387	-66.9963969631801	-33.5458608114011	-46.9260752721128	-63.6513433480022	18.8599791597193	-72.57148632181	-58.0762539893724	-5.54986548484145	-15.1507747171569	69.1238729887232	-16.2175424096364	-1.28279471492348	0.850740670035513	-54.6211793388982	-29.0187547193903	76.5912468360796	-33.2858254893083	-17.2843101021159	-16.2175424096364	57.3894283714487	2.9842760549945	-2.34956240740297	-9.81693625475943	-11.9504716397184	-49.2873408765007	-45.0202701065827	32.8537714444204	42.4546806767358	-13.0172393321979	6.97913538897155	19.4570687136277	36.4724323381588	72.7718747371586	9.24785053890903	-2.09572521077838	86.3841656367835	20.5914262885965	11.5165656888465	52.3534383877212	21.7257838635652	180.535844359189
-30.8425106312787	-50.9329258597519	-49.8167916803923	8.22218564630818	10.4544540050274	-45.3522549629538	60.6804920762105	48.4030161032546	-27.4941080931998	-26.3779739138402	-76.6040119850232	-74.371743626304	-62.0942676533481	45.0546135651758	-49.8167916803923	-2.93915614728806	-28.8115048025939	-13.8702368857795	82.1807711508844	-14.9374703084091	16.0122989478493	34.1552671325525	-27.7442713799643	-44.8200061420379	5.33996472155329	-23.4753376894459	-50.1561732551859	3.20549787629409	-41.6183058741491	-54.4251069457043	-30.9459716478531	-10.6685366178907	-52.2906401004451	-56.5595737909634	-2.1306692368539	27.7518665967749	6.40719814418289	87.5169382640324	450.460880797943	46.205249685135	167.709048924097	47.3407992107328	30.3075563267662	31.4431058523639	67.7806906714927	26.9009077499728	38.2564030059506	12.1387639172018	17.8165115451906	59.8318439923083
-46.0097856630157	-59.4168183561886	-66.1203347027751	-28.1337420721184	54.5429595357817	12.0873560074006	-22.547478449963	15.4391141806938	-19.1957202766697	-79.5273673959481	-71.7065983249306	16.5563669051249	-27.0164893476873	-16.9612148278075	-28.1337420721184	-13.6094566545143	-14.7239795691511	-14.7239795691511	2.35921338468693	0.223814265457171	-5.11468353261722	8.7654107423762	-4.04698397300234	-27.5363742845297	5.56231206353156	45.0671957692821	-23.2655760460702	-18.9947778076106	37.5932988519779	-40.3487689999082	153.97255085	3.42691294430181	62.1503887231201	-20.0624773672255	83.5043799154177	-18.9947778076106	-20.0624773672255	297.044291838393	65.0524943519904	82.1036541089489	123.026437525649	12.7622710973178	-19.0665604490047	-27.0237683355853	118.47946159046	15.0357590649123	11.6255271135206	33.223662805668	15.0357590649123	286.71757119245
-45.5502620734599	-52.2605031555033	-48.9053826144816	-45.5502620734599	-33.248153423047	3.65817252819177	-44.431888559786	-24.3011653136558	-24.3011653136558	-16.4725507179384	-27.6562858546775	-58.9707442375467	-32.129779909373	27.1440163153437	-36.6032739640687	-47.7870091008077	63.4658233345864	-11.3058039432189	72.0111521663356	-21.9874649829054	34.6253385274329	-57.2369464138707	-35.8736243344978	21.8073452798092	18.6028469679032	-18.7829666709994	8.9893520321854	48.5114978790253	19.6710130718719	25.0118435917151	-12.3739700471876	-30.5327938146546	69.8748199583983	-59.373278621808	-26.26012939878	-0.624142903532431	-19.8511327749681	836.818082607887	312.665563183564	58.9047296636485	31.5941466839267	68.0082573235558	-21.8890783180285	-7.09584587067915	22.4906190240195	139.698537645325	31.5941466839267	168.147061582536	17.9388551940658	710.944898304506
-18.2218983094286	-48.4483052633432	-40.6118293864023	-55.1652845864353	-61.8822639095274	-79.7942087711064	128.43215024475	-28.2973672940668	-4.78793966324433	-71.9577328941656	37.7529293830058	-55.1652845864353	-29.4168638479155	-77.555215663409	-40.6118293864023	-45.0898156017971	-21.7768695152211	-20.708236458996	24.1743519024605	-14.296438121645	-30.3259339650223	-31.3945670212475	-21.7768695152211	-52.7672281457506	-3.61010755939349	-21.7768695152211	-49.5613289770751	626.883395613447	-19.6396034027708	-12.1591720091947	3.87032383418258	-0.404208390718033	12.4193882839838	-38.8749984148236	-53.8358612019757	-16.4337042340953	33.7920494084869	63.7137749827912	-12.1870015864615	23.1263525069445	23.1263525069445	12.8740884153105	3.76096477830251	133.622976605667	73.2485325104887	121.092431604781	-42.9437938613636	16.2915097791885	-30.4132488604776	1193.02359940785
-43.5078216132905	-37.9047123545743	-46.8696871685202	-45.7490653167769	94.3286661511272	-81.6089645725604	-4.28605680227733	-56.9552838342093	-43.5078216132905	32.6944643052494	-58.0759056859525	-41.266577909804	39.4181954157087	-17.7335190231961	-71.5233679068713	-5.40667865402056	-44.0171985973464	37.2344330885416	-34.3952948450702	-40.8098973465877	-42.9480981804269	-18.3587885912765	31.8889310039437	-9.80598525591991	-11.9441860897591	-29.0497927604723	-22.6351902589549	548.2644323761	-21.5660898420353	-11.9441860897591	51.1327385084961	-13.0132865066786	85.3439518499226	56.478240593094	191.184893124961	28.6816297531849	60.7546422607723	-21.5660898420353	19.2020577174622	97.885689058144	91.0436341589543	84.2015792597646	-37.8150664424521	45.4299348310228	36.3071949654365	65.956099528592	-69.7446559720042	2.09692046948791	-13.8678742952881	598.496039182192
-57.6271358390467	-8.27016161545033	-82.3056229508448	-76.6968758799816	546.995798400009	-93.5231170925713	83.7132903467065	-56.505386424874	-67.7228805666005	-67.7228805666005	-13.8789086863135	-60.9923840815646	32.1128172947649	-30.7051498989032	-37.4356463839391	-16.1224075146588	49.2363745932523	-24.5638302813226	-6.38117110932587	1.10580619679042	-26.7029666544987	-33.1203757740269	-37.3986485203791	-23.4942620947345	34.2624199810197	-2.1028983629737	17.1493289956111	297.376193881678	54.5842155261925	-5.31160292273783	26.7754426749034	-43.8160576399073	-29.9116712142628	-37.3986485203791	-43.8160576399073	5.38407894314259	111.271329415359	371.176398756253	15.2694722958068	55.2236190887618	33.5342251154434	30.1095839617615	-32.6755038557393	2.71245473230662	161.387494852899	49.5158838326254	-21.2600333434664	19.8356605007159	83.762295369444	498.143874964949
-12.2622920647432	-42.5800317601894	-25.7368430404971	-6.64789582484579	190.978851819544	-104.338390399061	-94.2324771672459	-74.0206507036151	-30.228360032415	-35.8427562723125	-74.0206507036151	-32.474118528374	-78.5121676955331	-54.9317034879638	-35.8427562723125	-72.8977714556356	5.60693223261217	-20.0739405458102	7.74700496414737	34.4979141083374	-20.0739405458102	58.0387141552246	-30.7743042034862	4.53689586684457	32.3578413768022	24.867586816429	-7.23350415659903	1288.58053478796	3.46685950107697	-36.1244860323242	-5.09343142506383	-62.8753951765142	-37.1945223980918	-29.7042678377186	-15.7937950827398	0.256750403774173	873.406424870136	154.341987074309	-17.240284227741	51.3249657783964	10.1858157747139	38.7546699439378	45.6111949445516	29.6126366097862	41.0401782774758	61.609753279317	311.872915801719	33.0408991100931	30.7553907765551	1037.52181170001
-9.51840426483176	-6.14637018472998	-47.7347905059852	-44.3627564258835	165.827367900461	-60.0989154663584	-54.4788586661888	-65.718972266528	-43.2387450658495	-28.6265973854085	-37.6186882656799	-84.8271653871048	10.7138002157789	-28.6265973854085	-42.1147337058156	39.938095576661	-22.0031481244525	-12.3686035294863	-36.9902174944	-10.2275936194937	-28.42617785443	-20.9326431694563	-43.4132472243775	-7.016078754505	7.97099061544252	-38.0607224493963	-28.42617785443	862.233944702451	13.3235153904238	-58.400316594325	73.2717928702138	-18.7916332594638	20.8170500753975	24.0285649403863	-9.1570886644975	-31.6376927194188	768.029508662781	51.8616937702888	81.7369737070018	10.8112157563731	45.1301308937741	-8.63616948815409	21.1068902975934	-1.7723864606739	71.4412991657815	334.552981885856	402.046848322744	53.1378777591676	-5.204277974414	103.472286627356
-56.2753913006858	-85.529180988766	-77.653160688129	-16.895289797501	50.6134556365301	-13.5198525257995	-40.5233506994119	17.9842286767484	-7.8941237396302	-41.6484964566458	-61.9011200868551	-56.2753913006858	2.23218807547447	-45.0239337283473	-54.0250997862181	53.9888929082317	-30.3598898454479	-8.94041074918914	38.18244326258	-7.86943679437621	154.91860433719	-37.8567075291384	32.8275734885153	17.8339381211342	-15.3662544780668	47.8212088558965	7.12419857300489	477.281764735884	21.0468599855731	-36.7857335743255	-20.7211242521314	42.4663390818318	0.698354844127279	-25.0050200713832	44.6082869914576	-39.9986554387643	320.919567333195	6.05322461819196	326.36136120078	72.1322730425392	20.5993497672201	91.600266279882	-6.88487597961682	46.9383994412721	111.068259517225	477.524602808383	375.60393233053	2.27653260266214	-4.59452383404708	425.991679533064
-85.1063325798848	44.4161487681946	-5.14027887802707	-49.0652942917236	297.829699231828	-80.6012027938646	-31.044775147643	-78.3486379008546	-74.9697905613395	163.802088097729	-2.88771398501699	-65.9595309892992	-55.8229889707538	-34.4236224871581	-58.0755538637639	4.99626314051828	-36.581070402478	-34.4381836709629	51.2772855896403	18.0625412511565	256.994411815088	-29.0809668421752	-15.1522030873272	39.4914085663073	53.4201723211554	41.6342952978224	-36.581070402478	128.421207924183	-9.79498625853949	-41.9382872312657	26.6340881772169	41.6342952978224	41.6342952978224	-23.7237500133875	-16.2236464530847	-16.2236464530847	283.780495959026	-58.0099377176288	366.300778057106	-7.42264867368508	1.74847836265335	-5.12986691460047	-36.0824206622427	14.3587780376187	137.022602148645	331.909051670837	1031.20748819164	-26.9112936259042	25.8226868330417	377.764686852529
-41.8406144112385	-36.2035072372321	-76.7906788900778	40.4611503292543	117.125807895741	1.0014001112098	-38.4583501068347	-35.0760858024308	-33.9486643676296	-46.3503001504435	-39.5857715416359	-0.126021323591469	-35.0760858024308	-54.2422501940524	-36.2035072372321	7.76592872001742	24.7228239940865	8.64412616852305	-44.9515332500218	-28.8728354244583	406.323919054126	-43.8796200616509	-23.5132694826038	12.9317789220066	21.5070844289738	-36.3762277430546	-46.0234464383927	9.71603935689395	-29.9447486128292	-31.0166618012001	2.21264703829767	2.21264703829767	39.729608631279	15.0756052987484	14.0036921103775	-14.9379639756367	91.1814416730821	-21.3694431058621	112.537304448172	34.4999423343893	67.7805820593848	132.046644976617	-49.2754611112889	34.4999423343893	25.3190762033561	371.89677264986	850.449419729967	-27.4709040500849	39.0903753999059	247.955079880912
-61.686812870799	-35.7298701013958	-57.1725619543811	54.5551482269634	99.697657391143	-61.686812870799	-61.686812870799	-43.6298092051272	-14.2871782484105	-1.87298822826106	-27.8299309976643	-52.6583110379631	-56.0439992252766	-66.201063787217	51.16946003965	-15.4157409775149	16.3755823767062	-20.0854540119165	-34.0264385134488	14.2308155303166	-1.85493581760518	14.2308155303166	5.65174814475833	37.8232508406019	21.7374994926801	7.79651499114791	-0.782552394410388	104.311023078679	-34.0264385134488	-45.8226561685914	13.1584321071218	-11.5063866263583	80.7185877683934	21.7374994926801	-22.2302208583061	-29.7369048206696	288.760971868182	-1.85493581760518	189.096833376075	73.0651809821761	6.43314297379866	-7.35279592448632	45.4933031856061	248.83590193531	81.1069786728423	422.308966405396	600.377343841576	22.5167383551311	-24.5852195473425	55.8327573593198
-8.14232098920955	-61.2385188011818	-73.6652885018562	-54.4602807826322	-22.8285033627338	-99.6485342396299	15.5815120757142	-10.4017336620594	-88.3514708753804	-27.3473287084336	-63.4979314740317	-14.9205590077592	-39.7740984091079	-74.7949948382811	79.9747732519359	-11.5314399984844	64.8822796363649	-27.3831704500223	-39.1845652285136	-5.92608903458338	151.783459368892	-55.2773762900928	-10.2175053176712	25.186679017803	23.0409708762591	-4.85323496381144	56.2994470701894	-23.0917541669345	46.6437604332419	12.3124301685397	4.80245167313606	-25.2374623084784	42.3523441501541	-5.92608903458338	-16.6546297423028	61.6637174240491	77.7565284856283	-46.6945437239173	969.650407801934	71.4607226619279	15.1082328131952	40.4093507044629	16.2582836264346	347.472917839394	61.1102653427729	72.6107734751674	370.473934104183	38.1092490779841	23.1585885058713	47.3096555838996
-65.3127243248495	-73.2286901714587	55.688467901891	-55.1350539506377	102.053410717745	-74.3595424352601	-30.2563041470088	36.4639794172687	-38.172269993618	12.7160818774411	-35.9105654660154	-52.8733494230351	35.3331271534673	-33.6488609384128	-22.3403383003996	243.409943692909	5.02573452746417	-35.7606204750859	42.5921141350761	76.9385183477498	-28.2473445535635	140.264701114867	-17.514093237103	6.09905965911023	-31.4673199485017	11.4656853173405	-25.0273691586253	-26.1006942902714	10.3923601856944	100.551671243963	-10.0008173155806	42.5921141350761	-12.1474675788727	-78.693625740928	-32.5406450801477	-2.4875413940582	295.896845203545	-42.2005712649622	2359.74078956772	29.5581861623112	77.9117777349531	50.2811539791577	77.9117777349531	631.675528840686	54.886257938457	73.3066737756539	126.265369307595	-51.0311331254253	-23.4005093696299	69.8528458061795
52.8608523242732	-19.587180846983	-85.243210908434	128.704887050432	652.821127023739	-33.1711870665936	-2.60717307246985	-12.7951777371778	-60.3391995058147	1.92082900073366	-69.3952036522217	-21.8511818835848	16.6368357386451	-38.831189658098	-41.0951906946997	133.232889123636	-7.63634573363324	-15.1529219781655	150.211755401545	-48.44061677538	76.1197895625839	-45.2192269562948	-33.4074642863154	-15.1529219781655	-8.71014233999499	-60.2523794453594	-20.5219050099743	-18.3743117972508	56.7914506480722	23.5037558508577	8.47060336179313	-52.7358032008271	-4.41495591454796	2.02782372362259	-13.005328765442	-22.6694982226978	-15.1529219781655	-22.6694982226978	1799.30221645767	15.2263656155013	125.866728458427	35.9714336485499	52.1064865631432	1100.88492601171	75.1565621554193	91.2916150700126	-52.7713573817133	-28.5687780098233	-10.1287175360024	100.511645306923
-44.0240532297827	-49.6898087648809	-20.2278799823701	-55.3555642999791	293.654976662072	-40.6245999087237	-3.23061337707538	-61.0213198350773	20.5655598703372	20.5655598703372	-112.013119650961	-25.8936355174683	-5.49691559111467	-20.2278799823701	163.342599354813	286.856070019954	14.0670369411981	3.32435198655159	82.820220650936	-6.34406447263031	43.0722863187438	11.9184999502688	-8.49260146355961	12.9927684457335	-46.0919988048225	-16.0124809318122	-54.6861467685398	-19.2352864182062	6.54715747294555	-2.04699049077169	-50.3890727866811	38.7752123368852	10.8442314548042	-51.4633412821458	104.305590560229	-14.9382124363475	76.3746096781481	7.62142596841021	2424.85947904764	-4.90472714781314	49.3207798280588	64.3193243107468	-1.44352457488514	836.16749807369	98.9313500400268	93.1626790851468	22.7848934356108	58.5506533558668	75.8566662205068	34.3222353453708
-60.5705241804999	-57.1676120692524	-4.98962636345717	199.185100311394	205.990924533889	56.2627916389981	-24.2727949938597	-25.4070990309422	-59.4362201434174	-0.452410215127151	-43.5559636242623	-17.4669707713647	-3.85532232637466	34.7110149344305	-63.9734362917474	69.8744400839881	-49.1150196837146	-10.4243509016677	336.716927337253	33.6400218778857	39.0137258753922	353.912780129274	-23.3212404956833	72.3306906599326	-45.8907972852106	79.8538762564417	-1.82642450565726	57.2843194669144	16.4441690858649	-57.712946079725	-50.1897604832159	15.3694282863636	-7.20012850316377	3.54727949184925	51.9106154694079	-26.5454628941872	-9.34961010216637	39.0137258753922	1323.92287764544	84.6430373695948	46.529118703143	14.1900361982748	25.739708521442	283.297401328071	33.8244791476591	46.529118703143	60.3887254909437	55.7688565616768	71.9383978141109	131.99669389458
-44.2223798441955	-80.5570779447833	-71.4734034196363	52.2916619854907	305.499089373962	87.490900770435	-87.3698338386435	-26.0550307939017	31.8533943039101	-26.0550307939017	-81.6925372604266	31.8533943039101	-31.7323273721185	-10.1586003748945	-34.0032460034052	307.770008005248	6.99604366136428	-23.1099348711739	457.510508130418	8.0712571803835	-1.60566449078948	382.245561799072	33.8763816368448	-14.5082267190201	-1.60566449078948	-41.3885646945006	24.1994599656718	-2.6808780098087	52.1550114601715	-1.60566449078948	32.8011681178256	-0.530450971770259	108.066114449171	140.322520019748	17.7481788515565	0.544762547248962	40.3276627509601	77.9601359166328	1011.47332148558	18.2950200111948	55.2935131976678	49.5124986372814	2.10817924211291	336.250820832447	21.7636287474267	52.9811073735133	-63.7953867462921	-24.4844877356646	52.9811073735133	74.9489627029816
-40.3436871265475	-48.3000057757448	30.1265637663425	56.2687536137049	75.5912417617554	-91.491449871387	-57.3929413748274	8.53084171852134	-86.9449820718458	-39.2070701766622	-31.2507515274649	-60.8027922244833	-16.4747311789558	-85.8083651219604	-26.7042837279237	306.324482588476	-5.68745680829401	-19.6713833176636	676.297882187116	-9.99020342656158	20.1290229013114	639.724535931842	-35.806683136167	11.5235296647763	13.6749029739101	-33.6553098270332	-29.3525632087657	0.766663119107348	-18.5956966630967	-4.61177015372712	-0.309023535459545	-39.0337430998677	-30.4282498633325	233.114980505556	6.14509639194181	189.011827668314	-7.8388301174278	-34.7309964816001	1712.27300548949	117.318978512458	102.272242408901	44.4001804721439	35.1406505622627	-11.1569989871433	62.9192402919063	109.216889841312	10.8343845488246	9.67694331008943	-35.4632650005814	50.1873866658197
-70.5903858648405	-87.6570400701522	-41.0081852423001	202.476081420148	117.142810393589	-14.8393154608221	-42.1459621893209	-23.9415310369883	-62.625947235695	-63.7637241827158	-86.5192631231314	-6.87487683167658	-44.4215160833624	-17.1148693548636	349.249307585829	136.485018492942	-3.31588176016289	-40.9814889944448	266.800330119973	21.4358029937938	-23.7629256873445	882.363968348809	4.21723968669349	-9.7728430003255	-11.925163413713	-18.3821246538757	13.9026815469374	25.7404438205689	-18.3821246538757	-2.23972155346912	-25.915246100732	18.2073223737125	-22.6867654806507	391.63491409645	19.2834825804063	12.8265213402436	-15.1536440337943	-15.1536440337943	1009.09391849846	75.1960485303148	35.8008530229736	33.4834885813653	-7.07038914678016	-10.5464358091926	41.5942641269943	38.1182174645819	42.7529463477985	-9.38775358838847	-10.5464358091926	4.51643306126139
-13.200558220064	17.5508032658102	105.249130466266	268.11745240997	-15.4784368486472	-66.7307059917709	109.804887723433	-28.0067693058552	-73.5643418775207	-51.9244949059796	-57.6191914774378	-58.7581307917294	-26.8678299915636	-12.0616189057723	520.961980182713	108.665948409141	-16.0150961672951	-40.7776822141512	278.982668043078	43.1997835099696	6.59422152766053	805.456780082758	48.5829543897209	-21.3982670470464	-44.007584742002	-2.0188518799416	10.9007582314616	11.9773924074119	17.3605632871632	-13.8618278153945	8.74748987956106	-38.6244138622506	120.717444178389	292.978912330431	5.51758735171026	62.5791986770743	78.7287113163283	-42.9309505660517	51.541508980063	41.1021761785509	46.9018055127243	31.8227692438735	37.6223985780469	85.1793591182687	253.368609809297	75.8999521835913	-41.2525603667112	32.9826951107082	59.6609900479058	-7.61471022850557
-54.8824034458201	-98.2063576866568	-28.6600100895241	262.06652494767	-65.1433399765446	113.852997281649	-50.3219872099425	-54.8824034458201	-24.0995938536466	-10.4183451460139	-59.4428196816976	-48.0417790920038	-17.2589694998303	-12.6985532639527	307.670687306445	581.295661459099	17.5901665649156	22.9757093793545	-5.02911325572755	-33.0339358908096	-37.3423701423607	597.074573398536	-42.7279129567995	-22.2628502619319	-25.4941759505952	17.5901665649156	169.462473932091	-45.9592386454628	19.7443836906912	-13.6459817588297	10.0504066247012	-30.879718765034	4.66486381026239	346.108278245686	18.6672751278034	-39.4965872681362	8.97329806181347	32.6696864453444	34.803169824504	-26.73895600243	-25.5777838170162	58.0266135327811	31.3196532682625	-49.962399710707	493.466183062975	64.9936466452642	102.151156578507	70.7995075723334	-10.4825454066361	-25.5777838170162
-76.106707046512	-19.0431476287457	26.6076999054673	494.528887131151	-102.355944378684	480.833632870887	-30.455859512299	-78.3892494232226	59.7045643677718	-29.3145883239436	-36.1622154540756	-78.3892494232226	-5.34789336848181	-30.455859512299	496.811429507861	187.526937463568	17.8199722676182	-3.73169509355472	205.319478309822	-23.1281957186103	11.3544720592663	498.422154421773	17.8199722676182	-8.0420285657893	5.96655521897307	17.8199722676182	354.025983101915	25.3630558440287	85.7077244553127	59.8457236219053	0.578638378679853	14.5872221634422	16.7423888995595	828.162665047718	-15.5851121421998	-22.0506123505517	26.4406392120873	4.88897185091443	123.809149765606	11.0542948045286	35.4651396930093	79.6371447293077	56.3887210259928	54.0638786556613	1262.98191122804	104.047989617788	346.99401731743	102.885568432623	30.8154549523463	29.6530337671806
-19.688541732759	-27.6856267012237	-58.5315258653015	455.566793535996	211.084481642934	228.221092289644	-5.97925321539111	18.0120016900028	-66.5286108337661	-49.3920001870562	7.73003530197682	-29.970508120785	20.2968831095641	-9.40657534473309	610.938730066166	582.377712321649	7.26939474292221	-16.4478942814346	16.9719220710682	23.4402736231655	-47.7115934499049	256.300929498669	21.2841564391331	-15.3698356894184	-8.90148413732107	-13.2137185053859	233.661699066328	41.7672696874412	12.6596877030033	57.9381485676845	10.5035705189709	-33.6968317536941	15.893863479052	437.414772957393	55.782031383652	48.2356212395385	4.03521896687356	-11.0576013213535	31.4738436745001	25.6554793007421	38.4558809230096	11.691404803723	-32.5281644368374	-18.5640899398183	1541.92123510207	48.928936795774	842.553837376359	58.2383197937867	126.895019404131	218.825176509506
-35.2022241310172	-79.803116724678	-28.3405483473771	196.95113988214	298.732664006136	983.756629739541	-21.478872563737	-20.3352599331303	-60.3617020043644	178.653337792433	224.397843016701	-51.2128009595109	19.6911821381038	39.1325968584175	220.967005124881	414.237539697411	-14.0758350398435	10.730452372397	-42.1177251580284	-7.60462962795465	-19.4685062164175	100.248793903526	-36.7250539814544	9.65191813708224	3.18071272519341	-32.4109170401952	209.180751670321	253.400655318228	38.772342490582	3.18071272519341	19.3587262549155	-16.2329035104731	-29.1753143342508	194.081272375914	29.0655343727487	-35.6465197461396	-16.2329035104731	10.730452372397	74.0710332880745	20.4843791960569	21.6493064589269	44.9478517163258	53.1023425564155	1.84554299013772	1214.53482363775	415.39472130897	403.74544868027	36.7933608762362	77.5658150766844	460.826884560898
-39.2998976404347	-33.57596284931	-47.3134063480093	99.2193243047826	510.197842307535	743.734381785422	-56.4717020138088	-2.66671497723675	-65.6299976796083	107.232833012357	298.412255035922	-50.7477672226841	-34.720749807535	-31.2863889328602	15.6498763543622	593.767290257955	-3.06959936426688	117.779554068819	37.9327919791015	254.81386197955	34.6957610835724	509.460292427838	70.3031009343924	19.5896169044367	-37.5979289165771	-31.123867125519	73.5401318299215	1114.78506989178	19.5896169044367	2.32545212828159	51.9599258597276	16.3525860089076	56.2759670537664	141.517780636032	55.1969567552567	2.32545212828159	-7.38564055830566	40.0908125761209	36.2934370730826	9.47119683317304	67.7804147460198	-25.5143339145351	1.30790632537448	-27.8467026310489	1766.91102472638	47.9552806556519	447.956515537781	-17.3510434067365	3.64027504188836	870.115253226792
-76.6389425583748	-43.4059952567122	-34.2382856562536	10.4542986459823	592.603858275106	585.728076074762	-3.29726575470568	-45.6979226568269	-35.3842493563109	937.538931992363	228.187401656875	-60.5954507575722	47.1251370478169	-15.9028664553363	25.3518267467276	424.147194366679	-35.2331144165597	-19.0408126842024	-38.4715747630312	-2.84851095184506	-49.2664425846028	1022.66393209745	-0.689537387530749	-42.7895218916598	-9.325431644788	-52.5049029310742	68.3976166705272	812.164009576808	10.1053304340408	19.8207114734552	23.0591718199267	-47.1074690202885	-21.1997862485167	50.0463413738556	-14.7228655555738	15.5027643448266	-10.4049184269452	-10.4049184269452	63.8110932220659	-3.90066861974635	27.6203239617869	321.816254722764	-5.06811278943277	-0.398336110687097	577.48652788409	24.1179914527277	335.825584759001	-45.9286587284574	36.9598773192783	587.993525411268
4.1008858756985	-89.9648289359212	7.54231446636752	-36.0491143487733	390.688030894184	-7.37054275986487	-40.6376858029987	-16.5476856683156	-41.784828666555	499.666602932036	339.066602034149	-40.6376858029987	29.3380288739379	-48.667685847893	19.0137431019309	711.888032689959	-43.6658472898132	-12.3469003721944	25.4518286663111	74.050194572961	-3.70719087767885	1295.48912436009	-29.6263193612254	-13.4268640590088	64.330521391631	-8.02704562493661	93.4895409356209	635.631311716471	54.610848210301	21.1319739190533	-10.1869729985655	-33.9461741084832	20.0520102322389	75.1301582597754	285.723077188592	56.7707755839299	-8.02704562493661	23.2919012926822	-25.4824031089859	21.2658651298226	41.1338791313162	496.929494459699	4.90397124623959	-34.8320567567476	796.118411188073	172.02903019998	374.215290332827	-18.4701628731647	-19.6388695791349	555.36482975821
83.8587188972693	-20.6388066173979	1.17935805049965	26.4424960870126	601.753048645784	508.738767693169	-4.56226423052602	-74.6100560590392	-13.7488598801671	1063.37948004025	130.94002160168	-49.3469180225262	72.3754743352179	-63.1268114969878	-42.4569712852954	138.978292795116	-36.9798602395757	99.155707403438	-16.4514809918197	31.0879235819311	-26.1754501091778	1967.23821894924	-26.1754501091778	-2.4057478223024	-3.48618883534219	24.6052775036924	-47.7842703699736	691.237382549243	39.7314516862495	48.3749797905678	22.4443954776128	19.2030724384934	26.766159529772	24.6052775036924	1098.56364446524	-34.8189782134961	5.15733926897614	-20.7732450439788	-34.2411756723116	69.8863301879769	80.4160779716016	120.195125154184	-21.3714839367703	-34.2411756723116	372.909071961176	88.6058818033097	313.240501187303	-26.0513718406035	-45.9408954318946	102.645545514809
-31.6354151319615	-9.7947539071241	-77.6157545526717	12.0459073177133	932.802204217436	145.388891637773	48.8301788542814	-61.5226357554231	-24.7383642188549	520.128657916561	3.99934791908897	-24.7383642188549	0.5508224625357	-33.934432102997	-51.1770593857633	861.532678115335	7.54419626585352	-31.3688791442739	-20.5596915303496	100.503209745602	11.8678713114232	2009.40574236463	4.30143998167623	-20.5596915303496	-0.0222350638934842	18.3533838797778	-20.5596915303496	567.460114667132	17.2724651183854	-15.1550977233875	10.7869525500308	-35.6925541898436	-12.9932602006026	380.461168946242	474.501101187383	-17.3169352461723	45.3763529145885	90.7749408930706	-16.0804139690291	198.256503933612	72.9338251599364	239.249903532477	-12.566694003412	28.4267055954537	228.708743635626	31.9404255610707	165.461784254519	5.00190582467325	81.1325050797095	393.853582019628
29.83905831446	-38.0519442688566	3.37307425655691	-4.68179045671795	-11.5859602109535	192.087047538996	-58.7644535315634	-17.3394350061499	-50.7095888182886	1146.01316858255	-53.0109787363671	-48.40819890021	253.073880368078	-33.4491644326996	49.4008726181275	736.365763164569	-56.0320478456809	27.2355159516271	3.44478343811049	43.4564699381156	-10.6133766835129	2718.8324807763	-48.4622693186529	-40.8924907916249	-7.36918588621523	-20.3459490754061	22.9099282218968	895.597252694982	22.9099282218968	54.2704392624413	487.910609167902	-60.3576355754112	75.8983779110928	7.77037116784077	593.887508546294	-22.5087429402712	23.9913251543293	0.200592640812772	11.4998416380084	475.81409968317	13.844863143287	202.619094318214	25.56997066968	380.840728719387	100.610658838595	43.1576319592694	124.060873891381	19.7074169064835	-0.225265888384571	798.254556658977
-58.3043394378936	3.89739031678533	-98.6202753900003	-17.9884034857869	212.388373383394	-46.7855005944345	-17.9884034857869	-13.3808679484033	-69.8231782813526	639.737294475725	-37.5704295196673	-46.7855005944345	427.790659756079	-17.9884034857869	-29.5072423292459	1478.30876227954	-9.31326216107443	-47.1789055963243	1.50549310613981	44.7805141749968	-4.98576005418873	2179.32092839637	-17.9682663748458	-54.7520342833743	-3.90388452746731	-17.9682663748458	17.7336260069612	466.711969596352	-13.6407642679601	-11.4770132145173	29.6342568008968	-38.5239013825529	10.1604973199112	37.2073854879468	1305.16550280546	56.6811449689325	-1.74013347402446	6.91487073974694	203.469808741352	266.854159711493	-16.0278510996919	555.605091908802	37.9662256526505	108.39328228614	43.8351470387746	0.405128781455792	133.042752107862	23.8808143259525	42.6613627615498	573.211856067174
13.6473931215648	-12.8733380664763	27.484296350108	-62.4555746354226	-14.0264133355215	-72.83325205683	118.577242604684	15.9535436596554	0.963565162066926	500.245156658667	9.03509204538378	2.11664043111219	244.262446930618	-63.6086499044679	-73.9863273258753	424.142188901679	-5.84728725501816	-16.6708327032301	-2.60022362055459	181.400048999048	-26.4120236066208	2939.23942920344	30.9527672689023	2.81154910355136	-3.68257816537578	-33.9885054203691	-77.2826872132167	160.835312647445	-16.6708327032301	-12.3414145239453	519.094666983259	14.7174490965844	46.1057308963989	-51.3061781375081	1094.90728482813	-44.812050868581	-48.0591145030446	-2.60022362055459	1364.1071570572	157.319950331768	46.8642566295374	1533.31587932445	-2.48828736507629	362.955550309325	62.1400440564417	32.7635297739335	45.6891960582371	32.7635297739335	-21.2892565058815	413.483154875239
-44.6842926107372	-53.9184455769487	-52.7641764561722	-34.2958705237492	-33.1416014029728	101.90788572787	-34.2958705237492	2.64074134109676	31.4974693605077	440.108738115366	6.10354870342607	-34.2958705237492	17.6462399111904	-66.6154059054895	-12.3647572289969	972.226802793304	-51.1057711834288	16.0299360288652	-15.3722496026917	46.349287673127	-58.6856090944942	1417.21711558868	-24.0349215010522	-8.87524567892127	-17.5379175772818	1.95309419402936	13.8642680542751	14.9471020415701	44.1836196985369	-30.5319254248225	12.78143406698	-53.2714391580189	274.827258992385	-48.9401032088386	1729.07330392966	-27.2834234629374	-14.2894156153966	-55.437107132609	835.694842822419	96.9535464471392	28.7258471003777	849.810918549335	11.0807524417325	89.8955085836811	395.743816000198	88.7191689397714	-5.38800257300303	-18.3277386560095	105.187923954507	1329.75749326448
-22.2543111931113	-61.5401363982577	-62.6956018454679	52.8509428755508	-34.9644311124234	-23.4097766403215	278.166705081537	18.1869794592452	-68.4729290815188	734.575556729561	-18.7879148514808	-53.4518782677864	-34.9644311124234	-33.8089656652132	-9.54419127379928	384.469526224874	-15.1558293997991	20.5935278055399	-35.7387926392367	17.3435862414181	2.17719227551675	1214.40539569292	-11.9058878356774	13.0103308225892	20.5935278055399	17.3435862414181	-43.3219896221874	10.8437031131747	-28.155595656286	-14.0725155450919	169.007525900432	-57.4050697333816	621.832717168059	17.3435862414181	2771.12740490723	-11.9058878356774	-35.7387926392367	4.34381998493123	1563.83067058722	127.132435541033	64.718495821813	634.687303823745	3.48217760672947	83.5604398879926	527.523746947348	442.73499864954	19.9688786646366	257.848422500154	-11.8269019470414	1234.09664942908
-66.864313893195	-9.03110109073947	-41.4177002601146	-50.6710143085075	61.5254185282563	-47.2010215403602	555.421055861227	56.8987615040599	-6.71777257864125	111.261981538368	-64.5509853810968	-63.3943211250477	292.858269738079	-31.0077219556726	-37.9477074919673	262.784999080802	-14.939217294828	-26.8609529186801	-7.35265826146753	-35.5313060996635	-14.939217294828	601.739652702614	-20.3581880329426	5.65287151000752	-1.93368752335293	-32.2799236567947	-50.7044241663844	35.9991076434493	-10.6040407043363	3.48528321476168	641.840036164662	45.7532549720556	539.963386288108	-24.6933646234343	3352.40919936959	68.5129320721369	-23.6095704758113	-23.6095704758113	1912.76844228782	58.3490508729419	50.0967077452215	1966.99812569856	-53.6470344318348	41.8443646175011	1199.53021482056	68.9592063228681	-15.9220372765416	926.023985444686	33.5920214897807	1191.27787169284
-21.2534662331628	-54.8315673289693	-30.5163906733853	21.5875593028661	41.2712737383388	-47.8843739988024	168.636484791398	-11.9905417929404	-30.5163906733853	148.952770355925	-37.4635840035522	-55.9894328839971	282.107309184123	-22.4113317881906	-30.5163906733853	-22.4113317881906	64.4296522299832	-21.2280622320724	-57.0091328301463	40.5756051646006	-52.6720333637131	356.099591347616	-30.9865360315471	-13.6381381658143	68.7667516964164	-8.2167638327728	52.5026286972919	19.974382699043	-16.8909627656392	-43.9978344308467	83.9465998289326	-58.0934076967546	144.665992358997	3.71025969991849	1135.69322043898	-39.6607349644135	8.04735916635168	18.8901078324347	1786.85032124413	37.8033705167876	50.7855003804858	2961.14297709683	138.119828554456	44.884532260623	1086.9955022284	1262.84435220031	29.5420151489796	553.547984192799	60.2270493722664	518.142175473622
-20.7514829320205	-4.52451200523791	-75.2277424719335	45.3154701270229	-75.2277424719335	9.3843202177186	996.911408047631	-19.5924135801075	-71.7505344161944	-24.2286909877596	-27.7058990434988	18.6568750330229	-4.52451200523791	-69.4323957123683	-11.4789281167162	287.560964676849	-24.2682204668493	-27.5224885035411	3.93543585114574	6.1049478756069	-67.6584609560725	267.531146823177	-66.5737049438419	-38.3700486258469	65.7665285482888	-15.5901723690047	-41.6243166625386	-57.8956568459973	-2.57310022223774	15.8677519856821	32.1390921691408	-68.7432169683031	717.704891898867	-39.4548046380774	1908.76699332804	-38.3700486258469	73.3598206339028	-5.82736825892948	909.233111911672	91.6462517636118	33.7535405681566	1379.463704887	-5.23542819612948	-11.1428477058698	1992.65384999805	1501.15654678765	21.938701548676	1052.19266404739	23.1201854506241	73.9239932343908
-50.4156217687312	-60.8581026592664	-23.7292817151413	-29.5306599876609	-23.7292817151413	-75.9416861678172	859.240491362332	-49.2553461142273	233.851913584726	-30.6909356421648	0.636507029440751	11.0789879199759	25.0022957740228	-46.9347948052195	-28.3703843331569	176.998406514035	7.41652468954007	-25.1406028621991	59.5079287723228	4.16081193436615	-59.8682055840543	189.73643897928	6.33128710448209	67.1045918677286	-22.9701276920832	-30.566790787489	-39.2486914679528	95.3207690792359	-15.3734645966774	-44.6748793932427	-3.43585116103967	-7.77680150127156	621.660997832353	-38.1634538828948	1467.06107659251	11.757475029772	8.50176227459804	-18.6291773518513	1857.08531736095	8.40485968290868	52.1676088409942	1203.00963399822	105.39257403326	272.164131635694	1424.18893379719	1768.37704204051	98.2959120076248	1527.0905331689	21.4154067299071	2.49097466154577
-32.5207076031659	-48.7814901920139	-10.4525026611578	26.7150003990663	-38.3281299563259	-27.8747697206379	1079.01993079166	-58.07336595707	16.2616401633782	-15.0984405436858	-62.719303839598	-36.0051610150619	-26.7132852500059	-67.365241722126	-83.626024310974	279.918614996843	7.64354697295397	-29.2709189394759	8.72926655861367	0.0435098733360548	-47.7281518956908	53.2437695706614	-66.1853848519057	-29.2709189394759	8.72926655861367	-24.9280405968371	-58.5853477522878	-35.7852364534341	-32.528077696455	-33.6137972821147	-12.9851251545804	-16.2422839115595	519.017471818673	34.7865366144465	1462.50779175695	-36.8709560390938	-16.2422839115595	-12.9851251545804	914.8660350654	64.7016639804039	52.8609345781059	2078.80973531129	74.1742475022423	1304.426032401	2333.3854174607	2162.87891406761	369.008409619462	1074.71588199642	36.2839134148887	10.2343087298331
-69.2351704273219	-15.7511632518885	-64.5843871946755	-59.9336039620292	-66.9097788109987	-97.1398698232003	1214.38100178308	-84.3502159334227	134.236596000957	-58.7709081538676	-63.4216913865139	-9.9376842110805	43.546322964353	-2.96150936211092	7.50275291134345	1262.05152991771	-41.0083196506114	-49.6979357674593	-59.4737538989133	20.9051951819304	-32.3187035337634	-17.1118753292795	35.0258213718083	39.3706294302323	-0.818845110189538	-23.6290874169154	-1.90504712479553	548.799374280444	-18.1980773438855	3.52596294823444	-25.8014914461274	179.490689314406	277.248870628945	-17.1118753292795	1024.55585667787	-1.90504712479553	65.4394777807762	-34.4911075629754	390.201349534208	13.253142846374	13.253142846374	1508.00688068713	44.0728075441215	1856.5061661155	2068.6877038423	1513.93373928285	650.983127745918	1000.66778489344	-14.010406693941	17.9946297229506
-11.7496101590741	-29.2082552839211	-51.3225391087273	-18.7330682090129	-23.3887069089721	-74.6007326085232	935.672865282622	-43.1751713837987	1844.68632144966	-55.9781778086865	13.8564026907015	-1.2744230841659	-31.5360746339007	695.907472234724	6.87294464076269	665.645820684989	1.57808782490186	-34.2825129665455	16.7916760394553	-52.7561557985032	1.57808782490186	-3.85533653743865	-45.1493616912265	15.7049911669872	-9.28876089977916	11.3582516771148	-40.8026222013541	1294.73308606194	-3.85533653743865	-42.9759919462903	650.328956688359	20.0517306568596	5.92482731477427	-45.1493616912265	1764.18095096816	-25.5890339868007	-9.28876089977916	-69.0564288855248	1086.6579688404	19.8386268479258	24.5853202494497	1221.93873078383	112.39914817764	1675.24795062936	1899.52921385136	1052.24444167936	850.509972114593	1009.52420106564	4.41187329297344	-13.3882269627409
-35.7027189029723	12.0674503379437	-42.6934753772527	-35.7027189029723	-45.0237275353462	-24.051458112505	685.510324026956	-26.3817102705985	656.382172050787	-76.482131669608	49.3514848674392	-25.2165841915517	-40.3632232191593	563.172085727049	-20.5560798753648	1391.57672792928	-71.037450265089	-42.7710781098137	-34.0737328312674	-9.06886515544695	7.23865724182729	114.868305063837	28.9820204381929	26.8076841185564	-41.6839099499954	-11.2432014750835	NaN	1367.2860251745	8.32582540164557	-7.98169699562867	186.621403611844	25.7205159587381	192.057244410935	-2.54585619653725	933.505929407004	105.083791625473	-26.4635557125395	99.6479508263813	765.360808067101	44.2582571555863	37.1303900955055	1764.45017432177	241.462579151157	1624.26878880685	1507.84696015886	1600.50923193991	1038.59571203687	1491.215270352	-10.388723638367	25.2506116620373
-62.0386369556855	-76.034777295234	-63.2049819839812	-27.0482861068142	-29.3809761634056	21.9382050816055	720.578877030735	4.44302965716991	1252.43220993358	31.2689653079712	3.2766846288742	-50.3751866727284	-56.2069118142069	269.203351080296	-65.5376720405726	1222.10723919789	2.02774503910005	21.6054788292368	-34.9524187867138	-20.8129443827261	267.414803083176	12.9042638113982	-0.14755871535959	72.7251170590382	16.1672194430877	5.2907006707895	-84.9844051392854	1402.92336291111	39.0079088649139	-16.4623368738069	43.3585163738331	126.020059043299	-39.303026295633	-49.0918931907014	464.279792861773	109.705280884852	-19.7252925054963	-45.828937559012	1513.71316194447	46.1352159022177	14.0245152999967	1191.41687071477	1184.28115946983	1136.70975117024	1783.68090404462	1576.74527794142	1154.54902928259	926.206269444571	-15.707614887245	73.48877567448
-63.9108205932695	-80.256752023537	-11.3703267102668	-35.8892238556681	42.3377337034693	131.072790039207	612.110200701366	-51.0675887552022	629.623698662367	147.418721469475	-34.7216573249347	-16.0405928332004	0.305338597067152	944.866661960383	-12.5378932410002	1910.4441828769	-44.5369752058669	-10.8047584222796	8.78169003270663	-29.3030708519887	558.290382797597	-22.7742547003267	-43.4488391805899	29.4562745129698	12.0460981085377	-18.4217105992186	-48.8895193069749	1021.8363295656	52.3071310437871	-29.3030708519887	968.51766432703	-28.2149348267117	711.717562361656	7.69355400742962	173.090229849535	407.039475284093	-22.7742547003267	-46.7132472564209	1577.93146657345	59.9222648920858	308.7567144226	3211.42842712784	2574.45986014781	1595.79039835794	2157.75145184312	1144.55472193658	1521.9734803154	501.633177695057	30.157378584608	18.2514240616169
-1.50344709206229	-99.6818570208217	-99.6818570208217	-41.242327301322	149.270539584247	211.216441086916	817.818759575322	-50.592652056442	623.799520906584	642.500170416823	-34.2295837349821	53.4297108442674	-38.9047461125421	482.375858985395	6.67808706866766	1561.16957760736	86.3019897853045	-23.6486912727491	-14.9397264364676	-10.5852440183269	447.724030490986	-37.8007591317065	2.47820323609534	-44.3324827589176	41.668544999362	-48.6869651770583	NaN	1469.93877814952	-0.787658577510218	-53.0414475951991	-18.2055882500732	203.873015075104	22.0733741177287	-1.8762791820454	23.1619947222638	705.727113765824	6.83268565423607	-88.9659275448602	1724.53311940615	33.214834018067	1172.67944348319	1188.17425511817	1059.44812768906	1656.59432992967	1259.68877035657	203.657762002912	1265.6483132931	829.409770338882	-7.31005795035773	47.5177370657463
-50.116718475945	16.5742634818318	-34.9064945206625	-59.4768562945803	525.531757370129	251.747726175045	540.741981325411	-78.197131931851	654.233652376364	399.169896818551	-23.2063222473684	-62.9869079765686	-37.2465289753214	711.564496515506	4.87409120853766	1839.46110366106	-11.454639630294	46.2679579954826	-28.880329479585	-75.7118709495546	317.455256275074	65.871859075935	-52.8406530223601	-14.721956477036	31.0204793773529	75.6738096161612	9.23836706573914	1772.50035869087	-22.3456957861008	25.5749512994495	571.216864705375	14.6838951436426	115.970717392647	-86.6029271053615	12.5056839124812	480.821098612178	-15.8110620926167	-51.7515474067794	2577.84748621604	76.8486783243906	876.309175121818	3862.95040420236	696.132257186875	1773.61409093027	2253.29038900873	49.4045120164193	802.329248552504	335.77842131699	-19.802516064552	19.5738964642765
-54.3247706223623	-67.2084814365064	-37.9273204952697	-71.8934671871043	1054.84560583169	820.596318301793	621.484423901382	-21.5298703681771	1389.82208699944	596.888248710744	-90.6334101894959	3.06630482246181	-47.2972919964654	258.398028230046	-82.4346851259496	2358.44289093555	59.588199625531	-60.2668168634683	16.0045572658949	25.810876796813	397.361427912711	21.4525125608494	116.246934693058	-12.3248102678686	-21.0415387397958	5.10864667598586	-3.60808179594136	1566.49263420995	-29.758267211723	-6.87685497291406	1643.8535993983	77.0216565693854	158.740985993703	37.7963784457129	281.864775659675	955.232050116053	-9.05603709089587	-36.2958135656684	1384.40607804021	10.680976850055	1447.71688705158	1233.89358869242	1469.21867124412	1329.4570739926	1245.83902435494	427.57668147211	397.713092315802	183.889793956639	243.616972269255	131.329877041538
-25.7122834190953	-51.5068045556998	-55.0242392561458	-55.0242392561458	1088.14203838882	1117.45399422587	1138.55860242855	-76.1288474588222	2060.12649394542	541.767181586202	-60.8866304235559	-43.2994569213256	8.28958535188322	-9.29758815034707	-65.576543357484	2789.40795517123	-32.8171418040578	-33.907218739402	-33.907218739402	-43.7179111575001	44.5783206053826	-29.5469109980251	526.392326027532	-64.4293729290405	54.3890130234806	-51.3484497049097	-57.8889113169751	1658.98226185019	81.6409364070864	-1.20491067907513	1190.24917965217	123.063859950167	1443.14702865203	84.9111672131191	50.0287052821037	674.642789234348	-11.0156030971732	-45.8980650281886	1377.01361958911	28.077415152767	950.089661270159	2444.92144810121	1093.59351280594	1667.60891894906	1670.00064980799	756.359461696855	395.208101998473	189.51924813052	124.942514939419	44.8195311652748
-19.3400893835782	-46.3354797124212	-15.8189515145987	-33.4246408594963	1328.08200181259	688.408622281306	385.590765549067	-36.9457787284759	1322.21343869762	1360.94595525639	-63.9411690573189	-56.8988933193598	96.857460292746	-21.6875146295646	-41.6406292204485	2176.67622823665	-30.4259294472359	29.5550490398704	20.8305430781095	-24.9731132211353	-36.9693089185565	-72.9578960108203	1476.73247544696	-32.6070559376761	13.1966003615687	0.109841418927335	-30.4259294472359	2590.1975488167	-34.7881824281163	-57.6900105777387	1568.33978804545	4.47209439980779	1676.30554932224	269.478962988296	60.0908199060336	736.240031942504	-41.331561899437	-82.7729652178013	1959.81956141808	83.8224844457942	1181.64591749212	1307.35089074169	987.701101621337	1914.32633300395	1411.50644000563	158.048278174117	472.909306408776	81.4281040029451	747.065867115001	199.949935923977
-50.5528515277384	-23.5290103969185	-36.4534561551367	-47.028002684588	1140.8460574571	381.82860656538	414.727195768117	337.180521218808	1750.64490732213	1156.12040244409	-49.377901913355	-68.1770957434905	-2.37991733801603	-72.8768942010244	-63.4772972859566	2168.92697004264	-57.4909322903635	-9.48473276560633	-46.5804323983732	-47.6714823875723	25.4288668887625	-38.94308247398	997.554407265095	-58.5819822795625	-16.0310327008005	14.5183669967723	-79.311932074344	1608.54240121655	-6.21158279800925	-64.0372322255577	927.727207956358	-43.3072824307762	2209.71094526521	156.354865592646	-17.1220826899995	241.45676475017	-60.7640822579606	19.9736169427674	1655.81640975531	49.8023542418075	892.360474410459	1081.72631080683	143.286754488116	1917.09332326423	885.169366699205	371.005165344508	1837.99113844043	109.728251835595	239.168190638176	-12.5205792557315
-66.5410143694003	-0.674418279668858	-50.0743653469674	-59.4838790740719	1427.21928980844	859.119898534504	382.763266099839	628.586812220444	1237.85282605046	1236.67663683457	-74.7743388806167	25.2017444698685	-50.0743653469674	-51.2505545628555	28.7303121175327	2551.65618019742	15.8413140297745	-3.80635499175016	-23.4540240132748	-51.8339903776992	9.29209102259959	-60.566287720599	1727.37159323814	-22.3624868454123	2.74286801542472	-32.1863213561746	-47.4678417062493	NaN	-49.6509160419743	-69.2985850634989	551.786063450252	-23.4540240132748	1654.23860299136	121.720419312435	183.938037880596	278.901771484632	-45.2847673705243	-4.89789215961264	2002.65601324981	178.88609472874	766.811923725664	1413.53033562228	69.699869343597	753.613588788998	974.385736820496	956.388007361406	1477.1223130444	-1.091199862155	1299.54471571471	67.3001720823851
8.09927188318048	-30.7559654974563	-69.6112028780931	-61.369182827655	1037.17434675217	275.376207804531	520.28194644612	182.359124378158	752.235939294164	1018.33544377974	35.1801949060486	-61.369182827655	-38.9979855478944	-26.0462397543488	-28.4011026259026	2564.30291895477	-15.5953004112854	-62.5523660283853	-53.8161677740411	-38.5278208289389	-24.3314986656296	-21.0554243202505	1424.78538677371	-47.264019083283	41.1899882419516	-19.9633995384575	-41.8038951743179	427.766760996681	-24.3314986656296	-51.6321182104551	1823.37443212816	-16.6873251930785	785.950889424791	639.619568664527	189.705358565802	-81.1167873188666	-38.5278208289389	-29.7916225745947	1910.63393423876	60.8132423714793	1097.43353917762	517.262504001068	99.2510749297604	1149.08437667781	1323.25580545752	350.298168826034	985.723588305119	51.203784231909	1424.15511592301	36.7895970225536
-89.1893512908641	-66.7945019261226	-66.7945019261226	-82.1172935967353	469.503206545318	290.344411627386	482.468645651221	851.394322028278	778.31639252228	686.379642498604	10.9981327092952	-46.7570051260908	-10.2180403730915	-4.32465896131743	-82.1172935967353	768.886982263441	-0.0819625170398896	42.5260379143555	-49.2450399378808	-37.2273987905641	-47.0600142747323	-57.9851425904747	2731.20011641856	23.9533197775934	43.6185507459298	-47.0600142747323	-64.5402195799202	265.398655555501	-45.967501443158	-79.8353992219596	925.276405826343	-61.2626810851974	NaN	10.8431657987025	115.72439762983	-56.8926297589005	76.393935693157	26.1383454407419	2379.98337508769	61.5269893481637	2105.80907220978	115.640338600383	47.0967628809053	2912.69923550398	2343.90780891954	118.045376344926	1567.08061743213	44.6917251363622	1279.67860695923	66.3370648372499
-40.3733634427103	-54.5324486102538	-93.4699328209983	30.4220623950071	1314.17911758562	-9.69534557969944	1005.03909142758	-22.674506983281	1034.53718552663	1331.87797404504	-39.1934396787483	-85.2104664732646	-32.1138970949766	22.1625960472734	-58.0722199021396	1088.81367866888	-19.5307940914503	-5.32177696017012	-80.7388678877339	-39.2048178116843	9.98024148890078	-80.7388678877339	NaN	-2.04277300679778	-43.5768230828474	11.0732428066916	-37.0188151761027	-37.0188151761027	-7.50777959575168	-81.8318692055247	779.453169213609	-21.7167967270318	NaN	259.184541945198	-45.7628257184289	317.11361178811	-12.9727861847056	-59.9718428497091	1615.21973347617	50.2037419754537	1056.62941035592	79.096344895467	64.6500434354603	1546.59980154114	1636.88918566618	607.59020664071	3434.24985898201	27.3304313304432	526.931690155673	97.1542217204753
-71.7737593153821	-65.8678898705136	-9.17154319977561	-43.4255859800131	817.65017908182	-5.62802153285449	162.098670701412	359.354710160021	679.452834071896	2031.89693694679	-19.802108200539	2.64019568996147	23.9013256914882	-50.5126293138554	-7.9903693108019	1839.36559304408	-12.753259651053	33.1733304721362	-31.3425937485343	-61.9603204973271	242.029966508544	-57.5863595332138	NaN	21.1449378208247	-48.8384376049873	-41.1840059177891	119.559059513373	123.933020477486	10.2100354105416	-34.6230644716192	1559.68570694766	NaN	NaN	74.725959631212	-34.6230644716192	107.530666862061	-1.81835724076985	-46.6514571229307	2293.78635760262	83.4476766587899	2157.59864171023	81.0372746075971	303.999464342935	2335.9683934985	1961.15087453801	573.964494076532	1546.56172173284	147.3233310154	182.274160757696	62.9592592236508
-59.4909763385779	-85.5043629862002	-6.28177637753228	-53.5788430095728	467.871316608674	-58.3085496727769	566.012729870158	51.6571302467174	880.538222973228	1579.35238246163	-27.5654563619505	-1.55206971432823	-28.7478830277515	162.805236832013	-37.0248696883586	824.96416968058	-16.9094550390258	-53.0107819008537	-15.8154754371523	14.8159534153077	33.4136066471585	-42.070985882118	NaN	-18.0034346408994	18.0978922209285	-47.5408838914859	-24.5673122521408	1.68819819282488	-4.87567941841655	-74.8903739383252	2076.96750294699	-0.499761010922263	NaN	406.460650886047	-67.2325167252102	135.153709621401	-67.2325167252102	-82.5482311514402	2990.7598299926	46.7861404698489	1762.4953972327	121.592029301984	520.958951938063	1080.79657158501	2283.72352586952	382.206093620392	2821.84330682327	400.304292531393	151.755694153652	27.4813949647816
-14.0390120830752	-44.8147467582292	-3.3858731570603	-29.4268794206522	214.411633774799	45.1450930614519	853.599969335691	464.168557484703	1362.58327357862	622.781959272036	-5.75323736284138	-62.5699783015873	125.635476058009	178.901170688083	70.0024172221532	1002.7439142999	6.29236295331586	-27.6361884750286	-75.7928421152594	-71.4149645116021	-51.714515295144	-3.55786165491318	NaN	58.8268941972041	-65.9426175070304	-57.1868622997157	NaN	-16.6914944658852	-4.65233105582752	-37.4864130832576	1587.80064727453	-61.5647399033731	NaN	-7.93573925857053	-64.8481481061161	156.23467087858	-30.9195966777716	-59.3758011015444	1817.05382492566	76.4768842874292	1008.97195588542	66.8137229237194	1088.69303713603	1017.42722207867	1405.16157179753	203.30587718612	2476.56458799885	767.392921792679	16.082125764243	29.368972639344
-105.943492548204	222.284945268583	-86.9844492086065	-45.5115419032362	29.1396912464303	272.052434035028	1018.56476553169	856.227956936387	825.41951150954	666.637523540408	-30.1073191898129	-21.8127377287389	-22.9976779374637	195.031320467912	31.5095716638801	691.52126792363	26.2300872771246	-26.3279753823686	19.660329444688	-63.5566030995096	-40.5624506859813	-6.61870188505864	NaN	116.016777653759	-26.3279753823686	10.9006523347724	-86.5507555130379	-27.422935021108	-47.132208518418	191.56899272678	2119.79291654694	-86.5507555130379	NaN	-43.8473296021997	-64.6515627382491	384.281889144922	-47.132208518418	-38.3725314085025	1268.32021506401	24.0052939975588	979.310238256544	161.859425194425	955.125302958848	1360.22296919525	1050.65579738475	755.599586752857	1459.38120391581	262.226906679863	-12.2721089489849	50.6087228250242
-88.9130555418259	-53.327025787146	-59.2580307462593	-50.9546238035006	4.79682281216469	654.834966330986	389.125944162708	1771.05009963611	1396.21058622015	535.028666156897	-23.6720009915793	-37.9064128934513	96.13429918251	87.8308922397513	768.710261545962	550.449279050591	-20.6367885437656	-50.2139470741125	-53.5002980219289	-29.4003910712758	-41.4503445466023	36.3266278850507	NaN	374.820775510132	-65.5502514972554	11.1312706184589	-42.5457948625411	-10.7777357003166	-22.8276891756432	130.535355055785	1831.7696957087	-51.3093973900513	NaN	29.753925989418	-34.8776426509697	275.134796759704	-34.8776426509697	-95.1274100276023	1497.98449384537	47.6840316533688	1148.12069286583	215.95762451204	2093.60037648182	1010.11213469397	2800.59158676574	580.34864214125	1154.1736998032	412.075049282579	-4.37182800794685	25.8932066788646
-30.2850828449315	-36.2224051486261	-54.0343720597099	-50.4719786774931	48.0875715638369	320.016933073049	418.576483314379	930.373665892852	778.37821491827	715.442598499108	26.7132112705365	-54.0343720597099	742.754281096103	515.94856909497	1359.0483362196	NaN	0.402681354744577	-17.1323815749079	-43.4349759693867	-32.4755616383539	-51.1065660011097	-50.0106245680064	NaN	424.532015965715	43.1443972457726	-22.6120887404244	-65.3538046314524	-35.7633859376637	-32.4755616383539	638.240595420855	1265.11909515593	228.358499440227	NaN	81.5023474043875	-41.2430931031802	484.808794786395	5.88238852026099	-16.0364401418047	1008.26022402694	56.8723710213357	1207.02150796696	118.682282490489	1603.33211679859	1010.68414212376	2700.15505561396	1270.04337848453	2861.34560905313	437.427512223576	26.5733948109663	-8.57341759306221
-41.6671899184444	24.9017250291999	-102.292451745763	-67.8192636478761	14.2031494126142	1062.66355983801	395.785679737504	17.7693412848095	645.41911079117	782.123132558654	53.4312600067617	-34.5348061740539	309.008344180753	174.6817836614	808.275206288085	415.99410034661	-34.4570577996775	-67.3500475244267	-27.8784598547277	-71.7357794877266	-3.75693405657832	13.7859937966212	NaN	122.332859888293	599.281210897156	-42.1320887354523	-73.9286454693765	-13.6248309740031	28.0396226773459	1044.43300517209	1689.13560377718	189.215272328617	NaN	-44.3249547171023	-31.1677588272026	1332.79488175906	-60.7714495794768	20.3645917415711	2314.36285401326	36.9616683494504	1671.30338230211	142.520487290714	3027.79487168524	1934.5937697763	3286.23198012764	1835.10154962476	2105.67185564662	252.932585263759	72.1479413298715	7.8419941587571
-74.4935866347854	-24.5136080367552	-69.7335886730682	146.846318585063	-48.313597845341	2135.33546709241	162.316311960643	27.8463695421336	576.436134630036	45.6963618985729	347.956232467613	-39.983601412336	157.556313998926	414.596203931653	388.416215142209	319.39624469731	-57.2819070661223	-13.4049074782458	-43.0218822000624	-26.5680073546088	9.63051730538932	-43.0218822000624	NaN	742.376410422926	601.970011741722	19.5028422126615	-63.8634570043038	19.5028422126615	6.33974233629859	780.768785062318	1223.92648089987	151.133840976291	NaN	-32.0526323030933	-82.5111818291513	238.887840152044	-30.9557073133964	-62.7665320146069	1966.57326629981	94.7459522027655	3313.65729701598	238.078608311429	1554.79555086898	1263.27150454628	1358.01681960116	1546.29276618457	2017.58997440628	382.625947946438	-31.5811345370738	82.5991169393194
29.6060360067085	-26.3837042126307	-40.6789570345897	227.357033377141	-21.6186199386444	902.807729214701	376.265916939213	179.706190637278	674.083684063358	114.186281869966	1169.65244855794	8.16315677377008	185.66254597976	163.028395678325	433.446928227049	877.791036776273	-4.40544708024245	-0.0157773589895033	-24.1589608258807	-4.40544708024245	409.320924147848	102.044043660142	NaN	1579.16790486176	1301.52129499251	-34.0357176986999	-63.6659883171573	-16.4770388136881	46.0757547141665	1112.76549697863	1368.46375824162	211.785786691465	NaN	-24.1589608258807	7.66614465320316	852.677565994396	-25.256378256194	-31.8408828380734	1660.56273229295	52.9441511668751	2168.87178441904	130.771374458909	1548.68609881065	1221.56855091132	1416.1366091414	1492.7477820695	2470.45227467567	418.975310712221	-16.3707195775924	118.610870819529
-65.2267076351516	-64.0341622681825	59.9905558965978	358.126897638858	-37.7981641948636	398.673440115806	271.071085850118	70.7234641993192	1030.7224846094	925.778492316122	960.362307958225	-22.2950744242661	79.0712817681025	428.487074290032	470.226162133948	1865.50424148773	-45.9017772395298	106.707756304882	4.60209717085109	-52.4892391191447	215.400877318528	12.2874693637351	NaN	808.272446483869	2169.68123493762	-45.9017772395298	-9.67073690164786	187.953119486799	223.086249511412	1106.90405169308	1423.10222191459	273.590123921793	NaN	-43.7059566129915	-39.3143153599149	1879.83291223456	-70.0558041314511	-36.0205844201075	1968.65998017527	57.3101388507389	1312.47044866322	170.530224992893	936.287581803803	1446.38667958404	2410.583542214	910.721755900736	2041.70519704117	28.0920521043767	11.0481681689987	32.9617332287704
-92.2146765475718	3.29111501931221	160.875671104671	1105.18918522224	-51.6247151316461	615.722003441956	407.996906783983	406.803084389397	982.225478579873	1293.81312356683	557.22470610724	-2.67799695361804	178.783007023462	597.814667523165	1053.85482225504	1505.11968740856	8.12571797622414	786.893898141318	18.0113507286724	-45.696060342661	607.854104958087	-16.0391620853161	NaN	544.146693886754	1231.74737200149	-27.0231984769254	36.6842125944081	636.412599576271	739.662541657398	1329.50529588681	1665.61680947006	86.1123763566496	NaN	-7.25193297202877	32.2905980377644	2119.25751244352	20.2081580069943	-107.206664135673	1387.73307207119	68.9987341898657	3619.34358284819	97.0309798195057	1152.50596743987	1101.31664933357	1906.93901286366	1499.86205458975	2599.21360058694	22.6845892365473	-55.3181812111468	15.371829507076
-21.2621299894815	-10.5062105483615	475.90036862229	1014.89144283842	0.24970889275859	300.220351083995	657.555896961206	900.161635466469	754.359171931286	1320.83759583027	2670.10793461078	-59.5053991134639	150.832581068439	682.653042323819	518.92404638677	918.088167868336	6.15801971109035	1364.39521672326	-61.9736196212352	-1.53426214901092	1702.85561856771	-32.303389589416	NaN	1106.15432570557	612.749389250505	65.4984797747287	-74.0614911156801	966.594354815163	405.057779027771	1362.19742190609	949.011996277789	363.299677501507	NaN	-1.53426214901092	-69.6659014813365	1465.49377831316	-57.5780299868916	-12.5232362348699	1890.22493814104	45.3288116235843	2500.30963606347	102.676773228293	585.863853982864	1654.73224474298	2147.6806806643	662.734525921091	1549.79767670032	22.1455931025317	1.40271337316882	9.94389914408295
35.4860845720823	-73.384920616205	21.1294685032972	798.779505562492	-47.0644578234322	320.225636602988	1327.58153076274	1044.03836340424	389.615947602116	1521.39584769134	250.835325603859	-37.4933804442421	206.569092725105	880.133663285608	601.376034616697	360.902715464545	5.28794317920803	2441.53977784697	-28.7931971072092	-60.6755541493414	1696.15225803436	104.233189172032	NaN	1644.48085179366	1851.16647675645	30.5739504884853	-19.9980641300693	1120.07104803169	717.693714327542	1625.79119421724	664.922916464703	NaN	NaN	-36.4889384622066	-39.7871133286341	2106.22533309351	-60.6755541493414	-55.178596038629	1910.11953633957	36.2639618328108	1525.33172280004	104.670684239837	827.827463971258	1151.53784679022	2266.81173174763	187.735990019798	1934.55050862779	185.292892790975	-35.807406417449	32.5993159895773
234.878950461515	-3.45736765050021	928.329845872857	862.457999158481	-86.0965935285358	182.181473090014	826.527900950639	1978.68638348209	976.236643483313	1809.81492190524	1219.36364135637	-4.6550375907616	197.751182313412	1396.61879251506	597.772942360715	7.32166181185225	13.2161739294299	2217.38827991156	37.4136720988943	-26.3797321660574	842.530429373803	-62.6759794202541	NaN	1424.37027172138	632.452149811634	19.8154916120111	-62.6759794202541	885.425994310581	2107.39965186854	2497.85928142126	645.650785176796	1861.02512505217	NaN	13.2161739294299	637.951581213785	1293.48380435019	-61.5760931398239	-61.5760931398239	1621.88056061962	56.5289388525425	1301.47265053917	150.694622349468	815.969061600474	935.816295142016	1953.29484929061	479.663049111455	1608.42832012006	182.490827166612	6.38876971781594	45.5225602619928
300.417396936719	-92.8408180769988	597.758974142214	1472.99829414226	-29.2960455290504	-6.51584404959725	666.099578580573	863.927644060035	522.224621868237	1119.30569222443	656.507914799751	-47.2804151180924	124.170574964108	1193.64108652581	515.030874032621	45.0393487723231	-52.5740104124273	1079.71843377462	-29.4660013473856	-80.0835450136674	616.457871089733	-10.7595178185423	NaN	856.341012812547	653.870838147419	48.6610769201364	-14.0606619706911	1514.36908047421	2611.44932037167	2361.66274619241	2345.15702543166	1134.7375029771	NaN	-18.4621875068895	NaN	868.445208037092	6.8465843262514	-53.6743917964769	1162.80850322886	84.1857312734343	2103.08351896299	176.00946327872	644.922654719048	1186.07051533687	2070.02697544109	1432.15811711103	812.654005182037	1438.27969924472	-48.0404428141777	26.6428592167883
3.62183056304039	-38.3868766792716	740.574580471028	648.155424537942	-63.5921010246588	-45.5883693493823	794.585775496858	856.99871197115	284.480044697355	2326.10321667372	717.769853682345	-29.9851352308092	217.266113109656	1553.14300341518	640.953931867831	656.557165986404	-29.2524194901503	1802.60679802417	-32.5550502909574	-58.9760966974139	376.971169009119	-18.2436501541267	NaN	1690.31735079673	308.716799125773	-20.4454040213315	-53.4717120294021	2402.58472683745	1615.45771931177	1110.15520678829	1901.68572204838	1123.36572999152	NaN	-24.8489117557409	582.835155592759	1696.92261239834	526.690431979039	-82.0945123030633	1031.18404147406	81.2626341074103	1450.37516575715	111.905260151496	783.59162303785	1097.37211372929	2701.8200133976	1907.56314633491	2039.93929084536	1332.70748174786	8.94603664336852	26.1059072280564
-51.101930518473	-16.2572018906817	583.312438980623	513.62298172504	-25.8695408224862	-36.6834221207663	996.643013048215	252.888288199844	562.886218750538	449.941236301836	482.382880196676	-30.6757102883885	NaN	1275.40084207055	989.433758849362	394.67028744396	8.40803443363983	1928.10105088539	-24.633153457096	-48.8633579103023	234.189485020335	-26.8358993164784	NaN	2380.76532498847	-0.402949003889721	-43.3564932618463	-46.6606120509199	1662.67017482981	1185.77569627353	1800.34179104121	1179.16745869538	560.195872208928	NaN	-62.0798330665966	NaN	3313.62819643691	977.616212561891	-43.3564932618463	1269.84390147267	19.4322517870346	NaN	216.994838243745	1127.50067147902	1484.58584327344	859.99356683577	1597.47874982014	1579.07229766578	3814.84268601439	-50.5122663995026	8.38838049442345
-113.160810236219	-65.0472603970141	1178.68800294643	966.988383653932	-50.6131954452526	-48.2075179532924	856.32721902376	707.175214522225	1077.6495482841	1941.28776789783	769.722829313191	-90.3068740625967	NaN	1474.58633445754	1037.95586966676	656.65598719106	33.9818761121698	1950.13271561996	-71.7975836881453	-49.7601962297463	176.123025218843	-12.2966375504681	NaN	2112.10751343919	35.0837454850897	-44.2508493651466	-77.3069305527451	1674.66537238997	1370.54942546407	2479.03001462154	1512.69057457074	552.962350757466	NaN	41.6949617226094	1122.62881655708	3294.4133505823	578.305346334625	-7.88916005878828	740.010535357265	55.7406344663153	45.9127005217416	124.536172078332	1284.23237753804	1120.8429757095	2693.3124068413	1065.56084727127	2431.64366556703	2193.31626741111	-48.681163694781	-0.769985714983874
119.660042941792	14.9000433875929	1871.68072514132	712.095902489674	51.0241811649028	-63.3689217965785	1120.29865937328	72.6986638312887	1219.03796929792	915.595211968519	106.414525756778	19.7165950912342	NaN	1942.72486277003	1580.27934707102	905.962108561237	11.0746673655166	1408.87508998252	-57.2720409958828	-57.2720409958828	-9.87029164846064	-26.4057856068637	NaN	941.471794091662	152.177549143889	33.1219926433873	-83.7288313293277	2004.15287248503	2429.66625034794	1841.00266542879	1962.26295445708	2298.48466494461	NaN	-25.3034193429702	842.258830341244	2273.13024087506	679.108623285	-17.5868554957154	2373.57733344489	95.8213295565585	109.350117916586	158.545711953051	1973.86313189861	625.90385529947	1727.88516171629	1218.71076343887	1704.51725454897	2539.61246331796	-3.79974836728337	2.34970088727476
123.950793217677	-85.7957520532515	707.383712247158	448.214130446872	-39.9890352699452	-83.3848722225512	761.628508437915	715.821791654609	683.274913940154	2358.83639627689	73.3223167729704	-73.7413528997498	NaN	1399.30622365815	1501.76861646292	237.262145260593	-48.2477097437449	1203.50247990865	-54.8648913630527	30.0556060847308	-36.1162101083473	-5.23602921824417	NaN	1213.42825233761	312.38868850853	20.1298336557691	-30.6018920922574	2577.67052951824	2861.10647554525	2214.82840405952	1935.80391244538	379.663368304826	NaN	-27.2933012826035	277.097053205555	967.489668820003	793.237219511564	-95.6708446821175	847.679639363658	42.4152307543859	119.986572868123	153.231433774011	2655.2150397282	707.312448872133	906.781614307458	2999.9765602337	2850.99033172954	2782.03802762844	-14.2241619000889	-19.1493264787389
262.199496693815	-56.381110289844	536.130548910825	474.586568016255	-6.904576629503	-47.9338972258834	783.51321721253	901.77420010798	1245.69644628352	1520.83424322395	NaN	-15.3517896934637	NaN	734.036683552189	1011.58796993947	743.690641339573	-22.6648111786165	2046.13779788452	72.2242684904129	-19.3547270041155	-10.5278358721127	NaN	NaN	1283.71507635779	23.6763672643979	51.2604020519064	13.7461147408948	4014.53452032113	2381.55966090063	1684.23526147241	2651.88320181821	2487.48235448466	NaN	57.8805704009084	216.764610776958	1161.24196190125	1426.04869586133	NaN	1363.34292830735	124.483814904719	99.8299022001887	140.508858162663	2369.22256665217	1463.19127476069	1903.26361653655	2490.02673890436	1201.85980009268	615.096677724864	27.1008597218255	3.67964265252209
33.4998972049804	-24.486616041014	1068.80076911784	298.06336388983	-18.4463542445563	-66.7684486162182	595.244244275551	1693.36383887157	597.660348994134	1299.53876974252	28.6676877678142	-52.2718203047196	NaN	566.250987652554	1883.02805928034	461.150432394189	27.2261038440359	3201.92639785136	-21.3437198473139	638.764338503304	201.635925281156	37.1608405081756	NaN	1050.50398025043	107.807856786503	47.0955771723154	134.300487890875	1572.62958493244	1402.63520201271	1527.37134012914	1298.87239685392	1444.58186792797	NaN	-12.512842812523	34.9531212494779	2006.44641926654	1253.61415205062	-39.0054739168957	1554.38067860635	141.332361685188	51.2428183356292	290.658865045415	3024.19774887106	1707.40949196724	1338.41259523412	2136.87745204459	1508.71885526479	1566.7217119419	-12.9305550092619	164.780325022744
192.509588643584	-8.24464149474083	1537.32105800393	535.968632976621	-15.5008184876923	-62.665968941877	834.68125251979	1082.6006331123	1059.62273930129	1198.69946499952	284.421163887636	-21.5476326484852	NaN	1953.34187226648	851.61233217001	503.315836508339	-3.45606010287853	3016.96393791178	-13.3952849592339	1373.67876166103	1164.95503967756	-16.7083599113524	NaN	2146.729583822	5.37880643610402	-12.2909266418611	-33.2737346719446	1575.77633374025	1919.2317704432	1029.11896664071	1879.47487101778	1051.20613298816	NaN	-3.45606010287853	NaN	841.378052687328	1468.65357695509	-43.2129595283	1219.52617475492	51.9652078889137	74.2044644006471	190.342803961922	1004.5466951415	978.600895877806	3659.66681979233	2931.94892615839	2125.15812048273	2067.08895070209	3.78015211349132	154.512890693018
158.156452063095	-34.3410559883014	1979.01338356813	357.918017022091	-11.3382091142352	-36.7624082908347	535.887411258288	1064.95288936181	1035.89666173141	1706.61124953313	503.199155174088	-79.1360735851672	NaN	1601.28242437293	1045.58207094154	1451.15858161587	24.3914861825268	1595.49878887421	24.3914861825268	2185.49267047573	1014.34376692215	24.3914861825268	NaN	1198.85496210465	210.007538821207	1.18947960269181	-37.4805313636999	1975.56975380103	2513.63533496197	1306.02613535437	1385.57587219951	2695.9368152321	NaN	-22.0125269771432	28.8109160072573	2572.19278013965	1307.13099281055	-8.75423750295177	1457.83991074673	65.058535085501	24.239897965767	140.511167337131	2077.54103792814	1577.82196531079	3457.95312961369	2949.57555821337	1290.85457707509	1939.00505740056	9.39675719495466	-14.1048823588316
655.793253205129	-26.5584262757402	1740.52638488431	818.200224875532	-60.4942114008989	-85.946050244768	1614.47918299086	560.045859459146	1592.66332112469	712.75689252236	730.936777410838	-33.8303802311314	NaN	932.127503509993	676.397122745404	1050.90275144805	-24.005419739607	2906.29611023966	0.312435280967892	2145.8104623235	2196.65688645743	23.524933255153	NaN	1149.88376352632	205.908845909464	37.8945748582199	-72.6411297807567	1572.13015524722	1159.83197694383	1957.89976443724	1919.2122678136	2607.84970771443	NaN	NaN	-11.8464922293195	1890.47298460747	971.921279057572	-30.6375620179456	1346.24795364722	80.6585609620763	65.7984115372018	230.498400996227	1586.48703601602	884.344975690703	1390.82840192184	3555.45683481189	1367.29983199912	2158.60278887369	-30.7925597244821	74.4668320350453
647.349083063417	-16.3322337980343	1628.91797765375	546.644239737091	-24.8254133556763	-55.1581974901119	751.693860485876	261.516068873396	902.144469792676	1957.72535767104	NaN	-18.7588565287891	NaN	1735.68937780697	797.799692370218	297.915409834719	210.653301367271	1096.44482934137	72.4211652914129	1710.19551351818	1359.63881642981	25.9751675699245	NaN	599.914996556889	407.495863139294	82.3738790888747	-71.3402562274799	1766.59422503713	981.435692126259	1514.45880883477	1804.19336604977	1620.62108934103	NaN	-50.3289715439495	-23.7884014173846	1260.11167845519	780.169701999808	361.049865417806	717.417358866683	199.194993082332	113.651109735155	257.464015072439	1260.43505315746	506.657066562043	1884.03756509413	3074.21333340269	1818.3299445521	2983.71038435423	-42.5594598553434	92.5750805046906
454.262254504241	-54.669089424905	1744.20279687358	398.389123667151	-42.5227566342332	-26.73252400636	931.61313317764	734.842541968758	1070.0813269913	602.447514550436	878.169268898684	47.3601060167376	NaN	976.554564503125	1116.23739159585	268.423362806963	682.284951583111	1339.46135615101	27.3212621821045	2079.61457947749	2147.10239206779	50.554771434505	NaN	2267.69536866359	750.879121756865	233.103772703367	19.5767590979709	1457.84161757991	1385.92837465581	2797.64065113501	1939.10716637964	469.864295561163	NaN	48.3420562676097	-13.6139684054584	2285.39708999875	424.503634639809	147.914238777898	1226.55502987825	102.036592240394	88.3834986266896	98.3130212548384	672.984143358951	869.09221526489	2286.53157043313	1597.67093810531	1714.34282898606	2435.47440985537	-13.3941083118358	103.277782568913
857.789642857388	17.5626120840231	1314.98987957343	1065.71847391708	156.181832790483	-67.5544532620486	1680.99326056154	580.551201444469	404.237280370463	1543.58999793145	NaN	15.1306959312782	NaN	936.826917821597	861.437517086505	672.964015248775	454.809110429555	1584.91167111855	50.805746422226	3549.58556457885	NaN	-14.4989069378628	NaN	853.27818177925	1473.11895943433	339.695823150755	47.4851708276453	3018.29346944592	1563.88135901954	1892.61834288304	2015.47963988253	3935.87919208175	NaN	79.5840682419262	39.7371611069567	2256.7747997554	1307.09017970529	56.3400390798607	889.398421454337	44.4185172012196	91.6379824388938	357.558128777375	608.566865040801	507.91484703418	3254.09953585681	2607.93843260443	2109.64881259634	1682.18839044476	-35.1090031990739	94.123217451403
351.668491337773	80.213765354971	2376.01472142476	1009.00280537684	26.6531916184541	12.0457624175858	1268.28467369226	2047.34756440523	1134.38323935096	1652.94697598179	1404.62067956703	-25.6900963513238	NaN	931.096516305547	340.712919437122	932.313802072286	56.5937484583304	2393.12320806033	-2.09632801508477	2166.11442170089	NaN	65.4526279260157	NaN	1278.01175506544	998.957051833355	961.306814095693	39.9833494564204	1961.25283401067	1975.64851314566	3137.2690833459	2363.22448985689	396.553248030754	NaN	-22.0288068173767	6.76255145260053	2478.3899229368	1567.03269769868	511.718681110663	850.037076868878	33.9416086551414	67.5309038407677	184.471413005541	2373.99583992044	1153.58478150935	2513.3292125423	2902.7162271016	2281.93629015243	1361.3407924723	132.221398272344	87.435671358176
NaN	348.948049077996	2084.2577452252	1482.26126355616	-8.10654430060706	10.172701094202	1884.40466224196	1161.76516096717	408.660250701039	894.88817820296	NaN	-38.5719532919555	NaN	256.333205744297	71.1035190768988	779.119624035836	1000.74593276514	727.104070668262	-28.4576700202896	874.449688720428	NaN	-2.97684885337364	NaN	2368.95524324954	1523.65669758185	753.692753625044	2.56246009595592	1554.6768276981	1363.01673805129	2675.8329590424	1597.88343750287	1200.16105494101	NaN	24.7196958932741	45.7690699007264	2556.18388573688	3227.54813039562	1176.89595735382	NaN	93.1875278258125	98.1694547483311	235.172445117594	3250.48371497202	1118.21899213403	3160.80903036668	1841.84387762986	1800.74298051908	1532.96440843371	-38.8335356209321	93.1875278258125
NaN	629.250021576172	1386.8388875212	1019.63397826282	-42.9423538436535	NaN	532.873982269156	1811.38144041794	1301.442396996	1572.27126694736	1299.00249726671	109.551379237069	NaN	83.9324320795079	219.34686705519	591.431575772153	1849.32660931632	2007.82267581092	50.4516728076605	1180.98305619573	NaN	17.2007497668349	NaN	2289.34715755658	1952.40447074288	578.032985055426	-2.7498040576604	2956.58234657581	2216.19512686676	1598.83632240877	1261.89363559507	1888.11935286395	NaN	-0.533075854938699	234.440113633562	2170.75219871097	2188.48602433274	1890.33608106667	795.980266802371	47.8289867767146	79.0019567777836	175.014704381076	1388.26669682268	1788.52763163641	1507.97090162679	2140.15873324847	1152.5990436146	1743.63855483487	-33.2207352260649	45.3351491766291
NaN	491.264924717431	2602.86892234902	1288.76487292647	143.198331701236	NaN	637.819279671618	11.2994122424669	1595.30773203898	1537.90727634859	1042.06504208692	23.5122751553158	NaN	741.628614430835	NaN	215.254222887044	808.059127639379	956.647288027061	-8.06688762430506	1039.81230316942	NaN	37.3966539868513	NaN	602.918756954893	992.131027821134	280.23849820254	-6.95802075574027	1503.3186542295	3458.25094350922	2962.58745326076	2123.17523375722	1792.73290692491	NaN	86.1867962037019	678.321704017299	2421.46042140115	2228.51758627087	574.088218372209	2541.52824460283	145.926959869334	187.122813124261	125.953212836642	3766.16860954475	1135.87579717713	1800.00288601414	2003.48543390969	1459.20082726883	2799.93859683828	-40.0785593726102	58.5418166013064
NaN	1585.38383177501	1361.64333797441	1520.58467236828	-34.5951533932579	NaN	1873.92348498234	1645.292488585	956.954248094639	1618.39472430297	702.648113064451	31.4266316626563	NaN	916.60760167158	-0.361635216117199	27.7587547151055	1554.1511429693	1150.34042944557	16.5641953212657	767.607747671711	NaN	13.2360850449712	NaN	89.7826213997434	432.577979858071	339.390892121827	52.0640382684064	2026.74280220311	2351.78823918787	2771.13013400097	2075.55508625543	1068.24704263031	NaN	44.2984476237193	444.781050871151	1022.76286885429	2044.49272367668	1092.65318465647	1122.86327877128	236.753015120343	43.0335639695741	104.27390659143	2368.91678068945	1436.56380934446	990.384170242367	136.768782268333	1445.31242971901	1760.26276320284	0.540265007469982	115.522132787281
NaN	787.202782456462	3586.41747952427	903.479737516121	-27.9598709091526	NaN	941.42274390401	1306.16519240694	494.674442885318	1478.74467307444	NaN	150.739449498324	NaN	587.696006933045	18.5509111147112	330.662737853798	3135.54572242519	2263.18493717536	17.9102952410011	2667.17899039539	NaN	41.2176444652332	NaN	803.700926229398	1759.30224442292	608.363142254881	123.348303636337	1951.31040707968	1608.3594113517	1359.74768629322	1303.14412389152	NaN	NaN	262.082525209147	1189.9369990881	1619.45814907752	2286.49228639959	1162.19015477354	879.590632305152	256.468144787162	112.574397669554	218.93064553909	1226.18687536235	1321.28187345746	2045.75560894525	521.733139473535	1931.8918612261	2454.91435074923	-70.1080986710617	121.333147494104
NaN	974.869626606585	1608.3565496729	1272.62073357973	-0.479678540001362	NaN	NaN	1412.30643808564	891.548329182003	1729.66255621751	2736.87000449703	3.19626105225964	NaN	521.503743561061	64.4619209232764	180.866674678208	2675.28158029091	2509.83527160548	38.1340425197864	2529.82207399701	NaN	-10.7225855483945	NaN	NaN	508.934276631348	430.097444975874	53.6793332687531	3494.74047834358	1967.97085121293	629.96546889116	646.621137550767	NaN	NaN	70.3350019283602	NaN	NaN	2283.31817783483	2158.95585184309	1255.84068919735	227.373665701966	169.749447576767	132.168435755986	2045.04193743377	1209.49077461839	2775.36626715095	1183.18406634384	1550.22528179348	3982.96944699207	-26.9245142853225	72.0388168427355
NaN	770.417799395851	1549.34779296468	2291.47794431766	8.66106552775282	NaN	1105.29636356009	31.9676322644579	1966.41267141098	2268.17137758095	1685.50720916332	-1.15222572980722	NaN	165.673725648713	-6.05887135858724	242.953394301999	392.751805192259	3124.41188964938	35.047637971766	2647.84329419102	NaN	37.2694029855579	NaN	1290.34487076418	2814.47567022541	737.125382330001	193.903836457886	2102.39998330511	2914.45509584605	531.612118554252	2073.51703812582	NaN	NaN	41.7129330131416	NaN	1428.09430161928	1792.46376388114	3543.21459474915	783.901658961129	217.023969781445	111.675018694955	91.6085518213376	2237.46635311877	1601.61018406103	2041.818301101	240.852899193865	1651.77635124507	2059.37645961542	-6.215474187546	60.2546973313108
NaN	354.297395705234	1464.42077444634	1621.60638559552	23.9620097745285	NaN	737.437322881368	1621.60638559552	NaN	1376.00386817493	958.479588559907	14.1379090777046	NaN	463.590515957401	71.8545006715453	327.281118788968	2144.70618231087	2345.86733102813	214.225987162328	2979.35824135321	NaN	-31.3906640338881	NaN	2843.76895879241	2609.26618321593	517.634791581183	564.313069184084	1970.21833508098	2523.68934094394	480.959002036047	991.085892982034	NaN	NaN	358.706370218926	NaN	1320.05661132629	2021.34216293177	1453.42311876315	1727.19556071524	288.264961184529	142.614045350704	89.8783689281128	1011.49709498007	972.573143334824	2329.88900554486	152.658936097865	1800.02101863215	3580.47790356632	-16.8485952604653	96.156425645088
NaN	559.318833449311	1024.01946380398	1853.84201800875	89.7007361067623	NaN	1292.02141464345	693.319808869044	274.105748152266	1252.6816787404	1382.99455391923	84.7832691188822	NaN	822.403317300896	41.7554329749314	192.967542852244	660.42167322297	3414.58082371403	118.92974496736	2336.04453950881	NaN	-40.0709649721718	NaN	1019.56313693254	2377.18458333932	979.534986178534	2114.77781728526	2041.39287423625	2005.81229578824	127.824889579362	1310.8791229756	NaN	NaN	15.5236888528395	NaN	2648.48649400537	1137.42380304157	851.667282381008	1484.7510386495	740.564475508994	117.056814499384	152.254827620894	946.724266649268	1352.75848944383	1167.9689205559	73.0592980974961	882.613599892231	3058.60505393988	47.9178601535602	94.4295203498416
NaN	207.275009592726	3019.4791134727	1605.37735620439	-15.4860157036753	NaN	878.019533275259	1488.4585860212	185.121979452752	1837.98417267411	1189.39267913155	57.1266941995714	NaN	1259.54394124147	1.74411884963747	36.204387956263	479.630383301715	957.961975275727	9.0855846854196	2154.90335426186	NaN	NaN	NaN	937.938792355885	1882.36558674178	1406.25879286998	1875.69119243517	2008.06667951635	2406.30553981099	438.471618410928	1633.18819929486	NaN	NaN	251.588577825733	NaN	1190.45337695612	1194.90297316053	802.226108121398	1253.06864915777	1304.66861912462	49.9083738330673	135.488811826875	1615.5269747786	1391.50759297128	1438.07341952674	170.727815706678	2091.25352715594	1567.7026123703	-14.2769546622882	141.781491091125
NaN	140.296553431197	4186.46056082771	836.424039478405	60.211090434615	NaN	1312.00848127349	1908.3371595865	1090.23335297526	1452.46606252903	898.028241783467	72.5319308956276	NaN	2020.45680778171	17.0881488210711	52.8185861580075	762.756065660203	695.981736475688	979.772635509877	2112.71042067382	NaN	NaN	NaN	1288.04745524505	3353.60003801939	362.110090553113	1450.53165626071	1321.43461983731	2254.04941744771	162.900008485976	NaN	NaN	NaN	-32.9713571219343	NaN	740.497955932032	1803.32269545223	1092.17608963714	790.265417367492	817.98548825708	40.5635001263747	146.403770795709	1550.04736038664	1447.98709938407	1020.84600703997	642.845040363776	2298.4892744055	1717.62778894642	80.883603238502	135.063741795423
NaN	271.754889412925	2087.38917551854	1230.14336788036	0.396504261271027	NaN	1302.91675298921	1819.73113198259	788.569268406303	1330.05259150438	1888.80417547574	34.9330260078452	NaN	1713.6546723324	79.3371253962978	60.8354173177759	1283.29649691996	970.427617283354	1117.39805184575	1927.962266705	NaN	NaN	NaN	871.333915192044	2887.72374089275	312.400898901733	957.066668686773	692.074521521247	1164.16137193378	107.533020420822	2167.34592906041	NaN	NaN	NaN	NaN	343.576445627089	1281.06967215387	1244.32706351327	304.936671743965	NaN	NaN	NaN	1324.20767777324	NaN	601.383065824262	1191.75290595013	-57.1063712392061	-92.4276437253692	-70.9825854301987	NaN
NaN	49.1129933820468	NaN	3342.36028868749	25.6515390847828	NaN	1656.84001943667	1035.72888725121	1261.69973653538	1333.31891281124	857.915759945625	41.7041130776477	NaN	1921.09008362691	138.019557034837	83.6877681359097	1285.22472722123	74.3939680449065	328.367669141687	2070.53814508627	NaN	NaN	NaN	339.506866558213	3806.02510258094	NaN	2570.68810908826	2267.70193935877	1387.70534345326	62.1408508867285	NaN	NaN	NaN	NaN	NaN	1005.63087206644	281.58303999228	NaN	2919.01151282475	1347.90388959149	88.7444841545437	169.573172166544	1538.60907536981	1442.62500835555	2311.53340448456	529.513423469985	1601.75648787918	3656.57329093426	34.4377093964808	414.585132702921
NaN	524.420514398004	NaN	4052.48563379696	22.5303817855378	NaN	1437.9594503601	2363.86021224862	2366.3325774339	1005.29554293556	NaN	26.2389295634624	NaN	474.973210692342	76.9224158617656	48.4902162310102	407.871368540784	40.1102727993765	273.025633435601	2725.8806992745	NaN	NaN	NaN	362.179838463821	3669.80084501078	191.67242134735	2194.29875179374	1534.55763458491	149.324173958946	26.7371420451435	NaN	NaN	NaN	NaN	NaN	329.861439141091	1994.8162180431	1262.63730924884	2904.13978233616	3177.25578381972	88.2632300033298	85.7343781377412	1681.4399053241	2937.01485658881	1620.74746054998	1517.06453406085	878.529437999746	3940.96904722746	25.0419333636165	728.062751997228
NaN	697.582347979306	NaN	3869.43540558918	72.6171532493081	NaN	1385.66283960283	1485.90478172784	1478.47945268154	1187.65406503491	774.310748124375	281.763921386674	NaN	800.299399786414	62.7167145209121	94.8931403881992	54.8524816155163	251.081190737148	-24.3079635415057	2758.57191127436	NaN	NaN	NaN	1294.6611437931	2962.60517132697	10.2550477242363	1815.33618447379	465.148873415292	354.770224534374	54.8524816155163	NaN	NaN	NaN	NaN	NaN	218.74805116597	3317.15477076265	1350.4079361572	2409.45442815294	2510.72699433745	NaN	215.637463180903	1368.87881060706	2044.87318988869	NaN	2995.56940494581	1543.57398727534	1732.194141794	219.435184412823	828.336488597212
NaN	1142.45475261598	NaN	2873.24015739261	62.1076710374352	NaN	1312.18818171719	1358.02859687592	2817.48830111849	2962.4431274312	1417.49724356831	1360.50645715477	NaN	981.393834490736	202.106776792453	43.5237189460612	202.346051125839	46.1838077454207	628.445886635265	2455.54413418616	NaN	NaN	NaN	481.207200019442	2889.4520818646	106.417815906439	1109.20250732784	481.207200019442	168.882713258606	106.417815906439	NaN	NaN	NaN	NaN	NaN	156.612822707288	3275.39591193335	1623.42246588764	2821.06122336162	2745.01772160738	129.121261261429	200.095196232055	1771.66089915307	2746.28511330328	NaN	3728.51367762892	1546.06517728215	1262.16943739965	49.2755844194739	2835.00253201657
NaN	989.248028848989	NaN	2275.44794122051	19.3267834540713	NaN	1337.77471677223	1619.3247458063	3060.56322042126	1867.38644539579	2054.67302858586	1019.01543279973	NaN	1331.57317428249	1477.92957704029	32.9701769314934	NaN	NaN	NaN	NaN	NaN	NaN	NaN	NaN	NaN	NaN	NaN	NaN	NaN	NaN	NaN	NaN	NaN	NaN	NaN	NaN	NaN	NaN	2656.29428345821	3267.89434745557	NaN	NaN	1233.88002673406	3154.9640451822	NaN	2316.23449683727	2265.47930480429	890.013600710643	42.4018937599437	1703.36555303908
NaN	786.032431309158	NaN	3306.66298279857	59.6438241065435	NaN	2053.79784661492	1898.58660575966	2422.57975488701	1677.56579878177	649.44653935653	1146.12251009336	NaN	1457.78668173072	547.627965355479	140.353669351278	NaN	NaN	NaN	NaN	NaN	NaN	NaN	NaN	NaN	NaN	NaN	NaN	NaN	NaN	NaN	NaN	NaN	NaN	NaN	NaN	NaN	NaN	2506.38442415554	4621.55281241876	88.8676416540928	NaN	2159.57303076463	2732.51053413203	NaN	2080.81000369417	2023.64329049787	3471.86669147088	52.0268709275862	1417.67613061705
NaN	1725.99213618479	NaN	1392.84818723512	-16.7982236190551	NaN	2923.0728184181	1298.37453007029	1187.74090523253	2033.03152197049	1180.28245861426	2297.80637691929	NaN	583.60672915217	867.027700646661	159.718346346812	NaN	NaN	NaN	NaN	NaN	NaN	NaN	NaN	NaN	NaN	NaN	NaN	NaN	NaN	NaN	NaN	NaN	NaN	NaN	NaN	NaN	NaN	3481.72357282728	4627.67530632953	177.414356801933	NaN	1517.96166769135	2929.73350363752	NaN	737.035625104917	3068.36695419439	2779.65325441081	116.364763896153	934.174935529832
NaN	1361.36519059694	NaN	1703.59225073777	11.1238805867885	NaN	1307.85332301129	2120.48703309113	1986.08513310855	1852.92769516285	1307.85332301129	1755.85965628655	NaN	1162.25126469683	759.045564749095	84.547140762456	NaN	NaN	NaN	NaN	NaN	NaN	NaN	NaN	NaN	NaN	NaN	NaN	NaN	NaN	NaN	NaN	NaN	NaN	NaN	NaN	NaN	NaN	2516.2059727947	3468.68311005094	99.3589052648317	NaN	2157.11699858847	2157.11699858847	NaN	1991.57952820971	501.74229480089	426.613750552069	58.611220248522	1990.30616305295
NaN	2003.81816031075	NaN	1301.15721568748	-8.23401267964758	NaN	681.968404556689	1344.76206154176	837.699996893407	2112.20734857711	137.530757747521	1230.14360958194	NaN	2104.73223214495	1009.62767483314	81.4673845063023	NaN	NaN	NaN	NaN	NaN	NaN	NaN	NaN	NaN	NaN	NaN	NaN	NaN	NaN	NaN	NaN	NaN	NaN	NaN	NaN	NaN	NaN	2003.53799047775	4174.63705431848	121.833810660415	NaN	1944.89409327477	2161.62153945969	NaN	2335.00349640763	1522.91300687942	185.577177185392	35.1428321864453	1679.72168853086
NaN	1208.386113549	NaN	2489.30832270191	22.2546423665176	NaN	1962.97027765563	961.431296205016	2793.63648144905	2933.32809530019	859.157078921142	1678.59806374437	NaN	NaN	2740.00487970262	35.9743544411835	NaN	NaN	NaN	NaN	NaN	NaN	NaN	NaN	NaN	NaN	NaN	NaN	NaN	NaN	NaN	NaN	NaN	NaN	NaN	NaN	NaN	NaN	2504.37557973386	2942.17153678198	134.150821021473	NaN	4392.13132455649	3399.11308961937	NaN	1892.99288752964	931.883978907979	213.285950283814	139.256313231947	667.674757015969
NaN	127.730202236665	NaN	1225.28782816856	9.10907087883836	NaN	1076.69925309928	544.777127221024	2242.93227086991	1101.67212285882	493.582744213962	1760.95588451074	NaN	NaN	1974.47392095483	42.8224450542207	NaN	NaN	NaN	NaN	NaN	NaN	NaN	NaN	NaN	NaN	NaN	NaN	NaN	NaN	NaN	NaN	NaN	NaN	NaN	NaN	NaN	NaN	1948.31105391319	2142.54916894018	NaN	NaN	1262.08823964019	3351.42585851608	NaN	2506.7456346158	1904.86305449926	214.224724362992	35.3211973644452	386.738839683019
NaN	604.705231847472	NaN	759.710632841133	-35.3170690295767	NaN	1934.75157585759	648.456756321489	2478.5205228918	1815.99743799954	43.435675023654	648.456756321489	NaN	NaN	1419.73363062059	23.4349781212462	NaN	NaN	NaN	NaN	NaN	NaN	NaN	NaN	NaN	NaN	NaN	NaN	NaN	NaN	NaN	NaN	NaN	NaN	NaN	NaN	NaN	NaN	2282.66835215371	1074.91929052501	NaN	NaN	2298.02109446254	3153.93647818034	NaN	2181.59613195385	1901.40858481753	3226.86200414733	128.166848146581	459.53020297903
NaN	802.427023177037	NaN	1135.31186348155	-46.0538855690431	NaN	998.904165762782	1345.55492051597	3093.82605549868	1335.54334637148	36.5416011230532	144.166023176391	NaN	NaN	-76.0886080025327	49.0560688036739	NaN	NaN	NaN	NaN	NaN	NaN	NaN	NaN	NaN	NaN	NaN	NaN	NaN	NaN	NaN	NaN	NaN	NaN	NaN	NaN	NaN	NaN	1408.63768136825	1736.55106003673	NaN	NaN	2384.69234756114	2932.92252752251	NaN	3072.5418957837	4071.65297141422	2181.02739752877	107.231459777717	536.336857644673
NaN	314.029693534199	NaN	1960.27871103059	-16.7235337253489	NaN	1847.52192901029	1271.2094875732	2395.01874837552	1128.38423034748	37.1491510176836	92.274688894275	NaN	NaN	184.985820777633	45.9191229525959	NaN	NaN	NaN	NaN	NaN	NaN	NaN	NaN	NaN	NaN	NaN	NaN	NaN	NaN	NaN	NaN	NaN	NaN	NaN	NaN	NaN	NaN	1096.80254576812	1330.2051110791	NaN	NaN	2778.07047501368	1923.97097777681	NaN	4670.93963105216	2575.44626996349	2616.48408364454	100.353132325103	550.486651139131
NaN	667.397925062584	NaN	1840.13351546846	-46.2775304892289	NaN	1189.17119309344	335.018319225624	185.761062264876	NaN	31.4867546499845	60.3347959113056	NaN	NaN	340.035369879767	2.63871338866342	NaN	NaN	NaN	NaN	NaN	NaN	NaN	NaN	NaN	NaN	NaN	NaN	NaN	NaN	NaN	NaN	NaN	NaN	NaN	NaN	NaN	NaN	1902.55152278981	NaN	NaN	NaN	1938.50227207346	1526.3526106431	NaN	2888.62921742695	NaN	4107.10282707621	33.1125600402527	500.472300727643
NaN	25.8116029053783	NaN	NaN	-30.6937886854539	NaN	1496.2074596357	386.190433718019	NaN	NaN	NaN	17.0218753245822	NaN	NaN	8.23214774378609	NaN	NaN	NaN	NaN	NaN	NaN	NaN	NaN	NaN	NaN	NaN	NaN	NaN	NaN	NaN	NaN	NaN	NaN	NaN	NaN	NaN	NaN	NaN	NaN	NaN	NaN	NaN	970.959422296809	1636.83941447922	NaN	4418.62378336482	NaN	1338.60744886857	86.5473863479669	1616.27169271297
NaN	86.7494894018885	NaN	614.727818496127	NaN	NaN	1.26728373901178	NaN	691.410385340766	NaN	-35.1883627936856	1.26728373901178	NaN	NaN	-41.4738190924266	-20.1032676767074	NaN	NaN	NaN	NaN	NaN	NaN	NaN	NaN	NaN	NaN	NaN	NaN	NaN	NaN	NaN	NaN	NaN	NaN	NaN	NaN	NaN	NaN	NaN	NaN	NaN	NaN	1491.47368999211	2433.56759174108	NaN	2237.9415356402	NaN	2011.42715489181	41.0094450862464	2338.3285907446
NaN	63.50476404914	NaN	812.318420820082	NaN	NaN	66.0217847441684	NaN	220.818557488414	NaN	13.1643501485725	-15.7813878442539	NaN	NaN	NaN	NaN	NaN	NaN	NaN	NaN	NaN	NaN	NaN	NaN	NaN	NaN	NaN	NaN	NaN	NaN	NaN	NaN	NaN	NaN	NaN	NaN	NaN	NaN	NaN	NaN	NaN	NaN	1971.99568643736	1745.211221834	NaN	3708.95851760405	NaN	4167.68163918813	57.2132182521287	2715.48793686999
NaN	-5.150076122504	NaN	755.849240141592	NaN	NaN	52.8068254472782	NaN	85.5650741606333	NaN	151.081571587344	64.1462192326703	NaN	NaN	23.8283746623871	85.5650741606333	NaN	NaN	NaN	NaN	NaN	NaN	NaN	NaN	NaN	NaN	NaN	NaN	NaN	NaN	NaN	NaN	NaN	NaN	NaN	NaN	NaN	NaN	NaN	NaN	NaN	NaN	3083.22707608539	NaN	NaN	3627.64350546277	NaN	2416.25244578182	65.7151606501078	2750.38480409637
NaN	-8.36964715289422	NaN	896.024151098409	NaN	NaN	-49.9944663192722	NaN	19.3802322913578	NaN	351.117427465825	-27.2900195012478	NaN	NaN	-51.2558244758291	NaN	NaN	NaN	NaN	NaN	NaN	NaN	NaN	NaN	NaN	NaN	NaN	NaN	NaN	NaN	NaN	NaN	NaN	NaN	NaN	NaN	NaN	NaN	NaN	NaN	NaN	NaN	3553.88388769622	2521.87292895311	NaN	2992.02560602757	NaN	4217.78079982884	116.861157764527	1563.48477953209
NaN	-7.80815111439231	NaN	1104.7071074838	NaN	NaN	496.043821848919	NaN	6.08250478183933	NaN	564.23431443042	NaN	NaN	NaN	-20.4360201109665	NaN	NaN	NaN	NaN	NaN	NaN	NaN	NaN	NaN	NaN	NaN	NaN	NaN	NaN	NaN	NaN	NaN	NaN	NaN	NaN	NaN	NaN	NaN	NaN	NaN	NaN	NaN	3909.28145655058	1753.56067846666	NaN	4382.5830790933	NaN	3944.19715001684	173.302255660096	2795.85878712631
NaN	-26.2086648645335	NaN	683.018128559651	NaN	NaN	241.805738354588	NaN	-42.6435103449513	NaN	1145.72223977757	-12.3022571503338	NaN	NaN	-35.0581970462969	NaN	NaN	NaN	NaN	NaN	NaN	NaN	NaN	NaN	NaN	NaN	NaN	NaN	NaN	NaN	NaN	NaN	NaN	NaN	NaN	NaN	NaN	NaN	NaN	NaN	NaN	NaN	2481.40212320659	2012.71234873817	NaN	268.720287387442	NaN	2950.09189767502	145.721589667828	3368.2874699217
NaN	32.5539433301458	NaN	747.648519970703	NaN	NaN	227.464677494121	NaN	33.8195974480937	NaN	742.585903498912	16.1004397968233	NaN	NaN	-38.322687274936	NaN	NaN	NaN	NaN	NaN	NaN	NaN	NaN	NaN	NaN	NaN	NaN	NaN	NaN	NaN	NaN	NaN	NaN	NaN	NaN	NaN	NaN	NaN	NaN	NaN	NaN	NaN	2695.071748842	NaN	NaN	780.471871646647	NaN	4359.49032861102	NaN	2268.59689468
NaN	21.7600326531963	NaN	538.733819679331	NaN	NaN	813.69291719078	NaN	-39.0604128792901	NaN	NaN	30.6296809600172	NaN	NaN	-77.0731913370941	NaN	NaN	NaN	NaN	NaN	NaN	NaN	NaN	NaN	NaN	NaN	NaN	NaN	NaN	NaN	NaN	NaN	NaN	NaN	NaN	NaN	NaN	NaN	NaN	NaN	NaN	NaN	2309.65578254318	NaN	NaN	383.671757151973	NaN	NaN	NaN	2270.72079550697
NaN	-14.4291296133195	NaN	246.888953940273	NaN	NaN	805.044083860566	NaN	-6.81792329622458	NaN	1010.54665442213	-47.4110236540641	NaN	NaN	-27.1144734751444	NaN	NaN	NaN	NaN	NaN	NaN	NaN	NaN	NaN	NaN	NaN	NaN	NaN	NaN	NaN	NaN	NaN	NaN	NaN	NaN	NaN	NaN	NaN	NaN	NaN	NaN	NaN	4496.11190020468	NaN	NaN	4188.15566593032	NaN	1977.88750348014	-3.68742170299219	NaN
NaN	22.9580657097298	NaN	63.597407850606	NaN	NaN	659.217766102824	NaN	25.4980245935345	NaN	1231.9784944008	3.90837408119402	NaN	NaN	-39.270926943487	NaN	NaN	NaN	NaN	NaN	NaN	NaN	NaN	NaN	NaN	NaN	NaN	NaN	NaN	NaN	NaN	NaN	NaN	NaN	NaN	NaN	NaN	NaN	NaN	NaN	NaN	NaN	2835.69668221819	NaN	NaN	3752.87182057212	NaN	NaN	29.5310461480641	1969.25889194341
NaN	-48.9122525500897	NaN	33.7305540376994	NaN	NaN	317.258952023499	NaN	NaN	NaN	1041.97279440873	-8.22656315302428	NaN	NaN	-9.49799094668258	NaN	NaN	NaN	NaN	NaN	NaN	NaN	NaN	NaN	NaN	NaN	NaN	NaN	NaN	NaN	NaN	NaN	NaN	NaN	NaN	NaN	NaN	NaN	NaN	NaN	NaN	NaN	628.125727069512	NaN	NaN	4738.89672034891	NaN	NaN	111.023038751412	2437.33387335123
NaN	-11.4790544693721	NaN	-26.7536079022524	NaN	NaN	110.71737299367	NaN	-66.2128709371929	NaN	1419.23745041041	8.88701677446814	NaN	NaN	-70.031509295413	NaN	NaN	NaN	NaN	NaN	NaN	NaN	NaN	NaN	NaN	NaN	NaN	NaN	NaN	NaN	NaN	NaN	NaN	NaN	NaN	NaN	NaN	NaN	NaN	NaN	NaN	NaN	1976.71704602304	NaN	NaN	2944.35736717304	NaN	NaN	2587.03466098018	1228.16509947303
NaN	6.92470394631797	NaN	-5.81864035857173	NaN	NaN	269.437596627046	NaN	18.3937138207187	NaN	1082.46296327901	51.5264090134319	NaN	NaN	-64.4380241610644	NaN	NaN	NaN	NaN	NaN	NaN	NaN	NaN	NaN	NaN	NaN	NaN	NaN	NaN	NaN	NaN	NaN	NaN	NaN	NaN	NaN	NaN	NaN	NaN	NaN	NaN	NaN	920.905942669412	NaN	NaN	4053.21563888079	NaN	NaN	NaN	396.025368314692
NaN	-18.006369388037	NaN	201.429981599302	NaN	NaN	1046.0047743529	NaN	-21.8337476029325	NaN	1488.70485454247	58.5411949098719	NaN	NaN	8.78527811623111	NaN	NaN	NaN	NaN	NaN	NaN	NaN	NaN	NaN	NaN	NaN	NaN	NaN	NaN	NaN	NaN	NaN	NaN	NaN	NaN	NaN	NaN	NaN	NaN	NaN	NaN	NaN	1198.55254375428	NaN	NaN	1347.57932705384	NaN	NaN	155.36506065737	214.191422486143
NaN	-18.7267353864008	NaN	69.4038173589721	NaN	NaN	NaN	NaN	-73.6486740538072	NaN	301.864115904738	14.4818786915658	NaN	NaN	-32.7765336501559	NaN	NaN	NaN	NaN	NaN	NaN	NaN	NaN	NaN	NaN	NaN	NaN	NaN	NaN	NaN	NaN	NaN	NaN	NaN	NaN	NaN	NaN	NaN	NaN	NaN	NaN	NaN	1923.18465416161	NaN	NaN	1166.67760490572	NaN	NaN	26.681688120449	306.77253334668
NaN	-34.7933865740254	NaN	13.797950243462	NaN	NaN	713.257456537294	NaN	-55.2528968129675	NaN	-0.26796304581067	32.9787410924702	NaN	NaN	-74.4336876619757	NaN	NaN	NaN	NaN	NaN	NaN	NaN	NaN	NaN	NaN	NaN	NaN	NaN	NaN	NaN	NaN	NaN	NaN	NaN	NaN	NaN	NaN	NaN	NaN	NaN	NaN	NaN	1699.51759272206	NaN	NaN	740.288099265641	NaN	NaN	NaN	183.3584070266
NaN	-34.2544959309706	NaN	82.24258993862	NaN	NaN	936.127823730015	NaN	-30.4139326605445	NaN	249.947186080558	31.0350796662725	NaN	NaN	-71.3799408784225	NaN	NaN	NaN	NaN	NaN	NaN	NaN	NaN	NaN	NaN	NaN	NaN	NaN	NaN	NaN	NaN	NaN	NaN	NaN	NaN	NaN	NaN	NaN	NaN	NaN	NaN	NaN	2354.35664526163	NaN	NaN	247.262580741027	NaN	NaN	37.3403825322503	184.285921278394
NaN	9.86205675708878	NaN	-63.1925347339345	NaN	NaN	NaN	NaN	-11.9261547402339	NaN	255.940680726851	-73.4458107326746	NaN	NaN	-50.3759397355093	NaN	NaN	NaN	NaN	NaN	NaN	NaN	NaN	NaN	NaN	NaN	NaN	NaN	NaN	NaN	NaN	NaN	NaN	NaN	NaN	NaN	NaN	NaN	NaN	NaN	NaN	NaN	3353.63948891046	NaN	NaN	421.665227589251	NaN	NaN	NaN	128.730523165133
NaN	-29.3235893234362	NaN	-2.37776207888814	NaN	NaN	NaN	NaN	-31.8898585848217	NaN	-78.0827052897613	28.4174690577382	NaN	NaN	54.0801616715935	NaN	NaN	NaN	NaN	NaN	NaN	NaN	NaN	NaN	NaN	NaN	NaN	NaN	NaN	NaN	NaN	NaN	NaN	NaN	NaN	NaN	NaN	NaN	NaN	NaN	NaN	NaN	2378.59816337318	NaN	NaN	1010.78265142174	NaN	NaN	NaN	NaN
NaN	-36.4842120500677	NaN	-17.215014634009	NaN	NaN	NaN	NaN	-28.7765330836442	NaN	-46.7611173386323	-18.4996277950796	NaN	NaN	-31.3457594057854	NaN	NaN	NaN	NaN	NaN	NaN	NaN	NaN	NaN	NaN	NaN	NaN	NaN	NaN	NaN	NaN	NaN	NaN	NaN	NaN	NaN	NaN	NaN	NaN	NaN	NaN	NaN	2899.71021832063	NaN	NaN	4811.71805086828	NaN	NaN	NaN	NaN
NaN	-39.8030705902069	NaN	81.0898690674604	NaN	NaN	NaN	NaN	-57.8084020285829	NaN	-86.102494288888	-6.36459791893723	NaN	NaN	-106.680015932746	NaN	NaN	NaN	NaN	NaN	NaN	NaN	NaN	NaN	NaN	NaN	NaN	NaN	NaN	NaN	NaN	NaN	NaN	NaN	NaN	NaN	NaN	NaN	NaN	NaN	NaN	NaN	2528.2075263866	NaN	NaN	NaN	NaN	NaN	NaN	NaN
NaN	-39.2668539036025	NaN	31.5500718102164	NaN	NaN	NaN	NaN	-50.8550781113183	NaN	-34.1165320335066	-45.7047562412224	NaN	NaN	-46.9923367087464	NaN	NaN	NaN	NaN	NaN	NaN	NaN	NaN	NaN	NaN	NaN	NaN	NaN	NaN	NaN	NaN	NaN	NaN	NaN	NaN	NaN	NaN	NaN	NaN	NaN	NaN	NaN	2979.4939352104	NaN	NaN	265.51902952439	NaN	NaN	NaN	NaN
NaN	2.52081936650498	NaN	24.434996910491	NaN	NaN	NaN	NaN	-14.2370811083078	NaN	-67.0889210673328	-14.2370811083078	NaN	NaN	-104.471929818838	NaN	NaN	NaN	NaN	NaN	NaN	NaN	NaN	NaN	NaN	NaN	NaN	NaN	NaN	NaN	NaN	NaN	NaN	NaN	NaN	NaN	NaN	NaN	NaN	NaN	NaN	NaN	1900.10217723014	NaN	NaN	163.465827151866	NaN	NaN	NaN	NaN
NaN	-60.1302418712366	NaN	-48.5151882454322	NaN	NaN	NaN	NaN	NaN	NaN	-25.2850809938235	NaN	NaN	NaN	-26.5756425078017	NaN	NaN	NaN	NaN	NaN	NaN	NaN	NaN	NaN	NaN	NaN	NaN	NaN	NaN	NaN	NaN	NaN	NaN	NaN	NaN	NaN	NaN	NaN	NaN	NaN	NaN	NaN	4589.35624725267	NaN	NaN	218.630567496114	NaN	NaN	NaN	NaN
NaN	-81.5806918825357	NaN	-1.47314426960653	NaN	NaN	NaN	NaN	NaN	NaN	183.291038127956	3.69508460864697	NaN	NaN	-66.0760052477752	NaN	NaN	NaN	NaN	NaN	NaN	NaN	NaN	NaN	NaN	NaN	NaN	NaN	NaN	NaN	NaN	NaN	NaN	NaN	NaN	NaN	NaN	NaN	NaN	NaN	NaN	NaN	2985.9632820414	NaN	NaN	77.8480858239826	NaN	NaN	NaN	NaN
NaN	-7.3577465816861	NaN	-53.9257768408804	NaN	NaN	NaN	NaN	NaN	NaN	-39.6966564839044	-11.2384157699523	NaN	NaN	-99.2002507039861	NaN	NaN	NaN	NaN	NaN	NaN	NaN	NaN	NaN	NaN	NaN	NaN	NaN	NaN	NaN	NaN	NaN	NaN	NaN	NaN	NaN	NaN	NaN	NaN	NaN	NaN	NaN	2500.85975208527	NaN	NaN	4851.43174236481	NaN	NaN	NaN	NaN
NaN	NaN	NaN	6.16986524649344	NaN	NaN	NaN	NaN	NaN	NaN	-40.4522607569205	23.0056329699485	NaN	NaN	-41.7473198125709	NaN	NaN	NaN	NaN	NaN	NaN	NaN	NaN	NaN	NaN	NaN	NaN	NaN	NaN	NaN	NaN	NaN	NaN	NaN	NaN	NaN	NaN	NaN	NaN	NaN	NaN	NaN	197.670867042361	NaN	NaN	3.76269724520912	NaN	NaN	NaN	NaN
NaN	NaN	NaN	23.6186379533106	NaN	NaN	NaN	NaN	NaN	NaN	-50.2855790395272	-56.7684050915305	NaN	NaN	-82.6997092995438	NaN	NaN	NaN	NaN	NaN	NaN	NaN	NaN	NaN	NaN	NaN	NaN	NaN	NaN	NaN	NaN	NaN	NaN	NaN	NaN	NaN	NaN	NaN	NaN	NaN	NaN	NaN	72.3001675340324	NaN	NaN	-12.8052670538446	NaN	NaN	NaN	NaN
NaN	NaN	NaN	NaN	NaN	NaN	NaN	NaN	NaN	NaN	-3.02650187604623	-21.1995500917249	NaN	NaN	-104.276341934828	NaN	NaN	NaN	NaN	NaN	NaN	NaN	NaN	NaN	NaN	NaN	NaN	NaN	NaN	NaN	NaN	NaN	NaN	NaN	NaN	NaN	NaN	NaN	NaN	NaN	NaN	NaN	NaN	NaN	NaN	-64.0307335700092	NaN	NaN	NaN	NaN
NaN	NaN	NaN	NaN	NaN	NaN	NaN	NaN	NaN	NaN	-90.8144013933792	-70.0209925236243	NaN	NaN	-18.0374703492368	NaN	NaN	NaN	NaN	NaN	NaN	NaN	NaN	NaN	NaN	NaN	NaN	NaN	NaN	NaN	NaN	NaN	NaN	NaN	NaN	NaN	NaN	NaN	NaN	NaN	NaN	NaN	NaN	NaN	NaN	116.568653154739	NaN	NaN	NaN	NaN
NaN	NaN	NaN	NaN	NaN	NaN	NaN	NaN	NaN	NaN	-42.1912099838853	-35.6856861430984	NaN	NaN	-70.8155148833479	NaN	0	0	0	0	0	0	0	0	0	0	0	0	0	0	0	0	0	0	0	0	0	0	NaN	NaN	NaN	NaN	NaN	NaN	NaN	NaN	NaN	NaN	NaN	NaN
NaN	NaN	NaN	NaN	NaN	NaN	NaN	NaN	NaN	NaN	NaN	NaN	NaN	NaN	NaN	NaN	NaN	NaN	NaN	NaN	NaN	NaN	NaN	NaN	NaN	NaN	NaN	NaN	NaN	NaN	NaN	NaN	NaN	NaN	NaN	NaN	NaN	NaN	NaN	NaN	NaN	NaN	NaN	NaN	NaN	-16.6784314767197	NaN	NaN	NaN	NaN
[truncated: 75 more columns]
