# Supplementary material for: Notch-dependent and -independent transcription are modulated by tissue movements at gastrulation
Source: eLife. 2022 May 18;11:e73656. doi: 10.7554/eLife.73656 (PMC9183233; doi:10.7554/eLife.73656)
Supplement: Source data 1. [file elife-73656-data1.zip › numerical data/2S3B_simMSEpeve aCatRi_MSE_sorted-nc14_normF-Y.txt]

NaN	NaN	NaN	NaN	NaN	NaN	NaN	NaN	NaN	NaN	NaN	NaN	NaN	NaN	NaN	NaN	NaN	NaN	NaN	NaN	NaN	NaN	NaN	NaN	NaN	NaN	NaN	NaN	NaN	NaN	NaN	NaN	NaN	NaN	154.324355344946	-14.6756446550542	8.32435534494584	NaN	NaN	NaN	NaN	NaN	NaN	NaN	NaN	NaN	NaN	NaN	NaN	NaN
NaN	NaN	NaN	NaN	NaN	NaN	NaN	NaN	NaN	NaN	NaN	NaN	NaN	NaN	NaN	NaN	NaN	NaN	NaN	NaN	NaN	NaN	NaN	NaN	NaN	NaN	NaN	NaN	NaN	NaN	NaN	NaN	NaN	NaN	5.57530798227583	NaN	-3.42919116859263	NaN	NaN	NaN	NaN	NaN	NaN	NaN	NaN	NaN	NaN	NaN	NaN	NaN
NaN	NaN	NaN	NaN	NaN	NaN	NaN	NaN	NaN	NaN	NaN	NaN	NaN	NaN	NaN	NaN	NaN	NaN	NaN	NaN	NaN	NaN	NaN	NaN	NaN	NaN	NaN	NaN	NaN	NaN	NaN	NaN	NaN	NaN	-10.1894933314655	-10.1894933314655	-30.2094995587736	NaN	NaN	NaN	NaN	NaN	NaN	NaN	NaN	NaN	NaN	NaN	NaN	NaN
NaN	NaN	NaN	NaN	NaN	NaN	NaN	NaN	NaN	NaN	NaN	NaN	NaN	NaN	NaN	NaN	NaN	NaN	NaN	NaN	NaN	NaN	NaN	NaN	NaN	NaN	NaN	NaN	NaN	NaN	NaN	NaN	NaN	NaN	48.141017877526	-0.932541799121856	0.0689594187689164	NaN	NaN	NaN	NaN	NaN	NaN	NaN	NaN	NaN	NaN	NaN	NaN	NaN
NaN	NaN	NaN	NaN	NaN	NaN	NaN	NaN	NaN	NaN	NaN	NaN	NaN	NaN	NaN	NaN	NaN	NaN	NaN	NaN	NaN	NaN	NaN	NaN	NaN	NaN	NaN	NaN	NaN	NaN	NaN	NaN	NaN	NaN	-6.6963605506647	214.746219790992	-12.7083763065468	NaN	NaN	NaN	NaN	NaN	NaN	NaN	NaN	NaN	NaN	NaN	NaN	NaN
NaN	NaN	NaN	NaN	NaN	NaN	NaN	NaN	NaN	NaN	NaN	NaN	NaN	NaN	NaN	NaN	NaN	NaN	NaN	NaN	NaN	NaN	NaN	NaN	NaN	NaN	NaN	NaN	NaN	NaN	NaN	NaN	NaN	NaN	-12.465953579726	158.962322142595	-33.5185488438707	NaN	NaN	NaN	NaN	NaN	NaN	NaN	NaN	NaN	NaN	NaN	NaN	NaN
NaN	NaN	NaN	NaN	NaN	NaN	NaN	NaN	NaN	NaN	NaN	NaN	NaN	NaN	NaN	NaN	NaN	NaN	NaN	NaN	NaN	NaN	NaN	NaN	NaN	NaN	NaN	NaN	NaN	NaN	NaN	NaN	NaN	NaN	1.81880942958239	198.408171603805	3.82482332931935	NaN	NaN	NaN	NaN	NaN	NaN	NaN	NaN	NaN	NaN	NaN	NaN	NaN
NaN	NaN	NaN	NaN	NaN	NaN	NaN	NaN	NaN	NaN	NaN	NaN	NaN	NaN	NaN	NaN	NaN	NaN	NaN	NaN	NaN	NaN	NaN	NaN	NaN	NaN	NaN	NaN	NaN	NaN	NaN	NaN	NaN	NaN	-23.018987346563	452.644689696286	-21.011967612205	NaN	NaN	NaN	NaN	NaN	NaN	NaN	NaN	NaN	NaN	NaN	NaN	NaN
NaN	NaN	NaN	NaN	NaN	NaN	NaN	NaN	NaN	NaN	NaN	NaN	NaN	NaN	NaN	NaN	NaN	NaN	NaN	NaN	NaN	NaN	NaN	NaN	NaN	NaN	NaN	NaN	NaN	NaN	NaN	NaN	NaN	NaN	-37.8415715465605	625.811212533777	-18.7653190540848	NaN	NaN	NaN	NaN	NaN	NaN	NaN	NaN	NaN	NaN	NaN	NaN	NaN
NaN	NaN	NaN	NaN	NaN	NaN	NaN	NaN	NaN	NaN	NaN	NaN	NaN	NaN	NaN	NaN	NaN	NaN	NaN	NaN	NaN	NaN	NaN	NaN	NaN	NaN	NaN	NaN	NaN	NaN	NaN	NaN	NaN	NaN	-41.6293456601725	458.6202280693	0.560377425445619	NaN	NaN	NaN	NaN	NaN	NaN	NaN	NaN	NaN	NaN	NaN	NaN	NaN
NaN	NaN	NaN	NaN	NaN	NaN	NaN	NaN	NaN	NaN	NaN	NaN	NaN	NaN	NaN	NaN	NaN	NaN	NaN	NaN	NaN	NaN	NaN	NaN	NaN	NaN	NaN	NaN	NaN	NaN	NaN	NaN	NaN	NaN	-6.2250796111963	24.9305915288848	-8.23512291055638	NaN	NaN	NaN	NaN	NaN	NaN	NaN	NaN	NaN	NaN	NaN	NaN	NaN
NaN	NaN	NaN	NaN	NaN	NaN	NaN	NaN	NaN	NaN	NaN	NaN	NaN	NaN	NaN	NaN	NaN	NaN	NaN	NaN	NaN	NaN	NaN	NaN	NaN	NaN	NaN	NaN	NaN	NaN	NaN	NaN	NaN	NaN	53.3474000245587	-40.1665728368746	34.2423948163089	NaN	NaN	NaN	NaN	NaN	NaN	NaN	NaN	NaN	NaN	NaN	NaN	NaN
NaN	NaN	NaN	NaN	NaN	NaN	NaN	NaN	NaN	NaN	NaN	NaN	NaN	NaN	NaN	NaN	NaN	NaN	NaN	NaN	NaN	NaN	NaN	NaN	NaN	NaN	NaN	NaN	NaN	NaN	NaN	NaN	NaN	NaN	28.47307906201	16.4006946087442	19.4187907220607	NaN	NaN	NaN	NaN	NaN	NaN	NaN	NaN	NaN	NaN	NaN	NaN	NaN
NaN	NaN	NaN	NaN	NaN	NaN	NaN	NaN	NaN	NaN	NaN	NaN	NaN	NaN	NaN	NaN	NaN	NaN	NaN	NaN	NaN	NaN	NaN	NaN	NaN	NaN	NaN	NaN	NaN	NaN	NaN	NaN	NaN	NaN	-18.5700974866482	22.6979602689405	61.9529420364517	NaN	NaN	NaN	NaN	NaN	NaN	NaN	NaN	NaN	NaN	NaN	NaN	NaN
NaN	NaN	NaN	NaN	NaN	NaN	NaN	NaN	NaN	NaN	NaN	NaN	NaN	NaN	NaN	NaN	NaN	NaN	NaN	NaN	NaN	NaN	NaN	NaN	NaN	NaN	NaN	NaN	NaN	NaN	NaN	NaN	NaN	NaN	14.9029407583062	-1.20977059329566	-9.26612626909661	NaN	NaN	NaN	NaN	NaN	NaN	NaN	NaN	NaN	NaN	NaN	NaN	NaN
NaN	NaN	NaN	NaN	NaN	NaN	NaN	NaN	NaN	NaN	NaN	NaN	NaN	NaN	NaN	NaN	NaN	NaN	NaN	NaN	NaN	NaN	NaN	NaN	NaN	NaN	NaN	NaN	NaN	NaN	NaN	NaN	NaN	NaN	36.3190643807306	50.4247844686341	72.5909160353397	NaN	NaN	NaN	NaN	NaN	NaN	NaN	NaN	NaN	NaN	NaN	NaN	NaN
NaN	NaN	NaN	NaN	NaN	NaN	NaN	NaN	NaN	NaN	NaN	NaN	NaN	NaN	NaN	NaN	NaN	NaN	NaN	NaN	NaN	NaN	NaN	NaN	NaN	NaN	NaN	NaN	NaN	NaN	NaN	NaN	NaN	NaN	-14.8234804482683	41.6278191240748	48.6842315706177	NaN	NaN	NaN	NaN	NaN	NaN	NaN	NaN	NaN	NaN	NaN	NaN	NaN
NaN	NaN	NaN	NaN	NaN	NaN	NaN	NaN	NaN	NaN	NaN	NaN	NaN	NaN	NaN	NaN	NaN	NaN	NaN	NaN	NaN	NaN	NaN	NaN	NaN	NaN	NaN	NaN	NaN	NaN	NaN	NaN	NaN	NaN	28.7877198837299	90.3103019122632	-16.5977914487946	NaN	NaN	NaN	NaN	NaN	NaN	NaN	NaN	NaN	NaN	NaN	NaN	NaN
NaN	NaN	NaN	NaN	NaN	NaN	NaN	NaN	NaN	NaN	NaN	NaN	NaN	NaN	NaN	NaN	NaN	NaN	NaN	NaN	NaN	NaN	NaN	NaN	NaN	NaN	NaN	NaN	NaN	NaN	NaN	NaN	NaN	NaN	12.9074466472767	-6.26498649083082	24.0072763588126	NaN	NaN	NaN	NaN	NaN	NaN	NaN	NaN	NaN	NaN	NaN	NaN	NaN
NaN	NaN	NaN	NaN	NaN	NaN	NaN	NaN	NaN	NaN	NaN	NaN	NaN	NaN	NaN	NaN	NaN	NaN	NaN	NaN	NaN	NaN	NaN	NaN	NaN	NaN	NaN	NaN	NaN	NaN	NaN	NaN	NaN	NaN	27.2986855035342	15.1836720894628	4.07824312656405	NaN	NaN	NaN	NaN	NaN	NaN	NaN	NaN	NaN	NaN	NaN	NaN	NaN
NaN	NaN	NaN	NaN	NaN	NaN	NaN	NaN	NaN	NaN	NaN	NaN	NaN	NaN	NaN	NaN	NaN	NaN	NaN	NaN	NaN	NaN	NaN	NaN	NaN	NaN	NaN	NaN	NaN	NaN	NaN	NaN	NaN	NaN	-21.9314703745621	38.6741688952879	-9.81034252059209	NaN	NaN	NaN	NaN	NaN	NaN	NaN	NaN	NaN	NaN	NaN	NaN	NaN
NaN	NaN	NaN	NaN	NaN	NaN	NaN	NaN	NaN	NaN	NaN	NaN	NaN	NaN	NaN	NaN	NaN	NaN	NaN	NaN	NaN	NaN	NaN	NaN	NaN	NaN	NaN	NaN	NaN	NaN	NaN	NaN	NaN	NaN	-9.56449782117183	20.7536233510615	92.5065101253471	NaN	NaN	NaN	NaN	NaN	NaN	NaN	NaN	NaN	NaN	NaN	NaN	NaN
NaN	NaN	NaN	NaN	NaN	NaN	NaN	NaN	NaN	NaN	NaN	NaN	NaN	NaN	NaN	NaN	NaN	NaN	NaN	NaN	NaN	NaN	NaN	NaN	NaN	NaN	NaN	NaN	NaN	NaN	NaN	NaN	NaN	NaN	-0.21837326452004	37.1928671457646	-11.3406339270371	NaN	NaN	NaN	NaN	NaN	NaN	NaN	NaN	NaN	NaN	NaN	NaN	NaN
NaN	NaN	NaN	NaN	NaN	NaN	NaN	NaN	NaN	NaN	NaN	NaN	NaN	NaN	NaN	NaN	NaN	NaN	NaN	NaN	NaN	NaN	NaN	NaN	NaN	NaN	NaN	NaN	NaN	NaN	NaN	NaN	NaN	NaN	36.4510931523535	-9.07206282740614	NaN	NaN	NaN	NaN	NaN	NaN	NaN	NaN	NaN	NaN	NaN	NaN	NaN	NaN
NaN	NaN	NaN	NaN	NaN	NaN	NaN	NaN	NaN	NaN	NaN	NaN	NaN	NaN	NaN	NaN	NaN	NaN	NaN	NaN	NaN	NaN	NaN	NaN	NaN	NaN	NaN	NaN	NaN	NaN	NaN	NaN	NaN	NaN	NaN	NaN	-8.82547177893572	-4.77692262643682	NaN	NaN	NaN	NaN	NaN	NaN	NaN	NaN	NaN	NaN	NaN	NaN
NaN	NaN	NaN	NaN	NaN	NaN	NaN	NaN	NaN	NaN	NaN	NaN	NaN	NaN	NaN	NaN	NaN	NaN	NaN	NaN	NaN	NaN	NaN	NaN	NaN	NaN	NaN	NaN	NaN	NaN	NaN	NaN	NaN	NaN	8.63640870187175	61.2941777891666	-37.9454639522737	81.5471658996647	NaN	NaN	NaN	NaN	NaN	NaN	NaN	NaN	NaN	NaN	NaN	NaN
NaN	NaN	NaN	NaN	NaN	NaN	NaN	NaN	NaN	NaN	NaN	NaN	NaN	NaN	NaN	NaN	NaN	NaN	NaN	NaN	NaN	NaN	NaN	NaN	NaN	NaN	NaN	NaN	NaN	NaN	NaN	NaN	NaN	NaN	-3.2657304806511	-24.5421333505946	-25.5552953920204	34.2212650521064	NaN	NaN	NaN	NaN	NaN	NaN	NaN	NaN	NaN	NaN	NaN	NaN
NaN	NaN	NaN	NaN	NaN	NaN	NaN	NaN	NaN	NaN	NaN	NaN	NaN	NaN	NaN	NaN	NaN	NaN	NaN	NaN	NaN	NaN	NaN	NaN	NaN	NaN	NaN	NaN	NaN	NaN	NaN	NaN	NaN	NaN	8.13460325946662	5.09357766962011	-5.04317429653492	-21.261977442383	NaN	NaN	NaN	NaN	NaN	NaN	NaN	NaN	NaN	NaN	NaN	NaN
NaN	NaN	NaN	NaN	NaN	NaN	NaN	NaN	NaN	NaN	NaN	NaN	NaN	NaN	NaN	NaN	NaN	NaN	NaN	NaN	NaN	NaN	NaN	NaN	NaN	NaN	NaN	NaN	NaN	NaN	NaN	NaN	NaN	NaN	-38.2622745638401	-2.76566404792753	20.5606800053865	30.7025687242186	48.9579684181165	NaN	NaN	NaN	NaN	NaN	NaN	NaN	NaN	NaN	NaN	NaN
NaN	NaN	NaN	NaN	NaN	NaN	NaN	NaN	NaN	NaN	NaN	NaN	NaN	NaN	NaN	NaN	NaN	NaN	NaN	NaN	NaN	NaN	NaN	NaN	NaN	NaN	NaN	NaN	NaN	NaN	NaN	NaN	NaN	NaN	78.6609949123206	-9.61817200542472	-18.7504996176053	8.64648321893638	-23.8240149577056	NaN	NaN	NaN	NaN	NaN	NaN	NaN	NaN	NaN	NaN	NaN
NaN	NaN	NaN	NaN	NaN	NaN	NaN	NaN	NaN	NaN	NaN	NaN	NaN	NaN	NaN	NaN	NaN	NaN	NaN	NaN	NaN	NaN	NaN	NaN	NaN	NaN	NaN	NaN	NaN	NaN	NaN	NaN	NaN	NaN	23.1158616841122	-18.5080675344539	37.3289106855738	-2.26458296135492	29.2071683990243	NaN	NaN	NaN	NaN	NaN	NaN	NaN	NaN	NaN	NaN	NaN
NaN	NaN	NaN	NaN	NaN	NaN	NaN	NaN	NaN	NaN	NaN	NaN	NaN	NaN	NaN	NaN	NaN	NaN	NaN	NaN	NaN	NaN	NaN	NaN	NaN	NaN	NaN	NaN	NaN	NaN	NaN	NaN	NaN	NaN	16.2695335119838	22.3639316684239	40.6471261377441	48.7729903463308	10.1751353555438	NaN	NaN	NaN	NaN	NaN	NaN	NaN	NaN	NaN	NaN	NaN
NaN	NaN	NaN	NaN	NaN	NaN	NaN	NaN	NaN	NaN	NaN	NaN	NaN	NaN	NaN	NaN	NaN	NaN	NaN	NaN	NaN	NaN	NaN	NaN	NaN	NaN	NaN	NaN	NaN	NaN	NaN	NaN	NaN	NaN	27.7087307681773	-1.76248412963997	41.936213822296	-6.8437280775395	NaN	NaN	NaN	NaN	NaN	NaN	NaN	NaN	NaN	NaN	NaN	NaN
NaN	NaN	NaN	NaN	NaN	NaN	NaN	NaN	NaN	NaN	NaN	NaN	NaN	NaN	NaN	NaN	NaN	NaN	NaN	NaN	NaN	NaN	NaN	NaN	NaN	NaN	NaN	NaN	NaN	NaN	NaN	NaN	NaN	NaN	12.7236589900125	34.0757256098655	-10.6619377841124	-25.9134139411503	9.67336375860487	NaN	NaN	NaN	NaN	NaN	NaN	NaN	NaN	NaN	NaN	NaN
NaN	NaN	NaN	NaN	NaN	NaN	NaN	NaN	NaN	NaN	NaN	NaN	NaN	NaN	NaN	NaN	NaN	NaN	NaN	NaN	NaN	NaN	NaN	NaN	NaN	NaN	NaN	NaN	NaN	NaN	NaN	NaN	NaN	NaN	89.2787237201689	0.775199330161261	-3.29392822800001	-5.32849200708065	23.1554009000483	NaN	NaN	NaN	NaN	NaN	NaN	NaN	NaN	NaN	NaN	NaN
NaN	NaN	NaN	NaN	NaN	NaN	NaN	NaN	NaN	NaN	NaN	NaN	NaN	NaN	NaN	NaN	NaN	NaN	NaN	NaN	NaN	NaN	NaN	NaN	NaN	NaN	NaN	NaN	NaN	NaN	NaN	NaN	NaN	NaN	-38.6659922377501	12.2239691419503	-24.416803051434	7.13497300398026	-26.452401506622	NaN	NaN	NaN	NaN	NaN	NaN	NaN	NaN	NaN	NaN	NaN
NaN	NaN	NaN	NaN	NaN	NaN	NaN	NaN	NaN	NaN	NaN	NaN	NaN	NaN	NaN	NaN	NaN	NaN	NaN	NaN	NaN	NaN	NaN	NaN	NaN	NaN	NaN	NaN	NaN	NaN	NaN	NaN	NaN	NaN	89.8750003941419	-23.1581968288802	-21.1215626446816	-24.1765139209795	-0.755220802695644	NaN	NaN	NaN	NaN	NaN	NaN	NaN	NaN	NaN	NaN	NaN
NaN	NaN	NaN	NaN	NaN	NaN	NaN	NaN	NaN	NaN	NaN	NaN	NaN	NaN	NaN	NaN	NaN	NaN	NaN	NaN	NaN	NaN	NaN	NaN	NaN	NaN	NaN	NaN	NaN	NaN	NaN	NaN	NaN	NaN	18.8551101781994	40.2506553392633	-3.55927046672464	41.2694908231235	-20.8794736923478	NaN	NaN	NaN	NaN	NaN	NaN	NaN	NaN	NaN	NaN	NaN
NaN	NaN	NaN	NaN	NaN	NaN	NaN	NaN	NaN	NaN	NaN	NaN	NaN	NaN	NaN	NaN	NaN	NaN	NaN	NaN	NaN	NaN	NaN	NaN	NaN	NaN	NaN	NaN	NaN	NaN	NaN	NaN	NaN	NaN	18.0983292045088	5.86607636032121	0.769304341909698	-16.5597205206895	-18.5984293280541	NaN	NaN	NaN	NaN	NaN	NaN	NaN	NaN	NaN	NaN	NaN
NaN	NaN	NaN	NaN	NaN	NaN	NaN	NaN	NaN	NaN	NaN	NaN	NaN	NaN	NaN	NaN	NaN	NaN	NaN	NaN	NaN	NaN	NaN	NaN	NaN	NaN	NaN	NaN	NaN	NaN	NaN	NaN	NaN	NaN	9.18178612191945	89.751820459381	61.1953525929389	-28.553546415879	-1.01695240180985	NaN	NaN	NaN	NaN	NaN	NaN	NaN	NaN	NaN	NaN	NaN
NaN	NaN	NaN	NaN	NaN	NaN	NaN	NaN	NaN	NaN	NaN	NaN	NaN	NaN	NaN	NaN	NaN	NaN	NaN	NaN	NaN	NaN	NaN	NaN	NaN	NaN	NaN	NaN	NaN	NaN	NaN	NaN	NaN	NaN	-40.5596023138307	12.5008768847008	633.920719805965	-14.0293627145649	41.0719041454486	NaN	NaN	NaN	NaN	NaN	NaN	NaN	NaN	NaN	NaN	NaN
NaN	NaN	NaN	NaN	NaN	NaN	NaN	NaN	NaN	NaN	NaN	NaN	NaN	NaN	NaN	NaN	NaN	NaN	NaN	NaN	NaN	NaN	NaN	NaN	NaN	NaN	NaN	NaN	NaN	NaN	NaN	NaN	NaN	NaN	-2.55310429007621	-49.5151639115411	627.351043241311	31.1370689166268	2.5514674079091	NaN	NaN	NaN	NaN	NaN	NaN	NaN	NaN	NaN	NaN	NaN
NaN	NaN	NaN	NaN	NaN	NaN	NaN	NaN	NaN	NaN	NaN	NaN	NaN	NaN	NaN	NaN	NaN	NaN	NaN	NaN	NaN	NaN	NaN	NaN	NaN	NaN	NaN	NaN	NaN	NaN	NaN	NaN	NaN	NaN	-6.38666237343675	-18.6438869304772	725.982504909729	24.2563990191643	-54.3941252218451	NaN	NaN	NaN	NaN	NaN	NaN	NaN	NaN	NaN	NaN	NaN
NaN	NaN	NaN	NaN	NaN	NaN	NaN	NaN	NaN	NaN	NaN	NaN	NaN	NaN	NaN	NaN	NaN	NaN	NaN	NaN	NaN	NaN	NaN	NaN	NaN	NaN	NaN	NaN	NaN	NaN	NaN	NaN	NaN	NaN	-19.4217480599379	4.0832618366096	443.524751206845	-30.6632745321997	-2.04847987553322	NaN	NaN	NaN	NaN	NaN	NaN	NaN	NaN	NaN	NaN	NaN
NaN	NaN	NaN	NaN	NaN	NaN	NaN	NaN	NaN	NaN	NaN	NaN	NaN	NaN	NaN	NaN	NaN	NaN	NaN	NaN	NaN	NaN	NaN	NaN	NaN	NaN	NaN	NaN	NaN	NaN	NaN	NaN	NaN	NaN	-21.2228830459335	-10.9980924736943	505.353831424383	40.1258603875015	77.9575855047863	NaN	NaN	NaN	NaN	NaN	NaN	NaN	NaN	NaN	NaN	NaN
NaN	NaN	NaN	NaN	NaN	NaN	NaN	NaN	NaN	NaN	NaN	NaN	NaN	NaN	NaN	NaN	NaN	NaN	NaN	NaN	NaN	NaN	NaN	NaN	NaN	NaN	NaN	NaN	NaN	NaN	NaN	NaN	NaN	NaN	9.71019494955338	1.52618138018598	468.014954834127	-44.5088949475056	13.8022017342371	NaN	NaN	NaN	NaN	NaN	NaN	NaN	NaN	NaN	NaN	NaN
NaN	NaN	NaN	NaN	NaN	NaN	NaN	NaN	NaN	NaN	NaN	NaN	NaN	NaN	NaN	NaN	NaN	NaN	NaN	NaN	NaN	NaN	NaN	NaN	NaN	NaN	NaN	NaN	NaN	NaN	NaN	NaN	NaN	NaN	-41.2070776457984	-2.31313259781697	237.191686908174	-31.9953538186449	32.4867129714295	NaN	NaN	NaN	NaN	NaN	NaN	NaN	NaN	NaN	NaN	NaN
-42.4621960349673	-21.4621960349673	-15.4621960349673	44.5378039650327	1.53780396503271	NaN	NaN	NaN	NaN	NaN	NaN	NaN	NaN	NaN	NaN	NaN	NaN	NaN	NaN	NaN	NaN	NaN	NaN	NaN	NaN	NaN	NaN	NaN	NaN	NaN	NaN	NaN	NaN	NaN	54.2624906225311	14.3245960577991	306.178440953918	-21.5171041926014	10.2284017434676	NaN	NaN	NaN	NaN	NaN	NaN	NaN	NaN	NaN	NaN	NaN
-51.1078401396413	49.9686341027261	-33.0942110667441	-26.0889108717285	-36.0964825788936	NaN	NaN	NaN	NaN	NaN	NaN	NaN	NaN	NaN	NaN	NaN	NaN	NaN	NaN	NaN	NaN	NaN	NaN	NaN	NaN	NaN	NaN	NaN	NaN	NaN	NaN	NaN	NaN	NaN	-31.5195826995102	20.7336313087117	-19.2247088152227	-25.3721457573665	34.0530780166898	NaN	NaN	NaN	NaN	NaN	NaN	NaN	NaN	NaN	NaN	NaN
-23.7120290211285	-22.7105135322117	-48.7499162440497	-11.6938431541263	-68.7802260223866	NaN	NaN	NaN	NaN	NaN	NaN	NaN	NaN	NaN	NaN	NaN	NaN	NaN	NaN	NaN	NaN	NaN	NaN	NaN	NaN	NaN	NaN	NaN	NaN	NaN	NaN	NaN	NaN	NaN	-55.8836741477619	-4.62879385621628	-17.9550627320181	-32.3064292136509	4.59708459626193	NaN	NaN	NaN	NaN	NaN	NaN	NaN	NaN	NaN	NaN	NaN
-33.358841787395	79.8982283775033	-29.349741958549	3.72533162943014	-66.4339153753741	NaN	NaN	NaN	NaN	NaN	NaN	NaN	NaN	NaN	NaN	NaN	NaN	NaN	NaN	NaN	NaN	NaN	NaN	NaN	NaN	NaN	NaN	NaN	NaN	NaN	NaN	NaN	NaN	NaN	-14.6328695152581	-52.5809177709442	0.751474372182203	-33.0940821801865	36.6482767762096	NaN	NaN	NaN	NaN	NaN	NaN	NaN	NaN	NaN	NaN	NaN
-61.0749367889579	27.1921940942999	-49.0385098503318	-50.0415454285507	-19.9504780819855	NaN	NaN	NaN	NaN	NaN	NaN	NaN	NaN	NaN	NaN	NaN	NaN	NaN	NaN	NaN	NaN	NaN	NaN	NaN	NaN	NaN	NaN	NaN	NaN	NaN	NaN	NaN	NaN	NaN	-18.4903110718738	12.294152463524	50.2616574905148	28.7125330157362	7.16340854095774	NaN	NaN	NaN	NaN	NaN	NaN	NaN	NaN	NaN	NaN	NaN
-34.6280737799512	19.5769833665723	-13.5483293340809	-14.5521266886462	-38.6432631982122	NaN	NaN	NaN	NaN	NaN	NaN	NaN	NaN	NaN	NaN	NaN	NaN	NaN	NaN	NaN	NaN	NaN	NaN	NaN	NaN	NaN	NaN	NaN	NaN	NaN	NaN	NaN	NaN	NaN	-9.00493286701966	20.7686474316182	67.9957058363542	-46.9919146273508	45.4088518166979	NaN	NaN	NaN	NaN	NaN	NaN	NaN	NaN	NaN	NaN	NaN
-45.3097396812171	-38.2778176590216	77.2466155627607	-1.10908697027427	-64.3963851700333	NaN	NaN	NaN	NaN	NaN	NaN	NaN	NaN	NaN	NaN	NaN	NaN	NaN	NaN	NaN	NaN	NaN	NaN	NaN	NaN	NaN	NaN	NaN	NaN	NaN	NaN	NaN	NaN	NaN	-61.141945242835	18.9798202150733	-7.72743493756282	66.231117792814	-19.0266582713704	NaN	NaN	NaN	NaN	NaN	NaN	NaN	NaN	NaN	NaN	NaN
-36.9064918010628	-10.7680578217263	-29.8692211143184	-9.76273343790571	-12.7787065893676	NaN	NaN	NaN	NaN	NaN	NaN	NaN	NaN	NaN	NaN	NaN	NaN	NaN	NaN	NaN	NaN	NaN	NaN	NaN	NaN	NaN	NaN	NaN	NaN	NaN	NaN	NaN	NaN	NaN	-19.809109801991	-10.5595433932031	45.9655846605005	2.80094141949047	55.2151510692884	NaN	NaN	NaN	NaN	NaN	NaN	NaN	NaN	NaN	NaN	NaN
-16.4173750237865	-19.4356439498536	45.9601827815999	-13.3991060977194	-22.4539128759207	NaN	NaN	NaN	NaN	NaN	NaN	NaN	NaN	NaN	NaN	NaN	NaN	NaN	NaN	NaN	NaN	NaN	NaN	NaN	NaN	NaN	NaN	NaN	NaN	NaN	NaN	NaN	NaN	NaN	23.6227124358862	-26.7619110768729	8.19884809524565	9.22710571795502	-8.25327386810424	NaN	NaN	NaN	NaN	NaN	NaN	NaN	NaN	NaN	NaN	NaN
-45.2329888789189	-12.006738696011	37.3292085452764	24.240079685343	-17.0410190267546	NaN	NaN	NaN	NaN	NaN	NaN	NaN	NaN	NaN	NaN	NaN	NaN	NaN	NaN	NaN	NaN	NaN	NaN	NaN	NaN	NaN	NaN	NaN	NaN	NaN	NaN	NaN	NaN	NaN	-35.7794327491806	-8.00220569235337	9.48715949157487	-51.211225558529	7.42958711699508	NaN	NaN	NaN	NaN	NaN	NaN	NaN	NaN	NaN	NaN	NaN
-21.6961085550146	-33.7875924614102	-48.9019473444047	-34.7952161202765	-51.9248183210036	NaN	NaN	NaN	NaN	NaN	NaN	NaN	NaN	NaN	NaN	NaN	NaN	NaN	NaN	NaN	NaN	NaN	NaN	NaN	NaN	NaN	NaN	NaN	NaN	NaN	NaN	NaN	NaN	NaN	-4.66293337948751	-12.8974557439321	25.1872101916243	-12.8974557439321	-24.2199239950435	NaN	NaN	NaN	NaN	NaN	NaN	NaN	NaN	NaN	NaN	NaN
19.0193577668356	-14.2575921872084	3.8934714240883	32.1284592638832	60.3634471036781	NaN	NaN	NaN	NaN	NaN	NaN	NaN	NaN	NaN	NaN	NaN	NaN	NaN	NaN	NaN	NaN	NaN	NaN	NaN	NaN	NaN	NaN	NaN	NaN	NaN	NaN	NaN	NaN	NaN	-34.2752628478328	-14.7082088292644	-10.5888290358816	-26.0365032610671	50.172022916515	NaN	NaN	NaN	NaN	NaN	NaN	NaN	NaN	NaN	NaN	NaN
2.27474448941142	-26.9909639732713	42.641238920698	-32.0367757771821	35.5771023952228	NaN	NaN	NaN	NaN	NaN	NaN	NaN	NaN	NaN	NaN	NaN	NaN	NaN	NaN	NaN	NaN	NaN	NaN	NaN	NaN	NaN	NaN	NaN	NaN	NaN	NaN	NaN	NaN	NaN	4.08667654457345	-0.0348240414317159	-34.0372038759743	-6.21707492043946	0.995551105069575	NaN	NaN	NaN	NaN	NaN	NaN	NaN	NaN	NaN	NaN	NaN
-54.8927973719299	20.8522132796523	-41.7636621923223	-24.594793111297	-49.8431299951578	NaN	NaN	NaN	NaN	NaN	NaN	NaN	NaN	NaN	NaN	NaN	NaN	NaN	NaN	NaN	NaN	NaN	NaN	NaN	NaN	NaN	NaN	NaN	NaN	NaN	NaN	NaN	NaN	NaN	-1.84081703981133	-29.6752760931687	5.37552419624429	-8.02625238500187	-0.809911148946245	NaN	NaN	NaN	NaN	NaN	NaN	NaN	NaN	NaN	NaN	NaN
-30.2806037102546	-18.1521344790634	-29.2698979409886	-8.045076786404	17.2225674452444	NaN	NaN	NaN	NaN	NaN	NaN	NaN	NaN	NaN	NaN	NaN	NaN	NaN	NaN	NaN	NaN	NaN	NaN	NaN	NaN	NaN	NaN	NaN	NaN	NaN	NaN	NaN	NaN	NaN	-12.9316061649904	11.8228862097676	5.6342631160781	12.8543233920492	0.477077204670167	NaN	NaN	NaN	NaN	NaN	NaN	NaN	NaN	NaN	NaN	NaN
-7.65369795148776	19.6562416695675	-31.9291998368702	-5.63073946103922	-43.0554715343371	NaN	NaN	NaN	NaN	NaN	NaN	NaN	NaN	NaN	NaN	NaN	NaN	NaN	NaN	NaN	NaN	NaN	NaN	NaN	NaN	NaN	NaN	NaN	NaN	NaN	NaN	NaN	NaN	NaN	-30.2256468932056	55.4277818993463	34.7884014674061	-14.7461115692504	43.0441536401821	NaN	NaN	NaN	NaN	NaN	NaN	NaN	NaN	NaN	NaN	NaN
NaN	10.9588506803729	-25.4822899336581	-8.27397353258793	-43.7028602406736	NaN	NaN	NaN	NaN	NaN	NaN	NaN	NaN	NaN	NaN	NaN	NaN	NaN	NaN	NaN	NaN	NaN	NaN	NaN	NaN	NaN	NaN	NaN	NaN	NaN	NaN	NaN	NaN	NaN	54.6801081030325	6.15254184904358	32.9975785001864	-2.10746942823112	12.3475503069996	NaN	NaN	NaN	NaN	NaN	NaN	NaN	NaN	NaN	NaN	NaN
-66.6378959284622	-3.83005117096041	-85.8854612573741	154.202590476947	-13.960348712493	NaN	NaN	NaN	NaN	NaN	NaN	NaN	NaN	NaN	NaN	NaN	NaN	NaN	NaN	NaN	NaN	NaN	NaN	NaN	NaN	NaN	NaN	NaN	NaN	NaN	NaN	NaN	NaN	NaN	29.1388381299587	41.5352502977783	-2.88522663690849	-7.01736402618167	174.796681101838	NaN	NaN	NaN	NaN	NaN	NaN	NaN	NaN	NaN	NaN	NaN
NaN	-9.51737936688519	-16.6140269149499	9.74494969214774	NaN	-18.6416405001113	-8.50357257430451	NaN	NaN	NaN	NaN	NaN	NaN	NaN	NaN	NaN	NaN	NaN	NaN	NaN	NaN	NaN	NaN	NaN	NaN	NaN	NaN	NaN	NaN	NaN	NaN	NaN	NaN	NaN	31.4775192473079	13.9068660450767	12.8732982096513	9.77259470337524	42.8467654369869	NaN	NaN	NaN	NaN	NaN	NaN	NaN	NaN	NaN	NaN	NaN
42.6179072436014	11.1657715005768	-21.3009492664163	21.3116217402622	-32.4613845300702	NaN	25.3699618361363	23.3407917881992	NaN	NaN	NaN	NaN	NaN	NaN	NaN	NaN	NaN	NaN	NaN	NaN	NaN	NaN	NaN	NaN	NaN	NaN	NaN	NaN	NaN	NaN	NaN	NaN	NaN	NaN	58.6370621306905	96.8988314995407	97.9329333743745	-8.57955973350577	23.4775983863417	NaN	NaN	NaN	NaN	NaN	NaN	NaN	NaN	NaN	NaN	NaN
-31.0718950721257	NaN	NaN	NaN	-8.73387714866934	25.7885141875814	NaN	15.6348696769194	NaN	NaN	NaN	NaN	NaN	NaN	NaN	NaN	NaN	NaN	NaN	NaN	NaN	NaN	NaN	NaN	NaN	NaN	NaN	NaN	NaN	NaN	NaN	NaN	NaN	NaN	33.0582261410141	16.5040426786369	25.8157708762241	32.0235896746155	-3.15405018293591	NaN	NaN	NaN	NaN	NaN	NaN	NaN	NaN	NaN	NaN	NaN
-47.9708804779504	57.7082074917258	-67.277636933949	34.3368707292012	49.5790468786738	-22.5672535621629	25.1915650395177	-57.1161861676339	-61.1807664741599	-16.4703831023739	34.3368707292012	NaN	NaN	NaN	NaN	NaN	NaN	NaN	NaN	NaN	NaN	NaN	NaN	NaN	NaN	NaN	NaN	NaN	NaN	NaN	NaN	NaN	NaN	NaN	45.7542794966246	-1.86361460829375	-21.531875216847	13.6639595563535	21.9453324441654	NaN	NaN	NaN	NaN	NaN	NaN	NaN	NaN	NaN	NaN	NaN
15.4413551696151	-5.91410980243097	-55.7435280705385	-37.4388438087847	-59.8112356842615	NaN	4.25515923187668	NaN	NaN	24.593697300492	-20.1510864504617	-12.0156712230156	4.25515923187668	NaN	NaN	NaN	NaN	NaN	NaN	NaN	NaN	NaN	NaN	NaN	NaN	NaN	NaN	NaN	NaN	NaN	NaN	NaN	NaN	NaN	53.2849366501964	4.60669310717042	28.4279612239703	82.2847413141267	-0.571843439960002	NaN	NaN	NaN	NaN	NaN	NaN	NaN	NaN	NaN	NaN	NaN
-25.8728779291356	0.58758036107393	NaN	-23.8374580606579	-43.1739468111957	NaN	-17.731198455225	-22.8197481264191	0.58758036107393	15.8532293746564	-40.1208170084792	11.782389637701	-50.2979163508675	-13.6603587182697	-5.51867924435904	NaN	NaN	NaN	NaN	NaN	NaN	NaN	NaN	NaN	NaN	NaN	NaN	NaN	NaN	NaN	NaN	NaN	NaN	NaN	-21.0398494181245	70.1495840913522	25.5911108992216	61.8596355904907	11.0837010227139	NaN	NaN	NaN	NaN	NaN	NaN	NaN	NaN	NaN	NaN	NaN
NaN	2.0068199466441	-24.4740285211721	-9.19661594358583	NaN	-14.2890868027813	-22.4370401774939	NaN	15.2472441805522	-25.4925226930112	19.3212208679085	14.2287500087131	NaN	-1.04866256887316	2.0068199466441	38.6726101328511	NaN	NaN	NaN	NaN	NaN	NaN	NaN	NaN	NaN	NaN	NaN	NaN	NaN	NaN	NaN	NaN	NaN	NaN	59.0386344064556	31.0455643791034	8.2363962086683	41.4133680929375	2.01571398036782	NaN	NaN	NaN	NaN	NaN	NaN	NaN	NaN	NaN	NaN	NaN
NaN	-34.2850973797747	NaN	0.370409667024753	35.0259167138242	NaN	NaN	5.46680776214232	NaN	NaN	83.9513384269529	NaN	45.2187129040594	-44.4778935700099	NaN	NaN	93.1248549981645	-8.80310690418687	0.370409667024753	NaN	NaN	NaN	NaN	NaN	NaN	NaN	NaN	NaN	NaN	NaN	NaN	NaN	NaN	NaN	-0.837766552055765	11.6100462873501	14.7219994972015	-2.91240202529007	-1.87508428867292	47.9161670689504	NaN	NaN	NaN	NaN	NaN	NaN	NaN	NaN	NaN	NaN
16.0726002262075	-20.6497858031302	36.4739257980618	NaN	23.2130641763565	27.2933292907273	-24.7300509175011	-14.5293881315739	-30.8504485890574	-35.9507799820209	-12.4892555743885	38.5140583552472	NaN	-27.7902497532792	-5.34879162423951	-18.6096532459448	20.1528653405783	-35.9507799820209	41.5742571910253	-41.0511113749845	-5.34879162423951	41.5742571910253	-11.4691892957958	17.0926665048002	NaN	NaN	NaN	NaN	NaN	NaN	NaN	NaN	NaN	NaN	17.0629066363687	73.1071122317966	95.9399367336377	4.60863872627358	35.7443085015113	51.3121433891302	-5.76991786547234	8.76006136297195	NaN	NaN	NaN	NaN	NaN	NaN	NaN	NaN
9.34025540340743	-25.3687858106944	-11.0768276637113	25.6739218571024	42.0075883107974	11.3819637101193	-22.3062233506266	-21.2853691972706	-45.7858688778131	-22.3062233506266	8.31940125005149	5.25683878998368	-12.0976818170672	-24.3479316573385	17.5070886302549	-24.3479316573385	-11.0768276637113	-6.99341105028755	22.6113593970346	26.6947760104583	3.21513048327181	NaN	2.19427632991588	-0.868286130151931	NaN	NaN	NaN	NaN	NaN	NaN	NaN	NaN	NaN	NaN	110.784927200029	57.826826063945	NaN	27.7133960061716	65.0955850434075	-9.66879303106427	112.861715479876	-32.5134641093751	67.172373323254	-13.8223695907571	122.207262739185	NaN	NaN	NaN	NaN	NaN
41.4199460910155	40.3983028448844	-11.7055027078025	13.8355784454754	92.5021083975714	49.5930920600645	15.8788649377376	-35.2032973688182	50.6147353061956	2.59750273803313	-2.51071349262245	140.519340965734	118.043189550849	-6.59728647714692	-15.792075692327	-19.8786486768514	121.108119289243	-39.2898703533426	-7.61892972327804	-23.9652216613759	18.943794676131	-36.2249406149493	-19.8786486768514	6.68407572255759	NaN	NaN	NaN	NaN	NaN	NaN	NaN	NaN	NaN	NaN	NaN	NaN	42.5306756260204	NaN	NaN	14.4794797732478	-13.5717160795249	53.958940603076	-15.6495824389895	16.5573461327124	9.28481387458617	25.9077447503033	16.5573461327124	-0.0655847430047233	-24.9999810565804	18.6352124921771
-10.2902832820013	-16.4248846404707	-35.851122275624	11.1808214726419	-1.08838124429705	NaN	5.04622011417242	-9.26784972225634	0.956485875192777	40.8313947052443	-12.3351504014911	57.1903316611629	32.651926227285	-0.0659476845521351	18.3378563908563	9.13595435315207	69.4595343781019	16.2929892713665	39.8089611454994	-6.20054904302161	4.02378655442751	NaN	-17.4473182002156	10.158387912897	-56.2997934705223	NaN	NaN	NaN	NaN	NaN	NaN	NaN	NaN	NaN	36.5738912145891	5.38970783039939	13.7054900661833	51.1265101272109	14.7449628456563	34.4949456556431	32.4160000966971	85.4291118498195	110.376458557171	-13.3208022001144	-2.92607440538452	3.31076227145341	37.613363994062	15.7844356251293	45.9291462298459	-20.5971116564253
56.6135335944606	5.45227874282403	-32.407049847387	8.52195403392222	52.5206332063297	-6.82642242156875	30.0096810716096	37.1722567508387	-19.1051235859615	-0.687071839372361	-48.7786513999107	-12.9657730037651	9.54517913095495	NaN	-30.3605996533216	-42.6393008177144	-6.82642242156875	-3.75674713047056	-0.687071839372361	22.8471053923805	-23.1980239740925	58.6599837885261	-6.82642242156875	-44.6857510117798	17.7309799072168	26.9400057805114	-44.6857510117798	30.0096810716096	NaN	NaN	NaN	NaN	NaN	NaN	23.3308253540086	58.6912653146248	35.8109806342261	25.4108512340448	0.450540673609805	-23.4697569468071	-1.62948520642645	2.53056655364606	79.4915241149873	-14.109640486644	34.7709676942079	56.6112394345886	27.4908771140811	31.6509288741536	2.53056655364606	26.4508641740629
-38.1738014407441	8.93102015783939	23.2672702095822	34.5314666788087	10.9790558795169	-19.7414799456462	40.6755738438413	52.9637881739066	-32.0296942757115	9.95503801867816	72.4201275298433	59.1078953389393	23.2672702095822	-19.7414799456462	-34.0777299973891	48.8677167305515	51.9397703130678	-18.7174620848075	45.7956631480352	34.5314666788087	-11.5493370589361	12.0030737403557	43.7476274263577	2.78691299280676	-27.9336228323564	68.3240560864882	68.3240560864882	-5.40522989390342	NaN	NaN	NaN	NaN	NaN	NaN	52.7366890089592	3.83066688356404	47.5339206977469	-8.65597706334536	13.1956498437461	-10.7370843878303	32.9661694263526	25.6822937906555	51.6961353467167	1.74955955907914	40.2500450620498	-27.3859429837094	29.8445084396253	7.99288153253383	93.3182818364147	-4.49376241437556
58.5316896300864	88.251233396552	-2.95702161087672	34.9610169877172	NaN	60.5813133381185	-8.08108088095699	5.2414732212517	-47.023931333567	-11.1555164430051	45.2091355278777	20.6136510314925	37.0106406957493	-30.6269416693101	20.6136510314925	-16.2795757130854	-11.1555164430051	-14.2299520050533	41.1098881118135	-2.95702161087672	41.1098881118135	-9.10589273497304	10.365532491332	-32.6765653773422	24.7128984475567	13.4399680533801	9.34072063731591	26.7625221555888	-8.08108088095699	NaN	NaN	NaN	NaN	NaN	10.3375945449029	14.5019743329928	85.2964307305228	14.5019743329928	32.2005884323753	48.8581075847353	-2.15554481936713	34.2827783264203	-16.7308740776821	NaN	-2.15554481936713	4.09102486276786	34.2827783264203	16.5841642270378	-10.4843043955471	58.2279621079378
-27.1707979102736	16.9303065050635	31.2888056170338	NaN	31.2888056170338	61.0314109204007	27.186377299328	27.186377299328	47.6985188878569	34.3656268553131	12.8278781873578	-9.73547756002403	13.8534852667842	40.5192693318718	5.64862863137264	-23.0683695925678	30.2631985376073	-31.2732262279794	-27.1707979102736	71.2874817146651	-25.1195837514207	11.8022711079313	NaN	NaN	48.7241259672833	-6.6586563217447	-21.0171554337149	4.6230215519462	11.8022711079313	NaN	NaN	NaN	NaN	NaN	-1.89816691765137	2.26838026329518	49.1420360489439	72.0580455441499	62.6833143870201	23.1011161680279	36.6423945061042	31.434210529921	22.0594793727913	67.8914983632033	27.2676633489745	149.139168391661	6.43492744424173	71.0164087489132	25.1843897585012	0.185106672821901
13.2412411942629	10.1620305744407	44.0333473924843	-1.1284083649071	-14.4716543841364	70.7198394309428	58.4029969516543	1.95080225491504	34.7957155330179	12.2148376543222	24.5316801336107	-22.6828827036621	16.320451814085	27.6108907534329	-5.23402252466995	-14.4716543841364	-7.28682960455138	-11.3924437643142	51.2181721720693	80.98387483035	51.2181721720693	-1.1284083649071	-14.4716543841364	40.9541367726621	-37.0525322628321	5.03001287473718	NaN	NaN	-32.9469181030692	-15.4980579240771	NaN	NaN	NaN	NaN	36.9201097206552	4.61255427993845	5.65473348770351	27.5404968507697	13.992167149824	151.559822574812	46.2997225905407	119.252267134095	74.4385612001973	9.82345031876374	20.2452423964143	10.8656295265288	-6.85141700547718	1.48601665664328	11.9078087342939	41.0888265517155
-2.77997310037941	20.8456553837071	6.46483804556749	NaN	53.7160950137405	-17.160790438519	-24.3511991075888	10.5736429993217	5.43763680712895	11.6008442377602	-4.8343755772565	22.9000578605842	45.4984851062322	-18.1879916769576	-12.0247842463263	-16.1335892000805	6.46483804556749	5.43763680712895	-27.4328028229045	3.38323433025186	22.9000578605842	32.1448690065311	16.7368504299529	NaN	50.6344912984249	-17.160790438519	-17.160790438519	22.9000578605842	NaN	NaN	-28.460004061343	11.6008442377602	NaN	NaN	23.642725904349	1.74556000906351	13.2155040494512	30.9417812027775	15.3009484204307	82.035168291777	36.1553921302264	NaN	45.5398917996345	38.240836501206	6.95917093651244	-1.38260654740585	26.7708924608184	39.2835586866958	101.846889816083	90.3769457756953
-24.9941105090376	-10.6021080197174	1.73389411398559	9.95789553645428	89.1139092277154	-7.51810748629168	29.4898989148174	-4.43410695286592	5.84589482521993	3.78989446960276	-26.0221106868462	21.2658974923487	1.73389411398559	-5.46210713067451	12.0138958920714	38.7419005150947	39.7699006929033	-14.7141087309518	2.76189429179418	29.4898989148174	34.6298998038603	-0.322106241631579	421.157966659889	-26.0221106868462	12.0138958920714	-8.54610766410026	-18.8261094421861	-20.8821097978033	35.6578999816689	-11.630108197526	-40.4141131761664	-20.8821097978033	NaN	NaN	5.13517113569133	22.870688533701	24.9572199922904	23.9139542629957	28.0870171801745	65.6445834347833	-1.1244232400768	61.4715205176045	62.5147862468992	0.962108218512575	-8.42728334513963	-37.6387237653909	26.0004857215851	14.5245626993435	49.995597495363	NaN
-41.0700281939255	12.4275905753954	150.286838942491	58.7236068180768	-7.11961628262571	-19.4652206140074	-51.3580318034102	-20.4940209749559	36.0899988772103	-17.4076198921105	54.6084053742829	13.4563909363438	-8.14841664357418	7.28358877065297	31.9747974334164	-24.6092224187498	-8.14841664357418	12.4275905753954	35.0611985162619	-7.11961628262571	-17.4076198921105	17.5715923801377	41.2340006819527	-26.6668231406468	-11.2348177264196	0.0819862440136335	-7.11961628262571	61.8100079009223	-1.97561447788332	40.2052003210042	-61.646035412895	44.3204017647981	NaN	NaN	10.6159376167677	-10.2602591845418	56.5435705796487	13.7473671369641	2.26545889624389	4.35307857637484	5.39688841644032	2.26545889624389	52.3683312193868	-29.0488363057204	37.7549934584701	13.7473671369641	40.8864229786665	-9.21644934447636	-1.90978046401802	-34.2678855060478
-72.6150188430056	-35.5493543754696	95.2100730516712	9.75312441818546	22.1083459073641	16.9603369535397	26.2267530704237	35.4931691873077	32.404363815013	-3.63169886175809	39.6115763503672	30.3451602334832	123.009321402323	9.75312441818546	0.486708301301464	-30.4013454216452	-10.8389113971123	-3.63169886175809	-3.63169886175809	77.7068426086681	23.137947698129	-31.4309472124101	36.5227709780726	24.1675494888939	-44.8157704923536	-45.8453722831185	-20.1053275139963	36.5227709780726	-38.6381597477643	-19.0757257232314	11.8123279997152	-34.5197525847047	NaN	NaN	-18.3612750951676	2.52581527862661	-26.7161112446852	-32.9822383568235	16.1024240215928	53.6991866944223	36.989514395387	29.679032764559	20.2798420963517	36.989514395387	20.2798420963517	44.299996026215	-17.3169205764779	7.74758787207515	0.437106241247189	6.70323335338544
31.8041955078841	52.4122849113552	-32.0808816428763	1.92246587285102	36.9562178587519	-22.8072414113143	-39.2937129340911	-24.8680503516614	-33.1112861130498	55.5034983218758	-7.35117435871096	18.4089373956279	-36.2024995235705	56.5339027920494	34.8954089184047	-23.8376458814878	55.5034983218758	-43.4153308147853	18.4089373956279	51.3818804411816	33.8650044482312	-8.38157882888452	171.939203451487	14.2873195149337	-21.7768369411407	-6.32076988853741	-17.6552190604465	27.6825776271899	-15.5944101200994	69.9291609043056	-36.2024995235705	44.1690491499667	-54.7497799866944	NaN	-3.48295507624633	14.2803409467192	4.87624305220804	24.7293386072872	23.6844388412304	-3.48295507624633	-13.9319527368143	0.696643987980855	68.6151287816726	46.6722336944799	61.300830419275	16.3701404788328	-51.548344314859	-12.8870529707575	-3.48295507624633	-6.61765437441672
-27.5757882335981	-28.6069966356974	18.8285898608707	-47.1687478734849	68.3265931616374	45.6400083154526	-1.79557818111545	-21.3885378210023	-38.9190806566905	-47.1687478734849	-12.1076622021085	-32.7318302440946	-21.3885378210023	-10.0452453979099	-2.82678658321476	-29.6382050377967	94.10680321412	-7.98282859371129	-40.9814974608891	-5.92041178951268	30.1718822839631	-22.4197462231016	67.2953847595381	-23.4509546252009	-9.0140369958106	-20.357329418903	-17.263704212605	45.6400083154526	40.4839663049561	-15.2012874084064	9.54771424197692	-2.82678658321476	-32.7318302440946	NaN	0.956452880558794	-36.6795881095296	-3.22532945167325	-51.3158262723417	49.0469497012273	-3.22532945167325	23.956255707835	-19.9524587806014	-18.9070131975434	23.956255707835	-19.9524587806014	12.4563542941969	11.4109087111389	18.729027792545	8.27457196196487	-17.8615676144854
-43.7039312864785	19.2488976715644	30.6010471558017	-11.711510012719	-33.3837953917174	-70.5362846128575	-4.48741488638619	-3.45540129691007	10.9927889557555	72.9136043243224	-3.45540129691007	-31.3197682127652	24.408965618945	13.0568161347078	-48.8639992338591	-12.7435236021951	-6.55144206533842	-56.0880943601919	-38.543863339098	-26.1597002653846	-46.7999720549069	45.0492374084673	16.1528569031361	-32.3517818022413	-16.8715779600996	37.8251422821345	5.83272100837496	-32.3517818022413	31.6330607452778	-52.9920535917636	-7.58345565481453	-34.4158089811935	8.9287617768033	NaN	2.26252531469925	-8.1973943911656	5.40050122645871	-20.7492980382034	-28.0712418323088	13.7684369911506	11.6764530499776	2.26252531469925	-13.427354244098	17.9524048734965	-53.1750491263845	-27.0252498617223	3.30851728528574	-25.9792578911358	6.44649319704519	33.6422844322938
-7.18345855239723	-8.21627858764435	-4.08499844665588	67.1795839853952	16.5714022582865	-33.0039594335752	9.34166201155664	5.21038187056817	23.8011425050163	-12.3475587286328	22.7683224697692	-9.24909862289147	-25.7742191868453	-16.4788388696213	1.0791017295797	-12.3475587286328	-48.4962599622819	-18.5444789401155	10.3744820468038	-10.2819186581386	-6.15063851715012	-6.15063851715012	-25.7742191868453	24.8339625402634	-44.3649798212934	-22.675759081104	-29.9054993278338	-6.15063851715012	11.4073020820509	0.0462816943325852	-0.986538340914532	-54.6931801737646	-10.2819186581386	NaN	67.4088383655088	-17.3608149270062	-10.0350424202457	36.0126704793921	0.43034687512654	24.5007422544827	15.0818918886477	43.3384429861527	-4.80234777255957	34.9661315498549	-20.5004317156179	-5.84888670209679	20.3145865363338	21.361125465871	-23.6400485042296	-8.98850349070846
-22.2872519575658	-14.0182300186485	15.9569745099266	-23.3208796999305	-14.0182300186485	-60.5314784250582	-22.2872519575658	-48.1279455166823	-22.2872519575658	-47.0943177743176	-18.1527409881072	-16.0854855033778	-4.71558033736658	-34.6907848659417	-48.1279455166823	67.6383616281596	75.9073835670769	-6.7828358220959	7.68795257100934	-28.4890184117538	9.75520805573866	-19.1863687304718	70.7392448552536	8.721580313374	14.923346767562	-36.758040350671	-38.8252958354004	56.2684564621484	-42.959806804859	2.51981385918604	21.1251132217499	37.6631570995845	-21.2536242152011	NaN	-28.6279966742816	11.1612888363881	82.3631681712708	-22.345477909439	30.0088451309159	-3.49792161491124	-43.2872071255809	-16.0629591445964	-8.73335391894673	27.9146722093017	-33.8634289783171	42.573882660601	-4.54500807571834	121.105367221133	64.5626983375501	-41.1930342039668
8.10052799810195	-8.45045942254336	15.3415849946343	-60.1722951120599	-10.519332850124	-7.41602270875303	-8.45045942254336	-31.2080671259307	42.2369395531829	15.3415849946343	-27.0703202707693	-20.8636999880273	-9.48489613633369	-52.9312381155276	-5.34714928117237	19.4793318497956	-39.4835608362533	14.3071482808439	-29.13919369835	43.2713762669732	-19.829263274237	-16.725953132866	-42.5868709776243	7.06609128431162	13.2727115670536	-47.759054546576	-33.2769405535113	-30.1736304121403	-28.1047569845597	-17.7603898466563	-44.655744405205	-47.759054546576	-40.5179975500436	NaN	-21.0495520111862	39.7132527759158	5.14131212118534	-9.52557179294274	-5.33503353176329	5.14131212118534	6.18894668648021	-35.7164359253143	-33.6211667947246	-36.7640704906092	-23.144821141776	-17.9066483153016	-5.33503353176329	10.3794849476597	30.2845416882621	-0.0968607052889729
-33.9313753148125	14.7252314524525	-38.0723631247925	-12.1911893124175	23.0072070724125	-26.6846466473475	-14.2616832174075	63.3818382197175	-52.5658204597225	-67.0592777946524	-13.2264362649125	-28.7551405523375	-22.5436588373675	9.54899668997753	-15.2969301699025	-28.7551405523375	-27.7198935998425	-47.3895856972475	-17.3674240748925	-9.08544845493246	-13.2264362649125	-17.3674240748925	-2.87396673996247	-33.9313753148125	0.231774117522533	-27.7198935998425	-19.4379179798825	-0.803472834972466	-27.7198935998425	-27.7198935998425	-4.94446064495246	12.6547375474625	-40.1428570297824	NaN	3.30776268579701	38.9459929784363	-41.7641168019527	-5.07770326541223	-2.98133677760992	10.6450453931051	64.102390832064	59.9096578564594	-9.27043624101685	20.0786945882155	108.126087075913	0.163212954093546	-24.9931848995342	85.0660557100871	-21.8486351678307	-27.0895513873365
25.5045546923857	-24.2262514576389	69.0190100736572	-26.2983683805566	-28.3704853034743	-9.7214329972151	-13.8656668430505	-31.4786606878509	-19.0459591503447	-51.1637714555689	-9.7214329972151	5.81944392466759	-32.5147191493097	-12.8296083815916	-12.8296083815916	-47.0195376097335	6.85550238612644	-59.4522391472397	-1.43296530554433	-44.9474206868159	-5.57719915137971	40.0093731528095	-34.5868360722274	110.461348532011	-32.5147191493097	1.67521007883221	-25.2623099190978	83.523828534081	1.67521007883221	-26.2983683805566	-54.2719468399455	26.5406131538445	12.0357946934207	NaN	-22.6485557721732	24.5444066166092	-7.96630080677422	21.3982091240237	-42.5744732252146	1.47229167098226	1.47229167098226	5.66722166109625	6.71595415862475	66.4937065177491	-38.3795432351006	-47.8181357128571	18.2520116314382	28.7393366067232	71.7373690053916	-26.8434857622872
-34.2064539967499	-47.6857801644781	-17.6165140980074	-21.763999072693	-4.13718793027913	-47.6857801644781	-25.9114840473786	-3.10031668660773	-69.4600762815776	-57.0176213575208	23.8583356488488	-47.6857801644781	-21.763999072693	17.6371081868204	-29.0220977783928	-1.02657419926492	25.9320781361916	24.8952068925202	29.0426918672058	-33.1695827530785	42.5220180349341	0.0102970444064847	17.6371081868204	-52.8701363828352	16.600236943149	-41.4645527024497	-47.6857801644781	-53.9070076265066	-20.7271278290216	4.1577820190921	1.04716828807789	7.26839575010632	-6.21093041762194	NaN	-9.80864488932808	-24.4985974684664	9.07843699813543	-29.7450091038729	-22.4000328143038	35.3104951751681	61.5425533522007	35.3104951751681	6.97987234397282	-29.7450091038729	-7.71008023516547	20.6205425960298	-41.2871147017673	3.8320253627289	23.7683895772737	35.3104951751681
7.68193744788505	31.5486993969118	41.9255524182278	-25.5239922203261	14.9457345628062	-39.0139011480369	-4.77028617769413	-41.0892717523001	-32.7877893352473	34.6617553033066	-9.95871268835213	35.6994406054382	-2.69491557343094	-47.3153835650897	-18.2601951054049	-10.9963979904837	-47.3153835650897	-26.5616775224577	-4.77028617769413	-13.0717685947469	-36.9385305437737	6.64425214575346	-2.69491557343094	8.71962275001665	-3.73260087556254	-23.4486216160629	-16.1848245011417	-9.95871268835213	-12.0340832926153	48.1516642310174	-6.84565678195733	-31.7501040331157	3.53119623935866	NaN	-35.7990746635264	30.340387544825	52.3868749476088	68.1343659495972	4.09456920817761	75.4831950838584	39.788882146018	-33.6994091965946	-13.7525872607426	-29.500078262731	-9.55325632687902	-22.1512491284698	-2.20442719261776	20.8918929436319	-10.6030890603449	-14.8024199942085
44.4436514023754	-5.4043793103179	1.86512516861653	-4.36587867047013	-15.7893857087957	60.021161000092	-30.3283946666645	8.09612900770319	-37.597899145599	20.5581366858765	-30.3283946666645	-3.32737803062235	22.6351379655721	-25.1358914674257	-10.5968825095568	-33.4438965862079	-1.2503767509268	-32.4053959463601	-56.290910662859	-45.9059042643812	-54.2139093831634	-27.2128927471212	-2.28887739077457	-23.0588901877301	-24.0973908275779	52.7516565211576	-39.6749004252945	-28.251393386969	-11.6353831494046	-5.4043793103179	20.5581366858765	-5.4043793103179	-6.44287995016568	NaN	22.213911834643	-24.0029717393382	10.6596909411477	-25.0533554569286	25.3650629874144	62.1284931030812	-41.8594949383763	-50.2625646791002	-21.9022043041572	-18.7510531513858	-19.8014368689762	-9.29759969307143	49.5238884919954	-5.09606482270951	24.3146792698239	-6.1464485403
-33.0617184309013	-46.572842808792	-30.9830839112258	1.23575114374435	-20.5899113128484	-59.044649926845	-8.11810419479538	10.5896064822841	-30.9830839112258	-39.2976219899278	-27.8651321317126	-44.4942082891165	-47.6121600686298	-26.8258148718748	4.35370292325759	-9.15742145463313	79.1845456315754	-23.7078630923616	-24.7471803521993	27.218682639688	-38.2583047300901	7.47165470277084	27.218682639688	62.5554694741715	-20.5899113128484	-5.00015241528214	-27.8651321317126	-20.5899113128484	-16.4326422734974	-13.3146904939841	-40.3369392497656	-39.2976219899278	-34.1010356907391	NaN	16.1807721631567	36.1485424900952	-0.634192322686276	-21.65289792999	-32.1622507336419	17.2317074435219	-14.2963509674337	-1.68512760305146	-30.0603801729115	-23.7547684907204	-53.1809563409456	-20.6019626496248	-57.3846974624063	-51.0790857802152	16.1807721631567	34.0466719293649
-39.95988491058	-13.9565057823594	13.08700851099	51.5720096207564	-42.0401552408376	4.76592718995938	-28.5183980941629	-38.9197497454512	-27.4782629290341	-39.95988491058	-59.7224530480276	15.1672788412476	11.0067381807323	-26.4381277639053	-30.5986684244206	-57.64218271777	-14.9966409474883	-19.1571816080035	-60.7625882131564	-29.5585332592918	-16.0367761126171	-29.5585332592918	-24.3578574336477	-29.5585332592918	30.76930631818	2.68565685970174	-20.1973167731324	-27.4782629290341	-21.2374519382612	-20.1973167731324	3.72579202483056	-32.6789387546782	-50.3612365618682	NaN	39.5829409229914	118.444497625645	-41.3815906250665	-16.1458924802173	-48.7420025839808	-21.4033295937275	89.0028497899877	-23.5063044391316	42.7374031910975	17.5017050462483	-28.7637415526419	-53.9994396974911	24.8621170051627	159.452507111025	-4.57953083049472	-22.4548170164296
-27.0907843425049	-30.2136474187785	-17.7221951136843	10.3835725727776	-6.27169716734796	36.4074315417238	-39.5822366475991	46.8169751293023	-12.5174233198951	-46.8689171589041	25.9978879541453	-56.2375063877247	-21.8860125487157	-47.9098715176619	-27.0907843425049	-28.1317387012628	-9.39456024362151	14.547390007809	20.7931161603561	-21.8860125487157	-46.8689171589041	4.13784642023052	-57.2784607464825	9.34261821401976	-32.2955561362942	-28.1317387012628	-15.6402863961686	-47.9098715176619	-60.4013238227561	-41.6641453651148	-60.4013238227561	-47.9098715176619	-33.336510495052	-43.7460540826305	-5.37289669953691	10.4077054831885	-31.6739003374126	34.6046288300341	-16.9453383002022	-28.5177799008675	19.8760667928237	53.5413514493046	-21.1534988822623	11.4597456287035	-16.9453383002022	36.7087091210641	-12.7371777181421	-12.7371777181421	94.5709171243906	0.939344173553244
-29.8280194624813	-16.2849464934551	-40.2457679001938	33.7202460075648	-38.1622182126513	-18.3684961809976	-17.3267213372263	-18.3684961809976	-51.7052911816775	42.0544447577347	-42.3293175877363	-16.2849464934551	-24.6191452436251	-16.2849464934551	-58.9977150880762	-25.6609200873963	-33.9951188375663	-40.2457679001938	20.1771730385385	7.67587491328358	55.5975177267609	-7.95074774328512	-32.953343993795	-31.9115691500238	14.9682988196823	-28.7862446187101	-8.99252258705636	-21.4938207123113	-11.0760722745989	56.6392925705322	-5.86719805574262	-45.45464211905	-8.99252258705636	-21.4938207123113	39.0944212524217	-18.7982184821779	-16.6930315827379	41.1996081518617	-43.0078678257377	0.148463612781979	-18.7982184821779	-41.9552743760177	-12.4826577838579	14.8847719088619	18.0425522580218	-10.3774708844179	-37.7449005771377	-5.11450363581798	13.8321784591419	-28.2715595296578
-15.8880270172674	-36.7399594817684	-1.29167429211664	-14.8454303940423	35.1992075207602	-47.1659257140189	-54.4641020765943	-53.4215054533692	16.4324683027092	-30.4843797424181	-37.7825561049934	-27.3565898727429	-35.6973628585433	-23.1862033798427	18.5176615491593	-10.6750439011421	34.1566108975351	-20.0584135101676	-20.0584135101676	-49.251118960469	-57.5918919462694	-28.399186495968	62.3067197246115	-42.9955392211187	28.9436277814099	68.5622994639618	-10.6750439011421	-11.7176405243672	-2.33427091534169	7.04909869368378	-26.3139932495179	-33.6121696120932	-63.8474716856197	-21.1010101333926	78.3428009291203	80.4490956015898	-31.1845220392939	-51.1943214277542	-35.3971113842329	-18.5467540044769	-29.0782273668244	-18.5467540044769	-37.5034060567024	-52.2474687639889	29.8980234623217	102.56518966252	40.4294968246692	-33.2908167117634	29.8980234623217	-33.2908167117634
-36.3588748493366	-29.054936948042	3.29107375769138	-44.7062324508162	0.160814657136538	-20.7075793465624	50.244960266014	-14.4470611454527	-48.879911251556	-1.92602474323336	-25.9246778474871	-52.0101703521108	14.7686904597258	28.3331465621301	-22.7944187469323	14.7686904597258	-31.1417763484119	64.8528360686033	-64.5312067543302	-13.4036414452678	11.638431359171	6.42133285824622	39.8107632641645	-30.0983566482269	-7.14312324415809	6.42133285824622	-20.7075793465624	-28.011517247857	-4.01286414360325	36.6805041636097	10.595011658986	21.0292086608355	-13.4036414452678	17.8989495602806	-37.2616572481909	-40.422762666128	-38.3153590541699	-25.6709373824214	-27.7783409943795	-15.133919322631	10.1549240208661	-4.59690126284051	-5.65060306881956	33.3363637524051	34.3900655583841	27.0141529165308	10.1549240208661	33.3363637524051	33.3363637524051	-14.0802175166519
-11.959574259982	-31.8002117367819	-34.9329439699608	35.0314092377018	23.5447243827124	42.341117781786	-20.3135268817925	28.765944771344	-38.0656762031397	54.8720467145016	-10.9153301822557	36.0756533154281	37.1198973931544	-23.4462591149714	53.8278026367753	-17.1807946486136	-29.7117235813292	9.96955137227043	12.058039527723	-15.0923064931609	-24.4905031926977	-26.5789913481503	-48.5081169804028	-37.0214321254134	30.8544329267966	-5.69410979362418	-26.5789913481503	-28.6674795036029	84.1108808908382	-16.1365505708872	-28.6674795036029	-58.9505577576658	-29.7117235813292	-43.2868965917712	-5.39194795351628	5.15062064522917	4.09636378535463	22.0187304032219	-5.39194795351628	39.9410970210891	73.6773165370746	-4.33769109364173	-28.5855988707563	0.933593205730991	35.724069581591	-34.9111400300035	-42.2909380491253	24.127244122971	76.8400871166982	-6.44620481339082
-64.8568508985771	-37.6850371662871	8.29803222681903	-23.0540605412079	8.29803222681903	-51.2709440324321	7.2529624678848	-11.5582931929313	-54.4061533092348	-42.9103859609583	-4.24280488039173	-34.5498278894844	-17.8287117465367	-4.24280488039173	9.34310198575326	-40.8202464430898	-52.3160137913663	12.478311262556	-5.28787463932596	-34.5498278894844	8.29803222681903	-8.42308391612865	34.4247762001748	18.7487298161613	3.07268343214788	-37.6850371662871	-1.10759560358904	-36.6399674073529	-22.0089907822736	9.34310198575326	-13.6484327107998	-20.9639210233394	-17.8287117465367	-46.0455952377609	-23.0648326737064	121.444479668041	-1.96858269680898	36.0046672616064	-68.4217701240359	23.346917275468	-6.18783269218847	-17.7907701794821	-26.229270170241	-36.7773951586898	-1.96858269680898	-35.7225826598449	-34.667770161	63.4297922315731	5.41510479510513	42.3335422546757
-0.697409570790654	64.1481887372314	39.0466668115455	2.44028066992009	-26.8448282433802	-29.9825184840909	29.6335960894132	40.092563558449	-3.8350998115014	20.220525367281	10.8074546451487	30.6794928363168	30.6794928363168	-19.5235510150551	-2.78920306459782	-18.4776542681515	-19.5235510150551	-28.9366217371874	-46.7168664345483	49.5056342805813	-43.5791761938375	-21.6153445088623	9.76155789824517	21.2664221141846	-12.2022737867301	3.48617741682367	69.3776724717493	29.6335960894132	8.71566115134158	13.9451448858595	-20.5694477619587	23.3582156079917	-27.8907249902838	42.1843570522562	-63.9744678906605	-16.4828753189588	-24.9258251094836	-4.87381935698727	-8.03992552843406	-15.4275065951432	-2.76308190935609	15.178186395509	-30.2026687285615	0.403024262090697	7.79060532879986	39.4516670432677	-47.088568309611	7.79060532879986	-17.5382440427744	-18.59361276659
-34.8285003207961	-49.4826509471425	8.08722651350418	-18.0808996049716	51.0029533478044	-40.0621255444912	-37.9686754550132	-28.5481500523619	-21.2210747391887	-22.2677997839277	7.04050146876514	3.90032633454805	16.4610268714164	16.4610268714164	-35.8752253655351	-40.0621255444912	-6.56692411284225	-33.7817752760571	-1.3332988891471	94.9654052268437	-13.8939994260155	-12.8472743812764	18.5544769608945	-10.7538242917984	8.08722651350418	-24.3612498734058	-58.9031763497938	-26.4546999628838	-8.66037420232032	26.9282773188067	-11.8005493365374	-25.4079749181448	-2.38002393388613	-52.6228260813596	-25.7328557265075	-27.8447067979359	-43.6835898336494	42.9023040949175	52.4056339163455	28.1193465949183	-1.44656840508019	15.4482401663475	-18.3413769765079	7.00083588063365	-17.2854514407936	86.1952510592009	-4.61434501222288	13.336389094919	-17.2854514407936	-31.0124834050786
-21.8737346463004	-9.30307877963935	104.880378675865	-19.7786253351902	-16.635961368525	-40.729718446292	-37.5870544796267	-18.7310706796351	-18.7310706796351	27.3613341647887	36.7893260647845	-22.9212893018555	28.4088888203438	21.0760062314582	-29.206617235186	0.124913120356441	23.1711155425684	16.8857876092379	-33.3968358574064	9.55290502035224	-8.25552412408426	-20.8261799907453	-54.3479289685081	-32.3492812018513	86.0243948758737	-8.25552412408426	9.55290502035224	-29.206617235186	-44.9199370685124	-21.8737346463004	35.7417714092294	-26.0639532685208	65.0733017647719	-41.7772731018471	11.4926473061407	-5.41107966138343	-43.4444653383128	43.1871353702485	110.802043240345	17.8315449189623	-37.1055677254912	-6.46756259685369	-14.9194260806158	-9.63701140326447	-9.63701140326447	0.92781795143813	-17.0323919515563	-31.8231530481399	46.3565841766593	-21.2583236934373
-45.5919127557485	-38.2532136784155	-42.4467560083201	2.63382403815428	-8.89841736908335	-17.2855020288925	-17.2855020288925	20.4563789402488	-47.6886839207008	-22.5274299412733	-3.65648945670261	25.6983068526295	-24.6242011062256	20.4563789402488	17.3112221928203	-15.1887308639402	-20.430658776321	-36.1564425134632	-9.94680295155949	48.7627896671048	55.0531031619617	-9.94680295155949	-59.2209253279384	13.1176798629158	2.63382403815428	-15.1887308639402	-37.2048280959393	-10.9951885340356	2.63382403815428	-22.5274299412733	-59.2209253279384	55.0531031619617	40.3757050072956	-61.3176964928907	-13.6079423801421	-63.288865808853	-37.91988363249	-36.8628427084749	48.7574721367502	-14.6649833041572	-3.03753313999088	-14.6649833041572	-54.832538416732	-21.007228848248	-12.550901456127	-19.9501879242329	5.41879425213012	0.133589632054497	11.7610397962209	-6.20865591203625
41.8693422855729	-1.14858868852456	38.7216887996633	-2.19780651716108	48.1646492573921	22.9834213701155	26.1310748560251	-1.14858868852456	-39.9696483480759	-41.0188661767125	1.99906479738501	-3.2470243457976	-20.034509603982	-16.8868561180724	20.8849857128424	-46.2649553198951	-14.7884204607994	-6.39467783170717	21.934203541479	6.19593611193111	39.7709066282999	-36.8219948621664	4.09750045465806	-65.1508762353525	-3.2470243457976	-2.19780651716108	57.6076097151208	-35.7727770335298	31.3771639992077	-47.3141731485316	3.04828262602154	-36.8219948621664	-54.6586979489873	-21.0837274326185	-21.8134681303297	-15.4678711166363	-53.5414531987969	28.9513079792176	42.7001015088867	40.5849025043222	-1.71907758696724	25.7785094723709	-5.94947559609619	17.317713454113	-19.6982691257653	57.506494540838	-35.5622616599988	16.2601139518308	-45.080657180539	20.4905119609597
-30.1382449488585	-4.93701141652668	3.46339976091725	111.618693670508	-18.5876795798731	39.1651472650539	-1.78685722498521	-36.4385533319414	11.8638109383612	-19.6377309770536	-2.8369086221657	-37.4886047291219	-60.5897354670927	-14.3874739911511	3.46339976091725	-59.5396840699122	7.66360534963921	-37.4886047291219	-11.2373197996096	51.7657640312198	21.3142735129856	38.1150958678734	-34.3384505375804	-7.03711421088766	2.41334836373676	-15.4375253883316	-29.088193551678	-13.3374225939706	41.2652500594149	-23.8379365657755	42.3153014565954	52.8158154284003	-16.4875767855121	-44.8389645093853	-24.7368772967404	4.8915654970551	-55.4234787617428	-17.3297665982915	55.6831817149902	-17.3297665982915	2.77524815464114	-9.92265589984264	37.6944843044715	7.00788283946907	28.1710562636087	-16.2716079270845	-41.6674160360521	-8.86449722863566	-32.1439879951892	-2.51554520139377
-15.0367762290516	-16.0876625203139	-30.8000705979864	-6.62968589895296	-52.8686827144952	-8.73145848147761	-45.512478675659	-29.7491843067241	-30.8000705979864	5.98094959619493	18.5915850913428	-19.2403213941009	14.3880399262935	4.9300633049326	-35.0036157630357	-2.42614073390367	-15.0367762290516	-10.8332310640023	-32.9018431805111	-33.9527294717734	-7.68057219021529	59.5761504505735	5.98094959619493	18.5915850913428	38.558424625327	-29.7491843067241	-4.52791331642832	-25.5456391416748	7.03183588745725	-4.52791331642832	30.1513342952284	-30.8000705979864	-36.054502054298	0.726518139883306	-7.54772919730809	-25.5459425366624	23.1551053227669	-43.5441558760167	0.922018256505696	-50.9551848981037	-0.136700175221027	-36.1331268539296	-11.782602924215	70.7974347504694	31.6248527765807	25.2725421862203	8.33304727859276	3.03945511995914	5.15689198341259	25.2725421862203
-29.3595044893735	25.3300662410361	-33.5663945455589	-0.962996610122362	-15.6871118067711	-50.3939547703003	-25.1526144331882	184.140165862033	36.8990138955458	-19.8940018629565	-14.6353892927248	-26.2043369472345	-19.8940018629565	-25.1526144331882	-9.37677672249307	-26.2043369472345	48.4679615500556	-54.6008448264856	48.4679615500556	-51.4456772843466	-3.06644163821504	-26.2043369472345	-19.8940018629565	-10.4284992365394	-28.3077819753272	109.467867364743	7.45078350224835	28.4852337831751	49.5196840641019	-0.962996610122362	-16.7388343208174	-27.2560594612808	-3.06644163821504	-18.8422793489101	-31.6522581362783	-50.7192762623329	4.36322054626923	-24.2373066428127	22.370959887543	40.3786992288168	-17.8816339341278	-34.8300944906208	11.7781720397349	11.7781720397349	12.8374508245157	22.370959887543	-20.0001915036894	-35.8893732754016	1.1853841919268	-48.6007186927713
14.1857587994452	-2.65520229986566	-6.86544257469337	2.60759804366898	59.4458417538431	-10.0231227808142	-35.2845644297804	73.1291226470332	-30.0217640862458	-14.2333630556419	16.290878936859	2.60759804366898	48.9202410667738	-15.2859231243488	-4.76032243727951	-37.3896845671943	23.6587994178075	-51.0729654603843	-47.9152852542636	-28.9692040175389	-34.2320043610735	45.762560860653	-21.6012835365904	53.1304813416015	-18.4436033304696	7.87039838720362	-7.9180026434003	43.6574407232392	36.2895202422907	-16.3384831930557	31.026719898756	-54.2306456665051	-24.7589637427111	81.5496031966886	-39.8847204601929	18.4064647618892	-27.1666436844659	-25.0469642218447	-46.2437588480564	-20.8076052966024	26.8851826123738	-45.1839191167458	0.389189329609266	-5.96984905825423	35.3639004628585	31.1245415376162	27.9450223436844	19.4663044931998	-32.4658423410188	18.4064647618892
53.5868373501949	-14.8840949476646	-29.6316803656651	1.97028838719316	-8.56370119709291	-37.0054730746653	38.8392519321944	-29.6316803656651	-37.0054730746653	3.02368734562177	14.6110758883364	8.2906821377648	-26.4714834903792	-5.40350432180709	-23.3112866150934	3.02368734562177	-25.4180845319506	-19.097690781379	69.387821726624	9.34408109619341	-21.2044886982362	20.9314696389081	-9.61710015552152	21.9848685973367	-7.5103022386643	-10.6704991139501	-30.6850793240937	3.02368734562177	0.916889428764554	37.7858529737658	-32.7918772409509	-39.1122709915225	-3.29670640494987	-32.7918772409509	-44.9447026725608	19.7397749352611	-19.4950721383358	-29.0386835886701	0.652552034592332	-52.3675115783764	194.705984858058	25.0417812965579	-5.70985559896391	31.4041889301142	40.9478003804485	81.2430487263048	-14.1930657770389	9.13576221266733	42.0082016527079	13.3773673017048
-19.7528216784994	-6.04771225522078	-17.6443433056873	-28.1867351697478	-31.349452728966	-28.1867351697478	31.904898455397	-45.0545621522446	-20.8070608649055	-19.7528216784994	-35.5664094745902	47.7184862514878	31.904898455397	-33.4579311017781	9.76587554086998	-55.5969540163051	5.54891879524578	-19.7528216784994	-33.4579311017781	-32.403691915372	16.0913106593063	3.44044042243367	-7.10195144162683	-59.8139107619293	-0.776516323190526	-15.5358649328752	-13.4273865600631	13.9828322864942	-0.776516323190526	-7.10195144162683	-45.0545621522446	13.9828322864942	-11.318908187251	-18.6985824920934	-7.57151330312324	31.6841328140599	-13.9372937545584	7.28197441689202	-34.0955985174362	23.1964255454798	-24.5469278402835	-23.485964431711	26.3793157711973	17.8916085026172	17.8916085026172	-29.8517448831461	-3.32765966883317	-11.8153669374133	-10.7544035288408	1.97715737402942
38.6755238065794	13.3535856663202	-32.0148868349775	19.684070201385	-22.5191600323803	4.91293961956714	1.74769735203474	-9.85819096225073	1.74769735203474	-3.52770642718593	-5.6378679388742	-3.52770642718593	79.8236732845006	9.13326264294368	-34.1250483466658	-3.52770642718593	-14.0785139856273	94.5948038663185	-51.0063404401719	38.6755238065794	-3.52770642718593	-0.362464159653527	101.980369157227	17.5739086896967	-28.8496445674451	-1.41754491549766	-23.5742407882245	103.035449913072	7.02310113125541	-35.1801291025099	-43.620775149263	32.3450392715146	-41.5106136375747	-14.0785139856273	68.0562624619387	-56.1422960581518	12.8569031196762	-32.78872095181	-24.2965118222312	26.6567429552419	60.6255794735572	-17.927354975047	58.5025271911625	14.979955402071	78.6715238739123	11.7953769784789	31.9643736612286	-3.06598899828408	29.8413213788339	-13.6812504102576
-21.0662238148035	35.9536543629271	16.9470283036836	-28.4576895045093	6.38779160410386	27.5062650032633	4.27594426418791	-6.28329243539183	-4.17144509547588	-4.17144509547588	65.5195171217504	-22.1221474847614	27.5062650032633	20.1147993135575	94.0294562106157	53.9043567522127	6.38779160410386	10.6114862839358	-11.5629107851817	-14.7306817950556	-27.4017658345513	-7.3392161053498	3.22002059422994	4.27594426418791	-13.6747581250976	34.8977306929692	5.33186793414589	-14.7306817950556	-11.5629107851817	-20.0103001448455	-6.28329243539183	-1.00367408560196	-49.5761629036688	-33.7373078542992	25.8723751178975	14.1893909359819	-22.9837405519314	25.8723751178975	-8.11448795676606	15.2514804070651	1.44431728298305	55.610880308228	6.75476463839923	-1.74195113026665	6.75476463839923	8.8789435805657	52.4246118949783	-27.2320984362643	-24.0458300230146	32.2449119443969
-18.5541962797787	39.5680399787348	38.5112720467618	42.7383437746537	15.2623775433564	-48.1436983750219	-13.2703566199138	-10.1000528239949	-11.1568207559679	59.6466306862212	43.7951117066266	32.170664454924	1.52439442770778	14.2056096113834	9.97853788349155	-6.929749028076	2.58116235968075	79.7252213937077	-58.7113776947516	-11.1568207559679	27.9435927270321	-50.2572342389678	44.8518796385996	8.92176995151858	21.6029851351942	48.0221834345185	8.92176995151858	-18.5541962797787	-9.04328489202194	-27.0083397355625	-20.6677321437246	-14.3271245518868	-3.75944523215708	-42.859858715157	-5.72977423318939	8.08471995617044	12.3353335528965	-19.5442684225492	9.14737335535196	-39.7346830069982	-7.85508103155244	36.7763617340716	-30.1708024143645	18.7112539479857	-7.85508103155244	-4.66712083400787	12.3353335528965	-15.2936548258231	-38.6720296078167	89.9090316931479
47.4186641519522	-37.1904194580358	-11.8076943750394	14.6326442530818	-11.8076943750394	-60.4579174507825	12.5174171628321	-28.729511097037	-31.9023517324115	0.883668166458801	-2.28917246891575	0.883668166458801	-11.8076943750394	-25.5566704616624	26.2663932494552	1.94128171158365	71.7437756898237	78.0894569605728	53.7643454227013	-27.6718975519121	-16.0381485555388	-28.729511097037	-49.881781999534	59.0524131483255	4.05650880183335	8.28696298233275	-2.28917246891575	14.6326442530818	16.7478713433315	6.17173589208305	-3.3467860140406	-11.8076943750394	35.7849151555789	-40.3632600934103	42.3758440528726	-0.152873004951996	-3.34252678428884	14.7321779652866	-0.152873004951996	34.9333185677533	23.2379213768515	40.2494081999814	54.0712412437744	4.09999870083046	1.97356284793923	-5.46896263718007	-21.4172315338643	1.97356284793923	49.8183695379919	-13.974706048745
3.41729721892297	8.70959978222145	18.2357443961587	-16.6934525216113	-11.4011499583128	-12.4596104709725	56.3403228519078	-11.4011499583128	-31.511899698847	1.30037619360357	3.41729721892297	-0.816544831715819	-9.2842289329934	-7.167307907674	77.5095331051017	-25.1611366228888	27.761889010096	-68.5580176419364	-12.4596104709725	-25.1611366228888	61.6326254152063	-35.7457417494858	10.8265208075408	44.6972572126511	14.0019023455199	9.76806029488115	29.8788100354154	24.5865074721169	-20.9272945722501	35.1711125987139	-39.9795838001246	61.6326254152063	-16.6934525216113	-75.9672412305543	-5.20787378516962	-5.20787378516962	35.2158822604053	4.36617369930865	12.876438129956	24.5780517220961	37.3434483680671	35.2158822604053	-0.952741569845941	-23.2921857002952	36.2796653142362	3.30239064547773	1.1748245378159	5.42995675313957	-30.7386670771117	-13.718138215817
-38.5359836583276	61.0390470980692	-7.81602736114135	40.912179179223	1.71775217936473	-5.69740968547333	21.8446200982109	-18.4091157394814	52.5645763953971	-41.7139101718296	45.1494145305591	-22.6463510908175	-0.400865496303289	-16.2904980638134	38.793561503555	-24.7649687664855	32.437708476551	-26.8835864421535	3.83636985503274	-12.0532627124774	-47.0104543609996	28.2004731252149	66.3355912872392	28.2004731252149	-27.9428952799875	-26.8835864421535	17.6073847468748	-26.8835864421535	-1.4601743341373	-4.63810084763932	19.7260024225429	-15.2311892259794	10.1922228820368	84.3438415304174	29.1126537986193	-6.01085601711194	-2.81780967022728	14.2117708464909	22.72656110485	-13.4612974931761	41.8848391861579	-33.683924356779	-18.7830414046506	85.5231392602482	8.89002693501646	-20.9117389692403	-11.3325999285864	-12.3969487108813	16.3404684110807	71.6866050904147
-9.52594603198356	0.0154806832489824	-14.8267386515572	-34.969750605937	-18.0072142233014	-7.40562898415411	-15.8868971754719	30.7600778767761	1.07563920716371	33.9405534485202	11.677224446311	15.9178585419699	7.43659035065207	-8.46578750806883	23.338968209373	4.25611477890789	-28.6087994624486	38.1811875441792	-37.0900676537665	24.3991267332877	-9.52594603198356	32.8803949246055	4.25611477890789	59.3843580224737	7.43659035065207	-19.0673727472161	-11.646263079813	18.0381755897993	-16.9470556993867	23.338968209373	25.4592852572024	8.4967488745668	13.7975414941404	-61.4737137038052	20.8731001642881	-34.502485701156	74.1188558041381	-0.425202091651938	24.0678455026791	75.1837709169351	43.2363175330251	-3.61994743004294	-0.425202091651938	7.02920369792707	-1.49011720444894	18.7432699386941	61.3398744505741	-32.3726554755619	8.09411881072407	0.639713021145062
78.9472038021508	-22.9097153190608	17.4086484997521	-27.153753615778	28.018744241545	-31.3977919124951	64.0930697636408	7.85956233213852	-75.9601940280252	16.3476389255728	30.1407633899036	-10.1776004289094	-12.2996195772679	-30.3367823383158	18.4696580739314	1.49350488706279	11.0425910546764	-28.2147631899573	-9.11659085473008	23.7747059448278	-8.05558128055079	-23.9707248932401	15.2866293513935	11.0425910546764	7.85956233213852	-46.2519259510051	-4.87255255801293	14.2256197772142	34.3848016866207	26.9577346673657	9.98158148049709	11.0425910546764	8.92057190631781	-4.87255255801293	39.2618246332386	38.1963425869398	-8.6848674502071	15.8212196146651	34.9998964480434	6.231881197976	27.5415221239519	28.6070041702506	-17.2087238205974	3.03543505907962	47.7856810036289	-12.9467956354023	-3.35745721871314	78.6846603462939	-0.161011079816759	23.2795939387567
17.8399718743542	34.8297637450046	-28.8819557699347	-17.2014738588625	8.28321394711326	25.2730058177637	5.09762797136629	-10.8303019073685	41.2009356964986	23.1492818339324	-20.3870598346094	22.0874198420168	-11.8921638992842	-26.7582317861034	73.0567954539682	-17.2014738588625	77.3042434216308	-1.27354398012764	18.9018338662698	41.2009356964986	-21.4489218265251	-8.70657792353722	11.4687999228602	13.5925239066915	39.0772117126672	-22.5107838184407	-12.9540258911998	-42.6861616648382	22.0874198420168	7.2213519551976	17.8399718743542	60.3144515509804	56.0670035833177	-11.8921638992842	38.4812463943936	53.4059405670874	2.23556054642303	-11.6230840425069	4.36765971395071	-22.2835798801453	55.538039734615	-24.415679047673	25.6886513892275	51.2738413995597	-7.35888570745153	27.8207505567552	-41.4724723878944	-34.0101253015475	98.1800230851686	5.43370929771455
-1.91961096927269	8.70754683495102	11.8956941762181	23.5855677608642	22.5228519804418	-40.177379064478	20.3974204195971	11.8956941762181	-30.6129370406767	6.58211527410628	-14.6722003343411	-13.6094845539188	-38.0519475036333	4.45668371326154	7.64483105452865	2.3312521524168	-9.35862143222928	-25.2993581385648	37.400872906355	2.3312521524168	51.2161780518459	8.70754683495102	6.58211527410628	-8.29590565180691	82.0349356840946	-7.23318987138454	-8.29590565180691	43.7771675888893	5.51939949368391	-18.9230634560306	-39.1146632840557	192.557376848021	-18.9230634560306	-15.7349161147635	-23.0973742410023	75.031456565513	2.5014511867843	157.161021479662	15.3008639006776	-13.4978147055823	-14.5644324317401	-19.897521062529	21.7005702576242	1.43483346062652	76.0980742916707	156.094403753504	-26.2972274194756	5.70130436525762	25.9670411622553	37.6998361499909
0.623995096234832	-8.94814339084251	-52.5545520541948	-27.0288494219886	8.06899169729498	20.8318430133981	-13.2024271628769	-20.647423763937	-5.75743056181673	1.68756603924342	75.0739611068364	32.5311233864926	-21.7109947069456	28.2768396144583	9.13256264030358	19.7682720703895	3.81470792526061	-18.5202818779198	31.467552443484	49.5482584746301	11.2597045263208	15.5139882983551	-41.9188426241089	-33.4102750800402	24.0225558424239	-40.8552716811003	-17.4567109349113	27.2132686714497	-13.2024271628769	7.00542075428639	-14.2659981058855	-2.56671773279095	-19.5838528209284	-13.2024271628769	5.96918481008907	62.5300679558483	-28.1807823722561	10.2379307078822	33.7160331457445	-22.8448500000147	24.11135487571	-28.1807823722561	48.6566437880206	-10.0386123066352	30.5144737223997	16.6410495545719	-15.3745446788767	9.17074423343393	11.3051171823305	50.7910167369171
17.0092553940793	30.8468126730031	41.4910875029445	47.8776524009093	40.4266600199504	-6.4081492317918	-12.7947141297566	38.2978050539621	-8.53700419778008	19.1381103600676	11.6871179791086	12.7515454621027	105.356736482593	25.5246752580324	23.3958202920441	102.16345403361	36.1689500879738	60.650782196839	-11.7302866467625	27.6535302240207	30.8468126730031	-24.5034164426922	-14.9235690957449	71.2950570267804	-13.8591416127508	7.42940804713202	-40.4698286876043	28.7179577070148	73.4239119927687	-9.60143168077422	-5.34372174879766	-9.60143168077422	13.8159729450969	9.5582630131203	10.5083744073848	1.96632777054368	-10.8467421847179	118.351713197503	5.16959525935909	31.8634909994874	29.7279793402772	-37.5406379248463	12.643886066595	84.183526650139	85.2512824797442	17.9826652146207	25.4569560218566	-20.4565446511641	-14.0500096735333	-0.169183888666587
30.2250722791516	-7.05991685068208	11.04993501238	13.180505819799	21.7027890494753	16.3763620309276	8.91936420496091	11.04993501238	-2.79877523584395	17.4416474346372	61.118348986728	-3.86406063955348	21.7027890494753	4.65822259012278	47.2696387385041	107.990906749947	-0.668204428424882	41.9432117199564	16.3763620309276	32.3556430865706	14.2457912235086	11.04993501238	-7.05991685068208	-7.05991685068208	32.3556430865706	-0.668204428424882	17.4416474346372	-18.7780562914869	-1.73348983213441	-0.668204428424882	3.59293718641325	-2.79877523584395	64.3142051978566	1.46236637899418	-16.9973637775896	-38.3638796295925	-37.2955538369923	5.43747786701342	1.16417469661285	0.0958489040127048	15.0524100004147	-14.8607121923893	11.8474326226143	-4.17745426638787	9.710781037414	-21.2706669479902	0.0958489040127048	-12.724060607189	23.5990163412159	25.7356679264162
14.6763029215478	59.4543806783814	26.4038947150042	-8.77888066536507	53.0575124274051	-35.432498377766	-4.51430183138091	30.6684735489883	76.512696014318	-16.2418936248373	-7.71273595686903	-40.7632219202462	-10.9111700823571	-0.249722997396761	35.9991970914685	67.9835383463497	9.34557937906758	35.9991970914685	-21.5726171673175	49.859078301917	-22.6387618758136	-0.249722997396761	-4.51430183138091	35.9991970914685	50.9252230104131	48.792933593421	38.1314865084606	75.4465513058219	18.9408817555319	14.6763029215478	-15.1757489163413	22.13931588102	-16.2418936248373	24.2716052980121	141.455484896055	61.2882575655138	31.3591593621117	64.4949466587355	29.2213666332973	29.2213666332973	-10.3277988497698	44.1859157349983	-37.0502079599503	-17.8100734006204	16.3946102604106	19.6012993536323	-0.707731570104862	-3.91442066332652	33.4969520909261	22.8079884468539
0.16943410871513	-5.16559289481344	17.2415205200065	44.9836609383551	23.6435529242408	-23.3046847068106	65.2567635517636	71.6587959559979	-39.3097657173963	12.9734989171837	63.1227527503522	9.77248271506655	9.77248271506655	3.37045031083227	8.70547731436084	68.4577797538808	-15.8356469018706	0.16943410871513	21.5095421228294	-4.09858749410772	30.0455853284751	6.57146651294941	-37.1757549159848	34.313606931298	-5.16559289481344	-42.5107819195134	30.0455853284751	-13.7016361004591	2.30344491012656	31.1125907291808	-25.438695508222	8.70547731436084	19.375531321418	8.70547731436084	57.3085441741595	58.3780117201618	2.76569932803998	-17.5541840460045	25.2245177940892	-16.4847165000022	-5.79004103997876	17.7382449720728	64.7948169961759	19.8771800640775	55.1696090821548	2.76569932803998	-18.6236515920069	2.76569932803998	80.836830186211	14.5298423340658
-12.2251412767792	60.3898476149193	-11.1572737930778	52.9147752290091	9.13220839724974	-12.2251412767792	98.8330770281714	-25.0395510811966	134.072703990319	-42.1254308204198	92.4258721259627	-23.9716835974952	21.9466182016671	-29.3110210160024	23.0144856853686	26.2180881364729	11.2679433646526	6.99647342984684	68.9327874845309	-16.496611211585	28.3538231038758	-1.54646643976475	-16.496611211585	-5.81793637457054	-17.5644786952865	-22.9038161137937	119.122559218499	35.828895489786	77.4757273541424	28.3538231038758	-17.5644786952865	41.1682329082932	-13.2930087604807	-30.3788884997039	83.2856767380115	30.8537491581956	29.783709819832	44.7642605569223	67.2350866625577	37.2739851883771	-8.73770636125722	18.0132770978325	42.6241818801951	-8.73770636125722	11.593041067651	-6.59762768453004	29.783709819832	51.1844965871038	8.38292305256022	99.3362668134654
42.6902893758202	13.8345534326809	-10.7462586670303	113.226532792383	-19.2961063538864	-33.1896088450275	-10.7462586670303	8.49089862839585	44.8277512975342	-19.2961063538864	-20.3648373147434	3.1472438241108	26.659324962965	22.384401119537	10.6283605501099	12.7658224718239	-11.8149896278873	141.013537774665	43.7590203366772	-4.33387290188827	-26.7772230798855	7.42216766753884	9.55962958925286	119.638918557525	27.728055923822	-19.2961063538864	-24.6397611581715	-12.8837205887444	21.31567015868	12.7658224718239	-1.12768001931724	5.28470574582482	10.6283605501099	1.00978190239678	20.4298269584987	15.0767682461431	-10.6179135731639	6.51187430637408	11.8649330187297	34.3477796106233	64.3249083998148	-2.05301963339491	65.3955201422859	72.8898023395838	-6.33546660327941	24.7122739283832	-36.3125953924709	46.1245087778057	43.9832852928634	21.5004387009698
18.5445092502474	2.50057171689108	-9.26498247423687	15.3357217435761	21.7532967569186	-6.05619496756561	-19.9609408298077	18.5445092502474	-31.7264950209357	13.196530072462	37.797234290275	50.63238431696	8.91814673023361	41.0060217969462	23.8924884280328	44.2148093036175	28.1708717702612	74.1634926992159	18.5445092502474	8.91814673023361	-2.84740746089435	60.2587468369738	-16.7521533231365	28.1708717702612	-14.6129616520223	3.57016755244817	1.430975881334	54.9107676591883	-25.3089200075932	-18.8913449942507	41.0060217969462	-3.91700329645144	0.361380045776909	68.8155135214305	6.78119221933395	27.1337026461709	36.7743654799358	11.0659312565628	-12.5001334481958	45.3438435543935	-5.00184013304535	2.49645318210511	-13.571318207503	42.1302892764718	48.5573978323151	37.845550239243	67.8387234998448	-1.78828585512372	5.71000746002674	38.9167349985502
-46.3179428857471	16.8393216748954	39.3190260100394	33.9667154540527	-25.9791627729978	14.6983974525008	63.939654567578	-30.2610112177871	31.8257912316581	13.6279353413035	-19.5563901058138	54.305495566802	8.2756247853168	50.0236471220127	28.6144048980661	-21.6973143282085	-4.56992054905117	16.8393216748954	-46.3179428857471	59.6578061227887	82.1375104579326	16.8393216748954	-16.3450037722218	-38.8247081073658	-30.2610112177871	-3.49945843785384	-25.9791627729978	-15.2745416610245	21.1211701196848	-32.4019354401818	27.5439427868687	28.6144048980661	36.1076396764474	-34.5428596625764	-13.3126108299027	49.9211341716138	17.7683824759274	56.351684510751	-9.02557727047788	14.5531073063588	77.7868523078753	49.9211341716138	-10.0973356603341	19.9118992556398	47.7776173919013	-4.73854371105303	5.97904018750908	47.7776173919013	44.5623422223327	-18.6714027791838
20.4880187219728	40.8432847544765	29.058657051448	-9.50921543119055	2.27541227183791	-48.0770879138291	-10.5805452223749	-6.29522605763733	36.5579655897389	-13.7945345959282	-4.15256647526852	18.345359139604	-22.3651729254034	47.2712635015829	7.63206122775993	-18.0798537606658	19.4166889307884	21.5593485131572	11.9173803924976	34.4153060073701	20.4880187219728	-10.5805452223749	3.34674206302232	-10.5805452223749	-10.5805452223749	24.7733378867104	-25.5791622989566	12.988710183682	37.6292953809233	-8.43788564000614	-27.7218218813254	27.9873272602636	-19.1511835518502	47.2712635015829	60.937325599343	46.9970013429831	20.1886854653678	7.32069384411252	67.3713214099707	-17.3429567632935	71.6606519503891	-3.40263250693358	74.8776498557029	25.5503486408909	1.95903066858947	36.273674991937	-20.5599546686073	103.830631003527	19.1163528302632	4.10369593879869
-19.8175184507791	58.4529997115508	1.62645912794138	9.13185128049356	50.9476075589986	39.1534198907023	-4.80673414567478	15.5650445541097	1.62645912794138	15.5650445541097	30.5758288592141	5.91525464368548	-0.517938629930674	-12.312126298227	55.2364030747427	-12.312126298227	18.7816411909178	50.9476075589986	-21.9619162086512	-4.80673414567478	91.6911649585676	60.5973974694228	-41.2614960294997	-13.384325177163	20.9260389487898	-3.73453526673875	-2.66233638780273	-17.6731206929071	15.5650445541097	-20.8897173297152	54.1642041958067	-3.73453526673875	70.247187379847	9.13185128049356	34.4135658852389	20.465768436706	-10.6485489484829	8.66378598025503	-4.21110397223693	25.830305916911	44.0697333496079	30.1219359010749	1.15343350796806	2.22634100400905	21.538675932747	-36.3983288534668	-10.6485489484829	-10.6485489484829	5.44506349213204	-11.7214564445239
-14.0465190530115	-39.8001841221557	-27.9964209654646	27.8031866843479	12.7802153940138	21.3647704170619	-12.9734496751305	-19.4118659424165	0.976452237322658	-32.2886984769887	101.844973758138	5.2687297488467	20.2917010391808	2.04952161520367	15.9994235276568	-15.1195884308925	19.2186316612998	13.8532847718948	-7.60810278572542	52.4837823756111	20.2917010391808	79.3105168226364	7.41486850460872	-11.9003802972495	12.7802153940138	12.7802153940138	-1.16968651843936	28.8762560622289	37.460811085277	-16.1926578087735	-5.4619640299634	-12.9734496751305	24.5839785507049	-48.3847391452038	23.9635975681465	13.2287678315856	-27.5635851673456	-0.726510825943474	16.4492167525539	6.78786998964911	13.2287678315856	-11.4613405625043	20.7431486471782	204.308737142369	62.6089846197655	35.7719102783634	-34.0044830092821	47.5802229885803	48.6537059622364	20.7431486471782
91.6103988053844	-0.748552260116914	-11.4879651747101	-1.82249355157623	-25.4492019636812	-5.04431742595418	17.5084496946915	36.8393929409592	-19.0055542149253	-8.26614130033214	4.62115419717967	29.321803900744	22.8781561519881	63.6879252274421	73.353396850576	36.8393929409592	22.8781561519881	23.9520974434474	-3.97037613449487	81.9449271822505	78.7231033078726	-10.4140238832508	1.39933032280172	-43.7062039184896	162.490524041699	-27.5970845465999	22.8781561519881	19.6563322776101	-16.8576716320067	35.7654516494999	-30.8189084209778	-27.5970845465999	27.1739213178253	-56.5934994160014	81.1681344361254	24.2430037821616	43.5760670231304	-23.0155952513178	-11.2009454929479	75.7978390914118	10.2802358859063	26.391121920047	46.7982442299586	26.391121920047	2.76182240330735	-18.7193589755469	19.9467675063908	15.6505312306199	-25.1637133892032	75.7978390914118
-33.6459863837791	0.748081556128072	7.19696929486066	-5.70080618260452	41.5910372347678	-3.55117693636032	-25.0474693988023	-15.3741377907034	-16.4489524138255	50.1895542197446	-13.2245085444592	109.30435849146	38.3665933654015	0.748081556128072	-30.4215425144128	5.04734004861646	7.19696929486066	3.97252542549437	-3.55117693636032	-30.4215425144128	69.5362174359423	-14.2993231675813	-7.85043542884871	8.27178391798276	94.2569537677506	-1.40154769011612	-8.92525005197081	0.748081556128072	-2.47636231323822	62.0125150740877	-23.9726547756802	55.5636273353551	31.9177056266689	-26.1222840219244	56.7617835363118	-1.26854874006444	44.9407899244574	-7.71636343743958	8.40317330599827	-10.9402707861271	5.1792659573107	42.7915183586657	34.1944320954988	10.55244487179	-15.2388139177106	33.119796312603	41.7168825757698	-6.64172765454372	8.40317330599827	54.6125119705201
30.2150752705498	79.6967865818096	-9.58543165372446	33.442143399545	46.3504159155258	-30.0235298040274	23.7609390125594	34.5178327758767	36.6692115285402	10.8526664965785	-2.0556060194023	-7.43405290106098	39.8962796575354	19.4581815072324	-8.50974227739272	-35.4019766856861	5.47421961491985	28.0636965178863	26.9880071415546	18.3824921309007	79.6967865818096	60.3343778078384	-0.979916643070568	-27.872151051364	47.4261052918576	-10.6611210300562	18.3824921309007	-2.0556060194023	-19.2666360407101	3.32284086225638	67.8642034421605	-24.6450829223688	51.7288627971845	82.9238547108048	-36.4844307876508	40.9309136012582	50.6078316498718	24.8027168535688	22.6522906205436	121.571897339705	-8.52888975832255	90.3907169608389	-4.22803729227205	17.2762250379804	28.0283562031067	-11.7545291078604	6.52409387285419	-34.3340045546255	-8.52888975832255	111.894979291091
14.5143190277338	-28.5483031547421	-22.0889098273707	-35.0076964821134	-4.86386095438031	25.2799745733528	37.1221956735337	10.2080568094862	29.5862367916004	-12.3998198363136	-15.6295164999993	8.05492570036246	-31.7779998184277	-27.4717376001802	32.8159334552861	-25.3186064910564	41.4284578917813	16.6674501368576	-18.859213163685	9.13149125492435	-25.3186064910564	52.1941134374002	53.2706789919621	41.4284578917813	-19.9357787182469	107.098956720057	4.82522903667676	-30.7014342638659	24.2034090187909	69.4191623103906	22.0502779096671	-11.3232542817517	-8.09355761806601	-22.0889098273707	86.4031157143577	7.87036754652181	60.5841300153432	60.5841300153432	0.339830050975901	3.56720326335272	5.71878540493726	-0.735961019816372	17.5524871836523	2.49141219256045	4.64299433414499	45.5230550242514	50.9020103782127	76.7209960772273	-2.88754316140092	37.9925175287054
-17.3736828702974	24.646600420308	52.6601226140449	31.1112593880934	23.5691572590104	-13.0639102251071	-25.993228160678	80.6736448077819	21.4142709364153	-18.451126031595	31.1112593880934	-35.6902166123562	47.2729068075571	23.5691572590104	13.8721688073322	26.8014867429031	34.3435888719862	-45.3872050640344	18.1819414525225	108.687167001519	61.2796679044255	-17.3736828702974	-14.1413533864047	-17.3736828702974	2.02029403305892	3.09773719435649	139.933018679148	17.104498291225	-6.59925125732168	23.5691572590104	65.5894405496158	61.2796679044255	-8.75413757991683	-2.28947861213138	55.501984120619	-8.00382503681706	-12.3093036237619	45.8146572999932	148.069773739933	58.7310930608277	36.1273304793673	-28.454848324805	-3.69834644987224	36.1273304793673	13.523567897907	11.3708286044346	-30.6075876182774	4.9126107240174	3.83624107728119	92.09855210965
28.3254815828805	8.91568198224813	-7.25915101827887	5.68071538214273	18.6205817825643	82.2415915846372	1.3674265820022	-26.6689506189113	-36.3738504192275	30.4821259829508	20.7772261826346	-10.4941176183843	-5.1025066182086	-22.3556618187707	11.0723263823184	-20.1990174187005	-29.9039172190167	-13.7290842184897	-27.7472728189464	-30.9822394190518	83.3199137846724	-13.7290842184897	-22.3556618187707	-13.7290842184897	-14.8074064185248	-46.0787502195437	-13.7290842184897	28.3254815828805	11.0723263823184	16.4639373824941	72.536691784321	68.2234029841805	8.91568198224813	16.4639373824941	23.4906476480207	27.7984430294126	-14.2025619391586	95.6462202863354	53.6452153177642	19.1828522666288	12.7211591945409	7.33641496780098	-19.5873061658985	32.1062384108045	139.801122945603	-0.202226949634888	45.0296245549803	18.1059034212808	14.8750568852368	25.6445453387167
12.5847223862354	53.594424008965	39.5647892432944	-24.1081685393648	136.693029928707	-15.4745471451059	21.2183437804943	-27.3457765622118	2.8718983176942	6.10950634054128	172.306718180024	8.26791168910599	-6.84092575084702	-31.6625872593413	-1.44491237943523	10.4263170376707	17.9807357576472	-12.2369391222588	37.4063838947297	-11.1577364479765	15.8223304090825	11.5055197119531	68.7032614489181	-18.712155167953	61.1488427289416	9.34711436338835	8.26791168910599	48.1984106375533	42.8023972661415	-0.365709705152874	13.6639250605178	33.0895731976002	-24.1081685393648	-58.6426541164002	39.9336318263401	46.3988038321401	-3.16751487899274	53.9415045055733	23.7707018118403	27.0032878147403	48.5538611674067	47.4763324997734	6.53024312970716	-9.63268688479267	-3.16751487899274	28.0808164823736	24.8482304794736	-6.4001008818927	38.8561031587068	41.0111604939735
34.6211973825435	22.7402669194	7.61908269358102	4.37882893090552	14.099590218932	21.6601823318415	17.3398439816075	-29.103793283408	-38.8245545714345	83.2250038226761	17.3398439816075	29.220774444751	6.53899810602252	-2.10167859444549	10.8593364562565	-25.8635395207325	-6.42201694467949	35.701281970102	19.5000131567245	28.1406898571925	-11.822439882472	-24.783454933174	-15.0626936451475	48.662297020804	89.7055113480271	-25.8635395207325	-11.822439882472	46.502127845687	94.0258496982611	96.1860188733781	5.45891351846402	42.181789495453	47.5822124332455	11.939421043815	43.4570217596037	46.691349103404	-35.2449436062047	31.5978214990024	11.1137483216002	-11.5265430850022	68.2535313954063	6.80131186319975	-22.3076342310034	61.7848767078056	40.2226944158033	17.5824030092009	19.7386212384011	77.9565134268074	105.98735040641	39.1445853012032
-36.2695253377044	19.9408077188004	22.1027436055891	-8.16435880945201	-21.1359741301839	0.483384737702582	24.2646794923777	41.5601665866869	55.6127498508131	33.9933909829266	-15.7311344132123	31.831455096138	6.96919239806853	21.0217756621947	92.3656599262201	-23.2979100169725	-36.2695253377044	24.2646794923777	-23.2979100169725	41.5601665866869	61.0175895677847	11.2930641716458	-12.4882305830293	-16.8121023566066	8.05016034146285	12.3740321150401	-0.597583205691742	11.2930641716458	-10.3262946962407	-2.75951909248039	16.6979038886174	81.5559804922769	-1.67855114908607	1.56435268109691	96.6039583370785	34.0399274760899	-6.95029963973014	-33.9175543211907	89.0531270262695	28.6464765397978	8.15136298188779	-11.2650603887638	-4.79291926521329	15.7021942926967	13.5448139181799	-16.6585113250559	38.3546882251236	41.5907587868989	48.0628999104494	95.5252681498201
-1.25473102086609	-16.4006694555162	-0.172878275533933	-13.1551112195198	17.1367656497805	-30.4647551448342	25.7915876124377	9.56379643245544	11.7275019231197	77.7205193883811	35.5282623204271	35.5282623204271	-16.4006694555162	47.4286425190808	6.31823819645898	-22.8917859275091	37.6919678110914	60.4108754630666	-0.172878275533933	86.3753413510383	55.0016117364059	-21.809933182177	13.8912074137841	46.3467897737486	-17.4825222008484	-7.745847492859	29.0371458484342	0.90897446979822	122.076481946999	22.5460293764413	-8.82770023819116	18.2186183951127	14.9730601591162	24.7097348671056	21.3748609227782	5.18578262347093	4.10651073685045	28.9297641291216	13.8199577164348	48.3566580882903	39.7224829953264	26.7712203558806	-14.2411113356978	11.6614139431938	-9.92402378921585	58.0701050678746	63.4664645009771	22.4541328093987	20.2955890361577	71.0213677073205
12.1626514556587	1.33526148639951	2.41800048332543	52.2239943419177	35.9829093880289	-19.2367794551929	17.5763464402883	15.4108684464365	-33.3123864152299	-0.830216507452325	34.900170391103	-11.6576064767115	-33.3123864152299	-11.6576064767115	-9.49212848285967	-36.5606034060076	-24.6504744398225	-8.40938948593375	13.2453904525846	46.8102993572881	-1.91295550437824	8.91443446488094	4.58347847717727	16.4936074433624	35.9829093880289	65.2168623050287	15.4108684464365	48.9757773511399	-36.5606034060076	5.66621747410319	-50.6362103660446	-17.0713014613411	-8.40938948593375	-31.146908421378	20.5745237075922	-3.1822689938237	41.0917537679059	27.0536489897965	83.2060681022342	30.2932116308987	19.4946694938915	31.3730658445994	94.0046102392414	4.37671050208136	16.2551068527893	88.6053391707378	-22.6196448404367	20.5745237075922	44.3313164090081	40.0118995542052
26.6856616426014	81.950623431403	5.01312760777724	29.936541747825	14.7657679234481	3.92950090603603	-10.1576462165997	2.84587420429483	6.09675430951845	59.1944626948376	27.7692883443426	-2.57225930441121	33.1874218530486	-7.99039281311725	124.21206479931	52.6927024843904	26.6856616426014	14.7657679234481	65.6962229052849	12.5985145199657	97.1213972557799	12.5985145199657	-14.4921530235645	14.7657679234481	-26.4120467427178	21.2675281338954	-19.9102865322705	2.84587420429483	37.5219286600135	-22.077539935753	-19.9102865322705	47.2745689756843	32.1037951513074	-1.48863260267001	-7.23760686441715	10.0493878478349	61.9103719845912	13.2906993563822	18.692885203961	4.64720200025616	10.0493878478349	67.3125578321699	20.8537595429925	17.6124480344452	13.2906993563822	-3.99629535586988	115.932230460379	21.9341967125082	20.8537595429925	51.1060002894336
20.626703915977	29.3028308228195	-32.5145733884331	-4.31716094119509	-26.0074782083013	-31.4300575250778	26.0492832327536	-28.1765099350119	-29.2610257983672	22.7957356426877	-10.8242561213269	36.8944418663067	-14.0778037113929	142.092480611772	-20.5848988915247	-2.14812921448447	-8.65522439461633	-22.7539306182354	-33.5990892517885	-14.0778037113929	30.3873466861748	-20.5848988915247	44.4860529097939	8.69702941906863	3.27445010229208	-34.6836051151438	2.18993423893677	-15.1623195747482	26.0492832327536	-3.23264507783978	90.0357191707169	-22.7539306182354	14.1196087358452	-7.57070853126102	47.0777951523945	27.6194215608754	4.91798570410324	73.0222932744199	14.6471724998628	23.2953385405379	15.7281932549471	-2.6491595814875	38.4296291117194	27.6194215608754	-6.97324260182506	-12.378346377247	100.04781215153	-16.7024293975846	-1.56813882640311	-12.378346377247
-10.4065544024098	35.1805179825954	27.5826725850945	-50.5665943606286	25.41185961438	11.3015753047355	31.9242985265236	11.3015753047355	-20.1752127706252	-1.72330251955167	40.6075504093817	66.657306057956	6.95994936330645	21.0702336729509	69.9135255140279	62.315680116527	-24.5168387120542	-23.431432226697	-8.23574143169526	-37.5417165363414	26.4972660997372	14.5577947608073	11.3015753047355	37.3513309533099	4.78913639259192	-16.9189933145534	5.87454287794919	19.9848271875936	0.44751045116286	22.1556401583082	38.4367374386672	37.3513309533099	35.1805179825954	59.0594606604552	30.0659764302089	-3.46377768404806	4.10745711594546	20.3315316873601	27.9027664873536	30.0659764302089	53.8612858016171	-11.0350124840416	-15.3614323697522	50.6164708873342	24.6579515730707	123.084003972986	88.4726448873018	51.6980758587618	56.0244957444724	11.678691915939
133.403245345129	64.9664353502104	18.2555967822501	30.2048810670772	-23.0237489289706	91.0376010625604	1.96111821203141	69.3116296356021	18.2555967822501	94.2964967766041	41.0678667805563	25.8596867816855	39.9815682092084	-5.64297178740399	34.5500753524688	121.453961060302	-0.211478930664421	-4.55667321605608	-2.38407607336025	47.5856582086438	81.2609139204291	-33.8867346424498	-4.55667321605608	6.30631249742306	-27.3689432143623	8.47890964011889	11.7378053541626	29.1185824957293	51.9308524940355	50.8445539226875	-45.8360189272768	23.6870896389897	-8.90186750144773	37.8089710665126	-2.11489711214044	18.4467094596656	37.9261262119029	22.7754687379406	39.0083160314716	81.2137189946525	51.9945938662965	27.1042280162155	14.1179501813906	30.3507974749217	46.5836447684528	-27.0052629622214	28.1864178357843	63.8986818815526	21.6932789183718	14.1179501813906
-28.0513555621132	-22.6153949374135	42.6161325589831	4.5644081860851	45.8777089338029	18.6979058103044	13.2619451856046	-26.9641634371732	24.1338664350041	50.2264774335627	17.6107136853644	0.215639686325328	33.9185955594636	4.5644081860851	3.47721606114516	63.272782932842	-15.0050500628339	-19.3538185625936	-10.6562815630741	7.82598456090493	92.6269703062205	8.91317668584487	5.65160031102504	17.6107136853644	46.9649010587429	-1.95874456355456	24.1338664350041	37.1801719342834	-24.7897791872934	-7.39470518825427	-41.0976610613925	16.5235215604245	28.4826349347638	8.91317668584487	-1.84733231142315	75.0297140264276	-19.1717371199529	-2.93010761195626	68.533062223229	18.7253983987059	55.5397586168317	29.553151404037	36.0498032072357	33.8842526061695	93.4368941354905	43.6292303109674	26.3048255024377	15.4770724971066	31.7187020051032	81.5263658296263
-0.444625600432033	94.2189564285084	-0.444625600432033	-9.14932279849552	20.2290302449687	-8.06123564873758	4.99581014835764	16.9647687956949	-5.88506134922171	-9.14932279849552	19.1409430952108	41.9907732401275	59.4001676362544	40.9026860903695	4.99581014835764	-18.9421071463169	-4.79697419946378	18.0528559454529	18.0528559454529	94.2189564285084	49.607383288433	62.6644290855282	1.73154869908384	22.4052045444846	7.17198444787352	-33.0872400931701	75.7214748826235	25.6694659937584	3.90772299859971	33.286076042064	-37.4395886922018	NaN	-8.06123564873758	-29.8229786438963	12.5042205586999	14.6709433893968	-15.6631762403588	48.2551472651976	-35.1636817166302	55.8386771726365	26.5879189582293	8.17077489730629	27.6712803735777	-12.4130919943136	28.7546417889261	38.5048945270619	17.921027635442	52.5885929265912	42.8383401884555	12.5042205586999
74.0338929089726	16.3177594887362	7.60589029322885	-26.1526028393622	87.1016967022336	27.2075959831204	-16.3517499944164	10.8728412415441	44.6313343741352	21.7626777359283	43.5423507246968	17.4067431381746	-16.3517499944164	-5.46191350003221	79.4788111561647	11.9618248909825	51.1652362707657	-2.19496255171695	71.8559256100957	59.8771054662731	-13.0847990461012	16.3177594887362	2.16097204603674	38.0974324775047	-3.28394620115537	32.6525142303125	19.5847104370515	2.16097204603674	34.8304815291894	-13.0847990461012	-21.7966682416085	-17.4407336438549	76.2118602078494	22.8516613853668	40.962645207034	-12.1508148801481	40.962645207034	-22.9902965305934	20.3676300711879	6.276303925609	11.6960447508317	7.36025209065353	27.9552672264997	68.0613493331474	42.0465933720786	30.1231635565887	-3.4792295597918	40.962645207034	68.0613493331474	56.1379195176575
18.9393280142158	25.4786177799954	55.9953033536333	-2.85830453838269	1.50122197213702	-5.03806779364254	-25.7458187186111	61.4447114917829	109.3995031075	29.8381442905151	17.8494463865859	12.4000382484363	25.4786177799954	50.5458952154837	-5.03806779364254	-17.0267656975717	-10.4874759317922	-24.6559370909812	-7.21783104890239	-1.76842291075276	95.2310419483106	28.7482626628851	45.096487077334	54.9054217260034	-21.3862922080914	17.8494463865859	78.8828175338617	37.4673156839246	-12.667239187052	14.5798015036961	-11.5773575594221	63.6244747470428	-43.1839247606899	-5.03806779364254	17.3942063547445	11.9715286014766	20.6478130067053	55.35295062762	69.4519127861165	-9.71918241159507	-4.29650465832715	29.3240974119339	17.3942063547445	16.3096708040909	18.4787419053981	1.12617309494077	6.54885084820869	32.5777040638947	24.9859552093196	7.63338639886227
29.2006912255192	67.3780293052747	-15.5213333821944	-24.2475820861385	36.8361588414703	24.8375668735472	-0.25039815029218	10.657412729638	12.838974905624	-2.43196032627821	153.549735256723	60.8333427773167	32.4730344894983	103.373805209044	92.4659943291141	-4.61352250226424	-30.7922686140966	20.4744425215751	-0.25039815029218	12.838974905624	20.4744425215751	15.02053708161	-13.3397712062084	28.1099101375262	30.2914723135122	-13.3397712062084	-1.3411792382852	61.9241238653097	31.3822534015053	22.6560046975611	17.2020992575961	127.370989144891	-42.7908605820198	-13.3397712062084	35.0349062178067	-22.476643162319	6.82169331434881	96.8869498907722	52.3968833891655	33.9497826445968	56.7373776820051	52.3968833891655	7.90681688755873	16.5878054732381	18.7580526196579	7.90681688755873	6.82169331434881	48.0563890963258	17.672929046448	13.3324347536083
41.6623695440138	-18.3801423370055	103.888245493434	-28.2052806448087	46.0290976808153	-16.1967782686048	24.1954569968082	-2.00491182400025	26.3788210652089	5.63686241540222	0.178452244400455	16.5536827574057	65.6793742964216	17.6453647916061	3.45349834700151	12.1869546206043	-18.3801423370055	23.1037749626079	66.7710563306219	10.0035905522036	124.630204143241	0.178452244400455	19.8287288600068	-24.9302345422076	18.7370468258064	38.3873234414128	29.65386716781	5.63686241540222	6.72854444960257	68.9544203990227	-31.4803267474098	17.6453647916061	42.7540515782142	18.7370468258064	3.83769510376047	12.5233929737616	50.5233211550165	-8.10513946749108	50.5233211550165	25.5519397787633	3.83769510376047	23.380515311263	33.1519254150142	37.4947743500148	-4.84800276624066	55.9518823237672	15.780529675012	33.1519254150142	133.037450920027	20.1233786100126
29.0152078732785	14.8116097641008	-0.484572815013623	47.5891438622031	-25.6140156235587	16.9967787039743	-11.4104175143811	-31.0769379732425	-32.1695224431792	-8.13266410457083	22.459701053658	51.9594817419501	19.1819476438478	33.3855457530255	-11.4104175143811	3.88576506473336	-8.13266410457083	2.79318059479661	4.9783495346701	-5.94749516469735	-44.1879516124834	10.4412718843538	3.88576506473336	34.4781302229622	68.3482487910013	-0.484572815013623	-1.57715728495037	24.6448699935315	-19.0585088039383	6.07093400460684	-26.7066000934955	38.8484681027092	-12.5030019843178	-9.22524857450758	74.7189618676325	61.6833434678754	60.5970419345623	-13.271462330728	49.7340266014314	-15.4440653973542	44.3025189348659	11.7134729354731	-0.235843930970871	-10.0125577307887	-16.5303669306673	62.7696450011885	-31.7385883970506	-8.92625619747561	16.0586790687255	26.9216944018564
-0.0552065578513707	-20.831486136936	38.2168874036203	97.2652609441767	-6.61613695124652	-29.5793933281295	-3.33567175454895	2.13177023994701	30.562468611326	36.0299106058219	84.1434001573864	-6.61613695124652	33.8429338080236	-0.0552065578513707	-8.8031137490449	-8.8031137490449	-8.8031137490449	28.3754918135276	1.03828184104782	93.9847957474791	7.59921223444297	17.4406078245357	15.2536310267373	25.09502661683	49.1517713926122	93.9847957474791	-24.1119513336336	16.3471194256365	29.4689802124268	5.41223543664459	-0.0552065578513707	34.9364222069227	-27.3924165303312	-9.89660214794409	-13.0089391968063	-11.9220477238665	93.5064251513022	-16.269613615626	-10.8351562509266	25.0322623560896	69.5948127466247	101.114665461881	-20.6171795073855	51.1176577066467	-21.7040709803254	83.7244018948432	58.7258980172259	125.026277866559	5.46821584317166	39.161851504308
-4.00270455560923	36.4898669618775	69.3216817057857	21.1683534147204	21.1683534147204	10.224415166751	71.5104693553795	-14.9466428035786	9.13002134195404	63.849712581801	45.245017560253	12.4132028163449	-17.1354304531725	15.6963842907357	40.8674422610652	-19.3242181027664	-24.7961872267511	21.1683534147204	48.5281990346438	12.4132028163449	-22.6073995771572	62.755318757004	44.1506237354561	44.1506237354561	-7.28588603000004	-37.9289131243143	4.75244604276628	11.3188089915479	-11.6634613291878	-45.5896698978929	22.2627472395173	-6.1914922052031	-8.38027985479698	55.0945619834255	20.9658128937122	11.1784744106473	-24.7084333605907	38.3655257524943	34.0155975377988	68.8150232553629	28.5781872694294	44.8904180745376	4.65358208860404	-20.3585051458952	29.6656693231033	27.4907052157555	61.2026488796457	26.4032231620816	-2.95879228711312	17.7033667326906
76.3814127002632	4.09156311106241	10.6633676191716	7.37746536511699	36.9505856516082	8.47276611646851	-3.57554214839828	-24.3862564240773	2.99626235971088	24.9022773867414	44.6176909110689	25.9975781380929	80.7626157056693	-15.6238504132651	22.7116758840384	11.7586683705231	31.4740818948506	53.3800969218811	20.5210743813353	9.56806686782004	20.5210743813353	75.2861119489116	-5.76614365110133	18.3304728786322	25.9975781380929	11.7586683705231	23.8069766353899	57.7612999272872	65.4284051867479	-1.38494064569523	45.7129916624204	24.9022773867414	25.9975781380929	9.56806686782004	66.9463126033981	32.1279677534551	33.2160410300159	-0.514230543366427	-21.1876227980201	22.3353082644087	31.0398944768944	22.3353082644087	34.3041143065766	-13.5711098620951	-25.539915904263	14.7187953284836	-0.514230543366427	-20.0995495214594	15.8068686050444	15.8068686050444
-5.34008953774816	30.8348134780476	148.12919598381	-14.1097629961229	36.3158593895319	2.33337473832974	37.4120685718287	10.0068390144076	60.4324614000624	20.9689308373761	-0.955252808560792	67.0097164938434	29.7386042957508	31.9310226603445	-23.9756456367945	23.1613492019697	30.8348134780476	-18.4945997253103	37.4120685718287	1.23716555603289	-16.3021813607166	177.726843905825	20.9689308373761	13.2954665612982	31.9310226603445	-21.7832272722008	17.6803032904855	104.280828691936	-11.9173446315292	15.4878849258918	37.4120685718287	30.8348134780476	45.0855328479066	46.1817420302034	33.5042798146749	5.19898610581873	5.19898610581873	68.341564379421	-27.4609681736307	20.4402981028951	25.8836238161367	3.0216558205221	57.4549129529378	20.4402981028951	34.5929449573232	3.0216558205221	-19.8403121750925	-7.86499560596104	0.84432553522547	-0.244339607422844
51.0397470822017	-19.1758766860653	-22.4672340502028	-3.81620898675686	66.3994147815101	-0.524851622619352	-19.1758766860653	-23.5643531715819	-4.91332810813604	55.4282235677184	44.4570323539267	15.9319351980682	14.834816076689	-3.81620898675686	8.25210134841402	0.572267498759819	6.05786310565567	12.6405778339307	-23.5643531715819	19.2232925622057	30.1944837759974	23.6117690477224	33.485841140135	-16.9816384433069	17.0290543194474	34.5829602615141	-20.2729958074444	18.1261734408266	28.0002455332391	89.4389163304727	43.3599132325475	112.478417879435	-9.30180459365272	-25.7585914143403	55.5779854092835	-9.77747376992801	-6.50970081096743	3.2936180659143	98.0590338757711	20.7217405137041	81.7201690809682	52.310212450323	-25.027080911744	45.7746665324018	-7.59895846395429	14.1861945957829	2.20436041292744	13.096936942796	66.4705619391521	10.9184216368223
13.0826315582972	-31.9366219083499	18.5727844200834	82.2585576168037	29.5530901436559	18.5727844200834	52.6117321631581	21.8668761371552	6.49444812415372	102.023107919234	7.59247869651097	5.39641755179647	-11.0740410335622	42.7294570119428	2.10232583472474	18.5727844200834	-9.97601046120497	-15.4661633229912	-7.77994931649048	48.2196098737291	22.9649067095124	-33.0346524807071	55.9058238802298	-7.77994931649048	32.8471818607276	48.2196098737291	-6.68191874413324	-17.6622244677057	-26.4464690465637	21.8668761371552	-15.4661633229912	-2.28979645470425	32.8471818607276	-0.0937353099897573	52.6091628938788	60.2381185542807	-2.97322834619178	21.0034894436426	-21.500692092882	38.441102381704	17.7339370177561	42.8005056162193	103.832150899434	46.0700580421058	21.0034894436426	-0.79352672893411	15.5542354004984	-6.24278077207829	14.4643845918696	47.1599088507346
-28.2344341009378	20.1190816151635	110.232451813352	-0.760845625880227	-0.760845625880227	-21.640772866924	40.9990088562073	4.73387206913129	25.6137993101751	83.8578068772971	48.6916136292234	9.1296462251405	-4.05767624288714	36.6032347001981	47.5926700902211	38.8011217782027	43.1968959342119	55.2852748632372	83.8578068772971	-1.85978916488253	-2.95873270388483	33.3064040831912	75.0662585652787	21.2180251541658	-0.760845625880227	3.63492853012899	11.3275333031451	23.4159122321704	121.221887203375	-0.760845625880227	6.93175914713589	11.3275333031451	46.4937265512188	3.63492853012899	22.3759900043579	16.9237669512128	9.29065467680971	-12.5182375357706	36.5517699425351	117.244671129082	4.92887623429364	2.7479870130356	64.9033298188896	59.4511067657445	47.4562160488253	93.254889695244	-9.24690370388358	20.1951007830999	20.1951007830999	65.9937744295186
15.0688041627234	28.267100463901	20.5680942882141	50.2642609658636	6.26993996193842	16.1686621878216	18.3683782380178	88.7592918442981	1.8705078615459	28.267100463901	-10.2279304145335	0.770649836447771	20.5680942882141	133.853470873321	15.0688041627234	-14.627362514926	-11.3277884396316	26.0673844137047	34.8662486144898	-0.329208188650359	-4.72864028904288	41.4653967650785	15.0688041627234	18.3683782380178	23.8676683635085	-5.828498314141	21.6679523133122	20.5680942882141	-14.627362514926	48.0645449156673	-13.5275044898279	-15.7272205400242	55.7635510913542	49.1644029407655	17.2037526258956	-0.252872334816069	77.210900928342	30.2962213464294	71.7557056281196	-16.6184582354833	1.92920578527289	-36.2571613162839	56.4811587874969	41.2066119468741	39.0245338267852	45.5707681870521	-3.52598951494951	93.5764868290092	41.2066119468741	-1.34391139486055
6.7077924278868	33.1263692544736	92.5681671142939	19.9170808411802	-14.2069142264944	7.80856646232792	11.1108885656513	19.9170808411802	39.7310134611203	26.5217250478269	39.7310134611203	15.5139847034157	1.20392225568121	63.9480422188249	7.80856646232792	-8.70304405428884	4.50624435900457	90.3666190454117	6.7077924278868	13.3124366345335	16.6147587378569	-7.60227001984773	-23.0131065020234	69.4519123910305	5.60701839344568	-14.2069142264944	38.6302394266792	11.1108885656513	1.20392225568121	-10.9045921231711	13.3124366345335	28.7232731167091	25.4209510133858	10.0101145312102	49.1414343122478	-13.0817126900246	17.4840437321443	12.0258729424713	84.0737273661552	21.8505803638827	76.4322882606129	16.3924095742097	52.4163367860516	0.0178972051906484	28.4003853114904	27.3087511535557	60.0577758915939	132.105630315278	46.9581659963786	-13.0817126900246
21.4683652476291	7.146374826705	-3.87054088169819	126.129064477459	-22.5992975859836	-17.090839731782	7.146374826705	31.383589385192	24.7734399601501	60.0275702270403	8.24806639754532	6.04468325586468	147.061204323425	9.34975796838564	60.0275702270403	43.5021966644355	35.7903556685533	37.9937388102339	54.5191123728387	36.8920472393936	3.84130011418404	12.6548326809066	18.1632905351082	54.5191123728387	9.34975796838564	32.4852809560323	35.7903556685533	21.4683652476291	-3.87054088169819	15.9599073934275	29.1802062435114	62.2309533687209	0.536225401663087	30.2818978143517	-25.9245554444267	63.6382967951823	35.2403192557941	83.2984350916818	0.288962284239372	141.186620075819	78.9295154702375	82.2062051863207	-10.6333367693715	62.5460668898212	45.0703884040438	47.254848214766	-12.8177965800936	63.6382967951823	71.2839061327099	9.02680152712805
7.5856889851949	28.5352911094273	-1.23519611974505	66.0240528054221	29.6379017475448	-0.132585481627558	32.9457336618973	29.6379017475448	27.4326804713098	66.0240528054221	112.333699606357	24.1248485569573	20.8170166426048	18.6117953663698	54.9979464242471	24.1248485569573	26.3300698331923	90.281486844007	-10.056081224685	48.3822825955422	-5.64563867221503	39.5613974906022	47.2796719574247	19.7144060044873	38.4587868524847	-0.132585481627558	20.8170166426048	129.975469816237	-13.3639131390375	63.8188315291871	17.5091847282523	37.3561762143672	37.3561762143672	103.512814501417	116.399911545577	90.1720802642665	58.4801174660164	-9.27511334403548	15.859891633887	-14.7392448609752	7.11728120678353	-20.2033763779148	38.8092440050336	28.9738072745422	60.6657700727923	-7.08946073725961	84.7079487473269	-25.6675078948545	67.2227278931199	7.11728120678353
31.1998927785099	32.3034240186171	43.3387364196888	33.4069552587243	-21.7696067466342	38.9246114592601	5.81867425604506	57.684642541082	33.4069552587243	32.3034240186171	77.548204863011	38.9246114592601	21.2681116175454	19.0610491373311	19.0610491373311	1.40454929561639	84.169392303654	25.6822365779741	-6.32016938513379	49.9599238603318	11.3363304565809	35.6140177389386	3.61161177583073	-41.6331690685632	28.9928302982956	-28.3907941872772	4.7151430159379	19.0610491373311	34.5104864988315	1.40454929561639	19.0610491373311	57.684642541082	13.5433929367952	84.169392303654	40.1952217079578	110.174316305173	58.7834187103431	30.3544115302244	77.3716157127285	53.3163019449357	110.174316305173	12.8596378809205	80.6518857719729	23.7938714117354	29.2609881771429	71.904498947321	35.8215282956318	15.0464845870835	110.174316305173	-35.2509896546651
18.4066003448381	8.46651991892789	64.7936423324188	15.093240202868	31.6600409127183	-15.8314544555192	-5.89137402960901	17.3021469641814	-3.68246726829564	28.3466807707482	-3.68246726829564	-19.1448145974892	-11.4136409328924	63.6891889517621	58.1669220484787	58.1669220484787	26.1377740094348	64.7936423324188	29.4511341514049	54.8535619065086	12.8843334415546	87.9871633262092	0.735346254331096	78.047082900299	17.3021469641814	37.1823078160017	7.3620665382712	37.1823078160017	12.8843334415546	49.3312950032252	29.4511341514049	30.5555875320616	105.658417416716	19.5110537254947	41.5827146560742	29.5484830454596	8.76208299076153	54.7109673221993	28.4544619899492	-5.46019073087398	39.3946725450534	4.38599876871983	146.608735985075	60.1810725997514	0.00991454667813836	3.29197771320941	27.3604409344387	-41.562885562718	133.48048331895	4.38599876871983
15.5403027601394	-35.3070421666683	14.4349256965131	82.9683036413408	129.394140313643	-16.515632085022	2.27577799662434	58.6500082415633	14.4349256965131	40.9639752235432	61.966139432442	-7.67261557601194	-13.1995008941432	157.0285669043	35.4370899054119	78.5467953868358	27.6994504600282	-14.3048779577695	-10.9887467668907	16.6456798237656	57.544631177937	21.0671880782706	-15.4102550213957	23.2779422055231	155.923189840674	53.123122923432	57.544631177937	42.0693522871695	13.3295486328869	76.3360412595833	26.5940733964019	97.3382054684821	-29.780156848537	12.2241715692606	-15.0431034869283	37.4986282768673	24.3631953359184	33.1201506298843	-18.3269617221655	24.3631953359184	64.8641135705108	-16.137722898674	80.1887853349512	35.3093894533758	39.6878671003588	63.769494158765	82.3780241584426	10.1331429832238	-3.00228995772513	126.162800628272
19.3070206019818	14.8818114304257	30.3700435308719	43.6456710455401	51.3897870957631	-6.13793213446551	84.5788558824335	60.2402054388752	-2.81902525579847	30.3700435308719	50.2834848028741	11.5629045517587	-19.4135596491337	76.8347398322104	21.5196251877598	43.6456710455401	8.24399767309165	18.2007183090928	97.8544833971017	12.6692068446477	94.5355765184346	39.220461873984	82.3662512966555	12.6692068446477	-8.35053672024353	-30.4765825780238	-16.0946527704666	119.980529254882	38.114159581095	1.60618391575758	7.13769538020264	21.5196251877598	-12.7757458917996	110.023808618881	29.0291983181268	18.0770140895189	39.9813825467348	32.3148535867092	73.9331536554194	41.0766009695956	78.3140273468626	-22.4460675563305	-35.58868863066	-22.4460675563305	35.6005088552916	39.9813825467348	134.170166912763	21.3626693581013	34.5052904324308	10.4104851294934
0.935467960638795	90.621022819456	-1.27899018402336	39.6884854922265	101.693313542767	-18.9946553413206	-7.92236461800982	-34.4958623539557	24.1872784795914	14.2222168286117	71.7981285898277	110.551146121415	7.57884239462525	34.1523401305711	17.5439040456049	-3.49344832868551	-5.70790647334767	3.14992610530095	90.621022819456	-15.6729681243274	-0.171761111692282	30.8306529135779	54.0824634325305	58.5113797218548	5.3643842499631	136.01741478503	79.5487320961452	23.0800494072603	37.4740273475643	68.4764413728345	-7.92236461800982	72.9053576621588	8.68607146695633	0.935467960638795	34.7961289616194	63.2873992998328	90.682851548115	12.8797671629937	0.825768173749529	-28.7613202543952	23.8379480623065	51.2334003105887	76.4372163790082	55.6166726703138	24.9337661522378	45.7543098609322	-3.55750418597561	50.1375822206574	34.7961289616194	27.1254023321004
87.8080623717065	102.214108647777	35.7246642966816	-1.95268750227262	102.214108647777	0.26362730943057	29.075719861572	40.157293920088	5.80441433868854	53.4551827903071	-24.1158356193045	27.9675624557204	4.69625693283695	-16.3587337783433	34.61650689083	39.0491365142364	65.6449142546746	17.9941458030561	2.47994212113376	6.91257174454014	57.8878124137135	-36.3055670836721	31.2920346732752	12.4533587737981	29.075719861572	-16.3587337783433	58.9959698195651	32.4001920791268	47.9143957610491	-28.5484652427109	2.47994212113376	14.6696735855013	-27.4403078368593	25.7512476440172	87.7153700257481	42.7622150503018	-3.28735833917985	37.2801229801254	13.1589178713493	64.6905833310073	23.0266835976668	-8.76945040935623	25.2195204257373	-8.76945040935623	29.6051940818784	10.9660810432787	29.6051940818784	55.9192360187251	-9.8658688233915	54.8228176046898
-7.06386465335291	41.7359764306104	70.5722461620432	-8.17295195071571	15.1178812939031	23.9905796728055	42.8450637279732	12.8997066991775	17.3360558886287	108.281214272378	35.0814526464336	22.8814923754427	-10.3911265454413	-3.7366027612645	89.4267302172108	27.3178415648939	88.317642919848	4.02700832027511	55.045023998964	4.02700832027511	43.954151025336	93.863079406662	8.46335750972632	47.2814129174244	-0.409340869176097	56.1541112963268	17.3360558886287	163.735579140519	-19.2638249243437	-9.28203924807851	69.4631588646804	2.91792102291231	67.2449842699548	17.3360558886287	68.2893444153383	7.95327762141286	4.66221943265329	10.1473164139192	30.9906849427298	84.7446353591361	80.3565577741233	12.3413552064256	20.0204909801979	14.535393998932	14.535393998932	52.9310728677936	21.1175103764511	-8.50201332238498	10.1473164139192	12.3413552064256
77.7278918900939	54.4174981235022	53.3074793727122	2.24661683636866	32.2171231077007	22.22695435059	74.3978356377236	157.649241946979	61.0776106282427	44.4273293663916	61.0776106282427	44.4273293663916	73.2878168869336	47.7573856187618	22.22695435059	99.9282669058954	5.57667308873889	73.2878168869336	18.8968980982198	79.947929391674	7.79671059031904	13.3468043442694	8.90672934110912	22.22695435059	-18.8437394286428	-8.85357067153211	52.1974606219221	74.3978356377236	4.46665433794881	18.8968980982198	-18.8437394286428	37.7672168616511	-15.5136831762726	44.4273293663916	40.0610427645089	24.6943482371594	15.9133799358169	46.6467689905158	-8.23428289287513	70.7944318192078	53.2324952165227	79.5754001205503	22.4991061618238	312.271060106128	47.7443900281836	55.4277372918583	6.0347905968065	58.7206004048618	65.3063266308687	19.2062430488203
140.443155387798	-3.98057472156154	7.12894297915841	-16.2010441923535	43.7903513915343	19.3494124499504	36.0136890010303	-8.42438180184952	38.2355925411743	48.2341584718222	53.7889173221822	113.78031290607	30.4589301506703	-1.75867118141755	-16.2010441923535	42.6793996214623	6.01799120908642	-1.75867118141755	97.11603635499	40.4574960813183	68.2312903331182	20.4603642200224	108.22555405571	26.0151230703823	26.0151230703823	-2.86962295148954	29.3479783805983	44.9013031616062	47.1232067017502	-23.9777065828575	-20.6448512726415	40.4574960813183	-11.7572371120655	58.2327244024702	13.998208149361	27.176888221733	30.471558239826	12.8999848099966	30.471558239826	-14.5555986741117	117.231202049608	-9.06448197729005	38.1591216153763	-3.57336528046838	35.9626749366476	66.712928438849	24.9804415430043	57.9271417239343	66.712928438849	-12.359151995383
161.01225577119	29.809665390264	60.9424834467548	-0.211266307066462	60.9424834467548	13.1313700028582	22.0264608761413	92.0753015032457	4.23627912957509	29.809665390264	-38.0154025185196	4.23627912957509	80.9564379116418	18.6908017986601	5.34816548873547	19.8026881578205	34.2572108269055	3.1243927704147	57.6068243692737	52.0473925734717	95.4109605807268	3.1243927704147	23.1383472353017	57.6068243692737	23.1383472353017	57.6068243692737	12.0194836436978	12.0194836436978	9.79571092537702	47.5998471368302	28.6977790311036	105.41793781317	68.7256879608775	57.6068243692737	23.0691963944727	6.58680185801834	47.243375047939	13.1797596726001	61.5281169795328	32.9586331163453	64.8245958868237	45.0457224430785	117.568258403478	69.2199010965448	75.8128589111266	25.2668489993333	43.9468961406482	32.9586331163453	28.5633279066241	21.9703700920424
75.8978532459421	-5.33819086154652	68.1080955917993	31.3849523651264	10.241324446739	-9.78948094962808	91.4773685542275	40.2875325412895	13.5797920128001	42.5131775853303	4.67721183663701	42.5131775853303	25.8208397550244	21.3695496669429	51.4157577614934	30.272129843106	28.0464847990652	-0.88690077346495	22.4823721889633	20.2567271449225	24.708017233004	78.1234982899828	39.1747100192691	62.5439829816974	5.7900343586574	9.12850192471857	33.6105974091672	39.1747100192691	14.6926145348205	84.8004334221052	3.56438931461661	30.272129843106	102.605593774431	22.4823721889633	36.5478704034257	0.266682780889925	-1.93217707502133	64.0336186023164	40.9455901152482	-32.7162150577789	27.7524309797806	0.266682780889925	39.8461601872925	18.9569915561356	60.7353288184495	-8.5287566427551	0.266682780889925	22.2552813400025	2.46554263680118	5.76383242066807
116.494913927055	4.00512740137297	-24.9526394270203	83.0821060481393	16.2564902903086	47.4417776439629	122.063715240207	71.9445034218342	66.3757021086816	59.6931405328985	-1.56367391177958	35.1904147550273	9.57392871452553	105.35731130075	45.2142571187019	87.5371470986613	38.5316955429188	42.9867365934409	41.8729763308104	56.351859745007	97.5609894623359	29.6216134418747	6.232647926634	-3.79119443704061	32.9628942297663	71.9445034218342	16.2564902903086	31.8491339671358	123.177475502838	24.0528121287222	-8.24623548756265	-8.24623548756265	-1.56367391177958	45.2142571187019	63.2417718145855	2.7398898777875	34.6408821717355	33.5408479547028	41.2410874739317	30.2407453036048	119.343516883253	3.83992409482019	14.8402662651471	19.2404031332779	62.1417375975528	63.2417718145855	98.4428667596316	51.1413954272259	127.043756402482	-2.76028120737595
198.404336693874	40.1169956263342	5.56130849187137	42.3463947962996	50.1492918911783	-7.8150865279207	71.328584005849	79.1314811007277	11.1348064167847	5.56130849187137	-0.0121894330419906	32.3140985314555	26.7406006065421	-0.0121894330419906	13.3642055867501	-6.70038694293802	3.33190932190603	45.6904935512476	44.5757939662649	40.1169956263342	25.6259010215595	147.128155784671	14.4789051717327	74.6726827607971	72.4432835908317	3.33190932190603	69.0991848358837	12.2495060017674	-5.58568735795535	45.6904935512476	61.296287741005	4.4466089068887	-36.7972757374702	32.3140985314555	-25.6020795713925	14.0209305758314	50.3420232107866	8.51773472205029	67.9522499428861	1.91389969751298	100.971425065573	56.9458582353239	32.7317964786871	88.8643941872543	72.354806625911	28.3292397956622	67.9522499428861	43.7381881862493	44.8388273570055	56.9458582353239
250.329744191805	29.4329265615136	59.5552198747351	56.2082983954883	41.7049719854187	11.5826786721971	142.112616362824	51.7457364231592	33.8954885338427	11.5826786721971	-0.689366751707922	26.0860050822668	-11.8457716825307	3.77319522062119	-16.3083336548598	32.7798480407604	120.91544699426	3.77319522062119	47.28317445083	19.3921621237731	172.234909676045	45.0518934646655	27.201645575349	29.4329265615136	8.2357571929503	12.6983191652794	14.929600151444	13.8139596583617	22.7390836030199	6.00447620678575	28.3172860684313	24.9703645891845	53.9770174093237	71.8272652986402	20.9094067499272	59.452974407745	-13.2291817469971	5.49197968680014	10.998203637917	34.1243442326076	60.5542191979684	-44.0640358732513	1.08700052590668	20.9094067499272	60.5542191979684	12.0994484281403	20.9094067499272	7.69446926724687	66.0604431490852	29.7193650717142
12.0313076564081	-19.2330160901434	57.811210285287	37.7127164482182	22.0805545749425	29.8966355115804	5.33180971071847	20.9639715839942	14.2644736383046	139.321768624511	22.0805545749425	23.1971375658908	169.469509380114	-9.18376917160901	22.0805545749425	22.0805545749425	80.1428701042524	61.1609592581318	-19.2330160901434	82.3760360861489	73.4433721585628	55.5780443033905	43.2956314029596	29.8966355115804	-20.3495990810917	80.1428701042524	104.707695905114	-2.4842712259194	31.0132185025286	27.6634695296838	1.98206073787367	28.7800525206321	108.057444877959	104.707695905114	-19.5741285159636	31.1110210045865	56.4535957648615	18.9906591627158	60.8610000709963	55.3517446883278	43.2313828464571	96.1202345200745	37.7221274637886	74.0832129894006	30.0091699280528	6.87029732084513	-4.14821344449184	70.7776597597995	12.3795527035136	23.3980634688506
14.7157494541287	71.7096306674004	34.8312369411658	-18.8100630242665	29.2436015280999	41.5363994368448	66.1219952543346	0.187897380157438	19.1858577845814	18.0683307019682	13.5982223715155	161.111797276454	-2.04715678506891	32.5961827759394	12.4806952889023	118.645768137154	23.655966115034	3.54047862799695	30.3611286107131	32.5961827759394	192.402555589623	59.4168327586555	34.8312369411658	24.7734931976472	10.245641123676	72.8271577500136	-6.51726511552159	8.01058695844964	32.5961827759394	28.1260744454867	21.4209119498077	25.8910202802604	40.4188723542316	19.1858577845814	-22.6186914156959	39.1189583084995	-1.67198883070105	30.2992940621859	10.4550495079802	1.63538526166657	4.94275935403418	115.188562432955	58.9632028627052	-13.7990271693823	82.1148215092785	42.4263324008672	2.73784329245577	17.0697976927154	56.7582868011268	26.9919199698183
55.4328088363425	2.86458854655346	75.5653187345596	49.8404449757266	1.74611577443028	33.0633533938791	90.1054647721608	39.7741900266181	34.1818261660022	9.57542517929248	74.4468459624364	37.5372444823717	44.2480811151108	38.6557172544949	43.1296083429876	34.1818261660022	-3.84624808618557	26.35251676114	92.3424103164071	54.3143360642193	305.970709791933	54.3143360642193	54.3143360642193	31.9448806217559	91.2239375442839	55.4328088363425	55.4328088363425	106.882556354008	-2.7277753140624	17.4047345841547	-12.7940302631709	83.3946281394217	8.45695240716931	64.3805910133278	40.5173288888754	158.545353876967	59.2694450084787	38.3111975806867	-6.91449423718002	22.8682784233664	-10.2236911994629	29.4866723479323	36.1050662724981	5.21922795785741	-10.2236911994629	157.442288222872	54.8571823921014	8.52842492014034	1.91003099557447	-4.70836292899139
57.0391366871821	-0.0512865532638074	22.3371147174993	22.3371147174993	48.0837761788768	24.5759548445756	32.4118952893427	27.93421503519	11.1429140821177	18.9788545268848	7.78465389150327	83.9052182120977	-0.0512865532638074	-9.00664706156904	15.6205943362703	3.30697363735065	64.8750771319491	29.0536350987282	18.9788545268848	58.1585567507202	289.878509903118	17.8594344633467	76.0692777673307	12.2623341456559	98.4576790380938	-1.17070661680196	8.90407395504142	40.2478357341097	42.4866758611861	43.6060959247242	-28.0367881417177	36.8895755434953	-19.0814276334124	86.1440583391741	34.1915241193198	4.39232753531129	17.6364149059817	46.3319375424344	121.381765976234	37.5025459619874	105.930330710451	28.6731543815405	49.642959385102	51.8503072802137	40.813567804655	5.49600148286716	31.9841762242081	39.7098938570992	49.642959385102	26.4658064864287
27.2778568997392	-7.45358088914587	39.6019154699887	59.7685567667607	29.5185948216027	4.87047768110366	122.50921857894	30.6389637825345	54.1667119621018	12.7130604076261	46.3241292355794	3.75010872017189	21.6760120950803	1.50937079830834	25.0371189778756	9.35195352483077	51.9259740402382	7.11121560296721	5.99084664203544	64.2500326104878	507.916141139471	-11.935056732873	57.5278188448971	25.0371189778756	16.0741672904214	25.0371189778756	28.3982258606709	51.9259740402382	5.99084664203544	44.0833913137158	39.6019154699887	168.444345977143	19.4352741732167	29.5185948216027	46.6315481882725	-29.5639727592673	13.5030608197769	33.3801532408742	19.0244753811929	16.8159095566265	4.66879752151145	111.78424001298	-19.6254265487186	-0.852617039904467	40.0058507145733	93.0114305041662	133.869898258644	20.128758293476	-14.1040119873027	14.6073437320601
38.9548992240067	-13.7471157903944	23.2564266665255	79.3224000861012	69.2305248705776	0.83003729869526	27.7417045400916	9.80059304582737	27.7417045400916	-8.14051844843685	71.4731638073606	153.329484999941	61.381288591837	13.1645514510019	-11.5044768536114	120.811220416587	6.43663464065283	36.7122602872237	64.7452469970116	23.2564266665255	226.21525044539	75.9584416809267	27.7417045400916	35.5909408188322	0.83003729869526	170.149277025814	46.8041355027473	24.3777461349171	0.83003729869526	53.5320523130964	44.5614965659643	38.9548992240067	-17.111074195569	25.4990656033086	31.4629939524098	23.7287461066938	-0.578889979842193	11.5749280634258	15.9944982609778	-0.578889979842193	57.9804151377218	27.0434237548578	88.9174065205858	12.6798206128138	52.4559523907818	57.9804151377218	54.6657374895578	104.385902212018	34.7776716005738	103.28100966263
24.839525124117	39.4290557943605	28.2063398941732	43.9181421544355	69.7303887248663	6.88317968381735	14.7390808139485	148.289400026177	23.7172535340983	54.018586464604	5.76090809379862	47.2849569244916	0.149550143704962	-2.0949930363325	70.852660314885	-3.21726462635123	3.51636491376115	42.7958705644167	68.6081171348475	115.743523915634	103.398536425428	132.577597765915	20.3504387640421	-3.21726462635123	16.9836239939859	54.018586464604	89.9312773452034	4.63863650377988	6.88317968381735	24.839525124117	16.9836239939859	51.7740432845666	48.4072285145104	16.9836239939859	14.0666766577958	71.552825376991	48.337265317316	10.7501680778422	16.2776823777648	5.22265377791957	99.1903968766041	-9.14888340187923	39.4932424374398	11.8556709378267	32.8602252775327	18.4886880977339	91.4518768567124	50.548271037285	-31.2589406015697	37.2822367174708
-16.2572482268969	30.9182156301097	27.5485396403235	48.8898209089694	38.7807929396108	-28.6127268561129	18.5627370008937	58.9988488783279	43.2736942593257	37.6575676096821	34.2878916198959	2.83758238189152	116.283340704693	46.6433702491119	47.7665955790407	-22.9966002064692	35.4111169498246	42.150468929397	21.9324129906799	8.45370903153516	126.392368674052	1.71435705196279	61.2452995381854	-0.532093607894669	15.1930610111075	27.5485396403235	-10.6411215772532	17.439511670965	18.5627370008937	47.7665955790407	32.0414409600385	65.7382008579003	45.5201449191832	138.747847303268	64.1240748559838	34.2590010358694	3.28781337056549	-21.0466912236018	66.3363025463627	44.2140256425742	24.3039764291645	-22.1528050687913	17.667293358028	4.39392721575491	25.410090274354	23.1978625839751	36.4712287262482	99.5197179020454	32.0467733454905	8.81838259651261
25.7654397066765	66.2359446277058	44.8765114749403	80.8502936269663	7.77854863066355	57.2424990896993	26.8896203989273	50.4974149361944	52.745776320696	-21.4501493678576	11.151090707416	52.745776320696	10.0269100151652	3.2818258616603	60.6150411664517	-28.1952335213624	76.3535708579631	3.2818258616603	72.9810287812106	25.7654397066765	276.457734078608	-7.95998106084782	10.0269100151652	113.45153370224	5.53018724616192	3.2818258616603	16.77199416867	-14.7050652143527	-38.3128597516197	35.8830659369338	-2.33907759959376	14.5236327841684	21.2687169376733	3.2818258616603	42.2996768262818	37.8727748017944	41.1929513201599	-8.60969645532287	11.3113626548702	26.805519740576	17.9517156916013	64.4341869487185	34.5525982834289	52.2602063813783	53.3669318875002	22.3786177160886	13.5248136671139	30.1256962589415	12.4180881609921	24.5920687283323
67.8596735140294	161.246101047682	46.4820575725909	22.8541662688956	20.6038909066389	18.3536155443822	67.8596735140294	56.608296702746	36.3558184424357	3.7268256897137	11.6027894576121	54.3580213404893	89.237289455468	149.994724236399	9.35251409535543	75.7356372819279	46.4820575725909	21.7290285877672	28.4798546745373	2.60168800858535	256.882803943592	57.7334343838743	112.865180759163	72.3602242385428	43.1066445292058	34.105543080179	86.9870140932113	34.105543080179	25.1044416311523	17.2284778632539	66.7345358329011	23.9793039500239	28.4798546745373	34.105543080179	96.8574396771607	45.9198988576049	25.987817667344	-2.80296627414403	12.6997635405034	40.383209638088	12.6997635405034	13.8071013844068	22.6658041356338	59.2079529844456	8.27041216488983	6.05573647708306	33.7391825746677	62.5299665161557	55.8859394527354	127.862899306456
30.0727987158153	63.8556877373798	8.67696900215774	40.2076654222846	32.3249913172529	66.1078803388174	-2.58399400503042	54.8469173316292	39.0815691215658	3.04648749856366	-5.96228290718687	32.3249913172529	27.8206061143776	-12.7188607114998	66.1078803388174	24.4423172122212	122.412695374758	-4.83618660646806	101.016865661101	75.1166507445679	312.722970196238	51.4686284294728	14.3074505057518	18.8118357086271	33.4510876179717	77.3688433460055	67.2339766395362	6.42477640072011	93.134191556069	-9.34057180934333	-10.4666681100621	57.0991099330669	10.9291616035954	-11.592764410781	55.0838834547107	49.5441291564199	0.794291331460714	-5.85341382648826	3.01019305077704	94.9701144024045	62.8395394723178	108.265524718302	57.299785174027	35.1407679808637	34.0328171212056	18.5215050859913	-2.52956124751377	53.9759325950525	15.1976525070168	59.5156868933433
143.24705841904	35.0496291204266	80.1318913281822	69.9883823314372	133.103549422295	-13.4138027529107	71.1154388866311	79.0048347729883	15.8896676821304	1.23793246460987	64.3530995554677	38.4307987860082	26.0331766788755	22.6520070132938	13.6355545717427	12.5084980165488	39.5578553412021	139.865888753458	3.49204557499765	36.1766856756205	75.6236651074066	45.1931381171716	32.7955160100388	36.1766856756205	-13.4138027529107	21.5249504580999	-8.90557653213514	56.4637036691105	100.418909321672	93.6565699905089	30.541402899651	83.5130609937638	-8.90557653213514	-16.7949724184924	68.6922781464526	32.1096478475316	38.7610351746081	42.0867288381464	106.383472999886	110.817731217937	26.5668250749678	-15.558627996517	56.4980680468122	59.8237617103505	91.9721337912205	11.0469213117892	19.9154377478912	56.4980680468122	64.2580199284016	35.4353415110698
270.150718082664	5.06638262888803	28.754770052417	25.3707147061986	51.3151390272065	42.2909914372907	26.498733154938	16.3465671162828	15.2185486675433	5.06638262888803	29.8827885011565	56.9552312709038	31.0108069498959	21.9866593599801	2.81034573140909	8.45043797510646	26.498733154938	0.554308833930138	20.8586409112407	94.1798400793065	135.916522682667	16.3465671162828	64.8513604120801	26.498733154938	94.1798400793065	45.6750467835091	6.19440107762751	34.3948622961144	-2.82974651228828	108.84407991292	15.2185486675433	0.554308833930138	-1.70172806354881	43.4190098860301	65.6780726502503	5.78241045205216	88.9708301717717	60.132178002269	-35.2572099430095	41.2761361991325	0.236515804070854	-9.7460945622955	30.1843469031699	47.9312097767101	13.546662959226	95.6259037493493	71.2239672982316	74.5515040870204	29.0751679735736	37.9485994103437
224.536932446291	7.77239121958114	38.2549048295872	20.1911930606947	-14.8072484915344	85.6721482229298	98.0909500640434	159.055977284055	34.8679588729198	-6.90437459264397	-8.03335657819975	21.3201750462505	58.5765805695912	61.9635265262585	34.8679588729198	28.0940669595852	49.5447246851449	60.8345445407027	33.738976887364	15.6752651184716	49.5447246851449	47.2867607140334	56.3186165984796	4.38544526291381	66.4794544684816	-10.2913205493113	48.4157426995892	80.027238295151	4.38544526291381	8.90137320513692	-8.03335657819975	4.38544526291381	11.1593371762485	69.866400425149	57.1115543790368	30.4764987140705	95.954343890446	38.2450566163523	-16.1348486996205	-0.597732895056842	74.868258155681	-8.36629079733868	3.84144304910421	78.1976401138018	39.3548506023926	59.3311423511173	68.2094942394394	9.39041297930552	160.322395080781	40.4646445884329
659.072702126276	18.3926568171439	21.782498326716	-1.94639224028886	2.57339643914065	2.57339643914065	48.9012304032931	70.3702266305832	57.9408077621521	57.9408077621521	21.782498326716	-12.1159167690052	52.2910719128652	36.4718115348619	64.7204907812963	69.2402794607259	55.6809134224373	-6.46618091971836	54.55096625258	26.3022870061456	150.596475690457	69.2402794607259	38.7317058745767	3.70334360899802	5.96323794871278	100.878800216732	77.1499096497275	5.96323794871278	26.3022870061456	70.3702266305832	220.653200221614	33.0819700252898	-30.1950714867233	102.00874738659	28.548155259949	-8.09536566435355	38.5418427847588	10.7815996602872	34.1002038848433	34.1002038848433	100.724787383575	66.3020859092304	4.11914131041396	41.8730719596954	92.9519193087232	-0.322497589501499	4.11914131041396	6.33996076037169	16.3336482851815	30.7689747099067
288.010404158545	51.6493769310324	62.958516989765	41.471150878173	55.0421189486522	51.6493769310324	30.1620108194403	59.5657749721452	33.5547528370601	61.8276029838918	-1.50358134501118	42.6020648840462	27.9001828076938	62.958516989765	-2.63449535088444	6.41281669610169	27.9001828076938	36.9474948546799	32.4238388311868	24.507440790074	48.2566349134126	66.3512590073848	23.3765267842007	41.471150878173	33.5547528370601	27.9001828076938	-4.89632336263098	23.3765267842007	14.3292147372146	49.3875489192858	31.2929248253136	39.2093228664264	39.2093228664264	72.0058290367512	46.6161414962552	18.840487807538	132.165154857504	27.7286969879275	2.17509559430761	27.7286969879275	35.5058800207683	19.9515139550867	16.6184355124406	45.5051153487065	6.61920018450237	47.7271676438039	-20.0454273566662	5.50817403695368	137.720285595248	49.9492199389013
572.804414387323	103.073177780846	4.59940046816277	26.1051679272545	82.6992928196012	-5.58754201245963	37.4239929057238	90.6224703045297	35.16022791003	-5.58754201245963	118.919532750703	22.7095204337137	-10.1150720038474	17.050107944479	27.2370504251014	44.2152878928054	47.6109353863462	63.4572903562033	71.3804678411318	37.4239929057238	86.0949403131419	21.5776379358668	54.4022303734278	108.732590270081	-15.774484493082	106.468825274387	10.2588129573974	113.260120261468	-18.0382494887759	4.59940046816277	21.5776379358668	21.5776379358668	72.5123503389787	55.5341128712748	30.2432581622768	0.22889028027696	70.2624153382767	22.4617553780546	59.1459827893878	38.024760946499	2.45217679005473	73.5973451029433	0.22889028027696	23.5733986329435	52.4761232600545	22.4617553780546	28.0199716524991	113.616502278943	53.5877665149434	2.45217679005473
421.938356145289	20.9085180323999	2.78287563181738	-17.608472068838	45.8312763332009	-16.4756194188016	45.8312763332009	11.8456968321087	9.57999153203584	99.0753508849122	29.9713392326912	54.8940975334922	15.2442547822179	57.159802833565	54.8940975334922	-0.615682318291844	29.9713392326912	39.0341604329825	51.495539583383	85.4811190844753	58.2926554836014	17.5099600822907	42.4327183830917	127.396667135822	40.1670130830189	9.57999153203584	10.7128441820722	36.7684551329097	22.0413706824363	1.65002298178097	6.18143358192661	92.2782349846937	40.1670130830189	78.6840031842568	60.5671404636498	32.7606142601217	6.06634910473467	22.7502648268516	30.5360921638394	101.720799244871	-8.39304452109996	81.7001003783312	22.7502648268516	300.815526862133	69.4652288487788	56.1180962710853	53.8935741748031	60.5671404636498	105.057582389295	52.7813131266619
82.5985957903468	48.5838617889166	20.2382501210581	-5.83971261337169	37.2456171217732	57.6544575226313	23.6397235212011	3.23088312034302	27.0411969213441	61.0559309227743	-20.5794306806581	28.1750213880585	50.8515107223453	-8.10736154680037	67.8588777230603	30.4426703214872	53.1191596557739	20.2382501210581	28.1750213880585	88.2677181239185	44.0485639220592	155.163361660064	30.4426703214872	118.880978725206	15.7029522542008	-9.24118601351471	23.6397235212011	2.09705865362868	30.4426703214872	2.09705865362868	27.0411969213441	68.9927021897747	31.5764947882015	55.3868085892026	10.7974203179787	37.5065290007699	124.311132219841	11.9102998464283	15.2489384317772	25.2648541878239	-1.44425449496726	7.4587817326298	97.6020235370501	59.7641195697626	65.3285172120107	68.6671557973596	47.5224447568166	66.4413967404604	26.3777337162736	-7.00865213721543
54.7455677620612	92.1939001836065	26.3756189578602	21.836427149188	20.70162919702	58.1499616185653	77.441526805422	7.08405377100347	32.0496087187004	-0.859531894172812	9.35364967533955	30.9148107665323	22.971225101356	128.507434652984	53.6107698098931	39.9931943838766	28.6452148621962	-17.8815011766934	54.7455677620612	25.2408210056921	89.9243042792704	215.886876969923	10.4884476275076	99.0026878966147	1.41006401016327	41.1279923360447	18.4320332926839	19.5668312448519	25.2408210056921	11.6232455796756	38.8583964317086	-19.0162991288615	75.1719309010859	12.7580435318437	45.5982207650365	25.5552442197354	36.6902311893471	33.3497350984636	99.0461582191727	43.3712233711141	31.1227377045412	47.8252181589588	50.0522155528812	158.061589158115	61.1872025224929	25.5552442197354	41.1442259771918	46.7117194619976	55.619709037687	60.0737038255317
59.7820904218124	20.0300315473275	34.7950819864219	18.8942584366279	29.1162164329241	38.2024013185206	43.8812668720184	16.6227122152288	4.12920799753356	41.6097206506193	49.5601324255163	49.5601324255163	6.40075421893269	64.3251828646107	42.7454937613189	-9.50006933086126	9.8080735510314	189.260225041563	41.6097206506193	13.2153928831301	405.057116074481	570.879990236618	38.2024013185206	-37.8943970983505	80.2260064144046	55.2389979790141	2.99343488683399	38.2024013185206	4.12920799753356	-19.7220273271574	129.064250174486	47.2885862041171	12.0796197724305	12.0796197724305	127.230746046979	63.7259884219502	22.5036018934231	77.0954110798509	26.9600761127233	-3.12112486755328	73.7530554153757	15.8188905644727	2.44946790657201	610.758198841054	1.33534935174695	153.96959136278	26.9600761127233	75.9812925250259	87.1224780732764	-17.604666080279
135.30577322148	15.9470288257735	28.451278238657	104.613524662584	-10.1982199466194	146.673272687738	30.7247781319086	125.075023701848	80.7417757834427	-3.37772026686474	60.2802767441787	29.5880281852828	61.4170266908045	255.801267563812	3.44277941288992	87.5622754631974	25.0410283987797	44.3657774914179	61.4170266908045	9.1265291460188	1144.73972582517	569.544252832527	19.3572786656508	67.1007764239334	19.3572786656508	26.1777783454055	64.8272765306818	77.3315259435654	2.30602946626414	46.6392773846694	27.3145282920312	-17.0187196263741	-10.1982199466194	19.3572786656508	42.8580812904413	28.3664729489301	13.8748646074189	33.940168464896	41.7433421872482	45.0875594968277	27.2517338457369	47.317037703214	-7.30517835325143	380.624029557973	69.6118197670775	48.4317768064072	88.5623845213614	18.3338210201915	75.1855152830433	12.7601255042257
90.3602608182469	-6.34665864541579	34.6115660686061	82.3961615682982	11.8569967830384	258.744073531448	98.3243600681956	67.6056915326792	-2.93347325258064	64.1925061398441	6.16835446164644	9.58153985448159	-18.861671752478	654.673579100326	33.4738376043277	31.1983806757709	8.44381139020321	49.4020361042251	66.4679630684008	35.7492945328844	1818.56979805711	916.351125884354	20.9588244972654	121.078929353763	7.30608292592482	8.44381139020321	10.71926831876	90.3602608182469	-0.658016324023869	48.2643076399467	61.9170492112873	25.509738354379	108.563916246701	130.18075706799	17.5054735693476	39.8126804337468	21.9669149422274	95.5806975947448	14.1593925396877	-10.3785350111515	27.5437166583272	68.8120493574657	49.8509235227264	402.304791980234	25.3129959718873	24.1976356286673	108.965021713384	49.8509235227264	121.233985488804	28.6590770015472
53.3082639710643	61.2792246470926	45.337303295036	95.4404846872138	66.9727679871128	134.156579399351	63.5566419831007	40.7824686230199	74.943728663141	31.6727992789876	27.1179646069714	36.2276339510037	13.4534605909229	301.546753595945	46.4760119630401	11.1760432549149	92.0243586832016	-7.04329543314976	81.7759806711653	41.9211772910239	2361.47073401525	651.130314673185	-8.1820041011538	29.3953819429795	-2.4884607611336	43.059885959028	39.6437599550158	16.8695865949351	29.3953819429795	10.0373345869108	46.4760119630401	57.8630986430805	44.198594627032	72.666311327133	28.9520073703566	51.2716528916055	72.4753161367919	204.16122471216	25.6040605421693	25.6040605421693	34.5319187506688	69.1273693086046	2.16843274485797	42.3437946831059	73.5912984128543	50.155670615543	141.666217252663	14.4442377815448	51.2716528916055	47.9237060634181
0.236700311989106	165.491831825824	95.9707075337969	75.4562774148381	111.926375404098	516.516524972452	-11.1602053096547	-8.88082418532592	44.6846322363998	33.2877266147561	5.935153122811	16.1923681822904	21.8908209931123	973.532440400368	56.0815378580436	15.052677620126	182.58719025829	-21.4174203691341	33.2877266147561	28.7289643660986	1994.69518409965	817.394833383848	43.5449416742355	34.4274171769205	74.3165868526737	38.986179425578	70.8975151661806	-5.46175249883278	136.999567771714	31.0083454904273	2.51608143631786	92.5516358473037	13.9129870579616	-3.18237137450403	78.3758803282615	66.0932263965791	116.340447026189	422.290190415371	30.3618695044119	25.895449892891	59.3935969792977	112.990632317549	12.4961910583283	128.623100957872	56.0437822706571	14.7294008640887	166.587667655799	48.2275479504955	18.0792155727294	14.7294008640887
52.0155536842176	131.862744263744	104.486564636478	15.5139808478625	14.3733066967264	389.655102420503	10.9512842433181	-31.2536593487175	176.349036158052	17.7953291501347	79.391733311484	-14.143547081676	41.7494863239928	1028.43262705672	15.5139808478625	29.2020706614957	60.0002727421703	-17.5655695350843	25.7800482080874	18.9360033012708	2459.97868673252	401.061843931864	4.10723933650154	22.3580257546791	65.7036434978508	66.8443176489869	38.3274638705845	38.3274638705845	53.1562278353537	64.5629693467147	-14.143547081676	64.5629693467147	7.52926178990983	42.8901604751289	115.565422554798	15.0148823196036	251.867265984729	406.044761012028	28.4216210176296	306.611449001668	36.2422185914781	45.1800443901621	42.9455879404911	55.2350984136815	15.0148823196036	48.5317290646686	59.7040113130235	36.2422185914781	-10.6813668516128	51.8834137391751
7.98446492672183	293.399324754476	33.1009725915642	34.2426320308752	89.0422851178039	50.2258641812294	12.5511026839659	18.259399880521	5.7011460480998	19.401059319832	2.27616773016675	41.0925886667413	19.401059319832	379.023782702802	25.1093565163871	13.6927621232769	12.5511026839659	34.2426320308752	38.8092697881192	-10.2820861022544	2686.31750955036	166.675126990953	1.13450829085574	119.867089979201	-29.6902965705417	37.6676103488082	43.3759075453633	127.858706054378	1.13450829085574	-12.5654049808764	-15.9903832988095	7.98446492672183	109.592155025402	47.9425453026074	17.5363871677491	14.1828304384699	220.985495410684	435.61312608455	56.6612156760058	1382.43397598436	348.420651123292	29.8327618417726	-15.9991801250425	98.0217486704487	67.8397381069363	17.5363871677491	28.7149095986796	46.6005454881684	15.300682681563	20.8899438970282
41.5772016332356	458.643148983325	17.5816265802167	51.8610195131008	50.7183730820047	38.1492623399472	34.7213230466588	15.2963337180245	23.2948587356974	17.5816265802167	48.4330802198124	59.8595445307738	21.0095658735051	230.113862764098	25.5801515978897	113.563926792292	46.1477873576201	27.865444460082	16.4389801491206	0.441930113774687	2312.01566022126	23.2948587356974	6.15516226925537	70.143362410639	19.866919442409	57.5742516685815	64.4301302551583	10.7257479936399	42.7198480643317	40.4345552021395	24.4375051667935	46.1477873576201	7.2978087003515	-14.4124734904751	26.7715720728356	71.5106504256467	641.933899423988	373.499429307122	40.193295578679	1079.25839032272	563.640512306569	31.2454799081167	30.1270029492965	18.9422333610937	18.9422333610937	101.709528313794	156.514899295988	2.16507897878954	27.8900490316559	-5.6642597329524
124.404382669456	730.531002053727	48.9244640291506	59.217180207374	20.3335857563076	50.0680991600643	117.542571883974	75.2280720401661	117.542571883974	-3.68275199288044	119.829842145801	3.17905879260186	66.0789909928564	682.49832655535	-5.97002225470788	5.4663290544293	24.9081262799625	71.7971666474249	31.7699370654448	44.3499235054957	3621.64061300361	201.027936440675	56.9299099455466	83.2335179565621	250.204247069965	92.3825990038719	4.32269392351558	23.7644911490488	46.6371937673232	84.3771530874758	131.266193454938	83.2335179565621	42.0626532436683	69.5098963855975	138.974503315265	65.1137466849112	424.345608477997	209.477952826058	6.92042327917772	1315.15109753499	670.548130579177	91.9722036414036	14.754139891488	84.1384870290933	68.4710538044727	13.6350375183008	76.304770416783	41.6125968479804	60.6373371921625	63.994644311724
12.7886815536549	812.88193625139	16.2225581832589	3.63167720804418	21.9456858992656	16.2225581832589	21.9456858992656	100.924848380158	24.2349369856683	23.0903114424669	121.528108157782	5.92092829444685	9.35480492405087	1006.32365305242	19.6564348128629	7.06555383764819	48.2720733928964	62.0075799113124	41.4043201336883	28.8134391584736	2530.9648765966	81.4662141457352	1.3424261216415	-7.8145782239692	574.799823265512	123.817359244185	19.6564348128629	78.0323375161312	31.1026902448763	154.722248910621	34.5365668744803	39.1150690472857	68.8753331705204	91.7678440345472	44.1532147429107	54.2307711292082	1433.7362675646	495.403795151565	3.84298919772075	814.526414050985	999.281614466439	49.7518571797426	-8.4740241633095	21.7586449955829	68.7872414649712	16.160002558751	79.9845263386351	-10.7134811380423	-6.23456718857673	20.6389165082166
92.2976410330186	877.04574663521	-19.9728908633534	22.4149630158891	2.93946258488581	-10.8079494840577	104.89943542955	413.070589308367	51.0554048261881	15.5412569814174	-6.22547879440986	86.5695526709588	93.4432587054305	1043.16030913494	123.229318188141	70.5309052571914	1.79384491247385	47.6185518089522	78.5502289640751	63.6571992227196	2760.44120008047	311.110616463703	-9.66233181164573	2.93946258488581	276.742086291344	20.1237276710652	-1.64300810476202	0.648227240061895	-5.0798611219979	73.9677582744272	481.807649653085	76.2589936192512	45.3273164641283	108.336288446786	-4.8396668430057	24.2895710228559	1429.21512039941	182.259668680029	63.5020066115158	1000.11903952922	1657.76760211617	95.9923103849769	23.1692157203228	82.5480467545792	46.6966770735187	32.1320581405879	45.5763217709856	31.0117028380548	38.8541899557868	32.1320581405879
92.8283572545057	648.934945916293	-10.3666798167538	16.0053852125681	63.0164576561419	43.524061764904	66.4562922251839	512.488174677628	29.764723488736	81.3622420243658	3.39265845941418	30.91133501175	61.8698461331279	827.806343506476	43.524061764904	46.963896333946	52.6969539490159	48.11050785696	96.2681918235477	42.37745024189	2363.11917282221	418.46602979048	21.7384428276381	24.0316658736661	287.752316166885	135.252983606024	35.497781103806	-24.1260180929217	58.4300115640859	142.132652744108	885.136919657176	80.2156305013518	81.3622420243658	851.88518548977	31.307263501513	55.9688855385501	1768.83063429276	3.28269300487991	21.2184181227251	878.770275319697	903.431897356734	57.0898683584154	24.581366582321	103.050163972894	119.864906270873	16.7344868432638	48.1220057994928	50.3639714392235	31.307263501513	-0.0802554547160634
40.570068516826	582.240619476757	-5.33421546282919	58.9317821086881	26.7987833229294	40.570068516826	-6.48182256232057	1475.07894288105	4.99424843259322	15.3227123280156	-9.92464386079471	23.3559620244553	13.0274981290329	590.273869173197	92.2123879939381	72.7030673025846	7.28946263157598	68.1126389046191	54.3413537107226	41.7176756163174	1640.33436520781	264.353452917645	18.7655336264898	30.2416046214036	104.836066088343	63.5222105066536	39.4224614173346	60.0793892081794	13.0274981290329	48.6033182132657	414.689982951016	83.031531198007	35.9796401188605	925.37514222468	31.6031554409143	87.6837074680871	1708.41166105338	39.4544327247185	21.5086560760232	951.324208686549	1036.56664776785	48.4273210490662	25.995100238197	34.9679885625447	42.8192658463489	75.3459860221091	75.3459860221091	85.4404853870002	-11.0180640997371	354.62713511743
15.7874573211665	487.8638683284	-15.2248616501116	20.3818749465411	29.5707101972902	96.189765765221	73.2176776383483	1209.1874355122	38.7595454480392	14.6388529148229	44.5025674797574	-17.5220704627989	-10.6304440247371	273.074844342141	4.3014132577302	11.193039695792	137.539524393592	59.4344247622247	12.3416441021356	160.511612520465	2327.9281272909	451.108527325404	-16.3734660564552	37.6109410416956	39.9081498543829	143.28254642531	99.6355789842519	93.8925569525337	45.6511718861011	10.0444352894484	659.005924873602	16.9360617275102	15.7874573211665	1392.96414052718	46.4884987682908	44.2440188367894	1231.57390260104	57.7108984257979	-0.645579793239127	1647.92492989456	1144.03918527249	55.4664184942965	119.434096542087	15.0657797272709	38.6328190080358	20.6769795560244	7.21009996701586	56.5886584600472	18.432499624523	433.661286952287
8.20578663647716	134.66216592593	18.5522176692506	0.158562499875607	31.1978555981959	-15.9358857733275	1.30816594796154	1276.21838987526	8.20578663647716	594.503545160304	-11.3374719809837	86.3788211063208	7.05618318839122	310.551493483078	170.299872816594	61.0875452484302	53.0403211118286	96.7252521390942	92.1268383467504	100.174062483352	1668.23316567257	225.480838324719	3.60737284413341	15.1034073249928	53.0403211118286	748.55040720382	17.4026142211646	50.7411142156568	71.4339762812036	26.5994418058521	988.81752785378	42.6938900790552	2.45776939604748	1188.84852782073	135.499938271796	203.994983668844	1744.57207030408	40.0560225545986	-9.35023969900959	1449.25736637911	1204.47179430441	22.090109007832	9.73854344442994	279.227246645929	29.9501961845424	56.8990665046923	25.4587177978507	16.4757610244674	23.2129786045049	1111.27361778056
84.6050243208518	139.834027324812	103.014691988839	-0.539688643587428	22.4723959413962	303.219827878196	5.21333250265847	1293.89006926174	19.0205832536486	109.918317364334	-1.69029287283661	93.8098581548453	48.9362932141273	24.7736043998945	143.28584001256	36.2796466923863	242.237803727989	20.1711874828978	37.4302509216355	9.81574941965519	1651.72798455823	420.581459261612	28.2254170876421	39.7314593801338	17.8699790243994	1444.61922329338	33.9784382338879	215.773906455258	212.322093767511	295.165598273452	1022.34747115893	7.51454096115683	-5.14210556058415	NaN	197.647314865048	347.072806153355	2163.77220023751	70.6918222667125	77.4328218737038	1102.06476213638	1235.76125434171	20.1343252142779	20.1343252142779	552.67329416659	90.9148210876864	38.1103241662547	-3.45917341019161	35.8633242972576	257.192811393472	384.148303991807
69.0088554532411	435.219803346099	-21.9680781427833	25.247798786799	44.8251136112599	246.35629562777	62.0992149269607	1660.52939000648	100.102237821503	309.694667118673	21.7929785236588	432.916589837339	40.2186865937397	361.516971065775	-4.69397682708248	14.8833379973785	322.362341416853	44.8251136112599	208.353272733228	27.5510122955591	1164.18687886867	18.3381582605186	52.8863608919203	20.6413717692787	57.4927879094405	1649.01332246268	43.6735068568798	150.772935014225	801.430751238956	121.982766154724	1683.56152509408	45.97672036564	159.985789049265	1334.62467851692	153.072062026997	214.899265950029	1114.20405028505	41.7830949655381	102.486167908152	2222.59719697796	1176.03125420808	69.8863694760074	32.7900471221879	574.621179684037	164.313371831184	-12.175192094563	-5.43040621205036	17.0522133963251	310.450399285625	711.765159295127
17.6545430321912	439.510179295238	-21.5342319212066	81.0481495744524	-11.1607326688366	226.277139107633	49.9276518173424	895.944146399519	38.4015415369312	535.176894622651	86.811204714658	976.626918362397	29.1806533126023	561.686948267596	114.473869387645	-6.55028855667215	683.863717239954	31.4858753686846	681.558495183872	18.8071540602323	1197.92823574629	131.763034808261	29.1806533126023	32.6384863967257	10.7388768639445	1874.51090920642	19.9597650882734	401.474015369882	734.578602473763	218.208861911345	1257.86400920443	64.9115951818768	6.12843275178009	1473.40227144812	385.138340076846	1088.11504984399	1079.11694795897	70.2047741011676	16.2161627910513	1813.58701432368	2116.14819020745	28.5885528829529	157.936267480107	824.920569707169	386.263102812474	31.9628410898352	84.8266896643241	-24.275295691536	130.941961825049	399.760255640003
18.1233515068793	606.468049460402	48.1173949319609	-18.7923942470672	27.352287945366	218.852719043964	7.74079801358185	808.351034052298	42.3493096579067	908.71571782084	382.666340827101	996.390613986463	10.0480321232035	568.398686651645	390.741660210777	-6.10260664414811	1272.10509008625	53.885480206015	659.534433981701	49.2710119867717	714.90805261262	11.2016491780143	13.508883287636	23.8914367809335	-29.1749477403647	2098.09490133081	60.80718253488	703.371882064512	531.482940897698	686.06762624235	1352.85828392301	3.12632979433853	10.0480321232035	2321.89660996411	346.245361134392	624.217975860684	1158.78069648817	44.6394471803576	103.159997649051	2172.76177287841	1018.10629632304	51.3918183882837	93.0314408371615	639.973508679179	61.5203752001729	77.2759080186672	18.7553575499741	-39.7651929187191	1100.26014601948	412.643678012332
2.42823132125734	1054.29145990869	52.0770994104557	47.458600053321	173.312707535242	657.100515195106	143.292461713867	1153.58919608709	7.04673067839207	856.850612391183	677.883762302212	1195.1556903013	83.2519700711151	729.841880069977	614.379396141609	11.6652300355268	842.995114319778	91.3343439461009	1116.64120123001	95.9528433032357	117.890715249626	33.6031019819168	40.5308510176189	18.5929790712289	3.58285616054103	2423.67651929914	10.5106051962431	374.217429570603	373.062804731319	748.315877498516	944.602100176743	30.1392274640657	30.1392274640657	826.830366569807	290.418192055394	888.339261144446	1364.64926533403	5.53301224460204	11.1631541380959	2854.38481035252	904.103658446229	4.40698386590326	-6.85329992108454	598.94996781886	23.5494663037825	28.0535798185777	4.40698386590326	-42.8862080394455	560.665002943101	449.188193451922
37.5535780508781	1973.24117471849	52.5768250697909	114.981081917583	443.181247561525	921.613883394595	57.1993626140718	1620.77268696708	162.362091746462	154.27265104397	963.216721293123	1695.88892206164	86.0902222658273	929.703324097087	822.229326192557	-1.73799107550936	696.265178110903	74.5338784051251	1211.67811429822	140.405038411128	58.354997000142	73.3782440190548	37.5535780508781	-0.582356689439144	533.320729675002	1920.08199295926	49.1099219115803	499.807332478965	876.544142337857	722.844768990518	1573.3916771382	45.6430187533696	39.8648468230185	859.209626546804	89.1887352055047	1299.22401207135	1447.94343157442	71.1621389021029	39.6155953711497	1833.26192755963	1615.81610964985	68.9088143641776	110.595318315794	147.775173191561	36.2356085642618	58.7688539435141	73.4154634400281	-5.45089538735484	860.952389444895	492.53382749412
57.7040081637962	998.056962098856	5.65495167292572	68.1138194619703	580.507864472095	1195.84337676416	60.0172995633904	993.430379299667	135.199270050203	620.990463964994	1000.37025349845	1317.29117524286	64.6438823625789	1296.47155264651	1110.25159497918	-4.75485962524837	1213.19306226112	9.12488877231708	2456.58718954303	-0.128276826059889	95.8733162571012	50.7641339650134	-8.22479672463974	20.6913457702883	419.734112200295	1511.60765280878	-12.8513795238282	69.2704651617674	1052.41930998932	1697.82761047611	1465.34182481689	47.2941968656221	70.4271108615645	933.284802910217	60.2090107636135	1370.12797755813	582.14746310945	56.8271201436621	3.84416709775646	2170.5087576133	153.774651248936	35.4084795506364	4.9714639710736	609.202588069061	17.3717295775621	25.2628076907821	54.5725263970278	-2.91961414214639	1264.16207146632	233.812729254453
23.4797741803496	1131.35923152802	21.164456610135	520.115392991375	610.412778229743	1200.81875863446	48.9482674527099	1215.86832284085	339.520622514639	65.1554904442119	1543.48575902622	1041.06184628965	270.061095408201	1305.00804929411	1219.34129919618	-12.4076481579762	1151.03943087485	29.268068105886	1706.71564772634	14.2185038994913	89.4663249314649	54.7365613782463	102.200571567645	102.200571567645	539.795592338199	2430.2523884184	102.200571567645	42.0023147420662	1222.8142755515	1416.14329266441	2117.68451643943	-1.98871909201067	116.092476988932	1239.021498543	37.9642148125846	1481.7174218138	357.16902542301	31.1966216547664	4.12624902349356	1868.59816400241	303.028280160465	18.7893675320997	-39.8631065023248	-9.40893729214286	-30.8396489585672	10.8938421813118	31.1966216547664	17.66143533913	1080.17356111659	468.834312527011
35.5424807151185	923.086494056592	-30.5019171444951	210.502201360761	195.439443954183	1123.53703492875	42.4945225950778	917.293125823292	629.94206145164	-67.5794738376115	1054.01661612916	819.964539503862	107.380246808031	992.606912856185	796.791066570664	0.782271315321864	1666.95497521224	94.6348366947727	2216.16628372903	3.09961860864164	160.679234554386	28.5904388351591	3.09961860864164	91.158815754793	526.82010689891	1755.01417235839	-0.376402331338022	51.7639117683569	1314.71818662763	1365.69982708067	2591.57654524683	-0.376402331338022	326.36956602675	1877.83357890434	-31.7055342533472	996.420122484408	33.7514230362135	29.237150119692	-18.1627155037829	902.748959466588	171.436746990117	56.3227876188206	-31.7055342533472	10.051490224476	21.3371725157795	16.8228995992581	39.3942641818652	-26.0626931076954	1375.61904747221	619.478333954869
92.8542766259116	786.349069525922	-25.4341328653946	156.637242528086	617.034287312876	1505.3570487868	23.2728592780845	1305.89031905636	446.5598148107	1071.63288065201	1498.39890705202	302.758218958523	42.9875941933021	1307.0500093455	1035.68248168897	66.1813999759112	514.981541869396	66.1813999759112	1149.33213002375	8.19688551938857	647.186234830268	22.113168988954	87.0558251802593	46.4666650606935	768.953715188965	1233.98952113028	36.0294524585194	25.5922398563454	1031.04372053245	693.573846395486	2907.42260834552	19.7937884106931	179.831048310696	652.98468627592	32.9214923775252	1114.69986610292	29.5338774284895	41.9551322416203	84.8649215960724	1238.91241423423	249.728849115809	5.82057278523965	-16.7635268749983	26.1462624794538	34.0506973605371	61.1516169528226	100.673791358239	-52.898086331379	1044.68915715618	492.507920463367
46.9636579639685	958.120000974552	-27.3216999375313	2.85672670995303	738.746053421685	2176.86415404603	87.5884630663512	360.355011610921	707.40691805699	-27.3216999375313	765.442353917537	655.175025782498	107.320511258937	1658.02735745275	648.210773479232	16.7852313164842	714.371170360256	-7.58965174494538	1588.38483442009	79.4635020458747	713.210461643045	50.4457841156013	38.838696943492	-11.0717778965782	515.889979717186	929.102283044278	82.9456281975075	37.6779882262811	1017.31614555231	1198.38670543722	2275.52439500896	-25.0002825031094	341.783672135546	828.120624646927	33.2204671291459	1678.27108281741	1.58487836591007	711.125940627056	0.455035910080224	1387.90157166914	236.592109178519	55.8173162457429	-34.5700802206452	39.999521864125	19.6623576591877	62.596370980722	41.1293643199549	11.7534604683787	1137.07654647491	777.786645521018
-12.9483801091035	593.474124279201	11.4479275387018	6.80101179626271	563.269171953347	1342.78928774751	21.9034879591898	1158.07438698555	256.572732952365	191.515912558218	1441.53624727434	727.072951874326	494.72716475237	1951.53525000703	756.11617526457	35.8442351865072	614.385245120177	20.7417590235801	1058.16569852311	34.6825062508974	879.259442439207	-21.080482658372	263.543106566024	26.550403701629	749.145801650912	1259.1448043836	19.5800300879703	42.8146088001659	1522.85727276702	1464.77082598654	1824.90679602557	54.4318981562636	462.198754555296	1382.28807155824	40.302663526132	1367.48694522026	67.4341990973919	552.410397433663	-37.7005012412403	1275.91801266726	330.836190268374	-3.7860817771654	-36.5700205924378	145.437363864764	27.8673763893045	33.519779633317	64.0427571509844	-2.6556011283629	693.720478533975	663.197501016308
64.238780389139	583.988454615385	10.7522367327467	-36.9205521783854	1622.32505211882	818.86414632389	395.62280086896	1596.74453123968	114.237071198375	101.446810758803	774.679610259914	675.845779590493	443.295589780092	1109.55188358689	873.513440929334	-6.68902750303332	1036.29857379661	38.6582595099949	677.008530539545	34.0072557137868	1410.70437939136	359.577521448348	804.911134935266	16.5659914780068	720.030315654469	1581.628768902	15.4032405289548	147.956848720883	1154.89917059992	782.818866903278	952.58050546487	11.9149876817988	560.733435634345	NaN	-2.37639555812586	1532.5528516376	11.1970391996845	531.512038249083	-41.9655802684062	1220.36385220796	558.658907764703	13.4592783259863	-74.7680475997813	333.566114697681	12.3281587628354	-34.0477433263501	55.3107021625683	227.2408757615	778.096103015971	669.508624953488
39.1496898590813	355.696425199042	-7.40130063208944	-15.5477239680443	1166.84743450769	837.499176782659	523.279990967257	1399.60238696355	648.967665293417	19.3655189003337	644.3125662443	920.127184904487	435.996883796312	1431.02430554509	1341.41364884958	-22.5303725417199	652.458989580255	24.0206179494508	431.341784747195	42.6410141459191	1100.51227305777	466.255027615573	770.000240570461	19.3655189003337	335.912254240295	1129.60664211476	-2.74620158297237	53.1149870064325	1431.02430554509	1205.25200166291	1342.57742361186	-10.8926249189272	628.019719572391	1045.81485923065	12.6159953893828	1399.02101551035	36.3829385914565	816.165027459494	-49.6307606160484	1718.1771099382	614.711889841917	28.4606241907653	-65.4753894174309	28.4606241907653	59.0181225934315	-16.8097438131847	98.6296945968877	398.545882623056	856.908358663049	708.647903450113
72.2563970304035	202.714039595997	32.6531841087054	-25.5868348937917	625.536577554126	1125.23594059555	818.893440642417	1012.25030373071	210.867642256347	59.4435928498541	1182.311159218	1184.6407599781	630.195779074326	1258.02318392124	613.888573753627	4.69797498750682	877.133459644914	477.606929287783	525.363744869831	12.8515776478564	969.152689668859	128.166815272801	758.32382087982	78.0803989306532	260.954058598494	2241.1147046834	61.773193609954	10.5219768877565	894.605465345663	729.203811378571	1157.85035123695	29.1587829685556	340.16048444189	1479.33525613073	23.0957537855194	1047.91735637532	77.4509327074094	1340.07644308048	-42.5834207450978	1904.01142439509	881.454620927033	69.5241357813005	-65.2314119625519	582.501136856638	62.7297384160642	-9.74383347978919	70.6565353421732	675.3579008482	641.385914022019	598.354730708856
40.135151391844	120.577270084448	-71.7843180935183	-75.2818015149358	1270.08348792369	1679.28904822955	672.013822861285	930.827596046185	508.797929861798	-42.6386229150385	1134.84746229554	1292.23421625933	308.275547033858	1152.33487940263	639.370644261388	2.82866156338993	675.511306282703	387.551837919323	108.918992013056	5.16031717766831	532.114486004582	51.7934294632359	1467.10838733021	58.7883963060711	536.777797233139	2060.51474116406	-8.82961650800197	-11.1612721222804	1391.32957986617	501.802963018963	855.048788582138	27.3110455133129	-0.668821858027642	1559.20878409421	46.0508251152453	971.74503347085	89.1063696899246	618.236351699799	74.3768412827975	3516.55432596374	669.223180801393	57.3812315822662	-97.8453370159197	504.93228702959	91.3724509833287	15.458727654289	138.960158144816	732.67345701671	921.891245015958	614.837229759693
369.682874799378	66.3000422312287	-43.3845203126407	17.2920462009892	1472.36278547977	461.864581618162	818.922838409907	2039.45531097254	522.541148131792	-8.3788088624696	660.230279835798	484.034865536604	110.640610068112	1407.01879077278	867.930834440146	440.861154748059	709.238275866037	463.031438666501	132.810893986554	28.9606166843795	807.254267926516	185.31946116181	1290.33308593888	96.6383254880436	209.82345917693	1859.75932552833	13.7914750559721	58.1320428928554	1410.5193619178	186.486318210149	1123.4725280264	42.962901264448	121.142323503163	1297.33422822891	45.2245706604308	1000.91888344485	120.047612942485	231.148493906748	25.9519688605077	2191.28546520481	581.456373681821	38.4224759075167	-107.822561280135	184.667513095169	295.768394059431	55.4277127898018	54.2940303309828	1028.12726245651	695.95830202254	356.987246835657
188.277997690848	138.058809027135	-75.6647148207596	-32.4528548077973	1457.77237158517	1488.13746240509	792.076149763862	741.856961100149	649.593800531932	32.9488792658754	869.156764922119	557.330639963716	307.402584753609	1931.9349436193	635.579143230431	626.236038362764	1037.33265254013	493.096793998501	58.6424176519611	-28.9491904824219	682.294667568769	146.234025786344	766.382611377776	38.7883198081676	383.315311803408	1978.65046795764	39.9562079166261	62.1460819773365	1098.06283417997	955.580484948044	1089.88761742076	82.00017982113	45.7956484589183	950.90893251421	20.57655464197	880.394903473427	687.559653735501	565.052553901996	761.290778635296	1354.54275282903	220.217754370646	174.844754432311	-76.9753952254512	14.9049296496781	806.663778573632	56.8749545926384	112.456879517099	1149.22992810806	270.128054302815	659.201528774042
367.748837138479	624.911455449623	95.3902459271311	-0.461275443386143	1484.06838480731	942.857965361582	622.573613464976	790.898236359543	188.903925313002	7.72117150287752	813.107735213687	776.871184451662	250.856737906141	2054.50182906112	522.046408125165	1200.02058367273	273.066236760285	227.478318059673	275.404078744932	46.2955642495491	66.1672211190466	-51.8937991056149	1477.05485885337	89.5456409655142	484.640936370817	1970.33951761383	22.9171444030815	45.1266432572257	928.830913453702	1204.69626764202	1347.30462870547	-10.9815643742966	121.106507758245	1796.17028975765	16.3300119647382	1028.72170600203	590.62395499486	477.127128309065	715.470464349234	2163.68997285998	11.7901388973064	73.0784253076356	-114.191338723926	29.9496311670336	725.685178750956	-23.39387737529	170.685696257419	1044.61126173804	437.403238969037	473.722223508491
448.091171815543	797.907927543841	120.503574478006	166.131846964306	1312.68843764568	1632.08634504978	510.098824168719	1863.73757459561	727.710585257226	-28.0808000286623	960.531770507832	1069.33765105209	244.518879184359	2143.3569880373	-21.0610658000008	1343.10728596988	425.862013424781	402.462899329243	274.937727508559	-1.17181881879321	46.7963650770604	-28.0808000286623	1719.83302290805	38.606675143622	376.723873824151	1550.1894457154	40.9465865531758	19.8873838671913	996.800397355917	752.279655057541	902.033985268986	5.84791540986829	97.1044603824678	1819.27925781409	-12.9048196550529	1017.09550493415	893.313768021006	462.916719488141	532.189067668892	2267.40460898345	-25.3965545728933	45.0114058731162	-92.3976782231283	52.9606917299238	995.518871894245	57.5031407909566	504.934373302695	819.498970779222	270.998246659502	381.152636389549
761.603326208158	355.26901522245	-10.0805669894833	707.737682676911	1614.08568470267	1308.45670727538	896.267435036274	1054.35138887798	85.9407975662171	-70.9721640248056	580.09952735287	1027.41856711235	474.710224791736	2191.38486428755	509.839992312114	941.936132812766	46.1270610431218	496.959077554642	994.630784093333	1.6293555173094	49.6400377951596	-17.106520493559	701.882721423515	36.7591230376876	299.061387189845	1643.36049096965	27.3911850322534	-21.7904894962761	1199.55442796221	1059.03535788069	703.053713674194	78.9148440621414	10.9972935227436	912.661326545784	21.4575450205069	1056.58766737673	1489.5015824346	583.904757497267	331.655704628902	1926.96052547208	13.5037460561891	75.9978807758291	-77.3968135360146	39.6376569389476	1146.35196997403	28.2750869899222	756.615820722454	444.145147124254	297.567994781826	33.9563719644349
420.506373161181	660.772653317304	146.251204592729	102.886071101136	1383.91555505549	1666.3749380683	559.978018715223	1338.20636029408	268.142390623152	-61.1982177859722	739.298705856134	967.844679663178	1076.84352870961	1619.49371267198	361.904841415785	1141.30521362955	182.584154274874	559.978018715223	1433.14084172162	51.3167231651877	66.5531214189906	-33.0694825481823	1512.83892489536	6.77955903868688	660.772653317304	1182.32628585133	-9.62886985002394	-24.8652681038268	715.858093157976	688.901388555094	717.030123792884	60.692968244451	65.3810907840827	545.913651096328	74.0493887775707	1097.26160011096	1048.37479445837	78.5969986057191	460.596224170185	2135.25354338584	-13.4921004142861	847.143059562799	-118.087126461699	309.388197384251	1446.29065442135	91.1029256331272	1014.26772074725	440.131979943517	244.584757333136	-137.41446823133
406.090714365198	368.552446769754	45.9579596214074	-25.5993629824077	1314.04756183	1560.3924429251	177.341896205461	1145.1253576505	209.014809489117	-3.31101659761282	395.533076603979	734.550555825333	1078.26031849612	2897.69322601279	424.85984816292	1588.54614362168	451.840477997145	582.051343718842	1099.37559401855	-6.8302291846857	36.5733927225464	-47.8877093672025	1333.98976649008	33.0541801354735	347.437171247317	1520.50803360494	30.7080384107583	34.2272509978311	585.570556305914	664.166304083875	130.419061711156	67.0732351438446	41.2656761719769	377.937013668615	39.1097708659743	1120.91853978423	1566.8376117253	-4.11707794463941	1413.26854358233	1091.34227480855	-24.5929536970354	446.352188608072	-79.1952890367581	603.333902709775	1464.45823296332	41.3848681717961	862.694995573458	482.753745501221	100.537398123162	-138.347818988124
244.885326564344	358.774281544579	556.025255118595	234.318310122879	1483.57447609165	1559.89181705778	223.751293681414	1554.02125236808	566.59227156006	-89.7368607487185	439.788074262479	545.45823867713	1303.93519658674	1436.60995857402	673.436548912652	1408.43124806345	356.426055668698	155.652743280861	693.396468857642	31.1967718591603	72.2907246870803	27.6744330453386	983.402364528963	32.3708847971009	271.889924136977	1313.32810009026	8.88862603828946	53.5049176800311	716.878727616453	860.120506045203	512.583076414794	30.0226589212197	134.518710397931	1225.26962974472	23.4797371304655	1121.83847547407	1943.61568696016	355.832847592986	815.66386343839	1827.51973741504	-51.6411713987343	1183.30103699796	42.8290620546533	586.886551099464	1086.55441237702	54.2110178924109	1911.74621061444	367.214803430743	337.621718252574	-146.111404852122
184.456767050286	129.224394320725	643.943101885568	439.465807099534	1031.74486785908	2285.63724450677	410.086885434874	833.143357405978	-65.8516455326172	-48.2242925338213	439.465807099534	889.550887002125	1224.47059397925	1577.01765395517	-29.4217826684389	1575.84249708858	609.863552754562	-22.3708414689205	1582.8934382881	-34.1224101347845	63.4156097918867	-79.953527931654	762.633945410794	30.5112175274675	860.171965337465	1265.60108430977	119.823139388034	76.342335324337	951.834200931204	534.653513293033	284.34510071013	26.9857469277083	102.195786389238	1265.60108430977	274.321236195034	1355.08348128622	1522.49343916652	172.964186866145	1146.67516637401	1806.06540863723	21.4980344982548	2238.82584397406	-110.607782604567	856.270137397981	887.018905171914	-11.5284197774506	699.109768775659	646.722979234885	138.798889339553	-120.857371862544
92.1631836510288	75.6963465056367	348.57536205785	644.97843067491	1534.18763652609	2109.35073396157	294.470040008704	788.47515437047	-54.8621480042587	-83.0910116820739	703.788563337025	643.802228021668	1006.0726452203	1712.97043981892	75.6963465056367	1722.38006104486	780.241735797774	376.804225735666	964.905552356816	29.8244430291869	105.101412836694	-57.2145533107433	1269.54203954657	28.6482403759446	525.005760044195	1553.00687897797	258.007757758193	83.9297650783327	604.987540464672	406.209292066723	86.2821703848173	7.47659261758323	0.419376698129425	1101.34506013292	361.361571936716	883.24875015588	1135.07640602146	337.432247171209	667.884827266313	2052.36718869925	-29.484065899907	835.390100624865	68.5122164731238	716.882968452828	876.411800222878	33.1879751526127	1143.05284760996	183.60087367866	60.5357748846213	-142.293739794443
90.3534608532938	-13.2445657995382	243.396000226796	884.99741529263	1268.78101402926	3079.39197984807	179.824483871649	983.88644073397	-105.070089423639	-80.3478330633044	962.695935282254	344.639526273881	921.492174681696	2593.18760476148	855.566157720803	1703.18637578943	1119.27022556438	332.867023245151	1472.4453164263	16.1866917722891	27.95919480102	-50.9165754914771	1136.92898010747	16.1866917722891	398.793040206044	1592.52484731936	385.84328687444	30.3136954067661	909.719671652965	105.657714790644	33.8454463153854	18.5411923780352	142.15247417971	1240.5270067603	554.534171910526	1368.59470230947	1383.41653269488	450.781359212621	711.873602155699	1670.73201401216	32.3496860243699	1735.72003954821	-127.27002581856	575.056706290331	329.926434531546	31.2095452254918	1435.86300944327	-28.0777763161678	-20.0967907240213	-142.091856203975
264.107184571792	85.0056118616756	530.402943996044	376.045667515615	2422.75245565688	4305.67556875402	94.432010425366	1074.77746104916	-121.196856719051	-58.746966234602	1173.75464596791	743.675211499538	1061.81616302409	2623.0634251353	1136.04905171315	1278.62332998896	984.048374873642	470.309653152518	1691.02826715042	53.1915167092207	290.029780621941	-82.3129626438279	1244.45263519559	59.0830158115272	264.107184571792	1103.05665674023	622.310329992025	8.41612353169164	698.899818322009	363.084369490541	24.9123210181497	69.6877141956788	44.9434179659917	1244.45263519559	916.764010693355	706.858525153317	892.807406365416	622.440014664389	751.349361762347	1658.27795417719	42.9183480647179	1708.47274419763	-27.8106742368167	412.53452912435	177.53164857409	33.7920226064553	812.952058605619	180.954020620939	-89.4133710800888	-164.705556110755
696.448902513465	98.5178385328103	378.024075541519	418.122016715764	916.987578971814	2668.32412731752	26.5774146613706	712.959819467566	-14.6998777238817	-88.9990040173359	975.955139522174	678.758634348357	978.313841944188	1973.68626403427	1083.27609972383	973.59643710016	1401.70092669578	293.110788349	1122.19468968707	-33.5694970999971	74.9308143126662	-96.0751112833792	329.670675890223	74.9308143126662	415.76331429375	1348.63012220045	939.395251980951	-0.547663191795236	-147.966564567696	179.893072092308	32.4741707164066	78.4688679456878	97.3384873218031	1165.83068449433	900.448515089413	713.252140744566	1767.9439083948	761.192675637759	828.537712749624	1014.59264578749	-1.29011742539827	1670.92139730144	-118.858572044418	547.743151232354	321.737772450161	70.6206849143905	1705.16463651086	641.341338404778	-109.727041588572	-153.101811253841
1149.62973801905	30.6062914255511	495.685656359981	660.942283494042	976.110279528288	2613.33129263502	-20.1511011941963	882.858325645496	-126.387504351807	31.7866959050802	689.271991002738	407.155320395305	557.066689295489	1614.70910295348	780.163135926472	1344.39647714134	1153.17095145764	791.967180721762	1724.48671954968	-7.16665191937715	18.8022466302611	-57.9240445391246	738.848979142957	-29.5943370304283	224.192626068309	1031.58929006615	1519.09634011163	32.9671003846092	-137.011144667568	225.373030547838	51.8535720570733	109.693391553995	-9.52746087843517	2029.03107526816	758.484204335813	830.436042812996	1777.23086975879	948.07158825982	691.100736555593	1080.55433847178	51.5288389806292	2361.98231897019	60.6655803745573	438.698255548331	772.189316426705	61.8076730487983	2121.00076470533	498.087074608863	-162.042491102439	-194.021085981187
964.451100579914	21.6463149917968	420.979670291024	614.739049785324	980.991535414793	3554.21061186958	-11.4345546779617	865.208491570639	-59.8743995515367	-66.9631573379135	881.748926405518	378.447123572764	550.940229707933	1808.01327715876	406.802154718271	745.881068833296	1379.14343108296	452.87908032972	1965.14740809011	14.55755720542	38.186749826676	-39.789585823469	1051.87911327856	40.5496690888017	226.038831165662	829.764702638755	1628.43141323721	26.372153516048	83.0822158070626	210.679855961845	62.9974020789949	194.139421126966	71.2676194964346	1142.8515048704	252.964934525019	500.940552942818	980.893362783719	1287.14896525363	691.778932093843	1123.73646095065	43.842638808627	1328.2877775257	-23.5793035261662	232.395528388981	328.386090357161	184.400247404891	1219.72702291883	260.964148022368	-172.136125619778	-151.56671948374
582.643341022693	65.8835559430816	475.034323992385	519.969957477568	1565.31469434342	2983.15218246802	-36.9953944045755	1240.12260991117	-10.9800276499955	-90.2086445843981	1016.62695915591	635.856591202515	585.008374364018	2112.81991286026	1072.20524267706	1625.62304454722	879.455025359037	685.52229137035	1333.54142689352	12.670305763259	152.207272901461	-58.2806944765045	884.185092041687	-23.9877110272855	-70.1058611831318	1435.23786057052	807.32150844861	39.8681891885017	187.682773021342	631.126524519864	16.2178557752472	278.736556662372	96.6289893803125	1210.5596931446	562.110571410112	407.75188980234	1349.91154643052	1864.4404851231	1288.16807378741	772.495737453299	166.494987437599	331.144247819223	275.117763383809	453.487795463902	682.167323771713	209.944097816083	2026.80295022164	535.812425654714	-177.667702665657	-95.3430724748453
758.799455638125	45.1033667873152	343.36441884437	305.489999535538	1320.99786725361	NaN	-37.7469254507556	596.649597972186	-143.085154153446	-101.66000803441	759.983031241526	435.683315909649	126.770083421985	1416.86749112909	43.9197911839141	1618.07534370726	799.041026153759	830.997567445587	1515.10426621137	206.069648849853	394.258169790614	-107.577886051415	954.089430199292	132.68796143899	245.127643762086	4221.94167118948	1354.13798414883	395.441745394015	91.2628153199546	188.316014798838	42.7362155805131	215.538253677061	65.2241520451324	675.949163400054	82.2142848744863	457.463092948971	1572.91305597526	1491.68541764206	965.421845342481	1292.62050116353	116.535822198372	1186.22373545948	99.3750535364292	578.732524826701	370.515198395127	595.893293488644	1306.34911609308	209.203972972864	-77.9528893036474	-168.33293758988
437.724042934445	18.3627451681429	410.477404943979	410.477404943979	879.59343295374	NaN	-31.3919850753166	614.234871655289	-115.501171915451	-64.561805237623	645.035418948859	261.2132142136	672.282056939325	2006.18268203779	-27.8380757722124	1118.88999269609	1044.2578973309	540.787412724468	1869.94949208546	781.268608901189	367.830493306728	-79.9620788844081	703.082604232896	-21.9148936003719	159.334480857945	NaN	1835.59503548878	178.288663807834	403.36958633777	158.149844423577	110.764387048853	772.976153860612	71.6713847147067	890.255160863053	64.2300965948681	289.737098689225	1505.41443992885	2339.90481823741	674.358178403457	693.818173508046	-20.4781173898141	1585.54383153598	72.2430357555812	298.894743444325	660.621711270806	963.968693783519	1026.92750147484	395.050013372883	-163.566316688264	-131.514560045411
669.794070143683	42.5592099158605	-111.581682011582	361.512286288799	1133.40244509468	NaN	5.80253568700889	796.663881191655	-102.096088662201	-27.3970410358248	880.848522167412	761.092906131476	499.053389854824	1452.35552146762	-58.2252194213133	1190.31600519097	628.294599240141	641.33729009554	1557.88274747948	551.22415327642	399.454659686323	-71.2679102767122	1233.00117526318	-21.4685451924617	197.885801011975	2998.50723741673	2010.81982991243	318.827116216584	-109.210283674236	194.328703505957	8.17393402435415	672.165468481028	73.3873883013489	1481.99800068444	16.4459460763593	362.344875542625	1255.72621654821	2689.71780493154	716.261329864068	626.92319576351	43.934602722685	1031.23552060322	543.311865130936	358.908793461834	948.76955066424	1923.47150091521	1732.19626508452	322.257251266733	-131.305583397641	-150.776715188789
243.626934722041	57.3050163256953	740.88097171611	355.18273299756	1102.84393420583	NaN	263.80191951655	784.791232739453	-0.846410434947611	-104.094862030375	708.838348807185	394.345938775136	217.518130870324	1865.93306496283	391.972411152253	1386.48048514039	685.103072578351	-37.6360885896401	1943.07271270654	1851.69189922553	777.670649870803	-51.8772543269404	827.514729951354	-23.3949228523398	123.76378976643	2540.01490986172	1452.93925858113	302.965125294126	202.090201321582	311.272471974218	25.2623934167696	642.37957536645	102.40204116048	1231.01442584153	113.005156244371	533.593227541531	1746.07873008212	1875.57859944609	1159.31826004357	857.915909222992	16.7397666286725	245.943075237479	294.075770045328	208.124529317026	361.690746084926	1267.04381508971	1879.01664907523	587.456005064601	-183.813128404033	-127.658317794876
151.661961783747	120.778372220408	448.61955373893	363.095767255837	606.600992659088	NaN	120.778372220408	951.0717993271	-87.0919421482204	-58.5840133205228	350.029633209809	-101.345906562069	549.585135003692	1744.54248503135	-0.380325297306919	2652.04488604639	436.741250060723	829.913101809385	2553.45496551727	1356.12195475397	1261.09552532831	-66.898825895268	721.820538337699	49.5085501511639	508.011072129967	3835.12393239584	1499.84942926028	325.085195485574	-152.422612378361	72.0773271397578	57.823362725909	734.886672383727	1.99533543833455	952.259629694921	260.128630397161	549.090262689824	1441.20196873622	1801.25733595803	752.0514091811	1405.65510127165	312.875595022012	1346.02809778269	513.543395225251	351.862481918641	519.276760945343	1257.73426569326	2539.71484070595	175.274817739791	-183.633876338002	-120.566853416984
47.6425520635042	9.59778908834473	145.132257187351	269.966635699593	926.238797021094	NaN	6.03109255942353	930.994392392989	-92.6475114073965	-70.0584333908955	486.346225120812	350.811757021807	316.333690575568	1567.05527338394	214.088390079827	2518.17434776293	419.767889914283	1344.73118974785	2346.97291437471	1376.83145850814	2218.57183933354	-41.5248611595259	760.981857847745	10.7866879313185	227.166277352538	NaN	1750.14569520189	470.890540162154	198.632705121169	113.03198842706	128.487673385718	478.023933219996	72.6094277659527	785.948733550194	171.070705072004	680.485446100893	1357.41043981045	1410.18764270984	881.268283218135	1048.77853589881	-21.6808185605491	1830.11060490933	735.557309995908	96.4942227141707	481.997269979276	1265.62399998543	4201.64274388842	437.251380564576	-50.3640810058695	-128.382554857141
32.6835322916734	46.9631631966727	-67.2738840433219	414.663659000405	330.175842812493	NaN	-60.1340685908223	1320.23025222578	-99.4030535795704	-54.1842223804059	194.519349214999	211.178918604165	468.212274894153	1379.72871432994	263.537565255829	1777.17844118576	887.081448107466	826.393016761219	1151.25461984995	3537.14295022692	1770.03862573326	-70.8437917695718	919.210617643715	-43.4744992016564	180.23971831	NaN	2870.76017466029	438.463043842071	189.759472246666	124.311163932086	105.271656058753	1676.03105560868	362.305012348741	806.163539645804	275.920686996123	442.379034825872	670.82876736463	2144.8461371122	739.708083707974	877.466716394663	15.3272734971379	1981.83175509962	452.710932277374	181.785621326886	518.146282803551	1152.98398176804	1720.09035299491	275.920686996123	NaN	-133.911245246775
15.3154690524607	103.452545258407	84.3958801327966	157.049415924184	164.195665346288	NaN	23.6527600449151	947.901018636996	-101.4066048419	-106.170771123302	261.861074115039	415.505436690269	380.965231150101	1780.43907631208	248.759616841182	2222.31549891216	1219.45849667694	1128.93933733029	1412.40723107374	1245.66141122465	1910.2626074803	-60.9111914499789	1253.9987022171	-3.74119607314918	186.82545518295	NaN	1529.1293049681	417.88751983097	-101.4066048419	163.004623775938	20.0796353338632	1862.62094466627	97.4973374066534	1904.30739962854	986.228237882945	597.985393345499	400.418028669638	1060.89032337092	1118.3226968232	896.633735297381	1.83735691077989	2944.67217260586	601.431335752636	0.688709441734187	102.918334186802	1464.06558500596	3670.61737304275	614.066457912138	NaN	-161.27058369371
25.3347396441069	43.2164771390437	-134.408781977328	295.94503373415	380.585257876851	NaN	-35.4631678386782	865.776401906136	-39.0395153376655	-103.413770319438	399.659111204784	373.432562878876	881.273907735081	1629.92265085643	-99.8374228204506	-30.6947045066951	651.195551966895	561.786864492211	1210.29787764192	1551.24300587871	2100.80840488977	-22.3498936757245	812.131189421326	56.3297513019973	-4.46815618078776	NaN	1207.91364597593	177.925566267567	16.9899288131364	466.417597852548	113.551311285795	1255.59827929576	45.6007088050353	1458.25797090504	456.099932195675	567.582719836834	184.863459171824	922.718610363824	885.940783513133	512.415979560796	22.8111596109646	3074.22148112928	648.034216072722	15.9153170764599	150.384246499301	2029.50133715182	2211.09185722711	352.662294178105	NaN	-182.914809335092
90.2589339816929	87.8725499111776	379.011406514045	402.875247219198	355.147565808892	NaN	-27.8670775088147	1061.51725068142	-29.0602695440723	-42.1853819319065	347.988413597346	575.888092331557	608.104277283514	1778.62566387127	-1.61685273314633	1468.39573470428	74.7474375233434	449.409736594246	899.243133886381	667.763879046396	1600.84005061788	-82.7539111306667	765.605625937524	10.3150676194302	-116.163288117881	NaN	1519.70299222036	803.787771065769	-135.254360682003	23.4401800072644	130.827463180453	1430.21358957604	1155.77942146678	1119.98366040905	930.433982068214	740.689349989778	243.903404184418	918.934307396793	1529.56703244922	938.483754338208	49.5589022374134	2396.64250267431	501.496116824234	61.0585769088338	370.399825570042	3100.42259256524	3123.42194190808	334.750834088639	NaN	-104.53673835962
28.707817683891	50.2046809669835	-102.661902379452	234.122289055664	43.0390598726194	NaN	-35.7827721653864	1294.63421102156	-66.8337969076311	-118.187414750574	373.851900395765	215.013966137359	311.749850911275	1491.68879111657	-113.410334020998	888.582349007591	816.926138063949	440.73103060983	1101.16244147373	1452.27787509757	1029.50623053009	-51.3082845365088	1119.07649420964	-23.8400703414461	-23.8400703414461	NaN	2024.33329246431	469.393514987287	124.249432275413	258.007692703544	119.472351545837	1640.97256391583	1380.62166415393	1397.34144670745	1004.89468425251	345.584493858617	518.178784537647	80.9399148174358	1178.63960353607	551.547014068927	38.3666564499416	2883.8711954449	-4.20660191755271	192.550889456542	816.191593110107	1672.2592748781	2033.55665669954	366.2958087401	NaN	-146.884548878885
72.2361924074945	99.7292488401745	29.2035823389518	207.310774011531	24.4221812202248	NaN	-26.97788080609	1296.2748788016	-97.5035473073127	-110.652400383812	475.069236660241	247.95268352071	NaN	1793.5405951492	118.854853315082	646.00432665473	NaN	720.116043994998	396.176118201246	948.427947414211	684.255535604546	-49.6895361200431	950.818647973574	-9.04762661086391	-62.8383891965423	NaN	1946.54543094846	1249.65621789401	18.4454298218161	320.869050581297	77.0175935262214	3176.56086874098	1027.32106587321	1811.47084934443	1158.88009801044	740.961645585148	772.046489153972	327.648355170048	903.293606444561	940.134902526129	110.054450188282	2516.25160051574	88.1799306398507	688.002282467893	730.600031062207	1468.57724319613	1375.32271248966	510.703545075343	NaN	-136.321717357209
30.896676876729	54.8253235250637	234.290173387573	247.450929044157	164.897098107403	NaN	10.5573272256446	655.434354398263	-101.907312021528	-104.300176686362	261.808117033158	447.255128557752	362.308432956164	1464.22261111197	475.969504535753	721.238132681183	NaN	178.057853763987	151.736342450819	721.238132681183	395.808538263832	-116.264500010529	NaN	-8.58559009302308	235.48660571999	NaN	1635.31243464757	871.988606565691	158.914936445319	-62.425045051776	120.629101807984	1350.56153953238	603.987764104343	984.453245812864	NaN	NaN	NaN	NaN	NaN	NaN	NaN	NaN	NaN	NaN	NaN	NaN	NaN	NaN	NaN	NaN
25.4077413559609	20.6176759723044	-120.689252845563	173.899768249313	364.304867249659	NaN	121.209049029091	755.892712363579	-106.319056694593	-90.7513441977095	104.443820186293	304.429049953953	196.652578821681	1499.55036317625	238.565650928676	1292.38003533311	NaN	222.997938431792	183.479899016626	NaN	1100.77741998685	-89.5538278517954	NaN	37.3829048151021	-139.849514380189	NaN	1961.79167269911	1328.30552571053	254.133363425559	NaN	153.541990368773	1418.11925165409	NaN	1509.13049394357	NaN	NaN	NaN	NaN	NaN	NaN	NaN	NaN	NaN	NaN	NaN	NaN	NaN	NaN	NaN	NaN
46.2781016049699	67.85294346412	-78.3765402478976	172.131345783346	71.4487504406451	NaN	-13.6520146704472	832.561227138442	-7.65900304290547	-105.944393734589	396.269980653406	169.734141132329	NaN	1308.40635036525	258.430713219946	1520.55896198023	NaN	253.636303917913	216.479631827154	NaN	1700.34931080648	-59.1989030397641	NaN	16.3130434672614	NaN	NaN	1615.24854569539	1110.63696665638	77.4417620681868	NaN	158.946720202754	1321.59097594585	362.709115539172	1733.91017592071	NaN	NaN	NaN	NaN	NaN	NaN	NaN	NaN	NaN	NaN	NaN	NaN	NaN	NaN	NaN	NaN
39.5934728388009	40.7931631153541	-111.567502006896	221.94639487488	499.074848758658	NaN	29.9959506263757	656.23427498712	-124.764095048981	-45.5845367964728	-83.9746256461736	279.531528149431	191.954137961051	1149.30697865047	239.941749023177	3.60276454220639	NaN	305.9247142336	79.1832519650549	NaN	2333.40128160843	-10.7935187764314	NaN	-29.9885632012818	200.351969896923	NaN	1296.8688826665	2076.66756242605	-80.3755548165142	NaN	64.7869686464171	1079.72494261038	940.560870530217	1452.82861861841	NaN	NaN	NaN	NaN	NaN	NaN	NaN	NaN	NaN	NaN	NaN	NaN	NaN	NaN	NaN	NaN
30.4951375902123	16.0857751371508	-67.9688391723745	536.023603651786	333.091749104503	NaN	13.6842147283072	778.581204944987	-107.594585918294	-78.7758610121706	179.391882938514	132.561454966064	193.801245391576	961.099796017099	139.766136192595	720.943755132741	NaN	444.76430811573	166.183300689874	NaN	1964.95204691372	-95.5867838740756	NaN	4.07797309293291	146.970817419126	NaN	1900.10991587494	1469.02982248752	-119.602387962511	NaN	32.8966979990559	1236.07846282969	NaN	2400.83526111882	NaN	NaN	NaN	NaN	NaN	NaN	NaN	NaN	NaN	NaN	NaN	NaN	NaN	NaN	NaN	NaN
117.530024653762	95.8963265926353	-102.412572301026	616.306952174182	516.551566670098	NaN	85.079477562072	547.800241647281	-43.5208386901809	117.530024653762	-55.5395598352512	195.651712096719	157.191804432494	1420.35939677939	131.952490027846	1476.84738616122	NaN	448.044856143197	117.530024653762	NaN	2056.14974535361	-60.3470482932794	NaN	266.562166852635	59.8401631574243	NaN	2522.47612578234	2284.50544710995	-69.9620252093357	NaN	40.6102093253117	1753.27797249784	583.856405082492	2381.85708838502	NaN	NaN	NaN	NaN	NaN	NaN	NaN	NaN	NaN	NaN	NaN	NaN	NaN	NaN	NaN	NaN
51.9466597701517	42.3229316723813	90.4415721612334	851.919057897318	802.597451396245	NaN	-25.0431650120117	818.236009555122	-77.973669549749	-70.7558734764212	305.772488348847	62.7733538801434	284.119100128863	1216.41775960037	441.707647729854	883.196174215072	NaN	281.713168104421	175.852159028946	NaN	2366.45326728394	63.9763198923647	NaN	140.966144674528	8.63988333018477	NaN	2153.52828312077	2051.27617208196	50.7436937579304	NaN	45.9318297090452	1149.05166291598	590.875433245296	2305.10200066065	NaN	NaN	NaN	NaN	NaN	NaN	NaN	NaN	NaN	NaN	NaN	NaN	NaN	NaN	NaN	NaN
42.8347126645028	289.667402778831	70.5281364334274	628.008797520911	797.781525843449	NaN	17.5494127015716	906.147097113154	-47.4699300602515	36.8144031495192	186.118079121113	149.996222031211	60.8956412094536	1368.5068678639	NaN	744.802802111593	NaN	98.2215602023521	158.424655352188	NaN	1349.24187741595	-92.0202204711303	NaN	820.658702000386	-122.121768046048	NaN	1898.29410518245	2907.29797989371	-154.63143942696	NaN	127.119045874273	929.024273270091	1060.26702069673	1386.56779640885	NaN	NaN	NaN	NaN	NaN	NaN	NaN	NaN	NaN	NaN	NaN	NaN	NaN	NaN	NaN	NaN
191.582081413328	106.015736161075	192.787241205613	715.826591057409	673.645998327426	NaN	10.8081125705408	1362.99739951459	-135.016222295974	-15.7054028597346	185.556282451901	231.352354558741	16.833911531967	1002.6546216213	438.639838831803	315.713540018708	NaN	331.380617318416	146.991169098774	NaN	859.240606339354	-83.1943512277084	NaN	589.284812867459	-113.32334603484	NaN	2024.63012547919	2656.13385663665	-126.580103749977	NaN	127.70861242221	NaN	530.231983045482	548.30937992976	NaN	NaN	NaN	NaN	NaN	NaN	NaN	NaN	NaN	NaN	NaN	NaN	NaN	NaN	NaN	NaN
NaN	30.5922205798081	-98.4775657749747	972.681035001167	806.217198394064	NaN	47.4798561776302	1084.86318575813	-98.4775657749747	-40.5771008681562	-42.9896202392737	84.8739064299504	41.4485577498366	1977.49535307158	649.403439271431	219.974991212527	NaN	352.663556623986	139.155592280093	NaN	209.118654042498	-110.540162630562	NaN	590.296714679053	-52.6396977237434	NaN	2435.87403358389	2853.23988478721	-180.503224392968	NaN	77.6363483165981	NaN	1687.99302853749	65.573751461011	NaN	NaN	NaN	NaN	NaN	NaN	NaN	NaN	NaN	NaN	NaN	NaN	NaN	NaN	NaN	NaN
NaN	149.41612388821	-44.9690918295363	1179.29555871577	453.671244142074	NaN	64.9008127065813	830.368059694478	-90.8488321852777	-79.9825778904968	116.817361003868	196.503225832261	9.36217964436805	883.491969580073	NaN	805.013466339989	NaN	183.222248360862	NaN	NaN	70.9376206481263	50.4124736468735	NaN	756.71900280763	239.968243011384	NaN	143.379315946665	2194.68665448363	-108.959256009912	NaN	85.4259597078341	NaN	1168.42930442099	95.084852414306	NaN	NaN	NaN	NaN	NaN	NaN	NaN	NaN	NaN	NaN	NaN	NaN	NaN	NaN	NaN	NaN
NaN	447.310208803413	262.414986378072	982.660427982665	495.648829045332	NaN	41.265798771293	1728.28364521427	-78.3722863274565	-44.5352521581132	7.42876460194972	295.043555041368	3.8033680838058	1151.84559882938	NaN	930.696411222602	NaN	316.795934150231	241.871072775257	NaN	113.773729134172	-73.5384243032646	NaN	724.048809688399	76.3112984466843	NaN	1293.23606303699	1670.27730092396	-161.756406244767	NaN	137.943039255131	NaN	1151.84559882938	55.7673848438687	NaN	NaN	NaN	NaN	NaN	NaN	NaN	NaN	NaN	NaN	NaN	NaN	NaN	NaN	NaN	NaN
NaN	147.011669778627	120.401098003856	622.37324739159	397.392958750341	NaN	93.7905262290843	1033.62753845624	-127.561048079242	21.2162395706167	28.4736682364634	293.36981453987	29.6832396807712	NaN	NaN	916.299108358384	NaN	421.584387636497	172.412670109091	NaN	93.7905262290843	-7.81347509277038	NaN	474.805531186039	-128.77061952355	NaN	1235.62596965564	867.916250586072	-113.046190747548	NaN	148.221241222935	NaN	1050.56153867655	NaN	NaN	NaN	NaN	NaN	NaN	NaN	NaN	NaN	NaN	NaN	NaN	NaN	NaN	NaN	NaN	NaN
NaN	15.6581025842744	7.18334672378872	840.130779868672	142.77944049156	NaN	7.18334672378872	1738.45490108016	-38.8224708045624	-37.6117913959216	-17.0302414490276	593.152180505945	102.827020006413	1116.16568503878	NaN	964.830758958676	NaN	729.958953682357	221.473602053214	NaN	426.078422113512	-43.6651884391257	NaN	635.525959808373	-27.926356126795	NaN	1848.62672726647	351.016298777781	-129.623426452624	NaN	50.7678054348582	NaN	1045.94627933761	NaN	NaN	NaN	NaN	NaN	NaN	NaN	NaN	NaN	NaN	NaN	NaN	NaN	NaN	NaN	NaN	NaN
NaN	18.5722996162176	139.751240078196	1080.09981806315	424.521750163846	NaN	29.4784042577957	1575.72168455264	-91.7005362041829	23.4194572346968	13.7251419977385	408.768487903789	63.4085075871497	1455.75453349528	NaN	NaN	NaN	233.05902423392	190.646395072227	NaN	865.613093445448	-25.0521189500947	NaN	643.855632400027	-124.418850128917	NaN	1719.9246237024	423.309960759226	-140.172112388974	NaN	122.786188413519	NaN	1201.27875852513	NaN	NaN	NaN	NaN	NaN	NaN	NaN	NaN	NaN	NaN	NaN	NaN	NaN	NaN	NaN	NaN	NaN
NaN	789.258455392117	0.872520797487721	717.697270559681	258.007625619121	NaN	-27.0242122727838	1598.26371442999	-54.9209453430552	-73.1144669106236	44.5369725596518	610.961944029947	39.6853668083002	862.03254166239	NaN	NaN	NaN	435.091235543453	173.104524970468	NaN	1873.59234081919	16.6402394893803	NaN	530.910449132646	-143.462750305221	NaN	484.820194494806	119.736861705601	-161.65627187279	NaN	45.7498739974897	NaN	1035.47744727321	NaN	NaN	NaN	NaN	NaN	NaN	NaN	NaN	NaN	NaN	NaN	NaN	NaN	NaN	NaN	NaN	NaN
NaN	405.617625563596	310.924415478704	626.568449095012	523.377130412757	NaN	-21.715835332328	718.833628152086	-87.2726730834073	-10.7896957071481	76.619421294291	371.625191174148	355.842989493333	967.706808503406	NaN	NaN	NaN	369.19716014633	154.316414184459	NaN	NaN	70.5493437247466	NaN	477.24454088422	-111.552983361585	NaN	1784.73924936408	30.4868317657537	-90.914719625134	NaN	110.61185568374	NaN	608.358216386379	NaN	NaN	NaN	NaN	NaN	NaN	NaN	NaN	NaN	NaN	NaN	NaN	NaN	NaN	NaN	NaN	NaN
NaN	286.170080268741	312.902976315018	840.270107409753	683.518126047493	NaN	-3.03124968643638	1105.16880459559	-77.1542796329314	-51.6365152251216	91.7490181139999	625.191807401071	147.645073483488	1280.14776053485	NaN	NaN	NaN	402.822717561586	114.836519244875	NaN	227.843761622319	-44.3457253943189	NaN	445.352324907935	-55.281910140523	NaN	2110.08266960791	27.3470412752419	-150.062177940959	NaN	NaN	NaN	660.430624916617	NaN	NaN	NaN	NaN	NaN	NaN	NaN	NaN	NaN	NaN	NaN	NaN	NaN	NaN	NaN	NaN	NaN
NaN	741.788864368025	240.693939694898	1113.96130842137	676.111374240964	NaN	103.257710354938	905.982589685675	-41.4760178880283	48.5264685823877	199.341445911193	690.706372046978	445.023908979085	785.573857786065	NaN	NaN	NaN	666.381375703622	194.476446642522	NaN	109.338959440777	NaN	NaN	718.680117841837	211.503944082871	NaN	2937.11978435587	64.3377162055689	-102.288508746417	NaN	NaN	NaN	541.10764453534	NaN	NaN	NaN	NaN	NaN	NaN	NaN	NaN	NaN	NaN	NaN	NaN	NaN	NaN	NaN	NaN	NaN
[truncated: 88 more columns]
