# Supplementary material for: Notch-dependent and -independent transcription are modulated by tissue movements at gastrulation
Source: eLife. 2022 May 18;11:e73656. doi: 10.7554/eLife.73656 (PMC9183233; doi:10.7554/eLife.73656)
Supplement: Source data 1. [file elife-73656-data1.zip › numerical data/1S1BD_m5m8peve_MSE_alignedOnset.txt]

1.09336569297732	-50.3124917352336	82.3248543881558	0.0774040449745203	49.6020533219588	14.9148096444807	77.5369226860521	-14.6921180928948	110.612306599553	99.9338987058015	-14.1936706631008	96.2788370671296	15.5979252917456	41.3502886115335	82.2251646460955	88.4856712008326	-54.6152141402861	99.4154508144036	0.749610512937681	34.1363697738821	83.3610481502448	16.9241689893593	56.8901889554779	18.5871690550015	60.9862199164582	-33.7416046425559	47.5400564801885	83.1598434069648	77.4973276881614	-16.9485104356031	91.0798600295663	49.541780171512	75.6607085271739	107.475399640835	81.745738423239	-10.1152359153268	80.6971621123467	96.3822917933938	-2.43909434106626	6.29699891426193	-18.7733300717512	64.0440784137682	132.17392387235	36.0812463396041	129.085847620594	-40.0219191546993	-52.6178775626851	NaN	115.6507668482	140.973001997678
-9.4434656149828	78.3726822970905	1.30426420549177	176.316291979149	82.7660620486072	8.21557627582928	198.888374806363	86.7575569771246	98.7156634903115	471.624329819378	22.080911654881	27.0232174578907	1.86276610467911	59.3798080932479	223.069729393772	110.472760322842	594.215522195408	78.7994984330252	316.615059367815	85.7687792571612	52.5317836980639	146.601949387222	26.4799962969817	35.1324769607505	4.85548235889051	-4.32291393841473	5.64087547298431	27.5054778202433	27.292522890982	258.596927463917	460.016102682612	-59.3605159714079	15.2782883194621	121.151704069591	110.689076837407	46.6962235742429	84.1947461411851	64.5157738791538	298.549288086374	117.888036880082	-13.1776074579219	60.070056778591	22.7455150416509	116.192175506675	135.907974086148	99.7238362587336	180.39829799525	1941.33033117167	263.551206407537	236.368889855778
137.782823226018	135.730316106205	231.223106032102	30.1885018359791	437.880546170514	199.687806274504	86.2494406790401	555.600574277416	403.471304753852	80.1994188785246	590.724006659865	158.528246886775	827.675859258599	730.157638144114	79.3561923679762	191.252721209019	107.545615198117	127.316678782006	59.6633240448972	806.193605661365	229.169736684332	47.9309694407759	147.041046168062	156.327534666752	399.640881592581	264.661371277993	177.930880448363	474.900018398022	210.984983579085	-20.9736202999532	-8.14542720028784	146.99726772032	489.786655795135	26.1761734401704	340.743688798779	114.439262467328	196.881922528331	141.135002181743	42.0408463517211	313.885114793883	170.251810211622	207.57354969975	259.707201442038	510.454754095529	260.373654016182	186.131293593966	48.8506635417571	1769.3412154325	49.5027187371458	102.849456668108
565.327762079781	274.46223831321	136.106254023141	291.340663509653	500.879217244884	318.685763107601	632.492947784658	653.983142838137	519.702074456595	492.57654716352	926.227103070348	458.996716685492	906.127462260947	134.476825420326	260.187032128755	611.81028645686	198.150878065564	618.346386724439	321.650091768545	276.733968889065	337.114824910387	176.616166145231	374.949624341007	375.738875369087	286.094720795312	246.956656472048	247.297649297581	362.328760205625	235.357114939631	135.726887628525	312.263272097794	199.085087935701	544.398207332655	129.482954935148	429.483527242934	309.712979826039	135.979456023434	198.978659625856	349.87099033308	325.041832477592	260.560233937742	386.949660966544	498.959339015017	650.13521528705	216.028418317145	392.549107492046	278.839371331407	1460.74557839816	487.404758211995	1075.72937351589
136.112815027584	528.738026612925	110.32250207992	791.683149209114	205.486421695547	3.07785826686647	150.301782463339	261.212809360031	389.795419001107	405.326413683721	482.07164422991	326.860538022833	1195.26358164281	528.202799347819	903.345887276582	451.010817744701	176.1148583276	524.300727076032	121.974396446483	387.650230090191	619.460800595286	181.248117294324	29.284674168296	307.347559129869	487.695765401776	15.408309097967	81.2497986615769	242.001390534663	221.877193656145	538.411243413417	234.983673242827	215.902296477262	208.484920252722	117.39824178026	367.914389655018	291.485335750533	400.638254643094	147.170511344885	786.963145401551	0.80840069242295	1232.01365212129	438.179915937838	257.124040782614	187.24123160405	204.353953112706	17.6594630384288	177.032745667007	1661.71947392943	400.247736531751	576.232187527217
-6.5393186038101	232.151921455181	255.907784448615	340.417807116306	7.77655865100033	472.741017767294	331.919848109949	180.162194526765	717.063931272981	-30.3701450452197	406.79947601015	583.418471552208	1764.00048718907	361.329214109255	144.344237732753	297.727322954935	157.496772597996	225.826021070835	831.806601936573	286.083645652752	427.719745565209	40.3616528856901	869.577460811843	119.977306599331	397.336168429676	248.661594556699	233.837800300848	493.53997403317	115.400384770837	613.79831421555	743.08828090647	441.33697624299	481.273241086245	22.3199216371257	464.468515861409	718.111797498166	22.7917747897961	217.249352472446	318.513577475631	247.808648945623	620.391538355325	743.890042897565	425.440472185136	269.650633574096	170.868236184969	452.206744929951	187.970275145742	2110.94603531729	556.070737098658	543.150877307273
354.760657034752	906.891237604027	430.891092921315	227.208551463522	416.173728946353	409.657289611416	302.803449607898	451.290454410864	452.338125806768	325.07384524343	422.959759497844	401.512936674417	1704.3046985694	479.895502425572	34.784971586427	189.027002670893	354.137695358927	534.951675239456	627.747121844625	187.734522818868	202.509427146838	362.362553820235	633.41109990235	445.479017649093	822.699066088844	287.243720006823	167.310720632228	606.958874919007	641.618183000345	272.172998960239	232.218256328388	161.24243018527	252.6684280759	633.919445612651	408.400649188363	541.856066547357	251.513238633799	260.766690572087	255.909701596713	474.384913803959	294.774972872738	1236.4260695321	666.027176228892	976.729691082874	114.461430011775	464.597888185842	210.623417686999	1314.86829430574	248.775115063334	350.951593399262
147.579816914734	152.360428036156	-13.8107847876402	607.873441916699	800.642090485747	68.3411175399994	135.78224051281	357.984015162813	776.542443324809	254.539769111796	301.287813035109	397.430315248111	1121.49147381385	489.191874589644	140.404414767393	126.046521332275	213.576853268541	539.732979161135	794.074247434233	478.550666950621	375.065913397363	260.857797325122	283.091004175305	139.012723894003	276.21657947725	552.306878897272	56.168362400788	79.2470282290379	131.978911138438	457.892982907836	349.002921272198	260.90215553183	171.983000512127	302.169396220894	158.596912328531	534.601053961944	387.423317350853	221.126498758615	502.41573233065	537.579715282199	1515.97851021111	1648.62247286089	127.71361985664	863.761425062006	298.010901105735	125.427761248471	67.1824003679772	3249.39985564368	176.805348292706	196.335538783681
6.93639455702837	553.38646136312	155.770948531737	457.177893652415	217.571468315609	296.053009449536	259.83132865542	35.941927011384	769.273035547901	128.829116362158	488.09303812443	216.437435144481	992.754863677471	828.90541169237	268.297455794785	382.608428952226	315.271573646738	407.03271893491	1168.53047731015	47.8651495309251	478.805392806623	10.3231142183514	114.534883560634	131.610454664385	430.470286078605	628.217503328496	179.587061880735	144.27337856984	758.571120233125	388.69129828219	168.401274820524	22.5338090136215	-23.8462840514866	83.56727322566	186.531269961381	190.069593078548	52.9443505548929	183.677509201901	295.141901410705	77.6295691958783	990.830093037014	833.335997858256	749.903879819659	455.534369545904	248.155424515885	201.074431091227	189.932870644517	2428.11865220557	378.720487687601	89.8076315886072
-70.3289249499734	178.193427076728	-28.6390429892986	255.622792347598	269.611105599148	428.054794147894	261.318845023544	240.355885373187	1108.19514598015	142.581470516296	608.322350052272	755.362164866955	847.601235508146	441.922180160199	379.625441537784	-14.2298537311989	190.069544974042	413.9732020017	1274.28853064586	534.136263972867	769.486164967288	290.466326463472	228.839611483563	81.5905078271176	487.328078802221	194.579323949912	44.8933130135639	626.861780974373	70.4044496835395	1183.16627839832	596.143474020251	150.952167839645	135.170515079297	275.833993378991	330.784896697039	492.779145734041	232.661001062716	-62.4698989866564	418.086367913227	348.779045949586	559.83991118135	1487.65885192469	125.049724051405	778.235711029125	79.2964020064832	241.806661492994	310.623268063939	1952.77245345711	90.8276770881006	270.260441700895
-42.1793190527209	35.2183394507457	-12.1556951540371	472.241522017369	115.649968113511	309.394717536354	46.9019224002082	333.289548930686	343.12021271211	93.2972601248215	1149.40154520108	142.853110979879	853.954954657353	740.529310379615	797.596324968259	41.6265087127609	120.392963052758	1085.70991828616	123.419385487251	270.002000287292	1034.78017217926	246.373278595527	785.394382788827	16.2337240112796	988.692305984043	38.0802761014473	0.504379970219441	-2.51387183621667	110.888727343959	709.778757716288	322.199400089865	150.09716309607	202.587788095512	355.895977831338	130.550434759021	777.130405463815	397.173891098289	259.707762009033	1191.02363291304	764.236524413786	1028.40727548991	1359.86062063637	486.616312336408	655.3728854154	234.610552420729	38.8694789996107	426.054680233061	2216.96760750334	766.46456452475	544.077918937566
-67.8389286595719	23.3036380963603	47.8179417367191	276.070984952647	156.668473325693	357.110715373996	-4.80066675881114	38.8123558135107	445.2676753684	86.7745839872898	574.087800408466	101.041392335971	992.150494420977	387.880759271819	421.402499931341	273.312939592536	581.223479485231	452.091447066822	162.427350185948	301.035359015333	571.183916267292	297.090991796877	109.755408442893	78.7579473463004	239.699770534493	1088.69487010613	133.436655941381	220.879355263041	169.810656296875	404.062014281522	779.187116360833	126.014308273207	275.384349983773	113.478797774459	151.854044631664	229.095459266011	544.276580074728	105.605006745736	1170.63168144078	705.082008619966	1184.69297732465	2034.88926533199	93.2559724017324	603.866075956144	-16.2634959717279	444.679573140728	120.475678949201	2296.59513764539	1084.98286088154	1201.68783677209
252.180795641287	105.099433702467	5.62227288511083	148.242346511012	1079.77536190725	634.989090345332	394.483989619739	73.6541836727064	939.444979477321	83.6271431661698	775.974286181972	64.7364051867436	1311.35399335776	606.196434789899	53.8353339856652	166.562465536774	179.990884649657	595.630778401996	166.006598142196	478.170239685107	488.07322359284	280.389912767041	236.255599033197	-3.05172997106229	944.309092307819	110.74490399206	33.8240414386809	-15.3209051670771	347.32092627692	354.646335245336	497.33360798313	615.306439375807	53.7146477711313	-51.5401968245494	57.858987052105	169.254908843331	505.217686188776	138.063750895563	374.877696205708	321.638305109975	625.532191588553	593.057107653249	66.5543472727943	251.377913018903	301.892679425842	293.074145713184	6.65894682441638	3563.70291824182	472.32824771077	-56.962266915803
84.3999676242315	49.0824316217125	68.9066465142664	154.016363508183	430.706836655829	432.981531606667	158.615265062143	271.666989410008	661.961912531354	72.5881896831324	286.167765014443	114.799886370311	1419.46486933622	171.618715180272	844.626059553674	-1.44931668662972	606.16542706938	1155.75212506762	351.365153298456	234.615845945433	1202.44411653948	108.972416631448	104.73296080619	122.969798453065	458.850007144409	499.382176207621	88.1156000383338	124.603908779798	344.199696747435	706.695546782377	425.43338063684	342.331841535551	12.2932528314891	94.8433793784651	141.265844256249	41.5827580819021	171.293750171206	166.099308105324	430.529610705736	860.033747558078	303.553446893012	261.925877728359	114.315610118348	1099.59198485476	162.355416842261	18.8772811965352	63.4377743846917	2487.94606586229	559.410400528092	210.702684686906
17.8057054365917	1.85295762044703	28.8653061531505	179.689530317762	292.033246895407	251.656352793212	418.834119529094	4.80028606785148	764.329355233276	-4.9776628227709	568.518465282029	-60.0264434255449	715.897216224973	513.062047544191	512.542642432675	-7.81246217661409	440.072754261992	780.507289357117	565.682638484628	2.98168590484339	254.81877331046	384.150257491521	262.084048678553	22.5116497593938	493.618841770063	28.7774435736252	49.5557508846048	10.3768381278422	138.365225792199	556.664691354766	215.555973529031	781.111655270293	8.21708766168904	161.454817916318	83.8165220453454	188.357606951445	340.400098555626	135.223064463647	495.075336900423	380.921704619947	436.114615682068	-59.8291452015021	75.7276937136129	42.9674096242603	64.2741758324235	19.1345601591551	8.22062598337805	1099.93163631063	1570.77545754084	356.82609142353
-33.741541441985	87.0384336152826	-29.7077939058037	26.261988605704	185.270739826703	326.048248158857	16.1318551778006	-7.29866116179536	387.942189887368	309.890763988343	400.090786719756	119.710588235347	2105.63672500984	500.016063924462	531.838596978129	76.5711715072182	189.994619344091	689.463960793571	62.5143655108597	0.980304298838274	314.185839523248	346.051802392749	1110.88612650255	3.00687295901076	557.281263061859	275.300862430445	119.185465423415	176.833256044272	28.0117691338272	967.694702993179	219.169166377423	410.533208202292	-1.20269856581289	261.876648483931	19.6669609255137	491.697547541879	123.545379074755	490.296450005436	402.440348425511	208.701729602216	513.911683254049	724.020084537063	214.241950215798	387.785401649785	40.4889983204253	25.9584697773872	10.6030141612013	2343.86749962001	1314.56534160005	73.8364496867668
-7.67839970978506	79.5374969854048	23.830336636796	174.680926357785	215.344345412207	358.802544047461	482.24231351106	-49.609234068254	423.758124547154	104.862280833883	626.00936737405	-9.77691412122224	743.730438682847	595.545126225839	233.915871772135	68.0431666001548	277.612039821255	65.6268422445788	109.336552096465	-12.0212674787803	409.27706567493	123.404824750136	448.474873010991	102.875048300123	387.733088332447	379.586839461331	47.6600801893105	95.5870910624927	365.942766383169	564.095350762757	664.683968206543	706.713089735617	9.67326230445295	152.966171174745	17.65170518248	476.740716378553	396.986635798216	500.682924178059	421.609362578021	721.480577112865	622.947293410157	28.9016553772759	22.251791898218	197.394762537079	122.785015709321	70.0074800986598	38.6081327944042	2019.36331209488	558.470238464302	205.30848845467
-27.9850180470581	722.586470930864	49.0855624134689	182.685241711151	594.463550867974	151.761967120022	41.4081233160795	7.64363955238467	569.407686449489	-5.50632471462229	505.106393184833	-10.6912344496426	1933.39277613978	641.869865206546	306.574452874831	35.4379885803498	96.8467361726162	263.346222100164	5.23751256256492	-10.7284983163768	341.578308075423	225.826021070835	34.1736601573745	173.229614776699	1424.75501122274	80.2954069445708	85.557657193005	139.889637025577	117.228007654707	1078.42531705879	449.101094911059	278.211080120632	54.7612864203905	16.9482557108233	127.819816319493	195.710748493769	422.565536358329	158.225353535598	1238.55554048324	600.304082169481	485.655316352354	440.872689869527	-6.67092124834758	1685.14929364306	197.471107548437	68.0900068585029	35.6613487268044	1752.9223366301	757.742770434825	90.1110945140114
5.65201670797095	36.8974494205904	51.4765545122558	-7.42862611154677	425.820635824672	182.158289633366	61.7523309521178	6.72706158429784	851.636556626861	3.72601295530276	520.237585767955	-7.16793291951629	790.320744927271	346.559753993879	293.515422269149	-58.4834127220949	400.710009203365	271.361974483903	196.417875591081	44.496925625189	485.844305227988	167.848418136645	290.743693101118	-17.2271095219793	417.303844254264	449.260086944056	91.6882108139027	27.7123929799746	141.699691900925	932.746131303358	715.677156495199	163.193587240074	90.256593266387	31.801980080519	-45.2730867158225	-69.0853499346481	193.435079722972	631.713355019976	817.99946856912	1291.66475003848	380.571117010935	-15.2875152155864	56.2724091607062	459.365128894961	34.7137742628694	117.654523168284	8.14487809665685	2398.25432358144	843.940183822001	-26.2020112762658
-2.78921916487283	217.269158173761	111.63826172776	82.4520218812364	351.008422014229	130.259681420938	34.7597153760638	29.3261358690963	354.874145972478	372.133959450308	627.294636367634	-8.08197823400321	2162.26045736963	1093.21692915709	582.416298122492	39.138849621778	372.299462449047	155.721826590684	106.715747224424	-0.433018974250125	408.078429122201	464.417554205896	285.538834074188	52.0381978581361	466.574306684381	225.588539667665	121.384281582095	2.55999781666963	133.880760314209	268.235524687293	469.874291299311	309.860559316799	22.0226453764533	-25.4640421366375	-8.41003780345264	64.7582647113674	399.089404157807	234.479612469727	441.498688789338	1424.87101233825	182.840717312862	-0.144267653688732	133.30934728558	489.038536606118	299.902263814875	341.466339823385	50.063827289209	1225.26184014313	246.428379183483	30.7630872716707
-51.1922264178381	983.773248504428	38.8177513630829	153.566426685365	36.2130294129656	78.3228486407889	167.620287717172	426.095537977491	756.033713391919	171.353060011792	393.880403131739	250.824970932829	1108.56019370081	301.245484820713	612.917845945045	95.2080241750061	392.782464411181	464.131614941931	32.5061777253713	256.39409183687	474.304963833478	566.515207202588	267.117942699668	11.6702571403976	213.331354286307	23.2622771725055	79.2148474386395	34.7439424152283	66.0325183481736	290.703892730773	334.249929506802	516.547466390419	11.521562471382	-13.9971876486549	-84.9364857367061	-56.6849638763669	497.211864074051	233.647504700158	267.711880551662	407.008262299263	-73.1565556964759	50.1457638538335	15.7018580963547	434.091587198028	439.315774624792	142.341322302562	209.573986090898	2251.61054199674	314.931082593304	-30.9877520891615
75.3739777534211	980.99830325909	71.748314468579	48.5580569354288	566.225990038254	171.379370718592	54.1645614268324	48.7982501165669	754.277446299434	23.5508750980372	775.777233481625	51.1787232900324	1870.35654707299	572.936617773487	516.323431961089	161.177242547218	296.418847744734	1029.09353291737	-82.8821790511472	-37.5006672854528	912.554049932151	232.429729067807	402.882661035447	-32.0174011320929	514.035355378089	289.564679120198	167.87490598175	155.218205564247	55.8706649041509	396.376268361029	574.306880366091	552.446592788239	69.515699844348	44.8473421899178	131.020442305522	-7.16918859686177	171.145752781281	349.855332827343	1054.68723051186	1145.67730355484	27.2492743398135	166.500748050379	50.576940026732	22.0098065626645	192.140747399038	182.104700295672	37.7554692262415	2121.0286336394	382.374592600878	33.3665545441747
-31.3895802026903	963.837583274442	-4.40981760945281	607.40440942084	59.8695052897272	306.288982023221	93.5064204368267	138.697617498361	438.06948516874	68.988620154256	298.012388057369	42.5063688678106	978.59868779942	363.561217031662	356.079304257293	59.4964961671078	346.259134975426	423.957111381757	108.537058378756	66.2889982115997	172.214820970574	276.183326212012	211.506840629409	-36.2226512509766	282.8920894546	114.300977885377	164.610507786453	39.577881176057	22.5984305047069	590.888423495855	575.825169474869	45.4104272956168	35.46793200303	78.912568043445	122.364040177205	480.010228375405	552.926922218987	248.707516245693	807.736833055795	890.666049876276	429.416707161357	65.5804957924212	187.20312945447	2123.16685950734	222.033924611635	176.927574056378	50.8453109617791	1438.8646769359	458.660435517918	-18.9554532848825
143.915457427527	281.455810774189	-44.601459411483	19.0515027723271	165.237933866135	154.50427464962	301.231033494696	12.2271512395142	492.887509998193	143.867205313366	481.281918523735	191.664371518712	1817.08773690486	694.94573237632	523.783424660093	43.2667331981364	545.920350977681	73.8058502403982	-23.5905950637905	127.150925290811	211.600076985284	269.320008227849	208.471343208161	97.9123828001618	333.298198256624	360.431605325588	33.9239929571327	29.8520646341357	152.237174306348	500.278587168347	621.978792602014	796.485584489571	328.075600088348	284.557420699139	-39.9057089071017	506.706338337937	273.947332173607	28.1336982980692	1463.32595283464	659.440141429984	-12.1184650001264	521.968617199515	135.544179601423	799.052283323809	422.92628347069	139.934072104374	114.219484682564	1964.92068624003	235.627910437139	58.0600857474711
137.669952177863	136.70609800812	-16.0330535790993	35.8941473434043	320.505621213482	165.222746655104	103.489179696412	268.20665508401	1153.73896337033	83.0206602737012	496.437281361613	-14.8857197638665	1058.29358798856	74.5863282999656	1248.61614231938	458.073929956903	196.509120492717	269.802043523097	123.476742777207	81.068292159254	209.638657652961	451.345044830465	246.228979867866	34.4388847819239	349.209582457282	408.372127403324	14.0833956400229	139.406283058399	18.4043803213416	449.577421262889	750.767775671384	236.954529970795	303.73560361596	-54.9849676577282	29.315594538731	10.9732627853874	628.524579105392	196.837483671654	1711.73573892835	410.665437127406	-83.0311713799808	52.2505499371635	62.1974679944287	992.911674980548	564.734329969121	55.7331649692903	13.9160804450362	2353.91421398572	96.1332448439774	20.4442548924649
94.6407933729246	16.2221124263173	73.7211866569911	110.446118620427	124.768425308468	105.069248338209	400.35996833799	366.135828109064	1010.85735280283	61.7468009414105	190.910100189969	-36.9383105201341	1505.72744771871	281.449085445948	301.224568338363	108.42381811875	460.831487630226	320.991251194737	36.8979051858548	104.464238618817	459.36777017362	246.213639298958	281.807141050032	-62.0407435722516	672.672759040093	197.809897538244	118.201040489881	187.163225985804	16.3050452712241	1029.74108501402	381.623203665126	280.586331217452	95.0283460368414	-18.6599698040744	-13.9163419693474	299.937396981738	554.096942117821	370.125863054865	913.634130609182	211.820481174328	12.0966431155317	-77.5807319738656	-37.1888343851064	850.009843854105	492.772891212957	-36.2013636201425	77.3162527479609	2423.6221158676	346.400712192522	-19.2977173105782
-57.7118171121981	105.066317327364	177.741883579878	-10.3018933667646	620.288691489127	173.89709136043	85.0007666205727	70.0958558371183	979.145042179138	136.703544361217	417.569167050302	-26.7381082231316	808.432612104306	399.709318700496	479.141069760827	558.665381486448	299.146176154442	35.7380138828736	175.182704747683	555.0215553416	739.488106687246	391.985765238606	123.221139446476	44.7479247368998	746.678445835402	134.560687291116	36.9579316282512	190.742362040115	365.884605943719	301.40020622207	742.763397906271	339.815777781147	45.9325025464057	-58.0100257598003	-1.46500460371505	154.158483010753	707.531048335748	75.6617303382772	635.162645516176	909.051240975266	-49.1414585454549	-1.62681620946081	143.995678523545	442.879708787004	251.829141120389	24.4298006355026	784.212250777443	3158.97341894933	595.715705866457	17.7822278751788
58.2882602257833	639.547865817156	127.72058724606	-21.2105057759115	-39.8982986980865	120.679316302723	NaN	208.452888575511	800.481662689742	-44.2786935249248	817.373022230106	-47.6973799020393	780.775947516589	451.748577373859	128.634657272395	288.957776645782	763.320495592982	544.165281981453	172.102153059018	940.751657740735	52.6235266989427	299.703846969599	-49.8245548141121	307.739480393901	525.243962484935	247.152540790596	69.0857624145127	27.3676598065109	-6.41455128422318	236.125351368082	879.554400994863	876.267888618037	126.580120203864	-12.6178577896625	-62.5731835012569	175.284528041896	385.259976019077	558.451176957126	1368.33892896967	696.075632779986	1.80935392425474	173.59638717755	229.909586354099	506.325401110843	312.509794862013	88.3919237592275	89.6343149204221	NaN	811.019953703696	-80.949161775855
102.899228046608	798.527544163295	-17.4601895733189	-1.02607920829596	417.105412956335	115.115592026587	148.444122997876	175.025519371479	276.510239320314	13.6970479937123	1451.9854121948	-65.3310036884517	1179.29480072051	14.7888434202588	166.886608678812	304.631739500199	739.566332563335	10.6840352384525	73.1915741799794	160.391933758355	685.543001301903	361.220312039791	-9.89628124687952	36.3734186162391	512.243878523591	199.767782563424	109.511889283044	155.877914825107	25.0478022062115	459.902805163158	311.087543967184	172.435657177318	27.0351934112153	-36.1644969956718	59.1462426139537	93.1088328582282	384.489932410972	298.485551685811	1282.26090041515	631.156837792773	-18.4503700156939	-4.33846252268721	105.549698202078	188.042216432657	642.153605968306	90.8682065716628	117.759688595553	1550.87748927709	1003.30546646553	-15.4275075899961
-1.94543843729038	185.632874535341	103.043731065985	26.9505159795718	178.977819993477	107.220391194241	225.950075629028	246.08954193635	749.093652608079	130.657940982346	506.324864392648	-0.549743524195381	720.702606502698	17.2444294376212	224.175694480754	441.176730498488	413.257374696443	7.56186802363261	342.052631167072	1001.47114751935	287.187971583576	175.63012705317	-11.9113035675999	-55.8393006817683	615.283653878701	148.942141719035	53.0058698441474	513.513216395888	33.3708997791487	347.920818471105	1365.89220226357	541.130328143961	34.7491568761949	37.5452391160146	87.2531442703103	191.192983382874	524.799506107487	322.265911043802	821.141272978782	596.716891315103	12.024603915055	72.7699392626269	196.925039477902	737.774197910408	428.489272188656	335.118624465595	90.1792951746641	1662.84988935065	202.289048670174	-27.8323093829535
506.459262012916	305.729826837691	-19.2693925900973	102.742411819972	111.555685144389	228.535861415639	NaN	20.4099485257511	144.505321077837	67.4073255848949	805.199860398075	95.4771200855598	1675.25724931199	205.330761385705	35.4067051018172	49.1443709297478	950.180937642826	86.4587367908819	29.0394520959717	310.112944641524	588.937524040959	467.826586906743	40.2121356683524	11.4774861116276	494.029828745286	77.6321888496486	270.893375057061	522.74625997377	40.541574996426	905.706670578973	826.27866553919	474.711350901944	11.3330160016389	-66.3361657580706	-35.2606587365207	41.8728147634003	311.280880053479	382.964865984339	650.213722073088	770.488348681305	52.2376385453137	142.447823492867	179.875860812818	884.072982940289	1052.71145719627	600.400840372691	33.6419129863249	1693.45242523641	199.294404075248	-64.4830776623479
-19.9868471000177	216.129450174894	-40.9709667801514	39.5982093261199	91.8142027402578	49.4889211420218	NaN	342.260321218837	207.177359610963	203.755660253137	394.270486166155	31.0592364219929	1676.09261147529	132.452634651119	111.713265612847	593.608246647365	451.529848545845	21.2690733026001	-13.1383677580237	477.375838534895	787.76806701313	467.635929684762	0.63365641564752	43.6082915893578	550.237008308755	249.45829860055	152.870906923685	359.258532732685	233.153061400923	560.052957703095	464.207160333766	489.558866131378	158.666801364743	11.9432995934158	66.5053345161757	11.2767711301557	537.694025350365	206.557214220513	1024.77511001051	1163.56082505499	58.9834976492217	22.0311299736049	506.79326337622	787.697075252291	481.984095756647	218.164499810866	-12.2062596113199	2139.42867836274	283.453067190382	-96.9380809688968
19.2368432484257	807.109762080091	52.2777502264206	5.32945509162048	20.9827518360564	287.37017337779	NaN	62.4526890623145	573.19181405061	298.216404375572	246.404996476928	134.970752066649	1023.15742495717	111.310516290836	164.56612453954	419.131390458665	756.506752099908	49.204256427132	151.087369062351	203.438473407763	198.382694128793	263.111171394983	91.4965894533076	58.1388854027062	489.19446363078	-15.122932429889	328.342840616659	325.246819509174	12.0010105677299	348.887049729336	267.553314552889	380.732107676989	267.423939927533	135.571239659299	5.31292442735938	122.642932473951	470.775478311922	793.201462073291	1057.63930005034	965.61821665901	97.0724400525285	55.4062366552868	310.731036379645	756.600455954877	572.495421055193	86.4887542312849	4.12458913223884	1801.77202918112	400.768711505777	-67.1980955620653
112.723879739701	475.481586148786	-14.3208918980967	26.671616576989	31.1853946736513	139.678431037376	NaN	71.6796194600593	551.285022090165	-10.2370993379702	313.987949364414	-53.2949725693573	1226.071154154	29.33679782439	93.1561040084649	413.9732020017	408.909219668718	49.4199598025318	88.8303733793146	262.349503173696	392.728494803885	707.568966884447	18.7265365867506	149.805865216877	696.294225443546	698.10618507682	113.14487724633	796.461503299279	16.8520867358125	354.778998476095	366.39316060506	58.9260280658172	7.62211117727244	-20.4917428133795	-0.070704706951792	-49.9794933583091	658.772530441302	301.136093905068	736.186564870997	792.656006797269	2.22361291563928	35.3611014121142	90.6674631925021	749.449125178552	527.847478762481	293.619238793199	66.5962515258925	NaN	245.494129228564	-78.5770513327439
156.360722670822	750.297675282675	26.4098076175632	17.9752756267206	68.0624128984886	50.1691645149048	NaN	59.5224048135438	1329.43178436539	45.6051972436802	403.29732131725	29.4590155888358	1389.12782477421	7.01603251781648	133.717515164492	207.392827225426	347.953530982069	19.6669609255137	43.2789466649976	285.883158465925	702.801259099428	227.216706723879	142.853110979879	56.3692997234676	131.115834033635	531.331339727175	42.3176262473473	1086.23107022114	-0.33806934010359	446.474468098452	129.236625925979	180.688471001363	107.801146115119	91.8822913136449	28.0650487381364	8.57508379416509	196.574293190616	45.0036719033272	106.856909693195	599.944585880575	-5.09603140341796	183.153030121374	1137.90167545578	951.492153608612	121.397917028428	437.038100219474	277.196548492974	NaN	782.471105768552	-114.229060154397
-84.3666118259517	291.701576179794	52.9201871080432	18.1807006296507	64.9505789480077	236.999140824253	NaN	328.914270752456	684.908911025124	213.949837844115	825.940393535784	298.685738692821	1721.81827766145	-104.356642451395	372.65769029115	518.153412912234	203.62970472499	40.9690317575149	18.9190392696268	648.244530061597	531.491901394672	174.974765114224	138.673847715722	-36.0301124629315	318.10731706034	326.880886405648	NaN	1115.64012999234	61.3853827342547	413.391617775263	312.144161677214	80.5603768017547	122.011292085343	58.1121943254377	4.80028606785148	-11.0573921086534	105.166537179524	589.647995183231	61.3763752449154	399.476567090839	257.98211775159	-29.3603565465212	726.749844474387	308.984069966679	465.970591545447	395.586153187855	17.750350282189	NaN	165.517042923954	-46.4752640976819
48.2719465896649	236.407504202193	-14.8442201743615	59.5999494789886	-10.4380520830512	322.46462731279	NaN	180.517665456734	874.064845041551	154.001513926297	606.086987365214	32.1124695362805	2024.13976376887	6.29674320958407	106.188044033891	1068.13902040342	251.95583069359	-52.1201412279365	35.8871294019121	504.680520395994	554.342559900044	601.619894099765	569.631480979786	-36.9485036171925	376.589092560656	347.694571284873	53.4436739088536	1115.12215888232	-13.8564538790602	386.975739365314	225.016140145403	20.5321639577522	11.4344365610572	-26.7093133031746	-3.9439603553816	-15.2729671352648	274.449963843538	330.074096081344	638.290999181388	870.56261847611	68.9696610850636	-9.86783424829374	1653.07676920342	400.90431570629	629.203005466794	838.662897563953	70.6165833466444	NaN	531.53504229625	138.496613281854
83.2419265204767	214.443663907669	-43.1704889058562	21.9348185971444	89.8649863151296	337.965509243022	NaN	39.9041124098758	761.75314188285	178.133148335789	229.598213186941	34.557651956221	1869.60535528528	-79.2155360987067	154.647355739143	317.279941336606	344.326047416308	4.72786899637353	225.014117477226	972.63431510943	587.320291140225	70.9339860484141	416.071285390157	-46.6943151099645	147.522169203543	346.88504797691	52.489806977208	1913.49172005823	42.0998569319438	688.486755195555	235.389518920035	112.27166418561	25.6213645617669	-73.0242315949468	-48.4906032897004	-1.85030050099907	446.062774826463	233.984298342498	740.259576713872	1410.75282855022	378.759860703292	-2.1343367383156	758.113632467147	335.841032084304	631.844677222059	846.877258246608	30.0695884893565	NaN	484.42423990747	-28.0644397116511
70.4257348983163	155.74511817728	25.0368441885619	15.4538331014513	54.4891815770518	535.618048084307	NaN	205.853729982267	291.78091111686	66.9541063499087	225.315480431835	71.6452124363153	2464.47325539951	83.4255615722168	414.043043945125	320.894592740326	626.186452272238	181.660651052604	294.624411415443	393.484165128112	279.804137909712	456.889463059205	-43.4063668396816	15.295738067616	348.151984998119	494.179752356843	134.588732541485	326.015249246581	NaN	732.448581536674	503.788514013503	422.93916904138	198.073664151076	-60.3653932433647	-87.4737606104031	17.0965710841709	1148.51825742465	1086.54648911861	329.940793101215	1718.49679284168	241.63488871276	20.5883632869317	263.85010477579	187.833876806911	648.800009508045	383.477313075272	59.3337538430097	NaN	-39.2015694399548	-26.7731889283316
54.3397784252713	546.695807426059	-45.0032864205327	14.5435899947211	49.1419596064711	1013.73674526659	NaN	159.887465693915	523.476518422926	168.43000888795	296.46690799003	293.202156644595	1800.69087268729	6.90885505016904	96.8034833167723	624.412060607957	353.106672263244	128.551562942424	153.981567628495	478.088602538843	1031.08464649325	302.790004518989	167.371575305748	-62.8940757548999	191.70061622363	232.435918121094	134.851653393258	897.048021726654	-23.7099038657704	182.595536604498	159.64769710164	131.740459365771	884.34300699865	5.65516199510821	-1.10892026454396	6.26634605048445	1416.78574701645	196.410279029308	454.205305001788	1924.76264197821	14.5509557377958	-35.9036891298673	501.28627840133	331.085372919463	482.956665181465	627.440779379147	16.6105260927802	NaN	181.108947931516	-37.1035268810421
49.1161952032334	259.807898456694	25.4468885828574	49.3274619484952	-34.1533007430268	918.51034750672	NaN	754.73334897702	753.100188291991	137.967441981379	333.367881835689	206.283956846547	2068.11363340432	-27.8875919901754	139.69817901125	344.675901416924	352.864238321095	-59.1845029473733	34.5003172454071	1058.55419527648	518.82604789583	192.886774719205	-36.3877604844985	382.39802800526	67.6243988964194	236.144162926067	169.548599844979	717.623010502735	563.714978911586	333.607352011643	471.993141261946	12.420887410585	1.44742829521295	6.9957894177236	39.4045518911019	25.2293420665237	257.923710870222	238.202964332725	648.931721786706	367.428215075555	-4.69305978671447	116.408253039783	724.718521830337	193.904492796378	820.439200101329	475.726691858048	-7.86245708577686	NaN	274.338352588926	-64.3498041042191
14.5204668293604	517.405946225444	80.5693721728488	-46.4192232753752	114.180226463359	1040.62217824208	NaN	140.089874345203	780.414803618494	68.775750642676	1017.69729383494	-49.609234068254	1285.70427833015	-29.95459203686	226.421183189772	565.663329557727	273.753478470761	-8.93486662309138	-10.0643280917917	301.291560741844	331.333470836255	369.879537595453	66.9510685387689	224.729670127107	425.32687260328	441.72456263924	45.103680686135	625.850852176765	NaN	445.629756860982	659.906290758831	231.721137723196	102.941977944966	7.2014035358411	23.9357288209137	176.700120250109	223.900290781629	170.008868135469	243.730987039381	261.693250268519	596.902808598071	80.2653160126468	210.4194867146	75.2036773092323	817.631437837125	890.812701379388	74.1067717410493	NaN	213.81583121463	32.0783165463895
108.296561544983	673.787036335372	8.27785542453304	73.2028461751174	45.3346417980039	1977.82614121118	NaN	327.765463646454	484.349668603533	-6.16025980079752	1157.86823564519	-80.7595911871475	1949.69979152051	-83.9969763644635	142.446368468771	551.71035400863	845.486348246308	99.2312731453558	-6.50823220914568	438.120963451029	311.395401602573	162.383797589078	5.03729884406271	289.112564369054	395.411145890213	709.06351514812	130.888528996092	649.612463967222	689.061669508983	28.0650487381364	459.250525522685	59.7953549664799	-33.741541441985	-43.7303971846559	34.2301784132119	10.1788550639328	305.004456605801	772.208132097965	588.31104746731	815.631532548097	346.962952095369	163.046614897238	293.46650112867	537.456750364545	1012.12340633852	323.169312837063	261.535469876433	NaN	94.5934124896676	-2.56613121214756
13.8312238508117	629.637920931339	59.0363748636559	76.7783780511489	210.521374608222	430.042867696245	NaN	535.9059818257	928.014641812413	53.2831156830083	45.8933419908824	24.6378772387934	1347.30595520861	12.2481460706311	383.195565561356	764.092342714001	1020.68786999649	38.2235096659953	-9.67094046793682	496.212074412958	280.184792847225	296.247819056455	-6.97202066762253	79.3342062444324	227.53958638856	401.364855618638	-23.3828674546042	1279.38557535336	988.701441878149	534.654885499544	376.452646366684	71.2028900155314	85.0650626347817	134.934730282285	65.8313321469624	194.897493897248	319.708742321309	173.902100374834	193.98338722303	278.767886795685	339.725067189897	707.860002356534	642.262367189585	431.896972771459	388.623571649008	625.894603111428	28.3793695100474	NaN	120.34188328278	-4.43909188073741
118.560439663362	550.890487740994	-23.208591307224	-6.77296728692072	466.145447764452	499.451761832391	NaN	19.9508260541894	845.677833651547	83.1378306992432	504.141437978913	-14.3470002262611	2569.32028970849	315.476572183119	100.229641023741	653.002471241536	503.417370669403	-5.00527633924605	42.0745247150184	404.394195512765	297.379799917923	188.960401806273	125.355546981451	521.983609961365	299.617569607943	255.571011898032	180.168402342317	852.909386569435	549.077920801661	180.564583997375	513.942976787968	102.761039715172	174.825949200783	-37.6693012949127	-25.901092484796	39.3185674438821	-1.30217282216117	8.96355025703612	231.167091348692	360.112802407217	807.477809485358	-34.7224524203021	602.399707345768	532.813230370212	532.370202776764	578.868225260935	504.340621833385	NaN	421.879411656934	80.4499932902322
-17.3573659746209	241.186796047089	-57.1163158855029	41.4743298760376	274.650633389867	556.0356202981	NaN	203.264266633795	1183.36581928626	89.0722153637235	179.212357043192	30.6570626786838	1173.86520127307	-97.053845750845	75.7247975089819	300.967453825634	575.825968514887	53.134582864957	-33.9394277957223	343.623235490147	559.066682778009	348.448138010217	18.9672494080851	603.135510541251	92.3146109035674	443.18211556779	69.8148627924228	613.065886778312	1345.16645940565	162.930613856924	895.574572970941	85.0868800727159	-9.45610263520244	52.3925927575401	-30.1970328933468	49.4810838226477	282.644660313228	35.0248218000308	407.136720236093	1174.10188132444	1599.85460682485	166.073695939676	952.581729512748	176.86542848402	605.595948546796	867.495843642254	-3.40587631419801	NaN	103.198010680305	-124.611091329699
-6.27251950306279	430.051482533715	176.316291979149	289.84864652161	-15.1752425665824	1638.49099024793	NaN	-7.89753001988475	419.72376810199	121.242523976508	904.837113625956	-9.47403669685301	1146.14847042606	-44.8378347383459	318.958204729505	481.431836337991	541.968176461199	42.2059530795226	59.3267464283679	139.422720195702	452.399708341322	168.956253603715	8.06126604385327	917.887041461156	608.952551378787	229.885777486073	35.5421083245657	652.439913785927	1518.35250182048	215.782891673308	523.712607586648	-31.1443602629371	85.7315254695712	-5.42469053342743	-51.3293063189881	7.66594156752826	74.4907660291527	525.573782673294	148.894160841856	506.516429078837	202.965362930044	58.0136770851214	408.16470156784	302.915125481733	373.179754201163	992.822904480309	235.90898858435	NaN	656.469918604541	73.5723124788232
425.55315456751	805.464120886074	19.1820219981252	-58.7374068601397	525.284883153681	1009.0570051853	NaN	0.219442472263592	506.392103579266	NaN	NaN	8.65932364048018	1001.34644235342	-120.488738081934	190.974797427695	468.53046892844	243.059539689601	-6.64266999941444	274.937565339139	402.08312531256	6.29674320958407	185.314386745826	-13.9676602846239	682.568537407177	120.857452330986	225.601594820228	35.7683840095918	564.903991565494	931.541453507434	330.241169343624	543.233200294393	-45.518054376044	43.838218899825	47.1453114908321	64.4827652585593	12.2922380273738	98.0079897341335	365.084196581938	211.857448267642	788.516114193973	1399.40544805796	194.565295966822	265.717235798026	97.6284063009625	175.949201910553	1677.29274588577	-30.9193710261396	NaN	972.85012226903	-24.6496128595585
14.8298396215551	944.413650952469	227.480763192421	62.2538437871028	197.376331041294	944.015047955943	NaN	87.5466246989064	459.673305533624	36.1385864425982	432.304729928213	-39.3581196816113	2451.00326659639	-113.535794762745	220.515881797301	613.78654862091	473.596176149941	3.59355091336531	350.424774662847	729.443018598258	296.356631811402	229.45257011943	61.836547730196	472.559672706378	253.664849136635	146.993049117086	-6.87992329076566	635.477565824287	1456.9155515415	66.2803279497834	698.992998707069	7.3352768070181	179.079113051332	-10.7156831269615	35.5080529132439	207.297736937621	157.047912626819	455.449956129529	101.23106818527	576.371184109509	919.084685087919	610.291810908599	449.257182899787	46.4867913538304	605.796325771249	1711.20453893916	142.798774221876	NaN	404.555306292971	-75.2593475863845
73.9297889561835	1290.11484193707	159.469324246835	135.212858594241	251.264142041883	1381.86105034428	NaN	-19.7498376280354	609.239441343847	139.112935358448	797.461654333807	-34.6843063967657	994.238536998804	-29.5534383225396	188.13538309829	446.019883767898	38.3409105038406	615.283653878701	558.434736171755	591.924537378265	209.789380377827	76.9514716917678	-69.1952895396309	418.631762247319	65.1545435459731	368.008020761659	195.871182951536	511.102551224635	1112.32060646304	27.2963957497987	40.5991088367233	-61.9649221616449	-33.550845167006	-53.8080570491376	278.380067062827	78.0231177076132	16.3370882263717	402.9001004782	126.121092234374	538.421690679256	1039.07060275062	871.638843816234	1092.15816535865	-71.4442926236021	316.840010925583	576.583043737293	80.5744934928036	NaN	93.2506410715897	287.346999183138
-1.13647223553745	471.688766383701	-4.4465733144535	69.4149163750323	340.948275289165	1345.05625460499	NaN	-64.8466925802547	293.191651394485	127.945981572525	95.6444815817975	-60.3070511453978	1425.72815149582	-1.03350509555042	155.731717894032	379.964296915302	79.2920098351331	45.2965475961937	146.686875838987	134.850340550785	421.124398111843	225.010106405739	120.1386349772	918.863417950665	890.557018855947	213.874603609046	86.5066442051453	935.057957347654	1826.05941481412	132.844817635922	536.534003175553	394.631007415684	123.37639296547	-30.8301749662921	452.872397239638	23.9754204893281	109.810662598094	313.147035335189	126.366399977355	626.568476952896	348.691407673798	597.177634354504	1075.27254148841	110.512751515326	519.381392595686	579.221619222718	332.052480128223	NaN	501.83667742063	-64.2157665314662
78.7372798042076	710.155248602446	-15.2729671352648	245.452168340993	94.2272226807953	355.569958398525	NaN	11.2241914686809	510.162157196147	171.61449004453	1651.40886803505	35.2946942500523	1645.5618587522	-93.7804627374646	585.390091729056	605.062714368771	312.351974422225	45.512242090741	613.158928063062	267.60232419305	848.260887927363	215.837041178423	-29.8878461993248	560.138712158945	118.460451099592	76.7989073897754	-3.86361248962663	544.200089848109	1766.23171994628	-59.7228826123711	352.093402226845	-115.455229458306	29.5324963750533	-36.3379724801352	232.887721513357	14.2098986579779	62.2861280769108	502.734983771867	319.495938900131	179.426449404144	2983.19032350323	1088.5901169554	933.945307611124	87.8011095717571	717.623017471151	491.15342624321	223.473586677558	NaN	363.511177960158	-37.485018535502
133.553365532274	220.82099367434	-10.6708971363365	75.4659550638178	-46.4368372366226	435.720932295075	NaN	74.8854992875726	538.620302112565	58.7252121945657	839.144187233945	-17.2738125161492	2251.77103722132	-119.692016782954	332.127077544643	567.814600337652	209.031328958736	2.16338281970452	1.09681119658495	1436.35958932964	738.079719792563	268.946835354405	-1.86210840669387	334.2624259703	243.581583897479	924.380930662383	11.854172290631	854.690480664685	1601.23981627811	-87.579133803533	692.908070580002	373.991354832172	57.8614301112354	-12.1966166766575	67.8524402686064	29.9305893352908	38.0618394711709	194.30820159733	-14.4915756313806	807.408342219354	1470.1074945723	1027.89625071083	1386.48899928805	8.11595812305761	585.427346978618	1477.47352219041	97.5710460667986	NaN	306.146105199453	17.8949526079172
-83.5628622687584	977.293820643922	59.0090779954323	603.505595744314	30.9321819876029	1923.67042497916	NaN	186.200778266542	413.190346660237	40.6564881181278	1087.80206415039	159.297653418448	239.278556481815	-69.6212001377983	191.46710744011	392.039639709938	59.035292252834	118.57769641897	9.16773831476661	302.732697007458	199.599745451644	265.902675577529	318.020852751927	341.235955604466	-53.2426895437856	1089.87150701494	29.9703098705987	676.655758842401	3198.12015312541	-60.4861290414244	689.974309290765	10.5970957043925	98.113125031161	98.6720461200776	54.5775197216552	84.4698334153813	-27.3059542394348	354.675889609353	197.803112613882	938.522282002095	1284.85594898483	731.740995854362	653.224691413155	54.3902592226644	741.784293333292	630.31442571151	1037.72924750089	NaN	397.556008645192	71.1850612320241
95.7946883360481	215.782891673308	-30.1441084973242	265.372852032332	342.233082477956	694.862904678	NaN	20.9159738450051	536.035067307265	186.14077706685	896.480533971295	4.46827079392117	462.470655043377	-84.1951962496864	160.146451561337	965.416009972917	25.4687447003138	70.7526518198976	-87.3454596130814	36.6325947507578	198.743175022833	242.820638623492	44.2203645027248	856.574965976544	246.409937535947	982.758312301538	34.9697689700682	1509.81909701811	2152.21290391466	-19.907199426554	305.690492864227	-25.1349414098886	-44.5482503260667	113.749168642507	365.415859550181	-39.5298041310526	-48.2432273699806	305.379386596029	251.959990582431	1449.61782801592	1036.41155093114	2097.85455528008	724.679751062427	76.5792220287816	542.038596590643	1353.75490321132	167.20612252947	NaN	832.274027702147	168.011802309745
2.02461399116061	358.226818803773	21.9181407335545	219.689653857084	481.36367642843	457.988241898427	NaN	21.1263053861638	440.868610416569	42.2393977842914	1083.25898867817	38.3974848633262	568.413693787756	-54.5083987658316	453.855326582657	610.034049090088	73.4858917369294	32.9577485151698	222.206124258547	214.140460465787	239.72110068801	16.5104665432887	63.3847147288291	418.487652496175	207.281311819256	439.966663383247	-6.59790644286477	501.104508942399	821.389350273982	43.1530210600349	345.504666817205	-50.7816989541832	-41.1213875625568	405.139718042009	85.4164605521901	-43.7836282102533	46.4849110820131	403.848102115014	40.0001265668093	833.048693315396	1899.72936903669	959.619617118657	227.923171448978	162.370220828274	1675.54245974265	1157.27576806801	198.815019765064	NaN	1206.13810702795	0.598631088356636
56.8901889554779	420.144712722423	28.7479439152186	226.699375177386	77.478567974234	554.752812133428	NaN	48.5708490712488	550.315476857332	81.3775096710929	1396.68314448212	76.8494199718926	443.073202662429	-35.0203308634645	46.6301910955946	425.214838042439	111.042188283658	75.6774131297457	160.588289832165	263.496020942274	81.6575442404475	121.977408889698	35.7298499888566	256.665711847282	73.4874373450642	783.2054676631	42.5909063872624	304.882242681635	1955.37517908994	-74.5477515991077	300.668087978901	265.194479654589	226.616980771721	100.534143833807	159.979605567456	-1.42223283571914	218.056463777421	137.832568933423	42.4620777673589	509.450099210649	3107.45600844769	254.327484420364	947.514293720672	116.609891960504	227.416804197562	1868.01333379451	114.879305724567	NaN	175.26618799524	-11.8977367644522
16.6360875409671	320.794640872427	90.8079340690274	173.114314341255	236.7779676503	339.990066700938	NaN	227.011659134415	381.959559454779	104.513146571471	1402.00106191606	-55.6748510475756	590.631189600671	-39.3737932039348	169.960221483446	335.688122984658	20.2892970322667	-2.42761458249874	-2.39816325713197	490.30773104353	140.726706695067	348.975204761537	11.4017796266802	252.510382859034	-31.0992278734059	638.007509485255	89.4269826916729	638.187340512641	1061.13239086679	63.8070387036155	361.968799440801	476.84368309172	-18.0064840292654	-59.1855111945248	59.9678295835901	25.4241473741583	-57.7152426098163	298.409973339939	-41.6083437030071	408.749390074405	929.216843173151	2133.79305923502	617.826478075303	58.7552965437366	831.159799615024	1445.50010465636	264.248912140125	NaN	376.820205949581	34.010775050045
98.8985507380685	-21.8008665996918	211.470925136059	397.900345624967	170.945928244697	NaN	NaN	-53.1894639580323	261.876648483931	10.8263255389831	1315.24886478104	-44.2392798858508	632.624209075182	-135.778010977686	417.664157047296	704.510779382392	NaN	54.8623786557546	177.99930318719	184.828040490812	134.188257447585	226.126777928763	24.995589773294	410.634697276859	-17.3795094583614	405.488411218832	98.0430598495076	905.776672443261	1109.73079661056	14.5826495859298	804.078813864462	292.776932850763	13.6165288362179	35.8654337526941	462.543042667505	-96.54976037545	119.508235202282	645.463817483721	-42.5464286557619	293.697993565893	2177.65955918065	1435.96808715042	851.232922925274	62.3171811203857	644.491862919926	590.410488612685	661.176967126042	NaN	344.935942098808	-108.088962736704
-30.0256880664367	338.239137383731	155.373300528586	602.632351675872	74.7994903440576	398.324455528171	NaN	93.5359145656696	474.95312514226	69.4760278244986	1006.22350823065	-67.6962168589355	270.78970412557	-79.9205595101459	59.7196079857369	629.453940556015	34.732597203106	65.1605039473383	39.6884179413789	91.2947983184812	247.669405149218	199.644598364537	9.57648541517146	240.855171883008	200.489862224737	361.069903020868	143.739822876846	1119.88080979323	1076.39267067203	-75.1488382676168	215.697268563942	245.831632280525	121.166032893193	-34.8081680746809	75.0706200069494	60.2844864543692	-9.46080915429671	630.079231554978	16.1198069747104	663.510704661859	1996.64603938994	987.573622410193	468.805240999616	82.3461067933728	367.975701969882	583.080653817743	1239.94104692767	NaN	191.767503727445	-58.9937644942604
36.9490328543375	160.254450404483	247.396228767072	486.212581442167	30.1698541686013	1006.10140194575	NaN	146.046781870109	289.496182209289	121.290521558665	1140.40235038726	-55.1305347681098	233.079691626498	-129.783388460462	366.357112739535	418.833821735707	119.050159988626	110.192846662297	117.66967557728	702.549822426458	-34.0842860771197	129.640671571162	139.310649971965	376.840868626516	69.8865809859014	312.02537361056	90.1705702712916	275.912322490834	NaN	124.083563414145	460.203443099148	840.34571900624	42.2166539360686	34.0128310831424	27.9296769687417	17.155025609935	-3.69355919427309	NaN	235.70641455682	555.066327262686	3060.91110401495	927.786080375681	332.394126769264	122.150705440477	372.773671934224	1073.77080216013	1296.77956188997	NaN	431.34562328869	46.4661836466181
129.161988157668	518.372152899614	259.847508005796	728.208264355429	346.733941393841	350.761545152776	NaN	410.040445254603	785.520112782701	77.9637888821996	1815.05561883309	-51.5689344485713	112.130964951894	-117.113044531	131.425273098782	464.736661548577	87.7555695493187	75.6931517227607	203.598848775796	641.539660797117	261.850211574368	301.727990336887	-5.65592352359257	274.804296377549	-10.0209355381828	446.757209125548	132.308525655292	118.427435036102	NaN	-60.1749478136667	330.496188532121	377.006044739554	72.8080012902376	6.76812191384216	147.735719357215	-61.5862304124262	358.772706153367	226.152956539632	51.4219477297061	1128.72769422028	1456.64566420869	1371.16134396251	1542.42883294775	241.057544656436	168.064110574807	623.883714022546	476.466994762114	NaN	201.300682745866	710.197718437946
-55.7654575834459	189.947585890773	526.790593306312	231.763500492259	76.6035574573504	90.7550713959205	NaN	209.105475432546	473.813414141042	234.209962818418	605.685612268978	-26.5910792839912	154.00673577773	-93.0532159591425	290.083532726839	318.378164089416	-34.7337288228668	43.4109366542243	195.978484832424	179.182812463092	478.650819477205	523.052379267367	13.5383275054101	222.784913207938	263.409196436016	1053.92711465571	-11.1036047361953	350.390836954931	NaN	-57.744394372753	314.976337065468	92.4057394934565	108.847806832809	124.874231343609	24.967298344411	-3.56902187927521	171.767940477516	497.89673105561	-105.974386211717	955.421703429744	1283.98120865544	624.876168364079	236.729441183012	-12.4039664153837	965.634969942256	1395.67309743571	904.215582086946	NaN	539.016418356719	27.8380906285349
-8.45869744322647	498.935976039029	913.45969376942	180.314686559685	43.1530210600349	247.73853930544	NaN	220.760608319312	455.018103297312	92.2017712524971	984.307930277494	15.316268035468	274.428786411377	-140.697975880443	210.025407227486	497.707980450087	-62.6007548306909	109.790598416425	376.770140942383	341.590222705236	214.818928662594	284.474852645287	-67.8590999301654	489.186712983748	-121.441032122424	498.079692028606	20.2480517677144	112.193112050031	NaN	-30.5438760165301	245.114237722664	593.992336161818	378.369891947139	20.9232747297995	-44.8234517823959	-45.6540524231742	0.247167179087508	173.539948777805	49.6089576465899	1202.5677039822	1942.20632199975	1739.02433783785	226.097702563058	306.545491542773	289.576510429815	1076.61431339474	2070.30319935814	NaN	182.998765418467	-66.5936544232225
21.3380715481372	50.1072922873313	351.507950428844	371.834341731074	92.7819919962024	186.737761914811	NaN	203.9733442501	773.434791048567	138.360152831587	687.283479827031	-38.6131395678841	179.540015361579	-11.8545389585025	246.5371004473	479.173353791816	7.76912198065972	-54.8770371621508	-64.1962654209086	401.198969688834	123.217249100621	276.397626716767	38.5489165258594	36.2084021999726	-121.282601145067	417.961275980711	107.939671591303	334.237308587967	NaN	-31.4796816422099	340.518390706525	195.435238744683	51.7414593769477	-0.628506536133177	310.013537169988	-25.4354627736461	-6.24839093549879	NaN	392.324853719829	258.300097360946	2075.0244910343	1214.57262307298	827.96168252079	789.479297902331	409.746640711911	955.036119890128	1283.05593121384	NaN	758.236879495676	-49.3411764279555
510.721046161307	110.990636562709	115.907501807884	41.2931118645295	14.3766028512318	326.184193170374	NaN	963.59286502948	310.203486392999	44.4465422941134	567.738396363372	-24.8862831183061	61.9597184023285	-83.4290197197311	21.4185989164861	833.381001578809	NaN	-37.8626890793735	36.4686752202623	181.093016319821	79.2091672222339	335.919794862452	133.846213614531	117.76266599114	-99.6488713006898	407.96510444176	42.2681414373107	345.762788684957	NaN	-34.6694247467287	286.47319255942	325.36243392523	535.489577824727	193.233225721011	239.145105067436	151.799427538615	15.1577451309562	328.063038985423	37.6500381151684	2054.21524688102	1349.15960792654	1428.77127173975	661.861914465424	-34.7481597341421	356.852068802252	905.590243998663	808.298534922159	NaN	699.651471906412	-28.8853156546917
524.261490744292	-28.1225053136623	363.231506961108	268.926507743466	38.1828667672833	184.93989920383	NaN	162.390403267269	325.188918111183	131.978911138438	620.096324386352	-74.3541397739196	190.820331805966	-79.8364174024723	150.804503670696	330.755211280645	NaN	68.9732377214065	-50.2849120558742	68.2954903966263	194.091974944467	323.942666105295	237.044428180285	374.378109473909	-133.402863392379	435.942152513326	120.441900954459	116.277222005623	NaN	-85.1970109463825	776.286450230157	83.1940500245835	3.25205769827869	96.0715463063595	419.146391057252	-15.03022517311	48.8621852293561	234.368443381749	-29.7813560939518	964.186002794806	1944.67951781533	1489.86511771819	72.4687032545693	393.374066146216	292.823888343051	312.744904930158	992.927220383916	NaN	1024.54629246537	-37.1669982811531
159.146481271646	64.2545683485904	37.6893546723327	287.243720006823	99.1054200026422	654.961263300452	NaN	475.951467636478	403.412304051706	34.54669810773	349.170258723996	35.339617900781	136.300386689694	-166.308530791043	149.927904938088	238.651600029441	NaN	11.9246662320257	51.5871137468229	253.290936358109	229.567669826179	143.662875126824	-22.3780138542574	374.710009895025	-59.728049107094	735.657254841857	76.3176217590831	329.588709297743	NaN	-81.6436238427847	301.82056200099	124.042503331163	24.1071898703129	334.832302779633	148.13612768646	-15.9506094423423	-69.3274180332974	189.33056559646	60.6371630630154	718.926905561463	2294.88982184124	1584.45597550505	617.794995920769	622.601357597805	587.454612276435	289.752705570706	2191.82935278396	NaN	310.264128578581	9.93156526227566
1156.34778318624	82.4725322864465	92.2313302713369	22.7889082395363	-10.8711321351483	242.174158689177	NaN	388.572085882878	792.293906509934	201.466217498963	997.541937384622	19.7417457873967	66.2449086167025	-24.7421769090064	496.034909918513	336.956867215893	NaN	44.7089157606491	-43.135226163659	202.051076051821	-50.733597286807	383.860192621254	159.225720152724	130.756132815922	-62.9416924391667	460.859932558425	-0.241397634580408	1145.46862500241	NaN	-81.4712247948635	574.276453090522	167.177539286566	35.1872151096247	97.6988603941183	133.687442592343	-49.1971235122212	34.769689307087	494.520201558403	-19.2450412073414	882.575443214199	3621.68944396146	1263.41241877147	666.499102767971	640.649494261724	126.883158788697	1360.81082101867	1128.4025511644	NaN	384.240227059303	-7.93233588903424
754.953164030656	273.957237068594	-11.8004102066199	326.17154783771	73.7029309775422	328.699304037681	NaN	271.4870340457	482.066599850157	560.571748006768	970.380855239027	52.7169811644169	208.368994142312	88.4037784168021	268.41325793896	649.272935839233	NaN	50.5448852908495	142.482734291302	173.187170045213	107.409511882911	85.4161020384288	-69.0427228782394	430.051482533715	-52.5748726073956	561.474891255528	37.1885959018108	292.069433291184	NaN	-130.941631044443	944.482174092477	136.954776654104	-41.8611541272484	63.5125185083273	71.7057492106881	43.5353141972223	-57.7985695612092	786.322374440751	177.335413639577	1569.09619873512	2910.71833076477	1063.14454336913	336.651187416029	717.057657733487	80.5071198077223	445.032881683672	999.969510308331	NaN	291.994837351845	118.06437152967
857.594683932572	518.473823735072	121.541783860044	256.588557127864	54.7982263514316	NaN	NaN	1467.03898526485	344.548379476372	130.693500562932	1221.79446492821	-39.7444074554372	84.6131161840196	-23.2106822985083	228.996500404828	214.980061271233	NaN	-20.062008233793	54.5115103177195	112.914162681712	299.770799170658	133.222197144173	-58.7813563082083	154.689238025574	-88.6250913205406	531.918582765652	101.068177966047	251.959990582431	NaN	-34.8512950677654	959.777125932027	391.334817246044	174.925589550288	149.840036861963	77.5933695521361	-17.6002127370608	-72.1562100857947	583.760839634728	31.9524459423369	611.112093775502	3624.33286007692	1572.54584344793	547.754694342729	535.817034080411	274.191431337148	676.827459398424	1057.98880392891	NaN	273.364075462145	-10.6444908708083
875.676255185179	530.11872215068	-13.6317660659066	530.94825621171	-11.4047913401394	NaN	NaN	729.600050554671	365.226434060504	148.210898499021	1373.94068810674	27.1535090300912	44.2889675276194	75.1751678465189	NaN	307.806030966176	NaN	80.223287360625	-44.8378347383459	255.575059715258	276.200921639551	92.5961920072424	64.7103123723255	122.560934278889	-44.2786935249248	599.195305070033	148.176691319358	556.588596726827	NaN	-85.469515283725	299.661996657059	-28.6334729023549	109.849625591953	360.258467667601	-50.1267314553157	402.155071186579	-35.0670339470576	303.890166996124	-35.6019031532529	585.062946300599	1709.41820729506	2195.71418636817	827.058805269619	486.658716017181	339.01717667009	198.75837401775	1028.17485193689	NaN	74.9568692798396	9.85792196865494
58.154057549531	139.707445745256	-8.99666804613133	184.967915969582	73.2598107724898	NaN	NaN	202.773071754166	889.252053441605	NaN	2283.93120506731	-21.2711677165627	71.9736540842931	-37.6672047655668	223.889815734127	839.074023238056	NaN	5.0764552946536	-23.1455309017623	319.810300373328	36.4658885827779	143.799515951147	-44.9652143469511	441.161581807669	-140.407199709343	1413.95956099711	329.930945288887	167.161586394963	NaN	-77.3920054145597	351.073747396102	16.7692376815935	19.6763973892324	407.697128353424	18.020463100551	18.506500960427	-3.54664281970801	617.507223318628	68.5351250107337	908.930658087686	591.583865359172	1178.32541920829	543.09384499264	537.745276188621	481.735092864789	1062.91181049496	1565.85051636003	NaN	605.759789246935	9.03951011744944
1352.92885624665	625.538087605257	60.0646471195351	986.579403762794	-77.4815159913967	NaN	NaN	182.499277598685	648.766213424352	282.336077027121	1082.57522780487	-69.7306390769745	41.1671454868758	-148.30630375218	232.12552437671	691.161892742912	NaN	22.1608663414181	66.5006528422774	350.424774662847	136.829409183643	109.872089180632	-5.51702862454281	256.022828082457	-103.982208361092	1960.46756314885	9.24923068780685	65.1545435459731	NaN	-72.6983021885229	599.047196253481	45.2443678945949	87.4335251255673	332.201182759281	149.671384202291	-20.36997296869	-52.6025152712187	488.477816423771	55.1985163747744	622.359586395996	3079.2335040047	824.254948709563	558.888905427852	832.457881426264	503.273897277615	1330.73475012261	2128.80644970085	NaN	936.899521774431	209.872360600788
794.664363426712	314.901176364173	34.7284424236912	218.246903656762	46.6663352939978	NaN	NaN	77.6909457182077	754.468228781701	114.42588178853	723.13729801177	-36.72830399667	35.4234310285452	-89.8633476775997	NaN	472.821041825304	NaN	13.363435888131	79.1869077873819	377.693219542154	76.7448598038816	276.583049778701	-45.718215802482	271.963259199021	46.996488235675	1351.92226819511	120.124578674585	147.446923909875	NaN	-0.184855859515688	577.87509349173	-74.4321508152383	-0.62991175312294	548.66493574684	28.6404847460686	284.775454941728	-12.107352221371	868.274553017552	322.260644257308	1245.76421595749	1227.00908971601	1572.13620472083	1530.79434062061	746.959192762148	155.356925589201	477.058680843031	1207.89068905146	NaN	365.24580004091	-53.4318859126067
423.11983204736	700.80015480265	435.088236194012	150.75936368771	34.4827582904715	NaN	NaN	635.499641049758	682.474410685876	31.6859139462234	2486.26848896166	-63.7143878783363	NaN	33.7960648278725	78.0947065276735	221.942580724471	NaN	136.328752441556	18.2295258673315	50.1072922873313	149.862989120318	171.468639735162	19.5780406300869	128.007604696893	-62.8151372235011	1563.93865517469	44.5808007166532	692.01790718409	NaN	-160.539151689135	527.130894189103	116.96539346274	72.6188997261448	6.23104222806268	-51.6558922855545	231.439145996305	10.4930611053735	401.734597961858	4.74378145938492	1319.31251834189	1905.065694974	779.794233751173	1263.27473508416	671.335602235012	223.564536176075	1668.53741458869	974.99331385387	NaN	326.486745304022	-33.9857059505689
983.890272122388	140.714111776582	21.8075386028591	181.521866770139	-119.817932629529	NaN	NaN	587.929083123893	429.194896828692	219.847838922563	1199.08732628389	-13.6954711815094	193.681949003048	-72.3623491911795	45.3470982493478	207.699435272085	NaN	-66.2151761901683	-62.0416985750671	225.579374220508	387.088579624697	58.4266187991766	-32.996070303628	117.066751936228	-91.0037113943498	493.898135252344	272.31432261702	168.204963065454	NaN	-126.462049167134	168.165881136747	120.605484352677	-13.329190547998	167.509647136054	-78.6959506901945	68.5169784045739	12.9383813083085	NaN	109.044955718631	1072.3946174614	1662.84991013244	1167.71385550776	1227.61589747312	497.479502064164	547.924641498951	483.431726712193	912.519938419503	NaN	277.640067809608	-25.2069418898514
106.601269197724	72.1430777502873	131.020442305522	89.1067034569929	17.9871554050259	NaN	NaN	771.291568530321	1226.13487918687	112.863339473541	1042.11557716808	14.8301674621171	313.563313521124	55.9702142502717	207.109147598087	340.948275289165	NaN	90.6207840407913	220.488605704044	108.983518311344	50.0871090562379	30.03150617035	40.2152397740687	172.140790422147	-78.3467907654493	961.136293872556	325.617233650692	180.845961562518	NaN	-161.38141868738	203.696282417781	419.779719840812	-51.3277679689064	204.606224285825	41.7623339265855	135.835239911858	230.621239018588	455.880252160006	-3.90326901730983	1600.31114392065	1240.90061829713	1014.58148366679	595.764379380436	919.441108832521	731.019516891519	1221.87842392825	616.37061658739	NaN	257.846932212089	171.575380956123
365.759279160739	536.246974112636	490.668600778036	175.272415983215	-59.6816545973481	NaN	NaN	738.605423007683	1351.46683394314	121.188116706387	2294.85711752819	2.56935704124211	-21.0941071054372	-10.1945359552567	131.13924519496	241.781668092153	NaN	8.55162441605507	-139.950516918869	353.179370770891	125.555179100119	50.4500388121617	48.297245559292	124.266789316925	-105.425721604915	1825.22349870803	36.8456291607498	246.409937535947	NaN	-89.9274986183917	176.660557104422	389.549978976116	38.3520289105744	1341.26512412911	257.661020276781	-38.4229262827183	153.525936806075	NaN	169.54038071685	933.099549259342	2143.02259085452	392.47442795518	386.042308959042	520.362175294989	420.634600262892	672.706414009207	1049.4332584888	NaN	1039.18783895474	10.5299979802329
639.427133081459	429.380622399777	152.659874253499	62.4291035451819	-7.56456023951088	NaN	NaN	1312.33992088747	427.998785421113	36.0207288544389	1352.97128889681	87.8181629341148	105.977846970693	-7.70339370912904	310.125913810618	115.707035073376	NaN	-13.8005639101592	-26.322817520048	170.193084393487	45.9691625824148	36.6310713266352	4.67085423037283	27.0864878642062	-121.164382600614	409.487429056638	45.5108198900429	12.44333130589	NaN	-99.9481383397244	492.276980352461	251.652136358725	35.284915021153	212.078301624479	143.264287626982	137.45091506866	32.6247961545179	879.964826105616	-2.36835179505926	1210.18300723956	1278.29858758528	1093.66412163893	901.492199061797	570.461369771788	569.250903928455	1491.97489061719	2734.27106115804	NaN	170.096633331637	55.6681247795798
605.668292757865	150.75936368771	333.298198256624	0.421809513706156	-5.10642312473166	NaN	NaN	539.23773780284	587.163871091877	NaN	1300.30551380718	-75.2929192330459	106.232189961068	-99.1400623821331	132.780151647203	-23.8807261615219	NaN	110.503522744848	-4.56129171901365	73.7029309775422	63.3035684754621	15.5000218478769	67.8524402686064	256.941969223611	-66.4582030594781	967.443249818428	126.515855980128	333.739886753441	NaN	-130.364800861946	959.589485345963	-5.36533399935727	49.6916791822238	59.1208496895203	138.975130897158	12.3241914763277	44.0592324616152	354.525236280192	48.8237515142617	711.754501038711	2732.27203808493	178.667994701499	627.882343116377	1446.7918084852	119.271203494462	1130.02079742675	1122.33613737394	NaN	1343.742919848	282.579303380545
636.960489087563	132.937567813595	227.796313247151	152.298621574128	1.87294737268455	NaN	NaN	617.503044997069	914.387024967605	141.578503026782	1664.28524348337	-96.6774740149026	21.4458111377186	92.3940274349638	154.67794944004	-40.4745746476138	NaN	186.364635286698	1.31793532567116	416.060038876064	441.311478809767	-0.588918602083157	-2.79871404600574	-2.75031129530457	-86.7413623606992	2183.13769317545	23.0626096960087	376.888219468625	NaN	-1.03350509555042	510.129501487162	22.0499092532951	67.3863273181871	641.416517184652	-9.63868837242273	-24.4254162482667	18.4554225143751	772.81712897324	-17.8341342060134	819.58775889526	2133.6254476273	594.075613104717	227.464882169895	1717.06832672398	1095.36987917292	733.245458307218	1490.65151852781	NaN	1462.0007820571	13.4159994579056
252.31275102507	250.735728548901	479.902786956822	534.142494734568	-49.9168635801027	NaN	NaN	687.806901178354	486.963648082627	95.6142359367133	1572.21771970837	-63.5896909561622	66.0021445278252	-57.534939321317	109.350472002316	445.542045119439	NaN	-18.8551334343245	263.932975808752	570.648548524213	678.016975816133	32.776379757834	135.828913272845	313.576702341719	-79.7461065433735	1192.00337728416	-9.28774471686768	94.2371102619528	NaN	-79.04460794778	479.746490415306	372.772889291517	-25.3005975859913	84.943116918752	225.878768289663	-88.0865021419213	26.5239056061131	1248.37503266196	-60.7273755518745	1612.83806897727	2067.61273647978	518.609029611147	243.208263929404	1074.60503241461	258.183815194206	1246.22200909385	1664.37921362497	NaN	904.804490428987	9.38709455132204
474.448989572682	505.430590260408	678.68347422447	88.248603296542	137.960019575176	NaN	NaN	593.152318923629	985.857834887565	236.887306345068	1734.45882227764	-25.9357643161806	289.194386961074	-75.6986256814436	374.095369554312	-45.7020722947229	NaN	142.85312812476	60.8175098395259	64.2499619626232	902.330397691329	77.411731203348	14.4892643985069	543.77972551372	-111.424935897157	911.225655492248	175.586217681453	413.652444011556	NaN	-177.522722605744	553.089910386001	568.287505113884	56.8901889554779	56.3440887158678	375.138274521067	-41.9720428043372	25.6107928176826	700.844421406444	-1.56057099482674	1099.68448714425	1725.11421649791	503.828119250744	441.878756253897	1036.48681228619	559.806062941696	1393.16811567355	1150.20540384957	NaN	258.741937102282	-11.7645870483267
798.320085000431	374.608493656554	335.682688853196	20.4957648041412	19.4478831675292	NaN	NaN	203.825349657118	733.092884431373	158.544554699477	2331.39463739047	-8.70232218017994	716.408257449658	-75.521109908985	483.923265238959	141.55907133189	NaN	404.105748036167	1.92907469649437	-1.99703932316626	165.901618726731	63.0152011580759	20.3269490145233	534.077610161581	-88.5010847681963	1072.80583939355	38.2255394553317	320.357721832736	NaN	-20.8444159186687	400.666365515189	376.852980274869	13.3547846222955	156.958294146611	69.456918659071	-68.6910408094663	88.7547607273266	317.090738716194	-119.372524497114	742.431181701584	3165.58346033671	432.629908040323	481.944771474742	1331.21222055054	203.042407697	593.91031210129	1554.78920895449	NaN	381.262252483707	25.9400509719345
741.363105767667	378.339839018341	401.813215292423	-7.63238858238566	-22.2080126123199	NaN	NaN	287.816190860906	1401.75805645403	NaN	1755.9154472596	231.276053900692	90.7126322622747	620.084021745222	178.536350478887	333.435958782118	NaN	86.8461576515116	72.6401611132142	51.1744838834125	519.349747798278	69.9914801491965	26.1688101799048	51.9147591847237	-47.3455542777489	1466.2993605073	106.096596918828	292.45798964037	NaN	-115.968266924782	335.983121929111	950.65513951684	66.0741220358002	159.530785617116	-21.3571497017393	-27.0225114178639	3.54663320927439	629.907966124474	-34.0754913375879	2033.94817880455	2714.53901467865	816.046662044649	99.7499324747217	482.303831400178	241.323414401181	549.644248256857	1574.01511998905	NaN	437.700521316011	-43.3982212177931
1509.72303884286	179.464167763944	696.741175012339	-16.5038946285647	-122.752533597752	NaN	NaN	1206.99496160671	646.494944073787	109.31231153077	1234.6640007628	58.7690984511057	62.1607493101266	66.0368834402231	134.293146283659	56.8631739498671	NaN	79.1647282655393	273.091207750673	9.67906501929056	876.48472564757	-2.39816325713197	37.6500381151684	88.0577456885073	-74.4916096932569	2046.74578848323	99.1033553517799	122.277031500846	NaN	-150.997128288094	369.407557065734	86.7200321159463	-49.7271897511232	338.777753431167	-21.161338462359	-7.76066537625227	-42.3605610966502	NaN	-40.6981849555169	792.161251874873	3183.34039753339	1059.66956485226	114.371104406318	873.30793613719	80.8209049625242	471.814293098533	2664.30547490963	NaN	982.083911009	9.31250056234084
418.430695520581	158.217333697666	260.733172625484	299.040541053297	67.6329575441958	NaN	NaN	796.809818649308	825.473811774864	NaN	733.96605520994	45.3470982493478	152.436472508432	158.138835428569	801.325527446282	482.101684194983	NaN	77.1332052533262	-46.3938712519436	340.34256138646	703.147029582909	-44.4313393063932	-25.2715936810098	150.055931079161	-86.8468231047996	1217.27168242733	18.368406281889	33.2952924667395	NaN	-204.220382806627	440.533839343255	702.878025803251	94.9791771915091	664.859792856879	112.280746679465	-25.5182899430601	3.95143110313084	796.265759165231	18.5612076187133	183.893541339991	2144.43539368422	1357.72237531826	164.304330250338	1034.31890882302	912.32049046235	955.29488896176	1728.03002979868	NaN	957.956562898733	-51.5006219215673
675.290983479319	194.723525529173	239.808944130419	59.9183743123544	-19.3590308747345	NaN	NaN	1219.76522849294	769.094280621839	NaN	1827.14320989262	41.0163754898528	36.2165274649962	244.563849834557	386.074120278793	228.943011929095	NaN	152.041617758081	145.051509757073	19.1154037872188	602.914403478488	45.8849048320546	26.8018326206633	63.8070387036155	-59.3221763826759	1520.75357874739	36.7304986810448	NaN	NaN	-166.603598932103	832.658643438752	306.591602021211	42.6341444599168	146.459323452303	121.639183384378	-44.4111919654862	-64.4969516162041	1171.25118233673	-0.547566022493869	429.333908956009	1637.75352110104	1748.26500359093	290.412882287321	1133.42349300864	415.536285917987	147.107457862627	1155.33543906532	NaN	488.255486282704	-3.04801094098245
1211.05867965891	434.084370771901	514.886470187328	17.0067772330214	-52.0238811737674	NaN	NaN	917.235863326298	957.351056351702	NaN	1723.25654336643	69.6854741171855	48.4592781813054	190.844033677656	91.6342915953524	21.6148703955909	NaN	30.0536637199593	309.302805536057	311.645085640502	346.936441987506	492.973045646054	-35.0405185580426	39.3066866330621	-99.0430664020646	957.43077918488	102.285818098021	NaN	NaN	-113.050205102863	636.642215313318	416.077868816867	66.9496051167276	199.89548818232	21.5951076398541	42.2461633935919	-41.8021611202893	1268.96372744669	-43.5429443071947	598.3647881876	2109.94976563319	1120.01752873247	652.828703519772	839.416198354188	512.058844795475	580.431039296741	1597.59570990655	NaN	1811.15052997035	-21.0244185842325
846.554087232362	497.920783432946	583.432775866211	848.453765859896	-57.5075894090103	NaN	NaN	1540.439470745	625.474947761184	NaN	1715.9501297969	140.497733093527	41.4814034165113	562.460911306358	229.030561586509	549.453791246061	NaN	133.306630255462	55.5616512730539	-64.0174262135791	420.551566137241	112.839880215339	33.9965199915319	72.1241154962795	-80.6269452167425	598.047711187247	43.2423702253874	NaN	NaN	-51.5005476328402	515.920781031998	223.035851772849	95.6661959919632	83.3773342699124	230.443699842255	22.2405358277474	78.8909662786565	NaN	-97.9414817859511	121.563545222878	1507.31786050032	936.945370278929	804.555453268215	864.295391081724	172.525293571485	331.269742567924	989.617172446873	NaN	863.026655025239	296.587241769008
508.35737997563	214.818928662594	331.208604705096	300.284348873943	-78.8703420845144	NaN	NaN	527.572852221689	1309.21822562905	NaN	1354.48625047197	-90.4355913348308	326.664856565133	495.016934252854	622.649063908122	177.008373000553	NaN	71.2579242168667	77.4394304159664	63.7907724952607	419.763830620634	-15.4923304322768	188.891413350246	-27.74046907881	-112.397901113918	1001.52916741619	19.2624112894054	NaN	NaN	-94.5298489279678	719.838393853406	730.882529602127	10.3737407231376	30.3999776289771	42.5476461554105	-53.9703622265733	-6.50357524365763	999.405095077582	-104.599205536544	487.106217498924	2144.69919338849	1059.21638025818	242.835347742305	309.606929511537	378.653631502411	171.525292639606	1028.35164962849	NaN	877.027309204658	36.2999083655044
922.836588826234	301.309228691397	173.855182384548	279.004446237818	-84.3676697854421	NaN	NaN	914.258288074075	1111.66289725922	NaN	1846.99670128019	-5.9588096581788	93.663174656669	1289.25161303588	361.145105905251	68.3007146901958	NaN	-13.4978192480035	189.40036563881	23.3404283069715	188.649625798918	42.2444956221742	-22.0483564739101	16.3266972098812	-23.2106822985083	877.776129194028	1.31959268001558	NaN	NaN	-19.2775760288898	628.798785305157	201.973718051399	526.076455054258	221.567368461314	159.140733706033	90.1116518338547	-106.610716746102	NaN	-104.433543936508	117.705434872834	1272.23200241873	958.655998758297	650.861784810878	191.343044797367	-43.9257758475651	256.949993144678	1258.12247870254	NaN	1012.39383329365	268.286750884013
885.700230921093	250.556798362928	310.589876625995	190.637953561804	-53.5568780987014	NaN	NaN	125.839825217659	696.285701179823	NaN	1537.77636128007	44.3887087729612	1.2637784650179	1334.81459005402	755.097619309771	504.56811106546	NaN	76.2486309896649	465.67517762827	184.049627287205	635.986880117073	144.040158815819	70.7948598459218	-53.2426895437856	-177.150664655914	NaN	35.4610187139335	NaN	NaN	-91.915183161406	681.866598157876	97.4756208694326	32.7172233663424	253.113524716485	-67.7226338543381	31.8645214554614	216.000695411387	543.012349600059	-76.9451025907984	389.044174636846	2866.06135840915	1340.95438895624	213.648408139216	726.122702455605	126.445582913476	199.031257612065	1467.28426475552	NaN	985.983652578836	137.689239033237
493.976109436566	105.549376088744	195.640383403542	471.801205497261	-32.9403298137966	NaN	NaN	53.6096936754572	939.581307468438	NaN	799.140354940613	-51.1591764980458	33.9796444611268	839.278373160969	42.4593902798943	419.508411015699	NaN	54.934036093705	256.118817570302	6.8012928075245	588.26061336594	11.6294141916723	-77.0434132458775	50.5157767305364	-60.5104028811657	NaN	-11.5785480188831	NaN	NaN	-108.821539235621	548.394942365475	282.275942482597	64.7546531989184	846.370950584683	59.1907259685367	-36.5494397916886	0.861412614860017	486.202463517656	-55.1310605570601	1202.8045503037	1425.37881292186	2524.22587486674	668.342689866039	783.16414808185	817.532523679955	107.458983156764	1858.95871893829	NaN	1268.75712891889	140.123043237643
1061.84637916187	140.993145990161	339.196577170872	940.875161363917	-77.0364511446526	NaN	NaN	941.198234562446	738.255986312942	NaN	2307.02152618217	-9.91560572532132	53.4746497930258	425.155161452164	1169.42521249961	-37.8620712450071	NaN	37.0071188528571	177.663765748314	63.5601882919622	1158.81457251578	63.2260413836214	90.4715150558541	-25.8485261360432	-13.4825406521378	NaN	49.2595405607982	NaN	NaN	-92.7133029979128	275.128090467485	210.781997044643	100.108306867353	259.506721989756	-78.7849613736449	22.1608663414181	-33.9122701758497	865.463150346711	-13.9336842233386	895.53088109138	1439.26761315107	1233.41510295393	574.79814509726	896.825268605014	450.698865339705	62.9112652357334	746.529212128917	NaN	872.381045946778	80.2803907785831
627.774613332272	352.539447655155	903.90868177869	732.020562399864	-24.606047896201	NaN	NaN	NaN	1357.10529908817	NaN	2155.1907727522	13.103148592782	53.7104674502905	1474.00792088919	747.372027968959	80.4530761266787	NaN	19.0672834443743	35.2140631515634	56.9963648287712	436.472804182535	-14.5101301824292	55.6425950644999	-8.75684320390331	-47.5727575601372	NaN	255.702384032998	NaN	NaN	-46.9724502790006	217.013302891076	966.943530270735	-18.281672236276	112.619964495788	66.4976577970396	-24.9147334646504	15.93807669729	680.481715562712	-106.049058705545	1250.73729458721	1390.3929979467	885.672299197502	553.100590144433	279.162461960006	276.330230730108	72.1586469155812	2246.31721742575	NaN	1147.41669889572	67.6619778932962
1085.17441344394	448.326600005243	427.21576028712	65.3604181450164	14.2255077961405	NaN	NaN	1120.82231461931	1590.63289462312	NaN	1735.87502595348	318.047612962854	200.967718879262	595.312123745073	424.70502178671	103.191553262831	NaN	19.277100280604	182.769657049963	-88.7956008604827	560.819885149397	41.0701050905168	-28.9969592501277	222.484130281172	-8.50987879536878	NaN	148.020813056775	NaN	NaN	-83.2554575724383	604.611318728862	96.1514035118105	87.3862792959157	613.728953438466	-0.710211754300462	24.8318734194566	30.8233886228555	591.586311747378	-174.28917910838	1195.75992857015	1651.03486016551	894.895096651945	306.764382915125	357.214603148997	176.937080524335	168.899107117094	1143.18258716374	NaN	1411.36587017056	62.5568948548439
433.32997709329	150.849936933576	203.443934352181	204.528069034286	-23.0805357555346	NaN	NaN	346.015703703135	915.500112289012	NaN	1838.3434413583	-0.180058149682914	NaN	1588.49659976465	1049.80733766626	263.297365191586	NaN	56.9609054277851	37.9333012080477	-109.006575955071	144.357951412271	-1.6787972852116	-0.507575743582916	14.1888274322326	-71.2185300484448	NaN	408.073233903459	NaN	NaN	18.3864731244577	74.2915222248233	491.14805611194	-54.1721146021811	304.488859423249	-21.0873214941702	-66.2151761901683	59.2729236021464	613.778518573048	-111.420593059781	931.595188409099	2582.89770146273	869.267169338598	578.291930625918	517.491968833346	420.495648799479	116.475659643344	1609.57855030575	NaN	496.834564759477	-18.8543292870237
644.573070797835	442.233720728072	597.194705324856	150.120878259949	-35.3948793895905	NaN	NaN	361.332327039211	1810.34752278639	NaN	1444.3045107709	1.16623203095135	NaN	924.895023828676	1341.66513850261	136.328752441556	NaN	58.3205219087659	175.310082248111	-30.6861502611846	1365.8179331755	-11.0914049955397	-8.23145748433564	65.148540455329	-99.6457056975055	NaN	58.7046469333985	NaN	NaN	-63.5193630817213	34.3878802745993	174.239769474788	125.223268093613	250.276572907722	60.3206713660392	-81.8158995043214	-36.5425448255133	872.128193843203	54.1762194058839	655.030011343518	2373.39287423201	982.000278924406	129.199427411531	154.654452840408	162.983468469062	363.678513549528	830.451376022717	NaN	1302.38826289033	-17.5375022550519
555.060565292808	109.273679095977	461.91614339976	376.035605259669	56.943079664615	NaN	NaN	717.957581705867	1727.80063701281	NaN	1331.66959221944	114.485776866546	NaN	1000.44215572092	1446.74975494014	159.1116198344	NaN	-16.4570301348694	16.6450066022341	-3.29974403236007	948.196564123109	-2.4069182520471	53.1345331985465	65.3735874571296	56.1951971238468	NaN	68.663315111532	NaN	NaN	-154.611890560717	518.703688879144	35.2140631515634	-65.915349720961	314.413745980675	42.2393977842914	-29.7813560939518	-14.8784035951437	1064.15540473842	3.03995579851958	688.879072867447	1203.4236455032	674.09958190502	306.696849809415	886.116661500381	1044.89542689582	158.601179952488	1904.25033409617	NaN	1751.35834725817	66.5795483166214
2043.84714205601	749.091054365912	677.670362270986	247.54508909369	12.7838342303575	NaN	NaN	1452.02354620126	802.811000477486	NaN	1125.40711128882	-48.7157464822308	NaN	1721.29813888723	678.610097343329	193.181164449976	NaN	62.1794998763823	70.615043650651	-25.7688252466128	954.49655012267	303.97292113393	-8.96534137438417	18.1953821090702	-95.8735325010288	NaN	78.6296690537047	NaN	NaN	-10.6560292955819	677.462527233562	338.103404236035	23.3796693257486	103.41550185471	-14.7731382365741	-111.92302219298	14.7160435607449	2352.9999306981	-108.645913750276	778.424915304212	1710.26739818477	991.802681111771	458.819930780531	188.604423052576	429.506555654349	149.923716130062	2062.66117571268	NaN	797.784762116999	79.7539276823872
698.074454872159	469.508097034731	-22.1516356331565	392.682827185512	-0.669343476401668	NaN	NaN	475.428261033763	1114.31273304309	NaN	2127.32598413202	40.6564881181278	NaN	2331.82932403374	669.878783437963	239.676948079332	NaN	65.8168953972476	10.2008260303372	-119.692016782954	1398.98331338576	-35.4067703303768	-0.831224833300479	-80.9532860057995	-31.5565531389471	NaN	30.2457046083733	NaN	NaN	3.24517939559899	649.214992183287	-20.3379862334958	-40.2529691262854	94.3690082295116	-8.84846044668618	-68.8879700238311	-55.2037101199727	1901.91983435473	-105.054639206584	971.61399314798	1875.41258019486	1384.94042712752	848.186522799716	369.037229333215	497.23400684005	189.544510092735	1378.21827315046	NaN	892.963983206251	-144.847518587862
899.705475619927	313.858228862221	247.469518119584	24.5123349297547	-48.2979255678142	NaN	NaN	878.659433870836	1047.43659154604	NaN	1622.81301990118	5.41735251477632	NaN	905.13023057136	709.374196080475	17.7790778360361	NaN	252.614016668836	123.72958077328	-88.9050450616402	727.80537779576	89.381315235187	100.291452425305	227.562794870652	-113.867969059223	NaN	2.50081493839773	NaN	NaN	206.755015071342	NaN	-6.42515636476836	-13.6454121433325	76.0201174789675	52.0637210094016	35.1251726974221	-1.84117269889645	2073.86860035286	3.65607330125739	686.928147248487	368.765521032425	2444.82658249274	285.567302364873	257.073072907649	46.3355991088839	219.076270604646	2464.08404778075	NaN	1209.1810462674	15.7201419256285
492.148395849068	306.200566178076	228.667220016555	133.151814192484	-57.2258604342061	NaN	NaN	539.699522425864	1107.52190860327	NaN	1814.43374828097	6.76812191384216	NaN	1280.0736610158	372.083525296489	-11.3473025319908	NaN	28.7162933986694	356.427828834041	-59.2306407192542	1560.39589320123	100.947247060884	-31.0535102901144	-70.4385673533348	-57.534939321317	NaN	-9.44800478560079	NaN	NaN	72.2105291148379	669.629434707662	345.94532453449	-4.64192996811253	175.059485449996	162.293926246883	-56.1140249772095	13.0751973513247	601.423937952811	206.170783144638	2506.31233252408	1700.41816423077	890.862524643611	428.950074277722	350.858269004854	678.855187342075	98.007192918996	1668.72060420869	NaN	1120.71372947734	-54.0046618660582
760.587687996392	299.67704146376	282.873743049407	690.576180148834	10.1983070733006	NaN	NaN	1002.16252272529	747.564141602786	NaN	2041.32811927733	281.691359478732	NaN	1342.01787395714	903.376004658204	-58.553001891458	NaN	115.451961444023	89.8646668572853	-152.132289811885	1469.06450338935	16.1716845394125	17.9325309202638	-70.2617758294338	12.5999259707992	NaN	69.8840576783808	NaN	NaN	-83.0054141450382	795.346963896637	433.205711897533	-81.5727925801186	81.1433254137429	78.8767904525151	108.969261426403	37.0607305923996	1742.63283003599	156.140280170759	1344.51421184302	930.436234016293	542.094787672342	457.06355152073	227.692672970116	569.232722674157	190.493385470808	1031.76378554268	NaN	NaN	25.9167198221165
1489.87553558029	290.86860853066	310.147274285738	109.671423080046	50.3090663938035	NaN	NaN	830.556864571154	1148.81401122358	NaN	1478.81797717522	78.1766116076565	NaN	1171.56740233484	1786.85374221361	-85.469515283725	NaN	61.0322342601209	147.39722650008	-150.848554341334	1442.16525457565	-9.70028217882472	65.818722756048	3.40925677043006	-54.8723717271581	NaN	113.96497106796	NaN	NaN	-10.7966865587872	555.562923526599	29.6528160238094	23.3036380963603	137.217394283136	47.0019590820626	52.7169811644169	-77.1273397456303	NaN	107.21725621816	664.899964784548	1212.62779960676	1045.83869083061	403.089529624534	266.979050364983	243.797214484473	145.821878319638	747.352644821338	NaN	1375.82501763027	77.8775397509209
481.023151897299	157.738699197887	275.608120315098	66.4976577970396	-7.63459477398516	NaN	NaN	1081.91915250033	939.813206830912	NaN	1709.27204914204	-64.7755661567843	NaN	903.816854793219	1114.91245378547	23.1301324572324	NaN	212.780606986204	599.304734295538	-32.5579107542115	1187.11306687558	77.2763244291153	42.1984847884488	27.3654763949916	42.856256532525	NaN	334.710740365843	NaN	NaN	59.1768522233046	1277.07436149252	160.358399023819	46.6629809933567	264.317536339221	1392.83360524315	-42.0049532609184	-41.825805958124	826.883776197125	54.8259795447733	1401.61586972274	1317.10276385088	369.265590727886	155.96894253873	75.7888149606406	139.595963814457	433.01199021791	1908.87165369304	NaN	1490.51599528809	-17.7503686652779
1593.76818876452	86.1219411494076	-13.1203770609699	297.609896912124	-29.1108408540172	NaN	NaN	1208.5728031617	746.702916313746	NaN	1594.05565428045	-27.9254705199787	NaN	895.097710044576	1049.94666031058	171.353060011792	NaN	-9.1762538898404	45.8552246450204	-58.5034710032903	1647.64490400346	4.31550063093708	-7.56634177189272	42.2869804468543	33.8932081551724	NaN	-26.870388300154	NaN	NaN	-16.1165721961251	556.380195314659	181.232617987799	8.27288541864218	467.17896094828	206.958782229176	-55.3860345392069	52.4445578678667	715.833149002878	80.2328591007635	919.119457274745	593.839780091378	564.086212223724	341.672016816527	856.88607159976	1116.96817650441	173.437766587336	1498.43315452053	NaN	915.354524595048	146.321824516859
1180.16645246423	457.290128086219	197.455592045046	429.413807899264	85.2158663631285	NaN	NaN	530.156389463351	1472.79833167083	NaN	NaN	-9.38962293055272	NaN	2026.7007677913	471.6208280111	225.869724688607	NaN	78.8113818128623	77.0501222122914	-44.6797447822869	872.463844513651	-23.859037623466	-0.547566022493869	37.9769480253221	21.4784022669506	NaN	22.1006065628033	NaN	NaN	13.8431260216601	284.020050393773	102.464982139913	-10.2838605621559	391.864599230446	923.584220509256	-52.941540626412	421.195172971373	797.986157200774	48.4048764311708	415.123627941087	397.485903100463	1306.51273472947	476.402797287404	152.112655394573	780.155269251073	179.378199046311	1456.34664876337	NaN	1090.96868644499	-17.2646707514083
172.362253459812	1052.50961410029	16.5337353052089	151.826202784811	161.947852326994	NaN	NaN	1162.42676314721	1243.04597691699	NaN	1517.05707541594	154.794996164021	NaN	831.315394088285	1125.96346717718	-85.9143588730569	NaN	110.977974695496	111.710463118533	-63.8251532061181	809.54961411914	21.75821005706	116.745922680809	72.1621763518693	-55.279711386741	NaN	122.330973698743	NaN	NaN	56.4203435940708	895.694315356929	266.5708244745	4.25840029105194	593.758304683216	467.060318793908	-73.1251123958784	22.2606492052133	637.35403032334	147.138827232867	421.088607451758	147.932891990582	870.995966675898	391.265878160982	319.595115662966	1211.54436565893	140.279265153433	1596.39294432563	NaN	1476.84401932296	53.0778872755165
1137.9282005147	1251.83132885999	14.4892643985069	644.10685287643	65.1271867546283	NaN	NaN	1157.27255659732	1566.05357554625	NaN	1632.85057694114	-38.8122420301817	NaN	1765.61619866346	NaN	18.3167984207489	NaN	-35.9563526562008	68.3328602462982	-28.3785498430396	992.365018879575	-5.86237115946189	52.1703639653144	-45.4114054635698	155.217435128629	NaN	337.321878591288	NaN	NaN	119.647230252588	929.629024179331	262.287519560189	38.6850303854725	204.941108944268	1021.17016165677	-49.1791793336687	133.677288379541	850.791830751981	189.795525779441	314.251174782614	430.312461697365	376.175752647598	708.326969540622	463.766280455068	1038.86204991052	166.488733448999	952.79188492224	NaN	1561.19056332813	25.2935621769384
605.528737199554	311.00855019881	359.322510485756	1101.26116783456	81.3511232233153	NaN	NaN	929.755571180123	1227.14860981186	NaN	1520.95616769096	35.9708358739243	NaN	1991.31371529601	NaN	-12.0245926556082	NaN	33.8559222602479	27.2204372737413	-161.335183823336	2017.95313503684	105.136731295429	6.88772368679098	151.9376231391	34.7648461547839	NaN	130.185211617772	NaN	NaN	130.208726792231	1088.02488436485	1042.36745043462	5.7608233376263	109.626818931067	844.764503819481	-59.1851690706627	-27.26452219484	1310.86383824941	-18.5601593859364	1154.75911749516	207.176648950309	931.077813656152	330.878930330826	164.172007374237	1194.78827661112	112.71415268385	1951.39820437405	NaN	1397.99816632972	50.3680989356594
8.05539589240237	50.7242897399106	172.631227595874	603.762244146384	138.734436741116	NaN	NaN	1299.8808066459	956.875884197344	NaN	NaN	0.601544467084074	NaN	1320.96218109001	NaN	-94.4550896500276	NaN	-10.4557707855286	43.5193164486293	-96.2986534108692	2054.69584955829	-11.1441307670662	29.8543261964059	59.2457216169519	-15.6205623565751	NaN	87.71978577102	NaN	NaN	47.9262299155952	634.500858168715	962.651559788422	17.009331934018	84.2180224648275	532.569630927402	21.4185989164861	-47.5116098659799	578.757713786468	171.996012719653	1079.3706994954	283.866745673418	925.040457326798	115.534562400162	55.1549040486513	297.929710582857	220.082707254378	1171.32934969195	NaN	992.694192715481	30.1225495455409
269.368153174209	260.190033406299	222.484130281172	528.584735334238	70.3849890425676	NaN	NaN	2589.34331147918	974.656213394205	NaN	NaN	7.69751825065293	NaN	1147.68214064811	NaN	-9.36376218625403	NaN	19.4407905234305	28.8004725353062	-72.213898030175	1400.68800835748	-28.5716136736239	26.6533165048748	-17.6378300368547	44.4056570321766	NaN	460.514477788017	NaN	NaN	10.3064570967149	766.384917809799	158.760837618971	91.2668765389399	516.136846720384	549.070903488537	-38.4264475529095	31.0569921098727	1492.04257614488	184.882421606276	1409.73592848003	373.889083968269	972.625767270148	69.1132641316259	54.312374640853	560.734906038346	184.330843075328	875.297265217952	NaN	1961.60130486356	15.2637440743037
1391.49639104347	361.145105905251	442.616256661721	771.912715885258	230.749723633501	NaN	NaN	2190.51123148124	1249.7865167642	NaN	NaN	75.6864417903777	NaN	1738.88113774087	NaN	-105.445138211756	NaN	-12.3399663885781	110.642711732134	-57.2258604342061	1014.29252172976	150.796872123035	163.52925909881	-27.6504788329658	243.73767483177	NaN	16.1312445795406	NaN	NaN	44.9298628183384	870.682681265194	535.564140282572	37.3187006137724	271.438958170432	12.1915287806946	-74.5104987817232	-61.9126418845137	762.925822373804	342.372055181658	576.210756337041	643.384338286777	791.43920614145	109.440814003472	192.996455159122	1046.79891455898	124.873542340198	1213.19297851693	NaN	1215.61369011919	-36.3247185012175
1831.03193497261	251.634348890492	574.934185786768	678.400611223223	82.287612476734	NaN	NaN	1365.72937155633	1327.44745190308	NaN	NaN	52.934619939486	NaN	1132.69354455281	NaN	20.4957648041412	NaN	45.0093451294427	52.2344203009843	-14.8746541731172	1471.48923752676	63.9953101285027	88.6004173287159	109.847485373219	491.571953912394	NaN	49.3608010746398	NaN	NaN	38.2659760934578	668.125668534322	431.459701751806	65.1810356674842	77.9325078851676	-24.4278539095623	-61.8613109601644	137.208331232469	1069.0767859656	522.936267849159	1046.44621924614	1883.52332407926	571.818187308335	113.068334812667	235.740644430666	561.595314647037	642.985545503984	1483.13340663025	NaN	2070.85683493394	44.9390219208968
140.676809472396	313.741575447955	175.941928912038	808.433625278026	468.26940244242	NaN	NaN	2295.80256495826	957.945544012549	NaN	NaN	NaN	NaN	1233.17404570579	NaN	52.4445578678667	NaN	16.6450066022341	7.58951045905428	-101.323251635589	2467.91285005087	101.221409370442	-8.03657383318505	-7.9667762903876	186.739431807133	NaN	30.0326249899206	NaN	NaN	331.222204541892	1110.67365264932	786.809677024031	0.121309192818284	458.937622542005	60.9686400085303	-105.920202347383	-1.27855080975744	808.898624911977	115.647776378318	1542.70139955499	650.928976286761	1278.76331264768	114.47165436805	930.775141006007	997.220828225474	206.719543630063	2132.60337054069	NaN	1515.80134776183	-27.2034615058126
453.8097248665	317.495559757099	135.575263521643	1094.57405372787	310.625159331756	NaN	NaN	844.844764345877	637.627406278912	NaN	NaN	NaN	NaN	2316.3887067239	NaN	70.8091318097649	NaN	235.32500020444	87.2118726479882	-19.039649530666	885.307358058612	33.6996943031372	32.0675845256059	29.7072057859334	161.665596706435	NaN	69.4101358299287	NaN	NaN	3.10389024522038	1529.29697086526	920.614681375475	-1.8944414968775	574.991494174124	50.8309482413662	-76.2519285809125	21.6768061347844	1229.56651102835	614.485791264665	481.250274773914	758.90563155693	1036.14662646788	534.562306785603	530.228276429078	287.275566063582	325.568925130213	681.560273034073	NaN	1622.99323267934	-84.2544610764678
94.2272226807953	706.13463249854	139.212891293066	535.163833622479	160.884625723006	NaN	NaN	2455.82126736579	2646.84701791976	NaN	NaN	NaN	NaN	1414.60406747281	NaN	253.666788291317	NaN	-30.9916233676038	60.9686400085303	30.2169280982411	1300.14172989705	-52.6687892541148	97.2919089874785	12.8813055772772	122.742090989391	NaN	40.2841427101752	NaN	NaN	-31.1543673804297	1250.51898478593	371.616582733022	54.7713707960915	419.954801446987	947.457927779868	-44.2919450517098	83.3418676900243	1904.58188421743	54.0838650539708	743.63914889891	1012.20679973133	863.532355305016	484.855724055046	928.499241864167	682.470302155602	236.723724868472	903.171392029827	NaN	1895.6651628476	-16.9902436345037
1006.9392159773	208.129925467813	206.10301262836	1519.39020168573	291.780624046011	NaN	NaN	1687.99735445758	2100.17972573207	NaN	NaN	NaN	NaN	2351.06122111734	NaN	124.599268186656	NaN	80.2328591007635	207.471234384962	290.655642774651	1820.63123171603	9.05862701664525	15.3849858601765	6.27077573995277	150.66593020266	NaN	-51.3037477563484	NaN	NaN	-35.55725387584	1124.07168795661	999.904008603169	255.467046942077	348.992521620162	308.312274583696	-84.985446873526	-66.6991050978198	1155.79698530233	554.413258896639	1522.47730863821	1483.06032641541	1282.85011058834	146.541660687761	414.801178194533	883.807655985397	252.869077322726	1657.60586234302	NaN	2144.70446594894	153.066112454457
602.552509828476	693.302732963221	671.884326005958	638.172961996271	767.813341663213	NaN	NaN	1564.49758270649	1601.46926568599	NaN	NaN	NaN	NaN	1268.38587534458	NaN	-34.0754913375879	NaN	89.6272789832279	38.3814626523916	-62.9760798131844	754.879491875799	47.4588348518976	46.4105752631743	26.9386851485233	545.408625884302	NaN	62.7993589177345	NaN	NaN	1.42457188594805	804.480516279721	658.775102971155	-7.9502034565065	717.797276134012	89.5552441667456	-35.9658519790732	-2.74369230617455	851.357127645713	166.092781031465	1447.01757722802	1517.04611824566	1691.44973722733	269.441051056059	420.775079538115	1123.64797416279	31.7538174459806	1344.58764948352	NaN	1684.21919911468	-42.4685900330632
582.824153477948	1059.56846699025	189.700991800908	676.522390138037	588.26061336594	NaN	NaN	1302.58175232891	2130.92180688352	NaN	NaN	NaN	NaN	1534.28394744706	NaN	-25.9357643161806	NaN	88.7191836497737	NaN	-114.191918452823	784.327947322977	15.1755147393765	NaN	633.285160775138	260.807196392421	NaN	98.5751392126433	NaN	NaN	94.7875450184367	653.491790758763	564.845754311735	28.8221942871419	952.306768991373	1016.01789749921	-88.0496186405591	-11.6551486332929	1191.73861267098	335.483315875925	1845.53203181971	2094.87955901593	1333.48147494186	557.41542758999	499.460330792733	856.637716632017	204.944852835358	1141.5087610475	NaN	1587.47108859164	27.03139937071
640.322165362078	1319.41586948554	369.74914877663	1449.26743403846	789.431589485319	NaN	NaN	1141.63813984756	1088.02488436485	NaN	NaN	NaN	NaN	2599.82842749459	NaN	150.33493498003	NaN	92.3940274349638	NaN	120.198648184344	532.167859492507	-21.6948697349849	551.687306616885	100.172705281827	141.06199208251	NaN	63.2865122925206	NaN	NaN	495.403452552925	1042.63808030277	975.137172734915	88.9049744759274	1328.63354073409	56.5710219756607	-28.7645381309957	35.2712683197184	616.4863899319	815.747407812209	716.427552438441	1236.48091567158	1266.09480074567	950.392965000672	713.582403099918	1104.52285802109	224.48694894844	1091.42929609044	NaN	949.571363750028	24.0406792088954
295.844248451021	858.778604576715	251.320256257497	429.099814231015	396.307850340697	NaN	NaN	1405.1628921588	1258.06277943902	NaN	NaN	NaN	NaN	2106.2496152993	NaN	514.237237042228	NaN	94.9252292494365	NaN	39.2944005189748	472.282307908158	135.434478374834	442.404590508173	367.850067124164	365.336378068397	NaN	514.774087072932	NaN	NaN	420.980127304582	1242.27829848956	358.35268647916	-70.5867253264172	774.264823899988	72.9583159236509	-84.2949503540179	35.487862375893	1028.75595775181	298.145866383386	1685.70084710644	1403.68545244581	843.02570861343	91.967838487131	841.651255149501	466.749695258831	189.757987176605	831.956320126222	NaN	2344.68657524302	77.3577218942665
1311.07116258389	1160.06983153499	285.557568301634	359.306968937736	443.72506803957	NaN	NaN	1340.72390122149	1197.6188154972	NaN	NaN	NaN	NaN	1351.44813237623	NaN	204.279559262911	NaN	347.446381587096	NaN	-54.2460340637377	412.352649181038	82.0256429370827	263.320229249317	116.59040560991	518.156208290825	NaN	115.295124857226	NaN	NaN	100.114395817972	909.526035697831	354.08102088424	76.0495563776133	682.215830159897	525.842848702092	-95.4982317223946	17.4565256907127	1382.3078024957	501.171770904203	997.786789980705	2221.94958204975	947.83745165779	71.0505762402186	120.023849610393	525.923004318647	84.8707703433932	1163.13062666355	NaN	3380.84370585402	28.8859072982905
538.509583529345	756.458883136159	382.07386642965	537.972122028098	521.035447857741	NaN	NaN	1805.90854369236	1742.69397866929	NaN	NaN	NaN	NaN	1381.28064978766	NaN	193.184522095291	NaN	111.46468584867	NaN	88.9161499344053	361.6608583512	115.953302561836	567.76567758608	621.349303378288	600.598400580189	NaN	65.2458272764965	NaN	NaN	253.541906780137	1340.88807550486	1286.87802533875	-60.249983853895	424.859073184974	76.8903082574984	-25.9092808926855	-7.43338681376896	855.114416621776	67.1861668706259	1084.73968565588	1079.46295150662	772.641433248156	398.380373711291	1114.82072205445	1260.07102902671	159.841884828933	741.446337052715	NaN	3357.16397710263	127.743030315128
1074.74912932018	878.715749429027	488.850306657833	361.132026469607	391.61356568255	NaN	NaN	939.199866922824	1206.98608352092	NaN	NaN	NaN	NaN	1964.70260250512	NaN	124.06276154397	NaN	27.9378451055567	NaN	153.230164217632	1212.780503562	260.163995470405	570.464009025691	238.983766271729	488.894067578783	NaN	-10.6229206948533	NaN	NaN	18.7942637839922	1210.67278379676	1118.05962046931	-11.2173658151823	451.018423132532	144.148183110686	-18.884450130586	54.3998999014002	1097.68293210149	120.436871317412	1191.9470349647	1103.3850440682	1890.44075287786	342.929827864551	557.519248884152	465.696626826584	118.269633783063	1438.95399924248	NaN	1610.52332462034	111.772393152261
218.568234924016	1827.36907670395	228.704883688524	316.567398529006	95.4566891754219	NaN	NaN	2052.30560656304	1051.80437325777	NaN	NaN	NaN	NaN	2061.23688741453	NaN	194.869081868207	NaN	114.252396367799	NaN	27.5789328656125	623.592097584702	318.183697509808	769.972670481249	96.8139913791074	1467.61060894974	NaN	46.0859447032448	NaN	NaN	198.814340164696	438.291120556777	823.391063284284	23.4102113228365	746.937214546624	849.564294665569	-87.0190238402078	48.915013332691	1042.68364986008	355.905592738373	2510.565098626	2906.28760626842	1031.8634811221	1591.97475695573	774.224594990713	1265.88745391124	183.106357569789	912.293623262835	NaN	NaN	-101.522040115855
808.923112245989	853.326062686202	386.493353098899	404.423358874335	285.391735486033	NaN	NaN	3433.1128554102	2039.68445302421	NaN	NaN	NaN	NaN	2136.8498416449	NaN	709.719816036786	NaN	49.0401702995459	NaN	418.261432662127	375.460888540877	-3.93626326853189	801.362718408266	371.815184320787	1293.67312976587	NaN	262.556722073232	NaN	NaN	78.0249260467617	1855.44499739715	1106.59881134997	16.9503248371326	867.093577610237	594.514433190951	-109.632179005256	57.1320674141687	1577.56068072742	633.071137263549	1379.60516194143	1478.25573584299	1288.55848231196	851.990140878149	761.265719656465	454.054820922681	206.075563144962	1947.95743714853	NaN	NaN	11.4818357989053
42.937014358314	177.593625549696	326.758162414302	319.515375822359	461.664485149986	NaN	NaN	831.279526452728	2499.23217310013	NaN	NaN	NaN	NaN	1633.83555872325	NaN	329.802210503795	NaN	35.4775351131921	NaN	-6.35592257369131	1036.96536630267	95.2071552194459	362.153162521827	50.5311844850871	639.341343223441	NaN	-5.05984602727661	NaN	NaN	104.789160793873	1121.00614963275	418.0938951016	31.6048440609803	445.110184409946	1055.36335930781	51.2267891128933	244.739242912349	1629.36224429543	455.812357276221	3749.40233752033	2106.41930122688	1095.66146640616	1002.25862115055	894.067217269922	1108.71241697554	239.255619555163	212.377497172368	NaN	NaN	26.9216948940269
344.0146760708	486.199415909645	559.535292782752	97.384674597623	633.464002202134	NaN	NaN	1647.01724843147	1741.14615916854	NaN	NaN	NaN	NaN	3716.81402424564	NaN	376.835169469492	NaN	NaN	NaN	316.990423617523	863.196786473001	24.5037598490668	588.149862124843	0.55304362211196	871.322132942303	NaN	-2.38288752550727	NaN	NaN	984.287882038234	838.524830406091	509.676729357691	449.895552881324	929.212769226674	1124.23689841826	-102.463344252352	289.608974457469	1473.59316131412	640.873717112784	3750.80020761815	2128.45354261014	558.366169326287	692.041423217907	490.808126037062	968.909520860596	170.457006904841	1674.67874475493	NaN	NaN	26.0941208845917
364.552448036907	485.431928203787	528.177992501302	14.6081763868503	427.885677400926	NaN	NaN	2007.17959613548	1516.57301591261	NaN	NaN	NaN	NaN	1329.56235251139	NaN	118.467912455559	NaN	139.384327481131	NaN	218.727471397116	863.723380363257	124.301906058444	401.787022176244	104.618511913106	1298.03764547665	NaN	-12.0042075307306	NaN	NaN	250.720453694233	739.222832898977	433.830525823723	-53.6229548405635	1014.33558178336	1054.23778855968	-72.6434068870659	70.3849890425676	1360.63866842239	764.870470437163	1804.2708204679	1657.35669708154	1562.23590428387	667.906623225616	546.19190757243	1517.65882559165	55.1357491192937	719.999743192699	NaN	NaN	76.2807144229991
159.297653418448	739.111292119161	204.031944874395	134.778967318352	551.441933385659	NaN	NaN	584.230461459102	2864.5644901638	NaN	NaN	NaN	NaN	2653.60615222517	NaN	140.376383118029	NaN	129.290078573128	NaN	192.637232586411	526.907065648592	10.6176740917852	991.34516776319	228.169111535777	170.298699140622	NaN	-75.7758173474324	NaN	NaN	54.7159420938365	968.441313950344	NaN	147.956199977263	708.256869870522	1281.82396924976	-99.8477961432482	265.064297915541	785.650055512999	352.970282362119	1498.12710145634	1499.99098982503	598.826613323316	546.440713850081	482.643910934363	979.088336224084	83.7639727585661	355.859560260827	NaN	NaN	24.437514915149
384.319385427135	77.3215848685919	45.3858153278043	87.7256926494039	512.689439002997	NaN	NaN	1989.236664278	3227.91553853224	NaN	NaN	NaN	NaN	1799.5076788427	NaN	124.664040403513	NaN	92.7268494093997	NaN	547.382491909459	402.79576057813	151.720760062913	658.211414025509	47.9947881679291	1047.91043759621	NaN	56.1314821256913	NaN	NaN	253.627697537862	1075.86751592829	NaN	-75.5247763125308	1046.07360471718	1090.18402566287	-85.9839473131401	472.471647051675	1356.25154380262	803.97875064255	2544.81677700182	3662.70776460914	953.757566902361	518.890493001156	655.937703089657	1838.70744302018	119.215952857973	1396.2204081067	NaN	NaN	-39.3827510540127
508.321871682476	235.405639505115	179.602553816118	160.685085213029	175.491854731187	NaN	NaN	311.769855250851	2686.54954642068	NaN	NaN	NaN	NaN	1412.32128524931	NaN	1050.19818662361	NaN	21.6091467327266	NaN	274.665418705417	424.10679176434	8.74332885676572	688.482202818609	-20.3379862334958	639.235725583276	NaN	72.3828323122224	NaN	NaN	1006.2035305341	1105.52131513048	NaN	-7.42955536123403	712.733702789107	1684.18611260504	-44.7081462383476	10.409174310672	772.706438402392	518.949919836016	2155.4586185419	2364.91175294014	1071.02826918223	850.605316773739	1959.0714870909	1269.29606571293	160.36325790691	1629.05512945496	NaN	NaN	-41.3171521291074
367.002015402874	264.513100816096	235.533465601572	179.426005607787	483.508969654095	NaN	NaN	3031.0344523548	1916.7198356163	NaN	NaN	NaN	NaN	917.271874901738	NaN	579.412661841957	NaN	54.0605654539228	NaN	558.523908343322	740.062992932618	460.60037040786	862.221314906015	151.307314884146	715.067155920638	NaN	65.2396270803085	NaN	NaN	626.4573913715	1230.51331877582	NaN	-56.2439037123287	319.154187085688	1778.92468096272	-91.3487203372243	74.741411394985	1732.98254169009	314.661089437803	1969.55890596809	1787.43740649176	949.324733559564	319.312042201696	860.177240598974	393.350731900669	99.3802690490622	1797.88874078634	NaN	NaN	145.83207981303
786.968268402974	31.9036535668262	100.591170120465	239.765941515873	383.578356226334	NaN	NaN	2743.65865280038	3230.93947566815	NaN	NaN	NaN	NaN	2925.08414085786	NaN	NaN	NaN	-6.75739225260263	NaN	460.169876785759	1088.87220508172	64.7763428562153	455.204952069945	24.6488337741987	NaN	NaN	251.584482209387	NaN	NaN	210.583399612252	592.785560447601	NaN	-28.2076596904116	973.743514389589	944.71264379206	-37.4766001868909	103.610465347425	785.316382472087	975.541154639819	1131.74729618581	1390.22391461126	1296.96403751074	815.797896181201	800.018451780587	1946.67847600975	134.8697010543	1039.82830651119	NaN	NaN	-0.621811425060414
217.985026401499	551.175896369778	581.69731699353	54.013709787594	165.922227939927	NaN	NaN	1449.3029566777	2255.68105145805	NaN	NaN	NaN	NaN	2884.25409927427	NaN	NaN	NaN	72.9471077142728	NaN	259.498586600369	910.011111331232	223.312017666898	795.504721182336	30.5813736549385	727.616027245471	NaN	NaN	NaN	NaN	361.257231760067	NaN	NaN	-34.7063918574325	87.9119890210171	550.782093010439	48.4383118957235	60.3088279803125	2389.34749937331	667.115790299039	2514.04454347647	2014.30047361857	518.318773450843	973.141263765228	878.07765241764	1289.40310245207	143.122718410928	845.644676702519	NaN	NaN	227.968110250872
30.2508635437698	151.18891068851	427.449978343478	NaN	223.883142260578	NaN	NaN	2434.96585981955	2347.11814558328	NaN	NaN	NaN	NaN	1225.62048467596	NaN	NaN	NaN	90.4690155816862	NaN	250.604779630864	650.574890482038	196.056866186392	NaN	-42.4339704225874	1180.92416443827	NaN	131.348477255436	NaN	NaN	653.22856676124	NaN	NaN	-37.8645268328773	208.271211266396	1895.26067598813	-126.280478611419	295.530714210954	1094.57440781678	1414.28062967996	1702.92238891148	2141.22118889584	1439.37386986693	1680.80170419015	657.103868819042	840.575573176921	95.7115182748039	2443.35372252427	NaN	NaN	20.5436555188533
672.414756628622	132.98189491112	92.2093531944456	157.388135923637	568.152842570273	NaN	NaN	2640.85916002603	3033.39411099382	NaN	NaN	NaN	NaN	3366.94332294383	NaN	NaN	NaN	48.0460989348036	NaN	601.549508724994	507.573335170717	220.441323648771	NaN	27.5789328656125	1677.54352419807	NaN	329.043280125448	NaN	NaN	154.709532770428	NaN	NaN	-107.952573562561	457.127547084392	1884.55589884089	-54.0612429074252	88.2843988155787	NaN	895.011979265357	2240.0386767131	1460.32130898757	1106.98110053666	651.412209972305	658.687173115266	1337.26915078481	189.191856462053	1379.22034258147	NaN	NaN	461.42905421558
443.023382825357	48.9423280422647	706.983840849659	177.319107959916	281.04161291545	NaN	NaN	238.802231755441	1322.81582079248	NaN	NaN	NaN	NaN	NaN	NaN	NaN	NaN	6.74556254076723	NaN	599.674619368751	622.306557359487	190.294231466597	NaN	7.18247387911378	1185.69691630199	NaN	-8.82603782646904	NaN	NaN	53.0589351975164	NaN	NaN	-62.0412136297716	512.898194340616	2164.2273996132	129.201235402167	10.5152991819603	NaN	1450.49175431327	2319.87804577756	1180.84845471711	598.976574272349	429.851462663241	926.907528973123	1351.57027646574	236.120606210441	1338.90980790448	NaN	NaN	12.3501227193252
356.601550816259	1113.0565709012	163.266616411257	115.09865467152	463.864330538034	NaN	NaN	1016.66972421709	1905.95756590609	NaN	NaN	NaN	NaN	2748.75590833358	NaN	NaN	NaN	256.191689625941	NaN	333.182306715105	758.133200227803	235.947655546589	NaN	14.262775161518	987.572954056551	NaN	34.6113616177585	NaN	NaN	159.871787379035	NaN	NaN	-58.5148831174022	732.581655477747	1268.19644794223	-84.5968230266656	53.1843875204261	NaN	300.373442367248	2246.43317711086	2411.90437893734	1091.59620241331	663.539794725825	1301.07773003315	1788.51234187434	300.135560664659	2204.80169426326	NaN	NaN	147.592278810245
228.402542046977	204.237831992747	255.77658145363	168.601861045165	901.046644990495	NaN	NaN	3293.43080912628	971.358945969087	NaN	NaN	NaN	NaN	1318.55437292685	NaN	NaN	NaN	9.47183814844288	NaN	690.296581061972	945.433416987109	372.99938432349	NaN	113.020227084383	1167.22025159925	NaN	169.498301729737	NaN	NaN	189.112122147123	NaN	NaN	84.5949120412509	419.354420508547	889.931850533017	128.559548060171	62.5929182311106	NaN	621.844744575451	1469.20140538376	2206.26494069281	525.881613971021	642.681717812381	751.249950047334	1440.43112572022	260.67686353974	1376.79241991589	NaN	NaN	-6.74240332578831
265.904834413285	591.777561843924	243.540837451821	159.6059504028	420.690402841218	NaN	NaN	1612.00354822559	NaN	NaN	NaN	NaN	NaN	2036.99788918231	NaN	NaN	NaN	NaN	NaN	133.503422831908	227.673988227335	380.239067457721	NaN	194.654813201734	1298.14363912709	NaN	88.2210487178512	NaN	NaN	298.372497829911	NaN	NaN	-129.647781253018	420.902252714294	NaN	-69.3574989868308	82.3439733389319	NaN	551.531732739475	1808.34993467889	3201.52208857397	450.101675898626	530.903458930097	417.293619265135	2178.92288618294	160.887518794156	2056.98334463398	NaN	NaN	73.0218031477468
901.405638662103	109.97496611422	580.038335400977	154.079058622597	322.756020868679	NaN	NaN	NaN	1782.0818267932	NaN	NaN	NaN	NaN	2448.59320765011	NaN	NaN	NaN	13.3572598233807	NaN	614.044918272382	885.794266236949	105.713347310756	NaN	-12.6282316441273	1318.61393264553	NaN	-61.1172838883781	NaN	NaN	99.1997111745544	NaN	NaN	-98.2056819771	244.232906125813	NaN	23.6400286035681	1.01275796131878	NaN	1020.68454722511	1670.35834650484	1574.45259379639	631.635966257441	600.92756847629	1235.45906998411	816.404420776579	132.743730019585	1695.26030330437	NaN	NaN	140.847680931795
399.679996699931	398.27622522928	366.114721236975	80.1687460982518	759.211411554106	NaN	NaN	2648.01753598703	3094.80579637133	NaN	NaN	NaN	NaN	3159.77770212206	NaN	NaN	NaN	6.63533278443037	NaN	944.00136327368	440.994373541736	343.536847938796	NaN	106.876077363819	706.986173161568	NaN	87.4957689611422	NaN	NaN	87.8411566359832	NaN	NaN	-53.327222730562	1252.85024610438	NaN	-63.2665246059318	NaN	NaN	337.627357287686	853.858875550644	1832.30372129792	697.266629122122	509.282677463065	1038.91158846354	629.228772178723	139.877865234419	1526.31856881638	NaN	NaN	-27.7941186570453
928.42395761054	691.418431490188	634.469988027146	423.587561086249	576.848837303344	NaN	NaN	1263.64170443032	2019.77890559106	NaN	NaN	NaN	NaN	NaN	NaN	NaN	NaN	425.314380111561	NaN	1009.09905486529	1144.11589658204	369.188501582007	NaN	84.1687804841296	836.720072120847	NaN	55.5819246943509	NaN	NaN	497.801275306062	NaN	NaN	81.0417934071004	960.608754398188	NaN	-69.964953496233	196.867558979124	NaN	1310.96831337076	1033.91730990502	3631.24866291737	181.597391317667	583.83611546575	292.217383403323	2133.92967967708	268.879475187405	891.2776760322	NaN	NaN	-17.7395446547879
504.2810395739	153.551838747533	118.067662892931	103.839013959836	590.002485378869	NaN	NaN	NaN	NaN	NaN	NaN	NaN	NaN	NaN	NaN	NaN	NaN	10.5229513920269	NaN	509.258823734159	1067.54755305634	208.340897173489	NaN	175.095781728788	674.141502630266	NaN	-27.1056417520539	NaN	NaN	138.248756033058	NaN	NaN	-55.2023879610218	1013.17001016637	NaN	34.605493727425	33.8330690718156	NaN	1231.51343312549	1151.96245853744	2925.66154154004	265.926892385755	714.618827468456	557.516120585312	1738.75262114447	263.528108887131	1122.64962196153	NaN	NaN	39.214176105349
69.6649924283277	1325.83251900846	266.687668859973	218.949742626744	1902.57614479358	NaN	NaN	1105.32687591247	NaN	NaN	NaN	NaN	NaN	NaN	NaN	NaN	NaN	939.679004716519	NaN	627.303866778072	488.920250037996	269.666642118448	NaN	104.163706364737	872.718152527293	NaN	106.836972416797	NaN	NaN	550.852929561604	NaN	NaN	356.780449561676	412.110480813959	NaN	-17.964959285115	NaN	NaN	1039.28929677141	1679.08885602036	3699.97727697116	245.249322750654	725.210818855946	499.30043036911	532.679898208842	133.95603187961	671.396884012495	NaN	NaN	74.3842676279227
49.5471518610714	875.853061674686	263.563232837023	88.0810357373174	1115.67203219119	NaN	NaN	2520.08547902257	NaN	NaN	NaN	NaN	NaN	NaN	NaN	NaN	NaN	NaN	NaN	1069.67475721812	863.904185562746	250.960179782961	NaN	351.404659005365	1025.97419875663	NaN	-4.38662211595056	NaN	NaN	2114.10713856334	NaN	NaN	61.5789345261905	360.447950707501	NaN	55.7049878128854	NaN	NaN	1530.41099388382	1055.98903616957	953.577025452479	525.445606259958	1429.5409822172	710.673699763901	1006.89139973294	203.797171670802	1465.87446883967	NaN	NaN	123.760501910519
205.800740317065	510.147389865607	156.499979217024	47.682295169354	722.239281535219	NaN	NaN	2800.87859014423	NaN	NaN	NaN	NaN	NaN	NaN	NaN	NaN	NaN	1156.11486257442	NaN	346.527320155002	673.555541642639	322.143592615569	NaN	55.2331101684556	646.359236581187	NaN	73.9048644463176	NaN	NaN	738.820618889451	NaN	NaN	10.2891278275303	1808.68114445539	NaN	91.531229349797	NaN	NaN	NaN	1295.11808850535	2792.50090419152	748.270003492477	755.411768186371	347.779567037425	860.499395570742	173.333917396838	1403.25183340532	NaN	NaN	114.224582056737
364.428730935531	1974.86306698422	125.911519502143	49.0690771049528	561.556010414992	NaN	NaN	935.585196815571	NaN	NaN	NaN	NaN	NaN	NaN	NaN	NaN	NaN	1095.36669264051	NaN	1026.99254837852	245.256123047083	200.246298118591	NaN	-3.17408663389138	671.307962269842	NaN	38.203697595655	NaN	NaN	695.114007454372	NaN	NaN	-25.3540528027337	395.459323471363	NaN	4.45923567650612	NaN	NaN	NaN	962.15999898372	1186.49660540984	590.467408199141	492.639469839838	486.990854425345	2481.55116248716	161.102491381675	1828.4020288871	NaN	NaN	208.406682539387
1360.47411928787	588.646155021725	33.5794559085069	151.547857712995	514.417310457225	NaN	NaN	NaN	NaN	NaN	NaN	NaN	NaN	NaN	NaN	NaN	NaN	2061.04536524176	NaN	146.199088367445	285.401824883066	334.32652611585	NaN	112.038811795782	646.088482631861	NaN	187.265512446776	NaN	NaN	1455.18276042362	NaN	NaN	-113.691780420854	294.012555810299	NaN	69.0240515422726	NaN	NaN	NaN	1359.78054273895	1272.25468148288	284.206449664668	721.502299719183	364.319865249675	2825.7065728117	126.043199346165	885.527204798378	NaN	NaN	197.797979929474
303.97292113393	778.191675790874	68.0981812791492	161.110756375206	1226.04932351153	NaN	NaN	1199.01656239969	NaN	NaN	NaN	NaN	NaN	NaN	NaN	NaN	NaN	1768.79107485576	NaN	1250.02883657477	601.078695529388	399.849337732645	NaN	298.667169302803	1185.95183862237	NaN	70.9355511352533	NaN	NaN	657.642240479987	NaN	NaN	-100.0795944993	220.9114501343	NaN	56.6084741240212	NaN	NaN	NaN	779.952227057294	1067.82558709238	461.750298450305	1246.57193910334	527.341051738776	2085.63739019856	506.420240971886	1610.97792654471	NaN	NaN	59.3636615878006
768.529568031673	1369.47237988433	311.960882767661	89.283088243827	1230.19071204226	NaN	NaN	3320.13534132142	NaN	NaN	NaN	NaN	NaN	NaN	NaN	NaN	NaN	1889.06756067895	NaN	249.603243838512	511.20794581774	352.875967932522	NaN	-23.276928893505	455.433628082692	NaN	NaN	NaN	NaN	396.168087428811	NaN	NaN	-79.7292012720574	562.398080626744	NaN	422.561613788003	NaN	NaN	NaN	230.331160109983	3230.72777918917	424.47638086431	367.746336415888	423.815037188991	1606.32365827132	188.299241199538	1134.58957660163	NaN	NaN	30.1271117187151
369.161164080506	1101.96878830068	478.192820579167	48.8101852569424	92.965525601206	NaN	NaN	3429.88601888426	NaN	NaN	NaN	NaN	NaN	NaN	NaN	NaN	NaN	820.611294285786	NaN	NaN	68.1312274194673	179.426005607787	NaN	110.476507649884	NaN	NaN	NaN	NaN	NaN	1271.0946569065	NaN	NaN	-99.7497721963398	445.49279771619	NaN	104.2318952135	NaN	NaN	NaN	554.49459612798	3141.14058014864	1107.5026232718	771.375003964655	557.568737563479	847.165233953986	180.625618771561	2956.3867464852	NaN	NaN	129.861313299373
613.117246779863	1757.68955618767	200.421168985347	-3.32945168556021	1056.12139210476	NaN	NaN	2461.03161394942	NaN	NaN	NaN	NaN	NaN	NaN	NaN	NaN	NaN	1533.51636145446	NaN	515.117423366483	122.354642961251	372.030196892354	NaN	66.9556835796775	638.532578209102	NaN	NaN	NaN	NaN	493.570550720225	NaN	NaN	-99.5846847609403	682.989549220251	NaN	225.322874574855	NaN	NaN	NaN	314.807854332253	1560.84716453758	1506.04856803338	598.348087989256	403.113897258885	1844.10361661998	264.341330405667	1203.66883378645	NaN	NaN	-17.4634380943636
293.885870960391	1028.83160966208	129.704614797728	77.2012129315248	659.326665132534	NaN	NaN	1608.07902215718	NaN	NaN	NaN	NaN	NaN	NaN	NaN	NaN	NaN	NaN	NaN	351.181454814107	282.2869506675	216.949103871644	NaN	63.7296023644378	1876.09712117929	NaN	NaN	NaN	NaN	921.665160957463	NaN	NaN	-109.523042676771	1639.40052089103	NaN	141.562843145617	NaN	NaN	NaN	561.020537677634	2413.15753826172	1473.48968526117	283.200548884705	478.136483532116	3413.65958549924	188.119725055707	1467.00075025326	NaN	NaN	319.66282847039
341.819694391073	634.205150828522	510.257004014052	35.514403669025	648.153879903312	NaN	NaN	1478.07933866866	NaN	NaN	NaN	NaN	NaN	NaN	NaN	NaN	NaN	NaN	NaN	NaN	267.333292669361	323.586880164007	NaN	319.83837294359	1631.35903625554	NaN	NaN	NaN	NaN	515.337872594295	NaN	NaN	-119.468488134761	NaN	NaN	32.4026792832962	NaN	NaN	NaN	138.723982304821	3615.02527037844	810.893790646572	483.104554676977	576.961055163328	1571.6706563292	127.854845266666	298.494393516448	NaN	NaN	142.766645159087
789.077070882693	1249.78070316153	265.424924493976	83.4997438019365	1168.38307486069	NaN	NaN	NaN	NaN	NaN	NaN	NaN	NaN	NaN	NaN	NaN	NaN	NaN	NaN	NaN	242.968716457614	194.3935367505	NaN	NaN	1002.62399200904	NaN	NaN	NaN	NaN	1069.71454928708	NaN	NaN	-114.816581762953	267.787351453754	NaN	200.839994443233	NaN	NaN	NaN	313.612455172842	2810.31419947843	1186.40960090592	595.162736039163	813.89987352965	1866.0225051767	426.607229652511	1769.14012740551	NaN	NaN	60.979687719316
545.592454631673	307.052295833454	696.74168413399	138.513026074753	726.986538707872	NaN	NaN	1641.18170560155	NaN	NaN	NaN	NaN	NaN	NaN	NaN	NaN	NaN	NaN	NaN	NaN	206.831868102829	476.363164578401	NaN	-9.40279481856785	879.122023389516	NaN	NaN	NaN	NaN	568.638351981479	NaN	NaN	-84.3134986025992	80.4955980699401	NaN	40.9067926341391	NaN	NaN	NaN	151.805018723863	1688.42926933698	1063.82749106669	606.885196565362	720.458845964087	2158.27073222135	251.994887827439	1461.2964114953	NaN	NaN	-5.52937740809663
1219.14283092803	377.194744332281	861.183409381963	229.707964124494	585.493921968958	NaN	NaN	1269.18691358441	NaN	NaN	NaN	NaN	NaN	NaN	NaN	NaN	NaN	NaN	NaN	NaN	817.384124277584	446.656116636476	NaN	35.8012415264986	982.709617409384	NaN	NaN	NaN	NaN	565.556341859779	NaN	NaN	-114.496574006062	564.181534596835	NaN	-40.7373505890723	NaN	NaN	NaN	114.678491596268	3048.43948352386	1595.07058605642	773.216597634026	505.806503877973	1719.09498783754	192.838023318852	1360.57058994853	NaN	NaN	85.6109870480622
1100.55048754702	548.666848593572	335.159349485127	126.203673311693	817.576877823036	NaN	NaN	1620.40895344084	NaN	NaN	NaN	NaN	NaN	NaN	NaN	NaN	NaN	NaN	NaN	NaN	352.090211830062	637.467940317555	NaN	111.050202588776	1932.17831672658	NaN	NaN	NaN	NaN	1515.20521192889	NaN	NaN	-133.454980592423	1448.67921919517	NaN	2.13174615238578	NaN	NaN	NaN	159.228544495307	3750.80020761815	1530.28452153331	1093.16970779238	660.25940445854	2698.71348380539	226.352892910486	666.672765914065	NaN	NaN	39.8821419861732
602.455137478343	467.559902209179	1196.16421684815	55.2903005396632	879.808167662587	NaN	NaN	1718.04461344269	NaN	NaN	NaN	NaN	NaN	NaN	NaN	NaN	NaN	NaN	NaN	NaN	108.84983695985	145.708513636894	NaN	127.463479143641	1783.10235706658	NaN	NaN	NaN	NaN	419.225685336456	NaN	NaN	-28.6742704510293	935.912419844026	NaN	10.4159543108561	NaN	NaN	NaN	137.972367579456	833.116819017142	1468.79208736735	1044.07983436016	1098.05071792429	1114.449872125	217.527143440898	1844.78900474025	NaN	NaN	108.080060556387
1135.84272771861	563.46898371766	1123.33420263779	297.115872619502	761.514543877061	NaN	NaN	1111.79456682089	NaN	NaN	NaN	NaN	NaN	NaN	NaN	NaN	NaN	NaN	NaN	NaN	199.742750851594	183.042702404784	NaN	29.5293085157015	NaN	NaN	NaN	NaN	NaN	1033.01663195092	NaN	NaN	-168.036162682454	1381.22673098924	NaN	42.9465264299162	NaN	NaN	NaN	522.044594688014	2820.37753137808	798.33300109525	678.695967671906	495.720509055046	2587.63488835144	141.125789933937	1324.64337044229	NaN	NaN	70.0030120014036
427.092452380987	NaN	533.66792487268	119.96485341366	1040.53646714502	NaN	NaN	1637.04545799238	NaN	NaN	NaN	NaN	NaN	NaN	NaN	NaN	NaN	NaN	NaN	NaN	182.363877832508	139.276322465193	NaN	10.102043296857	668.360791636996	NaN	NaN	NaN	NaN	720.353136355348	NaN	NaN	-73.3253594108152	NaN	NaN	NaN	NaN	NaN	NaN	127.222092647049	2532.44502646947	693.234316055119	617.02099850327	471.192552284434	1453.30791229776	152.889172238203	2423.3258410044	NaN	NaN	0.108945207441467
656.02937982836	NaN	1139.4992298782	130.73014151967	1763.94861533371	NaN	NaN	1867.18417680832	NaN	NaN	NaN	NaN	NaN	NaN	NaN	NaN	NaN	NaN	NaN	NaN	157.90372449638	108.231105477693	NaN	81.9840677885635	1288.27930994282	NaN	NaN	NaN	NaN	1572.07936016446	NaN	NaN	-68.6453079829098	NaN	NaN	197.025527114739	NaN	NaN	NaN	72.9893595687698	3367.13400633089	1640.99797920783	401.60048085681	247.06248307528	2628.69068608152	196.746905086225	1734.49206124904	NaN	NaN	22.2949708651371
438.046358132139	NaN	1321.70122633065	97.1030213406818	825.964520759443	NaN	NaN	1542.91749248963	NaN	NaN	NaN	NaN	NaN	NaN	NaN	NaN	NaN	NaN	NaN	NaN	450.438364487886	0.614526987328193	NaN	260.309406973349	1333.56816577963	NaN	NaN	NaN	NaN	1471.10556488979	NaN	NaN	-97.7609276336079	NaN	NaN	127.970200719362	NaN	NaN	NaN	252.833454171824	2160.87506743096	1186.86242282928	2035.62853877966	220.174465930915	2228.92850050948	163.828278708396	1779.93481827506	NaN	NaN	-81.6620449665557
903.863514858084	NaN	922.305940483794	530.996987502607	539.470849058648	NaN	NaN	2186.03060479237	NaN	NaN	NaN	NaN	NaN	NaN	NaN	NaN	NaN	NaN	NaN	NaN	206.779546343687	86.6809036626137	NaN	156.495924133483	3007.35922811912	NaN	NaN	NaN	NaN	1201.55254812539	NaN	NaN	-66.0373794413699	NaN	NaN	-18.5874378414056	NaN	NaN	NaN	20.1273743820182	2412.83007697157	1619.13429988769	1162.32860233637	100.223447091942	2350.17178854611	420.998551522053	2282.21354522758	NaN	NaN	46.9544767678297
454.708322878206	NaN	620.376139501566	203.999435597703	1375.54627948044	NaN	NaN	853.4189195882	NaN	NaN	NaN	NaN	NaN	NaN	NaN	NaN	NaN	NaN	NaN	NaN	868.694377671129	212.273856229826	NaN	171.804817450867	2666.9019666629	NaN	NaN	NaN	NaN	655.536867626978	NaN	NaN	-100.810114097788	NaN	NaN	-17.23109922812	NaN	NaN	NaN	109.093339301657	2766.28525616355	1267.10171995126	738.728666035168	420.602736228517	1738.07172385468	88.7534959857201	1024.04336006272	NaN	NaN	40.6349597960248
559.851088475075	NaN	1045.34464198894	95.4991245531497	451.553357027323	NaN	NaN	1534.63802053669	NaN	NaN	NaN	NaN	NaN	NaN	NaN	NaN	NaN	NaN	NaN	NaN	259.268040559626	170.759793266182	NaN	139.659510472796	NaN	NaN	NaN	NaN	NaN	1040.09048753276	NaN	NaN	-93.8775126237259	NaN	NaN	-8.93270293206157	NaN	NaN	NaN	119.626133072968	2886.78732431549	1011.70494760548	1731.61791649899	976.208692792077	1703.33827027348	123.466652909436	1269.35697947546	NaN	NaN	-49.1353748918378
962.418816111225	NaN	1140.30826234035	187.016911932008	1625.7677774933	NaN	NaN	NaN	NaN	NaN	NaN	NaN	NaN	NaN	NaN	NaN	NaN	NaN	NaN	NaN	361.078042218598	NaN	NaN	157.289710941816	1559.72716060019	NaN	NaN	NaN	NaN	506.494768318283	NaN	NaN	111.63177112704	NaN	NaN	2.8435977409763	NaN	NaN	NaN	421.456523893457	1899.75689373808	1429.83873257995	343.524621046266	220.354329264055	2009.14638429454	157.053614074626	1245.40400905085	NaN	NaN	160.880635839917
919.662992284272	NaN	1172.01729754123	66.7236040219693	1103.12252038614	NaN	NaN	NaN	NaN	NaN	NaN	NaN	NaN	NaN	NaN	NaN	NaN	NaN	NaN	NaN	542.071035095091	135.28034443182	NaN	20.8462972245391	1539.35444780483	NaN	NaN	NaN	NaN	455.328724074466	NaN	NaN	-82.2547087151505	NaN	NaN	480.021553203864	NaN	NaN	NaN	10.9556709477472	1713.49592440049	1441.66431250088	392.57838236633	324.069213270447	3046.95116470447	173.439913138789	2279.29374745045	NaN	NaN	15.062037038618
1192.68186838968	NaN	1234.84722879737	96.2337259115579	851.266029389341	NaN	NaN	NaN	NaN	NaN	NaN	NaN	NaN	NaN	NaN	NaN	NaN	NaN	NaN	NaN	923.993440452065	41.3841651499193	NaN	39.6047231013314	1331.9369479752	NaN	NaN	NaN	NaN	994.986910571133	NaN	NaN	-158.858241050014	NaN	NaN	33.3708997791487	NaN	NaN	NaN	-12.688721486081	3334.42046652818	1501.40757338434	1047.61819181326	225.558483724779	2069.43796490078	394.261882257824	3349.60356960515	NaN	NaN	96.6428612251192
1665.48693803109	NaN	1385.28943189703	128.108748486007	688.089255059785	NaN	NaN	NaN	NaN	NaN	NaN	NaN	NaN	NaN	NaN	NaN	NaN	NaN	NaN	NaN	613.795196974722	261.380930937034	NaN	98.9559156068536	970.213336114365	NaN	NaN	NaN	NaN	NaN	NaN	NaN	-94.3339387637381	NaN	NaN	93.8346795556493	NaN	NaN	NaN	357.714243882701	873.727318398023	1738.3978766539	496.440959040377	986.412885193382	2694.71754694305	132.718920883145	1864.95007833915	NaN	NaN	85.9315489548359
672.554118869807	NaN	1047.13517945294	20.5502440743997	1369.3387619057	NaN	NaN	NaN	NaN	NaN	NaN	NaN	NaN	NaN	NaN	NaN	NaN	NaN	NaN	NaN	786.812642983101	NaN	NaN	130.515004975203	928.408451621354	NaN	NaN	NaN	NaN	789.661103142409	NaN	NaN	-19.5945335616025	NaN	NaN	-61.2258483481562	NaN	NaN	NaN	279.477723416846	NaN	2992.29325309796	998.915613426791	60.1956278813651	1865.74113906506	143.367076472383	1589.31540077339	NaN	NaN	107.102853662841
1003.9881997591	NaN	1038.50042544142	238.823819196354	1434.41597557923	NaN	NaN	NaN	NaN	NaN	NaN	NaN	NaN	NaN	NaN	NaN	NaN	NaN	NaN	NaN	185.442458523746	-14.966277251855	NaN	-0.33806934010359	1103.25182080069	NaN	NaN	NaN	NaN	568.344118417629	NaN	NaN	-139.208422896611	NaN	NaN	36.3483839786845	NaN	NaN	NaN	76.9755675444754	3328.09574158815	1636.24528973863	734.203937391553	1068.30604605109	1501.37521825609	280.470029663879	2887.66661413681	NaN	NaN	110.687596031029
1167.82594479145	NaN	1294.00033489919	189.865559590305	664.90169090499	NaN	NaN	NaN	NaN	NaN	NaN	NaN	NaN	NaN	NaN	NaN	NaN	NaN	NaN	NaN	458.976648391165	270.443917918932	NaN	89.2417163026679	963.687561701892	NaN	NaN	NaN	NaN	1132.33103893763	NaN	NaN	-104.005217737561	NaN	NaN	161.830298775851	NaN	NaN	NaN	-0.2557773745113	1996.22945210081	1225.36000180517	1032.93656397446	297.430228889859	2079.95969781229	256.674163018113	2312.03196122488	NaN	NaN	86.7676055648855
NaN	NaN	NaN	NaN	NaN	NaN	NaN	NaN	NaN	NaN	NaN	NaN	NaN	NaN	NaN	NaN	NaN	NaN	NaN	NaN	NaN	NaN	NaN	NaN	NaN	NaN	NaN	NaN	NaN	NaN	NaN	NaN	NaN	NaN	NaN	NaN	NaN	NaN	NaN	NaN	NaN	NaN	NaN	NaN	NaN	NaN	NaN	NaN	NaN	NaN
[truncated: 94 more columns]
