# Supplementary material for: Notch-dependent and -independent transcription are modulated by tissue movements at gastrulation
Source: eLife. 2022 May 18;11:e73656. doi: 10.7554/eLife.73656 (PMC9183233; doi:10.7554/eLife.73656)
Supplement: Source data 1. [file elife-73656-data1.zip › numerical data/2S3A_m5m8peveIII aCatRi_MSE_sorted-nc14_normF-Y.txt]

NaN	NaN	NaN	NaN	NaN	NaN	NaN	NaN	NaN	NaN	NaN	NaN	NaN	NaN	NaN	NaN	NaN	NaN	NaN	NaN	NaN	NaN	NaN	NaN	NaN	NaN	NaN	NaN	NaN	NaN	NaN	NaN	NaN	NaN	NaN	NaN	NaN	NaN	NaN	NaN	NaN	NaN	NaN	NaN	NaN	NaN	NaN	NaN	NaN	NaN
NaN	NaN	NaN	NaN	NaN	NaN	NaN	NaN	NaN	NaN	NaN	NaN	NaN	NaN	NaN	NaN	NaN	NaN	NaN	NaN	NaN	NaN	NaN	NaN	NaN	NaN	NaN	NaN	NaN	NaN	NaN	NaN	NaN	NaN	NaN	NaN	NaN	NaN	NaN	NaN	NaN	NaN	NaN	NaN	NaN	NaN	NaN	NaN	NaN	NaN
NaN	NaN	NaN	NaN	NaN	NaN	NaN	NaN	NaN	NaN	NaN	NaN	NaN	NaN	NaN	NaN	NaN	NaN	NaN	NaN	NaN	NaN	NaN	NaN	NaN	NaN	NaN	NaN	NaN	NaN	NaN	NaN	NaN	NaN	NaN	NaN	NaN	NaN	NaN	NaN	NaN	NaN	NaN	NaN	NaN	NaN	NaN	NaN	NaN	NaN
NaN	NaN	NaN	NaN	NaN	NaN	NaN	NaN	NaN	NaN	NaN	NaN	NaN	NaN	NaN	NaN	NaN	NaN	NaN	NaN	NaN	NaN	NaN	NaN	NaN	NaN	NaN	NaN	NaN	NaN	NaN	NaN	NaN	NaN	NaN	NaN	NaN	NaN	NaN	NaN	NaN	NaN	NaN	NaN	NaN	NaN	NaN	NaN	NaN	NaN
NaN	NaN	NaN	NaN	NaN	NaN	NaN	NaN	NaN	NaN	NaN	NaN	NaN	NaN	NaN	NaN	NaN	NaN	NaN	NaN	NaN	NaN	NaN	NaN	NaN	NaN	NaN	NaN	NaN	NaN	NaN	NaN	NaN	NaN	NaN	NaN	NaN	NaN	NaN	NaN	NaN	NaN	NaN	NaN	NaN	NaN	NaN	NaN	NaN	NaN
NaN	NaN	NaN	NaN	NaN	NaN	NaN	NaN	NaN	NaN	NaN	NaN	NaN	NaN	NaN	NaN	NaN	NaN	NaN	NaN	NaN	NaN	NaN	NaN	NaN	NaN	NaN	NaN	NaN	NaN	NaN	NaN	NaN	NaN	NaN	NaN	NaN	NaN	NaN	NaN	NaN	NaN	NaN	NaN	NaN	NaN	NaN	NaN	NaN	NaN
NaN	NaN	NaN	NaN	NaN	NaN	NaN	NaN	NaN	NaN	NaN	NaN	NaN	NaN	NaN	NaN	NaN	NaN	NaN	NaN	NaN	NaN	NaN	NaN	NaN	NaN	NaN	NaN	NaN	NaN	NaN	NaN	NaN	NaN	NaN	NaN	NaN	NaN	NaN	NaN	NaN	NaN	NaN	NaN	NaN	NaN	NaN	NaN	NaN	NaN
NaN	NaN	NaN	NaN	NaN	NaN	NaN	NaN	NaN	NaN	NaN	NaN	NaN	NaN	NaN	NaN	NaN	NaN	NaN	NaN	NaN	NaN	NaN	NaN	NaN	NaN	NaN	NaN	NaN	NaN	NaN	NaN	NaN	NaN	NaN	NaN	NaN	NaN	NaN	NaN	NaN	NaN	NaN	NaN	NaN	NaN	NaN	NaN	NaN	NaN
NaN	NaN	NaN	NaN	NaN	NaN	NaN	NaN	NaN	NaN	NaN	NaN	NaN	NaN	NaN	NaN	NaN	NaN	NaN	NaN	NaN	NaN	NaN	NaN	NaN	NaN	NaN	NaN	NaN	NaN	NaN	NaN	NaN	NaN	NaN	NaN	NaN	NaN	NaN	NaN	NaN	NaN	NaN	NaN	NaN	NaN	NaN	NaN	NaN	NaN
NaN	NaN	NaN	NaN	NaN	NaN	NaN	NaN	NaN	NaN	NaN	NaN	NaN	NaN	NaN	NaN	NaN	NaN	NaN	NaN	NaN	NaN	NaN	NaN	NaN	NaN	NaN	NaN	NaN	NaN	NaN	NaN	NaN	NaN	NaN	NaN	NaN	NaN	NaN	NaN	NaN	NaN	NaN	NaN	NaN	NaN	NaN	NaN	NaN	NaN
NaN	NaN	NaN	NaN	NaN	NaN	NaN	NaN	NaN	NaN	NaN	NaN	NaN	NaN	NaN	NaN	NaN	NaN	NaN	NaN	NaN	NaN	NaN	NaN	NaN	NaN	NaN	NaN	NaN	NaN	NaN	NaN	NaN	NaN	NaN	NaN	NaN	NaN	NaN	NaN	NaN	NaN	NaN	NaN	NaN	NaN	NaN	NaN	NaN	NaN
NaN	NaN	NaN	NaN	NaN	NaN	NaN	NaN	NaN	NaN	NaN	NaN	NaN	NaN	NaN	NaN	NaN	NaN	NaN	NaN	NaN	NaN	NaN	NaN	NaN	NaN	NaN	NaN	NaN	NaN	NaN	NaN	NaN	NaN	NaN	NaN	NaN	NaN	NaN	NaN	NaN	NaN	NaN	NaN	NaN	NaN	NaN	NaN	NaN	NaN
NaN	NaN	NaN	NaN	NaN	NaN	NaN	NaN	NaN	NaN	NaN	NaN	NaN	NaN	NaN	NaN	NaN	NaN	NaN	NaN	NaN	NaN	NaN	NaN	NaN	NaN	NaN	NaN	NaN	NaN	NaN	NaN	NaN	NaN	NaN	NaN	NaN	NaN	NaN	NaN	NaN	NaN	NaN	NaN	NaN	NaN	NaN	NaN	NaN	NaN
NaN	NaN	NaN	NaN	NaN	NaN	NaN	NaN	NaN	NaN	NaN	NaN	NaN	NaN	NaN	NaN	NaN	NaN	NaN	NaN	NaN	NaN	NaN	NaN	NaN	NaN	NaN	NaN	NaN	NaN	NaN	NaN	NaN	NaN	NaN	NaN	NaN	NaN	NaN	NaN	NaN	NaN	NaN	NaN	NaN	NaN	NaN	NaN	NaN	NaN
NaN	NaN	NaN	NaN	NaN	NaN	NaN	NaN	NaN	NaN	NaN	NaN	NaN	NaN	NaN	NaN	NaN	NaN	NaN	NaN	NaN	NaN	NaN	NaN	NaN	NaN	NaN	NaN	NaN	NaN	NaN	NaN	NaN	NaN	NaN	NaN	NaN	NaN	NaN	NaN	NaN	NaN	NaN	NaN	NaN	NaN	NaN	NaN	NaN	NaN
NaN	NaN	NaN	NaN	NaN	NaN	NaN	NaN	NaN	NaN	NaN	NaN	NaN	NaN	NaN	NaN	NaN	NaN	NaN	NaN	NaN	NaN	NaN	NaN	NaN	NaN	NaN	NaN	NaN	NaN	NaN	NaN	NaN	NaN	NaN	NaN	NaN	NaN	NaN	NaN	NaN	NaN	NaN	NaN	NaN	NaN	NaN	NaN	NaN	NaN
NaN	NaN	NaN	NaN	NaN	NaN	NaN	NaN	NaN	NaN	NaN	NaN	NaN	NaN	NaN	NaN	NaN	NaN	NaN	NaN	NaN	NaN	NaN	NaN	NaN	NaN	NaN	NaN	NaN	NaN	NaN	NaN	NaN	NaN	NaN	NaN	NaN	NaN	NaN	NaN	NaN	NaN	NaN	NaN	NaN	NaN	NaN	NaN	NaN	NaN
NaN	NaN	NaN	NaN	NaN	NaN	NaN	NaN	NaN	NaN	NaN	NaN	NaN	NaN	NaN	NaN	NaN	NaN	NaN	NaN	NaN	NaN	NaN	NaN	NaN	NaN	NaN	NaN	NaN	NaN	NaN	NaN	NaN	NaN	NaN	NaN	NaN	NaN	NaN	NaN	NaN	NaN	NaN	NaN	NaN	NaN	NaN	NaN	NaN	NaN
NaN	NaN	NaN	NaN	NaN	NaN	NaN	NaN	NaN	NaN	NaN	NaN	NaN	NaN	NaN	NaN	NaN	NaN	NaN	NaN	NaN	NaN	NaN	NaN	NaN	NaN	NaN	NaN	NaN	NaN	NaN	NaN	NaN	NaN	NaN	NaN	NaN	NaN	NaN	NaN	NaN	NaN	NaN	NaN	NaN	NaN	NaN	NaN	NaN	NaN
NaN	NaN	NaN	NaN	NaN	NaN	NaN	NaN	NaN	NaN	NaN	NaN	NaN	NaN	NaN	NaN	NaN	NaN	NaN	NaN	NaN	NaN	NaN	NaN	NaN	NaN	NaN	NaN	NaN	NaN	NaN	NaN	NaN	NaN	NaN	NaN	NaN	NaN	NaN	NaN	NaN	NaN	NaN	NaN	NaN	NaN	NaN	NaN	NaN	NaN
NaN	NaN	NaN	NaN	NaN	NaN	NaN	NaN	NaN	NaN	NaN	NaN	NaN	NaN	NaN	NaN	NaN	NaN	NaN	NaN	NaN	NaN	NaN	NaN	NaN	NaN	NaN	NaN	NaN	NaN	NaN	NaN	NaN	NaN	NaN	NaN	NaN	NaN	NaN	NaN	NaN	NaN	NaN	NaN	NaN	NaN	NaN	NaN	NaN	NaN
NaN	NaN	NaN	NaN	NaN	NaN	NaN	NaN	NaN	NaN	NaN	NaN	NaN	NaN	NaN	NaN	NaN	NaN	NaN	NaN	NaN	NaN	NaN	NaN	NaN	NaN	NaN	NaN	NaN	NaN	NaN	NaN	NaN	NaN	NaN	NaN	NaN	NaN	NaN	NaN	NaN	NaN	NaN	NaN	NaN	NaN	NaN	NaN	NaN	NaN
NaN	NaN	NaN	NaN	NaN	NaN	NaN	NaN	NaN	NaN	NaN	NaN	NaN	NaN	NaN	NaN	NaN	NaN	NaN	NaN	NaN	NaN	NaN	NaN	NaN	NaN	NaN	NaN	NaN	NaN	NaN	NaN	NaN	NaN	NaN	NaN	NaN	NaN	NaN	NaN	NaN	NaN	NaN	NaN	NaN	NaN	NaN	NaN	NaN	NaN
NaN	NaN	NaN	NaN	NaN	NaN	NaN	NaN	NaN	NaN	NaN	NaN	NaN	NaN	NaN	NaN	NaN	NaN	NaN	NaN	NaN	NaN	NaN	NaN	NaN	NaN	NaN	NaN	NaN	NaN	NaN	NaN	NaN	NaN	NaN	NaN	NaN	NaN	NaN	NaN	NaN	NaN	NaN	NaN	NaN	NaN	NaN	NaN	NaN	NaN
NaN	NaN	NaN	NaN	NaN	NaN	NaN	NaN	NaN	NaN	NaN	NaN	NaN	NaN	NaN	NaN	NaN	NaN	NaN	NaN	NaN	NaN	NaN	NaN	NaN	NaN	NaN	NaN	NaN	NaN	NaN	NaN	NaN	NaN	NaN	NaN	NaN	NaN	NaN	NaN	NaN	NaN	NaN	NaN	NaN	NaN	NaN	NaN	NaN	NaN
NaN	NaN	NaN	NaN	NaN	NaN	NaN	NaN	NaN	NaN	NaN	NaN	NaN	NaN	NaN	NaN	NaN	NaN	NaN	NaN	NaN	NaN	NaN	NaN	NaN	NaN	NaN	NaN	NaN	NaN	NaN	NaN	NaN	NaN	NaN	NaN	NaN	NaN	NaN	NaN	NaN	NaN	NaN	NaN	NaN	NaN	NaN	NaN	NaN	NaN
NaN	NaN	NaN	NaN	NaN	NaN	NaN	NaN	NaN	NaN	NaN	NaN	NaN	NaN	NaN	NaN	NaN	NaN	NaN	NaN	NaN	NaN	NaN	NaN	NaN	NaN	NaN	NaN	NaN	NaN	NaN	NaN	NaN	NaN	NaN	NaN	NaN	NaN	NaN	NaN	NaN	NaN	NaN	NaN	NaN	NaN	NaN	NaN	NaN	NaN
NaN	NaN	NaN	NaN	NaN	NaN	NaN	NaN	NaN	NaN	NaN	NaN	NaN	NaN	NaN	NaN	NaN	NaN	NaN	NaN	NaN	NaN	NaN	NaN	NaN	NaN	NaN	NaN	NaN	NaN	NaN	NaN	NaN	NaN	NaN	NaN	NaN	NaN	NaN	NaN	NaN	NaN	NaN	NaN	NaN	NaN	NaN	NaN	NaN	NaN
NaN	NaN	NaN	NaN	NaN	NaN	NaN	NaN	NaN	NaN	NaN	NaN	NaN	NaN	NaN	NaN	NaN	NaN	NaN	NaN	NaN	NaN	NaN	NaN	NaN	NaN	NaN	NaN	NaN	NaN	NaN	NaN	NaN	NaN	NaN	NaN	NaN	NaN	NaN	NaN	NaN	NaN	NaN	NaN	NaN	NaN	NaN	NaN	NaN	NaN
NaN	NaN	NaN	NaN	NaN	NaN	NaN	NaN	NaN	NaN	NaN	NaN	NaN	NaN	NaN	NaN	NaN	NaN	NaN	NaN	NaN	NaN	NaN	NaN	NaN	NaN	NaN	NaN	NaN	NaN	NaN	NaN	NaN	NaN	NaN	NaN	NaN	NaN	NaN	NaN	NaN	NaN	NaN	NaN	NaN	NaN	NaN	NaN	NaN	NaN
NaN	NaN	NaN	NaN	NaN	NaN	NaN	NaN	NaN	NaN	NaN	NaN	NaN	NaN	NaN	NaN	NaN	NaN	NaN	NaN	NaN	NaN	NaN	NaN	NaN	NaN	NaN	NaN	NaN	NaN	NaN	NaN	NaN	NaN	NaN	NaN	NaN	NaN	NaN	NaN	NaN	NaN	NaN	NaN	NaN	NaN	NaN	NaN	NaN	NaN
NaN	NaN	NaN	NaN	NaN	NaN	NaN	NaN	NaN	NaN	NaN	NaN	NaN	NaN	NaN	NaN	NaN	NaN	NaN	NaN	NaN	NaN	NaN	NaN	NaN	NaN	NaN	NaN	NaN	NaN	NaN	NaN	NaN	NaN	NaN	NaN	NaN	NaN	NaN	NaN	NaN	NaN	NaN	NaN	NaN	NaN	NaN	NaN	NaN	NaN
NaN	NaN	NaN	NaN	NaN	NaN	NaN	NaN	NaN	NaN	NaN	NaN	NaN	NaN	NaN	NaN	NaN	NaN	NaN	NaN	NaN	NaN	NaN	NaN	NaN	NaN	NaN	NaN	NaN	NaN	NaN	NaN	NaN	NaN	NaN	NaN	NaN	NaN	NaN	NaN	NaN	NaN	NaN	NaN	NaN	NaN	NaN	NaN	NaN	NaN
NaN	NaN	NaN	NaN	NaN	NaN	NaN	NaN	NaN	NaN	NaN	NaN	NaN	NaN	NaN	NaN	NaN	NaN	NaN	NaN	NaN	NaN	NaN	NaN	NaN	NaN	NaN	NaN	NaN	NaN	NaN	NaN	NaN	NaN	NaN	NaN	NaN	NaN	NaN	NaN	NaN	NaN	NaN	NaN	NaN	NaN	NaN	NaN	NaN	NaN
NaN	NaN	NaN	NaN	NaN	NaN	NaN	NaN	NaN	NaN	NaN	NaN	NaN	NaN	NaN	NaN	NaN	NaN	NaN	NaN	NaN	NaN	NaN	NaN	NaN	NaN	NaN	NaN	NaN	NaN	NaN	NaN	NaN	NaN	NaN	NaN	NaN	NaN	NaN	NaN	NaN	NaN	NaN	NaN	NaN	NaN	NaN	NaN	NaN	NaN
NaN	NaN	NaN	NaN	NaN	NaN	NaN	NaN	NaN	NaN	NaN	NaN	NaN	NaN	NaN	NaN	NaN	NaN	NaN	NaN	NaN	NaN	NaN	NaN	NaN	NaN	NaN	NaN	NaN	NaN	NaN	NaN	NaN	NaN	NaN	NaN	NaN	NaN	NaN	NaN	NaN	NaN	NaN	NaN	NaN	NaN	NaN	NaN	NaN	NaN
NaN	NaN	NaN	NaN	NaN	NaN	NaN	NaN	NaN	NaN	NaN	NaN	NaN	NaN	NaN	NaN	NaN	NaN	NaN	NaN	NaN	NaN	NaN	NaN	NaN	NaN	NaN	NaN	NaN	NaN	NaN	NaN	NaN	NaN	NaN	NaN	NaN	NaN	NaN	NaN	NaN	NaN	NaN	NaN	NaN	NaN	NaN	NaN	NaN	NaN
NaN	NaN	NaN	NaN	NaN	NaN	NaN	NaN	NaN	NaN	NaN	NaN	NaN	NaN	NaN	NaN	NaN	NaN	NaN	NaN	NaN	NaN	NaN	NaN	NaN	NaN	NaN	NaN	NaN	NaN	NaN	NaN	NaN	NaN	NaN	NaN	NaN	NaN	NaN	NaN	NaN	NaN	NaN	NaN	NaN	NaN	NaN	NaN	NaN	NaN
NaN	NaN	NaN	NaN	NaN	NaN	NaN	NaN	NaN	NaN	NaN	NaN	NaN	NaN	NaN	NaN	NaN	NaN	NaN	NaN	NaN	NaN	NaN	NaN	NaN	NaN	NaN	NaN	NaN	NaN	NaN	NaN	NaN	NaN	NaN	NaN	NaN	NaN	NaN	NaN	NaN	NaN	NaN	NaN	NaN	NaN	NaN	NaN	NaN	NaN
NaN	NaN	NaN	NaN	NaN	NaN	NaN	NaN	NaN	NaN	NaN	NaN	NaN	NaN	NaN	NaN	NaN	NaN	NaN	NaN	NaN	NaN	NaN	NaN	NaN	NaN	NaN	NaN	NaN	NaN	NaN	NaN	NaN	NaN	NaN	NaN	NaN	NaN	NaN	NaN	NaN	NaN	NaN	NaN	NaN	NaN	NaN	NaN	NaN	NaN
NaN	NaN	NaN	NaN	NaN	NaN	NaN	NaN	NaN	NaN	NaN	NaN	NaN	NaN	NaN	NaN	NaN	NaN	NaN	NaN	NaN	NaN	NaN	NaN	NaN	NaN	NaN	NaN	NaN	NaN	NaN	NaN	NaN	NaN	NaN	NaN	NaN	NaN	NaN	NaN	NaN	NaN	NaN	NaN	NaN	NaN	NaN	NaN	NaN	NaN
NaN	NaN	NaN	NaN	NaN	NaN	NaN	NaN	NaN	NaN	NaN	NaN	NaN	NaN	NaN	NaN	NaN	NaN	NaN	NaN	NaN	NaN	NaN	NaN	NaN	NaN	NaN	NaN	NaN	NaN	NaN	NaN	NaN	NaN	NaN	NaN	NaN	NaN	NaN	NaN	NaN	NaN	NaN	NaN	NaN	NaN	NaN	NaN	NaN	NaN
NaN	NaN	NaN	NaN	NaN	NaN	NaN	NaN	NaN	NaN	NaN	NaN	NaN	NaN	NaN	NaN	NaN	NaN	NaN	NaN	NaN	NaN	NaN	NaN	NaN	NaN	NaN	NaN	NaN	NaN	NaN	NaN	NaN	NaN	NaN	NaN	NaN	NaN	NaN	NaN	NaN	NaN	NaN	NaN	NaN	NaN	NaN	NaN	NaN	NaN
NaN	NaN	NaN	NaN	NaN	NaN	NaN	NaN	NaN	NaN	NaN	NaN	NaN	NaN	NaN	NaN	NaN	NaN	NaN	NaN	NaN	NaN	NaN	NaN	NaN	NaN	NaN	NaN	NaN	NaN	NaN	NaN	NaN	NaN	NaN	NaN	NaN	NaN	NaN	NaN	NaN	NaN	NaN	NaN	NaN	NaN	NaN	NaN	NaN	NaN
NaN	NaN	NaN	NaN	NaN	NaN	NaN	NaN	NaN	NaN	NaN	NaN	NaN	NaN	NaN	NaN	NaN	NaN	NaN	NaN	NaN	NaN	NaN	NaN	NaN	NaN	NaN	NaN	NaN	NaN	NaN	NaN	NaN	NaN	NaN	NaN	NaN	NaN	NaN	NaN	NaN	NaN	NaN	NaN	NaN	NaN	NaN	NaN	NaN	NaN
NaN	NaN	NaN	NaN	NaN	NaN	NaN	NaN	NaN	NaN	NaN	NaN	NaN	NaN	NaN	NaN	NaN	NaN	NaN	NaN	NaN	NaN	NaN	NaN	NaN	NaN	NaN	NaN	NaN	NaN	NaN	NaN	NaN	NaN	NaN	NaN	NaN	NaN	NaN	NaN	NaN	NaN	NaN	NaN	NaN	NaN	NaN	NaN	NaN	NaN
NaN	NaN	NaN	NaN	NaN	NaN	NaN	NaN	NaN	NaN	NaN	NaN	NaN	NaN	NaN	NaN	NaN	NaN	NaN	NaN	NaN	NaN	NaN	NaN	NaN	NaN	NaN	NaN	NaN	NaN	NaN	NaN	NaN	NaN	NaN	NaN	NaN	NaN	NaN	NaN	NaN	NaN	NaN	NaN	NaN	NaN	NaN	NaN	NaN	NaN
NaN	NaN	NaN	NaN	NaN	NaN	NaN	NaN	NaN	NaN	NaN	NaN	NaN	NaN	NaN	NaN	NaN	NaN	NaN	NaN	NaN	NaN	NaN	NaN	NaN	NaN	NaN	NaN	NaN	NaN	NaN	NaN	NaN	NaN	NaN	NaN	NaN	NaN	NaN	NaN	NaN	NaN	NaN	NaN	NaN	NaN	NaN	NaN	NaN	NaN
NaN	NaN	NaN	NaN	NaN	NaN	NaN	NaN	NaN	NaN	NaN	NaN	NaN	NaN	NaN	NaN	NaN	NaN	NaN	NaN	NaN	NaN	NaN	NaN	NaN	NaN	NaN	NaN	NaN	NaN	NaN	NaN	NaN	NaN	NaN	NaN	NaN	NaN	NaN	NaN	NaN	NaN	NaN	NaN	NaN	NaN	NaN	NaN	NaN	NaN
NaN	NaN	NaN	NaN	NaN	NaN	NaN	NaN	NaN	NaN	NaN	NaN	NaN	NaN	NaN	NaN	NaN	NaN	NaN	NaN	NaN	NaN	NaN	NaN	NaN	NaN	NaN	NaN	NaN	NaN	NaN	NaN	NaN	NaN	NaN	NaN	NaN	NaN	NaN	NaN	NaN	NaN	NaN	NaN	NaN	NaN	NaN	NaN	NaN	NaN
NaN	NaN	NaN	NaN	NaN	NaN	NaN	NaN	NaN	NaN	NaN	NaN	NaN	NaN	NaN	NaN	NaN	NaN	NaN	NaN	NaN	NaN	NaN	NaN	NaN	NaN	NaN	NaN	NaN	NaN	NaN	NaN	NaN	NaN	NaN	NaN	NaN	NaN	NaN	NaN	NaN	NaN	NaN	NaN	NaN	NaN	NaN	NaN	NaN	NaN
NaN	NaN	NaN	NaN	NaN	NaN	NaN	NaN	NaN	NaN	NaN	NaN	NaN	NaN	NaN	NaN	NaN	NaN	NaN	NaN	NaN	NaN	NaN	NaN	NaN	NaN	NaN	NaN	NaN	NaN	NaN	NaN	NaN	NaN	NaN	NaN	NaN	NaN	NaN	NaN	NaN	NaN	NaN	NaN	NaN	NaN	NaN	NaN	NaN	NaN
NaN	NaN	NaN	NaN	NaN	NaN	NaN	NaN	NaN	NaN	NaN	NaN	NaN	NaN	NaN	NaN	NaN	NaN	NaN	NaN	NaN	NaN	NaN	NaN	NaN	NaN	NaN	NaN	NaN	NaN	NaN	NaN	NaN	NaN	NaN	NaN	NaN	NaN	NaN	NaN	NaN	NaN	NaN	NaN	NaN	NaN	NaN	NaN	NaN	NaN
NaN	NaN	NaN	NaN	NaN	NaN	NaN	NaN	NaN	NaN	NaN	NaN	NaN	NaN	NaN	NaN	NaN	NaN	NaN	NaN	NaN	NaN	NaN	NaN	NaN	NaN	NaN	NaN	NaN	NaN	NaN	NaN	NaN	NaN	NaN	NaN	NaN	NaN	NaN	NaN	NaN	NaN	NaN	NaN	NaN	NaN	NaN	NaN	NaN	NaN
NaN	NaN	NaN	NaN	NaN	NaN	NaN	NaN	NaN	NaN	NaN	NaN	NaN	NaN	NaN	NaN	NaN	NaN	NaN	NaN	NaN	NaN	NaN	NaN	NaN	NaN	NaN	NaN	NaN	NaN	NaN	NaN	NaN	NaN	NaN	NaN	NaN	NaN	NaN	NaN	NaN	NaN	NaN	NaN	NaN	NaN	NaN	NaN	NaN	NaN
NaN	NaN	NaN	NaN	NaN	NaN	NaN	NaN	NaN	NaN	NaN	NaN	NaN	NaN	NaN	NaN	NaN	NaN	NaN	NaN	NaN	NaN	NaN	NaN	NaN	NaN	NaN	NaN	NaN	NaN	NaN	NaN	NaN	NaN	NaN	NaN	NaN	NaN	NaN	NaN	NaN	NaN	NaN	NaN	NaN	NaN	NaN	NaN	NaN	NaN
NaN	NaN	NaN	NaN	NaN	NaN	NaN	NaN	NaN	NaN	NaN	NaN	NaN	NaN	NaN	NaN	NaN	NaN	NaN	NaN	NaN	NaN	NaN	NaN	NaN	NaN	NaN	NaN	NaN	NaN	NaN	NaN	NaN	NaN	NaN	NaN	NaN	NaN	NaN	NaN	NaN	NaN	NaN	NaN	NaN	NaN	NaN	NaN	NaN	NaN
NaN	NaN	NaN	NaN	NaN	NaN	NaN	NaN	NaN	NaN	NaN	NaN	NaN	NaN	NaN	NaN	NaN	NaN	NaN	NaN	NaN	NaN	NaN	NaN	NaN	NaN	NaN	NaN	NaN	NaN	NaN	NaN	NaN	NaN	NaN	NaN	NaN	NaN	NaN	NaN	NaN	NaN	NaN	NaN	NaN	NaN	NaN	NaN	NaN	NaN
NaN	NaN	NaN	NaN	NaN	NaN	NaN	NaN	NaN	NaN	NaN	NaN	NaN	NaN	NaN	NaN	NaN	NaN	NaN	NaN	NaN	NaN	NaN	NaN	NaN	NaN	NaN	NaN	NaN	NaN	NaN	NaN	NaN	NaN	NaN	NaN	NaN	NaN	NaN	NaN	NaN	NaN	NaN	NaN	NaN	NaN	NaN	NaN	NaN	NaN
NaN	NaN	NaN	NaN	NaN	NaN	NaN	NaN	NaN	NaN	NaN	NaN	NaN	NaN	NaN	NaN	NaN	NaN	NaN	NaN	NaN	NaN	NaN	NaN	NaN	NaN	NaN	NaN	NaN	NaN	NaN	NaN	NaN	NaN	NaN	NaN	NaN	NaN	NaN	NaN	NaN	NaN	NaN	NaN	NaN	NaN	NaN	NaN	NaN	NaN
NaN	NaN	NaN	NaN	NaN	NaN	NaN	NaN	NaN	NaN	NaN	NaN	NaN	NaN	NaN	NaN	NaN	NaN	NaN	NaN	NaN	NaN	NaN	NaN	NaN	NaN	NaN	NaN	NaN	NaN	NaN	NaN	NaN	NaN	NaN	NaN	NaN	NaN	NaN	NaN	NaN	NaN	NaN	NaN	1.52450728256423	-11.4754927174358	5.52450728256423	-11.4754927174358	-17.4754927174358	-21.4754927174358
NaN	NaN	NaN	NaN	NaN	NaN	NaN	NaN	NaN	NaN	NaN	NaN	NaN	NaN	NaN	NaN	NaN	NaN	NaN	NaN	NaN	NaN	NaN	NaN	NaN	NaN	NaN	NaN	NaN	NaN	NaN	NaN	NaN	NaN	NaN	NaN	NaN	NaN	NaN	NaN	NaN	NaN	NaN	NaN	NaN	26.8054780213471	27.8060695386919	-36.2317875713757	65.8285471977945	-15.2193657071348
NaN	NaN	NaN	NaN	NaN	NaN	NaN	NaN	NaN	NaN	NaN	NaN	NaN	NaN	NaN	NaN	NaN	NaN	NaN	NaN	NaN	NaN	NaN	NaN	NaN	NaN	NaN	NaN	NaN	NaN	NaN	NaN	NaN	NaN	NaN	NaN	NaN	NaN	NaN	NaN	NaN	NaN	NaN	NaN	44.106904848115	-38.9913451476994	25.0844138852177	-6.95346563124086	-23.9735891243595	-3.94991442657286
NaN	NaN	NaN	NaN	NaN	NaN	NaN	NaN	NaN	NaN	NaN	NaN	NaN	NaN	NaN	NaN	NaN	NaN	NaN	NaN	NaN	NaN	NaN	NaN	NaN	NaN	NaN	NaN	NaN	NaN	NaN	NaN	NaN	NaN	NaN	NaN	NaN	NaN	NaN	NaN	NaN	NaN	NaN	NaN	-50.7701611280337	17.3506513356422	0.320448219723183	-12.7026482806854	5.32933148911112	49.4075042597249
NaN	NaN	NaN	NaN	NaN	NaN	NaN	NaN	NaN	NaN	NaN	NaN	NaN	NaN	NaN	NaN	NaN	NaN	NaN	NaN	NaN	NaN	NaN	NaN	NaN	NaN	NaN	NaN	NaN	NaN	NaN	NaN	NaN	NaN	NaN	NaN	NaN	NaN	NaN	NaN	NaN	NaN	NaN	NaN	12.6148340385705	32.6622395497012	-20.4633850547952	-36.5013094636997	34.6669801008143	43.6883125808231
NaN	NaN	NaN	NaN	NaN	NaN	NaN	NaN	NaN	NaN	NaN	NaN	NaN	NaN	NaN	NaN	NaN	NaN	NaN	NaN	NaN	NaN	NaN	NaN	NaN	NaN	NaN	NaN	NaN	NaN	NaN	NaN	NaN	NaN	NaN	NaN	NaN	NaN	NaN	NaN	NaN	NaN	NaN	NaN	-46.2866876458217	90.1164981141272	10.8822946212157	10.8822946212157	63.0364538823726	24.923799037681
NaN	NaN	NaN	NaN	NaN	NaN	NaN	NaN	NaN	NaN	NaN	NaN	NaN	NaN	NaN	NaN	NaN	NaN	NaN	NaN	NaN	NaN	NaN	NaN	NaN	NaN	NaN	NaN	NaN	NaN	NaN	NaN	NaN	NaN	NaN	NaN	NaN	NaN	NaN	NaN	NaN	NaN	NaN	NaN	-37.0160436018842	-9.91993353817713	-12.9306124341446	-19.9555298580686	16.1726168935408	80.4004333408464
NaN	NaN	NaN	NaN	NaN	NaN	NaN	NaN	NaN	NaN	NaN	NaN	NaN	NaN	NaN	NaN	NaN	NaN	NaN	NaN	NaN	NaN	NaN	NaN	NaN	NaN	NaN	NaN	NaN	NaN	NaN	NaN	NaN	NaN	NaN	NaN	NaN	NaN	NaN	NaN	NaN	NaN	NaN	NaN	3.3944234457667	-46.8133450168113	-13.6762178315098	55.6105026468479	64.6479009701119	-18.6969946777676
NaN	NaN	NaN	NaN	NaN	NaN	NaN	NaN	NaN	NaN	NaN	NaN	NaN	NaN	NaN	NaN	NaN	NaN	NaN	NaN	NaN	NaN	NaN	NaN	NaN	NaN	NaN	NaN	NaN	NaN	NaN	NaN	NaN	NaN	NaN	NaN	NaN	NaN	NaN	NaN	NaN	NaN	NaN	NaN	-54.6127815423448	11.7008381963185	28.7816190380954	-4.37519083123627	14.715093638985	-10.4037017165693
21.3333724548513	-34.6666275451487	131.333372454851	44.3333724548513	23.3333724548513	75.3333724548513	58.3333724548513	42.3333724548513	-29.6666275451487	2.33337245485131	-7.66662754514869	8.33337245485131	5.33337245485131	13.3333724548513	-10.6666275451487	1.33337245485131	NaN	NaN	NaN	NaN	NaN	NaN	NaN	NaN	NaN	NaN	NaN	NaN	NaN	NaN	NaN	NaN	NaN	NaN	NaN	NaN	NaN	NaN	NaN	NaN	NaN	NaN	NaN	NaN	-8.13264466212238	19.0117774782737	-4.11124878947112	77.322017631717	-7.12729569395956	0.915496051342964
16.6045436308299	33.612076163496	-10.4074198034045	132.655942089022	29.6103038028687	56.622267237103	-5.40520435262032	-15.4096352541886	-17.4105214345023	48.6187225158484	-28.4153954262274	25.6085314422413	72.6293566796122	-45.4229279588934	-19.4114076148159	101.64220629416	NaN	NaN	NaN	NaN	NaN	NaN	NaN	NaN	-39.0489967941922	-21.828418179623	-5.68412572846437	-20.7521320162124	-9.98927038210666	-16.4469873625701	-6.76041189187494	22.2993145202106	-34.7438521405499	NaN	NaN	NaN	NaN	NaN	NaN	NaN	NaN	NaN	NaN	NaN	23.3135716492429	18.2838374875513	40.4146677989946	23.3135716492429	-15.9183548119521	4.2005818348146
54.9096449994197	-2.14088966987326	53.9087584262742	29.8874806707824	103.953087083549	3.86442976899968	20.879501512473	89.9406750595118	18.877728366182	24.883047805055	6.86708948843615	20.879501512473	-11.1488688281827	-50.1834451808568	-92.2206812529673	-16.1533016939101	81.9335824743479	NaN	NaN	NaN	NaN	NaN	NaN	NaN	-28.9655353556312	-6.33886732837254	15.2103403166357	-10.6487088573742	-13.8810900041254	1.20335534738036	23.830023374639	-28.9655353556312	-49.4372826183891	NaN	NaN	NaN	NaN	NaN	NaN	NaN	NaN	NaN	NaN	NaN	-33.7787846146075	3.46339548200574	47.751393434735	4.46994089002232	12.5223041541549	42.7186663946521
19.1502684408693	24.1569206883124	20.1515988903579	12.1409552944489	52.194173273994	41.1795383296191	56.1994950719485	-30.9162540335622	22.1542597893351	22.1542597893351	-58.9535066192438	-15.8962972912327	-28.9135931345849	-39.9282280789598	19.1502684408693	-19.9016190891873	40.1782078801305	NaN	NaN	NaN	NaN	NaN	NaN	NaN	-51.2191629299478	67.4309253315524	11.3417926988432	-9.15231345541593	-30.7250567756887	-28.5677824436614	-58.7696230920433	17.813615694925	-45.8259770998796	NaN	NaN	NaN	NaN	NaN	NaN	NaN	NaN	NaN	NaN	NaN	16.825357050966	-43.6033247371381	-16.4104179324913	44.0182638556129	-14.3961285395545	46.0325532485497
35.4514458720348	-11.6319659543265	-25.6568120302639	29.4407975537759	34.449671152325	-19.6461637120051	43.4656436297133	-4.61954291635783	-27.6603614696836	43.4656436297133	-21.6497131514247	1.39110540190106	104.573901532012	-14.637290113456	-49.6994053032995	6.39997900045014	75.5224346604274	NaN	NaN	NaN	NaN	NaN	NaN	NaN	19.342767273098	-46.5260406368274	-2.2535631891726	-13.0517284203079	21.5024003193251	15.0235011806439	-50.8453067292815	-9.81227885096733	-19.5306275589891	NaN	NaN	NaN	NaN	NaN	NaN	NaN	NaN	NaN	NaN	NaN	-23.2072297530596	-27.2382085489305	4.00187711906869	5.0096218180364	-29.2536979468659	-1.03684637576989
55.7759722716581	6.66722243931424	53.771533502991	-14.3793846316903	41.7449008909884	26.7116101259852	-19.390481553358	30.7204876633194	15.6871968983162	48.7604365813233	34.7293652006536	1.65612551764649	16.6894162826497	-25.4037978593593	-33.4215529340277	12.6805387453155	102.880283335335	NaN	NaN	NaN	NaN	NaN	NaN	NaN	-20.2026751661966	6.82228638380876	4.66028945980833	-46.1466382542018	-67.7666074942061	-3.9876982361934	-27.7696644001981	-16.959679780196	-72.090601342207	-22.3646720901971	NaN	NaN	NaN	NaN	NaN	NaN	NaN	NaN	NaN	NaN	15.3633990066306	-23.9620722482359	-16.9036543306958	-17.9119997474872	41.5803798432083	-13.8786180803214
1.92138101046744	13.9533543370906	137.281080934978	-16.1265789794673	56.0652609802716	53.0572676486158	-21.1399011988936	41.0252943219927	38.0173009903369	477.184327412082	-37.1825323010578	-21.1399011988936	27.9906565514842	47.0412809853042	62.0812476435831	-1.08661232118835	36.0119721025663	NaN	NaN	NaN	NaN	NaN	NaN	NaN	-17.6296466234567	-38.1911234555128	-51.177319349443	2.93183020859945	-50.0951363582821	-25.2049275615826	-8.97218269416989	12.6714771290471	-50.0951363582821	-57.6704172964081	NaN	NaN	NaN	NaN	NaN	NaN	NaN	NaN	NaN	NaN	10.5953245874734	142.767362097238	1.51480292649717	-19.673080949114	-7.56571873447905	-38.843071122286
55.3516968353179	-19.8815455815311	-7.84422679483527	-34.9281940649009	11.2148612840998	32.2801691608175	-26.9033148737703	-0.822457502596026	-30.9157544693356	426.502359425106	-19.8815455815311	-39.9437435593575	-40.9468534582488	20.2428503741217	-90.0992385039235	-22.8908752782051	16.2304107785564	NaN	NaN	NaN	NaN	NaN	NaN	NaN	-5.30064191137222	-56.2190375100042	-32.384894889368	-38.8851156040869	-29.1347845320085	-25.884674174649	-41.0518558423266	-35.6350052467274	7.69979951806573	2.28294892246658	NaN	NaN	NaN	NaN	NaN	NaN	NaN	NaN	NaN	NaN	-33.5508522644901	30.0507349582242	0.773813855704921	7.84065688045095	-1.24528415136537	-4.27393116197082
69.6908346246439	-71.8105261082984	-48.7287438610809	18.5094913808137	17.5059356309347	19.5130471306927	-37.6896306124116	119.868622118595	-58.7643013598711	24.5308258800878	-9.59006961579897	4.45971088250736	1.44904363287029	-51.739411110718	-78.8354163574516	118.865066368716	-7.58295811604092	NaN	NaN	NaN	NaN	NaN	NaN	NaN	-63.4409488068144	-86.2167057500334	-27.6504736103273	-45.0034312813513	-74.2865473512044	-85.1321458955944	-65.6100685156924	-8.12839623042525	17.9010402761108	-50.4262305535463	NaN	NaN	NaN	NaN	NaN	NaN	NaN	NaN	NaN	NaN	7.10300291850107	-6.02897145681419	37.4075591692286	-61.5873245831479	-13.1000345819839	-22.1914014572022
-16.3574750588433	-4.30945109032393	-14.3494710640901	53.9226647575196	81.0307186866881	-28.4054990273626	-22.381487043103	-27.401497029986	-49.4895409722715	55.9306687522728	4.72656688606559	-54.5095509591545	9.74657687294865	14.7665868598317	-36.4375150063755	422.391397794736	24.8066068335978	NaN	NaN	NaN	NaN	NaN	NaN	NaN	-63.0784740180405	-97.8225446010121	-70.6787394580655	-47.8779431379904	-51.135199755144	-34.848916669376	-105.422810041037	-52.2209519608618	-44.6206865208368	NaN	NaN	NaN	NaN	NaN	NaN	NaN	NaN	NaN	NaN	NaN	7.37522288876869	-35.076506724226	-10.8183755168004	-41.1410395260823	-7.78610911587226	-24.9689520544653
1.98031439324434	-52.259912270072	-35.1842853575465	-26.1442475803271	-21.1220043707608	52.2027464889076	-15.0953125192812	-1.03303153249545	-64.3132959730312	-26.1442475803271	96.3984867330913	19.0559413057699	-75.3622310340771	-4.04637745823525	-45.2287717766791	62.2472329080403	22.0692872315097	NaN	NaN	NaN	NaN	NaN	NaN	NaN	-14.88952536164	-10.541736635265	28.5883619021107	-21.4112084512026	-56.1935182622032	-65.9760428965471	-79.0194090756723	-52.9326767174219	-102.932247070735	-81.1933034388599	NaN	NaN	NaN	NaN	NaN	NaN	NaN	NaN	NaN	NaN	104.73830731608	1.57960968642974	6.63640858984396	3.60232924779543	49.1135193785234	-46.9656597863468
19.3295310745432	-47.9984797547368	-39.9593142825839	-35.9397315465075	-56.0376452268896	30.3833835987534	8.27567855033306	27.368696546696	-0.76838260583888	30.3833835987534	-40.9642099666031	-49.0033754387559	-41.9691056506222	-17.8516092341637	0.236513078180225	720.746718519878	-31.9201488104311	-0.76838260583888	NaN	NaN	NaN	NaN	NaN	NaN	-15.5609021687505	-65.6155625428887	-83.0258791947629	-57.9985490076938	-48.2052458910146	-31.8830740298826	-72.1444312873415	-12.2964677965241	-83.0258791947629	-57.9985490076938	NaN	NaN	NaN	NaN	NaN	NaN	NaN	NaN	NaN	NaN	4.88474549565837	72.6863882641345	-17.3784804880204	-25.4741990275399	7.9206399479782	3.87278067821843
-31.6691348548148	33.6781682198228	15.5819919837693	17.5926782322197	-60.8240854573454	-1.50884112805897	80.929295058407	18.5980213564449	-33.6798211032652	-38.7065367243912	7.53924698996778	-31.6691348548148	-60.8240854573454	-41.7225660970667	-17.5943311156621	559.472622189599	18.5980213564449	-36.6958504759408	NaN	NaN	NaN	NaN	NaN	NaN	-100.113328291449	-46.7354212394927	-67.4329770351493	-54.3608365326293	-99.0239832495725	-64.1649419095193	-97.9346382076958	-45.6460761976161	-79.4157724957926	-94.6666030820658	NaN	NaN	NaN	NaN	NaN	NaN	NaN	NaN	NaN	NaN	5.1561264710872	6.16869704963301	-4.96957931437091	-6.99472047146253	15.2818322565453	111.476037218397
-7.27891415297418	21.8890237758687	-41.4758068971347	-30.4121063034357	-76.6784906043589	-47.510552675516	-43.4873888232618	-57.5684623061515	-57.5684623061515	-40.4700159340712	-19.3484057097367	-49.5221346016431	40.999052074076	-49.5221346016431	-35.4410611187535	1132.28224699802	42.0048430371396	-64.6089990475963	-46.5047617124525	NaN	NaN	NaN	NaN	NaN	-74.7071449814066	-56.1678299376645	-31.0852272314252	58.3397041560367	-41.9907066689206	1.63121108106088	-60.5300217126627	-15.8175560189317	-68.1638573189094	-38.7190628376719	-67.0733093751599	NaN	NaN	NaN	NaN	NaN	NaN	NaN	NaN	NaN	16.5727802561868	26.7045509092069	-6.73029224575947	0.361947211354604	-0.651229853947406	-18.8884170293836
57.3826139474129	-9.02917332301713	-26.1352397411582	-7.01669492088289	-61.3536117785074	-53.3036981699705	-16.072847730487	-50.2849805667691	-75.4409605934471	-40.2225885560979	-43.2413061592992	-81.4783957998498	-7.01669492088289	-25.1290005400911	-41.228827757165	617.857848941799	-51.2912197678362	-2.9917381166144	-43.2413061592992	NaN	NaN	NaN	NaN	NaN	-31.7767343510771	-87.4561631138109	-35.051994866532	-48.1530369283518	-27.4097203304705	-66.7128465159297	-72.1716140416879	-24.1344598150156	-90.7314236292659	-97.2819446601757	-60.1623254850198	-89.6396701241142	NaN	NaN	NaN	NaN	NaN	NaN	NaN	NaN	5.69986428048855	41.1823140459514	73.6234109743746	-11.5344684627363	120.257487808983	18.8790599076605
-45.0083797380523	-10.7809932198782	-15.8144324137273	-38.9682527054334	-28.9013743177351	-39.9749405442032	39.5533987186133	8.3460757167486	-42.9950040605127	-60.1086973195998	60.6938433327797	89.8877906571047	-40.981628382973	-42.9950040605127	-91.3160203214645	881.14443193019	90.8944784958746	-40.981628382973	-12.7943688974178	NaN	NaN	NaN	NaN	NaN	-0.773881722580733	-61.9797388776968	-25.9120016255748	-24.819039890662	-49.9571597936561	-53.2360449983945	-76.188241431563	-53.2360449983945	-91.489705720342	-105.698208274208	-1.86684345749352	-79.4671266363014	NaN	NaN	NaN	NaN	NaN	NaN	NaN	NaN	145.958348781101	44.5191266823747	-19.3875832398229	13.0729678317695	10.0297911688077	-4.17169992501397
15.6654566157169	24.7296885060757	-64.9054935208058	-31.6699765894902	-50.8055772469143	-10.520102178653	-13.5415128087726	17.6797303691299	-3.47014404170726	-29.6557028360771	21.7082778759561	-74.9768622878711	-23.6128815758379	-0.448733411587658	-32.6771134661967	427.584439188689	-4.47728091841379	69.0437110811631	-51.8127141236208	-67.9269041509254	NaN	NaN	NaN	NaN	-47.3885897152716	-80.2137689723285	-12.3750651744109	-63.8011793438	-73.6487331209171	-33.1643453705469	-82.4021142561323	-37.5410359381545	-92.2496680332493	-41.9177265057621	-44.1060717895659	-92.2496680332493	-95.532185958955	-87.8729774656418	NaN	NaN	NaN	NaN	NaN	NaN	301.61016686599	2.18490356814089	4.21490535321105	9.28990981588646	-11.0101080348152	-17.1001133900257
-15.2969098672311	-3.20587408227444	-54.5927761683401	-39.4789814371443	-1.19070145144834	-17.3120824980572	-47.5396719604487	-30.4107045984268	-42.5017403833834	17.9534385413996	-40.4865677525573	-29.4031182830138	-52.577603537514	77.4010311507697	6.86998907185607	260.781740555945	-5.22104671310055	-10.2589782901658	20.9761974876388	-24.3651867059485	NaN	NaN	NaN	NaN	-57.9589566379308	-112.728268389294	-44.8143218176037	116.207454731403	-84.2482262785849	-105.060564744103	-91.9159299237757	-48.1004805226854	-83.1528400435576	-62.3405015780398	-94.1067023938302	-80.9620675735031	-107.251337214157	-55.7681841678762	NaN	NaN	NaN	NaN	NaN	NaN	13.6271914942681	-21.9191688297091	-0.591352635322756	0.424257659648021	20.7364635590636	18.705242969122
-56.3672843921539	22.2595357310865	-25.118163573943	65.6050904144113	41.4122226841835	-69.4717544126939	-52.3351397704492	-13.0217297088291	-0.925295843715155	35.3640057516266	-28.1422720402214	-15.0378020196814	-46.2869228378923	-26.1261997293691	51.4925842384451	-5.96547662084595	97.8622473880484	-78.5440798115294	43.4282949950358	8.14702955512027	NaN	NaN	NaN	NaN	-82.8086304802825	-89.3882456197028	-63.0697850620218	-76.2290153408623	-86.0984380499927	-85.001835526756	-81.7120279570458	49.8802748313592	-109.127091037964	-48.8139522599446	-65.2629901084952	-113.51350113091	-74.0358102943889	-36.7513245043408	NaN	NaN	NaN	NaN	NaN	NaN	5.77503931895267	-2.35472411794019	12.8885823262339	22.0345661927384	-16.5818101325027	21.0183457631268
26.5694795788254	10.433697222288	-18.8124082989361	5.39126523587005	17.4931020032731	-65.2027825739812	19.5100747978403	-37.9736498473243	-35.9566770527571	18.5015884005567	0.348833249452105	63.8834762783182	48.7561803190643	-9.73603072338378	-35.9566770527571	242.385568597513	-14.7784627098017	-32.9312178609063	-7.7190579288166	-23.854840285354	NaN	NaN	NaN	NaN	-75.8767265716015	-63.8006899009048	-45.1377241371007	-25.3769368577787	-42.9420811060649	-82.4636556647088	-87.9527632422983	13.0468161853474	-97.8331568819593	-107.71355052162	-107.71355052162	-68.1919759629763	-106.615729006102	-49.5290101991722	-5.61614957845669	-126.376516285424	NaN	NaN	NaN	NaN	59.9401561715621	32.4857111315562	98.5797454871259	26.3847233448882	-17.3390224595656	-15.3053598640096
14.740282576893	51.0620160717583	47.0262679056621	63.1692605700467	-24.6082620425444	-31.6708213332127	-13.50995458578	-3.42058417053967	-22.5903879594963	-21.5814509179723	-60.9299955374097	-66.9836177865539	-8.46526937815985	-50.8406251221693	-74.0461770772222	28.8654011582295	85.3658754835755	-71.0193659526501	4.65091216165262	-31.6708213332127	NaN	NaN	NaN	NaN	-73.3255672748272	-60.137048624046	33.2816251523207	1.4093717462662	-76.6226969375225	-48.0475731941633	-39.2552274269758	-43.6514003105695	-85.41504270471	-92.0093020301006	-61.2360918449445	-81.0188698211162	-48.0475731941633	-87.6131291465068	-83.2169562629131	-122.782512215257	NaN	NaN	NaN	NaN	280.013624250742	-3.85294507065684	6.3214839372786	38.879656762672	77.5424869928267	2.25171233410442
23.0882708200798	-13.2497003726579	-32.4280740577139	-41.5125668558983	-49.5876715653956	-29.3999097916524	-10.2215361065964	-11.2309241952836	35.2009278843258	-69.7754333391388	-16.2778646387194	1.89112095764951	-76.8411499599489	-8.20275992922208	-28.3905217029653	-17.2872527274065	5.92867331239814	-69.7754333391388	-48.5782834767084	-29.3999097916524	20.0601065540184	-58.67216436358	NaN	NaN	-44.3622999988215	-99.3756824211322	54.6617883613376	9.55081477504289	-77.3703294522079	-68.5681882646382	-124.681838335395	-57.5655117801761	-58.6657794286223	-46.562835295714	-64.1671176708534	-78.4705971006542	-86.1724706397776	-114.779429499379	-45.4625676472678	-68.5681882646382	-114.779429499379	NaN	NaN	NaN	537.001979588084	1.50492335595243	13.7215862357729	21.8660281556532	-11.7297947638531	-23.9464576436736
-18.03841105778	28.4142077506448	-9.95969474327133	-9.95969474327133	3.16821926780523	0.13870064986449	-19.0482505970936	-38.2352018440516	-26.1171273722886	0.13870064986449	-35.2056832261109	3.16821926780523	-65.5008694055183	-25.1072878329751	-95.7960555849258	-26.1171273722886	2.15837972849165	3.16821926780523	-53.3827949337553	-40.2548809226788	0.13870064986449	-45.3040786192467	NaN	NaN	-57.1912283390573	-66.0031867972138	-19.7404048918925	63.9732004605935	-101.251020629839	-5.42097239738832	-66.0031867972138	-2.11648797557966	-74.8151452553702	-59.3942179535964	-85.8300933280657	-106.758494666187	-86.9315881353353	-101.251020629839	-128.788390811578	-99.0480310153003	-112.265968702535	-84.7285985207962	NaN	NaN	1044.89225953906	-29.8028145609407	-21.6534680274809	-4.3361066438789	6.86924483962826	27.2426111732777
180.237163004531	41.8272420340801	-54.1504403906849	47.8889903977495	-49.0989834209604	-0.604996511605468	-9.69761905710952	-4.64616208738505	-13.7387846328891	-24.851989966283	20.6111227612373	-56.1710231785747	-60.2121887543543	-20.8108243905034	-53.14014899674	-33.944612511787	38.7963678522454	28.6934539127965	20.6111227612373	29.7037453067414	44.8581162159148	-73.3459768756379	NaN	NaN	-98.7196479161097	-120.774142046459	-62.3297326010335	-43.5834125902367	1.62830037697906	-55.7133843619288	-78.8706031987954	-29.2479914055098	-41.3779631772018	-102.027822035662	-64.5351820140685	-105.335996155214	-89.89785026397	-99.8223726226271	NaN	-25.9398172859574	-127.390490285564	-128.493214992081	-86.5896761444176	NaN	1131.41181222205	-24.4541257143235	1.02792759115198	-39.7433576976088	-24.4541257143235	73.3969589787024
72.4349271695908	0.672127797810904	-22.5749762240333	-42.7898492865065	-42.7898492865065	-30.6609254490226	-57.9510040833614	-38.7468746740118	-34.7039000615172	65.3597215977252	4.71510241030554	-43.8005929396301	-57.9510040833614	24.9299754727788	-53.9080294708668	-19.5427452646623	30.9944373915207	-55.9295167771141	-13.4782833459203	-35.7146437146409	-17.521257958415	24.9299754727788	NaN	NaN	-85.1430424052954	-85.1430424052954	-81.8311703391559	-40.9847481901018	-43.1926629008615	-109.430104223652	-69.6876394299777	-25.529345214784	-58.6480658761793	-107.222189512892	-58.6480658761793	-42.0887055454816	-112.741976289791	-107.222189512892	-101.702402735993	-105.014274802133	-74.103468851497	-90.6628291821946	NaN	-57.5441085207994	1171.12044771714	2.3188433481085	-5.84033015534027	-32.3576440415488	87.9901651343205	90.0299585101827
-0.0719966004301341	-41.5310456135599	-2.09438923521695	-10.1839597743642	-35.4638677091995	-69.8445425005754	28.2415002865853	-24.340708217872	52.5102119040272	-27.3742971700522	-46.587027200527	-32.4302787570193	11.0511628908974	55.5438008562074	-62.7661682788216	-20.2959229482983	-12.2063524091511	-22.3183155830852	-28.3854934874456	67.6781566649283	-50.6318124701006	-23.3295119004786	NaN	NaN	-60.4841228668583	-33.9594965527523	-30.6439182634891	2.51186462914341	-69.3256649715603	-59.3789301037706	-98.0606768118418	-74.8516287869991	-47.2218097098053	-90.3243274702276	-51.6425807621563	-62.6945083930338	-79.2723998393501	-70.4308577346481	-103.586640627281	-92.5347129964031	-117.954146547421	-89.2191347071398	-103.586640627281	-105.797026153456	67.9035717726778	84.231763535211	-20.8809709360967	-25.9835308618883	-1.49124321808849	-37.2091626986299
221.746077392162	-48.364309016578	-45.329360854682	-60.5041016641618	27.5093950308209	5.25310851025059	-32.1779188197995	-58.4808028895645	-26.1080224960076	-49.3759584038766	-72.6438943117456	22.4511480943277	-61.5157510514604	-49.3759584038766	-44.3177114673834	36.6142395165088	-38.2478151435914	-31.1662694325009	-5.87503475003458	16.3812517705358	32.5676419673142	28.5210444181196	NaN	NaN	-56.7921391265361	-89.9850672939441	-50.1535534930545	-5.89631593651039	6.27442439153923	-84.4529125993761	-56.7921391265361	-45.7278297374001	-76.7078960269809	-82.2400507215489	-52.3664153708817	-84.4529125993761	-35.7699512871776	-65.6435866378449	-111.007255133303	-96.6236529274258	-94.4107910495986	NaN	-108.794393255475	-94.4107910495986	115.18717721702	22.264526919854	-3.26367371123551	-35.93977051903	42.6870874247255	-6.32705778696624
286.887069326457	-29.9011269130069	-118.966178890875	-32.9374355031615	-2.57434960161547	21.7161191196214	-28.8890240496221	32.8492506168549	-6.62276105515494	43.9823821140885	-3.58645246500034	6.53457616884835	-29.9011269130069	-4.5985553283852	-62.2884185413227	-40.0221555468556	48.030793567628	-32.9374355031615	-57.2279042243984	-19.7800982791582	-12.6953782354642	-11.6832753720793	NaN	NaN	-76.3529833952471	-67.4916082578758	-43.1228266301047	-56.4148893361616	-55.3072174439902	-47.5535141987903	-69.7069520422186	-42.0151547379333	-85.2143585326184	-73.0299677187328	-4.35431040410523	-102.937108807361	-61.9532487970187	-106.260124483875	-39.7998109535904	-51.984201767476	-100.721765023018	-65.2762644735329	-73.0299677187328	-87.4297023169612	49.1142295251152	36.8532918107197	36.8532918107197	-9.12522461826346	24.5923540963242	-38.7558240947193
385.50085952122	-23.5720659429829	-56.9864385675342	-99.5138219078722	-7.37115800380657	-8.38371475000509	-27.622292927777	-76.2250167453062	64.5203709762886	-12.4339417347992	-28.6348496739756	-5.34604451140952	-29.6474064201741	-45.8483143593505	-61.0366655523283	32.1185550979358	-3.32093101901247	-50.9110980903431	-23.5720659429829	5.79207969677424	50.3445765295093	-73.1873465067106	NaN	NaN	-53.8189610978599	-61.5813705233791	-56.0367923622939	36.0032051117196	-12.7890827058298	-62.6902861555961	-108.155827076494	-39.4030578790385	-63.7992017878131	-82.6507675355027	-74.8883581099834	-80.4329362710686	-93.739923857673	-67.1259486844642	-114.809320869797	-93.739923857673	-75.9972737422005	170.18199660998	-72.6705268455494	-56.0367923622939	-33.3963829308484	117.913243296775	-11.926773803956	-20.1056725189626	72.929300364238	178.232621319949
821.535812220445	-7.1072154623681	100.27195438406	-45.6016348412763	-10.1462485712293	-25.3414141155351	8.08795008193776	-38.5105575872669	43.5433363519848	-39.5235686235539	18.2180604448083	-20.2763589340999	12.139994227086	-60.7968003855822	-5.08119338979399	18.2180604448083	14.1660162996601	-33.4455024058316	-25.3414141155351	-14.1982927163775	-56.7447562404339	-33.4455024058316	NaN	NaN	-48.9968723372764	-60.0984940217601	-15.6920072838253	-54.5476831795182	-53.4375210110698	-6.8107099362383	-53.4375210110698	-55.6578453479666	-53.4375210110698	-81.1915752222791	-51.2171966741731	-66.7594670324503	-72.3102778746921	-83.4118995591758	-35.6749263158959	-56.768007516415	-100.064332085901	5.40107391669377	-97.8440077490046	-82.3017373907275	25.164532548357	-3.47892470313807	0.612997761361222	3.68193960973569	-24.9615176417593	8.7968426903598
22.5474703161787	-21.0315562543739	-15.9642275833794	-12.9238303807827	87.4092773049082	8.35895003739416	-62.5836513565287	-32.1796793305617	-51.4355282803408	-19.0046247859761	-16.9776933175783	-6.8430359755893	25.5878675187754	3.29162136639967	-16.9776933175783	-37.2470080015562	-35.2200765331584	-23.0584877227717	NaN	-25.0854191911694	20.5205388477809	-16.9776933175783	NaN	NaN	-41.9411072996847	-76.3948641191599	-23.0471116244886	-55.2780454233525	-19.7128770935716	-38.6068727687677	-79.7290986500769	-18.601465583266	-25.2699346450999	-88.6203907325221	-26.3813461554056	-7.48735048020945	-46.3867533409073	-67.5035720367147	-88.6203907325221	-89.7318022428278	-76.3948641191599	-50.8323993821299	-79.7290986500769	-106.402974897413	28.5219400518629	1.90834938233126	66.3951267738888	-33.9176380574229	1.90834938233126	9.0735468702821
1151.31898060784	-43.0797694816667	-0.495094181361633	43.1035019594269	114.077960793269	-63.3581862913357	-41.0519278006998	22.8250851497578	-4.55077754329545	14.7137184258902	59.3262354071621	223.581411565482	53.2427103642614	2.54666834008873	-19.7595901505472	-25.843115193448	-40.0380069602163	3.56058918057218	3.56058918057218	20.7972434687909	34.9921352355592	-33.9544819173156	NaN	NaN	-2.60219734392449	-56.0100533729633	-34.8694436948021	-27.0807980239006	-78.2633267183962	-103.854591065644	-20.4048160202708	-40.4327620311603	-70.4746810474947	-80.4886540529395	-21.5174796875424	-41.545425698432	-58.2353807075066	-42.6580893657036	-33.7567800275305	-37.0947710293454	-38.2074346966171	-20.4048160202708	-124.995200743805	-67.1366900456798	-18.3033380948541	-19.3275575106222	-15.23067984755	62.6099957508219	-3.96426627410142	-10.1095827687097
1222.09580185334	-29.6446210695021	-40.8027609821045	-68.1909225857648	-45.8746427605601	-4.28521217722404	-11.3858466670619	3.82979866830494	-7.32834124429741	0.786669601231575	-29.6446210695021	369.005286717109	57.5917455199345	-53.9896536060891	-91.5215787666606	-52.9752772503979	-6.31396488860628	-5.29958853291516	-79.3490624983671	2.81542231261382	13.9735622252162	20.0598203593629	NaN	NaN	-57.8576312458338	-101.300458551837	-27.7818277262929	-50.0602007037306	-86.8195161165028	-82.3638415210153	-54.5158752992182	-37.8070955661399	-5.50345474885524	-83.4777601698872	-53.4019566503463	-37.8070955661399	-58.9715498947057	-82.3638415210153	12.3192436330949	-120.237075582659	-85.7055974676309	82.4961185120236	43.5089658015077	-99.0726212540935	10.6528010225755	50.6215587365496	-24.191756984479	73.1680374469966	28.0750800261027	0.404401608735915
831.187558659703	-4.01940808751815	-32.4347119379704	-13.1528986108778	-19.2418922931176	-41.56820246133	-21.2715568538642	-21.2715568538642	2.06958559472161	-12.1380663305045	54.8408641741329	-50.7016929846897	48.7518704918932	-52.7313575454363	-89.2653196388749	-14.1677308912511	8.15857927696138	-65.9241771902891	NaN	-24.316053694984	-70.9983385921556	-34.464376498717	NaN	NaN	-66.4004404065111	-37.4058523249624	-58.5942051537864	-48.5576169717119	-38.5210287896374	-40.7513817189873	20.5833238381349	-26.2540876782129	-100.970910811435	-63.0549110124862	-74.2066756592357	-111.007498993509	-63.0549110124862	-73.0914991945608	-15.1023230314634	-82.0129109119604	-95.3950284880598	-84.2432638413103	-75.3218521239107	-68.630793335861	-1.37440108113082	8.88021111236242	3.7529050156158	9.90567233171174	-29.0618540035625	-15.7308581520213
296.772065112234	40.9193341114823	-21.0132714085408	48.0263544170587	-33.196734789529	-25.0744258688702	-58.5789501665876	-43.3496209403524	-46.3954867855995	-29.1355803291996	-62.640104626917	-32.1814461744466	30.7664479606588	51.0722202623058	2.33836673835315	8.43009842884723	7.41480981376488	-34.2120234046113	-47.4107754006818	-0.707499106893884	59.1945291829645	-61.6248160118347	NaN	NaN	-78.3118755057372	-79.4283126300299	-42.5858875283716	-25.8393306639815	-71.6132527599812	-41.469450404079	-64.9146300142251	-18.0242707939328	-40.3530132797863	-9.09277379959144	-42.5858875283716	-74.9625641328592	-82.7776240029079	-10.2092109238841	-29.1886420368596	-40.3530132797863	-99.524180867298	-35.8872647826156	-108.455677861639	-52.6338216470057	44.0444677785276	-31.8856927979334	-18.546610534501	-16.4944440324345	72.7747988074588	35.8358017702616
281.937363815959	17.8435701193292	29.0167690834173	-70.5262762330046	-60.368822629288	28.0010237230457	-12.6287906918204	30.032514443789	-10.5972999710771	-3.48708244847552	-26.8492257370235	55.4261484530803	-31.9279525388818	-25.8334803766519	-51.2271143859432	-28.8807164577668	79.8040371019999	10.7333525967276	-25.8334803766519	-52.2428597463148	34.0954958852756	-23.8019896559086	NaN	NaN	-73.4847622654744	-70.1316603533332	-7.54042466003037	-56.7192527047683	8.10738426329534	-37.7183418693014	-63.4254565290508	48.34460720899	-54.4838514300075	-89.1325711888001	-70.1316603533332	5.87198298853453	-13.1289278469324	-70.1316603533332	-74.6024629028548	-58.9546539795291	-65.6608578038116	-35.4829405945406	-29.8944374076385	-64.5431571664312	-5.9651904221119	-4.93848438430373	65.9042322244604	-0.831660233071022	0.195045804737154	57.690583921995
89.2538687750732	-11.3501803876893	-57.0792936434905	-20.4960030388496	-33.7066357571921	2.87665484744881	-25.5770156228275	-25.5770156228275	5.92526239783555	2.87665484744881	-0.171952702937935	23.2007051833604	46.5733630696588	-55.0468886098993	-23.5446105892363	28.2817177673383	83.1566536742997	-60.1279011938772	-9.31777535409817	15.0710850489958	9.99007246501788	-31.674230723601	NaN	NaN	-65.2898095605535	-63.051875533279	-47.3863373423573	-42.9104692878083	-38.4346012332592	-26.1259640832493	-98.8588199696713	-13.8173269332395	-51.8622053969064	-68.6467106014653	-78.7174137242006	-56.3380734514554	-68.6467106014653	-76.4794796969261	-74.2415456696516	-46.26737032872	-80.9553477514752	-58.5760074787299	-56.3380734514554	-68.6467106014653	100.118503563176	124.774413508372	57.9979907401327	-15.9697390954554	-42.6803082027511	17.9321370791891
74.3123684102132	70.2457280705751	1.112842296729	-2.95379804290901	-36.5035808449226	-27.3536400807371	-4.98711821272801	13.312763315643	57.0291469667516	30.5959847591046	44.8292259478376	-65.9867233072981	43.8125658629281	-23.286999741099	-54.8034623732936	-18.2036993165515	38.7292654383806	3.14616246654801	-86.3199250054882	1.112842296729	24.4960242496476	-39.5535610996511	NaN	NaN	-88.4428810729441	-58.1965019771726	-61.5572107655917	-59.316738239979	-55.9560294515599	-68.2786283424298	-23.4691778301758	-52.5953206631409	-42.5131942978838	-32.4310679326266	-83.9619360217187	-29.0703591442076	-81.721463496106	-54.8357931887536	-42.5131942978838	-27.9501228814012	-70.5191008680425	-60.4369745027853	38.1438166241734	-62.677447028398	44.9423707084833	436.592799802807	16.1596620086381	32.6069241228354	72.6971255261913	-9.53918504479523
-27.0976290593401	123.435844600588	8.50150322510226	-22.0120387329912	12.5699754861814	-14.8922122761027	57.3231703580518	-8.78950388448405	-37.268809712038	-26.0805109940704	-12.8579761455632	6.46726709456269	28.8438645304979	5.45014902929291	-76.9364142575595	-47.4399903647358	-43.3715181036567	-47.4399903647358	-36.2516916467682	-43.3715181036567	40.0321632484655	NaN	NaN	NaN	-34.2644582602569	-43.2365254176572	-29.7784246815567	-26.4138994975316	-0.619206420005534	-27.5354078922066	-17.4418323401312	53.2131965243966	-52.2085925750576	-95.9474199673843	-42.1150170229822	-71.2742352845333	-74.6387604685585	-83.6108276259588	-39.8720002336321	-82.4893192312838	-62.302168127133	-58.9376429431078	-53.3301009697326	-79.1247940472586	8.21355773174956	419.645134712998	45.2423996600619	-37.0439157361877	-0.0150738078753987	-9.27228428995348
27.0901650163337	9.79136522295924	-9.54258748728286	-76.7026337439133	-3.4371287366801	-22.7710814469222	-47.1929164493333	40.3186589759731	60.670188144649	-30.9116931143926	49.4768471018772	-22.7710814469222	-47.1929164493333	-34.9819989481277	-51.2632222830685	-16.6656226963194	4.70348293079026	-37.0171518649953	-14.6304697794518	-55.3335281168036	-44.1401870740319	-27.8589637390912	NaN	NaN	-39.4703675475745	-19.2602660042204	-22.628616261446	-57.4349022527781	3.19540237728419	-78.7677872152074	-23.7513996805213	-59.6804690909285	-4.6640815562424	-41.7159343857249	-21.5058328423708	-0.172947879941492	-79.8905706342826	-39.4703675475745	-82.1361374724331	4.31818579635942	-31.6108836140479	-14.7691323279194	-46.2070680620258	-51.820985157402	113.470308089692	937.86332355949	38.3383603627318	-32.6767683106965	-23.4139254402493	48.6304079965619
-21.4947381077563	12.1004256359209	-4.18813860343774	45.6955893795981	-25.566879167596	-29.6390202274356	-16.4045617829567	36.5332719949589	-5.20617386839766	-2.15206807351791	79.2907531232753	-89.7031008600706	-32.6931260223154	-29.6390202274356	-27.6029496975158	-41.8554434069546	73.1825415335158	-7.24224439831749	17.1906019607205	-13.350455988077	2.93810825128166	-32.6931260223154	NaN	NaN	-44.6881273323733	-13.2144096476342	17.1352466912215	-53.6806180994416	-46.9362500241404	-17.7106550311683	-45.8121886782568	-39.0678206029556	-53.6806180994416	-68.2934155959277	36.2442895712417	-40.1918819488391	-44.6881273323733	-3.09785753468228	-49.1843727159075	-46.9362500241404	-81.7821517465302	-59.3009248288593	-60.4249861747429	-69.4174769418112	6.70996235433238	1141.5841059948	32.4557460122378	-0.498857069881143	-11.8270018793595	66.440180440673
3.20812987447842	-15.1247708628571	-30.40218814397	-12.0692874066345	6.263613330701	-36.5131550564152	-1.88434255255923	-24.2912212315249	-28.365199173155	-2.90283703796676	-14.1062763774496	-0.865848067151699	-1.88434255255923	-10.0322984358195	78.5767217946356	-7.9953094650044	-20.2172432898947	-16.1432653482646	-57.9015392499733	21.5410306118139	33.7629644367043	-6.97681497959687	NaN	NaN	-73.5499640101239	-63.4218843449291	-33.0376453493447	-57.7951734198209	-56.6698312347993	-80.3020171202538	-27.4109344242365	-29.6616187942798	-37.5390140894313	-79.1766749352322	-75.8006483801672	-61.1711999748858	-66.7979108999941	-76.9259905651889	-54.419146864756	-82.5527014902971	-97.1821498955785	-48.7924359396478	-70.173937455059	-43.1657250145395	15.2309189729476	675.754940958583	15.2309189729476	13.170001587657	45.1142210596612	57.4797253714047
70.7293671552685	13.6679364163949	-26.0712742767493	29.9712023417873	-24.0333660360752	-16.900687193716	-9.76800835135682	47.2934223875168	-14.862778953042	69.7104130349315	67.6725047942574	-51.545127285175	33.0280647027984	8.57316581470971	-50.526173164838	-30.1470907580974	1.4404869723505	-52.5640814055121	-51.545127285175	-31.1660448784344	-1.61637538866058	-23.0144119157382	NaN	NaN	-54.0327346728731	-75.4386276555461	-36.0067195295696	-34.8800935831131	-47.2729789941343	-69.8054979232637	-61.9191162980684	-25.8670860114613	-2.20794113587542	-25.8670860114613	-46.1463530476778	-93.4646427988496	-87.8315130665673	-39.386597368939	-33.7534676366566	-79.945131441372	-55.1593606193296	-67.5522460303508	-46.1463530476778	-79.945131441372	-7.17034070549057	502.186540355026	9.32704815476906	-13.3568615280879	7.26487454723661	47.4772598941195
1.71007625640752	-29.891763023197	-10.5228937873104	-65.5712589840408	3.74890459702717	-14.6005504685496	-24.7946921716479	18.0207029813647	37.3895722172513	-58.435359791872	109.767978309249	-20.7170354904086	-49.2606322590836	-61.4936023028015	-36.0082480450559	10.8848037891959	-28.8723488528872	-20.7170354904086	-16.6393788091693	-2.36758042483177	37.3895722172513	-34.9888338747461	NaN	NaN	-61.5408283373282	-62.6687409775287	-52.5175272157243	-26.5755364911131	-26.5755364911131	-40.110488173519	-95.3782075433428	-46.8779640147219	11.7734932757034	-61.5408283373282	-55.9012651363258	-66.0524788981301	-9.65684688810584	-27.7034491313136	-70.5641294589321	-85.2269937815384	-51.3896145755238	-44.6221387343209	-43.4942260941204	-62.6687409775287	18.8917108110742	91.1118084865614	62.2237694163665	0.320828551663174	-23.4086321131398	64.2872007785232
14.2184047160726	9.11903153663091	22.3774018031792	-29.6362046271256	-27.596455355349	57.0531394233824	-59.2125690678872	-34.7355778065673	-4.13933872991737	67.2518857822657	-38.8150763501206	-13.3182104529123	-32.6958285347906	-40.8548256218972	-35.7554524424556	-11.2784611811357	22.3774018031792	-78.5901871497655	-36.7753270783439	-51.0535719807806	44.8146437927225	-4.13933872991737	NaN	NaN	-81.4873162941741	-50.9988548337516	6.59046125815764	-12.6059774391454	-12.6059774391454	-31.8024161364485	-74.7121026363024	-5.83076378127376	-13.7351797154574	-3.57235922864987	-54.3864616626874	-8.08916833389765	-88.2625299520458	-38.5776297943202	-44.2236411758799	-96.1669458862294	-48.7404502811277	-39.7068320706321	-72.4536980836785	-39.7068320706321	51.1796450590984	80.0853141866665	49.1149544071292	-4.56700254406867	-19.0198371078527	21.2416306055457
21.6363606246239	-24.2787376689955	-9.99404042209169	-59.9904807862551	-51.8277966451672	5.31099234244812	19.595689589352	-15.0957180102716	-25.2990731866315	1.22965027190417	-37.5430993982634	35.9210578715278	35.9210578715278	-37.5430993982634	-5.91269835154774	-79.3768556213389	-18.1567245631796	208.35776035201	-51.8277966451672	-18.1567245631796	-13.0550469749997	-94.6818883858787	NaN	NaN	-63.0426440068839	-29.1277980600291	-4.2569110323355	0.265068427245144	-4.2569110323355	-56.2596748175129	1.39556329214031	-31.3887877898194	-72.0866029260452	-50.6072004930371	-51.7376953579323	47.7458527528419	-63.0426440068839	-57.3901696824081	-81.1305618452065	-59.6511594121984	-47.2157158983516	-32.5192826547145	-58.5206645473033	-59.6511594121984	21.5284689329726	50.4517896499208	38.0560807712287	33.9241778116647	14.2976387537355	-9.46080326375763
17.83225894132	-17.8956296227838	-2.58367738102504	-7.6876614616113	-11.7708487260803	25.998633470258	12.7282748607337	16.8114621252028	-40.3531595773634	-3.60447419714229	-67.9146736125292	-46.4779404740669	41.3105857120168	-20.9580200711356	-39.3323627612461	4.56190033179573	-45.4571436579496	405.735049065876	12.7282748607337	16.8114621252028	17.83225894132	12.7282748607337	NaN	NaN	-35.5013730684295	34.6696327298178	-32.1060018201273	-45.6874868133364	-43.4239059811349	-76.2458280480571	-63.7961334709487	-19.6563072430188	26.7470998171125	-30.9742114040265	0.715920246794915	-1.54766058540661	-62.6643430548479	-68.3232951353517	-55.8736005582433	-47.9510676455379	-30.9742114040265	-53.6100197260418	-58.1371813904448	-35.5013730684295	91.0673217187981	22.8492647211134	-5.05812223248495	61.0927209167851	112.773067127152	87.9665009461761
-21.7193326186967	57.9388328693162	14.0247159977193	-15.5917814273111	-15.5917814273111	39.5561792951594	-43.1657617885463	-1.29416198074468	21.1735257210026	-29.8894008738775	-48.2720544480343	85.5128132305514	-15.5917814273111	-60.5271568308056	-1.29416198074468	-41.1232447247511	-53.3783471075223	-7.42171317213028	-32.9531764695703	-8.44297170402789	37.5136622313642	NaN	NaN	NaN	31.7612079909667	-58.8859072191107	-3.36454915293825	-24.8932390153316	-15.8285274943239	-50.9542846382289	6.83325130819546	-39.6233952369692	-32.8248615962134	-61.1520850993626	-54.3535514586068	-61.1520850993626	-37.3572173567173	-64.5513519197405	-54.3535514586068	-55.4866403987328	-37.3572173567173	-65.6844408598665	-64.5513519197405	-50.9542846382289	38.651019925856	37.6167810455093	-6.85549080939839	10.7265701564954	-4.78701304870501	14.8635256778821
7.14856512553722	33.7133024296691	40.8653470884739	-33.7202614962042	-73.5673674524021	-51.0895128104443	6.12684445999368	62.3214810648881	-10.2206861887029	-48.0243508138137	-40.8723061550089	-32.6985408306607	-52.1112334759878	-47.0026301482702	-14.307568850877	2.03996179781954	-20.4378928441382	314.686485454141	-36.7854234928348	-45.9809094827266	-28.6116581684865	-35.7637028272913	NaN	NaN	12.9646355466406	-16.5295160809452	-39.2173250252419	39.0556158325818	-47.1580581557458	-16.5295160809452	-13.1263447393007	5.0239024161367	-48.2924486029606	-5.18561160879684	-38.0829345780271	10.6958546522109	-29.0078110003084	-56.2331817334645	-51.6956199446052	-16.5295160809452	-52.83001039182	-31.2765918947381	-46.023667708531	-34.6797632363826	32.7398058049742	63.7859540967426	53.4372379994865	-2.4458289256966	2.72852912293147	9.97263039101075
-17.1109263707678	-27.3327585469936	-31.4214914174839	-20.1774760236356	-10.9778270650323	-36.5324075055969	68.752463909529	-41.6433235937098	7.42147085217413	-42.6655068113323	-9.95564384740975	-10.9778270650323	71.8190135623967	-2.80036132405168	-2.80036132405168	-23.2440256765033	20.7098526812677	598.243370638026	-46.7542396818227	30.9316848574935	24.798585551758	-66.1757208166517	NaN	NaN	-69.4740844735818	-63.795609735289	11.1602568101759	57.7237496641768	22.5172062867614	-5.87516740470253	-34.2675410961665	-39.9460158344593	32.7384608156885	-22.9105916195809	10.0245618625173	-59.2528299446548	-41.0817107821179	-46.7601855204106	-59.2528299446548	-43.353100677435	-25.181981514898	-13.8250320383124	-53.574355206362	20.2458163914443	38.2119107517102	34.0698902966536	-13.5633449364968	57.8865079132289	51.673477230644	50.6379721168799
-56.732086098513	-67.9811941742492	-9.69036141816149	-6.62242285205161	-20.9394694938977	-29.1206390035241	29.1701937525637	-6.62242285205161	-32.1885775696339	-3.55448428594173	8.7172699784978	54.736348470146	92.5742574521679	-78.2076560612822	-25.0300542487109	-7.6450690407549	19.966378054234	279.718509984871	-43.4376856453702	-52.6415013436998	-7.6450690407549	-66.9585479855459	NaN	NaN	-55.4574163729446	-30.4433624334389	-11.1143207529118	-21.3473428190732	13.8997331865938	-32.7173673370304	1.392706216841	-38.4023795960089	-36.1283746924175	-55.4574163729446	-55.4574163729446	21.8587503491638	-39.5393820478046	-30.4433624334389	-42.9503894031918	-8.84031584932041	-30.4433624334389	-50.9094065657618	-12.2513232047075	-47.4983992103746	-10.1885291037485	18.8233739250535	-28.8390381936927	-0.863274558776458	37.4738830149976	73.7387618010001
27.4071062822034	-21.702153526849	-5.33240025716485	17.1760104886508	28.4302158615587	-8.40172899523062	1.82936679832196	51.9617361867296	-47.2798930107304	39.6844212344665	19.2222296473613	0.8062572189667	155.295803701611	21.2684488060719	-72.8576324946119	-68.7651941771908	39.6844212344665	130.741173797084	17.1760104886508	36.6150924964007	-30.9101397410463	-41.1412355345989	NaN	NaN	-9.53567366204499	-31.1636200922833	37.1351581084692	22.3370894983061	-1.56748287195721	-23.1954293021955	-39.131810882371	-36.855184942346	121.370317889397	-23.1954293021955	-82.3877037428476	-53.9298794925341	-7.25904772201991	-47.1000016724588	-60.7597573126093	-37.9934979123585	-41.4084368223961	14.3688987082184	4.12408197810549	-71.0045740427222	30.5143038836724	-39.986358819521	70.9485074928568	49.1762440109883	75.095605298927	54.360116268576
-9.15907498971842	-12.2297951601657	14.3831129837107	1.07665891177251	-24.5126758419548	-14.2769419404639	-13.2533685503148	15.4066863738598	-32.7012629631476	-22.4655290616566	4.14737908221979	-42.9369968646385	34.8545807866926	-14.2769419404639	-55.2198775464276	-76.7149187395586	-9.15907498971842	-9.15907498971842	-9.15907498971842	-83.8799324706022	-6.08835481927114	-19.3948088912094	NaN	NaN	-60.3762028352484	-27.3270339656948	1.16362885288592	9.14101444208852	-22.7685279147219	-22.7685279147219	-17.0703953510057	-33.0251665294109	-44.4214316568432	0.0240023401426932	-54.6780702715323	-7.95338324905991	-21.6289014019786	-41.0025521186135	-61.5158293479916	-56.9573232970187	-46.7006846823297	3.44288187837238	-39.8629256058703	-6.81375673631668	1.76057231359659	53.6310867180934	4.8728031778664	35.9951118205645	87.8656262250613	24.5835986515752
-24.2536346608486	-21.1815217958792	60.7414879366369	-15.0372960659405	-14.013258444284	-38.5901613640389	-16.061333687597	-69.3112900137324	94.5347294512998	-2.74884460606308	10.5636444754708	20.8040206920353	184.650040157068	57.6693750716676	-27.3257475258179	-45.7584247156341	-9.91710795765824	-68.287252392076	75.0780146398273	12.6117197187837	74.0539770181708	-42.6863118506647	NaN	NaN	-37.1729003295758	-8.64932306782134	-54.2870466866284	-25.763469424874	-49.7232743247477	10.7467094701717	-58.8508190485091	5.04199401782078	-58.8508190485091	16.4514249225226	-17.7768677915828	-5.22649379641081	-33.7500710581652	2.76010783688043	-62.2736483199197	6.18293710829096	-59.9917621389793	-14.3540385201722	-20.0587539725231	-28.0453556058144	0.998817163566841	8.26514549882554	66.3957721808952	81.9664757564495	68.4718659909691	31.1021774096386
-17.8473447553344	-3.50431291303402	-57.8029334588854	30.3042621438168	-20.9208515786845	-41.410897067685	-2.479810638584	43.6227917116671	48.7453030839173	41.5737871627671	-19.8963493042344	-59.8519380077854	214.714671544821	12.8877234781664	-61.9009425566855	-5.55331746193407	-26.0433629509346	4.69170528256618	-73.1704675756358	-10.6758288341842	-50.6314175377352	-17.8473447553344	NaN	NaN	-16.200449027257	-26.4808134507755	-35.6189151605698	-42.4724914429155	-35.6189151605698	-3.63555917628984	-2.49329646256556	30.6323222354387	-25.3385507370513	-44.7570168703641	-9.34687274491127	18.0674323844716	-29.9076015919484	-52.7528558664341	-51.6105931527098	-35.6189151605698	-53.8951185801584	-49.3260677252612	5.50254253350444	-63.0332202899527	30.3579713325892	-11.1894008192568	11.6616538642585	-1.84124208509141	27.2419184212008	33.4740242439777
26.4885533607031	-5.28543446150682	14.1889451714605	-20.65994469806	-13.4851732543352	-33.9845202364061	22.3886839642889	9.06410842594281	-26.8097487926813	-9.385303857921	-33.9845202364061	-20.65994469806	27.5135207098066	4.96423902952863	-23.7348467453706	-36.0344549346132	-40.1343243310273	-61.6586386622018	-47.3090957747522	-33.9845202364061	-38.0843896328203	-41.1592916801309	NaN	NaN	35.6973778506888	-12.3332086588907	15.1128407751547	-74.0868198854929	-15.7639648381464	47.1332317815411	40.2717194230297	-12.3332086588907	17.4000115613252	-8.90245247963502	-40.9228434860214	-44.353599665277	9.3949138097286	-43.2100142721918	13.9692553820695	-58.0766243822998	59.7126711054786	-45.4971850583623	-10.0460378727202	-63.7945513477259	14.0230134673829	-23.392596021726	6.74775606672283	60.7925253287691	52.4779454423004	-2.6061463055544
70.8647224795104	23.6948115546884	7.28788601561983	80.0936180952364	120.085499096716	6.26245316942804	-13.2207709082158	50.3560655556747	11.389617400387	0.109856092277344	-16.2970694467912	49.3306327094829	39.0763042475651	6.26245316942804	8.31331886181161	-0.91557675391444	-49.1109205249282	41.1271699399487	-46.0346219863529	-18.3479351391748	-8.09360667725692	-73.7213088335311	NaN	NaN	-13.0366463479351	81.9909782041489	-46.2390693842054	-3.87735723448123	-33.6450468532063	-40.5145136882967	-29.0654022964794	-42.8043359666602	16.73104327079	-32.5001357140246	29.3250658017891	23.6005101058804	-41.6594248274785	-45.0941582450237	-65.7025587502949	0.702287322245709	27.0352435234256	-27.9204911572977	-33.6450468532063	101.454467570238	38.2264670613929	69.4253106369589	-10.6517212069937	10.1475078433836	-29.3710273523333	55.9058117542136
-30.396407319051	-41.6812937482471	-26.2928122538888	1.40645443595631	-48.8625851122811	-27.3187110201793	28.0798223595108	5.51004950111854	22.950328528058	37.3129112561259	-10.9043307595304	53.7272915167748	36.2870124898353	-16.0338245909832	-40.6553949819566	-49.8884838785716	-26.2928122538888	38.3388100224164	-49.8884838785716	-37.5776986830849	33.2093161909636	-63.2251678403489	NaN	NaN	16.0605221247334	-24.0578765694827	64.2026005577927	-8.0105170917963	6.89060242319827	-26.3503564948665	-22.9116366067909	-21.765396644099	45.8627611547225	-12.5954769425639	-42.397715972553	-45.8364358606286	-19.4729167187152	45.8627611547225	-28.6428364202503	35.5466014904955	-59.5913154129313	-4.57179720372063	-13.7417169052557	-16.0341968306395	19.7950497013896	10.4296388530131	-8.30118284373996	12.5108412637634	37.4852701927674	14.5920436745137
-31.1658170579443	3.73059668126466	-47.5876588175721	75.5761543796361	-20.902165958177	17.0733431109622	21.1788035508692	-6.5330544185027	25.2842639907761	9.88878734112507	52.9961219601479	-5.50668930852596	44.7852010803341	-1.40122886861902	-42.4558332676884	-28.0867217280141	-7.55941952847943	25.2842639907761	29.389724430683	-22.9548961781305	46.8379313002875	149.474442297961	NaN	NaN	-17.8911416459795	-54.6134416249683	18.8311583330092	2.76515209220164	11.9457270869488	-14.4484260229494	-40.8425791328475	87.6854707936132	-45.4328666302211	-11.0057103999192	-0.677563530828562	14.2408708356356	46.3728833172508	6.20786771523183	-36.2522916354739	22.2738739560394	-47.7280103789079	3.91272396654504	-27.0717166407267	-21.3338572690097	0.299699734958979	-12.1952012149917	-0.741542010870244	58.6092375013954	22.1657763973726	23.2070181432019
-14.479784694372	69.7204292875427	90.2570668441072	14.2715078848184	48.1569598531499	-54.5262279296728	91.2838987219355	-48.3652366627035	147.759652002488	54.3179511201193	84.0960755771379	17.3520035183031	61.5057742649169	-58.6335554409857	51.2374554866346	60.4789423870887	38.9154729526959	-0.104138404776766	2.97635722870792	19.4056672739596	163.162130169911	46.1032960974935	NaN	NaN	-16.305686304514	-33.5392895782224	-27.7947551536529	105.478443496359	-14.0078725346862	-42.7305446575335	-30.0925689234807	-25.4969413838251	-28.9436620385668	4.3746376239361	-57.6663341614141	-58.815241046328	-17.4545931894279	7.82135827867778	-64.5597754708975	19.3104271278167	-63.4108685859836	-47.3261721971891	17.0126133579889	-3.66771057046115	-31.7222625829004	47.4608511426613	7.86929427988048	68.2985126493881	80.8011095534242	66.2147464987154
-4.96966205134778	-44.0070267274598	30.9858054134923	119.333525469956	-49.1435220795798	76.1869645121483	21.7401137796763	-4.96966205134778	-31.6794378823718	15.5763193571323	-7.02426019219578	75.1596654417243	-19.3518490372838	-31.6794378823718	-59.4165127838199	-41.9524285866118	45.3679923994283	-49.1435220795798	2.22143144162023	-51.1981202204279	26.8766091317963	-39.8978304457638	NaN	NaN	58.8991424995952	-12.41604782474	69.2513475466761	-19.3175178561272	27.8425273583524	-36.5711929345954	-29.6697229032081	-8.96531280904633	-25.0687428822833	-40.0219279502891	-28.5194778979769	3.687382248497	-27.3692328927457	-15.8667828404336	20.9410573269652	15.1898323008091	-23.9184978770521	-26.2189878875145	-37.7214379398266	-21.6180078665897	26.9159963646327	37.3412483181869	24.8309459739219	61.3193278113614	31.0860971460544	94.6801340627346
-33.4782490209384	19.9656187729536	208.04692273992	-38.6170824626588	102.18695384048	-26.2838822025299	-18.0617486957773	0.438051694416122	35.3821190981147	24.0766855263299	15.8545520195773	13.7990186428891	-13.950681942401	-41.700382527691	-5.72854843564834	-56.0891161645081	-51.9780494111318	-6.75631512399242	51.82638611162	-5.72854843564834	-25.2561155141858	51.82638611162	NaN	NaN	1.84693788130688	-20.0332007959934	28.3334215433019	24.8786628047808	-39.6101669809462	-20.0332007959934	-7.3657520880827	38.6976977588652	9.90804160452275	-45.3680982118147	-6.214165841909	-22.3363732883408	-36.1554082424251	6.45328286600166	-20.0332007959934	-60.3387194120727	-41.9133394732936	-10.8205108266038	-25.7911320268618	55.9714914514706	159.691513866998	48.0725263806612	-8.25855141618176	57.4610393468017	8.43213830140133	16.7774831601929
-2.37518708332898	-1.34695235115945	66.5165399720296	189.904707832373	10.9918644348749	8.93539497053587	-4.43165654766804	28.471854881757	-57.8998626204837	-22.9398817267196	-50.702219495297	-42.4763416379407	5.85069077402727	97.3635819371156	-35.278698512754	-6.4881260120071	-30.1375248519063	-8.54459547634617	22.3024464887398	-1.34695235115945	63.431835775521	-7.51636074417664	NaN	NaN	-18.4446934883622	-36.89158338709	68.0251029119245	-12.6800403950097	-16.1388322510212	-26.5152078190556	-20.7505547257032	-47.2679589551244	-28.8210690563966	-16.1388322510212	0.00219641036563365	26.5196006397869	-55.3384732858178	-17.2917628696917	-18.4446934883622	47.2723517758557	-39.197444624431	48.4252823945262	6.91978012238857	64.566311055913	71.3427900485149	-12.1621549741278	35.8531884138917	60.9046719206845	57.7732364823354	29.5903175371935
22.5839971468336	56.5312028287561	-51.4826334319063	-39.1381950021163	185.119103139069	-55.5974462418363	-32.9659757872213	-44.2817110145288	14.3543715269736	38.0145451840711	-8.27709892764135	-40.1668982045988	36.9858419815886	-67.9418846716263	-5.19098932019385	-21.6502405599138	25.6701067542811	9.21085551456114	-5.19098932019385	-57.6548526468013	28.7562163617286	-55.5974462418363	NaN	NaN	-12.2353604346693	-15.6981948357748	7.38736783826172	-19.1610292368802	-12.2353604346693	-11.0810823009675	-43.4008700446185	125.123737475848	-16.8524729694766	28.1643742448945	-24.9324199053893	-1.84685723135287	-12.2353604346693	20.0844273089818	36.2443211808073	-13.3896385683711	52.4042150526328	0.461699036050776	-34.1666449750039	-34.1666449750039	20.4853918767716	34.063323947428	31.9744113211731	24.6632171292813	10.0408287454975	-8.75938489079587
1.25319037723521	42.4200743718824	8.45739507629847	103.141228263987	312.063164536821	-45.0595541167429	47.5659348712133	119.607981861846	10.5157392760308	-17.271907420356	109.316260863184	5.36987877669993	33.1575254730868	-51.2345867159399	-58.4387914150032	-60.4971356147355	-47.1178983164752	15.6615997753617	-31.6803168184825	-13.1552190208913	-14.1843911207575	21.8366323745588	NaN	NaN	-2.54460937909764	-4.8558669836963	5.54479223699767	-6.01149578599563	-0.233351774498984	-10.634010995193	-2.54460937909764	55.2368307358688	17.101080259991	-4.8558669836963	19.4123378645896	14.7898226553923	-16.4121550066896	26.3461106783856	-7.16712458829496	-40.6803598549755	-30.2797006342816	-10.634010995193	-36.0578446457782	-37.2134734480775	-11.6230197978642	22.8653333273651	39.586959085052	23.9104349372205	50.0379751836064	-18.9387310668523
0.495757474748144	-0.533883950156686	153.912329785568	14.9107374234158	665.644117963269	-21.1267124482533	38.5924901962269	-0.533883950156686	-25.2452781478726	12.8514545736061	7.70324744908196	16.9700202732254	27.2664345222737	-17.008146748634	-42.7491823712547	-22.1563538731581	48.8889044452752	25.2071516724641	-43.7788237961596	-70.5495008436852	10.7921717237964	-18.0377881735388	NaN	NaN	6.01186470721321	-10.1858921904354	-17.1277880037134	-25.2266664525377	-29.8545969947231	38.4073785025105	-7.87192691934277	378.560273353132	58.0760833067981	-35.6395101724547	-10.1858921904354	10.6397952493985	-4.40097901270377	-48.3663191634644	-29.8545969947231	-22.9127011814451	-17.1277880037134	-32.1685622658157	114.768232448568	-0.930031106064778	-6.12421373757881	53.4834054157352	45.1174237801824	82.7643411401702	21.0652265779679	31.522703622409
-4.38281126765868	-12.6237006931289	87.2970835906978	-18.8043677622316	501.401777220578	7.97852287054669	57.4238594233681	61.5443041361033	-0.262366554923557	112.019751867109	49.1829699978979	-31.165701900437	61.5443041361033	10.0387452269142	-65.1593707805017	5.91830051417913	60.5141929579195	-2.32258891129112	29.6108576124061	-31.165701900437	-26.0151460095181	-58.978703711399	NaN	NaN	-20.1617790021069	30.8051653593317	15.7467499798158	-6.26170326716909	-35.2201943816228	-31.7451754478884	86.4054682990829	137.372412660521	-21.320118646685	-1.62834468885649	12.2717310460813	-15.5284204237943	-1.62834468885649	-12.0534014900598	-14.3700807792161	-35.2201943816228	7.63837246776871	19.2217689135502	-23.6367979358413	-53.7536286948732	-6.8969722035725	72.6290172728579	16.1237089606573	74.721806469606	71.5826226744838	26.5876549443982
0.00939870213919557	0.00939870213919557	-70.0701337975417	-16.4799030624916	567.859728221613	0.00939870213919557	-24.724553944807	5.16230550358632	27.8350954299537	-1.02118265815023	57.721954878347	-32.9692048271224	38.1409090328479	-40.1832743491484	-18.5410657830705	-21.6328098639387	-91.7123423636197	-23.6939725845176	3.10114278300747	-22.6633912242282	43.2938158342951	25.7739327093748	NaN	NaN	-33.6401939757239	49.8581945462096	-11.6058970046581	-29.0013946133943	42.8999955027152	19.7059986910669	-33.6401939757239	182.063976372604	4.62990076349561	3.4702009229132	-11.6058970046581	-4.64769796116367	-12.7655968452405	-22.0431955698998	-32.4804941351415	-23.2028954104822	-48.7162919032953	-38.2789933380536	-42.9177927003832	-13.925296685823	24.7876237771838	86.5631190718355	8.0349470871088	15.3642431390166	-36.9878715174679	103.315795761911
25.0266594840087	-10.0291075575052	58.0203225819041	34.3061272302918	906.576095380902	43.5855949765749	-8.99805558569593	-21.3706792474067	47.7098028638118	-6.93595164207747	18.8403476531533	-0.749639811222076	-36.8364588245452	20.9024515967718	-59.5196022043483	-12.0912115011236	68.3308422999964	31.2129713148641	17.8092956813441	108.541869200556	-47.1469785426375	22.9645555403903	NaN	NaN	17.8692405626981	-4.19096089848951	-9.99627707248625	12.0639243887014	-33.2175417684732	-29.7343520640752	-51.7945535252628	163.002144912617	9.74179791910267	-3.02989766369016	-50.6334902904634	14.3860508583001	6.25860821470462	35.2851890846883	15.5471140930994	-23.9290358900784	-28.5732888292758	-44.8281741164667	63.1507067198727	24.8356199714942	18.7945997112842	-26.2561042672695	59.6545405290423	14.6038365504886	138.231349793962	19.8422905014832
53.1613478405156	24.2787034672269	32.5308875738808	16.026519360573	690.642570079531	-33.4865852793505	-1.50937186606659	-16.9822170660427	50.0667788005204	0.553674160596887	154.250603147026	116.084251653752	24.2787034672269	29.4363185338856	-78.8735978659471	-53.0855225326536	38.7200256538713	-27.2974471993601	-36.5811543193457	-60.3061836259758	20.1526114138999	36.6569796272078	NaN	NaN	-9.54529784397172	-21.1695962291929	0.916570702727356	20.6778779576034	4.40386021829371	-14.1950171980602	-29.3066050988477	64.8502118214439	-20.0071663906708	-32.7938946144141	39.2767553739573	-20.0071663906708	16.0281586035149	-15.3574470365823	4.40386021829371	18.3530182805591	-21.1695962291929	-31.631464775892	-30.4690349373699	17.190588442037	30.6159289031426	22.2292081745548	77.791233001449	23.2775482656283	23.2775482656283	67.3078320907143
17.3380968101116	-53.8695226857015	-3.30179289881973	-6.39777635515943	315.584503104169	1.8581795284131	-19.8137046659648	54.489898286188	-34.2616274622167	26.6260471791307	-26.0056715786442	-45.6135668021289	21.4660747518979	7.01815195564593	27.6580416645773	12.1781243828788	18.3700912955582	-28.0696605495373	-10.5257542969457	-6.39777635515943	13.2101188683253	-0.205809442480034	NaN	NaN	-39.3520469747491	-19.5674527020982	-2.11045775564157	9.52753887532955	50.2605270837285	-5.6018567449329	-7.92945607112712	-6.76565640803001	31.6397324741747	-31.2054493330694	-26.5502506806809	8.36373921223244	-27.714050343778	-18.4036530390011	40.9501297789516	28.1483334848833	42.1139294420487	53.7519260730198	-13.7484543866127	13.0189378646209	17.2761548610024	10.98221367751	177.771655040059	-4.75263928122104	27.7660568334897	15.1781744665049
30.0080040339609	44.4625334763826	-58.7841053980579	49.6248654201046	16.5859409802837	-15.4205170707929	114.670247911002	66.1443276400151	100.21571846858	48.5923990313602	110.540382356025	19.6833401465169	-7.16078596083766	-53.6217734543359	-30.907512901959	-30.907512901959	8.32620987032842	8.32620987032842	-22.6477817920037	-20.5828490145149	-20.5828490145149	37.2352687551718	NaN	NaN	-7.47497426134118	-2.81428338164415	121.859197650252	76.4174615732055	8.83744381759845	6.50709837774993	-23.7873923402808	12.3329619773712	18.1588255769925	-16.7963560207353	-27.2829105000536	40.2971072555535	-3.97945610156841	7.67227109767419	-16.7963560207353	-3.97945610156841	-47.090846738766	-5.14462882149266	33.3060709360079	37.9667618157049	-1.32837976209654	98.3875257091646	35.4090590957365	22.8133657730509	54.3025990797649	24.9126479934985
49.9200748404972	57.1506459072165	32.3601165356077	-38.9126554077676	147.016314879298	-42.0114715792187	12.734280783084	-14.1221260361588	54.0518297357654	59.2165233548505	-27.5503294457803	43.722442497595	30.2942390879736	-4.82567752180554	10.66840333545	11.701342059267	-57.5055524364742	36.4918714308758	-16.1880034837929	-39.9455941315847	8.6025258878159	-17.2209422076099	NaN	NaN	16.3115616242619	-39.6827913576914	-8.18596780534266	22.1443067265487	-14.0187129076295	-32.6834972349472	-24.5176540917457	-0.0201246621411466	-24.5176540917457	8.14571848106037	12.8119145628898	-14.0187129076295	1.14642435831621	-2.35322270305586	-40.8493403781487	-43.1824384190634	-30.3503991940325	9.31226750151772	8.14571848106037	-8.18596780534266	8.40188898571629	60.9165305607912	130.23585743989	30.4580384472478	32.5586241102508	71.4194588758062
53.3157889644416	41.9482625606112	-13.8559579672835	-8.68890051099696	267.231967654705	1.64521440157613	1.64521440157613	30.5807361567808	31.6141476480381	25.4136787004942	0.611802910318823	-21.0898384060847	5.77886036660537	19.2132097529504	-33.4907763011724	-37.6244222662016	1.64521440157613	14.0461522966638	-54.1590061263186	57.4494349294708	197.993397740465	-40.7246567399735	NaN	NaN	20.299571420082	-54.4478574569988	29.6430000297171	-39.2647859663417	5.11649992942499	-13.5703572898452	0.444785624607443	55.3374287062137	0.444785624607443	14.4599285390601	-38.0968573901373	27.3071428773084	6.28442850562938	-10.066571561232	20.299571420082	-45.1044288473637	35.4826429107391	-45.1044288473637	-18.2420715946628	-11.2345001374364	-11.2822218806668	-14.4350579684319	37.061264798399	-20.7407301439622	-29.1482930446693	21.2970843595732
103.239424016456	2.95260892551564	13.2914558421074	-5.31846860775779	393.761022372685	-17.7250849076679	28.7997262169951	31.9013802919726	-12.555661449372	42.2402272085644	16.393109917085	19.4947639920625	-7.38623799107614	37.0708037502685	-12.555661449372	22.59641806704	-17.7250849076679	31.9013802919726	-4.28458391609861	-18.7589695993271	-35.301124665874	-59.0804725740351	NaN	NaN	-9.61300577354504	13.7732222010114	-21.3061197608233	-6.10507157736157	-24.8140539570067	-7.27438297608939	-17.7981855646398	-15.4595627671842	-23.6447425582789	-0.258514583722454	177.476818022907	13.7732222010114	-6.10507157736157	-34.1685451468293	-41.1844135391963	-11.9516285710007	10.265288004828	-23.6447425582789	-18.9674969633676	19.6197791946505	-19.4232210795694	-7.85563532462695	33.1567141701691	15.279536185258	43.6727012201168	48.9306947450907
74.5975674551039	65.2883425245448	6.32991796433743	-56.7659398983407	493.512689330262	-10.2198152455454	159.414950155753	51.8416842915151	104.593958898016	3.2268429874844	-29.8726234322812	-10.2198152455454	-35.0444150603695	-10.2198152455454	-39.1818483628402	-6.08238194307466	5.29555963871975	25.9827261510732	87.009867362516	-2.97930696622164	-37.1131317116049	-7.11674026869233	NaN	NaN	-25.5481296677503	41.181627812013	15.4262828198237	-24.3774321681053	9.57279532159882	35.3281403137882	-27.8895246670402	-5.6462721737858	-24.3774321681053	0.207215324439051	352.587162717575	3.71930782337396	-15.0118521709456	77.4732503010071	11.9141903208888	75.1318553017172	-9.15836467272071	29.4746528155633	-45.4499871617148	-32.5723146656201	69.2329145180426	46.0833515928789	34.5085701302971	11.3590072051334	6.09774290395986	19.7770300870111
-26.5088109942428	40.755294598137	-9.95149269458003	-4.77733072593543	-0.638001151019753	-22.3694814193271	64.5564396539022	39.7204622044081	17.9889819361008	110.089064977975	-33.7526377503452	41.790126991866	-32.7178053566163	-63.7627771684839	7.64065799881161	-40.9964645064476	-13.0559898757668	46.9642889605106	-30.6481405691584	-49.275123656279	-0.638001151019753	-2.70766593847759	NaN	NaN	-26.2839477896187	-28.6281215708753	15.9111802729994	1.84613758546006	-43.865251149043	-19.251426445849	52.2458738824762	5.3623982573449	-16.9072526645925	-4.01429686768136	65.1388296793873	35.8366574136802	7.70657203860147	-15.7351657739642	48.7296132105913	-43.865251149043	41.6970918668217	-8.70264443019449	-5.18638375830964	-33.3164691333884	39.0208324920229	-29.41817644667	31.6504776832406	-7.30711202032309	121.147643218454	45.3382794709791
-16.9300723512636	-17.9653792478537	14.1291345464405	9.98790696007991	26.5528173055221	-13.8241516614932	36.9058862714234	15.1644414430306	-36.6009033864761	85.5653104111597	-32.4596758001156	-27.2831413171649	1.70545178735884	-22.1066068342143	-46.9539723523775	-12.788844764903	-4.50638959218197	48.2942621339149	-27.2831413171649	-40.7421309728367	33.799965581653	-64.5541895944098	NaN	NaN	-4.72540244898779	-3.5519228655821	-32.8889124507243	8.1828729684748	50.4281379710796	29.3055054697772	38.6933421370227	44.5607400540512	23.4381075527488	3.48895463485204	129.051270059261	46.9076992208626	-7.07236161579917	-23.5010757834788	-22.3275962000731	50.4281379710796	-19.9806370332618	45.7342196374569	-0.0314841153650331	-23.5010757834788	-11.2465923719272	3.5032982421382	-15.4608468330887	6.66398908800935	148.895077152211	75.1456240818842
42.3749826914237	-14.593018222556	28.9098188390285	11.3015276474348	-41.5233459273464	62.0548375526167	-9.41410904855784	-28.0581820749512	15.4446549866333	73.4484377354126	5.08683663863699	0.943709299438468	-57.0600734493408	-44.6306914317453	-53.9527279449419	24.76669149983	-27.0224002401516	9.22996397783551	-17.7003637269549	-59.1316371189401	-28.0581820749512	-32.2013094141497	NaN	NaN	-0.738697576120139	-21.8864581918169	-17.1869558327732	0.436178013640792	29.8080677576641	-14.8372046532513	35.6824457064687	15.7095606805329	2.78592919316265	-5.43819993516386	89.7267228354715	9.83518273172824	-12.4874534737294	-14.8372046532513	43.9065748347952	54.4804551426436	-25.4110849610997	27.4583165781422	-3.088448755642	-11.3125778839685	41.7369087237707	64.9297535231396	18.5440639244018	12.218742615483	0.622320215798558	4.83920108841109
89.2993875753097	60.2841857245187	-46.4503067980338	-30.9064486636815	-9.14504727558825	-40.2327635442929	-8.10879006663143	21.9426689931164	22.9789262020732	66.5017289782596	65.4654717693028	-35.0514774995088	28.1602122468573	-37.1239919174224	-52.6678500517747	NaN	17.7976401572891	10.5438396945913	21.9426689931164	-11.2175616935019	-27.797677036811	-55.7766216786452	NaN	NaN	11.4914284513854	-3.80014552855514	95.0069478802912	19.7253529021226	7.96260368678371	19.7253529021226	-32.0307436453684	25.606727509792	9.13887860831759	33.8406519605292	-4.97642045008903	15.020253215987	-6.15269537162291	96.1832228018251	37.3694767251308	35.0169268820631	35.0169268820631	44.4271262543341	-4.97642045008903	-0.271320763953486	20.9450570574248	94.7864918534702	62.0852850152215	106.390145892849	-2.26225102133238	24.1096899772553
78.2098352352924	94.7975635498878	7.71198989826161	-46.1981271241737	-19.243068612956	41.9241795471148	66.805772019008	73.0261701369813	12.8956549965727	-2.65534029836056	64.7323059796835	-25.4634667309293	-47.2348601438359	-4.728806337685	-74.1899186550535	8.74872291792382	-18.2063355932938	32.5935823701548	-17.1696025736316	-14.059403514645	-20.2798016326183	38.8139804881281	NaN	NaN	27.2837552953919	-26.8894138731697	67.3247933765026	-21.0010259200652	19.0400121610455	1.37484830173196	-19.8233483294443	6.08555866421558	20.2176897516664	11.9739466173201	-5.69121724199347	13.151624207941	17.8623345704246	-22.1787035106861	-49.2652880949669	-4.51353965137256	-10.4019276044771	-15.1126379669607	10.7962690266992	-12.7572827857189	33.904405445467	8.57154427279812	51.8485154427741	14.9047595659653	0.127257215241835	15.9602954481599
-31.4247860156632	23.5473051627609	-11.7178099328319	-0.308507990140147	1.76591054489473	-39.7224601558027	43.2542812455922	50.5147461182142	38.068234908005	13.1752124875865	-23.1271118755237	1.76591054489473	-3.42013579269246	-1.34571725765758	-2.38292652517502	-14.8294377353843	21.472886627726	76.4449778061502	56.7380017233189	581.565891087142	12.1380032200691	11.1007939525517	NaN	NaN	-11.1240552483208	20.7112021940084	13.6367005401574	78.486299033791	-12.303138857296	46.6510415914618	-34.7057274278239	32.5020382837599	45.4719579824866	-15.8403896842215	-20.5567241201221	24.2484530209338	124.470559783822	-5.22863720344506	32.5020382837599	-22.9148913380724	-15.8403896842215	3.02494805938103	73.7699645978903	58.4418776812133	77.5095906112162	-22.828929300876	114.476413736724	72.2286158790009	3.5759443602009	63.7790563074563
25.9072583768467	191.937010876879	-46.7307583419173	-21.8262954669125	-39.4669566700409	37.3218038612239	-1.0725764044085	-4.1856342637841	174.29634967375	45.6232914862255	46.6609774393508	43.5479195799752	-19.7509235606621	-16.6378657012865	-36.3538988106653	-50.8815021544181	-34.2785269044149	64.3016386424792	-34.2785269044149	571.730069720702	16.5680847987199	-73.7105931231726	NaN	NaN	-15.3893882020463	-17.7503741792602	15.3034295017344	-0.0429793501559615	-15.3893882020463	10.5814575473066	-0.0429793501559615	66.0646280118334	-18.9308671678672	33.0108243308387	24.74737341059	4.67899260427185	86.1330088181516	-23.652839122295	2.31800662705794	22.3863874333761	-16.5698811906533	-5.94544429319072	-0.0429793501559615	141.616179282678	55.6442632101922	48.2462793705834	32.3934568571359	36.6208761940552	2.80152149870075	-15.1650106832063
85.3683510254591	41.7655017877068	25.1548925542773	-21.562445914743	8.54428332084789	28.2693817855454	79.1393725629231	52.1471325586002	119.627732569407	57.3379479440469	-2.87551052713486	-53.7455013045126	71.8722310232977	0.23897870413316	-22.6006089918323	-50.6310120732446	-0.799184372956181	5.42979408957987	-15.333467452207	1275.10323736984	-21.562445914743	-40.2493813023511	NaN	NaN	5.15509035757273	-11.3915900246048	16.9741477734138	29.975110930839	18.1560535149979	86.7065865268761	-23.2106474404458	128.07328748232	9.88271332390915	21.7017707397502	12.2465248070774	-18.4830244741094	-13.755401507773	18.1560535149979	12.2465248070774	16.9741477734138	40.6122626050959	-13.755401507773	-10.2096842830207	52.431320020937	-27.5843049718976	-21.2392116893015	110.950231698116	86.6273741148314	16.8313480062748	21.0614101946722
24.4018345436864	35.8268815838492	35.8268815838492	102.299882544796	-36.8779632171867	-17.1437910569055	-15.0665097768759	19.2086313436124	51.4064911840712	61.7928975842192	2.59038110337565	-10.9119472168167	4.66766238340525	23.3631939036716	2.59038110337565	-51.4189321773939	-47.2643696173347	-5.71874401674274	-28.5688380970683	1024.61277087794	47.251928624012	-7.79602529677234	NaN	NaN	5.63232901460183	18.6488696949567	15.0989040548599	12.7322602947954	21.0155134550213	316.845983463087	13.9155821748277	62.4317792561505	11.5489384147632	-12.1174991858821	13.9155821748277	56.5151698559892	50.5985604558279	-6.2008897857208	35.2153760154084	31.6654103753116	47.0485948157311	4.44900713456957	25.7488009751503	-33.4172930264629	3.36612326077945	-1.92476217222073	-23.0883039042214	-15.6810642980212	7.59883160717959	8.65700869377963
30.9219138869523	-0.251645388276647	2.86571053924624	-32.4643233060132	27.8045579594294	-45.9728656586124	42.3522189545362	100.542862934963	-3.36900131579954	19.4916088193683	1.82659189673861	2.86571053924624	-3.36900131579954	-5.4472386008148	18.4524901768607	-37.6599165185513	10.1395410367997	52.7434053796125	-19.9948995959216	1391.12821692944	-13.7601877408758	-27.268730093475	NaN	NaN	94.966318891455	-16.3993742252592	17.9581268426632	4.92597126517541	32.1750238362863	247.797961572903	84.3036461462377	34.5445066685568	-9.29092572844768	-15.214632809124	59.4240764073973	-18.7688570575297	-8.10618431231242	3.74122984904015	53.500369326721	53.500369326721	15.5886440103927	-18.7688570575297	10.8496783458517	33.3597652524216	-5.88060082663952	20.5903855304655	114.827096961759	37.5318167990127	39.6494957075811	67.1793215189704
119.576167055255	16.6560556229298	83.1902690741302	-46.7593665727456	-23.8882306988955	-38.4425898913455	41.6063856671299	32.2500119005549	10.4184731118797	45.7647740078299	48.883565263355	-19.7298423581954	-9.33387150644537	-63.3929199355457	-3.09628899539533	-56.1157403393206	19.7748468784548	1.06209934530469	19.7748468784548	1089.52024752354	-27.0070219544205	-52.9969490837956	NaN	NaN	32.6858614503565	12.5210672940538	147.743804577495	69.4569566765555	-4.08523377584255	152.488462026037	-11.2022199486553	22.0103821911374	37.4305188988983	-24.2500279321453	80.1324359357746	25.5688752775438	3.03175239697016	-7.64372686224891	-2.8990694137071	32.6858614503565	24.3827109154083	11.3349029319183	64.7122992280137	14.8933960183247	3.93213956188978	69.6213039677872	71.7403092712032	1.81313425847373	61.145282754123	24.0626899443422
4.45720635160127	144.867462116006	-22.5847688326544	73.1022202808656	-20.5046168954039	-42.3462122365335	28.3789536299813	13.8178900692282	52.3007009083612	13.8178900692282	22.13849781823	37.7396373476082	-41.3061362679083	-16.3443130209031	-26.7450727071552	-29.8653006130309	22.13849781823	48.1403970338604	8.61751022610214	768.913043291136	66.8617644691143	2.37705441435084	-6.98362930327611	NaN	20.1344295999964	23.6972017909987	42.6986534763443	37.9482905550079	98.5154178020471	230.337988869132	-8.36774792802206	47.4490163976807	-13.1181108493585	22.5096110606646	11.8212944876577	18.9468388696623	27.259973982001	24.8847925213328	16.5716574089941	111.578915835722	178.083996734432	26.0723832516669	43.8862442066784	-15.4932923100267	24.3588467550498	49.8028470854078	233.211682800072	-10.6266536991924	101.751014426555	-25.4689872252345
91.0998661435164	35.9504355897296	-19.1989949640571	52.5993202852124	5.77433207916705	-27.5234373117985	54.6804308721477	23.4637720681175	27.6259932419882	23.4637720681175	136.884299056094	-13.9962184967188	59.8832073394861	29.7071038289236	-33.7667690726046	81.7348685023073	1.61211090529635	-6.71233144244504	14.0987744269084	1128.53349373079	84.8565343827103	13.0582191334408	-29.6045478987339	NaN	42.0343705552902	81.2720481473162	8.74179562872265	26.5771036250981	3.98571349635586	240.600799581604	18.2539598934562	11.119836694906	59.8696785516656	25.3880830920064	62.247719617849	44.4124116214736	-7.90449183456112	27.7661241581898	-17.4166560992947	13.4978777610894	2.79669296326416	28.9551446912815	42.0343705552902	-6.71547130146942	27.8378696490404	55.4194897415312	261.220808893194	84.0619413760409	14.047059602795	7.68207035068173
27.9133735822871	17.5030229791579	-23.0973443730457	24.7902684013483	169.494141784843	-10.6049236492908	85.1703018994974	60.1854604519874	-8.52285352866493	41.446829366355	24.7902684013483	-21.0152742524199	-65.7797818458752	-38.7128702777394	-12.6869937699166	-61.6156416046236	-16.8511340111682	34.1595839441646	25.8313034616612	627.549568322526	-7.48181846835201	-8.52285352866493	19.5850930997838	NaN	48.5112088730392	3.27396512556268	62.7966542669792	4.46441890839101	10.4166878225327	90.1770912720308	61.6062004841508	100.891175317486	12.7975953881893	47.3207550902109	28.2734945649576	-8.63057270272062	28.2734945649576	-0.29739622292231	30.6544021306143	209.222469554864	6.84532647404767	2.08351134273435	56.8443853528375	5.65487269121934	1.59933621060528	4.78382792471877	314.741021431766	47.2437174462321	34.5057505897781	-42.9835477869837
65.6955687604517	37.5746564765915	10.495259462504	-49.9126261843068	406.271061976092	12.5782900020492	32.3670801277285	54.2389007929531	26.117988509093	59.4464771418161	52.1558702534079	46.9482939045449	17.7858663509122	82.3598130768133	-6.16898485385762	NaN	24.0349579695478	0.0801067647779779	25.0764732393204	517.71319584176	33.4085953975011	-25.957774979537	54.2389007929531	NaN	12.0956227319044	50.2361184766739	35.9334325723853	1.36860830368799	19.2469656840487	69.3063663490586	9.71184174785631	51.4280089686979	91.9522856975154	-12.9340776006006	189.687306043487	34.7415420803613	126.517109966213	21.6307466680968	-8.16651563250438	95.5279571735876	8.51995125583226	-2.20706317238415	82.4171617613231	44.2766660165536	53.9279705210898	0.819782018074433	271.671543383453	19.93872987916	40.1198415103058	-2.36670929210649
28.4889300081037	-6.93893135552002	-43.4087886416032	-14.2329028127367	1215.3222856895	24.3209463182656	150.402452935867	-2.77094766568194	5.56501971399422	46.2028606899155	40.9928810776179	-23.6108661148723	-15.2748987351962	-43.4087886416032	104.554632347649	57.6648158369702	154.570436625706	6.60701563645374	-17.3588905801152	430.699356077478	87.8826975882963	-4.85493951060098	-14.2329028127367	NaN	57.9318499205909	10.1986229918224	56.7385192473717	6.6186309721648	-4.12134508680811	86.571786077852	-29.1812892244116	42.4185511687411	65.0918339599062	11.3919536650416	34.0652364562067	22.1319297240146	57.9318499205909	60.3185112670293	54.3518579009333	36.4518978026451	17.3586070311377	51.9651965544948	19.7452683775761	3.03863895250716	66.9976100186899	30.861351270178	12.7932218959221	64.8719477393657	8.54189733727361	8.54189733727361
-15.006927969056	37.116922980324	77.7735267208404	27.7346298094356	2259.67792746189	48.5841701891876	286.26893051836	-16.0494049880436	2.71518135373322	20.4372906765224	2.71518135373322	113.217745366419	17.3098596195596	-30.64408325387	-46.2812385386839	-64.0033478614731	16.267382600572	28.7771068284232	-0.412249703229575	231.017648512017	77.7735267208404	-32.7290372918451	-87.9803192981879	NaN	-13.2089047495396	70.4252989815019	20.244776742877	93.1260114227846	-0.0663870203759288	10.686582030758	75.2043963375614	51.3089095572639	93.1260114227846	17.8552280648473	58.4775555913531	85.9573653886954	132.553564610276	4.71271033568359	53.6984582352936	166.007246102692	-7.2350330544652	59.672329930368	51.3089095572639	75.2043963375614	129.004653476268	-22.0122539998015	50.3057016929644	187.497117639535	29.0357147245038	-0.742267031340946
66.6120580370046	17.5930057183255	-4.30912404108425	57.2254309972575	978.157839452441	41.5810525976791	403.487672907927	24.8937156381288	115.631110355684	18.6359642782974	73.9127679568079	348.210869229416	21.7648399582131	8.20637867857848	121.888861715515	-62.7148033995104	71.8268508368641	-4.30912404108425	-5.35208260105615	NaN	34.2803426778759	38.4521769177634	79.1275607566673	NaN	-3.17893488042408	67.3981337418918	239.654030040425	88.9301207792085	-10.356263892863	74.5754627543307	-21.1222574115213	39.8850391942093	14.7643876506732	-33.0844724322528	31.5114886796973	36.2963746879899	166.684518413963	20.7454951610389	61.417026231526	53.043475717014	41.0812606962825	114.050772322745	99.6961142978668	68.5943552439649	22.9511075641356	-11.1022811695219	60.1970014915735	48.4911491143788	54.8761595019396	83.6087062459631
82.5697273734421	-9.2530406770748	-29.0784110516182	35.6149028021551	2080.75837301821	-43.6865786960186	1249.13625783342	-31.1652921436754	125.350789760615	17.8764135196688	4.31168642129702	875.584542355179	33.5280217100979	-26.991529959561	108.655741024157	58.5705948147843	-8.2096001310462	-33.2521732357326	48.1361893544983	19.963294611726	57.5271542687557	0.137924237182614	-0.905516308845987	NaN	63.1659541635156	30.8288054353417	42.8055271865172	150.596022947097	38.014838486047	15.2590671588136	42.8055271865172	51.1892324123401	82.3287089653964	113.468185518453	150.596022947097	67.9566428639858	49.9915602372225	41.6078550113997	-2.70601546794968	311.084094412848	29.6311332602242	339.82822661567	2.08467323252052	84.7240533156315	69.0359161064887	49.8688268907877	86.0733287426672	41.3501205726985	63.7117246576828	17.9236781979529
8.76477658660622	21.2918523199068	-6.89406808001955	-16.289374879995	1346.03011111645	-32.9921425243958	898.18715365095	0.413392764405808	53.6534646309334	23.3796982754569	74.5319241864345	643.469947073838	30.6871591198823	129.859842008512	151.782224541788	-88.3200603464736	75.5758471642095	82.8833080086349	8.76477658660622	55.7413105864835	65.136617386459	-27.7725276355206	-74.7490616353979	NaN	40.9366017216191	42.1357280925525	39.7374753506857	297.549645101366	9.7593160773507	75.7112664786876	12.1575688192175	16.9540743029511	19.3523270448179	80.5077719624212	391.081502034171	-22.617095937851	121.278068574157	26.5470852704183	-20.2188431959842	407.869271227239	-9.42670585758367	446.241315097108	4.96281059361711	58.92349728562	32.0690777911177	159.930160853261	-8.42026517856084	77.8859658883856	7.56237020420702	-13.7478103061501
-13.9325658479931	45.5985679343011	24.7104508177066	111.396136851574	2597.08207372631	-26.4654361179498	1067.02749493577	-1.39969557803646	10.0887688360905	-4.53291314552563	45.5985679343011	833.080583229912	-14.9769717038229	146.905935949784	598.089265668224	-10.799348280504	35.1545093760038	28.8880742410255	28.8880742410255	80.0639611766819	86.3303963116603	-36.909494676247	-70.3304820627982	NaN	-16.1637364126613	-8.96023179845217	29.4584594773297	664.567449630099	6.64736153233422	3.04560922522967	4.24619332759785	29.4584594773297	10.2491138394388	-5.35847949134762	114.699930745471	28.2578753749615	43.8654687057479	30.6590435796979	10.2491138394388	380.029017368839	16.2520343512797	823.044551142699	72.6794871625844	31.8596276820661	55.8279342954811	95.2766167468086	23.842516091702	48.3646700479326	-22.0032500003813	18.5116130577388
43.8055511119391	129.486463938542	-27.2469131832929	6.18954060269864	1331.10902187261	12.458875687572	1410.52059961434	-31.4264699065418	40.6708835695024	14.5486540491965	-4.25935120542371	1237.06899559951	44.8504402927513	-18.887799736795	229.795825296517	-5.30424038623594	105.454012779861	119.03757213042	7.23442978351088	-1.124683662987	63.6584455473716	-33.5162482681663	-42.9202508954764	NaN	9.53805852493118	10.7401039072631	28.7707846422423	495.164392987038	-16.9069398863716	322.069857931237	186.238729727727	-0.0783045337243915	23.9626031129146	20.3564669659187	329.282130225229	33.5789661715701	203.067365080375	-2.48239529838829	10.7401039072631	390.586444724158	68.4382822591966	849.767780774962	78.0546453178522	90.0750991411716	60.4134050659406	32.6752261511235	-11.0657482914728	35.8757852566793	43.3437565029762	-27.068543819252
71.2813166879132	31.5571444608656	-16.5300113929288	30.5117715075223	831.267453768534	45.1469928543293	1821.23564058469	-3.98553595280851	2.28670176725163	151.775034095352	39.9201280876125	2009.4027721865	40.9655010409558	3.33207472059499	737.183887967632	16.9219231140586	168.501001348845	31.5571444608656	130.867575028485	NaN	63.9637060145097	-60.4356754333498	-3.98553595280851	34.6932633208957	2.80771907315762	78.6288631724099	52.1516382488615	674.366423952249	-2.006321822033	174.909681076222	-2.006321822033	69.0007813820287	84.6464142913982	-2.006321822033	497.450421053994	-0.802811598235347	87.0534347389935	35.3024951156943	88.2569449627912	476.990747249434	-2.006321822033	1325.46545502678	13.6393110873365	91.8674756341841	8.42576894678882	50.0592951264728	86.3551897446589	121.583558050545	36.1814530665782	-4.38454680080626
3.60953318264083	79.9571068879264	4.65539035668584	33.9393912299461	1121.63085223675	21.389105141406	2312.86217347402	-18.3534674723043	32.8935340559011	51.7189631887112	15.1139620971359	1238.76685572979	212.780967991642	46.4896773184862	679.233267615716	19.297390793316	583.014407603575	151.075394722987	232.652254298498	50.6731060146662	83.0946784100614	-14.1700387761243	-15.2158959501693	-27.7661820387094	39.4401871325005	40.6451657723021	47.8750376111116	278.025957813216	80.4094608857546	1231.16406189628	6.90576385785751	29.8003580140878	33.4152939334925	16.5455929762702	450.337903304843	17.7505716160718	45.4650803315085	6.90576385785751	91.254268643969	422.623394589407	69.5646531275403	907.024807789647	-0.324107980952042	526.251557612344	19.396299890194	-27.6045194585177	-10.5133124226225	48.2377117632671	-7.30871110339216	58.9197161607015
4.93359064695956	50.9726317627309	14.3506672388219	-10.7615370061443	1344.25115037849	-14.9469043803053	1133.9364398269	2.84090695987905	113.753142375146	11.2116417082011	19.5823764565232	1267.86819580005	12.2579835517414	117.938509749307	122.123877123469	13.3043253952816	417.192277001821	84.4555707560192	395.219098287476	64.5750757287543	31.092136735466	-34.8273994075703	-29.595690189869	47.8336062321101	24.284778075263	-22.7667970190428	53.2395935179128	120.800829550762	70.1299025261252	789.174486018594	65.3040999523502	4.98156778016318	56.858945448244	-1.05068543705552	527.374696391303	33.9363832228129	49.6202415875816	32.7299325793692	52.033142874469	265.574906764011	366.916760813285	1507.01261886762	27.9041300055942	611.826241432364	53.895954273089	50.6893280157027	18.6230654418394	12.2098129270667	17.5541900227106	99.8575972956264
1.02474105325268	65.9280127253595	-9.44352857128068	-14.6776633835474	1046.80487654414	21.9612803023194	1212.20353661176	3.11839497815935	14.633491565146	56.5065700632795	274.246578253573	1515.78335572323	532.812837979547	66.9748396878128	312.979175864347	-18.8649712333607	147.58051579672	35.5700308142128	904.436409650481	90.0050328617862	30.3358960019461	47.0851274011995	-22.0054521207207	-43.9888183322408	28.4191159567012	93.6471333426625	57.4093459060173	156.459298232847	17.5477797257076	158.875150728624	40.4983784355829	44.1221571792474	7.88436974260222	48.9538621708001	227.72694685825	36.8745996919184	38.0825259398065	-1.77904024050316	41.7063046834711	379.925654092159	478.97560641899	1335.3953161717	4.2605909989377	597.35237871203	45.6571857396363	-47.3937731905915	9.29244316920246	45.6571857396363	22.1270581940615	117.317119628433
52.6198293974092	-6.02967236152983	-18.5974227384453	160.493020132601	956.450544003916	-41.6382984294571	2106.39970349168	-30.1178605839512	17.0112033294819	53.6671419288188	113.363956219167	1443.45087110939	559.519094599668	368.908213883116	47.383266740361	-68.8684242461073	379.381339197212	53.6671419288188	798.306351761062	44.2413291461322	7.5853905467953	-32.2124856467705	-57.3479864006014	11.7746406724338	-3.71858438724159	37.4012014691156	15.6319030745735	165.598180903641	372.40651565179	931.151841111702	27.725957738208	43.4482288009328	18.0507140073004	118.431367715466	535.676253610855	22.8883358727542	-1.2997734545147	10.7942812091198	62.7987162627479	56.7516889309307	453.436681898141	906.963731784433	76.1021763927458	861.006324062622	12.7927495053031	53.461411232598	17.073661266071	27.7759406679907	77.0064259168213	68.4446023952856
-3.66044620999375	-13.0906331693148	97.9760132404665	50.8250784438612	NaN	48.7294813417899	2478.57432119351	70.733250913539	111.59739440393	49.7772798928255	-14.1384317203505	437.462743776024	1365.81225999363	175.513106017106	11.0087335045057	-72.8151505783481	324.300500264172	21.4867190148624	332.682888672457	-19.3774244755288	8.91313640243432	-18.3296259244932	22.5345175658981	-21.4730215776002	-2.0302197276245	17.3439932669834	17.3439932669834	163.861479038705	88.7864036845999	995.741749494681	22.1875465156354	31.8746530129393	41.5617595102432	115.425946552186	105.738840054882	43.9835361345692	11.2895517061684	71.833967314318	59.7250841926881	34.2964296372653	265.576097260397	600.992159729546	27.0310997642873	1543.06326659235	112.678981482369	-14.7587712462129	84.8354388694012	19.5102042774393	-8.33333833552814	98.7572101758849
-5.4821601821262	52.1735160256291	30.1595305644862	-10.7235852919221	1081.58940758955	2.9041199935473	1632.98732914008	256.589095307671	406.493853447834	147.567453023915	21.7732503888127	77.3323565526496	193.691993990119	926.443224339591	-43.2204209726569	297.472211164079	46.9320909158332	-2.33730511624864	781.779891309223	-39.0272808848202	88.8634917942007	-13.8684403577997	-19.1098654675956	-20.1581504895548	-10.0367081842857	-5.18720898970358	33.6087845669532	148.784390438278	118.47502047214	684.654051439599	-10.0367081842857	243.349624732629	11.7860381913338	411.869721744357	203.341256377326	22.6974113791435	6.93653899675166	28.7592853723711	59.0686553385092	36.0335341642442	22.6974113791435	85.7409009087107	131.811143257241	1872.78135411221	-1.62501122695436	47.6678476424992	5.87607599231031	12.3055793231086	56.2405187502303	34.8088409809026
75.5474171326407	10.5235565544799	33.5965393402789	-9.403110396892	917.711288814305	46.1818026779874	1088.66111581818	57.7182940708869	795.004971271646	96.5228560288216	18.9137321129522	29.4014515610427	168.888120220646	820.175497947063	22.0600479473794	471.98321227046	9.47478460967083	5.27969683043464	270.618998867123	58.767066015696	12.621100444098	-37.7199529067362	6.32846877524369	-45.0613565203996	76.6185869278384	36.5610439330694	26.850124419186	519.679289748768	117.889994861843	155.519807978141	15.9253399660671	401.934390642932	41.4165036900111	677.481731849374	35.3471789938339	24.4223945407151	21.9946646622443	120.317724740314	94.8265610163698	114.248400044137	62.0522076570133	149.450483281964	75.404721988603	2510.41779009487	39.404241388496	8.30860998394208	83.3670306156239	13.6699257433479	52.27139921107	4.0195573764174
46.4800764266106	18.1500747807976	19.1993341010129	107.337116999098	495.563065478756	40.1845205053188	1465.07867735769	-16.475482786307	629.868258466313	89.4997085554376	19.1993341010129	-17.5247421065223	127.273044083188	1669.68424479967	-23.8202980278141	702.267151561169	13.9530374999365	77.9578560330693	263.676755711176	-21.7217793873835	25.4948900223047	-57.3965962747034	-29.0665946288905	42.2830391457494	22.5055470624516	56.5355919903003	44.3820045160686	54.104874495454	150.118215541884	101.503865644957	20.0748295676053	700.675728124578	54.104874495454	1096.88267978453	134.318551825383	21.2901883150285	562.124830918337	57.7509507377235	82.0581256861868	33.4437757892601	689.73749939777	100.288506897534	57.7509507377235	907.286715186516	19.3277760524171	7.52540000547131	6.45245672847624	27.9113222683777	12.8901163904467	78.3396562871463
365.901760764028	171.698538234336	-2.55948846798207	105.56446785936	354.354542127127	386.896703740211	607.343604990131	333.359599150944	664.029951025825	81.4202834367495	-18.3056957001192	8.98773016891852	139.156376621252	1615.10086784691	-34.0519029322564	499.219648662789	-15.1564542536918	-1.50974131917293	499.219648662789	46.7786275260477	63.574581906994	-50.8478573132027	44.6791332284294	58.3258461629483	21.8008321808335	12.0659822867079	32.7525383117248	102.11334380737	177.558430486843	68.0413691779302	35.1862507852562	409.977971709093	42.4873882058504	974.599265568379	74.1256503617587	20.5839759440678	203.112411458923	69.2582254146959	38.8368194955533	232.3169611413	704.457181006393	51.0053818632103	49.7885256264446	1255.69305626126	88.3366400069858	96.9256341305765	47.5389179199297	17.4774384873621	59.348784839867	15.3301899564644
487.126102045756	50.2281626569914	-11.7357277851651	77.5342838687892	68.0821649877823	354.796437711659	717.127661483591	1693.84661252097	848.407090386465	328.540551931084	148.950293191953	62.8309878316674	378.951852629788	769.639433044741	-16.9869049412801	884.115095048047	-22.238082097395	46.0272209320995	187.809004147203	41.8262792072075	-1.23337347293517	-22.238082097395	44.9769855008765	NaN	25.9678082288193	21.0943785452717	39.3697398585751	25.9678082288193	52.7716714883309	11.3475191781766	17.4393062826111	370.762958339809	86.8856792731638	563.263430839938	82.0122495896163	43.0248121212358	120.999687057997	45.4615269630096	25.9678082288193	68.6103179598605	741.143614289424	125.873116741544	66.1736031180867	1029.89432303962	-30.570412470245	53.2254648029706	77.9345055373804	40.3337913763221	12.4018322852502	3.80738333415117
425.637263838723	454.006816377164	-45.0871634657773	227.050396069637	-6.21036924643236	750.311031778658	444.550298864351	908.970381160309	1059.22393719724	452.956092209074	-23.0219559358788	52.6301841666302	-27.2248526082404	714.586410063584	74.6953916965287	810.202309359811	-24.0726801039692	87.3040817136136	403.572056308825	-3.05819674216115	24.2606316281893	-3.05819674216115	85.2026333774327	839.622586066342	19.1663173992581	26.4854912801255	108.216266283145	24.0457666531697	28.9252159070813	17.9464550857802	46.0032882957719	98.4573677753214	39.9039767283824	1120.7019864698	6.96769426447915	42.3437013553382	218.003874496155	76.4998461327193	131.393650239225	666.913205856022	1296.36215961062	498.572206596072	43.5635636688161	644.955684213419	66.444161144297	37.419462492383	149.2183017442	66.444161144297	32.0445182975842	85.7939602455729
641.611497229143	232.689500171199	-35.369906640563	699.42823203168	47.675948803081	1344.8732351	551.207148265176	1415.30453022309	1432.12394398383	301.018368574198	20.3444014418817	12.9859079215588	92.8781232850645	1390.07540958199	237.94556697143	1074.71140156815	-9.08957263940982	-25.9089864001479	316.78656897489	15.0883346416511	65.5465759238652	-16.4480661597327	-21.7041329599633	393.525144258257	18.4548582800259	121.050016257026	100.286710475966	3.79840714045449	92.9584849061805	18.4548582800259	9.90526178194258	322.576219426133	36.7754222044902	474.026214535037	27.0044547781092	33.1113094195973	389.751620482502	70.9738081968234	42.8822768459782	752.498786186894	1239.82578657764	807.460477960287	31.8899384912997	272.50001136593	63.5445826865587	86.1337036602644	16.2149958845088	66.7715999685167	2.2312543293577	31.2744098669792
437.105726041875	457.08808318867	62.6994552913855	198.369143288052	-2.50613118763225	1620.27160973373	1071.28263970071	1511.94619993794	831.49435393916	506.518124551797	8.01089888962868	21.6830379900679	-16.1782702880715	811.511996792364	858.838632140038	845.166493039599	8.01089888962868	9.06260189735477	123.698229739499	15.3728199437113	-39.3157364580455	-34.057221419415	42.7170981445897	NaN	83.7773343212352	-7.93891161674681	27.5247034792729	85.0002176004083	54.4281356210809	14.0729874083689	6.7356877333303	48.3137192252155	91.1146339962737	405.395636743759	33.6391198751383	77.6629179253697	242.752160613737	86.2231008795814	54.4281356210809	553.364513523703	1069.42125733475	896.994714971342	31.1933533167922	49.5366025043886	36.9614626987593	-1.78738518368641	31.5796782706419	82.168451894946	64.9467417249701	59.5649572968527
253.453213651158	523.866843375384	68.267225980092	-2.22971250832501	8.29221860934916	2124.25256637363	634.347120110963	1961.16263404968	1986.4152687321	1198.3226280183	106.146178003719	-1.1775193965576	227.148385856972	1448.74458861894	591.207202528499	729.04450017003	11.4487979446514	3.03125305051208	599.624747422638	19.8663428387908	16.7097635034885	-30.6389265260453	28.2838877329301	1159.3914828829	28.0462421637072	4.78265394370839	100.285805583703	95.3882080637037	52.5342297637059	13.353449603708	3.55825456370846	59.8806260437056	85.5930130237042	514.132796023682	54.9830285237058	63.5538241837054	73.3490192237049	107.632201863703	189.666960323699	490.869207803683	1564.66746406363	2449.90821580358	15.8022483637078	101.510204963703	68.5047707388934	28.6542087641347	43.732799781611	45.886884212679	-24.1208597970322	40.5016731350089
565.443463562523	27.5221067574275	100.157280181207	420.173116714963	25.4167394118107	1567.59832007612	1336.00791205828	1383.37867733465	1416.01187119171	1501.2792486892	30.6801577758527	-23.006709537376	268.586667830552	1108.62823873166	673.869881861789	1287.58446310909	65.4187189785301	62.2606679601049	1228.63417743182	45.4177291951704	-7.21645444524992	-37.7442809566937	23.3113720661939	1051.78332040001	33.472752614208	81.2836031591754	16.3098831878094	15.0839639430666	89.8650378723747	111.931584277744	1.59885225089631	59.2170567538058	60.4429759985486	461.31856902943	57.9911375090631	32.2468333694652	7.72844847461009	594.94376670639	73.9280876907189	734.698560607064	628.043586314444	1342.75450599947	72.7021684459762	33.472752614208	-31.3945946740167	45.1241230548792	85.0000745474025	79.6114324538183	54.8236788233309	-17.3841252306978
517.53902135825	58.3548558692417	176.310421315959	29.9191391990508	66.7802534011501	2631.26062717577	1382.19544307035	1796.09309682535	1178.93272761306	945.127946102602	37.2913620394707	35.1850126564936	733.439833113403	521.751720124204	175.257246624471	745.024754719777	2.53659722034848	54.1421571032875	460.667588017868	66.7802534011501	5.69612129481414	83.6310484649669	-12.2078484604912	1152.60336032585	21.7285513969556	54.8695093577163	69.5988240069433	41.3676375959249	42.5950804833605	35.230423158747	56.0969522451519	108.876996404882	5.77179386029303	468.517762423507	9.45412252259978	58.551838020023	59.7792809074586	712.778897023188	70.8262668943789	947.220488523384	996.318204020808	1827.2970388147	-6.50263501406279	159.202154789741	33.5762343710128	86.418593716279	305.336939575239	41.125142848908	-13.8740474900425	59.4582062952248
358.954921069232	245.15897487679	35.4794073555293	7.0304208074186	-9.8282378877581	1227.17584387083	1791.94091015925	1280.91281846171	1840.40955390789	1381.01110446432	245.15897487679	31.2647426817351	558.097826906007	684.537767119833	888.94900379885	647.659451224133	64.9820600720885	-15.0965687300008	470.643534924778	123.987365505207	-6.66723938241247	466.428870250984	-44.5992214465601	735.113743205363	40.6793791740815	13.6420320860708	41.9083494962638	104.585835927561	132.852153337754	189.38478815814	39.4504088518992	32.0765869188054	-12.1663446797575	640.416896399045	104.585835927561	-8.47943371321059	75.0905481951859	896.042723412964	309.823879732006	593.716024156117	1227.86471040219	1962.7889630672	41.9083494962638	52.9690823959045	38.2001639471485	44.6747846566552	345.744647648715	11.2225776575374	-16.8341120836581	100.788164139046
144.3523616947	31.5574445313615	91.6444564781868	71.6154524959117	41.0448674703339	830.609287613706	1372.44655323946	2165.17344769583	1469.42909883785	2586.83668942793	91.6444564781868	-46.4502551890784	397.350306733965	564.961445322478	865.396505056604	1297.60132783201	8.36596623609556	69.5071362872512	559.690654800826	248.714014023397	52.6406066179669	658.781516607872	-66.4792591713535	658.781516607872	59.6774306855399	11.6878697224132	55.9859259960686	121.202508843395	313.160752695901	245.483166722261	21.5318822276699	129.816019785494	35.067399422398	255.327179227518	39.9894056750263	0.613355653999307	150.734546359165	923.489528021821	794.286863890326	866.886456116594	127.35501665918	806.591879521897	65.8299385013253	105.205988522352	2.87768225473202	43.9097890703836	242.591569440907	9.35643596246649	-23.0373325762058	131.372964124799
110.949207305315	46.6155268189294	66.6538863146888	51.8887793178135	20.2492643245092	604.525641200863	1252.08104806382	849.204557149083	2495.51398730069	1184.58341607811	1127.63228909016	-10.3356001690184	21.303914824286	378.830434248625	1457.7378955203	1280.5566115578	93.0201488091091	-5.06234767013432	513.825698220057	206.922402785005	36.0690218211613	1913.34691142389	30.7957693222773	-4.00769717035751	50.3860403014818	-5.05560780573729	7.26475844031141	54.0821501752964	98.4354686610717	142.788787146847	17.1210514371504	51.6180769260867	28.2093810585942	201.926545127881	44.2258571784575	61.4743699229257	125.540274402379	656.548059607077	688.581011846804	100.899541910281	40.5297473046429	1228.21305342374	47.9219670522721	77.4908460427889	-2.23642769249114	60.4315281705761	174.96261992032	-3.31690969013024	-19.5241396547166	105.811772071418
82.7905499979214	-26.9443589670542	113.389707305463	6.82022840678444	24.7576654491362	1091.50759779135	819.280612089777	576.597640340311	1055.63272370665	944.842671386239	317.032374903927	26.8679521600011	43.7502458469204	591.369647316366	536.502192833878	1209.68365359979	80.6802632870564	33.1988122925959	120.77571079349	133.437431058679	47.9708192686503	2700.60121482585	43.7502458469204	7.8753717622169	26.2685325299083	18.8670794048581	42.3050143008504	33.6699856549585	252.01285284394	592.479696596251	49.7064674259007	85.4801575303101	43.5385898216921	168.129717426704	54.6407695092675	41.0714387800087	99.0494882595688	1480.65407160228	1120.4500195165	163.195415343337	139.757480447345	1286.98271483013	50.9400429467424	117.553121072194	-9.51942023478059	56.4321078968499	677.025175889569	-6.27590245781515	-9.51942023478059	42.3768641966663
173.892506301079	28.2146455729861	390.298024049332	52.4942890276682	27.1590089010434	207.672879803245	583.479535014846	276.28926347952	1429.04450924095	897.003626581827	826.275969561666	-19.2890046644353	35.604102276585	74.6626591384649	486.360961196117	582.423898342903	66.2175657629233	64.1062924190379	79.9408424981783	80.996479170121	145.390316158626	1756.29187754318	27.1590089010434	-3.45445458529483	37.9091303668272	25.5579477042742	13.2067650417212	13.2067650417212	305.929794144226	945.72105606447	20.617474639253	28.0281842367848	120.662054205932	382.507126652055	74.962678354486	-1.61465415334231	84.8436244845284	833.325293835238	588.771877116689	156.480483927336	37.9091303668272	704.872994144687	72.4924418219754	65.0817322244437	47.018251508458	28.6265623123003	440.816773120304	27.5446982419381	62.164348493529	45.9363874380958
277.753254567003	154.185991922358	535.449084355837	49.6290773768887	8.43998982867356	21.1135552281244	518.550997156569	72.8639472758819	238.676427918697	718.159652197919	736.113869847141	14.776772528399	-1.06518422091455	32.730990177621	350.626255613846	313.661689865447	12.6645116284905	61.2465123263853	78.144599525653	238.676427918697	307.324907165722	1592.63566476003	-8.45809737059419	21.1135552281244	5.05894529206954	-3.5977088350683	75.5488431844777	53.2888754289804	206.635319966851	1306.03039411336	59.4721998055074	186.848681961964	40.9222266759263	359.981764504721	65.6555241820344	-17.2010224634278	56.9988700548966	603.604744939886	1322.10703749233	65.6555241820344	48.3422159277587	709.957924216151	18.662258920429	14.9522642945128	28.9318944367803	52.7481359728183	1670.08744755649	-23.0308143691208	73.3167082084875	57.0783617066434
24.5720655523419	26.6853149325719	511.676047695346	78.4599247482057	40.4214359040665	40.4214359040665	285.558364010741	363.748591079249	195.745265350968	1015.68602488019	867.758568264092	86.9129222691255	-0.786927010417497	9.77931989073226	265.482494898556	313.03060595373	75.2900506778607	85.8562975790105	47.8178087348714	135.517658014414	101.705667930735	1499.62013295285	-57.8446602766262	85.8562975790105	21.655001889373	21.655001889373	12.9874943517029	133.094384516561	384.452103108996	998.606922921054	20.4167865268487	140.523676691707	107.09186190355	535.514377336962	20.4167865268487	114.521154078696	31.5607247895675	592.47228401308	546.658315599681	86.0422007406372	78.6129085654913	675.432713302209	6.79641753908131	-14.253243623832	-26.0081162287568	50.9026112858489	1794.93460140578	-30.341114961974	19.488370470024	34.6538660362843
24.8624561893155	11.1199040793529	631.648987813817	74.5470676637956	72.4328288776475	20.6339786170193	280.685349313234	215.143946942643	84.061142201462	333.541318966937	92.5180973460543	9.0056652932048	20.6339786170193	63.9758737330551	739.47516590737	61.861634946907	-13.1938419613501	12.1770234724269	65.0329931261292	-24.8221552851646	330.369960787714	2003.78996002393	35.4336501200559	12.1770234724269	-19.9764520585757	56.8892719774944	30.8541073846319	6.05871253428673	314.761378421085	797.031808260299	79.2051273428051	230.457035929911	8.53825201932125	881.336150751473	44.4915745523218	-0.140136178299574	110.199370905737	417.662267050017	1492.54263381248	23.4154889295284	309.802299451016	1389.64174518355	97.801673480564	27.1347981570802	-5.14246967854169	56.6423281532846	2155.15756679216	100.000081017724	16.5364067536781	17.6203505752891
25.1531188706569	19.865046073248	1130.36033352912	56.8815556551104	21.9802751922116	55.8239410956286	171.103928079143	112.935127307645	85.4371487611185	468.293619293523	492.618754161604	-11.8633907112054	24.0955043111752	-16.0938489491325	751.734321234641	73.8033886068189	-4.46008879483294	97.0709089154181	25.1531188706569	-36.1885255792864	10.346515037912	871.244766456082	-25.6123799844686	-30.9004527818775	28.9043856311264	43.8003219906816	138.141252267865	16.4911053314971	810.941044507775	861.835493736255	47.5243060805704	308.203192372787	68.6268825899403	1138.65164441799	109.590707578717	16.4911053314971	9.04313715171948	53.7309462303851	946.245799773735	6.56048109179361	882.938070245625	873.007446005921	27.6630576011635	118.280003788458	-28.7202577343979	137.229486328664	2209.9743288418	4.90354661824849	0.564991217907014	-4.85820303251983
49.7805883485952	522.755843274011	510.058520994134	-12.6479128607997	1.107519609067	88.9306653782158	41.3157068286773	415.886714085047	51.8968087285747	343.935221165744	517.465292324062	-7.35736191085095	37.0832660687183	23.3278335988516	796.806382481355	87.872555188226	-14.7641332407792	32.8508253087593	57.1873596785234	11.6886215089644	137.603734117744	1180.90038144763	-31.6938962806151	12.7467316989542	23.2210857143866	14.5208540370893	40.6215490689813	30.6784271520701	355.072779691299	1099.56403322003	8.30640283901979	101.523170810063	44.350219787823	1180.35189879493	66.7222441008733	-2.87960931750534	145.024329196549	112.709182966588	818.670839067285	67.9651343404872	331.457865138635	1811.74014051879	25.7068661936144	212.1404021357	-6.74424114799661	106.130574977855	2365.79756703577	19.3037933425846	26.9011367356707	13.8771194903802
197.229480107636	93.4860641530662	1207.13987623682	-14.4917769425067	-25.0778397950138	9.85616761825974	127.361465281089	137.947528133596	3.50452990675545	552.921191951876	264.980282363682	16.207805329764	-10.2573518015038	-25.0778397950138	994.360012901424	-11.3159580867545	-18.7262020835095	26.7938681822712	-40.9569340737745	-14.4917769425067	71.2553321628012	723.356803877241	-17.6675957982588	10.9147739035105	43.6570470340108	62.3238928284673	156.902578187047	23.7457448532572	887.398476943444	842.598047036749	16.2790065354746	491.661346100967	135.746819619996	1354.06962180486	22.5012884669601	24.9902012395543	46.145959806605	87.2130205544093	777.886314949299	18.7679193080688	281.348216816757	1449.89276354973	NaN	329.882015882344	-30.353332725221	493.113890953344	1103.46364138354	-1.03047994654615	6.57174114422139	42.4107834292684
9.08109747442669	418.953898844962	472.968143986816	40.8541828519876	-19.5146793653781	96.9866336856785	39.7950800060689	88.5138109183289	12.2584060121828	75.8045767673045	33.4404629305567	96.9866336856785	35.5586686223941	116.050484912215	617.006131031758	9.08109747442669	64.1544454621989	8.021994628508	-40.696736283752	47.2087999274997	34.4995657764754	382.944402083726	-71.4107188153942	-3.62813667659766	65.3906018921831	-23.0772785367306	13.0574895257835	32.9939132844119	1047.25947200463	69.1286813469259	14.3035160106977	345.746560997896	130.183979107726	815.498545810578	91.5571580753829	18.0415954654406	52.9303370430403	266.000865963382	665.975367620865	10.5654365559549	432.968414941895	1740.05019761697	166.31874717024	824.220731204978	-25.7377974793934	353.530726011807	1543.49930258162	35.1190429661859	68.8076510699888	38.3792308471991
1.94770062884407	172.543280125321	137.576484327906	-35.1382949138683	53.8680943886413	57.0468940065881	64.4640931151305	54.9276942612902	50.6892947706945	148.172483054395	100.490488785194	5.12650024679084	21.0204983365247	53.8680943886413	892.01159365394	113.205687256981	90.9540899313536	98.3712890398961	11.4840994826844	78.2388914595665	84.5964906954601	988.435182064992	-39.3766944044639	-35.1382949138683	16.0658359888674	31.0370425941774	1.09462938355749	41.0178469977173	-16.3717783226375	22.3038387410799	63.4746569056823	65.9698580065673	53.4938525021423	733.436152493302	48.5034503003723	41.0178469977173	72.2078607587797	351.670384057899	654.837317815425	3.58983048444248	899.367025702154	3197.44723961723	42.2654475481598	1249.9427803765	6.06936948032818	1226.16347327433	2440.82043756835	32.1676390801998	37.604778580173	52.8287691800981
61.5937394355241	82.7956867574813	64.7740315338177	49.9326684084477	17.069650059414	465.490835918809	53.1129605067412	18.1297474255119	83.8557841235792	14.9494553272183	17.069650059414	-17.9135630218153	53.1129605067412	-12.613076191326	528.036580518582	-20.0337577540111	22.3701368899033	31.911013184784	108.23802354383	-28.5145366827939	93.3966604184599	645.707388155445	-71.9785286928062	11.7691632289247	70.2981152774601	107.773473215498	24.0785071538804	34.0719359373571	35.3211145352917	107.773473215498	80.2915440609368	276.412583936667	57.8063292981142	714.874271811706	50.3112577105067	-0.905064804811292	107.773473215498	288.904369916013	803.565952265062	71.5472938753947	1298.24067704716	1554.32228962375	85.2882584526751	1122.10649473838	0.921125587730814	790.901621688338	2328.42564509076	6.36176261321709	30.3005655253567	56.4156232476909
84.1749770126235	399.171789108814	21.5998527241546	43.8723545895418	132.962362051091	342.960236781885	1.44854151261375	163.719626531864	9.93330412799937	-0.67264914123265	139.32593401263	-45.2176528720071	3.56973216646016	-2.79383979507905	299.475828378033	-26.1269369873895	-34.6116996027751	262.354991935721	-18.7027696989271	38.5693779549258	-1.73324446815585	443.716792839589	-17.6421743720039	23.721043378001	5.84550040749254	28.359191972846	79.640378316151	19.6038674752085	50.8728835381994	105.906351809063	5.84550040749254	334.795549390157	3.34397912245327	391.07977830354	30.8607132578853	68.3835325334743	38.3652771130031	327.290985535039	818.839918045255	34.6129951854442	1659.35106981845	2548.64188664991	14.60082490513	1242.84777585941	4.47687653977656	858.117880139907	994.221356479214	8.83218778263437	34.9640552397812	100.293723882648
28.2565008557745	184.237282956005	78.127907377617	35.6841571462616	53.7227509945877	797.54947379909	72.8224385986976	146.037907747785	14.462282030584	74.9446261102653	-2.51521806195814	18.7066570537195	-39.653499514394	248.964002058822	72.8224385986976	-3.57631181774202	12.3400945190162	376.295252752888	-12.0650618640131	43.1118134367488	42.0507196809649	571.536503817122	-12.0650618640131	49.4783759714521	26.3889997438921	53.9406271307685	72.7258276218206	60.2023606277859	55.192973830172	47.6788936337512	55.192973830172	21.3796129462782	89.0063347140657	830.395580760921	20.1272662468748	11.3608393510505	17.6225728480678	686.375710329522	1166.02449620105	5.09910585403309	959.387290799479	2363.26794083077	71.4734809224171	1159.76276270403	33.0963776977048	307.65771558145	1776.34296743577	77.7670715597427	22.2010865118419	541.906476077503
66.7671881390588	82.6910779391599	16.8723334320752	17.9339260854153	17.9339260854153	1089.08091330555	93.3070044725607	228.12927144675	15.8107407787351	39.1657791522168	51.9048909922977	-56.3775596483901	-20.2834094348275	43.4121497655771	-23.4681873948477	17.9339260854153	39.1657791522168	179.296009393107	-50.0080037283496	-30.8993359682282	9.44118485869466	861.900085490776	16.8723334320752	-21.3450020881675	44.4767930140625	-6.93461512457267	13.1283734173337	43.2228562301934	13.1283734173337	120.966936830081	43.2228562301934	537.273949074639	29.4295516076327	839.472713987104	20.6519941205486	21.9059309044178	60.7779712043615	1086.49826040933	1408.7600138637	6.85868949798798	1028.81716835135	1994.34849193059	97.1421379365668	1156.718720306	104.271791824418	491.303914136761	2089.58304458717	142.429888390424	63.9332325974977	360.476154481885
40.5264925865158	15.0362841004391	-17.88856852741	-49.7513291350059	35.2160324852498	918.876593335909	38.4023085460094	45.8369526877818	21.4088362219582	60.7062409713265	25.657204302971	-13.6402004463972	83.0101733966436	93.6310935991756	59.6441489510733	-1.95718822361206	52.2095048093009	251.882804616902	7.6016399586667	8.6637319789199	12.9121000599327	1269.36696001946	-60.3722493375379	29.9055723839838	2.34509249612285	170.5862346073	72.6548235276595	56.3329216810528	42.522081657001	303.672511202709	34.9888961893363	404.114984104904	70.1437617051047	568.589533482249	43.7776125682784	117.853936333647	28.7112416329491	459.358344201111	1713.63372456728	16.1559325201747	971.614956002308	1392.21781128025	58.8439835036077	1565.48107703654	-14.2835823829763	496.27373931684	2239.58698734314	152.629388172733	42.4450089170033	1351.56634660884
96.0806714828739	-1.67777937822916	-28.2425758078767	-18.6792490932036	51.451813481066	421.23377978176	101.393630768803	64.2029157672968	47.2014460523224	38.7007111948351	51.451813481066	2.57258805051445	92.8928959113162	2.57258805051445	56.7647727669955	-51.6195966659666	23.8244251942325	301.160899919753	-56.9325559518961	33.3877519089056	0.447404336142648	504.11594464226	-89.8729035246591	42.9510786235788	75.7620086498418	48.1051685143606	33.0196193495527	22.9625865730141	-0.922866271265142	314.616537092634	35.5338775436873	398.844186596145	73.2477504557071	1066.3797371389	45.5909103202259	5.36277921407149	33.0196193495527	284.445438763018	1755.28648233179	-0.922866271265142	1772.88628969073	1652.20189637227	6.61990831113882	2346.13715795343	301.48013836926	325.496184779606	1647.4703758218	234.890191504211	20.9290507574976	2013.16926434297
18.8006437104673	-22.6599507168148	29.4315653584883	-8.83975257438742	33.6839340176967	191.021574408408	100.658740400229	265.438025944555	50.6934086545304	31.5577496880925	-20.5337663872106	-0.335015255970593	200.589403891627	80.4599892689893	-14.1552133983979	0.728076908831511	-31.1646880352316	52.8195929841346	26.242288864082	53.8826851489367	65.5766989617598	137.866966168303	-31.1646880352316	35.8101183473009	17.1992777463481	-2.94042396175592	72.5834574436341	5.87069553553958	18.4580091031046	286.567788092239	49.9262930220171	827.822271497534	120.415249000381	951.177944459671	33.5627853841826	379.71390849222	87.6882337247121	641.530030697572	1433.27205409741	61.2548752328256	1457.18794987578	1780.68190856221	62.5136065895821	1531.45309992442	185.083683678007	703.946802277723	2007.11248751869	262.64006561607	34.3402934321947	1303.64333303824
-13.8812873046225	43.5527316587933	75.460519971802	-40.4711108987964	-5.37254375448683	415.810261977229	-7.49972964202074	58.4430328715307	91.4144141283064	25.471651614755	41.4255457712593	-37.2803320674956	403.047146652025	-5.37254375448683	-53.234226224	-17.0720661359234	22.2808727834541	291.369887556495	14.8357221770854	-35.1531461799617	-13.8812873046225	41.4255457712593	-71.3153062680382	515.787998691323	123.591314879895	42.9297016996155	272.311164181036	7.64024593324316	70.6571312303366	717.210374378515	44.1900394055573	727.29307602605	121.070639468011	1572.97967671304	31.5866623461387	116.029288644244	16.4626098748362	960.455551625296	1589.36406689029	32.8470000520805	1489.79738812088	1089.00999763137	90.8225345254065	1532.6488701229	464.220633522238	165.818187458249	1915.79004148186	450.010993233477	702.505370672237	1183.44704198416
-7.22253785012471	38.5335125239911	-9.35072623961846	-12.5430088238591	-24.2480449660748	141.750649414438	49.1744544714599	42.7898893029786	9.80296926582536	117.27648293526	-52.9785882242405	-41.2735520820248	999.410570380423	126.853330687982	-50.8503998347467	31.0848531607629	-57.234965003228	66.1999615874099	-6.15844365537783	37.4694183292442	127.917424882729	28.9566647712692	7.6747808763316	86.4177512876006	316.06772153236	33.3913336251476	76.2975710753495	6.89042225884643	28.3435409839474	1512.39457749681	158.324201494853	1184.2880558188	43.486918907548	1503.56094037471	30.8674373045475	35.9152299457477	0.58068145734615	781.72659268308	950.827646163288	5.62847409854637	1061.87908426969	1417.74846547431	72.5117265944493	531.860856943669	1148.40828359747	536.998673350869	1847.31837473803	374.029027685856	148.71528938389	2501.38446942043
2.63627860101016	30.3157724796581	175.100817383355	-10.1388724199043	15.4114296219246	192.134352077907	33.5095602348867	64.3828418687632	43.0909235005725	57.995266358306	72.8996092160395	2.63627860101016	677.590090872656	-53.7873050746952	-48.4643254826475	-30.3661948696854	-5.88048874626612	114.418850034011	120.806425544469	-18.6556397671805	4.76547043782923	31.3803683980676	-63.368668340381	356.082123512976	572.214785432895	-0.179133788429928	65.5261284621416	7.40224262509755	66.7896911977295	785.756887747252	38.9913110147954	1815.5605172514	62.9990029909658	1072.58562872571	68.0532539333174	49.0998128994987	46.5726874283229	914.64028677722	829.981583492829	70.5803794044932	1561.58440739823	860.307089146939	30.14637186568	808.501016987835	1629.91104306362	629.571235952569	1986.70620402445	256.359119732801	446.795800736436	1168.04736844561
74.2800870564573	-8.79756594660355	18.8949850544167	-30.0995282550807	7.1789057847543	372.507559375137	-0.276781023212699	66.8244002484903	206.352253369016	84.9310682106959	-15.1881546391467	-18.3834489854183	617.480125922624	10.3742001310259	-13.057958408299	-1.34187913863656	105.167932403749	101.972638057478	24.220475631536	10.3742001310259	-36.4901169476238	-29.0344301396568	17.8298869389929	795.351511198408	683.522267387955	-8.53198447278717	174.919325435454	-7.26680302514414	23.0975517182888	620.263195005803	38.2797290900053	1075.7285161573	109.129890158015	1098.50178221487	6.6501928989293	0.324285660714101	34.4841847470762	725.273255160176	768.289424380039	10.4457372418584	1070.66779036673	1171.88230617817	38.2797290900053	882.155754667912	1058.48155495951	241.483039285818	1143.90499225515	199.866492911018	939.107777200218	1143.90499225515
8.52901837769181	8.52901837769181	70.3338639923739	-15.979799710889	72.465065565294	486.983771498248	0.00421208601151855	154.516326122717	105.498689945555	99.1050852267949	4.26661523185166	22.3818286016723	900.436876644742	53.2842514090133	-35.1606138671697	-37.2918154400897	50.0874490496332	82.0554726434343	-15.979799710889	1.06981287247155	-1.06138870044852	23.4474293881323	43.693844330873	202.468361513418	142.711079582283	26.1650828429283	363.135029937149	-5.50502496667891	2.09580090762681	667.168064909378	76.8372553382998	1137.15246480395	79.3708639630684	1159.95494242687	61.6356035896884	33.765908717234	71.7700380887627	1149.82050792779	957.26625244538	26.1650828429283	1178.95700711263	877.45758076517	111.040971772676	276.992336695017	911.513796550269	692.337440503903	955.349067759543	270.422955114647	1481.37232227082	1647.94635286606
26.9380688535374	611.1630236934	-14.6399845018543	43.9957317685699	-34.8959592134554	413.933796238337	19.4753413282107	29.0702767179165	-12.5077766374752	36.5330042432432	276.406388985888	-26.3671277559391	837.177057317581	454.445745661539	-15.7060884340438	-23.1688159593705	93.0365126492883	14.144821667263	-23.1688159593705	-25.3010238237496	29.0702767179165	-45.5569985353507	-39.1603749422135	346.769248510397	555.639502111328	8.94559206622746	211.894607396195	39.3879443657226	12.7508861036644	791.567732432416	276.584606032622	1381.38830823513	58.4144145529071	1080.77007927762	86.3199041607777	58.4144145529071	46.9985324405964	1380.11987688932	652.040284393063	-5.00715273770782	1179.70772425098	1250.73987961647	106.614805693774	569.592246915263	951.872756064546	660.179228910272	1013.28191967597	103.110387578051	514.332465333136	1152.54913000903
-10.0990807916464	691.728689269928	-33.5644469639179	89.095421663865	86.9622065572948	141.359191774833	40.0314742127518	30.4320062331862	112.560787836136	63.4968403850233	324.815690939865	-2.63282791865089	106.161142516426	224.554580931069	-22.8983714310672	-0.499612812080751	3.76681740105952	-5.83265057850609	21.8991458069057	8.03324761419979	17.6327155937654	113.627395389422	3.76681740105952	611.733122773548	215.212823604527	-1.9678748411861	137.739007199916	9.46268823490405	37.4040646431244	104.717380535655	177.110946684226	672.435346648133	83.126316947485	1820.57190451319	-0.697812277176082	122.498256431795	19.6231887469842	2017.43160193474	596.231592807532	64.0753784873347	1025.51273944292	2018.70166449875	38.6741272071344	386.671269745879	1315.98862558208	295.496318356613	879.261810231825	69.4517857883917	986.797558735154	867.191471114105
18.9896830971435	45.6674743576597	52.0701442601835	44.600362707239	8.31856659293704	439.431673362878	27.5265763005087	111.82839668374	40.3319161055564	-9.82233146421394	971.920386922781	-48.2383508793572	196.130217066971	62.74126076439	-31.1645644726269	-43.9699042776746	11.519901544199	71.2781539677552	90.4861636753268	-15.1578897163172	-47.1712392289366	-5.55388486253136	-17.2921130171585	542.941503453681	87.5546930718682	9.98111610013147	469.064088014836	49.4037535775715	43.0452636618553	167.671666009891	577.15841658201	331.720705835368	107.90186080216	1803.07527233208	40.5018676955689	96.4565789538708	35.415075762996	2934.88647732955	772.999905986067	-7.82265566387369	1410.12059554082	2424.93558608912	59.5773374427173	488.139557761984	1191.9601549947	213.628051841077	1227.09666150527	87.3562315687242	1018.47365409877	1944.10099748654
8.60415539254207	163.408507911915	106.824848025524	22.4831663080721	42.7678745692313	904.334167556363	79.0668261944636	90.8106046614505	-17.0186339899749	108.960080474067	1153.08874781163	-36.2357260268625	89.742988437179	42.7678745692313	9.67177161681361	-10.6129366443456	52.3764205876751	126.041940062411	-24.4919475598756	-66.1289803064656	61.984966606119	56.6468854847613	5.40130671972746	340.632801140991	9.22754319343131	-17.5125468152514	625.522951012596	16.8675689101978	-6.05250824010169	20.6875817685811	158.208044670378	1157.77807594733	83.0811251221742	1281.29182503505	29.6009451048086	265.168404705109	67.8010736886412	1580.52616560841	740.123336764093	25.7809322464254	1333.49866743296	1175.60480261978	144.201330856306	891.650513479962	841.432383856926	2070.91016399893	1101.83116302909	33.8665497153963	781.002287424567	1272.13416206574
11.0262569469717	-0.723077083685587	13.1624994980003	21.7074697021146	39.8655313858577	683.942660520979	68.7048058247437	-3.92744091022848	271.64784817246	90.0672313350296	863.38703480738	-19.9492600429429	22.7755909776289	8.89001439594308	18.5031058755717	70.8410483757723	1.41316546734301	74.0454122023152	5.68565056940019	43.0698952124006	5.68565056940019	11.0262569469717	-54.1291408594004	388.073067203518	22.4968209544386	194.619322009487	333.592304342823	-0.452845852901176	4.64708010428545	11.0219875507687	124.495340098171	481.490157101235	41.6215432938885	2145.34100063337	27.5967469116252	362.916878596646	17.396894997252	935.383567290844	844.859881550781	46.7214692510751	306.817693067593	1129.18075366394	81.1459694620848	962.158178566074	1271.05359501421	753.215871023414	856.563527191428	19.8872894908002	461.863436081671	1992.28830188886
28.4114264736742	136.342733761176	564.862082496704	-12.1963921097423	43.3722017412488	1994.6847473549	7.03889037713921	34.8231873026348	116.038824469468	47.6467089605558	2037.42981954797	75.4310058860513	-33.5689282062773	-21.8140333531831	-63.4904787414264	-11.1277653049156	-32.5003014014506	93.5976615681061	174.813298734939	-19.6767797435296	-6.85325808560856	9.17614398679272	-81.6571344234812	-6.85325808560856	389.426805802083	1.33140464557442	369.000732057003	259.210585677202	120.057958288848	-12.7115210541676	111.121551025376	1096.67960922546	28.1406264359911	1612.43797128871	6.43792308184427	180.059549915019	47.290070572003	1106.892646098	854.119983502639	-12.7115210541676	342.191510266587	1314.98327237599	28.1406264359911	1625.20426737939	1590.11765986179	1486.70278865701	1210.56307937618	115.905666091599	294.131295189189	1196.2610227202
10.5316773623588	266.054419642596	103.546232083617	96.0623023934004	9.46254454947078	1345.8785606595	19.084739865463	-20.4731742113938	696.914943236468	73.610513322752	613.522583831202	115.306693025385	-56.8236898495865	-25.8188382758339	-27.9571039016099	-45.0632289078183	30.8452008072312	90.7166383289603	663.771826036939	-12.9892445211776	487.364911910416	-11.9201117082896	18.0156070525749	14.8082086139109	194.862573270697	91.3217316533397	688.27942344724	493.980560165285	40.190451842299	0.563709988742454	329.082182774679	1218.76645148679	70.8692197289235	1994.68362261933	4.39855597457051	115.609089563584	110.49596158248	1058.98120207729	917.091900601647	12.0682479462266	58.0863997761633	1512.77131040027	54.2515537903352	1037.25040815759	1331.63807025547	458.644838692381	358.465287529404	63.4310049834927	444.333474240528	1732.35627490738
17.2366915717346	137.036293214127	365.939103495127	555.265259662123	-21.2703232418916	1399.21066766076	84.6239674955804	-5.225733736214	699.666565213221	26.8634452751411	3133.09597357432	-14.8524874396205	-5.225733736214	-8.43465163734952	-37.3149127475691	32.2116417770337	-38.3845520479477	25.7938059747626	202.284290537216	-3.08645513545699	66.4400993891458	-42.6631092494617	79.2757709936879	-18.0614053407561	30.5125533966694	257.061697015009	237.862617047353	172.585745157323	29.232614732159	40.7520627127526	404.254643433705	1063.42305565656	125.228014570439	792.076058780354	36.9122467192214	422.17378473685	17.7131667515655	1274.61293530077	772.876978812698	-20.6849931837464	146.986971867115	1273.33299663626	102.189118609251	994.306367772996	925.208615761234	506.603995695561	638.794928347878	-4.534277226735	568.293097599976	1966.21221039824
-8.15632642418476	95.6478615698653	363.18442856484	846.890541691754	-3.87574135226517	1904.19505445589	15.386891471373	98.858300373805	443.445398663332	-11.3667652281245	2390.04146011877	30.3689392230916	-9.22647269216466	67.824058602388	-19.9279353719636	-64.8740786271193	42.1405481708704	84.9463988900663	409.200718087975	22.8779153472323	469.12890909485	-37.050275659642	-98.0486129344962	15.386891471373	1019.17565149986	330.95664834002	282.255862269119	77.1999209179568	110.521511387521	120.774308455079	523.196593356734	1207.57079761624	56.6943267828406	1188.34680311457	28.4991348470558	196.38868682832	14.4015388791634	1360.08115399616	404.007827446371	50.2863286156168	378.375834777476	917.929280457721	106.676712487186	998.670057364741	809.259026791314	834.612132793681	1089.24550177398	-8.654219024192	1209.39717804607	2006.36655368571
-25.0081967171749	23.1712205197084	121.671362426225	892.542038216359	26.383181668834	2295.09840666785	1.75814619220471	-7.87773725517196	798.324511175343	-1.45381495692085	24.2418742360836	-60.339769357556	-45.3506173283034	104.540902964222	-91.3887271324364	17.8179519378325	-22.8668892844246	119.530054993475	751.215747654834	-49.6332321938042	647.362337166441	-62.4810767903064	-49.6332321938042	9.252722206831	25.1972189855559	550.052570791099	165.073095139112	138.124531843472	0.815185527596627	-1.75134431008329	411.459959556384	569.301544573699	94.4935246029137	864.45247590689	71.3947560637944	199.72124794779	40.5963980116354	1534.31676354135	659.130088892496	9.79803995947635	633.464790515697	2152.85045442221	102.193114115953	1630.56163245435	1200.55098455961	1418.95047787122	1124.44207022375	4.86891006575237	487.995061936887	3040.40126154832
34.1764204490566	66.3112698365161	124.153998733943	749.712400143154	-1.1719138771488	290.184053902484	47.0303602040404	13.8243491703323	1286.36438491373	28.8206122178134	-15.0970152783812	41.6745519727971	-2.24307552339745	-39.7337331421001	50.2438451427863	7.39737929284039	20.2513190478242	45.9591985577917	511.914514675954	-27.950955033365	535.480070893424	-49.374187958338	40.6033903265485	-27.950955033365	462.619257448068	457.479519297891	63.0046162718674	158.089772050127	73.2840925722198	27.0264492206339	842.959880561107	1607.49593039982	95.1279797104687	918.771018276206	16.7469729202815	32.1661873708101	80.9936997974841	2089.34638197884	502.452228111933	-29.5106704313044	314.851785630502	1505.98610193384	39.8757945960744	828.825600648122	434.522482793463	794.344157814155	831.871571773368	-3.66526255382048	1244.67312532471	4071.37039442898
53.7654277760877	28.0453463772268	36.6187068435138	473.860090624148	24.8303362023692	587.45711680245	21.6153260275116	-16.9647960707796	135.212352205814	5.54027515322359	50.5504176012301	54.8370978343735	23.7586661440834	18.400315852654	-4.10475537134923	-44.8282175862122	4.46860509493772	-26.6098265953525	953.968276736217	-26.6098265953525	890.739743297351	-27.6814966536383	-30.8965068284959	NaN	718.482605053595	404.550129469327	85.4712198590879	53.3060071967654	10.8479264824997	3.12827544354226	1014.40256154696	445.7216016771	84.184611352595	1096.74550596251	36.5800966123577	86.7578283655808	70.0319177811731	1148.20984622222	1038.84812317033	22.4274030409358	578.242277845869	898.607795962601	64.8854837552015	2423.23887615669	2232.06867003888	630.589874819821	815.036053303672	-26.5686652873107	903.393504074378	1686.46141152977
21.9084494829188	21.9084494829188	11.1866599511816	737.051811249796	-27.4117823630727	200.962334662931	3.68140727896546	-25.2674244567252	168.79696606772	42.2798495932197	26.1971652956138	-16.6899928313354	-26.3396034098989	238.488598024012	0.464870419444272	-55.2884351455896	-15.6178138781617	-31.7004981757676	413.25376739133	-15.6178138781617	1496.1545100968	-57.4327930519371	28.3415232019612	-73.515477349543	1119.30160878613	775.329021782366	352.770937373245	17.8163582684537	450.680737419261	8.79835036947853	892.563124469043	1321.56264309172	66.7712582914616	1221.07626936028	33.2758003809825	190.446795191692	48.7352424935113	1760.86845645608	1150.22049301119	11.3749240549	2003.0663828857	1017.52694821198	12.6632108976107	601.410298016417	12.3886295196846	631.294884802148	925.275356061319	20.1249577107154	529.617428577172	2295.71063561535
-30.3598767917292	23.2745397882917	65.1093847207079	140.197567932737	117.671112969128	172.37821788075	21.1291631250908	-0.324603506917509	451.277184096858	30.7833581094946	-27.1418117969279	-34.6506301181308	-35.7233184497313	208.849621155164	-121.538384977765	-52.8863317553379	-50.7409550921371	-8.90611015972084	108.016917984725	-57.1770850817396	660.451408758939	212.067686149965	-74.3400983873462	-8.90611015972084	926.491718710611	553.690514913808	275.05708923869	13.1932678866104	502.091732381379	10.6133287599889	767.82546242339	1312.19261814052	46.7324765326895	1279.94337905775	42.8625678427573	186.049189370249	24.802993956407	1731.43272621651	531.761032337526	14.4832374499211	1387.01085281254	582.069845306645	95.7513199384974	1024.52940552223	443.995726976266	1611.8391073933	1000.26960988325	16.0076699484316	379.852814036694	1849.61025018655
63.2770637276852	-11.8468098701949	-39.7499629208361	254.306342305152	69.7162528932178	261.81872966494	-76.2387015255207	10.6903522091691	356.260170759417	39.6667034540657	25.7151269287451	-63.3603231944555	-63.3603231944555	994.813096341398	14.9831449861908	-60.1407286116892	-34.3839719495589	56.8378745621526	-26.8715845897709	7.47075762640283	1620.48764359231	-53.7015394461567	-79.458296108287	-15.0664044529612	150.640320037377	601.428503275343	251.389541506034	-21.1500191335377	352.138762974691	317.26403246631	1484.92167615433	1320.88127709639	140.307066553413	870.093093858428	65.3909787946677	4.68311457637437	46.0161285122336	1496.5465863238	1247.25684602314	-15.9833923915553	1176.21572832089	791.302036043196	110.598962787014	654.386427380662	849.608286539629	1115.20087564593	1383.00673632813	166.814005378837	467.818939699316	1444.97834045293
-0.832095371563538	87.2120050584617	55.0007488035744	9.90499004673222	-41.6330199610874	74.3275025565068	2.38903025392519	-15.8640149571776	1574.29833549242	60.3692915127223	-11.5691807898593	-24.4536832918142	-18.0114320408368	980.537511860669	-84.5813616342705	-41.6330199610874	62.5167085963814	12.0524071303914	-42.706728502917	-36.2644772519395	1863.12593324458	-12.6428893316889	-19.0851405826663	NaN	262.580406308714	914.427912494025	422.955586401926	-21.9562035340802	1068.33635145445	-29.7162928934291	1108.43014647775	1411.07363149236	126.778842520108	816.133447275605	41.4178595672695	45.2979042469439	36.2444666610368	1060.5762620951	1039.88269047017	-18.0761588544057	1312.77916627394	1074.80309258724	73.7515652312234	1008.84233303277	407.513965904731	1654.40158609692	771.835481928913	383.152040821047	111.848784207294	893.645107347333
71.4236043391533	26.3063905885241	-28.4787975372398	192.810393715846	-20.9592619121349	-23.1077006621649	34.900145588644	-10.2170681619852	1687.04954436168	31.677487463599	72.4978237141682	6.97044183825451	17.7126355884043	488.220721844965	-80.0413275379588	-61.7795981627041	-13.4397262870301	-18.810823162105	-10.2170681619852	10.1930999632994	NaN	-59.6311594126742	-62.8538175377191	NaN	460.286985801915	382.584333568999	184.442570375066	-17.5843254305141	1070.2528058303	1036.58165652937	1698.34924471303	1470.42146482981	69.1836362295746	1112.9892645584	44.5777963558181	-3.33883918781296	17.3818680742978	1422.50482928618	1290.41032049023	-8.51901600334065	979.599711558565	596.266627209516	82.1340782683938	966.649269519746	409.182779735291	1060.73712624976	887.875769011231	1262.40870969472	238.537593743404	1507.29563244931
-20.6857059849316	-4.56474556735539	14.780406933736	115.805092217213	-4.56474556735539	97.5346704106271	-4.56474556735539	97.5346704106271	1241.04812936403	145.897551663356	30.9013673513122	53.4707119359189	9.40675346121063	643.497863219207	5.10783068319031	-72.2727793211754	127.627129856769	14.780406933736	42.7234049908681	-47.5539733475585	1727.90113397483	-24.9846287629519	0.808907905170001	12.6309455447259	397.867082758177	309.68844758214	85.351625737223	8.84369227566164	664.996477556171	746.691389557499	936.01610625899	2127.72442577043	113.880007705941	574.224353110251	30.8883510696708	47.7460313239132	82.7581364673396	2158.84629700903	1714.06288722402	17.9209047202537	1092.92220708694	715.569518318898	119.066986245708	790.780707145518	334.345755667948	1356.67038882846	906.492730408539	548.346465212394	102.604054658677	739.062123459257
-18.2614045110284	-46.217709536889	61.3065405625748	92.4885730914193	20.4473255247786	461.29675093258	51.6293580536231	69.9084805705319	1093.53934151743	81.7361480814729	-25.7881020179908	117.219150614296	2.16820300786974	847.308808789655	NaN	-65.5720745547924	3.24344550886437	-36.5405270279372	NaN	-20.4118895130176	1017.19712394681	107.541968105344	-58.04537704783	-66.6473170557871	562.511714899675	406.697770423162	91.1745328582231	209.333440752912	672.879925570538	635.224888988714	1659.70157392179	1300.0310520885	52.2210467390949	700.147365853928	43.131899977965	26.2520559930094	44.4303495152693	974.12021822513	1642.82172993683	34.0427532168351	733.907053823839	1077.99618120947	44.4303495152693	754.682246420707	970.625224187164	725.417047145791	1072.70283634918	1084.90776823812	124.046766799979	520.152283559121
187.482863345703	-24.4408313047064	30.4226632494604	-12.6075285577292	16.4378509121238	681.254314333204	12.1348317314048	3.52879336996688	1135.22283789905	7.83181255068584	14.2863413217643	-40.5771532324025	-34.122624461324	1010.4352816582	NaN	-5.07724499147105	51.9377591530552	33.6499276349996	19.665115297663	-56.7134751600986	2102.32639876564	-97.5921573769288	-50.2589463890202	NaN	381.747576906504	406.450596550452	164.621035825492	232.22930011419	89.2118179650201	977.220366218502	1247.6534233733	1397.17170016561	30.7046661767234	844.604155498363	52.8073679634133	268.633750115797	71.0095929642167	1735.2130216091	988.921796576162	-4.3996248962547	1783.31890196837	652.180634061298	81.4108643932473	526.065217984303	1492.27212077132	308.726951446941	1200.27176473726	1695.45107573038	33.3806081144406	182.156454915066
-27.3973464890297	2.73814568818877	-0.490657045084634	NaN	-29.5498816445453	834.692983294969	-27.3973464890297	94.2208897976019	389.118206103239	75.9243409757192	42.5600460652274	-72.6005847548573	-39.2362898443655	1125.28522928958	NaN	-63.9904441327949	58.7040597315944	143.729198374461	171.712155396164	-20.9397410224829	2622.37342995068	-43.5413601553967	-84.4395281101931	NaN	277.317361177591	378.863441657671	182.280644830849	192.695627444191	109.375766537458	835.820803818031	1187.32646701831	713.444758111268	75.5270730440983	1044.12045608486	19.5465414973875	415.315880804366	87.2439284841075	1624.75573677865	1467.22912475186	-26.0190074359818	529.880689551123	1429.4748127785	113.281385017461	1210.76017789833	1374.67012620275	-5.18780109698843	1245.79450658377	1947.94443416303	81.4699431295652	152.573733264173
-15.2817497036924	36.4037310688306	41.7876353159684	NaN	15.9448949297069	1462.06157571092	-13.1281880048373	21.3287991768447	622.172513157425	14.8681140802794	-19.5888731014026	-50.815517734802	-77.735038970491	671.704432231093	NaN	12.7145523814242	-3.4371603599892	59.0161289068094	655.552719489679	-35.7405858428161	2282.56858297473	15.9448949297069	-48.6619560359468	NaN	415.079429989253	232.576655091877	123.074990153451	31.8236027047625	4.44818647015603	1160.73362456996	1630.02647430607	988.659579666722	40.9487414496313	1735.6173654967	129.592946399786	506.330817437941	20.0912814613597	1365.39745070488	1215.48445703918	-37.2667335063871	528.49186867548	1311.95020948493	97.0031651681112	1056.4463246286	1676.03458788855	39.5726105719569	1452.57748364899	2064.02727136919	335.291962451179	75.1478709484046
15.159416828972	60.4057904863143	-33.3188406610376	NaN	NaN	2109.42014039739	-3.15459155614275	-19.3140107194793	150.898537800999	23.7777737160848	-68.869562820378	10.8502383854156	-23.6231891630357	827.439553439355	NaN	-73.1787412639344	NaN	37.7826036576431	733.714922292003	-37.628019104594	2727.78724704773	-73.1787412639344	-18.2367161085902	NaN	828.626960091321	259.509962627272	268.647162127841	31.0799751130317	38.9118603992342	1879.40490265682	1526.97006477771	1003.53906481651	89.8191147595505	767.277192016068	25.8587182555634	-27.6591645334871	68.9340873296772	1371.63767326803	909.55644138208	24.5534040411963	397.873269350183	959.158381528029	96.345685831386	1101.43763089404	1563.96105290953	22.0942468072768	859.775130642049	879.799374877143	163.376414465997	207.874734988428
-13.6498416094793	15.4509976873042	17.6066154129919	NaN	-8.26079729526009	983.323356521066	-28.7391656892929	-11.4942238837916	499.387177104185	4.6729090588659	24.0734685900549	-15.8054593351669	-67.5402847516709	171.73328279966	NaN	-67.5402847516709	NaN	-24.4279302379176	522.021163223905	-49.2175340833257	3481.68430059307	-72.92932906589	-49.2175340833257	NaN	419.832817725859	77.3878818449615	559.686283906225	26.413253984828	872.069259767043	1253.72544784804	1108.64381470766	1411.87749838846	64.3174644449273	665.556664846502	111.370967085051	63.0104227049238	87.8442157649889	784.497463186814	1249.80432262803	15.9569200648006	1343.91132790828	1372.66624618835	52.5540887848965	665.556664846502	685.865220853389	72.4974748499303	1066.57623561416	880.673488640331	292.909114974585	103.666797695841
-26.3117635800486	-0.431997036180383	-37.0949996399936	NaN	NaN	1267.67656361336	32.9960347496494	8.19459181177568	588.332691836821	-14.450203914109	-27.3900871860431	7.11626820578117	190.431281224848	16.8211806597317	NaN	-79.1496202737794	NaN	-23.076792762065	500.988479751266	-32.7817052160156	3348.84112318276	-73.7580022438069	-70.5230314258234	NaN	284.797706794749	-18.8378250844723	198.418633070488	134.288714699445	685.282503152687	1118.4866456183	1253.29035158192	975.830296588839	58.37983172964	1750.62441241858	30.8955809991932	15.1902948675094	76.7026655499378	1717.9050663109	1384.16773601262	60.997379418254	718.001849260362	1096.23749026508	105.495690124692	451.011985021737	1328.23193855324	-6.24800041996887	1315.97878385482	522.865497920829	295.625174422886	186.460705291522
-63.7990789098529	-16.330169903863	33.2964167842173	NaN	16.0349953274937	3506.0786461088	-31.4339136784962	9.56196228122239	958.94014240102	24.6657060558555	-72.4297896382147	-1.22642612922986	295.454255158207	-44.3799797710388	NaN	-63.7990789098529	NaN	50.5578382409409	445.412854063493	75.3711315849811	3822.17842653505	372.051812872418	-27.1185583143153	NaN	348.601824199568	-48.4828710884519	716.855287486478	0.00601909523373594	541.246874388805	786.312346398243	1233.19644241545	522.899726751735	62.9105252794745	1091.66130350091	93.0522678260899	237.208427831642	32.7687827328591	1877.96763080392	857.079915855514	-17.0306179963315	1013.03067077061	1016.96220240713	107.467883826645	410.195819838304	556.94527755664	50.8909208998436	821.119027617567	85.4452932706821	865.705314547681	242.611954699335
-12.8151604463783	-14.9738695837812	58.4222410879158	NaN	-3.1009693280655	2251.67072468921	NaN	46.5493408322001	1196.06195649922	2.29580351544163	-75.4177254310611	-40.8783792326154	656.384672148506	-63.5448251753454	NaN	-62.465470606644	NaN	8.77193092765019	-26.8467698394969	NaN	3421.69107716156	309.911855595348	-49.5132157822268	NaN	33.3347105682554	-55.8984160424148	1237.9819198123	-6.03284528939323	1203.86337140234	749.82422717746	580.543736989571	1047.70539983367	NaN	1159.24680809701	142.25161510775	357.460920462895	28.0857031205689	1442.69321027208	564.796714646511	-2.09608970362837	1060.82791845288	543.800684855765	74.0145182878256	743.262967867852	805.225295239763	21.1046066864616	1683.03892524182	159.413234539391	692.570687069232	131.528430536784
-23.3351090200988	-39.5331708651474	NaN	NaN	3.66166072164887	1529.51908652523	NaN	32.8181720427363	678.58090426534	13.380497828678	115.968222847319	NaN	474.485325017728	-47.0922663928367	NaN	14.4603686183479	NaN	179.680599437843	NaN	NaN	3101.81095628461	648.344522154582	-11.4565303337298	NaN	186.325890526218	-10.773781270547	514.825343520826	-63.3336937496843	757.914938736836	420.217501058379	755.28694311288	768.426921232664	62.8100962002453	1089.0423873554	68.066087448159	-13.4017768945039	-16.0297725184607	1196.79020793763	704.041028445721	-29.1697506382451	847.26678995137	577.897238495791	120.625999927296	976.038575525256	446.659257013936	9.1370352000985	1285.98760090171	157.582074744079	1809.45168771469	134.143384289766
-24.1416375806396	56.887425268771	20.1542501103715	NaN	-60.874812739039	3198.65428881658	NaN	-17.6593125526867	242.714076070086	6.10921254980702	-71.6786877856271	NaN	474.997389571729	NaN	NaN	-58.7140377297214	NaN	90.379437913194	-73.8394627949447	NaN	2912.351600082	438.26421441333	-48.9905501877922	NaN	-69.4730346642368	6.8403733590884	785.763434562683	-104.998241847509	168.677428305106	358.145199949223	576.559436705637	-37.8950727235505	71.3120456546562	1217.32891441873	79.2065361398278	-27.3690854099884	17.3663606726505	1426.53291227578	329.198734836927	21.3136059152363	505.509022339092	831.814629059517	113.415994908905	1281.8005867143	994.514146039271	20.6078263830417	987.812955766407	504.210391074724	1978.4722511048	171.384607522481
-37.91979492629	-17.3826053531149	NaN	NaN	-20.6253194962478	1281.8648613288	NaN	-54.1333656419545	256.086287384426	21.5299643644799	175.018433806104	NaN	659.263745847283	NaN	NaN	-14.139891209982	NaN	167.45210080546	NaN	NaN	3830.63817783126	320.940570247084	-10.8971770668491	NaN	11.3264874112841	-51.9136895738711	414.482615691648	32.4065464063358	584.440591339253	674.030842068223	149.664374566311	381.54502351188	41.6290722166709	912.499009449746	53.4866054013875	-57.1837043226341	29.7715390319543	1900.6267748428	633.18822776531	-55.8662006354433	627.918213016547	712.238448996754	70.6141533348671	720.143471119899	859.119956262851	23.1529512737445	577.484013405558	780.887749913603	2126.48169912067	143.854069641156
26.1512636887667	-1.96571921920167	NaN	NaN	-11.6985209950369	1245.99575292678	NaN	-16.0242106731858	273.796997762796	58.593936274884	934.546096100052	NaN	719.34303461214	NaN	NaN	26.1512636887667	NaN	40.2097551427509	-156.609125213028	NaN	2515.5856734635	596.060878784894	-70.0953316500481	NaN	-40.9037500909195	-60.692704836164	816.617622203008	-54.0963865877491	507.909928177194	130.600524367866	15.824586845448	63.3180782340347	108.173042323256	543.530046718634	205.798552399795	6.58974129766725	5.27047764798429	1784.9571410703	80.4685056799133	5.27047764798429	1366.7505641208	1419.52111010812	178.094015756453	738.781066871713	361.203989241835	3.33460495044482	857.74775994614	1082.53446695417	1107.1379871242	204.636133614352
-0.599286077723943	88.1198448319648	NaN	NaN	16.7117638558739	2622.02477886234	NaN	17.7937044767237	59.9893886898684	-43.8769109117185	-28.7297422198204	NaN	1084.58715663469	NaN	NaN	-88.2364763665629	NaN	53.4977449647692	-61.1879608453163	NaN	2958.50831194665	661.548373882392	-39.549148428319	NaN	-36.4694980239114	-24.5802431394994	790.494230602967	-124.978395496756	602.908209093356	-41.7536113058723	28.2608896801094	203.957656305309	58.6445410513845	828.804051897184	107.522588909523	67.891739294816	69.2127676153063	1247.57002949258	373.049281328057	7.12443655226588	283.219355534722	712.553559694044	155.079608447171	637.254945426101	752.299151646204	18.1815685124223	885.469871757362	1168.59753720378	1484.17857141677	135.685145081092
34.3246961297754	31.0773181726882	NaN	NaN	-12.221054588475	2730.73085983121	NaN	-33.8702409690566	85.2002841241421	53.8089638722988	-30.6228630119693	NaN	705.449473927805	NaN	NaN	-13.3035139075041	NaN	28.91239953463	NaN	NaN	2459.03357075491	724.933741670328	-71.7563171350744	NaN	-55.8337263307157	-74.3528943901579	769.592050032996	-12.1814016191732	296.030466798687	30.1481253738377	12.951755032927	247.086951213018	188.883851597628	522.228876667589	90.9968204262908	-83.6124784198791	67.1864614927222	1028.86040286519	75.1232478039117	-50.5425354565893	269.574512428055	1311.93911463095	79.0916409595065	915.099799071471	689.264184427889	58.8041074270841	1187.58520443741	1463.06154358874	1339.88106673245	138.311506125232
16.216233311117	4.30346964842864	NaN	NaN	NaN	2226.5753819972	NaN	-31.4348213396364	-10.8582295586293	36.7928250921242	546.875705558144	NaN	1001.72668176988	NaN	NaN	-56.343327179803	NaN	61.7013309322907	-124.570973611564	NaN	2001.31585092091	661.671428125868	-54.1773701502233	NaN	-23.5915948273551	-16.9687355132169	355.235957941354	-96.4430472828762	147.278175477412	14.8209891946469	43.9615701768553	471.798281870188	14.8209891946469	1438.73574173438	13.4964173318192	-108.364194048325	-28.8898822786658	1269.19054329244	351.262242352871	10.8472736061639	988.381308372974	1421.51630751762	83.698726061685	841.353831599104	474.869518221833	-47.3134612656659	1192.0306917669	1047.47789272422	1346.66856981255	83.792565773041
-9.49409655810589	-2.99310730501484	NaN	NaN	NaN	NaN	NaN	NaN	-20.329078646591	11.0923694100158	612.433875320938	NaN	275.465932369052	NaN	NaN	2349.2815041051	NaN	83.6867494028658	NaN	NaN	821.5490296287	468.328613544086	-70.1699962536223	NaN	-121.245236193529	-86.7601161084978	681.196981169687	-113.287131558521	31.2851026441075	11.3898410565898	22.0006472365992	602.942285592118	72.4019765916442	1150.72515463511	39.2432072791146	-142.466848553547	-0.547315895920869	1356.30952437279	39.2432072791146	-23.095279028441	427.863983621961	349.609288044392	72.4019765916442	1215.71634248766	626.858048716439	-68.3523743169317	1287.30795059814	802.903268742631	1950.00046674769	65.0831746201184
100.273186489261	-3.7925800953232	NaN	NaN	NaN	NaN	NaN	-2.70856169340044	NaN	18.9718063450547	1.62751191429058	NaN	-113.278438689522	NaN	NaN	3362.08455787484	NaN	300.816590844972	NaN	NaN	920.875116744789	1449.87609688309	398.37824701802	NaN	-89.0043516641545	-77.0511414631542	730.454614337749	-154.082940536267	-122.207713333599	63.7311120152928	-21.2694938584866	407.717938910743	102.247011551849	747.720362405861	37.1684226797367	-144.785999268822	43.8090950136257	1929.7600378381	110.215818352516	33.1840192794033	365.217635973854	673.344832266304	102.247011551849	1086.3946514342	611.862626318057	17.1756389224895	775.682060581741	1068.53735060107	523.220603668529	137.235087321217
2929.08543033282	-15.4382118636979	NaN	NaN	NaN	NaN	NaN	NaN	NaN	-59.9043147476969	-43.6362283267217	NaN	46.3805165360081	NaN	NaN	NaN	NaN	14.9288827887893	NaN	NaN	1919.37953313763	608.17176760702	291.486351945369	NaN	-40.7175588347952	-107.21370708413	610.944694008689	-168.390163473519	-77.9554018544228	-39.3876358698085	8.48959086971275	192.018960037878	86.9550458039281	942.095512290377	45.7274338893404	-132.482243418878	12.4793597646729	1773.29736540707	-14.1190995350612	-20.7687143599947	492.581550124872	822.402445441574	186.699268177931	1209.4100282527	410.463212194154	-35.2866778057169	706.881275065604	1328.91008881857	804.56450033006	97.2032139322799
2.20159114051199	-8.64901173944555	NaN	NaN	NaN	NaN	NaN	-31.4352777873564	NaN	-34.6904586513437	69.4753289962488	NaN	-52.0514232592757	NaN	NaN	1266.29682665557	NaN	39.0936409323676	NaN	NaN	684.704512289842	NaN	540.391493986406	NaN	-121.47702209776	-72.2035194949912	893.290788261971	NaN	-70.8718032084299	19.6849042777404	29.0069182836697	44.9875137224056	152.856532933873	801.40236448924	40.9923648627217	NaN	-22.9300168922221	1350.06947455251	59.6363928745802	-8.28113774004746	325.979650186846	407.214343667087	159.51511436668	824.041541360782	795.284898116016	-42.8770274140248	855.956136693257	724.501786442567	594.170977647011	140.260229772834
1567.89826345144	3.57462675997746	NaN	NaN	NaN	NaN	NaN	-39.8486525374954	NaN	-23.5649228009431	1454.99773727801	NaN	NaN	NaN	NaN	1731.8211427994	NaN	163.15517817819	NaN	NaN	1193.37247951074	819.932277552468	801.477383851042	NaN	-114.442624288893	-117.109653190973	152.260265919125	NaN	-89.1058497191312	-79.7712485618506	112.254832387922	88.2515722692004	53.5801965421581	1197.73559553455	68.2488555035991	NaN	56.2472254442383	745.674196631963	26.9099075213564	-18.4295838140066	465.636161913545	406.961526067781	132.257549153523	920.364589718215	374.503476200754	-34.7374318405318	503.796620224786	647.705510964579	733.151414841331	105.798594272547
1627.58862641368	48.3931504702825	NaN	NaN	NaN	NaN	NaN	40.7904212188356	NaN	-22.2036211502959	174.381235208546	NaN	-65.6477883014211	NaN	NaN	1656.91343924069	NaN	-2.6537459322896	NaN	NaN	869.487909626549	439.390654830409	973.753910789249	NaN	-41.9586478246348	-91.365394513116	410.713977240098	NaN	NaN	-48.6352352149701	36.8250833813216	429.408421933037	142.315164148619	902.110809168775	79.5552426794675	NaN	19.4659561664499	1157.15644747958	-65.9943624298419	-43.2939653027019	219.763577876509	846.027475089959	118.279449543412	804.63263326988	479.679170969719	-7.46139797153909	589.932694656193	2199.85914766991	1257.07901655496	74.6662268153243
947.343538851773	-1.28172541901036	NaN	NaN	NaN	NaN	NaN	15.0176777471543	NaN	-57.7863230617145	2083.95525297232	NaN	NaN	NaN	NaN	2418.63633131757	NaN	60.6560066124154	NaN	NaN	149.759410587449	NaN	2775.04994721771	NaN	-96.305308555091	-131.070568627301	125.657505752098	NaN	NaN	-41.4831676719902	-13.4035345367434	48.1042332833209	156.41138966213	898.51597966508	48.1042332833209	NaN	32.0587286346085	1177.97518563015	-50.8430453837391	-30.7861645728486	275.41554914008	164.434141986486	184.491022797377	461.275977987666	740.353148747267	-88.2243892432833	248.385235565378	981.271074195607	2059.77281522135	102.033224779003
1080.71879590952	30.5318185702152	NaN	NaN	NaN	NaN	NaN	-42.3072367938983	NaN	-66.224538555249	720.872119409202	NaN	NaN	NaN	NaN	2062.41531820496	NaN	-9.69273439205641	NaN	NaN	832.848577655525	1162.25505191413	2652.7378116783	NaN	NaN	-105.275431798234	200.002477545173	NaN	NaN	0.500685912859056	4.51750050948283	237.492747113662	76.8201632487108	1008.72114966543	62.0918430610903	NaN	-35.6506454567549	921.690166738579	-115.98693738923	-75.8187914229927	482.518437507712	443.689229740349	83.5148542430838	636.49633037829	590.189259127808	-56.4415082899468	470.776608698745	830.141094423944	781.700113589512	104.652916345487
NaN	44.9732326779138	NaN	NaN	NaN	NaN	NaN	-32.2516061605199	NaN	-36.6023013063472	163.529675401706	NaN	NaN	NaN	NaN	NaN	NaN	-20.287194509495	NaN	NaN	294.050529776524	670.385659890581	NaN	NaN	NaN	-112.929154668342	428.736242052823	NaN	NaN	-82.0917682213448	19.8056826469932	-2.98716820513505	128.406913177722	636.553411586933	93.5472589332904	NaN	-29.8022868546977	1030.7356557355	-95.4993275461261	-2.98716820513505	324.157279319529	281.253089480229	113.658597920462	1142.01839813119	651.754839974185	-8.83427371156286	59.9301220816634	1818.49499810515	657.391265858875	129.821803051828
NaN	123.63224890771	NaN	NaN	NaN	NaN	NaN	-8.03970880907691	NaN	-76.5961826616186	NaN	NaN	NaN	NaN	NaN	1368.53075823005	NaN	-37.4210547458805	NaN	NaN	224.834662690033	1171.5669206537	-62.4496086920465	NaN	NaN	-131.3443159422	617.814547476528	NaN	NaN	-77.6411716111082	48.561217566957	-70.9282785697217	138.513984321535	1034.01391604249	23.0522240096885	NaN	-31.9934989296803	1499.88869311471	-147.455259241527	-68.2431213531671	227.124172467836	437.909013967371	67.3573180828391	283.512474015483	219.322362229552	NaN	195.633586969608	1320.28639335837	862.303404999456	135.847630361179
NaN	NaN	NaN	NaN	NaN	NaN	NaN	11.8406470897009	NaN	-56.7488839174596	NaN	NaN	NaN	NaN	NaN	1508.83437938884	NaN	69.5429509528676	NaN	NaN	41.2361603784839	NaN	-52.3939930598621	NaN	NaN	NaN	367.786790937454	NaN	NaN	-104.099801568372	-12.6801768094086	-82.5893016250865	90.8391041676529	909.582508258958	53.1957292669032	NaN	-15.3689893023193	1791.51300593366	NaN	-74.5228641463545	-11.3357705629533	214.524478841545	86.8058854282868	487.43894687198	366.510642250658	38.032851010055	199.449772478805	1041.52685930179	1129.5724528302	205.093720781908
NaN	1046.91926206672	NaN	NaN	NaN	NaN	NaN	109.076787958085	NaN	-83.7200969632016	NaN	NaN	NaN	NaN	NaN	1529.45609833864	NaN	-0.93725372016333	NaN	NaN	54.614391087665	2067.54457941838	43.721911713581	NaN	NaN	NaN	358.054143400268	NaN	NaN	-110.43698242209	3.99332129888827	64.5740703276414	88.8063699391427	1091.75432608183	48.4192039199739	NaN	-8.12282850686235	1674.67575562517	NaN	-84.858443943283	NaN	154.772074437118	28.2256209103895	450.944625244356	316.225395439113	112.907581749041	143.405253802552	690.104263946967	2032.00183430144	74.503105829805
NaN	NaN	NaN	NaN	NaN	NaN	NaN	-3.91952613634463	NaN	-67.1263988466773	NaN	NaN	NaN	NaN	NaN	NaN	NaN	25.5043628839826	NaN	NaN	44.0305152301146	1241.69177572418	-63.8570778444187	NaN	NaN	NaN	NaN	NaN	NaN	NaN	NaN	NaN	NaN	NaN	NaN	NaN	NaN	NaN	NaN	NaN	NaN	NaN	NaN	NaN	165.276411128079	49.9859982510207	201.445952422842	853.627993894042	1787.25427856512	80.5040487184772
NaN	49.7909163138565	NaN	NaN	NaN	NaN	NaN	-10.1755784703416	NaN	-120.295868892233	NaN	NaN	NaN	NaN	NaN	1049.59592935221	NaN	10.540119727836	NaN	NaN	109.757411098055	1490.07709103978	-19.9882776168467	NaN	NaN	NaN	NaN	NaN	NaN	NaN	NaN	NaN	NaN	NaN	NaN	NaN	NaN	NaN	NaN	NaN	NaN	NaN	NaN	NaN	387.37336218618	197.356301802138	230.156865797002	853.367581699428	2150.68644039286	204.142625387282
NaN	8.6513373234828	NaN	NaN	NaN	NaN	NaN	-70.979008227799	NaN	-12.0743690528782	NaN	NaN	NaN	NaN	NaN	3466.57182222161	NaN	-6.6202357959411	NaN	NaN	-5.52940914455368	522.430690126958	-15.3468490070405	NaN	NaN	NaN	NaN	NaN	NaN	NaN	NaN	NaN	NaN	NaN	NaN	NaN	NaN	NaN	NaN	NaN	NaN	NaN	NaN	NaN	438.864102043635	86.8709719789754	193.261178493696	1189.25460118469	2370.86497992265	137.802453821129
NaN	598.27454651308	NaN	NaN	NaN	NaN	NaN	NaN	NaN	5.66937511123523	NaN	NaN	NaN	NaN	NaN	1929.7263128303	NaN	16.5829141794092	NaN	NaN	61.3284243589223	1122.12442178543	-92.5524765023302	NaN	NaN	NaN	NaN	NaN	NaN	NaN	NaN	NaN	NaN	NaN	NaN	NaN	NaN	NaN	NaN	NaN	NaN	NaN	NaN	NaN	443.988483494429	92.8922491978833	160.846359061731	1348.91071318133	1207.33965096498	177.834886527693
NaN	935.151476873501	NaN	NaN	NaN	NaN	NaN	NaN	NaN	-63.9202531857461	NaN	NaN	NaN	NaN	NaN	1736.59262426529	NaN	38.7166240006684	NaN	NaN	-37.7150930530445	NaN	-99.9523483682107	NaN	NaN	NaN	NaN	NaN	NaN	NaN	NaN	NaN	NaN	NaN	NaN	NaN	NaN	NaN	NaN	NaN	NaN	NaN	NaN	NaN	684.851810558977	100.054922068348	495.586150911816	1845.37896911402	831.051032681634	226.987580035306
NaN	NaN	NaN	NaN	NaN	NaN	NaN	NaN	NaN	-50.5540633618577	NaN	NaN	NaN	NaN	NaN	1324.7900615014	NaN	18.2677633787181	NaN	NaN	4.06643405129769	548.086588286326	53.2248817231376	NaN	NaN	NaN	NaN	NaN	NaN	NaN	NaN	NaN	NaN	NaN	NaN	NaN	NaN	NaN	NaN	NaN	NaN	NaN	NaN	NaN	398.687590615653	89.0818051405082	509.828128991346	1188.01223050833	1555.45645942389	143.517987202072
NaN	1484.19578660733	NaN	NaN	NaN	NaN	NaN	NaN	NaN	-44.8255047217919	NaN	NaN	NaN	NaN	NaN	1428.45591108354	NaN	34.959022988734	NaN	NaN	18.5649419523246	383.606479696375	-28.4314236853824	NaN	NaN	NaN	NaN	NaN	NaN	NaN	NaN	NaN	NaN	NaN	NaN	NaN	NaN	NaN	NaN	NaN	NaN	NaN	NaN	NaN	268.748423562332	125.757579493897	NaN	672.754300454099	757.867898113882	70.150029022839
NaN	NaN	NaN	NaN	NaN	NaN	NaN	NaN	NaN	-3.00695234127476	NaN	NaN	NaN	NaN	NaN	1296.03307375135	NaN	58.2272576428893	NaN	NaN	-35.8109934042198	407.043560945538	-68.6150344671649	NaN	NaN	NaN	NaN	NaN	NaN	NaN	NaN	NaN	NaN	NaN	NaN	NaN	NaN	NaN	NaN	NaN	NaN	NaN	NaN	NaN	537.233842216558	161.346987535507	-51.0120512117932	1118.66607664767	611.04848135332	100.024056560351
NaN	-41.0097185989021	NaN	NaN	NaN	NaN	NaN	NaN	NaN	51.9800984828158	NaN	NaN	NaN	NaN	NaN	2666.63495525112	NaN	-18.0357637904776	NaN	NaN	-6.00178746225534	1228.02778510454	9.31418241002761	NaN	NaN	NaN	NaN	NaN	NaN	NaN	NaN	NaN	NaN	NaN	NaN	NaN	NaN	NaN	NaN	NaN	NaN	NaN	NaN	NaN	NaN	NaN	NaN	NaN	NaN	NaN
NaN	-16.6612233549009	NaN	NaN	NaN	NaN	NaN	NaN	NaN	-112.979702690897	NaN	NaN	NaN	NaN	NaN	NaN	NaN	-29.7955614461731	NaN	NaN	80.7517841553676	864.433956934607	-86.7110265083524	NaN	NaN	NaN	NaN	NaN	NaN	NaN	NaN	NaN	NaN	NaN	NaN	NaN	NaN	NaN	NaN	NaN	NaN	NaN	NaN	NaN	NaN	NaN	NaN	NaN	NaN	NaN
NaN	-39.3766479575165	NaN	NaN	NaN	NaN	NaN	NaN	NaN	-29.5211168230899	NaN	NaN	NaN	NaN	NaN	812.579265662912	NaN	-62.3728872711784	NaN	NaN	-16.3804086438545	795.058321423932	-31.7112348529625	NaN	NaN	NaN	NaN	NaN	NaN	NaN	NaN	NaN	NaN	NaN	NaN	NaN	NaN	NaN	NaN	NaN	NaN	NaN	NaN	NaN	NaN	NaN	NaN	NaN	NaN	NaN
NaN	0.33453414820741	NaN	NaN	NaN	NaN	NaN	NaN	NaN	-35.8199480868675	NaN	NaN	NaN	NaN	NaN	1687.54370511837	NaN	-68.6876592096629	NaN	NaN	-28.1508154915486	548.12971952813	-76.3567918049818	NaN	NaN	NaN	NaN	NaN	NaN	NaN	NaN	NaN	NaN	NaN	NaN	NaN	NaN	NaN	NaN	NaN	NaN	NaN	NaN	NaN	NaN	NaN	NaN	NaN	NaN	NaN
NaN	-1.56837211359418	NaN	NaN	NaN	NaN	NaN	NaN	NaN	-80.4891735731365	NaN	NaN	NaN	NaN	NaN	1300.62485196885	NaN	11.5850947963295	NaN	NaN	5.00836134136768	291.096266632209	-72.816317875681	NaN	NaN	NaN	NaN	NaN	NaN	NaN	NaN	NaN	NaN	NaN	NaN	NaN	NaN	NaN	NaN	NaN	NaN	NaN	NaN	NaN	NaN	NaN	NaN	NaN	NaN	NaN
NaN	4.20345555135936	NaN	NaN	NaN	NaN	NaN	NaN	NaN	-71.46571398001	NaN	NaN	NaN	NaN	NaN	1707.30809732262	NaN	7.49341944402759	NaN	NaN	-28.696183375323	243.274165085251	-89.0121880742406	NaN	NaN	NaN	NaN	NaN	NaN	NaN	NaN	NaN	NaN	NaN	NaN	NaN	NaN	NaN	NaN	NaN	NaN	NaN	NaN	NaN	NaN	NaN	NaN	NaN	NaN	NaN
NaN	-25.1291084609681	NaN	NaN	NaN	NaN	NaN	NaN	NaN	-67.9194223922816	NaN	NaN	NaN	NaN	NaN	900.897172514125	NaN	-36.1009838279715	NaN	NaN	-18.545983240766	1817.04876565892	119.699646383478	NaN	NaN	NaN	NaN	NaN	NaN	NaN	NaN	NaN	NaN	NaN	NaN	NaN	NaN	NaN	NaN	NaN	NaN	NaN	NaN	NaN	NaN	NaN	NaN	NaN	NaN	NaN
NaN	144.197299953921	NaN	NaN	NaN	NaN	NaN	NaN	NaN	-57.7833568114038	NaN	NaN	NaN	NaN	NaN	711.719036626056	NaN	9.17762179014398	NaN	NaN	3.68901698673842	758.921037935343	241.89446545454	NaN	NaN	NaN	NaN	NaN	NaN	NaN	NaN	NaN	NaN	NaN	NaN	NaN	NaN	NaN	NaN	NaN	NaN	NaN	NaN	NaN	NaN	NaN	NaN	NaN	NaN	NaN
NaN	-22.3775678722988	NaN	NaN	NaN	NaN	NaN	NaN	NaN	14.9630988496876	NaN	NaN	NaN	NaN	NaN	994.606472850037	NaN	-19.0828031615352	NaN	NaN	-41.0479012332919	968.248355163929	657.442217448571	NaN	NaN	NaN	NaN	NaN	NaN	NaN	NaN	NaN	NaN	NaN	NaN	NaN	NaN	NaN	NaN	NaN	NaN	NaN	NaN	NaN	NaN	NaN	NaN	NaN	NaN	NaN
NaN	-16.6046315692805	NaN	NaN	NaN	NaN	NaN	NaN	NaN	-78.1368360752551	NaN	NaN	NaN	NaN	NaN	1986.48838297343	NaN	73.4960964573252	NaN	NaN	4.27236638810374	1389.84575713871	677.83024785529	NaN	NaN	NaN	NaN	NaN	NaN	NaN	NaN	NaN	NaN	NaN	NaN	NaN	NaN	NaN	NaN	NaN	NaN	NaN	NaN	NaN	NaN	NaN	NaN	NaN	NaN	NaN
NaN	5.66379147328907	NaN	NaN	NaN	NaN	NaN	NaN	NaN	-25.11729030462	NaN	NaN	NaN	NaN	NaN	1294.07192874863	NaN	-35.0112094475193	NaN	NaN	3.465142774867	2946.35642561282	697.138807127032	NaN	NaN	NaN	NaN	NaN	NaN	NaN	NaN	NaN	NaN	NaN	NaN	NaN	NaN	NaN	NaN	NaN	NaN	NaN	NaN	NaN	NaN	NaN	NaN	NaN	NaN	NaN
NaN	41.1522276007516	NaN	NaN	NaN	NaN	NaN	NaN	NaN	-68.8337577439635	NaN	NaN	NaN	NaN	NaN	923.239830065366	NaN	13.6557312645728	NaN	NaN	-10.5411855112645	631.776968901871	555.886639014018	NaN	NaN	NaN	NaN	NaN	NaN	NaN	NaN	NaN	NaN	NaN	NaN	NaN	NaN	NaN	NaN	NaN	NaN	NaN	NaN	NaN	NaN	NaN	NaN	NaN	NaN	NaN
NaN	-25.6615618872284	NaN	NaN	NaN	NaN	NaN	NaN	NaN	-68.5770011935197	NaN	NaN	NaN	NaN	NaN	1247.49647086608	NaN	2.94873098363244	NaN	NaN	-10.2560195721495	1294.81349369097	473.918167473188	NaN	NaN	NaN	NaN	NaN	NaN	NaN	NaN	NaN	NaN	NaN	NaN	NaN	NaN	NaN	NaN	NaN	NaN	NaN	NaN	NaN	NaN	NaN	NaN	NaN	NaN	NaN
NaN	7.64434331592155	NaN	NaN	NaN	NaN	NaN	NaN	NaN	-48.5032105415868	NaN	NaN	NaN	NaN	NaN	912.610799607527	NaN	-16.5761701128076	NaN	NaN	13.1490054588145	1641.42806732656	357.740855603915	NaN	NaN	NaN	NaN	NaN	NaN	NaN	NaN	NaN	NaN	NaN	NaN	NaN	NaN	NaN	NaN	NaN	NaN	NaN	NaN	NaN	NaN	NaN	NaN	NaN	NaN	NaN
NaN	211.710516689659	NaN	NaN	NaN	NaN	NaN	NaN	NaN	-27.3083650278758	NaN	NaN	NaN	NaN	NaN	870.389278289135	NaN	12.344537008213	NaN	NaN	76.2297680663561	2315.51726360437	338.379509304943	NaN	NaN	NaN	NaN	NaN	NaN	NaN	NaN	NaN	NaN	NaN	NaN	NaN	NaN	NaN	NaN	NaN	NaN	NaN	NaN	NaN	NaN	NaN	NaN	NaN	NaN	NaN
NaN	44.5994962107764	NaN	NaN	NaN	NaN	NaN	NaN	NaN	-58.9891709717657	NaN	NaN	NaN	NaN	NaN	2175.8812231367	NaN	-46.8670928972129	NaN	NaN	132.760064025706	1880.54332095668	139.372106611826	NaN	NaN	NaN	NaN	NaN	NaN	NaN	NaN	NaN	NaN	NaN	NaN	NaN	NaN	NaN	NaN	NaN	NaN	NaN	NaN	NaN	NaN	NaN	NaN	NaN	NaN	NaN
NaN	-25.6507491158377	NaN	NaN	NaN	NaN	NaN	NaN	NaN	-70.8551031111989	NaN	NaN	NaN	NaN	NaN	1848.67612386255	NaN	-74.1627387693961	NaN	NaN	-4.7023899472557	1256.60934104526	-28.9583847740349	NaN	NaN	NaN	NaN	NaN	NaN	NaN	NaN	NaN	NaN	NaN	NaN	NaN	NaN	NaN	NaN	NaN	NaN	NaN	NaN	NaN	NaN	NaN	NaN	NaN	NaN	NaN
NaN	8.82333152113766	NaN	NaN	NaN	NaN	NaN	NaN	NaN	-5.51675874868301	NaN	NaN	NaN	NaN	NaN	1811.2623700509	NaN	-41.9185263566893	NaN	NaN	-6.61984261559229	1767.13901537453	-6.61984261559229	NaN	NaN	NaN	NaN	NaN	NaN	NaN	NaN	NaN	NaN	NaN	NaN	NaN	NaN	NaN	NaN	NaN	NaN	NaN	NaN	NaN	NaN	NaN	NaN	NaN	NaN	NaN
NaN	-9.64279278035534	NaN	NaN	NaN	NaN	NaN	NaN	NaN	-55.9949605018644	NaN	NaN	NaN	NaN	NaN	1364.36789325009	NaN	-71.4456830757008	NaN	NaN	81.9579196216745	1351.12441675823	20.1550293263291	NaN	NaN	NaN	NaN	NaN	NaN	NaN	NaN	NaN	NaN	NaN	NaN	NaN	NaN	NaN	NaN	NaN	NaN	NaN	NaN	NaN	NaN	NaN	NaN	NaN	NaN	NaN
NaN	-17.0853505230097	NaN	NaN	NaN	NaN	NaN	NaN	NaN	19.3520199764761	NaN	NaN	NaN	NaN	NaN	3162.90334761394	NaN	-54.6268837649043	NaN	NaN	44.7477630518753	2153.69860105242	-112.043346370155	NaN	NaN	NaN	NaN	NaN	NaN	NaN	NaN	NaN	NaN	NaN	NaN	NaN	NaN	NaN	NaN	NaN	NaN	NaN	NaN	NaN	NaN	NaN	NaN	NaN	NaN	NaN
NaN	4.18708622064158	NaN	NaN	NaN	NaN	NaN	NaN	NaN	-1.33642863908025	NaN	NaN	NaN	NaN	NaN	1645.77570252997	NaN	-28.9540029376894	NaN	NaN	75.9927793970253	1680.02149466024	-122.85375555296	NaN	NaN	NaN	NaN	NaN	NaN	NaN	NaN	NaN	NaN	NaN	NaN	NaN	NaN	NaN	NaN	NaN	NaN	NaN	NaN	NaN	NaN	NaN	NaN	NaN	NaN	NaN
NaN	48.6904672611248	NaN	NaN	NaN	NaN	NaN	NaN	NaN	85.1635103633667	NaN	NaN	NaN	NaN	NaN	2883.64063566265	NaN	6.69120550702804	NaN	NaN	764.888404541511	2111.07526813335	-77.3073180011654	NaN	NaN	NaN	NaN	NaN	NaN	NaN	NaN	NaN	NaN	NaN	NaN	NaN	NaN	NaN	NaN	NaN	NaN	NaN	NaN	NaN	NaN	NaN	NaN	NaN	NaN	NaN
NaN	-21.7642029615374	NaN	NaN	NaN	NaN	NaN	NaN	NaN	-61.5724636262966	NaN	NaN	NaN	NaN	NaN	3276.79250712115	NaN	-8.49478273995101	NaN	NaN	805.362990850681	1235.51336303377	-41.668333293917	NaN	NaN	NaN	NaN	NaN	NaN	NaN	NaN	NaN	NaN	NaN	NaN	NaN	NaN	NaN	NaN	NaN	NaN	NaN	NaN	NaN	NaN	NaN	NaN	NaN	NaN	NaN
NaN	28.3017085266025	NaN	NaN	NaN	NaN	NaN	NaN	NaN	-139.859970698408	NaN	NaN	NaN	NaN	NaN	2757.61001542201	NaN	8.38782546048277	NaN	NaN	575.933492844895	1906.8446777639	-106.670165588209	NaN	NaN	NaN	NaN	NaN	NaN	NaN	NaN	NaN	NaN	NaN	NaN	NaN	NaN	NaN	NaN	NaN	NaN	NaN	NaN	NaN	NaN	NaN	NaN	NaN	NaN	NaN
NaN	-25.6289963563129	NaN	NaN	NaN	NaN	NaN	NaN	NaN	-93.1480167495536	NaN	NaN	NaN	NaN	NaN	2151.58269402901	NaN	-66.5831562669671	NaN	NaN	1000.43873978359	2451.54424364488	-96.4686243098769	NaN	NaN	NaN	NaN	NaN	NaN	NaN	NaN	NaN	NaN	NaN	NaN	NaN	NaN	NaN	NaN	NaN	NaN	NaN	NaN	NaN	NaN	NaN	NaN	NaN	NaN	NaN
NaN	12.302598089098	NaN	NaN	NaN	NaN	NaN	NaN	NaN	-91.7941363546528	NaN	NaN	NaN	NaN	NaN	3117.48603830481	NaN	7.8729498148958	NaN	NaN	3101.98226934511	1428.68263376524	-59.6791863666872	NaN	NaN	NaN	NaN	NaN	NaN	NaN	NaN	NaN	NaN	NaN	NaN	NaN	NaN	NaN	NaN	NaN	NaN	NaN	NaN	NaN	NaN	NaN	NaN	NaN	NaN	NaN
NaN	22.5725320347716	NaN	NaN	NaN	NaN	NaN	NaN	NaN	-87.1150607939239	NaN	NaN	NaN	NaN	NaN	3941.41107582362	NaN	-68.2798175809156	NaN	NaN	1347.68728984406	2645.1031605754	-113.705992388759	NaN	NaN	NaN	NaN	NaN	NaN	NaN	NaN	NaN	NaN	NaN	NaN	NaN	NaN	NaN	NaN	NaN	NaN	NaN	NaN	NaN	NaN	NaN	NaN	NaN	NaN	NaN
NaN	-34.7659153266039	NaN	NaN	NaN	NaN	NaN	NaN	NaN	-77.9973931458198	NaN	NaN	NaN	NaN	NaN	2013.74103364547	NaN	-40.3084124829137	NaN	NaN	1263.28691868114	NaN	-93.5163851834871	NaN	NaN	NaN	NaN	NaN	NaN	NaN	NaN	NaN	NaN	NaN	NaN	NaN	NaN	NaN	NaN	NaN	NaN	NaN	NaN	NaN	NaN	NaN	NaN	NaN	NaN	NaN
NaN	-30.0542315233523	NaN	NaN	NaN	NaN	NaN	NaN	NaN	-48.9079780574121	NaN	NaN	NaN	NaN	NaN	2326.66408523413	NaN	-43.362758488571	NaN	NaN	2288.95659216601	3196.15451362842	-82.179295470459	NaN	NaN	NaN	NaN	NaN	NaN	NaN	NaN	NaN	NaN	NaN	NaN	NaN	NaN	NaN	NaN	NaN	NaN	NaN	NaN	NaN	NaN	NaN	NaN	NaN	NaN	NaN
NaN	-19.7899721356832	NaN	NaN	NaN	NaN	NaN	NaN	NaN	-117.433798101065	NaN	NaN	NaN	NaN	NaN	1430.44276123652	NaN	-74.1598297754978	NaN	NaN	1987.45640481176	3047.11383432243	-59.7351736669756	NaN	NaN	NaN	NaN	NaN	NaN	NaN	NaN	NaN	NaN	NaN	NaN	NaN	NaN	NaN	NaN	NaN	NaN	NaN	NaN	NaN	NaN	NaN	NaN	NaN	NaN	NaN
NaN	-49.480460914825	NaN	NaN	NaN	NaN	NaN	NaN	NaN	-87.2250334055384	NaN	NaN	NaN	NaN	NaN	1239.38567619454	NaN	8.24653230626613	NaN	NaN	1183.87895194349	2810.22597249923	-100.54664722579	NaN	NaN	NaN	NaN	NaN	NaN	NaN	NaN	NaN	NaN	NaN	NaN	NaN	NaN	NaN	NaN	NaN	NaN	NaN	NaN	NaN	NaN	NaN	NaN	NaN	NaN	NaN
NaN	NaN	NaN	NaN	NaN	NaN	NaN	NaN	NaN	NaN	NaN	NaN	NaN	NaN	NaN	NaN	NaN	NaN	NaN	NaN	NaN	NaN	NaN	NaN	NaN	NaN	NaN	NaN	NaN	NaN	NaN	NaN	NaN	NaN	NaN	NaN	NaN	NaN	NaN	NaN	NaN	NaN	NaN	NaN	NaN	NaN	NaN	NaN	NaN	NaN
NaN	NaN	NaN	NaN	NaN	NaN	NaN	NaN	NaN	NaN	NaN	NaN	NaN	NaN	NaN	NaN	NaN	NaN	NaN	NaN	NaN	NaN	NaN	NaN	NaN	NaN	NaN	NaN	NaN	NaN	NaN	NaN	NaN	NaN	NaN	NaN	NaN	NaN	NaN	NaN	NaN	NaN	NaN	NaN	NaN	NaN	NaN	NaN	NaN	NaN
NaN	NaN	NaN	NaN	NaN	NaN	NaN	NaN	NaN	NaN	NaN	NaN	NaN	NaN	NaN	NaN	NaN	NaN	NaN	NaN	NaN	NaN	NaN	NaN	NaN	NaN	NaN	NaN	NaN	NaN	NaN	NaN	NaN	NaN	NaN	NaN	NaN	NaN	NaN	NaN	NaN	NaN	NaN	NaN	NaN	NaN	NaN	NaN	NaN	NaN
NaN	NaN	NaN	NaN	NaN	NaN	NaN	NaN	NaN	NaN	NaN	NaN	NaN	NaN	NaN	NaN	NaN	NaN	NaN	NaN	NaN	NaN	NaN	NaN	NaN	NaN	NaN	NaN	NaN	NaN	NaN	NaN	NaN	NaN	NaN	NaN	NaN	NaN	NaN	NaN	NaN	NaN	NaN	NaN	NaN	NaN	NaN	NaN	NaN	NaN
NaN	NaN	NaN	NaN	NaN	NaN	NaN	NaN	NaN	NaN	NaN	NaN	NaN	NaN	NaN	NaN	NaN	NaN	NaN	NaN	NaN	NaN	NaN	NaN	NaN	NaN	NaN	NaN	NaN	NaN	NaN	NaN	NaN	NaN	NaN	NaN	NaN	NaN	NaN	NaN	NaN	NaN	NaN	NaN	NaN	NaN	NaN	NaN	NaN	NaN
NaN	NaN	NaN	NaN	NaN	NaN	NaN	NaN	NaN	NaN	NaN	NaN	NaN	NaN	NaN	NaN	NaN	NaN	NaN	NaN	NaN	NaN	NaN	NaN	NaN	NaN	NaN	NaN	NaN	NaN	NaN	NaN	NaN	NaN	NaN	NaN	NaN	NaN	NaN	NaN	NaN	NaN	NaN	NaN	NaN	NaN	NaN	NaN	NaN	NaN
NaN	NaN	NaN	NaN	NaN	NaN	NaN	NaN	NaN	NaN	NaN	NaN	NaN	NaN	NaN	NaN	NaN	NaN	NaN	NaN	NaN	NaN	NaN	NaN	NaN	NaN	NaN	NaN	NaN	NaN	NaN	NaN	NaN	NaN	NaN	NaN	NaN	NaN	NaN	NaN	NaN	NaN	NaN	NaN	NaN	NaN	NaN	NaN	NaN	NaN
NaN	NaN	NaN	NaN	NaN	NaN	NaN	NaN	NaN	NaN	NaN	NaN	NaN	NaN	NaN	NaN	NaN	NaN	NaN	NaN	NaN	NaN	NaN	NaN	NaN	NaN	NaN	NaN	NaN	NaN	NaN	NaN	NaN	NaN	NaN	NaN	NaN	NaN	NaN	NaN	NaN	NaN	NaN	NaN	NaN	NaN	NaN	NaN	NaN	NaN
NaN	NaN	NaN	NaN	NaN	NaN	NaN	NaN	NaN	NaN	NaN	NaN	NaN	NaN	NaN	NaN	NaN	NaN	NaN	NaN	NaN	NaN	NaN	NaN	NaN	NaN	NaN	NaN	NaN	NaN	NaN	NaN	NaN	NaN	NaN	NaN	NaN	NaN	NaN	NaN	NaN	NaN	NaN	NaN	NaN	NaN	NaN	NaN	NaN	NaN
NaN	NaN	NaN	NaN	NaN	NaN	NaN	NaN	NaN	NaN	NaN	NaN	NaN	NaN	NaN	NaN	NaN	NaN	NaN	NaN	NaN	NaN	NaN	NaN	NaN	NaN	NaN	NaN	NaN	NaN	NaN	NaN	NaN	NaN	NaN	NaN	NaN	NaN	NaN	NaN	NaN	NaN	NaN	NaN	NaN	NaN	NaN	NaN	NaN	NaN
NaN	NaN	NaN	NaN	NaN	NaN	NaN	NaN	NaN	NaN	NaN	NaN	NaN	NaN	NaN	NaN	NaN	NaN	NaN	NaN	NaN	NaN	NaN	NaN	NaN	NaN	NaN	NaN	NaN	NaN	NaN	NaN	NaN	NaN	NaN	NaN	NaN	NaN	NaN	NaN	NaN	NaN	NaN	NaN	NaN	NaN	NaN	NaN	NaN	NaN
NaN	NaN	NaN	NaN	NaN	NaN	NaN	NaN	NaN	NaN	NaN	NaN	NaN	NaN	NaN	NaN	NaN	NaN	NaN	NaN	NaN	NaN	NaN	NaN	NaN	NaN	NaN	NaN	NaN	NaN	NaN	NaN	NaN	NaN	NaN	NaN	NaN	NaN	NaN	NaN	NaN	NaN	NaN	NaN	NaN	NaN	NaN	NaN	NaN	NaN
NaN	NaN	NaN	NaN	NaN	NaN	NaN	NaN	NaN	NaN	NaN	NaN	NaN	NaN	NaN	NaN	NaN	NaN	NaN	NaN	NaN	NaN	NaN	NaN	NaN	NaN	NaN	NaN	NaN	NaN	NaN	NaN	NaN	NaN	NaN	NaN	NaN	NaN	NaN	NaN	NaN	NaN	NaN	NaN	NaN	NaN	NaN	NaN	NaN	NaN
NaN	NaN	NaN	NaN	NaN	NaN	NaN	NaN	NaN	NaN	NaN	NaN	NaN	NaN	NaN	NaN	NaN	NaN	NaN	NaN	NaN	NaN	NaN	NaN	NaN	NaN	NaN	NaN	NaN	NaN	NaN	NaN	NaN	NaN	NaN	NaN	NaN	NaN	NaN	NaN	NaN	NaN	NaN	NaN	NaN	NaN	NaN	NaN	NaN	NaN
NaN	NaN	NaN	NaN	NaN	NaN	NaN	NaN	NaN	NaN	NaN	NaN	NaN	NaN	NaN	NaN	NaN	NaN	NaN	NaN	NaN	NaN	NaN	NaN	NaN	NaN	NaN	NaN	NaN	NaN	NaN	NaN	NaN	NaN	NaN	NaN	NaN	NaN	NaN	NaN	NaN	NaN	NaN	NaN	NaN	NaN	NaN	NaN	NaN	NaN
NaN	NaN	NaN	NaN	NaN	NaN	NaN	NaN	NaN	NaN	NaN	NaN	NaN	NaN	NaN	NaN	NaN	NaN	NaN	NaN	NaN	NaN	NaN	NaN	NaN	NaN	NaN	NaN	NaN	NaN	NaN	NaN	NaN	NaN	NaN	NaN	NaN	NaN	NaN	NaN	NaN	NaN	NaN	NaN	NaN	NaN	NaN	NaN	NaN	NaN
NaN	NaN	NaN	NaN	NaN	NaN	NaN	NaN	NaN	NaN	NaN	NaN	NaN	NaN	NaN	NaN	NaN	NaN	NaN	NaN	NaN	NaN	NaN	NaN	NaN	NaN	NaN	NaN	NaN	NaN	NaN	NaN	NaN	NaN	NaN	NaN	NaN	NaN	NaN	NaN	NaN	NaN	NaN	NaN	NaN	NaN	NaN	NaN	NaN	NaN
NaN	NaN	NaN	NaN	NaN	NaN	NaN	NaN	NaN	NaN	NaN	NaN	NaN	NaN	NaN	NaN	NaN	NaN	NaN	NaN	NaN	NaN	NaN	NaN	NaN	NaN	NaN	NaN	NaN	NaN	NaN	NaN	NaN	NaN	NaN	NaN	NaN	NaN	NaN	NaN	NaN	NaN	NaN	NaN	NaN	NaN	NaN	NaN	NaN	NaN
NaN	NaN	NaN	NaN	NaN	NaN	NaN	NaN	NaN	NaN	NaN	NaN	NaN	NaN	NaN	NaN	NaN	NaN	NaN	NaN	NaN	NaN	NaN	NaN	NaN	NaN	NaN	NaN	NaN	NaN	NaN	NaN	NaN	NaN	NaN	NaN	NaN	NaN	NaN	NaN	NaN	NaN	NaN	NaN	NaN	NaN	NaN	NaN	NaN	NaN
NaN	NaN	NaN	NaN	NaN	NaN	NaN	NaN	NaN	NaN	NaN	NaN	NaN	NaN	NaN	NaN	NaN	NaN	NaN	NaN	NaN	NaN	NaN	NaN	NaN	NaN	NaN	NaN	NaN	NaN	NaN	NaN	NaN	NaN	NaN	NaN	NaN	NaN	NaN	NaN	NaN	NaN	NaN	NaN	NaN	NaN	NaN	NaN	NaN	NaN
NaN	NaN	NaN	NaN	NaN	NaN	NaN	NaN	NaN	NaN	NaN	NaN	NaN	NaN	NaN	NaN	NaN	NaN	NaN	NaN	NaN	NaN	NaN	NaN	NaN	NaN	NaN	NaN	NaN	NaN	NaN	NaN	NaN	NaN	NaN	NaN	NaN	NaN	NaN	NaN	NaN	NaN	NaN	NaN	NaN	NaN	NaN	NaN	NaN	NaN
NaN	NaN	NaN	NaN	NaN	NaN	NaN	NaN	NaN	NaN	NaN	NaN	NaN	NaN	NaN	NaN	NaN	NaN	NaN	NaN	NaN	NaN	NaN	NaN	NaN	NaN	NaN	NaN	NaN	NaN	NaN	NaN	NaN	NaN	NaN	NaN	NaN	NaN	NaN	NaN	NaN	NaN	NaN	NaN	NaN	NaN	NaN	NaN	NaN	NaN
NaN	NaN	NaN	NaN	NaN	NaN	NaN	NaN	NaN	NaN	NaN	NaN	NaN	NaN	NaN	NaN	NaN	NaN	NaN	NaN	NaN	NaN	NaN	NaN	NaN	NaN	NaN	NaN	NaN	NaN	NaN	NaN	NaN	NaN	NaN	NaN	NaN	NaN	NaN	NaN	NaN	NaN	NaN	NaN	NaN	NaN	NaN	NaN	NaN	NaN
NaN	NaN	NaN	NaN	NaN	NaN	NaN	NaN	NaN	NaN	NaN	NaN	NaN	NaN	NaN	NaN	NaN	NaN	NaN	NaN	NaN	NaN	NaN	NaN	NaN	NaN	NaN	NaN	NaN	NaN	NaN	NaN	NaN	NaN	NaN	NaN	NaN	NaN	NaN	NaN	NaN	NaN	NaN	NaN	NaN	NaN	NaN	NaN	NaN	NaN
NaN	NaN	NaN	NaN	NaN	NaN	NaN	NaN	NaN	NaN	NaN	NaN	NaN	NaN	NaN	NaN	NaN	NaN	NaN	NaN	NaN	NaN	NaN	NaN	NaN	NaN	NaN	NaN	NaN	NaN	NaN	NaN	NaN	NaN	NaN	NaN	NaN	NaN	NaN	NaN	NaN	NaN	NaN	NaN	NaN	NaN	NaN	NaN	NaN	NaN
NaN	NaN	NaN	NaN	NaN	NaN	NaN	NaN	NaN	NaN	NaN	NaN	NaN	NaN	NaN	NaN	NaN	NaN	NaN	NaN	NaN	NaN	NaN	NaN	NaN	NaN	NaN	NaN	NaN	NaN	NaN	NaN	NaN	NaN	NaN	NaN	NaN	NaN	NaN	NaN	NaN	NaN	NaN	NaN	NaN	NaN	NaN	NaN	NaN	NaN
NaN	NaN	NaN	NaN	NaN	NaN	NaN	NaN	NaN	NaN	NaN	NaN	NaN	NaN	NaN	NaN	NaN	NaN	NaN	NaN	NaN	NaN	NaN	NaN	NaN	NaN	NaN	NaN	NaN	NaN	NaN	NaN	NaN	NaN	NaN	NaN	NaN	NaN	NaN	NaN	NaN	NaN	NaN	NaN	NaN	NaN	NaN	NaN	NaN	NaN
NaN	NaN	NaN	NaN	NaN	NaN	NaN	NaN	NaN	NaN	NaN	NaN	NaN	NaN	NaN	NaN	NaN	NaN	NaN	NaN	NaN	NaN	NaN	NaN	NaN	NaN	NaN	NaN	NaN	NaN	NaN	NaN	NaN	NaN	NaN	NaN	NaN	NaN	NaN	NaN	NaN	NaN	NaN	NaN	NaN	NaN	NaN	NaN	NaN	NaN
NaN	NaN	NaN	NaN	NaN	NaN	NaN	NaN	NaN	NaN	NaN	NaN	NaN	NaN	NaN	NaN	NaN	NaN	NaN	NaN	NaN	NaN	NaN	NaN	NaN	NaN	NaN	NaN	NaN	NaN	NaN	NaN	NaN	NaN	NaN	NaN	NaN	NaN	NaN	NaN	NaN	NaN	NaN	NaN	NaN	NaN	NaN	NaN	NaN	NaN
[truncated: 119 more columns]
