# Supplementary material for: Notch-dependent and -independent transcription are modulated by tissue movements at gastrulation
Source: eLife. 2022 May 18;11:e73656. doi: 10.7554/eLife.73656 (PMC9183233; doi:10.7554/eLife.73656)
Supplement: Source data 1. [file elife-73656-data1.zip › numerical data/5B_5S2B_m5m8peve wRi new_MSE_sorted-Gast_normF-Y.txt]

NaN	NaN	NaN	NaN	NaN	NaN	NaN	NaN	NaN	NaN	NaN	NaN	NaN	NaN	NaN	NaN	NaN	NaN	NaN	NaN	NaN	NaN	NaN	NaN	NaN	NaN	NaN	NaN	NaN	NaN	NaN	NaN	NaN	NaN	NaN	NaN	NaN	NaN	NaN	NaN	NaN	NaN	NaN	NaN	NaN	NaN	NaN	NaN	NaN	NaN
NaN	NaN	NaN	NaN	NaN	NaN	NaN	NaN	NaN	NaN	NaN	NaN	NaN	NaN	NaN	NaN	NaN	NaN	NaN	NaN	NaN	NaN	NaN	NaN	NaN	NaN	NaN	NaN	NaN	NaN	NaN	NaN	NaN	NaN	NaN	NaN	NaN	NaN	NaN	NaN	NaN	NaN	NaN	NaN	NaN	NaN	NaN	NaN	NaN	NaN
NaN	NaN	NaN	NaN	NaN	NaN	NaN	NaN	NaN	NaN	NaN	NaN	NaN	NaN	NaN	NaN	NaN	NaN	NaN	NaN	NaN	NaN	NaN	NaN	NaN	NaN	NaN	NaN	NaN	NaN	NaN	NaN	NaN	NaN	NaN	NaN	NaN	NaN	NaN	NaN	NaN	NaN	NaN	NaN	NaN	NaN	NaN	NaN	NaN	NaN
NaN	NaN	NaN	NaN	NaN	NaN	NaN	NaN	NaN	NaN	NaN	NaN	NaN	NaN	NaN	NaN	NaN	NaN	NaN	NaN	NaN	NaN	NaN	NaN	NaN	NaN	NaN	NaN	NaN	NaN	NaN	NaN	NaN	NaN	NaN	NaN	NaN	NaN	NaN	NaN	NaN	NaN	NaN	NaN	NaN	NaN	NaN	NaN	NaN	NaN
NaN	NaN	NaN	NaN	NaN	NaN	NaN	NaN	NaN	NaN	NaN	NaN	NaN	NaN	NaN	NaN	NaN	NaN	NaN	NaN	NaN	NaN	NaN	NaN	NaN	NaN	NaN	NaN	NaN	NaN	NaN	NaN	NaN	NaN	NaN	NaN	NaN	NaN	NaN	NaN	NaN	NaN	NaN	NaN	NaN	NaN	NaN	NaN	NaN	NaN
NaN	NaN	NaN	NaN	NaN	NaN	NaN	NaN	NaN	NaN	NaN	NaN	NaN	NaN	NaN	NaN	NaN	NaN	NaN	NaN	NaN	NaN	NaN	NaN	NaN	NaN	NaN	NaN	NaN	NaN	NaN	NaN	NaN	NaN	NaN	NaN	NaN	NaN	NaN	NaN	NaN	NaN	NaN	NaN	NaN	NaN	NaN	NaN	NaN	NaN
NaN	NaN	NaN	NaN	NaN	NaN	NaN	NaN	NaN	NaN	NaN	NaN	NaN	NaN	NaN	NaN	NaN	NaN	NaN	NaN	NaN	NaN	NaN	NaN	NaN	NaN	NaN	NaN	NaN	NaN	NaN	NaN	NaN	NaN	NaN	NaN	NaN	NaN	NaN	NaN	NaN	NaN	NaN	NaN	NaN	NaN	NaN	NaN	NaN	NaN
NaN	NaN	NaN	NaN	NaN	NaN	NaN	NaN	NaN	NaN	NaN	NaN	NaN	NaN	NaN	NaN	NaN	NaN	NaN	NaN	NaN	NaN	NaN	NaN	NaN	NaN	NaN	NaN	NaN	NaN	NaN	NaN	NaN	NaN	NaN	NaN	NaN	NaN	NaN	NaN	NaN	NaN	NaN	NaN	NaN	NaN	NaN	NaN	NaN	NaN
NaN	NaN	NaN	NaN	NaN	NaN	NaN	NaN	NaN	NaN	NaN	NaN	NaN	NaN	NaN	NaN	NaN	NaN	NaN	NaN	NaN	NaN	NaN	NaN	NaN	NaN	NaN	NaN	NaN	NaN	NaN	NaN	NaN	NaN	NaN	NaN	NaN	NaN	NaN	NaN	NaN	NaN	NaN	NaN	NaN	NaN	NaN	NaN	NaN	NaN
NaN	NaN	NaN	NaN	NaN	NaN	NaN	NaN	NaN	NaN	NaN	NaN	NaN	NaN	NaN	NaN	NaN	NaN	NaN	NaN	NaN	NaN	NaN	NaN	NaN	NaN	NaN	NaN	NaN	NaN	NaN	NaN	NaN	NaN	NaN	NaN	NaN	NaN	NaN	NaN	NaN	NaN	NaN	NaN	NaN	NaN	NaN	NaN	NaN	NaN
NaN	NaN	NaN	NaN	NaN	NaN	NaN	NaN	NaN	NaN	NaN	NaN	NaN	NaN	NaN	NaN	NaN	NaN	NaN	NaN	NaN	NaN	NaN	NaN	NaN	NaN	NaN	NaN	NaN	NaN	NaN	NaN	NaN	NaN	NaN	NaN	NaN	NaN	NaN	NaN	NaN	NaN	NaN	NaN	NaN	NaN	NaN	NaN	NaN	NaN
NaN	NaN	NaN	NaN	NaN	NaN	NaN	NaN	NaN	NaN	NaN	NaN	NaN	NaN	NaN	NaN	NaN	NaN	NaN	NaN	NaN	NaN	NaN	NaN	NaN	NaN	NaN	NaN	NaN	NaN	NaN	NaN	NaN	NaN	NaN	NaN	NaN	NaN	NaN	NaN	NaN	NaN	NaN	NaN	NaN	NaN	NaN	NaN	NaN	NaN
NaN	NaN	NaN	NaN	NaN	NaN	NaN	NaN	NaN	NaN	NaN	NaN	NaN	NaN	NaN	NaN	NaN	NaN	NaN	NaN	NaN	NaN	NaN	NaN	NaN	NaN	NaN	NaN	NaN	NaN	NaN	NaN	NaN	NaN	NaN	NaN	NaN	NaN	NaN	NaN	NaN	NaN	NaN	NaN	NaN	NaN	NaN	NaN	NaN	NaN
NaN	NaN	NaN	NaN	NaN	NaN	NaN	NaN	NaN	NaN	NaN	NaN	NaN	NaN	NaN	NaN	NaN	NaN	NaN	NaN	NaN	NaN	NaN	NaN	NaN	NaN	NaN	NaN	NaN	NaN	NaN	NaN	NaN	NaN	NaN	NaN	NaN	NaN	NaN	NaN	NaN	NaN	NaN	NaN	NaN	NaN	NaN	NaN	NaN	NaN
NaN	NaN	NaN	NaN	NaN	NaN	NaN	NaN	NaN	NaN	NaN	NaN	NaN	NaN	NaN	NaN	NaN	NaN	NaN	NaN	NaN	NaN	NaN	NaN	NaN	NaN	NaN	NaN	NaN	NaN	NaN	NaN	NaN	NaN	NaN	NaN	NaN	NaN	NaN	NaN	NaN	NaN	NaN	NaN	NaN	NaN	NaN	NaN	NaN	NaN
NaN	NaN	NaN	NaN	NaN	NaN	NaN	NaN	NaN	NaN	NaN	NaN	NaN	NaN	NaN	NaN	NaN	NaN	NaN	NaN	NaN	NaN	NaN	NaN	NaN	NaN	NaN	NaN	NaN	NaN	NaN	NaN	NaN	NaN	NaN	NaN	NaN	NaN	NaN	NaN	NaN	NaN	NaN	NaN	NaN	NaN	NaN	NaN	NaN	NaN
NaN	NaN	NaN	NaN	NaN	NaN	NaN	NaN	NaN	NaN	NaN	NaN	NaN	NaN	NaN	NaN	NaN	NaN	NaN	NaN	NaN	NaN	NaN	NaN	NaN	NaN	NaN	NaN	NaN	NaN	NaN	NaN	NaN	NaN	NaN	NaN	NaN	NaN	NaN	NaN	NaN	NaN	NaN	NaN	NaN	NaN	NaN	NaN	NaN	NaN
NaN	NaN	NaN	NaN	NaN	NaN	NaN	NaN	NaN	NaN	NaN	NaN	NaN	NaN	NaN	NaN	NaN	NaN	NaN	NaN	NaN	NaN	NaN	NaN	NaN	NaN	NaN	NaN	NaN	NaN	NaN	NaN	NaN	NaN	NaN	NaN	NaN	NaN	NaN	NaN	NaN	NaN	NaN	NaN	NaN	NaN	NaN	NaN	NaN	NaN
NaN	NaN	NaN	NaN	NaN	NaN	NaN	NaN	NaN	NaN	NaN	NaN	NaN	NaN	NaN	NaN	NaN	NaN	NaN	NaN	NaN	NaN	NaN	NaN	NaN	NaN	NaN	NaN	NaN	NaN	NaN	NaN	NaN	NaN	NaN	NaN	NaN	NaN	NaN	NaN	NaN	NaN	NaN	NaN	NaN	NaN	NaN	NaN	NaN	NaN
NaN	NaN	NaN	NaN	NaN	NaN	NaN	NaN	NaN	NaN	NaN	NaN	NaN	NaN	NaN	NaN	NaN	NaN	NaN	NaN	NaN	NaN	NaN	NaN	NaN	NaN	NaN	NaN	NaN	NaN	NaN	NaN	NaN	NaN	NaN	NaN	NaN	NaN	NaN	NaN	NaN	NaN	NaN	NaN	NaN	NaN	NaN	NaN	NaN	NaN
NaN	NaN	NaN	NaN	NaN	NaN	NaN	NaN	NaN	NaN	NaN	NaN	NaN	NaN	NaN	NaN	NaN	NaN	NaN	NaN	NaN	NaN	NaN	NaN	NaN	NaN	NaN	NaN	NaN	NaN	NaN	NaN	NaN	NaN	NaN	NaN	NaN	NaN	NaN	NaN	NaN	NaN	NaN	NaN	NaN	NaN	NaN	NaN	NaN	NaN
NaN	NaN	NaN	NaN	NaN	NaN	NaN	NaN	NaN	NaN	NaN	NaN	NaN	NaN	NaN	NaN	NaN	NaN	NaN	NaN	NaN	NaN	NaN	NaN	NaN	NaN	NaN	NaN	NaN	NaN	NaN	NaN	NaN	NaN	NaN	NaN	NaN	NaN	NaN	NaN	NaN	NaN	NaN	NaN	NaN	NaN	NaN	NaN	NaN	NaN
NaN	NaN	NaN	NaN	NaN	NaN	NaN	NaN	NaN	NaN	NaN	NaN	NaN	NaN	NaN	NaN	NaN	NaN	NaN	NaN	NaN	NaN	NaN	NaN	NaN	NaN	NaN	NaN	NaN	NaN	NaN	NaN	NaN	NaN	NaN	NaN	NaN	NaN	NaN	NaN	NaN	NaN	NaN	NaN	NaN	NaN	NaN	NaN	NaN	NaN
NaN	NaN	NaN	NaN	NaN	NaN	NaN	NaN	NaN	NaN	NaN	NaN	NaN	NaN	NaN	NaN	NaN	NaN	NaN	NaN	NaN	NaN	NaN	NaN	NaN	NaN	NaN	NaN	NaN	NaN	NaN	NaN	NaN	NaN	NaN	NaN	NaN	NaN	NaN	NaN	NaN	NaN	NaN	NaN	NaN	NaN	NaN	NaN	NaN	NaN
NaN	NaN	NaN	NaN	NaN	NaN	NaN	NaN	NaN	NaN	NaN	NaN	NaN	NaN	NaN	NaN	NaN	NaN	NaN	NaN	NaN	NaN	NaN	NaN	NaN	NaN	NaN	NaN	NaN	NaN	NaN	NaN	NaN	NaN	NaN	NaN	NaN	NaN	NaN	NaN	NaN	NaN	NaN	NaN	NaN	NaN	NaN	NaN	NaN	NaN
NaN	NaN	NaN	NaN	NaN	NaN	NaN	NaN	NaN	NaN	NaN	NaN	NaN	NaN	NaN	NaN	NaN	NaN	NaN	NaN	NaN	NaN	NaN	NaN	NaN	NaN	NaN	NaN	NaN	NaN	NaN	NaN	NaN	NaN	NaN	NaN	NaN	NaN	NaN	NaN	NaN	NaN	NaN	NaN	NaN	NaN	NaN	NaN	NaN	NaN
NaN	NaN	NaN	NaN	NaN	NaN	NaN	NaN	NaN	NaN	NaN	NaN	NaN	NaN	NaN	NaN	NaN	NaN	NaN	NaN	NaN	NaN	NaN	NaN	NaN	NaN	NaN	NaN	NaN	NaN	NaN	NaN	NaN	NaN	NaN	NaN	NaN	NaN	NaN	NaN	NaN	NaN	NaN	NaN	NaN	NaN	NaN	NaN	NaN	NaN
NaN	NaN	NaN	NaN	NaN	NaN	NaN	NaN	NaN	NaN	NaN	NaN	NaN	NaN	NaN	NaN	NaN	NaN	NaN	NaN	NaN	NaN	NaN	NaN	NaN	NaN	NaN	NaN	NaN	NaN	NaN	NaN	NaN	NaN	NaN	NaN	NaN	NaN	NaN	NaN	NaN	NaN	NaN	NaN	NaN	NaN	NaN	NaN	NaN	NaN
NaN	NaN	NaN	NaN	NaN	NaN	NaN	NaN	NaN	NaN	NaN	NaN	NaN	NaN	NaN	NaN	NaN	NaN	NaN	NaN	NaN	NaN	NaN	NaN	NaN	NaN	NaN	NaN	NaN	NaN	NaN	NaN	NaN	NaN	NaN	NaN	NaN	NaN	NaN	NaN	NaN	NaN	NaN	NaN	NaN	NaN	NaN	NaN	NaN	NaN
NaN	NaN	NaN	NaN	NaN	NaN	NaN	NaN	NaN	NaN	NaN	NaN	NaN	NaN	NaN	NaN	NaN	NaN	NaN	NaN	NaN	NaN	NaN	NaN	NaN	NaN	NaN	NaN	NaN	NaN	NaN	NaN	NaN	NaN	NaN	NaN	NaN	NaN	NaN	NaN	NaN	NaN	NaN	NaN	NaN	NaN	NaN	NaN	NaN	NaN
NaN	NaN	NaN	NaN	NaN	NaN	NaN	NaN	NaN	NaN	NaN	NaN	NaN	NaN	NaN	NaN	NaN	NaN	NaN	NaN	NaN	NaN	NaN	NaN	NaN	NaN	NaN	NaN	NaN	NaN	NaN	NaN	NaN	NaN	NaN	NaN	NaN	NaN	NaN	NaN	NaN	NaN	NaN	NaN	NaN	NaN	NaN	NaN	NaN	NaN
NaN	NaN	NaN	NaN	NaN	NaN	NaN	NaN	NaN	NaN	NaN	NaN	NaN	NaN	NaN	NaN	NaN	NaN	NaN	NaN	NaN	NaN	NaN	NaN	NaN	NaN	NaN	NaN	NaN	NaN	NaN	NaN	NaN	NaN	NaN	NaN	NaN	NaN	NaN	NaN	NaN	NaN	NaN	NaN	NaN	NaN	NaN	NaN	NaN	NaN
NaN	NaN	NaN	NaN	NaN	NaN	NaN	NaN	NaN	NaN	NaN	NaN	NaN	NaN	NaN	NaN	NaN	NaN	NaN	NaN	NaN	NaN	NaN	NaN	NaN	NaN	NaN	NaN	NaN	NaN	NaN	NaN	NaN	NaN	NaN	NaN	NaN	NaN	NaN	NaN	NaN	NaN	NaN	NaN	NaN	NaN	NaN	NaN	NaN	NaN
NaN	NaN	NaN	NaN	NaN	NaN	NaN	NaN	NaN	NaN	NaN	NaN	NaN	NaN	NaN	NaN	NaN	NaN	NaN	NaN	NaN	NaN	NaN	NaN	NaN	NaN	NaN	NaN	NaN	NaN	NaN	NaN	NaN	NaN	NaN	NaN	NaN	NaN	NaN	NaN	NaN	NaN	NaN	NaN	NaN	NaN	NaN	NaN	NaN	NaN
-15.0653062953126	-10.0653062953126	35.9346937046874	71.9346937046874	NaN	NaN	NaN	NaN	NaN	NaN	NaN	NaN	NaN	NaN	NaN	NaN	NaN	NaN	NaN	NaN	NaN	NaN	NaN	NaN	NaN	NaN	NaN	NaN	NaN	NaN	NaN	NaN	NaN	NaN	NaN	NaN	NaN	NaN	NaN	NaN	NaN	NaN	NaN	NaN	NaN	NaN	NaN	NaN	NaN	NaN
78.2659981721181	138.296116760066	27.2403973723621	70.2619823603917	NaN	NaN	NaN	NaN	NaN	NaN	NaN	NaN	NaN	NaN	NaN	NaN	NaN	NaN	NaN	NaN	NaN	NaN	NaN	NaN	NaN	NaN	NaN	NaN	NaN	NaN	NaN	NaN	NaN	NaN	NaN	NaN	NaN	NaN	NaN	NaN	NaN	NaN	NaN	NaN	NaN	NaN	NaN	NaN	NaN	NaN
-42.5239038939117	-6.48774343667526	198.718170278143	-19.5008013795662	NaN	NaN	NaN	NaN	NaN	NaN	NaN	NaN	NaN	NaN	NaN	NaN	NaN	NaN	NaN	NaN	NaN	NaN	NaN	NaN	NaN	NaN	NaN	NaN	NaN	NaN	NaN	NaN	NaN	NaN	NaN	NaN	NaN	NaN	NaN	NaN	NaN	NaN	NaN	NaN	NaN	NaN	NaN	NaN	NaN	NaN
-10.2045564570667	36.8662933544877	31.8587561404926	-0.18948202907637	NaN	NaN	NaN	NaN	NaN	NaN	NaN	NaN	NaN	NaN	NaN	NaN	NaN	NaN	NaN	NaN	NaN	NaN	NaN	NaN	NaN	NaN	NaN	NaN	NaN	NaN	NaN	NaN	NaN	NaN	NaN	NaN	NaN	NaN	NaN	NaN	NaN	NaN	NaN	NaN	NaN	NaN	NaN	NaN	NaN	NaN
-2.90298633457536	17.1372323491872	-15.929128479021	80.2639212030392	NaN	NaN	NaN	NaN	NaN	NaN	NaN	NaN	NaN	NaN	NaN	NaN	NaN	NaN	NaN	NaN	NaN	NaN	NaN	NaN	NaN	NaN	NaN	NaN	NaN	NaN	NaN	NaN	NaN	NaN	NaN	NaN	NaN	NaN	NaN	NaN	NaN	NaN	NaN	NaN	NaN	NaN	NaN	NaN	NaN	NaN
132.727840274791	37.4889217275821	13.4285633577609	100.647362448363	NaN	NaN	NaN	NaN	NaN	NaN	NaN	NaN	NaN	NaN	NaN	NaN	NaN	NaN	NaN	NaN	NaN	NaN	NaN	NaN	NaN	NaN	NaN	NaN	NaN	NaN	NaN	NaN	NaN	NaN	NaN	NaN	NaN	NaN	NaN	NaN	NaN	NaN	NaN	NaN	NaN	NaN	NaN	NaN	NaN	NaN
-31.4076352577092	-11.3472465131699	30.7795698503626	26.7674921014547	NaN	NaN	NaN	NaN	NaN	NaN	NaN	NaN	NaN	NaN	NaN	NaN	NaN	NaN	NaN	NaN	NaN	NaN	NaN	NaN	NaN	NaN	NaN	NaN	NaN	NaN	NaN	NaN	NaN	NaN	NaN	NaN	NaN	NaN	NaN	NaN	NaN	NaN	NaN	NaN	NaN	NaN	NaN	NaN	NaN	NaN
-2.028173959728	-13.0669429142114	33.0951818045375	26.0705106516844	NaN	NaN	NaN	NaN	NaN	NaN	NaN	NaN	NaN	NaN	NaN	NaN	NaN	NaN	NaN	NaN	NaN	NaN	NaN	NaN	NaN	NaN	NaN	NaN	NaN	NaN	NaN	NaN	NaN	NaN	NaN	NaN	NaN	NaN	NaN	NaN	NaN	NaN	NaN	NaN	NaN	NaN	NaN	NaN	NaN	NaN
-25.8327015937453	29.3889468874572	NaN	NaN	NaN	NaN	NaN	NaN	NaN	NaN	NaN	NaN	NaN	NaN	NaN	NaN	NaN	NaN	NaN	NaN	NaN	NaN	NaN	NaN	NaN	NaN	NaN	NaN	NaN	NaN	NaN	NaN	NaN	NaN	NaN	NaN	NaN	NaN	NaN	NaN	NaN	NaN	NaN	NaN	NaN	NaN	NaN	NaN	NaN	NaN
NaN	NaN	17.6426880509037	131.155256494995	-35.5977201573869	NaN	NaN	NaN	NaN	NaN	NaN	NaN	NaN	NaN	NaN	NaN	NaN	NaN	NaN	NaN	NaN	NaN	NaN	NaN	NaN	NaN	NaN	NaN	NaN	NaN	NaN	NaN	NaN	NaN	NaN	NaN	NaN	NaN	NaN	NaN	NaN	NaN	NaN	NaN	NaN	NaN	NaN	NaN	NaN	NaN
-57.4330973814646	-31.3019911903534	-17.2313955489858	-11.201140274114	99.3535397652026	-35.3221613736012	NaN	NaN	NaN	NaN	NaN	NaN	NaN	NaN	NaN	NaN	NaN	NaN	NaN	NaN	NaN	NaN	NaN	NaN	NaN	NaN	NaN	NaN	NaN	NaN	NaN	NaN	NaN	NaN	NaN	NaN	NaN	NaN	NaN	NaN	NaN	NaN	NaN	NaN	NaN	NaN	NaN	NaN	NaN	NaN
27.2977505797823	3.16456020849146	17.2422545917445	-28.0074773544259	17.2422545917445	72.5474825259528	NaN	NaN	NaN	NaN	NaN	NaN	NaN	NaN	NaN	NaN	NaN	NaN	NaN	NaN	NaN	NaN	NaN	NaN	NaN	NaN	NaN	NaN	NaN	NaN	NaN	NaN	NaN	NaN	NaN	NaN	NaN	NaN	NaN	NaN	NaN	NaN	NaN	NaN	NaN	NaN	NaN	NaN	NaN	NaN
-19.6793517985101	120.162593952931	90.9869362062275	87.9687647151892	NaN	23.5811062397055	-11.6308944890746	NaN	NaN	NaN	NaN	NaN	NaN	NaN	NaN	NaN	NaN	NaN	NaN	NaN	NaN	NaN	NaN	NaN	NaN	NaN	NaN	NaN	NaN	NaN	NaN	NaN	NaN	NaN	NaN	NaN	NaN	NaN	NaN	NaN	NaN	NaN	NaN	NaN	NaN	NaN	NaN	NaN	NaN	NaN
NaN	-9.32968404429771	3.75566409148997	-37.513510798302	61.1298828407129	29.9263603630653	-40.5332065219453	NaN	NaN	NaN	NaN	NaN	NaN	NaN	NaN	NaN	NaN	NaN	NaN	NaN	NaN	NaN	NaN	NaN	NaN	NaN	NaN	NaN	NaN	NaN	NaN	NaN	NaN	NaN	NaN	NaN	NaN	NaN	NaN	NaN	NaN	NaN	NaN	NaN	NaN	NaN	NaN	NaN	NaN	NaN
-10.0473696137199	NaN	NaN	-5.01200045279043	-38.2454369149252	-2.99785278841863	-8.03322194934814	88.6458659404985	NaN	NaN	NaN	NaN	NaN	NaN	NaN	NaN	NaN	NaN	NaN	NaN	NaN	NaN	NaN	NaN	NaN	NaN	NaN	NaN	NaN	NaN	NaN	NaN	NaN	NaN	NaN	NaN	NaN	NaN	NaN	NaN	NaN	NaN	NaN	NaN	NaN	NaN	NaN	NaN	NaN	NaN
5.35554619285444	42.6361148756369	-3.71270024349805	-44.016017738398	11.4010438170894	-46.031183613143	-17.818861366713	2.33279738073694	NaN	NaN	NaN	NaN	NaN	NaN	NaN	NaN	NaN	NaN	NaN	NaN	NaN	NaN	NaN	NaN	NaN	NaN	NaN	NaN	NaN	NaN	NaN	NaN	NaN	NaN	NaN	NaN	NaN	NaN	NaN	NaN	NaN	NaN	NaN	NaN	NaN	NaN	NaN	NaN	NaN	NaN
-54.8328986943229	-31.64676987057	-8.4606410468171	-51.8086210216595	-32.6548624281245	33.8792463704708	301.023774122406	14.7254877769358	NaN	NaN	NaN	NaN	NaN	NaN	NaN	NaN	NaN	NaN	NaN	NaN	NaN	NaN	NaN	NaN	NaN	NaN	NaN	NaN	NaN	NaN	NaN	NaN	NaN	NaN	NaN	NaN	NaN	NaN	NaN	NaN	NaN	NaN	NaN	NaN	NaN	NaN	NaN	NaN	NaN	NaN
113.870552229107	62.4318148599112	41.2511582961245	76.5522525691023	-7.16177099253081	-10.1875790730718	-2.11875752496255	97.732909132889	NaN	NaN	NaN	NaN	NaN	NaN	NaN	NaN	NaN	NaN	NaN	NaN	NaN	NaN	NaN	NaN	NaN	NaN	NaN	NaN	NaN	NaN	NaN	NaN	NaN	NaN	NaN	NaN	NaN	NaN	NaN	NaN	NaN	NaN	NaN	NaN	NaN	NaN	NaN	NaN	NaN	NaN
47.6214216295566	-16.9618325165838	-15.9527191705504	7.25688778821882	-8.88892574831628	97.0679755851954	88.9950688169278	-3.84335901814906	31.4756080930215	NaN	NaN	NaN	NaN	NaN	NaN	NaN	NaN	NaN	NaN	NaN	NaN	NaN	NaN	NaN	NaN	NaN	NaN	NaN	NaN	NaN	NaN	NaN	NaN	NaN	NaN	NaN	NaN	NaN	NaN	NaN	NaN	NaN	NaN	NaN	NaN	NaN	NaN	NaN	NaN	NaN
9.57466002141118	58.0366367845558	8.56503550551233	-25.7621980350484	84.2868741979258	-48.9835619007219	1.49766389422041	-22.7333244873519	112.556360643093	NaN	NaN	NaN	NaN	NaN	NaN	NaN	NaN	NaN	NaN	NaN	NaN	NaN	NaN	NaN	NaN	NaN	NaN	NaN	NaN	NaN	NaN	NaN	NaN	NaN	NaN	NaN	NaN	NaN	NaN	NaN	NaN	NaN	NaN	NaN	NaN	NaN	NaN	NaN	NaN	NaN
0.783283352936854	-1.23698905485604	-8.30794248213116	-18.4093045210956	2.80355576072975	NaN	9.87450918800487	34.1177780815196	40.1785953048983	NaN	NaN	NaN	NaN	NaN	NaN	NaN	NaN	NaN	NaN	NaN	NaN	NaN	NaN	NaN	NaN	NaN	NaN	NaN	NaN	NaN	NaN	NaN	NaN	NaN	NaN	NaN	NaN	NaN	NaN	NaN	NaN	NaN	NaN	NaN	NaN	NaN	NaN	NaN	NaN	NaN
-5.99571213108875	93.0478321287252	-25.1980319365629	24.3237401933441	-35.3045160447072	20.2811465500864	44.5367084096326	107.196909880127	-1.95311848783104	12.1959592635709	-18.1234930608619	NaN	NaN	NaN	NaN	NaN	NaN	NaN	NaN	NaN	NaN	NaN	NaN	NaN	NaN	NaN	NaN	NaN	NaN	NaN	NaN	NaN	NaN	NaN	NaN	NaN	NaN	NaN	NaN	NaN	NaN	NaN	NaN	NaN	NaN	NaN	NaN	NaN	NaN	NaN
2.38583114649529	43.8434377816408	12.497442520921	85.3010444167864	-44.1275811758631	-38.0606143512077	93.390333516327	27.6648595825596	-37.0494532137651	132.825617876587	-47.1610645881908	NaN	NaN	NaN	NaN	NaN	NaN	NaN	NaN	NaN	NaN	NaN	NaN	NaN	NaN	NaN	NaN	NaN	NaN	NaN	NaN	NaN	NaN	NaN	NaN	NaN	NaN	NaN	NaN	NaN	NaN	NaN	NaN	NaN	NaN	NaN	NaN	NaN	NaN	NaN
-6.42258147369012	91.7098338298202	81.5930899840975	-42.8428593182919	72.488020522947	18.8692781406167	-34.7494642417137	-28.6794179342801	-30.7027667034246	-20.5860228577019	137.235181135572	NaN	NaN	NaN	NaN	NaN	NaN	NaN	NaN	NaN	NaN	NaN	NaN	NaN	NaN	NaN	NaN	NaN	NaN	NaN	NaN	NaN	NaN	NaN	NaN	NaN	NaN	NaN	NaN	NaN	NaN	NaN	NaN	NaN	NaN	NaN	NaN	NaN	NaN	NaN
-62.8127838081008	22.2110210436063	343.074665543501	25.2475855025959	75.8569931524216	56.6254182454878	-39.532456289181	61.6863590104704	108.24701404831	53.5888537864983	75.8569931524216	NaN	NaN	NaN	NaN	NaN	NaN	NaN	NaN	NaN	NaN	NaN	NaN	NaN	NaN	NaN	NaN	NaN	NaN	NaN	NaN	NaN	NaN	NaN	NaN	NaN	NaN	NaN	NaN	NaN	NaN	NaN	NaN	NaN	NaN	NaN	NaN	NaN	NaN	NaN
-8.87572326870498	128.851809048642	993.699695806103	-46.3457136785715	241.261780278242	-32.1678794694328	-34.1932843564527	-66.5997625487697	37.7085891327508	-66.5997625487697	17.4545402625526	NaN	NaN	NaN	NaN	NaN	NaN	NaN	NaN	NaN	NaN	NaN	NaN	NaN	NaN	NaN	NaN	NaN	NaN	NaN	NaN	NaN	NaN	NaN	NaN	NaN	NaN	NaN	NaN	NaN	NaN	NaN	NaN	NaN	NaN	NaN	NaN	NaN	NaN	NaN
27.8914823637088	-28.8486840231769	1002.60648350985	-19.7297287109989	243.706758085256	-7.57112162809479	20.7989615653481	-43.0337256198984	-23.7825977386336	-0.478600829734082	15.7328752808047	NaN	NaN	NaN	NaN	NaN	NaN	NaN	NaN	NaN	NaN	NaN	NaN	NaN	NaN	NaN	NaN	NaN	NaN	NaN	NaN	NaN	NaN	NaN	NaN	NaN	NaN	NaN	NaN	NaN	NaN	NaN	NaN	NaN	NaN	NaN	NaN	NaN	NaN	NaN
102.204194648378	39.3527738209577	1170.67834871453	18.064389347154	307.991911228481	53.5450301368269	-17.4162514425188	5.89959821926619	-20.4574492244908	32.2566456630232	5.89959821926619	NaN	NaN	NaN	NaN	NaN	NaN	NaN	NaN	NaN	NaN	NaN	NaN	NaN	NaN	NaN	NaN	NaN	NaN	NaN	NaN	NaN	NaN	NaN	NaN	NaN	NaN	NaN	NaN	NaN	NaN	NaN	NaN	NaN	NaN	NaN	NaN	NaN	NaN	NaN
192.820513748946	-30.314146473223	1709.12195480414	30.5407608600957	630.97584654884	127.908612593406	12.2842886601001	24.4552701267638	19.3840278489873	-40.4566310287761	-24.2286557398911	NaN	NaN	NaN	NaN	NaN	NaN	NaN	NaN	NaN	NaN	NaN	NaN	NaN	NaN	NaN	NaN	NaN	NaN	NaN	NaN	NaN	NaN	NaN	NaN	NaN	NaN	NaN	NaN	NaN	NaN	NaN	NaN	NaN	NaN	NaN	NaN	NaN	NaN	NaN
-16.8412890764275	-46.2694695061361	2025.88033868231	118.12243496327	681.316922497348	30.8526585165484	-31.0479968700799	-20.9003484460425	33.8969530437597	-16.8412890764275	14.6164210380885	NaN	NaN	NaN	NaN	NaN	NaN	NaN	NaN	NaN	NaN	NaN	NaN	NaN	NaN	NaN	NaN	NaN	NaN	NaN	NaN	NaN	NaN	NaN	NaN	NaN	NaN	NaN	NaN	NaN	NaN	NaN	NaN	NaN	NaN	NaN	NaN	NaN	NaN	NaN
-14.5228050609942	-33.813158412429	2594.7513061594	592.615684631532	500.225044895713	333.718837020171	22.027338131198	-47.0118212318317	67.7150171214383	-43.9659759658157	119.494386643711	NaN	NaN	NaN	NaN	NaN	NaN	NaN	NaN	NaN	NaN	NaN	NaN	NaN	NaN	NaN	NaN	NaN	NaN	NaN	NaN	NaN	NaN	NaN	NaN	NaN	NaN	NaN	NaN	NaN	NaN	NaN	NaN	NaN	NaN	NaN	NaN	NaN	NaN	NaN
49.7617930969842	-19.3125521741994	1655.740320652	630.798932731058	506.871430920993	504.839832530664	-29.470544125844	-16.265154588706	53.824989877642	-49.7865280291333	2.01923092425435	NaN	NaN	NaN	NaN	NaN	NaN	NaN	NaN	NaN	NaN	NaN	NaN	NaN	NaN	NaN	NaN	NaN	NaN	NaN	NaN	NaN	NaN	NaN	NaN	NaN	NaN	NaN	NaN	NaN	NaN	NaN	NaN	NaN	NaN	NaN	NaN	NaN	NaN	NaN
23.6597226662101	92.7692897289341	2371.35236847345	1254.41980668031	533.850938335143	379.370729606702	-45.449844396514	66.3450434990691	57.198189034885	6.38233090052908	-30.2050869562072	NaN	NaN	NaN	NaN	NaN	NaN	NaN	NaN	NaN	NaN	NaN	NaN	NaN	NaN	NaN	NaN	NaN	NaN	NaN	NaN	NaN	NaN	NaN	NaN	NaN	NaN	NaN	NaN	NaN	NaN	NaN	NaN	NaN	NaN	NaN	NaN	NaN	NaN	NaN
98.1977493845437	26.0024176158295	990.979457735685	689.996102756257	1795.29646377868	568.992659369257	7.69937575897239	12.7835540525438	-7.55315912174188	-43.1424071767418	-31.9572149308847	NaN	NaN	NaN	NaN	NaN	NaN	NaN	NaN	NaN	NaN	NaN	NaN	NaN	NaN	NaN	NaN	NaN	NaN	NaN	NaN	NaN	NaN	NaN	NaN	NaN	NaN	NaN	NaN	NaN	NaN	NaN	NaN	NaN	NaN	NaN	NaN	NaN	NaN	NaN
-9.2946191722023	76.1631742884394	1979.63378815583	1995.91146310071	1504.52915070202	304.050623516817	-18.4508113286996	2.9136370364608	37.5036962943396	-41.8499690619706	31.399568190008	NaN	NaN	NaN	NaN	NaN	NaN	NaN	NaN	NaN	NaN	NaN	NaN	NaN	NaN	NaN	NaN	NaN	NaN	NaN	NaN	NaN	NaN	NaN	NaN	NaN	NaN	NaN	NaN	NaN	NaN	NaN	NaN	NaN	NaN	NaN	NaN	NaN	NaN	NaN
47.99884796818	-17.1451033611633	665.848511357421	645.491026567001	998.693387680784	23.5698662196763	-29.3595942354152	4.23025566877748	68.3563327585998	33.7486086148862	-31.3953427144572	NaN	NaN	NaN	NaN	NaN	NaN	NaN	NaN	NaN	NaN	NaN	NaN	NaN	NaN	NaN	NaN	NaN	NaN	NaN	NaN	NaN	NaN	NaN	NaN	NaN	NaN	NaN	NaN	NaN	NaN	NaN	NaN	NaN	NaN	NaN	NaN	NaN	NaN	NaN
46.2839927998488	61.5599076887101	657.320588354301	850.815510279877	1044.31043220545	187.840804103297	-62.6842000740285	11.6585857184298	17.7689516739744	-25.0036100148373	49.339175777621	NaN	NaN	NaN	NaN	NaN	NaN	NaN	NaN	NaN	NaN	NaN	NaN	NaN	NaN	NaN	NaN	NaN	NaN	NaN	NaN	NaN	NaN	NaN	NaN	NaN	NaN	NaN	NaN	NaN	NaN	NaN	NaN	NaN	NaN	NaN	NaN	NaN	NaN	NaN
115.891430398677	8.90536127040136	62.9078533065787	492.88995970784	1460.85915658272	28.2647452078989	-34.9079813249878	39.4728095927659	36.4160647605294	0.754041717770823	79.2104924118397	NaN	NaN	NaN	NaN	NaN	NaN	NaN	NaN	NaN	NaN	NaN	NaN	NaN	NaN	NaN	NaN	NaN	NaN	NaN	NaN	NaN	NaN	NaN	NaN	NaN	NaN	NaN	NaN	NaN	NaN	NaN	NaN	NaN	NaN	NaN	NaN	NaN	NaN	NaN
-38.7058677663172	-41.7641760507206	196.783870132741	761.55146665256	1945.11677271666	121.345599117458	83.6264636098168	-16.2782736806927	69.3543582826012	-19.336581965096	-52.9779730935329	NaN	NaN	NaN	NaN	NaN	NaN	NaN	NaN	NaN	NaN	NaN	NaN	NaN	NaN	NaN	NaN	NaN	NaN	NaN	NaN	NaN	NaN	NaN	NaN	NaN	NaN	NaN	NaN	NaN	NaN	NaN	NaN	NaN	NaN	NaN	NaN	NaN	NaN	NaN
-30.268147905765	32.9692343865676	112.525941141438	586.806308333932	519.489094925965	25.8295299342075	-0.689372317415904	-40.4677256948509	68.6677566483683	-25.1683590112221	35.0091499443848	NaN	NaN	NaN	NaN	NaN	NaN	NaN	NaN	NaN	NaN	NaN	NaN	NaN	NaN	NaN	NaN	NaN	NaN	NaN	NaN	NaN	NaN	NaN	NaN	NaN	NaN	NaN	NaN	NaN	NaN	NaN	NaN	NaN	NaN	NaN	NaN	NaN	NaN	NaN
-5.49410786571986	-19.7808278268071	325.141411233728	525.155490688949	903.753569657762	79.2057319035831	-22.8422678184687	88.3900518785678	-22.8422678184687	-27.9446678045713	-29.9856277990123	NaN	NaN	NaN	NaN	NaN	NaN	NaN	NaN	NaN	NaN	NaN	NaN	NaN	NaN	NaN	NaN	NaN	NaN	NaN	NaN	NaN	NaN	NaN	NaN	NaN	NaN	NaN	NaN	NaN	NaN	NaN	NaN	NaN	NaN	NaN	NaN	NaN	NaN	NaN
14.200300030476	106.090547580683	96.9015228256624	96.9015228256624	366.446248972937	36.6623605427488	-22.5557989896069	60.1454238055796	44.8303825472117	1.9482670237817	48.9143935494431	NaN	NaN	NaN	NaN	NaN	NaN	NaN	NaN	NaN	NaN	NaN	NaN	NaN	NaN	NaN	NaN	NaN	NaN	NaN	NaN	NaN	NaN	NaN	NaN	NaN	NaN	NaN	NaN	NaN	NaN	NaN	NaN	NaN	NaN	NaN	NaN	NaN	NaN	NaN
-4.90309384037661	-0.816989681403613	41.0655779480696	71.7113591403671	646.830519515816	-12.0537761185794	33.9148956698669	-29.4197187942146	-21.2475104762686	-27.3766667147281	54.3454164647319	NaN	NaN	NaN	NaN	NaN	NaN	NaN	NaN	NaN	NaN	NaN	NaN	NaN	NaN	NaN	NaN	NaN	NaN	NaN	NaN	NaN	NaN	NaN	NaN	NaN	NaN	NaN	NaN	NaN	NaN	NaN	NaN	NaN	NaN	NaN	NaN	NaN	NaN	NaN
-38.3347777955681	18.9000146780892	20.9441144092913	87.3773556733578	336.757522880008	236.596636051107	146.656247878217	-6.65123196193638	92.4876050013629	77.1568570173475	59.7820093021301	NaN	NaN	NaN	NaN	NaN	NaN	NaN	NaN	NaN	NaN	NaN	NaN	NaN	NaN	NaN	NaN	NaN	NaN	NaN	NaN	NaN	NaN	NaN	NaN	NaN	NaN	NaN	NaN	NaN	NaN	NaN	NaN	NaN	NaN	NaN	NaN	NaN	NaN	NaN
-14.5366092240667	60.1113094898088	-5.33344116345193	258.490709907506	356.657835887397	89.7659621295676	-6.35601539240913	-25.7849257425959	80.5627940689528	-11.4688865371951	245.197244931062	NaN	NaN	NaN	NaN	NaN	NaN	NaN	NaN	NaN	NaN	NaN	NaN	NaN	NaN	NaN	NaN	NaN	NaN	NaN	NaN	NaN	NaN	NaN	NaN	NaN	NaN	NaN	NaN	NaN	NaN	NaN	NaN	NaN	NaN	NaN	NaN	NaN	NaN	NaN
-43.9151635789384	-29.5917757499855	98.2956155799513	-19.3607844435906	84.9953268816379	-69.4926418449258	18.4938833900707	215.952015603493	358.162794762383	100.34181384123	111.595904278265	NaN	NaN	NaN	NaN	NaN	NaN	NaN	NaN	NaN	NaN	NaN	NaN	NaN	NaN	NaN	NaN	NaN	NaN	NaN	NaN	NaN	NaN	NaN	NaN	NaN	NaN	NaN	NaN	NaN	NaN	NaN	NaN	NaN	NaN	NaN	NaN	NaN	NaN	NaN
-24.1899148401707	6.51882230414899	135.495518310292	170.298753740521	65.8890474498338	-17.0245428398295	351.480302892007	67.9362965927885	440.535640610535	-38.5206588408533	696.441783479866	NaN	NaN	NaN	NaN	NaN	NaN	NaN	NaN	NaN	NaN	NaN	NaN	NaN	NaN	NaN	NaN	NaN	NaN	NaN	NaN	NaN	NaN	NaN	NaN	NaN	NaN	NaN	NaN	NaN	NaN	NaN	NaN	NaN	NaN	NaN	NaN	NaN	NaN	NaN
-16.7342014247127	48.8114339226032	170.685349646519	-3.42024424478913	52.9080361318105	103.091413194599	288.462663161227	52.9080361318105	1035.06841578925	1.70050851671993	95.9223593284866	NaN	NaN	NaN	NaN	NaN	NaN	NaN	NaN	NaN	NaN	NaN	NaN	NaN	NaN	NaN	NaN	NaN	NaN	NaN	NaN	NaN	NaN	NaN	NaN	NaN	NaN	NaN	NaN	NaN	NaN	NaN	NaN	NaN	NaN	NaN	NaN	NaN	NaN	NaN
25.5681985545383	-36.9371029561546	-11.32017610751	368.835018326376	114.715103987822	468.228694499118	84.9994688433939	271.490696301527	1007.2088353946	-3.12275951594368	422.118226171557	NaN	NaN	NaN	NaN	NaN	NaN	NaN	NaN	NaN	NaN	NaN	NaN	NaN	NaN	NaN	NaN	NaN	NaN	NaN	NaN	NaN	NaN	NaN	NaN	NaN	NaN	NaN	NaN	NaN	NaN	NaN	NaN	NaN	NaN	NaN	NaN	NaN	NaN	NaN
505.67628332035	46.3848298351318	154.03126424573	33.0571760509625	43.3092174234004	660.482108044163	79.1913622269331	35.1075843254501	969.068553354544	-39.7323176933467	639.978025299287	NaN	NaN	NaN	NaN	NaN	NaN	NaN	NaN	NaN	NaN	NaN	NaN	NaN	NaN	NaN	NaN	NaN	NaN	NaN	NaN	NaN	NaN	NaN	NaN	NaN	NaN	NaN	NaN	NaN	NaN	NaN	NaN	NaN	NaN	NaN	NaN	NaN	NaN	NaN
-9.70699368340548	139.024109056248	38.5023982391028	81.5831314464507	24.1421538366535	1083.7230443888	-10.7327254264376	56.9655696136805	1202.70792658053	124.663864653799	439.563509764651	NaN	NaN	NaN	NaN	NaN	NaN	NaN	NaN	NaN	NaN	NaN	NaN	NaN	NaN	NaN	NaN	NaN	NaN	NaN	NaN	NaN	NaN	NaN	NaN	NaN	NaN	NaN	NaN	NaN	NaN	NaN	NaN	NaN	NaN	NaN	NaN	NaN	NaN	NaN
256.389025590151	479.087422186412	22.401770180254	109.633861012891	60.3733861897548	1093.81709758347	157.868075943878	17.2704707195106	506.796439274426	-5.30724690776009	245.100166776515	NaN	NaN	NaN	NaN	NaN	NaN	NaN	NaN	NaN	NaN	NaN	NaN	NaN	NaN	NaN	NaN	NaN	NaN	NaN	NaN	NaN	NaN	NaN	NaN	NaN	NaN	NaN	NaN	NaN	NaN	NaN	NaN	NaN	NaN	NaN	NaN	NaN	NaN	NaN
465.25905084659	511.464537191086	-19.3851614778983	55.570405258728	48.3828851606954	726.063351546632	60.7043481858942	101.775891603224	201.374384390248	78.1597541382592	131.552760580788	NaN	NaN	NaN	NaN	NaN	NaN	NaN	NaN	NaN	NaN	NaN	NaN	NaN	NaN	NaN	NaN	NaN	NaN	NaN	NaN	NaN	NaN	NaN	NaN	NaN	NaN	NaN	NaN	NaN	NaN	NaN	NaN	NaN	NaN	NaN	NaN	NaN	NaN	NaN
812.004980502549	1346.21024884071	74.3907830663924	36.3800235884846	62.0629691816656	1083.21688596654	17.8883027613943	-12.9312319504228	296.291432991476	-5.74000718433214	670.23512082819	NaN	NaN	NaN	NaN	NaN	NaN	NaN	NaN	NaN	NaN	NaN	NaN	NaN	NaN	NaN	NaN	NaN	NaN	NaN	NaN	NaN	NaN	NaN	NaN	NaN	NaN	NaN	NaN	NaN	NaN	NaN	NaN	NaN	NaN	NaN	NaN	NaN	NaN	NaN
253.574798906126	912.425115553263	41.8381916841135	33.6154108211227	-39.3617693379205	1670.97665016416	131.260933569138	41.8381916841135	12.0306110557719	62.3951438415905	103.509048156544	NaN	NaN	NaN	NaN	NaN	NaN	NaN	NaN	NaN	NaN	NaN	NaN	NaN	NaN	NaN	NaN	NaN	NaN	NaN	NaN	NaN	NaN	NaN	NaN	NaN	NaN	NaN	NaN	NaN	NaN	NaN	NaN	NaN	NaN	NaN	NaN	NaN	NaN	NaN
127.515471420099	723.974675876532	128.543849358817	22.6209216708643	-28.7979752650351	593.370677659348	-31.883109081189	38.0465907516342	78.1533303616357	27.7628113644543	496.703151419857	NaN	NaN	NaN	NaN	NaN	NaN	NaN	NaN	NaN	NaN	NaN	NaN	NaN	NaN	NaN	NaN	NaN	NaN	NaN	NaN	NaN	NaN	NaN	NaN	NaN	NaN	NaN	NaN	NaN	NaN	NaN	NaN	NaN	NaN	NaN	NaN	NaN	NaN	NaN
126.852868690942	680.405812294142	46.5979809566488	37.3378016026919	35.2799839684792	656.740909500696	20.8752605289908	75.4074278356257	37.3378016026919	40.4245280540108	463.306051884708	NaN	NaN	NaN	NaN	NaN	NaN	NaN	NaN	NaN	NaN	NaN	NaN	NaN	NaN	NaN	NaN	NaN	NaN	NaN	NaN	NaN	NaN	NaN	NaN	NaN	NaN	NaN	NaN	NaN	NaN	NaN	NaN	NaN	NaN	NaN	NaN	NaN	NaN	NaN
54.1287644270114	1383.13611928546	103.5418961336	41.7754815003644	22.2161168665065	85.0119717436291	11.921714427634	107.659657109149	20.157236378732	47.9521229636879	85.0119717436291	NaN	NaN	NaN	NaN	NaN	NaN	NaN	NaN	NaN	NaN	NaN	NaN	NaN	NaN	NaN	NaN	NaN	NaN	NaN	NaN	NaN	NaN	NaN	NaN	NaN	NaN	NaN	NaN	NaN	NaN	NaN	NaN	NaN	NaN	NaN	NaN	NaN	NaN	NaN
25.6183034521552	1265.70485622495	30.76816455171	112.135969924676	20.4684423526004	94.6264421861897	63.7272755888608	78.1468866676143	53.4275533897512	-8.37077980490652	289.291191749362	NaN	NaN	NaN	NaN	NaN	NaN	NaN	NaN	NaN	NaN	NaN	NaN	NaN	NaN	NaN	NaN	NaN	NaN	NaN	NaN	NaN	NaN	NaN	NaN	NaN	NaN	NaN	NaN	NaN	NaN	NaN	NaN	NaN	NaN	NaN	NaN	NaN	NaN	NaN
49.6341030206874	1371.77169217636	135.165996941125	18.7189606398065	89.8237881158326	64.0611694650985	8.41391317951283	51.6951125127461	144.440539655389	20.7799701318652	106.311864052302	NaN	NaN	NaN	NaN	NaN	NaN	NaN	NaN	NaN	NaN	NaN	NaN	NaN	NaN	NaN	NaN	NaN	NaN	NaN	NaN	NaN	NaN	NaN	NaN	NaN	NaN	NaN	NaN	NaN	NaN	NaN	NaN	NaN	NaN	NaN	NaN	NaN	NaN	NaN
90.1713543633753	990.267373926312	86.0472030709907	63.3643709628755	173.685418034163	69.5505979014524	-4.68412536147019	44.8056901471449	30.3711606237988	30.3711606237988	81.9230517786062	NaN	NaN	NaN	NaN	NaN	NaN	NaN	NaN	NaN	NaN	NaN	NaN	NaN	NaN	NaN	NaN	NaN	NaN	NaN	NaN	NaN	NaN	NaN	NaN	NaN	NaN	NaN	NaN	NaN	NaN	NaN	NaN	NaN	NaN	NaN	NaN	NaN	NaN	NaN
191.613282679762	270.012713029237	131.78213846569	71.9509942516175	9.02513568164473	161.697710572726	NaN	172.013425092394	17.2777072973789	-12.6378648096574	120.434852494056	2.83570696984413	NaN	NaN	NaN	NaN	NaN	NaN	NaN	NaN	NaN	NaN	NaN	NaN	NaN	NaN	NaN	NaN	NaN	NaN	NaN	NaN	NaN	NaN	NaN	NaN	NaN	NaN	NaN	NaN	NaN	NaN	NaN	NaN	NaN	NaN	NaN	NaN	NaN	NaN
38.2301794372554	664.718298970814	107.381256881651	28.9412287357693	68.1612428087104	22.7485949347786	17.5880667672864	33.0696512697631	57.8401864737259	68.1612428087104	32.0375456362647	106.349151248153	NaN	NaN	NaN	NaN	NaN	NaN	NaN	NaN	NaN	NaN	NaN	NaN	NaN	NaN	NaN	NaN	NaN	NaN	NaN	NaN	NaN	NaN	NaN	NaN	NaN	NaN	NaN	NaN	NaN	NaN	NaN	NaN	NaN	NaN	NaN	NaN	NaN	NaN
4.47442304119946	185.186487537484	-47.1575953863104	141.815592058376	120.130144318822	145.946153532576	48.8779588888579	22.0293093065528	11.7029056210508	15.8334670952516	50.9432396259583	42.6821166775568	NaN	NaN	NaN	NaN	NaN	NaN	NaN	NaN	NaN	NaN	NaN	NaN	NaN	NaN	NaN	NaN	NaN	56.1046959440486	14.1046959440486	50.1046959440486	NaN	NaN	NaN	NaN	NaN	NaN	NaN	NaN	NaN	NaN	NaN	NaN	NaN	NaN	NaN	NaN	NaN	NaN
-3.4869378249475	963.565478046948	67.8021825758653	-20.0177483526722	52.3045477061234	68.8353582338481	48.1718450741922	34.7405615204159	117.394614159039	24.408804940588	56.4372503380546	115.328262843074	NaN	NaN	NaN	NaN	NaN	NaN	NaN	NaN	NaN	NaN	NaN	NaN	NaN	NaN	NaN	NaN	NaN	105.561659687875	17.5028690307749	44.5209070732944	NaN	NaN	NaN	NaN	NaN	NaN	NaN	NaN	NaN	NaN	NaN	NaN	NaN	NaN	NaN	NaN	NaN	NaN
71.2403633850565	441.309081336911	116.723669502044	-5.25428781169554	51.5998448345391	201.488012720067	-7.32171081701317	17.4873652467983	205.622858730702	137.397899555221	23.6896342627512	56.7684023478332	NaN	NaN	NaN	NaN	NaN	NaN	NaN	NaN	NaN	NaN	NaN	NaN	NaN	NaN	NaN	NaN	NaN	-11.13719979914	45.9390117399045	43.9363376508152	NaN	NaN	NaN	NaN	NaN	NaN	NaN	NaN	NaN	NaN	NaN	NaN	NaN	NaN	NaN	NaN	NaN	NaN
63.305385452875	199.826108707299	-4.95497617433713	59.1683938391046	117.086276431891	150.182209342054	28.1409567358263	22.9697172186133	152.250705148939	16.7642297979576	42.6204273840229	41.5861794805802	NaN	NaN	NaN	NaN	NaN	NaN	NaN	NaN	NaN	NaN	NaN	NaN	NaN	NaN	NaN	NaN	NaN	49.3630275609953	118.501504246114	19.3028203065959	NaN	NaN	NaN	NaN	NaN	NaN	NaN	NaN	NaN	NaN	NaN	NaN	NaN	NaN	NaN	NaN	NaN	NaN
1.553355421679	63.6404470936994	18.1099132008844	50.188243898095	68.8143713997011	-20.1771266635281	26.3881920904871	71.9187259833021	-22.2466963859288	-30.5249752755315	88.4752837625075	222.997315718552	NaN	NaN	NaN	NaN	NaN	NaN	NaN	NaN	NaN	NaN	NaN	NaN	NaN	NaN	NaN	NaN	NaN	14.6898761414387	37.7514625342427	12.684520802934	47.7782392267662	-36.446684990431	NaN	NaN	NaN	NaN	NaN	NaN	NaN	NaN	NaN	NaN	NaN	NaN	NaN	NaN	NaN	NaN
45.3400540454634	17.3863498718645	32.9161855238639	43.2694092918635	75.3644029726622	85.7176267406618	48.4460211758633	65.0111792046626	86.7529491174618	145.76632459506	125.05987705906	58.7992449438629	NaN	NaN	NaN	NaN	NaN	NaN	NaN	NaN	NaN	NaN	NaN	NaN	NaN	NaN	NaN	NaN	NaN	100.372191449597	58.2315196457078	58.2315196457078	42.1779303870833	19.1008958278106	63.2482662890279	NaN	NaN	NaN	NaN	NaN	NaN	NaN	NaN	NaN	NaN	NaN	NaN	NaN	NaN	NaN
-3.01931412413503	90.2081264758757	-23.7365231463596	-3.01931412413503	37.3792434692029	20.8054762514233	78.8136615136521	33.235801664758	108.853614595878	22.8771971536457	-5.09103502635749	-26.8441044996933	NaN	NaN	NaN	NaN	NaN	NaN	NaN	NaN	NaN	NaN	NaN	NaN	NaN	NaN	NaN	NaN	NaN	57.6545732670843	-8.61087137537687	43.5982668277743	-60.8200095785281	25.5258728343758	-39.7355499195632	-7.60684948685473	64.6827264867392	-23.6711997032089	NaN	NaN	NaN	NaN	NaN	NaN	NaN	NaN	NaN	NaN	NaN	NaN
49.1017364731687	26.3009566030429	23.1917593480258	15.9369657529858	120.613273338563	28.3737547730544	6.60937398793432	10.7549703279572	75.0117135983116	35.6285483680944	14.9005666679801	21.1189611780144	NaN	NaN	NaN	NaN	NaN	NaN	NaN	NaN	NaN	NaN	NaN	NaN	NaN	NaN	NaN	NaN	NaN	NaN	NaN	NaN	31.9594691323386	29.9500784310613	33.9688598336159	2.82330396381819	64.1097203527749	-31.3363379578954	50.043985443834	97.2646669238499	-19.2799937502318	NaN	NaN	NaN	NaN	NaN	NaN	NaN	NaN	NaN
94.0184518453223	88.8337604485383	101.27701980082	-1.37986985550344	NaN	100.240081521463	36.9868464806982	-39.7465861917051	NaN	NaN	NaN	130.31129162281	81.5751924930407	34.9129699219846	-32.4880182362075	-12.7861909284283	32.839093363271	-2.41680813486024	NaN	NaN	NaN	NaN	NaN	NaN	NaN	NaN	NaN	NaN	NaN	-34.9902872507338	13.2674591571229	-39.0117661180551	-61.1298998883228	-53.08694215368	37.3963323610512	3.21376198881944	18.2943077412746	-33.9849175339034	68.562793582792	-10.8614140468054	-20.9151112151089	NaN	NaN	NaN	NaN	NaN	NaN	NaN	NaN	NaN
191.893307844294	NaN	NaN	NaN	95.4078505856032	NaN	NaN	-2.11508470812742	-33.239425759318	-45.6891621797943	-17.6772552337227	NaN	-11.4523870234846	7.22221760722977	32.1216904481823	20.7094320627457	38.3465586584204	-69.5511569857071	104.74515290096	46.6463829387379	-7.30247488332585	63.2460314993729	-5.22751881324648	65.3209875694522	-10.4149089884449	45.6089049036982	12.4096077824282	-77.8509812660246	NaN	-27.582650128349	82.0762536638201	-28.588695117268	-66.8184046961893	10.6470594505723	-32.6128750729439	-9.47384032780732	10.6470594505723	-41.6672799732148	167.590077721934	78.0520737081442	-14.5040652724022	NaN	NaN	NaN	NaN	NaN	NaN	NaN	NaN	NaN
NaN	166.345926168224	-0.775028653731119	72.924274404398	5.45308146385725	26.2134485224852	29.3275035812793	NaN	78.1143661690549	7.52911816972004	15.8332649931712	52.16390734577	-62.0181114766835	91.6086047571631	-16.345303947702	-55.7900013590951	9.60515487558284	-14.2692672418393	16.8712833461026	43.8597605223189	143.509522403733	110.292935109928	-56.8280197120265	72.924274404398	2.33902640506307	-75.5123500647916	-5.9651204183881	28.289485228348	NaN	-42.3129211222498	-19.1583342414334	NaN	62.3860804257896	-75.5347196903776	-59.4271809906793	-47.3465269659055	24.130676014006	-14.1247283977776	-62.4473444968727	-68.4876715092596	-25.1986612538203	-26.2053824225514	80.5070614629502	64.3995227632519	-20.1650554101645	NaN	NaN	NaN	NaN	NaN
6.79777933209902	220.740981517719	-18.1276422817597	26.5304047764038	205.162593009058	36.9159971155116	-0.472135305276428	38.9931155833332	23.4147270746715	73.2655703023889	58.725741027638	23.4147270746715	-15.0119645800273	-63.8242485738339	-20.2047607495812	40.0316748172439	-8.78060917656266	-84.5954332520495	-57.5928931703693	62.8799779632811	312.134194101868	36.9159971155116	-17.0890830478489	81.5740441736751	-65.9013670416555	-34.7445900243321	3.68210163036669	-28.5132346208675	NaN	51.736005513623	28.5658455773607	0.358694350606566	160.535017388246	-12.7374830046721	28.5658455773607	-20.796669069459	113.187299257623	113.187299257623	11.4400751896885	-70.1591837162788	12.4474734477869	119.231688806213	NaN	62.817386352705	68.8617759012952	-51.0186168124099	-38.9298377152295	6.40308389919674	NaN	NaN
0.870174544317902	712.654139562405	-3.28622817111618	-37.5765505734474	-35.4983492157303	2.94837590203494	11.2611813329031	21.6521881214883	-5.36442952883323	-37.5765505734474	29.9649935523565	43.4733023775173	-21.9900403905696	-17.8336376751355	-61.4758661871934	19.5739867637713	96.4674369993019	-60.4367655083349	179.595491307984	27.8867921946395	68.4117186701218	-7.44263088655027	-61.4758661871934	-27.1855437848622	7.10477861746903	-0.168926134540619	37.2386983043662	-6.40353020769175	NaN	-51.6714206737007	261.84029583085	128.774229661716	-25.4614379434167	14.8616124108663	-16.3887516137031	7.80507859886676	-28.485666719988	NaN	-52.6794969325578	-21.4291329079884	-91.9944710279837	51.152357729721	52.1604339885781	NaN	3.77277356343846	57.2008152828635	-65.7844882976998	182.202271381141	24.942374999437	-65.7844882976998
-27.9357532410541	178.953141801718	-4.02397140193976	-12.3411129111969	-64.3232473440542	78.1078010019747	-99.6710987583971	-48.728607014197	-33.1339666843398	-1.94468602462547	-76.7989596079399	9.49138355060313	28.2049519464317	36.5220934556889	-0.905043335968325	6.37245548463169	29.2445946350889	27.1653092577746	86.4249425112319	-11.3014702225398	-5.06361409059691	3.25352741866026	-7.1428994679112	-38.3321801276256	-89.2746718718257	-38.3321801276256	-21.6978971091112	35.4824507670318	NaN	146.399665222255	51.5766789744784	-13.9924072606863	39.4716169002941	NaN	-48.2900831375417	-22.0624486434758	-17.0186727792324	-8.94863139644289	-4.91361070504814	-54.3426141746338	28.3753099989586	-16.0099176063837	64.6904962215113	-40.2200417547522	-4.91361070504814	83.8568445056364	-27.1062245077193	NaN	NaN	-51.3163486560878
44.1262227476782	371.784580967848	57.6486311821614	-35.9680425950299	-8.92322572606351	-11.0035962544455	62.8495575031165	-48.4502657653221	2.51881218003765	-33.8876720666479	130.461599675532	-18.2848931037826	25.40288799224	2.51881218003765	20.2019616712849	38.9252964267232	44.1262227476782	75.3317806734087	35.8047406341501	42.0458522192962	-14.1241520470186	96.135485957229	78.4523364659817	95.095300693038	54.5280753895884	-24.5260046889287	34.7645553699591	-17.2447078395916	NaN	-33.8004030193898	15.6619120746686	-25.7249230040333	-34.8098380213094	66.1336621706465	25.7562620938642	27.7751320977033	-9.57396297332039	53.0110071456922	-49.9513630501027	-42.8853180366658	0.520387045875196	-16.6400079867573	-7.55509296948127	-9.57396297332039	67.1430971725661	70.1714021783247	-22.6966179982747	-8.56452797140083	14.652477072749	-1.49848295796392
-36.7236213698299	316.08330838158	8.02770010306276	64.2270340457652	34.0459102617213	-21.1126952746348	5.94624329037008	-14.8683248365567	-25.2756089000201	6.98697169671642	20.5164409792189	4.90551488402374	8.02770010306276	40.2902806997993	-10.7054112111714	-34.6421645571372	-45.0494486206006	75.6750465155749	43.4124659188384	22.5978977919115	29.8829966363359	-3.42031236674699	-26.3163373063665	-1.33885555405431	-35.6828929634836	10.1091569157554	64.2270340457652	-6.54249758578601	NaN	-7.16979073264796	92.8316683115341	19.0932187132988	110.003636026192	-7.16979073264796	-11.2102537243321	20.1033344612199	24.143797452904	47.3764596550877	105.963173034507	49.3966911509298	53.4371541426139	-43.5339576578051	16.0628714695357	-10.2001379764111	17.0729872174568	28.1842604445881	-55.6553466328575	6.97182973824647	24.143797452904	-37.4732631702789
41.6566911953886	280.10800576195	53.1106844715116	98.9266575760039	-31.2323569253945	-4.15928190910365	49.9868681234781	64.5646777476347	34.3677863833103	57.2757729355564	70.8123104437018	21.872520991176	28.1201536872432	59.3583171675788	-34.3561732734281	-6.24182614112603	-10.4069146051708	-18.7370915332603	-9.36564248915959	38.532874847355	109.339378736116	-24.9847242293274	-35.3974453894393	-13.5307309532043	37.4916027313438	33.3265142672991	24.9963373392096	24.9963373392096	NaN	19.4967642680394	30.6155358078433	14.4427772044922	-38.1186882563989	79.1338116178966	71.047432316221	-42.1618779072367	9.38879014094496	15.4535746172016	21.5183590934583	-5.7731710496967	10.3995875536544	62.9610530145455	-38.1186882563989	-57.3238390978783	-54.29144685975	-42.1618779072367	85.1985960941533	-40.1402830818178	2.31320825197885	55.8854711255794
-2.81539118934907	111.784412158953	-44.488046952368	2.3936907810283	38.8572645736699	-28.8608010412359	164.917048256802	-25.7353518590095	70.1117563959341	25.3136514506887	-33.0280666175378	78.4462875485379	1.35187438695282	34.689998997368	7.60277275140567	109.700779370802	-35.1116994056888	23.2300186625378	61.7772252433303	110.742595764878	38.8572645736699	40.9408973618208	9.68640553955661	-1.7735747952736	8.64458914548114	-16.3590043123302	25.3136514506887	-19.4844534945567	NaN	-32.6961050570292	14.8434548558399	-39.7764650440523	NaN	41.1419348076399	8.77457486696302	53.2796947853937	-23.5927850737138	-31.6846250588831	-18.5353850829831	26.9812148335938	-21.5698250774215	-22.5813050755677	-7.40910510337541	-39.7764650440523	27.9926948317399	-12.4665050941062	22.9352948410092	30.0156548280322	7.76309486881687	-29.6616650625908
87.1306107033782	-13.9784297154271	18.3347687689333	-47.3339894412185	20.4194912517953	-24.4020421297369	4.78407263033057	-4.59717854254827	53.7750509775868	6.86879511319254	16.2500462860714	32.9278261489671	-15.0207909568581	-30.6562095783228	37.097271114691	46.4785222875699	51.6903284947248	-57.7576018555284	-5.63953978397925	-56.7152406140974	-5.63953978397925	33.9701873903981	-9.80898474970318	13.1229625617784	21.4618524932263	56.9021347018797	-13.9784297154271	52.7326897361558	NaN	35.4879441452558	47.6339062184263	-25.2418662205967	16.2568375294025	-6.0107596047434	17.2690010355	55.7312142672066	113.424534114766	50.6703967367189	73.9501573769623	-8.03508661693848	69.9015033525721	10.1838564928172	20.3054915537927	0.0622214318418421	3.09871195013446	0.0622214318418421	-4.99859609864586	-43.4608093303524	11.1960199989148	35.4879441452558
46.8074090644181	63.4939156079599	7.17695602350637	112.510528579614	-33.4964036763767	64.5368222669312	-19.938617109749	119.810875192413	53.0648490182462	-20.9815237687204	-65.8265101044889	-31.410590358434	16.5631159542486	-26.1960570635772	-35.5822169943194	-1.16629724826452	-15.7669904738636	16.5631159542486	18.6489292721913	-39.7538436302049	24.9063692260195	169.870394823039	-64.7836034455175	-62.6977901275748	-0.123390589293159	43.678689087504	178.21364809481	41.5928757695613	NaN	-1.57197914797707	-18.7903941013728	70.340224480911	-2.58482708641211	39.9547863278597	-25.8803296704181	14.6335878669836	232.395894630518	-18.7903941013728	60.2117450965605	-40.0602008085087	7.54365229793832	13.6207399285486	58.1860492196905	125.034013156403	77.4301600499563	11.5950440516785	69.3273765424759	-34.9959611163335	34.8905466356845	34.8905466356845
55.4842613834785	9.57234488942476	116.004514943822	77.3967669829132	65.9187878593997	56.5277140310706	7.4854395942405	36.7021137268201	-20.687781890747	3.31162900387198	-18.6008765955627	25.2241346033067	18.9634187177539	56.5277140310706	27.311039898491	-26.9484977762998	-11.2967080624178	-66.5996983848007	5.39853429905624	149.39499966677	-26.9484977762998	41.9193769647808	23.1372293081224	18.9634187177539	-10.2532554148257	47.1366402027414	2.26817635627985	89.9181987540187	NaN	-34.6279235480721	-2.19485804294711	37.332940541424	-41.7226566273182	20.1028744918263	16.0487413036857	-16.3843242014393	-25.5061238747557	-76.1827887265136	-52.871522894705	-51.8579895976698	-29.5602570628963	52.5359399969514	2.87280844222868	-11.3166577162635	22.1299410858967	15.0352080066506	2.87280844222868	107.26673803685	-46.790323112494	2.87280844222868
54.7742107010041	28.674230496237	-10.9977394150089	42.2462202027159	13.0142423733768	4.66224870785133	64.1702035747203	-7.86574179043687	11.9702431651861	-53.8017069508269	-39.1857180361574	41.2022209945252	89.2261845712967	65.2142027829109	96.5341790286314	69.3901996156737	-7.86574179043687	78.7861924893898	44.3342186190973	-7.86574179043687	1.53025108327928	70.4341988238644	5.70624791604201	-25.6137283296785	19.2782376225209	-29.7897251624412	14.0582415815675	53.7302114928134	NaN	-57.5864379933064	40.7928616333017	-64.6859750797626	28.6222266279481	32.679104963066	9.35205453613831	-9.91811755567153	14.4231524550356	16.4515916225946	-7.88967838811259	-21.0745329772456	7.32361536857938	69.1910099791267	15.4373720388151	-33.2451679825992	8.33783495235885	37.7502028819633	-44.4015834041733	18.4800307901535	-79.8992688364546	20.5084699577124
-32.6339305788389	36.3061279711369	-47.2575793621671	21.6824791878087	96.8898157877823	60.3306938294618	19.5933865044761	-19.054828137177	2.88064503781529	-71.282145220492	302.665445096043	64.508879196127	21.6824791878087	0.791552354482694	15.4152011378109	55.1079621211303	-50.391218387166	-32.6339305788389	-68.1485061954931	16.4597474794772	22.727025529475	20.6379328461424	-36.8121159455041	28.9943035794728	21.6824791878087	1.83609869614899	60.3306938294618	-14.8766427705118	NaN	-28.8158181553323	43.2425646840477	-1.41333454035685	-24.7561909531137	NaN	421.802801290931	-16.6369365486766	-23.7412841525591	85.8686503073429	-52.1586745680892	15.8400810690722	131.539456332302	239.119577191095	6.70591986408033	-34.9052589586602	-39.9797929614335	10.7655470662989	48.3170986868209	-6.48786854313009	43.2425646840477	-37.9499793603242
11.5481134913282	-59.5182818352415	-42.7967770525192	-41.7516830035991	29.3147123229706	5.27754919780732	3.18736109996703	1.09717300212675	30.3598063718907	-56.3829996884811	27.2245242251303	385.691783004739	78.4341326222173	-11.443955584915	-30.2556484654775	126.508458872544	37.6754647143317	35.5852766164914	67.9831921330158	-13.5341436827552	20.9539599316095	110.832048138742	88.8850731114187	-46.9771532481998	-7.26357938923439	-48.0222472971199	-8.30867343815453	-10.3988615359948	NaN	-29.4584365103473	-30.4740314595998	-4.06856277903471	-16.2557021700648	-33.5208163073573	-16.2557021700648	-46.7235506476398	-67.0354496326899	34.5240452925604	72.101058414903	-10.1621324745497	13.1965513582578	15.2277412567628	4.05619681498531	-10.1621324745497	-14.2245122715597	21.3213109522779	78.194628110418	-79.2225890237199	-35.5520062058623	40.6176149880754
-40.4225789122853	4.54004131449111	6.63132597620164	-72.8374911687985	130.017121017123	62.0503695115307	44.2744498869912	-39.37693658143	166.614602597057	53.6852308646886	-73.8831334996538	99.6934934223202	13.9508222921885	-31.0117979345879	30.6810995858727	-45.6507905665616	-32.0574402654432	-61.3354255293906	13.9508222921885	50.5483038721228	-32.0574402654432	33.8180265784385	-0.688170339785219	-47.7420752282721	18.1333916156096	34.8636689092938	-20.5553746260353	79.8262891360702	NaN	0.386594052927567	-32.1344949637113	54.2496477367356	265.636726344888	35.9565351648763	28.8425469424865	-18.9228025507017	8.51686630708727	98.966145134614	17.6634225930169	-16.8902344871618	-44.3299033449508	-4.69482610592225	10.5494343706272	-32.1344949637113	-15.8739504553918	22.7448427518668	22.7448427518668	40.0216712919561	29.8588309742565	0.386594052927567
-70.4778151791462	-60.01590329538	-7.70634387654911	23.6793917747494	-8.75253506492572	141.898996061307	-23.3992117021984	-52.6925649767437	38.3260684120221	9.03271513747679	1.70937681884046	92.7280102076063	109.467069221632	0.663185630463841	-56.8773297302502	-0.383005557912777	-49.5539914116138	-23.3992117021984	-53.7387561651203	-10.844917441679	-47.4616090348606	140.852804872931	-35.9535059627178	58.2037009911778	3.8017591955937	43.5570243539052	-30.7225500208347	-7.70634387654911	NaN	56.7134771997436	-43.9669537511585	-31.7632651510492	53.6625550497162	-29.7293170510309	168.580622700746	-15.4916803509034	-32.7802392010583	527.572462353962	24.170307599452	33.323074049534	55.6965031497345	83.1548024999805	75.0190100999076	34.3400480995431	144.173245500527	16.0345151993791	-19.5595765509398	-43.9669537511585	2.81385254926064	-19.5595765509398
-37.7601826519645	93.0823951469172	-38.8069232743556	35.5116609154092	-18.9188514489256	-24.1525545608808	-11.5916670921882	-3.21774211305975	23.9975140691077	-26.2460358056629	47.0258077617108	119.250910706694	26.0909953138898	132.858538797777	2.01596099889552	53.3062514960572	-37.7601826519645	-10.5449264697971	61.6801764751856	2.01596099889552	29.2312171810629	100.409579503655	-7.40470460262396	51.2127702512751	39.6986234049735	-48.2275888758751	0.969220376504468	-35.6667014071824	NaN	22.5447144174758	4.22674431168611	-2.89691072945432	57.1453246173007	-64.9744760879637	42.8980145350198	34.7566944880022	-31.391530894016	758.316513666694	36.7920244997566	-19.1795508234896	9.31506934107212	-34.4445259116476	-43.6035109645425	91.7459348171256	134.487865063968	-1.87924572357711	23.562379423353	7.27973932931772	-51.7448310115601	-19.1795508234896
-6.0554577012816	53.6401084257362	14.890354974865	-31.1904329126575	143.707102933166	14.890354974865	0.228286101562373	31.6470051157822	6.51202990440635	30.5997144819749	5.46473927059902	34.7888770172042	27.4578425805529	-3.96087643366694	-15.4810734055476	-33.2850141802722	-83.5549646030239	51.5455271581215	66.2075960314241	44.2144927214702	-70.987476997336	95.5317337780293	-35.3795954478868	-21.7648172083915	-23.8593984760062	-46.8997924197674	18.032226876287	65.1603053976168	NaN	8.69662798646135	24.9903384070482	-27.964220459859	248.010499788831	-20.8357221508523	46.3758333340684	-33.0560049662924	-56.478213695886	1172.67856615713	-18.7990083482789	37.2106212224883	-1.48694102640542	171.63373219233	44.3391195314951	33.1371936173416	11.7516986903214	71.8347558662354	-12.6888669405589	23.9719815057615	-4.54201173026545	-19.8173652495656
-7.84831579752324	48.7351102734268	-20.4224104799566	3.67793766137399	-35.0921876094622	-62.3360594214011	31.969650696849	-17.2788868093482	200.672087686163	26.7304445791684	-1.56126845630657	70.7397759676851	-34.044346385926	-25.6616165976371	-7.84831579752324	256.207672533577	33.0174919203851	-38.2357112800705	127.323202038635	52.9264751675712	-37.1878700565344	36.1610155909935	34.0653331439212	19.3955560144157	-22.5180929270288	-50.8098059625038	42.4480629322101	-14.1353631387399	NaN	-16.379848594293	105.906119984328	-18.4179480706033	-71.4085344546726	20.3059419792935	-51.027539691569	7.05829538327614	-38.7989428337069	1240.10847855104	-9.24650042720672	-28.6084454521551	-26.5703459758447	87.5632246975352	-15.3607988561378	13.1725938122072	92.6584733883111	31.5154890990004	90.6203739120008	63.1060309818109	-40.8370423100172	0.943996954345069
13.4215726390003	82.6154705433395	46.9701291986799	19.7119269939403	41.72816723623	43.82495202121	-46.3367937329289	79.4702933658696	419.149428532626	-25.3689458831292	-18.0301991356993	-50.5303633028889	119.309204280489	-99.8048057499183	-37.949654593009	22.8571041714102	-3.35270564083945	-43.191616555459	-6.49788281830941	2.93764871410047	23.9054965639002	-7.5462752107994	-16.9818067432093	-62.0626796202788	49.0669139836599	-19.0785915281893	-46.3367937329289	-43.191616555459	NaN	22.753371803337	-42.5102133746197	-0.700729119991165	170.616181972145	912.989463371403	-54.7471355954866	-25.1745735617249	-50.6681615218643	398.018986576588	-37.4114957825918	18.6743977297147	-19.0561124512915	119.629006051867	-22.1153430065082	-40.4707263378085	-28.2338041169417	-13.9573948592636	-70.0432883715702	22.753371803337	41.1087551346374	66.6023430947767
179.46814049428	114.433603716106	-7.24391670757588	2.19658056667527	72.4758380527672	-29.2717436808286	-26.1249112560782	48.3501227963476	858.13500009878	-26.1249112560782	508.836600951487	-10.3907491323263	-41.8590733798301	-19.8312464065774	-19.8312464065774	10.588133699343	-83.8168390431685	-54.4464030788316	32.6159606725956	-24.0270229729113	-30.320687822412	6.39235713300911	-48.1527382293309	-60.7400679283324	32.6159606725956	-73.3273976273339	28.4201841062618	-29.2717436808286	NaN	-20.7155846065659	9.89756271241316	54.7968454469158	13.979315688277	465.013019521236	14.999753932243	-33.9812817781235	-42.1447877298513	299.702023998749	-23.7768993384638	85.4099927658949	36.4289570555284	-13.5725168988041	91.5326222296907	49.694654227086	139.493219696091	-5.40901094707639	-1.32725797121251	-48.2674171936471	-40.1039112419194	-11.5316404108722
105.354882689779	69.6720026508586	69.6720026508586	63.3750238204608	-11.1392256725797	21.3951649511422	27.69214378154	-22.6836868616423	777.032624598877	-20.5846939181764	296.363240545179	25.5931508380741	-18.4857009747104	37.1376120271367	-33.1786515789719	-20.5846939181764	-24.7826798051082	-26.8816727485742	-55.2180774853642	18.2466755359433	-44.7231127680346	77.0184779529894	22.4446614228752	7.75171081861369	-58.3665669005631	-2.74325389871596	-57.3170704288301	-15.3372115595115	NaN	-28.5041229170658	8.25669808664451	-26.4618550835264	135.898437682861	1249.95554087864	-36.6731942512237	-24.4195872499869	-21.3561854996777	721.008171991917	-11.1448463319804	560.69014705907	18.4680372543418	17.4469033375721	40.9329834232759	0.0876267524866555	-42.7999977518421	-46.884533418921	41.9541173400457	-31.567524667375	10.298965920184	38.8907155897365
-70.691256357021	56.3647190896592	-26.5891822350329	181.320595768626	146.668966101349	-4.53814517403878	13.3126943515279	-20.2888859318917	513.136201067394	-6.6382439417525	784.048942102464	-23.4390340834623	-29.7393303866035	30.1134844932376	-5.58819455789564	26.9633363416671	-6.6382439417525	-29.7393303866035	78.4157561506533	-38.1397254574583	-3.48809579018192	50.064422786518	127.768077191926	18.5629412708122	95.216546292363	-6.6382439417525	-38.1397254574583	109.917237666359	NaN	46.4649856624151	477.677473017236	36.2466802748601	-7.69203289162648	1205.22081661115	-32.2159658217585	-18.932168817937	2.52627249592853	367.319774831642	-48.5652544418465	458.262692780882	29.0938665035715	-48.5652544418465	7.63542518970603	33.1811886585936	208.93604132454	-25.06315205047	-0.539219120337974	61.7924437437476	2.52627249592853	20.9192221935275
18.8795404214452	35.6891864834524	-23.1445747335728	1.01929148056251	72.4602872440932	-9.48673730819199	-68.3204985252172	-55.7132639787118	1615.79591631213	-26.2963833701992	416.007428636365	-38.9036179167046	31.4867749679506	-60.9662783730891	-58.8650726153382	31.4867749679506	-29.4481920068256	-52.5614553420855	-57.8144697364627	35.6891864834524	52.4988325454596	-66.2192927674663	-66.2192927674663	-62.0168812519645	-15.7903545814447	-29.4481920068256	37.7903922412033	-56.7638668575873	NaN	58.1397096373207	499.871853963956	21.3286976101011	-42.068045325666	1385.38119884096	21.3286976101011	30.531450616906	-28.7751798713922	30.531450616906	-49.2257421087364	420.114661238313	89.8380811052042	-4.23450518657917	120.51392446122	-31.8427642069939	16.216057050765	164.482633271511	14.1710008270306	-59.4510232274085	-10.3696738577824	-48.2032139968692
23.4011013462077	8.6849039382541	-24.952118708497	49.680025288982	-29.1567465393409	31.8103570078955	-45.9752578627165	6.58259002283216	381.845623925649	31.8103570078955	1269.02209623371	-64.896083101514	-39.6683161164506	69.6520074854905	2.37796219198826	160.051505848634	-11.2870782582544	-28.1055895816299	-17.5940200045202	-52.2821996089823	1.32680523427729	-1.82666563885563	-19.6963339199422	40.2196126695833	32.8615139656065	-0.775508681144653	106.442501005375	-4.98013651198854	NaN	112.805903268625	562.002397374378	-32.4922793350583	-3.84193346954329	1918.80091943412	14.5761460154306	22.7619591198635	-69.3284383050061	113.829129906679	-9.98129329786794	1333.51528246717	115.875583182787	-40.6780924394911	-28.3993727828419	9.4600128251601	-20.213559678409	-30.4458260589501	34.0174521384587	-68.305211666952	-6.91161338370562	-26.3529195067336
-8.88247269356207	-28.8649934980268	-5.72733782969922	-9.93418431484969	16.3586062173407	-19.3995889064382	-26.7615702554515	30.0308572940797	1245.80949150256	-24.6581470128763	866.141596217734	-60.4163421366552	40.5479735069559	-55.1577840302172	-69.8817467282438	280.338223160532	-39.3821097109029	15.3068945960531	-3.62391458712399	14.2551829747655	-53.0543607876419	-0.468779723261145	-32.0201283618896	-59.3646305153676	39.4962618856682	11.1000481109026	-50.9509375450667	-29.9167051193144	NaN	-32.1187563653617	790.093917409064	17.0296973596351	4.74258392838593	795.213548005418	-0.377046667967905	382.571321939299	-5.49667726432174	121.470161525253	-6.52060338359251	1112.63064497936	768.591468904378	-9.59238174140481	2.6947316898444	-2.42489890650944	-65.908318301297	-13.6880862184879	167.546836892438	-26.9991257690079	8.838288405469	79.4891906351519
-19.1025305609504	-12.7889293377613	77.7060215279492	57.7129509878504	13.5177424255266	68.2356196931656	19.8313436487158	-23.3115980430765	217.657515308641	-79.081742181247	406.013285133783	-9.63212872616675	-3.31852750297765	-40.1478679715808	-12.7889293377613	668.027735896131	75.6014877868862	-12.7889293377613	7.20414120233753	-20.1547974314819	-18.0502636904189	78.7582883984808	-34.8865336189232	-0.161726891383092	30.3540123540309	40.8766810593461	-38.0433342305177	-98.0225458508143	NaN	47.1515225625663	1354.57500990337	-2.03055219633528	-22.5230833458776	491.839448507634	25.6343648555468	532.824510806719	123.99851437335	-45.0648676103741	-3.05517875381239	380.155153742629	631.188660324522	45.102269447612	50.2254022349976	61.4962943672459	-65.5573987599165	10.2649664933901	-6.12905842624374	32.8067507578867	-44.040241052897	154.737311097663
0.145650327726413	-5.11846320412747	-63.0237120545201	-50.3898395780708	31.7303315188497	-51.4426622844416	-30.3862081570261	72.7904170673099	118.061793441253	-19.8579810933183	1289.85346563193	-31.4390308633969	43.3113812889282	-3.01281779138591	-34.5974989825092	54.8924310590067	-19.8579810933183	-25.1220946251722	44.364203995299	-23.0164492124307	-17.7523356805768	-64.0765347608909	144.382361100523	1.19847303409719	-24.0692719188014	-21.9636265060599	-27.2277400379138	110.692034496658	NaN	76.2892589580139	996.008434268698	26.0481891807302	3.49097417868446	1553.78684159201	91.6691782775906	268.025586475403	-17.0155849140844	16.8202375889842	-15.990256959446	751.980381064748	22.9722053168149	-43.6741117346839	149.087543737343	39.37745259103	-11.8889451408922	-14.9649290048075	74.2386030487371	168.568774875474	250.595011246549	34.2508128178378
10.9871437457441	-48.0020875194409	-2.70678494081671	-64.8561535952081	25.7344515620404	-70.1230492438853	4.66686896733142	-49.0554666491764	1.50673157812508	-24.8277466652611	279.598821828283	51.0155506756911	-37.4682962220865	20.4675559133631	-45.89532925997	796.807974528388	-34.3081588328801	3.61348983759598	7.82700635653776	13.093902005215	-24.8277466652611	32.054726340453	-37.4682962220865	-30.0946423139383	32.054726340453	63.6561002325165	-43.7885710004991	25.7344515620404	NaN	-19.7087836205939	2120.59044872465	18.2543379502469	60.3215807719894	177.289036422688	-82.2966326968449	1376.71847199871	236.798794560763	288.100310197034	-6.37038955516334	340.427856146031	151.638278604552	279.892067695231	71.6079142119691	73.65997483742	-20.7348139333193	275.787946444329	-50.4896930023567	16.2022773247961	152.664308917278	20.3063985756978
-38.2342572516134	-37.1803211100558	0.761379986016218	63.9975484794696	66.1054207625847	-38.2342572516134	-19.2634067035774	4.97712455224644	61.8896761963545	-18.2094705620198	488.733813527165	99.8313772924265	-9.77798142955935	-58.2590439412069	-70.9062776398976	992.515289191677	29.2176558080702	-20.3173428451349	8.13893297691911	-29.8027681191529	49.2424424976638	17.6243582509371	-29.8027681191529	2.86925226913133	79.806590602833	12.3546775431493	-22.42521512825	-29.8027681191529	NaN	-48.0740154257386	733.270279830726	-21.3789409491708	-31.6462772863123	33.0379416376788	22.7706053005374	1041.29036994497	296.908485502214	153.165776782234	18.6636707656808	786.660428783861	105.936029631383	398.555115239914	86.4280905908144	-35.7532118211688	6.34286716111109	668.586060906734	40.2250770736779	-1.87100190860207	752.778218871294	-27.5393427514557
215.131963239641	70.6663204799998	3.17872094264924	48.5219518818066	49.5764456245777	25.3230895408424	55.9034080812044	46.4129643962644	30.5955582546979	-48.4914724531348	310.03640008904	594.749710637238	-43.2190037392793	56.9579018239755	5.28770842819145	275.238106577594	-3.14824151397737	7.39669591373365	0.0152397143359335	-12.6386851989173	94.9196765637351	-35.8375475398815	-34.7830537971104	2.12422719987814	39.0315081968667	-30.565078826026	39.0315081968667	-32.6740663115682	NaN	-63.1214684237294	780.405063556458	-57.9842788257989	6.74431010812536	198.875201070726	-89.834854332968	1748.25158380656	201.957514829484	49.8967027307415	-48.737337549524	468.063936002284	76.6100886399801	488.612694394006	-30.2434549969742	28.3205064194334	-16.8867620423549	908.834803504721	37.5674476957083	12.908937625642	1223.23080689807	-5.58494492690784
-23.9428330442333	50.9658542919229	-6.00695016092831	-22.8877811099213	46.7456465546746	39.3602830144902	-14.4473656354248	27.7547117370576	210.278696373044	6.6536730508164	654.455560718421	700.877845828151	39.3602830144902	-57.7044949422192	126.929593562391	781.061792835868	33.0299714086179	-27.1079888471695	53.075958160547	44.6355426860505	-37.6585081902901	-52.4292352706589	8.76377691944052	10.8738807880646	-35.548404321666	-38.7135601246021	9.81882885375258	-20.7776772412971	NaN	-5.19141389679733	151.086348297094	17.4277358944238	-20.6135614817208	-11.3602729307667	42.1031720303014	676.467509356821	357.743125935069	-17.5291319647361	99.6791896806825	68.8348945108355	19.4840222390803	1031.17690381006	-24.7261341710338	-24.7261341710338	191.183932017895	826.576412516743	29.7654539623626	-18.5572751370644	225.112656704727	-28.8387068603467
-57.4267798874751	232.866167320081	-38.4257869793442	-41.5926191306993	24.9108560477589	-9.92429761714778	-42.6482298478177	-0.423801163082317	139.972424213663	-48.981894150528	1740.27827136513	464.044914369007	-37.3701762622258	-5.70185474867424	11.1879167252199	986.572219342608	77.6913919036782	46.0230703901266	213.86517441195	-64.8160549073038	108.304102700111	133.638759910953	57.6347882784289	-14.1467404856213	-86.9838799667899	-85.9282692496715	-28.9252905252787	41.8006275216531	NaN	4.46230230402935	49.731675637079	-24.3454807260932	-75.7879504227405	-8.91273981709896	8.57769987976113	919.109413510419	319.290216847511	334.722957756505	8.57769987976113	147.472368060709	28.1258383644871	1375.91854441665	-26.4031795139591	110.433789879123	-24.3454807260932	751.406962299349	-14.0569867867637	83.6837056368663	224.63607260568	87.799103212598
23.1201564951926	3.05292474472208	-39.193878940479	7.27760511324219	-0.115585531667999	6.22143502111216	-36.0253686640889	-4.3402659001881	75.9286611016939	7.27760511324219	1204.97448958869	1056.05450659836	-25.4636677427886	7.27760511324219	-1.17175562379803	1131.04258313959	-17.0143070057484	-0.115585531667999	78.041001285954	4.10909483685211	75.9286611016939	18.8954761266725	142.467376905886	-66.6543013358597	-8.56494626870821	-6.45260608444816	19.9516462188025	63.2546199961336	NaN	119.144061521974	62.5184492700771	8.98150677737485	-67.205680616086	66.6366756156695	18.2475160549579	535.084922426814	77.9617980660489	-0.284502500208226	-23.964303987365	152.089872286713	-8.52095519139318	1038.53809317549	63.5480058564752	278.725332413682	120.173618108372	378.5923212943	-26.0234171601612	-14.6982947097819	377.562764707902	-1.31405908660635
30.8381286722626	20.2708280693734	150.248625484911	82.6179016264198	2.30641704446171	-88.5723681403856	-19.8849142216057	-31.5089448847838	38.2352390942851	-20.9416442818946	1273.55267957204	925.88848973698	-37.8493252465174	380.615778627896	-37.8493252465174	601.472361228281	12.8737176473509	127.000564158555	72.0506010235306	-12.4878037995832	-8.26088355842752	-65.3243068140294	0.192956923883861	13.9304477076399	88.9582819881534	23.4410182502402	-38.9060553068063	-44.1897056082509	NaN	60.8991067665949	-39.0365741509365	-60.6721339372061	141.259757401311	51.6267240010508	6.29507492505715	285.496822643109	73.2622837873205	-21.5220733715753	85.625460808046	75.3228132907747	47.5056649941423	1267.33913103906	50.5964592493237	749.115960920316	23.8095757044183	375.129856043369	49.5661944975965	55.7477830079593	202.045377753211	5.26481017333003
61.8246828309457	16.3611860617682	-22.7585669721753	-24.8731482172533	-49.1908325356506	69.2257171887187	19.5330579293852	-67.1647731188138	100.944435864889	14.2466048166901	698.313637599431	602.100190948381	24.8195110420802	-7.95649825662912	41.7361610027044	839.990581019658	8.96015170399507	-40.7325075553385	91.428820262038	70.2830078112578	60.7673922084067	-25.9304388397923	201.387045006095	69.2257171887187	37.5069985125484	-44.9616700454945	-43.9043794229555	24.8195110420802	NaN	51.0297439125843	-25.2623240901516	-43.8198541448712	-73.7180970108082	-75.780044794666	-22.169402414365	21.1315010466472	-4.64284625157435	20.1005271547184	-3.61187235964549	-7.73576792736094	39.6890311013668	958.286768809984	31.4412399659359	286.091791272365	-43.8198541448712	332.485616409164	51.0297439125843	6.69786655964315	299.49445186744	-43.8198541448712
-9.76749340931863	-60.544378840978	-18.2303076479285	-36.2137879049745	102.364795252262	-47.8501574830631	-36.2137879049745	182.761530519056	58.9928722793867	5.04243150824868	966.629699370298	253.637599767414	-59.4865270611517	7.15813506790115	-42.560898583932	1675.39039185388	-5.53608629001368	-4.47823451018745	142.563162885659	-33.0402325654958	35.7201331232095	122.463979068961	35.7201331232095	19.852356425816	9.27383862755363	46.2986509214719	62.1664276188655	25.1416153249472	NaN	126.776558112192	25.6715252284523	30.8299452735411	-51.7047754478792	37.0200493276476	61.7804655440737	21.5447891923813	-17.6592031502934	-22.8176231953821	49.4002574358606	140.188450229423	15.3546851382748	798.40284798275	15.3546851382748	-45.5146713937727	168.043918472902	186.614230635222	-19.7225711683289	-37.2611993216307	103.047825904784	-18.6908871593111
-9.46358488899819	25.4640617032539	-36.9823367495604	179.992437535642	66.7421894940972	-75.0852239411082	-36.9823367495604	-9.46358488899819	11.7046857729728	179.992437535642	751.535745408858	19.1135805046626	-59.2090209446299	544.086692921542	4.29579104128293	948.400662565188	-2.05469015730836	-63.4426750770241	116.487625549729	37.1066105673379	-30.6318555509691	0.06213690888874	-35.9239232164619	-11.5804119551953	9.58785870677567	-29.5734420178706	31.8145429018452	-26.398201418575	NaN	-62.6977515490621	110.744626093253	80.8051680478531	15.7642764319851	50.8657100024536	35.3797834272469	227.40527295981	16.7966715369989	7.50511559187485	-14.1751816134145	631.071759020197	108.679835883225	500.989975788461	8.53751069688863	-28.6287130836074	58.09247573755	66.3516365776602	47.7685246874122	32.2825981122055	0.2783498567784	199.530605124438
16.2560677725276	87.2074519540237	49.0843201550109	40.6125130885636	-34.5747746261561	-34.5747746261561	127.448535519648	-15.5132087266497	24.7278748389749	-1.74652224367288	506.561901743165	-40.9286299259916	3.54835717285668	140.156246119319	2.48938128955077	1470.22995555154	16.2560677725276	13.0791401226099	204.75377500098	-32.4568228595443	-13.3952569600379	205.812750884286	42.7304648551754	-61.0491717088039	-9.15935342681427	1.43040540624485	-28.2209193263207	-5.98242577689653	NaN	-35.4809263542008	44.068326655371	-71.6396777221881	50.266969747026	45.1014338373135	-3.45460371398361	89.5250426608406	28.5717189262336	-5.52081807786859	-24.1167473528334	1525.5440255609	82.2932923872432	120.518258119115	28.5717189262336	39.935897927601	115.352722209403	11.0088968332113	-55.1099628111082	103.988543208036	20.3068614706937	-40.6464622639133
5.97874513186229	12.3359781202642	0.681050974860716	-1.43802668793991	31.4076770854698	171.266802830311	259.208525836538	0.681050974860716	5.97874513186229	-36.4028081241503	793.216096862296	68.4915361844809	-34.2837304613497	57.8961478704777	-32.164652798549	1618.59684652314	55.7770702076771	63.1938420274793	-0.378487856539599	16.5741334458654	3.85966746906166	39.8839877366724	22.9313664342673	65.3129196902799	0.681050974860716	-4.61664318214086	-52.295890595155	-0.378487856539599	NaN	-23.7338341905356	33.1262791103915	-16.4970924976903	-23.7338341905356	-8.22653056301001	2.11167185534038	10.3822337900207	-58.8837224129269	8.31459330635061	19.686615966536	1045.23629586689	-33.0382163670509	28.9909981430514	61.0394256399376	-28.9029353997108	-8.22653056301001	17.618975482866	82.7496507184734	-68.1881045894423	-47.5116997527415	82.7496507184734
7.35161605937476	8.41171843771052	33.854175517769	30.6738683827617	16.8925374643967	16.8925374643967	-19.1509433990195	-11.7302267506691	77.3183730295355	56.1163254628201	188.629122754791	-29.7519671823771	53.9961207061486	101.700727731258	11.5920255727178	1156.50259417535	81.5587825428786	-2.18930534564716	15.8324350860609	-13.8504315073406	70.9577587595209	-0.0691005889756236	38.094585031112	97.4603182179151	10.5319231943821	9.47182081604629	22.1930493560755	14.7723327077251	NaN	88.379310883723	78.0339680164412	1.47843079855606	25.2727193933041	5.61656794546877	-5.76330920854118	9.75470509238148	31.4799251136732	-10.9359806421821	23.2036508198478	1596.73030093341	9.75470509238148	75.9648994429848	13.8928422392942	-22.315857796192	-0.590637774900292	41.825267980955	51.1360765615086	-30.5921320900174	12.858307952566	-23.3503920829202
78.7299388222477	35.2426112944468	-4.00205013308087	32.0606117192418	91.4579371230675	97.8219362734774	10.8472812178755	182.675258278943	8.72594816773891	26.7572790939003	-2.94138360801255	33.1212782443102	32.0606117192418	98.8826027985457	8.72594816773891	941.051823702788	60.6986078960864	53.2739422206081	-1.88071708294424	-18.8513814840373	172.068593028259	-4.00205013308087	88.2759375478625	-15.6693819088323	22.514612993627	-12.4873823336274	8.72594816773891	-8.24471623335413	NaN	-8.47292947192463	81.5937612518691	-27.107417207882	-30.2131651638748	-30.2131651638748	128.179980591762	45.3600350986187	-79.905132459761	339.370841599279	0.844314396054026	1069.22161125761	120.933235361112	-8.47292947192463	841.466761151462	7.0558103080398	1.87956371471832	14.3025555386899	-32.2836638012034	-5.36718151593175	149.920216283713	-50.9181515371607
-47.2047449270722	-71.6130641958609	-44.0210511094041	142.755652860458	70.5919263266474	-52.5109012898524	-24.9188882033955	10.1017437909536	10.1017437909536	-23.8576569308395	65.2857699638672	147.000577950682	-6.87795656994297	348.634519736328	0.550662337949259	783.739341484301	-18.5515005680593	-10.0616503876111	14.3466688811777	14.3466688811777	-17.4902692955033	-1.57180020716281	23.897750334182	-24.9188882033955	-1.57180020716281	57.857151055975	29.2039066969621	-9.00041911505503	NaN	-47.4450847942469	160.783948483731	3.31721685063321	-67.1284262483842	60.295310533662	-32.9415700385669	-53.6608768323955	32.3242463619933	32.3242463619933	-35.0135007179498	929.470230534773	-46.4091194545555	-10.1503325653554	564.810430963389	-6.00647120658968	-28.7977086798012	-26.7257780004183	-56.7687728514698	-15.3301592638126	76.8707559687249	-19.4740206225783
48.641887029558	-54.352385281069	-51.1669954157919	-34.1782494676473	-17.1895035195026	22.0969714855819	-7.63333392367123	51.8272768948351	12.5408018897506	-35.2400460894063	28.4677512161362	-9.75692716718931	-44.7962156852377	319.400025578114	42.2711072990037	1650.89298926395	142.079989744354	-43.7344190634786	26.3441579726181	-11.8805204107074	-20.3748933847797	-42.6726224417196	-6.57153730191219	1.92283567216014	23.158768107341	43.3329039207627	-19.3130967630207	-43.7344190634786	NaN	0.610130635630237	24.453824728486	-28.416975216542	203.799871600836	16.1603659135797	-69.8842692910738	41.0407423582987	79.3979893772406	48.2975188213418	-18.0501516979091	1011.37542370234	-9.75669288300271	38.9673776545721	976.12822373899	-18.0501516979091	131.232106970405	17.197048265443	-39.8204810870382	20.3070953210328	62.8110717474279	-57.4440810687143
7.54592207461454	226.392612244353	119.093992306763	-5.20242880905956	28.7931735474047	-27.5120428554892	69.162951345706	-11.5766042508966	43.6662495783578	-41.3227563128028	34.1049864156022	12.8577349428121	16.0448226637306	27.7308109737652	-37.0733060182448	486.671442786033	1.17174663277749	-20.0755048400127	10.7330097955331	-10.5142416772571	-79.5678089638251	-15.8260545454546	-27.5120428554892	23.4813606792072	-9.45187910361759	79.7865770821011	81.9113022293801	-30.6991305764078	NaN	-24.9235132901746	262.436385665107	14.4977002849182	-61.2325257935494	77.7791220765144	-1.06330507367106	45.6197110020967	30.0587056435074	70.5173195758394	17.609901356636	867.240793935608	12.4228995704396	1.0114956408075	817.445576788123	-74.7187304376601	58.068515288968	20.7221024283539	34.2083070724645	5.16109706976463	12.4228995704396	51.8441131455323
3.60864387275813	42.9370216517393	101.39812375563	-19.7757969687982	-21.9016552271215	72.6990372682656	-18.7128678396366	5.73450213108144	-32.5309465187381	20.6155099393446	-4.89478916053509	125.845493726348	-3.83186003137344	-56.9783164894561	11.0491477768897	496.807759803765	-13.3982221938283	215.131540575927	34.4335886184461	11.0491477768897	-18.7128678396366	-45.2860960686779	14.2379351643747	-37.8455921645463	-10.2094348063434	-12.3352930646667	51.4404546850325	-55.9153873602944	NaN	-44.2638347454325	335.687850240296	40.8619526010968	96.9203979268599	25.2901622328292	-12.0821346510129	-19.3489701562044	335.687850240296	10.7564912224462	-47.378192819086	5.56589443302368	13.8708492960997	58.5099816851333	623.246912374303	197.617975641657	-39.0732379560099	-42.1875960296635	33.5951170959053	8.68025250667718	40.8619526010968	8.68025250667718
-4.58682120989083	299.57311752755	44.3340080975298	19.8735934438195	-47.1266727815609	-24.7932507064341	-7.77731007776609	176.207547969707	98.5723188514092	-15.2217841028084	23.0640823116947	-22.6662581278506	-23.7297544171424	23.0640823116947	104.95329658716	328.287517338428	137.921681555204	-17.3487766813919	85.8103633799081	-41.8091913351022	16.6831045759442	16.6831045759442	22.000586022403	25.1910748902782	-5.65031749918259	-21.6027618385589	-39.6821987565187	-82.2220503281888	NaN	-11.6890157510449	362.29315236208	20.5150042809186	357.098955582731	13.2431287898301	38.1752733307051	-23.1162486656126	311.39002392446	95.3114379035437	29.8645584837468	46.4859881776634	-27.2716060890918	7.01009265461132	478.643160219497	65.1850965833197	-24.1550880214824	27.7868797720072	49.6025062452728	-39.7376783595293	42.3306307541843	4.93241394287174
-17.0472930912957	254.289040933232	81.9106640235321	-22.3676133662864	-59.6098552912216	-3.21446037631975	156.395147873403	65.9497031985599	-9.59884470630864	-4.2785244313179	60.6293829235692	49.9887423735877	22.3230769436358	8.49024422865988	-46.8410866312438	103.191945123495	-10.6629087613068	-59.6098552912216	148.946699488416	52.116870483584	98.9356889035025	113.832585673477	-6.4066525413142	-26.623869586279	51.0528064285858	-12.7910368713031	-50.0332787962383	41.4762299336025	NaN	38.6035457874596	14.6936576622096	-46.6404031808228	939.902372074054	-23.7700754088446	-64.3129291864423	2.2189334229488	40.682666494003	4.29805412949228	36.5244250809161	-34.1656789415619	17.8123387220248	-12.3349115228555	437.794721443806	15.7332180154814	212.210124783839	-20.6513943490294	-42.4821617677358	-40.4030410611924	102.016727337035	-18.5722736424859
72.6836364642066	838.154351657856	11.9995881108853	-18.874752279401	-32.7149738336672	-31.650341406416	-28.4564441246622	46.0678257829253	84.3945931639703	3.48252869287528	164.242025207814	4.54716112012653	-24.1979144156572	34.3568690831615	39.6800312194178	40.7446636466691	-38.0381359699235	64.1665770461966	-39.1027683971747	7.74105840188028	-59.3307845149485	100.364079572739	-56.1368872331947	20.5166475288953	24.7751772379003	37.5507663649153	-38.0381359699235	-28.4564441246622	NaN	51.5158013606977	19.2670484433444	31.7504366694167	421.856318734175	-28.5859397565993	11.9850719781356	0.541966104236011	17.186483738999	24.4684602042078	-20.2636809392178	16.1462013868263	44.2338248954889	-11.9414221218363	317.828083516906	23.4281778520352	71.2811660519788	1.5822484564087	-45.2304573913623	22.3878954998625	92.0868130954326	35.9115660781074
5.92587038168311	592.851845651655	208.314137716156	95.4027885716607	-43.0733943413999	21.9038914870363	-39.8777901203292	61.3163435469073	-23.8997690149761	46.4035238485777	82.6203716873782	60.2511421398838	107.12000404892	-24.9649704219996	46.4035238485777	87.9463787224959	-83.5510478082945	11.2518774168008	11.2518774168008	-12.1825535377171	-4.72614368855232	-19.6389633868819	179.553699726521	-30.2909774571173	-21.769366200929	55.9903365117896	53.8599336977425	1.66506475358894	NaN	475.643120215433	-9.46537505649731	0.944678490110624	592.235719937441	105.04521395619	-15.7114071844621	26.9698123566305	-14.6704018298013	-51.1055892429291	25.9288070019697	-8.42436970183652	17.6007641646833	65.4870104790798	199.776701230322	-52.1465945975899	249.74495825404	41.5438873218816	13.4367427460401	4.067694554093	-6.34235899251493	9.27272132739697
42.4764969443873	259.893779983464	138.39588652045	20.0953060433059	141.593199506319	10.5033670856996	42.4764969443873	-9.74628182480261	-20.4039917776985	-5.48319784364425	28.6214740056226	13.7006800715684	19.0295350480163	142.658970501609	-66.2321445751509	46.7395809255457	-44.9167246693591	74.449626803075	1.97719912338288	-50.245579645807	20.0953060433059	32.884557986781	-18.2724497871193	-28.9301597400152	9.43759609041001	-75.8240835327572	-75.8240835327572	-39.5878696929111	NaN	384.704356561802	53.434419181861	28.4329144739409	337.826535234452	175.316754632971	-18.4449068534093	-24.6952830303893	31.5581025624309	14.8904327571508	-40.3212234728394	-18.4449068534093	-6.98588386227925	-68.4479162692495	59.684795358841	51.350960456201	99.2705111463812	-52.8219758267994	64.893442172991	4.47313912885079	89.8949468809111	189.900965712591
80.1325745738597	718.870949196459	-48.8947097822914	-33.9659330799269	38.545268045844	17.2184441853232	11.886738220193	47.0759975900524	20.4174677644013	-20.1034975705883	42.8106328179482	-15.8381327984841	38.545268045844	-3.04203848217163	-53.1600745543956	16.1521029922971	36.4125856597919	24.6828325365055	42.8106328179482	18.2847853783492	-22.2361799566404	-37.164956659005	7.62137344808879	14.019420606245	213.425223702115	23.6164913434794	-1.97569728914559	30.0145385016357	NaN	345.761729921998	59.0867757574706	26.7706900152875	123.718947241837	-47.2435708780997	-66.0077496961416	14.2612374699262	82.0207720906328	-47.2435708780997	-40.9888446054191	33.0254162879681	69.5113195452716	57.0018669999104	176.884120559622	-26.3944833024977	26.7706900152875	-20.1397570298171	-24.3095745449375	3.83669368212523	-47.2435708780997	20.5159637426069
6.87011837351304	669.422471125942	-10.2004736458732	73.0186624486347	-46.475481687069	19.6730623880527	85.8216064631744	3.66938236987811	139.167206523756	36.743654407439	-5.93282564102665	7.93703037472468	-49.6762176907039	26.0745343953226	94.3569024728676	1.53555836745483	23.9407103928993	112.494406493465	44.2120384159205	45.2789504171321	-29.4048896676827	-2.73208963739173	-33.6725376725293	177.576038567376	-29.4048896676827	20.7399743892644	-13.4012096495081	-73.14828171736	NaN	568.603141022438	-6.18926192137367	-19.750607181391	12.5879853617272	-35.3983132506418	-13.4915247536907	-15.5778855629241	11.5448049571105	-29.1392308229415	76.221990043347	61.617464378713	-42.7005760829588	-52.0891997245092	179.496850100402	117.949206228016	-70.8664470076101	-17.6642463721576	5.28572252941022	-16.6210659675408	137.769633915733	25.1061502171278
-47.2561124608739	384.007189553324	106.461500138246	22.1303098928956	102.191566454937	-17.3665766777117	-35.5137948317745	-17.3665766777117	-30.1763777276384	8.25302542214166	72.302030671775	-41.9186953567378	-17.3665766777117	-19.5015435193661	6.11805858048722	154.498254075471	28.5352104178589	43.47997830944	-75.0106814023817	-29.1088943068111	-4.55677562778501	-22.7039937818478	94.7191825091467	17.8603762095867	77.6394477759111	-51.5260461441828	78.7069311967384	-28.0414108859839	NaN	271.889261541902	-35.0195265387962	-15.1852851322205	-76.7758242368504	-24.5804521142827	-23.5365446718313	198.815740570307	-36.0634339812476	66.2394953789851	144.532553562837	144.532553562837	-56.9415828302746	-11.0096553624151	133.049571695872	-2.65839582280425	40.1418093177013	6.73677115925794	-49.6342307331152	-29.7999893265394	25.5271051233823	6.73677115925794
132.463791665171	418.702653030506	105.762405343777	-49.1056353203034	-1.04313994179552	14.9776918510404	-27.7445262631888	-43.7653580560247	100.422128079499	17.1138027567519	75.856852663817	-12.7917499232085	-44.8334135088804	-21.3361935460544	12.841580945329	-33.0848035274674	-35.2209144331789	-32.0167480746117	186.934619760813	-11.7236944703528	80.1290744752399	52.359632700991	30.9985236438764	184.798508855101	53.4276881538467	-18.1320271874872	19.2499136624633	-42.697302603169	NaN	52.0645345624956	118.921206204185	-25.2384920232082	79.2250574169321	35.3503666520732	-68.0685472936657	-8.52432411278573	-33.5955759784194	63.555525000911	30.1271891800662	-13.7475015847927	-42.997295428032	-11.6582305959899	164.885167957847	-14.7921370791941	-47.1758374056376	14.4576567640451	-21.0599500456026	-22.104585540004	32.216460168869	-0.167240157574508
98.6507923104551	460.915717628124	23.8468254307005	272.837172330455	31.3272221186759	23.8468254307005	-5.00613322291921	54.8370402808845	13.1605444478784	4.61151966162068	-11.4179018126125	63.3860650671422	24.9154535289827	-14.6237861074591	-39.2022323679499	-34.9277199748211	-29.58457948341	-24.241438991999	27.0527097255471	21.709569234136	-29.58457948341	74.0723460499643	-50.9571414490542	-38.1336042696677	-46.6826290559254	13.1605444478784	-25.3100670902812	-2.86887702635479	NaN	282.485095518346	39.9605169974273	20.0985903082141	-35.3057315090647	209.309576137034	-3.9447946313597	53.5502563110995	-10.2169820069007	-25.8974504457532	-36.3510960716549	-18.579898507622	-4.99015919394987	-46.8047416975565	178.994003821919	-58.3037518860484	39.9605169974273	34.7336941844765	58.7770791240503	-10.2169820069007	100.591661627657	62.958537374411
-7.90417699892859	121.469187330424	76.5627302904836	58.3863072028886	12.4106488048541	-39.9802177417433	-27.1498014446174	24.1718637438862	-32.4958082350866	0.649433865822011	-30.3574055188989	-2.55817020845946	7.06464201438496	-29.2882041608051	-42.118620457931	71.2167235000145	89.3931465876095	-29.2882041608051	-5.76577428274094	-5.76577428274094	65.8707167095453	29.5178705343553	25.24106510198	12.4106488048541	262.603766598809	-18.5961905798668	-45.3262245322125	-38.9110163836495	NaN	257.980415261554	-14.0041935166354	26.793497800093	-24.4651400081042	218.228818593972	-15.0502881657822	75.9599463099965	-16.0963828149291	-24.4651400081042	30.9778763966806	30.9778763966806	69.6833784151152	-12.9580988674885	-39.1104650961605	-28.6495186046917	66.5450944676745	-11.9120042183416	17.3786459577711	37.2544442915619	-6.68153097260718	4.82551016800852
85.4744392713181	84.4046640380382	-5.45645555746973	-2.24712985763016	-37.5497125558654	38.4043290070044	-25.782184989787	17.0088243414073	-54.6661162883431	39.4741042402842	19.148374807967	60.8696089058814	-4.38668032418988	-19.3635335901079	-66.4336438544216	-10.805331723869	55.5207327394821	8.45062247516841	17.0088243414073	-11.8751069571489	72.6371364719598	24.4972509743663	-4.38668032418988	-11.8751069571489	-41.8288134889849	-16.1542078902683	237.382522397058	-6.52623079074959	NaN	167.49146011945	9.42077093223308	-43.9673426343104	-35.5927365846565	-6.28161541086793	-28.2649562912093	-25.1244790225891	3.13981639499268	46.0596723994688	41.8723693746418	52.3406269367092	5.23346790740615	-31.4054335598295	40.8255436184351	-26.1713047787959	62.8088844987765	-25.1244790225891	-23.0308275101757	-7.32844116707466	92.1200056725651	18.8422027380937
-3.00610516135648	89.0439711741707	23.7526379594363	122.224812643954	-50.1014930539518	17.330539610446	101.888167872151	71.9183755768633	174.671949160708	-61.8753400271006	47.300331905734	61.2148783285462	196.078943657342	39.807883831912	-19.0613510338322	-11.5689029600102	58.0038291540511	-9.42820351034675	37.6671843822486	-43.6793947049615	19.4712390601095	56.9334794292194	46.2299821809023	2.34564346280208	-52.2421925036152	128.646910992944	-9.42820351034675	37.6671843822486	NaN	-27.879856066826	163.823237054866	144.96719510847	-43.5932243554893	51.7345432624013	-28.9274139527369	146.014752994381	32.8785013160053	124.016037390252	163.823237054866	-1.69090891905386	-13.2140456640736	-55.116361100509	40.2114065173815	58.0198905778666	-10.0713720063409	50.6869853764904	40.2114065173815	-57.2114768723308	-12.1664877781627	23.4504803428074
50.8512704467577	47.6384959455289	-13.404219577818	-15.5460692453038	38.0001724418425	35.8583227743567	11.2270515982693	42.2838717768143	6.94335226329764	36.9292476080996	-35.8936410864195	-19.8297685802756	-26.2553175827331	-48.7447390913346	20.8653751019557	48.7094207792718	14.4398260994981	45.496646278043	-33.7517914189336	-53.0284384263063	19.7944502682128	-32.6808665851907	6.94335226329764	-15.5460692453038	-46.6028894238487	108.681211468876	18.7235254344698	-58.3830625950209	NaN	24.920335218186	7.09938753127573	-12.8181422364475	-24.3493436809189	-13.866433276854	-33.7839630445773	-35.8805451253903	140.2323496629	-31.6873809637644	-46.3634555294552	34.3549545818444	-2.33523183238266	-14.9147243172605	275.461893875337	-7.57668703441511	-25.3976347213254	61.6105216324131	-24.3493436809189	65.8036857940391	89.9143797233883	-32.7356720041708
89.7655454574419	660.875344475334	70.4785353592767	-0.240501667329049	-36.6715207416411	29.7615140409279	-6.66950503338412	-72.031039254944	-36.6715207416411	76.9075387253317	72.621536481295	38.3335185290013	-0.240501667329049	16.9035073088178	62.9780314322124	-4.52650391136576	62.9780314322124	45.8340224560656	12.6175050647811	-36.6715207416411	23.3325106748729	70.4785353592767	69.4070347982675	103.695052750561	-6.66950503338412	-45.2435252297145	-6.66950503338412	-17.3845106434759	NaN	-37.5982895830464	15.9019967311361	27.4412741714499	34.7844507243769	7.50979495636235	79.8925352637857	-34.4512139175063	32.6864002806835	112.412317141034	43.1766524991507	28.4902993932967	23.2451732840631	36.8825011680704	36.8825011680704	-7.17655814949166	-35.500239139353	129.196720690581	-6.12753292764495	-27.1080373645792	-32.3531634738128	260.324873421421
0.0724545468427396	254.154681654745	30.0906079604345	25.8023003299214	-20.2970066980946	93.343145510503	-14.9366221599532	-37.450237220147	8.64906980786897	32.2347617756911	121.217145108838	16.1536081612669	-20.2970066980946	-38.5223141277753	-31.0177757743773	-0.999622360785539	50.4600692053718	102.991837679157	-17.0807759752097	64.3970690045395	-3.1437761760421	-34.2340064972622	106.208068402042	40.8113770367173	36.5230694062042	52.6042230206284	6.50491599261241	35.4509924985759	NaN	44.662392784166	-8.87538926776323	148.588675590852	-17.2734727268894	161.185800779542	66.7073618643722	-35.1194000775325	2.67197548853524	-55.0648482929571	2.67197548853524	98.2001748360953	24.7169445687414	15.2691006772245	113.946581321957	19.4681424067876	7.92077765048909	-34.0696396451417	4.77149635331678	-24.6217957536248	-0.477305808637072	-33.019879212751
28.2747483521979	973.282811874969	58.3090568410034	-6.05017563500827	-19.9946760048108	-35.0118302492135	-26.430599252412	17.548209606196	78.6894804584071	29.3474022267981	-14.6314066318098	-6.05017563500827	72.2535572108059	10.0396324839946	154.847905555021	-1.75956013660749	8.96697860939445	-11.4134450080092	-46.8110228698156	52.9457874680024	-21.067329879411	-32.8665225000131	34.7106715997991	74.3988649600063	-2.83221401120769	40.0739409728001	-19.9946760048108	12.184940233195	NaN	-2.17262991800076	49.3017071179912	-15.8290866826517	18.8373035660776	-31.5865367957104	-20.0310733794674	178.512798045073	36.6957470275442	27.2412769597089	-55.7479603024005	106.028527525003	-16.8795833568556	-31.5865367957104	31.4432636565246	-11.627099985836	2.02935677881491	27.2412769597089	25.1402836113011	2.02935677881491	16.7363102176698	68.2106472536617
-10.0329365551991	621.027163645902	16.7978500179769	27.5301646472474	67.2397287755479	24.3104702584662	20.0175444067581	15.7246185550499	-0.373853388855733	-16.4723253327614	-33.644028739594	54.3609512204234	21.0907758696851	-37.9369545913022	115.535144607265	128.413922162389	197.10073578972	-23.9849455732507	20.0175444067581	-55.1086579981349	-20.7652511844695	48.9947939057882	-5.74001070349094	9.28522977748765	-75.5000557937487	12.5049241662688	6.06553538870652	27.5301646472474	NaN	48.6913637701753	150.661056867553	40.2814921745153	-3.8703337026996	-22.7925447929346	4.53953789296039	88.6382538495603	169.583267957788	8.74447369079038	-24.8950126918496	35.0253224272278	10.8469415897054	101.25306124305	139.09748342352	-14.3826731972746	15.0518773875354	20.3080471348229	38.1790242756003	29.7691526799404	8.74447369079038	74.9722125066128
37.5228753794463	438.053883637133	39.6704947266725	112.689552532363	-12.9461792803694	104.099075143459	42.8919237475118	70.8109752614524	-5.42951156507771	134.165746004625	89.0657397128751	138.460984699078	54.7038301572559	13.8990625599581	10.6776335391188	-29.0533243845659	17.1204915807974	-27.9795147109528	18.1943012544105	66.515736567	82.6228816711965	-33.3485630790183	36.4490657058332	-16.1676083012087	18.1943012544105	-8.65094058591701	83.6966913448096	-17.2414179748218	NaN	24.9367733728694	-8.7263389576572	9.15718946793505	321.592950785635	67.0156637860276	-11.8822557386441	12.3131062489219	62.8077747447118	-22.4019783419336	87.0031367322778	32.3005791951721	-40.2855067675259	47.0281908397775	77.5353863893172	-58.1690351931181	-20.2980338212757	25.9887456331984	-66.5848132757498	88.0551089926068	108.042581938857	-7.67436669732825
-34.1271673862589	181.824922654368	115.21283517915	-16.9369512636219	59.3446327805797	33.5593085966242	38.9312511349483	-35.2015558939237	-2.96990066397935	14.2203154586576	47.5263591962668	-9.41623170996822	-16.9369512636219	31.4105315812946	153.890821455083	-1.89551215631454	20.6666465046465	-29.8296133555996	-22.308893801946	-21.2345052942811	73.3116833802222	58.2702442729149	85.1299569645352	-13.7137857406275	-20.1601167866163	26.0385890429705	21.7410350123113	57.1958557652501	NaN	20.0976014661029	40.0991220371381	8.5177737670825	205.374844650429	1.14879250406953	16.9394666390973	106.419953404255	5.35963894007694	-30.4325557659861	-32.5379789839898	-7.27290036794529	-28.3271325479824	41.1518336461399	84.3130096152159	-9.378323585949	-42.0123834650064	52.7316613451603	145.370282937323	-5.16747714994159	13.7813318120918	73.7858935251974
73.6651530200689	347.78198437322	-1.58260460628634	117.738839629791	11.3170109868031	5.94217115634919	15.6168828511663	8.09210708853077	19.9167547155294	-34.9066115551008	-11.2573163011034	27.441530478165	-4.80750850455871	-10.1823483350127	130.638455222881	38.1912101390729	-37.0565474872824	77.9650248844321	-19.8570600298298	60.7655374269794	39.2661781051637	-19.8570600298298	112.363999799337	-1.58260460628634	-26.3068678263745	-19.8570600298298	42.491082003436	-3.73254053846792	NaN	-18.4588412976952	16.3050746252794	-7.92432132103622	-20.565745293027	20.518882615943	-27.9399092766882	55.2827985389175	-3.71051333037264	6.82400664628632	-39.5278812510131	67.9242225109082	-42.6882372440108	7.87745864395221	42.6413745669268	54.2293465412516	11.0378146369499	52.1224425459198	-17.4053893000293	16.3050746252794	-30.04681327202	83.7260024758967
28.8459860489243	176.196068885474	69.7168119451937	27.7704379990225	-2.34490739822859	-37.8379930449888	-23.8558683962651	23.4682457994152	115.965378090972	101.983253442248	58.9613314461755	-47.5179254941053	21.3171496996116	15.9394094501024	81.5478404941138	12.712765300397	7.33502505088784	268.693201177031	51.4324950968627	23.4682457994152	-6.6470995978359	-75.4821747915527	177.271616935376	38.5259184980408	33.1481782485317	64.3390716956846	-0.193811298424943	56.8102353463718	NaN	-38.0940752267538	6.18204877095824	143.227194478162	51.5123661971873	-10.685046085313	-29.6605277986182	44.1330121975686	-2.2514986571774	-15.9560132278978	55.7291399112551	-4.3598855142113	85.2465559097298	14.6155961990939	42.0246253405347	-37.0398817982369	171.69041704812	166.419449905535	3.01946848540738	7.23624219947519	-6.46827237124521	77.8672019101111
149.702250580096	100.200327614995	-35.3918961589781	15.1861555662339	-54.7622138409742	161.539666941316	14.110026806123	0.120352924681393	-33.2396386387563	37.7848595285627	71.1448510920004	-33.2396386387563	-9.56480591631666	8.72938300556855	-35.3918961589781	29.1758294476755	55.002919690337	-0.955775835429502	-16.021578476982	101.276456375105	-16.021578476982	-27.8589948382019	46.3938896094499	-34.3157673988672	142.169349259319	15.1861555662339	107.733228935771	-7.41254839609487	NaN	34.0224560269163	42.461943256973	7.64905843298908	79.384699888471	-56.7020316961932	16.0885456630458	49.8464945832726	-40.8779931398369	-42.9878649473511	-16.6144673534239	-7.12004421961014	75.1649562734427	25.5829687968596	31.9125842194021	0.264507106689467	28.7477765081308	-19.7792750646952	-32.4385059097802	7.64905843298908	8.70399433674616	27.6928406043737
32.7361595103212	51.0402311717849	-20.0226352786036	7.97182726245857	-22.1760554740699	-4.94869391033933	164.094791433767	-32.9431564514015	14.4320878488575	6.89511716472542	90.8785047879118	83.3415341037797	173.785182313365	111.335996644842	-16.7925049854041	-12.4856645944714	-7.10211410580565	-4.94869391033933	73.6511432241813	-6.02540400807249	63.9607523445828	81.1881139083134	75.8045634196476	74.7278533219144	42.4265503899197	31.6594494125881	31.6594494125881	39.1964200967202	NaN	161.135973285834	3.83973887224518	-28.8863233211861	0.672700595461508	8.06245657462342	202.307470884022	-14.1068113628623	-37.3317587259426	51.3453130240003	23.8976479585418	24.9533273841364	-44.7215147051045	58.7350690031623	12.2851742770017	-67.9464620681848	-21.4965673420242	181.193882372131	-32.0533615979698	115.741757985268	67.1805044079187	-28.8863233211861
55.691595465986	61.0780557849159	9.36803672318896	8.29074465940298	-33.7236458282501	1.82699227668712	-80.0472045710471	110.633490719071	44.9186748281262	45.9959668919122	6.13616053183103	-14.3323886801025	3.98157640425907	69.6963922952037	67.5418081676317	-11.1005124887446	-29.4144775731062	65.3872240400598	-30.4917696368922	-41.264690274752	-31.5690617006782	112.788074846643	66.4645161038458	9.36803672318896	-11.1005124887446	15.8317891059048	-22.9507251903904	12.5999129145469	NaN	473.302996202938	-25.3291300241661	119.400957461243	68.6926056415379	36.9998857542219	0.0250458856866142	-16.8777380542152	-12.6520420692398	-18.990586046703	-21.1034340391907	16.9278298255885	-9.48277008050817	-12.6520420692398	59.1847896753431	0.0250458856866142	11.6457098443691	13.7585578368569	5.30716586690594	-27.4419780166539	14.8149818331007	-27.4419780166539
53.8807426851429	-0.0129902793024886	88.3727317823879	63.5816146187431	68.9709879151876	33.4011241586536	2.14275903927533	294.246791706569	-26.9598567615252	132.565592813233	9.68788165429768	-2.1687395978803	-51.75097392517	16.1551296100311	22.6223775657646	-1.0908649385914	-2.1687395978803	88.3727317823879	36.6347481365204	128.254094176078	-23.7262327836585	-3.24661425716921	-6.48023823503593	-63.607595177348	22.6223775657646	-1.0908649385914	79.7497345080767	25.8560015436313	NaN	39.5489224306135	35.3202439589105	-34.4529508241891	49.0634489919453	56.4636363174255	-2.73786228641659	55.4064666994998	24.748547779653	5.71949465698943	-72.5110570695162	21.5770389258757	20.51986930795	53.2921274636483	-10.1380496118969	-11.1952192298226	122.008152628822	52.2349578457225	20.51986930795	-2.73786228641659	-8.02371037604535	-14.3667280835999
8.9296148292036	68.244798518708	21.8711094523682	93.0493298797734	44.5187250429062	39.1264356165876	13.2434463702585	-11.561084990807	113.540029699784	-46.0717373192459	27.2633988786868	8.9296148292036	-10.4826271055433	45.5971829281699	34.8126040755328	67.1663406334442	3.53732540288502	-2.93342190869728	-7.24725344975214	33.7341461902691	48.8325565839611	84.4216667976637	35.8910619607965	72.5586300597628	47.7540986986974	24.0280252228956	-24.5025796139716	-39.6009900076636	NaN	759.368806421109	19.8853177069073	62.2019694215969	63.2598857144642	14.5957362425711	-58.4004879652686	-101.775055972825	-25.6050828863841	16.7115688283056	-50.9950739151979	14.5957362425711	-22.4313340077824	23.059066585509	45.2753087357211	-15.0259199577117	-5.50467332190652	98.1711233790832	117.213616650693	17.7694851211728	26.2328154641107	22.0011502926418
0.617234781252238	9.24956872312727	52.4112384325024	2.775318266721	16.8028609222679	-11.2522243888259	72.9130315444556	111.758534282893	25.435194864143	-67.3623950110137	40.5417792624243	-53.3348523554667	-19.884558330701	113.916617768362	61.0435723743775	18.9609444077367	-52.2558106127323	27.5932783496117	11.407652208596	68.5968645735181	90.1776994282057	-41.4653931853885	63.2016558598462	47.0160297188305	49.1741132042993	-32.8330592435135	-10.1731826460916	-39.3073096999198	NaN	190.753440884349	120.88161534644	39.3644855522126	-45.3286363119195	-13.5687156128699	-55.915276544936	48.8924617619275	-16.7447076827749	82.7697105075803	41.4818135988159	-41.0939802187129	65.8310861347539	-29.4486759623947	3.36990875995648	73.2417342978654	18.1912050861796	-28.390011939093	38.305821528911	85.9457025774852	-63.3259247080475	-26.2726838924897
4.17173807549997	126.169502373662	-56.2873309572173	34.4012725918586	3.09211184277287	67.8696858063986	43.0382824536754	25.7642627300419	94.8603416245759	-0.14676685540841	21.4457577991335	158.558289355475	-62.7650883535799	107.815856417301	13.8883741700438	41.9586562209483	76.5066956682153	126.169502373662	25.7642627300419	14.9680004027709	12.8087479373167	-10.9430291826794	43.0382824536754	135.886138468206	-28.2170489063129	66.7900595736715	23.6050102645877	-3.3856455535897	NaN	200.83252518495	5.90056787472427	-2.57473461702466	56.7523828252178	-37.535357395489	37.6829522187827	-3.63414742849327	41.9206034646572	177.52544333264	45.098841899063	-9.99062429730496	-38.5947702069576	14.3758703664732	2.72232944031842	-13.1688627317108	144.683646177113	-12.1094499202422	42.9800162761258	116.07950026746	214.604891734042	83.2377031119332
29.3343213536684	-3.07201933444017	6.64988287199239	64.9812961105877	103.868904936318	12.0509396533438	33.6551667787495	211.890040563346	-17.1147669659539	-10.6334988283322	141.676302405778	-20.3554010347647	-58.1627985042247	-17.1147669659539	-24.6762464598459	66.061507466858	-6.31265340325102	5.5696715157221	22.8530532160467	-38.7189940913596	-61.4034325730355	-9.55328747206188	-35.4783600225487	-9.55328747206188	-17.1147669659539	45.5374916977226	-4.15223069071045	-53.8419530791435	NaN	27.5177372433206	49.7811530952169	-11.7082811624016	7.37464671065244	8.43480937026655	12.675460008723	2.07383341258188	94.3079847990096	120.812051289362	107.029936714379	-40.3326729719826	-14.8887691412439	-67.8969021219495	11.6152973491089	26.4575745837065	-46.6936489296673	84.7665208624826	12.675460008723	-10.6481185027875	44.4803397971464	56.1421290529016
-18.9700096957265	84.7865132861551	8.04991816413852	-11.4044298949643	171.250282437723	4.80752682095472	76.1401363709983	-31.9395750684616	-3.83885009420207	-36.26276352604	156.119122836199	36.1506431383981	-23.2931981533049	-4.91964720859667	13.4539037361115	150.715137264226	21.0194835368737	46.9586142823441	11.2923095073223	37.2314402527927	15.6154979649007	-2.75805297980747	98.8368757732848	19.9386864224791	-34.1011692972508	72.8977450278145	-2.75805297980747	2.64593259216553	NaN	80.9929364781274	107.515775727889	-44.1948647807492	-35.7075562208254	19.4599494186796	2.48533229883189	34.3127393985463	78.8711093381465	0.363505158850929	-8.12380340107292	-12.3674576810348	-17.6720255309872	-6.00197626109195	48.1046158084226	154.195972807471	-37.8293833608064	-7.06288983108244	87.3584178980703	30.0690851185844	1.42441872884141	-31.4639019408635
127.322275039888	68.9275656007103	2.96317160460167	20.2653077347285	-17.583115049924	-22.9900325905886	188.961135003465	38.6488273729883	-15.4203480336581	11.6142396696651	76.4972501576408	10.5328561615322	-19.7458820661898	-42.4549357369813	-28.3969501312532	50.5440459624505	-71.6522904565704	-20.8272655743228	34.3232933404566	53.7881964868493	78.6600171739067	-19.7458820661898	-10.0134304929935	-54.3501543264435	1.88178809646874	18.1025407184627	91.6366192715018	75.4158666495079	NaN	31.5623842365055	60.2273539476295	42.1790396850699	-28.952551820312	-1.34924765404438	116.495627825021	17.7607321533717	-31.0758829100249	-37.4458761791636	2.8974145253814	22.0073943327974	14.5757355188023	-23.6442240960298	25.1923909673668	-27.8908862754556	99.5089791073181	66.5973472167682	-11.9659031026089	54.9190262233473	84.6456614793278	-17.2742308268911
46.5595765850418	26.0021363531541	58.4612525087662	67.1170168169294	125.543425897031	16.2644015064705	5.44469612126644	107.149926742184	-3.21106818689679	27.0841068916745	-39.9980664965905	-14.0307735721008	16.2644015064705	4.36272558274603	119.051602665909	51.9694292776438	41.1497238924397	92.0023392028987	44.395635508001	70.3629284324906	75.7727811250926	106.067956203664	-30.2603316499069	94.1662802799395	1.11681396718482	-15.1127441106212	-34.5882138039885	-23.7685084187845	NaN	40.494731860224	-20.0631275689732	52.1813363114726	43.6819876196555	110.614358567716	-23.2503833284047	29.8705459954526	-9.43894170420178	10.747011438864	41.5571504467012	57.4934292438583	3.31008133352395	44.7444062061326	87.2411496652184	7.55975567943253	30.9329645819297	-25.375220501359	-12.6261974636332	267.852309366333	1.18524416056967	40.494731860224
-44.0338776178933	15.5068237447989	28.4975222239318	-3.97922397390034	20.919614777771	-18.0524806596276	78.2951997272744	116.184736958079	164.899856254827	25.2498476041486	0.351008852477278	148.661483155911	-22.3827134860052	51.2312445624143	14.4242655382045	25.2498476041486	-28.8780627255717	109.689387718512	62.0568266283584	16.5893819513934	-27.7955045189772	49.0661281492255	45.8184535294423	20.919614777771	58.8091520085751	-6.14434038708915	-10.4745732134668	32.8277550503094	NaN	24.9867879105602	-44.1194374025089	63.2610050070292	64.3241777041534	62.1978323099051	-38.8035739168882	21.7972698191878	-44.1194374025089	78.1454227667672	1.5969885738291	90.9034951322569	145.125302685588	93.0298405265052	-0.529356820419179	5.84967936232566	138.746266502843	17.5445790306912	-10.0979110945364	2.66016127095324	98.3457040121259	77.0822500696431
-20.9954123569261	32.0787667994077	-26.411144923899	17.9978621252783	61.3237226610611	-48.0740751917903	320.195739362363	-1.49877511582389	-4.74821465600759	63.4900156878502	9.33269001812179	27.7461807458295	176.137253080885	-30.7437309774772	17.9978621252783	6.08325047793809	51.57540404051	9.33269001812179	-1.49877511582389	-33.9931705176609	-0.415628602429321	-22.0785588703207	64.5731622012448	-17.7459728167424	-19.9122658435316	34.2450598261969	55.9079900940882	42.9102319333534	NaN	-9.69388875058465	-0.118537838905581	-11.8217445087356	139.256014319979	30.7353706542825	10.5207409518489	103.082466431413	-38.4199414856218	4.13717367739623	27.5435870170562	71.1646300591497	-34.16422996932	142.447797957205	3.07324579832078	-40.5477972437728	29.6714427752071	-39.4838693646973	-44.8035087600746	392.470849539936	139.256014319979	34.9910821705843
11.8217257642965	-12.0204543548849	-3.35057067518255	-12.0204543548849	8.57051938440814	18.3241385240733	141.869980959831	-7.68551251503371	35.6639058834779	109.357917160948	-59.7048145932476	59.5060860026593	46.5012604831058	16.1566676041477	28.0777576637384	80.0970597419523	22.6590803639244	127.781419980315	85.5157370417663	-31.5276926342151	43.2500541032174	-30.4439571742523	18.3241385240733	-2.26683521521976	-14.1879252748105	61.6735569225849	94.1856207214686	-10.9367188949221	NaN	53.5270719057013	-8.22460790200213	-12.4833444404644	204.712219021113	82.2735435403219	60.9798608480104	84.4029118095531	149.348644021103	-17.8067651135423	-41.229816075085	7.74565411723153	59.9151767133948	-21.0008175173891	-5.0305554981554	-14.6127127096956	114.214067578789	74.8207545980129	90.7910166172465	296.275054598053	9.87502238646268	25.8452844056963
15.3977947908099	142.263825329968	80.457297631404	-13.8789814874575	82.6259477260904	-69.1795589019624	166.11897637152	-42.0714327183816	108.649748862328	-9.54168129808452	38.1686207850178	58.7707966845393	49.0118712584502	99.9751484835822	14.3134697434667	180.215201986982	25.156720216899	16.4821198381531	105.396773720298	-26.8908820555763	33.8313205956449	37.0842957376746	65.2767469685987	49.0118712584502	-20.3849317715169	22.9880701222125	1.30156917534783	111.902724004358	NaN	-2.49147093073954	42.257070642752	93.3982610124565	174.371812431155	295.832139559204	-45.10912957216	-3.55691239677505	53.9769267691426	18.8173583899707	19.8827998560062	76.3511975558883	37.9953047786099	99.7909098086696	11.3592681277221	-44.0436881061245	81.6784048860659	-29.1275075816273	14.5555925258287	188.222551489617	-23.8003002514498	17.7519169239352
13.5531805483917	7.04368888889771	18.9777569313034	91.6670804623202	-24.4188541319901	-10.3149555364197	12.4682652718094	12.4682652718094	99.2614873983966	39.5911471863679	-3.80546387692569	64.5441985477617	24.4023333142151	11.3833499952271	59.11962216485	78.6480971433321	63.4592832711794	-15.7395319193314	42.8458930161149	-17.9093624724961	-10.3149555364197	87.3274193559908	-3.80546387692569	4.87385833573303	15.7230111015564	69.9687749306734	-0.55071804717867	58.0347068882676	NaN	22.4414258009342	-10.6107703436819	-13.8093699705802	162.113609508828	540.614565358463	37.368224059793	-19.1403693487441	-18.0741694731113	86.4134183389007	-11.6769702193147	140.789611996172	88.5458180901663	12.8456269202392	50.1626225673863	-19.1403693487441	-27.6699683538063	52.2950223186519	108.803615727189	197.298205404709	-14.875569846213	97.0754170952285
31.2456677364714	286.339612687744	-17.6021089563256	31.2456677364714	-21.9441335512409	89.8629997678277	77.9224321318107	8.45003861316612	-30.6281827410714	-33.8847011872579	-16.5166028075968	141.967294906811	-20.858627402512	1.93700172079319	24.7326308440984	-29.5426765923426	-6.74704746903737	95.2905305114718	-36.0557134847155	25.8181369928273	107.231098147489	0.851495572064372	25.8181369928273	-16.5166028075968	-36.0557134847155	-6.74704746903737	39.9297169263019	62.7253460496072	NaN	-3.80420593748792	35.6732905938352	-9.1390027660451	32.4724124967009	428.314337175643	-60.353052320194	46.3428842509495	-27.2773119831395	23.9367375710094	-18.741637057448	-52.8843367602139	-35.812986908831	73.0168683937354	-12.3398808631794	49.5437623480838	27.1376156681437	15.4010626453179	160.507536382073	58.0794372737753	-1.67028720606505	1.53059089106926
124.984273511415	63.076706615895	40.2686556543876	21.804995352215	10.9440187038782	-58.5662318454775	68.5071949400634	16.3745070280466	222.733063346446	19.6328000225477	88.0569529070697	2.25523738520874	3.34133505004243	12.0301163687119	4.42743271487611	57.6462182917266	1.16913972037506	-44.4469622026396	52.2157299675582	117.381589857579	-20.5528135762986	-14.0362275872965	10.9440187038782	33.7520696653855	12.0301163687119	86.970855242236	55.4740229620592	-36.8442785488038	NaN	7.28294222563557	-34.3581353790673	-11.9360166688427	17.9601416114568	548.616951086773	-13.0037366074248	7.28294222563557	-13.0037366074248	4.07978240988919	42.5177001988457	138.612494671237	6.21522228705344	-10.8682967302606	78.820178110638	54.2626195232491	13.6892618571283	20.0955814886211	-17.2746163617533	182.389012153104	155.696013688551	-31.154975563321
-56.1074305354062	38.4345843222629	-5.03300871574587	272.07289690156	-25.6801154088	5.83388954375633	6.92057936970655	64.5151401450682	39.5212741482131	10.1806488475572	49.3014825817651	117.762941616629	2.57382006590567	52.5615520596158	-16.9865968011983	55.8216215374664	119.936321268529	34.087825018462	-18.0732866271485	-3.94631888979565	119.936321268529	5.83388954375633	25.3943064108603	38.4345843222629	23.2209267589598	-19.1599764530987	169.92405326224	3.66050989185589	NaN	63.2621354778565	62.1936538812944	-29.6957634230441	97.4535465678429	365.642427304924	-26.4903186333579	-33.9696898092925	-35.0381714058545	-9.3946130883647	-12.6000578780509	13.0435004394389	24.7967980016217	-17.9424658608613	21.5913532119355	25.8652795981838	46.1664299328633	178.658147906561	120.960141692209	-80.9828800580238	14.111982036001	1.29020287725607
45.29677302302	33.3366640585457	-36.2494244620319	71.3915562182366	62.6932951531644	3.98003296392702	-3.63094546801116	10.5037287627312	226.872972756402	37.6857945910818	25.7256856266075	118.144709443	134.45394894001	0.718185064524945	85.5262304489789	-11.2419238999493	57.2568819874943	133.366666306876	-0.36909756860908	64.8678604194324	76.8279693839067	0.718185064524945	-29.7257286632278	124.668405241804	47.471338289288	8.32916349646312	263.840582282959	-11.2419238999493	NaN	-1.50335938937963	-43.2038887264098	89.3824096785067	-52.827087804186	739.482969599388	-53.8963321461611	210.207020321697	-37.8576670165341	-1.50335938937963	-35.7191783325839	19.881527450123	44.4741473155511	-4.71109241530503	66.9282784970289	-3.64184807332989	166.368002300716	49.8203690254268	-15.4035358350564	94.7286313883823	118.252006911835	219.830219399473
24.9695504978801	19.5301700606651	-20.7212451747258	40.1998157220821	15.1786657108931	-35.9515103989278	163.129813603141	47.814948334183	-6.57885603796684	6.47565701134913	-26.1606256119408	24.9695504978801	49.990700509069	-4.40310386308084	10.8271613611211	73.923974432815	-20.7212451747258	56.517957033727	56.517957033727	153.338928816154	63.045213558385	189.238839701773	8.65140918623513	-3.31522777563784	-25.0727495244978	-15.2818647375108	271.917422347441	88.066363569574	NaN	17.0992506175908	34.2193814520193	28.8693405662604	-47.1012400115161	539.26324106766	41.7094386920817	18.1692587947426	55.6195449950549	84.509765778153	10.6792015546801	44.9194632235371	35.2893896291711	-16.0710028741144	-52.451280897275	-10.7209619883555	79.1597248923941	-15.0009946969627	-1.09088839398951	34.2193814520193	71.6696676523316	117.680019269858
80.8130393765308	27.4780000696009	-14.9723373379556	140.678899823085	60.1321057677213	17.6817683601648	78.6360989966561	-1.91069505870742	40.539642348849	-7.35304600839415	52.5128144381599	8.97400684066603	-1.91069505870742	25.3010596897262	-40.0071517065145	12.2394174104781	-19.3262180977049	49.2474038683478	75.3706884268441	45.9819932985358	130.882668113649	76.4591586167815	74.2822182369068	2.44318570104196	51.4243442482225	4.62012608091665	325.718832112434	52.5128144381599	NaN	71.0639703325556	36.7992309908221	47.5069620351138	-45.6502980502241	691.041597797046	106.399482778718	99.9748441521432	-0.677827664198893	152.442726269173	29.3038192598179	-7.10246629077392	-24.2348359616407	135.310356598306	-10.3147856040614	36.7992309908221	240.246120832365	26.0914999465304	35.7284578863929	171.716642148898	11.100676484522	58.2146930794055
47.4142299954937	4.94069726998945	-13.5734067385637	40.8798403454161	99.6893471961143	-24.4640561553596	146.519139688337	-16.8406015636025	69.1955288290856	118.203451204667	-2.68275732176772	19.0985415118242	1.67350244495066	20.1876064535038	-16.8406015636025	24.5438662202222	10.3860219783874	89.8877627209979	72.4627236541244	15.8313466867854	55.0376845872508	59.3939443539692	27.811061045261	90.9768276626775	-7.0390170884861	2.76256738663026	131.272230504823	-4.86088720512691	NaN	-32.4103497188693	86.5304932839074	62.9566325085823	-30.267271466567	74.7435628962449	26.5243022194435	-21.6949584573579	-29.1957323404158	128.320519203802	-24.9095758358113	60.81355425628	53.3127803732221	10.4512153271764	-50.6265148634387	-54.9126713680432	152.965919105278	44.7404673640129	-24.9095758358113	32.9535369763504	68.314328139338	103.675119302326
3.08229829016627	146.917463663133	42.3100706646118	106.600030944953	6.35127932137006	-4.54532411597591	5.26161897763546	20.5168637899198	4.17195863390087	365.939192753787	67.3722585705075	43.3997310083464	60.8342965080999	15.0685620712468	132.751879194583	52.1170137582232	70.6412396017113	-4.54532411597591	51.0273534144886	149.096784350602	200.310820506128	-3.45566377224132	37.9514292896734	88.0758051014649	6.35127932137006	-27.4281913344025	157.814067100479	16.1582224149814	NaN	24.8131116922684	17.3069679795907	47.3315428303015	68.7776677236663	76.283811436344	41.9700116069603	18.379274224259	8.72851802224482	52.6930740536427	15.1623554902543	34.4638678942826	23.7408054476002	-12.71760687112	66.6330552343298	-5.21146315844232	253.214341806604	71.9945864576711	34.4638678942826	-6.28376940311056	112.742223755064	83.7899551490217
-3.13915939829179	123.330582673374	121.150069879035	47.0126348715066	-20.5832617530043	104.796223921492	16.4854557507598	4.49263538189492	15.3951993535902	17.5757121479293	223.634171212971	101.525454729983	-10.7709541784785	-39.1176205048863	69.9080192120668	77.5398139922535	35.0198145026418	66.6372500205582	-8.59044138413945	92.8034035526269	-20.5832617530043	12.1244301620816	27.3880197224551	13.2146865592512	-9.68069778130898	82.9910959781011	106.976736715831	-21.6735181501738	NaN	86.4108625934576	25.2456182402055	-8.01969009226493	-31.6273282636956	160.453000494763	34.9032884012453	32.7571394765698	64.9493733467025	368.629446188288	2.71105453111263	-29.4811793390201	26.3186927025433	14.514873616828	536.029062312978	-11.2389134792782	87.4839370557954	1.63798006877488	-8.01969009226493	1.63798006877488	48.8532564116362	105.726202915537
-18.0942520164402	-39.9113140775185	-22.4576644286559	1.54110383853017	13.5404879721232	54.9929058881718	-24.6393706347637	45.1752279606866	-5.0040147797933	46.2660810637406	-18.0942520164402	52.811199682064	-44.2747264897341	-9.36742719200895	-29.0027830469794	58.2654651973336	123.716651380568	-10.4582802950629	141.170301029431	-38.8204609744646	20.0856065904467	29.9032845179319	-3.91316167673939	38.6301093423632	-6.09486788284721	11.3587817660154	33.1758438270936	-41.0021671805724	NaN	99.7739658670478	28.9002762864814	17.0879946897204	46.0817767908612	-15.1273187559916	2.05418174838812	-10.8319436298967	36.4171827571476	136.284654438855	-23.7180690081815	-11.9057874114204	60.0417459506697	94.4047469594292	1079.11949461669	10.644932000578	58.967902169146	8.49724443753052	-30.1611316973239	-50.5641635462748	60.0417459506697	78.2970902365732
53.1588628561739	-29.7913722907556	20.415348982386	42.2443582315779	37.8785563817395	16.0495471325476	33.5127545319011	160.121008177215	48.7930610063355	-14.5110658163212	24.7811508322243	-13.4196153538616	28.0555022196031	11.6837452827092	22.5982499073051	106.639935516694	-11.2367144289424	4.04359204549197	69.5306197930679	-19.9683181286192	2.95214158303237	-10.1452639664828	25.8726012946839	246.345594711523	12.7751957451688	109.914286904073	50.9759619312547	4.04359204549197	NaN	-7.20054721034722	-58.7820290310032	31.4855641551448	58.3509192700698	1.39636642642879	50.8286198378908	20.7394221091748	73.3955181344278	28.2617215413538	1.39636642642879	25.0378789275628	-11.4990040287352	30.4109499505478	731.059411347792	33.6347925643388	35.7840209735328	84.1416601803978	-16.8720750517202	99.1862590447558	-26.5436028930932	16.4409652907868
75.3478765340892	-3.2796137710884	21.83750118751	70.979682628246	41.4943737638044	125.582106451286	7.6408709935196	-8.73985615339241	-10.923953106314	-20.7523893944612	39.3102768108828	21.83750118751	-15.2921470121572	43.678470716726	65.519440245942	14.1931618522844	345.083850219907	34.9420829050396	-26.2126317767652	48.0466646225692	13.1011133758236	18.5613557581276	113.569573210217	61.1512463400988	-65.526376929354	84.0842643457756	257.719972103043	20.7454527110492	NaN	49.1299645622042	7.18992093873143	146.990066350307	-16.4685652078429	-13.2424080060373	-3.56393640062054	26.546864149565	37.300721488917	209.362438918549	39.4514929567874	-1.41316493275015	-14.3177937399725	137.31159474489	869.64927955476	44.8284216264634	99.6730940571585	52.3561217640097	3.96376373692584	194.307038643456	210.437824652484	17.9437782780834
249.439171912722	87.727394284878	-27.0005560592003	47.2994498779171	-7.33290742878688	11.2420940554925	36.3729784165763	-20.4446731823958	3.59356403255391	62.5965099237942	11.2420940554925	17.7979769322969	211.196521798029	-4.05496599038465	-37.9270275205411	52.7626856085875	94.2832771616825	56.0406270469897	71.3376870928668	-37.9270275205411	30.9097426859059	41.8362141472467	-53.2240875664182	203.54799177509	14.5200354938947	26.5391541013696	-2.96231884425057	177.324460267872	NaN	25.9057009646605	47.4288684031165	89.3990449081056	-20.3691090280197	15.1441172454326	-2.07441670533219	46.3527100311937	18.372592361201	50.6573435188849	37.7434430558113	275.574443250749	-20.3691090280197	79.7136195608004	542.461719487603	3.30637515428179	-31.1306927472477	88.3228865361828	-14.9883171684058	357.362479516882	39.8957597996569	44.2003932873481
17.0337606666695	15.9405141941112	-16.8568799826397	-43.0947953240403	-2.64467583938098	-29.97583765334	-27.7893447082233	-62.7732318300909	45.4581689531869	-33.2555770710151	-10.2974011472895	21.406746556903	-27.7893447082233	-19.0433729277564	26.8729789196948	58.5771266238873	68.4163448769125	77.1623166573794	42.1784295355118	45.4581689531869	103.40023199878	115.425943196922	21.406746556903	-20.1366194003148	134.011133230414	2.82155652341083	5.00804946852755	-7.01766172961442	NaN	-45.8139041851434	32.8021406442889	125.418303046086	-29.6599223708765	109.264321231819	160.957063037473	70.4947648775784	46.8022582166536	-0.582755105196042	51.1099867004581	-23.1983296451697	22.0328194347776	85.5718145708941	1214.19667732768	39.2637333699957	47.8791903376047	-28.5829902499254	60.8023757890182	442.036346605717	68.3409006356761	92.0334072966009
73.1487213368369	26.1133236937945	111.43334732536	135.497969375289	23.9256307801646	166.125670166107	-19.828227492433	42.5210205460186	156.281052054772	-28.5789991469526	183.627213475146	27.2071701506094	51.2717922005381	77.5241071640967	4.23639455749567	-4.51437709702386	-60.3005463945858	-0.138991269764093	-14.3589952083583	30.4887095210542	-1.23283772657903	98.3071898435806	-17.6405345788031	-15.4528416651733	49.0840992869082	81.8994929913565	387.082654442725	22.8317843233497	NaN	60.1849371111601	66.6511790116705	559.163270433879	-30.3424494959856	167.955635453	13.8435368241688	50.4855742603944	83.8944907463649	48.3301602935577	87.1276116966201	42.9416253764657	-43.2749332970064	-18.4876726783832	728.363266830568	-16.3322587115464	52.6409882272312	42.9416253764657	-10.9437237944544	361.942892468312	-3.39977491052558	88.2053186800385
33.0139638976544	26.4472812977295	63.658482697304	31.9195167976669	106.341919596816	71.3196123972164	-18.4250498017574	54.9029058974041	0.180550898029833	66.9418239972665	377.764800393712	81.1696362971038	1.27499799801732	122.758626096628	272.697878794914	0.180550898029833	39.5806464975793	-24.9917324016823	-22.8028382017074	17.6917044978296	64.7529297972915	4.55833929797978	42.8639877975418	28.6361754977045	176.386533996015	-22.8028382017074	75.6974007971663	-23.8972853016949	NaN	13.1918419336731	19.6627397040516	551.354839836811	-67.694380196057	2.40701231637579	103.784410718971	66.0375070584302	-45.0462379997325	-6.22085137746209	4.56397823983527	-4.06388545400262	3.48549527810553	132.903450685674	562.139669454108	43.3893648621057	23.9766715509705	3.48549527810553	44.4678478238355	255.850508322864	-15.9271980330297	53.0957115176734
61.8231547639713	-12.6401366510479	48.6825739260267	39.9221867007303	12.5459766216791	-23.5906206826684	12.5459766216791	-20.3054754731823	77.1538324082399	53.0627675386749	318.06448110389	46.4924771197026	25.6865574596237	42.1122835070544	-9.35499144156181	58.5380095544851	-58.6321695838539	-42.2064435364232	77.1538324082399	19.1162670406514	10.355879815355	53.0627675386749	19.1162670406514	-11.5450882478859	79.343929214564	1.59549259005867	-8.25994303839976	-32.3510079079648	NaN	-25.2348941494968	-1.49117286695875	1167.34747026889	15.7769880657962	-0.411912808661563	44.9170096398201	171.19043646059	41.6792294649286	-12.2837734499306	-30.6311944409827	-12.2837734499306	8.2221676577159	111.831133254245	43.8377495815229	51.3925699896032	-25.2348941494968	34.1244090568483	52.4718300479004	401.07282887789	117.227433545731	28.7281087653624
24.9249972592807	35.8815009335514	8.49024174787477	8.49024174787477	16.1597943198642	32.5945498312702	144.350887308831	126.820481429998	-19.9966678052289	18.3510950547183	75.3249141609257	12.872843217583	23.8293468918537	132.298733267133	-2.46626192639587	-26.5705700097913	68.7510119563633	52.3162564449573	-35.3357729492078	43.5510535055408	102.716173346602	34.7858505661243	-11.2314648658124	7.39459138044771	191.463853108194	34.7858505661243	50.1249557101032	-51.7705284606137	NaN	160.930914688778	52.9270871348026	1256.08972608608	8.64551783767286	35.6464747261666	33.4863981750871	-12.9552476731221	-42.1162811126954	44.2867809304846	33.4863981750871	-30.2358600817582	-47.5164724903942	-26.9957452551389	8.64551783767286	2.16528818443436	54.0071254103424	-20.5155156019004	81.0080822988362	346.697498081615	146.890417106761	207.372560536987
14.2963223717999	27.4513582982803	7.71880440855965	23.0663463227868	5.52629842081292	88.8415259551889	137.076657685617	15.3925753656732	80.071502004202	19.7775873411667	156.809211575338	13.2000693779265	144.750428642731	18.6813343472933	52.6651771573678	-2.14747253630066	13.2000693779265	-18.5912674444012	28.5476112921537	229.16190917098	-38.3238213341218	28.5476112921537	41.7026472186341	53.7614301512411	395.792364239732	-14.2062554689077	94.3227909245558	53.7614301512411	NaN	164.707215671848	-39.5673137301204	947.21916957145	-0.657879558316961	186.323567989516	32.8474665340693	77.1609887852899	64.1911773946888	437.073254874472	18.7968375275848	50.1405483882042	14.473567064051	63.1103597788053	44.7364603087871	55.5446364676213	-0.657879558316961	-17.9509614124518	7.98866136875047	805.632061890721	-8.22360286950096	25.2817432228853
-8.40946997554832	115.535290070596	45.3364879205673	44.2396316369731	-4.02204484117154	-1.82833227398315	62.8861884580744	-31.4434519310264	83.7264578463641	46.4333442041615	72.7578950104221	51.9176256221324	-12.7968951099251	-5.11890112476573	9.14023056195881	123.213284055755	150.63469114561	56.3050507565092	9.14023056195881	12.4307994127414	-4.02204484117154	62.8861884580744	-59.9617153044755	-4.02204484117154	1294.65579493436	-48.9931524685336	65.0799010252628	40.9490627861905	NaN	-25.1170861942095	115.490664434748	1960.69699191938	-13.2195072948361	26.7996217303288	-35.9330670118216	-18.6274977036422	-34.8514689300604	464.846844843621	-21.8722919489258	10.5756505039106	-16.4643015401198	8.41245434038817	34.3708083026573	49.5131814473143	109.001075944181	-4.56672264074641	-28.3618804394931	632.494547516609	124.143449088838	98.185095126569
-9.19106222364464	24.8302051445962	46.7794098982999	110.432103684041	34.7073472837629	-16.873283887441	101.652421782559	51.1692508490407	77.5082965534852	66.5336941766333	-13.5809031743854	40.1946484721888	-32.2377272150336	-12.4834429367002	13.8556027677443	23.732744906911	51.1692508490407	-28.945346501978	42.3895689475592	68.7286146520037	-36.6275681657743	103.84734225793	-31.1402669773484	73.1184556027444	226.762888878671	30.3175063330221	98.3600410695037	-39.9199488788299	NaN	11.0016191532089	-30.1288085200903	973.237150773289	35.8963516923111	81.3562980680629	-1.98693695414872	219.900896546545	73.779640338771	104.086271255939	4.50734109953012	53.2144265021213	-39.8702256006086	207.9947201148	111.662928985231	-29.0464288444772	-11.728354034667	-21.4697711151852	15.3311378556615	774.079290460471	56.4615655289608	27.237314287406
-24.2483588151569	1.00713290146435	167.912991202613	20.7723003318636	18.5761706173748	-61.5825639614665	-4.48319138475766	6.49745718768635	78.9697377658168	25.1645597608412	54.81231090644	31.7529489043076	-20.9541642434237	20.7723003318636	-14.3657750999573	4.30132747319755	38.341338047774	43.831662333996	31.7529489043076	15.2819760456416	28.4587543325744	-25.3464236724013	-4.48319138475766	154.73621291568	764.162208686323	131.676850913548	195.364612633723	-29.7386831013789	NaN	-30.8151297134901	43.9230758786638	1089.17479176893	-52.4783777112158	16.8440158815066	12.5113662819614	50.4220502779815	37.424101479346	121.910768670476	-14.5676937151957	160.904615066383	-49.2288905115569	32.0082894799146	116.494956671045	98.0811958729781	71.002135875821	-5.90239451610545	-6.98555691599173	414.364616639774	56.9210246772992	52.5883750777541
6.82189055224771	74.9394394413312	-39.3222554693895	46.374015713651	6.82189055224771	47.4726858570233	-15.1515123151986	62.8540678642357	151.846349477393	80.4327901581927	45.2753455702787	25.499282989577	30.9926337064386	68.3474185810973	32.0913038498109	119.984915319596	-4.16481088147543	41.9793351401618	-29.4342241790387	-26.1382137489217	10.1179009823647	217.766558079732	40.8806649967894	-8.55949145496469	829.725827938111	-36.0262450392725	170.523741914723	6.82189055224771	NaN	58.4650950805305	-2.23589531342015	677.39840784742	-92.2034346473113	55.213256309426	126.753709273725	-61.852939450336	-14.1593041408033	62.8008801086698	15.1072447991372	60.6329875946002	18.3590835702417	7.51962099989335	60.6329875946002	34.6182774257642	88.8155902775058	12.9393522850675	342.459014423657	440.014177556792	169.027613298084	36.7861699398338
33.5293081209132	84.0960085908174	107.180806631426	100.585150048395	-43.420018681115	8.24595788596106	6.0474056916174	137.960537352237	39.0256886067723	10.4445100803047	108.280082728598	-30.228705515053	-29.1294294178812	65.4083149388963	-20.3352206405066	-57.7106079443488	4.94812959444557	15.9408905661639	9.34523398313289	-34.6258099037404	-9.34245966878825	41.224240801116	70.9046954247555	134.662709060722	23.6358232463667	9.34523398313289	413.878837742367	-35.7250860009122	NaN	-45.2075292920835	-22.4281730521623	1201.14867640646	-37.6144105454431	50.2488206656815	-33.2754855473629	104.485383141684	140.281514375846	30.7236581743205	-51.7159167892038	113.163233137845	65.4350581589623	28.5541956752804	131.603664379686	65.4350581589623	-2.90301056080128	60.011401911362	-3.98774181032134	602.37702667139	22.04580817816	-45.2075292920835
-3.52699570770946	181.253301210004	3.07230061078031	42.6680785217189	19.5705414070047	75.6645601141678	42.6680785217189	-11.2261747459475	-1.32723026821287	-11.2261747459475	-11.2261747459475	37.1686649229774	12.971245088515	136.158109700324	18.4706586872564	17.3707759675081	26.1698377254945	85.5635045919024	48.1674921204604	-32.1239464211651	-4.62687842745776	-14.5258229051924	8.57171420952178	25.0699550057462	33.8690167637326	98.762097228882	111.960689865861	50.367257559957	NaN	55.0468457533067	-33.965579391144	1419.54219217495	36.5930502965303	20.3102895993747	-68.7021355450759	51.7902936138755	424.122754888834	53.9613283734963	62.6454674119793	379.616542316608	141.888236138137	-45.9062705690581	45.2771893350133	65.9020195514104	59.3889152725482	27.9089112580473	-18.7683360737987	425.208272268644	62.6454674119793	36.5930502965303
24.3046904321134	132.152711628643	50.7164507251411	15.5007703344376	19.9027303832755	60.6208608350264	62.8218408594454	24.3046904321134	26.5056704565324	-6.50902990975213	-35.1217702271987	-23.0163800928944	95.8365412257299	-2.10706986091419	85.9321311158446	43.0130206396747	-24.1168701051039	128.851241592014	-2.10706986091419	-12.0114799707996	52.91743074956	17.7017503588565	3.39538020013323	154.162511872833	6.69685023676168	37.5105705786273	81.5301710670066	63.9223308716549	NaN	127.202718691933	21.8311676049408	286.889502297993	20.7448629545594	-11.8442765568814	-10.7579719065	54.4203071163816	459.611941708629	26.1763862064662	-0.981230053067773	17.4859490034154	20.7448629545594	43.557260612568	42.4709559621866	-4.24014400421185	30.5216048079917	26.1763862064662	-43.3471114179408	1109.22212263668	46.8161745637121	45.7298699133307
-0.685575143859964	174.389002986975	23.5385803207839	226.14060784326	154.569239424994	40.0550499557683	11.426502588462	144.659357644003	79.694577079731	55.4704216150872	7.02211068579945	38.9539519801027	15.8308944911245	74.1890872014029	23.5385803207839	91.8066548120529	3.71881675880256	9.2243066371307	-31.5163184624976	38.9539519801027	-28.2130245355007	73.0879892257372	-18.30314275451	-5.08996704652248	87.4022629093904	96.2110467147155	-14.9998488275132	-46.9316901218164	NaN	89.6669301292535	-75.5712155555451	158.153793143348	-57.0906334723768	35.3122769434645	117.931349785864	-75.5712155555451	975.647777057615	73.3605341735168	12.4833226054331	25.5284393700225	367.962754440493	-10.3456317325983	610.384507649112	-26.652027688335	48.3573937080539	186.418212799958	-5.99725947773515	588.642646374797	381.007871205083	144.021583315043
59.1279414402072	12.8562637685718	5.14431748996588	64.6364744963543	-20.1949345683107	5.14431748996588	201.248094288802	31.5852761594718	5.14431748996588	117.518391835366	13.9579703798012	33.7886893819307	-12.4829882897048	12.8562637685718	26.0767431033248	75.6535406086485	-43.3307734041284	-21.2966411795401	37.0938092156189	59.1279414402072	116.416685224137	145.061057116102	31.5852761594718	-42.229066792899	21.6699166584071	49.2125819391425	50.3142885503719	17.2630902134895	NaN	69.4827388370003	-37.1297581487535	4.20978149878368	12.9128424772126	81.44944768234	74.9221519485184	-20.8115188141994	1587.07899695054	4.20978149878368	3.12189887648007	-12.1084578357705	14.0007250995162	34.6704949232848	1806.83128665587	60.7796778585714	28.1431991894631	229.401484315631	-4.4932794796452	387.144464549655	784.221621690472	104.294982750716
81.5288775543112	-15.4749234070956	10.9806586732881	61.6871909940234	55.0732954739275	-15.4749234070956	50.6640317938636	104.677511874647	-43.0328214074953	167.509519315558	-3.34944828691975	-2.24713236690376	64.9941387540714	-24.2934507672235	241.364685956629	12.0829745933041	-1.14481644688777	83.7335093943432	93.6543526744871	9.87834275327209	-47.4420850875592	-39.7258736474473	41.8455044337357	-23.1911348472075	79.3242457142792	60.5848750740075	93.6543526744871	91.4497208344551	NaN	99.3481796880552	112.41225963176	152.693172791516	36.2051266268154	65.5993065001512	221.279592495966	-19.3172131339299	1196.73089495926	-6.25313319022514	-18.2285398052879	-23.6719064484982	51.4465532278043	31.8504333122471	1348.0564876405	78.6633864438559	89.5501197302766	-2.98711320429895	87.3727730729925	591.428524234269	392.201305092771	92.8161397162028
-55.9696504961221	45.4995325930299	55.4258657213165	0.27957056416867	56.5287916244595	-9.64676256411794	-29.4994288206912	-22.8818734018334	66.4551247527461	-10.7496884672609	99.5429018470348	-0.823355338974286	13.5146814018842	27.8527181427426	-11.8526143704039	1.38249646731163	11.3088295955982	23.4410145301708	-35.014058336406	-14.0584661766898	-35.014058336406	-26.1906511112623	60.9404952370313	11.3088295955982	-50.4550209804073	-1.92628124211724	-11.8526143704039	34.4702735616003	NaN	50.8155730102408	97.6625759753727	22.4894781941145	8.32643078605131	112.915088568671	11.5948263417582	57.3523641216545	1254.67460269561	93.3047152344302	6.14750041558006	50.8155730102408	74.7838070854245	8.32643078605131	687.063241187847	146.688509310976	63.8891552330683	-4.74715143677621	74.7838070854245	509.48041599444	1138.1018278754	86.7679241230164
5.01614454526862	-22.5722694979918	21.5691929712249	45.846997329294	16.0515101625728	-39.125317923948	28.1904123416074	67.9177285639023	3.91260798353821	-34.7111716770263	163.925409434449	45.846997329294	53.5717532614069	13.8444370391119	141.85467819984	83.3672404281281	53.5717532614069	53.5717532614069	69.0212651256327	-39.125317923948	27.0868757798769	-8.22629419549637	9.43029079219029	-40.2288544856784	55.7788263848677	-2.70861138684429	46.9505338910244	11.6373639156511	NaN	-18.5025920335728	-13.0513010605925	52.3641906151715	-54.4811124552431	79.6206454800732	130.862780626088	37.1005758908266	1005.24985269213	58.9057397827479	78.5303872854771	36.0103176962305	19.6564447772895	24.0174775556738	2255.77600189382	29.4687685286541	121.050456874724	181.014657577507	30.5590267232502	856.974738227069	1089.19973367603	74.1693545070929
28.5284806909042	36.2575159692108	180.900890463233	50.6114386289229	-36.6162452262509	24.1118891033005	17.4870017218949	74.9026923607435	-32.1996536386472	20.7994454125977	10.8621143404893	7.54967064978648	-28.8872099479444	NaN	66.069509185536	19.6952975156968	101.402241886366	23.0077412063996	-0.179364628520058	24.1118891033005	-20.0540267727369	2.02893116528181	-36.6162452262509	23.0077412063996	-21.1581746696378	61.6529175979323	-23.3664704634397	-14.5332872882322	-62.0116468549724	104.10347282984	6.99981285725962	74.6450591302933	-44.2796480271369	43.0045407122614	119.378205859235	-21.3675484830448	494.700217438648	26.6387553236242	-21.3675484830448	70.2808496933234	4.81770813877466	115.013996422265	1370.81526191036	16.8192840904419	151.018724277267	113.922944063023	-30.0959673569847	175.021876180601	804.559087463512	113.922944063023
26.6574039932322	-23.0567919468486	-9.79967302949375	16.714564805216	24.447884173673	-0.961593751257167	-29.6853514055261	5.66696570742027	36.6002431812483	-20.8472721272895	-42.9424703228809	-44.0472302326605	76.371599933313	-0.961593751257167	2.35268597808155	95.1525183995657	-32.9996311348648	-12.0091928490529	-26.3710716761873	68.6382805648559	-3.17111357081631	25.5526440834526	22.2383643541139	255.342705317604	102.885837768023	-21.9520320370691	-5.38063339037546	33.2859634519096	2.35268597808155	48.9171129222946	3.05951029084008	46.733417558892	-36.2470062504066	35.814940741879	7.42690101764527	-1.30788043596511	522.779006780658	132.989384413294	8.51874869934657	51.1008082856972	6.33505333594397	-31.8796155236014	781.546907343865	-3.4915757993677	-38.4307016138092	-12.2263572529781	71.8459142380218	131.897536731593	648.341490176307	184.306225453255
-59.2240657887042	-1.74469051102206	24.7842519248312	109.89794223986	-51.486457578247	65.683038180105	-57.0133205857164	25.8896245263251	124.267786059281	10.4144081054107	-29.3790055483692	-19.4306521349242	104.371079232391	33.6272327367823	84.4743724055011	-3.95543571400983	-12.7984165259609	90.0012354129705	57.9454299696478	40.2594683457456	-7.27155351849149	28.1003697293129	36.943350541264	36.943350541264	113.214060044342	-26.0628877438876	129.79464906675	4.88754509794126	-121.124931472362	2.39139146141708	49.3750905351894	32.9854280675944	143.342488682734	171.751236959899	63.5794646737717	-34.7585101317982	141.157200353721	12.2251889419741	97.451433773468	16.5957655999994	41.726581383645	-16.1835593351906	1105.96199761281	5.66932395493608	49.3750905351894	197.97469690805	75.5985504833413	7.85461228394874	432.893192276912	84.339703799392
16.2731051917861	78.2083196895264	52.7706423065259	22.9090210308297	18.4850771381339	91.4801513676136	-10.2705581643884	31.7569088162211	67.1484599577871	-37.9202074937367	35.0748667357429	37.2868386820908	-53.4040111181718	-41.2381654132585	-39.0261934669107	18.4850771381339	75.9963477431785	21.8030350576557	82.6322635822221	26.2269789503515	62.7245160650913	37.2868386820908	-44.5561233327803	35.0748667357429	16.2731051917861	29.5449368698733	119.129800696962	120.235786670136	119.129800696962	13.7501570717926	-48.5760261095384	18.1239243125878	-16.8662136137735	41.0862023267624	44.3665277573587	161.364801448629	52.0206204287503	-2.65147008118921	-12.4924463729783	55.3009458593466	741.982402664187	205.102473856581	1126.87391985416	20.3108079329854	49.8337368083527	220.410659199364	32.3386678451721	27.9649006043769	43.27308594716	25.7780169839793
19.9251078227302	-1.1002926703632	-5.52669277417234	125.052110288197	-7.73989282607691	54.229708627251	47.5901084715373	-7.73989282607691	42.0571083417759	23.2449079005871	4.43270745939822	97.3871096393901	-71.9226943313094	13.2855076670165	37.6307082379668	85.214509353915	98.4937096653424	168.209511300336	15.4987077189211	29.8845080563008	22.1383078746348	34.3109081601099	-40.9378936046454	14.3921076929688	24.3515079265393	38.737308263919	2.21950740749365	21.0317078486825	-44.2576936825023	86.4029937110497	2.14646586884724	9.80615021813837	-63.507971410791	38.2564063726483	-40.5289183629176	14.1831127034476	32.7852032660118	32.7852032660118	-10.9844215870804	78.7433093617585	562.397663988427	91.8741968176862	582.093995172319	138.92654353476	-13.172902829735	171.753762174579	63.4239406631763	-4.41897785911659	119.230212350869	-17.5498653150442
42.4038188883957	47.9398926932158	121.016066916841	64.5481141076761	86.6924093269565	21.3667384300792	-51.7094357935462	11.4018055814031	-26.2434962913737	76.7274764782803	10.294590820439	35.7605303226115	-46.1733619887261	-2.99198631112923	16.9378793862232	-14.0641339207694	107.729489785273	-8.52806011594934	40.1893893664676	19.1523089081512	-4.09920107209325	132.088214526481	47.9398926932158	-33.9939996181218	28.0100269958634	52.3687517370719	71.1914026734602	-20.7074224865536	-18.4929929646255	-41.230369236002	-20.4245978274907	149.306695241943	71.5588126101381	29.9472697931155	44.1827975989391	40.8976757975952	69.3687314092422	119.740599029848	26.6621479917717	216.104171869269	234.719862076884	49.6580006011789	958.541698972988	55.1332036034187	-42.32540983645	384.740424338255	4.76133598281242	151.496776442839	31.0423103935635	48.5629600007309
114.759876513796	-46.9833296708303	154.641762970279	10.6238396552009	11.7316698345477	58.2605373671113	-15.9640846491212	41.64308467691	128.053838665957	49.3978959323373	-11.5327639317342	-19.2875751871615	64.9075184431919	54.9370468290711	-32.5815373393225	8.40817929650739	-7.10144321434717	2.86902839977362	-1.5622923176134	-2.67012249696015	92.6032729268607	78.2014805953529	-40.3363485947498	12.8395000138944	97.0345936442477	37.211763959523	136.916480100731	-5.99361303500041	-22.6110657252017	34.776076013673	15.0509245114351	-5.77006874092715	31.4885507633	47.926177015165	-5.77006874092715	44.638651764792	107.101631521879	87.3764800196409	240.794325037047	11.7633992610621	502.700503316762	-16.7284862421704	1684.01790995079	198.056496782198	65.4596450171543	82.9931130191435	61.0762780166569	262.711160039534	11.7633992610621	156.414510277474
-14.5408097881144	-13.4323635058737	-30.0590577394831	-37.8181817151674	-0.131008118986272	-18.9745949170768	38.6646117594355	381.174512971788	-1.23945440122689	-40.0350742796486	-14.5408097881144	9.84500842117932	-20.0830411993175	54.1828597108042	10.9534547034199	35.3392729127136	100.73760356491	38.6646117594355	73.0264465088948	86.3278018957822	-20.0830411993175	23.1463638080668	91.8700333069853	-4.56479324794876	139.533223443332	-35.6012891506862	73.0264465088948	4.30277700997621	23.1463638080668	38.5153090022203	-5.35045391487891	-15.2202505712262	-82.1155390198026	71.4146311900448	107.603885596652	30.838800491728	46.1918175127127	38.5153090022203	-6.44709798780639	68.1246989712623	847.838634822701	35.2253767834379	1629.74585882	167.919309607663	35.2253767834379	-2.06052169609646	96.6374448673768	117.473682252999	42.9018852939302	138.309919638621
-18.6612663348561	10.1743735056397	33.464697992194	0.192805868545007	114.42630215974	32.3556349214057	-9.78876176854969	165.443203416002	200.933221681227	21.2650042135227	3.51999508090991	-16.4431401932795	66.736590115843	-48.6059692461402	-40.8425277506221	51.2097071248068	29.0284457090408	85.5906623192441	-57.4784738124466	122.189743655258	126.625995938411	-2.02532027303159	52.3187701955951	24.5921934258876	103.335671451857	0.192805868545007	-8.67969869776139	98.8994191687037	-3.13438334381989	-11.514909623526	17.0187272338107	99.3272950915127	44.4549165197114	12.6289369480666	19.2136223766828	-30.1715183379384	70.793658234176	-18.0995950521421	38.9676786625312	101.522190234385	367.104502521903	59.8191825198157	1066.17860552665	100.424742662949	-33.4638610522465	56.5268398055077	-8.22256690921788	152.004778520442	67.5013155198679	43.3574689482753
-47.1992830582367	40.4654800864292	151.43353469993	23.820271894404	93.7301463009098	38.2461189941592	178.065867807171	422.195587956873	-11.6895055819163	70.4268548320745	7.17506370237886	-47.1992830582367	13.8331469791889	189.162673268521	179.175548353306	120.36247940815	102.60759066999	72.6462159243446	65.9881326475345	75.9752575627496	75.9752575627496	69.3171742859395	236.878936752326	8.28474424851387	83.7430213856947	17.162188617594	24.9299524405391	54.8913271861844	-89.3671438113672	6.47314425390966	7.5713965021458	43.8137206939383	-39.6534501720081	69.0735224033695	-10.0006394696324	281.036206312944	25.143432473924	30.6346937151047	-38.555197923772	41.617216197466	1072.8760772912	28.4381892186324	1859.22468702827	503.98141270488	207.453305681123	26.2416847221601	6.47314425390966	96.5298286092729	-6.70588272492398	233.81135963879
149.621543218089	-18.0335619056192	11.9445032489512	152.952439346375	17.4959967960938	23.0474903432365	28.5989838903791	466.05667540522	47.4740619506641	19.7165942149509	58.5770490449494	-35.7983412564756	-39.1292373847612	-3.59967868304826	28.5989838903791	70.7903348486633	6.39300970180851	-26.9159515810474	5.28271099237998	-12.4820683584765	126.30527032009	35.2607761469503	70.7903348486633	56.3564516260924	58.5770490449494	142.959750961518	46.3637632412356	50.8049580789497	11.9445032489512	53.0631068489554	71.7470946496222	71.7470946496222	-28.2671929892413	125.600941839779	8.00172450617073	313.539877952369	31.0819447305239	82.737675708838	95.9263729798969	-39.2577740484571	108.016012145034	35.4781771542102	2718.27901370878	531.153382924841	55.2612230607985	34.3791190482886	-9.5832051885745	127.799058051623	168.464207970721	253.091682126682
191.133316730842	135.587438639883	80.0415605489233	63.3777971216355	112.25816984168	401.096735914669	103.370829347126	745.481180078617	-9.94276195843087	85.5961483580193	0.0554960979418158	81.1524781107425	87.8179834816576	27.8284351434215	-37.7157010039106	31.1611878288791	43.3812810088901	61.1559619979971	-5.49909171115412	-23.2737727002611	-26.6065253857187	37.8266931997942	177.802305989012	-4.38817414933493	82.2633956725617	61.1559619979971	48.9358688179861	88.9289010434768	18.941094648868	4.03322390372387	-6.9654275672134	60.1263464055039	77.7241887590036	164.613535379408	-10.2650230084946	288.898297000999	-3.66583212593222	132.71744611369	16.1317405217549	-23.4634047736193	41.4286389049106	50.2275600816604	1722.02258366413	388.986025386528	41.4286389049106	103.021087142159	-34.4620562445566	258.102072882375	87.6229750828471	32.6297177281608
-51.8621074679486	61.5146771869594	57.0685287691199	300.495154645834	150.43764554375	-35.1890509010503	19.2762672174839	1239.74400791444	-12.9583088118527	24.8339527397833	81.5223450672373	4.82628485950544	7.0493590684252	34.8377866799223	67.0723627092589	91.5261790073763	57.0685287691199	23.7224156353234	41.5070093066816	67.0723627092589	113.756921096574	113.756921096574	177.114536050787	14.8301187996444	27.0570269487031	192.676055513226	190.452981304306	63.7377513958792	-49.6390332590288	16.5689914736823	30.8777453403833	-48.370737613653	-43.9680441162065	20.9716849711288	15.4683180993207	1163.47064755849	1.1595642326197	114.528921791866	70.5019868174014	42.9851524583611	167.361243761224	24.2737050942136	1479.36390600027	19.8710115967672	83.7100673097408	124.434982161121	107.924881545696	84.8107406841025	122.233635412397	8.86427785315101
74.1075234232784	12.9388698054436	-11.5285916416903	12.9388698054436	179.762470581357	59.6494780226992	8.49024045141928	381.062948850958	17.387499159468	-22.6501650267511	110.808715593979	-5.96780494915984	-0.40701825662941	-12.6407489801964	-10.4164343031842	5.15376843590102	279.856631046904	17.387499159468	49.6400619761445	-24.8744797037633	38.5184885910836	76.3318381002905	40.7428032680958	17.387499159468	52.9765339916627	77.4439954387966	29.6212298830349	222.024449444588	38.5184885910836	-8.32721865882477	41.2395069065627	-1.71832191677311	29.1231962128013	95.2121636333179	-5.02277028779894	469.716312349579	-5.02277028779894	446.585173752398	20.3113338900658	-64.5028409662639	397.01844818701	67.6750938747693	2038.22780579651	94.110680842976	4.89057482527855	22.5142994707496	10.3979887769883	93.009198052634	70.9795422457952	41.2395069065627
94.5038788951253	27.7371829881742	-10.0972780257648	60.0077526765339	5.48161768585713	5.48161768585713	68.9099787974607	341.540653750844	-32.3528433280818	82.2633179788509	18.8349568672473	38.8649656393327	6.59439595097298	162.383353067192	260.307840397387	9.93273074632054	157.932240006729	125.661670318369	-4.53338670018554	-17.8867258815758	115.646665932326	-27.9017302676184	129.000005113717	-21.2250606769233	48.8799700253753	102.293326750936	70.0227570625765	63.3460874718814	137.902231234643	161.845859170975	171.766499749907	-7.90732406852885	17.4454240776308	-12.3164976591653	56.0256929956999	823.221897766445	29.5706514518811	73.6623873582458	-6.80503067086973	-11.2142042615062	130.98164403652	5.32019670338056	819.915017573468	38.3889986331541	10.8316636916761	234.597223416477	-5.70273727321061	-11.2142042615062	144.209164808429	10.8316636916761
138.30441959072	16.9438320766895	9.15003287854078	3.58303345129169	45.8922290983848	-20.9117640286043	-16.458164486805	503.49958201826	110.469422454474	67.0468269219313	103.789023141775	-58.7673601338981	18.0572319621393	136.07761981982	-33.1591627685523	3.58303345129169	360.984396680683	28.0778309311877	-9.77776517410612	20.284031733039	70.3870265782808	63.7066272655819	95.9952239436266	89.3148246309277	150.551818330668	57.026227952883	16.9438320766895	-1.98396597595739	9.15003287854078	227.474596373042	159.082074038436	-48.3017033632756	-84.7041749284696	11.2659773797691	-9.69302140019106	816.532772609818	-13.0023369970269	644.448361574355	-15.2085473949174	108.339234886953	466.848424544166	-17.414757792808	645.5514667733	44.3591333481273	42.1529229502367	248.433595153003	3.5442409871522	68.6274477249233	206.515597593082	73.0398685207043
20.6207042678177	38.4450594785572	-15.0280061536614	-5.00180634762039	0.56830465573571	-42.8785611704419	20.6207042678177	251.22329980676	40.6731038798996	-23.9401837590311	-19.4840949563463	41.7871260805709	109.742480321515	75.2077921007075	56.2694146892967	35.1029928765435	383.791941686636	46.2432148832557	8.36646006043425	41.7871260805709	41.7871260805709	74.0937699000363	35.1029928765435	51.8133258866118	116.426613525543	-13.9139839529902	-21.7121393576887	-32.8523613644009	-17.2560505550038	826.392560521756	369.37042702987	20.5322768283337	-11.4813508800351	41.5067225682995	96.7026324103147	550.41301131168	88.9752050324326	183.912169960699	-19.2087782579172	32.6753769935771	527.230729178033	-14.793105470556	349.499899486744	-4.85784169899326	-33.5597148168412	326.317617353098	17.2205222378128	-28.0401238326397	1141.00924662124	203.782697503824
66.6582070571985	28.7602698510381	75.5753687527657	9.81130124795785	25.4163342152004	37.6774315466052	23.1870437913086	131.30762935006	65.5435618452526	-51.4941854090664	52.1678193019019	67.7728522691444	48.8238836660642	65.5435618452526	-11.3669577790142	134.651564985898	243.886795756596	-9.13766735512237	43.2506576063347	47.7092384541183	10.9259464599037	72.231433116928	64.4289166333067	203.759568126544	39.906721970497	-0.220505659555205	96.7536277797377	170.320211768167	46.5945932421724	1153.32508972334	765.564019432188	26.4980478516086	-14.3770507260916	-29.8433042419782	69.5826112172926	541.303343451833	26.4980478516086	403.211794202846	94.9914562791063	18.7649210936653	237.501935104061	11.0317943357221	136.971287250798	185.579512586442	38.6501041855195	329.194723805389	-34.2622338179458	29.8122450335843	484.961991358246	2.19393518378687
147.320567673945	-37.8140731194753	-8.81708118797578	2.33560801644711	21.295179663966	-36.698804199033	113.862500060676	91.5571216518303	13.48829722087	-23.3155771537255	-54.5431069261096	-23.3155771537255	164.049601480579	11.2577593799854	58.0990540385616	7.91195261865856	331.339939546922	-3.24073658576433	77.0586256860805	75.9433567656382	83.7502392087342	-56.7736447669942	41.3700202319272	27.9867931866198	39.1394823910427	26.8715242661775	-1.01019874487975	3.4508769368894	-21.085039312841	1025.25454366766	1199.93109497043	42.42255564127	68.9557026746033	231.47122825377	11.4672174357144	870.47785263988	107.649875431548	46.8447468134922	104.333232052381	-34.9657898726188	668.162606510714	23.6282431593255	71.1667982607144	175.088290807936	54.5835813648811	358.609224455158	75.5889894329366	22.52269536627	972.188249600991	112.07206660377
20.5170904636788	19.4011971363474	-30.8140025935686	81.8912234669094	50.6462103016284	-10.7279227016022	75.1958635029206	90.8183700855612	41.7190636829767	16.053517154353	-36.3934692302259	57.3415702656172	12.7058371723586	26.0965571003362	17.1694104816844	29.4442370823306	407.732075047697	-14.0756026835966	13.82173049969	79.6594368122465	-21.8868559749169	234.76860931132	36.1395970463193	214.682529419354	139.917676488146	-18.5391759929225	30.560130409662	43.9508503376396	-19.6550693202539	833.932030523078	669.083735415579	-2.47945337805464	-11.3303685516116	31.8178429194786	57.2642240434548	592.744592043651	94.8806135310719	371.471712704727	-6.90491096483312	22.9669277459216	412.407195382428	49.5196732665925	497.597253927913	1.94600420872384	-48.9467580392287	971.121215713211	46.2005800765086	-4.69218217144388	585.000041266788	-12.4367329483062
103.477012049973	7.45642674428171	136.972565063587	7.45642674428171	17.5050926483657	168.235081209626	-18.2234972328218	144.788194100096	20.854647949727	-38.3208290409898	-75.1659373559645	141.438638798735	20.854647949727	-12.6409050638863	35.3693875889595	88.9622724107408	455.180318692913	59.9327931322759	-11.5243866300992	-1.47572072601517	66.6319037349985	37.6024244565337	-21.5730525341832	-18.2234972328218	10.805982045643	86.7292355431666	117.991751689206	-19.3400156666089	1.87383457534616	406.49686069053	1110.66474471161	124.165397757549	-30.840111303695	147.416224116736	62.1631941330516	190.596330212368	190.596330212368	85.4140204922382	-19.7682892278918	7.91126596161611	340.065928235711	-28.6257468885343	100.914571398363	53.3057364724091	21.1974524525799	554.859276506292	49.9841898496681	-7.58928494450831	611.325569092888	23.4118168677405
7.78685294505404	1.08398749914078	36.8326032106782	42.4183244156059	135.141296417406	81.5183728500999	7.78685294505404	-30.1960512484544	-32.4303397304255	-52.5389360681653	151.898460032189	151.898460032189	33.4811704877215	-11.2045991517002	18.9582953549095	15.6068626319528	1715.90039741195	-6.73602218775802	168.655623646972	63.6440649943312	83.752661332071	8.90399718603958	128.438430971493	55.8240553074324	40.1840359336348	21.1925838368806	-26.8446185254978	-52.5389360681653	-55.8903687911219	27.1813678743463	858.182289168173	7.2373457632945	-7.1666702057985	194.489553361504	-8.27467143419027	52.665396127357	32.7213740163052	6.12934453490273	47.1253899853982	169.005525108493	77.041423151976	192.27355090472	822.726249859637	171.221527565276	-18.2466824897162	242.13360618235	37.1533789298723	-34.8667009155927	729.654146674728	40.4773826150476
60.6528750154762	5.88210826029594	-24.2977019925585	8.11764976050738	74.0661240167448	23.7664402619875	33.8263770129389	-12.0022237413956	51.7107090146304	-28.7687849929814	58.4173335152648	112.070329520339	28.2375232624103	-7.53114074097269	61.7706457655819	66.2417287660048	860.976732091171	185.843199027317	45.0040845139961	-8.64891149107841	-28.7687849929814	4.76433751019022	56.1817920150533	70.7128117664277	12.5887327609303	19.2953572615646	80.7727485173792	-51.1241999950958	-70.126302746893	226.109077222492	889.184311388483	-8.96107268250769	38.718250175582	91.9416803427518	-6.74342975887561	1.01832047383666	30.9564999428697	36.5006072519499	-25.5933946097483	-2.30814391161146	-1.19932244979542	71.9828940300631	281.550150313294	593.128981083601	9.88889216836496	307.053043935063	16.5418209392612	17.6506424010772	392.432296494898	-24.4845731479322
29.6983790987842	173.971716239257	14.0408076261748	-20.6295292060318	8.44881781452857	83.381481290588	-19.5111312437025	48.7111444583814	24.106389287138	39.7639607597474	-28.4583149423365	46.4743485337229	45.3559505713936	48.7111444583814	84.4998792529172	102.394246650185	392.059318893459	-12.8007434697271	54.3031342700276	65.48711389332	6.21202188987008	8.44881781452857	256.733165451621	366.336165759887	12.9224096638455	-13.9191414320563	-11.6823455073978	142.656573294038	-37.4054986409705	94.6579426467725	727.154401659215	32.5179396560764	-25.1834916924271	-7.42920512365678	76.9036560780022	25.8600821927876	134.605087426506	153.469016905824	-29.6220633346197	20.3118676400468	216.718662807068	172.332946385143	499.677604996845	408.686886331898	52.491512045943	62.4782982408763	1.44793816072838	122.399015410476	461.949746038209	142.372587800343
-20.3143151174447	534.722520787381	-13.6001598444024	-25.9094445116466	15.4945130054473	34.5179529457337	45.7082117341374	-1.29087517715832	31.1608753092125	172.1581360431	17.732564763128	80.398013978189	183.348394831503	9.89938361124542	98.302428039635	30.0418494303722	454.152657510874	54.6604187648604	127.397100889485	21.0896423996492	31.1608753092125	80.398013978189	85.9931433723909	44.589185855297	58.0174964013815	3.18522833820317	16.6135388842877	-34.8616515423696	-39.337755057731	37.4130913406105	320.581813549842	18.5351765266618	129.581734255772	154.011976956176	34.0816946087372	361.669039909612	38.5235569179016	795.861080630434	20.756107681244	59.6224028864326	51.8491438453948	16.3142453720796	357.227177600448	527.128410925987	-54.755551574551	-15.8892563693624	-16.9997219466535	37.4130913406105	119.587544060152	730.343611570259
66.2146496829572	87.4880851986517	-8.80220187238664	9.11227014082979	20.3088151490901	-16.6397833781688	174.821136263082	16.949851646612	10.2319246416558	359.564128899376	68.4539586846092	-2.08427486743048	4.63365213752568	128.915301729215	51.6591411722188	-36.7935643930373	520.794377018324	-13.2808198756907	46.0608686680887	63.9753406813051	76.2915401903914	77.4111946912174	-4.32358386908253	-33.4346008905592	57.257413676349	62.8556861804791	151.308391745735	27.0267421540462	-37.9132188938634	52.3171119254262	776.877842946304	6.75424387043242	-33.2521768607817	522.392555517192	-23.2505716779781	275.686294341371	101.213848374688	700.198869878143	97.87997998042	315.692715072586	7.86553333518837	25.6461647712835	257.905662905276	805.771369029958	20.0897174475038	200.118610737967	51.2058224606703	205.675058061747	262.3508207643	320.137872931609
2.72285269104954	190.930536042982	26.2488131100411	-11.8408370921357	12.8054071563317	34.0907999163717	-6.23941794475677	17.2865424742348	71.0601662890727	156.201737329233	-18.5625400689905	1.60256886157375	95.7064105375401	40.8125028932264	52.0153411879843	35.2110837458474	1286.5681212703	-30.8856621932241	54.2559088469359	277.192390912618	22.8879616216138	15.0459748152832	30.7299484279443	64.338463312218	71.0601662890727	22.8879616216138	63.2181794827422	118.112087127056	-26.404526875321	-7.26841216580446	289.666179535887	40.5525145876514	118.400534883975	303.011554443828	21.6465668014014	711.157603711695	91.7097850680926	879.086904636622	8.30119189346025	20.5344522257397	11.6375356204455	105.055159976034	478.725657398387	750.081613859857	-22.8380162250692	56.1221186469161	48.3373166172838	22.7586813770632	479.837771974048	1063.69792419647
15.3817842730531	463.747330665823	3.05173174725189	-9.27832077854927	55.7346834484023	72.5483914381312	6.41447334519767	32.1954922627819	31.0745783968	418.910776026546	84.8784439639324	53.4928557164385	64.7019943762577	80.3947885000047	16.502698139035	-12.641062376495	686.809189996226	23.2281813349265	74.790219170095	45.646458654565	38.9209754586735	159.979672984721	13.1399565410892	47.8882863865289	78.1529607680408	179.035208706414	85.9993578299143	29.9536645308181	24.3490952009085	54.368075290676	239.116266804806	-10.1824976479961	-33.5542568154463	115.579825491141	-50.2483705064822	625.306763524103	39.8998434251115	473.946799392044	39.8998434251115	-13.5213203862033	243.568030455749	-35.7801386409178	-19.0860249498819	2552.92042438238	137.838643745855	82.1915981090691	48.8033707269973	-42.4577841173321	736.600854797675	841.217300594833
35.9057746628843	633.689052613372	79.64601451292	37.0273192744237	19.0826054897936	35.9057746628843	44.8781315551993	88.618371405235	104.319995966786	305.076481432335	72.9167468436837	29.176506993648	42.6350423321206	33.6626854398055	2.25943631670298	67.3090237859869	373.490702736237	60.5797561167506	99.8338175206288	5.62407015132111	17.9610608782543	220.960635566882	38.148863885963	108.806174412944	16.8395162667149	29.176506993648	24.6903285474905	-42.6023481448721	-44.8454373679509	37.0186646723969	125.006374490732	29.2222853214051	68.2041820763639	179.581029947675	2.49184183229057	128.347679926872	55.9527288105197	632.884800783909	-6.41830599741429	50.3838864169542	254.203518021453	28.108516842692	110.527384267462	2205.52589272682	97.1621625229047	109.413615788749	-6.41830599741429	4.71937878971679	623.974652954205	695.255835591843
71.0411648999351	241.611927136495	38.4980589469072	124.905616132533	-7.51115981426999	-24.3438008244568	-8.63333588161577	-28.8325050938399	129.394320401916	409.938337238363	-51.2760264407557	103.584270852963	178.770067365131	40.7424110815988	106.950799055	234.87887073242	109.195151189692	-23.221624757111	147.349137479449	106.950799055	23.909770071412	126.027792199879	127.149968267224	132.760848603953	29.520650408141	-42.2986179019894	127.149968267224	22.7875940040662	-34.4433854305689	395.262715462878	41.9353788639436	15.1850442318476	88.7484644701116	153.395106497677	-65.0659596644405	579.171266058539	241.448291328326	1182.16839255704	58.6543380090036	-43.8886114140311	520.09761041266	14.0704469555102	20.7580306135342	1321.4930520992	292.719766039844	-2.64851218954978	47.5083652456303	89.8630617464489	454.336371108757	413.096271884276
87.1284015271738	-33.0120795751853	42.2160721431143	193.795183814315	-33.0120795751853	16.3914827472801	38.8476474393099	9.65463333967119	18.6370992164831	282.497034347833	0.672167462859291	105.093333280798	32.1107980317009	6.28620863586673	-29.6436548713809	41.0932639085128	114.075799157609	-29.6436548713809	32.1107980317009	23.128332154889	29.865181562498	862.988891636801	71.409086242753	11.9002498088742	-24.0296136983734	80.3915521195649	-4.94187371014814	-19.5383807599675	57.9353874275351	227.558639888327	54.6674070925276	90.3610809600476	-59.1061783601922	-15.6045133341523	7.81946014140767	640.266743981527	321.254533790567	627.997043589567	-2.21938563383231	43.5131340089276	182.941547553927	95.9382175018475	17.8583059166477	1363.06363979881	8.93488744976767	24.5508697668076	45.7439886256476	46.8594159340076	816.504258702406	88.1302263433275
118.961949158629	69.5305401202103	87.5055979523626	32.456983341396	68.4070990057007	38.0741889139436	138.060448105291	5.4943965931675	131.319801418234	218.948208349977	115.591625815101	54.9258056315865	4.37095547865798	-10.2337790099658	-11.3572201244753	-0.122808979380109	81.888392379815	20.0991310817913	118.961949158629	47.0617178300198	-32.7026013001562	990.752254018018	7.74127882218655	43.6913944864913	-20.3447490405515	145.924535906858	16.7288077382627	20.0991310817913	84.135274608834	563.037220768386	-0.673360889766732	129.928892682518	9.37296630810134	-7.37091235501211	22.7680692385921	154.486581388418	560.804703613305	565.269737923468	-6.25465377747122	98.6736525113731	1022.93575471524	-29.6960839058301	-0.673360889766732	1576.60000917552	0.442897687774165	1.55915626531506	151.137805655795	0.442897687774165	1337.72067358177	222.578354618413
50.7887544638772	33.9276338397425	4.70169142457561	13.6942890907808	318.318535033481	96.8758175031787	-0.918682116802626	-31.2686992402451	44.0443062142233	101.372116336281	17.0665132156077	39.5480073811207	-22.2761015740399	97.9998922114544	26.0591108818129	6.94984084112691	313.822236200379	5.82576613285126	17.0665132156077	30.5554097149155	27.1831855900886	1068.07636545334	-13.2835039078348	133.970282876275	45.1683809224989	131.722133459724	55.2850532969798	1.32946729974867	-16.6557280326617	761.61399992172	-1.35921225890469	38.8560668604254	42.2073401203696	161.736086391712	43.3244312070177	223.176096157355	651.021982343562	1098.97550808943	4.2262431743356	93.5935301061804	485.692501519649	60.0807975067386	22.0997005607046	1983.7116487147	92.4764390195323	27.6851559939448	105.881532059309	130.457535965566	1190.57697719457	166.204450738304
143.372009739568	14.0304727721086	15.155181789217	32.0258170458421	-2.84016248451652	101.757776106559	-52.3273592372836	-14.0872526555999	19.6540178576503	-9.58841658716657	12.9057637550003	24.1528539260837	59.0188334564423	36.5246531142754	63.5176695248757	77.0141777301758	325.574870511119	51.1458703366839	-16.3366706898166	6.15750965235022	12.9057637550003	773.209059320239	10.6563457207836	202.98158764631	80.3883047815008	56.7694154222256	6.15750965235022	38.7740711484921	-65.8238674425836	753.671103385721	28.1378832266223	62.7935532188134	10.2510858112978	274.081347687334	33.7275074189112	-13.2253357963155	386.991756371569	773.793750477961	33.7275074189112	95.213373534089	271.845498010418	81.7982754725956	34.8454322573689	1864.88839281275	-7.63571160402663	42.6709061265734	97.4492232110046	23.6661838727912	642.9965443784	18.0765596805023
121.274720091445	76.2609584026923	76.2609584026923	-9.26518880593736	58.2554537271914	65.0075179805042	42.500637136128	6.48962778512601	12.1163479962201	5.36428374290719	85.2637107404428	39.1246050094716	102.143871373725	60.506141811629	33.4978847983775	96.517151162631	132.528160513633	-18.2679411436879	33.4978847983775	98.7678392470686	22.2444443761894	1114.95350937066	-22.7693173125631	193.296738793449	216.928963680044	52.6287335160973	-16.0172530592502	4.23893970068838	30.1218526717211	782.635416057448	-10.5653074925935	280.312249803613	-49.7219017440059	27.4725269230644	-50.8406615797606	299.331167011442	285.906048982387	1254.75206674591	-38.5343033864595	30.8288064303283	172.911305571168	-2.73398864231097	46.4914441308933	1657.50560761758	-22.8716656858945	200.880301465034	76.6979596962686	116.973313783436	708.797266897641	209.830380151071
244.403855763302	214.002401573135	16.9559392294602	23.7118179383862	152.07351340798	-38.2170702267689	41.7274944955222	23.7118179383862	32.7196562169542	60.8691508374793	18.0819190142812	25.9637775080282	74.3809082553313	22.5858381535652	86.7666858883623	42.8534742803432	288.317067371322	-12.3195351758858	-1.05973732767582	210.624462218672	18.0819190142812	743.212900439006	262.419532320439	345.742036397193	-59.6106861383679	-4.43767668213882	71.0029689008683	68.7510093312263	-44.9729489356949	1061.31295509479	124.21103502027	-17.9776673088384	171.234070436196	366.043788587888	-29.173628122154	29.0453681070873	485.840569290365	711.998977719341	30.1649641884188	2.17506215512975	81.6663839296707	24.566983781761	101.819113393639	2674.65090829357	13.3710229684454	50.317693652387	11.1318308057823	-5.66211041419119	497.036530103681	406.349247515824
86.0181276607264	185.160357320307	107.423836337227	61.2325702458312	26.3074666157516	69.1188839687524	57.8527215074364	159.24818365928	33.0671640925412	45.4599427999888	19.547769138962	40.9534778154624	47.713175292252	18.4211528928304	156.994951167017	13.914687908304	160.374799905412	127.702928767596	47.713175292252	-1.85793953753845	11.6614554160408	98.410906368174	592.995438419946	303.455063164125	72.4987327071472	7.15499043151435	-8.61763701432805	12.7880716621724	40.9534778154624	1984.65672238474	54.1496675082925	1.48928934277134	439.578818336788	51.9088003523129	-14.196780749086	-59.0141238686785	16.0549258566389	909.040487514519	38.4635974164351	-54.5323895567193	170.674759619233	9.33232438870002	118.014381453712	1748.24523742889	37.3431638384453	79.9196398020582	45.186198884374	230.057739252693	469.830524942513	404.845377419104
36.7968253308445	462.898620876723	4.10647593711309	42.4330924676948	36.7968253308445	2.97922250974304	37.9240787582146	97.6685104088272	78.5052021435364	168.68547633314	10.8699965013334	102.177524118307	21.0152773476638	11.9972499287034	0.724715655002944	62.7236541603557	22.1425307750339	92.0322432719769	8.61548964659329	125.849846093078	145.013154358369	302.828634190176	513.625025108375	300.574127335436	-22.9476063197681	0.724715655002944	60.4691473056156	-70.2922502693102	-34.2201405934686	490.7984973703	101.716999367251	-2.5613271868808	857.454548802569	43.4108382832202	162.265705108359	6.40885144143158	164.508249765437	691.50624417879	43.4108382832202	-1.44005485834175	55.7448338971497	31.0768426692906	81.5340974535478	2686.24971664976	118.536084295336	94.9893653960164	73.6851911537745	314.75874178967	1261.11258707663	181.327334693523
-2.32916279941773	371.002867350662	26.9960117743046	28.1239031040631	52.9375123587512	-11.3522934374861	-3.45705412917628	113.843644165713	96.9252742193347	-18.1196414160374	-2.32916279941773	69.8558823051295	59.7048603373025	7.82185916840922	68.7279909753709	227.760668471327	239.039581768912	63.0885343265782	73.2395562944051	21.3565551255118	131.88990544185	226.632777141568	1170.67782014947	54.0654036885098	113.843644165713	36.019142412373	58.576969007544	50.6817296992341	49.5538383694756	584.735188165898	23.6790202672242	57.3423903411446	907.903540875534	-2.12956345611478	79.7846370570916	51.7318286621579	202.094881659002	2157.93668295378	-13.3506868140883	110.08167012362	65.1971766917261	12.4578969092507	621.76489524721	1646.25345783019	6.847335230264	354.702159327442	-5.49590046350683	632.986018605184	330.0156879399	709.289657439404
11.541449783298	1219.06850112192	29.5979290556512	10.4129198287759	101.823846145064	154.864754007601	10.4129198287759	130.037095008116	-4.25796958001103	30.7264590101732	0.256150238077263	26.2123391920849	78.1247171001003	144.707984416903	126.651505144549	54.4255880551368	389.598984548193	79.2532470546224	20.5696894194746	131.165624962638	19.4411594649525	297.059528277383	1061.07430748883	65.7108876003575	211.291251733705	2.51321014712141	76.9961871455782	28.4693991011291	43.140288509916	530.582855304193	99.3686719091574	-73.5661828898935	1335.74058836211	26.3766877407268	36.483270164048	64.557110228829	103.860486319522	751.804715014668	-35.3857604017914	92.63095029361	92.63095029361	26.3766877407268	279.041248323756	1748.98751411569	-24.156224375879	118.458883153208	-20.7873635681053	1321.14219152843	425.025216660617	729.345642962843
58.1736884423897	696.154344574315	41.2361488990642	-15.222316245354	11.8777470239668	157.540587096566	98.8237833463708	94.3071061348173	0.586053995083133	3.97356190374822	-1.67228461069359	19.7819321441853	-12.9639776395772	37.8486409903991	-3.93062321647032	290.782564837393	971.671654479076	25.4277786586271	41.2361488990642	70.5945507741617	35.5903023846224	254.649147144965	1601.74812549078	32.2027944759573	-9.57646973091214	24.2986093557388	171.090618731226	-24.2556706684609	11.8777470239668	384.197980858715	105.496540183292	13.3452573793217	2356.46019209003	31.3259954874135	2.10729606176438	120.105889896117	-22.6162188368618	744.936539152306	8.8500728522988	172.924308088636	22.3356264333676	21.2118303016119	1095.5609322601	1812.54286432026	4.35488832527586	696.61330548681	69.5350639671086	800.002549608337	305.532251635813	328.008174270928
92.4308912291946	761.278041873262	37.0702318008849	67.5750849552596	87.9116537248428	72.0943224596114	15.6038536552139	68.7048943313476	5.4355692704223	248.344585129332	126.325172511833	46.1087068095886	46.1087068095886	-20.5500463796006	-32.9779495165681	72.0943224596114	17.8634724073898	44.9788974335006	69.8347037074356	78.8731787161392	44.9788974335006	87.9116537248428	783.874229395021	80.0029880922271	283.368675788058	55.1471818182922	111.63765062269	-35.237568268744	128.584791264009	373.674713379855	507.506864589844	-23.3231805455757	2344.04386396726	39.6566553179487	-31.1956600285162	-18.8246208410382	158.868487488191	784.168286418898	11.5406571645896	95.8886516246669	56.5262542099642	12.665297090724	958.487474969724	3463.06059047095	-37.9434995853224	442.277748874051	553.617101561353	1346.48824948608	373.674713379855	2333.92210463205
-11.1879677414629	611.690078878678	43.0736406755367	84.9002971636405	108.639750846078	75.8566957608073	62.2912936565574	-13.4488680921712	98.4656992678904	-24.7533698457128	130.118304177807	9.16013541491197	-3.27481651398377	56.6390427797866	84.9002971636405	73.595795410099	564.211171513803	5.7687848888495	80.3784964622239	53.2476922537241	34.0300392727034	240.902421362514	876.215419911551	12.5514859409744	530.297666253179	82.6393968129322	123.335603125682	11.4210357656203	-24.7533698457128	453.17443047117	656.887213404004	53.6272595255558	1372.69566614037	8.607859982388	16.4862549024424	-24.0312046864086	257.34004245839	1498.74998486124	-55.5447843666261	7.48237499380881	67.1330793885061	41.2469246511846	1282.65686705404	2169.53903805444	1.85495005091283	298.98298703582	180.807063235005	2124.51963851127	293.355562092924	1157.72803332175
23.0687542335478	-22.1749138433763	64.9191472047027	171.241767185474	23.0687542335478	72.8367891181644	-31.2236474587611	24.199845935471	142.964474637397	43.4284048681637	380.493732041249	79.623339329703	14.020020618163	36.6418546566251	-25.5681889491456	-1.81526320876043	920.024473858569	-22.1749138433763	66.0502389066258	118.080457195089	41.1662214643175	250.418186320092	482.291985214328	46.821679973933	460.801242877789	-56.1076649010694	109.031723579704	15.1511123200861	-4.07744661260663	198.273308090155	876.324763904584	33.8289350853268	3893.76637541099	-34.8772755536768	30.4499411194742	54.1028988804426	24.8182845097198	1162.41291968011	31.5762724414251	25.9446158316707	22.565621865818	80.0085192853129	1143.26528720694	2840.64658938692	96.903489114576	123.935440841397	359.338687129131	896.5987276997	557.572999792486	1413.58480447515
10.9632871903551	48.3105077724678	9.8315532333214	57.3643794287375	-16.1983277784541	197.699390100918	-29.7791352628587	13.2267551044225	-12.8031259073529	52.8374436006026	284.842904792515	84.5259943975467	-6.01272216515064	132.058820592963	-25.2521994347238	86.7894623116141	1182.30793272025	-7.14445612218436	63.0230492139061	119.609747065592	57.3643794287375	280.31596896438	221.465803198626	34.7297002880632	344.824804515302	21.1488928036586	53.9691775576363	8.69981927628768	-12.8031259073529	391.605753915233	1016.06288064698	10.6192758731188	1821.99581496684	-41.2309548663405	-18.6873762839669	-53.629923086646	70.3597591164089	1395.92217975998	21.8910651643056	124.464347714106	33.1628544554925	71.4869380455276	1639.39282844961	1544.70979840364	69.2325801872903	14.0008126604749	1018.31723850522	809.789136618264	958.57675526193	1962.89318110667
28.2858654037406	1386.0058187751	5.63832656518574	13.5649651586799	113.214136048321	6.77070350711348	66.7866814292838	74.713320022778	99.6256127451884	47.5362734165122	736.02145410858	46.4038964745845	170.965360086636	33.9477501133793	44.139142590729	40.7420117649458	1456.21318917462	29.4182423456683	76.9780739066335	4.505949623258	150.582575131937	32.8153731714516	743.948092702074	59.9924197777174	358.939932446641	13.5649651586799	76.9780739066335	41.8743887068735	-20.4063430991523	515.29167451574	1327.4716998473	41.5199930723269	1448.17067583408	40.3919652593664	-25.0336478923429	105.817578411076	70.8487162093001	1474.11531553217	23.4715480649588	-9.24125851089583	-41.9540650867505	209.596137203442	2233.27803365459	2031.36105513466	190.419664383114	32.4957705686429	672.08754051725	66.3366049574581	707.056402719026	1732.43368470013
24.1007456543021	748.10094602029	112.476356966582	17.3026217072036	42.229076179898	78.4857372310899	-45.0135144745325	-46.1465351323822	-0.825708818392343	47.8941794691468	1476.63322901768	62.6234480211935	20.7016836807529	118.141460255831	75.0866752575407	8.23845644440563	1284.01971718322	53.5592827583955	344.74559182578	64.889489336893	37.6969935484991	188.388741042515	632.532838919616	32.0318902592503	405.928707349667	95.4810470988361	21.8347043386026	119.274480913681	29.7658489435508	554.498184212436	1535.49314567183	117.62240735998	1231.8249700302	159.390892485409	-40.4205093308311	-6.554170039943	-8.81192599266887	982.342937253989	53.2763627072926	56.6629966363814	181.968452012667	105.204749619988	1164.09229144842	1086.19971107938	171.808550225401	49.8897287782038	1775.94415463713	62.3073865181961	726.087636619602	1965.59565466611
-11.831757953606	1331.56139271224	72.0594598938817	49.3861577729391	-1.62877199918178	2.90588842500674	0.638558212912479	60.7228088334104	19.9108650157137	76.5941203180702	2595.59798595479	51.6534879850334	32.3811811822321	69.7921296817874	40.316836924562	213.767598149773	1502.74482372536	49.3861577729391	8.57421395524239	47.1188275608448	23.3118603338551	267.049858133988	608.283055054174	73.1931249999288	558.401790388101	95.8664271208714	-57.1783621954912	33.5148462882793	-67.3813481499153	1058.08262874266	1358.59065505351	124.926125987894	3785.24945398478	49.2342546990695	-53.5711227230652	56.0126312323971	58.2720900768396	993.688051676043	23.2504779879805	36.8072310546356	157.688279232311	27.7693956768655	998.206969364928	2603.55247834134	468.363870343157	18.7315602990954	1590.18518660887	104.590996387911	1215.11501843141	2390.03361754152
22.5220770861673	1213.54787924481	-8.10430068362619	17.9848359350868	45.20828284157	87.1777634890648	-21.7160241368678	71.297419460283	7.77604334515564	-35.3277475901093	1401.84338701465	75.8346606113635	221.02637744594	80.371901762444	34.9994902516388	192.668620251687	800.658934496477	11.178974208466	-14.910162410247	-2.43274924477554	158.639311618583	240.309652338033	718.988593777028	137.087416150951	301.56240787762	15.7162153595466	139.356036726491	-3.56705953254567	50.8798342804206	265.649564563365	2516.63863206144	109.629227388712	1877.85971536811	31.6190588013855	38.4025517220226	-15.865391643074	175.202992288204	1102.2803581086	85.8870021664821	222.687442732663	71.1894341717685	71.1894341717685	1477.63363305052	1702.61948158499	644.394585965602	45.1860446426597	1735.40636403473	-6.82073441555791	888.600331108536	2233.99309370156
-49.7708464918217	1814.9621971268	113.662846923323	85.2889418165267	-24.8018099978414	126.147365170313	-16.8571165679385	69.399554956721	86.4238980207985	178.355350566817	1065.89110230739	-16.8571165679385	10.3818323345855	-38.4212844491034	30.8110440114786	43.2955622584688	353.13860602468	156.791182685652	278.231496542739	36.4858250328378	162.465963707011	691.355554897687	678.871036650697	78.4792045908957	386.052335948563	38.7557374413814	4.70705131322637	42.1606060541969	-33.881459632016	265.156080950201	1924.97294663924	1020.95544446777	3341.53103514823	374.905389724459	-75.4062071018794	49.0517719204755	75.074803897877	615.901294558655	-4.12572820725796	207.452836130745	28.6859208077265	70.549059206155	2404.70188396177	1513.13017969254	471.077464423552	89.7834741459735	1022.0868806407	-7.52003672604945	1521.05023290305	1573.09629685786
-32.4335236001505	799.96337044025	9.58378210175242	-33.5691264569587	1.63456210409511	45.9230735196144	55.0078963740799	396.824356273344	59.5503078013126	47.0586763764226	1581.25813592428	92.48279064875	170.839387768515	47.0586763764226	14.1261935289852	-8.58586360717856	292.348893446991	33.4314420947243	32.2958392379161	104.97442207364	166.296976341282	485.401379104382	193.551444904679	75.4487477966272	51.6010878036553	61.821513514929	246.924779174663	-32.4335236001505	98.1608049327909	-38.7922663711987	1185.21482741752	309.953510582478	3482.63424767404	377.890999599428	66.5108416050739	110.670209466091	6.49939297343467	902.141956513559	90.2889627610064	125.389998753097	17.822307809593	50.6587608344522	1822.69493269323	2346.94588960736	862.511754587005	133.316039138408	1690.21682911018	202.385819638974	1249.75544198362	1098.0283831791
-19.621434209508	1351.83261348254	72.4148357681691	37.1910781223915	-43.4826893889058	14.4660731896317	-8.25893174312811	429.197413212498	5.37607121652776	-32.1201869225259	774.617488190446	58.7798328085132	184.90361018533	12.1935726963557	67.8698347816172	95.1398407009289	131.499848593345	7.64857170980374	-18.48518396287	97.4123411942049	53.0985815753233	1272.29509621789	234.898621037402	148.543602292914	-2.57768050993817	-2.57768050993817	-18.48518396287	-36.6651879090778	19.0110741761836	90.7952162037985	2684.57119061085	423.940754201035	2142.92640434324	618.842225410302	37.5372560477778	14.8742942792584	83.9963276732427	887.398322367257	0.143369129720707	-40.6499620536143	95.3278085575024	27.3389232519441	941.789430611704	3006.38524772383	748.021107490863	1.27651721814668	2021.67955888166	-50.8482948494481	846.604991183922	1312.328855527
69.3774625928223	934.557125985267	65.9667674677536	39.8181048422263	119.400991093831	-4.52093178366767	59.145377217616	451.375316600524	-14.753017158874	67.1036658427765	1041.42557323742	0.0266617164240272	97.7999219683954	12.5325438416762	164.876926094748	73.925056092914	-19.3006106589657	-34.0802895342637	34.1336129671117	20.4908324668366	21.6277308418596	819.730390107952	63.6929707177077	604.856597228619	48.9132918424097	12.5325438416762	48.9132918424097	-62.5027489098367	103.48441384351	-11.8923089058284	2274.26376753947	593.666889914503	1901.17579673069	402.019877553761	27.7979007546802	116.250367998099	11.9218168904767	1192.42205279303	85.6322062599927	-22.0983628185307	-9.62429692522795	94.7042541823947	819.334081984252	1982.8242280323	776.241854352842	25.5298887740797	1644.89044292283	-16.4283328670294	2270.86174956857	819.334081984252
76.5745475334369	2915.89246662939	217.630405693653	1654.35257389004	10.5968074262392	127.764173478676	670.374208498216	1612.26332589062	127.764173478676	1383.61633000189	1085.57895227627	266.544937152437	84.5373782360297	-23.5296098705872	1084.44140503304	93.6377561818501	198.292102558784	2068.41977042487	819.392897361025	254.031917476934	82.2622837495746	1088.99159400595	153.92776007291	1793.1333375638	532.730992067683	-58.7935744106411	-9.87904295185663	35.6228467772452	60.6488861282513	64.5732599140162	1121.13275384001	562.779079284062	1856.52539837712	632.005856007462	-29.6205510374958	11.2345958812323	52.0897427999604	883.945928672952	22.5832478031012	35.066764917157	44.1456864546521	27.1227085718487	1268.66522882431	1621.60830359443	816.988882333925	33.9318997249701	582.071787551239	40.7410908780914	1785.02889126934	122.451384715548
111.096576888945	3435.76958309784	171.421010072469	1051.24717706989	-17.5196674457362	599.383026619728	73.5360807558084	1182.13981510961	25.7318129499975	1830.91202104562	1227.66768921039	795.152885253049	136.13690764437	-7.27589577306245	1771.72578471461	26.8700098025168	31.422797212594	926.045523292769	223.778065288357	141.827891906967	-6.13769892054314	1825.22103678302	66.7068996406925	837.266168796264	880.517649191997	59.8777185255767	109.958380036426	-25.4870454133714	-3.86130521550453	-21.2539868077942	2739.69518270396	693.117476632309	1142.86485266137	893.005199311893	-75.7688202658626	-1.94664995806171	-14.4396326255357	731.732150331774	151.376319142755	-11.0324555344064	16.2249611946277	113.897371140333	2003.74493102004	1547.18320080871	375.114281460244	150.240593445712	805.554320639575	51.4324578029635	1162.17218951111	68.4683432586099
6.71869825982722	2860.66979190621	728.747825702687	965.628044169745	67.0776000807603	291.430499301964	333.567845856201	1482.66467486227	31.7733367515353	1093.17893103662	909.824531165487	529.449564973191	520.338787339843	-1.25323216935262	937.156864065532	34.0510311598724	28.3567951390296	1176.31477694093	86.4380025516256	121.742265880851	-17.1970930277123	425.814469393853	61.3833640599176	1662.6025331209	662.694687860911	147.935751576727	51.1337392224006	-21.7524818443865	4.44100385149012	-26.5137752481428	2849.0526195744	1205.54708324499	2193.24162755361	408.799240252661	-7.19178761494786	66.686400394327	61.003462855152	658.84849197636	-44.6991753735028	190.574438748342	53.047350300307	129.198713325252	1995.47540119032	1160.08358293159	37.135125190617	89.4181505510269	290.594139437821	65.549812886492	1938.64602579857	62.140050362987
46.9377550002711	2446.72117363886	567.688477848245	1489.5426021021	74.2857141870356	648.59285710909	4.77631792067579	1785.81215995871	23.0082907118521	2152.73061238114	2223.37950694695	1100.97368199015	533.50352886479	-21.4321429666402	633.779379216259	196.212032228027	60.6117345936533	682.777806092546	57.1932396953078	142.655612153947	-5.47916677436089	1276.45642010523	58.3327379947563	860.539540806515	1048.55676021552	-4.33966847491237	11.6133077173669	45.7982567008226	36.6822703052344	50.1148929724404	2108.90052881582	1432.11740543084	2218.09578905945	335.615000484423	5.75431849846703	55.8021461101293	77.4137080333471	724.623115102343	35.3280348144493	-19.2695953073641	31.9156829318359	-16.9946940522886	1798.37650749801	968.037549395428	-65.9050710364131	111.53722685948	147.935646940689	118.361930624707	1286.52372510601	144.523295058076
9.67261617545296	1980.99220760504	471.433422727784	1071.152396176	30.1953186888899	819.179215316577	-68.9977434593887	2422.23031164393	713.145252330486	1612.72371250281	1009.58428863569	453.191020493618	1186.30756027917	1.69156519800525	208.05874047201	182.975437400032	46.1574206437853	930.913929000845	57.5589220401392	405.304714628932	-37.0735395495979	1310.58392549943	-10.850086337984	994.762336820427	1020.98579003204	178.41483684149	-21.1114375947025	68.960423436493	-2.86903536053629	56.284498941739	1928.81277121988	1669.27693773695	2148.50757763306	66.5293344739598	-68.9301575631821	308.990442069852	46.0396634095182	964.659916131984	10.7518965763131	57.4228140008746	121.168457312471	24.4116772859409	1928.81277121988	710.815657944735	7.33695139890619	10.7518965763131	266.872784881833	-8.59945942899285	1556.58374688252	116.615197075928
17.996927585016	3261.29907762641	450.361160742135	646.57922961555	17.996927585016	629.467188725427	-18.5087596472474	1814.76122104798	-41.324814167412	1384.67859334287	1679.005696653	533.639759740735	453.783568920159	11.1521112289666	715.027393176044	111.542751117691	51.0802066392546	467.473201632258	55.6434175432875	268.973527306826	122.950778377773	1376.69297426082	76.1778666114356	896.415026611352	942.047135651682	-60.7184605095518	-41.324814167412	21.4193357630406	-9.38233783918154	231.06224874121	2794.21906139045	2002.48840148324	1827.05455741747	77.2728399822551	15.7570764786733	80.6903823991208	111.448264150912	1150.38115887807	15.7570764786733	95.4997328722053	240.175695186185	141.066965097081	2117.54566285105	575.094852039019	136.510241874593	67.0202127316581	54.4892238698174	-19.5575284956052	2610.81095168533	104.61317931718
-10.1958203109315	2878.82946716705	332.240997643788	729.467706471262	156.456764427032	1837.8215405847	-34.1663975677619	2022.73742228025	-86.6733763208188	1397.21950148296	1207.73779554802	242.065968915712	463.50844452643	37.7453342027291	258.046353753599	325.392261284693	-14.7616445503278	497.752126321902	44.5940705618235	97.1010493148805	-5.62999607153528	1560.44771804138	-42.1565899867053	944.061445722886	1596.97431195655	221.519759838428	14.9162130057479	77.6962962974464	30.8965978436348	NaN	1918.94957911164	1581.49540959197	2035.23446185153	29.8902585234626	155.295524223342	33.3104021334593	-13.4315605364957	883.786113152641	16.2096840834757	-27.1121349764826	62.9516467534307	59.531503143434	1705.76062742185	400.405816273106	417.50653432309	20.7698755634713	93.7329392434011	-48.7730445064617	1605.43641486195	233.958827253266
-36.1366582076333	3098.95568279797	490.376117458518	801.030076202971	59.8005937575656	1059.14696839505	-7.58390464656217	1233.88982018881	131.753532731465	880.97778617397	1492.00671238089	622.860893981888	630.855664978988	35.8162807662659	151.169405152993	121.474541449479	9.54774749008049	80.3585763215368	41.5268314784801	261.954088969949	-29.2839973529762	2059.63545317498	60.9427039000085	1864.33461881726	796.4616356332	9.54774749008049	11.8319677749662	-13.2944553587764	-14.4365655012192	96.5271190687691	1678.97796513969	1925.41587627979	1969.91161023565	137.600104258786	-28.9736690118377	-24.4100039907247	-14.1417576932205	1072.01051733167	-25.550920246003	208.336912086037	75.9906264737607	117.063611663778	60.0177988998653	444.506576928634	1078.85601486334	88.5407052818214	22.3675624756833	20.0857299651268	1367.50782744873	441.083828162799
-20.9677035322755	2061.15008105887	43.0271350720628	1428.05828486596	-11.8255837316557	826.963907975206	-36.96641318336	925.241695831869	-36.96641318336	689.83211096591	658.977456638818	628.122802311727	1472.62611889398	-14.1111136818106	197.300406707521	37.3133101966755	5.31589089450632	278.436719938021	-14.1111136818106	349.288148392824	-51.8223578593671	1098.94197204364	30.4567203462106	1770.8877773892	2914.79551744174	48.7409599474501	-35.8236482082825	15.6007756702035	57.8830797480699	NaN	996.769326927336	2823.62687009637	2583.85181755543	-15.9948235669942	-3.43517795770714	90.1912711297056	89.049485165225	1067.56005672514	66.2137658756121	-2.2933919932265	13.6916115095025	83.3405553428218	1856.53415818126	406.465983290844	634.823176186973	115.31056234828	27.3930430832702	121.019492170683	2849.88794727942	657.658895476585
58.2502067692119	1848.84680223179	-37.7971201904667	1261.12863488328	4.50944049415363	1283.99704606416	-34.3668585133354	1303.4351955679	118.851496398533	1235.97338258432	204.608038326818	618.526280700671	455.017140757408	44.5291600606864	89.1225618633944	61.6804684463433	52.533103973993	130.285701988971	-29.7931762771602	676.840729211904	35.3817955883361	1425.78119538559	26.2344311159857	569.359196661788	1069.03398096393	15.9436460845916	193.17383273638	-60.6655313713426	116.564655280445	95.2723263193185	1219.64681494519	1135.09019689812	2049.21579740697	-70.4129387729089	-45.2744847589157	72.4191863065975	51.8513602951486	1579.58377014555	-38.4185427550994	-31.5626007512831	-23.5640017468308	75.8471573085056	2062.9276814146	276.954789420451	937.410535788088	32.4261912843357	126.124065336492	5.00242326907048	965.976960803989	935.125221786816
-16.8913198513072	2915.37776366283	-29.4761657032992	459.044668733118	-80.959626006903	1198.11834331374	-54.6458574072833	1373.16210834599	150.143906911496	508.239975245451	154.720214494039	942.989195586993	909.81096561356	79.2111393820864	31.1599097653896	113.533446251156	-37.4847039727487	607.774665165751	0.269833583227352	316.035056778664	-6.59462779058648	1861.68294278241	143.279445537682	659.258125469355	1025.36273207276	8.27837185267682	191.330675154379	71.2026011126369	96.372292816621	154.10702005238	2746.48809455096	1303.35403366997	2290.21987720427	67.1987881768215	-67.7376771036515	39.7540833740134	14.5964373047727	1001.46228083908	-5.98709129733335	35.1799659068787	69.4858469103888	115.227021581736	3235.91866353437	1038.05522057616	1232.45521292938	68.3423175436051	-10.561208764468	291.330544066421	1673.85754850788	1365.10461947629
-15.4219831511645	2615.17671702106	-31.4482589572617	917.536215560918	23.4989723779285	1469.29799688512	112.788223297612	773.299733306043	-36.0271949018608	1810.42872475776	237.56422778794	536.339798173036	943.865097242363	-5.11937727581639	100.196149449965	305.103532970778	79.5909376992684	316.550872832276	45.2489181147745	242.143163732539	37.235780211726	974.772914868407	13.1963665025803	135.682903020608	1054.90429389889	-32.5929929434114	34.9463122394264	-10.8430472065654	116.222425256062	227.908857454301	1937.64703801645	2354.20975403026	2192.84892172821	166.111091891814	-35.3038477192565	-0.971755740096811	-28.4374293234246	631.883139742413	-38.7370569171725	21.916305579343	-2.1161588060688	64.2592190203066	1522.22872506862	556.352537388262	1292.20370880825	69.9812343501665	89.4360864716903	596.406644697282	1333.40221918324	975.20405953401
20.4107972767409	2178.32900855003	318.21267356711	792.404891967927	67.3718623840683	790.114108304155	18.1200136129688	1061.57197246115	137.240764129116	1239.10770640348	-13.9509576798401	1074.17128261189	642.358561990857	54.7725522333219	754.606961515688	42.1732420825755	24.992364604285	563.326525590721	301.031796088819	944.74200560877	-50.6034963001932	652.667088477831	27.2831482680571	96.0066581812191	916.107209811619	6.66609529410849	2.08452796656436	-9.36939035229597	34.1554992593733	15.5040304973799	1476.87888770364	1678.4478335252	2319.80357023014	302.968833913346	-10.8373658315731	52.1529297376624	-0.52986292024367	1622.32920656351	10.9229180923446	10.9229180923446	-7.40153152779663	7.48708378856812	1569.64641390561	1405.8716454256	1319.97578783118	54.44348594018	39.5548706238153	620.210867962041	1819.31703998003	1837.64148960017
-57.1742074559326	1300.8955570084	463.132689646859	505.536555710302	27.6335246709542	1110.65118493998	-62.9044596266682	457.402437476123	7.00461685630603	1620.64362813545	41.3861298807196	1285.99690136449	1072.83152061313	52.8466342221907	260.281762802819	13.8809194611887	82.6439455100158	687.758574739694	339.35924275897	1459.0505169207	40.2400794465725	319.876385378469	146.822769822254	79.2057942075745	1079.70782321801	-7.8940387876065	8.15066729045315	138.800416783225	89.5202481148985	170.689723059276	1287.04418240214	2092.79077882722	2253.25240542681	64.0973568181198	-60.8334810344181	96.1896821380378	13.6665598868201	880.159343524606	-24.1565378116547	72.1204381480993	45.7588852067381	34.2973404496245	1565.55972	819.413156311904	1399.36732102185	146.620479069338	54.928121012429	493.905285209879	1555.2443297186	1266.41340183933
10.7836573261512	1413.20973568021	492.401770906451	800.86670555669	-52.2853813569832	1438.43735115347	21.1040454743005	729.770698313884	0.463269178001977	1657.45892185308	101.373731071017	581.845134857078	663.261530248033	-21.3242169125354	922.417943746004	-22.4709267067742	84.173084157435	-23.617636501013	732.064117902362	935.031751482631	-4.12356999895326	100.227021276778	6.19681814919602	58.9454686841812	1143.73293403409	6.19681814919602	36.011272799405	163.296059959913	44.0382413590767	48.5313051902118	1558.0256703967	1624.55353755626	2621.3245127572	8.38517845599657	7.23814626359042	108.176979195331	71.4719490383347	312.348709443626	-40.9372058174678	-0.791079083252616	39.3550476509626	-8.82030443009566	2063.86686724781	987.950670770847	1106.09498658868	195.351425818199	-6.52624004528336	1280.44387983442	1350.41284357119	989.097702963254
-8.38034956037719	1625.47440722072	1971.98012108862	1573.84276111457	42.1039266322971	1845.76943060693	26.0407478437189	761.504862377906	206.177824258489	1071.29473901477	43.251296545767	791.336480128123	935.905089225326	44.3986664592369	1724.14821977913	35.2197071514779	45.5460363727067	1300.76872170875	663.978419732967	736.262724281569	-12.9698292142567	51.2828859400561	603.167814319064	54.7249956804657	1338.63192885325	-2.64349999302784	-54.275146099172	9.97756905514074	73.0829142959836	65.0829096788312	2225.45189051459	1227.91701041561	1514.89482402291	264.819467949513	-46.2644820008014	18.0185482472339	77.7099334775525	945.53084182603	49.0121521168224	-33.6374582020802	49.0121521168224	67.3787321876896	1936.17825439843	818.112692584388	1427.65356868629	7.68734695737111	-38.229103219797	1125.75290877141	2094.59000750966	1340.41231334968
-0.0136941672040496	2891.87587378291	770.314968037847	582.037917960904	-18.3821868576375	1168.68165326162	-11.4940020987249	346.691605364726	335.211297433206	933.335340665443	197.447602254955	928.743217492835	962.036110494246	63.1279994561608	2315.56441562056	417.869514540156	25.2429832821419	863.305462283166	1588.86092355529	1470.61375186062	8.02252138486056	78.0523997671379	700.285089655569	52.795722317792	1487.8342137579	-11.4940020987249	80.3484613534421	103.309077216484	-28.7144639960062	94.2966115613777	1295.93269302166	1053.53765173283	986.907735170021	11.5836116903065	-29.772888245229	77.0647365882379	79.3623199179899	616.996819079952	-15.9873882667172	5.8396533659266	23.0715283390664	141.397069821293	1391.28240120637	1547.5180676295	773.232485503087	36.8570283175783	-45.8559715534929	1536.03015098074	1318.90852631918	2411.40939961625
9.51129752382425	3585.39084643445	1114.55341960928	442.568345368124	41.6746856926317	2033.50736728949	60.0537646462359	379.39026146511	102.555384726446	1078.94395413667	15.2547596968256	1104.21518769788	1439.63337860115	56.6076873424351	1617.6807059642	444.865730237325	12.957374827625	671.158139853577	1211.0435841157	618.318287861965	-31.8416301217853	62.3511495154365	346.078180861702	271.413172612685	1260.43735880351	18.7008370006264	-22.6520906449832	-10.0164738643803	30.187761346629	25.8329184679258	1198.49981385643	1364.05278732305	1734.24763076922	115.507445762341	52.2754072855098	454.661106683527	66.0714884077275	279.910745802102	-6.35793748391559	281.060419228954	-7.50761091076707	117.806792616044	1682.51232656091	1849.21497345437	1213.4455684055	44.2276932975494	-33.9500997283511	1580.19139157112	883.489294899128	1726.19991678126
-52.2127254553485	1892.49566235641	1090.2459846421	1332.759855699	53.5279197448178	1456.89017832529	-7.38788672919104	1047.71985559421	197.197274636348	1575.27372675591	190.301145601555	827.043726480817	1216.67501694665	84.5605004013884	2293.62050121356	737.394049028502	36.2875971578342	496.029532810731	1367.24050087297	1105.18759755082	-33.8230480292326	27.0927584447762	412.126629554078	104.099532666637	1715.49501713004	-62.5569190075387	-22.3294996379102	350.061468240937	33.9888874795697	156.310327221496	1370.14748058254	1149.24062423626	1673.89440805867	17.0929854616034	40.104116331007	175.869788460489	-7.06870195127047	890.365401955472	23.9963247224245	34.3513336136561	113.739735113099	103.384726221867	1573.79598877676	1069.85222273682	882.311506151181	-40.4348417119058	42.4052294179474	1677.34607768908	1152.69229386667	2214.65598348965
50.4445981425828	1819.17229455255	1098.11100349335	1322.36451506679	12.4940038763091	814.056555500333	79.1950483443053	1850.22278077041	730.105240911303	1014.15968890432	289.648343820914	1234.96314645355	995.759400775219	-33.506716446447	1149.86181385645	501.251657305592	75.7449943200986	493.20153124911	2034.22566206144	972.759040613841	-40.4068244948604	263.197929635329	319.548812030706	29.7442739973426	1979.02479767413	53.8946521667895	73.4449583039608	286.198289796707	-41.5568425029293	65.9116659435174	1097.60281794267	2557.63002858432	1619.20559903152	71.6688710327983	335.348864121867	443.584319800349	-53.8381999135269	604.786062300216	-4.3262361457105	0.27952792571428	125.786598872039	277.776813229057	1795.37607476352	2054.45030378117	622.057677568059	-15.8406463242724	161.481270425581	1048.09085417485	1416.55197988883	1790.7703106921
349.987067319364	2109.37975775991	1704.33971391748	906.917127602702	-40.0941112675189	1667.51789174999	-63.1077501222023	2298.09159636831	973.656680281284	1299.29967007505	338.480247892023	979.410089994955	612.342550262755	19.7413497546579	1383.29945189465	856.287122122399	-46.9982029239239	268.288649385239	1163.51920083242	839.026892981386	45.0563524948096	17.4399858691896	28.9468052965313	114.09726905886	963.300542796677	4.78248449911372	17.4399858691896	803.355752756627	-53.9022945803289	160.898535661992	1567.88962334986	1283.26489062348	1225.64854796632	248.475376500877	311.853353423754	583.802490765552	8.79139104708811	551.537338877542	-49.9772784632158	81.3879827951106	29.533274403666	269.217259857455	1578.26056502815	1774.15613006249	224.276512584869	15.7053521659474	285.34983580146	1415.78247873495	1509.12095383955	531.947782374108
-76.6241293795506	2533.47871360002	922.744758007423	1225.5489254991	106.439987088801	1307.29453725541	112.196720311076	1304.9918439665	480.627646536688	1158.77082012071	691.32408247196	1030.9713425862	785.734507317273	41.9645749993184	1116.17099427587	641.816176760394	0.516095798937029	122.558840111171	1958.95673801696	1234.75969865474	0.516095798937029	-13.3000639345234	-32.8729568902591	22.3916820435828	1587.07177185798	-30.570263601349	37.3591884214983	159.401932733732	85.7157474886099	56.5256388575524	1985.85274864756	1485.35784987358	1541.86533844484	33.4613578080604	42.6870702278572	103.807415009011	-63.4086225998058	258.338098040607	109.573485271384	359.820934658372	12.7035048635177	702.325508243328	1084.03935961242	1885.52312608227	212.209535941623	-16.1268464483473	256.031669935658	1548.78462275968	1043.67686777581	1210.89290538463
-55.5957699406764	2037.61024221769	601.051135359417	980.063121050172	-15.2753459310215	789.981122147514	270.423658480247	1461.60418493691	883.294103427001	1250.78596797214	78.0376353484654	1401.69955497971	671.323874347672	-26.7954670766372	1189.72932590038	695.516128753465	41.1732476824953	135.638241076544	1245.02590739933	1228.89773779547	247.383416189016	66.5175142028497	8.91690847477137	42.3252597970568	1245.02590739933	5.46087213108667	15.8289811621408	91.8617807232042	72.2775747756576	99.7170359180406	1766.24121775893	1670.45070038165	1206.50144754229	129.723704012129	-39.9293809813693	105.487549013058	128.569601393125	698.696295180799	186.274732343295	594.827059470494	88.1760097280067	519.810389235274	1364.61350634575	1907.04173727735	171.271398296251	-36.4670731243592	260.137299959511	1714.30659990378	616.755009231558	3159.24307889602
-6.87880745625487	2028.75116639099	634.010357582855	1195.36471616927	-8.03148581064176	412.696113540573	748.125514667158	1495.06108830986	321.634523544009	760.804976565413	19.6327946946436	591.361258470541	494.536276702042	23.0908297578042	1172.31114908153	774.637116818056	18.4801163402567	74.9613557052143	1196.51739452366	487.620206575721	228.26757683867	202.908653042159	130.289916715785	204.061331396546	872.614776940942	0.0372626700664634	214.435436586028	-3.4207723930942	107.236349628047	34.4057431228864	1490.85135610314	1889.323787886	1503.55627421796	109.480259255889	-6.01899633334584	730.866254325974	-38.3587878983316	691.596507425634	317.378919316512	991.894571957645	112.945236923566	173.004849829968	745.881157552574	1414.62184741424	-0.244033553884089	-33.7388176747622	577.252244392291	1430.79174319674	1348.78727172838	1597.11067124524
-71.1333094819318	1707.32524376013	506.692718516948	833.089456887573	11.9075568173085	678.541177941765	430.571924409311	1338.25472687462	750.048590588333	914.976977821546	400.584944912363	610.493801390999	1191.77986548568	-39.9929846197167	1297.88763909026	497.46595559481	56.8880260627303	325.617496169994	109.941912865023	921.897050013149	120.322021152428	96.1017684818159	-45.7597114460528	171.069217224186	530.91297118756	51.1212992363941	-4.23927829643269	-44.6063660807856	29.2077372963168	68.3996610798971	1445.05734585989	1979.07569209696	2115.46998832202	425.567775770928	-0.953370898943788	9.44958389788235	-25.2269320915381	274.146989283792	83.4261513419793	2819.40326290725	-17.13574502734	71.8673126788392	1070.55097317415	1980.23157596328	-51.8122610167605	22.1643064273365	916.818418954384	1035.87445718473	1003.50970892794	2033.40223381372
-13.1368240641604	2027.1584225579	590.412052623248	915.843760512062	-29.2930081437469	525.787316304903	1318.59434935318	1475.54013755488	490.012908700104	1025.47500962354	691.965209694935	415.002054044881	1130.49020614085	-54.6812974116685	289.214620853815	926.229878848939	14.5594915008449	-149.310375592104	391.921791074043	785.440274726828	-35.0630738864564	50.3338991056435	-50.0652448175009	28.4076492833476	1180.11277152815	28.4076492833476	311.140870676111	-52.3732711145847	-9.67478461853477	102.44608592652	1649.05633789013	1022.08344591984	2263.30468777245	944.57941683864	13.3742913108146	59.6453534488432	-36.3671004875662	354.623374578775	369.661469773635	1595.84461643139	18.0013975246174	120.954510781731	980.439489995612	2347.74937617436	-90.7355984997498	385.856341521945	531.610187256735	1189.81604617019	628.779417746595	1415.38747409308
-4.72445351866041	2691.45732894831	578.389807785758	1022.94226442378	53.0096317590048	357.845602025077	1348.56250538981	979.064359612755	483.705907930387	638.43325647453	759.674835557627	540.285311502499	1017.16885589601	-24.3540425130666	28.7613159423854	445.601411647128	-9.34318034087363	384.403281252803	61.0924036978779	868.214915879638	64.5564488145378	-5.87913522421371	14.9051354757458	78.4126292811775	1256.18796894555	36.8440878812585	-92.4802631407115	422.507777536062	5.66768183131933	55.5081959750991	1856.84368146472	1139.08789675806	1853.37066960324	1293.05808928385	34.670124806196	35.8277954266906	61.2965490775722	556.779574649269	419.016770810409	1433.13623436369	119.180080102303	36.9854660471853	630.870494360924	2444.94035667599	-98.461996550685	402.809382123485	1078.88902449234	1282.63905369939	1064.99697704641	652.866236150322
-21.7200530365189	2022.09593256102	67.2419768622999	685.354782003443	-11.3218936976959	275.205163638759	1215.66090828342	946.464116511665	294.846131278758	1289.60337469282	1187.93248337989	518.984232582276	1897.31802049514	-42.5163717141648	4.85302082936203	349.147630048167	-4.38978747181394	275.205163638759	83.4168913893578	1050.44570989989	-62.1573393541638	107.679263179945	-45.9824248271058	-25.1861061494599	684.199430965797	78.7954872387699	82.2615403517108	431.177553721104	332.972715521109	98.865847272994	1636.28302302258	1611.95313553898	1387.19131783331	917.972059220967	52.5232044470832	52.5232044470832	22.4004866102412	507.839670211657	215.881020408419	1395.30128032785	73.3773937187431	103.500111555585	1453.22958386024	1925.92454068453	124.354300827245	1066.26851626388	432.532875619552	894.800737808012	517.108198776839	360.70177923939
-103.472551780261	1423.63138231245	64.1505144146245	704.586229393704	29.4698800294759	355.467843249873	1794.71417023354	802.848026818291	740.422884925024	842.152745788127	1022.4920445909	379.744287319478	920.762183727797	-79.1961077106567	89.5829796304002	590.140135922713	9.81752054455827	208.653157686077	26.001816590961	643.317108646608	-73.4160019797986	56.0583663914232	-5.21075435567282	47.9662183682218	864.117147565388	-83.8201922953432	-46.8275156178512	717.302462001591	454.885661820633	NaN	1697.13038262479	755.646502041622	1421.17821072973	1745.82782472392	0.836149505114538	0.836149505114538	3.1550753193588	914.492920317354	-10.7584795661068	1614.80851621912	20.5470189261908	90.1147933535187	735.935632620546	1924.38511242073	6.6334640407252	916.811846131599	441.432054211525	1522.05148364935	650.135377493508	487.81057049641
-107.821572978937	1430.57883021809	51.80192750316	472.837827325503	-71.9641199720892	564.216497891341	1217.74749624196	781.674599997387	1092.82475673423	679.885701139238	1217.74749624196	670.632164879406	1046.55707543507	48.3318514057231	164.00105465362	782.831292029865	62.2121557954707	501.755128137477	136.240445874124	534.142505046888	-21.0696705430148	41.3916992108493	-9.50275021822512	165.157746686099	1151.81605039066	-55.7704315173837	-32.6365908678044	1235.09787672914	206.798659855341	NaN	1481.90606840001	1093.18508879824	3953.47528198739	1555.0088197878	-74.138211140218	24.4924851766495	123.123181493517	405.090936846444	-10.318348817539	1369.35103848547	173.018710218521	51.1807912388607	943.498502623226	2874.33942816755	15.2095961115326	830.943472708683	726.510970726118	815.858777977868	475.872965967961	755.519999054608
-17.2718217084268	2060.19601606506	61.4289097504016	1294.0212480394	42.9110905836184	657.471214181234	794.04013053626	534.790662201296	736.171945640062	761.633946994389	2181.71920434707	101.93663917774	1557.90017116606	-14.9570943125789	78.7893652192608	666.730123764625	18.6064529272156	266.28228428294	2.40336115628031	615.806121055972	98.4645480839678	134.34282271961	19.7638166251395	38.2816357919226	560.252663555622	-65.8810970212325	-51.9927326461452	1338.00106856051	316.04892329367	NaN	1093.32017872632	902.873415409448	1946.84683139643	2763.21314000472	16.8314616852319	344.306993730093	48.1855019873994	278.115130869961	107.409800335938	1584.53347679361	114.377364847531	-0.58744959375007	581.204187124248	2373.02952735553	-49.3604011748996	655.524875247904	366.370948016803	1230.34894745431	282.76017387769	525.463671031505
10.8491993633834	1387.75417441844	22.4295608020298	934.962042167367	23.5875969458944	445.112753312624	1182.7817769544	208.873379964237	1655.26052365117	1181.62374081053	1064.66209028021	123.178705318253	1076.24245171885	-3.04723436299233	44.4322475354579	455.535078607405	-36.6302825350669	333.941283501618	23.5875969458944	394.159162982579	-57.4749331246304	-29.6820656718791	65.2768981250215	189.186765518538	795.99770490361	-70.2133307071415	87.2795848584496	1013.70849995016	482.169909916292	NaN	1630.37421451985	1301.48243453197	3249.26555559091	1753.56336179446	41.6990793840681	127.699050122947	-9.4360383525627	535.617830249252	-33.8414354541365	995.83388987893	41.6990793840681	56.8071823517091	580.942139152175	2020.86056814503	-19.8954942532372	378.725991739135	404.29355060745	1112.05006655309	240.428741496883	956.320389809715
-90.7725327105068	1447.993512857	183.841588373453	1037.81039528855	56.3835574906024	547.676331075408	682.086618188232	45.9551731456419	1132.82456376486	837.353673990978	1894.09662094697	539.565365473772	1604.41927803141	-37.4719016140421	83.0338730388348	553.46987793372	29.7332419423701	663.547268241636	87.6687105254839	665.86468698496	-0.393201720849171	121.27128230369	-44.4241578440157	43.6377544023174	380.82218155604	-119.740267002064	11.1938919957736	1475.80253777689	839.671092734302	NaN	1547.18601848311	1042.41616400721	2749.79438145105	1787.94030391287	-38.0704599746245	-2.01547036920273	14.2674281622781	236.412686698909	-8.99385545412307	272.467676304331	96.8449850005022	45.6701610444197	558.581464786065	2303.17773601615	-21.7875614431437	113.127883531983	880.750242873221	1212.22353440694	667.909497783151	766.769953152856
67.1893880061907	1807.42384541076	64.8706212408282	890.351589709882	44.0017203525656	1470.04328105051	457.901587969774	30.0891197603905	1290.33885673492	823.107353514369	859.048238377488	766.297567762988	1226.57277068745	-11.6486820161347	-2.37361495468467	798.760302478063	104.289656251991	1262.51365555057	120.521023609528	562.246092411087	-0.0548481893221589	49.7986372659718	-49.9083336446162	156.461908472647	459.060971352455	-112.515036309404	2.26391857604035	1721.62947509234	450.945287673686	NaN	1726.92529885206	936.591028597374	1846.81400258731	1665.2349949883	-20.1906652897486	-16.6987612974598	-2.73114532830472	503.594933553567	-14.3708253026006	195.143414234725	41.4996385740197	140.436918355535	644.435061242547	1070.44734830178	-110.980169089257	142.764854350394	999.445300458572	1760.68037077752	216.094838188458	2329.86072152059
-15.9569152902078	2159.15216900195	55.9666917637195	388.903388932705	-46.1184279257257	807.684391295088	815.804798543112	15.3646555235992	394.703679824151	819.28497307798	731.120551528004	971.252594433858	1351.7516769127	-20.5971480033644	46.6862263374063	620.915024590535	6.08419009728604	826.245322147714	11.8844809887318	637.155839086583	0.283899205840299	-26.3974388948101	-69.3195914915086	189.373382266972	521.150021257668	-32.1977297862559	-37.9980206777016	1503.71929826858	347.141294514296	NaN	820.11743297485	1484.09516828506	1249.95565109672	738.576307585877	46.6416149994527	25.6738970422883	-5.77767989345825	322.716568102117	-67.515960545109	132.842233267795	37.322629240713	145.655838686062	302.913723364795	1668.14513702017	-74.5051998641637	100.225783112206	1008.82689458933	1475.94105574616	475.31495990148	2883.10790531586
-52.7707118006492	2619.23840338952	96.9639432208674	434.737467339172	81.8744043427301	676.17008938937	791.082731615185	-16.7879652450909	399.915454543471	786.439796575758	1897.26200475864	600.722394998683	1630.29323999159	-58.5743805999328	51.6953265864554	387.147383185047	51.6953265864554	1341.27053378727	67.9455992244495	937.335185357131	38.9272552280315	8.74817747175685	-14.4664977253775	NaN	688.938160747794	-105.003730994202	34.2843201886046	1485.2015200095	532.239103167137	NaN	1260.70530136036	1426.2460402508	1833.10320836886	1077.6778646998	19.1497596820514	101.920129127272	99.5885694245898	1153.45355503698	12.1550805740046	120.57260674873	181.193159018469	579.889868177138	877.163730269128	2028.95422339417	-20.4867552635473	76.272972397767	1093.99878261858	1151.12199533429	335.076099395499	2748.24039167165
157.752945723481	2117.05183293809	5.6082188561934	243.697295251566	68.3243658091209	739.619420231197	405.133303148917	60.1944949078155	1134.49886400889	834.855050789346	1201.86065147685	1101.97938040367	1486.40613302254	-58.269338225492	81.099877225458	291.315110530641	2.12398846991965	1155.40424632653	160.075765980996	1060.16861576838	9.09244924246715	85.7455177404897	-31.5569052640599	NaN	NaN	-2.52165204511202	-55.9465179679762	1834.82917164991	715.229807527281	NaN	73.2832293710648	2016.98526280471	2435.82621718807	1283.13857671242	80.2833567423744	104.783802541958	87.2834841136841	408.12265529871	54.6162230475724	67.4497898949734	0.948579867531666	453.623483212223	709.128132265025	1092.96844979184	-34.0520569890166	195.785458368984	1127.96908664839	1222.47080616107	279.7869868247	2886.16774474233
180.263953563346	1543.39234047524	-61.4502020015948	344.118260941502	38.4893046262171	294.148507627596	425.464370987396	33.8409554807375	539.348925051646	1007.67010145872	1135.49970295941	838.005357648712	1426.02152455188	-81.2056858698832	-10.3183614013189	538.186837765277	81.4865342219036	849.626230512411	-5.67001225583932	719.472454438982	-10.3183614013189	41.9755664853268	47.7860029171763	NaN	79.1623596491638	11.7612970397093	-61.4502020015948	1819.96911463128	406.870974405477	NaN	947.154438637363	1306.77442390863	1716.60109543529	912.126517994058	23.5849310088919	76.1268119738492	17.7469442350077	821.053924321466	162.529016227334	79.6296040381796	7.23856804201629	1040.56222701951	899.282947091513	2020.17640767727	-44.1357155681641	393.713292473146	1144.47839159465	983.349956635445	357.517774475065	2717.23202847903
216.754409512878	1409.75153967183	57.455572444869	390.006429389763	-40.2167072172678	315.589454409088	-1.84545449285691	35.3630329974809	541.165909819261	640.000954715471	1251.6154678379	1148.1293620054	1728.34921380785	-4.17098496100303	138.849138829983	1380.68240882001	85.3619380626224	1550.44613299467	42.3396244019193	535.352083648896	79.5481118922571	63.2693986152343	-7.6592806632222	NaN	48.1534505722846	-118.121977900163	-6.49651542914914	1807.41724972482	723.720051568731	NaN	1002.0963356396	1418.08526670509	3024.7840875339	180.635047608576	122.209635942074	122.209635942074	55.6046666422615	1135.30627423922	-30.8649426241616	122.209635942074	306.833936808221	999.759319172936	960.030039239714	2092.31451733653	77.8063230755323	174.792506441926	1481.18471130491	1765.13221200411	297.48587094158	3333.27026113303
334.72854462645	3170.04150743906	19.4352278754379	359.160868064721	55.501991046218	255.614354445384	49.6847711799631	-17.794979268593	283.537009803408	1177.06198126015	1039.77559241654	523.206468293107	1434.18309934862	-38.7369707871105	90.405310243747	723.318831692274	21.7621158219399	1462.10575470664	103.203193949508	1317.83870202352	-21.2853111883459	232.345474980365	18.271783902187	NaN	40.3772193939554	-6.16053953608336	-75.9671779311414	2086.87516834241	957.171070315718	NaN	1079.3430134418	1426.66091209965	2474.46171074421	183.566884243437	120.418175396555	57.2694665496729	203.447033324862	1144.83056335708	56.1000460154714	150.823109285794	98.199185246726	1052.44634115516	1046.59923848415	1343.63205417134	246.715593090318	616.252481897997	914.454718119384	1673.40864481617	282.967629650565	2587.89550256175
166.466107606457	1316.62013083344	-26.7783942717601	360.874732989965	84.9774622361247	242.134135450338	-71.0150874727978	31.4277809927632	44.2331395509583	420.245031759779	597.19180456393	870.760828307189	1810.2084970766	-25.6142707664696	309.653298757185	969.711326256879	173.4508486382	1529.65473230159	117.572920384258	485.435948056045	5.81706387637295	12.8018049081157	-22.1219002505982	NaN	98.9469442996103	-76.8357049992502	-9.31654169240312	940.608238624617	832.344752632604	NaN	932.006226540323	1560.47572454977	2290.76430324232	565.691602933325	44.892856910597	195.865976544152	96.3875643825072	1753.58087756944	372.586449913662	61.2775365607502	42.5521883891465	871.148844982611	2229.9069216846	1848.37795268818	154.904277418769	1209.3754463322	946.050237669025	2042.65343996857	165.437285765296	2636.01291015626
285.713548232996	2462.73190945905	81.8728777062124	385.886677749016	-0.828194336082827	807.545664781563	30.621509116621	98.1801313483551	243.780610296058	507.026276233505	1098.74662267697	1172.12926406661	1419.06767636192	-15.9706441466439	84.2024853693756	1020.704765961	131.959442464222	1351.50905413018	112.157777327335	1600.77707408865	-38.1019169466948	50.4231742535086	60.9064087377432	NaN	64.400820232488	-45.0907399361845	-62.5627974099088	2660.74856082793	1153.49240276131	NaN	546.675384956073	1541.06613934859	2916.11295402093	188.273063584919	48.8943830516919	122.683096275165	10.243152315587	1281.04876894207	389.727963179162	82.8606161228144	58.2643783816568	361.617977189268	1423.94119772403	3461.91518199138	600.552858103371	1502.41490861249	831.288993103755	2403.10570970535	489.284163560039	3311.99525671194
135.873425071627	1677.81001857562	-10.9776790716106	637.031955084263	12.3320199987446	597.40546666466	54.2894783253839	16.9939598128156	-27.2944684208592	331.674897262611	1015.81456497754	647.521319665923	2572.90246287726	230.277706306566	268.738709772652	1040.28974900141	-15.6396188856817	940.058042998881	110.232756094236	868.963460834298	25.1523544874399	95.0814516985055	1.84265541708473	NaN	93.9159667449877	-12.1431640251284	-57.597077212321	1995.98741088597	1688.29938315728	NaN	844.114224942708	663.600660308612	1994.00907498199	236.932234809837	109.166140361028	62.2795001963277	97.4444803198531	1264.9218204209	769.095600679188	47.0413421428001	16.5650260357448	507.702581760982	1066.82576572504	3295.11333955243	119.715634398086	2212.03195174785	635.468676209791	2255.40209390019	253.342558867482	2069.02769924551
447.660042118177	1385.25820760453	48.8309717247303	910.628290498874	13.8459655498666	606.258736777559	-25.803708114979	17.344466167353	3.35046369740746	402.179534090854	1556.68473786136	684.391917234755	2286.70520004351	458.155543970636	79.1513104096122	922.289959223829	-2.48037066506983	1382.92587385953	12.6797986773711	831.328943169183	12.6797986773711	285.562846841308	72.1543091746395	NaN	108.305482221999	-58.4563805448518	-45.6285449474018	1307.12502714733	984.096803466088	NaN	833.497865302494	1153.74980486633	1472.82866040245	392.418270884906	60.4354910440093	65.1278271548347	9.99287785263621	1109.17261181349	832.324781274788	143.72445701116	143.72445701116	76.8586674318982	1752.02265899657	4224.88378940155	411.187615328208	1449.36697984833	556.650034763795	1706.27238191602	238.744263255374	2825.39454434788
472.766722987462	3825.12559481203	-14.9764055968298	825.155299141663	-14.9764055968298	616.289222546954	-25.478051906061	161.217882480271	101.708553394628	449.42973118917	2470.41322092121	676.965401222512	2274.38248981556	469.266174217718	27.0301796400948	996.682188859105	80.7052607761652	2030.51092552342	127.379244372748	1064.35946507415	3.69318784180334	337.412170557371	62.035667337532	NaN	21.1959316905219	-34.8128486253776	-23.1443527262318	1115.70084703039	2366.56360741882	NaN	1150.41183728566	441.313729091272	3564.16301352351	382.613554571869	16.3244655707944	45.6745528304959	46.848556320884	1522.57094373867	541.104025774257	73.8506365998093	127.85479715766	86.764674994078	1909.99209556673	4228.64898908315	-5.98160074657869	1501.43888091169	1047.09953013151	2160.05483901939	402.571613908466	4228.64898908315
919.382269535902	2455.85583858246	-1.80135202772828	263.228663301732	57.7428364383618	580.797668454212	34.3921742947971	15.7116445799453	6.37137972251938	635.67172449159	1464.62023058814	709.226310243819	1806.70743099136	581.965201561391	93.9363627608872	852.832882426742	-19.3143486354019	1493.80855826759	37.8947736163318	1009.28231878863	35.5597074019753	85.7636310106396	28.5545087589059	NaN	49.5701046881142	-11.1416168851542	-47.3351432076796	1248.62660576016	1851.07368906414	NaN	3347.70202586939	719.396153025886	4232.42009571792	285.849051068241	144.85812360234	33.2403060251684	72.0128110782911	1746.28007473586	949.681334553524	184.805553051012	6.21704492753737	91.9865258026271	1607.63899606106	3565.06303904599	176.581082282168	571.35567918669	639.501294128542	2175.12747911131	1159.99280135683	2660.37125447312
211.154325750149	3615.33990421919	109.519409714869	534.750552667076	40.5945815989896	484.517203362282	116.528714269026	24.2395376392894	68.6317998156186	452.975332868574	1212.31665956894	643.394773256513	1889.88276647081	77.9775392211616	114.192279417641	853.67390988123	149.238802188427	1443.62370985613	74.472886944083	1031.24295858655	231.014021986928	344.331112279137	35.9217118962181	NaN	163.257411296741	-36.5077684967401	144.565932485655	903.907259186024	1088.4856124455	NaN	1701.07153757598	83.106414272454	2667.61756327038	334.737618042043	32.5450041692187	24.3140769431107	238.31818482192	2280.76398364331	767.44922078601	50.1827053680217	44.3034716350874	46.6551651282611	1716.35754528161	3244.95831584454	81.9305675258671	936.771152294519	117.205969923473	3962.22483126252	695.722569244211	3663.55975762946
314.482947152601	2493.31729451494	-17.4853761579692	715.416520728396	37.4530435448365	891.920805305495	10.5682849668677	86.5469505133011	-16.316473611101	890.751902758627	1189.99095475689	364.745756667934	2337.85325578147	163.694518606603	137.978662575502	494.493939370305	140.316467669239	2473.44595121818	98.2359759819831	1301.03669670937	83.0402428726965	348.381121011779	60.8310944822006	NaN	59.6621919353324	-35.0189143609923	19.9195053418134	351.887828652384	1039.20252621089	NaN	1891.14607390599	283.67750682833	1694.62539257219	454.309236130131	47.1466268996249	149.525664480706	21.2576748676274	1781.70641304346	1155.66448208788	114.222548073437	47.1466268996249	115.399318620346	1769.93870757437	3109.10358995679	320.157393782508	521.385157303943	88.3335960414392	3191.47752824041	1216.85655052715	2171.21746407033
436.646252918823	2384.01105899406	-17.1540742626749	318.517817234979	-33.5283128723166	492.786499580451	93.956830588465	125.535719335631	115.009423086576	1330.21184561641	1388.69126922227	451.850903056347	3074.06825754325	703.312424561559	148.927488777976	649.511354844165	56.5299994807126	2017.92986722136	76.4130035067061	1132.55139382859	83.4305343394097	58.8691764249472	63.5475303134162	NaN	27.2902876777811	-70.955143980069	188.693496829963	355.944648342732	NaN	NaN	2861.15412755148	649.441415275289	1723.49998481516	411.546863688606	183.073878501395	64.1266027080534	93.5689977064053	2496.06842957192	510.473310883068	221.937839899219	72.370473307592	128.899871704428	1856.57961020772	3401.71649972122	120.656001104889	495.163265483925	247.847147497769	2186.33443418926	894.402141661576	2489.00225477231
1029.40364803794	3085.57717945663	56.9049544642787	419.690267349761	17.1155975671613	1131.21759068645	46.3724776385711	44.0319272328583	-3.94935608425382	1142.92034271501	1519.74895803477	303.833022266978	1656.67115676897	347.133204772664	227.765134081312	639.702005486763	2688.85388568831	1526.77060925191	94.3537609556833	1754.97427380891	92.0132105499705	101.375412172822	-21.5034841270997	NaN	197.337978807046	110.737613795673	107.226788187104	665.448059949604	1336.01575118632	NaN	1720.59721118152	1709.9896085997	1542.62521230871	NaN	120.027843835296	54.0249833261728	147.1361615444	2452.52178932733	640.978992853729	89.3836585989171	82.3119235443683	153.029274089857	1339.90214074498	3208.01881765497	30.4525331443432	767.091601326518	355.752345653591	2296.94361812726	811.879256671994	2967.57982580031
509.271967855608	2666.18533586633	93.5801949762339	319.576003893753	145.102555558466	812.551317646476	147.444481039477	147.444481039477	57.2803500205702	1374.61343308901	1978.83020718973	997.56343064631	2079.53300287319	180.231437773625	135.734853634424	177.889512292614	NaN	1439.0163838168	161.49603392554	1525.66762661419	-23.5160790742941	203.65069258373	20.9805050649065	NaN	80.6996048306758	-14.1483771502519	95.9221204572444	705.993708260495	1367.58765664598	NaN	1261.2037533453	1503.01164229867	1731.84447379601	1027.65271913668	29.7528456998476	161.862521615835	76.9348728127002	1704.71480820612	1561.98917618974	52.1643085784526	117.039595858625	71.0371194235936	1750.71728464115	4251.36472162234	293.972197531822	889.645289831587	303.408602954393	2268.54003220471	1092.52800641685	NaN
297.844659656376	2261.53188060848	93.9773706076492	673.944658418682	224.030641207699	1614.78048086769	165.448086883352	258.00852271582	117.410392337388	1066.44777239181	2460.71256531126	404.464908526687	2430.2496370626	99.8356260400838	82.2608597427798	118.582043423875	4215.84589286869	777.049954029532	175.992946661735	1944.01443617052	47.1113271481718	138.500111894153	36.5664673697893	NaN	78.745906483319	29.5365608508677	119.753694510362	1730.7739384299	820.401044229549	NaN	2672.14746851238	923.856130032459	2374.66643049959	NaN	147.100086332401	168.348731904743	220.289865526023	2492.71446145704	1957.95688121977	135.295283236655	136.47576354623	77.4517480675019	2029.96618010382	4255.17156365186	76.2712677579274	1509.37436358144	415.069116605825	2384.11027297619	794.003295979258	3087.67653748262
774.332353962166	NaN	42.7920428120652	552.760048181126	81.4792708055801	823.570644135731	242.089883990779	115.477137830184	60.3771464454811	1266.71525569781	1310.09184466024	480.074953163007	2347.61295903177	216.298398661769	74.4452293522138	133.0622414636	2714.55545484905	2366.37040290742	81.4792708055801	1530.49181019905	7.62183554523343	228.021801084046	-14.6526290570934	NaN	56.8601257187979	137.751602432511	-4.10156687704383	1705.17050629098	1322.98758732474	NaN	2114.72270575782	2252.94784047195	2143.07657954534	1389.3361013606	142.947066117827	139.402831894388	181.933642575658	2425.43390601266	2306.11135382354	212.650339178798	57.8854447552871	106.323312475623	2029.66108439528	3585.57990848508	180.752231167845	1683.50754190606	226.827276072555	2607.37126281587	665.130908371199	3558.40744610538
698.883682104539	NaN	212.076145304229	1637.30784943044	99.4652452251211	945.220026027587	154.597665055518	134.656151499842	91.2540337610195	1680.70996716926	2622.65322512263	412.66431107014	4221.49340020413	370.435223540474	237.882809905691	112.368577525852	2904.1804753204	3399.19922358481	61.9282785320852	1830.8578339414	37.2946441397803	98.2922150159637	227.325538023275	NaN	128.791000454055	-15.4917152723014	44.3328253947246	1817.95450164067	1936.43055276557	NaN	1343.59600093568	1272.6553623751	2368.68822813601	1878.01547809202	45.3823152771235	147.06389721395	207.36343999044	3662.17253789053	2878.27848179615	147.06389721395	13.459027924864	213.275159870488	1771.60452025116	4262.80327770341	207.36343999044	1179.25018827034	195.540000230344	2047.0906666614	999.53390391688	2878.27848179615
696.116850408752	NaN	40.00681772044	1487.2047967986	74.0447263930001	1632.74619939851	212.543803060658	151.510311647792	72.8710054042911	1461.382935047	774.756156652253	1001.28430747308	2947.31370675255	251.276595688054	147.989148681665	191.416825263897	1648.00457225172	1978.99389106765	149.162869670374	1865.14295516288	120.993565941359	108.08263506556	42.354259697858	NaN	117.472402975232	37.6593757430221	124.514728907486	1763.0292291452	1516.54782151632	NaN	1115.55881721595	1742.69616656938	2985.13808509976	2217.19065164622	25.7597629621655	545.218812709628	32.8594310680534	3680.90555947677	1888.23936274008	92.0233319504523	43.5089332268852	30.4928750327574	2111.87890807555	4234.67967173602	519.186696321373	3292.79036968823	364.177276009487	2374.5666279934	1745.06272260468	1895.33903084597
514.836045590611	NaN	99.0939914496937	966.984889783417	85.001040461866	1725.65541796148	NaN	559.463723718732	42.7221874983828	1157.23972811909	2552.44187591403	628.754066075552	3032.7766220825	149.59373248941	146.070494742453	202.442298693764	3520.15784374487	1596.47003390639	92.0475159557798	2440.87268059373	220.058487428548	200.093473529126	63.8616139801244	NaN	81.477802714909	174.256396718108	136.675194083901	3288.79856502803	1028.054344064	NaN	2205.19071960418	2902.69249243949	2039.40082453297	1854.66351288219	13.211464055518	850.450434165136	148.211807184933	2876.63979464258	3398.8779641169	29.7904535626391	53.4747242870979	NaN	1867.68986178064	4034.80063306862	65.3168596493273	2520.19152023948	137.553885358927	1749.26850815835	1910.32154908467	1459.13619178373
1495.52031854808	NaN	171.176993209558	1043.10489684858	NaN	2070.146659356	NaN	792.807533674577	38.3901291782785	1562.50130305943	1672.96117225359	831.585998391676	2115.97575402167	385.046101649319	86.569433826796	80.6939088696597	1864.50328585623	3598.95825320286	75.9934889039507	2685.90167486389	10.1876093840244	178.227623158122	86.569433826796	NaN	206.430142952376	78.3436988868052	182.928043123831	1681.18690719358	1138.28840115419	NaN	2297.46504497234	2097.17460451672	2594.93782931766	2314.0571524657	85.974146213876	1253.34742342561	43.308726945224	3835.79043971429	1729.77793859222	57.530533368108	163.008931004498	NaN	2379.24043190392	4274.29613775322	251.895221147523	2097.17460451672	97.8256515662794	1986.95560473937	953.504338009801	1966.80804564029
1199.26899318243	NaN	165.742360020097	824.18936180725	85.7880812316569	1272.16848266601	NaN	489.086869826288	102.249256276336	1294.50864879807	982.922121166653	1155.76445913578	3627.29231227256	101.073458058859	173.972947542436	240.993445938629	2647.85239711417	2152.84134755633	75.2058972743633	1388.57250619624	72.8543008394092	226.883867328904	92.8428705365192	NaN	128.116817060831	41.1077489675286	349.166881946518	1497.9217404216	673.687189970186	NaN	1851.40109427091	3258.1026698764	1960.52128394688	3017.32659917833	158.852065275091	1420.8507806581	36.6848963987288	3407.54988617176	2665.05816076785	63.9649438177223	28.382273271209	NaN	1548.94839462554	4095.48151673768	56.8484097084196	1913.0777232182	224.086961277032	3192.86777387446	1903.58901107246	1360.36024072902
1328.55812705472	NaN	33.2401466862566	1023.84663121873	113.24162049648	4190.96380029403	NaN	737.959011573369	383.83484073694	1614.44574670008	2663.8768443283	674.428429429957	2903.88126575897	509.71951276185	213.243462759259	160.301310973082	4235.6705062468	3954.48885564911	50.8875306149823	1797.97853955883	66.1819300198779	69.711406805623	121.477066329885	NaN	195.596078830533	27.3576853766813	88.5352829962637	1577.97448658071	206.184509187768	NaN	1453.29832456654	3784.62325833673	1144.67078750939	2122.78267418283	75.1576687074786	1888.9379634126	125.012886232096	3224.34557567913	2195.19144249239	113.142596345282	125.012886232096	NaN	1750.05557173688	4281.98840459422	200.982741507703	2426.66209528525	65.6614367980277	1624.23049893665	1791.60158634073	827.734047531462
1486.25247442279	NaN	179.574764350456	769.345514572295	99.5260397694479	2955.38200790953	NaN	174.866015845691	110.12072390517	1757.00551344679	1403.8493755894	757.573643310383	2808.23361713562	98.3488526432566	147.790711943291	333.786277881516	1948.88701501597	2144.30007796373	88.9313556337263	1485.0752872966	131.310092176613	192.52382273856	101.880414021831	NaN	176.043202971882	85.3997942551524	63.0332388575178	1436.81061512276	1343.81283215365	NaN	2925.61752395255	2827.01597658824	2034.63968632327	2657.1362022136	34.0974482329936	1580.83497435742	64.9846799374754	1813.67718259121	1243.45136650847	12.7139801298909	22.2177437312699	NaN	1811.30124169087	NaN	177.841872703851	1275.52656866312	226.548661160918	4285.84368939992	1593.90264930932	1865.94788239879
1161.20125510847	NaN	176.491224477687	724.206731945768	134.087443254351	1737.18595005878	NaN	132.909560442592	-17.8594394626005	2128.24304356287	NaN	1308.43660657839	3116.48672262894	112.885552642684	277.789146288988	392.043779029641	2013.98841082222	1711.27252820007	52.8135292429584	4055.25932360111	68.1260057958295	70.4817714193482	90.5057792192565	NaN	91.6836620310158	138.798974501388	103.462490148609	1923.29143431675	1536.9458720597	NaN	2169.87249117249	3208.98280822684	2115.18247448542	1813.19846930028	99.9742509074734	1668.15103373892	215.298851312819	3678.6036036919	1751.37497217577	84.5183766263446	NaN	NaN	3362.35263763188	3036.59036432194	111.86338496988	1932.08980992435	185.576016156802	2658.5159011374	1964.19047189285	1493.38076302154
1599.48501516545	NaN	53.1889472256773	1400.3051100726	97.9749613885671	1100.94596277328	NaN	37.8674160646887	26.0816228639282	1977.80897690986	1943.63017662766	1196.41088769944	1122.16039053465	64.9747404264378	122.725127110164	135.689499631001	3027.92315109762	1792.77202365792	81.4748509075024	2226.48921344591	39.0459953847647	62.6175817862857	95.617802748415	NaN	52.0103679056012	68.5104783866659	36.6888367446126	1320.16171630743	1923.59432818637	NaN	2057.82971469696	2094.71530837085	NaN	1530.72268251847	38.6409255165951	1920.99606074544	-8.95338890132752	2649.18907133965	1910.2873400014	-16.0925360640159	NaN	NaN	3886.64124620564	2812.19959822104	118.361402166616	1116.65214708254	143.348417236025	1932.89463934992	2006.6658266977	1186.85376084898
1417.98789651749	NaN	185.643794548516	940.380852213723	52.3855328045024	966.324938570964	NaN	190.360901158923	74.7917892039382	2702.22017120094	1531.19845516727	1124.34801001962	2160.93218765668	245.786903831212	80.6881724669476	221.022094126572	2219.89602028677	2693.96523463273	67.7161292883269	2165.64929426708	54.7440861097062	127.859238571023	68.8954059409288	NaN	130.217791876227	2.85591339522315	60.6404693727156	1196.28388582833	1591.34156444996	NaN	3973.54768591771	3607.97091429283	NaN	1568.12397685499	56.9939338843928	1849.15367751776	298.727108607033	3042.33910151818	2555.3003406238	64.1387567825989	NaN	NaN	2857.76450998119	2051.59032630027	116.534124702777	897.701428239979	178.455923153897	2560.06355588927	4021.17983857242	1082.27601977697
1383.77272849862	NaN	213.237716184347	1388.49262774183	112.939857266289	1189.07688471651	NaN	115.29980688789	52.7611419154541	2170.81592730268	1346.013534553	761.926003206664	2367.87172070639	84.6204618070725	52.7611419154541	72.8207136990657	2504.74879875927	NaN	86.9804114286739	2031.5788996282	124.739605374296	145.979151968708	62.2009404018595	NaN	NaN	190.818194779134	124.739605374296	1626.84753952356	91.7003106718766	NaN	2898.63492393427	2357.57984391111	NaN	940.587574863695	146.881223992727	1186.08833804601	71.8008935049324	2345.66233113527	1163.44506377191	326.835666907916	NaN	NaN	2570.90332259866	2467.22096144885	45.5823653980836	362.588205235437	137.347213772054	2866.4576394395	2993.97502614099	NaN
938.642543132689	NaN	59.040565008573	1766.29487422666	55.4985436201538	1598.63919517481	NaN	106.267516854163	-4.7158199829736	2872.5862212096	1323.54220067425	928.016478967431	3387.35999632654	207.805463322182	147.591099719054	80.2926933390886	2397.95535516142	NaN	59.040565008573	2063.82467085387	316.427452567039	44.872479454896	197.179399156924	NaN	NaN	422.688094219617	36.6077628819177	785.154949634521	1701.35781543897	NaN	1968.71242501638	2427.9020203782	NaN	2177.43496836266	406.2751005385	1879.2599064394	229.75546387993	3512.06654553118	2955.07552985853	41.3088247444294	NaN	NaN	2488.72973301055	NaN	166.542350752199	700.87206171868	182.047453972208	2336.06410130584	1858.98400222862	NaN
218.906001345638	NaN	403.200284519662	1016.33318815632	59.4205639835018	1803.12801247619	NaN	109.038255607278	84.2294097953897	3103.82035718517	1999.23603175111	1319.94620594942	3470.04617631304	169.288309721862	163.381441671413	175.195177772312	3253.85480566658	NaN	NaN	1446.35318222904	107.856881997188	189.371661093391	374.847317877505	NaN	NaN	217.724627735548	106.675508387098	1426.26983085751	1425.08845724742	NaN	1743.9490171119	2616.50770096272	NaN	1509.99347397269	500.164956137131	1573.2569626787	133.714181934392	2802.71721488985	2876.72356016858	38.2221235102251	NaN	NaN	1997.00297193594	2950.72990544731	143.263387776808	494.196702485621	193.396718449496	1850.18393210879	1911.06011935419	NaN
1522.02686604791	NaN	243.02252308422	1222.96207975418	175.644290599072	765.499343407648	NaN	114.176429384551	129.543394688181	1621.32110339444	2535.06450183338	1114.21124837464	3367.24477673766	803.325719539661	133.089617450557	240.658374575969	3575.28984546373	NaN	NaN	1837.64069189939	134.271691704682	142.54621148356	930.989738985205	NaN	NaN	806.871942302037	111.8122808763	1172.13288682679	1533.84760858916	NaN	1448.34552710805	1836.59141404282	NaN	1726.68796297206	1422.06426706939	1006.34251736693	27.9628822913168	NaN	2595.16414697691	664.686136864336	NaN	NaN	2896.20403469248	4313.00287132213	129.504114258872	179.677428878134	166.536798858803	3038.36175944706	1693.23908655921	NaN
1710.15405790991	NaN	1112.85231439926	2338.20797039339	171.362833538913	1218.11935434471	NaN	176.09393645781	77.9235508907126	1848.53881828763	3484.317652496	837.265569373559	NaN	468.239541699652	131.148458728295	102.761841214918	2855.0809642828	NaN	NaN	2603.14973385158	147.707318944432	107.492944133814	252.974358889873	NaN	NaN	870.383289805833	89.7513081879532	1652.19804715344	1202.74326985829	NaN	1103.25233618697	2573.78652062108	NaN	2188.8174089237	2780.61775143986	1108.034561177	14.1005947077227	NaN	3935.52508653202	73.8784070830931	NaN	NaN	2732.79550153957	NaN	133.656219458463	163.545125646149	223.322938021519	2976.68897603108	2144.58182776592	NaN
1974.24725657775	NaN	1222.73870221461	1252.32565317379	29.7928395405091	769.466613519984	NaN	170.626726106201	47.5450101160165	2647.64626040867	2252.36459559404	1470.08561223334	NaN	1058.23525488157	66.4806587298911	131.571950840085	2277.21763439975	NaN	NaN	2693.80190390499	155.241511607428	195.479764911912	54.6458783462195	NaN	NaN	513.835357232678	86.5997853821328	1351.73780839663	1309.13259901541	NaN	1833.27145532644	1266.12510416213	NaN	2101.2899841467	3145.84433977211	1562.85990392742	20.5568519215176	NaN	2778.51537393363	69.6138147859413	NaN	NaN	2208.97600019056	3537.10353139813	156.959138910403	127.046356675998	24.1463857896462	2298.71434689378	2676.81191433665	NaN
941.975874346053	NaN	1285.38841699252	1352.88674434027	-7.73743324864394	896.976989447552	NaN	82.2603365483598	73.9710682775831	2372.4667416458	2709.95837838456	1812.3490427776	NaN	1201.31155310321	155.67956980381	184.099918160759	2987.05677486481	NaN	NaN	3219.15628644656	161.600475711508	175.810649889982	1144.47085638931	NaN	NaN	763.164515933585	17.130371563686	1193.02228483243	1547.09245811275	NaN	1850.76698041463	1669.94933381283	NaN	842.499043734379	2649.47804189412	1684.31894811231	-4.11073207671083	NaN	4111.58629686631	124.018328760328	NaN	NaN	2366.87562733766	3543.98653203681	68.9348072789843	67.7373394206942	285.67648962949	2113.01244138016	1698.68856241179	NaN
1042.41224906483	NaN	NaN	1320.86026183626	2158.57407047201	313.707875216187	NaN	189.29493333959	81.4703837132055	2613.56997219214	2107.62400856064	1515.1814281959	NaN	3639.68052138388	113.462283052902	151.378608196246	2198.86016593682	NaN	NaN	2064.96814277438	60.1424508200745	346.884659716613	1207.11128640623	NaN	NaN	837.427116258624	62.5122211415335	151.378608196246	2517.59427417305	NaN	1422.47604566125	1459.6272503566	NaN	931.121402916308	2069.62606293508	2630.48941123906	-2.45241829908085	NaN	2624.49728144949	20.3176749012945	NaN	NaN	1771.21799941437	NaN	185.700457093494	82.6358247128481	148.549252398145	2606.52089208077	1420.07919374542	NaN
1142.96811086384	NaN	1748.80458933004	1670.55565081973	NaN	215.836748514384	NaN	64.0812314034761	158.928429597794	3305.48422969428	1830.61029777264	864.354466168031	NaN	2371.23932748025	NaN	246.662087927537	2768.41196991896	NaN	NaN	2255.05150969221	100.834520703774	54.5965115840444	2615.47086283062	NaN	NaN	1179.72140016414	144.701349868646	290.528917092409	640.277960433956	NaN	1481.64914287384	1935.01689662207	NaN	615.692745502878	2841.75240411853	2950.89649298384	83.1655426874963	NaN	3614.15672531922	13.6011783557572	NaN	NaN	3019.26147172366	3663.33153458821	199.50594510437	-11.5859190747	500.551728677931	2396.78034951378	2226.46759546022	NaN
616.093283169406	NaN	2144.04205864521	1332.61584558197	1539.03128574718	191.399446507654	NaN	184.281672708854	37.1810142003141	3005.29268830004	1739.51524774672	996.894181405222	NaN	3596.06791360047	334.941218116794	164.114646945586	2568.73589530696	NaN	NaN	4275.8153113859	232.919793667323	18.20028407018	1510.56019055198	NaN	NaN	943.51087791422	44.2987879991144	81.0739526262494	2434.68448876288	NaN	2807.28291723073	1528.91361355462	NaN	797.902434269404	2999.33839947315	2900.90996482391	81.2954161523707	NaN	2718.45725669361	36.8825858838109	NaN	NaN	1981.44434358832	NaN	190.526971677748	46.4853599959319	941.94404595122	1684.95869287659	1991.04711770044	NaN
1293.39805806464	NaN	2555.18132155492	1108.22572588733	2919.59097526283	257.1451991493	NaN	NaN	37.5498052210776	2493.45721082914	2256.0567849608	1190.12887281191	NaN	3097.64129466409	56.5418392905455	151.502009637885	3794.4115445877	NaN	NaN	2583.66937265912	99.2739159468482	117.078947886974	1110.59973014601	NaN	NaN	387.715433376892	413.82948022241	240.527169338516	1953.37124197865	NaN	1734.82675034291	857.870831489758	NaN	1041.67118160555	2173.30470976948	2582.95124172691	119.065502592926	NaN	3166.78764797709	69.8118139998036	NaN	NaN	3622.083940094	2576.94469433751	158.708715363	93.8380035574241	1335.99200368641	2691.06909473621	1415.27842922655	NaN
784.988290862362	NaN	1787.41508148015	1198.31118557207	2068.90222529107	175.693334005814	NaN	80.6765766012836	36.7313263016885	1716.15251342675	2919.30220406161	1366.96592996511	NaN	2172.2329489685	131.748083706218	197.072104421833	3209.10331414543	NaN	NaN	3441.89436978653	60.485515652821	174.505624538257	124.621826900879	NaN	NaN	467.869863024743	689.971533457832	134.123502641332	1084.29107668663	NaN	1634.4906461971	396.14869684314	NaN	809.730862452619	2459.25042994159	3475.17173790673	36.6688494093196	NaN	1503.44280883829	19.8370170880036	NaN	NaN	2990.65542180028	2473.67771478843	286.741786754586	89.5688938477413	1232.93121795999	2051.67963301829	2168.30018553027	NaN
854.731631689268	NaN	2314.10850501025	1530.94127413197	1520.24551528841	198.725089284398	NaN	190.406165739408	67.9991478631371	3031.9127651779	1696.13132738247	429.27811324553	NaN	3607.10690743144	111.970600886652	197.536671635113	2138.22269291619	NaN	NaN	2680.14114098978	37.1002889817483	142.869459768041	251.015465852902	NaN	NaN	569.511395861064	1453.6941269285	126.231612678062	1530.94127413197	NaN	2263.15650314061	208.023358901945	NaN	1188.6635887348	1639.87841841249	1627.84602295442	165.909974798694	NaN	3494.07055850136	25.1309479392535	NaN	NaN	2486.95905866075	3442.33125803165	97.3253206876844	64.8378529508905	1371.55599969749	2454.47159092395	1204.30570283029	NaN
750.945697539008	NaN	1767.64900554824	1528.63454366536	3364.64613146214	219.406073351728	NaN	118.330305888822	192.056159802941	2852.13253409141	2242.11054928587	338.318740955146	NaN	3910.45527576184	156.382359521916	270.538520421198	2049.47202776834	NaN	NaN	3557.28465297968	247.945113576548	123.086812592959	1283.67444840232	NaN	NaN	139.734586057437	1231.35287465682	NaN	1130.27710719391	NaN	1509.19947325173	621.698982550601	NaN	609.656913477316	2123.34499598929	1589.88133604275	60.5385637355024	NaN	2344.91906693774	91.8479433260444	NaN	NaN	2806.13031244457	2962.67721039728	50.9049084768741	282.112634683953	1822.29326915715	2816.96817461053	1332.18105787444	NaN
221.074364495673	NaN	2751.85670489927	2901.77611011359	1078.94651655538	275.806845764392	NaN	55.6870841401961	73.5346323799957	3356.29367195382	2210.48107495868	583.974512038267	NaN	3319.4087389249	121.128094352795	185.379268016074	4290.31536317	NaN	NaN	4290.31536317	85.4329978731955	72.3447958306758	96.1415268170753	NaN	NaN	123.507767451435	988.518938807059	NaN	630.378137461746	NaN	2224.34366617217	250.2656639221	NaN	978.191862553994	2484.66164449086	944.446939438608	86.3617516473689	NaN	2485.86682031641	146.620542924844	NaN	NaN	1954.38428124908	2280.986929973	61.0530593108295	164.698180308086	1682.0145446749	1901.35654492491	1363.84812672983	NaN
115.595394310595	NaN	2189.52873979778	1326.38196857034	1059.69937994282	208.458081421961	NaN	NaN	73.9262398375459	2640.74615537737	3096.72576003959	1559.72923361941	NaN	2855.04466409591	146.549623347717	165.598379678254	3874.15312777962	NaN	NaN	3505.08347387547	312.035693969255	82.2600707321557	1876.41480761458	NaN	NaN	25.1138017405455	1903.79739483973	NaN	92.9749961680826	NaN	2168.70597698155	152.029356307844	NaN	2268.8161202327	2868.27083343535	1094.02961991201	301.591498032449	NaN	1329.22814923699	57.9499445778505	NaN	NaN	2938.22731908073	2359.27709305	92.9281874005403	150.823210003613	1928.68286243964	2867.06468713112	1295.45605271853	NaN
205.356787982779	NaN	1520.5065490766	1861.20657776575	1429.97087711724	216.078117556913	NaN	NaN	39.7718090044811	2699.85280223138	1402.57192376112	587.750876126905	NaN	3338.36754131316	50.4931385786155	194.635458408644	2841.61260437826	NaN	NaN	4296.13964993583	92.1871980335825	157.706434319959	3019.11017177227	NaN	NaN	125.542445597556	827.193903282572	NaN	162.471469686241	NaN	1003.63684905098	227.459751836826	NaN	3265.77663160048	2437.6934454591	759.798942927717	-0.685615773555465	NaN	2184.19859255867	191.24620142248	NaN	NaN	2536.67714992498	2691.18829835952	66.9130116665576	94.6767336508898	1028.98633434102	2336.29550429893	1336.80151286297	NaN
120.005767953332	NaN	968.689307622321	1689.83192208825	2375.21539864677	171.260532287273	NaN	NaN	131.925480589132	3465.86910482251	1801.87722086477	822.076842201976	NaN	3937.8897252002	55.6393197200095	106.894084053951	3157.14854755528	NaN	NaN	2801.94111100842	128.349566798392	102.126198999631	1531.2997440321	NaN	NaN	56.8312909835895	601.562158439668	NaN	692.151974471751	NaN	2399.05137260386	180.994537574482	NaN	4368.24126426937	2681.74489079387	164.081250161404	36.023502605242	NaN	2345.89532644847	44.480146311781	NaN	NaN	2061.99371630037	341.670767998723	87.9714568025531	142.335594916018	923.971091791838	3630.09707788432	1652.45054251227	NaN
108.49904133123	NaN	2125.32859545296	713.190102206285	1997.71134986395	227.76749515274	NaN	NaN	71.5258206465617	2615.52194065937	966.039224307886	882.551306632829	NaN	4301.97787769552	53.6355525733352	217.033334308804	2379.37040209278	NaN	NaN	3904.81392646989	82.2599814904976	94.1868268726485	1042.37103475365	NaN	NaN	61.9843443408409	299.328567445646	NaN	424.560443958231	NaN	2489.7170993559	302.5146416049	NaN	2978.18022424888	2162.05990419254	58.2830791584088	17.1747963703855	NaN	1867.04752183143	133.24524188951	NaN	NaN	1581.70767659692	119.945503340444	118.736436199619	115.109234777147	1113.79869309795	1944.42781884418	2361.55598242853	NaN
222.285395267545	NaN	2211.68097316856	1171.03733553827	1925.26529308683	175.742847254264	NaN	NaN	194.837225926379	2142.46385048214	2414.55874655978	1014.70211016033	NaN	3432.52780951693	49.2425885514999	144.714481912076	2985.00330938923	NaN	NaN	4304.9022350992	141.134285911055	57.5963792205504	1949.13326642697	NaN	NaN	44.4689938834711	349.979052637316	NaN	265.247747279804	NaN	2326.42009791349	501.673897926021	NaN	3218.2224516209	2930.23200361227	110.829718485733	102.359411191361	NaN	2338.52053690545	4.3458553564904	NaN	NaN	1578.6129682104	374.619288510447	133.820552570456	127.770333074476	1017.15259898349	1650.00555826297	1234.96050083876	NaN
208.437930992116	NaN	2416.35407260005	1818.10313320277	NaN	237.096658627914	NaN	NaN	130.820543645163	3845.70811343548	472.337047971756	1317.7695132278	NaN	NaN	87.8324521914657	485.472298138163	2652.78857559539	NaN	NaN	3280.89235627996	129.626429993671	179.779203356318	479.501729880705	NaN	NaN	98.57947505489	157.091043977978	NaN	566.672026439591	NaN	1421.71343149104	197.369949869971	NaN	2511.63344480357	4380.24075651605	67.7905705094817	-3.65974147433955	NaN	2297.28250885211	24.1937699769806	NaN	NaN	2327.55806477746	73.8456816945513	66.5795482724678	111.387371041983	704.788267178803	2804.70082616094	2225.83219686829	NaN
39.2460301723937	NaN	1389.40335749645	876.82150491059	NaN	293.744712225512	NaN	NaN	104.961652298786	3252.14253740636	400.084537120946	1036.92865700035	NaN	2743.14517330012	112.130629258028	224.444601619498	1985.6232746068	NaN	NaN	2710.88477698353	72.7012559821933	121.689265203685	860.09389200569	NaN	NaN	71.5064264889861	130.053071656135	NaN	188.599716823285	NaN	1456.05631941456	348.286346899938	NaN	3019.53910337939	3307.99561701011	120.429941174831	21.0457642096243	NaN	1310.61606044108	18.6217598933998	NaN	NaN	3097.10724149858	248.902169934732	113.157928226157	22.2577663677366	520.390653351881	1948.12919560814	2197.80164017927	NaN
124.502494179278	NaN	1058.22407145619	942.256090667637	NaN	157.977787602778	NaN	NaN	61.1385459133672	2851.54336200084	256.012575485885	1159.84549792039	NaN	3693.20788236312	32.4454372646528	572.83231681544	4065.02274860271	NaN	NaN	4313.69635689157	234.49274399935	174.715434314528	1259.07583199719	NaN	NaN	86.2450159809922	98.2004779179565	NaN	140.044594697332	NaN	1942.89773825979	339.333331361563	NaN	4388.27280959626	718.997218925212	192.562307734721	59.1341044375924	NaN	1625.09601767935	78.5418430989929	NaN	NaN	1722.13471098635	66.4120064356176	147.681912080232	42.1523331088669	750.534794249988	2110.28948421437	1352.17469275341	NaN
90.2349237369405	NaN	1324.77911838691	1309.22768957834	NaN	177.562177815863	NaN	NaN	98.6087700184811	3622.80179079253	273.263278176326	1382.19977860319	NaN	3140.7074977267	79.4685499463884	431.17009377109	4316.63476840589	NaN	NaN	4095.32597382232	77.0760224373769	106.982616300022	1360.66703102209	NaN	NaN	257.711849367751	71.0947036648479	NaN	290.010970739407	NaN	2088.18967985456	166.480289990956	NaN	4392.29860086601	3046.00945787249	242.960196220524	20.8042781251107	NaN	1489.70406443905	90.0003837613871	NaN	NaN	2028.70530834268	NaN	25.6601451873055	97.2841843546794	516.102718468984	2294.56402999784	1664.51527867806	NaN
107.396427763368	NaN	1427.66776919865	1082.93690216931	NaN	216.321805887223	NaN	NaN	61.9111050303305	3067.53335194239	248.640324671223	654.417282737009	NaN	4319.57670927812	78.6688555109234	358.762684972263	4319.57670927812	NaN	NaN	4319.57670927812	24.8046575375889	363.550613681003	844.737448909458	NaN	NaN	88.2447129284051	138.517964370184	NaN	NaN	NaN	1833.99829474404	179.234406745255	NaN	2482.78237417969	2844.83790914565	90.5429501931911	4.28139656036146	NaN	724.747612113431	46.8046976469676	NaN	NaN	1927.54955713458	NaN	32.2252801315598	91.7579016528084	812.224117205878	2059.97926623286	1725.8676148381	NaN
162.905003870092	NaN	1349.82715398893	1182.14894912855	NaN	206.022256548475	NaN	NaN	20.3785297387682	4047.05084931447	289.861358978665	677.916633084117	NaN	3614.68062106735	51.5187677842674	406.038400917643	2318.76763778927	NaN	NaN	4322.52218587081	104.217632168958	204.824555085187	1064.77420572628	NaN	NaN	53.9141707108443	129.369362898015	NaN	NaN	NaN	1902.8336486485	172.55422694422	NaN	3831.31092399845	1407.94698341052	176.202040201503	-1.32487165290683	NaN	933.731259963812	70.4154557403134	NaN	NaN	722.158091041433	NaN	112.973277075275	131.212343361687	353.728952055912	2374.61749659035	1110.04223406579	NaN
127.400289413458	NaN	1408.51299517811	1620.63362092212	NaN	125.003446184712	NaN	NaN	24.3360305773868	3149.81960086197	109.423965197864	935.136457500809	NaN	3411.07551279527	50.7013060935911	222.075596948919	2831.03945143877	NaN	NaN	4325.47120456181	175.337153988375	114.217651655356	829.675355435991	NaN	NaN	135.789240714069	117.812916498475	NaN	NaN	NaN	1335.32874005278	376.391329526598	NaN	2879.60738720724	96.4984305151505	128.138497359923	98.9322818109023	NaN	802.315306283149	212.106367063357	NaN	NaN	1143.05448768839	NaN	170.730895035578	213.323292711233	162.212415500447	3023.20461365659	3196.00805565496	NaN
65.4717149846377	NaN	270.525105056622	1725.08511767251	NaN	196.178261872628	NaN	NaN	72.6665707766371	4328.42377174431	252.537965576623	949.23983476857	NaN	4050.22268112033	142.216843432632	251.338822944623	NaN	NaN	NaN	4019.04497268833	615.878183072595	175.792837128629	536.734769360601	NaN	NaN	129.026274480633	19.9042949686412	NaN	NaN	NaN	1189.51749355805	NaN	NaN	2810.56255803756	318.708161399641	123.841737420137	NaN	NaN	752.285954754039	42.2414223787194	NaN	NaN	899.653687888539	NaN	98.265519272827	105.573010172058	329.669397748489	2506.08377056958	1121.31424516523	NaN
169.049881806399	NaN	268.638636778351	2821.95033051708	NaN	272.238230331554	NaN	NaN	93.4584171891342	4331.37989382691	273.438094849289	953.761276404673	NaN	3484.27554430645	100.65760429554	161.850694699993	3799.83991247058	NaN	NaN	4331.37989382691	80.2599074940562	185.84798505468	843.373740773112	NaN	NaN	299.835114239445	124.654894650228	NaN	NaN	NaN	1234.83721430257	165.856422232392	NaN	1130.01127574152	NaN	63.4682961960238	NaN	NaN	749.712521892157	-2.35264197021279	NaN	NaN	544.936269819421	NaN	107.348921640181	53.7170460973221	150.010640822001	3264.31614109486	2255.06175587923	NaN
198.316421248965	NaN	158.697041235178	1152.78330339927	NaN	152.694104869453	NaN	NaN	31.4347902818039	3245.40692049108	227.130515804446	1086.7510033763	NaN	2564.67393661784	67.4524084761551	201.9181830684	4334.33957723363	NaN	NaN	4334.33957723363	279.956355822828	167.101152147194	2066.43021826265	NaN	NaN	98.6676775779262	141.888819411148	NaN	NaN	NaN	1343.66550293615	348.22792774227	NaN	509.254594317751	NaN	109.127725857466	NaN	NaN	914.261058734869	104.248129900633	NaN	NaN	1427.83853319151	NaN	23.7347966128926	99.3685339438002	138.405301598462	1780.38934107268	3399.19529975194	NaN
131.513368188546	NaN	212.001198475445	1758.0883265238	NaN	209.598576675836	NaN	NaN	37.8111180037965	4337.30282840401	323.723112157261	655.284920503297	NaN	2464.45913560884	31.8045635047741	160.344829783853	3316.18856357021	NaN	NaN	3532.42452553501	891.943167764778	149.533031685613	568.790535717374	NaN	NaN	101.480595693434	139.922544487177	NaN	NaN	NaN	1340.34901766965	142.652656592797	NaN	1043.67193740291	NaN	118.234789904176	NaN	NaN	860.537937238253	47.4229765071757	NaN	NaN	2050.90893830852	NaN	138.989976589504	206.139109983212	179.279456625729	3065.47129922072	2157.12665840402	NaN
121.125402288746	NaN	351.916198952232	3045.67752875886	NaN	273.783897998448	NaN	NaN	73.0439863171864	3264.44797142945	276.187968797026	913.26673042019	NaN	1914.56221802792	83.8623049107873	529.817438047002	3002.40425438445	NaN	NaN	3466.38991851	296.622570584938	0.921862359847089	812.295756879915	NaN	NaN	64.6297385221635	130.741685483058	NaN	NaN	NaN	1969.96577984701	NaN	NaN	421.832034254942	NaN	423.053923556909	NaN	NaN	1009.56078850102	55.2652436648715	NaN	NaN	2566.24775920686	NaN	232.439192450072	52.8214650609377	118.80348736715	1897.87431103096	2599.23877035996	NaN
93.8862482311254	NaN	263.475517249324	1843.90317320616	NaN	240.623062558929	NaN	NaN	-17.9705036744951	3964.37041632023	223.784411734427	1272.59180594627	NaN	1015.20100048602	84.2641620456957	166.051894621848	2371.91515263161	NaN	NaN	4343.24005987153	766.229520438027	143.199439931453	1279.80837058534	NaN	NaN	166.051894621848	90.2779659115892	NaN	NaN	NaN	2375.59943617099	167.06570237552	NaN	428.76349807443	NaN	87.5780541492157	NaN	NaN	749.159864771226	403.082873262854	NaN	NaN	3484.75785065188	NaN	202.52942235341	153.613946521838	552.275074549149	1819.18589858686	2991.9344316488	NaN
220.660538084107	NaN	191.776849530725	NaN	NaN	347.026675505156	NaN	NaN	87.0734785247137	3502.56964996219	136.416446470075	933.124855734207	NaN	1272.50819623645	82.2595304324833	434.88122818836	NaN	NaN	NaN	4346.21405312556	449.323072465052	143.637368608421	603.369411416425	NaN	NaN	130.399011354787	173.724544184861	NaN	NaN	NaN	1468.66617451125	197.048495950985	NaN	286.392182702572	NaN	88.1226312812417	NaN	NaN	664.572993746963	25.704439167119	NaN	NaN	1099.05256630605	NaN	500.572253682405	62.4210227636617	104.033150839743	1436.84513539425	2146.6990849274	NaN
119.991543454013	NaN	207.899176441493	2039.50889937241	NaN	266.90566981665	NaN	NaN	28.4712680149927	3762.73934875712	215.124461344573	747.387115871506	NaN	231.983459451761	150.096897216848	714.873333807644	NaN	NaN	NaN	4349.19164005715	989.434160124704	121.195757604526	1327.81833641898	NaN	NaN	146.484254765308	201.878105688926	NaN	NaN	NaN	1972.54427164474	93.5676470048656	NaN	230.754988569185	NaN	65.39524650505	NaN	NaN	807.67675532628	24.9739762227058	NaN	NaN	1829.23249518916	NaN	141.338239156727	189.108831308588	158.486656852267	1957.84562790571	2484.54702855444	NaN
175.84331054436	NaN	201.147095844254	NaN	NaN	250.549724286904	NaN	NaN	11.9711771736202	434.905874328986	232.475591929837	1081.95981271198	NaN	789.158868527498	13.176119330758	498.767808657289	NaN	NaN	NaN	4352.17282718396	203.55698015853	115.596202687471	1935.05885996554	NaN	NaN	109.571491901782	120.415971316022	NaN	NaN	NaN	1012.30923437236	171.349054586673	NaN	331.940575799392	NaN	197.092733559704	NaN	NaN	1190.06320823377	89.2144597679545	NaN	NaN	1400.91619791764	NaN	92.8921281926732	244.902423081048	99.0215755672045	124.765254540236	1246.45412407945	NaN
150.982688776607	NaN	178.713122800709	NaN	NaN	331.833345455534	NaN	NaN	38.8552816356719	4355.15762103941	183.535806978814	1260.2000497407	NaN	64.1743735707217	106.372860129138	959.987959653676	NaN	NaN	NaN	4355.15762103941	95.5218207284025	147.365675643028	605.520672562978	NaN	NaN	202.826543691233	68.9970577488264	NaN	NaN	NaN	1731.34537086268	205.08971520746	NaN	205.08971520746	NaN	41.9128645626498	NaN	NaN	606.283926943196	34.5515028794253	NaN	NaN	1331.37805274081	NaN	131.476098375215	99.5768644145752	120.434055850378	84.8541410481261	2271.17856096581	NaN
155.045591228495	NaN	555.570661568764	NaN	NaN	264.828065327786	NaN	NaN	89.8999472574878	4358.14602817276	245.525652299339	1657.0146050045	NaN	80.2487407432644	NaN	930.761314809197	NaN	NaN	NaN	4358.14602817276	133.330376571493	19.9287000293685	234.668044970838	NaN	NaN	68.1847326004852	140.56878145716	NaN	NaN	NaN	1461.87349739015	152.932737858534	NaN	221.695104212915	NaN	148.021140261792	NaN	NaN	949.839447929844	19.0917033473275	NaN	NaN	2156.86455732907	NaN	146.793240862607	87.8540697017086	193.453418031651	330.978150740413	2123.71127355107	NaN
330.526083509816	NaN	265.340984238021	NaN	NaN	416.232417737547	NaN	NaN	62.5428976146594	2758.06746565018	394.504051313615	1098.2616971554	NaN	165.149072394337	87.8926584425796	557.466799493102	NaN	NaN	NaN	4361.13805514914	241.198354878097	136.177917162428	541.774090409152	NaN	NaN	61.3357661466632	99.9639731225417	NaN	NaN	NaN	1103.47815292542	189.171467758041	NaN	298.544176064354	NaN	19.5823245415118	NaN	NaN	404.230163865959	94.5456414705575	NaN	NaN	1227.59774325056	NaN	73.6542252772169	23.2690450462189	248.158995833356	74.8831321121193	1875.23164524412	NaN
242.905127682477	NaN	164.394032208749	NaN	NaN	238.073675653325	NaN	NaN	82.2593477131566	4364.13370854956	442.202523885018	895.151151618065	NaN	53.2706355382416	158.354717172309	641.499920087559	NaN	NaN	NaN	4364.13370854956	192.174881376376	149.899676121292	350.404935331121	NaN	NaN	-24.0325969281984	91.9222517714617	NaN	NaN	NaN	540.328187773549	179.962821722951	NaN	341.081807909396	NaN	82.7994636410497	NaN	NaN	764.172886139449	-3.29465111506566	NaN	NaN	1039.67405335902	NaN	259.90735685363	125.846521019107	577.22566552617	NaN	1569.76781707167	NaN
92.3309457453772	NaN	341.301605100901	NaN	NaN	305.04374208796	NaN	NaN	65.7418462025543	3575.50298585518	365.473513776194	1727.56056762899	NaN	149.134931132317	47.6129146960841	1246.53958499064	NaN	NaN	NaN	4165.29755753234	226.485038893256	88.7051594440831	394.479804186546	NaN	NaN	88.7051594440831	156.386503734905	NaN	NaN	NaN	594.177816093785	338.145067939383	NaN	354.147114699033	NaN	27.9515461369343	NaN	NaN	360.301748068129	36.5680328536689	NaN	NaN	1436.13166098615	NaN	245.82556740294	233.516300664747	581.868549355593	NaN	2712.6026217367	NaN
153.206573121465	NaN	173.765161855158	NaN	NaN	258.418174288011	NaN	NaN	188.277106843647	4370.13592102657	212.463681824462	233.022270558155	NaN	224.55696931487	15.3430957308195	559.541032799158	NaN	NaN	NaN	4370.13592102657	69.7628894376534	79.4375194299794	347.908501717027	NaN	NaN	32.2736982173901	97.5774506655907	NaN	NaN	NaN	247.735822106795	239.112248510463	NaN	368.465852455453	NaN	91.2795582876169	NaN	NaN	191.066624188038	8.73963957986122	NaN	NaN	1758.0931405502	NaN	194.762441443609	48.1616903059535	1639.82698837193	NaN	2611.82692658714	NaN
131.87183699844	NaN	125.821522224764	NaN	NaN	216.576243829902	NaN	NaN	110.090703813207	294.020272932954	281.919643385602	705.441677542913	NaN	-31.4866618908083	NaN	683.66054435768	NaN	NaN	NaN	4373.14249334523	120.981270405824	179.064292233112	187.534732916258	NaN	NaN	37.4869265290967	95.569948356385	NaN	NaN	NaN	393.904741792975	197.865188827222	NaN	401.302460772815	NaN	127.586858518744	NaN	NaN	302.666207708285	-38.8618185276502	NaN	NaN	1086.8244195713	NaN	NaN	205.262907807061	626.932889657927	NaN	1545.48299632136	NaN
162.575495974164	NaN	226.747792755111	NaN	NaN	NaN	NaN	NaN	41.4956907270945	NaN	161.364697921693	407.156702573244	NaN	19.701325782622	NaN	784.9256949441	NaN	NaN	NaN	4376.15271857218	122.619160242631	17.2797296776806	323.611636952766	NaN	NaN	40.2848926746238	213.429014177933	NaN	NaN	NaN	1028.96618865444	270.07530759773	NaN	220.716551106237	NaN	51.6628101228733	NaN	NaN	109.659349000378	130.636820509262	NaN	NaN	275.01118324688	NaN	NaN	221.950520018525	2581.2990803119	NaN	3003.31644831416	NaN
101.239894449629	NaN	205.431822222793	NaN	NaN	160.605062599455	NaN	NaN	120.624439151613	320.527556390824	97.6052923180066	945.679123029813	NaN	95.1822242302586	NaN	929.929180459451	NaN	NaN	NaN	4379.16660336876	43.0862603436762	20.06711351007	196.951083915675	NaN	NaN	74.5861454844004	124.259041283235	NaN	NaN	NaN	1755.22887148574	442.438396035573	NaN	415.268696637733	NaN	47.2427684306302	NaN	NaN	111.462057916433	28.7179733866485	NaN	NaN	478.252999787271	NaN	NaN	76.8824405010009	1119.21090830904	NaN	2485.10579621862	NaN
174.391754383973	NaN	238.642113704489	NaN	NaN	238.642113704489	NaN	NaN	131.962271813821	4382.1841544125	316.227453261339	734.460924309982	NaN	128.325459022093	NaN	849.626662714681	NaN	NaN	NaN	4382.1841544125	54.3769322569709	145.297252050154	205.910798578943	NaN	NaN	118.627291577487	435.030004457765	NaN	NaN	NaN	1165.10837091991	189.900079243119	NaN	395.076982181456	NaN	150.347905182717	NaN	NaN	146.639888864554	24.2753503651841	NaN	NaN	425.977118166145	NaN	NaN	79.8955951376249	1444.44560022151	NaN	3875.66829949686	NaN
206.390357941595	NaN	234.289558368439	NaN	NaN	290.087959222128	NaN	NaN	66.8943558073725	343.460342647395	NaN	486.595370924249	NaN	58.4032948078981	NaN	1740.84638141804	NaN	NaN	NaN	4385.2053783972	65.6813470931619	43.8471902373706	519.346606207936	NaN	NaN	63.2553296647407	171.213105229486	NaN	NaN	NaN	1766.50642008739	342.689234175476	NaN	136.105854464539	NaN	110.128303722445	NaN	NaN	112.602356174073	7.45512697988296	NaN	NaN	454.021594498736	NaN	NaN	178.164746142215	524.532089370134	NaN	4078.50843613375	NaN
238.427933682689	NaN	232.359196700603	NaN	NaN	220.221722736431	NaN	NaN	40.5871080666913	1032.21873093951	294.260313917878	780.97301988116	NaN	66.0758033914517	NaN	1537.13764784905	NaN	NaN	NaN	4388.23028203296	236.000438889854	36.9458658774398	255.420397232529	NaN	NaN	75.785782562789	115.839446644555	NaN	NaN	NaN	1832.8235629962	206.027571565745	NaN	514.301697795717	NaN	14.1300231093365	NaN	NaN	106.983675588244	6.70173091102394	NaN	NaN	209.741717664901	NaN	NaN	36.4148997042743	1187.80019044272	NaN	3119.156162004	NaN
156.342776838183	NaN	313.011597108283	NaN	NaN	269.290065870115	NaN	NaN	144.197907049803	3788.8733305426	147.841367986317	578.984245473801	NaN	98.0474018539592	NaN	2092.23502110593	NaN	NaN	NaN	4391.25887204624	142.983420070965	93.1894539386073	306.939162214093	NaN	NaN	85.9025320655794	123.551628409557	NaN	NaN	NaN	1881.90340640946	256.239807149329	NaN	344.2139805849	NaN	29.4894728013074	NaN	NaN	53.0318572418123	40.641128588915	NaN	NaN	303.324576030338	NaN	NaN	142.245103542673	832.408689509054	NaN	3099.91203298927	NaN
235.782776384249	NaN	158.008218744588	NaN	NaN	267.378690425362	NaN	NaN	171.375720838905	4394.29115517988	NaN	837.320370628503	NaN	83.879343494286	NaN	2867.96546150153	NaN	NaN	NaN	4394.29115517988	119.120939924757	26.7636527276599	212.693454584975	NaN	NaN	120.336167387877	134.918896945314	NaN	NaN	NaN	2017.8714297138	116.80008163881	NaN	156.483240894126	NaN	1.4709000530472	NaN	NaN	77.1169223834936	47.3545529420065	NaN	NaN	485.109403477213	NaN	NaN	56.0352440291069	1134.92113628301	NaN	2414.70302226696	NaN
248.441418878231	NaN	338.423113845789	NaN	NaN	250.873356580057	NaN	NaN	52.6704338812462	3867.16471919516	NaN	957.351258960479	NaN	131.708409190588	NaN	1881.48758565432	NaN	NaN	NaN	3993.62547969011	269.112889343751	7.67958639746716	321.399549933008	NaN	NaN	286.136453256532	169.403443568889	NaN	NaN	NaN	2137.93014092572	261.347193090048	NaN	196.808626100991	NaN	15.604188016329	NaN	NaN	184.39736321848	138.475690553189	NaN	NaN	270.035077107806	NaN	NaN	103.724154482158	1106.55419538905	NaN	2294.31205324536	NaN
448.489032564584	NaN	205.14680379011	NaN	NaN	267.199072127601	NaN	NaN	40.8907993673404	3659.38974124377	NaN	1543.52906204972	NaN	118.760312575172	NaN	3164.18830568771	NaN	NaN	NaN	4400.36682786204	118.760312575172	96.8595119854694	424.154809687137	NaN	NaN	64.0083111009154	126.060579438406	NaN	NaN	NaN	1394.88987138798	91.8686951509222	NaN	258.317539398554	NaN	75.7206729477938	NaN	NaN	43.4246285415369	13.6128952434536	NaN	NaN	172.608806166564	NaN	NaN	91.8686951509222	830.95124983257	NaN	2612.20231439305	NaN
1010.36497520761	NaN	299.371638512115	NaN	NaN	341.982540540099	NaN	NaN	37.6189546259316	3339.35513462282	NaN	1563.08924722774	NaN	-26.9061255878718	NaN	2110.94370187324	NaN	NaN	NaN	4403.41023097874	306.676364574055	16.9222307837682	223.889469205402	NaN	NaN	72.9251305919749	393.115622973679	NaN	NaN	NaN	1222.48197571069	178.205291788001	NaN	109.830032721634	NaN	65.0753176963757	NaN	NaN	245.337364325888	103.614100079237	NaN	NaN	383.331068987101	NaN	NaN	121.018711477949	858.228322866231	NaN	2816.24710522128	NaN
1574.14595361831	NaN	197.581702938991	NaN	NaN	203.672695198635	NaN	NaN	114.744208207847	4148.19928254344	NaN	3735.23000733965	NaN	154.944757121491	NaN	2228.31852230397	NaN	NaN	NaN	4406.4573543523	157.381154025348	145.199169506062	219.509275073706	NaN	NaN	-4.6392400811561	55.0524840633453	NaN	NaN	NaN	761.128791238588	198.741705748215	NaN	122.844333591328	NaN	188.787952022722	NaN	NaN	78.0524418266084	-12.7755609185182	NaN	NaN	370.443957512975	NaN	NaN	4.64350810109511	600.624512415008	NaN	3617.85611045517	NaN
813.624967261147	NaN	328.485466059862	NaN	NaN	312.639200945247	NaN	NaN	15.2169941786307	3881.70568214465	NaN	3868.29730397074	NaN	407.716791632936	NaN	2038.66315496791	NaN	NaN	NaN	4409.50820480836	105.4188109849	109.075641395965	338.237013822702	NaN	NaN	173.679645324779	135.892397743774	NaN	NaN	NaN	308.970526990183	184.445164992127	NaN	163.275853452458	NaN	98.5226652134693	NaN	NaN	188.180925852069	159.540092592516	NaN	NaN	296.517990790377	NaN	NaN	69.8818319539166	1266.57056075523	NaN	2250.32092053986	NaN
736.418935760562	NaN	152.187712869939	NaN	NaN	208.293425297848	NaN	NaN	191.217773689354	4412.56278918924	NaN	3127.01016094975	NaN	96.0820004420291	NaN	2001.23684418974	NaN	NaN	NaN	4017.38342339266	335.141122960948	38.7565986135128	1530.43673555554	NaN	NaN	130.233303659018	265.618827126364	NaN	NaN	NaN	449.293736102999	221.222712649559	NaN	NaN	NaN	40.5106995307132	NaN	NaN	62.9439149523631	14.3386148721218	NaN	NaN	218.730133158265	NaN	NaN	90.3622893566017	2475.76086252537	NaN	2475.76086252537	NaN
983.754395217059	NaN	288.105735932529	NaN	NaN	308.853152086629	NaN	NaN	85.5133193689642	2988.93114469861	NaN	1943.01728328309	NaN	124.567279188447	NaN	2301.82553912459	NaN	NaN	NaN	4415.62111435407	NaN	15.9484534405112	1370.63268467881	NaN	NaN	225.863487470229	65.986339459223	NaN	NaN	NaN	322.922548565707	74.7043567652784	NaN	NaN	NaN	114.618839868865	NaN	NaN	113.371512271878	-3.87728184490767	NaN	NaN	238.104271970586	NaN	NaN	16.0799597068856	1759.84394029482	NaN	2410.94894592208	NaN
559.741736781183	NaN	193.386535794072	NaN	NaN	205.598375826976	NaN	NaN	21.19959133013	4418.68318717875	NaN	2666.28414245707	NaN	43.1809033893567	NaN	3340.37771227335	NaN	NaN	NaN	4418.68318717875	93.2494475242618	10.2089353005167	1701.54877985768	NaN	NaN	148.202727672328	49.2868234058085	NaN	NaN	NaN	431.033743200823	236.288463383695	NaN	NaN	NaN	246.275400810214	NaN	NaN	50.281753814771	88.9811363425337	NaN	NaN	267.497642841568	NaN	NaN	110.203378373887	393.582727851376	NaN	1609.49235953011	NaN
NaN	NaN	NaN	NaN	NaN	NaN	NaN	NaN	NaN	NaN	NaN	NaN	NaN	NaN	NaN	NaN	NaN	NaN	NaN	NaN	NaN	NaN	NaN	NaN	NaN	NaN	NaN	NaN	NaN	NaN	394.393912738824	205.733230150877	NaN	NaN	NaN	25.8184070206485	NaN	NaN	94.5358741884439	137.015762983081	NaN	NaN	345.666981474387	NaN	NaN	104.531142140123	102.032325152203	NaN	1431.40296272556	NaN
NaN	NaN	NaN	NaN	NaN	NaN	NaN	NaN	NaN	NaN	NaN	NaN	NaN	NaN	NaN	NaN	NaN	NaN	NaN	NaN	NaN	NaN	NaN	NaN	NaN	NaN	NaN	NaN	NaN	NaN	445.22451397364	271.41174876471	NaN	NaN	NaN	128.860272262423	NaN	NaN	43.8295669803567	-47.4533960430378	NaN	NaN	371.447872625965	NaN	NaN	92.5971773627182	105.101692845375	NaN	2162.09448974242	NaN
NaN	NaN	NaN	NaN	NaN	NaN	NaN	NaN	NaN	NaN	NaN	NaN	NaN	NaN	NaN	NaN	NaN	NaN	NaN	NaN	NaN	NaN	NaN	NaN	NaN	NaN	NaN	NaN	NaN	NaN	268.367721908717	197.032430210067	NaN	NaN	NaN	325.936553805873	NaN	NaN	109.427686018742	5.55348933474306	NaN	NaN	155.733050805585	NaN	NaN	876.594945865628	-1.95548873879905	NaN	1383.45096582972	NaN
NaN	NaN	NaN	NaN	NaN	NaN	NaN	NaN	NaN	NaN	NaN	NaN	NaN	NaN	NaN	NaN	NaN	NaN	NaN	NaN	NaN	NaN	NaN	NaN	NaN	NaN	NaN	NaN	NaN	NaN	277.844032913801	171.377887237735	NaN	NaN	NaN	31.0930835233898	NaN	NaN	101.235485380562	-65.3527190302227	NaN	NaN	265.318604010734	NaN	NaN	291.622004707174	NaN	NaN	1779.64295839148	NaN
NaN	NaN	NaN	NaN	NaN	NaN	NaN	NaN	NaN	NaN	NaN	NaN	NaN	NaN	NaN	NaN	NaN	NaN	NaN	NaN	NaN	NaN	NaN	NaN	NaN	NaN	NaN	NaN	NaN	NaN	276.053885342976	301.125709079015	NaN	NaN	NaN	41.6323334110122	NaN	NaN	309.900847386629	50.4074717186258	NaN	NaN	193.316867014048	NaN	NaN	247.221288046531	NaN	NaN	1208.72572832362	NaN
NaN	NaN	NaN	NaN	NaN	NaN	NaN	NaN	NaN	NaN	NaN	NaN	NaN	NaN	NaN	NaN	NaN	NaN	NaN	NaN	NaN	NaN	NaN	NaN	NaN	NaN	NaN	NaN	NaN	NaN	249.167913999715	231.602936647019	NaN	NaN	NaN	108.648095178148	NaN	NaN	216.54724177328	-80.8027319830731	NaN	NaN	342.011365721108	NaN	NaN	63.4810105569295	NaN	NaN	2050.83273389053	NaN
NaN	NaN	NaN	NaN	NaN	NaN	NaN	NaN	NaN	NaN	NaN	NaN	NaN	NaN	NaN	NaN	NaN	NaN	NaN	NaN	NaN	NaN	NaN	NaN	NaN	NaN	NaN	NaN	NaN	NaN	NaN	NaN	NaN	NaN	NaN	NaN	NaN	NaN	NaN	NaN	NaN	NaN	NaN	NaN	NaN	NaN	NaN	NaN	NaN	NaN
NaN	NaN	NaN	NaN	NaN	NaN	NaN	NaN	NaN	NaN	NaN	NaN	NaN	NaN	NaN	NaN	NaN	NaN	NaN	NaN	NaN	NaN	NaN	NaN	NaN	NaN	NaN	NaN	NaN	NaN	NaN	NaN	NaN	NaN	NaN	NaN	NaN	NaN	NaN	NaN	NaN	NaN	NaN	NaN	NaN	NaN	NaN	NaN	NaN	NaN
NaN	NaN	NaN	NaN	NaN	NaN	NaN	NaN	NaN	NaN	NaN	NaN	NaN	NaN	NaN	NaN	NaN	NaN	NaN	NaN	NaN	NaN	NaN	NaN	NaN	NaN	NaN	NaN	NaN	NaN	NaN	NaN	NaN	NaN	NaN	NaN	NaN	NaN	NaN	NaN	NaN	NaN	NaN	NaN	NaN	NaN	NaN	NaN	NaN	NaN
NaN	NaN	NaN	NaN	NaN	NaN	NaN	NaN	NaN	NaN	NaN	NaN	NaN	NaN	NaN	NaN	NaN	NaN	NaN	NaN	NaN	NaN	NaN	NaN	NaN	NaN	NaN	NaN	NaN	NaN	NaN	NaN	NaN	NaN	NaN	NaN	NaN	NaN	NaN	NaN	NaN	NaN	NaN	NaN	NaN	NaN	NaN	NaN	NaN	NaN
NaN	NaN	NaN	NaN	NaN	NaN	NaN	NaN	NaN	NaN	NaN	NaN	NaN	NaN	NaN	NaN	NaN	NaN	NaN	NaN	NaN	NaN	NaN	NaN	NaN	NaN	NaN	NaN	NaN	NaN	NaN	NaN	NaN	NaN	NaN	NaN	NaN	NaN	NaN	NaN	NaN	NaN	NaN	NaN	NaN	NaN	NaN	NaN	NaN	NaN
NaN	NaN	NaN	NaN	NaN	NaN	NaN	NaN	NaN	NaN	NaN	NaN	NaN	NaN	NaN	NaN	NaN	NaN	NaN	NaN	NaN	NaN	NaN	NaN	NaN	NaN	NaN	NaN	NaN	NaN	NaN	NaN	NaN	NaN	NaN	NaN	NaN	NaN	NaN	NaN	NaN	NaN	NaN	NaN	NaN	NaN	NaN	NaN	NaN	NaN
NaN	NaN	NaN	NaN	NaN	NaN	NaN	NaN	NaN	NaN	NaN	NaN	NaN	NaN	NaN	NaN	NaN	NaN	NaN	NaN	NaN	NaN	NaN	NaN	NaN	NaN	NaN	NaN	NaN	NaN	NaN	NaN	NaN	NaN	NaN	NaN	NaN	NaN	NaN	NaN	NaN	NaN	NaN	NaN	NaN	NaN	NaN	NaN	NaN	NaN
NaN	NaN	NaN	NaN	NaN	NaN	NaN	NaN	NaN	NaN	NaN	NaN	NaN	NaN	NaN	NaN	NaN	NaN	NaN	NaN	NaN	NaN	NaN	NaN	NaN	NaN	NaN	NaN	NaN	NaN	NaN	NaN	NaN	NaN	NaN	NaN	NaN	NaN	NaN	NaN	NaN	NaN	NaN	NaN	NaN	NaN	NaN	NaN	NaN	NaN
NaN	NaN	NaN	NaN	NaN	NaN	NaN	NaN	NaN	NaN	NaN	NaN	NaN	NaN	NaN	NaN	NaN	NaN	NaN	NaN	NaN	NaN	NaN	NaN	NaN	NaN	NaN	NaN	NaN	NaN	NaN	NaN	NaN	NaN	NaN	NaN	NaN	NaN	NaN	NaN	NaN	NaN	NaN	NaN	NaN	NaN	NaN	NaN	NaN	NaN
NaN	NaN	NaN	NaN	NaN	NaN	NaN	NaN	NaN	NaN	NaN	NaN	NaN	NaN	NaN	NaN	NaN	NaN	NaN	NaN	NaN	NaN	NaN	NaN	NaN	NaN	NaN	NaN	NaN	NaN	NaN	NaN	NaN	NaN	NaN	NaN	NaN	NaN	NaN	NaN	NaN	NaN	NaN	NaN	NaN	NaN	NaN	NaN	NaN	NaN
NaN	NaN	NaN	NaN	NaN	NaN	NaN	NaN	NaN	NaN	NaN	NaN	NaN	NaN	NaN	NaN	NaN	NaN	NaN	NaN	NaN	NaN	NaN	NaN	NaN	NaN	NaN	NaN	NaN	NaN	NaN	NaN	NaN	NaN	NaN	NaN	NaN	NaN	NaN	NaN	NaN	NaN	NaN	NaN	NaN	NaN	NaN	NaN	NaN	NaN
NaN	NaN	NaN	NaN	NaN	NaN	NaN	NaN	NaN	NaN	NaN	NaN	NaN	NaN	NaN	NaN	NaN	NaN	NaN	NaN	NaN	NaN	NaN	NaN	NaN	NaN	NaN	NaN	NaN	NaN	NaN	NaN	NaN	NaN	NaN	NaN	NaN	NaN	NaN	NaN	NaN	NaN	NaN	NaN	NaN	NaN	NaN	NaN	NaN	NaN
NaN	NaN	NaN	NaN	NaN	NaN	NaN	NaN	NaN	NaN	NaN	NaN	NaN	NaN	NaN	NaN	NaN	NaN	NaN	NaN	NaN	NaN	NaN	NaN	NaN	NaN	NaN	NaN	NaN	NaN	NaN	NaN	NaN	NaN	NaN	NaN	NaN	NaN	NaN	NaN	NaN	NaN	NaN	NaN	NaN	NaN	NaN	NaN	NaN	NaN
NaN	NaN	NaN	NaN	NaN	NaN	NaN	NaN	NaN	NaN	NaN	NaN	NaN	NaN	NaN	NaN	NaN	NaN	NaN	NaN	NaN	NaN	NaN	NaN	NaN	NaN	NaN	NaN	NaN	NaN	NaN	NaN	NaN	NaN	NaN	NaN	NaN	NaN	NaN	NaN	NaN	NaN	NaN	NaN	NaN	NaN	NaN	NaN	NaN	NaN
NaN	NaN	NaN	NaN	NaN	NaN	NaN	NaN	NaN	NaN	NaN	NaN	NaN	NaN	NaN	NaN	NaN	NaN	NaN	NaN	NaN	NaN	NaN	NaN	NaN	NaN	NaN	NaN	NaN	NaN	NaN	NaN	NaN	NaN	NaN	NaN	NaN	NaN	NaN	NaN	NaN	NaN	NaN	NaN	NaN	NaN	NaN	NaN	NaN	NaN
NaN	NaN	NaN	NaN	NaN	NaN	NaN	NaN	NaN	NaN	NaN	NaN	NaN	NaN	NaN	NaN	NaN	NaN	NaN	NaN	NaN	NaN	NaN	NaN	NaN	NaN	NaN	NaN	NaN	NaN	NaN	NaN	NaN	NaN	NaN	NaN	NaN	NaN	NaN	NaN	NaN	NaN	NaN	NaN	NaN	NaN	NaN	NaN	NaN	NaN
NaN	NaN	NaN	NaN	NaN	NaN	NaN	NaN	NaN	NaN	NaN	NaN	NaN	NaN	NaN	NaN	NaN	NaN	NaN	NaN	NaN	NaN	NaN	NaN	NaN	NaN	NaN	NaN	NaN	NaN	NaN	NaN	NaN	NaN	NaN	NaN	NaN	NaN	NaN	NaN	NaN	NaN	NaN	NaN	NaN	NaN	NaN	NaN	NaN	NaN
NaN	NaN	NaN	NaN	NaN	NaN	NaN	NaN	NaN	NaN	NaN	NaN	NaN	NaN	NaN	NaN	NaN	NaN	NaN	NaN	NaN	NaN	NaN	NaN	NaN	NaN	NaN	NaN	NaN	NaN	NaN	NaN	NaN	NaN	NaN	NaN	NaN	NaN	NaN	NaN	NaN	NaN	NaN	NaN	NaN	NaN	NaN	NaN	NaN	NaN
NaN	NaN	NaN	NaN	NaN	NaN	NaN	NaN	NaN	NaN	NaN	NaN	NaN	NaN	NaN	NaN	NaN	NaN	NaN	NaN	NaN	NaN	NaN	NaN	NaN	NaN	NaN	NaN	NaN	NaN	NaN	NaN	NaN	NaN	NaN	NaN	NaN	NaN	NaN	NaN	NaN	NaN	NaN	NaN	NaN	NaN	NaN	NaN	NaN	NaN
NaN	NaN	NaN	NaN	NaN	NaN	NaN	NaN	NaN	NaN	NaN	NaN	NaN	NaN	NaN	NaN	NaN	NaN	NaN	NaN	NaN	NaN	NaN	NaN	NaN	NaN	NaN	NaN	NaN	NaN	NaN	NaN	NaN	NaN	NaN	NaN	NaN	NaN	NaN	NaN	NaN	NaN	NaN	NaN	NaN	NaN	NaN	NaN	NaN	NaN
NaN	NaN	NaN	NaN	NaN	NaN	NaN	NaN	NaN	NaN	NaN	NaN	NaN	NaN	NaN	NaN	NaN	NaN	NaN	NaN	NaN	NaN	NaN	NaN	NaN	NaN	NaN	NaN	NaN	NaN	NaN	NaN	NaN	NaN	NaN	NaN	NaN	NaN	NaN	NaN	NaN	NaN	NaN	NaN	NaN	NaN	NaN	NaN	NaN	NaN
NaN	NaN	NaN	NaN	NaN	NaN	NaN	NaN	NaN	NaN	NaN	NaN	NaN	NaN	NaN	NaN	NaN	NaN	NaN	NaN	NaN	NaN	NaN	NaN	NaN	NaN	NaN	NaN	NaN	NaN	NaN	NaN	NaN	NaN	NaN	NaN	NaN	NaN	NaN	NaN	NaN	NaN	NaN	NaN	NaN	NaN	NaN	NaN	NaN	NaN
NaN	NaN	NaN	NaN	NaN	NaN	NaN	NaN	NaN	NaN	NaN	NaN	NaN	NaN	NaN	NaN	NaN	NaN	NaN	NaN	NaN	NaN	NaN	NaN	NaN	NaN	NaN	NaN	NaN	NaN	NaN	NaN	NaN	NaN	NaN	NaN	NaN	NaN	NaN	NaN	NaN	NaN	NaN	NaN	NaN	NaN	NaN	NaN	NaN	NaN
NaN	NaN	NaN	NaN	NaN	NaN	NaN	NaN	NaN	NaN	NaN	NaN	NaN	NaN	NaN	NaN	NaN	NaN	NaN	NaN	NaN	NaN	NaN	NaN	NaN	NaN	NaN	NaN	NaN	NaN	NaN	NaN	NaN	NaN	NaN	NaN	NaN	NaN	NaN	NaN	NaN	NaN	NaN	NaN	NaN	NaN	NaN	NaN	NaN	NaN
NaN	NaN	NaN	NaN	NaN	NaN	NaN	NaN	NaN	NaN	NaN	NaN	NaN	NaN	NaN	NaN	NaN	NaN	NaN	NaN	NaN	NaN	NaN	NaN	NaN	NaN	NaN	NaN	NaN	NaN	NaN	NaN	NaN	NaN	NaN	NaN	NaN	NaN	NaN	NaN	NaN	NaN	NaN	NaN	NaN	NaN	NaN	NaN	NaN	NaN
NaN	NaN	NaN	NaN	NaN	NaN	NaN	NaN	NaN	NaN	NaN	NaN	NaN	NaN	NaN	NaN	NaN	NaN	NaN	NaN	NaN	NaN	NaN	NaN	NaN	NaN	NaN	NaN	NaN	NaN	NaN	NaN	NaN	NaN	NaN	NaN	NaN	NaN	NaN	NaN	NaN	NaN	NaN	NaN	NaN	NaN	NaN	NaN	NaN	NaN
NaN	NaN	NaN	NaN	NaN	NaN	NaN	NaN	NaN	NaN	NaN	NaN	NaN	NaN	NaN	NaN	NaN	NaN	NaN	NaN	NaN	NaN	NaN	NaN	NaN	NaN	NaN	NaN	NaN	NaN	NaN	NaN	NaN	NaN	NaN	NaN	NaN	NaN	NaN	NaN	NaN	NaN	NaN	NaN	NaN	NaN	NaN	NaN	NaN	NaN
NaN	NaN	NaN	NaN	NaN	NaN	NaN	NaN	NaN	NaN	NaN	NaN	NaN	NaN	NaN	NaN	NaN	NaN	NaN	NaN	NaN	NaN	NaN	NaN	NaN	NaN	NaN	NaN	NaN	NaN	NaN	NaN	NaN	NaN	NaN	NaN	NaN	NaN	NaN	NaN	NaN	NaN	NaN	NaN	NaN	NaN	NaN	NaN	NaN	NaN
NaN	NaN	NaN	NaN	NaN	NaN	NaN	NaN	NaN	NaN	NaN	NaN	NaN	NaN	NaN	NaN	NaN	NaN	NaN	NaN	NaN	NaN	NaN	NaN	NaN	NaN	NaN	NaN	NaN	NaN	NaN	NaN	NaN	NaN	NaN	NaN	NaN	NaN	NaN	NaN	NaN	NaN	NaN	NaN	NaN	NaN	NaN	NaN	NaN	NaN
NaN	NaN	NaN	NaN	NaN	NaN	NaN	NaN	NaN	NaN	NaN	NaN	NaN	NaN	NaN	NaN	NaN	NaN	NaN	NaN	NaN	NaN	NaN	NaN	NaN	NaN	NaN	NaN	NaN	NaN	NaN	NaN	NaN	NaN	NaN	NaN	NaN	NaN	NaN	NaN	NaN	NaN	NaN	NaN	NaN	NaN	NaN	NaN	NaN	NaN
[truncated: 183 more columns]
