# Supplementary material for: Notch-dependent and -independent transcription are modulated by tissue movements at gastrulation
Source: eLife. 2022 May 18;11:e73656. doi: 10.7554/eLife.73656 (PMC9183233; doi:10.7554/eLife.73656)
Supplement: Source data 1. [file elife-73656-data1.zip › numerical data/2S1B_m5m8peve wRi new_vs_m5m8peve aCatRi_GastCorrMSE_table.txt]

File	Nickname	Repeat	GastT1	GasT2	GastT3	TranscT2	DiffZ
20201130 hisRFP, nosMCPGFP, m5m8peveMS2lacZ, atubG4, wRi new 3.lif	m5m8peve wRi new	8	40.0460829493088	47.2350230414746	56.9124423963134	46.9585253456221	3.75875451455889
20201130 hisRFP, nosMCPGFP, m5m8peveMS2lacZ, atubG4, wRi new 2.lif	m5m8peve wRi new	7	42.5691244239631	47.9608294930876	54.389400921659	48.3755760368664	6.66339504807882
20201130 hisRFP, nosMCPGFP, m5m8peveMS2lacZ, atubG4, wRi new 1.lif	m5m8peve wRi new	6	45.6451612903226	50.8064516129032	58.2258064516129	52.4193548387097	3.7614228593189
20201123 hisRFP, nosMCPGFP, m5m8peveMS2lacZ, atubG4, wRi.lif	m5m8peve wRi new	5	48.536866359447	57.4539170506913	66.5783410138249	56.8317972350231	5.42274031875802
20201022 hisRFP, nosMCPGFP, m5m8peveMS2lacZ, atubG4, wRi new 2.lif	m5m8peve wRi new	4	40.9677419354839	53.6866359447005	66.221198156682	54.2396313364055	3.98184098002778
20201022 hisRFP, nosMCPGFP, m5m8peveMS2lacZ, atubG4, wRi new 1.lif	m5m8peve wRi new	3	44.6543778801843	52.2119815668203	60.3225806451613	50.5529953917051	6.32636835741611
20201020 hisRFP, nosMCPGFP, m5m8peveMS2lacZ, atubG4, wRi new 2.lif	m5m8peve wRi new	2	41.405529953917	53.3870967741936	67.4423963133641	51.7741935483871	5.69977466452155
20201020 hisRFP, nosMCPGFP, m5m8peveMS2lacZ, atubG4, wRi new 1.lif	m5m8peve wRi new	1	43.0875576036866	53.3179723502304	65.7603686635945	53.594470046083	5.73777822712355
20201201 hisRFP, nosMCPGFP, m5m8peveMS2lacZ, atubG4, aCatRi.lif	m5m8peve aCatRi	8	35.8870967741935	52.1774193548387	69.1129032258065	57.0161290322581	6.15175466549822
20201125 hisRFP, nosMCPGFP, m5m8peveMS2lacZ, atubG4, aCatRi.lif	m5m8peve aCatRi	7	48.3294930875576	60.1497695852535	NaN	NaN	2.06591505607254
20201119 hisRFP, nosMCPGFP, m5m8peveMS2lacZ, atubG4, aCatRi.lif	m5m8peve aCatRi	6	48.536866359447	60.7718894009217	NaN	55.1728110599078	2.07417040358744
20201118 hisRFP, nosMCPGFP, m5m8peveMS2lacZ, atubG4, aCatRi 3.lif	m5m8peve aCatRi	5	46.1290322580645	60.2304147465438	NaN	NaN	2.36729392071293
20201118 hisRFP, nosMCPGFP, m5m8peveMS2lacZ, atubG4, aCatRi 2.lif	m5m8peve aCatRi	4	46.6820276497696	58.294930875576	NaN	NaN	4.62534555328067
20201118 hisRFP, nosMCPGFP, m5m8peveMS2lacZ, atubG4, aCatRi 1.lif	m5m8peve aCatRi	3	47.5115207373272	58.294930875576	NaN	NaN	1.80040103810522
20201117 hisRFP, nosMCPGFP, m5m8peveMS2lacZ, atubG4, aCatRi 2.lif	m5m8peve aCatRi	2	43.1797235023041	54.2396313364055	NaN	NaN	2.12174475050405
