# Supplementary material for: Notch-dependent and -independent transcription are modulated by tissue movements at gastrulation
Source: eLife. 2022 May 18;11:e73656. doi: 10.7554/eLife.73656 (PMC9183233; doi:10.7554/eLife.73656)
Supplement: Source data 1. [file elife-73656-data1.zip › numerical data/4BD_m5m8peve Fog eveNICD_MSE_sorted-nc14_normF-Y.txt]

242.64823210164	1858.64823210164	504.64823210164	NaN	NaN	NaN	NaN	NaN	NaN	NaN	NaN	NaN	NaN	NaN	NaN	NaN	NaN	NaN	NaN	NaN	NaN	NaN	NaN	NaN	NaN	NaN	NaN	NaN
145.227833596412	2223.82654847642	902.810513983588	NaN	NaN	NaN	NaN	NaN	NaN	NaN	NaN	NaN	NaN	NaN	NaN	NaN	NaN	NaN	NaN	NaN	NaN	NaN	NaN	NaN	NaN	NaN	NaN	NaN
283.019394636235	1941.57068132982	1578.01143189155	NaN	NaN	NaN	NaN	NaN	NaN	NaN	NaN	NaN	NaN	NaN	NaN	NaN	NaN	NaN	NaN	NaN	NaN	NaN	NaN	NaN	NaN	NaN	NaN	NaN
89.2578919204441	1119.63537797466	1025.41798138993	NaN	NaN	NaN	NaN	NaN	NaN	NaN	NaN	NaN	NaN	NaN	NaN	NaN	NaN	NaN	NaN	NaN	NaN	NaN	NaN	NaN	NaN	NaN	NaN	NaN
141.956573970901	1513.17516131753	381.69413240239	NaN	NaN	NaN	NaN	NaN	NaN	NaN	NaN	NaN	NaN	NaN	NaN	NaN	NaN	NaN	NaN	NaN	NaN	NaN	NaN	NaN	NaN	NaN	NaN	NaN
242.92193743478	1851.10646095329	444.697898250773	NaN	NaN	NaN	NaN	NaN	NaN	NaN	NaN	NaN	NaN	NaN	NaN	NaN	NaN	NaN	NaN	NaN	NaN	NaN	NaN	NaN	NaN	NaN	NaN	NaN
178.278362203378	3029.43584525412	658.494456952587	NaN	NaN	NaN	NaN	NaN	NaN	NaN	NaN	NaN	NaN	NaN	NaN	NaN	NaN	NaN	NaN	NaN	NaN	NaN	NaN	NaN	NaN	NaN	NaN	NaN
521.732512725462	1192.34302444796	538.824534763367	NaN	NaN	NaN	NaN	NaN	NaN	NaN	NaN	NaN	NaN	NaN	NaN	NaN	NaN	NaN	NaN	NaN	NaN	NaN	NaN	NaN	NaN	NaN	NaN	NaN
149.31016283025	502.483254046375	456.198461465344	NaN	NaN	NaN	NaN	NaN	NaN	NaN	NaN	NaN	NaN	NaN	NaN	NaN	NaN	NaN	NaN	NaN	NaN	NaN	NaN	NaN	NaN	NaN	NaN	NaN
270.7334177671	515.427232333775	218.370955390692	NaN	NaN	NaN	NaN	NaN	NaN	NaN	NaN	NaN	NaN	NaN	NaN	NaN	NaN	NaN	NaN	NaN	NaN	NaN	NaN	NaN	NaN	NaN	NaN	NaN
129.321909644267	102.112634652941	148.469177230756	NaN	NaN	NaN	NaN	NaN	32.4256198410915	81.4256198410915	5.42561984109147	-63.5743801589085	-31.5743801589085	NaN	NaN	NaN	NaN	NaN	NaN	NaN	NaN	NaN	NaN	NaN	NaN	NaN	NaN	NaN
108.714933272005	121.825857484684	319.498253306613	NaN	NaN	NaN	NaN	NaN	54.1582869562296	-32.9349031592924	NaN	-20.9220493502549	-46.9498992698361	16.1175832276108	-29.931689707033	NaN	NaN	NaN	NaN	NaN	NaN	NaN	NaN	NaN	NaN	NaN	NaN	NaN
-63.3213700586427	182.951624520785	136.523109149254	NaN	NaN	NaN	NaN	NaN	16.8110305979057	-12.2511627642423	-56.3455251068117	-4.23400597468424	-98.4355982519916	65.9161159339489	29.8389103809376	NaN	NaN	NaN	NaN	NaN	NaN	NaN	NaN	NaN	NaN	NaN	NaN	NaN
5.78884232347951	136.091702058048	136.091702058048	NaN	NaN	NaN	NaN	NaN	-88.8353904986761	-11.5874234545318	-7.57454204964122	-24.6292880204263	-51.7162375034379	113.8151204483	-44.6936950448794	NaN	NaN	NaN	NaN	NaN	NaN	NaN	NaN	NaN	NaN	NaN	NaN	NaN
45.6908552536058	15.3643039482596	290.325035783398	NaN	NaN	NaN	NaN	NaN	25.2324853365244	-91.2661308923733	-21.9695402044945	20.2109932576926	-83.2317435662424	206.006200174469	18.2023964261599	-12.9308544625973	NaN	NaN	NaN	NaN	NaN	NaN	NaN	NaN	NaN	NaN	NaN	NaN
60.3631738082884	116.005112982064	84.6432927204814	NaN	NaN	NaN	NaN	NaN	92.2929768882337	-29.357857886042	-31.3686154856168	12.8680517050289	-28.3524790862546	-80.6321766751995	NaN	-51.4761914813648	NaN	NaN	NaN	NaN	NaN	NaN	NaN	NaN	NaN	NaN	NaN	NaN
117.581639259899	19.3730751115711	-44.4118686136316	NaN	NaN	NaN	NaN	NaN	26.6449863800685	-43.8073193744926	-49.8460884391693	-17.6393200942271	43.754832063319	-25.6910121804626	95.0843691130707	14.5674482507151	NaN	NaN	NaN	NaN	NaN	NaN	NaN	NaN	NaN	NaN	NaN	NaN
144.491834151935	51.2729762937562	66.4717031184593	NaN	NaN	NaN	NaN	NaN	19.293148634251	9.21768307156633	-35.1143654042461	-26.0464463978299	50.5270918785734	38.4365332033518	-13.9558877226083	39.4440797596203	NaN	NaN	NaN	NaN	NaN	NaN	NaN	NaN	NaN	NaN	NaN	NaN
NaN	-6.01277028171874	94.3770626543882	-54.6866286749827	-17.1671961635084	-47.5883576592984	NaN	NaN	35.124022757626	80.5125502292079	-30.4371835902145	35.124022757626	-21.3594780958982	121.866541925538	7.89090627467685	-50.6098624664732	36.1326567014389	-35.4803533092792	NaN	NaN	NaN	NaN	NaN	NaN	NaN	NaN	NaN	NaN
7.65017062170992	116.237003276813	NaN	43.1692280322576	-19.7502450949983	-45.1210003882467	78.6882854428054	NaN	-57.0513293486491	65.1252360528322	12.6196046406254	5.55153887359752	23.7265651316691	9.59043359761343	-17.672105789494	24.7362888126731	161.04898574821	14.6390520026333	NaN	NaN	NaN	NaN	NaN	NaN	NaN	NaN	NaN	NaN
-75.1497225703001	-74.134099626818	63.9906206867367	135.084226730478	-20.306083622271	-20.306083622271	-18.274837735307	NaN	-52.387756592597	65.8776891368758	29.4883212201149	-32.1714410832854	-28.1281779814231	-64.517545898184	-39.2471515115445	50.7154525048921	65.8776891368758	-23.0740991040952	NaN	-40.8808664436835	41.1191335563165	-52.8808664436835	75.1191335563165	NaN	NaN	NaN	NaN	NaN
-16.7971235530682	-37.1254618467209	147.862416625518	11.6625500580455	-63.5523016284693	-24.9284588705293	5.5640485699497	NaN	-44.6783541780195	-26.4639699506343	1.86951662529812	17.0481701481191	4.90524732986231	32.22682367094	2.88142686015285	-29.4997006551985	-36.5830722991816	91.9295275273691	NaN	-5.44500899556668	30.5782023478242	-14.4508118314144	-6.44565375510531	-33.4630622626484	NaN	NaN	NaN	NaN
-6.16218797975174	-37.6957639552194	-27.5236426728105	-57.0227943917964	NaN	-35.6613396987376	-37.6957639552194	-18.3687335186425	76.5045525105048	58.2704253069956	0.52902249588303	65.3614747750269	-65.3164368501225	-13.6530764401797	-2.50999870470184	20.7891638331155	90.6866514465675	-116.979797260065	NaN	-0.00213738311967881	11.0120564783579	32.0391538502695	-0.00213738311967881	-10.0150408935538	NaN	NaN	NaN	NaN
-48.4470450070925	-72.8792510968933	-9.7627186982413	-22.9968303302167	-32.158907613892	-80.0053112064185	-54.5550965295427	-25.0328475043668	674.580401184143	185.781174605005	-9.94133728249263	41.7780829572087	145.216923436611	-12.9836561201221	36.7075515611595	11.3548945809138	39.749870398789	-84.98520194402	NaN	-8.57935288723608	-2.56773223048209	-6.57547933498475	-44.64907682776	28.4923078294136	-13.5890367678644	21.4787503965339	NaN	NaN
40.6278414512567	-48.0083061365246	358.495405214334	41.6466477453691	-45.9706935482997	-0.124410313240457	3.95081486320926	-2.16202290146531	1186.64772442619	69.9190568040628	-31.6017311615852	14.0826234229564	-49.8754729954019	-16.373612966738	76.0103040820017	2.9153367467351	38.4476125347119	-90.4837881816611	NaN	-39.2244991107125	-1.12630572747869	32.9615515101516	-25.1883226011001	-75.3175244211446	NaN	10.904702709332	63.0390726021783	NaN
16.6662517551905	29.9211200349559	-32.2748003547123	-62.8629579234016	66.626909117383	30.9407252872455	12.587830746032	-16.9807215703677	204.833981906883	157.067323735238	-40.0971802072965	-19.7709426874475	NaN	29.01202736019	21.8978442282429	-45.1787395872587	83.8928686637822	NaN	NaN	19.3783948649599	-57.8704794136746	64.5238408719541	14.3622341975161	70.5432336728867	-37.8058367438994	74.5561622068417	32.4204126003138	NaN
56.9525949898396	-17.5370039224895	215.11544199547	-3.25132741875517	-38.9655186780911	36.5444856987905	-12.4349765997273	20.2179982659513	2430.83721245307	-34.3672703979852	133.506745149032	-17.0711597052621	-11.9840683250495	-74.0465831636439	-49.6285445386231	28.7126627166518	28.7126627166518	-39.4543617781978	NaN	31.8785736246579	-5.26502592882823	0.758260485250597	77.0532217302491	18.8281197274871	7.78542796834257	113.192940214722	-19.3193608950122	NaN
67.6872223142433	-16.0517462619402	335.243438984488	-36.4758849390581	32.9661865631428	-97.748300970412	-7.88209079109303	-32.3910572036346	787.215325871664	36.5608622620864	11.0976850704453	47.7646602264084	-13.3469650335301	-43.9027776634993	-45.9398318388306	-41.865723488168	10.0791579827797	NaN	NaN	14.2590088655668	8.23182379795427	-36.9720642091399	-8.84520056028131	18.2771322439752	87.5897605215196	92.6124147445301	12.2499471763626	NaN
37.5583392214755	-31.9383178736967	200.057875664599	158.155479474863	-16.6081729262323	-28.8722888842038	-21.7182212420538	-79.9727720424187	1040.61282428051	-12.6735589933886	41.3672719006255	-68.7536665249127	-57.5376450186078	17.9155905692609	-11.6539206746336	-53.4590917435879	-79.9696880312175	12.817398975486	NaN	127.290210376084	14.7098866446379	-4.38856113123235	-13.4351942882235	-13.4351942882235	-52.637271301852	95.1244035956707	7.67361641142257	NaN
-41.7130027783352	-2.84608387118542	38.066462346867	0.222357095168512	69.7736856658575	-57.0552076101048	-30.4620525683708	-2.84608387118542	30.872901091477	19.6446293418562	24.7483892280475	11.4786135239502	-58.953272905489	49.2464366817654	-4.85341811186177	18.623877364618	-63.036280814442	-13.0194339297678	NaN	89.5929851192673	77.522990049182	8.12051839619164	42.3188377614333	-1.93781082887943	-13.0019729764576	-16.0194717439789	47.3480023739688	NaN
7.86681814900962	-22.8417492619889	136.842801275203	-1.34575207428993	0.701485753109966	-3.39298990168983	-4.41660881538979	-14.6527979523893	345.309627720392	-39.9346350759391	2.9838239093286	48.9678871078297	-33.8034266494723	-34.8252947205501	-24.606614009772	59.1865678186077	18.3118449754956	11.158768477951	NaN	-47.7951727404022	-39.7432909155987	-36.7238352312973	14.6069114018255	-2.50333747588213	43.7949830167384	67.9506284911491	-13.574674984987	NaN
-19.3071393793421	22.6943036976662	311.582278032211	12.4500492886398	49.3293651611348	87.2331064745325	-11.111735852121	-4.96518320670511	55.8496339908433	58.9185938156559	85.5162456306985	-30.0812411039095	8.79225001038344	98.8150715382198	-3.48358928886696	44.5967812998638	-13.7134553715756	-18.82838841293	NaN	220.51512231672	104.694208580731	-33.2837495221432	65.415811748526	53.3301511847706	8.00892407068779	-5.08387487338057	-34.2908879024561	NaN
142.118963826466	147.245130026773	474.294533606308	30.3685406597913	-27.0445207836381	-40.3725529044342	-23.9688210634543	-34.2211534640667	41.2402033745107	113.951842750841	52.5053869398577	-79.6044930537568	-83.7009234411557	789.862856671659	-32.4955435986694	163.109007399628	-31.4714360018197	-99.0625373939015	NaN	4.42574487697227	-14.7223103581121	11.4802915425297	-76.1976455865409	-5.65217893096688	99.1582286716002	-37.9015351163721	87.0647201020733	NaN
-24.5336911259128	184.778940968251	-16.3253526124162	-37.8722412103448	59.6017786374276	130.398698316336	25.742382269254	57.5496940090535	80.9359649891293	-63.6216123392184	65.5574993159009	-9.28436696047777	-8.25913591559587	1219.96765585292	26.5987196103887	738.109064758427	-34.9151430825252	9.16979184739641	NaN	40.1673510933105	283.203133811768	36.1335621685229	-37.4830857088522	57.3109540236582	32.0997732437352	50.2518234052797	-32.4408495528676	NaN
-47.6902120980105	-34.3411274360974	44.7265278690801	41.6459698701771	-1.48184211446522	-0.45498944816421	9.81353721484586	-0.45498944816421	21.1622897397665	-39.3927709279844	45.7948567910551	36.5576441468219	9.87236317459265	1205.57822212256	126.877056668213	995.175045226133	-66.0780519002136	98.1390617750431	NaN	2.29092225225264	3.30002518543249	21.4638779826697	83.0191569066404	-6.79100414636598	55.7733777107845	-6.79100414636598	58.8006865103241	NaN
31.8830906486623	-18.4724600235755	-12.3064742269749	-68.8280106958132	-42.1087389105442	52.4363766373307	8.24681176169352	15.4404618577275	149.287001822142	98.940219586211	509.934360287687	-71.6223488049015	-76.7597755636699	1090.46358402852	-17.1656251619559	1100.73843754606	75.3080564958761	-24.3580226242318	NaN	207.717242841028	-22.5079205152875	6.77510464845445	-0.293211770379812	4.75558567164466	16.8726995325034	10.814142602074	-72.9958949355322	NaN
-37.5469126718666	-30.3475721554964	101.297511572416	75.5855811568078	122.895533121526	751.295112478982	93.0696938394211	-12.8634594728831	165.574579466593	-8.26156288057745	681.939925373572	-9.29017910748378	-60.7209904528004	596.564778540346	-44.2631308222991	1635.46716771574	-114.20903425193	15.3966103382682	NaN	640.754853743328	191.119333893656	151.713074850651	70.8797229675641	-29.151549987756	-33.1932175819104	-17.026547205293	90.0776440397973	NaN
360.211459190456	108.03506106425	90.5371069085537	11.2816674974603	-53.563692020707	961.317649009657	52.4533243343919	-42.2414863905508	172.630303269308	64.5065958847404	680.296853179707	-37.4386139349948	-29.2006171818848	1826.40815145612	-48.7658594705209	759.587571928389	43.9116040019656	-30.2303667760236	NaN	779.12274734516	-40.8592116740458	134.056791914515	87.5473343129321	15.7609975800547	-18.6155580385063	31.9382002240834	172.477648194083	NaN
568.0303294766	2.50163292769185	398.062688437311	-33.5521091109453	11.7725951661985	666.920593354005	-3.67900856464595	-22.2209330416593	41.5629408679215	-54.3094070699545	1316.76825698784	-3.79601944677251	258.048887824416	580.716037335762	-40.9078960678858	898.228759538621	-32.6608123743051	-66.6800326103256	NaN	1421.51472292316	-11.1010320279951	924.753186425265	21.2744652590366	53.6499625460683	18.2392623883774	51.6264939656288	-32.3474521226097	61.7438368678262
954.528565989599	32.8827754250635	388.551452991914	-2.16863048007545	-2.16863048007545	833.910492727797	-22.7871045419219	-57.8385104470608	75.3299249414353	-33.0325780344947	705.896489877561	144.475522078457	186.788499430963	977.318759236319	-27.8724588451647	1042.33626102188	207.428976188283	8.24837548014529	NaN	996.668841708632	44.0058288188075	587.661554559334	-14.7130391382699	211.050884213941	-8.63867348753778	80.4520227232003	123.984976553447	72.3528685222241
3042.98241668421	140.692769543557	154.105412775988	-3.75108065185427	61.2486519360807	1740.92428135129	40.6138161938791	41.6455579809892	87.4751078608616	49.2480128152048	62.6791543177328	30.6510476578582	507.973153363087	77.1434605512246	-32.3720009309274	1005.95855368759	1071.0479317383	-72.6654254385116	NaN	1904.44885910994	95.1324118562094	1032.20839937564	-11.2383759162662	-3.1339349431252	347.383137145223	111.341293802491	-50.7475256603285	-20.3558720110498
1216.18382043064	52.4873812417402	1443.34727794755	44.226891877489	41.1292083658947	754.628977203097	69.0083599702427	-10.4988501606756	58.2748473063622	-56.5333572711829	-13.0924149985983	116.196103669808	737.815301427508	23.1083702285556	53.103306559626	1167.05318340662	475.101031493305	905.373221621763	NaN	1804.76652115204	-17.8963418308826	1084.01385397693	-18.9100586623525	112.873129428738	666.362519411317	81.4479076531701	29.7483492482039	295.342159093324
3517.94198492497	-14.1572004369489	1035.75876572095	15.8108734002353	-5.89014558531192	527.334892345276	-53.4257109822248	-35.8582194224961	40.3998775549442	15.5489791210978	134.626200783278	155.335282811484	1521.09924257163	-2.05374060287672	225.746161707382	1088.27942818213	1098.63396919624	NaN	NaN	1564.96951850356	110.349449874056	966.48566878849	-4.27542303747314	-53.9800139460125	2243.58934131606	732.164025933947	-47.8937375082322	927.939251349214
2714.54519568684	30.786210158176	982.253750307065	17.341560134333	-51.9500976808578	815.74693078101	107.317294909282	-20.9239822412202	59.8029484997544	81.5716030070096	59.8029484997544	97.1206419407632	2122.64211371107	107.486667896599	14.192434294077	964.757014444218	1045.61201689974	749.143674562834	NaN	2257.68322084373	51.9951125303498	2684.00121692823	-50.5242150994944	-17.0278011214265	2290.16459197398	756.434848917596	36.7694698130462	2234.33723534387
1633.51703520977	386.309321569281	2258.67343275239	40.6102540539927	293.156878226838	456.691167650238	-8.03602191372756	-51.507162140201	82.3623707515625	-58.7721243340621	70.9470807078722	-5.84668867695288	2413.15704694504	20.097152331434	-21.412993281985	1091.05890915764	1664.93667226316	825.393977231762	NaN	217.019968158116	-28.7811640154837	2436.3401078247	-21.6712139112886	7.78429366323358	1369.84759219545	1716.20373298552	-78.5508147448488	1788.31894118522
1577.29544647596	659.530786790817	1207.49636802495	6.94417775962255	462.718952321091	122.959574920724	172.680459418339	14.1951400821914	113.28320666817	-16.5801988533171	-3.07440467908239	144.450423993327	1609.3096382757	3.15903878594899	-31.1249002717236	1640.47685560086	786.49510089156	741.822089392168	NaN	857.923225275694	-33.4353149473383	3016.69807069613	-46.6481553383297	-16.1569852052727	3036.00914511373	1984.06377552327	329.40960963604	1701.5122656236
2343.0696083536	331.914894644854	1185.10063143985	14.6915222763602	236.54054739681	-25.7389075353105	-18.4821637229593	-16.4088083480019	4.90436679508633	60.0277278238289	-35.6581064147431	-20.0571551801933	1414.19029498275	-7.57639419255351	-49.1789308180196	1663.80551473555	503.094742885043	513.495377041409	NaN	26.9948911145548	70.727541867789	1275.91803355576	-54.368180054253	79.8808873742799	1596.28512628294	1995.9812133997	-13.6866444698491	1860.71510758156
538.091182771227	532.903658107564	1302.7323181952	-28.3865105008043	38.0138051940859	-3.48639211522048	-12.8239365098144	-19.0489661062104	213.856794286816	-0.634971355377952	0.406250807933669	-52.696079520959	558.501330342962	38.9314708504636	-3.75863784531281	1949.57414052729	173.249129917663	599.108994712116	NaN	46.7961390833039	-25.4609382804058	2130.0389188511	72.2387719578496	-48.8681605249878	1437.99930466346	1386.09633359939	25.4243274686855	2881.10544130769
678.143437717989	-11.3100058084484	2282.3686941161	-42.4600107870525	218.161697533935	-9.23333880987478	-59.0733467756413	-9.23333880987478	11.5338532643447	-15.5681176268965	17.7881542392465	-23.9071855934322	901.729358692037	18.8305377350635	53.2291930970235	1245.71591231164	62.6106445593762	488.945494348517	NaN	114.486909958125	35.0538069410653	1884.41938487672	186.791401165962	-9.75461014548154	1184.79705445723	876.230000429421	44.2191649814953	2476.09416504226
426.654968849733	-22.2636157638979	1821.21223864485	105.55348124415	279.093767425808	-17.0677988123513	-6.67616490925798	6.83295916476332	300.269920096832	45.6443491748582	-52.4491084754104	-22.1862332428807	715.601793977757	119.736216123465	9.12018941146035	1123.628835906	-15.9249487120125	-14.8814012902011	NaN	141.504902460892	2.91521858586419	1976.79917201181	818.14865314485	40.6197649342173	822.224820317644	2122.52214843923	-23.5798680373028	1609.94412646026
59.3247710658592	25.0049489695675	1216.83877085897	-66.5145766205436	733.24127768395	30.2049220144602	-0.994916254895872	11.4850190528465	795.460161580448	21.3271246362259	362.948586283676	71.4733942358516	720.240757181009	41.1766896860777	-86.278412212971	949.033112229302	94.4571011356801	26.5506943861869	NaN	66.5872640868547	7.44400581604927	998.603437526789	846.666446451789	-1.73339632942055	571.344382087695	1225.99906846454	18.6608306605124	996.564014827796
167.064465171393	45.2876876288947	1244.32057420118	21.3486629837883	286.759588396925	36.9610703610316	-26.5293863064247	59.8592678476552	345.234541967464	34.6072645060143	2.18488874404477	-6.18217596872156	1024.01266679063	-0.952760523242603	-15.5951237705837	781.367790120409	70.1672895352712	96.3143667626659	NaN	149.730289333978	0.754548544359963	316.05252048951	325.235956565582	14.0195117653533	298.706030123596	114.016926815919	67.0793646493268	892.568229709607
90.6027912977893	-10.4383297782562	582.266803131743	132.269232978633	1218.72169980663	-5.23002456815075	31.2281119025873	26.0198066924819	1612.21710403775	-15.9531844430162	4.98791251493583	44.7759967350447	66.7641485408943	23.8348997770927	19.6466803855023	170.422578482757	793.42021298183	95.0346294341296	NaN	-18.1963481044304	59.4036878860054	1592.00439869711	447.403867838184	-26.3647729455289	395.330159476181	63.4879003065546	-67.2068971510214	111.477396248008
5.67853089206256	58.8458402949685	993.964988028431	208.965302138467	557.159053914361	34.8684262505207	285.067529323019	-61.0412299272703	940.721243424594	30.8582672601643	91.6555629024879	-14.2155898539722	38.1958719066516	49.7263934939889	15.1348287319771	133.584732310987	748.895293380711	9.89368255591474	NaN	-21.846317501444	69.0872349070069	1378.93907971188	165.129413855258	-22.8680428094042	92.5869169900898	292.845077350274	109.956247225412	71.1306855229272
-2.17539712815297	-2.17539712815297	489.234362997093	338.994436334597	633.214292715317	46.8612456019671	91.7245570359067	29.1245875932003	1224.77588733518	-31.363405758951	1.16818829778924	-24.0175619396871	52.5890950326367	-26.1163744594768	-63.8949998156913	-7.22706178136953	356.916910402142	-9.32587430115922	NaN	-24.4786975291631	2.1036607784225	777.081645284187	233.165698375128	95.1419148549721	61.4027677722673	57.3131741864849	283.263219800962	125.81386674834
32.7690596952202	-43.4554035203032	342.887766202213	93.3309619760471	860.79644777618	42.1665962560382	931.800057346805	-26.7486718566268	720.479126899992	-32.7909855115414	-47.4991885432868	-15.981610618118	67.0146779181597	-6.5263372405674	119.543974460108	47.0535452322195	360.128152622229	13.4347954453728	NaN	60.8696758789724	89.5157023046396	137.600103804867	204.099808007308	327.891565061084	55.7543140172462	68.0311824853892	790.32027736114	NaN
113.750128866259	-32.5512684521882	225.566196816786	366.642544231002	309.166995284469	-32.5512684521882	215.116097008325	-47.1814081840328	255.014492217489	42.5573043077122	-46.8429975355109	39.4019995367749	55.1785233914614	-45.7912292785318	77.2656567880224	-5.82403551332615	809.296363645472	-32.1182419378035	NaN	124.831956639517	67.5021113442645	140.188165200746	480.072248022602	300.916481474937	18.3622439483335	66.4783641068493	935.639768672379	384.863754942986
121.651938961883	-35.2256484722666	86.0930191434759	188.58637626712	675.952747895879	-53.0051083814703	272.254422898667	36.9380417474423	456.07337104417	20.150726666191	-28.28512270914	-31.4439824510094	14.885960429742	-8.27901101063369	21.2036799134809	64.3747630523629	438.173165840244	82.2749682562896	NaN	-12.9326517428443	31.1175369740562	150.975027203762	426.544812432745	876.266506542498	81.3142636514546	-27.2745736506724	456.253079241818	903.925927364738
38.5042208238735	278.196812114151	-64.0716479379047	1370.9438221886	463.461391408383	92.932232819919	171.434173198831	88.7454626663771	154.760598376757	-38.1471882971048	-22.3350746353129	86.2414391756583	49.3465072981438	19.8305617961322	17.72227997456	-23.389215546099	482.598421631242	-43.4178928510354	NaN	-20.6915972802367	24.4127869727736	582.06699228272	16.2119898358626	896.772582411678	41.8394808887094	31.5884844675707	658.94946544126	758.384130726305
30.6451009620908	-65.7281972922723	-0.78097455563632	1119.03484972604	-16.4940123144999	-94.0116652582267	185.680406849545	101.877538802272	8.95636129452683	-20.5929138881402	-42.7548702751404	60.667592864194	-46.9761953012357	43.7822927598129	235.852581447148	34.2843114510985	109.21283066429	-30.0908951968545	NaN	-66.4145552768496	0.260961766224115	687.531675902522	428.010048027174	1542.00407123914	78.2200278473564	-26.4092450510054	560.335304928043	670.093463752795
12.2895015947966	-14.9683919978083	-25.4521972257333	1586.95704682912	13.3378821175891	66.8052887800063	3.9024574124566	15.434643163174	-11.4511441095474	-16.7337655775454	68.8447022040216	-25.1859599263422	-7.22504693514908	94.2012852504118	850.67267946772	74.1273236720195	-11.4511441095474	61.4490321488244	NaN	4.81794646966167	139.283633303217	819.82371246846	627.876510652622	946.077754304546	-24.9492666461635	-6.47306540185821	224.479450151957	1535.26328287295
-32.3263874011107	19.0857139547458	5.44576869706959	2033.6007058577	-22.8833483765656	-49.1140123336353	-3.99727032747549	-19.7356687017173	90.7906810862996	-72.0982037110054	20.9811590303118	35.7892394664304	-20.2699221845902	-5.46184174847153	143.676682643866	48.4818798402464	23.0965990926144	-78.4445238979134	NaN	29.9236622985814	-18.351680920591	629.770480170851	315.467181765175	1002.6204714168	66.9005209345432	-23.4873557311412	117.230134077936	1034.46165524221
-32.9112376183754	-14.0099063318066	73.1462323784831	934.206879877731	-14.0099063318066	-53.9127168256742	96.2478595065117	0.691129113302529	50.3102014255058	-6.87139640584469	38.662098163564	54.5458753389392	12.1891362046055	5.83562533445542	408.224647110626	-32.2854398864449	24.8961579449056	-32.2854398864449	NaN	164.011042614388	11.8943931118428	2810.6351809188	799.200835807447	952.345300509334	130.093141036118	-15.8566172703783	307.905170522201	529.913253579969
17.9981805838977	104.173844636826	-15.6313468513913	960.675871504343	266.015945419154	28.5074079074255	39.0166352309534	-22.9878059778608	167.6957121056	-14.6448667383512	-29.4865417605333	-42.2079774938322	-27.3663024716501	-1.92343100505223	-27.3663024716501	2.31704757271409	48.9623119281436	-39.0276185605075	-43.2680971382738	23.6676215388457	85.3774018288628	1468.70497666341	1037.76501097146	370.270887501109	105.947328592202	101.833343239534	-11.3012539588307	870.120107850247
64.7828737470057	-0.427044662389153	45.8509619507298	1753.93011512585	26.9190501544538	324.570774507014	-15.1518649483815	-23.5660479689486	529.452247600712	-23.4973160431691	3.03577242342787	59.2859199726135	36.998125660672	9.40371365541115	330.984745870567	36.998125660672	5.15841950075563	-5.45481588588317	23.2009196580416	29.2813943989024	32.3689295400424	1334.27958072075	471.828097962306	49.8649620065026	35.4564646811824	29.2813943989024	71.4777079944827	293.780238156565
28.4859937111548	-7.30323586690063	79.0119648801742	714.797102090335	53.7489792956645	1003.21618751349	-3.09273826948235	-9.40848466560977	353.328557566865	21.81914442384	19.6940840831796	-4.7441098344152	-86.5589329498413	133.384812308512	148.260234693135	5.88119186888689	36.694566808463	130.197221797521	30.3193857864817	-47.4862885317499	9.15608449610134	1052.40560953634	479.802711291156	-5.26197409280624	56.5297055739405	-28.9487846317258	-14.5307260428183	13.2755298072178
10.0394078179763	8.98593051692628	-19.4579566114231	606.307560212263	27.9485219358259	2483.60411068332	-26.832297718773	5.82549861377635	223.608477517771	98.0872107607993	-55.0912842646576	-16.7966605082933	-11.4779627643539	97.0234712120114	232.118393908074	22.5617027968588	-16.7966605082933	5.54187001625244	-54.0275447158697	-63.5537571432038	42.5923966200453	2048.03332111793	705.232948753726	48.7756677130501	71.4476617207343	38.4702158913754	142.555279290289	47.7451225308826
16.8668626079979	30.5731732261812	28.464510054153	198.211895402422	-31.6323903486504	1645.80916299977	4.2148835758288	-23.1977376605377	72.2937309028246	78.6834410033859	5.20177484693194	30.7606152491768	-34.2014374398622	29.6956635657499	540.872471610647	162.814623994108	-38.4612441735697	-27.811727339301	-52.305616058119	-43.5495302701388	-22.9249313630776	898.994639782559	1223.83207256877	138.978170057353	23.4804161778101	-7.45648218278169	-19.8312415270184	36.8864054673999
0.491279745386406	-6.89503105791728	52.1954553685122	-31.164337983058	-11.1157800883765	2089.76204982272	-2.67428202745803	111.285941794942	217.028053866622	-29.2564269634382	-30.3225935471181	-36.7195930491975	42.176734143116	-42.0504259675971	-46.3150923023167	33.6474014736767	-24.9917606287185	64.5662324003941	NaN	-17.3272077119215	53.8749700093387	717.396713121952	605.949826253893	-49.3165919055311	18.789838958283	42.5238981987031	396.470955566707	367.577318230543
-23.3032150444083	7.3220702132896	60.1242861748376	61.1803304940686	25.2748236402159	1096.10376334041	-38.0878355136417	-12.7427718520987	85.6404576454568	20.53001784506	47.2146243206325	-18.9631997387873	-28.5696580699934	112.325064121029	124.066290970281	80.3035363503424	69.6296937601134	16.2604808089684	9.85617525483101	77.0817545047411	-6.55902413039142	570.66560867256	218.548256640706	98.7664008175532	3.76699792332864	-17.9176483894835	467.405388135359	-26.1784660324595
58.5538826548762	51.1555632351097	236.113548729272	134.650882401046	-28.112144833817	1282.4472952391	281.560368022123	24.7329938788008	66.1558966128198	-25.744109219034	-4.3720148395331	38.3721739194686	-16.1266667482586	121.723341999522	-42.8417847226347	409.178011403809	-44.9789941605847	39.4407786384437	-26.812713938009	645.89640556772	9.38994676692276	36.2554791189045	68.2874600001134	-20.5754547025953	-9.20926793829535	-0.942950291531745	927.984495263528	113.752207057313
33.7101461321069	60.1542117841031	-27.6400861805242	-1.19602052852805	21.0169946191487	1188.7869338113	401.811540007894	73.9051259231411	81.9310499251222	-45.3784788736761	-47.5181348198744	33.7887911356606	132.212964660782	-31.4707152233872	-15.4232956269001	202.821610885326	168.587115746153	57.3250065438418	-12.2138117076026	286.956634241701	93.6027253535823	98.7726159655641	-23.2368024772058	119.452178413491	55.3455348249172	2.6126505827031	532.009449249637	13.986409929063
-2.8189096106548	-71.6294616888032	50.1122842956132	-29.2845065637888	40.5846693924849	720.221199148966	785.855879592738	15.1776963174763	-9.36304217783998	-2.93671799182892	30.2659569692282	204.847764022528	-51.1341493869118	-30.7841227978768	22.7685787522153	301.242626812694	54.9001996822706	12.0580384421969	14.2001465042006	189.309132229839	371.410604636656	141.714429214421	579.378763464896	-17.6243591415439	26.8663415033035	173.789120376985	1230.1845938279	50.6636930110125
132.229319236184	1.9124755773158	265.724622496488	101.504209755638	66.541154139844	1165.22868970282	305.985110781342	7.20990824637549	117.879085670127	8.5062296320728	13.8676441437421	231.541073317516	-38.6742180706171	71.7709208697706	-21.5176916332753	71.7709208697706	-33.3128035589478	24.5904731670807	NaN	154.688164096205	1262.52091493492	88.4252705880954	433.19938837248	-0.615492563427417	31.4805964795634	34.586669612756	1683.91150333806	51.1523929897835
33.1603430287859	32.0999924322121	-70.7540154354461	-35.7624457485109	63.9105103294259	355.50692438722	441.395322709697	57.5484067499832	-3.64185563339071	8.16680493130227	-28.3326913595669	973.256427445755	-26.1856621659864	-29.4062059563572	-63.7586730536458	0.652202753770376	96.1950018681044	17.8284363024147	-21.8916037788253	381.10529147494	1262.78289419302	57.85803877454	1170.57454326246	12.2718877526887	-15.7014321925382	302.365576073561	996.518330269933	58.8940876614003
419.966603792449	-1.33617594052443	48.5409793427243	272.457570082416	69.7653007398515	18.8269293867464	218.335550519741	117.520023883388	1.37810481820321	76.6105435059546	-27.6401215327866	1046.03425345384	-20.1168776640115	42.2185715344111	501.136447529695	155.067229566038	-56.6583478837764	-37.3128636497832	23.9478364245286	192.091784831824	1324.21294164423	340.345745842972	774.740219015496	56.2787156537796	91.5279091809057	235.634906247686	1423.74007630905	-7.99922548392084
661.899448812739	-67.7515427261616	-24.2061414843931	-5.0886482562996	44.8292507281667	63.9467439562602	599.236554342878	9.78051314332866	-3.27425411040156	-39.8577949091138	8.56159732447593	492.755519660373	21.4734352534332	48.3730976054275	550.858790340681	-52.7696328380711	40.8411921468691	-8.65418658080042	26.853367723832	158.44068215133	1322.44164205701	140.804303970941	1599.43652289019	72.3336592706061	133.542265896663	463.446281271001	1210.39876891101	-8.58619355706179
404.640784617649	-52.4282579656504	-8.84725623096372	2.84520764907416	-20.5397201110016	8.15996395818229	1029.65612656876	30.4819404564364	64.2368520010152	-51.0264066673753	55.6190382687991	134.256588575271	24.3794634895157	142.874402307487	1346.13664466816	11.4527428911915	0.680475725921379	38.3834108043668	47.001224536583	54.151858809021	1162.87252251831	64.5331384317671	941.75126655382	133.049583941892	32.351171601254	1323.78235667088	1051.79283055493	67.647522318591
1002.27320710345	-31.7607926995626	-25.3778667748526	-29.6331507246592	26.7493616102786	-26.4416877623043	44.8343183969567	31.0046455600852	-44.9652780380966	-40.6513988327867	55.3324134853574	447.895421168554	28.3706684521708	43.4692456707553	905.166616931398	0.330453617656826	-13.6896537996002	-53.5930364487163	102.785084743766	84.7703916491315	1574.44234843111	-1.45190431523658	2088.65965568848	-4.56837284406916	9.97514695714955	429.659575506604	401.611358747111	188.652675943551
1096.22034423455	-19.5770158624465	435.046526848829	-24.9004765499321	-44.0649350248805	-17.4476315874522	95.4097349872438	26.2047460499302	-12.9769663531047	127.386082239123	44.2479688421883	347.648096953082	155.458691957569	44.2479688421883	970.644089550894	445.902230967641	199.727038052041	6.45791729812693	NaN	-3.07518506392098	1800.48968047036	-6.19374102738084	1773.46219545371	75.9282326770621	43.7031543879769	273.43677702952	154.931650418045	1140.39533487136
552.048207237829	85.3308618662485	406.065841219777	-4.17657423241068	7.54463763765184	4.34794349127115	127.953450484658	-6.30770366333114	53.6762101955902	28.8140244481123	248.249837784547	110.967333874561	54.7571747933066	11.5185908846495	646.044809744192	303.379032268085	116.372156863143	270.950094336592	223.387652037069	18.1840969309943	910.6889090788	-3.66042644325271	788.983707422281	223.106530489407	-9.90171883589472	109.723052023077	710.967552514256	2106.93661766852
730.028831794181	-50.604314799397	652.178804879794	-36.740611376287	34.7107831889721	56.0395576860644	9.11625379246138	82.7005258074298	97.7572094493445	73.9484502050926	215.71878934132	39.3175276679988	-0.724476515515833	-22.3688031011994	157.279107559974	2215.65456585848	177.841217816374	-95.9595134925237	59.8796379243982	28.0218525355283	364.236776626856	-9.45101826102838	1041.87119019792	142.522291080562	-3.20553979493561	138.358638769834	494.350911337122	1909.99269698482
1269.0538557341	-24.530917342955	1722.66237764644	97.1428979464714	-15.992403989311	-35.2040590350099	83.2678137467999	25.6328486097032	3.25613329211487	50.9288556713371	-19.4967569343321	125.688352129663	10.8404300342639	145.190829466618	372.719731731088	1055.3064385245	309.878415867567	-2.16122152370584	10.8404300342639	53.496988880565	356.605991570871	0.374792532779325	18.0821913153745	-13.1661594774405	60.7882707322218	119.118525545477	221.196471468673	2191.92579480221
767.4783071416	89.1769890900667	569.862962512413	22.9491438629879	-51.8242297804882	153.268452213046	-2.68744138620392	-21.9148803230978	13.7543544616075	24.601639556229	242.632069958121	-5.77075870871114	58.2282233495556	43.0420242170855	222.02222827834	1959.7573004367	540.932410060212	229.615327844575	-16.6180438033326	65.4562975805164	64.4139863336207	331.245665538914	95.683323740491	53.990873864664	31.0600264329591	40.4408276550202	75.8794100494732	1971.84356815271
268.285121188774	37.3661357706996	1746.80806949061	126.098894056349	103.648437140702	45.9186907861838	80.1289108481208	44.8496214092483	102.468180214518	-30.0224751418646	178.487408697688	-11.5606625102375	44.9107643629746	-30.0224751418646	-38.7103869685126	1549.00549935141	258.850593094182	465.188498977072	52.5126872112916	-7.05227002987737	32.5821761273477	791.894723560502	36.7542230912661	205.722125129963	-6.00925828889776	133.75431500237	513.410588718947	2380.40160507244
208.01943158555	50.7369069143375	1160.27417279221	98.884618548382	28.2679748184501	64.6462458308393	79.6255338947642	265.796685546403	-30.4110664150526	-2.14250453581297	51.132862082754	-11.9277759555498	80.4886763419643	78.3141715820228	7.64276688392381	2380.02745998011	147.898323900151	433.845699832459	17.4280383036606	-37.9098360849506	58.1117762213758	1539.14077472874	-56.6966732753188	6.96983053648458	334.695768190686	434.892233205983	134.302838160091	2002.54942542449
69.4838544661496	-49.3783162802337	1499.042394524	185.133534111279	-50.4491466473182	-1.19094976142963	41.6422649219517	38.4297738206981	21.4483358938475	18.1827797199606	99.8216840671337	439.439526151374	-37.3316752361172	64.9890848790065	94.3790904439888	1148.06521588484	823.686635945402	804.093298902081	14.9172235460736	9.52223267894056	30.4105438306815	1270.1318106865	85.7645683827949	8.47781712135352	629.905073885645	112.919372880058	73.2315816917503	1282.66479737755
-32.8418656851919	37.8911949220131	600.540540661144	16.456934131951	56.1103165935659	210.436994282013	25.0306384479758	49.6800383565473	61.4410141927488	160.611724249443	151.893420068635	194.395152950075	-27.9216036605361	100.673383006386	38.5554657181271	1672.14771159708	171.509604475453	48.3635579215364	-2.85647914071227	-41.2229906007323	6.85247805958702	804.278186490536	31.9353312736667	29.8450935058267	1067.64814523837	123.905793058625	4.76224029174705	1219.19038340677
-23.7863111888319	-5.55215932816773	192.87831680259	34.1339358979837	69.5296424510378	6.24640952285027	33.0613387297094	-42.0204630494961	24.0617903793196	15.3333081054766	-28.3091032637386	1465.35242584765	74.2505634539171	73.1595031696867	16.4243683897069	1479.53620954265	-25.0359224110475	282.64307774192	14.2422478212462	86.7991547994474	82.6158621668317	1003.98606450043	3.13330214713384	100.394855855448	2637.56183753686	715.338872849953	-4.1874599599436	451.791436995165
16.4151966789069	15.3417139219013	52.9136104170978	43.2522656040473	26.0765414919574	182.805024014777	51.8401276600922	132.351334435513	99.1057471401792	-34.1591862886961	84.9053853813646	1329.0755425575	107.84443129945	35.750286985468	58.6893329035531	1834.82688827528	34.6579514655592	207.246963611152	12.8112410673829	36.0376037499245	39.1771888965437	1260.47581093144	-5.82353153833257	0.455638754905986	2052.69779626171	200.342559756333	18.2466212524152	-19.4284005070161
-29.2664406769893	268.333996503567	-17.4483727745124	-5.6303048720354	70.6499515894068	402.630222668078	303.788200210998	53.4600346403494	8.09604404593171	33.2491600676977	-25.8059818964485	1226.38175049147	66.0575722700011	-26.8995956365253	-20.3379131960646	975.944204013883	22.3130226669299	15.7513402264692	-47.6782566979841	23.9552256484903	78.4114226645037	1479.61126126885	53.2777932724975	163.237421862525	1942.48893590496	452.274159870596	75.2697189905029	105.63952117251
-5.13184542080954	503.465344119086	159.38267889125	370.1333113433	88.4156291880085	445.401394361889	99.1682124763784	-25.5617536687123	17.6034333334936	-11.958730457545	118.33376921407	1917.24618064653	76.7277609155709	7.74937873648076	106.289924706609	226.728369781211	59.2094416319924	-4.29446577097941	8.84427369170441	87.308332154425	48.5344897182806	392.259363206264	39.1030145311103	98.835690716522	2384.39651107412	132.36982471535	158.568366901934	128.178057965496
36.261075309355	98.6776778236247	-40.1454553546647	80.3831563970284	72.8501181625476	659.35095213284	278.394447131953	0.748180775374057	97.2885926307302	-18.9064000133988	-32.0605501240549	2348.8406199047	-30.9643709481669	20.5560503185695	129.077788731483	163.059343184011	370.237207426845	-17.8102208375108	-3.55989155096668	52.1739743265464	101.460513635405	157.038951579436	92.0226656826446	190.595744300361	1428.00247588446	554.477215367889	37.4928775111418	39.5901770561996
38.9491423427668	405.142668935085	31.4098638541015	49.7195401837174	-47.2140403848375	540.849681731062	287.745332468724	14.1772273085806	3.76120635738057	16.9308033092758	9.24853842067027	3223.72766109578	162.893836192782	198.012761397836	-9.4083905945147	23.5156017852235	289.102473648445	52.0497285143299	125.579978162412	653.952905223495	79.9536333445111	207.975408791012	325.503596086161	22.2388985120721	1283.56819430465	394.761277885087	88.3485038655932	193.284385379119
50.2651283933052	563.361106519055	49.1871956661503	174.227392016123	-35.9694897790896	410.294659263054	134.34388111139	-35.9694897790896	31.975895572396	34.1734089247387	34.1734089247387	2136.09493044047	458.293485926867	127.567726399301	40.7659489817666	-46.0358284357675	462.688512631553	19.8895721345115	15.4945454298263	987.728552945751	58.4176497006883	43.7166862595235	2.76400238770717	32.1659292700368	746.212724983757	190.726320671172	93.0699206691483	81.5191636796616
18.4468074547646	222.345139196143	90.728226643507	187.822670329878	76.7034736665868	236.369892173063	152.221374311542	69.1516836020914	63.5571554013551	51.4566056530779	-23.3467927908174	1697.13137141877	522.277995858772	-40.9475924246751	342.969849588846	1.95435668285311	675.184942677911	-33.2472425848623	146.060903685063	1318.80383610472	25.2939260012084	105.153189338224	1190.60870285319	28.4462653434591	1022.48393793316	3.22755060545401	21.0908068782076	58.9188789852152
126.939637687574	231.672774753412	2.77148549611664	1318.95389872556	-3.70685287908983	48.1198541225619	20.0470544966672	6.01065468371987	7.10514272863894	-25.9352470582806	-45.7594809304323	1577.62500393355	645.886011942417	4.90245007617764	1239.51168178074	78.6926539336313	525.839262383276	-36.9487103205871	176.712476968159	1496.80995183175	24.7215611051048	149.849074316869	1520.99426110797	42.5969201353569	545.209956397739	159.312499685826	139.334157240251	53.1118372119758
-50.7516093774063	161.050001223576	0.0375523483394801	568.443915491793	5.44065465958904	34.6174071403366	108.099598573331	67.036021007834	225.078709660974	32.1157061577792	80.632118467154	938.490499755645	364.012072183275	16.6786658775236	2172.35107644179	69.6056611241143	845.868258074111	12.2680829403077	10.0627914716997	1766.59923757147	48.3491259011895	288.251774683079	1932.84756435892	-6.36551329467995	68.3410132996803	129.368880095073	224.067294087924	66.2366040998391
100.043409583209	-11.3530839749612	-45.9617033328394	642.966125759924	-37.3095484933699	-23.2497968792318	140.059625715756	734.895270929288	1.98794541797909	34.0024435710851	115.694611272114	446.879074924935	818.90962242827	-60.9371026760569	1154.5098789298	-6.84364027942947	877.418877673602	62.7050970876629	66.0169417241911	3412.91902251698	62.532484416484	261.534073260291	2139.94060499231	126.760510445438	-3.80137853145171	127.813428904929	89.9083643632511	34.1036860102258
-9.77364929241346	-44.4110811104791	-1.11429133789705	1545.6635232876	7.54506661661936	86.5617079515816	247.84224985445	213.204818036384	119.892930172341	-41.4741203554384	-21.5795524821504	282.365234470859	1403.09255799941	60.2092265524777	1498.1443822829	-32.6320901895326	363.048759734749	46.9461813036191	-22.6848062528887	3632.74744932274	65.1451349918215	1387.45491186285	1853.16082531065	29.3216031881442	15.6243704396794	32.4825030531746	86.2178007586904	29.3216031881442
81.7241130448067	159.723270702433	28.6413529722554	1544.2083191253	-4.94161768588935	49.2244640207957	391.554100407045	1147.71260103237	-31.9241104340046	70.9861947127904	-69.5472327457361	82.0518189221232	353.159612050777	-44.0962970642706	1194.14705196007	-45.2028594852039	23.4040106126594	14.5515112451932	-45.2028594852039	3635.67865077245	179.522338822636	1051.46903497349	2744.75367102943	88.8483172156547	145.783167992131	76.1961281542155	-6.04310074513938	110.989648073173
37.8463488759625	63.8677495514386	94.226050339494	1657.67854092435	273.123179983392	24.8356485382244	318.660631165475	1199.05135401908	40.7973691372275	18.6398856621075	-16.8120878980845	58.5233559173235	455.142310121972	69.6020976548835	1421.2085896372	148.26116399156	26.3950048783995	118.348561300148	4.23752140327952	1824.95562119634	203.319391607654	620.070407019189	3638.61383763287	64.0506978498747	165.337020582805	117.859056801744	104.143200598326	1.80181200359468
-6.10465668498486	49.2369697508388	-29.977515147497	2139.19721515077	-26.7221253571545	26.4492412184408	990.044619159842	783.869932438146	-39.3766217038865	38.2666111138462	16.0828303087798	42.7033672748595	226.828747956911	212.409290433618	1403.67831966569	119.237411052339	84.8525508044859	242.357394520458	113.691465851072	3538.08622422104	131.072513544266	1104.50500230906	3641.55301803768	19.159450844626	352.787071722797	27.6057197276177	-4.06778858360108	358.065989774667
-37.0966510487396	29.1515659243153	63.9047289265736	1292.21183378764	21.5493115175713	81.2813104277027	478.770612266032	824.130169600974	-27.5690620409951	33.5088246928635	37.9508528189623	-8.6904425050752	204.526907547668	47.9454161026846	1289.4922773473	57.9399793864069	-32.0110901670939	707.586592828358	-65.326301112835	2356.61985236035	11.1846660790718	929.28519620449	2338.65931264558	154.868983797204	502.458252394744	76.6878109211615	89.3658389551143	1798.78661886642
114.466173683501	34.0322974773987	82.9447897648931	2009.01004161912	-8.35852917176304	67.7275699421171	1454.66846236085	313.376975652644	24.2924053285858	75.4365006298162	119.909626978712	26.5160616460306	191.066629136946	366.735478215085	501.266685420496	19.8450926936962	-24.6280336551999	388.972041389533	-77.9957852738752	1917.82813278048	122.665106882704	1796.24759804653	2837.61130859383	-6.31598213939717	730.567780552446	80.3762252361138	12.7140146015686	1273.97990971114
41.0969039105124	50.8875874051185	7.37343854020241	1194.22184883079	59.5904171781017	95.4895899916575	1715.30378148816	428.372828808266	85.1826342934129	176.461133803662	6.14881154673357	26.1855553416664	261.060718715601	648.437765417635	49.5617564357546	95.2010061908793	0.583049381474462	1156.03527488927	27.2987077747182	2212.65043567505	111.576179093251	1664.63610289088	3537.19473035805	219.486337286275	700.850278245348	164.47331546238	72.4322981800959	1359.9485974047
40.5519893322018	-13.8862453347916	-19.330068801491	1623.61585344837	-54.1705389883668	6.80028383866589	1020.44021333808	10.0665779186855	5.79362319679783	-39.9000512998466	131.729848029013	68.2044956800195	65.9755359484758	2170.11352252566	1.33570373371057	58.1741768880731	133.958807760557	673.367062794115	120.585049371295	1265.00295931596	66.594862111002	1294.64556242703	3653.34983855128	80.3574992697161	589.57507414214	11.5443134761453	84.5921568570128	1467.20785910937
45.4545473232435	1.86745964180324	44.3648701312075	1687.59807572151	-4.6706035104128	36.7371297869555	762.462139682936	14.9435859462353	-29.1525378018036	27.7537960761414	142.682274300226	38.9119007580914	176.156588346076	1591.00426201734	67.9229729311614	26.6379856079464	108.092149786181	1274.11408904996	63.4597310583814	584.086660102402	57.5712955054108	911.437259016829	3656.3091094611	-8.1107016877752	1087.29550956633	61.8088437114228	39.5617156298598	1330.95453141202
8.9228635011125	0.198133728681788	19.8287757166509	1901.09863289702	16.5570020519894	28.5535054890816	1373.25248166497	80.9018841236659	-31.7850612540945	191.643789083523	14.0178530651171	-50.7765135327919	512.264189318003	3240.33045194031	120.146556975485	-46.3079365260396	394.964042890754	1281.97657873109	56.4693346292643	523.464991995389	40.0545157876346	1526.32970798779	2996.70323978638	34.7539623204443	1039.73889969972	30.5135195466921	72.9179472842144	1651.42276981348
-42.9512528804844	20.3561406929457	31.2712085504337	1746.02836896179	-52.7748139522236	54.1928510511584	847.718284290533	222.284896056473	89.727530461986	66.2394246808698	43.8698001274259	83.0166430959528	295.52807635367	1384.92879210639	618.769151150935	112.09715501543	399.546830527184	1288.73940652658	134.466779568874	1111.99166754596	229.376677433963	2895.25584828906	2369.08152726075	63.8863667879643	650.528301321537	57.5213548400413	370.467775612923	1676.3560602618
12.1450007635403	41.6404457527504	-39.198921995455	1767.67018956578	-14.073172560202	-42.4761936609228	2549.8456937241	100.631335731171	13.3229292244283	50.2770356759937	-5.71403470516603	377.264886701966	429.896492860257	1893.50307262377	891.262912801013	84.9914993123127	1472.45022335745	1828.55343098163	4.36435796344272	1167.35830354452	566.514807440434	2612.14275265701	2553.75690056209	36.7958947974283	805.366020556018	118.536087730317	170.552574142155	1629.13731556799
-24.5068549257163	-24.5068549257163	11.5734486849527	1185.82332983218	-75.8939540075782	-13.5734295891499	862.193939869816	-20.1334847910897	-24.0242216969504	5.12606318292191	18.580040819786	736.125514785873	1312.40422356489	1301.19257553417	1213.74172089455	2.88373357677788	1916.7120524207	2286.69643743446	-39.7205289399585	1709.32843798919	330.479181146069	1709.32843798919	2237.28535682666	97.8382048374058	1571.23105479227	301.797416943631	666.162051070897	1525.55268958098
78.8452234929416	124.804257949048	-6.50726906839845	558.13229710662	49.3001299140162	-27.2982608461608	1953.31727166699	94.164901644977	31.7073609480276	64.260192290572	662.558782138024	519.999831086192	1256.36732628306	1538.11769410991	1369.74098026916	1.39955245669327	1810.88797053192	1530.26011413067	146.203526359735	1582.34145484441	669.211420108976	1280.44514533933	2239.28483257025	140.892878475088	1020.00642763248	467.238536989381	605.430509650156	1304.89449434854
276.55728132702	7.14190247869861	-27.9040004609204	540.496737841026	4.95153354497242	31.2359607496867	1033.32974792942	6.04671801183551	29.1321952303493	7.77883077993035	1649.74017088846	1032.74032440004	2022.86211812736	640.512735284448	1196.8240722822	84.2013982866927	2036.34845356973	1928.45777003077	40.3708080989908	2661.46584355155	560.571872110065	1503.04886385546	2694.44190082481	676.519944457975	1567.93723461897	952.029584257136	416.966461403938	1555.17230922287
358.415278829965	95.3494157746387	-15.3574682611447	300.321567405247	13.1413335698491	15.3335490953101	1204.61047165793	28.4868422480764	-58.9654656966925	37.8029725784071	1365.55596286466	964.979636981687	640.917890199958	858.084269119658	1578.22148419017	-43.2124641170251	1974.29695247895	1700.86985363186	565.528525497264	2352.93277183816	896.733172690646	832.864769219264	2548.79587581706	1042.56602728364	1428.9698682855	446.460928217401	467.750396041195	1295.91069438678
762.939002953744	22.4419866936075	13.665725760154	415.17966346565	37.800443327151	-31.312611523795	1028.42089619071	137.630411445184	250.403963865759	49.8743663767682	2303.01591119689	1220.38139891082	1277.83650830373	82.5449187766599	2670.27798300257	2.55839393554561	2019.12007654955	1411.89843022053	1097.58518471812	2816.24907256362	793.426674824622	973.446150979383	1959.82505582736	660.276174710154	847.752078871325	516.473634586528	1107.66185509477	1710.56731961308
1353.70102347193	203.039957240221	-27.5314396191862	329.305245996564	30.6603891119977	-57.17633350111	1057.25208465269	-50.5885793051269	-41.7947007818273	13.4738898110405	1839.5932402162	1293.6749168091	1646.7171383513	98.0686713307361	2999.10571224616	-2.31713607263599	2029.08555082032	1219.23150907177	1229.38288285413	2172.69470851819	996.967726000288	309.439254808947	2002.14501023817	905.297263174776	1356.18802800259	330.75796709395	925.550039845529	2120.46386341994
754.26813025232	56.474875957415	49.8815538695891	75.155955206255	70.7604071477044	38.8926837232127	569.655111793195	127.902531908862	75.2339660746413	119.276406879615	1650.59819486792	2732.46122797471	1799.66491759245	-4.94586205748998	3993.88190436331	496.460387106824	2735.84910803663	1158.2262925354	1018.19391664266	2457.32374404708	748.521234360976	455.187470213861	2704.79077416392	961.854881013424	680.254467432193	341.053969254802	695.187822697865	1730.9226771955
129.625148274883	32.841290416097	161.519828705619	175.817444071122	-26.5488041790671	-17.7502716464502	649.838384265858	146.12239677354	1.46432811830695	114.530286665215	2029.86762444984	1525.59344933063	1428.35672498029	80.6104991011425	3824.22438658926	770.312846237281	1807.12768611243	766.920867480874	955.74101825421	2904.58938324727	262.769779680274	415.408245664145	2283.36150071152	289.45482618095	613.94499162918	160.299201117675	569.114113508043	2993.18373762952
607.974432280704	304.168069159055	-22.7539955044581	15.7721737319829	17.9736691169224	119.242456824139	241.42545068828	-53.5749308936108	64.4915036547804	55.4352706409212	2479.10963097497	1067.46930993968	1682.16112575537	175.430358074555	2939.84548555506	241.088047425034	1431.98268874751	228.635727030977	2069.31508709785	2756.45051619345	1309.12556326604	163.015102387	2513.98353145948	1393.50834649945	642.608389371801	679.993166753689	587.06529154728	1927.57659481215
324.771527781742	438.244608602344	48.2497483062923	126.469056444766	-4.63091071690117	16.3010168131129	922.983982981618	117.655613274234	-26.471119592665	-26.471119592665	2303.8033714471	2218.7982222117	1474.1531149096	8.66434209130041	3430.40494931361	694.372545923528	1996.65143220986	343.017929083874	1881.04442924971	3691.94395148425	347.443009329679	221.316096202725	3417.24381018232	503.498342520656	940.667049884421	501.360598230369	571.906159809852	2485.18729961704
352.025620238665	627.67929077168	198.762179422309	777.634887541641	-26.1712157326319	4.70199536706578	1251.75920085843	103.937316758951	32.1360809253476	-17.7941592933293	1044.35822354034	1627.63421154943	1343.9396648524	33.2708591121357	2387.93559669746	1937.42865654258	1774.0205976451	93.4141030119055	1830.7595069845	1997.48919678011	775.99593841621	125.673783350315	1957.91367089617	1100.08740714148	1008.1010496815	811.293029069457	153.483612349843	2171.835432431
314.216495199274	31.7075533894718	72.5389238854197	524.99465100268	-1.39896322886433	-0.295412674919791	974.139726458108	232.553754207378	189.731500785398	69.2987814223832	633.969173152743	2817.66432990476	1726.95290925859	38.6225227167097	2482.49779960203	1914.41893468215	2098.47648691619	82.9326741804603	1407.69258717362	1508.04804455654	1335.72226025984	343.511067445961	3701.1879950157	707.428872793016	1891.23208665726	1449.17898780922	43.8140512777976	1527.31428131021
25.6243531684609	416.613110760194	4.63908086833967	1674.62496075167	37.7737213422153	27.8333292000526	1671.31149670429	1052.79820785861	7.58591393224395	4.17329203870837	280.59566541509	3604.48938971874	1237.26733623623	7.58591393224395	3679.56707137652	1817.41305813728	1875.42763032738	-17.4399799536836	948.332015916884	1270.70742247445	686.965997647032	601.279182993466	3704.21295863572	1037.21085254348	2675.97118279293	2873.05085649613	197.480068938537	1256.78331509324
723.687853550334	706.001020402468	81.4347248684324	1336.09445129521	-2.57773258393338	44.9556315009578	2067.88717278819	555.662938645603	116.56166826302	10.6414662763743	117.700595166102	2435.41684293839	1844.31378023873	90.3663494921288	2869.34799301272	1818.11846146784	1879.62051423428	42.5314195626761	1386.46516519968	1697.57041232864	502.485648440739	546.430469355002	3707.24210048094	1635.40456810846	2250.63206090815	1926.94094100309	36.2418167894051	1559.30500018376
257.934161443271	721.502238575	-23.0832409229799	2881.1320394369	120.7445634377	83.1280607587527	1461.66224716957	835.458114337692	86.6847347529771	152.823095110512	229.224304489043	2864.49586976944	1615.8492388815	27.3882737427735	3078.87538265248	2920.37138110597	2409.50956317191	18.2657412796653	2523.54121896077	1169.36742813637	183.679605008289	1822.55990287522	2853.29548288184	2839.3521295623	3710.27542921409	1836.50325619477	134.341585569886	1217.63288193481
719.312900769441	1157.80765372394	42.7465016401442	2585.1302207905	85.9315909462695	106.970480608228	3858.53670033009	1068.11554516507	52.167965422404	132.087637982089	487.159326068692	3808.39257572762	2444.04959417299	48.7428365984175	2811.68008794754	2170.03928825407	1442.77026796093	22.4835156145209	2410.94001554112	1691.20180411648	257.263112181436	945.253158237095	3183.09909587524	1921.96289600722	1701.93487815791	1635.38981910104	40.4550165445514	1625.73005246375
1042.94646101719	1321.11817608954	160.776400469018	2997.90624343802	-38.7092916147405	44.409746753492	1632.53750650919	1263.48897615424	23.2822895140433	48.430622963003	632.557822618385	2665.00040772067	1846.53646456362	142.165320363671	2328.9272243573	1387.00782608718	1250.97820424962	-29.3005895155997	3422.87972938705	2417.82799635008	158.026386052755	1819.58203773049	3708.83633074997	2866.78097786352	2122.46419272281	1493.07077844799	79.6207218171537	1935.57945879138
1275.06867417918	716.032217873481	47.1850290791593	3167.36271080126	16.127448173287	-41.5509163661903	2089.22097364027	1522.4201221081	41.2506089732727	754.27781208971	990.046036555178	2418.38945467607	2591.20985222114	41.2506089732727	2413.81143090004	1191.47908270043	919.086668026736	2.33740687703049	2047.56952881776	1900.8491508661	37.1563293866319	1397.84555198929	3719.40062372843	3719.40062372843	2550.02473574131	2211.46462111268	559.506220527937	3719.40062372843
1657.45704634945	1387.69146973885	14.4403657581899	2465.64362977542	56.6259291787762	67.7273932368253	1550.88299139218	1282.22756118739	113.120726344246	533.669422933857	2966.43477132553	2632.97517811687	2081.79282645583	40.9284432784542	2532.13516367577	1130.6881447954	737.641270326093	81.035267203894	1778.1268738775	1837.03115618119	305.463811937884	1120.72227186515	2682.40470433795	2423.19983779116	3722.45078712115	2397.38690502301	894.859110143874	2606.04144489886
731.628937491085	1528.28413298381	4.97273407093801	1997.16627035889	707.184845021294	88.3048674906796	1864.94595199957	1413.8413364207	11.922586292857	622.294704422034	1261.34972283924	2600.26750828426	2698.93668527506	38.3108545578403	2432.75937060219	1742.07513166654	1150.0600697217	95.6766551338908	1817.79798842693	1354.44987883308	340.589645191055	1419.02696377843	3029.14894841587	1913.04166361037	1961.47447731939	1582.62224563999	1313.55105836769	3353.11065789172
1344.40002754306	906.254123554498	111.141632813827	2099.4788823863	733.88708010722	94.4609511898969	1549.01638879661	2037.20433765696	21.9021163439919	683.568422656792	1710.52966891312	2488.21732407591	1774.85833758242	42.5791884162669	3641.53845521836	1816.21248172697	839.795189425092	-12.5596704431332	1905.81312737349	2807.70173818187	591.170565243785	3728.5638144025	3532.54405080933	2076.39723554583	2683.84309635102	2607.37384791632	1732.82413342375	3728.5638144025
2246.48655789214	1192.47802201549	77.254629250548	1658.82393176451	1170.21807405611	66.1246552708579	1653.25894477466	2031.67806008412	199.826636254277	1004.92457460501	3190.19040727129	2389.69302856827	2678.37814646261	53.7588674392153	3084.37753537376	1463.83039946493	1874.4303480238	167.622718720248	2127.46112864832	3731.62669593111	1175.13342658972	2180.70181625899	3731.62669593111	3100.04783596735	2136.51285165402	2110.64614066574	1423.02274022737	2118.19059803732
2428.27861875519	1051.43520059533	-14.6158925915576	2246.7046081079	1057.00495552316	85.6396961094035	1382.2786433085	3064.34463151351	444.97993389473	1176.21868060143	4019.41311464686	2067.52386162661	3116.59236280741	58.0567545349626	2234.49963843365	1727.81452260539	1879.82005735387	710.989619704569	2256.37922298078	3734.69383451922	907.870320178861	3734.69383451922	2422.12450336614	2474.97240577083	2603.31731161078	3239.64919770799	1583.02923661422	1941.10073862147
1472.06321731825	1027.21564009348	27.1447709941732	2055.15916440736	905.690863357886	32.7193020370901	1179.9577906694	2845.62766629299	22.011024997465	623.86540925829	4090.86949636998	1886.37604290887	1215.34299379048	9.32826977357792	2309.51887628765	666.525585920456	1377.91285620576	842.931181307249	2555.10313653201	3286.62675990401	3203.52230321955	2507.38756865488	3245.6141708909	1839.31407920446	1643.96464206305	2972.55667035623	1507.97553112484	1572.73225061923
1324.32307147417	1780.71106760775	-3.55398329102109	2029.54853249232	1214.96849049351	101.337145404717	1261.83473948522	1587.66675628475	224.837445141123	341.432039412787	3751.53532137809	3100.45263653434	1723.25114182053	55.1403623892946	2426.28191322096	670.436587605106	2251.9672227752	2044.17487654848	1886.02181303147	3740.84091842431	3536.71529758425	3049.62188489183	3666.31886637159	2274.16053164758	2303.32133462473	2993.46033841732	1127.16894787961	2182.35800375654
1991.60886506886	805.544349514224	82.960788719641	2907.40255881161	1996.0761513798	94.1290044969916	1455.53450775603	1551.58116344124	68.7025411611807	259.414428793932	2708.61739784727	2324.88196333773	1927.276573364	106.844918687731	1867.17343301913	662.798966877752	2558.3595469851	1506.55459094993	1639.47499748184	3743.92088157839	3743.92088157839	2563.70708210584	3743.92088157839	2627.47321229712	2783.10580123855	2749.60156334144	1060.33950420628	3104.09801593027
1594.79602653309	406.594045061437	-14.809668028699	3549.79627638627	888.357971697641	-1.39628724068403	1849.65026150538	1525.49355912835	32.5360905106132	2.44730824637664	2881.71231876255	2060.05711077763	1661.95937620466	10.5481342405942	1260.38985906273	855.348559351852	1866.79454777273	778.969342834944	2774.08705912509	3747.00513746632	2505.40290731035	2688.18232969394	3018.05051801935	2087.93038044606	2076.03349496547	2154.98555315484	851.735825508546	2330.19423023259
904.189497213848	809.096296374693	56.181894436441	2544.26752580445	1082.06971996003	358.242650043169	1783.52191909121	1936.78978397314	99.4038727470059	20.6125692587485	2599.86906285965	2766.72123495243	1399.46038030325	76.229959956342	2930.09732012661	211.797349781726	2273.11689251128	2606.82123669685	1595.27994338436	2748.97612012408	3750.09369506893	2115.83689705085	3616.97211483302	2371.25716482056	2684.03876391144	2452.42886008636	1391.78537527992	1852.84060438966
1478.7820854194	1278.35453190873	37.7191727477475	2340.95647761611	184.400790121474	108.260713927478	2823.5501958457	925.646826010076	71.3066806948356	15.6202494204889	2402.01585632322	4120.17428793379	2182.75053318048	30.7019912239578	2317.32607542682	333.496961278218	1867.19408929251	2129.3843698759	2309.20513753264	3753.18656339212	2522.84795526184	2408.04523302433	3753.18656339212	3058.95500722002	1938.0038985802	1835.11466638621	2280.2459761939	2043.05921987301
1360.66915981062	1833.59279754152	-28.9642780716435	2397.29087758569	209.738885048455	1072.65642308825	2304.27509101777	1302.39420918975	100.056864492361	60.5632837004008	2508.00371689631	2684.56325455448	1665.86118530303	21.0697029084402	2646.23124966817	159.297235680302	1972.51722439355	1891.20691099834	2697.34058951659	3756.28375146694	3007.37734097213	2060.1353687978	3444.14909702048	2668.1476644383	1784.84994439016	2313.74477553555	1000.17810474002	2160.9288509628
1399.38189352679	1302.92094666502	308.027227288425	3097.54321386068	183.525307501726	1733.63029079198	2015.1616589583	1187.3921382143	171.91039631003	4.43531252520838	3991.27272373611	2549.12616892237	2744.51376667132	57.9342976231376	3064.34465584373	521.979842276915	1788.51016339963	1567.53609451688	3146.91917632097	3009.95550054939	1972.03323168559	2293.06248098934	2566.37116620739	1849.47814664734	2412.36389120357	2251.8492665517	1231.27993008269	2395.01095880877
1792.90540976113	2565.25928457634	387.400974777641	1795.1506245135	105.626523355232	1532.46049848623	1741.26547045662	1606.55258531444	36.6672317412278	59.9566422787544	4137.93242739966	2199.08900015057	1190.65752387567	-23.8852356563413	2451.77910448273	567.665791996834	1546.98550509983	2061.68147797916	1296.62434182142	3621.39994885009	1794.81190039122	1526.73866927456	3496.58852545569	2951.75952942102	1670.00047699682	2571.89867561198	1177.26668377024	1627.67312471524
1293.86495520347	1443.30076392913	1362.40318326562	2781.48157740479	632.077802275546	856.793304118645	1947.78706556689	1384.87473344993	807.008992318241	144.764583910276	2801.90368032181	2360.01876696509	2517.4184062874	77.1410351643922	2894.01161740672	692.748513402782	1894.81538852358	1743.24536547246	2810.06514310149	3031.41378854365	2078.92492851911	1124.26391602017	3408.2822428521	3271.43663696488	1836.72992762348	2058.28948001231	2131.05658790472	2157.12241759752
1185.30439819122	976.138224590808	213.693785337681	2738.30700970829	990.757365756428	1436.07889664764	1720.58987471702	1145.94517197609	1462.5372620243	-17.7000844834008	4149.84512611005	2324.06341480244	1696.0131841864	107.209533873322	2256.35539737544	731.757625656934	1886.29606074851	1649.31799975398	2878.56872993743	2487.33528026272	1417.88785627126	1323.33305354031	3768.71588278908	2519.9403846527	1804.80176169906	2565.58753079868	2442.77497092974	2862.29398074753
1186.85712074063	1565.03278630972	314.576939740492	2090.65194053819	803.053841100567	1374.81943071098	1293.78178808903	1660.70222551618	1110.99663904868	-32.1284997332149	2459.8375492269	2293.86232457759	1391.51814549822	-7.5828679188798	1963.08071488917	826.968613768513	2201.52399537128	4034.26450417496	1864.89818763183	3771.83480597455	2447.13988802451	1008.24713232016	3122.53852845716	1967.50896945639	2119.77275312881	2720.12710018006	2316.62807344815	1872.88790388853
1973.58163635063	1602.9637960374	555.320660805482	1729.13157146318	711.903882092834	1139.97312014459	1179.40054996514	1646.89721783745	1543.84908827749	77.4590958389506	2697.76810866409	1741.63034025045	1683.11517694484	57.5639403150439	2310.39772758096	327.903994786954	1285.2120664667	1989.73463266623	2084.52919722131	3774.95810363122	2724.68957954764	1194.45378176368	3424.50580854841	3349.40888817352	2237.10377769329	2138.06291169162	1978.07382045816	2491.780290269
2027.6844708176	2277.98389126026	126.761845293601	2967.99850977787	1752.58060330404	1838.26869318532	1629.68584281643	1400.80844484409	1502.04809779302	66.6291222484526	2173.47264717019	2537.89330136967	1506.73518016214	-10.7077368421118	1933.25967575253	551.742147452902	1701.24909848084	2082.07454097225	1834.8309460009	3218.27556303321	1421.21940312344	2104.10074388915	3051.63944638703	2336.08435725932	1937.46462724297	3289.0686844842	1925.48425284358	2477.6706001613
1337.10195327435	1701.59241263559	237.98830801784	2409.13271610153	1512.01223563036	1245.6972250754	1359.67102196544	1036.93333968273	1151.57961409394	29.9606420691059	1739.3736569647	2203.97733156912	2151.18145945499	44.0395412995432	2451.53130970431	513.336182314118	1956.42335343394	2207.49705637673	1660.76646959475	3781.21785922258	1641.76418437939	2209.59676950079	3226.46395168556	3289.67756001001	1352.94338772455	2525.66481112306	2926.74425704374	1976.36035257952
1909.15595470761	1069.98671383895	20.742804327537	2409.49508486214	1797.34201817195	1627.92696281488	951.396175089008	1579.36131361253	1734.12955342069	70.7312573706597	2105.33990762395	2511.7917511503	1546.17494369752	70.7312573706597	2281.54735423942	651.041114890939	1292.43622057125	1731.78012079915	2754.95802747964	2819.12401725213	1343.46681861025	2867.11286924048	1797.17960104559	2082.9314015217	1813.53943695071	3784.35433565424	1989.13500899901	2792.94827980393
2031.16883268909	1818.65068583237	161.461306619863	1548.48133956239	1790.39029396312	1468.22182665373	1698.82662430677	1502.13429689683	1287.79922600985	-3.6625885660519	1307.79453643589	1926.47296491214	1471.28560403703	1251.3371893506	2086.43544832045	930.236027803044	1901.77287556233	2198.17394776008	2037.03526962083	3350.92613051143	1600.28406742185	1993.19625115767	2627.31285879797	2632.76997246097	1674.50081323861	3787.49522355123	2462.50802617545	1961.54499191228
1147.580032882	1617.11076569376	127.057813614033	1923.71999121662	1464.37185261042	1130.60904253941	946.190947483223	1107.98105541595	1376.1870184022	15.9702253634214	1974.44687196385	1488.06632172574	1499.84309049664	984.020618331282	2265.33306060504	2136.96628100225	1397.38520218982	1439.78156976506	2067.48334525395	3790.6405322272	2227.71547203232	3482.64272162276	3790.6405322272	2522.6069928238	1408.57235872263	2528.06794691254	2145.80116070135	2152.35430560783
3094.54636805222	1565.82695412767	185.449942591351	1824.01067736826	2293.95034905618	1247.62683908115	1625.84334593359	876.204640735036	1272.59431982716	32.1150928226085	1770.20100594495	1823.263330294	2813.76005147634	585.142428816081	1613.37235842441	1658.18054343028	1548.51840644224	1658.18054343028	1592.14742868479	3451.69379580184	1788.20869904412	1499.66726307564	2845.10100427718	2784.98820511708	3001.39428209344	3166.43123978754	1622.0787813653	3150.0368400166
1656.12521616923	1380.71585324209	83.0050690792307	1727.52764359478	2525.42143577875	1528.05419554879	1535.98779859607	1197.10961129066	1840.53110096385	104.972067399371	1354.10231060428	2038.88070479979	1570.161700497	687.033702465554	1795.66630962001	2231.32704661681	1947.97046970832	2308.06945286285	1069.56508129201	3375.85830850542	1256.20911145653	2066.66321621052	3796.94444930202	2203.37949568994	1516.51690758535	3461.16926690058	1958.38392286282	1986.82090899454
1928.07875550598	1078.44259180748	89.2800621077536	2314.89575393214	2144.7416490526	1558.27716756778	1324.59886353321	1602.51723483646	1457.09512516692	18.4236710437424	2414.6332334987	1902.76409657567	1121.36571434442	1693.52428771798	2000.88219903435	2085.99669755273	2593.13725122475	2403.99392118391	1717.16720397309	2714.35751568803	2060.94007639295	1244.44190266744	3800.10307645976	2352.07749490634	2545.80427339081	3620.60481842895	2382.72353896038	3754.1340103787
1207.07489918461	1119.65285205179	14.9560746460754	2763.64147865351	2211.86076558138	1921.21084264627	1297.90300010184	1119.65285205179	1370.96594051911	73.6932075427015	1760.38448901294	1990.0112318938	2023.15323602094	1348.47672343284	1433.69901975976	1479.86109693684	1133.05369660647	1310.60014728755	917.630669780093	3803.26616191442	2011.39789857038	612.733001082391	3803.26616191442	2326.8368104549	2141.73550452266	2447.3169504108	1605.05124471913	2921.57059223718
1042.75541785201	1338.20474221202	-8.36237073649108	1841.60493717927	2113.19104687944	1984.78422513836	1306.38712266556	1589.33666791803	802.264708021454	15.3290963161102	932.63054730999	2591.83213825499	1207.58395380945	984.776883025404	1700.60385511882	3731.94066003292	1257.3600015378	2694.93966569229	1534.68369602432	3559.82302381752	2205.10829297441	626.799868691169	3806.43371511178	2149.20986961438	1483.90902687832	2392.53241835804	1948.63317402838	2901.09846618264
1811.90261306142	1107.89064792321	36.5186428178965	2776.36488517321	2120.12109860658	1864.22014197314	1013.4916283651	2834.36910201012	864.603100525931	198.893126982919	609.473609774153	2472.51221665923	1008.18760462344	419.609802703062	1886.30771232724	2741.88149294134	2115.33092960674	1406.90159947273	1184.9982749584	2840.01498484551	2325.60540706456	156.091238939356	3809.60574552431	1801.32443013642	2008.62381222725	2886.08151419902	1573.18542762376	2402.38295598709
1958.58994863048	1562.44994093556	125.873246363769	2507.26662595505	1919.88661454534	1559.03494086923	1315.43160280396	2818.03163199158	234.404222376235	217.770018481329	1363.15377238776	1619.79577533774	1751.68124907593	552.830411221591	1852.67462986644	2863.79659519255	1486.72214417849	1588.90368239006	1916.83513060393	3749.12158829537	2074.18729403433	82.0472258274035	3812.78226265129	1375.01747395289	1846.98454245371	2473.71290550944	1214.76819022936	2716.28202676219
1443.58313082607	1676.00662851612	63.8534460091431	2946.3605497142	1624.73673931979	1681.70328287127	898.982974473889	1972.23265498384	110.589960535586	92.7449122042578	1820.14559067682	2334.08298261907	1724.9719995764	312.833841623971	1592.91864192457	1965.28531710495	1194.37922919158	1420.41650805507	1287.17348051449	2583.58693222328	2860.3773409902	130.916365649673	3496.33625637136	1190.84789128493	1295.19348189151	2435.30635609814	2808.75373300589	2075.03947484595
1768.0962363236	1217.31678045066	222.948901524772	1724.76369114105	2467.11860992631	1736.16699250488	1087.31914490301	1497.83799400085	4.32787081145611	-33.7900879710048	1704.15059526682	2178.24270762368	1898.31394781498	65.0783676210032	2165.13965929221	1782.76888525565	1206.23475867093	2140.12474884122	1352.75066274101	3819.14879518023	2739.78099842451	108.409811628988	3001.37930354453	829.453879522831	1215.25642194774	2831.01065945376	2061.60387968899	2814.52337131594
1560.17742871609	2085.18976052801	275.038546933	1887.73947052048	1254.30067887784	1335.33519096185	1438.05499501201	2506.34095713366	-17.5232877750578	-3.21081091006514	1605.75012999619	2750.7482791956	1264.6360980472	37.3412068740806	1642.72402856409	2056.59315124346	2687.53483970855	1621.2553132666	2879.56057098053	2545.31830047481	1932.65642727318	141.967864306812	3548.45587383189	1291.39633377847	1451.98634003958	2293.43397558581	2020.65095125187	2297.83370178474
2584.47157999003	1332.47358740124	988.631073013258	2479.3768579844	1380.45161266468	2577.61757638097	898.386692160599	1948.19157828204	13.1158507086343	35.8062299043362	2050.47305638587	1413.94820842223	1301.6905429277	-4.7976065511303	2073.16343558157	2602.20753998662	957.752163540223	1000.74446096366	1305.27323437966	3825.53338923231	2805.17367860676	150.257149988808	3777.10207610661	988.999436392987	3060.53878417864	2657.67831590576	1750.69190646082	1957.625698907
2323.16808768382	1501.10772256542	1124.94936356131	2372.33164220411	1349.04370509567	2494.66885926624	1411.92732134256	1877.26608156953	90.467972770358	59.3782527435571	1108.0584244168	1875.73535738627	1569.62119096854	216.022611340131	2089.77612218617	2154.34707916491	2381.54118705307	1338.83980769267	1577.99150020652	2915.59488458822	1934.16472715729	234.561210977794	2531.17386893907	1132.2779094135	2566.42164114759	2186.4065970245	1665.40046406734	1298.60333452244
1171.1043772655	741.975081807978	1121.89755138637	985.720521627851	1524.7069167225	1944.68145387693	1752.43152951196	2020.20820987745	151.256222413522	-15.1671370927077	1586.80735944927	1559.26968125759	1276.70915720385	152.453512769682	1887.32723884541	2063.32892120092	1086.33999057442	1843.02749566749	1568.84800410687	2728.55863576685	1911.77270456517	368.587409447279	3070.26395111438	2339.45548635498	3831.93612177614	1827.99978854448	2015.38657438023	1495.11267488334
2322.60623034378	1213.90465070392	1389.14364004783	1595.30715692301	2046.57618830535	2307.71664301391	1530.02204324587	2474.93816225711	245.767557291122	7.20114750650338	1468.57026070977	1367.8688616047	1275.55924575839	516.70227393094	1559.68105037626	2295.76032478709	1429.00899677564	1937.31129702025	1710.73314903385	3835.1443141548	1572.771018573	346.169797370185	2776.20800808043	1258.39930270717	2460.73323356244	3133.59901138053	2568.8329814742	2468.45464412757
1268.24402574761	1095.14325308998	1401.22210275613	1725.64275614758	1576.61560087942	1615.59193379571	750.088070507553	2617.51296229087	92.0459209581419	-6.38408683521047	1925.00472462216	2107.46034882447	2246.7027988736	1684.93153488227	2267.10902000149	2480.77415886999	949.107208329527	2229.89767559181	1838.5783763158	3270.98166131855	3225.72408979153	129.443891418713	2191.42300391798	1354.70985227213	1674.82438258518	3176.05114543261	1256.46780676226	1755.40493676744
1195.32075196378	1662.30212320035	2432.19032983362	1887.18750099487	1881.45062911236	1104.67817622007	754.728991386769	1439.71149415884	233.598678332289	42.4950395282547	1564.11269189245	1535.26685962014	2370.59408583903	949.936846427912	1298.49065305162	3249.19006046638	1467.95991765143	1060.51253680509	1842.95573719142	1798.01097055699	2054.28487086173	215.077784622929	2178.00330549161	2207.82828526846	2570.1465581131	2808.74639632786	1374.93810927803	2364.68558631705
1826.23038350044	976.423406125387	1175.09449678199	1861.83040552561	1469.08177544146	1328.97846295531	691.623229924018	1892.83687632173	797.929533535613	8.46149024698101	1059.07978566005	2309.47200666141	1698.11565606594	858.10240268871	1746.25395138842	2719.85097428553	698.042570741472	1817.25793698908	1143.32180247439	2334.79850378377	3002.46956996823	382.63442616498	3205.86605370654	1567.64002707514	1702.50073911902	3502.11745393408	1531.16130988295	2773.64852576263
1687.00608272094	1135.29262839081	1577.81279488477	1974.35684018455	1688.15548575079	2680.09030051517	1469.76891007845	1293.91024651072	1160.06911157002	-6.37967712015719	1378.17575490981	1309.49023739397	1492.65161743623	1090.17858497495	1919.22483148201	1816.79905974786	1090.17858497495	899.787150457335	1583.02729837813	2454.20629978143	844.680082194998	447.552994831747	2799.34181860409	1512.82704812091	1786.05933385552	2302.65640850353	2039.37995504266	234.055702739525
1047.10268265802	554.722901672522	1041.35058241286	1216.21442986566	1377.27323673007	1430.19255898552	1691.33791011568	1202.40938927728	1004.32089939836	-5.5738231030668	1149.10867323369	1588.29825386753	1436.27109134043	1164.79401539918	1658.27901122127	2074.54386099784	1122.56424803055	2436.51329558617	1472.46803479926	3437.23868545729	1400.37225828777	680.827053037665	2025.82309054363	2314.74816526713	1852.02524866014	2138.73633813672	2130.98738977249	2009.2182011917
1002.51121062742	1514.90150758523	639.807966713468	1627.7425168029	1989.29432184729	1942.085328195	1408.96913158496	1268.49358949765	1177.98800653102	-26.5121267554588	1893.1977145607	1223.89673778968	1200.94237216035	1954.81206440786	1158.65801442211	1669.69468080143	1136.91177329959	1718.0196610737	1696.27341995118	3415.80766404784	1499.34344189311	803.655851423073	2983.7723769725	2393.32415130286	1541.43918781327	3244.10133200508	1694.3132124707	296.291334806388
970.517741970006	1474.14254183313	597.120865183618	1150.30142338567	2333.87732603882	2593.18071269603	1134.16699043811	1448.78843291553	2283.56466078029	58.9479333883495	1956.94882804738	1499.6866622213	1717.43055070991	1412.58910682586	1678.72052608972	1392.02440624638	1776.70527590959	1710.17242109363	407.338154970122	2301.29198315065	1239.27801439874	993.174568612813	2739.17874479679	1363.43831137183	1206.02079199524	2857.79617136928	2076.25144488693	2170.48024169686
907.323493242549	945.388397061156	1305.27476043708	1210.68924185751	1687.07728055705	1351.41403779297	917.704830647623	1208.38227798972	961.016116034535	84.066710217143	2215.87742049147	1388.58951417478	1301.3790760272	676.370935969498	1372.8431850648	2636.18328211942	609.751851273425	841.101763581604	1638.10826776371	2205.80014376717	2516.42276491932	762.514321913802	2834.81095160027	2212.45634279186	933.356763547483	2239.08113889062	1567.91440390116	2714.99936915587
1267.72078649833	956.004115921652	1566.73788901448	558.853987483214	1793.02110172941	1834.58332447297	1021.81096859895	1570.20140757645	1520.9824396742	-44.7784703621834	1644.69089267475	1676.22441991018	2384.51595473687	253.577210403851	1667.73462411603	2140.73753264754	396.690910933899	953.378949436377	977.63550884825	2981.64733747761	1921.44447846402	489.337998749335	3651.07385473959	1078.83299156212	1250.90780114025	2580.87955516985	2439.88922732197	2110.17168896906
1383.78585069868	1106.45810797055	871.885058913015	750.554171469459	1411.51862497149	1342.18668928946	743.620977901256	1824.04364227958	1418.12506809797	-34.3020451890637	2443.08199419685	1637.93218139643	1524.99261489501	28.8469597364596	1045.30305824921	1416.9106641571	1214.1052060309	988.226073028063	1240.82209273016	2562.10701987899	2817.62661366468	122.450376603446	2709.86400237246	1023.4346833869	2181.04953871164	3724.16569422609	2620.98762192526	1353.38824579712
858.166516115521	1038.58990121502	1623.8093426275	425.61301594108	1212.07392534916	1816.95488949684	571.339596213753	1153.08935714355	2008.11092625855	108.743899242848	1640.88375458202	1013.43600430026	1611.70013828984	22.4090343784985	921.021219375042	2720.67755739248	838.334306547214	1175.1618779194	1212.85738229679	2118.61886458539	2555.5368456471	315.359410941422	2310.95171629958	815.64717551589	1219.21263893929	3870.73779118397	2091.93685047476	1472.69177299036
890.727140659193	1388.49079369375	1270.41662483439	1183.59738302604	1672.10031693437	1521.61363113322	669.627471520589	1216.00989996782	2066.33918398752	158.409813776481	2292.80686928379	1189.69007961487	1590.27001758515	81.7030171438735	1386.93612809872	2578.93539640542	712.403345011978	1427.11587871579	1119.07112398485	2641.29869916783	1764.61122086121	680.989896152266	2957.26220657783	1553.22718421367	1781.29943428075	2178.47891366586	1390.79524026346	2301.97169297047
602.407653529551	1049.63553551154	1195.62183895643	1411.12542975604	2387.84331708975	1559.42897611276	769.249143180861	1553.6358688332	1922.33937694771	559.322385331092	2206.40284657801	1737.02758560091	931.165124546717	76.5364026117885	982.369698471492	1817.49191605413	795.83875060267	1044.54668109443	1459.0598985807	2402.0866619604	2641.4559827571	777.715317577165	2278.50529168861	1616.0646132047	1323.25469985803	3877.26968547498	1565.96405768911	1166.27295924252
460.850014134017	1271.44876211735	1969.56098856365	1157.80258571911	2762.76491362889	1838.51998924732	714.814428738237	1332.91046976129	1929.3362578954	988.138784390453	546.227648970491	1389.76520304561	1787.72937472215	293.532607445817	1492.30811844693	1476.43838153958	856.297893160188	620.693337535733	1506.9571063614	1901.82125143411	1890.67980202541	860.095731720553	2320.73974920127	717.485179289178	1807.11893146015	2412.09963435262	1985.38212199937	1644.45377009311
868.046054044262	987.597135538044	2460.5128871459	2013.6471941837	1596.95944412285	1993.91546228667	684.657016413025	1141.96892037953	2864.11177418625	1083.15419220622	813.015808117284	1272.61776475729	1689.43762436964	639.44272874792	1078.26480968878	1570.87009832155	608.884088013877	1084.37653783559	874.13308958537	1453.23948265591	1870.22904430773	1211.29634126969	1841.24046515547	1016.1809046679	1325.02076717473	2811.24292140437	1784.37825220295	1296.03218802246
1212.07477331918	769.456705543886	844.968974324448	2149.58863341015	1296.88085979581	1575.69539067788	1027.3601466098	765.97152390786	1571.30527952584	867.536072011257	127.048471061134	825.921892784308	1091.51827196807	1207.79318451396	671.704640355026	1462.37404566706	376.733546422828	2213.87716464784	1964.19208928615	1748.21591229492	3322.53480797911	1103.31419599055	70.1325536067371	1597.59007890203	1075.42052314001	3034.67210416159	1731.4797085846	1301.91714668636
500.927155825693	1281.14325416829	976.498518302777	1295.0964481774	2102.05616837079	1713.69226845063	898.59318508526	1146.26237874692	2135.49527588144	385.407784155426	156.229660238924	745.719914804901	1273.93259613117	2340.16237050207	886.658333256226	1695.52230002035	543.503923113869	769.005392635989	766.554289706401	2546.06411211577	2498.0524780521	1313.3933212719	2670.00112097779	1612.62862194776	738.3702621373	2666.65147208963	1693.02019526367	2483.53733287006
1452.75039868016	1260.72224651446	1484.17318721637	1742.53833740295	1352.66299815743	1207.18712530463	776.578541660332	1023.30562201869	1837.24578096179	535.228281733019	17.3664677136578	973.324650465039	1590.5864809194	2729.3916074833	1153.71727288411	956.144400710842	635.855458864744	792.932028045972	1148.80863009719	1479.08080371642	989.67997045369	1928.25691095756	1858.98099392037	1188.56889356046	767.32662383432	1745.01093685919	1971.83369748096	1391.92723066964
1156.39547184695	1313.65017637871	1148.24152420456	882.655800995366	1870.44831538746	1362.57386223303	1013.11896327357	1914.71260258899	2172.25947943891	679.298874699169	207.449597151794	691.586616301965	1651.25923548035	2977.10655442206	869.75886954251	1747.10361998216	926.282480915373	1345.29446957072	1688.12246028874	1513.06432825359	2841.43666207955	2057.60753243982	1765.76815606897	1990.51802063043	507.839809642867	2199.6136657697	1374.41267051418	1481.75588940921
1171.96869622324	1114.8398797583	1160.30975408754	1102.01504340903	1268.73791594956	2119.84069185576	594.85106050602	1419.13826950011	1885.57699841044	521.072412183835	554.292992732183	1055.06248470173	1154.72422634678	3125.81200554878	1002.15563419881	1266.68988671343	1087.05267337792	1262.99871109695	1676.41038014306	1831.31389594106	2258.75841919617	3084.55438297174	2178.19295931562	2045.03615756861	1596.33130462281	1912.99832054217	1211.4074407491	1507.93309169832
1506.14466992126	897.001656377198	692.78704455687	1021.86430474734	1171.23270653592	1170.06576589695	296.027227305948	1013.69572027453	2193.20136214755	419.10141933721	199.802954184265	947.63536063279	1091.78098098613	1761.9965149367	1413.3365956205	1299.99132149651	542.302804254594	1053.58855166174	856.466335793926	2288.87444675992	1774.89906464139	1536.38761280861	1443.44653063903	1368.42180165877	153.469101008216	1893.59490452062	1382.97883862509	1584.5378120049
987.121130235292	914.705815678714	663.58819261961	1267.43847690592	1024.49677645804	1378.39742662971	449.846215783257	1109.75996940369	880.63475239582	493.271758418526	72.6004815196183	957.120439104712	854.728310123453	1617.11789699596	1213.71758161196	1598.61329537284	1298.83874907831	1084.18537025013	1048.4098071121	2761.66329886946	1707.19695993042	2270.84899870442	1266.80878649467	1055.01905423167	584.37520475835	1338.52594450965	903.740674043819	1645.56502726129
1542.68024069387	902.04679465662	726.690924390949	798.002311632322	1310.04145280808	1310.04145280808	586.406228178412	775.790568065337	1323.62381383682	21.648531617162	159.998846236328	1830.08478699627	1079.04022192079	798.633780683731	766.516743361424	1224.80216053741	153.822492905116	886.337997986952	1211.21418320875	2450.16219131012	1443.15371803303	1807.6055596979	838.724356010367	1627.06172428854	586.411542550071	1416.24035126393	814.05376980536	2748.4520063343
1551.63661682572	1108.17204596417	1414.73594455448	986.482559500839	1550.46652560973	1319.958556059	392.076221776119	1128.06359663606	591.488293703737	-5.93708228377062	175.88803214721	1075.11835997934	2229.15122912291	2413.45015463459	559.32874965472	1796.23429000153	825.263440829284	1344.76376777494	828.974157450325	1688.20794345784	1109.15215467508	2712.77758523818	1156.28460259926	1008.15405198041	1518.75557115901	1414.39086504119	1478.35633008114	663.638301677493
1266.65168487171	890.71407816391	161.090623400789	1462.23293197515	1683.57937330778	1372.05475217297	905.93896566298	1008.99974257976	439.52828183686	-34.8343565246902	321.866530807233	863.110585543518	1903.48817359496	237.645487964973	626.548538736583	1611.19161314241	782.6051769443	794.990624421103	1373.3910215878	2039.18005305416	2623.1469032972	1956.07707821189	1783.13304948606	1777.51798361834	2248.0605033334	1559.65342795075	1301.36039803556	1554.03836208302
2366.69454511884	1409.00627177958	1133.53902057428	1552.01480219254	1141.74442805699	1833.34305874263	734.990657128319	991.702691230276	272.282706240488	0.681467337372886	529.001685477679	1113.1303773652	1869.64524371634	173.067641800994	-4.27928588460182	2745.21818739488	764.637463521478	1359.92785015844	898.577800514795	1793.90865326175	2242.31537970863	1494.9708356305	1053.30706747606	1239.86224690007	746.5024651703	1372.47375998461	1380.34054465912	1584.87694619629
1867.2244083576	1420.21278600996	1210.19945162616	1651.34477971727	1036.55714163285	777.266935494195	616.530472865254	1173.82842723567	468.45068439056	56.1610556556181	780.151578404025	804.988303026612	2153.62245003308	NaN	678.321007451419	1511.59311853921	397.666019216187	531.784332178156	704.399568305135	2203.94734730484	2247.80833730336	2489.6061026798	1388.58278964012	1803.57523347224	636.198115050188	2036.37587269513	1568.52531271096	1304.23473195067
1053.30897248702	1034.51987577595	1430.26522525289	992.244408176037	1067.40079502032	1469.01773721947	684.572949532242	915.913702787309	520.89600975342	2.36128773026579	826.794191090821	1590.2961558923	1483.35614127841	NaN	570.635551434298	987.204213011653	1335.3810047778	447.530185774125	1005.85654114198	2960.09584160742	2016.96343080803	2141.88908426714	1427.22430997404	1373.20240577551	1038.94187354709	615.770290658579	816.101518728139	1332.68597762661
873.802605726109	973.709918777719	589.360608567408	854.996523269336	1951.62620652995	1440.33583973641	363.687619086125	610.517451331279	639.473780654162	10.6754265261221	1136.2867376781	778.93004929246	1291.92989464048	NaN	1437.61188955728	1565.86185089428	797.607228127946	501.262657271563	NaN	1825.20303072553	1804.93011511499	1794.79365730973	1699.06044470443	1107.76707273056	1292.47585940431	1985.13380943084	749.612230277819	667.394294746215
846.909068994697	1151.60798310569	629.266987486843	737.499806398857	665.736741685456	1311.60432410606	531.622161729265	877.496604774179	789.538097802633	70.130810898498	828.18909588587	1956.54887863846	839.410353393907	NaN	1021.44408630206	1280.77981537669	1248.36284924236	970.325024321003	491.551370644767	1641.05374182226	1707.55211246161	2097.5256080754	1981.43523221349	920.842575067319	818.277291538838	1633.16410462777	1266.85952059747	1252.20733723626
1049.58110191918	841.161984051488	784.641545307708	1018.96586426629	1533.53735866279	1912.69530190231	755.203816795323	693.973341489562	916.282380741183	-10.0838150520921	1592.95418413735	596.673558472883	662.842572458117	NaN	481.814137970213	1021.15402554797	838.877119098079	360.712357657615	594.176614548912	2818.0243444914	1055.10077224147	1642.74196299144	2899.2338756507	1055.10077224147	1481.45081082782	1382.19471718867	758.460401479004	1176.91506898043
1580.26484607314	1155.9772957071	669.225189314947	959.155015398409	929.690602178545	1415.26413204191	537.224618089955	1170.12021405264	852.094020123649	689.575561408023	554.560226475041	994.610206997352	1869.70960008149	NaN	385.791057808814	1228.38675914983	815.839902410163	600.815480109489	840.842742212567	3238.20006865592	1669.26471023713	1189.55425892203	2610.6259252884	1957.09098102619	721.131112343763	1128.60281334317	759.507948448971	1052.97787160644
954.678988627023	1211.84178479497	1136.34445014016	965.295801312855	468.664896786677	606.683461702503	441.533042145104	948.780759357116	1945.663960565	359.612465085316	392.15969387969	1387.35380509228	1243.39490850178	NaN	1392.36107106064	1347.29567734536	867.849960874386	707.617449886699	503.571361675816	1743.26724849398	1454.10193995926	1273.37362212506	2334.02293741452	2146.51730766154	809.127755688462	945.803546050576	1106.19992812843	942.414890091185
901.785430286286	893.520410436957	1117.85666349019	931.303358319606	1337.47004805809	1717.66096112725	586.53395889043	974.98989180892	1709.70169201716	953.843914019213	764.56609564825	809.691933140665	973.899841793619	NaN	548.964872073379	1713.46217847486	1131.84027301707	295.758783921496	223.056045739272	2855.06155716198	1286.10147919309	1559.65215561129	2062.66889530593	1474.87405341557	538.923805174761	1810.59533811064	545.706053350419	1677.21112398937
1280.14918926086	909.067023711423	779.070086735506	994.15592791384	1061.51797707409	942.157153123474	763.706812365626	766.070393037915	1399.0500460983	614.563177569693	1549.67152485579	796.56413106833	858.067901560972	NaN	537.997259201302	930.868282960427	1089.02083565579	467.707235781138	227.968048758797	2269.41629331542	1100.88813462199	2527.32957519548	2503.574404496	1440.24771604312	844.106051346669	1141.61128439253	428.956163408152	1687.98021048055
775.600871468522	596.988180404933	819.36689510662	1067.76865089042	798.075316039437	954.213562532111	613.548297457186	1252.29566947267	2130.76246612709	237.920731713474	NaN	515.688343470054	863.840508431921	NaN	811.052093527956	1180.57099785571	823.620763743186	544.596284965083	630.063242428646	1761.02631154151	2243.26841433191	2165.15877796445	2306.66174239826	1247.08754471793	544.100817410794	1359.1578925495	691.26390042195	1466.7001455192
1104.81321688756	1372.38425113885	833.69035474798	1458.81206308728	1166.37823361795	1329.76231647936	157.659113343168	793.436305347343	2105.53418986214	56.5991613459177	1452.34175755261	377.531859301468	1398.2236947601	NaN	289.43268731367	1432.2048039554	1297.53892677405	314.603879310184	NaN	2227.27801258661	2582.99292224997	1249.62843602776	1557.76364439857	2094.73455898593	629.95946919381	861.060875471917	414.717963346553	889.382126241293
496.088473830425	1349.30411121747	709.392383177187	1259.24246060439	1263.98254747877	1466.62126135819	445.132539930921	1236.72704795112	1811.80318767078	458.287445746589	1271.15304494687	905.678589492482	1201.83892408483	NaN	996.417074984607	1809.28267418489	661.188781360923	720.420848279394	290.673298934747	1526.52300736653	1597.94469322384	1169.41457807997	1791.80355483654	1132.00321882138	549.292956429975	1280.51497830245	271.541955873763	307.819637579064
865.973983407825	602.659167003985	574.192700365732	907.487580588611	1185.03563031158	1332.11237460922	303.761267302329	677.383641929399	2306.00297807925	214.937794323072	1215.67086053831	929.206287989939	1238.38611298708	NaN	502.664325340821	1671.23786798308	404.231564729486	700.791805032867	531.689370136471	2301.87066485464	1302.37062718399	2080.64193915001	1499.77472088966	1022.14757462479	765.749154064554	1268.33543861404	613.725311785476	494.602151790676
1184.29880342891	584.769969971778	802.024972986937	1441.91812394416	739.104125119159	1409.86410710585	828.143060781109	1013.34404695797	3213.49393446603	79.6052361524699	700.064651826646	835.276785181303	1315.46940830999	NaN	710.173970208302	2103.99624207921	686.164339051868	537.051892922432	537.051892922432	805.409595580153	2678.71437599186	2008.86599996585	1999.78331012143	989.334064929666	522.710874172569	817.898294116231	498.868813330965	370.575819278528
1410.52035647516	459.903699913172	335.135263739412	1282.18710783929	937.588569835571	873.421945517637	512.187616024082	467.033324837387	3199.71800489459	9.70574763662253	529.775179502163	822.076976974035	1234.5894703759	NaN	674.028014618152	1106.78651996612	226.085000310606	123.589564833456	496.875410089744	2643.68108589226	1766.55986033594	1257.55686933953	1931.3041319754	1022.37021948181	834.902600030004	882.621630435918	632.664804500179	502.005554579225
339.566412773528	734.433208235344	249.175218631667	443.040542909607	1072.21082844967	1082.91504880857	52.9311787184152	983.008992125463	2222.91530613277	48.5865753705496	176.562800199795	433.782341193227	1548.82271594308	NaN	NaN	1736.35223351465	545.286378668213	498.403999275321	451.52161988243	1237.37474283308	1976.42459237686	1543.22768056736	1565.96767593793	1266.93673681484	1040.67378287759	469.899899076083	486.954895604017	364.158920602896
622.570228615818	880.897185331076	71.3933578362585	903.515674628725	846.374227982032	980.894716962789	129.725251288091	558.286101138288	1804.27504481147	-26.6200673470797	1528.94293161784	427.614478843329	1624.10380023315	NaN	NaN	1405.86820820871	469.485261034066	407.31349353873	420.001609354105	2095.5703823224	871.261679466071	1705.29353745277	1998.85454613022	1243.33319046423	833.713178356165	723.34334176038	769.994509806021	507.155002036678
271.003120107066	969.244264241456	17.2055711298898	583.186020726878	747.618235557161	892.98584576944	185.212399326048	483.096846482358	1763.11639603979	121.583231045777	129.206450078257	919.480156445342	849.60064864761	NaN	NaN	1306.99379059641	459.54594148572	543.401350842999	493.85042713188	2646.44624888486	1479.31135555206	1166.17760368229	2658.97159895965	864.430533698691	230.192352638821	552.435450017534	761.950396723128	829.131819851552
445.933835969529	688.037883011589	17.7793882448996	680.882098369952	1070.87236133918	1627.83093261328	190.7108504178	862.161975958096	1340.16584850794	455.940891165486	860.52151912937	961.030543057505	1471.20925945221	NaN	NaN	846.526591746972	776.551954834979	331.258810849572	402.505713887237	2413.01263900701	3142.29535015887	1362.38973325387	2001.65160974792	774.405547387683	43.9833319996502	830.241254960247	1049.0260683058	721.988352523643
391.990423670466	682.065784710114	76.846821553318	350.210021874632	666.547349757376	1646.59620331108	160.407625144986	1044.95841745107	1852.45251934632	400.091993211912	7.69985106331807	724.962110899872	1516.11639750467	NaN	NaN	1351.77033796841	324.925965982149	477.806021364719	289.25395305955	2506.51400206286	1481.34698246795	1133.54282120382	3194.13993400472	1044.59618324119	257.760539725628	839.33471101974	355.829909786988	371.794690959767
612.75710316996	521.950572640418	79.8661476939611	686.836114917744	819.461442401681	776.447822677161	419.19581440962	609.172634859583	1705.30470342889	657.922547434579	37.9131347509802	423.186473496756	1266.45030432774	NaN	NaN	1237.10829508551	319.851571382823	393.844464254528	684.713077612266	1844.69169745429	1573.09085273536	1328.87832849229	3546.19110701702	732.041178122529	181.992408565697	1205.63088635092	231.063149418278	429.628472868254
1313.49455305192	445.255331514953	194.111755037319	365.12857140066	1162.80840716534	1403.18868750821	112.789073130275	684.439690065081	1665.06321297621	956.059949654011	123.140800670095	NaN	1244.77118841224	NaN	NaN	989.274516944781	235.559336115777	540.87785851939	570.259975738148	2842.39211708598	1736.91698809806	2001.86557273153	1754.04728451833	832.437337107947	76.4202550934827	1646.69742695132	409.89002540802	863.271870664428
683.235875430638	340.887343463916	291.809407063092	405.526576772318	898.699986458646	862.789301287311	143.378575021576	810.120296369354	1863.92793451661	NaN	693.430694553481	NaN	1109.18108033273	NaN	NaN	1065.68719382044	287.914164424179	383.856561142468	345.479602455152	1463.2687418582	1256.41094798359	1876.98432960742	1809.55554596874	994.695838606325	-38.4502700270817	1297.55393461059	611.837490827352	328.408027396949
226.741994578971	329.78082323471	435.215903719653	445.999036951068	553.830369265214	1865.77824575399	140.476928727654	715.577367736433	1941.64419987085	1098.75584047863	336.569558049492	NaN	993.715041891757	NaN	NaN	1288.34167207445	9.91829415129068	63.7196787933474	506.940609416005	NaN	1270.4200818798	2542.21777053575	1973.79740069582	573.904980808328	-42.5509132434335	901.004026631712	315.428112430409	1833.12193693261
414.592296458391	305.462273180004	288.673038829483	456.565382334694	1679.78102787266	1209.68246605807	262.289956278664	707.204666567474	2911.08057300009	1451.31840831522	541.853228384129	NaN	1342.28520620782	NaN	NaN	1169.1148263902	24.9075760396606	44.1487293527301	181.402289652626	NaN	1670.16202141721	1184.87434041818	1972.32227562416	606.878399605645	-16.8993979049094	981.145078111977	152.493471877773	NaN
365.122492827252	443.14447426642	834.454719638245	683.212109463858	1893.15299085895	1963.97294324219	290.701525916046	535.570513817434	3032.83842262873	1443.9037672822	413.72947982228	NaN	1446.47278046788	NaN	NaN	919.825077402339	367.487242479939	240.321089788503	308.399939209171	NaN	1552.77721349053	1354.62454930364	2668.38816677393	1174.79814307623	113.020572548803	1038.49659950259	479.545731738422	2435.87376891301
380.439420169743	515.001525957869	527.015999688951	363.619156946227	1019.60942266334	1678.00258312667	-13.6353182097685	846.60100093575	3309.284365835	884.656962570712	87.1667821867014	NaN	1644.8451829045	NaN	NaN	756.029514121679	129.613840174883	55.0099200744429	352.139325991712	NaN	1885.6901820804	1192.21675156385	1750.43420720279	650.046614978186	127.362508671497	1101.66402262037	348.586264191653	1773.35894870747
291.162081416067	440.279350553753	317.618371101786	51.8529156225231	611.042674888845	957.379558047341	15.7761569601797	297.174874526458	1595.17126648078	448.809214681402	294.243544775868	NaN	1725.26403865127	NaN	NaN	1042.59899656849	57.2428509207164	166.726867103803	77.8516069081209	NaN	1372.54707637933	1412.6950261274	1513.63844263685	1175.24858047449	76.341841655708	1037.59846705252	204.815280849553	1523.9622011435
714.483681628006	159.590922545517	608.560551911609	562.821018624983	774.667278057777	293.198506619609	87.3706068297922	35.6127139001891	1375.1033505159	NaN	269.723405057181	NaN	1065.54537279117	NaN	NaN	570.252608431607	210.391459326608	55.612470464243	463.197141135137	NaN	1338.48074731467	1274.19651414964	1970.99168434925	1046.90583260182	-45.9261312038369	730.076397716987	370.773451633824	932.112559092822
459.089778466322	330.177537539662	351.863708910502	147.049868185901	1253.04460809874	808.478094996523	155.483379274561	333.791899434802	2121.8411569485	845.732967993961	150.84814445394	NaN	1445.03883811026	NaN	NaN	1299.08719301728	-84.224416669264	79.8097331254993	22.9790040627466	NaN	1566.28638377872	889.653522061301	871.2730028975	856.338831076912	51.0423352128808	669.087292095689	55.637465003831	2113.1068289018
482.99201924311	327.430308147807	504.698304512222	110.367455456685	765.173727741568	704.878490882923	-25.8997798438518	76.6021228158443	2490.38771659633	1315.98507098765	65.272121314079	NaN	1032.73156945868	NaN	NaN	1308.22470108274	413.195372050573	26.470271789563	44.5778015676705	NaN	1503.57226355167	1854.2104564231	1187.42307325776	480.398520418654	155.05226277074	1040.26999559369	18.2458858799206	1598.99183734947
37.4062062456406	191.905310339906	369.337875198165	123.104928047929	910.084739528094	582.981167578516	-86.9172915802138	22.9219152368032	1790.13095277877	677.564938336039	198.34558403591	NaN	959.915801139899	NaN	NaN	1423.59290611138	2.77227998369496	72.7124019626328	81.7787140710136	NaN	1833.08076976537	1857.24096846637	2126.45461113467	394.973704229541	-16.9001593399186	730.91551473871	27.9687811047991	1995.29924675781
330.377553553538	202.314093998968	447.567700504419	59.7528843061442	755.644890942301	286.884303138779	-63.4779918690086	325.544970174121	1810.35116218985	687.162256943291	449.814024079411	NaN	1305.82404424423	NaN	NaN	938.777323476585	104.81604625541	168.368305328252	104.81604625541	NaN	2224.09914835754	1542.50637151035	1369.80549899839	1014.04170162375	-169.534944658206	543.143989241144	-17.5581768476822	1290.36309764289
469.107379172584	154.697302586225	424.364406735294	145.023146383568	344.552618063373	327.622844708723	-33.9487433655899	154.697302586225	953.946137848143	265.588863631965	365.595486489787	NaN	477.291195136186	NaN	NaN	939.659477439882	-88.980071954859	68.1731925360043	134.411345337938	NaN	1923.22957541665	1448.52568242839	2108.73279573488	681.164535025035	-169.154574259762	1147.80307060815	-140.34972638426	1677.81227151738
655.300923209971	139.672526263468	551.206927582273	253.449684275138	920.377493471202	355.122889306843	-90.3025803558643	22.2641823578089	1823.64792691211	350.07406686364	166.690206080909	NaN	872.913159308023	NaN	NaN	563.371607064831	-25.7978180030926	69.1455992815839	225.216970160504	NaN	1963.21571902669	1586.16838535241	2536.28154421361	1227.56985087931	-187.222437861821	651.044875842174	-13.1118954006063	1529.66893779877
240.925973357589	386.308753601119	320.886502491531	438.40424985505	746.131134703853	667.382128738608	-95.8774675399199	18.0057103175113	1910.42214987767	387.908083443656	34.9557207373961	NaN	819.004880697426	NaN	NaN	927.104681821483	-41.8863065676567	71.4231235262347	344.928644442524	NaN	2759.07057713725	1066.28862954059	1877.48543196762	114.315141628363	-153.391342245137	807.813403731697	-14.9224712760849	1606.31722631989
367.834012459238	88.9237894999243	241.718085555896	148.343793521691	547.30667766784	564.283821674059	-77.2096911323627	-11.726421394089	938.408037802018	-29.3267536585036	NaN	NaN	1452.27260361798	NaN	NaN	1011.44462583677	-82.799969898236	86.7492523253055	151.960491642052	NaN	2373.6295511311	1387.45952217839	1491.38844794624	314.68205508581	-179.557725232409	531.77803335643	-165.700535130029	1671.53191927718
747.446331447808	28.8854766466157	422.151890422944	308.0560790187	384.524548364098	629.70916436045	-91.2792608961513	53.16118120071	1103.85658053622	341.124893001618	142.605686656994	NaN	1060.75701600088	NaN	NaN	427.32402207231	-114.685653144919	81.2214583793804	95.5879798911624	NaN	2033.83953864466	1711.41996714693	2082.37581822496	291.155976570947	-169.938679441924	738.383124132304	-80.95550021137	1677.90682172244
178.916021329338	127.889405360876	406.105954331775	155.832552200748	519.093461119084	500.869669701776	-82.2916556520744	284.614011549723	1227.91618705529	635.448750779407	62.5994415325247	NaN	1936.78451036993	NaN	NaN	674.685004837413	-91.7298244289642	232.623209117216	173.768828030207	NaN	1185.84539342773	1605.65011933072	2367.77495230612	315.010796719885	-177.652600620811	275.690243880486	-100.167981790233	1654.22256695586
224.646420567569	-14.9165621007345	163.843633088304	-55.0464018370494	803.488957370172	607.703981686939	-87.8799070758524	-31.9413425949287	889.996588215779	351.706607163241	296.698871873201	NaN	1694.15728983685	NaN	NaN	922.739287793184	-47.7543276810996	58.3320189496925	115.959170205925	NaN	1033.31076133823	2388.56676412677	2433.7033859105	114.375435792453	-176.119232610556	344.68794181715	-34.9226208768225	951.1389627063
149.960218052346	-80.0894855506771	236.38100617835	63.5394299263428	1088.41694544881	658.747393216705	-76.4379029538037	107.358421088823	586.540284842575	258.653791038296	34.3794292761691	NaN	2277.12304689744	NaN	NaN	934.099968275111	-60.0518809394632	30.4447913505178	65.8565326813799	NaN	914.136636578718	2325.99827386776	1994.74935814613	183.30423860547	-209.329965693945	418.421475988306	-161.843233020564	1167.78528183409
763.49319654254	28.837323045326	260.320931609954	-91.7778203646643	316.364331578232	815.881592165061	-111.27117687537	228.644227280058	217.874999964469	555.416007227175	NaN	NaN	1573.29258554857	NaN	NaN	1289.60053275189	-98.6517811651499	57.6415256996828	NaN	NaN	860.851948474629	452.856493289621	2229.72306374024	385.629969423909	-173.045625460108	65.7244420629368	-87.2738536314413	1632.79789493263
362.352325661923	-1.05197067094685	357.474415644032	-82.756963470619	401.37560580505	1092.81935084108	-158.364568747927	100.164662200289	255.895680827976	266.417580661649	234.851881160632	NaN	1550.08936036966	NaN	NaN	1208.12761577531	-41.3479894732639	151.991919970463	NaN	NaN	1284.22471587256	2184.34148984154	1609.00911885106	234.475127674214	-249.221643904474	88.3221463338912	-99.5888296750954	1361.94098372813
579.313800684965	-100.572860878151	207.023977028322	165.522816358401	879.58690435557	820.997030468622	-203.105140180309	276.599452269071	220.26642833726	471.830815988604	246.608249033736	NaN	1850.82512944911	NaN	NaN	886.714491958097	72.7522324369953	106.996599342414	NaN	NaN	1939.23238329051	2605.53840868796	2822.61023229305	326.864666779973	-238.450724106012	536.971619039446	-114.243851775826	1310.07233840303
504.680148654435	-9.68476558126943	657.401322714918	-21.902459506108	839.444962195013	1529.74466894839	-152.631784501881	411.825674825662	134.416516728333	323.026341305705	17.0299825508081	NaN	1061.63824174856	NaN	NaN	1167.15422752611	-128.054497893324	79.020624195119	NaN	NaN	1979.52981049847	2598.70566855616	1753.00205755053	331.104777508109	-210.238467998239	473.99151398296	-178.873086820832	1545.06119715217
571.764652211055	-91.0572127623163	176.761954081168	-100.840561322809	648.808522124934	1079.27585878661	-139.973955564779	160.864012670367	220.029747985111	338.902995707101	168.518007305582	NaN	1288.56816361945	NaN	NaN	807.791917277174	-69.2284881383989	49.6447595835913	NaN	NaN	1170.06284391061	3784.63999682134	2673.24126041286	557.398477710536	-192.446904071332	-22.7144610633433	-176.171190358237	1418.84875352506
479.846383400431	121.193899339075	455.364985170987	-126.068222778311	302.356246236961	978.042837369619	-104.034964371811	19.5960966868814	159.067479021129	750.306861020252	18.8630618132827	NaN	1202.66450899274	NaN	NaN	1055.84667587886	-23.4627999853122	18.8630618132827	NaN	NaN	1646.12751471369	2170.83105289558	2258.08773884601	345.421182812668	-203.714227435348	1158.65349587064	-209.531339832043	1527.45842182111
641.376123391381	-91.3074834628008	195.39479748014	-94.9831537313	667.105815270876	1015.06926735547	-125.613739302127	321.592810031947	115.151659855297	478.08049638086	37.0027498005222	NaN	1553.62142798217	NaN	NaN	784.053347612266	79.3885993217559	117.800775450374	NaN	NaN	2027.43426589673	2266.11479968692	1955.24795811628	600.008244302683	-206.848389436856	297.291469739508	-34.5326869932025	1409.19346861578
360.48772922646	-38.0854816160293	41.6291605524686	-89.5934042479818	673.214402349029	1250.83896329307	80.8732920815753	181.436379124911	80.3962458741573	437.207996625827	7.44217044165986	NaN	791.366871907223	NaN	NaN	889.523264307311	-77.4498446070644	88.3548722849752	NaN	NaN	2561.95075646158	2582.92380574761	3172.49952456588	236.272624522318	-98.1309946493092	595.144801194309	-78.323114768063	1547.08820489891
536.940234432588	-67.007959722639	118.350124255896	-139.432641542067	1003.4042868289	1132.29566972788	47.1529794164587	734.573688211026	147.822907620795	337.77309900731	363.011236324399	NaN	1304.79225515684	NaN	NaN	1792.28680228167	29.6021591354818	56.16861946926	NaN	NaN	2220.40473107282	2131.78532351506	1792.46627615576	261.4494061119	-98.8584483005538	1073.01661216714	-136.171883061714	1467.13976683189
615.430482086197	17.0550245134266	50.2298445431285	-52.9807066603884	985.268290565466	1664.73775265529	-27.1780688595092	1415.31225391345	150.261041204929	224.753006445772	214.111297125651	NaN	740.875908471613	NaN	NaN	944.398599218917	61.1367256489201	77.0992896291007	NaN	NaN	2836.38771011688	1608.78620346955	2471.14125424177	608.73440575399	-142.76309451301	993.818528561614	-113.590054906372	1843.33744190692
555.095121326431	28.7153448061237	41.0139377154767	-86.8914285417943	1321.29745957912	1304.07942950603	-115.178192233306	740.803874257661	221.975829801763	208.654732771128	328.544606046847	NaN	834.746293210996	NaN	NaN	1843.1533384301	468.41612486852	91.4290789015353	NaN	NaN	3114.63580119658	1779.84079931629	2427.96960600357	910.997858459828	-95.6454412959101	1218.12916685398	111.055097053006	1535.77067211333
991.979100105927	-0.226038056731207	31.7805793033545	-82.704628946183	1153.24321065097	940.276102831942	-154.104006134067	543.886457064727	291.227327195828	279.2212268106	396.614208355053	NaN	1197.02090070359	NaN	NaN	1257.05140262974	196.512535267918	57.7753752608372	NaN	NaN	2821.81890008364	1026.72789228312	2776.24041746371	438.882334390108	-77.6738019691578	1722.09192199751	-61.3122953876426	2438.49217445957
754.450820523481	-46.4729430155758	11.4400060403253	-104.385892071477	1291.68583729737	1789.49076109703	-156.137889100154	822.22129282294	196.358887083241	566.408184379001	495.604528217719	NaN	1183.60231921886	NaN	NaN	1298.49127072585	337.966199405806	100.172788147159	NaN	NaN	3125.03614193799	670.130212416292	2243.18808531133	843.225056422586	129.793604775021	973.046189427307	-24.5882831224846	2659.55135873188
1221.95340316834	10.7945905083012	153.864266952868	-2.77236156833876	2084.07153967483	1806.56570174356	20.6614647458576	1297.18831922971	340.690480804765	423.635964798908	526.648904598086	NaN	1198.23975887324	NaN	NaN	1151.41569532816	312.596042677717	37.002982955242	NaN	NaN	2849.3420455894	1002.38488443985	1550.15164706215	327.039965565769	53.1565842546184	994.191791836521	-40.4787597833819	2925.42076262028
610.129710917137	-34.2951441402991	64.4672857535609	222.487173583737	1292.82500755844	2822.4081405396	-75.0346464715164	1039.74628095543	246.960701362341	895.398837936821	935.59128441871	NaN	1155.30999185304	NaN	NaN	1401.82366360863	640.846676884856	56.7164546813981	NaN	NaN	4114.69572752266	1643.19960706625	2026.22293947822	313.745532792309	333.658060777029	1623.28707908153	18.5715885482266	3170.60763601182
897.971034733922	-2.85695798054384	44.0997823804297	60.1639303986575	1539.30125176932	2003.92584060422	-115.305994108138	1258.79651329719	84.5365568302069	767.447376581538	735.247259343755	NaN	1587.20869459345	NaN	NaN	1903.84318076499	939.181335183052	108.686644758545	NaN	NaN	3087.94612405862	1408.1693587011	2820.68227025435	418.824215671262	207.826436352103	817.375576607451	46.0614722074145	2211.13312999901
934.036652059892	59.5630250266245	100.380040149818	100.380040149818	1506.71174303076	899.404033167485	-148.232688327815	820.243761413413	105.718648513569	1046.23894061345	356.971926545966	NaN	1477.53467456211	NaN	NaN	1327.05142782613	445.649554086812	129.903456024709	NaN	NaN	3239.77883458354	1805.08250961905	1894.23780045904	776.277377162911	94.7086406098686	1067.20516832497	153.363437215122	3361.78081152247
789.414627318554	242.193416790763	107.245199714905	34.1998345087067	1297.01801264976	918.172559207447	-162.651234436811	697.798406551458	237.295589759361	28.7376900115598	1366.19931807165	NaN	1415.98410704371	NaN	NaN	1091.7102113068	322.064284495564	65.0671306127897	NaN	NaN	4125.5808273298	948.781964484611	2727.36669368286	824.339732606713	157.517207072321	1477.07445830587	69.4684581021107	1661.38983948351
691.607922537642	203.348515453004	52.1615924471012	169.889114459895	1394.25534339295	1090.64226030732	23.659139749267	1291.39866626598	1537.51262933867	230.462039399175	1572.54697504839	NaN	2185.64802496847	NaN	NaN	993.132796003048	660.306511760722	64.722634695506	NaN	NaN	3459.54311207648	3616.97596686278	4027.00631253754	1484.58319494389	64.1628857152686	1056.92976850946	438.947069870711	3208.12049323866
860.304756544436	-15.4313129290557	93.7255909146657	586.172077573272	1265.92188787281	1216.30511339839	13.0983323937351	1435.85934044769	2205.90737456374	466.504433632487	751.232145452887	NaN	3495.95331058413	NaN	NaN	1176.29958253073	127.799904405377	346.406014902556	NaN	NaN	3115.83080790814	1640.24933691385	3442.69267957062	870.125142888949	626.742382334514	2818.36298945272	103.528235248891	2917.12700822843
1223.01399635526	338.992013881647	152.751427686364	531.440619616773	1985.35879584795	1353.38240669196	14.933393901854	1204.38993773573	1004.585330765	82.9498573351606	926.205774373606	NaN	3319.48498763496	NaN	NaN	500.523700868622	619.444407117633	196.46507693649	NaN	NaN	2269.16625095218	1132.51891626143	2092.6682176151	1434.91888004561	-26.4848359853527	730.1034002529	559.488634693729	3632.90772186996
718.948719586067	187.034292017401	225.560804294571	711.491975274357	2322.14874660377	1519.3059423763	121.166383930627	1602.57292052373	1844.66351893521	499.45495048275	679.447646261601	NaN	2445.54139055785	NaN	NaN	1632.19093820379	150.296187242573	140.822887464738	NaN	NaN	3866.98062802056	3782.19729185659	1899.30070121503	770.033765364344	389.686298962079	1317.59281142333	428.545328037233	2866.06624275144
721.462638632996	588.356799999829	220.138779108078	614.480375806338	1339.72059938705	1782.5774082974	-8.75350414895575	816.005103456553	2558.4255618174	282.891816565288	1495.87734485632	NaN	1977.00568289355	NaN	NaN	910.391592653275	186.666148957843	53.8476218377078	NaN	NaN	2919.43321432126	3678.34887793796	2274.82627643565	619.117414042082	758.173389673713	1579.5463982775	394.035283994273	3931.71357930068
841.027461839089	396.501357873222	95.1699372577038	722.736201680105	2093.66964836475	837.291948360384	232.138764810212	1228.27569246482	3127.67675103106	318.149903229241	1804.348887936	NaN	2693.35376006653	NaN	NaN	1333.37989460884	71.1287021181638	248.929676544269	NaN	NaN	3244.12856504489	3906.91537805077	2219.2856104148	1004.56956522609	480.944396232116	2420.95206063545	906.684680031267	2707.53070042269
894.764184451124	442.333760982747	164.394409926416	601.868455759475	2756.83320004825	948.357870977681	203.031718817655	1213.83357400458	3202.46359822123	421.472213907129	1553.7135741875	NaN	2343.42813639986	NaN	NaN	1385.16864180483	73.5084825364498	184.96561524112	NaN	NaN	4151.17254355862	1463.78240568921	1854.43947008744	683.648509715697	595.131047994043	1326.87539822638	565.625227420158	3081.88160596104
1069.61742337989	439.599251189916	239.98953326834	483.263876985261	1013.47719021445	1683.41730598874	205.057832632064	1241.78080508725	1883.58613203194	82.7012605492706	658.494382724003	NaN	2423.98771478222	NaN	NaN	1701.18358269054	26.8915253030199	131.704930521588	NaN	NaN	2816.62928832034	4154.85076210415	1794.95093454894	1554.00020140517	923.276223469993	1983.93190172053	669.333048833171	2458.74658173915
617.929539039606	721.5765334142	163.381274553435	697.850113015196	1206.09501314122	1740.56385160298	178.366382173858	1674.37962627944	1854.53659341969	395.914134983539	1553.26971181745	NaN	1974.49806663687	NaN	NaN	1581.89688156246	145.085600074893	64.6568850770122	NaN	NaN	2989.50628562688	3465.86463150081	2053.33802276793	1391.4008672111	399.677164510781	1939.86308181533	361.852184193247	3665.62780880279
1704.07331384519	969.097125701834	204.121909470995	645.357614257737	1221.58894543816	2064.061650895	157.873407836124	2059.06181288042	1181.03256999887	234.955993917981	1211.06674701731	NaN	1806.28952792823	NaN	NaN	1410.3844672306	383.761689145712	67.0376405876069	NaN	NaN	2775.82818979116	3871.22284804414	1504.17672367673	1461.59118620686	863.027798435789	1977.34936223094	704.514964520131	2935.5239553032
1482.34051810072	762.922167143524	308.750234278375	NaN	2147.95888802981	1511.11725213901	463.89436561523	1446.05680996549	NaN	397.550240689786	542.472062245586	NaN	2880.36182507972	NaN	NaN	2921.377434954	571.182989157584	508.29238735035	NaN	NaN	4165.91908652311	2938.2832986778	1704.72834117074	1057.17118017615	700.837166539275	1800.61888969096	1276.18045766061	3787.09222817162
1366.63179944391	NaN	144.321107163595	903.255819788462	1099.87751926388	1444.27858522401	621.473129457447	1429.25017507302	NaN	111.526588403405	1547.80687626663	NaN	2081.79096803656	NaN	NaN	1180.86396192216	147.125527854734	75.9276489520763	NaN	NaN	4169.61979376027	4169.61979376027	2390.14384952918	1208.9604165076	616.591593527876	1842.79505709591	1441.16899511566	3057.15114420435
915.995431642389	NaN	96.1573818893872	1256.96783153966	1342.21093151398	1594.17950643807	715.423431702816	2539.3750561533	NaN	551.399019485733	2853.64187099774	NaN	3049.72330504552	NaN	NaN	1958.24902880755	619.958961460481	15.2602732432102	NaN	NaN	3400.28708867091	3746.4947688607	2238.35720310242	937.707116909941	759.86070585354	1876.73616728774	804.915129987828	2563.22331396544
1347.85776233372	NaN	276.271528325897	530.992846245789	1765.70110650773	1671.59224520728	564.872036313952	1490.90323151041	NaN	598.451794983223	1264.46039268594	NaN	2507.21870386318	NaN	NaN	1782.1619212095	989.81767198379	73.8841984421123	NaN	NaN	3639.531388299	2709.27680078712	2330.76760000104	1143.03183201712	687.396932011302	2157.53141406133	752.657139043386	3008.28720391594
1188.97989973184	NaN	236.934194586003	2320.63317194345	1496.69915799138	1556.9870126708	538.373467983102	2250.29734148412	NaN	255.076507112617	2753.87722477156	NaN	3115.563844884	NaN	NaN	1572.55096364386	255.076507112617	99.6750315509984	NaN	NaN	4176.00606544256	2925.61375567081	1257.23655222418	1115.92915919205	232.461088470129	1630.09807669553	648.071067976407	4180.75589377977
803.496714987565	NaN	NaN	1554.05196368115	2576.16489029402	1422.04475913705	205.064054387653	1985.2754985252	NaN	508.420422343088	2772.63741788515	NaN	2101.91133708893	NaN	NaN	1381.60386222975	920.221445254935	150.332576332787	NaN	NaN	4184.47929658521	3648.52607716494	1838.64414107385	1305.06765433393	393.590671417403	2165.4448846228	733.463444708311	NaN
1948.77458286927	NaN	NaN	1176.09959302117	2007.92071401399	1256.63900564378	322.88519055048	1718.48219990151	NaN	220.449757123964	1841.11971062052	NaN	2265.94213247323	NaN	NaN	1671.46660059492	848.028334860928	457.68825244431	NaN	NaN	3035.79900299729	3969.38143982107	1316.10447605818	1172.20196031846	415.821794942758	1530.17433418338	893.911144755704	2443.53906218423
830.165711886939	NaN	NaN	1579.65599251063	2264.90424908086	1616.18577089397	706.72025390186	2841.82281803153	NaN	807.392458031385	1738.41037247928	NaN	2694.29226683824	NaN	NaN	2192.86867196497	905.467045458388	93.2437016967242	NaN	NaN	4191.9432348668	2580.42728048966	3068.40478513857	2166.24149605595	636.84858514411	1472.36128822591	984.383783576995	3220.74898171189
1105.16934362735	NaN	NaN	1356.08229520469	1794.8647431892	2146.64722303885	721.865136192604	2585.42967102336	NaN	766.636281154132	1638.1637233593	NaN	2681.22990022071	NaN	NaN	1689.34866837769	1250.81819349033	213.285524198472	NaN	NaN	2902.14650137598	2702.04128442892	3583.45712098145	1416.84170653679	809.379440804645	1585.97825895633	942.782918769352	3092.72289846842
1586.42804247952	NaN	NaN	506.076393437848	1729.0445568974	2026.89851621263	556.560115355683	1639.43595049325	NaN	257.484730418795	1206.50265669918	NaN	2219.25025394146	NaN	NaN	923.875420259475	375.24607893534	142.494237161464	NaN	NaN	2674.83993795159	2711.79247521589	2480.54111298127	NaN	1315.94018049044	2056.18294310743	1472.09445086536	2294.58640932869
2433.7212774684	NaN	NaN	556.428692163164	2577.73968576234	NaN	672.654074295117	2750.81443958927	NaN	565.437220855506	1740.63655503092	NaN	2815.93700837915	NaN	NaN	1206.45503949664	536.300047280909	279.615422933267	NaN	NaN	3605.52244451686	2964.91710840506	2449.5697989073	786.620378907578	1263.79381362773	2122.705996124	840.302390313594	1916.32848560753
1576.78731348564	NaN	NaN	1183.5128607597	1961.20992965504	1679.21570792551	1627.36923666582	1409.86696699103	NaN	165.636279198664	1788.62764068147	NaN	1678.85339619761	NaN	NaN	1910.90781175209	500.517202244345	258.73595490016	NaN	NaN	2186.94369248644	2973.69166765704	2837.59262491129	2184.55598998213	989.510886574285	2053.23235224501	638.518618440511	2239.47314758129
1130.82882601023	NaN	NaN	2751.02617695855	2380.15287709303	NaN	1005.51668714782	2685.20565957627	NaN	285.109266785695	1140.95340488741	NaN	2083.07776504166	NaN	NaN	1669.76766908035	300.417048117596	1.2195039031736	NaN	NaN	3992.06066619019	3183.20115249051	2244.1116727742	1192.71378199766	1552.33965145646	1607.29908665614	657.456673965972	1226.16735124964
1137.59170619575	NaN	NaN	1264.29297427224	1309.90543077978	NaN	1042.56575513837	2129.66263523471	NaN	172.192063223618	2285.02874407068	NaN	3411.13167159339	NaN	NaN	1129.65828996632	328.285538325775	119.231777028243	NaN	NaN	1841.02677405867	1794.39483188825	1104.48122593097	1805.15604931219	2591.92061208496	2020.38039779107	736.208451867119	2171.03744172628
1756.93184785606	NaN	NaN	1332.06857103154	2133.60167835422	NaN	431.612073881063	2919.91580262646	NaN	363.216136799244	2193.07479934438	NaN	1444.94036522982	NaN	NaN	2223.78180969983	606.080673246883	370.195002789119	NaN	NaN	3160.44263782932	3111.3815155387	1971.00957546639	1087.90937423516	1768.78202260992	1707.75477293134	700.206846865354	3304.0361664848
NaN	NaN	NaN	524.030553850409	1837.94950341316	NaN	1402.51549404116	2399.06271665639	NaN	203.948565503781	2303.53560802532	NaN	730.942117454927	NaN	NaN	1970.84471846465	433.197749906932	79.5389471386565	NaN	NaN	NaN	2738.28216504998	1143.16411254663	1459.31363646622	1357.52307005271	1517.99290416341	1006.644999945	2641.28174293829
NaN	NaN	NaN	1130.00365539206	2920.45891227524	NaN	919.062865723776	4289.03258982187	NaN	590.186220754367	1777.34790604618	NaN	276.596341620682	NaN	NaN	1137.56855442076	315.795076512393	181.399414026527	NaN	NaN	2381.38503586883	3225.10146592673	1407.03637445252	1072.66580060855	1761.78078254505	1887.61917055085	964.804325175013	3371.31368818108
NaN	NaN	NaN	887.485912990179	2307.00534485379	NaN	1045.21029430836	4600.3687280528	NaN	534.533355826066	2481.98780261684	NaN	474.244989222752	NaN	NaN	1272.0143054387	744.841611419022	101.298349304577	NaN	NaN	2983.44589783016	3320.47365331477	993.662814737784	1596.95449092553	823.34985645019	1372.66911627919	1108.80396963644	1463.82253057396
NaN	NaN	NaN	1265.82280286578	2960.47385835971	NaN	1062.10817560881	3740.95552403798	NaN	366.380333121956	2193.19453309154	NaN	245.622438273851	NaN	NaN	2281.65671187562	812.903711746344	113.631250881737	NaN	NaN	2046.43434414643	4068.96453765473	2124.454796715	1621.52295631146	1460.68079255472	1511.09400806056	739.291684959176	2196.47367600907
NaN	NaN	NaN	593.468223149266	2934.6594464308	NaN	799.931466574203	3872.66529310212	NaN	1069.61141561819	2055.4097967925	NaN	178.033421802903	NaN	NaN	2086.34783443278	480.382426014711	180.845970679292	NaN	NaN	3629.38282883526	2592.70950227473	1144.00958126431	879.735963832891	978.237948511875	1447.92424131044	1371.04464351221	2335.6433471369
NaN	NaN	NaN	805.140407737375	2542.66418320296	NaN	1138.10201228695	2938.13582079058	NaN	1015.83782770072	1818.6222233209	NaN	234.179337228443	NaN	NaN	3073.50098910613	1367.93624683238	300.373840025194	NaN	NaN	2554.37212200599	2465.4112300501	1383.45443599188	1893.17630341486	1858.31325116188	1093.73045002741	1546.95012931624	2921.03525777017
NaN	NaN	NaN	2161.39163039791	2115.42078561291	NaN	2250.77938414652	4620.83182639543	NaN	854.70245519947	1988.75998191185	NaN	441.420296832894	NaN	NaN	1977.4758274172	1187.58501279166	32.3696964018114	NaN	NaN	4029.48284952585	2834.79843431702	2387.24294342309	NaN	1719.51902555713	1409.11763671133	1914.42222320449	2209.18323199216
NaN	NaN	NaN	1701.39778043797	1648.99062411158	NaN	2010.72782509618	4625.97274811563	NaN	1228.47482686231	2029.44815541932	NaN	266.459241770023	NaN	NaN	2444.76765911555	1170.55612056454	290.474315113002	NaN	NaN	2711.1025771306	3230.04362190722	1485.39031823826	1368.59848217484	1157.89156144187	1106.11786091892	2406.48057172808	2430.56136266899
NaN	NaN	NaN	1165.00918951054	2366.44204593692	NaN	465.132967502842	3335.00932209748	NaN	751.675341946598	1497.26961374762	NaN	209.810814243006	NaN	NaN	2503.1852252287	898.813490461411	117.849471421248	NaN	NaN	3753.62984538129	2547.45048582225	2710.12202782073	1553.34661805382	478.509466478741	1027.97778611802	1813.62108525138	2590.82956368851
NaN	NaN	NaN	2695.96149211787	2704.92668313342	NaN	815.832862000107	4576.09012223563	NaN	1072.58135826911	1453.73684382414	NaN	229.505098398337	NaN	NaN	1309.20948498915	1198.68856352709	121.818046717364	NaN	NaN	NaN	3521.92375037361	2584.93115505891	1192.10432418571	831.537032037585	1969.91671025776	2089.30186718975	2448.66324866179
NaN	NaN	NaN	1076.20204334354	2865.88021723524	NaN	808.26311902881	3467.14029141519	NaN	155.599488530261	1506.56974663872	NaN	348.595239688613	NaN	NaN	1314.99308188595	1235.52424317369	120.122328390858	NaN	NaN	2576.6098760753	2702.12211208343	1652.16398393843	2250.7608018234	528.58810198096	1437.34496461681	1226.14649056465	3362.26819954932
NaN	NaN	NaN	2302.10405761982	1672.01860332995	NaN	474.727913202762	2398.34928994516	NaN	89.9965632893873	901.527152458967	NaN	350.084300273683	NaN	NaN	479.417546533634	1298.05435802519	234.963498657683	NaN	NaN	3084.00096326342	3639.58327297005	1108.0604009155	1452.27987540765	471.55632001247	703.451544933498	1135.83951640083	4034.52982791368
NaN	NaN	NaN	1094.9450981566	1717.94583724911	NaN	724.998267520232	2179.0948379382	NaN	293.218123726306	1275.37040058424	NaN	202.119941524991	NaN	NaN	1739.40176617219	516.693351938909	163.687895908811	NaN	NaN	1613.49417414827	4175.99816891127	1452.73331032588	2522.45785530949	1096.158461998	1180.76944295716	2187.64011637111	2996.27934868076
NaN	NaN	NaN	3555.09439392712	1775.53618269597	NaN	1241.92588091784	2248.71351053777	NaN	491.357342037727	770.771087337016	NaN	191.985472074203	NaN	NaN	1244.06375794602	713.74787401063	120.706455416221	NaN	NaN	2221.32817859931	NaN	1845.12067317916	1356.41381726359	2126.97388463541	826.578166543239	1721.73428876483	2388.26269868928
NaN	NaN	NaN	2586.1828296545	1774.0348316465	NaN	1494.73829350429	1299.10200872265	NaN	628.708355286793	892.84362292563	NaN	163.259180961057	NaN	NaN	2039.33346029853	403.122559141191	153.264873536885	NaN	NaN	2972.96292418918	NaN	2768.36915121238	1038.40168621922	1345.89765270506	1641.28747877807	2061.37055110321	2521.40388679068
NaN	NaN	NaN	2399.95997865276	2710.45382487067	NaN	1799.58598555091	1871.7339332198	NaN	NaN	NaN	NaN	NaN	NaN	NaN	NaN	NaN	NaN	NaN	NaN	2522.69300702377	NaN	2995.20106398117	1606.75431199867	1168.16991041258	960.993300823565	3086.06799801144	2605.07902721122
NaN	NaN	NaN	2135.98965206366	2820.78537292824	NaN	1467.95917483606	1095.2549124446	NaN	NaN	NaN	NaN	NaN	NaN	NaN	NaN	NaN	NaN	NaN	NaN	3249.06253595847	NaN	4063.86635039839	1789.2057017536	1283.59083475739	1255.70320420364	3048.99909937723	4283.32987779962
NaN	NaN	NaN	2457.57036224965	1564.2574721181	NaN	2089.65970663189	1236.36516851491	NaN	NaN	NaN	NaN	NaN	NaN	NaN	NaN	NaN	NaN	NaN	NaN	1907.6293555739	NaN	2554.40018422215	2269.23856183503	1433.16895407021	1469.57256543878	2811.65237122671	2355.39377540731
NaN	NaN	NaN	2213.80775013734	2571.74648021787	NaN	836.325128238962	1327.36020921587	NaN	NaN	NaN	NaN	NaN	NaN	NaN	NaN	NaN	NaN	NaN	NaN	2457.35148823903	NaN	1948.51653403708	1739.63917813556	1402.03507964357	1178.58488495822	NaN	4291.10036853725
NaN	NaN	NaN	1414.65585481631	1395.25360779539	NaN	1033.07833007153	1556.93899963639	NaN	NaN	NaN	NaN	NaN	NaN	NaN	NaN	NaN	NaN	NaN	NaN	1856.99413848318	NaN	2552.17676309695	1677.12171113556	1316.16150220149	208.973790622563	3355.52591496706	2938.65941104656
NaN	NaN	NaN	1806.39661031391	1693.75151170562	NaN	947.963272643814	3779.62799283161	NaN	NaN	NaN	NaN	NaN	NaN	NaN	NaN	NaN	NaN	NaN	NaN	2560.79289261539	NaN	3117.8613778551	787.417671044449	2108.32678670017	303.327589984617	2817.43361398128	4298.89521883273
NaN	NaN	NaN	2174.29319603632	2309.08363676721	NaN	926.185557345546	3090.60898062031	NaN	NaN	NaN	NaN	NaN	NaN	NaN	NaN	NaN	NaN	NaN	NaN	NaN	NaN	2551.16362707384	2150.68484756809	1223.13217284657	201.850422070519	3601.65963532144	NaN
NaN	NaN	NaN	NaN	NaN	NaN	NaN	NaN	NaN	NaN	NaN	NaN	NaN	NaN	NaN	NaN	NaN	NaN	NaN	NaN	NaN	NaN	2055.45097383627	1280.66545963153	1451.21573005396	252.490972227757	NaN	79.5042693707237
NaN	NaN	NaN	NaN	NaN	NaN	NaN	NaN	NaN	NaN	NaN	NaN	NaN	NaN	NaN	NaN	NaN	NaN	NaN	NaN	NaN	NaN	2519.66797730994	1695.50688881891	970.09883016186	NaN	2219.7513681845	NaN
NaN	NaN	NaN	NaN	NaN	NaN	NaN	NaN	NaN	NaN	NaN	NaN	NaN	NaN	NaN	NaN	NaN	NaN	NaN	NaN	NaN	NaN	2207.39100648152	1893.81715878652	1659.55187179258	256.400413235153	NaN	563.873602414694
NaN	NaN	NaN	NaN	NaN	NaN	NaN	NaN	NaN	NaN	NaN	NaN	NaN	NaN	NaN	NaN	NaN	NaN	NaN	NaN	NaN	NaN	2133.9566091009	1759.08145515806	927.518002926549	172.883328214255	NaN	559.969399223635
