# Supplementary material for: Notch-dependent and -independent transcription are modulated by tissue movements at gastrulation
Source: eLife. 2022 May 18;11:e73656. doi: 10.7554/eLife.73656 (PMC9183233; doi:10.7554/eLife.73656)
Supplement: Source data 1. [file elife-73656-data1.zip › numerical data/4BD_m5m8peve Fog:+ eveNICD_MSE_sorted-nc14_normF-Y.txt]

NaN	NaN	NaN	NaN	NaN	NaN	NaN	NaN	NaN	NaN	NaN	NaN	NaN	NaN	NaN	NaN	NaN	NaN	NaN	NaN	NaN	NaN	NaN	NaN	NaN	NaN	NaN	NaN	NaN	NaN	NaN	NaN	NaN	NaN	NaN	NaN	NaN	NaN	NaN	NaN	NaN	NaN	NaN	NaN	NaN	NaN	NaN	NaN	NaN	NaN
NaN	NaN	NaN	NaN	NaN	NaN	NaN	NaN	NaN	NaN	NaN	NaN	NaN	NaN	NaN	NaN	NaN	NaN	NaN	NaN	NaN	NaN	NaN	NaN	NaN	NaN	NaN	NaN	NaN	NaN	NaN	NaN	NaN	NaN	NaN	NaN	NaN	NaN	NaN	NaN	NaN	NaN	NaN	NaN	NaN	NaN	NaN	NaN	NaN	NaN
NaN	NaN	NaN	NaN	NaN	NaN	NaN	NaN	NaN	NaN	NaN	NaN	NaN	NaN	NaN	NaN	NaN	NaN	NaN	NaN	NaN	NaN	NaN	NaN	NaN	NaN	NaN	NaN	NaN	NaN	NaN	NaN	NaN	NaN	NaN	NaN	NaN	NaN	NaN	NaN	NaN	NaN	NaN	NaN	NaN	NaN	NaN	NaN	NaN	NaN
NaN	NaN	NaN	NaN	NaN	NaN	NaN	NaN	NaN	NaN	NaN	NaN	NaN	NaN	NaN	NaN	NaN	NaN	NaN	NaN	NaN	NaN	NaN	NaN	NaN	NaN	NaN	NaN	NaN	NaN	NaN	NaN	NaN	NaN	NaN	NaN	NaN	NaN	NaN	NaN	NaN	NaN	NaN	NaN	NaN	NaN	NaN	NaN	NaN	NaN
NaN	NaN	NaN	NaN	NaN	NaN	NaN	NaN	NaN	NaN	NaN	NaN	NaN	NaN	NaN	NaN	NaN	NaN	NaN	NaN	NaN	NaN	NaN	NaN	NaN	NaN	NaN	NaN	NaN	NaN	NaN	NaN	NaN	NaN	NaN	NaN	NaN	NaN	NaN	NaN	NaN	NaN	NaN	NaN	NaN	NaN	NaN	NaN	NaN	NaN
NaN	NaN	NaN	NaN	NaN	NaN	NaN	NaN	NaN	NaN	NaN	NaN	NaN	NaN	NaN	NaN	NaN	NaN	NaN	NaN	NaN	NaN	NaN	NaN	NaN	NaN	NaN	NaN	NaN	NaN	NaN	NaN	NaN	NaN	NaN	NaN	NaN	NaN	NaN	NaN	NaN	NaN	NaN	NaN	NaN	NaN	NaN	NaN	NaN	NaN
NaN	NaN	NaN	NaN	NaN	NaN	NaN	NaN	NaN	NaN	NaN	NaN	NaN	NaN	NaN	NaN	NaN	NaN	NaN	NaN	NaN	NaN	NaN	NaN	NaN	NaN	NaN	NaN	NaN	NaN	NaN	NaN	NaN	NaN	NaN	NaN	NaN	NaN	NaN	NaN	NaN	NaN	NaN	NaN	NaN	NaN	NaN	NaN	NaN	NaN
NaN	NaN	NaN	NaN	NaN	NaN	NaN	NaN	NaN	NaN	NaN	NaN	NaN	NaN	NaN	NaN	NaN	NaN	NaN	NaN	NaN	NaN	NaN	NaN	NaN	NaN	NaN	NaN	NaN	NaN	NaN	NaN	NaN	NaN	NaN	NaN	NaN	NaN	NaN	NaN	NaN	NaN	NaN	NaN	NaN	NaN	NaN	NaN	NaN	NaN
NaN	NaN	NaN	NaN	NaN	NaN	NaN	NaN	NaN	NaN	NaN	NaN	NaN	NaN	NaN	NaN	NaN	NaN	NaN	NaN	NaN	NaN	NaN	NaN	NaN	NaN	NaN	NaN	NaN	NaN	NaN	NaN	NaN	NaN	NaN	NaN	NaN	NaN	NaN	NaN	NaN	NaN	NaN	NaN	NaN	NaN	NaN	NaN	NaN	NaN
NaN	NaN	NaN	NaN	NaN	NaN	NaN	NaN	NaN	NaN	NaN	NaN	NaN	NaN	NaN	NaN	NaN	NaN	NaN	NaN	NaN	NaN	NaN	NaN	NaN	NaN	NaN	NaN	NaN	NaN	NaN	NaN	NaN	NaN	NaN	NaN	NaN	NaN	NaN	NaN	NaN	NaN	NaN	NaN	NaN	NaN	NaN	NaN	NaN	NaN
NaN	NaN	NaN	NaN	NaN	NaN	NaN	NaN	NaN	NaN	NaN	NaN	NaN	NaN	NaN	NaN	NaN	NaN	NaN	NaN	NaN	NaN	NaN	NaN	NaN	NaN	NaN	NaN	NaN	NaN	NaN	NaN	NaN	NaN	NaN	NaN	NaN	NaN	NaN	NaN	NaN	NaN	NaN	NaN	NaN	NaN	NaN	NaN	NaN	NaN
NaN	NaN	NaN	NaN	NaN	NaN	NaN	NaN	NaN	NaN	NaN	NaN	NaN	NaN	NaN	NaN	NaN	NaN	NaN	NaN	NaN	NaN	NaN	NaN	NaN	NaN	NaN	NaN	NaN	NaN	NaN	NaN	NaN	NaN	NaN	NaN	NaN	NaN	NaN	NaN	NaN	NaN	NaN	NaN	NaN	NaN	NaN	NaN	NaN	NaN
NaN	NaN	NaN	NaN	NaN	NaN	NaN	NaN	NaN	NaN	NaN	NaN	NaN	NaN	NaN	NaN	NaN	NaN	NaN	NaN	NaN	NaN	NaN	NaN	NaN	NaN	NaN	NaN	NaN	NaN	NaN	NaN	NaN	NaN	NaN	NaN	NaN	NaN	NaN	NaN	NaN	NaN	NaN	NaN	NaN	NaN	NaN	NaN	NaN	NaN
NaN	NaN	NaN	NaN	NaN	NaN	NaN	NaN	NaN	NaN	NaN	NaN	NaN	NaN	NaN	NaN	NaN	NaN	NaN	NaN	NaN	NaN	NaN	NaN	NaN	NaN	NaN	NaN	NaN	NaN	NaN	NaN	NaN	NaN	NaN	NaN	NaN	NaN	NaN	NaN	NaN	NaN	NaN	NaN	NaN	NaN	NaN	NaN	NaN	NaN
NaN	NaN	NaN	NaN	NaN	NaN	NaN	NaN	NaN	NaN	NaN	NaN	NaN	NaN	NaN	NaN	NaN	NaN	NaN	NaN	NaN	NaN	NaN	NaN	NaN	NaN	NaN	NaN	NaN	NaN	NaN	NaN	NaN	NaN	NaN	NaN	NaN	NaN	NaN	NaN	NaN	NaN	NaN	NaN	NaN	NaN	NaN	NaN	NaN	NaN
NaN	NaN	NaN	NaN	NaN	NaN	NaN	NaN	NaN	NaN	NaN	NaN	NaN	NaN	NaN	NaN	NaN	NaN	NaN	NaN	NaN	NaN	NaN	NaN	NaN	NaN	NaN	NaN	NaN	NaN	NaN	NaN	NaN	NaN	NaN	NaN	NaN	NaN	NaN	NaN	NaN	NaN	NaN	NaN	NaN	NaN	NaN	NaN	NaN	NaN
NaN	NaN	NaN	NaN	NaN	NaN	NaN	NaN	NaN	NaN	NaN	NaN	NaN	NaN	NaN	NaN	NaN	NaN	NaN	NaN	NaN	NaN	NaN	NaN	NaN	NaN	NaN	NaN	NaN	NaN	NaN	NaN	NaN	NaN	NaN	NaN	NaN	NaN	NaN	NaN	NaN	NaN	NaN	NaN	NaN	NaN	NaN	NaN	NaN	NaN
NaN	NaN	NaN	NaN	NaN	NaN	NaN	NaN	NaN	NaN	NaN	NaN	NaN	NaN	NaN	NaN	NaN	NaN	NaN	NaN	NaN	NaN	NaN	NaN	NaN	NaN	NaN	NaN	NaN	NaN	NaN	NaN	NaN	NaN	NaN	NaN	NaN	NaN	NaN	NaN	NaN	NaN	NaN	NaN	NaN	NaN	NaN	NaN	NaN	NaN
NaN	NaN	NaN	NaN	NaN	NaN	NaN	NaN	NaN	NaN	NaN	NaN	NaN	NaN	NaN	NaN	NaN	NaN	NaN	NaN	NaN	NaN	NaN	NaN	NaN	NaN	NaN	NaN	NaN	NaN	NaN	NaN	NaN	NaN	NaN	NaN	NaN	NaN	NaN	NaN	NaN	NaN	NaN	NaN	NaN	NaN	NaN	NaN	NaN	NaN
NaN	NaN	NaN	NaN	NaN	NaN	NaN	NaN	NaN	NaN	NaN	NaN	NaN	NaN	NaN	NaN	NaN	NaN	NaN	NaN	NaN	NaN	NaN	NaN	NaN	NaN	NaN	NaN	NaN	NaN	NaN	NaN	NaN	NaN	NaN	NaN	NaN	NaN	NaN	NaN	NaN	NaN	NaN	NaN	NaN	NaN	NaN	NaN	NaN	NaN
NaN	NaN	NaN	NaN	NaN	NaN	NaN	NaN	NaN	NaN	NaN	NaN	NaN	NaN	NaN	NaN	NaN	NaN	NaN	NaN	NaN	NaN	NaN	NaN	NaN	NaN	NaN	NaN	NaN	NaN	NaN	NaN	NaN	NaN	NaN	NaN	NaN	NaN	NaN	NaN	NaN	NaN	NaN	NaN	NaN	NaN	NaN	NaN	NaN	NaN
NaN	NaN	NaN	NaN	NaN	NaN	NaN	NaN	NaN	NaN	NaN	NaN	NaN	NaN	NaN	NaN	NaN	NaN	NaN	NaN	NaN	NaN	NaN	NaN	NaN	NaN	NaN	NaN	NaN	NaN	NaN	NaN	NaN	NaN	NaN	NaN	NaN	NaN	NaN	NaN	NaN	NaN	NaN	NaN	NaN	NaN	NaN	NaN	NaN	NaN
NaN	NaN	NaN	NaN	NaN	NaN	NaN	NaN	NaN	NaN	NaN	NaN	NaN	NaN	NaN	NaN	NaN	NaN	NaN	NaN	NaN	NaN	NaN	NaN	NaN	NaN	NaN	NaN	NaN	NaN	NaN	NaN	NaN	NaN	NaN	NaN	NaN	NaN	NaN	NaN	NaN	NaN	NaN	NaN	NaN	NaN	NaN	NaN	NaN	NaN
NaN	NaN	NaN	NaN	NaN	NaN	NaN	NaN	NaN	NaN	NaN	NaN	NaN	NaN	NaN	NaN	NaN	NaN	NaN	NaN	NaN	NaN	NaN	NaN	NaN	NaN	NaN	NaN	NaN	NaN	NaN	NaN	NaN	NaN	NaN	NaN	NaN	NaN	NaN	NaN	NaN	NaN	NaN	NaN	NaN	NaN	NaN	NaN	NaN	NaN
NaN	NaN	NaN	NaN	NaN	NaN	NaN	NaN	NaN	NaN	NaN	NaN	NaN	NaN	NaN	NaN	NaN	NaN	NaN	NaN	NaN	NaN	NaN	NaN	NaN	NaN	NaN	NaN	NaN	NaN	NaN	NaN	NaN	NaN	NaN	NaN	NaN	NaN	NaN	NaN	NaN	NaN	NaN	NaN	NaN	NaN	NaN	NaN	NaN	NaN
NaN	NaN	NaN	NaN	NaN	NaN	NaN	NaN	NaN	NaN	NaN	NaN	NaN	NaN	NaN	NaN	NaN	NaN	NaN	NaN	NaN	NaN	NaN	NaN	NaN	NaN	NaN	NaN	NaN	NaN	NaN	NaN	NaN	NaN	NaN	NaN	NaN	NaN	NaN	NaN	NaN	NaN	NaN	NaN	NaN	NaN	NaN	NaN	NaN	NaN
NaN	NaN	NaN	NaN	NaN	NaN	NaN	NaN	NaN	NaN	NaN	NaN	NaN	NaN	NaN	NaN	NaN	NaN	NaN	NaN	NaN	NaN	NaN	NaN	NaN	NaN	NaN	NaN	NaN	NaN	NaN	NaN	NaN	NaN	NaN	NaN	NaN	NaN	NaN	NaN	NaN	NaN	NaN	NaN	NaN	NaN	NaN	NaN	NaN	NaN
NaN	NaN	NaN	NaN	NaN	NaN	NaN	NaN	NaN	NaN	NaN	NaN	NaN	NaN	NaN	NaN	NaN	NaN	NaN	NaN	NaN	NaN	NaN	NaN	NaN	NaN	NaN	NaN	NaN	NaN	NaN	NaN	NaN	NaN	NaN	NaN	NaN	NaN	NaN	NaN	NaN	NaN	NaN	NaN	NaN	NaN	NaN	NaN	NaN	NaN
NaN	NaN	NaN	NaN	NaN	NaN	NaN	NaN	NaN	NaN	NaN	NaN	NaN	NaN	NaN	NaN	NaN	NaN	NaN	NaN	NaN	NaN	NaN	NaN	NaN	NaN	NaN	NaN	NaN	NaN	NaN	NaN	NaN	NaN	NaN	NaN	NaN	NaN	NaN	NaN	NaN	NaN	NaN	NaN	NaN	NaN	NaN	NaN	NaN	NaN
NaN	NaN	NaN	NaN	NaN	NaN	NaN	NaN	NaN	NaN	NaN	NaN	NaN	NaN	NaN	NaN	NaN	NaN	NaN	NaN	NaN	NaN	NaN	NaN	NaN	NaN	NaN	NaN	NaN	NaN	NaN	NaN	NaN	NaN	NaN	NaN	NaN	NaN	NaN	NaN	NaN	NaN	NaN	NaN	NaN	NaN	NaN	NaN	NaN	NaN
NaN	NaN	NaN	NaN	NaN	NaN	NaN	NaN	NaN	NaN	NaN	NaN	NaN	NaN	NaN	NaN	NaN	NaN	NaN	NaN	NaN	NaN	NaN	NaN	NaN	NaN	NaN	NaN	NaN	NaN	NaN	NaN	NaN	NaN	NaN	NaN	NaN	NaN	NaN	NaN	NaN	NaN	NaN	NaN	NaN	NaN	NaN	NaN	NaN	NaN
NaN	NaN	NaN	NaN	NaN	NaN	NaN	NaN	NaN	NaN	NaN	NaN	NaN	NaN	NaN	NaN	NaN	NaN	NaN	NaN	NaN	NaN	NaN	NaN	NaN	NaN	NaN	NaN	NaN	NaN	NaN	NaN	NaN	NaN	NaN	NaN	NaN	NaN	NaN	NaN	NaN	NaN	NaN	NaN	NaN	NaN	NaN	NaN	NaN	NaN
NaN	NaN	NaN	NaN	NaN	NaN	NaN	NaN	NaN	NaN	NaN	NaN	NaN	NaN	NaN	NaN	NaN	NaN	NaN	NaN	NaN	NaN	NaN	NaN	NaN	NaN	NaN	NaN	NaN	NaN	NaN	NaN	NaN	NaN	NaN	NaN	NaN	NaN	NaN	NaN	NaN	NaN	NaN	NaN	NaN	NaN	NaN	NaN	NaN	NaN
NaN	NaN	NaN	NaN	NaN	NaN	NaN	NaN	NaN	NaN	NaN	NaN	NaN	NaN	NaN	NaN	NaN	NaN	NaN	NaN	NaN	NaN	NaN	NaN	NaN	NaN	NaN	NaN	NaN	NaN	NaN	NaN	NaN	NaN	NaN	NaN	NaN	NaN	NaN	NaN	NaN	NaN	NaN	NaN	NaN	NaN	NaN	NaN	NaN	NaN
NaN	NaN	NaN	NaN	NaN	NaN	NaN	NaN	NaN	NaN	NaN	NaN	NaN	NaN	NaN	NaN	NaN	NaN	NaN	NaN	NaN	NaN	NaN	NaN	NaN	NaN	NaN	NaN	NaN	NaN	NaN	NaN	NaN	NaN	NaN	NaN	NaN	NaN	NaN	NaN	NaN	NaN	NaN	NaN	NaN	NaN	NaN	NaN	NaN	NaN
NaN	NaN	NaN	NaN	NaN	NaN	NaN	NaN	NaN	NaN	NaN	NaN	NaN	NaN	NaN	NaN	NaN	NaN	NaN	NaN	NaN	NaN	NaN	NaN	NaN	NaN	NaN	NaN	NaN	NaN	NaN	NaN	NaN	NaN	NaN	NaN	NaN	NaN	NaN	NaN	NaN	NaN	NaN	NaN	NaN	NaN	NaN	NaN	NaN	NaN
NaN	NaN	NaN	NaN	NaN	NaN	NaN	NaN	NaN	NaN	NaN	NaN	NaN	NaN	NaN	NaN	NaN	NaN	NaN	NaN	NaN	NaN	NaN	NaN	NaN	NaN	NaN	NaN	NaN	NaN	NaN	NaN	NaN	NaN	NaN	NaN	NaN	NaN	NaN	NaN	NaN	NaN	NaN	NaN	NaN	NaN	NaN	NaN	NaN	NaN
NaN	NaN	NaN	NaN	NaN	NaN	NaN	NaN	NaN	NaN	NaN	NaN	NaN	NaN	NaN	NaN	NaN	NaN	NaN	NaN	NaN	NaN	NaN	NaN	NaN	NaN	NaN	NaN	NaN	NaN	NaN	NaN	NaN	NaN	NaN	NaN	NaN	NaN	NaN	NaN	NaN	NaN	NaN	NaN	NaN	NaN	NaN	NaN	NaN	NaN
NaN	NaN	NaN	NaN	NaN	NaN	NaN	NaN	NaN	NaN	NaN	NaN	NaN	NaN	NaN	NaN	NaN	NaN	NaN	NaN	NaN	NaN	NaN	NaN	NaN	NaN	NaN	NaN	NaN	NaN	NaN	NaN	NaN	NaN	NaN	NaN	NaN	NaN	NaN	NaN	NaN	NaN	NaN	NaN	NaN	NaN	NaN	NaN	NaN	NaN
NaN	NaN	NaN	NaN	NaN	NaN	NaN	NaN	NaN	NaN	NaN	NaN	NaN	NaN	NaN	NaN	NaN	NaN	NaN	NaN	NaN	NaN	NaN	NaN	NaN	NaN	NaN	NaN	NaN	NaN	NaN	NaN	NaN	NaN	NaN	NaN	NaN	NaN	NaN	NaN	NaN	NaN	NaN	NaN	NaN	NaN	NaN	NaN	NaN	NaN
NaN	NaN	NaN	NaN	NaN	NaN	NaN	NaN	NaN	NaN	NaN	NaN	NaN	NaN	NaN	NaN	NaN	NaN	NaN	NaN	NaN	NaN	NaN	NaN	NaN	NaN	NaN	NaN	NaN	NaN	NaN	NaN	NaN	NaN	NaN	NaN	NaN	NaN	NaN	NaN	NaN	NaN	NaN	NaN	NaN	NaN	NaN	NaN	NaN	NaN
NaN	NaN	NaN	NaN	NaN	NaN	NaN	NaN	NaN	NaN	NaN	NaN	NaN	NaN	NaN	NaN	NaN	NaN	NaN	NaN	NaN	NaN	NaN	NaN	NaN	NaN	NaN	NaN	NaN	NaN	NaN	NaN	NaN	NaN	NaN	NaN	NaN	NaN	NaN	NaN	NaN	NaN	NaN	NaN	NaN	NaN	NaN	NaN	NaN	NaN
NaN	NaN	NaN	NaN	NaN	NaN	NaN	NaN	NaN	NaN	NaN	NaN	NaN	NaN	NaN	NaN	NaN	NaN	NaN	NaN	NaN	NaN	NaN	NaN	NaN	NaN	NaN	NaN	NaN	NaN	NaN	NaN	NaN	NaN	NaN	NaN	NaN	NaN	NaN	NaN	NaN	NaN	NaN	NaN	NaN	NaN	NaN	NaN	NaN	NaN
NaN	NaN	NaN	NaN	NaN	NaN	NaN	NaN	NaN	NaN	NaN	NaN	NaN	NaN	NaN	NaN	NaN	NaN	NaN	NaN	NaN	NaN	NaN	NaN	NaN	NaN	NaN	NaN	NaN	NaN	NaN	NaN	NaN	NaN	NaN	NaN	NaN	NaN	NaN	NaN	NaN	NaN	NaN	NaN	NaN	NaN	NaN	NaN	NaN	NaN
NaN	NaN	NaN	NaN	NaN	NaN	NaN	NaN	NaN	NaN	NaN	NaN	NaN	NaN	NaN	NaN	NaN	NaN	NaN	NaN	NaN	NaN	NaN	NaN	NaN	NaN	NaN	NaN	NaN	NaN	NaN	NaN	NaN	NaN	NaN	NaN	NaN	NaN	NaN	NaN	NaN	NaN	NaN	NaN	NaN	NaN	NaN	NaN	NaN	NaN
NaN	NaN	NaN	NaN	NaN	NaN	NaN	NaN	NaN	NaN	NaN	NaN	NaN	NaN	NaN	NaN	NaN	NaN	NaN	NaN	NaN	NaN	NaN	NaN	NaN	NaN	NaN	NaN	NaN	NaN	NaN	NaN	NaN	NaN	NaN	NaN	NaN	NaN	NaN	NaN	NaN	NaN	NaN	NaN	NaN	NaN	NaN	NaN	NaN	NaN
NaN	NaN	NaN	NaN	NaN	NaN	NaN	NaN	NaN	NaN	NaN	NaN	NaN	NaN	NaN	NaN	NaN	NaN	NaN	NaN	NaN	NaN	NaN	NaN	NaN	NaN	NaN	NaN	NaN	NaN	NaN	NaN	NaN	NaN	NaN	NaN	NaN	NaN	NaN	NaN	NaN	NaN	NaN	NaN	NaN	NaN	NaN	NaN	NaN	NaN
NaN	NaN	NaN	NaN	NaN	NaN	NaN	NaN	NaN	NaN	NaN	NaN	NaN	NaN	NaN	NaN	NaN	NaN	NaN	NaN	NaN	NaN	NaN	NaN	NaN	NaN	NaN	NaN	NaN	NaN	NaN	NaN	NaN	NaN	NaN	NaN	NaN	NaN	NaN	NaN	NaN	NaN	NaN	NaN	NaN	NaN	NaN	NaN	NaN	NaN
NaN	NaN	NaN	NaN	NaN	NaN	NaN	NaN	NaN	NaN	NaN	NaN	NaN	NaN	NaN	NaN	NaN	NaN	NaN	NaN	NaN	NaN	NaN	NaN	NaN	NaN	NaN	NaN	NaN	NaN	NaN	NaN	NaN	NaN	NaN	NaN	NaN	NaN	NaN	NaN	NaN	NaN	NaN	NaN	NaN	NaN	NaN	NaN	NaN	NaN
NaN	NaN	NaN	NaN	NaN	NaN	NaN	NaN	NaN	NaN	NaN	NaN	NaN	NaN	NaN	NaN	NaN	NaN	NaN	NaN	NaN	NaN	NaN	NaN	NaN	NaN	NaN	NaN	NaN	NaN	NaN	NaN	NaN	NaN	NaN	NaN	NaN	NaN	NaN	NaN	NaN	NaN	NaN	NaN	NaN	NaN	NaN	NaN	NaN	NaN
NaN	NaN	NaN	NaN	NaN	NaN	NaN	NaN	NaN	NaN	NaN	NaN	NaN	NaN	NaN	NaN	NaN	NaN	NaN	NaN	NaN	NaN	NaN	NaN	NaN	NaN	NaN	NaN	NaN	NaN	NaN	NaN	NaN	NaN	NaN	NaN	NaN	NaN	NaN	NaN	NaN	NaN	NaN	NaN	NaN	NaN	NaN	NaN	NaN	NaN
NaN	NaN	NaN	NaN	NaN	NaN	NaN	NaN	NaN	NaN	NaN	NaN	NaN	NaN	NaN	NaN	NaN	NaN	NaN	NaN	NaN	NaN	NaN	NaN	NaN	NaN	NaN	NaN	NaN	NaN	NaN	NaN	NaN	NaN	NaN	NaN	NaN	NaN	NaN	NaN	NaN	NaN	NaN	NaN	NaN	NaN	NaN	NaN	NaN	NaN
NaN	NaN	NaN	NaN	NaN	NaN	NaN	NaN	NaN	NaN	NaN	NaN	NaN	NaN	NaN	NaN	NaN	NaN	NaN	NaN	NaN	NaN	NaN	NaN	NaN	NaN	NaN	NaN	NaN	NaN	NaN	NaN	NaN	NaN	NaN	NaN	NaN	NaN	NaN	NaN	NaN	NaN	NaN	NaN	NaN	NaN	NaN	NaN	NaN	NaN
NaN	NaN	NaN	NaN	NaN	NaN	NaN	NaN	NaN	NaN	NaN	NaN	NaN	NaN	NaN	NaN	NaN	NaN	NaN	NaN	NaN	NaN	NaN	NaN	NaN	NaN	NaN	NaN	NaN	NaN	NaN	NaN	NaN	NaN	NaN	NaN	NaN	NaN	NaN	NaN	NaN	NaN	NaN	NaN	NaN	NaN	NaN	NaN	NaN	NaN
NaN	NaN	NaN	NaN	NaN	NaN	NaN	NaN	NaN	NaN	NaN	NaN	NaN	NaN	NaN	NaN	NaN	NaN	NaN	NaN	NaN	NaN	NaN	NaN	NaN	NaN	NaN	NaN	NaN	NaN	NaN	NaN	NaN	NaN	NaN	NaN	NaN	NaN	NaN	NaN	NaN	NaN	NaN	NaN	NaN	NaN	NaN	NaN	NaN	NaN
NaN	NaN	NaN	NaN	NaN	NaN	NaN	NaN	NaN	NaN	NaN	NaN	NaN	NaN	NaN	NaN	NaN	NaN	NaN	NaN	NaN	NaN	NaN	NaN	NaN	NaN	NaN	NaN	NaN	NaN	NaN	NaN	NaN	NaN	NaN	NaN	NaN	NaN	NaN	NaN	NaN	NaN	NaN	NaN	NaN	NaN	NaN	NaN	NaN	NaN
NaN	NaN	NaN	NaN	NaN	NaN	NaN	NaN	NaN	NaN	NaN	NaN	NaN	NaN	NaN	NaN	NaN	NaN	NaN	NaN	NaN	NaN	NaN	NaN	NaN	NaN	NaN	NaN	NaN	NaN	NaN	NaN	NaN	NaN	NaN	NaN	NaN	NaN	NaN	NaN	NaN	NaN	NaN	NaN	NaN	NaN	NaN	NaN	NaN	NaN
NaN	NaN	NaN	NaN	NaN	NaN	NaN	NaN	NaN	NaN	NaN	NaN	NaN	NaN	NaN	NaN	NaN	NaN	NaN	NaN	NaN	NaN	NaN	NaN	NaN	NaN	NaN	NaN	NaN	NaN	NaN	NaN	NaN	NaN	NaN	NaN	NaN	NaN	NaN	NaN	NaN	NaN	NaN	NaN	NaN	NaN	NaN	NaN	NaN	NaN
NaN	NaN	NaN	NaN	NaN	NaN	NaN	NaN	NaN	NaN	NaN	NaN	NaN	NaN	NaN	NaN	NaN	NaN	NaN	NaN	NaN	NaN	NaN	NaN	NaN	NaN	NaN	NaN	NaN	NaN	NaN	NaN	NaN	NaN	NaN	NaN	NaN	NaN	NaN	NaN	NaN	NaN	NaN	NaN	NaN	NaN	NaN	NaN	NaN	NaN
NaN	NaN	NaN	NaN	NaN	NaN	NaN	NaN	NaN	NaN	NaN	NaN	NaN	NaN	NaN	NaN	NaN	NaN	NaN	NaN	NaN	NaN	NaN	NaN	NaN	NaN	NaN	NaN	NaN	NaN	NaN	NaN	NaN	NaN	NaN	NaN	NaN	NaN	NaN	NaN	NaN	NaN	NaN	NaN	NaN	NaN	NaN	NaN	NaN	NaN
NaN	NaN	NaN	NaN	NaN	NaN	NaN	NaN	NaN	NaN	NaN	NaN	NaN	NaN	NaN	NaN	NaN	NaN	NaN	NaN	NaN	NaN	NaN	NaN	NaN	NaN	NaN	NaN	NaN	NaN	NaN	NaN	NaN	NaN	NaN	NaN	NaN	NaN	NaN	NaN	NaN	NaN	NaN	NaN	NaN	NaN	NaN	NaN	NaN	NaN
NaN	NaN	NaN	NaN	NaN	NaN	NaN	NaN	NaN	NaN	NaN	NaN	NaN	NaN	NaN	NaN	NaN	NaN	NaN	NaN	NaN	NaN	NaN	NaN	NaN	NaN	NaN	NaN	NaN	NaN	NaN	NaN	NaN	NaN	NaN	NaN	NaN	NaN	NaN	NaN	NaN	NaN	NaN	NaN	NaN	NaN	NaN	NaN	NaN	NaN
NaN	NaN	NaN	NaN	NaN	NaN	NaN	NaN	NaN	NaN	NaN	NaN	NaN	NaN	NaN	NaN	NaN	NaN	NaN	NaN	NaN	NaN	NaN	NaN	NaN	NaN	NaN	NaN	NaN	NaN	NaN	NaN	NaN	NaN	NaN	NaN	NaN	NaN	NaN	NaN	NaN	NaN	NaN	NaN	NaN	NaN	NaN	NaN	NaN	NaN
NaN	NaN	NaN	NaN	NaN	NaN	NaN	NaN	NaN	NaN	NaN	NaN	NaN	NaN	NaN	NaN	NaN	NaN	NaN	NaN	NaN	NaN	NaN	NaN	NaN	NaN	NaN	NaN	NaN	NaN	NaN	NaN	NaN	NaN	NaN	NaN	NaN	NaN	NaN	NaN	NaN	NaN	NaN	NaN	NaN	NaN	NaN	NaN	NaN	NaN
NaN	NaN	NaN	NaN	NaN	NaN	NaN	NaN	NaN	NaN	NaN	NaN	NaN	NaN	NaN	NaN	NaN	NaN	NaN	NaN	NaN	NaN	NaN	NaN	NaN	NaN	NaN	NaN	NaN	NaN	NaN	NaN	NaN	NaN	NaN	NaN	NaN	NaN	NaN	NaN	NaN	NaN	NaN	NaN	NaN	NaN	NaN	NaN	NaN	NaN
NaN	NaN	NaN	NaN	NaN	NaN	NaN	NaN	NaN	NaN	NaN	NaN	NaN	NaN	NaN	NaN	NaN	NaN	NaN	NaN	NaN	NaN	NaN	NaN	NaN	NaN	NaN	NaN	NaN	NaN	NaN	NaN	NaN	NaN	NaN	NaN	NaN	NaN	NaN	NaN	NaN	NaN	NaN	NaN	NaN	NaN	NaN	NaN	NaN	NaN
NaN	NaN	NaN	NaN	NaN	NaN	NaN	NaN	NaN	NaN	NaN	NaN	NaN	NaN	NaN	NaN	NaN	NaN	NaN	NaN	NaN	NaN	NaN	NaN	NaN	NaN	NaN	NaN	NaN	NaN	NaN	NaN	NaN	NaN	NaN	NaN	NaN	NaN	NaN	NaN	NaN	NaN	NaN	NaN	NaN	NaN	NaN	NaN	NaN	NaN
NaN	NaN	NaN	NaN	NaN	NaN	NaN	NaN	NaN	NaN	NaN	NaN	NaN	NaN	NaN	NaN	NaN	NaN	NaN	NaN	NaN	NaN	NaN	NaN	NaN	NaN	NaN	NaN	NaN	NaN	NaN	NaN	NaN	NaN	NaN	NaN	NaN	NaN	NaN	NaN	NaN	NaN	NaN	NaN	NaN	NaN	NaN	NaN	NaN	NaN
NaN	NaN	NaN	NaN	NaN	NaN	NaN	NaN	NaN	NaN	NaN	NaN	NaN	NaN	NaN	NaN	NaN	NaN	NaN	NaN	NaN	NaN	NaN	NaN	NaN	NaN	NaN	NaN	NaN	NaN	NaN	NaN	NaN	NaN	NaN	NaN	NaN	NaN	NaN	NaN	NaN	NaN	NaN	NaN	NaN	NaN	NaN	NaN	NaN	NaN
NaN	NaN	NaN	NaN	NaN	NaN	NaN	NaN	NaN	NaN	NaN	NaN	NaN	NaN	NaN	NaN	NaN	NaN	NaN	NaN	NaN	NaN	NaN	NaN	NaN	NaN	NaN	NaN	NaN	NaN	NaN	NaN	NaN	NaN	NaN	NaN	NaN	NaN	NaN	NaN	NaN	NaN	NaN	NaN	NaN	NaN	NaN	NaN	NaN	NaN
NaN	NaN	NaN	NaN	NaN	NaN	NaN	NaN	NaN	NaN	NaN	NaN	NaN	NaN	NaN	NaN	NaN	NaN	NaN	NaN	NaN	NaN	NaN	NaN	NaN	NaN	NaN	NaN	NaN	NaN	NaN	NaN	NaN	NaN	NaN	NaN	NaN	NaN	NaN	NaN	NaN	NaN	NaN	NaN	NaN	NaN	NaN	NaN	NaN	NaN
NaN	NaN	NaN	NaN	NaN	NaN	NaN	NaN	NaN	NaN	NaN	NaN	NaN	NaN	NaN	NaN	NaN	NaN	NaN	NaN	NaN	NaN	NaN	NaN	NaN	NaN	NaN	NaN	NaN	NaN	NaN	NaN	NaN	NaN	NaN	NaN	NaN	NaN	NaN	NaN	NaN	NaN	NaN	NaN	NaN	NaN	NaN	NaN	NaN	NaN
NaN	NaN	NaN	NaN	NaN	NaN	NaN	NaN	NaN	NaN	NaN	NaN	NaN	NaN	NaN	NaN	NaN	NaN	NaN	NaN	NaN	NaN	NaN	NaN	NaN	NaN	NaN	NaN	NaN	NaN	NaN	NaN	NaN	NaN	NaN	NaN	NaN	NaN	NaN	NaN	NaN	NaN	NaN	NaN	NaN	NaN	NaN	NaN	NaN	NaN
NaN	NaN	NaN	NaN	NaN	NaN	NaN	NaN	NaN	NaN	NaN	NaN	NaN	NaN	NaN	NaN	NaN	NaN	NaN	NaN	NaN	NaN	NaN	NaN	NaN	NaN	NaN	NaN	NaN	NaN	NaN	NaN	NaN	NaN	NaN	NaN	NaN	NaN	NaN	NaN	NaN	NaN	NaN	NaN	NaN	NaN	NaN	NaN	NaN	NaN
NaN	NaN	NaN	NaN	NaN	NaN	NaN	NaN	NaN	NaN	NaN	NaN	NaN	NaN	NaN	NaN	NaN	NaN	NaN	NaN	NaN	NaN	NaN	NaN	NaN	NaN	NaN	NaN	NaN	NaN	NaN	NaN	NaN	NaN	NaN	NaN	NaN	NaN	NaN	NaN	NaN	NaN	NaN	NaN	NaN	NaN	NaN	NaN	NaN	NaN
NaN	NaN	NaN	NaN	NaN	NaN	NaN	NaN	NaN	NaN	NaN	NaN	NaN	NaN	NaN	NaN	NaN	NaN	NaN	NaN	NaN	NaN	NaN	NaN	NaN	NaN	NaN	NaN	NaN	NaN	NaN	NaN	NaN	NaN	NaN	NaN	NaN	NaN	NaN	NaN	NaN	NaN	NaN	NaN	NaN	NaN	NaN	NaN	NaN	NaN
NaN	NaN	NaN	NaN	NaN	NaN	NaN	NaN	NaN	NaN	NaN	NaN	NaN	NaN	NaN	NaN	NaN	NaN	NaN	NaN	NaN	NaN	NaN	NaN	NaN	NaN	NaN	NaN	NaN	NaN	NaN	NaN	NaN	NaN	NaN	NaN	NaN	NaN	NaN	NaN	NaN	NaN	NaN	NaN	NaN	NaN	NaN	NaN	NaN	NaN
NaN	NaN	NaN	NaN	NaN	NaN	NaN	NaN	NaN	NaN	NaN	NaN	NaN	NaN	NaN	NaN	NaN	NaN	NaN	NaN	NaN	NaN	NaN	NaN	NaN	NaN	NaN	NaN	NaN	NaN	NaN	NaN	NaN	NaN	NaN	NaN	NaN	NaN	NaN	NaN	NaN	NaN	NaN	NaN	NaN	NaN	NaN	NaN	NaN	NaN
NaN	NaN	NaN	NaN	NaN	NaN	NaN	NaN	NaN	NaN	NaN	NaN	NaN	NaN	NaN	NaN	NaN	NaN	NaN	NaN	NaN	NaN	NaN	NaN	NaN	NaN	NaN	NaN	NaN	NaN	NaN	NaN	NaN	NaN	NaN	NaN	NaN	NaN	NaN	NaN	NaN	NaN	NaN	NaN	NaN	NaN	NaN	NaN	NaN	NaN
NaN	NaN	NaN	NaN	NaN	NaN	NaN	NaN	NaN	NaN	NaN	NaN	NaN	NaN	NaN	NaN	NaN	NaN	NaN	NaN	NaN	NaN	NaN	NaN	NaN	NaN	NaN	NaN	NaN	NaN	NaN	NaN	NaN	NaN	NaN	NaN	NaN	NaN	NaN	NaN	NaN	NaN	NaN	NaN	NaN	NaN	NaN	NaN	NaN	NaN
NaN	NaN	NaN	NaN	NaN	NaN	NaN	NaN	NaN	NaN	NaN	NaN	NaN	NaN	NaN	NaN	NaN	NaN	NaN	NaN	NaN	NaN	NaN	NaN	NaN	NaN	NaN	NaN	NaN	NaN	NaN	NaN	NaN	NaN	NaN	NaN	NaN	NaN	NaN	NaN	NaN	NaN	NaN	NaN	NaN	NaN	NaN	NaN	NaN	NaN
NaN	NaN	NaN	NaN	NaN	NaN	NaN	NaN	NaN	NaN	NaN	NaN	NaN	NaN	NaN	NaN	NaN	NaN	NaN	NaN	NaN	NaN	NaN	NaN	NaN	NaN	NaN	NaN	NaN	NaN	NaN	NaN	NaN	NaN	NaN	NaN	NaN	NaN	NaN	NaN	NaN	NaN	NaN	NaN	NaN	NaN	NaN	NaN	NaN	NaN
NaN	NaN	NaN	NaN	NaN	NaN	NaN	NaN	NaN	NaN	NaN	NaN	NaN	NaN	NaN	NaN	NaN	NaN	NaN	NaN	NaN	NaN	NaN	NaN	NaN	NaN	NaN	NaN	NaN	NaN	NaN	NaN	NaN	NaN	NaN	NaN	NaN	NaN	NaN	NaN	NaN	NaN	NaN	NaN	NaN	NaN	NaN	NaN	NaN	NaN
NaN	NaN	NaN	NaN	NaN	NaN	NaN	NaN	NaN	NaN	NaN	NaN	NaN	NaN	NaN	NaN	NaN	NaN	NaN	NaN	NaN	NaN	NaN	NaN	NaN	NaN	NaN	NaN	NaN	NaN	NaN	NaN	NaN	NaN	NaN	NaN	NaN	NaN	NaN	NaN	NaN	NaN	NaN	NaN	NaN	NaN	NaN	NaN	NaN	NaN
NaN	NaN	NaN	NaN	NaN	NaN	NaN	NaN	NaN	NaN	NaN	NaN	NaN	NaN	NaN	NaN	NaN	NaN	NaN	NaN	NaN	NaN	NaN	NaN	NaN	NaN	NaN	NaN	NaN	NaN	NaN	NaN	NaN	NaN	NaN	NaN	NaN	NaN	NaN	NaN	NaN	NaN	NaN	NaN	NaN	NaN	NaN	NaN	NaN	NaN
NaN	NaN	NaN	NaN	NaN	NaN	NaN	NaN	NaN	NaN	NaN	NaN	NaN	NaN	NaN	NaN	NaN	NaN	NaN	NaN	NaN	NaN	NaN	NaN	NaN	NaN	NaN	NaN	NaN	NaN	NaN	NaN	NaN	NaN	NaN	NaN	NaN	NaN	NaN	NaN	NaN	NaN	NaN	NaN	NaN	NaN	NaN	NaN	NaN	NaN
NaN	NaN	NaN	NaN	NaN	NaN	NaN	NaN	NaN	NaN	NaN	NaN	NaN	NaN	NaN	NaN	NaN	NaN	NaN	NaN	NaN	NaN	NaN	NaN	NaN	NaN	NaN	NaN	NaN	NaN	NaN	NaN	NaN	NaN	NaN	NaN	NaN	NaN	NaN	NaN	NaN	NaN	NaN	NaN	NaN	NaN	NaN	NaN	NaN	NaN
NaN	NaN	NaN	NaN	NaN	NaN	NaN	NaN	NaN	NaN	NaN	NaN	NaN	NaN	NaN	NaN	NaN	NaN	NaN	NaN	NaN	NaN	NaN	NaN	NaN	NaN	NaN	NaN	NaN	NaN	NaN	NaN	NaN	NaN	NaN	NaN	NaN	NaN	NaN	NaN	NaN	NaN	NaN	NaN	NaN	NaN	NaN	NaN	NaN	NaN
NaN	NaN	NaN	NaN	NaN	NaN	NaN	NaN	NaN	NaN	NaN	NaN	NaN	NaN	NaN	NaN	NaN	NaN	NaN	NaN	NaN	NaN	NaN	NaN	NaN	NaN	NaN	NaN	NaN	NaN	NaN	NaN	NaN	NaN	NaN	NaN	NaN	NaN	NaN	NaN	NaN	NaN	NaN	NaN	NaN	NaN	NaN	NaN	NaN	NaN
NaN	NaN	NaN	NaN	NaN	NaN	NaN	NaN	NaN	NaN	NaN	NaN	NaN	NaN	NaN	NaN	NaN	NaN	NaN	NaN	NaN	NaN	NaN	NaN	NaN	NaN	NaN	NaN	NaN	NaN	NaN	NaN	NaN	NaN	NaN	NaN	NaN	NaN	NaN	NaN	NaN	NaN	NaN	NaN	NaN	NaN	NaN	NaN	NaN	NaN
NaN	NaN	NaN	NaN	NaN	NaN	NaN	NaN	NaN	NaN	NaN	NaN	NaN	NaN	NaN	NaN	NaN	NaN	NaN	NaN	NaN	NaN	NaN	NaN	NaN	NaN	NaN	NaN	NaN	NaN	NaN	NaN	NaN	NaN	NaN	NaN	NaN	NaN	NaN	NaN	NaN	NaN	NaN	NaN	NaN	NaN	NaN	NaN	NaN	NaN
NaN	NaN	NaN	NaN	NaN	NaN	NaN	NaN	NaN	NaN	NaN	NaN	NaN	NaN	NaN	NaN	NaN	NaN	NaN	NaN	NaN	NaN	NaN	NaN	NaN	NaN	NaN	NaN	NaN	NaN	NaN	NaN	NaN	NaN	NaN	NaN	NaN	NaN	NaN	NaN	NaN	NaN	NaN	NaN	NaN	NaN	NaN	NaN	NaN	NaN
-52.5377058609838	NaN	NaN	NaN	NaN	NaN	NaN	NaN	NaN	NaN	NaN	NaN	NaN	NaN	NaN	NaN	NaN	NaN	NaN	NaN	NaN	NaN	NaN	NaN	NaN	NaN	NaN	NaN	NaN	NaN	NaN	NaN	NaN	NaN	NaN	NaN	NaN	NaN	NaN	NaN	NaN	NaN	NaN	NaN	NaN	NaN	NaN	NaN	NaN	NaN
NaN	NaN	NaN	NaN	NaN	NaN	NaN	NaN	NaN	NaN	NaN	NaN	NaN	NaN	NaN	NaN	NaN	NaN	NaN	NaN	NaN	NaN	NaN	NaN	NaN	NaN	NaN	NaN	NaN	NaN	NaN	NaN	NaN	NaN	NaN	NaN	NaN	NaN	NaN	NaN	NaN	NaN	NaN	NaN	NaN	NaN	NaN	NaN	NaN	NaN
9.29382681193126	NaN	NaN	NaN	NaN	NaN	NaN	NaN	NaN	NaN	NaN	NaN	NaN	NaN	NaN	NaN	NaN	NaN	NaN	NaN	NaN	NaN	NaN	NaN	NaN	NaN	NaN	NaN	NaN	NaN	NaN	NaN	NaN	NaN	NaN	NaN	NaN	NaN	NaN	NaN	NaN	NaN	NaN	NaN	NaN	NaN	NaN	NaN	NaN	NaN
41.2914005635463	NaN	NaN	NaN	NaN	NaN	NaN	NaN	NaN	NaN	NaN	NaN	NaN	NaN	NaN	NaN	NaN	NaN	NaN	NaN	NaN	NaN	NaN	NaN	NaN	NaN	NaN	NaN	NaN	NaN	NaN	NaN	NaN	NaN	NaN	NaN	NaN	NaN	NaN	NaN	NaN	NaN	NaN	NaN	NaN	NaN	NaN	NaN	NaN	NaN
58.0623181056794	NaN	NaN	NaN	NaN	NaN	NaN	NaN	NaN	NaN	NaN	NaN	NaN	NaN	NaN	NaN	NaN	NaN	NaN	NaN	NaN	NaN	NaN	NaN	NaN	NaN	NaN	NaN	NaN	NaN	NaN	NaN	NaN	NaN	NaN	NaN	NaN	NaN	NaN	NaN	NaN	NaN	NaN	NaN	NaN	NaN	NaN	NaN	NaN	NaN
-40.2661240936438	NaN	NaN	NaN	NaN	NaN	NaN	NaN	NaN	NaN	NaN	NaN	NaN	NaN	NaN	NaN	NaN	NaN	NaN	NaN	NaN	NaN	NaN	NaN	NaN	NaN	NaN	NaN	NaN	NaN	NaN	NaN	NaN	NaN	NaN	NaN	NaN	NaN	NaN	NaN	NaN	NaN	NaN	NaN	NaN	NaN	NaN	NaN	NaN	NaN
0.939225177928359	NaN	NaN	NaN	NaN	NaN	NaN	NaN	NaN	NaN	NaN	NaN	NaN	NaN	NaN	NaN	NaN	NaN	NaN	NaN	NaN	NaN	NaN	NaN	NaN	NaN	NaN	NaN	NaN	NaN	NaN	NaN	NaN	NaN	NaN	NaN	NaN	NaN	NaN	NaN	NaN	NaN	NaN	NaN	NaN	NaN	NaN	NaN	NaN	NaN
-34.3133477156617	NaN	NaN	NaN	NaN	NaN	NaN	NaN	NaN	NaN	NaN	NaN	NaN	NaN	NaN	NaN	NaN	NaN	NaN	NaN	NaN	NaN	NaN	NaN	NaN	NaN	NaN	NaN	NaN	NaN	NaN	NaN	NaN	NaN	NaN	NaN	NaN	NaN	NaN	NaN	NaN	NaN	NaN	NaN	NaN	NaN	NaN	NaN	NaN	NaN
-3.25554994846933	-510.650697617255	NaN	NaN	NaN	NaN	NaN	NaN	NaN	NaN	NaN	NaN	NaN	NaN	NaN	NaN	NaN	NaN	NaN	NaN	NaN	NaN	NaN	NaN	NaN	NaN	NaN	NaN	NaN	NaN	NaN	NaN	NaN	NaN	NaN	NaN	NaN	NaN	NaN	NaN	NaN	NaN	NaN	NaN	NaN	NaN	NaN	NaN	NaN	NaN
74.8404754440269	NaN	NaN	NaN	NaN	NaN	NaN	NaN	NaN	NaN	NaN	NaN	NaN	NaN	NaN	NaN	NaN	NaN	NaN	NaN	NaN	NaN	NaN	NaN	NaN	NaN	NaN	NaN	NaN	NaN	NaN	NaN	NaN	NaN	NaN	NaN	NaN	NaN	NaN	NaN	NaN	NaN	NaN	NaN	NaN	NaN	NaN	NaN	NaN	NaN
-46.3110101647369	20.1411761890025	-197.617526785559	NaN	NaN	NaN	NaN	NaN	NaN	NaN	NaN	NaN	NaN	NaN	NaN	NaN	NaN	NaN	NaN	NaN	NaN	NaN	NaN	NaN	NaN	NaN	NaN	NaN	NaN	NaN	NaN	NaN	NaN	NaN	NaN	NaN	NaN	NaN	NaN	NaN	NaN	NaN	NaN	NaN	NaN	NaN	NaN	NaN	NaN	NaN
12.4260023506136	34.9332253675166	-133.870947259256	NaN	NaN	NaN	NaN	NaN	NaN	NaN	NaN	-14.8634713626133	NaN	NaN	NaN	NaN	NaN	NaN	NaN	NaN	NaN	NaN	NaN	NaN	NaN	NaN	NaN	NaN	NaN	NaN	NaN	NaN	NaN	NaN	NaN	NaN	NaN	NaN	NaN	NaN	NaN	NaN	NaN	NaN	NaN	NaN	NaN	NaN	NaN	NaN
-61.8450649861916	NaN	58.9598957361979	NaN	NaN	NaN	NaN	NaN	NaN	NaN	NaN	12.8760157845876	NaN	NaN	NaN	NaN	NaN	NaN	NaN	NaN	NaN	NaN	NaN	NaN	NaN	NaN	NaN	NaN	NaN	NaN	NaN	NaN	NaN	NaN	NaN	NaN	NaN	NaN	NaN	NaN	NaN	NaN	NaN	NaN	NaN	NaN	NaN	NaN	NaN	NaN
8.23262626322339	464.129393026431	NaN	NaN	NaN	NaN	NaN	NaN	NaN	NaN	NaN	96.6796719803276	NaN	NaN	NaN	NaN	NaN	NaN	NaN	NaN	NaN	NaN	NaN	NaN	NaN	NaN	NaN	NaN	NaN	NaN	NaN	NaN	NaN	NaN	NaN	NaN	NaN	NaN	NaN	NaN	NaN	NaN	NaN	NaN	NaN	NaN	NaN	NaN	NaN	NaN
-38.4648562082777	1544.4507096094	-1.5574984560521	NaN	NaN	NaN	NaN	NaN	NaN	NaN	NaN	47.0271300386784	NaN	NaN	NaN	NaN	NaN	NaN	NaN	NaN	NaN	NaN	NaN	NaN	NaN	NaN	NaN	NaN	NaN	NaN	NaN	NaN	NaN	NaN	NaN	NaN	NaN	NaN	NaN	NaN	NaN	NaN	NaN	NaN	NaN	NaN	NaN	NaN	NaN	NaN
-49.3204794890881	1833.24758829055	113.801222296723	NaN	NaN	NaN	NaN	NaN	NaN	NaN	NaN	32.0020785470146	NaN	NaN	NaN	NaN	NaN	NaN	NaN	NaN	NaN	NaN	NaN	NaN	NaN	NaN	NaN	NaN	NaN	NaN	NaN	NaN	NaN	NaN	NaN	NaN	NaN	NaN	NaN	NaN	NaN	NaN	NaN	NaN	NaN	NaN	NaN	NaN	NaN	NaN
-90.9905825186976	2586.49157258988	-47.8716214318262	NaN	NaN	NaN	NaN	NaN	NaN	NaN	NaN	3.69871037726543	NaN	NaN	NaN	NaN	NaN	NaN	NaN	NaN	NaN	NaN	NaN	NaN	NaN	NaN	NaN	NaN	NaN	NaN	NaN	NaN	NaN	NaN	NaN	NaN	NaN	NaN	NaN	NaN	NaN	NaN	NaN	NaN	NaN	NaN	NaN	NaN	NaN	NaN
25.4946248971125	3555.51120533579	16.2483649367085	NaN	NaN	NaN	NaN	NaN	NaN	NaN	NaN	22.3253432204143	NaN	NaN	NaN	NaN	NaN	NaN	NaN	NaN	NaN	NaN	NaN	NaN	NaN	NaN	NaN	NaN	NaN	NaN	NaN	NaN	NaN	NaN	NaN	NaN	NaN	NaN	NaN	NaN	NaN	NaN	NaN	NaN	NaN	NaN	NaN	NaN	NaN	NaN
-0.760210757085611	3558.46492307298	-8.98487888840869	NaN	NaN	NaN	NaN	NaN	NaN	NaN	NaN	-21.328600722902	NaN	NaN	NaN	NaN	NaN	NaN	NaN	NaN	NaN	NaN	NaN	NaN	NaN	NaN	NaN	NaN	NaN	NaN	NaN	NaN	NaN	NaN	NaN	NaN	NaN	NaN	NaN	NaN	NaN	NaN	NaN	NaN	NaN	NaN	NaN	NaN	NaN	NaN
-16.7638804328328	3561.42279126318	58.3389450512985	NaN	NaN	NaN	NaN	NaN	NaN	NaN	NaN	-31.3056061786427	NaN	NaN	NaN	NaN	NaN	NaN	NaN	NaN	NaN	NaN	NaN	NaN	NaN	NaN	NaN	NaN	NaN	NaN	NaN	NaN	NaN	NaN	NaN	NaN	NaN	NaN	NaN	NaN	NaN	NaN	NaN	NaN	NaN	NaN	NaN	NaN	NaN	NaN
260.625755890061	3564.38481866062	17.6568749882687	171.056719286434	NaN	NaN	NaN	NaN	NaN	NaN	NaN	40.4878458558668	NaN	NaN	NaN	NaN	NaN	NaN	NaN	NaN	NaN	NaN	NaN	NaN	NaN	NaN	NaN	NaN	NaN	NaN	NaN	NaN	NaN	NaN	NaN	NaN	NaN	NaN	NaN	NaN	NaN	NaN	NaN	NaN	NaN	NaN	NaN	NaN	NaN	NaN
208.724597522429	3567.3510140442	108.790007828377	600.220928282636	NaN	NaN	NaN	NaN	NaN	NaN	NaN	17.2351384615138	NaN	NaN	NaN	NaN	NaN	NaN	NaN	NaN	NaN	NaN	NaN	NaN	NaN	NaN	NaN	NaN	NaN	NaN	NaN	NaN	NaN	NaN	NaN	NaN	NaN	NaN	NaN	NaN	NaN	NaN	NaN	NaN	NaN	NaN	NaN	NaN	NaN	NaN
970.192682103499	3570.32138621751	224.794960821012	1235.15425107943	NaN	NaN	NaN	NaN	NaN	NaN	NaN	25.6801389562267	NaN	NaN	NaN	NaN	NaN	NaN	NaN	NaN	NaN	NaN	NaN	NaN	NaN	NaN	NaN	NaN	NaN	NaN	NaN	NaN	NaN	NaN	NaN	NaN	NaN	NaN	NaN	NaN	NaN	NaN	NaN	NaN	NaN	NaN	NaN	NaN	NaN	NaN
841.34042784298	NaN	11.8494025418275	2025.73806098443	NaN	NaN	NaN	NaN	NaN	NaN	NaN	-41.62084529886	1.3746633814575	NaN	NaN	NaN	NaN	NaN	NaN	NaN	NaN	NaN	NaN	NaN	NaN	NaN	NaN	NaN	NaN	NaN	NaN	NaN	NaN	NaN	NaN	NaN	NaN	NaN	NaN	NaN	NaN	NaN	NaN	NaN	NaN	NaN	NaN	NaN	NaN	NaN
1824.23645972851	3576.27469627187	1080.88493921512	2766.84748504618	NaN	NaN	NaN	NaN	NaN	NaN	NaN	72.29562660958	215.681961420611	NaN	NaN	NaN	NaN	NaN	NaN	NaN	NaN	NaN	NaN	NaN	NaN	NaN	NaN	NaN	NaN	NaN	NaN	NaN	NaN	NaN	NaN	NaN	NaN	NaN	NaN	NaN	NaN	NaN	NaN	NaN	NaN	NaN	NaN	NaN	NaN	NaN
2615.31834010898	3579.25765188453	663.677011122902	2035.71495971661	NaN	NaN	NaN	NaN	NaN	NaN	NaN	35.6931151675163	27.4957224897733	NaN	NaN	NaN	NaN	NaN	NaN	NaN	NaN	NaN	NaN	NaN	NaN	NaN	NaN	NaN	NaN	NaN	NaN	NaN	NaN	NaN	NaN	NaN	NaN	NaN	NaN	NaN	NaN	NaN	NaN	NaN	NaN	NaN	NaN	NaN	NaN	NaN
918.942703725376	3582.24481975031	1576.49710814768	1311.82112146197	NaN	NaN	NaN	NaN	NaN	NaN	NaN	-48.1015328198687	112.848669614111	NaN	NaN	NaN	NaN	NaN	NaN	NaN	NaN	NaN	NaN	NaN	NaN	NaN	NaN	NaN	NaN	NaN	NaN	NaN	NaN	NaN	NaN	NaN	NaN	NaN	NaN	NaN	NaN	NaN	NaN	NaN	NaN	NaN	NaN	NaN	NaN	NaN
1485.99005588701	3348.30798355548	1012.13360540248	1632.90624795863	NaN	NaN	NaN	NaN	NaN	NaN	NaN	63.922880907506	56.7433489152265	NaN	NaN	NaN	NaN	NaN	NaN	NaN	NaN	NaN	NaN	NaN	NaN	NaN	NaN	NaN	NaN	NaN	NaN	NaN	NaN	NaN	NaN	NaN	NaN	NaN	NaN	NaN	NaN	NaN	NaN	NaN	NaN	NaN	NaN	NaN	NaN	NaN
2064.19279803841	1660.40528331187	554.648704522275	1897.50102913848	NaN	NaN	NaN	NaN	NaN	NaN	NaN	17.0028648646252	171.949218548805	NaN	NaN	NaN	NaN	NaN	NaN	NaN	NaN	NaN	NaN	NaN	NaN	NaN	NaN	NaN	NaN	NaN	NaN	NaN	NaN	NaN	NaN	NaN	NaN	NaN	NaN	NaN	NaN	NaN	NaN	NaN	NaN	NaN	NaN	NaN	NaN	NaN
609.378572797898	961.647529915083	831.100798748126	1043.49825818643	NaN	NaN	NaN	NaN	NaN	NaN	NaN	-4.29619757150529	64.4875180450797	NaN	NaN	NaN	NaN	NaN	NaN	NaN	NaN	NaN	NaN	NaN	NaN	NaN	NaN	NaN	NaN	NaN	NaN	NaN	NaN	NaN	NaN	NaN	NaN	NaN	NaN	NaN	NaN	NaN	NaN	NaN	NaN	NaN	NaN	NaN	NaN	NaN
75.2728821820618	144.739739873383	1272.79856327871	1136.9753042106	NaN	NaN	NaN	NaN	NaN	NaN	NaN	-44.1035174036493	93.5293450358342	NaN	NaN	NaN	NaN	NaN	NaN	NaN	NaN	NaN	NaN	NaN	NaN	NaN	NaN	NaN	NaN	NaN	NaN	NaN	NaN	NaN	NaN	NaN	NaN	NaN	NaN	NaN	NaN	NaN	NaN	NaN	NaN	NaN	NaN	NaN	NaN	NaN
55.0367987147688	237.646199689588	344.514201396442	672.381080419412	NaN	NaN	NaN	NaN	NaN	NaN	NaN	9.56284769201316	108.21241611053	NaN	NaN	NaN	NaN	NaN	NaN	NaN	NaN	NaN	NaN	NaN	NaN	NaN	NaN	NaN	NaN	NaN	NaN	NaN	NaN	NaN	NaN	NaN	NaN	NaN	NaN	NaN	NaN	NaN	NaN	NaN	NaN	NaN	NaN	NaN	NaN	NaN
100.184231430036	136.524349914473	187.400515792684	619.328781207703	NaN	NaN	NaN	NaN	NaN	NaN	NaN	-6.62973270193697	91.0387121998457	NaN	NaN	NaN	NaN	NaN	NaN	NaN	NaN	NaN	NaN	NaN	NaN	NaN	NaN	NaN	NaN	NaN	NaN	NaN	NaN	NaN	NaN	NaN	NaN	NaN	NaN	NaN	NaN	NaN	NaN	NaN	NaN	NaN	NaN	NaN	NaN	NaN
-30.1996312008581	274.234936551683	430.088810827728	122.537165589666	NaN	NaN	NaN	NaN	NaN	NaN	NaN	NaN	NaN	NaN	NaN	NaN	NaN	NaN	NaN	NaN	NaN	NaN	NaN	NaN	NaN	NaN	NaN	NaN	NaN	NaN	NaN	NaN	NaN	NaN	NaN	NaN	NaN	NaN	NaN	NaN	NaN	NaN	NaN	NaN	NaN	NaN	NaN	NaN	NaN	NaN
70.0588643256975	286.329693897072	105.410826851788	207.307660015224	NaN	NaN	NaN	NaN	NaN	NaN	NaN	-17.4507481465508	72.0782320465565	NaN	NaN	NaN	NaN	NaN	NaN	NaN	NaN	NaN	NaN	NaN	NaN	NaN	NaN	NaN	NaN	NaN	NaN	NaN	NaN	NaN	NaN	NaN	NaN	NaN	NaN	NaN	NaN	NaN	NaN	NaN	NaN	NaN	NaN	NaN	NaN	NaN
-1.22305952906955	124.67773418516	82.0171346621567	84.0981395169374	NaN	NaN	NaN	NaN	NaN	NaN	NaN	82.6608399945649	412.119835405021	NaN	NaN	NaN	NaN	NaN	NaN	NaN	NaN	NaN	NaN	NaN	NaN	NaN	NaN	NaN	NaN	NaN	NaN	NaN	NaN	NaN	NaN	NaN	NaN	NaN	NaN	NaN	NaN	NaN	NaN	NaN	NaN	NaN	NaN	NaN	NaN	NaN
99.1986229418399	213.735276138629	39.8478117398672	141.889557315189	NaN	NaN	NaN	NaN	NaN	NaN	NaN	36.6007687332836	-28.2924097117932	NaN	NaN	NaN	NaN	NaN	NaN	NaN	NaN	NaN	NaN	NaN	NaN	NaN	NaN	NaN	NaN	NaN	NaN	NaN	NaN	NaN	NaN	NaN	NaN	NaN	NaN	NaN	NaN	NaN	NaN	NaN	NaN	NaN	NaN	NaN	NaN	NaN
66.3893682346292	69.5153179220719	41.3817707350883	47.6336701099735	NaN	NaN	NaN	NaN	NaN	NaN	NaN	52.3292566613745	0.802156107558042	NaN	NaN	NaN	NaN	NaN	NaN	NaN	NaN	NaN	NaN	NaN	NaN	NaN	NaN	NaN	NaN	NaN	NaN	NaN	NaN	NaN	NaN	NaN	NaN	NaN	NaN	NaN	NaN	NaN	NaN	NaN	NaN	NaN	NaN	NaN	NaN	NaN
-50.9273546999785	152.404061584516	-17.5601479250871	265.018384449775	NaN	NaN	NaN	NaN	NaN	NaN	NaN	-19.565129781625	67.041729580942	NaN	NaN	NaN	NaN	NaN	NaN	NaN	NaN	NaN	NaN	NaN	NaN	NaN	NaN	NaN	NaN	NaN	NaN	NaN	NaN	NaN	NaN	NaN	NaN	NaN	NaN	NaN	NaN	NaN	NaN	NaN	NaN	NaN	NaN	NaN	NaN	NaN
NaN	478.539039995342	NaN	NaN	10.021794960373	NaN	NaN	NaN	NaN	NaN	NaN	-56.4562981753323	12.6559799406483	NaN	NaN	NaN	NaN	NaN	NaN	NaN	NaN	NaN	NaN	NaN	NaN	NaN	NaN	NaN	NaN	NaN	NaN	NaN	NaN	NaN	NaN	NaN	NaN	NaN	NaN	NaN	NaN	NaN	NaN	NaN	NaN	NaN	NaN	NaN	NaN	NaN
8.40512950534164	39.7315000505964	-51.1149745306423	63.7483841352917	-14.5675422278452	189.053866316311	NaN	NaN	NaN	NaN	NaN	-32.4935763589878	36.6517307300789	NaN	NaN	NaN	NaN	NaN	NaN	NaN	NaN	NaN	NaN	NaN	NaN	NaN	NaN	NaN	NaN	NaN	NaN	NaN	NaN	NaN	NaN	NaN	NaN	NaN	NaN	NaN	NaN	NaN	NaN	NaN	NaN	NaN	NaN	NaN	NaN	NaN
-21.4276961493819	NaN	2.6063266557073	13.0559017883548	-52.7764215473243	3.65128416897204	NaN	NaN	NaN	NaN	NaN	-9.54045282273755	78.2231479228799	NaN	NaN	NaN	NaN	NaN	NaN	NaN	NaN	NaN	NaN	NaN	NaN	NaN	NaN	NaN	NaN	NaN	NaN	NaN	NaN	NaN	NaN	NaN	NaN	NaN	NaN	NaN	NaN	NaN	NaN	NaN	NaN	NaN	NaN	NaN	NaN	NaN
-3.20075828685362	-81.6285387337695	-10.5206844618991	-14.703499419068	-80.5828349944773	100.323911903075	NaN	NaN	NaN	NaN	NaN	-20.6545960439855	110.537275581169	NaN	NaN	NaN	NaN	NaN	NaN	NaN	NaN	NaN	NaN	NaN	NaN	NaN	NaN	NaN	NaN	NaN	NaN	NaN	NaN	NaN	NaN	NaN	NaN	NaN	NaN	NaN	NaN	NaN	NaN	NaN	NaN	NaN	NaN	NaN	NaN	NaN
-56.1064395125339	135.394099320146	-93.7786766599463	109.232823523332	-23.6664575244843	-4.83033895077812	NaN	NaN	NaN	NaN	NaN	-0.774340008855715	133.580822386508	NaN	NaN	NaN	NaN	NaN	NaN	NaN	NaN	NaN	NaN	NaN	NaN	NaN	NaN	NaN	NaN	NaN	NaN	NaN	NaN	-20.0177788091261	NaN	NaN	NaN	NaN	NaN	NaN	NaN	NaN	NaN	NaN	NaN	NaN	NaN	NaN	NaN	NaN
-8.55664916549262	-13.7926461319628	-3.32065219902249	-50.4446248972537	28.0953295997983	-33.6894346045492	NaN	NaN	NaN	NaN	NaN	68.7567673071321	-1.55496808054332	NaN	NaN	NaN	NaN	NaN	NaN	NaN	NaN	NaN	NaN	NaN	NaN	NaN	NaN	NaN	NaN	NaN	NaN	NaN	NaN	-41.7125991676527	290.436181509248	-74.727387608429	24.3169777138997	-5.69646632316957	NaN	NaN	NaN	NaN	NaN	NaN	NaN	NaN	NaN	NaN	NaN	NaN
-19.6239346596607	-15.4321393562553	-3.90470227189046	-34.2952182215796	-50.0144506093499	-25.9116276147688	NaN	NaN	NaN	NaN	NaN	-20.9571900283833	153.871863705467	NaN	NaN	NaN	NaN	NaN	NaN	NaN	NaN	NaN	NaN	NaN	NaN	NaN	NaN	NaN	NaN	NaN	NaN	NaN	NaN	NaN	634.198107022412	-36.4026625256192	-41.4071458804552	51.6762445194954	-55.4196992739962	-9.37845240950447	-119.477086215898	NaN	NaN	NaN	NaN	NaN	NaN	NaN	NaN	NaN
-65.3141501461812	24.873992392564	108.769938940234	-10.7817848901957	34.3122863791769	100.380344285467	NaN	NaN	NaN	NaN	NaN	-2.08348179771235	-15.5383160553349	NaN	NaN	NaN	NaN	NaN	NaN	NaN	NaN	NaN	NaN	NaN	NaN	NaN	NaN	NaN	NaN	NaN	NaN	NaN	NaN	-142.237325162589	416.513525069769	7.96451629772205	-7.05566784830907	-75.1471693103168	-67.1364044324336	-88.1646622368771	-103.184846382908	NaN	NaN	NaN	NaN	NaN	NaN	NaN	NaN	NaN
-11.372019360851	-0.877510224995731	22.2104098738859	-12.4214702744366	-16.6192739287787	-62.795114126542	NaN	NaN	NaN	NaN	NaN	73.7599209864118	-36.0013336650724	NaN	NaN	NaN	NaN	NaN	NaN	NaN	NaN	NaN	NaN	NaN	NaN	NaN	NaN	NaN	NaN	NaN	NaN	NaN	NaN	-32.7810572840229	295.807686780177	-83.8725998062004	-14.7487481585485	-17.7541330127943	-161.010811065174	-118.935423105734	-183.05029999631	NaN	NaN	NaN	NaN	NaN	NaN	NaN	NaN	NaN
-62.3728719791105	-26.6659504840248	-26.6659504840248	45.7980960795315	37.3964674924525	-10.9128968832517	NaN	NaN	NaN	NaN	NaN	-41.9802608960604	52.2939459017377	NaN	NaN	NaN	NaN	NaN	NaN	NaN	NaN	NaN	NaN	NaN	NaN	NaN	NaN	NaN	NaN	NaN	NaN	NaN	NaN	-113.653003307111	171.986735209459	-72.5609707485868	16.6388072443069	-53.5183215141488	-44.4981192452045	-145.724833596691	-146.72707829324	NaN	NaN	NaN	NaN	NaN	NaN	NaN	NaN	NaN
74.6744270254603	-44.0837494073961	71.521555084765	-11.504072686878	6.36220164372872	3.20932970303342	NaN	NaN	NaN	NaN	NaN	110.616134791139	-8.57878131664005	NaN	NaN	NaN	NaN	NaN	NaN	NaN	NaN	NaN	NaN	NaN	NaN	NaN	NaN	NaN	NaN	NaN	NaN	NaN	NaN	-41.1852837457734	457.154054557883	0.927899772845407	-49.2068425112246	-5.088269301243	-48.2041476655432	-46.1987579741804	-138.446683776869	NaN	NaN	NaN	NaN	NaN	NaN	NaN	NaN	NaN
-20.5097947755764	60.4720397313878	-18.4063705026682	48.9032062303929	-72.0436894618263	-47.8543103233825	NaN	NaN	NaN	NaN	NaN	53.8900837925911	8.26317297708297	NaN	NaN	NaN	NaN	NaN	NaN	NaN	NaN	NaN	NaN	NaN	NaN	NaN	NaN	NaN	NaN	NaN	NaN	NaN	NaN	-54.9229428380658	180.816226010582	-3.76252747091259	-44.8914888445064	-19.8128538606077	-113.105376000711	-126.146266192338	-70.973269227761	NaN	NaN	NaN	NaN	NaN	NaN	NaN	NaN	NaN
-20.0562500162026	33.6196202475023	46.2492367801388	36.7770243806614	25.1998758924113	-25.3185902381344	NaN	NaN	NaN	NaN	NaN	136.130967903949	65.5827740876753	NaN	NaN	NaN	NaN	NaN	NaN	NaN	NaN	NaN	NaN	NaN	NaN	NaN	NaN	NaN	NaN	NaN	NaN	NaN	NaN	-68.6729533158101	180.218943497598	53.765802374657	112.977987503653	-52.6154115859128	-114.838385789265	-143.942680174704	-110.824000356791	NaN	NaN	NaN	NaN	NaN	NaN	NaN	NaN	NaN
89.9333513030611	-5.91012730993438	58.3366001119637	-10.1230274687474	14.1011484444273	-4.85690227023114	NaN	NaN	NaN	NaN	NaN	77.2867047909324	12.9324339669386	NaN	NaN	NaN	NaN	NaN	NaN	NaN	NaN	NaN	NaN	NaN	NaN	NaN	NaN	NaN	NaN	NaN	NaN	NaN	NaN	-60.3462819486505	166.568503339937	-86.4515227340632	19.9775358526192	-59.3422342261347	-161.755101922754	-48.2977092784601	-79.4231886764521	NaN	NaN	NaN	NaN	NaN	NaN	NaN	NaN	NaN
56.7395831858076	-1.22948867559232	-29.6870330439159	-11.7693199231196	-21.2551680458941	-39.1728811666905	NaN	NaN	NaN	NaN	NaN	302.926971939662	35.001386532686	NaN	NaN	NaN	NaN	NaN	NaN	NaN	NaN	NaN	NaN	NaN	NaN	NaN	NaN	NaN	NaN	NaN	NaN	NaN	NaN	-67.0796098178565	52.4558298604913	-13.8411366838024	50.4468308743006	-69.0886088040472	-65.0706108316658	-46.9896199559493	-35.9401255319003	NaN	NaN	NaN	NaN	NaN	NaN	NaN	NaN	NaN
12.9505735424182	42.4833579953268	29.8264503726517	-28.1843762312759	108.932123014371	-28.1843762312759	NaN	NaN	NaN	NaN	NaN	109.040119460281	373.977697118075	NaN	NaN	NaN	NaN	NaN	NaN	NaN	NaN	NaN	NaN	NaN	NaN	NaN	NaN	NaN	NaN	NaN	NaN	NaN	NaN	-138.135906633081	353.285460195245	-0.457527787517554	-14.5268511731956	-19.5516095252235	-59.7496763414465	-131.101244940242	-88.8932747832082	NaN	NaN	NaN	NaN	NaN	NaN	NaN	NaN	NaN
-31.9570660179571	102.09176081342	4.98552405368239	-10.8470145484488	230.863074777421	89.4257299317155	NaN	NaN	NaN	NaN	NaN	58.4136093933983	40.7426023035882	NaN	NaN	NaN	NaN	NaN	NaN	NaN	NaN	NaN	NaN	NaN	NaN	NaN	NaN	NaN	NaN	NaN	NaN	NaN	NaN	-17.2239918019066	456.321412301228	45.1110720078478	95.3812847576498	-0.132119466973928	21.9867741429389	15.9543486129627	55.1651145578082	NaN	NaN	NaN	NaN	NaN	NaN	NaN	NaN	NaN
82.5663629575857	41.3720692243213	113.198017272064	94.1852663182501	51.934708643107	41.3720692243213	NaN	NaN	NaN	NaN	NaN	315.569930783852	459.086011512663	NaN	NaN	NaN	NaN	NaN	NaN	NaN	NaN	NaN	NaN	NaN	NaN	NaN	NaN	NaN	NaN	NaN	NaN	NaN	NaN	-1.81813241095031	240.593464216609	142.019453969718	70.6035894030924	64.5684459185889	-65.1871389982377	-137.60886081228	-3.82984690578483	NaN	NaN	NaN	NaN	NaN	NaN	NaN	NaN	NaN
126.434360725063	-8.86501968764772	82.0392515271424	105.293832535577	196.198103750367	18.6176669586842	NaN	NaN	NaN	NaN	NaN	218.172874501526	713.437868313459	NaN	NaN	NaN	NaN	NaN	NaN	NaN	NaN	NaN	NaN	NaN	NaN	NaN	NaN	NaN	NaN	NaN	NaN	NaN	NaN	-65.8969255209819	256.122481909655	-53.8211977423329	119.264233751635	69.9550119888183	-1.49304403485439	-134.326049599992	-120.237700524902	-106.149351449812	NaN	NaN	NaN	NaN	NaN	NaN	NaN	NaN
-13.6897195252803	51.8932591506902	373.461412658674	-11.5741395679909	87.8581184246094	2.17713015439001	NaN	NaN	NaN	NaN	NaN	0.969880638103059	2349.40775650052	NaN	NaN	NaN	NaN	NaN	NaN	NaN	NaN	NaN	NaN	NaN	NaN	NaN	NaN	NaN	NaN	NaN	NaN	NaN	NaN	-43.4517696868153	282.739914691894	112.596721296826	32.0555646601081	-51.5058853504871	286.76697252373	-86.7426413790514	-27.3435383594716	-28.3503028174306	NaN	NaN	NaN	NaN	NaN	NaN	NaN	NaN
-29.1069414021546	6.88391675832087	1378.7707454635	5.82536210654218	136.027584275321	-49.2194797859497	NaN	NaN	NaN	NaN	NaN	328.249474480917	1794.64807562334	NaN	NaN	NaN	NaN	NaN	NaN	NaN	NaN	NaN	NaN	NaN	NaN	NaN	NaN	NaN	NaN	NaN	NaN	NaN	NaN	-94.5133242453948	172.399625208754	-30.0513289055249	362.763955196807	19.302386276563	13.2590742134502	-118.686572497846	-37.1018596458232	-75.3761693788709	NaN	NaN	NaN	NaN	NaN	NaN	NaN	NaN
543.37636982703	307.147913653327	1119.64668443911	96.3431478301566	40.1991649727294	2.06362944692978	NaN	NaN	NaN	NaN	NaN	445.36518391751	2429.29283277558	NaN	NaN	NaN	NaN	NaN	NaN	NaN	NaN	NaN	NaN	NaN	NaN	NaN	NaN	NaN	NaN	NaN	NaN	NaN	NaN	267.525081435843	45.836954015809	359.22335232322	714.932029501729	-48.8843367909327	41.8062607899902	-39.8152770328404	-100.275675420122	-48.8843367909327	NaN	NaN	NaN	NaN	NaN	NaN	NaN	NaN
521.979586069552	39.6398556842787	1999.74130949169	38.5797683647506	177.451207222928	79.9231738263454	NaN	NaN	NaN	NaN	NaN	107.02941261567	1659.2848430646	NaN	NaN	NaN	NaN	NaN	NaN	NaN	NaN	NaN	NaN	NaN	NaN	NaN	NaN	NaN	NaN	NaN	NaN	NaN	NaN	648.036772189024	259.907358854989	1033.14180048409	NaN	81.4686415559649	68.3629730537767	-144.352108020201	-127.213926132724	-85.8806639335152	NaN	NaN	NaN	NaN	NaN	NaN	NaN	NaN
499.490944419303	27.4103274838553	1667.49265058993	35.8971700355038	469.786995488533	156.834676396495	NaN	NaN	NaN	NaN	NaN	79.1764469025955	1626.96666081532	NaN	NaN	NaN	NaN	NaN	NaN	NaN	NaN	NaN	NaN	NaN	NaN	NaN	NaN	NaN	NaN	NaN	NaN	NaN	NaN	1195.30860373988	519.557459519147	891.724880739222	82.8406752690313	181.68188740878	494.342864585537	-87.6099864821685	-4.90611509992952	-19.0262882627508	NaN	NaN	NaN	NaN	NaN	NaN	NaN	NaN
2215.91051411094	10.9165689031014	3695.81497228124	-21.9937884880603	1689.34479585235	-50.6576481513302	NaN	NaN	NaN	NaN	NaN	482.257646231455	1164.69965168676	NaN	NaN	NaN	NaN	NaN	NaN	NaN	NaN	NaN	NaN	NaN	NaN	NaN	NaN	NaN	NaN	NaN	NaN	NaN	NaN	571.580105072009	126.593614977247	2086.14863485033	13.5811730484179	-43.9340875760752	1.47269712747201	-93.3770309199378	-111.539744801357	-83.2866343191495	NaN	NaN	NaN	NaN	NaN	NaN	NaN	NaN
2130.87454051766	166.50681232394	3698.96906015742	-42.7849358935628	1764.34838247178	353.488272660389	NaN	NaN	NaN	NaN	NaN	30.6976791402029	1205.19067928745	NaN	NaN	NaN	NaN	NaN	NaN	NaN	NaN	NaN	NaN	NaN	NaN	NaN	NaN	NaN	NaN	NaN	NaN	NaN	NaN	1472.63587999865	432.855066862092	2764.79067690621	68.4270342967561	-13.3421364450506	-72.9023966150086	-90.0638275114371	-76.9403803553447	-20.4086079906388	NaN	NaN	NaN	NaN	NaN	NaN	NaN	NaN
335.080979217398	34.2049988187829	3702.12772805985	211.75372223422	1240.89841843867	366.975959471668	NaN	NaN	NaN	NaN	NaN	129.151724616777	1528.78003467403	NaN	NaN	NaN	NaN	NaN	NaN	NaN	NaN	NaN	NaN	NaN	NaN	NaN	NaN	NaN	NaN	NaN	NaN	NaN	NaN	885.836749501667	475.795984596343	2595.68654010441	-13.0210848967044	-30.1902794863363	13.2376832992031	-93.8172947302659	-45.339568830129	-100.886963090703	NaN	NaN	NaN	NaN	NaN	NaN	NaN	NaN
669.874511575098	-58.9233450535968	3705.29098597169	44.2786871989337	2671.14278649273	1417.82326078674	NaN	NaN	NaN	NaN	NaN	260.096186913853	1118.04462567735	NaN	NaN	NaN	NaN	NaN	NaN	NaN	NaN	NaN	NaN	NaN	NaN	NaN	NaN	NaN	NaN	NaN	NaN	NaN	NaN	509.682084648775	746.117960098897	2836.6556793566	-28.8662983209474	68.1330351970514	18.6229587139062	-89.4908817696966	-92.5221109421341	-79.3867845282384	NaN	NaN	NaN	NaN	NaN	NaN	NaN	NaN
2693.78824261404	-10.5804114043072	3590.27580430043	417.433840137179	488.769548727426	666.57646416879	NaN	NaN	NaN	NaN	NaN	124.562360275016	1164.84493722775	NaN	NaN	NaN	NaN	NaN	NaN	NaN	NaN	NaN	NaN	NaN	NaN	NaN	NaN	NaN	NaN	NaN	NaN	NaN	NaN	1314.89057566905	610.316109859877	3274.96215271923	-44.7258612223928	163.512790078452	-47.7584629403663	-87.1822852740214	5.81750074383169	-99.3126921459153	NaN	NaN	NaN	NaN	NaN	NaN	NaN	NaN
2697.28789165761	33.5709267310797	3711.63131190164	275.436427146409	978.657705887014	952.020536237749	NaN	NaN	NaN	NaN	NaN	98.7289710482758	271.321702922535	NaN	NaN	NaN	NaN	NaN	NaN	NaN	NaN	NaN	NaN	NaN	NaN	NaN	NaN	NaN	NaN	NaN	NaN	NaN	NaN	1720.3438295386	1517.06747056596	3418.35878831999	-5.98823397529392	665.531678252724	-88.916897834778	-145.551107299792	-130.38122976452	-106.109425708086	NaN	NaN	NaN	NaN	NaN	NaN	NaN	NaN
1103.5312150772	-24.5746492273472	3714.80840003169	462.707373444846	822.037880316901	734.60434452014	NaN	NaN	NaN	NaN	NaN	24.7304631537298	100.080153489644	NaN	NaN	NaN	NaN	NaN	NaN	NaN	NaN	NaN	NaN	NaN	NaN	NaN	NaN	NaN	NaN	NaN	NaN	NaN	NaN	1201.3944644199	1531.23588991552	3106.58282088691	29.7491554508088	743.056532672925	-78.5116805247463	-86.6059486350682	-57.2642267351514	-89.6412991764389	NaN	NaN	NaN	NaN	NaN	NaN	NaN	NaN
2822.74388722525	-11.3133118065127	3717.99011839529	563.821036942779	536.07800713298	677.994275006182	NaN	NaN	NaN	NaN	NaN	110.855924181583	173.677777493185	NaN	NaN	NaN	NaN	NaN	NaN	NaN	NaN	NaN	NaN	NaN	NaN	NaN	NaN	NaN	NaN	NaN	NaN	NaN	NaN	682.986740062328	1217.45066084284	3422.11433406244	4.78441634463587	426.889444688334	-93.4030842532986	-44.8154550914341	-23.5583673331184	-51.9011510108727	NaN	NaN	NaN	NaN	NaN	NaN	NaN	NaN
1894.14036222558	151.461847023514	2666.17257208531	239.022899870676	535.87622537691	1304.7049820837	NaN	NaN	NaN	NaN	NaN	7.46042092805675	57.7422829654657	NaN	NaN	NaN	NaN	NaN	NaN	NaN	NaN	NaN	NaN	NaN	NaN	NaN	NaN	NaN	NaN	NaN	NaN	NaN	NaN	91.1941876578412	1150.47990522556	2745.48469028212	4.10186288649895	882.114020755729	-110.333401057241	48.6607267229996	96.257694911989	-63.7491343190817	NaN	NaN	NaN	NaN	NaN	NaN	NaN	NaN
2434.57095216689	75.1088581144906	2392.89567061434	170.213987811349	620.093309186377	1012.26839456556	NaN	NaN	NaN	NaN	NaN	8.76927573554042	207.898241714403	NaN	NaN	NaN	NaN	NaN	NaN	NaN	NaN	NaN	NaN	NaN	NaN	NaN	NaN	NaN	NaN	NaN	NaN	NaN	NaN	-35.0814297776007	675.144462226964	3425.87669730884	-2.66027636227109	571.802035715601	66.2346746453044	-147.542305687025	463.393803983092	-24.9498193353102	NaN	NaN	NaN	NaN	NaN	NaN	NaN	NaN
1746.00693369032	-25.9513290798122	1976.99244048474	13.6156327321944	118.414612666698	484.141665091192	NaN	NaN	NaN	NaN	NaN	32.0990792800743	362.394244478209	NaN	NaN	NaN	NaN	NaN	NaN	NaN	NaN	NaN	NaN	NaN	NaN	NaN	NaN	NaN	NaN	NaN	NaN	NaN	NaN	-12.4694192739849	889.653319650802	3427.76044129987	19.9664544851085	432.510223858579	-10.4421771640416	-75.3139246822285	1015.34233046729	-92.5454826167469	NaN	NaN	NaN	NaN	NaN	NaN	NaN	NaN
2705.55129947322	95.4338148191828	2433.73094641782	39.7855535637461	75.1007962835425	339.430037246867	NaN	NaN	NaN	NaN	NaN	-45.2587347388083	52.3043535118166	NaN	NaN	NaN	NaN	NaN	NaN	NaN	NaN	NaN	NaN	NaN	NaN	NaN	NaN	NaN	NaN	NaN	NaN	NaN	NaN	-104.428073797178	349.880430867335	2284.74790162602	36.5292524268563	605.428964741124	9.14905236895044	-91.2450145100379	54.7827191321269	11.1772153362027	NaN	NaN	NaN	NaN	NaN	NaN	NaN	NaN
1249.38415235755	12.4466765820913	2203.59306224147	-17.5396864670107	-6.83027109233138	414.049753132565	NaN	NaN	NaN	NaN	NaN	14.8026246049102	361.162488548163	NaN	NaN	NaN	NaN	NaN	NaN	NaN	NaN	NaN	NaN	NaN	NaN	NaN	NaN	NaN	NaN	NaN	NaN	NaN	NaN	-57.4780098291029	1246.20888520036	875.900934472149	-33.1289938908094	53.1071042239802	12.525410993491	-113.277838021026	565.450981258907	54.1216465547425	NaN	NaN	NaN	NaN	NaN	NaN	NaN	NaN
1557.28887030715	10.7891898334399	1973.11830622108	56.873379896066	80.4513376025259	304.441935813895	NaN	NaN	NaN	NaN	NaN	-66.8391764669715	224.034568356042	NaN	NaN	NaN	NaN	NaN	NaN	NaN	NaN	NaN	NaN	NaN	NaN	NaN	NaN	NaN	NaN	NaN	NaN	NaN	NaN	44.3249404856194	126.540231838628	745.692425978568	-30.785325688734	-57.1754192094528	54.4749764551266	-50.0703940307977	88.9850987514511	14.8898361740485	NaN	NaN	NaN	NaN	NaN	NaN	NaN	NaN
1759.46610313481	6.98425448483001	591.502374138585	64.8998112945599	26.2894400880733	105.655203123629	NaN	NaN	NaN	NaN	NaN	13.2314595450039	124.594698517975	NaN	NaN	NaN	NaN	NaN	NaN	NaN	NaN	NaN	NaN	NaN	NaN	NaN	NaN	NaN	NaN	NaN	NaN	NaN	NaN	-32.5013865299803	584.901505390197	800.180145336049	-25.3931295506361	-55.8570880335396	-8.13021974365747	118.802940601774	347.28262922355	249.797962078259	NaN	NaN	NaN	NaN	NaN	NaN	NaN	NaN
1476.80973013247	237.152361584071	1309.37548814671	51.4720804075582	43.9590054466588	-40.8314119692054	NaN	NaN	NaN	NaN	NaN	-39.0595603557594	214.257458995588	NaN	NaN	NaN	NaN	NaN	NaN	NaN	NaN	NaN	NaN	NaN	NaN	NaN	NaN	NaN	NaN	NaN	NaN	NaN	NaN	-21.0119531667838	71.4374392115855	408.725332284317	-6.78896972395775	201.476144974566	-71.8083226054482	-127.684328987979	286.814045631523	-50.4738474412092	NaN	NaN	NaN	NaN	NaN	NaN	NaN	NaN
1552.48265094069	51.9877389321947	1114.25650627393	-12.4572823423292	36.9505673014725	25.1356467344764	NaN	NaN	NaN	NaN	NaN	-47.2334766188767	143.109713008564	NaN	NaN	NaN	NaN	NaN	NaN	NaN	NaN	NaN	NaN	NaN	NaN	NaN	NaN	NaN	NaN	NaN	NaN	NaN	NaN	-64.3971135300346	12.8485200520811	48.4221670964764	-14.5940076678811	101.274442705292	-42.0365353878432	-78.6265723477928	185.634805696287	38.2582679409349	NaN	NaN	NaN	NaN	NaN	NaN	NaN	NaN
663.031512169984	-35.6353584201268	309.398588440528	437.308369363948	23.4826075528826	38.530817073285	NaN	NaN	NaN	NaN	NaN	48.745729886034	47.6935976869744	NaN	NaN	NaN	NaN	NaN	NaN	NaN	NaN	NaN	NaN	NaN	NaN	NaN	NaN	NaN	NaN	NaN	NaN	NaN	NaN	-44.7769187338943	84.3633949535937	90.4645121356797	-14.271332823464	1128.67128595399	-88.5015918721776	88.4308064083177	219.604825823168	-34.6083900970842	NaN	NaN	NaN	NaN	NaN	NaN	NaN	NaN
210.067935125143	-12.5940342094959	296.120870133699	752.201425679046	82.0641942999158	-19.0480043351376	NaN	NaN	NaN	NaN	NaN	35.3434205414601	18.5010994945115	NaN	NaN	NaN	NaN	NaN	NaN	NaN	NaN	NaN	NaN	NaN	NaN	NaN	NaN	NaN	NaN	NaN	NaN	NaN	NaN	-70.9180729882863	-50.5717483136892	43.0213451894579	95.9217893434106	529.298504912331	-60.7449106509877	20.640388047401	76.5927809025432	-109.576089870021	NaN	NaN	NaN	NaN	NaN	NaN	NaN	NaN
98.7502653080251	-56.2588842496093	437.83277996535	629.441312057426	90.1386458881565	65.3802400560344	NaN	NaN	NaN	NaN	NaN	95.6491290413383	81.9580694246797	NaN	NaN	NaN	NaN	NaN	NaN	NaN	NaN	NaN	NaN	NaN	NaN	NaN	NaN	NaN	NaN	NaN	NaN	NaN	NaN	21.9972004262016	-26.8562408351314	-15.6606605460759	46.4239210568681	428.091430911032	-15.6606605460759	342.597908703699	-138.812043725686	-65.5318818336867	NaN	NaN	NaN	NaN	NaN	NaN	NaN	NaN
198.408700346905	15.2771641122558	264.12060452522	982.642573163519	16.3544084430479	46.5172497052254	NaN	NaN	NaN	NaN	NaN	69.61255889896	13.7679270179886	NaN	NaN	NaN	NaN	NaN	NaN	NaN	NaN	NaN	NaN	NaN	NaN	NaN	NaN	NaN	NaN	NaN	NaN	NaN	NaN	36.5924256504019	21.3187620218591	15.209296570442	49.829600795139	986.614303345763	-86.6151276198432	585.426072036039	-14.3197864447407	-98.8340585226775	NaN	NaN	NaN	NaN	NaN	NaN	NaN	NaN
140.820412426912	-11.1828609874638	233.53162883568	1774.04707358137	-18.7291227881775	-65.0847309925615	NaN	NaN	NaN	NaN	NaN	63.5801150158513	33.0087016166231	NaN	NaN	NaN	NaN	NaN	NaN	NaN	NaN	NaN	NaN	NaN	NaN	NaN	NaN	NaN	NaN	NaN	NaN	NaN	NaN	-32.3331573661875	167.33378334593	135.753808029218	118.435757049085	417.936168117262	-63.9131326829	539.162524978191	70.5564396334243	-107.717614573824	NaN	NaN	NaN	NaN	NaN	NaN	NaN	NaN
155.428988568803	-56.0220124773173	406.796760220569	343.145693579135	-35.5242113554995	16.2597072680403	NaN	NaN	NaN	NaN	NaN	107.11275097371	25.9007323413829	NaN	NaN	NaN	NaN	NaN	NaN	NaN	NaN	NaN	NaN	NaN	NaN	NaN	NaN	NaN	NaN	NaN	NaN	NaN	NaN	-101.321672540745	386.86264697164	27.0942444917403	209.526380593446	528.527825285254	42.3818536622743	1562.98937915805	19.9600268788245	-73.8039760337838	NaN	NaN	NaN	NaN	NaN	NaN	NaN	NaN
392.462277841744	-17.7960000342765	50.2205039293796	749.8188304127	186.253511856692	40.5038605060002	NaN	NaN	NaN	NaN	NaN	65.215360801379	65.215360801379	NaN	NaN	NaN	NaN	NaN	NaN	NaN	NaN	NaN	NaN	NaN	NaN	NaN	NaN	NaN	NaN	NaN	NaN	NaN	NaN	-87.7824120263866	990.996108127928	13.1618918443858	83.517012724015	960.406925136785	183.441677161749	1030.76204601641	-62.291426200434	-23.545127744986	NaN	NaN	NaN	NaN	NaN	NaN	NaN	NaN
576.904590490929	-0.041627848738154	41.0144700855452	1319.15562419758	115.563700545165	-23.8109477054285	NaN	NaN	NaN	NaN	NaN	106.679895448605	67.6177820544456	NaN	NaN	NaN	NaN	NaN	NaN	NaN	NaN	NaN	NaN	NaN	NaN	NaN	NaN	NaN	NaN	NaN	NaN	NaN	NaN	-54.84877667206	1000.96025723918	-1.80329863980441	338.911887182761	925.472461577895	-80.3514103414137	1194.78027312627	-80.3514103414137	5.33743878761461	NaN	NaN	NaN	NaN	NaN	NaN	NaN	NaN
810.274241297065	-27.6723351877314	113.967666772925	206.952706228012	67.475147045381	72.8812539904442	NaN	NaN	NaN	NaN	NaN	179.872467972659	25.660087994781	NaN	NaN	NaN	NaN	NaN	NaN	NaN	NaN	NaN	NaN	NaN	NaN	NaN	NaN	NaN	NaN	NaN	NaN	NaN	NaN	63.8429914775952	1315.063879119	127.118436040211	763.955168412343	2097.84236265974	15.8761222123865	731.296874444542	-117.818768718302	6.69097703394225	NaN	NaN	NaN	NaN	NaN	NaN	NaN	NaN
1084.02352808309	-3.40690069170624	50.6941156652486	374.218193479838	-2.32488036456715	-0.160839710288957	NaN	NaN	NaN	NaN	NaN	46.0105268213373	74.5432106255362	NaN	NaN	NaN	NaN	NaN	NaN	NaN	NaN	NaN	NaN	NaN	NaN	NaN	NaN	NaN	NaN	NaN	NaN	NaN	NaN	-90.9949765373456	1033.16835997514	302.104827783552	2051.14369739835	1056.65224438912	24.3823686269698	525.712248942712	-57.3007075955544	-56.2796691427728	NaN	NaN	NaN	NaN	NaN	NaN	NaN	NaN
921.801032616814	47.9649320134247	376.059527407263	-24.5840379251466	79.3667249719108	28.4741639702265	NaN	NaN	NaN	NaN	NaN	26.2041213382467	31.4905386475147	NaN	NaN	NaN	NaN	NaN	NaN	NaN	NaN	NaN	NaN	NaN	NaN	NaN	NaN	NaN	NaN	NaN	NaN	NaN	NaN	-60.060614410434	1693.86458015436	13.4877921176181	1420.10106696662	1865.47752871982	-42.6950184246439	295.423350475151	-72.3186821651094	-51.8885692406504	NaN	NaN	NaN	NaN	NaN	NaN	NaN	NaN
594.627936716268	56.0679265927431	545.864957932448	104.830905376563	23.5592740701964	401.74326508249	NaN	NaN	NaN	NaN	NaN	65.615188205048	12.7251200166111	NaN	NaN	NaN	NaN	NaN	NaN	NaN	NaN	NaN	NaN	NaN	NaN	NaN	NaN	NaN	NaN	NaN	NaN	NaN	NaN	-68.9548876701769	1966.8158609998	90.4729420449419	1393.48885798582	2101.71633229721	-148.668802527736	-65.8889678679631	14.8469202570009	-26.0320104391834	NaN	NaN	NaN	NaN	NaN	NaN	NaN	NaN
670.376073730303	2.37074097144364	604.226194999312	0.201892488460327	146.599165089834	383.003649735015	NaN	NaN	NaN	NaN	NaN	58.4988143651728	59.5571341384856	NaN	NaN	NaN	NaN	NaN	NaN	NaN	NaN	NaN	NaN	NaN	NaN	NaN	NaN	NaN	NaN	NaN	NaN	NaN	NaN	79.5986549685482	2064.15725109908	-22.6454767228753	1767.64926919395	2729.76654841024	10.0726454183802	-99.3285754914429	-89.1041623223005	-9.35373960299023	NaN	NaN	NaN	NaN	NaN	NaN	NaN	NaN
215.560032792968	166.724776316316	1103.27647274632	178.662283455053	224.241856166595	631.202326805358	NaN	NaN	NaN	NaN	NaN	21.7279785354021	3.72772078444895	NaN	NaN	NaN	NaN	NaN	NaN	NaN	NaN	NaN	NaN	NaN	NaN	NaN	NaN	NaN	NaN	NaN	NaN	NaN	NaN	-0.843463298662302	1236.87738906346	99.4016966447165	827.713470927224	2306.84103498973	79.9664105332451	-95.9740742653381	-128.707187716237	893.179697829022	NaN	NaN	NaN	NaN	NaN	NaN	NaN	NaN
192.310404315817	77.1909281482913	433.4096845912	32.6635835929277	56.5563050616594	283.53715901461	NaN	NaN	NaN	NaN	NaN	308.025291959636	0.811437659569594	NaN	NaN	NaN	NaN	NaN	NaN	NaN	NaN	NaN	NaN	NaN	NaN	NaN	NaN	NaN	NaN	NaN	NaN	NaN	NaN	-52.704728164945	998.305200097	58.8435504918729	1403.56316659333	1399.46965178023	16.885023657657	-14.8397161438233	-30.1903966929267	1414.82033232934	NaN	NaN	NaN	NaN	NaN	NaN	NaN	NaN
244.018144927822	21.2161783949957	358.136225347074	10.3477897836384	-23.3442149115694	82.0791546185969	NaN	NaN	NaN	NaN	NaN	-30.7244156008007	14.8503407725026	NaN	NaN	NaN	NaN	NaN	NaN	NaN	NaN	NaN	NaN	NaN	NaN	NaN	NaN	NaN	NaN	NaN	NaN	NaN	NaN	133.943031762361	1256.0804850316	37.7013158797803	2394.59950696169	609.008522927438	267.043277131887	-73.8981206223608	-45.2303754658474	1617.49884361192	NaN	NaN	NaN	NaN	NaN	NaN	NaN	NaN
97.8511039407443	141.356948967668	419.794357139983	48.9070282854546	20.6282290179538	116.341088077187	NaN	NaN	NaN	NaN	NaN	57.5337909182651	11.9366553006735	NaN	NaN	NaN	NaN	NaN	NaN	NaN	NaN	NaN	NaN	NaN	NaN	NaN	NaN	NaN	NaN	NaN	NaN	NaN	NaN	948.668887150178	890.282771978805	177.357576202043	674.151714063724	685.419209973989	611.668327652255	-27.5059858027735	-51.0652954333274	1814.21743662053	NaN	NaN	NaN	NaN	NaN	NaN	NaN	NaN
53.781497876472	33.100860660476	250.791778723592	4.80104131227087	14.5971326251111	60.3122254183655	NaN	NaN	NaN	NaN	NaN	50.3959659276772	32.3603350795688	NaN	NaN	NaN	NaN	NaN	NaN	NaN	NaN	NaN	NaN	NaN	NaN	NaN	NaN	NaN	NaN	NaN	NaN	NaN	NaN	745.503439559246	50.6971687610909	-14.8892638806229	523.124441383435	96.8126292122959	290.497563107357	-35.3850240811584	-71.2526044320956	1285.56672084336	NaN	NaN	NaN	NaN	NaN	NaN	NaN	NaN
93.519675647044	-4.51410754967559	244.927407473089	-11.0496930961236	37.9671985022362	168.678909431196	NaN	NaN	NaN	NaN	NaN	9.28501421658184	40.0668012649808	NaN	NaN	NaN	NaN	NaN	NaN	NaN	NaN	NaN	NaN	NaN	NaN	NaN	NaN	NaN	NaN	NaN	NaN	NaN	NaN	1034.27553341832	85.9112896549651	116.669048912155	591.363800114784	36.6988748434614	344.276467415359	-73.0037998405154	-15.5893158937612	1282.38812475965	NaN	NaN	NaN	NaN	NaN	NaN	NaN	NaN
70.0926598333271	67.9125095720542	144.217768716608	85.3537116622379	-6.21259931122668	67.9125095720542	NaN	NaN	NaN	NaN	NaN	15.9219595562962	-6.37926169314742	NaN	NaN	NaN	NaN	NaN	NaN	NaN	NaN	NaN	NaN	NaN	NaN	NaN	NaN	NaN	NaN	NaN	NaN	NaN	NaN	249.373982723475	597.096353144943	1.14739380903444	72.9484732470957	176.547173579155	213.473443004444	-72.7051450415428	-81.936712397865	1563.33373644	NaN	NaN	NaN	NaN	NaN	NaN	NaN	NaN
71.7211447058839	289.898587044921	71.7211447058839	52.0851748953706	122.992843655558	68.4484830707984	NaN	NaN	NaN	NaN	NaN	NaN	-54.9959994400771	NaN	NaN	NaN	NaN	NaN	NaN	NaN	NaN	NaN	NaN	NaN	NaN	NaN	NaN	NaN	NaN	NaN	NaN	NaN	NaN	188.248890057148	73.3143552451856	59.9737395973685	153.358049132088	86.6549708930027	72.2881540415073	37.3973131164473	-31.3581675299946	828.598441152368	NaN	NaN	NaN	NaN	NaN	NaN	NaN	NaN
147.587692001533	74.443758259019	58.0682507047248	76.6271592662582	-32.5428910957032	42.7844436540502	NaN	NaN	NaN	NaN	NaN	23.9004104553622	NaN	48.3496042580466	17.5223598981401	NaN	NaN	NaN	NaN	NaN	NaN	NaN	NaN	NaN	NaN	NaN	NaN	NaN	NaN	NaN	NaN	NaN	NaN	685.577762087718	42.8803797251639	12.08018568223	69.5738812290399	129.120923045379	114.747499158676	-90.5871277942164	-44.3868367298155	309.815394763924	NaN	NaN	NaN	NaN	NaN	NaN	NaN	NaN
42.2099541431798	28.0072590246197	211.549780556781	201.717145474701	8.3419888604596	20.3596539607797	NaN	NaN	NaN	NaN	NaN	-57.7187923098094	56.0791266985302	-29.0034295693873	5.02959293777973	NaN	NaN	NaN	NaN	NaN	NaN	NaN	NaN	NaN	NaN	NaN	NaN	NaN	NaN	NaN	NaN	NaN	NaN	4.20123527249143	48.3684917774484	66.8571107795235	9.33696277306783	22.6898542745665	-5.04307422854608	-35.8574392320045	-67.6989497355781	234.281827298314	NaN	NaN	NaN	NaN	NaN	NaN	NaN	NaN
101.767796952203	75.5278594102499	50.3812525992118	NaN	4.46136190079447	106.141119875861	NaN	NaN	NaN	NaN	NaN	-42.5893332372362	52.1116504439797	-12.7957653375278	-59.6142291799267	NaN	NaN	NaN	NaN	NaN	NaN	NaN	NaN	NaN	NaN	NaN	NaN	NaN	NaN	NaN	NaN	NaN	NaN	32.2816719336923	NaN	48.7235647389782	43.5854732373263	-9.85067837985265	-11.9059149805134	-24.2373345844778	-124.943928016854	18.9226340293976	NaN	NaN	NaN	NaN	NaN	NaN	NaN	NaN
NaN	NaN	267.5469676053	14.7988554356356	NaN	37.7759565419687	54.1881716179209	32.305218183318	NaN	NaN	NaN	-32.7678598633737	-96.642693233829	-49.8011487621618	-64.7052765486013	NaN	NaN	NaN	NaN	NaN	NaN	NaN	NaN	NaN	NaN	NaN	NaN	NaN	NaN	NaN	NaN	NaN	NaN	-12.6065274258642	73.7531615990185	79.9217108150816	80.9498023510921	65.5284293109345	-50.6459142582531	22.3485847984931	-1.29752052974863	-47.5616396502216	NaN	NaN	NaN	NaN	NaN	NaN	NaN	NaN
8.72732143545994	21.8669114470716	NaN	26.2467747842755	188.301718260819	107.274246522547	-27.4065510964721	-24.1216535935691	-14.2669610848604	NaN	NaN	-62.3456065421415	140.0244638004	22.8628441284025	9.01647089443911	NaN	NaN	NaN	NaN	NaN	NaN	NaN	NaN	NaN	NaN	NaN	NaN	NaN	NaN	NaN	NaN	NaN	NaN	-70.9074370908041	183.148169225324	20.6348663996228	86.4630396961096	73.0916919952607	7.26351869877394	-6.10782900207493	-65.7646110520161	46.348996593563	NaN	NaN	NaN	NaN	NaN	NaN	NaN	NaN
-62.004627550985	127.566215746019	146.194564509308	78.2558807843702	107.842081761359	NaN	53.0528206928611	43.1907537005314	161.535557608487	-65.2919832150948	NaN	-3.50515256618166	-48.2616641760682	-23.7521459135113	105.189232772114	NaN	NaN	NaN	NaN	NaN	NaN	NaN	NaN	NaN	NaN	NaN	NaN	NaN	NaN	NaN	NaN	NaN	NaN	3.48397841018274	NaN	NaN	NaN	NaN	16.8614895204533	-65.4616557735194	-73.6939703029166	22.0066861013266	NaN	NaN	NaN	NaN	NaN	NaN	NaN	NaN
111.700584990922	87.5752566057829	119.376825840739	15.1992714503655	-45.1140495124823	105.120949976793	-14.4090861132143	-20.9887211273432	50.2906581923861	-49.5004728552349	NaN	NaN	89.5104368122513	-38.4284443737734	-5.37756673405037	-35.2299723441228	NaN	NaN	NaN	NaN	NaN	NaN	NaN	NaN	NaN	NaN	NaN	NaN	NaN	NaN	NaN	NaN	NaN	27.4978264910304	56.3242146232724	43.9700482808829	35.7339373859567	26.4683126291646	34.7044235240909	NaN	-58.9813379056954	186.042961218361	NaN	NaN	NaN	NaN	NaN	NaN	NaN	NaN
21.1860912010298	73.8626198417388	204.456513763497	70.5703368016945	-81.9721107203587	10.2118144008821	57.4012046415172	10.2118144008821	236.281916483925	-21.6135883195463	NaN	-31.7855621598161	-29.6521942050541	-10.4518826121957	24.7486886413779	-66.9861334133897	NaN	NaN	NaN	NaN	NaN	NaN	NaN	NaN	NaN	NaN	NaN	NaN	NaN	NaN	NaN	NaN	NaN	1.06437953253219	-54.5550181210234	-61.7649400390768	89.6434202400466	-76.1847838751838	NaN	4.15434606884083	NaN	NaN	-93.6945942475995	14.454234523203	-42.1951519757888	NaN	NaN	NaN	NaN	NaN
-52.9904140190476	56.8346616926914	-6.8638822201172	55.736410935574	-22.2393928197607	-16.7481390341737	94.1751874346826	5.21687610817408	-67.2676738615736	-47.4991602334606	NaN	57.0391430416636	32.4932870040571	-12.3295805428764	-36.8754365804829	-37.9426477125527	-53.9508146936004	-37.9426477125527	NaN	NaN	NaN	NaN	NaN	NaN	NaN	NaN	NaN	NaN	NaN	NaN	NaN	NaN	NaN	NaN	28.1906721927579	145.66359868688	14.794636715358	8.61185111040426	-8.90604143696477	-81.0385401614255	NaN	-10.9669699719494	4.48999404043508	-61.4597190790719	-104.739218313748	15.8251009828503	NaN	NaN	NaN	NaN
-65.7300644596303	9.00704028485527	-47.0457882735089	13.4033405639427	43.0783674477825	83.7441450293409	32.0876167500641	40.8802173082388	-22.8661367385283	47.4746677268699	NaN	6.07790204709219	-7.80270245762887	-31.2929562348491	-3.531747225407	-39.8348666992928	-35.563911467071	-67.5960757087349	43.4487603290335	NaN	NaN	NaN	NaN	NaN	NaN	NaN	NaN	NaN	NaN	NaN	NaN	NaN	NaN	-69.4017372504147	74.9298807593953	53.2801380579238	-47.7519945489432	7.91877239769781	65.6514196016218	-118.886863425207	-54.9685754494337	-59.0923359639997	-40.5354136484527	-47.7519945489432	-70.4326773790562	-50.8448149348677	NaN	NaN	NaN	NaN
12.8028982924242	27.1016063623345	-8.09521350206015	-38.8924308834055	63.3983268474915	30.4013082246215	54.5991218813928	-27.8934246757821	-6.99531288129781	-65.2900457817015	NaN	-39.5924237915655	-47.0702928343461	-59.8894969076843	3.1382564528952	100.350554009043	17.0257275323449	-2.20307857766239	6.34305747122975	NaN	NaN	NaN	NaN	NaN	NaN	NaN	NaN	NaN	NaN	NaN	NaN	NaN	NaN	-20.6231903247896	73.2357047590204	90.7697840603915	-2.05769459392612	-12.3718588888503	-76.3196775173802	NaN	-91.7909239597665	-25.7802724722517	67.0472061820658	-3.08911102341854	-141.298912575403	3.09938755353597	NaN	NaN	NaN	NaN
-41.734089911725	4.49646142929413	0.0935517777685008	-24.1224513056225	164.101936297098	57.3313772476017	208.131032812355	60.6335594862459	254.361584153374	16.6044629709896	NaN	64.3234446225701	73.9426061656886	-16.9050306304307	139.139145513492	-10.4922562683517	87.8369506168598	-73.5512041621286	8.74606681788537	NaN	NaN	NaN	NaN	NaN	NaN	NaN	NaN	NaN	NaN	NaN	NaN	NaN	NaN	-38.8726066650172	20.9771972329592	162.346561612662	-16.1709569106123	39.5512743047449	-67.7656154433506	-68.7975086140053	-4.82013203340994	-68.7975086140053	-4.82013203340994	-32.6812476410886	-84.2759061738268	-16.1709569106123	NaN	NaN	NaN	NaN
23.716413546087	145.989068377321	-54.4940233279455	22.614858097157	-75.4235768576162	-10.4318053707441	42.4428561778976	-34.6660252472048	27.0210798928771	-39.072247042925	NaN	128.777202870119	258.165524426111	54.9937798340569	-5.95774354355932	-24.1362680596905	12.2207809725718	1.52753125720057	65.6870295494282	NaN	NaN	NaN	NaN	NaN	NaN	NaN	NaN	NaN	NaN	NaN	NaN	NaN	NaN	-16.8764575353865	62.6160596255461	-18.9411982408653	95.6519109132065	93.5871702077277	-92.2394932853616	-81.9157897579678	-117.016381751107	-74.6891972887921	-61.2683827031801	-93.271863638101	-121.145863162064	-46.8151977648287	NaN	NaN	NaN	NaN
-7.74439332493776	-27.5873184958548	67.21776843186	49.5796127243782	-4.43723912978492	47.374843260943	-6.64200859322015	-17.6658559103963	135.565621798352	56.1939211146839	NaN	-27.0952515797823	-0.348883068241362	-30.3048158011672	-44.2129274271685	82.0299319473046	17.8386475196065	-48.492346389015	-12.1172852133194	NaN	NaN	NaN	NaN	NaN	NaN	NaN	NaN	NaN	NaN	NaN	NaN	NaN	NaN	-101.243297041457	-8.28697916921356	11.3371323815933	147.673065260883	200.348312055154	-69.2250097743506	-23.7796988145874	-94.0133612069487	83.6364907266711	-1.05704333470577	-75.4220976325001	-27.9110907200204	25.7970040506089	NaN	NaN	NaN	NaN
4.87600546887129	32.4563870704215	55.6239076157238	-33.7365287732991	-8.36257769987283	115.197531875072	215.590120904715	-3.94971664362479	11.4952970532434	15.9081581094914	NaN	11.6878478938901	-7.57908272830667	41.6586288617517	-60.0279494220644	-6.50869769374018	35.2363186543527	-11.8606228665726	90.89634045181	NaN	NaN	NaN	NaN	NaN	NaN	NaN	NaN	NaN	NaN	NaN	NaN	NaN	NaN	-73.0556983128273	193.542420555289	6.5104069307578	1.34377672013539	20.9769715205005	-135.055260840296	-149.521825430039	12.7103631835047	29.2435798574964	5.47708088863331	-44.1225691333418	-106.122131660811	-8.98948370110943	NaN	NaN	NaN	NaN
40.7004229430447	131.232280943791	109.151339967999	11.9951996745155	9.78710557693637	121.295857504684	98.1108694801031	-33.2707293258574	-36.5828704722262	67.1975521139948	NaN	-48.0148450118982	36.5875075041094	-9.46187424510988	29.0910965216784	146.891840531309	-35.1638547563021	45.1548343411735	162.955578350804	NaN	NaN	NaN	NaN	NaN	NaN	NaN	NaN	NaN	NaN	NaN	NaN	NaN	NaN	-14.8616616122951	112.296298117939	66.8088978892372	74.0455297438034	-45.8757981318643	NaN	-68.6194982462151	-107.904071171003	-55.1800390877351	-47.943407233169	-38.6391662772982	-82.0589574046951	53.3694387307572	-147.188644095791	NaN	NaN	NaN
-4.07734464917906	31.2788181903483	-63.7408694408816	432.350290401237	158.3400283949	-37.223747311236	69.9496212960814	120.774105377902	76.5789018284928	75.4740217397576	NaN	31.5113539599507	3.65372672240444	65.7976644061616	-1.70350928481601	-11.3465340978128	-57.4187637599086	-7.06074529203645	29.3684595570626	NaN	NaN	NaN	NaN	NaN	NaN	NaN	NaN	NaN	NaN	NaN	NaN	NaN	NaN	-0.0536105217014122	97.1690387186676	71.3119511547396	56.83198211894	-23.8421310805151	8.22065749875552	-90.0362752441706	-46.5963681367717	-1.08789402425853	19.5977760268838	-29.0135485933007	-86.9334247364992	18.5634925243267	-35.2192496086434	NaN	NaN	NaN
-29.0198769120497	-62.1913085143219	-26.8084481385649	436.485879906503	0.834411529995231	48.3801301599187	-8.01130356394402	26.2658424250706	-19.0684474313681	90.3972768561302	NaN	8.20651644690053	23.2142235078789	51.0856794782672	-25.0248349024087	28.5741188867997	108.972549570612	-10.0171278414303	-36.8166047360345	NaN	NaN	NaN	NaN	NaN	NaN	NaN	NaN	NaN	NaN	NaN	NaN	NaN	NaN	-61.8042866961061	80.9929932907433	61.3324982200901	-28.6918739455323	55.1239208293576	-1.78803858569112	-7.9966159764237	31.3243741648827	52.0196321339913	154.461159081079	-62.8390495945615	-118.716246111155	105.827302853674	-15.2399562656117	-229.435876245886	NaN	NaN
99.8103364572618	31.2042398261458	40.0566393914511	128.580635044504	169.522983034041	38.9500894457879	34.5238896631353	52.2286887937459	-60.6394056638966	NaN	NaN	-62.3119749972415	-47.2968142990921	12.7638284935055	-59.0944405619238	34.2140580622903	32.0690351054118	71.7519598076639	3.11122518755229	NaN	NaN	NaN	NaN	NaN	NaN	NaN	NaN	NaN	NaN	NaN	NaN	NaN	NaN	-102.907378169142	127.951752620034	4.75786668320933	92.7534994952271	-18.0174735740188	-31.4756291805627	-40.7928138312469	-121.54174747051	-39.757571092282	36.8503915911217	-113.259805558791	22.3569932456129	31.6741778962971	NaN	-190.90301098116	NaN	NaN
-71.2664100283421	28.3983991238935	89.304671383593	273.13087493105	-43.5817408193877	84.8751243101603	-21.4340054522243	-57.977768808044	5.14327698837187	8.46543729344639	NaN	32.3482913464113	44.1517798585769	49.5170019095613	216.911929900274	44.1517798585769	-32.0343732654013	5.52218109148938	2.30304786089875	NaN	NaN	NaN	NaN	NaN	NaN	NaN	NaN	NaN	NaN	NaN	NaN	NaN	NaN	-8.36889176310132	150.096731016669	65.1674429909099	48.5958745956398	585.100401392511	-40.4763055289372	20.6313529286214	115.917871201425	-62.2264890477293	179.096975708392	-86.0481186159301	-70.5122732453643	-53.9407048500942	-78.7980574429994	-62.2264890477293	NaN	NaN
59.9432819933082	33.3458854085855	2.31558939307567	186.280915770741	16.7225125431338	7.85671368155957	-27.6064817647374	-55.3121032071569	26.6965362624048	-15.4160083300728	NaN	3.64122271080558	12.2298456855751	6.86195632634415	15.4505793011137	16.5241571729599	-42.5226257785806	-7.09455600765633	2.56764483895939	NaN	NaN	NaN	NaN	NaN	NaN	NaN	NaN	NaN	NaN	NaN	NaN	NaN	NaN	15.7954994283516	55.1712421675159	100.764207444443	-17.3630207730499	941.125453798713	31.3385557727585	-36.0146883863383	1.2886468402384	23.0489257224082	-32.9060771174569	1.2886468402384	-87.8248762010282	63.4608722178663	-116.838581377255	-147.924694066068	NaN	NaN
-45.9880144078948	-3.84357417872824	-4.95263839528525	66.0274714643637	40.5189944835523	73.7909209802628	-74.8236840383772	-39.3336291085527	-47.0970786244518	155.861673005482	NaN	12.4995118130814	58.6863219727305	32.9076372324613	-12.20506106301	72.6497762070431	-50.8730881734139	-36.9096339391014	67.2792168861536	8.38278616131333	8.38278616131333	407.382786161313	7.38278616131333	56.3827861613133	293.382786161313	2196.38278616131	-1.61721383868667	1480.38278616131	79.3827861613133	19.3827861613133	61.3827861613133	32.3827861613133	NaN	-47.0992016101424	145.724196179752	110.476908411707	46.2024424817418	1496.52466564336	86.6331549215583	190.301648356985	-19.1087083825771	-86.4932291156046	60.7160315627016	-3.55843436726309	17.1752643198223	79.3763603810785	51.3858671535132	-97.8967633935016	NaN	NaN
71.0109792864617	88.7694568516718	102.088315025579	23.2850708299596	44.3732629386466	-43.3092200395784	-44.419124887404	-33.3200764091477	9.96621265605197	39.933643547344	NaN	58.9792410186081	95.517218210072	-8.72348142439855	-14.0967133643197	-30.2164091840832	61.1285337945766	4.17227523141224	68.6510585104662	53.0374305716304	226.183187949989	150.119155806895	13.0037294436862	69.0509110228081	310.253960318672	2709.27350041073	54.038273099829	1243.03919659977	223.180660365393	51.0357455152332	98.0753443405677	23.0121547256722	NaN	-71.6771794380601	145.090631499126	4.03597940602874	-7.37285274855999	2026.51077044676	-46.7851820098665	405.419437935651	39.299642429303	-19.8188514626568	78.7119716906096	-49.8966816883907	-79.9745119141247	-76.8630122356005	-19.8188514626568	-139.093005806084	NaN	NaN
-18.4114266410798	-45.0693487466354	214.845391782531	177.080002132994	-13.9684396234872	34.9044175700314	-40.6263617290428	85.9987682723462	-19.5221733954779	NaN	-9.5254526058946	-6.31361633998079	-7.38879778403987	8.73892387684629	-35.3435153295759	-20.2909751127488	-2.01289056374448	-17.0654307805716	10.8892867649644	-23.4366797273597	96.7656975488678	583.585325517589	51.6898060702825	331.160333237511	2.60716868248961	400.276700171342	17.632465842018	1328.8400646302	41.6729412972635	81.7404003893394	50.6881195929806	98.7690705034716	NaN	-50.6214650277843	-21.5673033211831	19.9386419739615	148.60707238891	1144.74975947238	-97.3156534848219	71.8210735928922	-47.5085191306484	-6.00257383550385	41.7292632539124	177.661234095511	-75.525032204871	2.29861522352506	-30.9061410125906	-47.5085191306484	NaN	NaN
766.851685744217	-4.59173204592072	49.876174973844	134.357010351438	-30.1583006470348	30.9791460078032	-41.2742000388235	-20.1539911944249	-29.0467107078559	22.0864264943722	25.4211963119088	-78.1258256536542	-9.27993552899177	-8.20421849579392	-10.3556525621896	9.0072540353717	21.9158584337459	-22.188539927366	16.5372732677566	7.23103732370591	-31.8677048616822	93.4487765017412	9.23610102552069	29.2867380436684	95.453840203556	180.669047530684	28.284206192761	1449.87437077944	28.284206192761	30.2892698945758	49.3373750618162	126.532327581685	NaN	-39.9274797465808	96.0677013737739	80.4957340699165	4.71215985781042	2413.17643618776	-21.2411189819519	473.947441280714	-6.70728283168502	54.5424552301541	21.3222583152583	-31.6224305178569	72.1906848411925	-152.045644334354	-58.6138405112097	-62.7663651255717	NaN	NaN
262.884004328506	82.6696307053939	33.7225168818327	281.795389214882	271.783479569153	227.286103365916	151.640563820412	-39.6981538535092	53.7463361732896	176.114120732193	-28.5738098026998	-18.7067304029065	-12.2492114657211	124.43493937137	-5.79169252853565	-27.316755652487	-5.79169252853565	70.6222815614917	-1.48667990374538	38.9539408087513	-16.2318850856102	99.1566599662365	23.90326101938	388.129711922166	59.0215138612464	187.453981397215	37.9505621561265	757.373056088075	17.8829891036314	14.8728531457572	2.83230931426012	106.18031053461	NaN	5.05072195326136	220.043845573538	15.4368631909559	103.71906371136	2893.43660015611	52.8269716466563	150.456699280985	305.210203722634	391.415175995498	14.3982490671864	-78.038407948295	-76.9997938245255	72.5606399982759	-49.9958266065197	-64.5364243392921	NaN	NaN
656.567105507918	133.325432645541	23.110697297934	196.782401482042	143.344954040778	-48.1392326237514	239.087047373043	-29.2134699883037	427.231393572493	5.29821481751268	-72.6313960343307	21.3894050979487	47.2323606305128	-8.76070969004273	5.23755789009614	56.9234689552243	81.6896346739315	35.3876726780876	47.2323606305128	22.5275894017654	188.225025604285	114.916462920746	-1.57385586405566	129.979866211884	44.6205808954347	91.8192445410009	222.368739730865	217.347605300485	11.4810936549307	58.6797573004969	76.7558412498627	61.6924379587246	NaN	77.0873297185254	363.878251736229	15.7805746495236	-5.00137622132452	2503.38009389004	-33.0570098969694	375.308324715196	609.105272012237	1506.88554963287	11.624184475354	-72.5427165515808	-96.4419600530561	848.09770702699	-83.9727895305473	-133.849471620583	NaN	NaN
401.313119740898	666.475391424034	87.1292516121402	175.14529977587	52.5913086618157	-20.941086006617	-74.4191912200226	77.1021068846266	976.202750785008	54.8195630457076	-4.22917812742773	110.005262546905	16.2778129400061	-17.1193242762453	-31.1245753669314	55.0615851911368	52.9069311771851	441.821980695468	14.1231589260544	33.2105085520614	152.814618584554	634.246288379206	6.07344156989936	321.667479806895	42.2561975461155	25.1698961129023	146.784159255184	1058.38859454485	0.0429822405300173	-14.0280895279985	52.3069630950644	12.1039008992687	NaN	279.138703840951	338.394844412584	4.68921066707097	-1.54827781415358	1620.19872730423	14.0454433889078	10.9266991482955	244.832517194216	1248.02858125783	33.7974902461189	22.3620946972072	-80.5564652429978	1911.28152309471	56.6682813439422	-121.100140370957	NaN	NaN
1436.81207002616	377.585327185542	75.4269615962714	107.76125164088	40.8627205141039	-18.2309819812146	70.967059521153	-46.1053699507045	917.233478274866	38.6327694765448	0.723601838038511	353.92210421551	34.8741422540106	26.2512243631592	-21.1748240365231	-3.92898825482042	159.906451671355	394.880964197054	18.7061712086643	97.2256866102906	349.71352995508	399.003985428764	-42.5982585089357	1158.47937078859	-9.40264563890354	65.0360014029867	-19.461922266186	668.592599039934	9.70997995293314	-26.5034159052837	38.8818821720523	5.68626930202015	NaN	1145.9803458785	1372.71467597416	74.7126394632198	6.06830099389143	1752.33866902423	-5.37242208432995	-33.4541969126915	313.927758371485	2223.48844670007	-32.4141311783078	-60.4959060066694	-112.499192725857	1933.310106807	-79.2170892255771	-67.7763661473557	NaN	NaN
375.022050749935	282.408564256423	-47.8756767324854	0.104804221984419	16.8421812991251	-65.7288789481021	42.5061594840741	41.390334345598	745.475996723981	53.6644108688345	-27.7908242399167	284.267287518701	-0.431105221007086	-37.0968073162725	209.857480325368	-46.8024343414898	-11.2151352490263	686.511607563818	2.80410378739868	-49.0676907581693	540.905514197394	1378.54665160871	-36.9863281993523	1645.34340811592	116.04426421233	29.4611658741412	35.5018471535497	698.97000767525	29.4611658741412	69.7323744035312	83.8272973888178	185.512098925528	NaN	794.104859976739	850.294587339179	56.3545507180434	28.2596870368237	1347.67772954744	136.476939734855	-7.11903019137897	624.495127382709	1662.96453308113	-8.15958069809081	-1.91627765781976	5.36757588916314	806.591466057281	56.3545507180434	-153.836651637749	NaN	NaN
436.105399941216	373.571540917605	-20.6151061419457	-56.3487398697236	-37.3652469518416	12.8851754778461	30.7519923417351	53.0855134215963	581.273286960314	153.586358280972	27.4019641797559	684.961495217417	-34.6926901298745	-30.376922901405	158.437893344136	-9.87702856617477	-17.4296212159964	464.857366565472	-40.0873991654614	-74.6931483334576	367.658269894132	633.673701356738	64.3603726583588	696.147022382047	22.0397358347625	444.23846986064	198.375722599747	115.749717372726	8.94049110364935	-19.2732667787482	351.536122532762	-1.13585099720691	NaN	1995.12651523204	290.951023334149	-18.236588818369	-9.90830296914297	1296.5915396282	-65.0831967202657	-56.7549108710397	650.108350582024	2388.63802160797	-9.90830296914297	-39.0573034414342	-115.052911815622	996.77324905606	-89.0270185367907	-105.683590235243	NaN	NaN
49.1531475744723	214.547331282494	220.134972623981	20.0974125987388	3.33448857427713	-63.7172075235695	-31.3088877429436	86.0315804282879	581.096603284055	-14.545963718482	48.0356193061749	507.454405658379	-18.2529144448975	41.1185488111194	574.382236965161	-30.1272070961008	7.65463315772806	746.019739832555	20.6084069590408	81.1660220760009	479.519436577004	1598.94295580767	21.6651323150915	1829.88708725256	46.8773737392057	115.454670412796	56.9622703088513	95.2848772735048	63.0132082506387	36.79247716956	617.682519581149	22.6736219720561	NaN	1267.32963253013	150.8186827888	-59.56864169604	2.92264280440766	283.091901648081	-19.9908281790898	-16.8662639540674	223.725181372656	3542.01238834643	137.27890448037	-23.1153924041122	149.77716138046	2309.89256227927	-123.101447604828	-94.980369579627	NaN	NaN
116.791209210767	631.246830018691	76.5294649736247	-6.23078706938924	53.0434475019586	9.4265579117215	-30.8351863254204	-15.1778413443097	1467.79640472375	11.6633214804516	205.143370175606	1033.94347558807	23.0437890873847	-17.997010150891	297.36913136428	98.645261368419	-28.797220476753	152.646312997729	64.0845883256605	2.11230761011251	602.67350936294	1024.58037042627	16.2431594160614	1685.70236563316	114.149775500136	322.075166359098	24.3179318766036	314.000393898555	99.0095771366191	-16.0559304261075	268.579798808006	23.3085853190358	NaN	1146.34374599255	60.5718904499934	57.4458678332682	44.9417773663674	17.8495813547489	-27.9987503572209	67.8659432223522	957.740381450129	3544.00309302079	55.3618527554514	-62.3849991411982	247.091239914598	295.023586704384	-103.023293158626	-68.6370443746486	NaN	NaN
56.9396944314509	722.885474514054	615.438760416693	69.2512970884403	-47.1493098503678	382.637546539077	112.901524690493	-62.8186223228996	1132.52607201024	-62.8186223228996	374.802890302811	936.394915323572	-36.1103944983079	26.5621699124355	715.960378430613	-11.2574810250821	63.3012593945954	123.812700894624	-59.8827465161761	114.863071028274	255.281554297236	1507.93564964625	32.0262679487425	743.21052853399	-10.4023385066274	184.567210204953	371.455119591701	55.2609810076355	15.8629892990778	72.4344645729043	542.179750328785	80.5161038977366	NaN	948.100301147315	104.72255524291	100.552578748945	49.470366697875	33.8329548455065	-93.3513282204235	-23.5042219465111	589.482322666332	2464.92925082705	49.470366697875	-19.3342454525462	-78.7564104915462	466.468016094367	36.9604372159802	183.952108628244	NaN	NaN
210.93432833094	93.324591288354	785.541900739004	208.694142863462	-27.6454239554489	33.9596764001915	4.83726532297967	-20.9248675530154	501.038346369319	203.093679194768	394.629536664122	979.291997655569	-55.3230175525046	52.7872243710141	1053.8880645828	-45.5930957793879	-21.8088425562138	321.981726760576	103.599038075068	-11.8165758083681	198.484889028946	1078.1112083004	685.818091200029	1020.4805184171	32.6702725226021	10.426848357117	39.7477256661656	14.4711072962961	3.34939521355356	43.7919846053447	349.133534513368	87.2677682015201	NaN	1899.03686428304	366.897536239128	7.06903509879531	-55.5098346647408	136.39869927677	60.261074397801	38.3584699805634	284.502024383805	3543.81815790131	18.5418278887769	457.636897396255	-5.44673885391192	561.935013668816	-113.916779777375	198.977569040306	NaN	NaN
1045.58148533835	201.506005037332	407.760836877156	13.186375966189	-31.6516309555117	79.3224361756976	-1.38597628336372	-55.1915845894046	264.279214727713	949.179770456692	672.30507771519	769.127374366587	-55.0852965077377	103.916360471955	578.758043560969	-34.5340619321312	-34.5340619321312	54.1607399204864	69.3037548709333	235.700578072805	150.698792487383	379.394072752922	446.181189998611	604.041648942966	60.6373768075907	142.60338433639	8.01722382613914	43.4346344867315	182.068499072479	103.138269600302	570.648090320121	75.8162670907017	NaN	1330.52853865698	181.669547025791	90.887773845125	26.1927170956845	187.930358969286	35.5839350109259	-20.7633724805223	59.5837141276538	1644.61260448894	15.7580305231941	550.013983034703	6.36681260795274	199.408514199025	-59.3717127987368	703.403875650311	NaN	NaN
724.92247568173	130.363744846547	1622.36961656503	79.8823431718615	26.0355147188637	112.414802028881	-52.4911101084247	-72.6836707782988	17.0610433100308	313.218599801518	830.372514735518	775.189304519712	-36.4501756522181	43.6315863914123	673.46382300483	29.5631687350988	-65.6691969384076	169.165159324671	-20.2173860487795	235.50654162744	112.959100265202	704.427742873027	942.433104196381	529.215285388175	-9.58834109703547	584.918667825556	2.56512416202942	10.6674343347394	-16.6778624981567	-9.58834109703547	547.445483276772	213.225188652488	NaN	308.411349598726	118.411246997279	26.5430655196569	44.2903278505613	122.58707342808	-39.2262007654591	-7.90750253445149	301.103653344824	1935.93970100342	101.707941274075	1103.90628466632	-3.73167610365047	144.510162189786	97.5321148432742	347.037744083635	NaN	NaN
1304.15231428889	-4.8797349834636	2200.04217305334	-29.5784528942628	26.5549969030081	95.0378056556787	7.469623971936	215.163388221838	49.0083768219165	335.288970787998	948.266242574197	897.109269921377	67.7391886384585	-40.5336679258911	240.975759141418	-35.1200250976736	-32.9545679663866	19.0164031845012	33.0918745378667	166.383770259215	531.298849070642	310.322495790389	1084.75338526797	56.9092466157867	82.2505715332469	-13.0328101564036	9.26755577096143	172.465688239405	24.4723507214376	84.2778775266437	54.8819406223898	60.9638586025803	NaN	-23.2396189472931	-9.66183375594411	34.2048568622603	1.82706140596659	17.4937366267539	-20.1062839031356	-54.5729693888677	55.0937571566434	800.827497666119	105.227117863163	591.938494722288	-51.4396343447103	-62.9285295066209	-82.7729847862849	657.738530649595	NaN	NaN
1521.37068909733	258.522535685861	455.140353165404	18.0870331680196	-41.4600772686421	160.775392138888	-34.7188949550577	-60.5600938237977	34.9399889519804	-2.13651377273344	713.552341852804	495.931322285022	-22.9558230173743	335.607110375305	56.1230112353918	110.286596340026	-3.45693237970597	62.6226414479479	58.2895546395771	70.7654453741287	641.939472334352	36.2718096429607	885.423959848479	104.244562407321	59.6057396963979	178.304427359535	127.578492460758	70.7654453741287	11.923360891548	-14.4541252558158	36.2718096429607	91.0558193336393	NaN	-16.6424766410612	61.7275642799519	32.4694156694403	158.906415022008	16.7954074852377	-29.1816831884233	16.7954074852377	132.783068048337	988.5839149058	-23.9570137936891	989.628848784747	70.0870353115266	34.559283427334	-44.8556913726259	822.439428153252	NaN	NaN
1056.41603936636	-43.2404105757529	1916.5767594131	-6.13543833844237	-11.757403828944	-9.50861763274332	-12.8817969270443	-11.757403828944	-2.76225904414141	-30.8720864966494	471.731628354193	243.917204386311	-41.1262415346211	388.064650422371	45.5789891637612	-19.4499338600255	22.8188661054359	61.8362199197079	-41.1262415346211	-11.8163266364542	1080.73887938862	25.7529508941478	1261.47756588719	67.3837719415716	38.9529673238188	86.6761036464753	113.076136505817	122.214609418666	-4.70862548201599	-17.908641911687	63.3222284247498	35.9068096862024	NaN	-65.4465853640087	0.415076300605586	80.9126627795786	19.2326939190668	5.6421923057337	-15.2662717147788	-52.9015069517012	488.627711179572	754.16520424008	166.63736526368	1277.92222795392	-14.2208485137531	5.6421923057337	-111.445206209136	1020.74812050161	NaN	NaN
1522.45971107738	7.86360534322036	1093.73674206942	-13.5162802503524	-72.0296513485517	151.896518815711	8.98886247972419	55.1244050763813	-34.8961658439252	346.566003430874	563.740630776113	845.04100762809	72.9769643283367	400.453566963906	79.4831219965931	19.8433433709099	451.418468698581	2.49358958889295	-24.6154006955085	769.276966115478	1475.5738743251	76.1913669802806	1187.97383832032	51.8012579198044	108.711512394249	-30.5153601593026	95.5002033198242	91.4351851430782	18.2648579616497	-7.14150564301294	-22.3853238058105	22.3298761383958	NaN	140.906343991656	-18.0724292113933	-15.9806032481952	-40.0366018249725	82.3352170221117	-31.6692979721804	-89.194511960126	-79.7812951257349	706.745267036721	37.3609588133543	1187.86523857227	14.3508732181761	54.0955665189384	24.8100030341662	368.91537398024	NaN	NaN
1331.56465266166	-5.14275942840052	285.39684656927	-40.0525570482757	12.8752006334705	-25.4129644980055	-67.0794971410823	16.2535681450714	-1.7643919167997	-4.01663692453358	159.271126136173	292.430544880926	-7.00306561490374	744.835673782234	-4.83325684319483	41.8176317485468	417.194549254189	36.3931098192745	38.5629185909834	141.973027775265	1375.74528490874	-26.8696718819135	753.264970509989	-32.9724200622934	64.6715508237857	35.1749346186159	9.74681720036618	180.623766251005	-20.7669237015335	7.7125678069062	31.106435831696	-10.5956767342336	NaN	-34.4844591860165	465.696280600984	41.9029759697388	37.7173630844919	-39.7164752925751	16.7892986582576	-41.8092817351985	-4.13876576797674	312.921410289473	131.893653002546	782.756456658434	-56.4589268335626	17.8357018795693	87.9447177074543	9.46447610907557	NaN	NaN
531.801586772954	-0.137317164857569	387.54696875592	-19.2961336202448	-21.550112026761	17.8945100872716	-8.02624158766409	52.8311753882719	-68.8836585636001	21.2754776970459	8.87859646120703	476.284899709572	-26.2783150895952	542.497331896935	-28.4492145055743	-15.4238180096996	760.672723202837	63.8140106735384	29.0796200178724	72.4739208983223	1075.20031644871	20.5561075246474	92.8338477115282	67.3839391950208	73.4919172389826	164.093591557749	37.8620453158724	115.229767206055	31.7540672719106	-49.6856399809128	52.1139940851165	13.4301331400253	NaN	-53.0056694909384	731.117877195503	-11.1299126585516	95.6532672640345	82.0436462935088	-24.7395336290773	5.62039007440306	-15.3174883417903	676.6793933134	20.2769049657384	60.0588739565058	-78.1311235903704	51.6837225900285	-66.6152904614641	75.7622827686508	NaN	NaN
591.36159935811	-7.53059388985496	236.08656946525	-3.01916493883451	90.5929857948399	-67.307027490876	7.13155020096151	-32.3434531204675	335.3380063877	78.1865561795337	75.9308417040234	39.1347035936412	106.466429467314	554.982603432261	46.7366726438945	82.574526737946	710.27997117315	1.12485834237452	57.5966284299707	21.1952453858329	1911.1981304425	-13.4463169278743	220.893663429557	3.87446422897926	18.1386369463881	56.855677179355	16.1008979867583	112.893498569175	92.5161089728771	-9.37083900861466	548.96963592996	37.4971570628715	NaN	-61.0704077814442	1560.28169720408	124.316751509536	39.478559969596	131.648447074716	19.578243435536	0.725311982215924	-50.5965569740442	1337.18867500646	-6.6063835829641	76.1370377954961	-122.866127545104	85.5635035221562	-30.6962404399842	-115.534431979924	NaN	NaN
439.941555652704	60.6894145430404	79.8777669206126	-66.856692437293	53.9170548803678	62.9468677639312	-38.6385271761573	111.482112013085	114.868291844421	-70.2428722686293	120.511924896648	74.1903715895656	151.33485348566	409.931849137357	-20.3387822831135	-54.0215842377463	508.807171004182	-11.6464462948212	-55.1081262362829	52.4278041112571	1726.8476459404	38.1513864586335	65.6844776458362	-1.6186341451038	23.8749688060098	122.790148256331	90.1583364789053	100.355777659351	11.6380393894753	82.0003835345489	795.821266165731	89.1385923608608	NaN	17.8310493288822	1177.83055816732	74.4163912234401	-46.0894294779332	31.4534464516462	-107.914154881246	-75.4299771269632	-7.31799151314353	1033.22357332567	110.044199082977	-10.4616216183967	-106.866278179495	44.027966872659	NaN	-5.22223810964138	NaN	NaN
19.4437340609697	34.1284992785067	174.19856750732	-18.9625749695114	-66.4056625953999	-52.8504947022889	125.625882557006	5.88856616785875	83.830781553247	26.2213180075253	-9.92579637410408	-21.1693422891889	-43.9982106299129	67.9719531364952	58.188152419042	12.5304157375941	311.479882104217	17.9658605806236	4.92079295735278	47.9923223856238	1607.50007846323	18.3943348684442	14.3118538315918	146.992487529294	-4.05931083424385	210.270943600505	106.16767716077	39.8273603119191	20.4355753868703	1.04379046182161	1089.02498678298	63.3016262738202	NaN	-66.7389197168537	3441.10303319488	99.9517170174456	32.8561148099289	90.5163979570135	2.45342005964789	-0.691686293829453	69.5490222671646	90.5163979570135	30.759377240944	12.9371079045724	-121.254096510461	-44.7231752425123	-63.5938133633763	-61.4970757943914	NaN	NaN
45.9625325414508	170.314164649785	77.6156752599359	5.26563476054133	-11.6914059815043	75.3547364943298	82.137552791148	1.87422661213222	379.451000468347	16.5703285885717	-13.9523447471103	-41.57819574527	-8.94910105586143	231.418563156115	42.1698139575453	38.9069044886045	517.466959933263	19.3294476749593	78.0618181158948	133.441028207432	817.844626029932	142.634509372212	29.2482416732606	73.1726516827643	233.547823112813	186.558919381716	32.3127353948538	14.9472709724919	141.613011465014	21.0762584156785	699.350868794991	145.699003093805	NaN	-49.6488051963476	3572.06936596397	22.7226265470819	-1.40118403406128	25.8692105359266	-50.6976665259625	-114.678207632473	-55.9419731740371	190.540439285469	123.413314190114	76.2145543574428	-47.5510825371178	-46.5022212075028	91.9474743016666	-67.4794477998012	NaN	NaN
67.9969369606335	-22.5104861347952	114.381991297041	-8.93437267048087	-5.54034430440229	-23.641828923488	302.184894220055	95.1491638892622	373.459489907705	9.16711194860488	163.029731210834	79.4563753991114	40.2817311493773	66.3981606492	23.9589627119881	109.925543148904	40.2817311493773	94.6909592740079	23.9589627119881	50.3446021052546	1020.58043763401	59.5459956982565	156.671816957721	89.1949306090406	85.1054223454841	1385.56905015642	14.5614047991359	58.5236186323674	-7.93089065042437	-3.84138238686795	914.253222781548	-5.88613651864616	NaN	776.509569864923	3574.08823436108	-38.8387505827582	8.38219461691442	-15.7529551518071	166.83469962026	154.242447567014	-46.1842309471517	383.001693200984	-11.5555378007251	37.7641160744885	-67.1713177025618	-20.9997268406597	-17.8516638273482	-96.5532391601359	NaN	NaN
-9.56972850767665	-35.6107320477613	-7.3052934172345	-60.5195180426249	-37.8751671382035	-46.932907499972	767.131507513979	90.0654154717777	444.449507125973	13.0746223967448	154.601815549379	38.3917445274964	0.286082948284387	13.3508812040142	-13.8674484954229	197.346789972209	22.0607467078341	84.1185384225508	-36.7308454429501	43.8493482938159	858.362508689917	72.5005649911662	-1.17399223059166	590.268981021854	-29.825208927942	671.106342417949	73.5238227303573	75.5703382087395	80.6866269046949	168.686792475128	597.431785196191	18.2679048140389	7.01206968293699	260.689618797729	3576.10900155381	-18.5698985591798	-32.2179200841415	29.7231006829923	59.1188393521406	-68.9625934205769	100.062903927026	-30.1182244649166	46.5206656367914	-0.72248579576837	-31.1680722745291	-45.8659416091032	-116.205744853137	51.7699046848536	NaN	NaN
185.819134783512	-43.0657836321448	47.5817088096995	-53.2636265318523	-26.069378799299	16.988180110577	1273.58904408564	-22.6700978327299	1414.0926573705	74.7759565422528	-19.2708168661607	-13.607137668205	50.6605219811288	81.160428255389	-1.62503163188855	373.088102594736	58.2854985496938	86.6068400900783	1.64281546892504	-45.6124395716881	970.334372001257	123.370649046796	72.16365249574	742.97530731457	-33.3227603994348	900.692856691821	162.287966425598	2.52213718630423	30.1739153238743	86.5016115300356	581.161198213234	500.254143662566	158.191406701514	596.211453909641	3391.17083947066	-44.4970110254289	-5.6343664310066	-51.8494032459953	263.253120492564	-56.050770229176	-59.2017954665616	80.4936567241996	-20.3391508721394	-35.0439353132721	-46.5976945170193	-3.5336829394162	5.91939277274057	-83.3596556198512	NaN	NaN
202.343178778123	115.027402326844	-15.3792767887032	198.941265409892	119.56328681782	17.5058857708696	1075.50094329092	-25.5850168933982	1051.6875497133	-69.8098906804099	-50.5323815937638	32.4263841124927	-2.44824309428215	3.00091740677642	22.6178952105873	272.18944615907	52.0433619163035	0.821253206352989	128.331608931123	94.3766787641171	489.010782208522	85.1514659563258	29.8001891095781	474.66045117418	48.2506147251607	563.837508316162	-10.1757330575174	22.6250235924071	85.1514659563258	22.6250235924071	692.99048762524	61.5759221141926	1124.52544230081	713.47523410499	3580.15624305137	171.243782266157	79.8210374793774	116.600302623484	769.169549894637	24.1267216897299	2.05916260326584	-25.2625772180707	27.2792301306534	33.5842470125003	-29.4659218059686	96.6344158309691	-6.34752657253	-74.6518761258713	NaN	NaN
902.072504954561	-26.2347541768599	125.835139128287	223.432234831591	64.553241826213	-75.0333020285116	1191.45924221436	-3.53775517609171	561.617519943037	-51.201453077705	55.4744422259057	82.8679228182032	61.060275045429	-30.5318456002226	6.54115561349357	626.968734748919	93.7717467045903	-20.7184041024742	75.2352460977323	3.7780952232226	297.188036619992	103.291257165483	78.6694439014189	704.473864363059	-23.92144469885	823.479295139371	30.4517262592925	26.3480907152818	-5.4550847508016	31.4776351452952	617.271609052831	82.7730794454297	428.504374028336	550.144078911428	3582.18272273147	-50.1659299724998	-32.2933027377769	-9.16402043401792	1024.29436613849	-15.4720065168613	-50.1659299724998	37.0945441735001	105.43106007097	-28.087978682548	-8.11268942021069	-29.1393096963553	NaN	-107.989135731897	NaN	NaN
1038.42937252199	-46.1929117235507	-20.071118490412	26.4938172730091	-28.0212294744107	57.1585310684327	913.499057059152	10.5935953050116	31.0367378352941	75.3302133175726	32.1724679758653	5.72123783581364	26.4489692639577	6.81217106887386	8.99403753499429	754.101435715121	-36.8251582535347	-34.6432917874143	158.451890464244	-1.75307127061929	537.314648684261	13.6488635852344	-29.476554011156	240.570703794812	32.1311854122589	800.17433689083	117.355224947983	-21.2621887547007	21.8632288416897	96.8193118068444	367.89336526987	199.498877512536	276.508551791804	831.581561985362	2978.35913611361	23.778927526521	18.5197957917629	39.5563227307952	680.118568024329	23.778927526521	-89.8183179442535	64.800155057634	0.638747893585442	12.2088377100532	-20.3977790454469	-68.7817910052212	54.2818915881178	-104.543886801576	NaN	NaN
469.162057103579	-52.5427120566503	99.7632554106061	-12.761302643561	-3.66840906342625	31.5665535595958	851.063587469237	-34.3569248963809	37.24961204718	-8.21485585349361	104.309702200673	1.62603731674421	-35.4844402501118	19.0897914658529	35.4620609806423	325.796973709574	-0.556931951894381	-26.7525631755574	30.0046378090458	55.3949136568207	733.666328870305	-1.12770427763631	-14.4875957894171	419.195036362235	45.118074032374	279.43001746976	50.2564938445974	-13.4599118269724	106.779111779054	21.4813428961465	26.6197627083699	175.633937262848	691.531286410074	697.617119731403	3314.74229948718	-68.4734033334155	-26.3805174507331	98.8458180502469	1126.96455573476	11.503079843681	-47.4269603920743	-0.0724637740566585	103.055106638515	-16.9096181271296	112.526005962119	-39.0083832155378	-68.4734033334155	-27.4328395978002	NaN	NaN
203.858880644723	-9.99010867846413	284.620998952948	-17.9525710468807	-6.57762480628562	36.6471709079756	1271.9663326366	9.34729993054744	59.3970633891656	30.959697787678	-49.8024205205468	-0.289231865303741	33.5639025257785	12.8152072538249	97.9940615281608	296.744721501611	-15.5777441709538	100.178134714682	178.804769429454	-26.2155994617621	144.527652359401	95.1561096641246	21.0987956212107	141.441930940946	62.241747867274	387.271070611174	-1.52982811412413	49.898862193455	20.0702218150591	23.1559432335139	6.69876233508853	126.013323848672	412.985415764964	224.518794523671	1397.35850862671	64.4903954719099	91.8636742570796	99.2334031607792	1276.28439092308	28.6945693682265	-83.957001016895	22.3776588793412	36.064298271926	61.3319402274673	26.588932538598	71.8601243756095	-42.8970828391404	-47.1083564983973	NaN	NaN
435.614795192725	-34.5357001687721	63.364887243065	-36.812458015559	-32.2589423219852	-33.3973212453786	25.798382771081	0.754046456425011	89.5476024811145	129.390864799885	32.6286563114418	-33.8915233248926	1.0713282184983	33.8490015404273	-20.780453996121	161.68192749595	-30.6137559926997	126.719075952559	-59.0210728717049	132.927291244812	437.648988129225	22.7745156818658	-37.9639306565813	157.634455857062	76.3067056750734	39.2459587566989	47.4816802941154	20.7155852975116	40.275423948876	79.3951012516046	119.54424374651	35.1280979879906	302.789047954029	239.712269072348	388.229705342904	-10.9767368311429	848.528426266541	11.1428813368122	985.459395877692	51.1688570693024	48.0089116167374	-25.7231489431129	-41.522876205938	-78.3889064858632	-36.256300451663	-19.4032580379829	-53.1093428653431	-106.828415558948	NaN	NaN
233.671516559626	-29.4986057453509	55.9462391588626	-53.4231623185306	-118.361244445733	-19.2452243568453	59.3640329550311	49.1106515665255	36.5787409805742	-20.3844889555681	20.6290365984543	11.1784032544756	221.061703269497	135.796612638395	123.772048575034	294.302229837239	-11.7775826846674	16.6441141923667	-22.7090045604498	40.9388726904026	123.367522653158	38.8781564413337	127.488955151296	47.1210214376092	31.6656495695926	60.5156770565569	-18.821898532595	60.5156770565569	-20.8826147816639	6.93705458076603	62.5763933056258	-13.6701079099228	34.7567239431959	-49.6316834193323	91.5791722649123	-40.1473722166592	385.59281954778	-34.8783104373963	305.503080502985	-50.6854957751849	36.7809297605786	-14.8558756761975	66.2876757244506	-4.31775211767174	-71.7617428922364	111.601607026111	27.2966185579054	66.2876757244506	NaN	NaN
648.235808070439	-21.0332123942435	-6.21124090183996	-19.8930607409817	-39.2756388464325	37.1145219221088	-13.0521508214108	54.216796721036	373.459259634343	-50.6771553790506	9.75088224382538	26.7641951513401	-9.32776706219041	12.5461494308584	4.8902786582913	39.8885450471694	-8.23407123753798	48.6381116443889	-1.67189628962334	96.2598615330594	132.353702786842	10.6658951312316	42.6347259560107	-4.80289397753246	30.2596946689994	109.666145427322	28.1971894544975	27.1659368472466	-32.6467143733078	129.259944965089	34.3847050980032	-41.9279878385662	217.94766918867	-73.5628000387852	160.494026725851	12.8906224598641	1044.00583226083	23.4337227645774	924.868798817567	-8.19557814956256	582.218038914384	125.701795720297	83.5293945014434	-91.4860705567978	-30.3360887894605	144.679376268781	-30.3360887894605	-84.1059003434985	NaN	NaN
144.908906335657	9.12513559775171	26.2407369512692	171.152828411051	-44.5037486432699	-60.4783099065529	-57.0551896358494	-2.28526530459331	74.1644207411183	44.4973783950213	36.5100977633797	127.71728410918	-27.6662191291599	113.492033812712	24.8577819654902	54.4025325812309	347.661538693027	40.1772822847632	-21.1007189923286	304.434984596009	44.3335262153234	-11.4025005805377	43.3013775709556	24.7227019723352	71.1693909688862	11.3047695955538	22.6584046835996	-1.08101413685975	56.719309947737	116.583931321069	29.8834451941742	37.1084857047488	114.519634032334	44.8825728652943	26.9508338838861	-44.7761220417465	1216.77445570909	169.349937559775	461.53180213919	-14.1866849558149	2671.3549295539	109.225871563288	35.3892992869018	-108.064612564364	11.1287112532319	-57.4338201462699	-23.6799585342075	-34.228040287977	NaN	NaN
69.020698376181	6.21455316804897	35.9047309028023	39.3305206414277	-20.049834828079	-14.3401852637033	96.4270162851841	49.6078898573038	-6.34667587357744	200.342638356821	115.839824804061	-44.9284607765201	251.763635386646	68.9312366440308	70.0260414269207	32.8026788086637	-8.79990294115299	73.3104557755905	12.0013879337554	346.651736979426	199.959170907901	67.7292521955397	40.8700499570914	52.2335585964349	-19.0466319594473	-14.914446999686	-39.7075567582537	32.6056800375688	85.2910382745252	57.3987897961365	39.8370037171511	71.861437155301	60.4979285159575	329.123092053517	26.2500429686843	27.3053497599207	1399.20417836718	60.0198602882476	191.933209192792	-44.4555120441513	798.734614153694	414.602942143662	99.0662115639926	49.4667923758841	-87.7230904848418	75.8494621567929	33.6371905073388	-78.2253293637146	NaN	NaN
-10.4144258439192	-19.5569948393432	93.5822964790284	23.8702078889206	-44.6990595767591	-46.9847018256151	-83.5549778073109	1.01378540036073	87.8681908568884	1296.97294050171	33.0127768843446	-37.0149320040134	149.196285975465	-28.2520511579203	57.1860370914876	-1.96340861964096	38.5649152935397	45.1370759281096	36.3741950820164	1285.37263994703	45.6721076995637	46.7060530976016	-64.9600498904937	-27.7380155611286	139.761138921014	108.742776979877	84.9620328250047	53.9436708838671	157.338210687659	93.233596009308	46.7060530976016	-6.02516220233229	50.8418346897533	521.777352199069	86.7853301673675	35.0508421101991	801.565910059266	284.221029487582	156.468518162737	21.3253656868687	1427.65879613888	1206.99536748687	-14.5720341895339	52.9995420484004	-91.6458633359277	-1.90236364492118	NaN	70.9482419866017	NaN	NaN
35.8348739686506	22.11030923088	-51.0873693705629	-7.62624770095616	-94.5484910401697	-61.3807929238908	0.379748396076667	-64.8119341083335	50.7031524345687	2333.55575381707	39.2660151530932	-12.6546312419027	50.9084963101762	28.9901764646318	11.4555205881962	-24.7097071569521	196.665323283047	13.6473525727507	57.4839922638395	1044.96965605388	71.1794545515958	-22.9915426181255	-50.9323879322187	22.5416867826188	121.886914566061	122.921760688805	51.5173782194562	100.155145988433	42.2037631147585	115.677837829596	66.0052239378748	129.13083742527	87.7369925155028	526.591554925152	76.6054381281928	35.4095260270627	1035.73077627758	-14.2368295819914	418.848400199119	-56.489047121612	1346.28457519379	455.819090546287	61.8171619893256	228.713421270827	-64.9394906295361	-5.78638607406729	-117.754762554062	-79.7277667684033	NaN	NaN
-12.8459648155192	5.46775882125514	212.641757462265	-20.858218906608	2.03393563935995	108.482454278111	28.3599133672231	5.46775882125514	0.88932791206155	763.198074292794	84.4456920048445	-27.7426005675367	38.0457460301771	-15.6814036912891	-8.00609658822254	137.824738370043	147.6929903597	9.53746250450113	119.184706834024	1056.8700653913	23.193144070646	83.2665523237502	13.8714083072332	14.9071567253902	14.9071567253902	18.0144019798611	51.1583513608842	-16.1652958193189	225.164085611255	32.5148798340587	42.8723640156284	7.65691779829141	56.337093451669	116.085765343875	464.831570848271	37.8821604731924	1009.08638852937	155.187567779217	417.275324643126	31.5413276458398	182.664510031078	357.037412783276	1.95077445152738	-1.21964196214895	35.7685495307415	158.357984192893	16.7460510486836	-7.56047478950161	NaN	NaN
-49.0024328162946	-49.0024328162946	345.050642237156	-21.5103578125654	5.98171719116369	31.1827859445821	27.7462765691159	-43.2749171905177	-8.90982343585626	1757.45599555374	105.640489079682	16.3936913218841	84.4095178217946	12.0055734831802	28.4610153783199	35.0431921363757	30.6550742976718	22.97586807994	106.350107015314	1698.03918412501	-2.07056883197059	-17.6203531577966	-5.1805256971358	801.334954669041	-18.657005446185	34.2122612616235	64.2751776248871	42.5054795687307	-29.023528330069	55.9819593177799	13.4792154938554	13.4792154938554	44.5787841455075	403.013087329015	158.775406504686	-20.9666096863792	557.379760057811	148.202346728741	992.989822826745	24.4975473501843	217.984541249977	1155.8149433763	82.6493761178817	-14.6227738208122	-82.2903563868601	-16.7373857760012	116.483167400906	-73.8319085661041	NaN	NaN
0.764480679014714	21.3996793290792	1340.9059930082	8.7892801540398	-21.0171178960534	4.20368045402547	1.9108806040183	44.3276778291509	-46.2379162461322	1400.51878910839	-55.4091156461609	82.5265899963392	11.1834322480401	50.696565770175	63.8676102775533	56.1845009815826	16.6713674594477	39.7206953473597	259.238103803665	2188.84491324381	233.048577933802	129.292804177303	-31.528645145271	1299.65793215062	164.569767254513	9.97366435732871	67.0393399234034	57.7013202853184	17.2365685202837	33.8374923213236	-15.9652790817961	27.6121458959336	43.1755119594085	162.366645263655	193.043047053512	110.534104308378	104.187262558753	373.928036917843	695.501352232211	-67.1774646811404	432.107419622745	282.956638506542	47.0656868121216	-60.8306229315148	-4.7668541431547	32.2563893963284	NaN	-80.9289551386627	NaN	NaN
37.9890995651488	-69.85692466786	1162.34126710077	33.3999070445953	23.0742238733497	-31.9960863732931	25.3688201336265	-48.0582601952306	-20.5231050719092	968.447883107385	-20.5231050719092	125.665700012738	76.2491663738317	122.371264436811	-40.1542239755919	-35.7616432076891	13.6548904312172	69.6602952219776	718.664103679613	2451.00805229437	-34.0381419032769	2.30812504069203	110.308461102771	1743.81354404172	106.15460202346	41.769786294144	6.46198412000276	114.462320182082	50.0775044527655	93.6930247855282	151.847051895879	28.2697442863841	19.9620261277627	56.9555222567827	175.486064616867	107.75432612539	50.6056717732068	125.745569162189	471.812420517076	33.6727371503377	344.815410845558	-4.42636575111784	-23.4759172018456	97.1712419860969	-34.0590013411388	50.6056717732068	74.9467652935812	-88.0327304515341	NaN	NaN
71.8275019872543	112.014423022548	29.3441854642299	-65.9562272766084	-9.69453782719781	163.683321496496	45.4189538783473	267.021118444393	55.752733573137	1437.03461944336	25.8995922326334	-59.681706277654	27.1159025826467	296.298360440541	94.1368410697143	12.8327517575339	11.7340478479098	-31.1154046274285	31.5107182211429	2022.44665416553	34.125360373603	257.590639079962	134.944579138798	1091.16809732415	23.7316264802839	638.001299575439	24.7709998696159	51.7947079922453	154.692673536104	150.535179978776	211.858209949359	95.4483903441853	48.6765878242496	5.44373871973922	71.0899801249567	26.6199456246481	252.146549161928	373.909738865154	212.970566387846	-64.4377440664601	228.852721566528	77.4428421964294	35.0904283866116	-36.9086750900785	2.26730768400289	-1.96793369697888	-44.3203475067966	20.2670835531754	NaN	NaN
-82.7331857449947	59.7550616731381	336.687865122896	-51.7075189684658	-18.3836546529347	-10.3399632664272	8.04561704558992	-43.6638275819583	122.955493995697	842.291323703367	8.04561704558992	18.6053552541336	-1.18138227555767	91.1567261963348	19.7046184502275	62.5758830978919	194.487466629167	15.3075656658517	235.160204884643	1051.14689178404	27.5078291403572	-0.579828066329113	-34.9091868745012	824.36506693005	18.1452767381284	905.507187749365	12.9438587368902	60.7969043482817	65.9983223495199	-4.74096246731967	39.9912323433289	64.9580387492722	-29.707768873263	25.916337488641	108.542732214562	-1.62579408666584	42.8653415349837	127.610361766697	59.8143455813264	-59.8879954959688	108.542732214562	38.628090523398	-9.04098335694076	86.2971644037368	-60.9473082488652	-18.5747981330085	703.876499342348	31.2129012531231	NaN	NaN
-21.336413364415	-35.1364278888736	186.813805712836	12.01362173636	-44.336437571846	-37.4364303096167	55.7136677304789	78.7136919379099	-4.08639520884172	775.61442542307	77.5636907275384	29.8829540007862	35.3820692620586	140.96508227849	-20.7089064029206	27.6833078962772	6.78666990344179	-9.71067588037563	147.564020592017	1620.15484218371	32.3318468754702	44.8261917565842	-32.2222683436188	1333.82610532485	-19.7279234625048	291.589503158586	53.1557550106603	3.17837548620422	152.069318652813	-27.0162913098213	10.4667433335207	40.6614101295462	35.4554330957487	161.928278553999	79.2626588242698	172.526434929605	52.7672678852541	211.739613519348	1249.2991226912	-44.7357707703238	71.8439493613454	-36.2572456698387	63.3654242608604	112.116943588649	136.492703252544	94.1000777501186	664.280890757737	-86.0685806351883	NaN	NaN
10.2333384949861	-46.1610099258965	667.400133358741	-32.3501490881294	-32.3501490881294	6.78062328554433	-15.0865730409204	105.758459289542	13.6860537044279	-45.0101048560826	40.1568703101483	13.6624590176616	-29.2524966624236	52.1758807818407	-7.24482708289275	73.083166882395	-8.34521056186929	18.0639929335678	59.8785651346765	1384.61102380847	79.8907898488644	-2.43580638341091	112.196163053934	681.187574988394	5.9010641211233	358.133842937694	70.5118105312634	9.02739056032363	114.280380680068	86.1434427272651	30.9116756347259	10.0694993733904	28.8274580085924	-29.5691528629154	-6.2421348647248	-79.4041458590498	4.36105513445274	243.993149115865	115.694550125817	-5.18181586480705	66.9198761296002	-58.1977658606947	423.187060101965	-29.5691528629154	-45.4739378616817	20.265840133219	29.8087111324788	-56.0771278608592	NaN	NaN
137.45301390732	-3.06784893611405	6.14663387329143	71.7998238903055	-4.21965928728973	39.5491340573863	-8.82690069199247	639.642327019918	135.149393204968	72.9516342414812	-49.1402629831414	52.4726488064791	140.5482069771	56.8764267150101	2.93014733550482	59.0783156692756	-6.97835295869003	11.7377031525669	37.0594261266204	981.769761216729	63.908796639244	212.018179559702	217.233298676619	950.479046515224	-3.8877518806839	174.469321917896	112.930916338269	61.822748992477	46.1773916417244	62.8657728158605	28.4459866442048	-21.6191568782035	-11.1889186443684	40.7746664579812	56.6870090677126	-21.8138811402956	66.2344146335514	61.9911232709564	372.812215581043	80.0251115619853	-58.9426805630022	8.9499812385184	7.88915839786964	-35.6045780687295	3.6458670352746	-12.2664755744568	-5.90153853056424	-120.47040532063	NaN	NaN
135.768673839497	64.3002162549785	187.640941441164	73.5219527174971	20.4969680580153	37.7877239252376	-2.55737309828106	277.55287195072	-8.32095838735516	399.740880079091	90.8127085847194	-28.7417279398546	9.81098372606059	12.0139958212557	52.769719582366	-1.20407674991517	7.60797163086544	28.5365865352194	15.3185139640485	133.501829434797	247.291337606098	128.282127225104	747.338809294661	651.296288636315	-8.47407066884535	262.950444235176	1.96533375054009	117.842722805718	172.127625786523	12.4047381699255	22.844142589311	165.863983134892	59.38205805716	-34.2164516862195	65.5483013947562	2.92999892903742	98.4494433682695	103.756079170449	18.8499063355761	103.756079170449	-33.1551245257836	112.246696453936	64.4869742343203	-12.9899084775012	45.3830853464739	-27.848488723604	293.733640888477	81.4682088012949	NaN	NaN
36.0235384395334	42.945289598133	45.2525399843329	-23.9649716016629	37.1771636326334	15.2582849637347	-12.4287196706636	195.223815087324	-19.3504708292632	26.794536894734	33.7162880533336	44.250548043043	10.0864341143796	2.3719567756492	22.2091842180989	72.9043210154704	53.0670935730207	-14.1590660930589	18.9029796443573	-19.3376095801421	948.201521595283	-23.5170442720446	476.970260083278	195.903277052836	112.314583214786	179.185538285226	251.280786720544	63.206225584932	97.6865617931275	30.8156067226877	121.718311271567	118.58373525264	59.0267908930295	6.4607776852962	323.948533714164	115.829469561461	100.963822121983	44.6867282439559	47.8722241238442	200.776026358483	39.377568444142	98.8401582020571	68.0470313631368	-56.1873079525072	-7.3430377942198	18.1409292448867	61.6760396033602	-59.3728038323955	NaN	NaN
-127.37829542178	58.5018010042669	57.3472662438566	-61.5698140783971	-20.0065627036288	131.237490910111	74.6652876500101	512.233961845487	-30.3973755473209	59.6563357646771	-38.4791188701925	166.935754865754	29.1068912457963	144.883136686561	61.0831876056264	-50.2825341992993	12.5674276114014	125.035780325287	29.1068912457963	185.210099216783	895.293714808351	-5.12159156033795	383.908018159932	5.33619364719619	-29.1744975376665	78.5406900999352	473.844970944726	144.4247369074	28.3433211037713	140.241622824387	108.868267201784	57.6251196848669	54.4877841226066	-67.555701782068	29.1169870501238	-38.8725963043847	82.2338490458335	134.288373801629	8.93257949175407	33.3663360097805	47.1767201286651	49.3013946084935	72.6728138866058	111.979291763431	13.1819284514108	-40.9972707842131	-61.1816783425828	-106.862179658893	172.53251443854	NaN
178.072981283339	-21.8191357391207	52.1293931015579	186.161101625288	-37.9953764230192	106.435343968931	237.000715203255	237.000715203255	10.5333456286762	9.37789986554059	3.60067104986257	122.060793557559	59.1787240655189	-12.5288990394391	102.203297928494	107.719268936567	22.7733154122326	5.12220818639674	43.7340052429126	226.83307665827	1379.24976514798	47.8473784459709	487.461374055126	49.9407784250622	124.2564776828	105.415877870979	507.348673856492	109.602677829162	103.322477891888	80.2950781218847	113.789477787344	101.229077912797	90.7620780173408	-19.4157121627792	19.9094788733459	121.942406967076	63.4860419133765	NaN	NaN	58.1718269084947	-26.8556131696137	-78.9349202174551	37.977809889944	NaN	-65.1179612047625	NaN	-39.6097291813299	NaN	NaN	96.4341749436435
-64.1071086722919	19.1506820644262	53.8414282047254	-39.8235863740824	26.088831292486	-14.3837058711963	38.8087715439291	515.228351870705	193.760770970599	59.6232192281086	-14.3837058711963	29.6783619409276	45.1309749222441	-4.53813823198774	-51.9997352460315	31.8858780811156	-14.4719608628341	138.950410880238	60.5835879035607	116.624122325005	309.386769714941	75.7668220630073	1142.24712120951	96.7192837358265	9.76656779362674	174.243391925258	1847.29745649987	-6.99540154462863	128.147976245055	29.671406382805	77.8620682302892	20.2427986300363	158.529045670643	20.2633426327436	18.1366441450701	59.6072646547023	57.4805661670289	27.7067873396006	18.1366441450701	-67.9946446057045	-66.9312953618678	187.209173915109	58.5439154108656	1.12305624368254	-53.1077551919903	46.8470737286616	-77.564787800235	1535.53601510007	37.2769305341311	305.240939980985
-64.800127806573	-53.2274069221262	25.4670950921119	-59.0137673643496	-17.3519721803412	9.26528585388642	25.4670950921119	1.16438123477367	43.9834485072268	24.3098230036672	-23.1383326225646	176.839430183071	100.641176628684	116.101691842617	44.3207283493541	-7.58242986885159	75.2417587772213	16.7126654673298	-39.6077828119998	74.3762153569691	523.154676899936	38.7255899072941	1098.80742313145	58.6479982468184	16.7060859530832	317.639306660633	1221.48751659063	630.106553248961	154.065848715066	89.0558846597764	53.4052592101015	60.7450938615051	187.619378550054	54.6609346644395	82.3211898632256	-1.72343170231701	-5.97885557905335	72.7464861405689	165.301955459584	8.91512798952383	-23.0005510859987	-53.8523741923371	-2.78728767150109	84.4489018015938	104.662165216091	81.2573338940416	-12.3619913941579	869.574607059448	112.10915700038	190.834498720002
-13.3758094061447	90.8610582014219	38.7426243976386	-22.6413087490395	19.0534382939871	28.3189376368819	48.0081237405334	30.6353124726056	-34.223182927658	78.1209966049415	56.1154356655663	-51.51067561645	535.184607093804	65.6074034179887	26.9363395858627	83.2856040269605	45.7194277328953	-22.7835996268707	108.698017402358	122.3084372937	67.7357807151572	-42.4590066069005	571.483379901707	343.747486102788	42.5484007558297	1412.11218604426	942.997234301787	440.29910928021	33.1031332710819	33.1031332710819	22.6083916213621	28.905236611194	-4.67793666790931	29.4869878308083	7.1353610989291	48.645525029562	123.150947469159	23.1008087645571	-39.6966187202465	-85.4642353617135	-0.315181145030649	194.463280375631	48.645525029562	117.829131580617	-37.5678923648294	40.1306196078937	85.8982362493607	1659.02701290258	57.1604304512302	356.246483387329
-32.5754357911829	23.0615656341512	114.63079714668	126.221839110292	76.3803586667631	78.6985670594853	12.6296278669011	48.561857954096	-61.553040700211	127.380943306653	-36.0527483802662	112.341294348387	980.122008714882	40.4868402925624	178.668482707609	-5.94219155889339	-3.73128528025264	4.00688669498999	80.2831533080959	20.1179182118658	243.85357847529	-27.1501790268858	221.795133097206	389.859478834989	43.226765750811	1098.88093741626	1032.70560128201	1625.1324200077	69.4868197723396	92.5956673112849	195.535079075677	75.7892327375065	58.9827981637282	-24.4624880225482	95.8679202989202	92.6733076886157	12.8079924310039	55.4028272350635	308.842094319218	36.2351515732367	-22.3327462823453	292.869031267696	68.1812776762814	-70.2519354369123	-45.7599054245781	-28.7219715029542	-45.7599054245781	1136.24676038808	41.5595059237442	1051.05709077996
-15.8447864403038	-10.044674303372	21.2759312360595	38.6762676468547	36.356222792082	40.9963125016274	85.0771647423088	-59.9256386809852	95.517366588786	-12.3647191581448	54.9165816302637	102.716071413913	1208.73539136263	-26.6881890200868	-12.3099378607536	158.017037411348	42.9910281366821	79.4896656949897	7.59840989832327	130.115539041494	158.501497624231	85.9596034683485	774.581932049552	376.127180091879	84.9082716689879	2135.00528042219	697.834710696227	1059.49284967628	514.90297760748	132.218202640216	210.016755792901	2.9043913188598	117.499557449167	77.0818855296931	58.9704417297464	27.0090703180759	-2.82154299948326	318.922929211333	555.437077657696	-82.7249715286596	34.4667236474657	576.744658598809	25.9436912710202	-28.3906401288197	-4.95230109359463	100.520224564918	-27.325261081764	1714.56948085428	15.2899008004634	901.685267950793
257.480598921141	121.650371537242	-10.697029503479	9.03898644119	19.4874654707206	-32.7549296769325	-36.2377560201094	20.6484075851129	-9.53608738908669	190.145956286388	18.3265233563283	195.993489431939	1162.04313800213	21.1528886597851	3.44751136640235	136.237841066773	41.0714381148406	18.9397164981122	-3.19200511861616	9.86241937651765	82.4685722301697	62.4755736182945	146.656620405137	997.937456037086	46.6916273457614	3022.49163126066	407.61786544435	1902.88370899565	603.33879922376	11.9669455461887	-22.757736253384	96.1479923330316	146.656620405137	-76.023939285165	182.986774066272	10.3129651653141	48.6849226988604	315.156850015154	1685.88844413017	-25.9272169497018	-5.67535047366351	790.542768347422	95.5839819065281	34.8283824784131	-87.748704087082	-30.1907677867625	96.6498696157933	623.19839799279	63.6073506285728	1496.16043188097
-27.6165055744301	-19.4834627485174	-14.8360097051386	80.4367776841253	-24.1309157918961	-12.5122831834493	40.9334268154061	4.91566572922097	46.7427431196295	26.9910676852699	69.9800083365232	25.864038686991	1501.69955138067	-21.7435584966761	-10.6720242679163	11.4710441896033	-29.493632456808	64.6144084876504	45.7928002987587	131.631151776205	28.4179416528844	146.375896079536	354.90870836951	406.51531343117	1083.72035536275	1834.64911881099	129.524759732872	1399.67916186271	258.014674376189	19.9923734795522	4.19443315455416	299.089319221183	147.429092101203	39.4559742499947	58.6511176836509	81.0454516895831	-11.7310749064218	1340.46014030891	630.239833263635	-35.1918057697794	76.7798642598817	881.909491616016	-18.1294560509739	1866.19379101961	-49.0549649163088	74.647070545031	-37.3245994846301	842.452807891278	36.2567836777187	939.494921916985
-84.0975719805374	51.9483748352331	-22.4699208588636	-36.4233513015067	141.482886842193	-6.19091867577996	0.785796545541603	0.785796545541603	46.1344454841318	107.762096605806	-50.3767817441499	-9.29794652474236	1367.59968774868	46.0881208233437	190.091895928368	15.0719231084155	208.923158826717	186.768731887482	70.4579904565016	980.966120017462	91.2798815906452	197.747073629873	106.037710190142	1789.48430114705	975.695466946213	936.692634218971	330.567531025346	798.601523752249	197.747073629873	31.1944365784076	89.1716203621456	1327.77509210564	15.3824773646608	52.6232410441956	62.2253994742918	4.61244889371493	327.885116040285	1728.73334034209	444.177923693672	-4.98970953638122	101.700939686909	1777.8110389848	18.4822332927427	1294.5023980033	-59.4019406402594	53.6901475364285	-47.6659692256974	251.067848599516	95.2995007335118	538.065695010167
-26.6248356423621	-21.9699958583349	106.038098202415	-14.9877361822939	712.330980071969	-5.67805661423938	-11.4966063442735	-28.9522555343758	-26.6248356423621	-1.0232168302121	21.0872721439175	12.0267590042591	866.518236430392	46.3837444779428	29.7593966680959	26.4345271061265	-0.164429389628646	228.14328053227	0.94386046436115	1214.59568770195	12.8745261922724	68.7930701431176	2.3238575223016	1740.01898746649	1263.12876358381	1987.95970121081	588.941035572678	1840.25033983122	79.3437388130885	4.43399125629576	36.0859972662082	1945.75702653092	778.853071632153	289.960588243095	76.4772653659148	101.027847496791	294.230254700639	1560.18635936232	88.2188481241597	13.4996851171466	3.89293558767343	1306.14120513847	253.668423353975	1345.63561987075	102.095264111176	1.75810235890162	-49.4778951316217	333.724669432917	23.1064346466197	375.353917393967
96.1589090254613	44.9149473905184	193.988290328534	4.15270518090463	683.135196843899	-31.9509950618961	514.263050546928	-65.7254243212903	27.4454150149696	69.3722927162866	53.0673958324411	3.43417288004474	497.985262286804	5.65189076976114	86.5985937444101	32.2645054463581	317.241254274917	50.0062485640893	45.5708127846565	1079.03895780704	92.730489237306	129.690656689063	65.2743648445724	2363.14077555951	289.147379123785	1363.1042447934	1588.03326385695	1072.70292910103	692.541206740102	311.323479594839	1.91407778441796	1312.41601514528	339.835608771908	790.235098426002	11.7161517044718	26.6671328486438	878.873058066451	1815.44523402637	217.826106049129	-18.1858105838723	-27.7971556051258	1725.73934716134	596.940270776349	2130.48376527857	-47.0198456476327	-55.5632634443024	-21.3895922576235	1096.73021188153	117.44094693826	278.697957850401
-12.8088207188969	113.071930449617	670.210810621375	15.1646795407729	200.489118761086	29.1514296706078	79.2706176358496	79.2706176358496	-60.5968836624996	7.00574196503586	59.4560549519168	14.8024730524408	695.991646019048	18.1307589138412	15.9119016729076	-8.49552797736169	363.163059879012	17.0213302933744	444.151349173087	1907.17426922798	12.0730125458385	59.6355092277663	202.322999273549	2336.29368373604	935.842392545946	2068.88675794654	925.272948838851	814.293789914353	976.006278632907	120.938282728918	72.3188416762803	1375.5312507611	259.397995291863	594.366674099752	188.360111159465	81.5162788067579	328.325531541511	1522.83957724478	139.21194827722	-61.6544565458695	35.5734308950939	1268.55125624533	1849.78170424406	1989.74712462611	-80.8863463693568	-21.0538002518408	-75.5441547517214	474.70158186472	38.7787458656751	324.051778247403
-48.4612260926086	-15.7994779000522	657.265833067985	42.5250724437984	301.486075970495	55.3564735194456	26.1941983475202	28.5271803612743	-50.7942081063627	40.1920904300444	-39.1292980375925	22.8524634984327	416.902066508052	72.8024131757084	91.6723941649014	67.2524187671222	491.271991583107	233.752251024708	343.642140314714	1737.08264851385	62.4496953105568	81.4916366609417	238.058709986329	1490.59529658943	241.23236687806	1758.24036112539	1204.96617633365	581.871539923834	332.210531107677	39.1762114378641	75.1443228774801	999.736364001726	166.122487107097	669.823956420057	-24.9934863266578	92.5910039843246	823.752743736252	1081.36967250849	134.280050549128	-31.4071857981659	103.280503103505	1628.67202741052	1455.5021416798	1686.3953226541	202.692844911881	-70.9583325391327	226.209742974077	1392.43409687664	41.2814082122596	175.96909711393
-7.12069380680649	8.05577897749756	238.037712708874	8.05577897749756	992.191667990445	16.2277258613536	55.9200392972257	43.0784084797377	33.7390406124737	31.4041986456576	96.7797737165059	5.36763002856462	549.546797489986	30.910733807366	-6.84863699607952	-37.9445894224464	761.665615826988	10.9204786761301	601.743574777101	2172.33774933977	66.3277267659575	51.504126808173	992.802724127488	2167.0436064977	86.4454695658078	1385.62812300878	349.034954532276	373.388011605779	663.50703935099	5.9744983664063	107.622040934071	1078.56783816896	391.388097268803	979.565710003161	11.7026086368799	8.49422266549995	834.118879300604	263.026176394975	-9.68663117231971	-69.5765026380786	-9.68663117231971	1023.41365161202	1744.23103318205	2011.59653079704	99.3984918545982	-23.5896370482994	328.263357813034	1622.31236626961	98.3290298641382	27.7445384937796
3.90864441143855	85.6933154883769	15.5921688510012	56.4845043894704	418.673762015912	22.6022835147388	29.6123981784763	76.3464959367268	126.585651026846	105.555307035633	37.7908652861702	45.6441437488218	620.104125929635	11.1987676412682	8.97648531174862	-12.1351968186875	1104.56167376491	113.423754799169	1101.22825027063	831.129827186352	25.7022037673946	74.4517704480157	683.82135395578	1592.04697667952	241.895934264062	1487.12943099732	644.609745973541	944.525558378231	70.2126776931791	54.3160798625418	74.4517704480157	1308.02776210547	1127.86632002492	784.576376030371	128.681970837602	17.4046166124013	558.811743900397	350.166704728146	115.84227611931	4.5649218941089	28.1043622109783	908.693424973864	812.395714586671	1667.30538791297	1245.73541132904	112.632352439736	293.458053055687	2498.6756209224	85.882988443294	78.3931665242901
92.1284327128353	52.3727293822233	-23.6308211027702	-2.58368404538741	60.5577271267611	14.9555968357649	72.2505810475293	-3.75296943746424	66.4041540871452	44.1877316376855	36.0027338931478	-36.3263239628782	306.081338053412	20.3710486437154	-8.53349425376369	57.0575838597465	1032.03005005548	48.1638783528299	379.454408485475	719.022020178993	403.988329875355	99.5618345314361	1607.9049578034	2775.7571228684	76.2260056200555	816.608213808403	589.614241670428	501.574523504765	374.288183988144	-37.2709804489318	50.7687377167313	533.39610838392	1692.76251748115	1156.75848334603	62.7201348707621	52.0152586625892	419.192512602918	68.0725729748485	-26.1303376570727	-32.5532633819764	7.05477858826318	1521.79476204472	2027.06491907048	779.946840818344	1829.02470921928	189.037674127202	530.523225167916	3455.09540524074	83.0593996662905	130.160854982251
-4.40550991916842	10.8073478882007	70.4885592863412	-40.6823246905871	210.914939046672	100.914274901079	422.724728518503	2.6158090688481	6.12646856285636	289.31966774619	-5.57572975050451	140.781358548919	434.424810075382	18.4299204128931	-19.3877968291513	-3.81579561183892	1066.20314517777	52.9107802512278	587.920250646033	1044.12083237205	490.992067620676	196.910171582036	3123.92745453703	1055.79917481402	19.6116999630718	833.910668416636	290.336911117777	487.807065136503	21.7350349525204	107.730102025192	117.285109477711	873.192365721437	1949.72320537191	399.391451591297	107.008131076683	255.877294269105	142.351169820207	13.8310289346629	58.8130782446035	-8.65999572030745	82.37510407362	1897.72209408194	1191.93232038549	234.457270788181	719.620802631112	-26.8670156790929	1898.79309525598	1775.62796024067	82.37510407362	13.8310289346629
164.758491774342	126.110351519051	95.6603016209422	117.912261161868	-17.9418076143083	27.7332672328543	322.864520091443	83.9487439678236	61.6967844268982	226.829747335871	-33.1668325633625	5.35820146523565	981.335548224826	78.8068957481694	-28.0275686633706	17.5996505123913	2277.81628821904	-1.3189525604856	513.934766424338	675.912241930086	820.428179702888	283.80649900241	2478.11099533209	1013.82450819296	154.16720188269	867.183336041148	200.92235822095	1372.98911824595	214.736381684527	88.2849361333248	31.9662250895122	480.390679061001	1691.77427509772	125.622275631468	40.972573231459	923.901114720157	295.993195651738	138.480458274507	-20.1037943229777	-12.6031877812048	19.5422688263935	1092.12900429992	801.748379611284	239.202888978315	1074.98476077587	18.4707536061402	861.753231945468	2574.0345539102	212.415008471983	49.5446949934852
125.560713356404	34.1374439441183	88.053731033415	111.495594985283	191.197932421635	-16.2625635523982	926.100367312701	89.2258242310084	31.7932575489315	401.002614790855	89.2258242310084	-2.15983314173942	704.869993860228	-4.38669873859601	-24.4284891103053	746.067007402075	918.649091158461	67.9864331592432	968.753567087734	980.283227711227	934.549778561728	98.5848708522885	2504.37700983289	364.477017070304	203.878160754623	533.584422064961	528.266579140601	1849.2187615517	194.306043490774	22.0079327415001	63.4871075515105	73.059224815359	1251.4932168536	-48.7110596756075	33.8352318558407	226.800588682603	19.8988449739079	71.3562734610445	8.10651761227246	-19.7662561515932	-25.1264049523366	1618.29521735559	1287.03802146965	63.8520651400037	1744.79472905313	-16.5501668711471	1421.04174148823	1507.87615206027	144.254297151155	60.6359758595577
67.5316201340292	76.9158771882811	48.7631060255253	72.2237486611551	-15.7536612224567	157.855094281204	1401.26915396958	13.5721420720806	24.129431258114	295.099853699638	-9.88850056354922	-13.0276459536548	351.252703402579	19.2785623990387	78.3209431815476	538.405910411287	947.246547150546	-33.0797752760163	1455.23382331704	394.195077511125	1564.10440975988	67.3869200949575	3218.37110886322	133.387264589428	114.225874252324	86.5483104320618	631.58341335414	2127.23638133367	149.355089870348	56.7417032410107	-9.25864125345963	403.775772679677	1664.16944818698	65.3026451071858	51.3595627794143	750.658768756877	15.9655845627635	19.1832189460954	32.053756479423	80.3182722294013	120.002429623828	877.219054501265	1246.17446378999	65.3026451071858	1666.61202321202	104.986802501612	1573.3006260954	3089.87896543916	274.448880023758	480.377480556999
34.0629051012152	122.110847962847	35.2368776727036	118.588930248382	140.894409106662	-53.9850377604166	1751.58477718878	-3.50421718641439	-5.85216232939124	63.4122193884258	72.8039999603332	155.541051045276	329.415868573986	152.197304554339	54.114074153529	929.061072615304	755.186255086595	-26.1358416289523	1267.89405036356	34.0020510726743	1980.62760864719	439.948595919905	3638.5090358973	56.3770574815768	157.597324569469	120.305647221298	427.162877971961	3375.33634146878	52.1151514989287	177.841377987048	155.466371578145	664.764136504592	1454.28221979015	172.987591607327	65.6815592221233	858.673138548781	30.2705685350059	1.29793979100085	51.7317750120467	66.7546195459753	47.4395337166386	484.175085524419	221.275306180669	-45.9167144584889	2806.27762634023	-39.4783525153767	1560.45459034801	1032.50891101281	95.7272482899804	316.777675003501
-4.15917594172475	118.031934173439	-7.68391950273908	0.540482139627702	168.553258547978	5.24014022098015	1735.88922867902	33.4380887090948	-11.2086630637534	349.490094680047	78.0848404819431	37.6883083105875	581.885283750237	-47.0636796677186	117.979665342667	1922.30488309134	893.014292249544	338.780897180885	1041.33027121158	169.053657154965	2086.50022761628	375.941663089056	2421.36019598383	446.326242427458	140.259965607436	18.6866012956509	714.000930517442	2979.10466558966	81.6061494921013	117.864872181581	88.0047476137742	357.812301744316	2252.86377877978	13.4555966646925	-16.6045411097491	144.431911253331	38.147852693698	69.2815668172268	71.4287195154012	72.5022958644884	115.445349827976	104.709586337104	124.033960620674	-59.5475950732371	1501.43241649955	34.9271236464364	339.822806787201	1112.79777812998	357.000028372596	81.090906657186
99.8361738283133	108.067179702076	-41.2667840076187	111.594753647974	-24.8047722600933	-3.63932858470353	1956.51592735279	23.4054050005168	-43.6184999715509	38.6915587660761	85.7258780447201	39.0973115602176	453.034590029307	69.2221269744101	384.974821871317	1453.84790212303	524.441559899985	1337.81157608318	932.800168847928	125.026232198935	1236.18053788381	1307.69575256286	2432.726144678	1347.18922932592	285.134921778889	79.1284078526815	221.091445946907	2325.98701829137	96.2066680745432	178.395795392253	195.474055614115	247.776227543566	1978.01746627093	39.588159505095	14.8840234751977	269.444033870226	109.404196111326	29.9213236673091	-9.82011255469963	224.332133293892	583.079152162836	20.2544878295232	29.9213236673091	142.701075108145	2947.15756093692	73.9591313727782	957.937564094756	731.303968342219	149.145632333335	278.036776837147
933.616510498403	147.512133205297	56.8983052837864	-0.765039757174937	139.27451248516	-31.3619167176851	1862.11404595388	-21.9474930375281	216.943507846455	71.0199408040219	589.990046172674	73.9970915672824	91.8580622486587	12.6000048500516	708.061550756139	2000.74930382074	521.637669269274	512.707183928586	1505.10736741255	720.862001788946	1599.04671372236	1818.05871609019	3308.40868342245	1017.86364402434	208.053410878921	526.422077735562	68.0993996097269	994.359916940959	182.41298133342	593.728205292502	53.1424823748511	550.99415605	2166.34121741658	121.62559465446	79.7158089482516	106.581056195821	29.2091441228209	113.028715535238	105.506446305918	520.305863808392	799.704435183115	120.550984764557	101.208006746307	53.9251715905848	3280.97867096864	-65.3565261886239	1493.90242406031	523.5296934781	57.1490012602932	168.908429810182
978.468173442145	454.369664561996	199.975781599947	-48.5293540713146	61.0013455373456	44.5128531231387	1773.44905769855	69.2455917444491	75.1343390352372	95.1560798239171	508.546139637248	-9.45715875802366	97.7640918868645	25.1663700960548	394.856307215409	1844.5769669765	344.596345975617	1149.87261383983	1230.2885518235	1053.65018296742	1641.77229255452	2188.19119800727	3079.99817872663	2585.97560667346	1188.38361170919	1846.01106152023	301.923195622444	980.936903963921	53.8425966693372	427.032808025519	151.15007298284	454.834944115091	2400.98447038515	666.046830929787	1119.75059664946	13.4444949301582	133.858764505048	187.615134850982	41.3978075100434	105.905451925163	353.184755516456	1264.89279658348	85.4780311937086	-23.1098369050764	1690.64324972327	49.9988267653927	791.83673753927	282.226346659824	239.221250383077	138.159274132723
1406.46872352084	793.546033894377	489.442084041245	62.7535962628199	87.5062433438887	27.3926718612929	709.858512810763	36.8222517017001	3.81872226027494	69.8257811431253	1230.84279899326	39.9806727788732	47.8029346742249	77.9745162705815	222.127628342063	936.188392789169	709.34279782397	812.149668448592	1288.19017808	2175.831707984	893.640634794489	1491.9251171926	3431.26587230061	2108.40429762429	598.24436083764	1277.86984620938	39.5601035714243	462.319263763292	51.3331434755017	1430.91936496238	60.9656306697468	1349.57836198876	2152.28562817585	1531.5350270287	996.939251980321	57.900798022105	189.129539583276	48.219989218412	12.7236902715379	428.998468830335	616.160772368398	1959.64190523645	77.2624156294909	53.5982163315748	2494.23768028483	47.1443437957795	3246.11383070498	58.9764434447375	199.885993809602	489.234612497757
1030.63958725068	781.734064051081	1021.20241101562	359.420427532332	43.2750236579615	22.0413771290859	924.471354606301	18.5024360409399	221.401725094641	250.89290082919	1096.69982089607	11.2065782531024	91.7057852059732	-16.7445352722	234.815486455521	1418.82465538733	455.070261034904	826.26104865092	900.051988357718	1086.85219805922	1450.00307365555	1830.29381358681	3588.20114943806	1903.13823701026	877.960101477263	1427.50700171595	108.808689447282	343.410582531636	610.149721243983	2052.04080841996	23.1093677726322	1275.39070574345	2221.2969687274	1069.87134150842	1447.60488366416	70.115043324146	241.225109428882	37.830125191177	70.115043324146	48.5917645688334	367.136290147461	2293.46973874795	49.667928506599	66.8865515108491	2305.30754206337	91.6383220794587	3349.18656169603	-6.29259625721397	300.414126005992	1704.80806479014
670.732806378748	912.755418897042	677.81639503782	409.82062410293	2.51427620628979	60.3635835887111	505.449071000402	20.2232478539698	6.05607053582579	1506.59626814924	1902.09663494743	-27.664939928196	39.4524818537936	23.7917501046627	257.58410264526	542.833145218716	326.938771819982	942.181804821554	1117.80572515109	1591.35299340217	2060.98028542601	1524.87607078692	3666.07630405543	2112.44629003136	439.80114035741	3275.79243579818	51.6616889587108	194.265410052708	1005.92719101629	2043.82495055756	70.9614406857179	347.591215439487	1510.9373612063	1758.73642794922	1113.80333907796	48.9638985209116	194.316097181379	71.5742405347621	551.774837590825	137.251900670233	265.377172082052	3080.90309428296	58.6540450982761	25.2768735540206	3173.49782824444	193.239414228338	2712.67752434311	-13.4837127554373	429.032980944208	1527.24959304552
1509.51919964645	564.278619528581	752.145184827007	144.828112101278	36.125445387723	56.2118077152277	248.804575914243	6.58667725903971	70.3904164169957	975.458271879853	1609.95101128397	25.1979326177628	76.6812914118509	-29.6430365324614	215.462519465479	296.045168012748	944.06396674703	885.865387240669	1765.55930054835	1371.29763252855	1483.98122641926	1666.42133081374	3356.67523917442	3670.04294789906	484.853360588284	2521.74346729848	49.1434642108659	64.1679433962942	1105.14971552953	3571.31065610911	653.342162882015	827.196850599112	1335.88278873432	1703.91938425595	2774.65863862198	1.93948294977015	1025.28182867184	48.2591891245585	625.639712605641	227.074799008625	656.878584211893	1796.55879660552	18.097519987487	19.1747224566681	1549.87943116304	39.6415693711095	1318.2809002891	97.8105027068901	360.647905187084	1552.03383610141
1928.68856934378	681.145921992107	1254.66078831018	0.0231116844619894	96.9885117629809	-49.6420932338038	293.284321678031	31.9507434176328	-28.3570054116899	1246.38325415713	2916.08014331407	33.3242763215343	8.68903252391547	350.223094263631	74.7562772538933	967.223973013086	255.041470500104	1237.09187097791	1728.67696312131	1040.2071152843	2758.84310225738	667.477935609511	3067.12343242068	1728.73565756539	796.375634632493	2810.40218186658	126.10759971299	127.181747204848	1900.5992562627	2755.62065978181	1024.09490290643	2260.43866603519	1791.03621209317	3357.23955664305	1781.60928077642	394.580440119535	1690.00286938882	27.0770720822413	1002.4159227384	31.3879620298929	470.021014203437	1377.46334818409	13.0666797523738	-39.7417221063575	3228.99058070042	14.1444022392867	2618.99965310773	NaN	341.772038260804	2265.5066774003
920.098567154743	2304.74744008339	1965.09425501456	85.7588616720988	150.849193305497	-19.5691295164903	18.3016088883957	-31.4037352680171	146.115351004886	1547.33267198567	2226.63904212331	3.3666500255924	82.9125485616983	377.568482575724	345.077904300414	2311.31807234078	459.355110648059	883.973357763328	656.539309836152	2021.23838653506	2698.56376955599	1105.23643997342	3122.16091385797	2572.7747698521	359.103398994803	3157.6398624924	22.590946795515	238.68999756886	2993.14655518731	2300.76949698814	843.982363665342	1906.20058338706	2052.41685654713	1798.9926144763	1209.19368966778	1115.38654806204	2792.05442388881	187.019319067273	665.759214158649	243.087955429326	620.473007866222	2009.250000834	415.606836543336	30.6740830577022	3587.79776302718	-1.67320715117453	1259.87111099502	-20.003338269538	565.482614511131	2624.92675780962
146.760532231618	1187.86379366367	1254.19119143409	-8.39820183846132	439.311733111842	41.3473464893502	-2.47611275181709	-47.4839898103132	-21.4267978290786	2300.03212413546	1116.79872462394	76.5049851375489	55.2070048603739	616.801116379569	156.092174594361	1057.33302421798	305.178036534586	758.040354007151	948.601230171349	1658.93006727645	2994.3622008493	906.740654409865	2404.66291865919	2286.29262478892	152.399054382006	2512.27227672308	51.2462578019504	67.3876615115337	2743.63239656044	2173.30279882183	1487.83118795486	2079.68265730625	1712.73474630839	1982.52240857716	1338.50028263234	944.75141166105	2982.53666444123	431.259733353286	867.080401496851	218.743219431795	1258.67174440802	716.053437288685	436.653553503578	17.0143458108876	3031.08104579386	70.952547313804	384.872880060778	35.3533343218791	467.937710375269	2552.10981644796
169.928913589504	1830.6415432039	3222.27368250961	28.8690970840694	622.74277833804	-17.3605906782157	109.474706515746	38.3521099583843	-3.13607136674335	1479.77006685425	1733.44066124217	209.160299736978	-10.6592856187293	598.330688096316	84.6706366018579	1405.83120572953	89.156750588709	720.57729423801	194.580429279711	1223.80109884652	2570.13768859583	1486.60600116558	2449.50593015429	3035.43161401319	155.348381221464	2241.631560697	107.957333262288	640.029553531216	3486.72363889716	3441.48672948159	2315.94934045116	2239.4774221534	1070.857262251	1447.42547617667	1654.64830310719	3190.47165061828	3166.72736836582	449.086336016622	835.470565397485	688.687729655034	2060.45967251279	435.055623776534	920.734124394938	-19.3235956909055	2389.64176737638	50.8299655095306	723.224867476787	203.00922903663	800.933427575732	1954.68968793367
74.5011396901624	2059.24286507217	3422.34402613847	174.153443893443	72.1284657805605	-35.8281971063268	102.973226605385	17.5569658597164	41.2837049557355	605.980095440992	844.433823355985	218.521236200138	116.409110806559	873.834216747939	12.0527628768581	1764.79056358861	272.382577067081	873.834216747939	30.006543165839	1681.58309617882	2403.87440787763	979.774672423716	2756.395689856	1893.95830275295	153.990874272545	2622.71789485503	72.0593224977557	907.545541253835	1207.24253327215	2818.92240042097	1545.74920771009	2909.47832606679	992.711233230262	2654.62035741809	492.845565625606	2047.76849278903	2890.01841166922	345.991733615727	253.128281021245	532.798446392999	3166.44915427605	263.926356904324	3698.79429531186	-35.180345056973	1600.72815122954	-0.62650223111918	815.708034529678	545.756137452695	1018.71186113157	2299.36366086478
-24.6432798127446	3487.38674109399	2395.07179206283	37.0962607846693	-12.7702912363189	9.78838705889006	979.811553752874	522.701493560483	-4.45919923282085	703.170919922154	660.428161047022	-44.9228927982944	1.10758766174433	1542.56733575036	21.3160912783467	2079.21537623569	260.450050741475	912.735639699585	144.812502268695	1174.46849635822	2363.55511717469	1643.84479404893	2182.27875392862	2232.99297459865	29.6219403815615	3693.99414028423	36.0960962117782	1275.89693769828	1758.22154704943	2494.11725975073	1844.54362478565	3693.99414028423	777.386938771593	2230.60478273633	247.11867337369	2079.3585652468	1955.12060088041	955.815235324612	495.594602106483	1320.96681754932	1950.79928038071	115.318398132818	2228.44412248648	53.739581012082	1537.03284253436	-12.1605566083543	1566.20175590734	1508.94425928631	1848.16791851281	1026.03669344475
106.574284536232	2939.39165924355	2953.65080710281	306.202354565942	2.00720023495485	72.1146772096745	518.901310133311	783.883807851319	92.3151366769666	391.757241721532	830.226038393931	4.75364808088458	39.5752855977054	1265.07227046388	30.5890565611065	1495.34438952673	1056.14244536296	714.6657419722	1.38381219215998	920.233432106057	2708.72500773606	2157.92144277755	1991.60036629988	2041.28068784515	785.232558341715	2633.12451842803	209.588832610561	1606.03787082892	803.592677173666	3200.12818823827	2437.64325321726	2951.72658051188	2184.92161753041	2203.93259882252	286.499079650239	2682.75055203184	2979.98517309856	433.49511043233	-57.2122276196521	2329.31156625431	3171.29618374879	149.230727375785	2200.69003931998	6.55810926375528	3599.31403808488	18.4474941064245	1334.92665214016	1486.24609559231	1352.2203028204	2154.21335311681
90.5407900596109	2979.17402440712	2441.64326198428	247.518800324688	6.10564817460747	223.734253314828	1435.5569234672	2001.62914230187	84.5946533071458	172.597477243628	298.655576395887	-6.20671831574461	15.1466828952836	825.452065692721	-28.6839827484059	2026.86184961846	1317.704156768	849.053193347016	48.8625795442754	1546.54234330416	1398.4467415295	2403.76724992686	3099.92467724718	2923.72334082915	553.112722640537	1748.68743477761	75.3152337032974	1647.0743941439	1434.11940473069	2699.95845347619	3702.03599249162	2601.5883822244	2396.20032136903	1577.07049785377	93.421642385273	2646.55207078259	2310.24391185351	1228.86719503974	69.6313546153699	2504.89172087999	2349.1734736588	147.490478225962	2465.96215907469	-15.7974060129182	3280.23882683546	142.083594641893	3705.21987654328	1188.85625651763	2347.01072022518	3575.45467052562
87.5733651352578	2778.60188183735	2914.28399192317	388.692434009928	247.059354183502	-7.64215071444041	1594.35890345673	1783.59974120801	6.64017666301433	138.751704904471	183.979074933077	10.9327116213805	54.7862000985263	921.735933839025	64.9062359009446	2094.53563849705	899.246965389206	1442.35555345232	85.1463075057811	1571.33243784584	1218.60878730429	2223.76299390887	2089.59816977651	1584.31613050381	523.981230102849	3706.06790569389	12.2073445011624	1902.41660062409	1006.5418072241	3471.27946346225	2849.14419026781	1360.34743215381	3457.21379641611	2110.48034713679	226.891100373963	2503.21032793799	2559.46916816296	988.549244958126	-32.7650852797286	2636.28412308551	2330.10620416887	74.3430913024193	2773.68552132726	-30.6012837326145	1790.2377181639	335.081177729668	2158.0839811733	3033.34170698095	2002.29026978108	2783.42262828927
313.30423918987	3191.15191704709	4083.33234366757	1708.1550797407	153.688515335206	-38.0885857140549	1808.21269767945	2219.16362849929	221.584756079354	89.3657609460126	27.4253307934564	41.5904108180213	-2.28592427287665	905.61670183878	53.9657873821207	1890.02165580123	1643.63915875234	1684.14039114394	57.3408900814205	1299.43647945272	1064.43399071851	1643.8180067222	3124.22538966995	1037.35997127908	657.240738349559	2062.9238276445	110.345545673177	2930.37541048367	494.79662171301	1981.70176932622	3710.10717033911	1978.45288699349	3270.42509464285	2240.6627979582	294.462039365194	3107.68549408334	2760.22696043019	1714.60408345531	31.4326821137472	2331.5865263908	2146.49179351015	51.9987635449303	3691.11275152585	82.3066730224632	1188.54536895242	963.400898547885	2859.81009157066	2225.50884321943	3178.04314108476	2699.61114147513
35.1308775489226	2084.40555335544	4175.40484443434	1686.2335104704	64.934174172054	168.649646420551	2651.86032105986	2415.81821180466	62.5499104422035	120.964371823541	427.342261109332	-34.6538916547506	72.280070514545	1635.76715949509	4.74283124972671	3182.36993865943	1292.45285989893	882.726941692365	35.1345889188949	2876.26125496145	221.6702344643	1327.29818093514	3051.86098763623	1552.75956609783	1014.03692943507	3136.40900707224	65.5815831978281	3069.20417111029	1123.51577511503	1853.01342999236	2399.32370942501	898.054389952346	3714.15380655161	2150.049665108	11.222600752055	3711.66415969093	3658.59958948665	1333.50505420958	154.172055179896	2325.48763190581	2152.21556593267	58.8724188946685	3213.50697001815	-51.5885231632083	1752.60686378211	1463.45910368944	2380.71810293475	2857.21628436088	2210.6948881986	2923.27625951314
750.359173711241	2184.46921024897	2279.91746559258	1144.08322700363	3.47657564749605	8.24898841467653	2071.12440702844	4234.22049375299	174.090332074198	135.911029936754	650.138505600451	25.293410285275	86.1086254041988	1651.53731087279	304.592916757369	1829.47812548001	1143.61764386104	552.358607982615	99.6231176528485	2826.38800797041	466.645766163264	1541.82027725792	3009.74269250623	1260.82108616456	1481.0636953999	3521.83388245242	68.4731672008634	2138.53670622065	3059.64988474675	1961.69165545533	2326.23114660347	952.698421027448	3718.20783452924	1794.98043553337	73.3370781365437	3522.04117290942	2170.9466060914	2091.85285839475	-1.42276557672322	2858.95386345262	1780.8952475874	205.521149629566	3328.09896965327	-17.67490551439	1844.82033134222	2848.11910349418	2743.02193189727	2576.16662853722	2133.02494623684	3713.81642417389
930.613759553808	2757.55019682838	1870.35165245256	2220.21595057115	-17.4826660644978	228.497011111032	2069.76236161913	2530.67573729755	21.9218453276988	44.6092912807817	1344.95816722327	7.55439423420366	185.588056844876	1743.94600235475	216.011530835308	3586.25637177532	1470.13473644087	418.834690771517	71.7817282140033	2153.09931710474	1375.57288836682	1522.17354182998	3257.49090652718	1157.30080432168	1234.40188873563	2704.75214643277	9.4719842434864	2378.97291651464	1938.08502535878	2149.84152480556	3722.26927454371	1961.97550221944	3722.26927454371	3158.79370463113	44.4557007428703	2559.34054899235	3588.05853217716	1724.65893987507	-29.2564413609937	2946.32929503764	1556.63861596185	532.256641136088	2700.2608206615	24.9436631271416	2622.21267019859	2333.86811432171	1893.76326587805	3493.7503503678	3715.97077876916	3589.14253426692
1065.7506381384	1374.07369340277	2650.38773612505	1966.81879189552	196.948850629891	49.9576266085056	3043.55938411721	982.097096012413	98.9547012823007	226.825115674888	2201.04870984829	137.484106954573	299.827344223814	1291.92490531362	330.266701211796	2165.64718922794	1112.67091416217	394.527565964204	21.3635969633793	2208.99170404754	723.166068348959	1977.47680982384	2675.28226565302	1336.19142206805	836.206204495743	3224.17908059654	190.573119195846	1819.87277384996	3197.00597094587	2344.85725230089	3726.3381469409	1119.89346924873	3726.3381469409	2095.67229905602	61.0964675535143	3094.52322699515	3718.12722652284	1898.28807659682	119.661017074375	2009.99453216439	1474.237356918	465.625670725388	3476.27732757558	-38.6801723709157	2118.44740164747	1706.32649761178	3718.12722652284	1926.48582266242	3576.05396750001	1918.89412179861
2151.9494910511	3501.06760042166	1242.96920459575	1874.47129834367	91.1954995214096	1942.64481982783	1867.29513818745	1892.41169873424	-14.0548494365779	57.7067521256863	1831.41433740632	30.6753359330118	475.096487479746	1764.36901595162	435.617451174833	1622.24448525393	1220.68628740967	212.278902935611	70.1543722379247	3591.16073445983	1249.95726969088	1905.97292454947	2856.81485215544	1491.4754709821	1194.47335858344	2074.60049752307	128.311929460037	2837.23229529399	3730.41447214125	1660.1030439557	2818.73765825818	2097.44681386143	2841.58397459654	1996.13208554644	177.578544979827	2703.58847483607	2837.05033968672	1671.70039782005	34.3511778230295	1681.4659001262	1636.97861184265	978.349734083739	2343.34994532049	-42.6877848143388	3621.54569161373	2014.57803434693	2422.55901958145	3720.28577048697	3422.98047805544	2285.84198729541
2259.57757408019	2030.94973761264	847.112406374888	1473.14569680698	63.0745378605049	567.013381592651	2232.04647335373	935.690730451322	1175.09160633358	72.6505728957951	2889.20187765052	32.0968740250587	291.66612368975	1129.05909434715	354.865593173327	2239.56405813	1819.73901084624	400.008071375882	213.795348790343	3343.57703524865	1724.35732208139	2934.14420932337	1135.25317626869	951.226188020364	1456.4837178856	3734.49827064007	-17.9100222814911	2735.9612989021	2605.29124807488	1182.07661114845	3734.49827064007	2746.85046980436	3734.49827064007	2488.13804084893	343.02516064463	2569.55679895385	2145.09367336687	1415.58160074678	-2.19037372023163	2272.10693601054	2030.02182857858	263.777569422508	2797.52932164763	548.20043106903	2364.38152852945	2217.8277639406	1840.04472633377	1476.37427346512	3722.44641371952	2998.36225830643
2562.65309879301	1703.69881038778	847.140489314232	2554.26721313215	63.6591718567455	1048.40174517487	2149.3487340792	382.322826969424	1127.46866712012	50.481351532537	2260.76121500205	13.1951616195145	895.062921057984	1482.22199264314	531.475957499486	1574.81246162387	1383.9857633587	395.977710210604	605.99999350837	2718.42801401438	1572.92610376634	1772.38076558879	1272.10923675543	1777.8303465129	1705.89587831464	3738.58956300789	72.1115172662815	2602.89689842324	3557.66347632741	670.475502733624	3738.58956300789	3042.13312090655	2723.87759493849	2355.02245136355	30.7436607603284	1233.06918468452	3724.60915928441	1229.81084993133	51.379780863815	3610.56744292304	3099.00888667345	507.546646309306	2121.50846071883	694.357838825079	2151.91958508186	2687.37259618812	3353.15899742166	2491.87251099719	2620.03367795569	2476.66694881568
2741.53261658143	905.917881480971	91.8209480170848	2107.28036650426	226.104978279169	788.419355001647	2909.38765440903	410.745519889535	863.95412202407	65.4437277870326	2477.7604142809	-1.20735675374102	1022.3396054167	2674.02355540918	709.400854289536	1471.97723339003	1240.37996270025	458.597956274262	603.205032607393	3742.68836989078	2356.13271740723	2465.22442885361	1797.58315480173	1479.03535737829	2613.58915642069	2425.95141273291	70.6613626054599	2863.40917563292	3330.32170062344	101.207041810448	2604.86181950498	3289.95776738828	3179.77513882743	3726.77401025153	256.045078808371	1116.66415009922	2403.24619606939	1634.99154530849	47.410152434831	2885.7144633082	3397.52201706829	1696.93003907563	1690.41019762646	735.253425322595	2785.74356108754	1443.74286279941	2360.86722664976	2729.23826852804	3622.45654706476	3726.77401025153
3789.46696863905	192.025702016339	70.8310496051005	2343.53076907922	159.62713156977	91.2301495159031	2156.33902872127	162.027025676924	2197.13722854287	231.623954784368	3041.89995426081	61.2377679713165	1649.35721411498	1079.66881492893	851.341321604356	1104.53616568705	1016.37010390825	703.267551180997	575.539795014282	2082.70880847118	2767.3425758723	2847.0527274198	2575.16467625094	925.273731206125	2438.6746907244	3746.79471201075	118.344936773222	3721.68055467387	3746.79471201075	198.055088320722	3746.79471201075	2551.14243879827	3445.42482396815	2281.91848025564	812.065433129892	1264.32790916858	2853.76959178533	1238.23584324327	-20.7063376528897	2178.63738596796	2096.01251053781	1627.4424932958	1477.41311422527	1080.59627827786	2364.54335568578	1097.99098889474	3563.69121883645	2850.50808354466	3728.94096969674	1766.60017823078
4266.27603496835	1018.95817078992	109.853280559492	1346.81237823101	1033.36934474337	107.451418233916	2595.78078753041	233.549190326644	1373.23286381234	835.215702883372	2267.92658008931	68.3329200358289	1944.53929714443	1649.36758863006	522.965206713139	850.93377172911	1493.29978872591	855.457476074158	586.297067543809	2290.7614793064	2412.07609871166	2840.50250237707	2925.75061331049	2203.32751937468	2592.40864107082	2326.82798777823	91.7973870237196	3074.38834519441	2556.34213259899	251.364363899103	1790.20205869732	3325.7609799981	3719.21379969082	2356.25837675515	809.550254815058	2769.58403522015	2561.83350688643	1503.50228139577	38.3715920474592	3731.1100407019	2840.28447679969	1966.86209851707	1972.30059402319	1259.85768272167	2482.4314724971	788.883971891808	2533.55333025461	2300.78572259274	2387.80165069064	2025.59784998315
2144.12160370843	1063.59832183377	55.1900532099275	2978.25192364282	758.311432405339	4.70954393435952	3641.71004555028	816.003443005988	2362.87047723589	558.793229078094	1703.01810599097	65.25183951069	2281.89690915228	1222.79543636794	581.224351892807	1741.03098608506	965.940698844385	733.979372005933	547.278791867667	2622.81153711494	2705.9502904066	2181.95735847627	2504.66699296363	1952.23185595985	1146.00473522363	2270.56576658975	67.3888043607983	2853.63097059573	1724.69421537215	1259.77355551748	2401.83748231342	2078.0339168617	3755.0300852316	2553.64065942014	1177.03058822784	2167.31925604206	3377.43024352494	1708.08648920953	26.7722125359291	2825.69798574272	3733.28122635488	3030.28509513731	2418.70022556413	1277.14768431455	3036.81447096905	68.1249261369626	1791.88014571689	1795.14483363276	2670.0811950862	3733.28122635488
2391.81062964117	1714.57554717445	85.8432174054448	2032.14226435245	2219.79532450309	1085.45663397711	3012.50921321636	912.238424607294	2982.43660742299	411.830264205592	1048.16660279333	10.0903824279939	1270.13089381907	1681.08750265551	796.908132128619	1910.90621228029	614.638121046891	435.764445575382	1120.69212696945	1962.3637915051	2020.3955736091	3267.53141920265	1781.6988094832	951.73483146748	3009.12574794709	2646.70084461833	73.5935249125842	2390.48505193273	1426.93848114931	1990.83221291461	3755.87434030425	2220.76946276065	3470.09518692416	2545.43982077408	868.749379948585	3246.60127784656	3464.35328314857	1275.94562986335	100.084801232481	2401.72349727475	3710.41304913985	1908.51520526569	1802.90548269422	2188.32653207878	2261.27345385495	41.2917598009377	3600.44828646233	1548.13563649086	2114.2908502761	3155.14543561972
4278.40557508456	1371.00349842175	70.7988430197526	4278.40557508456	582.453452784428	725.716743518537	2122.23285487624	657.094831150098	1652.71450709218	1135.04043133028	1092.90416934966	1.31199133211348	1564.44585035521	1747.94417293619	1139.68121475111	1625.6119578822	1235.96119882137	557.470487549753	563.134016024474	1210.82954335307	2173.07317461829	2157.72988209242	2138.00279170201	1303.98524797442	3163.81149200297	3010.37856674428	103.920582558239	2734.19930127864	1604.275401695	1762.09212481822	2033.88759241933	2850.36994468879	3763.29584997799	2112.40738565132	1201.75988757643	3056.82291296104	3442.43202099754	1672.33371433283	139.700903577609	3551.36114756152	3419.5569044191	1278.01027617122	2163.60407513639	2011.10329794682	3441.3427297319	119.004369530453	2011.10329794682	2201.72926943378	3323.6992730428	3450.05705985701
2206.44728427454	1241.33536475558	96.6957598329672	2528.15125744753	909.99232122535	547.32229903408	2488.3900922239	1490.74631024924	643.71300260651	1255.79397029144	805.167431090331	8.39058837513257	1758.20600931953	1301.48605165075	1882.86902506039	1238.02124363723	1107.69172718087	388.046136313198	411.845439318271	316.399261974797	1403.48812133324	2335.90540736218	2180.1368725197	691.560099412322	2357.84463762168	3362.66138350698	67.3889985294222	2889.87097141466	514.949295823312	2826.2472036621	1514.28123414374	3352.78872989021	3316.58899996202	2379.70836891915	2015.70747909083	3739.8075021699	3739.8075021699	1596.12561506716	257.822942285166	2706.65527595058	3739.8075021699	2012.43801002051	2663.06235501306	2678.31987734119	2486.51102521609	95.4393117928888	3382.34555048221	2272.90571262222	1967.75526605955	3739.8075021699
2255.83001090608	2101.47788016907	53.9003958609547	2112.33076436151	1385.18752346764	449.427730874536	2267.8887711199	1664.95076042847	542.280184521017	1678.21539666368	251.664063367745	-44.6198273550709	1065.463588637	869.299716352393	1663.02636721495	1020.10778001628	1318.3222216975	770.650832602332	210.506596136467	229.523435421955	2098.27761843877	3396.08457750215	2770.23858201474	807.058511959467	3771.5921747946	2346.42006577238	258.070796619627	2273.95368734752	202.074049654963	2501.23460149821	853.173480048014	2560.52527475492	3698.02782093907	2928.58212311756	2698.51715467727	3360.36282218086	2696.33644407594	2532.78314897621	887.437000272905	3071.41866750466	3741.98717741357	2325.61564184988	2474.99431804097	2122.80955592622	1707.3841863729	-20.828965180942	3284.03795113432	1725.9202264842	3506.47043246995	3741.98717741357
4179.56306765405	2458.56661355094	165.513834591672	2493.56584017716	1153.94026931148	62.9298944803364	2007.19727706106	2019.26597589769	387.577893185622	1847.89045241758	819.637311536894	96.3120044818561	847.344989010911	1191.09573570623	1410.05248195111	1113.95035360959	1259.16519049739	921.086898367993	39.5874588225619	411.739712231627	1079.92637669077	2007.4749701176	3632.88299106343	820.564447723074	3116.35711557693	2385.52795132474	391.957870191718	2388.82492499806	124.90300265295	1372.25804239164	595.271246713003	2822.92645865162	3314.17553597602	2290.01514809227	2420.92171986206	3620.89862775183	3124.5445431247	1796.93372775938	2357.65021017333	2215.83475742272	3184.54338851919	2907.45781160646	1731.48044187449	2561.64628451459	2379.46797213496	60.2398756134671	2894.36715442948	2740.55193259997	3744.16898283505	3744.16898283505
2456.30056035258	1271.38461713548	155.317000894301	1993.68811768984	492.311443460631	75.597885448502	1839.08134834041	3106.13213777439	402.929404930493	2362.08706028027	190.34509707503	147.720100945064	685.751451324998	732.290028045625	1036.49340758533	1353.18274673302	1204.48631867443	526.839238132612	86.4253901422866	979.296571434197	533.792967150454	3052.81334692767	1826.30342402304	850.595530196672	3114.41384529777	3683.11844632171	732.894577953806	2234.40672572494	123.489647649624	2017.70497253013	688.894221975165	1975.90463435042	3779.91922947472	3746.35292155859	1673.74365171774	3284.68166239973	3746.35292155859	1767.60589353254	2874.30720981407	2064.47251880727	2451.92712164745	2828.46751032312	2064.47251880727	2083.02668288694	2848.11309581924	37.7029484573689	3195.18510625073	1998.9872338202	3746.35292155859	3331.61278330713
2955.708716102	2428.64465255005	55.6475040352073	2645.03104561381	292.584560127367	42.3500161933004	1917.29580190218	3109.23425754947	217.635083200255	2675.25260889087	528.312753688444	-10.9193055830795	790.87373129581	960.090675339655	1876.58781522813	2065.11139047161	1488.18382285904	893.085308235045	312.750688057832	1717.46391263869	760.670180037772	2291.09974081485	3065.12274889131	904.904908427554	3299.64181108233	1838.57704334767	1186.76819444117	2452.95092458048	399.532844832821	2155.67324011299	201.347721854495	2186.50203702073	3155.40708269255	3543.25140848536	1838.70925302933	3748.53899671453	3748.53899671453	2278.7672214142	2453.4800624603	1807.04255058973	2913.19322546286	2369.39950770687	2921.92886751516	2302.79023705804	2829.11267070942	75.2015137202488	2573.5951406795	453.018032482443	3227.67633934584	3748.53899671453
2896.98618769108	1456.04135038188	18.7260970457582	1601.22470930473	427.659224678427	50.1824914790404	1615.74304519701	3003.4539842345	140.922090805816	2824.39450822966	696.248438685683	7.53429645522928	1898.30715766135	1016.55250604119	1218.8106606654	2215.32977080829	1481.29174896986	758.61654480694	760.889108342044	2704.96211935041	865.640812444049	2104.34491607662	2385.3676442139	1071.72414641139	2965.04589911668	3004.71969603018	1163.19428929529	3458.76426070689	726.782523246804	2761.16666497787	320.126104883443	1853.07753562446	3411.37611439354	1649.86967389409	3642.57073914762	3750.72721143934	3750.72721143934	2200.48444192467	1267.49830720619	1631.29735036925	2444.10962698582	2737.98933452595	2404.78000069792	2367.63535364824	2920.43510091703	103.996862855852	2928.08252825079	188.118563527191	2472.51435708263	2677.90240547499
3835.91664094726	2680.75451288846	70.1365379463601	1472.31446697371	412.810418701747	22.9129289376671	1517.11635244349	2672.27848050229	117.360146955053	2522.13162109003	654.982772592481	46.4711682832888	1515.32009739771	2012.13664695112	1655.15633445737	2200.85872298285	992.355308394124	1455.06545866469	859.340351191038	3187.98365553945	1343.64515720276	2857.06167617282	2077.18887813213	1523.4460993253	2375.01865956209	2915.52455919426	1563.15673684929	3261.88956426467	1886.35720336403	2808.52645253238	271.457944054874	1480.42624200763	3792.46780451583	1919.9154741095	2835.8700092401	2929.87011666401	3752.91756887564	1396.35673624845	2192.07857583685	1001.77488996903	2989.98646443511	2918.93987161472	3693.89424560947	2377.8927416748	3492.77773670251	79.2622078088512	3752.91756887564	53.0296196905522	2373.52064365508	3127.70755205618
3185.22393727117	3221.57985338537	36.8016017809395	1718.8686539982	664.547086686227	70.7337901541983	1464.37724119876	2641.09705942855	74.3693817656188	1892.16518747591	664.547086686227	117.2984660455	1071.64319169374	1374.21255644038	2057.83732415742	1699.53149748376	1312.78870043918	969.270098358411	973.820013617759	2224.42992548238	1182.16092528804	1575.21999739523	2257.55288099703	2329.31928461211	1942.88480360785	2284.05124540875	874.117439001787	3106.60464068924	2631.84227831258	2973.00872011349	205.033737605843	775.85267097499	3796.66621391113	2641.86607893679	2672.48575655034	1929.95857442181	2432.99613521581	1620.48111854203	2278.8041872333	685.48739141406	2914.16249771441	2861.67162180547	3411.73225893456	1904.80669638211	3703.71275617803	149.643033176978	3500.31061203089	46.8484011886404	3023.51848919137	3553.8950478546
2417.01803112615	2904.59081900173	-26.9102464094076	2455.82979533515	845.141580661594	238.707764895946	2013.13310982623	1128.95260643992	90.737913849128	2197.48898981899	523.7316583058	114.22532958582	2308.44026263175	2377.86303800302	1281.89364976483	2414.28154311582	1918.07941095397	2160.49008561102	720.821055370821	3564.37554004145	1371.80619613571	2544.34453982724	1964.15355920702	2187.38894603613	3388.66055733933	2395.15257338204	441.290375788613	2296.79638809595	3597.52931036261	2623.91358859801	135.170563156611	1225.92960672262	3410.76307088677	3757.30472448397	2166.48935945634	1786.83809971453	2586.62216562595	1469.55030338852	1500.18498717172	512.216435163501	2050.51519941993	2957.52065857255	2211.34728928174	3757.30472448397	2822.94686909635	31.9083572768903	2924.69778309055	55.9784659636908	3757.30472448397	2240.88787721554
2385.57331135375	2943.9549174612	-3.32886434069051	1612.33617420062	1290.65981416047	54.9370423835643	1437.53845402786	1188.69447739302	144.763648583457	1819.90846690578	530.775280631645	-1.58020807198502	2621.93479536134	1556.13182521655	1303.34522332324	1647.2260961691	1093.82840013238	1373.94328331146	855.844617268854	3451.11696943067	2028.60196024275	1305.17675339291	1957.80805620851	1986.56807972242	2642.51784678963	2461.10846770191	1041.91192276559	3025.24739047472	2886.97804665785	2143.64205429838	53.0095757873678	297.469775655587	3805.08648960184	3564.65697786462	3436.5849976423	2051.87512600781	2965.89310451753	1689.5518315327	1549.43889590486	172.391450437523	2004.80593669534	2170.0954154438	2609.04297159039	1403.85279872906	1942.41189504856	44.3194702152031	3343.54125132694	294.990269111881	2998.73207380531	1345.83728632066
2532.66379725579	3248.22820577519	366.53248929299	1559.54479687542	2126.89382705973	88.3249348771281	2394.16746012301	809.963744147967	-30.7333198510574	1455.06510395069	197.664148403013	8.95204521968007	1977.62636843912	1272.4125917766	1280.38754563223	2657.7760044125	1532.16823164583	1459.25436782289	898.729039684021	2361.10944909622	2650.08492775643	2324.57231961044	2792.91188847355	2447.46993697168	3461.65207663741	2741.98134434186	515.430817193639	3106.24545345761	3809.30839962326	3466.08081960538	80.3068205903322	1377.9285102063	3809.30839962326	2711.43313382442	2665.43602338736	3047.65010773338	3543.76179887592	2316.07701792496	1841.86871270483	69.884791582037	2094.85282010864	2304.03015566763	2446.40216416329	1036.91928005634	2540.58672362964	24.982850441101	3195.49796270963	20.6021732566194	3382.77191234622	1630.50103855359
3698.91346581611	2840.49589091961	751.598732743704	2491.5357719461	1265.91974433183	22.065382973308	2688.50977638411	634.873396780441	80.4280509549397	1180.80752019195	302.935722634911	-9.00159486357527	2152.21181750864	2279.87843258548	1162.79555066313	1792.00958211327	1313.25977557512	905.182559525938	1232.32826066034	2710.86062321891	2469.26895596776	1386.53932796606	2107.98967374816	1456.35710336433	2437.13061491142	3813.53818704868	269.454921593785	2987.91528749775	2388.36899399834	2117.96364166219	86.5988431697519	703.876635183004	3752.58616090734	1287.60421709816	3763.9016071529	3017.7252697072	3763.9016071529	2213.47647134429	2189.3709215296	22.0628518268149	1970.22955957785	3234.67521803943	2897.19752063374	1684.25008223082	1977.89950724616	-22.8611273732933	3052.78788761948	14.3929041585038	3414.37113483986	1976.8038004364
4028.65785773553	1274.81460851297	183.255883567035	1690.99418926158	1531.58037324384	71.3011425469394	2789.854310361	172.303789336808	152.833399594183	1665.43930272439	165.002393183324	-6.44551371072415	2117.13289474196	1757.88090834959	1701.99726602189	2175.29750206263	1017.70776813166	1230.97799497411	526.159812147173	3792.26304341599	2318.06514020099	1370.76265009896	2120.61801697129	2708.52237265523	3338.5783613882	3157.77004067786	87.3563491059159	2808.35518777137	3029.09663452816	2300.31708418034	192.735431728508	1426.22532516348	3817.77587394567	2246.70952331929	3766.10488719895	1651.44856907207	2863.8953745922	2802.50566292029	1507.84049355386	191.250427161749	1861.9275805186	1653.64105877464	2636.9726903764	1463.9906995025	2307.00299013991	100.262104505175	2689.59244323804	48.7385964948261	2027.46055306249	820.494971798778
3164.1795975901	3389.49322182695	314.266728864529	1110.78083832885	1445.70649597823	-4.82607951414562	3316.41853288527	505.478831595262	115.747157239628	1278.85262289472	102.350130933654	-9.59215693365227	2118.53162435293	1633.57044094982	1478.38286226082	1509.19216097114	837.093015031303	1302.65575109829	574.643433424915	3822.02148246425	2772.7971679328	1522.61031273448	2780.56919989229	2183.23302929132	2937.12012936206	2309.80612120305	210.247201860231	2929.34809740257	3822.02148246425	2961.54651552047	87.0049807882838	1911.21191070909	3299.07476061841	2583.78423693583	3636.69632155114	3069.65929264894	3267.08030851431	1488.09759888302	1788.61625636698	48.0209664872936	2843.72190782524	2263.52347786534	2305.20124788136	1163.44970612664	NaN	50.2145333302422	2911.72247995664	-16.689255379689	2150.55478545349	1200.74034245676
1818.00556255984	2453.06563907874	505.223024343219	1952.08734455039	1865.54364890194	70.0666955193264	2535.95255885472	18.8718333047508	54.2206667386245	1265.83240581691	433.306432184648	209.887113694318	1736.32452531494	1240.83175295641	1039.89459181563	1665.53984354943	788.723140389646	1447.47735617506	302.363875355702	3826.27503483735	2249.29918602873	1779.20701968197	2397.10594282334	1981.46889740091	3017.22752396161	1616.95298590745	131.106114972192	3826.27503483735	3826.27503483735	3161.70029376085	203.342499871812	1872.55865555225	3592.89594516166	978.929451431044	345.77435675111	3361.21664475884	2444.95233963276	2025.7751365691	2357.16653794404	-4.27152748268421	2644.66503847461	2921.1903137941	2784.02499865547	1540.75858223889	1666.95067216643	74.735694037169	1754.73647385516	110.947337233768	2090.51716531453	623.396954591705
720.89631042697	2303.15951312588	143.864317461217	2055.51153305812	980.743698379836	-23.2675705648049	2395.87501305272	-14.7279850452272	47.4889951688393	1163.7348166565	472.028389570704	30.9385553934515	3074.00532772319	1316.01742884351	1309.16367485178	2285.82361867382	1707.82369870428	995.033283563984	129.175695941634	2654.76182030392	3006.27063359854	2378.89414404738	2209.81395537402	2055.19457231088	2592.46911921373	1514.58291642104	137.469274462998	3317.73413904947	3570.24205239719	3767.13148262867	82.9631610090852	1871.65357802729	3830.53655338118	1346.45237576836	535.132246201908	2495.91404783342	2776.9667584816	1937.10221298994	2589.23233066582	29.0177946049737	2503.5990828902	2991.04987792065	3414.82466819488	2017.24615001072	1991.99532053842	-10.5052428299279	2289.51596345115	-17.0924157357448	2335.62617379187	87.2044886063566
1389.90466532751	2693.88778759417	437.557441200165	1692.70224428081	1312.98431260953	-19.0808431890985	3513.15059193961	61.5023834678304	48.0718456916756	874.660397915021	100.573038816644	-20.1949677354796	3257.63330584777	2302.17150782978	1422.14090439216	1198.13311442621	548.967682280021	1983.30327619459	57.5220206200506	2656.81587142463	2683.53776607275	2999.74685274208	1670.33259399846	1692.60083953855	1952.02590008065	1953.13931235765	58.111616895628	1473.25862096862	2974.13837037098	2578.8770120343	222.896633892326	2401.84445999055	3518.59697382628	1640.7439962666	3200.47527907679	2404.13360299413	2254.75088858414	3333.38195880921	2409.62561455332	32.6830117355306	3731.00359569463	3075.25741552724	3493.74869633758	1358.45460212419	1317.81371658618	160.097679908758	3282.85545246466	-36.5163339102738	1618.77595002984	39.2734256065595
181.851147655862	3351.65914449499	95.0907899937275	2460.8380073725	1738.64967810037	7.10845546311183	1384.27638624094	54.765553333862	185.517078261305	1317.0676584745	1320.73358907994	-10.7770337035099	3226.47736458673	1209.33968935395	1524.94626439037	810.257462224568	1006.9398205806	2058.96173736866	116.151697561137	3441.22248393354	2996.55420158707	2390.2896762826	2289.98855996385	1561.13378138091	2171.85613407732	1636.91684704397	210.412081621693	3274.05395673562	3365.43941827048	3839.0835786646	170.291635094192	3839.0835786646	2715.71107589456	1767.18706938622	3128.77745196081	3735.39399044441	2832.06284074601	1818.83739059768	2074.89111064601	41.8465523223653	3215.59394931626	2808.98503765152	2513.36936944122	2285.88816750987	3323.29036375718	-15.2984839115967	2503.47888240073	41.8465523223653	1634.21496584181	61.6275264033521
112.83633538687	2294.66380269927	111.613337927614	2862.13462379398	2324.01574172141	26.0035157797059	1450.79555581275	60.2474446388692	435.707664630409	605.70431146697	1339.50278702047	99.3323767470744	2793.70652981927	1483.70296070349	1262.89013202284	1694.21881809852	942.539914247801	1117.58842610345	110.773455953326	2192.42412690171	1889.00720732947	2231.46674522902	1682.63908188512	1509.73605786418	2450.10540786195	1793.07391658237	59.5816628498395	1794.18941996315	3843.3691304565	2705.55568206063	126.511865696655	2318.47600892988	2839.41608775426	2077.36855433489	2354.438580229	3365.96407158844	2989.94046501786	1590.29704056073	2996.5373703963	94.9984881163347	2594.126142312	1175.7914859493	1854.17325569797	1339.61463618034	2025.69279553718	129.082499238229	2024.59331130744	38.92479239967	1028.46059916434	536.991148471221
206.500772478705	3659.46050484176	96.3389944167853	1696.13281582711	1309.34257285414	14.3296707484674	1518.64995117179	106.131152466734	1506.40975360936	1060.8665623367	1790.38233705786	-2.21364115956164	2129.24457179065	1390.90378373862	1253.53805572894	831.138442099168	508.328981276418	1003.99031651135	770.468578894892	1333.187902695	1842.33556039406	2310.17079849912	2008.70179065099	1801.02314080006	1675.96933013713	1485.03895849999	64.7849659710364	2447.50667985215	2584.84256120519	3260.35644916117	120.612560016986	3512.69717424886	2540.18048596843	1887.34389152926	3045.67125725464	2936.76868440866	1676.13890176737	3149.0737001589	2826.76608557435	201.004051399153	2523.15891279162	1513.33505549258	2606.76088790571	2352.65488459843	2053.44781576908	33.800101170988	2025.9471660605	1307.6301956724	1857.643189844	713.616161967079
119.015450735726	4365.01713581058	172.917376339677	1705.4471247611	1841.4269825347	8.76151200037259	1423.68705910408	153.316676120059	1564.56709193259	949.595122542059	2136.6625295927	505.443677063135	3507.33138846309	1237.30413016675	822.697738893653	1192.63659077545	599.360041937151	1537.37836915446	756.269090568129	1516.1755058412	2812.59423642907	1399.94486102988	2282.85072065437	1127.24988666484	2292.90914183997	1161.89555963745	152.700634016034	3851.96442560728	3851.96442560728	3729.02816667222	153.818236369989	2011.2733486433	3737.96898550386	1818.19438225559	2602.89956668138	1773.07108273041	2496.14444341448	2881.34334180021	3083.847905523	-18.6540789037899	3783.80933230392	2196.78987095471	3569.19851748902	2376.18250077435	1975.57564645319	46.2794496812333	2050.41428956813	870.605092226697	1455.00684949191	427.076074942556
793.998847346215	4369.21746852281	550.011019632175	2083.82394661843	2573.02567153251	43.6443219140908	947.257533096241	453.151530238159	2673.56336938453	681.200454634197	2514.1743362045	340.979280779555	1537.32945950701	1538.47538879698	1285.22501571387	1514.41087370763	979.261895292189	1391.79643968097	923.111360083717	2048.52804890196	1435.50521550871	3186.19998605696	1743.1352870108	1769.98300234189	3195.14922450066	1210.65559961082	76.339626872207	2140.25774294986	3432.30404325863	2845.01027039101	455.563605923873	1844.93287430785	3227.59021385906	2886.42443585561	266.881108007102	1855.78443801357	3588.93332327357	2019.8499932256	2415.14888128681	-23.8122247175748	2736.67332505805	1046.46777304146	1884.41332684252	1799.62777146449	759.077773643202	34.5466640491216	2040.77110429291	662.179996068309	2290.72332599178	1692.81999391034
485.981775030144	3954.98478872398	962.09538285229	2214.96134570386	1100.75733564585	39.3184934650376	1138.79734039453	620.962437041577	3850.68154989696	629.552115533214	2427.24911414003	1643.90850425202	1834.23376285903	1658.81349438389	1055.7346628942	945.667043458822	1385.93752120035	1140.57845287564	898.658997658295	1153.13518337686	3221.23815156835	2348.98465280215	1558.4699286315	911.277987313321	2269.48529668867	1903.34037487025	165.551632784069	3674.72039418749	3559.39034236089	2291.87948150937	675.019337454955	1799.20741545401	3202.20309447075	2217.29800761448	3093.11331304977	807.180283140066	2733.97395509769	1918.74964563592	2958.7114674358	73.4784046244706	3788.25728503676	2730.66899168095	2212.8913897255	2416.69746709094	1300.72148670611	1.87086392850405	3209.8886871078	1169.62460450888	2803.37818684916	1705.02867802026
2374.56561448587	2857.21916871299	2771.25034226033	2447.02505392455	2066.30596534845	44.8104176185826	862.742395011105	409.563866996329	2935.81923861257	1271.70838370737	3739.01370289893	1572.79303392393	2179.63367066831	885.652123886348	495.62222503363	1721.92211289703	1476.43270597208	1026.75117553013	1033.63405609811	999.120380914043	3127.45438119716	3288.8446371428	2099.71226521	1720.89347000426	2778.89625898123	1419.40750577248	29.6580795739185	2424.73430843386	2126.61064120094	3391.9550784414	593.403209717366	1154.90680852824	1547.17479172944	1565.14604191072	2682.77519133746	428.779520156305	2906.52146089725	2057.82871429114	2545.00039481049	0.0243533643887335	2384.079432467	1936.58689334742	2096.40565731869	1569.55483539958	1659.93510192127	101.426603608235	3109.32596138495	1366.75033491189	2400.61240805023	2684.97958808189
894.74241017132	3258.41129185145	2846.64370195917	2474.209135579	1698.61107819982	14.6660090881316	2555.3334965727	739.868630092435	1864.54727114148	1329.8639827739	1945.67163213518	1771.32473801828	1950.37474696987	1316.81317683347	924.280464901126	1408.63369424454	1112.51252559383	1090.7051527087	1093.00066564397	400.572345283787	3680.78597526795	2553.35276797175	1797.24333342684	2131.54691131168	2367.12996955268	1525.76190440626	89.8270732230441	2868.58533637994	3333.02050834076	2418.73387754832	1734.42118456257	1353.00099502953	3288.14754486629	1078.86397193171	3139.89028290761	231.957494227326	2844.35520995868	2987.7117751951	2248.87409282279	-58.0638646740443	1978.70210449262	984.02809031377	2187.12049549018	1628.02989106814	1010.49391774203	470.149941081684	2571.97773600949	2221.30552258502	2382.30597277361	2893.97863638668
2437.46903267458	3536.02835391117	3635.67371227641	2466.99358330132	1958.92527459951	-3.22715246920712	1429.9437425371	1225.73226736882	1073.18875579733	836.992350783416	2197.58205883232	1237.40956008522	1921.83618623886	1136.35327971354	815.958936262425	1568.13920493799	2018.29899932092	1848.34070960492	1058.26433578997	260.152500038122	2297.06499829642	1986.02598946646	1854.64850198233	1526.76622552619	2055.64482898797	2818.08341019932	29.9611758137822	2520.51901547029	2383.5271054441	2071.36521210573	1701.93620883838	918.162821967209	2701.30342132453	1149.26159221344	2551.54036685673	109.964498811401	2551.54036685673	3040.29685557977	1032.31308701108	-33.4629132292195	2450.03789064337	1750.55343499911	2403.6998036764	2351.84527778479	1533.20574136833	112.171074381257	3638.27883501067	1322.47777444711	3235.578793512	1567.40766270109
3313.0041087915	4390.32508309572	1277.7908853345	1341.81453180744	1972.20120477174	-60.5495707439959	1445.23734534064	953.97898105792	841.937599730281	956.441428999187	1622.53359711185	2451.6704806058	3638.56457555349	940.764638537843	719.011917990986	1894.41623467199	1461.25159401829	1469.29443880496	792.546498897716	334.140800454965	1338.94936179098	1836.85785471251	1689.62080601563	1451.34405545272	1972.85543404323	2547.19231865475	70.0132703498604	1038.85552971411	3503.67116171621	2205.51244992304	1770.54498545208	630.862791721975	3220.43653368861	1091.68416518211	3797.17958168	160.048860602669	3424.08392652852	2127.07979989244	969.158668963726	44.1463641798707	3026.70393879321	1387.51148938506	2327.97746035863	1789.30681031743	1214.2096614005	333.350688587234	2082.92646792185	1365.43482339977	1758.39947793802	2327.97746035863
2013.84146059063	3923.84457326742	2414.32598421641	1146.33036941355	2251.66765462071	61.941505442211	1127.84646832313	1230.12405435679	305.928999835763	1493.82770991346	1767.38944605169	1747.40978318011	2618.79861012855	733.471860530343	371.351173869711	1050.75855741394	1373.79320170486	598.969891199251	762.211597566901	426.269425017775	2370.28908478705	2468.16507460182	1244.15269622857	1673.90704231183	2530.04070034679	2373.66411891859	39.2655112674104	3351.29900568913	3233.1728110851	2038.41072851857	3325.42374401396	1436.52964172657	2516.54056382061	1288.05702358912	2106.40212440027	145.024392901485	2761.29908091985	2915.91219038485	101.95359812195	25.7514227427747	1809.32407835682	2153.89043659309	2682.88814683403	2657.48742170764	1607.222656699	78.7616317022013	1953.99777364192	754.641795934891	2405.68892915037	534.870304623934
2292.34505846376	2164.08207478063	3229.65147768661	1316.80640371997	2812.79678071645	32.9432689686648	2356.47655030532	1231.70884723789	120.5074212908	1789.15950709149	2409.50836086661	2153.49379140816	2323.72365600684	709.990547682843	929.67908915817	1493.27796519435	867.568192615408	489.151804419687	540.910884871989	372.182598255604	2932.88359692338	1488.12573355893	1802.30144975432	769.688074302098	1876.62258691882	1903.64845497864	118.815085194808	2448.67012751831	3007.20473408788	2263.99336244288	2222.32848251733	2132.24225565127	1507.26905676797	977.463255007679	3017.15655482953	42.695903084991	2880.14573729003	2674.62951098079	27.2269398144027	342.130834965663	2091.22861049003	1928.80449614886	3424.87422960432	2707.77728941776	1681.30108381944	-16.9700981015636	2354.20098609003	859.236178582469	1822.73160515054	531.073172056419
2756.46880793523	2239.28138829004	2420.72900329682	2084.98919865841	2757.70314545228	89.0654335837586	2704.62663221901	1417.21260193276	44.6292829698517	2199.78258774434	1759.12409415643	2525.48617318164	2363.22129388155	907.440639167924	588.664954301779	1434.51379320653	1342.4486134618	970.73545024243	653.110580123094	777.868828449158	1781.02905173212	1543.20117857177	1575.88842180234	1196.04011253677	2113.53721562927	2435.90106266178	204.15135243677	1473.31810683746	2875.488126797	1581.52415339382	2736.84912964666	1324.53479282245	2310.78782133098	1448.13135777608	2780.22642375631	298.439350623018	1589.63191250261	2455.21733711881	46.3914875163847	-36.5189937686919	1621.69063193284	1744.39814423475	2489.48700271664	1885.89869896128	1856.05092569866	-43.151832271498	1786.40612141919	290.70103903641	1791.9334868382	1515.56521588794
2268.89856775737	2617.27540858746	3111.42695586417	2561.68335951882	1690.74125744361	15.5675121755427	1276.88933659936	2008.2336265689	68.6888035077897	2023.0581729872	1448.60699927802	1546.09835248618	2220.83537112212	1379.14124036636	504.055687186649	1282.42125817282	1093.58700722351	477.572834919368	88.390049426284	1394.17399357137	1852.23002669623	1208.0182165625	1606.27875767845	460.010458035945	1985.35961267833	1402.07151138387	147.494396027114	1087.29901571432	2977.06220656195	1922.17947017835	1863.51219499979	1540.84218151775	1562.27830129453	2142.68201509637	2882.60990476166	39.0305260927979	1942.49225720486	2341.76575222604	241.432325507968	-51.6631763773875	2629.33115030224	2908.04838228379	2965.56146189903	2084.0629147193	1126.24893497319	245.856408555294	1446.99495590434	736.929626808493	2184.71080404597	1675.94125360346
2348.02264171279	4411.61092281098	2069.82769668757	2020.37081757198	1177.13102865109	40.8592309703011	1674.17266376282	1022.57828141486	168.210694692957	1445.43459785319	1461.50808356576	1381.31173824537	2301.79379704938	1024.17852394093	723.495398349135	1427.39344331691	1099.06129468219	389.403036580471	243.093622978331	1299.06935117551	1666.0883989599	1347.62879442083	1225.66554161864	234.149467911902	2296.23187177124	1561.06448682467	142.677028310256	1992.45302914355	2514.18472168627	2266.87034794849	2915.0824508046	2778.43843609103	1707.87210593843	2113.11852409916	2597.79573856418	376.911790090928	3244.03202451753	1674.91720691161	12.8505947507691	16.1703016991596	2170.6601112046	3114.5634535303	1896.23100347098	2605.54172144375	1877.41933076344	25.0228535615343	1992.50250497431	8.42431881958175	1948.23974566243	1433.6851686619
2282.49682613775	3170.99802487254	3043.53893926017	2263.93482337867	1368.00882354025	47.6316939441155	2750.25929566665	3068.28827627228	109.505036474393	1745.43621297494	2308.48363000047	2124.64335778169	1982.86647914619	691.890023278257	933.948108753495	1441.11743070161	658.462954331677	200.85790702849	100.576700188748	1189.08898132689	1900.08791621121	1645.75602376451	1637.84347599951	966.40727994023	2231.28455837513	2173.63599608721	210.193786398722	2089.98906257141	3073.4057133653	1996.16885335774	2035.73159218278	2560.22047260619	2512.74518601614	2144.41718722801	3513.92184089131	1246.54469400171	1513.36007115034	2931.57790570384	98.4635898393505	-43.2474818412492	1891.99434079694	3810.62939722256	2324.87738007127	3248.21358149018	1163.51086293886	46.4290557066303	2338.16279304133	351.993554017923	3569.27772826654	801.483359504826
2794.00745479181	3896.28446161476	2071.95408964823	2071.95408964823	2381.58246235131	32.1223702803672	1997.64328019949	2467.03989321736	6.11358697330882	2811.34664366318	2910.42772292816	1701.65652652439	2052.25155797701	1300.31747736152	308.502585752121	919.737344534655	392.691524225942	134.358343155588	192.021999644506	1052.87597203569	2670.83603301619	867.319713293872	1367.41645941512	581.065240966553	2116.4301379949	1460.19458878603	581.065240966553	1430.77713313184	3473.02741989393	938.600471225181	1749.8433829196	1736.26609569459	2238.62572302	3235.78428206696	2204.54625221927	1249.73724928833	2257.71427094397	1685.05040259675	147.608527807719	-8.5725271960659	1391.51863255418	1429.17931248417	2081.59520891842	1415.887307803	1129.00154010101	60.102830323329	2305.34395438484	1958.64416561757	1836.80078937348	1335.02761265919
1594.54909158561	1775.52512942342	2867.57916596527	1635.45463438457	1637.93375819056	1.71204623228741	2389.10827140777	1756.93170087844	25.2637223892626	2177.143185995	2340.76535719082	2122.8646763552	2374.41255847679	772.814116344856	291.642250084759	2109.01800394484	187.79220700704	27.4015849203403	57.4027084761258	1826.94874791999	1548.34900242837	1568.73434965946	1648.01070000261	641.201050644655	1721.62445389267	1628.75787206213	814.47650210896	1883.57471245081	2842.81855160288	1483.79540286323	1881.30967386958	1159.89488574695	2744.28937331925	947.065106651144	2032.00946289906	685.525915563803	2796.67913175612	1701.76082330572	1634.15959171111	-2.67678640754954	918.251466955081	1678.48826816659	1691.78687110324	1877.96731221626	1785.98530857113	-3.78500331893658	2066.36418715206	2087.42030846841	1812.58251444442	1300.58630138361
1752.76915700559	3179.4730624244	1964.91382468091	1505.88735076355	2038.10993808935	29.5589616779982	2695.63434667367	1495.9624540302	168.507515944874	1242.87758732982	3028.11838724084	2568.76783349654	1632.46325323624	1181.05130393688	772.356086412651	1139.48907842594	364.815375152616	422.540688362253	47.3261524996148	1598.12926382491	36.0284115943422	1208.17085078622	1890.59807360393	645.905231986249	1883.79647337651	2103.71488072973	411.250024140292	3640.87653212643	3569.45972973853	1956.34687580232	665.176432630603	693.516433578182	3002.65971078695	2466.90577834734	2231.8471081641	719.488494343657	3005.76669206928	1531.10616686313	1272.76338312401	-92.1291781758181	1262.78447731434	1824.92950459218	2133.16681737963	1253.91433881686	NaN	-16.733000947233	1600.95850753079	1314.89654098704	1728.46674843208	606.394228500779
2175.73199102517	2109.9237957741	2126.06542857153	2410.4064986186	1762.25785859866	102.153008585892	1891.39092097811	1674.09971024345	52.486446132257	1327.67543712935	1654.233085262	2747.15930007896	3143.36677062136	920.90853935732	40.7041878899612	1447.64500165275	491.20247801105	196.645903701107	4.89534944443873	2215.3460501077	1860.19031810646	944.501258282168	1987.27479728901	1241.78816494135	1307.59977023232	2656.7376786971	911.595455636685	1997.48694293761	3536.11688732638	2177.90151606284	287.519888222362	991.023255125781	2711.20245548963	797.857555613479	2061.37105372241	1591.02011149398	2548.36176985044	2144.56992322037	1153.94871706472	47.9584118719173	753.48482521457	1057.4380284471	2616.03018370877	683.597774836288	NaN	33.5372744922719	NaN	1199.43076572361	2297.6558430966	2000.35854942391
2534.79140498663	2907.60674995168	2139.60713932367	1971.8402340894	1270.9473855551	110.248944897234	2440.34485092882	1507.06377069963	46.8703362531747	2705.043745854	1309.47163786815	1414.03112912924	2156.01751783441	1061.52980739236	183.165858146374	915.906310543686	254.821864532231	865.053660850497	227.084055608674	1833.13171943973	2447.58206264737	1235.7178922175	1605.9781729674	1011.97164894226	2132.9744007832	1654.81618545895	307.795654878044	2301.06802517272	3550.41253077053	2731.52399573778	256.68610692177	674.648632430854	1911.49969297268	1826.3530497255	2564.41643717675	87.1871427539017	2178.18176223985	1969.52624819348	1347.99918507664	8.38639010873052	1260.31947438694	1948.43872283773	1185.95820076404	150.449718821152	NaN	-10.4813957358879	1301.38465534288	1290.28595778722	1553.32508985631	213.712294888402
3232.76713239774	1501.4346127078	1709.14476413612	2240.23598964446	1885.76058151828	0.200164959398694	1462.87763849056	757.658142323751	57.4137396043252	1577.30478778042	2246.45485645369	1538.80270311568	1432.41749863857	826.484377486357	185.860428787259	1042.72386919526	442.57255263419	952.527717573363	-9.56456639351305	2155.03571947803	2411.96487973448	1529.76563920792	1693.47271476955	1749.17859464816	1472.92290463791	2155.03571947803	314.4679741011	1676.41989439854	3119.0884977854	1843.53753403437	93.9181639694604	1461.55435772391	1349.00574327529	1824.28982989011	1425.64840376847	271.920153795282	2208.49577261458	1078.0863804368	3153.46472422881	69.8233862350116	1394.55659337459	1085.85933303527	1263.52682100035	519.544215146602	NaN	-57.8751207398846	1776.54169249949	1423.42756016891	1774.32084889993	1423.42756016891
2550.167488367	2562.61579538494	2567.59511819212	1615.29963131945	862.177056733883	0.754211092205045	1580.44437166921	1391.23010499647	112.788974253695	2186.67692344305	2704.52649538949	1591.97518611759	1549.16690905574	505.570533115537	1007.70005324641	705.728152891209	724.239840269305	926.711420967239	80.9587038804422	2904.28535046705	1910.86047162136	2475.28056315339	2169.1736989959	1253.12899398928	2015.55129505069	2230.62266057398	313.187470591176	2287.51984722036	3412.94619908563	1535.33903975529	122.012923459359	636.363490742581	2337.58937146916	1919.99030318349	2022.19994737993	105.769118696756	3529.79219927736	2387.71052282153	2325.49595678892	-31.9917060897443	1185.63622911997	2627.68099180447	1708.90516842998	21.3350647953527	NaN	86.8825540082844	1423.38474931603	2171.07051610082	1438.93839082418	3056.51710767212
2753.47985873752	2257.61570202935	2104.37125158938	1857.68506307627	1299.52641431933	-78.4277497993778	2040.83086969964	620.516450987776	76.0625904815618	1406.6729406432	7.5386492279192	1748.23113552499	1119.65397266366	330.170316915167	351.00712894372	1102.28996263986	651.983302689479	954.11707710349	74.3405692312722	2670.84571256734	1717.47353229164	1571.6770698361	3046.72721733553	1485.11042025312	1130.87057788067	3224.41665595322	52.2045626822489	1384.87535231494	2595.6694116137	2264.21026649993	323.294860060523	720.818027224462	1712.91739283991	1139.90237380611	2211.41491982107	65.0552451790597	2864.99311178871	1720.11974830799	2415.9359866953	NaN	621.930541396381	1022.08045484595	1147.68306656763	70.6128828658593	NaN	-66.1050042294113	1472.24910747672	2294.77948512307	1238.82832463114	1434.45717120649
1954.59006188193	1953.34311109795	2680.31541816156	1450.82194515174	1669.03833234922	18.0754943522557	1794.98036153177	276.19430663728	104.115098447264	1493.21827180725	3263.88838506684	1374.1892332545	1398.51188560844	490.46619772804	438.34622839817	832.141552223855	549.535496301893	1745.97834780758	6.32959373057923	1149.75336190113	2068.69660037212	1654.83010463394	1300.25026944229	1540.81729589065	1529.41601501632	1805.3270121751	117.937442774286	2236.29542922476	2760.75434944394	1822.42893348659	164.682694359038	543.205219386788	2003.70929938844	1185.31361592962	3670.81517026592	81.0169521909391	1707.99179514128	NaN	3220.422271158	NaN	748.26569161008	917.302038929596	1740.24215087987	129.948526415009	NaN	-19.0703587219321	1915.95098559358	1500.03260468898	2416.38754015793	1081.89006131965
2319.98315122831	1438.88559520954	2007.97976736897	1562.43893521784	1240.451443075	-33.7703766065354	1936.84299584904	106.007139362448	19.8942054172707	1636.07173380864	2674.41899529252	2231.5960786961	1187.47846412545	446.977736366685	925.579928173209	864.161244963171	595.309650534325	1122.5832516771	222.162178956357	1690.21152692924	1246.27561948183	1505.33333411052	1540.71125989682	1923.02110307133	1396.91710992671	1634.29157971864	98.204866545848	1439.14237618777	3270.80595318802	1803.1926447629	447.419230758979	1115.03492704879	2402.33493630504	1388.76436086321	3117.79989566342	60.2775986035836	2676.08361038949	NaN	1846.05754284705	NaN	924.795366003691	796.842285886558	3235.73925646704	-5.367894673902	NaN	-28.7332397387698	NaN	553.175115924366	1283.06399033166	2227.69151223989
2033.98083826241	1961.53430846483	567.563148911317	2287.54369255395	842.360330902152	-29.4961828687705	2762.19337053812	135.382126325731	166.609078824689	2606.05860804333	4254.84169998834	1859.73097410516	682.873709181609	361.701825059615	426.631881055397	830.125800457757	497.359263479374	896.215321739179	184.303636356853	2076.35349584155	1967.8330156541	2172.30844674413	1320.13709706165	2205.43575122241	1510.90467802274	2006.67192435277	-8.38204460153053	1442.36542737804	2897.68218273392	2013.52584941724	1010.5681483164	1428.6575772491	1892.43983994493	1419.87350812742	2459.59322864624	62.8945581140936	2173.50332696172	NaN	2112.27786162068	NaN	1300.76214828211	1538.98486797272	2111.16467134175	46.1967039301726	NaN	390.172500118947	1364.21399418101	1105.9538494697	2334.91591740629	874.410271452659
2262.54971134208	2722.60288078883	2512.57860778053	2431.31921643804	601.107694508598	38.5426775220911	1474.95868756097	67.2960006125125	121.052213346779	1978.76691388445	2822.61443936421	1884.21648209637	1711.36334620387	1210.20526093168	696.28620589562	865.659077307054	828.536256175781	768.211671837462	813.455110091201	953.923916285021	1961.27727843692	1244.3526949304	1606.81695804295	1458.17230755515	1820.6365706677	1843.50497843505	246.146695885447	2138.5074386339	2985.78194641433	1417.00917357392	996.230470654624	1357.5513133788	2068.75879494348	2194.99577739363	1526.74839811055	61.0591462163463	2662.76894289178	NaN	1072.34018019806	NaN	782.766315842065	1004.40169663762	1516.72468742131	-10.2205742405149	NaN	76.6515850662846	2162.69715406161	913.074554802264	1459.92366018225	3532.60428159191
2042.32383802927	1745.78643125801	1593.13848346859	1431.73204687157	1132.69221472672	180.519360073016	1160.21889383629	100.441748117909	116.70751304629	2455.22402467279	1605.65061033657	2668.99447842586	777.034399842095	861.766354281736	787.480805183969	539.088500388309	1131.05146976114	931.409056560893	631.945436760518	1491.17747774047	1983.32195985774	1910.07254856587	1111.19615666388	1749.8394613649	2195.05853937331	2054.28232704675	94.8605749891427	1629.66464596417	1665.14482955867	1248.53880283614	2642.5666614846	2922.9745640863	1619.36394750125	1218.09550341702	1735.13141785614	-27.6936180116992	1113.35115868151	NaN	658.716130467812	NaN	843.690186064563	1188.00936184406	2117.33684598677	29.1357605150136	NaN	10.1926343394427	1857.70458722748	1661.58751623333	1240.38153421181	1232.58142343364
1955.71554317061	1487.36180646928	30.9570049087267	1904.37195171405	559.420312095789	9.66819869502985	956.393933845313	62.2640728700456	109.85081617125	3027.66955016617	3518.56437579965	2251.4725478937	1349.11453834878	1351.43721018802	567.535464444366	821.868030841197	1014.64979349815	939.16295872284	1085.49128459499	1024.75344294361	2125.69987461865	1359.27618805194	1848.45842148092	2032.90418162627	1515.08130221199	2454.49449052992	96.7965130197974	2028.32167826862	1802.63338790443	1897.72033257564	3012.41427432362	2644.66837987233	1842.73029228386	763.087938605574	1226.86886767123	80.7948410378347	1894.66881120566	NaN	1133.22079545605	NaN	2157.77529981022	1148.82880749191	2170.0387378384	26.1667989123131	NaN	-64.1366992951818	1058.52530928442	602.548386236694	1746.39269686496	2981.65536370329
2084.53597552243	2860.36246168529	991.610780152464	841.208230330909	724.646254219204	92.9555449686727	932.703114805688	56.6082620951302	120.529345769291	2876.65607124929	2301.36631818184	3125.60171714178	1405.89972376193	1633.64404180412	884.179321716279	533.267158202282	1108.43775733946	690.131867057877	1153.75422878664	972.545788669115	2174.32067152599	2297.02096968027	1023.00198604097	1998.87071248296	1639.94367208772	1494.30873876442	364.77795668997	3084.82568773626	1799.33938651244	1261.52219179882	3606.58863783156	1936.94719752659	2866.94665363053	1658.39329195945	1824.5901301536	81.1964516471473	2212.75455761377	NaN	1860.2834108396	NaN	1003.64467437577	901.026492403543	8.69447525372461	-15.8446552178954	NaN	-73.8462363326335	NaN	731.483409145077	1236.76641385616	1019.26048467589
3003.86693618704	1665.39195962732	629.234198954103	2086.87986227406	944.095697657467	58.4693307866516	1312.89761247336	114.918603462553	81.0490398570123	2735.41928390608	2682.73329607524	1852.21248411204	1491.81071068611	1213.95256923838	152.511217180731	490.823849654747	1613.88227910457	977.947536962694	1386.01535139012	341.725974045855	1690.43775635407	1179.64903879905	1487.27010914679	1418.39972026297	1150.95304343079	1827.03069430699	162.662962947912	1774.23006282939	1933.77979707692	1496.45282766464	3975.7868274823	1428.73027859554	1705.35967394557	1633.91634647763	2142.79985080091	31.3796968981885	1802.42820865486	NaN	NaN	NaN	1549.10242909042	NaN	1694.17886672644	19.1039983289867	NaN	-71.2897820442271	NaN	837.111912076711	2039.01439926129	2451.92426022536
2942.97036773544	1658.58995711571	1858.21506492465	1102.40176366064	639.120853085194	91.7211863890041	1427.57725373934	433.218226162774	99.2542093251902	3012.02307798382	1772.8408049812	2703.80404663671	1665.05519540416	1219.54476984754	265.710438368603	895.008454624827	868.254564839442	748.443667104893	815.909997868037	231.309198184649	2799.21248048291	1305.57746169645	995.360957794647	1684.73096646532	1707.70996675435	1281.44951139298	70.4561961614918	1084.97905892184	1835.24341835842	1044.76580841605	3980.33309533867	2383.29257525161	1840.98816843068	1035.51812202118	2979.39812414535	22.8247492890608	1406.2063246089	NaN	1039.98424494392	NaN	1318.00039688471	NaN	1379.40958707244	27.2908722118044	NaN	-36.3513794372924	NaN	1098.04384293959	2347.44173057712	1911.99474560962
2061.42175491965	1423.07850043314	831.228750702536	1938.27679637698	450.484644187943	37.0694262232526	1297.42037947123	88.5892558176365	123.773529686972	2386.87628821101	807.353707719773	2391.31018510865	830.601405080783	1265.87738101697	121.823144799672	381.359355050391	872.49962736341	640.89556530111	742.149602484125	71.2259419378148	2204.59162685893	1160.33500049323	1758.36742968944	1638.7609438502	1564.00689020067	1934.32697135679	129.879122493597	1331.69429270522	1950.42784445054	1137.33375321645	3984.88816608151	1575.50751383906	2426.55366307983	691.217430369223	3152.16542864719	32.1346709575119	1610.58202527742	NaN	1211.7811013622	NaN	1454.18950609498	NaN	1668.67067525947	13.1441507710728	NaN	-31.5394261381957	NaN	656.58765826454	2217.16158182074	2283.06985776191
2760.49571662509	608.638691453584	45.2068111047612	1582.06787759195	1.18869545250934	-2.58428588911225	658.945109341872	194.868404322417	126.954740173229	2849.78960837681	1492.77398584024	2559.40421664835	884.900537718663	769.618295567037	123.339059262465	842.979722390799	466.856851532463	853.459926222765	901.203077012833	126.102492458185	2131.45259850575	1022.86927352079	1878.19368729423	1557.01534080326	1029.77633473565	1533.9918034204	81.206594561598	1474.13060622495	2733.51810106768	709.74916511382	3989.45206530298	2095.76611556231	1810.27425201478	1529.04429965649	1923.57428164079	-15.5461680554124	2229.81001836514	NaN	1032.80828832213	NaN	904.278690791833	NaN	1751.45638581761	256.042459769473	NaN	-71.4286017642365	NaN	653.925387776301	2214.16293692667	421.454463547592
1560.07180954389	953.358387150892	38.2532874004511	959.652094852065	43.2882535613888	15.5959396762311	714.197494506348	162.868699883661	49.5819612625611	2906.92525759475	1848.32362225758	2474.85393895887	893.819543270628	856.536491935312	54.9508882260183	536.13526952244	595.5551325881	398.654017723463	1279.4661055203	2.48000777998888	2211.42671751533	1632.97536212298	1992.49094555408	2125.00470226747	857.4818119655	2008.62305506702	98.1203713209557	2210.27442397869	1203.16987295695	1850.75884054759	3994.02481869456	1185.88546990737	1478.56802821346	1523.46306928522	3383.04378127173	69.7920376661809	2049.0210576398	NaN	605.413902393504	NaN	999.023289416506	NaN	1621.86541604097	74.2648716096241	NaN	-74.4568570098622	NaN	722.825793408888	1552.5364899176	2988.31618576287
2373.30153222105	1580.87192581595	147.191652224527	2166.69031528872	177.427440068283	21.2092028755441	682.617061957704	61.5235866672186	22.4690273690339	4084.14319438024	23.7288518625237	1914.59686557407	695.249253724437	1211.66511610435	164.844699812791	636.963039008872	432.961287504392	775.684230031918	624.140071771447	110.45334393948	1745.99208831716	1537.22444887262	1289.24078875894	1426.49686110093	1198.12121132182	1695.2419439218	168.123962570569	1572.98023242389	1602.96895411206	1882.09474828653	3777.15127650411	1938.611954545	3631.82131755377	1044.63701782142	2735.09676320671	37.7450450571856	2179.06864046913	NaN	NaN	NaN	1171.05789884626	NaN	1651.00973919722	101.514869998921	NaN	92.5647191299051	NaN	345.406481179591	1293.0037044366	2295.42060176633
2416.2552789098	1966.11065460477	388.713105569486	1929.54428456318	39.4412262067583	38.1803168949794	1275.13235174998	308.014909615643	60.8766845069979	2723.91715098383	418.974929052177	2054.713293357	480.135509743477	726.236185552702	47.4182077282062	239.866603503192	412.486982743785	805.548251690272	NaN	210.55482672896	2956.03521249422	868.638855276562	928.674591214238	2114.38037598334	1257.71660548804	2058.96277357933	152.828157558117	1952.74570230498	1858.0739648648	1575.21328592767	4003.1969912533	2157.09811116976	1679.12129043519	1264.91193412511	3860.63772483147	49.3197785808639	2397.67368496376	NaN	306.765631044194	NaN	586.5980793739	NaN	1854.79873520413	378.402737816599	NaN	-112.983041450366	NaN	227.293215718557	1526.83510576171	2198.43298175301
1647.81963521238	1400.46841922739	95.5645553066167	1296.98474723368	5.96283931205666	-58.3989566840358	912.075967257044	139.734415303935	18.5827993112905	2811.37994714173	1024.39361125022	1690.84397918759	758.423592393743	1116.68774601791	46.5632220004444	156.259738093838	220.443869850611	243.783554125801	61.734016779318	138.658247963214	2894.89918022229	1567.04977512138	1342.85239949947	1873.29876759461	563.939867699625	2233.86361911026	181.417541251929	2637.18776391463	1985.39745540557	1585.54028032731	4007.79646230426	2112.51967869634	3092.51645461068	541.339488483909	2349.96392309706	97.862537334182	1930.00468905376	NaN	NaN	NaN	NaN	NaN	1337.58219623001	23.9497121425608	NaN	1347.66121784705	NaN	189.693623178317	1484.28795532247	2120.38620848673
1831.68717374251	1781.16379123202	72.2103778147302	1217.82807624007	78.5258006285413	-49.0457402104434	1570.22866925073	472.608184210355	116.418337511408	3103.61332844407	267.988485042875	1613.81451902962	1318.40787461106	721.756509797297	-13.8410632607725	880.552176362214	447.366938894684	116.931838616218	NaN	144.126034257666	1918.62955300574	1202.58152295029	1410.80227482425	1643.31544775017	710.949192136777	1543.83219963261	34.2317485464096	2588.40630486698	945.775928972409	1541.5186357229	4012.40489129389	2252.93953795893	2835.95764320602	1266.90737410172	2028.81565336939	34.4086870510834	1684.83647434707	NaN	-12.6503537272136	NaN	NaN	NaN	1999.68386622092	75.8654610700594	NaN	874.748700949245	NaN	322.365198480187	1383.4345226956	2961.03284212041
1640.41220769019	3462.08839011235	172.705026710232	1937.49333390061	37.4383011591069	-75.0732742993054	404.04905265281	318.085152302562	136.043951560862	2467.18266105875	415.426627699166	NaN	862.623277053948	648.834101745996	12.1395632605677	2786.72585482551	95.0850902926144	241.115947743401	NaN	149.604480003407	1360.77784657139	1153.51204101148	1401.30468006076	1071.30046450448	596.557557914729	1932.78515353563	157.709846701281	1803.09928636965	2856.79695709323	961.299059319046	3900.0734420624	2091.4187589083	1505.51653760485	976.442442950653	1427.09086587112	62.8144213581597	1756.66956323087	NaN	-61.6183521348057	NaN	NaN	NaN	2226.37525776738	37.0310538776353	NaN	NaN	NaN	119.986236206279	1206.25071832054	2756.61581508425
1050.24748483946	1814.46895334388	21.5851439552032	1221.05857465419	75.9916392295242	19.0546092912812	1346.32004051832	216.43631307719	44.3599559305003	1904.3029339131	316.392432302106	NaN	671.680845914917	441.41164199877	90.7478796899177	NaN	443.749400414163	73.2146915744751	NaN	79.7560617698349	2160.23160891291	1421.92357352008	1255.02191402782	703.319206261744	1326.88235075365	2717.72951318914	98.300690602308	1714.00147763153	1664.16278764426	1394.10663027137	3631.05248318844	3643.80191551076	1339.63178307598	1650.24374127676	1796.04903315349	21.7107889304902	1689.49901216665	NaN	367.157172761517	NaN	NaN	NaN	1394.52369090834	51.9934264741191	NaN	-24.2739569690946	NaN	-101.662919580591	914.487806883404	1866.70852075529
863.031334858034	2291.48716109452	75.3544519510371	708.535225992032	91.817152076103	79.1535365952831	1249.27160702304	118.410744585825	127.275275422399	2680.26015635569	47.4944978932333	NaN	576.431600115785	480.531596377489	82.8974345357739	1440.70114600116	201.018170847577	299.257199067295	NaN	65.459429603714	1459.98531127444	1332.36647018977	1084.08981571594	1000.55748336961	768.523226852018	1773.23155757319	217.441867622737	2095.75917413264	1295.24098914695	1073.64827417265	4026.28418835901	1541.1973010556	1827.75960785482	2071.11810524275	1529.1230723122	6.3751226501982	2500.89884564109	NaN	791.875170375624	NaN	NaN	NaN	1106.07518946579	284.666568130063	NaN	-22.8005934081748	NaN	368.827287529216	633.653017905217	1427.0080661079
1475.25687418029	1918.86705462719	-11.4709591460595	916.308046817185	-27.947908705516	16.4131093391746	2143.20706016749	45.5646354828285	79.7859922601613	1371.32534618987	24.017855289693	NaN	891.800361516456	460.016502363556	135.88607150894	1915.67807630992	131.205487669884	134.715925549176	NaN	96.4257579867149	2142.64600742994	1875.54574785449	1467.92752563282	1298.37692607624	1192.69812772247	1210.1177098687	168.426697524445	1934.77232715165	1381.99092037811	1417.99139014698	2983.43117235439	1820.96439046298	2406.26235057614	1252.94698011152	1771.63772932819	93.1903914950267	1563.93688819164	NaN	838.668005087815	NaN	NaN	NaN	1396.65350803302	75.227075504839	NaN	44.9139797713973	NaN	145.957632216203	857.75402832739	2176.9350463568
1158.69186144116	2258.52962550796	-15.9906870315704	1414.94010635637	67.7339870496391	3.03764798688626	1875.42581380303	38.5572066880055	37.2886510201084	1257.63920353713	186.978219831968	NaN	745.052838945769	452.357747452996	163.174997058136	1806.95063088155	200.639968769211	243.958842310141	NaN	466.885723419679	2062.91843840089	872.577943032528	766.795731041785	920.238060522863	1259.67109240525	1935.04983049999	72.8179227069124	1928.07517915994	2033.85739115068	874.902826812544	4032.09500007471	2923.12543700693	1142.26446151442	2209.84578221011	1076.46419160559	44.1770937209933	1924.53465831165	NaN	604.689892245927	NaN	NaN	NaN	1267.42045563212	220.530819910201	NaN	45.3003658623259	NaN	294.666781238148	453.048153166035	1718.9758564478
1155.18281576121	1306.27182995425	-68.7651647605762	1367.21529786405	37.8859040815712	6.14451454521779	1911.89754230788	42.9645264073877	62.0093601291998	1157.72212692412	723.499918066805	NaN	1024.54133642117	441.176437116784	564.175060464095	1643.04869953908	103.808784507015	572.374968687249	NaN	212.065112723088	1230.19807637719	1511.78456461067	1053.33383583385	898.577625358426	1002.13629251867	3079.12753837304	73.5990296661301	2448.46689117244	1438.47899122757	1167.36472776311	4040.24505606252	1815.47908291206	1242.99746220599	2119.16751669203	953.747923400335	53.554004184666	1363.94864813656	NaN	561.52860029638	NaN	NaN	NaN	1530.27661323509	120.98426030569	NaN	-6.00938872223843	NaN	218.758131681175	514.327421011663	1741.5580824143
1757.81896142689	1940.80802760979	28.3181345176277	1016.96739486693	278.657343115074	155.393874922423	952.158767260486	42.2964659621552	145.227815690039	1920.47590914502	229.097804357204	NaN	846.061181238578	258.8635078327	316.294018804533	2703.7624034907	197.916843127899	374.896581020688	NaN	90.6877679884854	1201.83198607866	1271.71527023527	1034.11210410278	754.578967476326	925.793013660032	1757.40409512375	81.3699967676035	2350.24728905236	1341.59855439189	958.405212933119	3636.09971753407	1249.58556358568	1373.04603226237	971.458495066492	1224.44931233392	29.2082511993601	1135.62142538225	NaN	179.878337927517	NaN	NaN	NaN	1244.68857771531	-51.7488103262169	NaN	7.84458218566613	NaN	NaN	376.648973579961	2322.99166109071
1141.7871316726	1145.60271509456	-60.1216462444147	1869.29170412607	201.881748730088	130.657524853524	1034.95079585775	39.0835227265135	117.938913446995	1148.14643737586	1401.2468043658	NaN	1196.26934234698	220.593160378783	-17.4624465197066	1886.98240866821	78.6979464146588	974.631363510454	NaN	94.9855400248853	1322.64087404813	933.242126124328	1104.62420979139	408.603094490463	971.715655110812	2902.38729152344	176.59605605682	3254.4783749755	1921.89523462548	942.569042242263	4049.59797402949	723.386513470782	1197.89337097074	NaN	1853.16405485582	-33.4110259547117	2298.65226714023	NaN	813.691559525507	NaN	NaN	NaN	806.941738127258	-28.9111450225458	NaN	35.2121582608173	NaN	NaN	1092.68417731979	1912.78747720701
1423.39880125697	1093.70040102544	-81.2479519232151	970.222621788152	519.592375911852	821.285506625646	1610.5249203073	-29.056313276525	99.5133331458093	2100.61713686769	267.544950252226	NaN	1016.51521849338	804.143414355052	264.413967373671	1096.30131065584	-11.3173805407294	242.120794563571	NaN	444.726678792589	1656.08292684774	1062.07490154902	1135.59652354081	549.757567352284	1024.73058561668	871.852292268683	35.1062134097767	2991.14222142876	2204.57756710393	1116.92436557464	4054.28821562745	1281.4727576515	1488.03350515223	995.677838786546	907.885921188339	91.8713024870538	2113.33648205603	NaN	-12.8036761877318	NaN	NaN	NaN	789.704493652291	-16.1802884030474	NaN	162.780159008683	NaN	NaN	461.047571361566	1293.94525113943
1592.1078992774	821.292901869745	590.685439835388	1389.53007351241	1004.75961199653	246.685358347674	1053.17443827998	33.9149375756431	239.040912092391	1528.40418048338	1271.04115655553	NaN	1063.14046338999	160.363113606051	58.2283549178815	1182.88466323129	14.7917334068207	428.026619133669	NaN	368.778190873643	1802.10742333308	1230.8784138199	922.48483813181	498.443671560682	568.533120580703	1519.41331228566	164.350631231915	2511.17901591896	1710.99113960705	1027.61901166184	4058.98768177776	1361.71205199061	1046.30953140051	1367.03337839473	408.717896293176	-15.8237450138565	1265.68391495273	NaN	59.6252999929637	NaN	NaN	NaN	838.890063346987	97.9128750710515	NaN	629.434505566859	NaN	NaN	910.96079290574	1187.9826596472
1180.90216543377	638.949014504917	686.13081823284	1590.23619237062	626.197175659532	368.610030982759	1687.15016759555	114.848437959602	93.1703119224474	1410.4352646507	654.251221119378	NaN	797.372485157134	123.15134111401	3.34200889728764	867.848562931677	542.484003872539	609.436277758354	NaN	448.198061961115	2624.27904726862	1534.48459358426	1072.60818885752	493.80104875692	243.569275056863	1632.7064112983	69.3424793498134	2223.20662493629	1258.52805810196	577.991178226099	4063.69639972082	725.32390479716	1103.01018005472	1857.06445983924	230.147973984114	-13.21349481416	1265.56088984344	NaN	439.709238782628	NaN	NaN	NaN	972.625788512182	-7.58012748086662	NaN	37.4868111854804	NaN	NaN	1295.98107344322	898.265339712709
1391.81174232552	564.772370248785	554.562007630554	962.976512359808	317.171076756675	215.067450574361	1164.63117406988	97.6482804647009	162.739342155926	3399.42429213526	756.216669340623	NaN	789.868151287883	394.987328512071	371.482517632558	956.752308532423	206.94884147597	585.376296636123	NaN	534.797197163026	1530.85822296457	1231.22059358126	767.718635628956	615.558901957746	297.193920737982	1609.27900877973	72.4656987005014	2563.20349294924	1241.75472898927	238.670946249055	4068.41439680445	476.274222674099	832.093907566776	1655.46359632343	37.8708127617168	10.8169961725313	1134.67762698161	NaN	14.1987232461795	NaN	NaN	NaN	590.219568124255	46.8887516247787	NaN	211.466135875657	NaN	NaN	1273.32843700119	1887.67552204728
1668.23713919263	89.3599746667232	370.389890682662	1254.35671742371	818.760347599001	637.368310897804	1424.25207574243	43.3732611368423	28.044356626882	1425.5294844516	319.293542316128	NaN	855.26023512274	315.531091187047	60.3650253176667	1044.57699367099	705.923413162319	708.275174138074	NaN	725.840792493882	2054.45095338333	1220.26185765733	1364.37036717179	1331.56517801403	374.35662294641	776.22019012902	191.584854781724	1324.53549462308	2456.31452056594	560.64323280657	4073.14170048431	582.90389687791	1565.88795771234	658.551705465305	48.4055087367605	-7.98508245811426	2447.26125816673	NaN	222.088529616975	NaN	NaN	NaN	978.850263452194	30.3605195544006	NaN	249.156013390515	NaN	NaN	775.844135150645	1074.71426848348
999.037452886953	873.742097430386	150.097493466949	890.362909888911	731.825929515295	1229.17177923575	1198.48720238924	-34.0099676120879	106.627676267732	2310.80311307509	79.7786715270391	NaN	564.237670452596	277.166514955778	245.400444470474	NaN	425.408177220528	410.113402542419	NaN	34.1653556972325	1550.55772418246	1208.10871289268	1771.03859446492	405.933631652235	-4.53607366085916	947.753642665519	115.086526173242	2246.0106820415	1921.15322955086	583.021990230169	4077.87833832451	573.639825537299	1325.38577155357	2035.87588252062	13.8155794110475	62.3359996307526	3077.37234444592	NaN	38.6399804536873	NaN	NaN	NaN	1248.26534034959	81.5184913455197	NaN	132.295675296374	NaN	NaN	449.370979522819	1095.93378849703
1810.49280513717	590.994636040864	-39.8685301338241	1097.73259507773	446.395167931858	767.585136917349	1530.25135809405	95.7734488002874	159.755514335246	1481.62498828748	24.1135354011342	NaN	770.837548360888	93.9691288354196	186.964963865875	NaN	1058.06519073343	405.917183051505	NaN	92.437760539437	1853.3321018716	648.8803724004	1646.72049915529	336.615109204164	37.2630711776959	1001.05924066683	104.177056148318	1084.40823948989	1183.01832260449	309.614729303737	2584.69021830489	1073.8428734419	1059.75571871124	1673.74834427108	46.9278151337377	66.1200073581199	1601.4953853087	NaN	109.020201742033	NaN	NaN	NaN	549.311670419037	-11.7777140231962	NaN	229.818117507262	NaN	NaN	699.462350762734	1496.50280431649
1041.62835797555	516.516536344939	165.588148230825	1430.97956230654	116.919247689451	608.731295265436	1346.44936662941	77.2156709320151	38.7928547151413	1806.24240069134	-59.8257069081681	NaN	778.613828773506	83.7091690629282	21.2855301397746	NaN	924.661587763526	250.95740919666	NaN	888.782493161684	2243.662217977	855.879949974495	1492.77917881222	506.87797402467	-34.8388977358333	1436.37481906276	75.6196401068723	1167.27901942468	2363.52148244462	1637.31535067023	4087.37972728769	885.257220677343	1005.11648514496	NaN	211.098304063398	-15.9359554981224	2194.54188510832	NaN	98.145936122343	NaN	NaN	NaN	760.046812256925	119.606886031143	NaN	41.6697521518156	NaN	NaN	824.429661983326	575.934452513005
2039.1326746089	361.149490047053	153.484649788062	1637.90369312085	71.4442190684611	698.284385035414	2445.48918301692	-6.75056646115879	132.974542108162	1610.98417679098	358.585726587065	NaN	536.567779809666	54.5828553928432	138.252609998209	NaN	512.998834850408	-17.3024267328932	NaN	458.694707629462	1207.96875730661	1019.768054091	1120.92593206939	502.216120248072	91.7033363590224	572.791383953926	39.9481429747296	2431.27332820808	1385.58317096634	1116.220914489	3277.00023828322	459.87096202456	1385.58317096634	1954.17835010947	168.627533861525	-31.399361376378	1260.29974177008	NaN	-42.7003159095929	NaN	NaN	NaN	2095.44028177465	153.936292968345	NaN	83.8703748624133	NaN	NaN	713.33354236248	481.663974431576
1238.3291176959	913.728882007499	182.416098045492	1238.3291176959	60.530634051824	876.521740367326	1722.02195901814	25.8895021799394	120.831863606586	2344.27932782792	65.6626535883995	NaN	710.476426098468	79.6629070424393	281.287415002404	NaN	357.928309840987	176.348343608036	NaN	1357.06182118316	1744.43308957806	1016.78736353536	939.077625802642	707.125832873172	181.996393043	667.093543738136	79.5608296680561	1899.85256504349	2120.03015528619	791.900092217953	2039.96557701612	400.996563017018	996.77121896784	NaN	172.471123858598	126.113743796253	1421.8590499291	NaN	411.042031008711	NaN	NaN	NaN	985.42127665922	40.1829905099566	NaN	85.4097027659022	NaN	NaN	1485.17644708742	444.96206520067
909.965013300819	583.795991222689	552.97687102633	1387.66137634438	13.6422675900518	452.814730388164	1252.82772548531	508.032320739974	594.069031288142	1401.78680643438	899.691973235366	NaN	496.442326608555	291.168465367493	219.20464044965	NaN	464.589486071149	-13.2031219899422	NaN	794.583305583451	1085.69465414611	781.618832570539	654.331279352858	699.11764067019	-0.963902027055656	1534.73685577515	52.0725784803114	1426.30671784898	2340.89135948713	1003.19346224576	2088.67342996321	373.827226891672	616.616448769841	2204.63325507497	140.118905446502	-12.5985943890287	712.52671964486	NaN	370.892016309081	NaN	NaN	NaN	937.643626809828	66.5882573775426	NaN	129.9377387908	NaN	NaN	1069.99879333395	986.286978609293
1214.65624314286	507.764834131158	-86.0239494386672	1705.62445812916	137.610787230488	644.002087504322	1286.63064115132	227.578784741067	74.6331889730821	1150.39338777816	1155.53441620733	NaN	1180.44318222786	236.139435188737	174.759691631194	NaN	801.541303728412	72.0666591406894	NaN	914.067985928914	2486.68668376204	622.667522039355	1309.28723857265	805.530161322277	678.116193305789	1105.18893795365	83.5176758955153	1772.93251107709	1798.88720826563	916.427503855145	2141.01730756916	264.020797252206	1091.03183039626	1326.69783441541	31.9023283254768	37.5613995933524	819.645048813758	NaN	454.069044908995	NaN	NaN	NaN	449.541787894695	91.888483764958	NaN	-16.7656845782532	NaN	NaN	472.178072966197	222.047122926096
952.586498149706	780.210749133751	555.09316646366	2088.46550099365	84.2758221364997	564.097869770464	1091.51620631182	236.069392165475	146.022359097439	1227.87314210056	893.412733562139	NaN	685.347990531837	101.921522851057	100.740497612837	NaN	918.009962461217	27.5169328431842	NaN	1415.23120375097	2317.46309726007	598.026399682513	635.816217211691	581.493354513499	-0.706021795386952	1233.3677068918	118.568089781078	1907.67976342806	2082.4576695005	1103.46520913526	1410.50747655982	270.908291695574	422.067561812282	1050.30237641493	213.467386178292	-41.3199924458546	956.314143411358	NaN	NaN	NaN	NaN	NaN	1144.29060941851	9.63748327897466	NaN	31.152861918347	NaN	NaN	555.448667709368	313.117560929069
1111.07404076753	460.877828718698	137.710998571652	503.365898020899	-131.380107008955	1315.78928376905	1645.393700174	326.976034554185	113.248170791597	1118.79914427703	915.371418527093	NaN	745.096567975886	244.067852340299	23.0952820010188	NaN	720.281466493934	78.6338424606239	NaN	2361.86407616412	1742.44002562354	315.636916840162	1339.34154998548	1197.48871398382	-63.8194194642816	1056.81798494884	120.589267337878	1587.58401298839	1632.50407772225	380.65280000759	894.869330513612	411.387581141283	809.757628912615	296.648946395234	88.1837492423429	-68.1651486223257	1321.98048673962	NaN	10.0093003100086	NaN	NaN	NaN	1287.99159589947	64.3915256542412	NaN	247.931536191026	NaN	NaN	565.161184032383	276.255611891147
173.199119974555	472.16599125024	50.7773407883909	639.690531189202	-115.458548843348	622.938077195305	1613.91016344962	687.370592556445	15.9837824933758	594.587770436404	384.537770359091	NaN	569.629195383156	344.988686516293	26.9450186995244	NaN	322.524635629607	133.353680794354	NaN	1122.48985440277	2351.92242576912	587.645270901719	1324.83149993082	1113.02357858859	-78.5438895210481	857.434131605787	130.897462867637	1890.44147982795	1342.5807670824	688.224451427358	232.659927870049	53.9839718774419	485.882805899307	1689.15170264135	34.1857990146125	-20.2240389128417	1062.30502818547	NaN	47.7882584964761	NaN	NaN	NaN	863.93582740829	76.1267157503585	NaN	538.61033813372	NaN	NaN	444.52666005083	196.28177450682
1345.0506588818	114.595426520395	353.205717911233	1401.80121467205	-130.463791664789	1479.18833620421	969.723119450804	38.4980903471011	127.493280109089	1837.74866596991	874.279002894468	NaN	670.783657702651	97.0450773182077	-49.6427246769903	NaN	516.998058836718	-66.2042507087062	NaN	1804.21414152553	1422.81662563454	462.216049896653	872.040709829215	976.273571314954	-90.9287945787998	766.623384008411	132.934964748525	1917.92271769179	2000.83522114636	874.409638499346	542.759624681087	-44.7346855112567	477.6140862525	1931.94341539615	68.5938886642957	62.9233179803886	364.597678364243	NaN	60.6550897068258	NaN	NaN	NaN	664.003810474534	109.421997588426	NaN	522.239543376858	NaN	NaN	559.665309890645	NaN
578.711981797974	26.1971895473053	-113.222430927163	2455.71316855609	-170.02301704639	1381.66572193797	1503.01242864722	33.9427240181091	57.1793274305204	902.733507159932	683.276697153825	NaN	506.919350884425	186.159812573468	35.8407669443472	NaN	315.173796617358	70.1655883872172	NaN	2228.82833870064	1428.51691840195	325.865628212637	1109.57799683106	676.817006595472	5.7410600931589	1362.12071168087	220.343085388068	2202.74411463165	2187.33070949997	372.105843607672	208.486619902161	49.6099823910133	18.7831721276561	2835.37184486733	90.5553590021048	-17.2402450314613	1204.82149753855	NaN	154.09803085347	NaN	NaN	NaN	526.276537411467	91.6900495708792	NaN	783.851296523251	NaN	NaN	444.578816459712	-221.48454741085
683.16242321939	198.639371476621	-26.179324532024	1078.53323344149	-148.925164306859	1408.00890862657	1404.13272421263	154.709281451943	88.8141464149265	2121.22684079193	482.892895165712	NaN	251.687016902184	92.9956903402793	-44.378890862564	NaN	141.550499213698	-37.27330907621	NaN	288.936566405657	1582.58249201026	485.950533057368	1262.13808842013	668.722526216184	-4.21072132309348	1104.28954887388	112.09872886888	1669.22116409204	1011.71672117007	560.720893895065	313.860020018223	-5.39755244750138	299.618046525328	1328.4107509491	121.621305939141	5.82401206236226	664.279212538162	NaN	71.6695321099422	NaN	NaN	NaN	616.597973883018	89.833813502378	NaN	868.627378203065	NaN	NaN	432.684624784605	86.4280107412963
711.498403385117	526.570439775308	6.70301759947924	990.83015261392	-143.30847735673	2055.13584527737	1444.74424511073	-13.9882230841358	112.745626103006	1272.74830692818	495.533578749885	NaN	99.2620580690946	-19.2292861240968	38.831472530567	NaN	536.495118141971	49.4956935079542	NaN	235.301386401733	1986.44002099874	487.161217157883	1031.27349303673	392.119771589524	-68.8312394170137	825.74636699516	85.6111096315687	1280.75728765368	2195.53120124912	692.688343199458	223.421205705688	-21.3105166328345	388.555717380711	2608.41617060221	152.718864558123	165.213161674906	743.358364624231	NaN	74.3455462801201	NaN	NaN	NaN	583.204192490921	62.9870943557718	NaN	1646.35529260992	NaN	NaN	453.717840553351	227.684647258821
130.247684700286	260.976593468795	966.394962566195	1352.10996071486	-26.3681366956503	1480.25017822063	1145.01465969544	59.0586749748605	105.65511770423	721.763638237005	1135.95424027584	NaN	358.060431165493	8.31906110559687	-5.90770649005992	NaN	47.442671993653	250.174110231762	NaN	123.287656155609	2080.7230222294	483.617495718402	1844.07075136142	120.909241373016	-46.769000799769	1011.62557745398	54.3136274604204	2241.2660200544	1091.30247267083	469.347007022845	211.289003111538	-14.6604012347677	582.321709195998	1190.71920303602	221.350054868614	39.5223131256074	750.92335269512	NaN	84.9792485613591	NaN	NaN	NaN	812.290215533385	119.071950138173	NaN	1943.03148449771	NaN	NaN	462.271812678098	-151.396815704549
406.878860059698	462.584961991683	-110.021946239423	1509.34148201597	-59.4978072778544	1488.6136301343	1131.05818517551	123.166387429354	55.8008688139294	1461.40832453961	686.704860462229	NaN	582.742883024589	24.0355213032125	84.5324967762278	NaN	9.80093883897359	70.2979143119889	NaN	191.990090564841	1696.65454870258	588.392989741951	1131.2149778043	151.51652127949	-102.038486302265	1633.5633965813	82.4733736750687	1438.33794473431	1688.32175502618	-5.61615947540014	228.892462560308	197.942086047981	759.810459656377	2179.74875686748	26.2666501023058	163.843912466924	832.401187428869	NaN	158.158901625411	NaN	NaN	NaN	474.245504413541	80.8427541808319	NaN	2043.30849667117	NaN	NaN	138.829864764266	295.736163990029
180.904443466079	988.709843826026	333.907713518203	1812.07489876755	-121.212182992778	2020.83359773697	1509.95827230869	48.6473795227163	68.0969477496814	2142.71755862595	1353.06508861117	NaN	709.162335710325	-1.77109328291147	241.536674569532	NaN	-59.9275841354467	-27.8821708085395	NaN	160.736528391237	2461.70298363482	452.676860620485	1190.27304694663	412.162692066223	-139.544956187418	1216.48809718762	123.797139415292	1594.22313929648	2781.04995929784	495.574215560293	240.573272306991	-63.2829918499816	377.606489475822	1739.84625650686	155.195170504471	57.3631580161686	944.676759654259	NaN	50.5376687727987	NaN	NaN	NaN	436.177811023199	8.44715177201749	NaN	1376.95774506769	NaN	NaN	272.366069182321	-82.5593714729148
299.740834185698	905.807388564073	-62.3417539761145	765.646386694984	-160.973570106214	3026.39143536121	1719.51987163739	60.9480161865098	160.877619370953	1362.62843169295	1509.27836883376	NaN	492.527595921797	-34.7312095720885	-8.60577326383295	NaN	34.1449406951308	163.584602404215	NaN	239.156853202156	1737.30069998842	177.131789481706	718.658307348714	639.934188011219	4.17728487660414	860.600280093591	123.456253569778	1538.10482227082	777.105002008369	202.180372907272	185.481317290228	0.598915815808929	291.639599427153	2487.73582277037	85.07688872772	105.563795792034	656.433963521377	NaN	73.6952736919898	NaN	NaN	NaN	584.729788796277	46.3793976062372	NaN	903.415009796723	NaN	NaN	497.091353021154	-126.621150936862
511.012671111096	1434.55777799013	10.921438834826	682.472522177245	-26.7477708691008	2347.71137874394	1590.43036986845	107.042870493122	53.7864016013634	1433.25883972448	835.747237524258	NaN	853.106651218251	100.993001470917	-52.2813442121888	NaN	131.885505252008	-47.5286513227902	NaN	94.4589563883141	1801.86263484985	235.349609576049	1398.29449266803	858.611651643825	-81.0573658031861	963.682647241458	130.278613978416	2529.00168392892	1241.88198785792	253.2594383711	185.202088949906	-59.5655712491248	761.898576150549	2332.22716345075	139.009959279106	-2.19405594274464	617.281623740212	NaN	111.680149881328	NaN	NaN	NaN	649.166401370952	143.564927512069	NaN	425.972957955769	NaN	NaN	183.420899550494	-220.832531124965
1160.790503843	1506.61484847042	268.927720330202	1475.41265196268	-126.300102101127	4188.7036566146	2082.55539234238	140.218659735789	67.4135345510703	1288.19947291626	1037.28180933321	NaN	689.809862943587	119.17274362647	-86.4943847940748	NaN	-3.27647156032853	-43.696600845291	NaN	66.5984988011153	1698.03270990886	298.465339061118	1390.86890605927	564.992686370296	-51.7253011253807	982.113960858651	125.16280381524	2115.15398439722	1113.58484966587	698.853954974009	114.406094731013	-40.9685920411538	761.003829682875	3492.47808143214	91.5983131023621	134.892594910245	402.633548195839	NaN	97.2949291297151	NaN	NaN	NaN	539.352332852313	230.595744169777	NaN	41.4680920616551	NaN	NaN	816.207871781672	-230.830154045821
563.827459118182	1577.49873680756	731.688299711159	714.772090969231	-140.14707391128	2104.50370145993	2008.21143631357	247.62448032676	30.3162603343012	1858.56805128882	1217.05336592186	NaN	41.0244581945604	144.509406294236	13.66636846706	NaN	99.3090841357568	-32.7234358534841	NaN	48.2530711110007	3340.72834074187	862.997133109046	890.514186597966	807.963026131204	-139.580728791632	1766.27432372362	122.429476168091	2386.00622403931	757.714493673175	324.619999630161	190.623913075417	-63.0115364746354	1024.51027315271	3186.85618655522	191.185988019506	164.968174257588	245.901425435684	NaN	341.653440913995	NaN	NaN	NaN	740.620172073622	130.771025872477	NaN	82.8950181333218	NaN	NaN	902.486674429814	-106.329202930959
304.427596287779	1875.12704528039	351.314147003976	1197.87686826865	-131.87780621017	4300.20364065705	1716.23373451995	15.2938668712278	67.3900343336694	1612.04139959506	1148.38550917933	NaN	1060.09700631364	247.232947648371	-49.1113431388194	NaN	86.5643562577258	-22.9283134307142	NaN	164.001829430358	3208.30049248954	316.097002604439	1736.45035208838	410.707385917451	-152.164514805529	1032.26167629027	90.9482423152476	2783.15256747537	1754.41434891997	130.469035344733	440.647380636758	124.481036400872	804.717716423537	2674.49383203322	74.1828307842951	190.512533471747	265.784694034216	NaN	545.204077940351	NaN	NaN	NaN	853.135643877724	154.016940471762	NaN	61.6374706905503	NaN	NaN	604.509416565326	-210.938989528087
370.456791569915	1443.28964047727	23.7088719959714	1542.36047464125	-58.4156352715416	242.707558042673	NaN	236.189740005569	155.368796345476	894.489361753094	1486.30723952216	NaN	420.326623564079	151.207182067403	-69.0897058834165	NaN	144.062418133863	-67.8989118944931	NaN	154.109330206366	2459.41784889482	958.509754564115	896.171718697345	586.879156127599	-147.99038207106	1069.99893409507	208.055707398763	2470.2071243333	1115.55365261309	143.320054767886	199.66404872439	NaN	431.034066460673	2858.80161546452	371.268554133986	38.0760523410886	687.345002752591	NaN	737.55209206385	NaN	NaN	NaN	722.718179312796	229.775847893167	NaN	161.311635195996	NaN	NaN	1187.13375544194	-268.87183458456
949.36061416801	2267.1329595015	387.024098486094	1556.05778305917	-143.999014930472	2426.30942101703	NaN	310.045317917108	127.383804702565	651.883292647182	1456.89867588556	NaN	743.734126594059	177.794907285701	-19.9859567252202	NaN	109.882200968698	-18.7945057372026	NaN	190.997601464992	3937.45822188188	877.408708088458	1287.81534876193	1191.81379538802	73.3956985819509	1422.2175234854	104.596203428472	2425.43375624278	915.809329438022	219.798067477166	228.198203397383	453.801853826074	362.600378120859	2249.84855544696	110.389450072189	52.165109424316	315.887122947033	NaN	1252.04318826577	NaN	NaN	NaN	548.784485538524	70.4315692354133	NaN	121.805987454125	NaN	NaN	364.978233689357	-143.057679806786
1591.97962919738	1294.23701631452	194.678770492732	1727.79204910886	-70.4166260652519	3373.21175188255	NaN	99.3488988240974	68.0075711522176	258.667314489487	1146.67159852608	NaN	836.229604913175	30.3641152720667	-56.6598207394732	NaN	241.367357382239	-68.5809078643417	NaN	106.635954028276	2935.53943715934	804.552269824092	2149.93311955097	2196.7812027111	178.709928120787	1665.8362602296	128.258146256029	2158.34174986176	1821.99653743004	564.305689515722	104.233488225192	707.252404799202	1048.40254883709	3478.1330772108	229.608598004529	60.5573944452709	39.9971129313071	NaN	2362.16668614733	NaN	NaN	NaN	386.095185083031	75.4064866498003	NaN	162.216564153203	NaN	NaN	905.813412241559	-99.3559062188917
677.737135045774	1774.35568333594	316.990151341263	2166.47196997128	-81.6614067379987	2835.68376582892	NaN	81.7203793600592	101.326193691826	120.932008023593	1443.67094827347	NaN	953.875371838378	265.648718479801	43.7940260626515	NaN	241.79337520914	-11.0732634598693	NaN	163.992480838925	2792.54565075132	935.964637784834	2218.97755283356	274.617774357653	13.6863755145656	1602.12129658239	132.728810931458	2790.14075306613	1410.93193060981	263.795734774299	167.599827366709	590.861819960105	632.947529450925	3956.84070110006	156.955610575508	195.811578418465	31.2451263777027	NaN	2945.44271459954	NaN	NaN	NaN	626.655692441851	144.384562155727	NaN	172.955126746137	NaN	NaN	729.509724967328	-303.601890621905
977.199322471914	2129.74291092546	519.321619908076	2302.42821589239	78.4508034394661	2758.99769644891	NaN	147.786569827705	66.6768053735389	205.348338150016	1164.27506951943	NaN	2312.81456790682	85.881013061454	267.281817100305	NaN	394.978435732918	-41.8156055711584	NaN	98.691183657065	3035.63926829103	1227.73106209422	1375.78213357372	631.915774432822	-156.486272876706	1197.6393808992	108.320521639471	3373.86976492306	1516.61120156642	278.037603579385	250.353256879967	601.824093237802	273.222934588182	2066.89750768547	282.037769071511	260.31301888979	444.401691482262	NaN	1489.47651601344	NaN	NaN	NaN	406.669230640327	76.2243462973188	NaN	197.425584153232	NaN	NaN	972.656143269354	-254.220538045689
1050.67228181786	1299.45672651672	673.567439326955	1931.8929727775	-96.3549474253058	2310.30720708261	NaN	113.147742847418	55.5345030224192	166.832807229804	236.230573382644	NaN	913.723296867889	567.438284316404	180.554339258882	NaN	602.066785571552	-21.2462370211214	NaN	89.8871584299904	4140.72103352953	920.055076319219	1475.50850178647	80.2480534327279	47.7160740669671	836.91779571783	118.804473421778	2300.85686717706	1794.80385482079	518.827330808169	173.024439031379	515.212666434196	736.912081371232	2893.14670157847	200.185237854206	159.001460159187	336.320503012739	NaN	1903.59204307317	NaN	NaN	NaN	596.007101256328	146.417528085709	NaN	84.6418615431816	NaN	NaN	872.853606872842	75.4899109442886
745.523843573369	1982.69599056117	742.90271614331	1964.34809855076	99.4159320638499	1883.09314821893	NaN	119.074387789292	107.279314354027	217.3666664165	1674.71351752925	NaN	1664.82305401386	479.634140926364	410.338821411168	NaN	649.288199049775	206.037103530159	NaN	141.370829299949	2065.11864100764	1349.89453295582	1534.42958950207	1082.13778424164	-32.3092239200562	846.946045506218	201.676403334673	3510.04019487963	2024.11085066403	445.310922434957	149.81360966481	482.700378336486	504.410384988987	2025.11963246689	300.237050712224	79.3330438916191	451.321656413363	NaN	2547.04827034355	NaN	NaN	NaN	1047.64801679437	229.273069246537	NaN	115.959614970683	NaN	NaN	555.478467919451	102.224650816034
396.541357978372	2491.38648951574	1385.59159541054	2580.58465416479	-154.388482501085	3876.58151700695	NaN	13.5139450736065	76.4773554141159	62.0482405444158	1339.68077537059	NaN	1565.62369601111	669.06750279611	643.96392938609	NaN	428.790443014489	29.5240849694091	NaN	85.5061302097071	3161.80163041136	885.970775670341	2064.3320033771	1295.25812832668	-38.8496141077066	1754.0463112453	232.801283673051	3019.33582624189	1911.0001632964	579.307095508952	206.239862556711	155.531694970969	630.015263094693	3966.44300798663	295.036101401234	237.777727936084	1095.50816244403	NaN	1944.07725719754	NaN	NaN	NaN	714.167395166129	119.825478597876	NaN	101.502799089028	NaN	NaN	866.474668583427	55.6961003169087
363.345307020114	1573.85185002403	1674.94621424453	2345.84517679876	-109.303668556251	2525.71437028198	NaN	142.775785084477	79.7559216742952	267.502598083796	1478.00914108771	NaN	1640.94072321111	178.146673330111	1099.1208502789	NaN	1198.39469013182	99.2060295916432	NaN	95.9988696913673	3817.17253860011	1590.99459182197	1473.76372274624	775.21277093421	60.9504655347081	1652.63144051126	213.229738767089	2417.65350365489	1867.75612809352	411.4345071013	121.378748563431	650.730507895041	1589.78602616139	3722.51237792593	227.959033069765	225.667522679695	1748.37617688096	NaN	1543.28599696973	NaN	NaN	NaN	1062.06881505511	135.152862271945	NaN	106.508982396075	NaN	NaN	1445.89680539177	-221.17700338388
341.916503741054	3606.12112501946	740.086391119217	1542.9966260633	-137.727089965313	3050.26019313509	NaN	48.8739793670269	276.21190186347	110.636305131956	1903.05784435246	NaN	1682.83269901645	362.835984300193	391.557580993929	NaN	1535.63451596106	33.7343555178073	NaN	13.3586509347762	4208.93291164686	1069.51099511057	2197.04133276445	1508.66712447576	-56.8095460436842	1874.02566736361	150.065655392811	2666.44237462036	2432.95165019203	1378.00910251587	366.619228826336	654.550795737949	1324.77805653221	2401.91466855413	197.496071239551	188.325323044794	1978.91390807099	NaN	1247.54673953916	NaN	NaN	NaN	442.813585449285	196.349727715206	NaN	135.593520924945	NaN	NaN	1350.71765673017	77.1300011833726
370.429555334638	1739.62809316469	2772.11690411243	1694.90883256313	-88.6005020166483	1454.2139887371	NaN	37.6656455642212	107.375081207826	441.454263348877	1640.98266536714	NaN	2665.92499028888	584.84941004863	576.467632682875	NaN	511.80820728991	96.3115293017818	NaN	221.197097671531	NaN	1064.07387207756	2579.07221228151	1635.67996046786	52.8639487599816	1205.76436432685	210.29782903697	2528.20895865356	1933.59330314586	588.139141701744	217.564008126678	316.868455686009	911.484111193713	2541.15199712133	170.442606099456	117.683713023981	2662.72683768655	NaN	1700.45050528822	NaN	NaN	NaN	589.072953328766	243.846283421856	NaN	141.769294645394	NaN	NaN	1339.16678096704	-126.61290056463
51.4498004365535	1673.32214606989	2098.53705486824	2064.30922939221	244.968659858713	836.056876733199	NaN	165.981370298648	92.259900042587	192.310466818669	1120.41111914943	NaN	1200.07321095518	816.693667342561	965.253240492449	NaN	399.768413663841	88.2725344785912	NaN	63.3555004078027	3091.59525454277	771.318677515418	1099.84268607049	162.761288974283	187.00660325879	1513.22529462134	205.190588972171	3341.3219916732	2683.06170884882	420.973886104286	187.00660325879	274.289734683017	998.012366075562	1887.5947653232	127.296021279689	123.853455287426	1787.76035154759	NaN	1273.67049670307	NaN	NaN	NaN	2089.55863686926	102.050537336431	NaN	65.3298334189655	NaN	NaN	1511.20755016918	-199.74774798524
638.431905136801	2155.0348653353	1710.99038437362	2263.08129690462	-48.05822715114	497.444488332944	NaN	442.103633138906	NaN	219.422572953374	1909.95393519028	NaN	2319.44500421454	1148.28958638382	1119.52015953844	NaN	1284.94436389938	14.2946782283761	NaN	52.0254134673904	3884.27137758081	963.366996446865	2089.49880604068	1272.81054326413	32.6093477847385	1519.15187661278	196.432401982114	2963.22176176001	3582.10885539454	356.614943863993	133.330188513495	571.405170478329	907.545807609241	3213.85875972159	223.026627067022	58.8465906103603	2595.02631461571	NaN	1326.36239654151	NaN	NaN	NaN	1110.51731364744	295.357692079397	NaN	280.432234219701	NaN	NaN	1133.47955650851	79.5126091853247
663.332571498454	2243.28627107667	2429.24075491684	NaN	60.6290316760461	187.236339822548	NaN	172.729252430761	NaN	387.697911054508	1243.61606716992	NaN	1326.73168480705	936.929316634416	1445.47148311194	NaN	686.256409101862	45.7811333966748	NaN	136.637011617254	3930.28573672149	1078.06440897741	1423.05199717133	1488.64822872933	22.4509789051825	2137.3220741362	91.6914455497362	2445.86731146456	3333.84592755524	191.300537915585	207.092223290659	848.47759852442	889.778929505382	3980.92058029791	183.308806132376	162.632154004433	2786.2695684612	NaN	464.741015651601	NaN	NaN	NaN	944.898826178277	179.862697444386	NaN	314.260936276015	NaN	NaN	1959.20348334348	-20.0116064590635
694.878206220227	3167.26626976163	2123.13441804714	NaN	-64.1304091221698	44.110819500572	NaN	312.073861091018	NaN	714.67843096829	1353.56568283911	NaN	1469.37035738169	396.518124933475	935.344358008698	NaN	587.327414597084	142.10573871533	NaN	497.451221688088	3421.90354750092	1775.45512789569	828.200091800807	1347.42717833805	116.846823359849	2990.2276324641	115.630834866787	3018.19536780451	2068.5083547235	131.438685276586	231.149741707627	527.850934014625	1036.13412411432	3983.34220437785	328.586466518367	141.251502596639	2389.27106965738	NaN	452.710246294727	NaN	NaN	NaN	725.092985248406	118.265617452869	NaN	41.262902221238	NaN	NaN	1852.55065155034	-79.4129947835563
2865.51325597421	1532.41641689989	1354.05360889689	NaN	105.513952875845	266.701083071154	NaN	134.580484550409	NaN	414.676153414388	1632.82807177566	NaN	2232.94283367964	708.021207055989	1399.63920464278	NaN	710.422658436499	69.2351398404138	NaN	661.812888044774	NaN	1507.79086943986	1914.34719431175	1100.01731006237	93.3643739274991	1472.49106877733	116.491829533984	2543.65743370924	3221.65705333092	454.883022092019	135.967581623655	988.031735546765	1373.89507382337	3016.41223324365	239.436993665712	117.549053543451	2940.51974222413	NaN	418.819245166399	NaN	NaN	NaN	900.621574517602	99.1508739023545	NaN	NaN	NaN	NaN	2494.36388592755	64.6542870752994
1451.07755332545	2420.39612173461	336.295079698005	NaN	100.908033072043	90.3288399652587	NaN	74.4600503050815	NaN	992.205052318662	484.403783192992	NaN	NaN	694.293198053215	1451.17122741482	NaN	350.694600596993	265.395648081637	NaN	949.578530280492	NaN	1257.8547480841	1410.16513237441	719.28522923353	-84.9135998193499	1173.77941595584	113.699141295225	2041.33936487349	1980.41521115737	769.243035280755	450.000469808248	903.276173456235	1155.502169841	3098.87282162801	170.904255067953	137.540369633673	2316.54723213456	NaN	521.800291531929	NaN	NaN	NaN	1603.25037112582	335.422724623194	NaN	NaN	NaN	NaN	1550.3283459542	661.00822730944
642.938293945189	2998.93641220278	3832.80091473215	NaN	-5.622985799877	163.797103602916	NaN	136.00162018527	NaN	1172.37607332892	1484.74436316532	NaN	NaN	830.80771180045	1068.81607655014	NaN	788.735526112374	179.289864859387	NaN	745.162505704501	NaN	1002.52642340045	1441.63073795277	584.15759036865	-22.0503105549719	1264.76927792475	153.591415265957	2804.07384727205	1312.33891200125	613.431211338805	513.413006357443	1222.07858067661	1046.43685485568	3259.69134002343	155.250156933428	51.6536769637956	3990.62205980917	NaN	716.973292768771	NaN	NaN	NaN	1847.32599643743	236.976268909472	NaN	NaN	NaN	NaN	1900.27530842191	204.74625291892
1350.22351658047	2651.16918339078	3096.29926897964	NaN	-39.4832089633366	91.6711912548108	NaN	63.8505609055068	NaN	1423.08707225722	1273.38558513953	NaN	NaN	1016.78630037637	1113.00485589569	NaN	711.292386602515	617.479294971175	NaN	802.83866383879	NaN	1353.50421206624	1198.43874726605	523.232432033721	390.144749646155	1143.49429123449	134.958276077336	2531.75754696534	2352.27232392889	540.326262799096	352.294124379966	1185.00788023611	1589.15487904606	3057.90105331363	258.20148557363	103.878267935966	3759.26552750271	NaN	618.672881995933	NaN	NaN	NaN	1404.10895982344	205.224858623387	NaN	NaN	NaN	NaN	1773.79368267188	192.55653478746
1275.1286644374	2500.34486867892	3347.65347745634	NaN	-7.10517701449672	60.5203927001328	NaN	300.524865608916	NaN	2105.1993828954	909.154993040581	NaN	NaN	893.697806355047	1318.49877798732	NaN	408.726725426412	192.114331959528	NaN	847.188822769924	NaN	1635.53632946709	1257.86287277031	457.292924108846	72.2860022334862	1287.19673348462	119.953525894245	3490.90301964739	2080.4332169675	849.633311162784	177.399003126442	1392.30973437758	1100.19337143087	3725.85892998129	292.123474867217	74.3462933180356	3917.13412647423	NaN	135.416084969393	NaN	NaN	NaN	2172.6121536411	138.872865628904	NaN	NaN	NaN	NaN	3995.48782142314	553.686544770202
1138.84679198141	1831.64173595811	3278.28251935773	NaN	160.705271462588	266.880741803845	NaN	90.3640223615057	NaN	2151.49534036115	1417.55740162721	NaN	NaN	495.943365746647	990.817440789061	NaN	1484.48744265619	650.064732183214	NaN	1080.04981280792	NaN	1821.49267256917	1100.84936497944	178.328051019073	-48.0200167298236	2018.47666666415	167.316523398856	4244.02874901682	2948.338999038	653.047241757298	162.422511123204	892.853843264237	654.270744826211	3997.92447127003	509.384483787851	228.087802708654	2305.53296379355	NaN	331.844775237866	NaN	NaN	NaN	1721.03535187899	4.43388414568484	NaN	NaN	NaN	NaN	1918.17359968449	840.253940631006
1378.25411390277	4788.25017813308	3985.89816302006	NaN	89.7086591683011	104.321030304465	NaN	96.3506460483757	NaN	1654.56076811388	1493.82468561607	NaN	NaN	727.826709907356	763.9690573069	NaN	714.574515860857	379.655429958422	NaN	1290.12044996512	NaN	1453.0141334216	2589.59562400515	351.95081441879	185.382837350512	2162.15280049905	84.9521452946379	3159.11113383419	1881.68172146497	659.366713272746	296.836410241786	925.140617859631	498.922558890801	4000.36363900314	130.535883994555	100.546160706858	4000.36363900314	NaN	226.272308336049	NaN	NaN	NaN	1534.28562403791	NaN	NaN	NaN	NaN	NaN	2549.32241223688	1372.80249864262
1154.06455677179	3922.29916706639	4793.18949835504	NaN	41.1863777052341	77.0856738041554	NaN	38.5271705867955	NaN	2016.97726670512	1159.38297100867	NaN	NaN	428.379854419383	1148.01404298244	NaN	1109.44068614154	494.677811489682	NaN	660.795114928705	NaN	1308.13822075984	2760.98212305131	508.76756734715	355.513991156067	1780.15923542838	187.54807165064	2860.29044042313	2254.63230731597	1031.05575500636	286.856389022462	397.198963880042	522.253882051966	4002.80532852721	193.295663736674	167.906626285782	3139.57805519691	NaN	210.606371089554	NaN	NaN	NaN	1942.83115353445	222.146842658141	NaN	NaN	NaN	NaN	2338.66932833698	942.272268537963
1585.55778581831	2993.55681287921	4798.13779652249	NaN	-18.0705956641018	186.874442301285	NaN	8.54564303270164	NaN	1608.18158871059	1387.26680752712	NaN	NaN	831.749353440077	503.692699245199	NaN	1627.76917611882	769.032640138115	NaN	151.6716259127	NaN	1380.19421497592	3281.2746250248	929.776842162531	912.594708049759	1798.7019101513	125.898424743542	3207.63690739863	1985.25079480426	302.628947046343	237.582296476562	1159.28106209742	114.852767099617	3501.82474457609	330.017580941439	239.95534622593	3382.89640899023	NaN	170.676704137077	NaN	NaN	NaN	2833.28584841866	171.831348171892	NaN	NaN	NaN	NaN	1466.18731119863	1634.7653402815
1213.29443575671	3043.49336293106	NaN	NaN	-13.4982949038344	187.637103934104	NaN	25.1303578531207	NaN	3737.4770900474	1238.60286342506	NaN	NaN	837.337348470595	1149.88938816119	NaN	1718.27552983791	662.356476829143	NaN	272.977239813041	NaN	2410.67964049531	3016.36198735529	1012.57312786518	823.374179758821	2548.27887548176	142.749392415155	2292.73743907836	3995.52797203562	645.232313035298	228.748914281683	1212.82915735438	698.060590753309	3327.25902714044	72.9436357086298	112.22184774579	2791.22695698625	NaN	156.12102590497	NaN	NaN	NaN	1324.07021324525	168.828682740522	NaN	NaN	NaN	NaN	1541.25562098014	721.034134321781
619.036152134715	2200.25320285489	3516.15643140533	NaN	-18.2503151875828	135.071742850208	NaN	263.062330429582	NaN	2080.26202699923	1177.66173750719	NaN	NaN	1034.91445338835	481.90721858343	NaN	2091.42390852875	947.978818222511	NaN	187.921491894569	NaN	1612.07219437315	2910.77957072668	572.860325984203	576.549835576117	2480.33678500345	201.449693731585	2984.56976256495	1657.57614600675	388.384846388532	272.780212508578	893.847660480672	602.376402719511	2680.92997539102	169.290427045718	99.9400483523364	2865.86431857337	NaN	168.134587400828	NaN	NaN	NaN	1752.7907405446	123.05684125013	NaN	NaN	NaN	NaN	1927.32252692294	1542.42792517468
813.689326554473	1599.68053920135	4813.03680414818	NaN	38.3737161167213	77.0727741248019	NaN	170.484293454651	NaN	1699.7643099119	1004.51571604259	NaN	NaN	741.009871603981	1377.68641208191	NaN	1458.63010887892	2010.73860792715	NaN	94.0716673783883	NaN	1218.07610128995	3730.77385552161	1421.20943271975	1126.97387992143	1847.17387317255	442.476108557986	3248.17830448838	1698.20943012403	822.889438326521	179.018333249032	978.009436872914	606.213884801401	4012.59738291164	158.188265935983	125.807991325927	3980.21710830158	NaN	64.5167572426053	NaN	NaN	NaN	3196.15188738664	NaN	NaN	NaN	NaN	NaN	1541.28856713697	1107.624175038
1335.9361357881	1912.94448778568	3967.2010742956	NaN	-19.7663579099288	478.437612680578	NaN	1193.01971527018	NaN	1954.35017971144	1456.14620912093	NaN	NaN	1502.05091677421	907.325678811978	NaN	2067.76516751877	1476.66630295875	NaN	197.209244366721	NaN	1302.66156122534	3092.08939185937	856.536991879946	578.01723311735	1388.92874314296	193.512079427394	3863.5644758655	1183.11989485379	1074.66972330021	304.427027607189	1047.55718041182	281.011649658121	3219.00977953496	NaN	119.305691245027	2207.75880037655	NaN	91.5367856388458	NaN	NaN	NaN	1743.78666920661	149.388672318389	NaN	NaN	NaN	NaN	2527.10121484763	1140.97001000576
1837.74634858298	1212.08327500183	3305.64817506185	NaN	-3.14692560772493	491.501230856009	NaN	705.40313635384	NaN	1499.51396051454	1368.49904339712	NaN	NaN	577.945844045441	1356.8433314096	NaN	2134.53135062568	1382.2421625193	NaN	82.2017755413036	NaN	1442.93777750786	3105.92248344705	612.67909271775	636.118788127872	2016.59348096611	182.128898079192	1678.56839978856	1747.65381783945	697.802197101877	210.503266207235	1255.42021422689	127.847498182068	3049.72351754637	NaN	141.737590438359	2311.15065867101	NaN	94.2744443350837	NaN	NaN	NaN	1559.84378498745	85.0133426563958	NaN	NaN	NaN	NaN	3180.53657875784	1279.69545920714
785.591523118171	1231.18167555964	4828.0175006728	NaN	26.8839662583636	1639.30478815619	NaN	1035.81782493966	NaN	1464.01256602456	1174.98111579225	NaN	NaN	513.21880419749	916.197395848861	NaN	1176.37876883698	716.523318904488	NaN	116.384217602489	NaN	1651.42794635635	2610.98464566589	814.131367036063	307.801577181611	1237.71945952406	123.793921844261	2660.38267394437	3081.50086501844	732.624620376566	137.378379620844	869.704148849357	134.90847820692	1631.68070264261	NaN	207.047583023507	2596.49321373425	NaN	11.3053088644599	NaN	NaN	NaN	936.73771746256	90.0655138515322	NaN	NaN	NaN	NaN	2045.17177882474	1106.99874883167
1926.67790341912	2075.34380616585	3085.20047887786	NaN	11.4324896549545	2641.88143555203	NaN	315.460957434301	NaN	2149.00709131062	NaN	NaN	NaN	1013.87419890634	1257.24991410565	NaN	1356.53751931134	785.028377151763	NaN	205.03218586621	NaN	1320.11697115054	2876.53797411393	875.072045759899	704.47149102682	1405.41724851708	139.511682961477	2070.51216479532	1810.90262498411	669.856885718659	273.02516057867	797.189183816537	931.938897337593	3361.89156779884	NaN	175.08285767915	4022.43010044183	NaN	66.1519417696046	NaN	NaN	NaN	1528.6074298318	155.382585652956	NaN	NaN	NaN	NaN	2105.70951624621	1622.47343183897
2093.92691436401	2319.14075737671	4124.87317724644	NaN	44.2128312305129	2770.90900199149	NaN	907.532562779219	NaN	1404.87979943228	1612.66638078329	NaN	NaN	872.994360493438	446.545041225954	NaN	1224.33044738995	875.417367989276	NaN	63.6854330819458	NaN	1500.45053994985	1820.96919858791	1046.27931323105	584.682943841108	1125.48083505668	172.587525592174	2809.75069762964	1853.14481682957	387.916663055581	375.541425270328	413.904662404613	345.84085458572	2124.57024498189	NaN	317.001137046142	2721.6825545309	NaN	104.823364915134	NaN	NaN	NaN	1571.51670778795	196.419233758574	NaN	NaN	NaN	NaN	4024.89466313883	1498.47190098875
1332.96584991325	3463.72355605205	3011.54134763343	NaN	150.851530575531	1571.80393032427	NaN	313.207753776284	NaN	1406.76413318631	1228.30646636235	NaN	NaN	508.914541057123	1420.47676221431	NaN	1670.18662598876	1007.12208480128	NaN	195.82184028123	NaN	1660.10038936567	3567.87447192916	691.347576012007	961.40910198528	2041.65520587837	320.942088553251	4136.49025368023	3097.12502298493	572.42139943662	213.165241031808	1362.78494792721	447.301151164599	3306.97455624472	NaN	171.376029575017	3663.10801820831	NaN	-8.43076718184679	NaN	NaN	NaN	1425.38343147289	109.89370552267	NaN	NaN	NaN	NaN	4027.36178712222	2433.46153716137
2002.26570308649	1792.75495731798	2710.03597885577	NaN	234.854540064922	3597.7706131698	NaN	9.2275830834447	NaN	1987.49250947461	1959.28913985193	NaN	NaN	533.75529692013	NaN	NaN	1377.90907623113	1575.60601017897	NaN	140.977887248159	NaN	1497.6555958284	2660.87651963852	1049.97675414881	482.00747578524	1197.54955791577	220.344773307697	2519.50425384496	2354.56994375248	588.656728927745	334.434672018285	355.516501127849	206.703589766214	4029.83147638677	NaN	126.57578768743	3611.99857483109	NaN	20.9569153497432	NaN	NaN	NaN	1407.93001912486	78.9892627880325	NaN	NaN	NaN	NaN	3831.36084814782	3231.30637563591
2118.96318943249	3982.09437273555	4077.53615773881	NaN	43.440428234861	3535.80320905834	NaN	17.8996688677917	NaN	758.581690512801	2036.96390935927	NaN	NaN	542.847871242354	512.509215958443	NaN	1236.99630413825	894.776272535726	NaN	243.677557527135	NaN	788.653717308668	2149.23201143295	1065.48670963505	1293.90496339314	1264.11127812035	82.2950956328311	2284.54499871356	1652.67059021971	1000.93372487733	207.676854489175	1091.55618424875	402.577212315372	3051.04691463906	NaN	254.75528946268	3411.03462386027	NaN	66.6326801277244	NaN	NaN	NaN	1309.17090227836	121.21146184836	NaN	NaN	NaN	NaN	4032.30373493558	1671.48111284938
1329.01780103485	2047.50713845513	2818.4704162488	NaN	190.736940627435	2483.44448924945	NaN	462.52504204859	NaN	1039.73838615589	1922.37697294935	NaN	NaN	758.369526541893	1001.21523929187	NaN	1292.63009459185	963.574153815626	NaN	344.106697828172	NaN	1328.32685833998	3706.85891291017	1046.23345374884	683.364404671256	2781.04575687318	105.507871037431	1747.11750744664	1631.54620071988	616.25848463636	197.467835529696	784.0232847236	719.402769134441	2627.77212611866	NaN	149.535348306259	4034.77856678009	NaN	87.9570317455194	NaN	NaN	NaN	2219.96101078245	135.593087952884	NaN	NaN	NaN	NaN	3618.83446623774	2351.25062911006
860.832942326463	2832.43553162179	2490.36786927137	NaN	93.2007866582011	3322.64273278538	NaN	-30.6977367128165	NaN	260.194448593051	1395.48200513401	NaN	NaN	766.383787146789	784.607462405601	NaN	520.971626994778	897.59424901024	NaN	86.4731416449114	NaN	653.738789038348	2321.94763367563	1056.79595955474	386.278012306793	1039.37990897687	66.5690838416329	2096.78297977604	2216.20732659571	1077.94402097072	218.337524591631	714.694966060888	691.058897419495	2436.5485375299	NaN	138.365091097872	4037.25597594007	NaN	38.393529948072	NaN	NaN	NaN	1945.99041188786	87.2168505096023	NaN	NaN	NaN	NaN	4037.25597594007	2574.88127912091
1412.19395153158	4658.0883446449	4232.13210368817	NaN	135.673191449226	2923.26023669771	NaN	33.228019573556	NaN	399.873897865426	1986.42609915047	NaN	NaN	854.636378239162	685.668593569108	NaN	709.980505032425	1921.92929147879	NaN	165.777813895542	NaN	1663.88301440502	2225.51680112969	991.416839612736	139.626351542509	845.715835074408	68.6438108699898	2286.53687995343	1631.5050133965	1160.7786910419	190.683968517478	905.490606167055	1061.15407255416	2190.46161847007	NaN	94.6173574333003	3717.56678758288	NaN	10.8766322420418	NaN	NaN	NaN	1307.69480707889	38.7902073057946	NaN	NaN	NaN	NaN	2339.33401881009	2157.8957808957
1163.14335252066	4873.45649766109	3582.26752315222	NaN	384.652194431194	2894.17308532618	NaN	-92.9662977068835	NaN	949.96899727259	1341.2383834874	NaN	NaN	1444.0958382124	1058.53500441973	NaN	809.19755669892	1951.28469528351	NaN	145.519767632144	NaN	1181.45648912535	2085.25206443531	2366.98696101469	89.4221112335948	1897.01326185352	146.766382218778	2313.38253378941	1537.9882609028	578.095029194291	210.343726137134	732.67523793696	646.658831459184	1742.80292069968	NaN	93.8798762428709	3071.71620000079	NaN	29.8779232117315	NaN	NaN	NaN	1418.13846805081	67.1154231571217	NaN	NaN	NaN	NaN	4042.21854232752	2500.35331021371
1317.41765732291	4878.55183666541	2501.76148564425	NaN	172.236851830899	1552.39579429887	NaN	64.200926784483	NaN	354.547475346727	923.086530903492	NaN	NaN	1043.60962405742	986.412237845707	NaN	2373.75309489579	1102.02397593321	NaN	298.680620275433	NaN	2043.27863502121	3965.08188445505	1605.25724505285	576.967714186956	1063.65814748514	135.202551654763	3346.1114872348	2093.19560253898	273.722136516552	180.127822420749	619.397136577054	1034.95589116242	1926.88065907862	NaN	154.848399647534	4044.70370763653	NaN	50.063312033344	NaN	NaN	NaN	1873.32383652025	166.491187160222	NaN	NaN	NaN	NaN	4044.70370763653	2476.42022967748
994.828216853651	4883.65658253864	3400.84646187252	NaN	109.467570512438	888.044261035398	NaN	-52.7359066798456	NaN	696.103479691196	938.056999836351	NaN	NaN	1007.96733013556	884.984491431705	NaN	1516.94581110793	959.261255401357	NaN	198.568591946969	NaN	1553.99024184878	880.651744800783	1093.02195722779	454.662083403071	1578.97497272254	53.657152879126	3306.66911264347	2444.69589749854	562.096426160265	333.486138665306	362.218579170137	768.220455868835	2099.50163540338	NaN	165.790439533483	2445.47285538733	NaN	674.845736277546	NaN	NaN	NaN	1906.13051581639	78.4239698405657	NaN	NaN	NaN	NaN	4047.19146642414	1221.17739342392
1713.40995652148	3627.82646220503	2434.5293894044	NaN	73.6411898158505	1153.29092234975	NaN	145.347249746047	NaN	530.936439936727	1418.46804963878	NaN	NaN	1119.70381913368	1233.00933189729	NaN	1005.17996752315	1140.41557953133	NaN	170.777776558773	NaN	1228.74448308985	748.532644664397	1543.88350205655	274.573564551775	1198.73124318826	101.997435117627	2393.00808093906	1937.80727576493	609.721410119539	180.782189859303	505.925622126537	460.905762274151	3362.04012191679	NaN	107.979734234405	3487.91351800192	NaN	888.860987725521	NaN	NaN	NaN	1599.81257672489	123.131161540949	NaN	NaN	NaN	NaN	4049.68182275225	2004.2391363688
962.664222329231	4893.89439928475	3887.7269788652	NaN	83.7911996478224	674.22053383749	NaN	347.85936516843	NaN	384.42264962513	1267.35825946839	NaN	NaN	808.564228396866	757.365111151209	NaN	1654.5686895513	486.741205709876	NaN	97.8610826884529	NaN	1929.34623918648	2059.54067273111	1020.48894348069	150.439603927631	1035.51137812046	191.751299186985	3764.58700434445	2425.08658229873	1114.37915997923	140.424647501121	533.511687241641	306.923298091851	1588.19874205282	NaN	NaN	4052.17478069122	NaN	724.116278905143	NaN	NaN	NaN	1608.02249626809	65.2679770448996	NaN	NaN	NaN	NaN	4052.17478069122	2848.75628950579
995.33373851218	3992.23198733458	2598.83017829368	NaN	91.2491017122982	308.120978605823	NaN	385.381584749141	NaN	140.045274013341	1244.73639693973	NaN	NaN	780.047072352505	719.061315744066	NaN	664.174134796472	532.444900522245	NaN	146.349992330144	NaN	968.442779735545	1506.06138613328	1115.06603602584	157.628704352475	1462.19972826867	44.8415841291728	2339.43288556101	2268.00104275292	600.004853672759	125.045758510187	1156.42131344105	210.262693790016	3976.50059969244	NaN	NaN	1996.58930666435	NaN	763.374081719919	NaN	NaN	NaN	1069.05278459167	96.0144708701439	NaN	NaN	NaN	NaN	4054.67034431995	3040.7970893751
1318.39867529438	3168.94438166452	1732.19371960735	NaN	119.071399318427	174.696306914597	NaN	545.076789201289	NaN	190.976767674451	573.567595531035	NaN	NaN	824.72195044916	656.306137524533	NaN	1104.19456754872	358.527453802729	NaN	297.81143988029	NaN	991.55750798654	1745.52023299894	1369.16612733551	109.634387048576	676.674572914806	80.7805722810468	1625.08691918664	2522.06420435114	247.630892458499	331.683309389998	908.759604740586	43.1451617147041	2403.07230717882	NaN	NaN	1959.48969602295	NaN	2337.70223816638	NaN	NaN	NaN	547.029276289787	213.174995261948	NaN	NaN	NaN	NaN	2313.18846228671	2602.68448219897
1405.77720966744	4740.93489098149	3000.02603615877	NaN	182.252343680488	442.98128293631	NaN	790.619868610739	NaN	529.890929354917	563.840009987185	NaN	NaN	511.666654791257	581.269043021171	NaN	2935.53929753475	438.400982970295	NaN	155.726587385432	NaN	552.572009905863	1431.6599711853	1415.33405190439	64.0502714234342	968.255031596566	246.147063402746	2312.00377240942	2099.76682175767	524.943531122795	156.982427330117	622.899046808217	270.008022351759	2407.04360937684	NaN	NaN	3048.23902061344	NaN	2187.4721388623	NaN	NaN	NaN	234.687571307475	46.6503013455573	NaN	NaN	NaN	NaN	991.50838457035	1496.05559341227
1649.62868635586	3958.94979169762	1603.41507977457	NaN	4.9679815509575	82.4437337607753	NaN	964.579929974314	NaN	419.531217059632	1065.16248547478	NaN	NaN	625.88200888992	1007.0790537185	NaN	1704.71851717082	254.459247262068	NaN	317.575896287107	NaN	1046.73392267186	2027.32575125825	1740.69121674838	313.804389254082	1500.57193564582	123.971868591845	2345.38951104333	2087.66986378665	135.286389690919	421.920924200787	376.662839804492	556.438008378664	2456.5923117309	NaN	NaN	3798.08161123107	NaN	3609.94591678897	NaN	NaN	NaN	318.155536395272	163.907637846472	NaN	NaN	NaN	NaN	499.279962721514	1217.9349445966
1049.07112697329	3816.3007959059	1551.09066868231	NaN	32.7876644891941	74.9627479390028	NaN	356.583466458693	NaN	1104.85107605207	1223.21340702412	NaN	NaN	611.866587004613	433.384937407397	NaN	1207.21291134601	207.226682780789	NaN	131.163393698245	NaN	1291.50121744685	1978.64270526327	1290.24271655341	287.217504484391	1774.76556052653	105.993375829512	2594.0496421538	1082.59006913636	488.577647434257	231.843465173178	1379.59627998742	35.5173257970584	2115.69458794631	NaN	NaN	2141.41603443256	NaN	2673.38231403459	NaN	NaN	NaN	287.133574105495	257.904657643845	NaN	NaN	NaN	NaN	538.502255675684	1464.47432918075
1843.192132244	1644.37637651352	2161.8420421134	NaN	136.917187515994	240.410320635969	NaN	495.05789818117	NaN	565.868989263258	880.433643877918	NaN	NaN	1145.8152182931	633.307203026057	NaN	1584.93306430949	224.768594197437	NaN	115.693131981759	NaN	1192.85257077708	2470.32587012031	1747.18023518637	218.999651258036	1165.13618755662	179.9447476292	1165.13618755662	1331.43448687941	202.621788445944	355.061896158498	619.627372353841	323.566006135243	1038.65474524153	NaN	NaN	4067.18739116925	NaN	4067.18739116925	NaN	NaN	NaN	261.927948448943	114.537020141916	NaN	NaN	NaN	NaN	528.635342528326	1135.7455948406
1849.60333074634	1731.02065203064	2373.00274025012	NaN	91.3084394445803	129.472979720898	NaN	NaN	NaN	1105.39479535815	NaN	NaN	NaN	1048.85591352865	1096.58655913477	NaN	1766.03946032826	176.241802832208	NaN	111.540579630032	NaN	1597.20254147943	2724.69133086259	3274.56282098682	196.039180176645	1309.65506499245	86.317116780297	1392.89249239658	1696.83521973588	534.033582363095	351.163476702516	668.979108609178	370.081073839817	1277.16596226132	NaN	NaN	2779.9371287531	NaN	4069.69867507237	NaN	NaN	NaN	NaN	81.0350182156817	NaN	NaN	NaN	NaN	535.143439242793	330.326496769225
NaN	3532.73790433025	334.844016031236	NaN	152.029263031207	75.6290677476132	NaN	NaN	NaN	1916.05520056134	858.731069404454	NaN	NaN	918.723613521712	1457.52856785149	NaN	1523.65463042832	311.343483186329	NaN	171.767390432496	NaN	2283.95252134192	2208.20170971337	3542.678507903	165.454822796784	611.12209787809	184.392525703921	1686.78362300351	1830.71016509776	218.480390936769	102.329146439658	566.934124428102	574.509205590957	1216.15230579982	NaN	NaN	1264.16315934388	NaN	4072.21259345755	NaN	NaN	NaN	NaN	267.645199197617	NaN	NaN	NaN	NaN	NaN	219.634345653555
1156.46631746531	1581.15593647531	3471.09301914363	NaN	200.573284323817	170.530931853656	NaN	NaN	NaN	2451.01859663407	1541.55465367374	NaN	NaN	1295.69776800742	NaN	NaN	654.891229083271	357.155112527692	NaN	110.792107146884	NaN	1761.38904089447	2296.00045205468	2945.62282873635	235.913926780124	1099.12809657308	151.235523593992	1787.93003293789	1594.55994805015	390.104451984723	160.082520941797	1329.15002761601	516.490128381935	879.74603053333	NaN	NaN	NaN	NaN	4074.72915047257	NaN	NaN	NaN	NaN	52.5886844837876	NaN	NaN	NaN	NaN	NaN	183.809113318843
1074.77694984109	2496.28652034677	NaN	NaN	163.097254141769	98.8559562439163	NaN	NaN	NaN	1672.08433667857	1704.88840369024	NaN	NaN	1823.89143591119	NaN	NaN	693.568217630816	162.733127050118	NaN	101.560255105358	NaN	3092.49982108349	3120.33428404945	3361.98803070843	391.291710523714	1139.02660201825	216.693715555447	1737.46755578629	2533.2801560402	391.291710523714	207.837295520825	775.913380598736	579.806936974958	1840.64083518466	NaN	NaN	NaN	NaN	1978.96352217655	NaN	NaN	NaN	NaN	78.7849152794644	NaN	NaN	NaN	NaN	NaN	207.72979298377
904.007582701211	3358.40258610713	2356.94375528598	NaN	159.754025369651	141.968554330477	NaN	NaN	NaN	2014.91546607111	2276.22507903128	NaN	NaN	832.873909555857	NaN	NaN	931.005386722561	191.339377578526	NaN	132.838375507977	NaN	1956.67301163677	4202.26940737036	3205.49311665274	622.993933967591	614.128071153076	64.444576653147	1052.35500455625	1653.96712411262	658.457385225651	225.296659145062	712.919113943386	828.175330532081	NaN	NaN	NaN	NaN	NaN	NaN	NaN	NaN	NaN	NaN	NaN	NaN	NaN	NaN	NaN	NaN	NaN
991.734015414005	3922.23412959129	2315.93663710066	NaN	49.5919226317748	50.9613152084931	NaN	NaN	NaN	1553.18497186853	930.111349461679	NaN	NaN	1018.97689461367	NaN	NaN	670.41215588486	206.477397999329	NaN	74.1621038252808	NaN	2002.64359932829	3676.27645538612	2582.07558055437	506.517258306889	635.843433547721	162.915361343499	964.23048636513	2790.01178388277	323.939128555125	189.541338598965	842.511733197288	785.456067649861	NaN	NaN	NaN	NaN	NaN	NaN	NaN	NaN	NaN	NaN	NaN	NaN	NaN	NaN	NaN	NaN	NaN
965.858705640633	2949.22455053189	1869.1331298171	NaN	155.790140104534	118.781931526743	NaN	NaN	NaN	1015.20298374436	1786.89266631089	NaN	NaN	703.023761741018	NaN	NaN	948.63147913898	171.28305357443	NaN	86.4389139083214	NaN	1826.59220207913	3613.70805163748	3319.24009915344	224.788081239188	600.488572339524	171.479227772249	NaN	1487.7002050393	628.412257488873	358.060214906537	1120.88452285012	952.073153538148	NaN	NaN	NaN	NaN	NaN	NaN	NaN	NaN	NaN	NaN	NaN	NaN	NaN	NaN	NaN	NaN	NaN
721.793490707617	3527.44884559502	1966.15994884105	NaN	103.040158162767	242.979936254951	NaN	NaN	NaN	1204.72292098652	1270.57693420637	NaN	NaN	799.566821121554	NaN	NaN	1099.37873181958	254.007442638257	NaN	94.9301390940307	NaN	2234.64756907651	2383.30964705035	2253.70680984238	460.867561798872	481.197418615808	141.942932983194	991.985071141315	2608.2086880877	577.764238496252	174.978950310715	149.566629289545	718.802620163743	NaN	NaN	NaN	NaN	NaN	NaN	NaN	NaN	NaN	NaN	NaN	NaN	NaN	NaN	NaN	NaN	NaN
783.504193306754	2170.48188005731	3253.97237000402	NaN	120.226745088421	175.156554464681	NaN	NaN	NaN	1038.92780690636	918.08222627859	NaN	NaN	602.384392863299	NaN	NaN	903.596430054084	146.263307974397	NaN	81.8159465533673	NaN	1620.90762490413	2742.79098052841	3231.22999250088	647.845530740219	955.663866410372	286.604178135577	1173.17186392936	1426.29520607135	507.928105435604	160.678495361423	1358.8804466064	1253.3063893311	NaN	NaN	NaN	NaN	NaN	NaN	NaN	NaN	NaN	NaN	NaN	NaN	NaN	NaN	NaN	NaN	NaN
1124.36120733905	2751.80978956869	1337.41402004648	NaN	228.164859692321	49.4754038731883	NaN	NaN	NaN	581.420168503991	958.042559999702	NaN	NaN	427.119786159722	NaN	NaN	1087.70347923328	272.122495047491	NaN	87.7737400318947	NaN	1142.09930398933	2229.53170932706	3544.89198416768	448.128975055993	528.34939840058	156.534102898684	1060.60554059165	1533.01470028755	728.263786735504	184.547584066635	902.711374008653	1060.60554059165	NaN	NaN	NaN	NaN	NaN	NaN	NaN	NaN	NaN	NaN	NaN	NaN	NaN	NaN	NaN	NaN	NaN
1372.30258531986	NaN	594.961042823697	NaN	257.883736785538	197.347404272563	NaN	NaN	NaN	870.126190609949	1359.92015366948	NaN	NaN	404.279346237744	NaN	NaN	1683.12041678062	206.114368030427	NaN	87.3707876000634	NaN	2148.57109894458	1776.35681885021	2505.4889017748	209.742605713282	889.161137529379	89.9202004774221	1006.43412988788	1588.97497236435	616.373959651996	185.523183378374	727.2734198171	910.831146986928	NaN	NaN	NaN	NaN	NaN	NaN	NaN	NaN	NaN	NaN	NaN	NaN	NaN	NaN	NaN	NaN	NaN
NaN	NaN	NaN	NaN	NaN	NaN	NaN	NaN	NaN	NaN	NaN	NaN	NaN	381.412854676897	NaN	NaN	568.60698279797	317.372758214424	NaN	93.3473482446865	NaN	1001.91328927957	3186.55499019491	3467.29165736862	397.053379096235	978.943925601724	136.733924080622	892.170773929853	1569.76700242638	471.065773169302	232.439606071656	727.557000905274	860.268879932841	NaN	NaN	NaN	NaN	NaN	NaN	NaN	NaN	NaN	NaN	NaN	NaN	NaN	NaN	NaN	NaN	NaN
NaN	NaN	NaN	NaN	NaN	NaN	NaN	NaN	NaN	NaN	NaN	NaN	NaN	306.76605834764	NaN	NaN	569.233830191757	186.00623843814	NaN	160.654268292049	NaN	1844.33076677446	1715.30851613203	3401.53991066676	616.703213632125	1201.77440961463	596.264045213522	945.007356355933	2752.59631337612	932.232876094306	301.173551169944	780.216560980948	1639.93908258843	NaN	NaN	NaN	NaN	NaN	NaN	NaN	NaN	NaN	NaN	NaN	NaN	NaN	NaN	NaN	NaN	NaN
NaN	NaN	NaN	NaN	NaN	NaN	NaN	NaN	NaN	NaN	NaN	NaN	NaN	150.659547177808	NaN	NaN	1240.58434730228	233.266969811677	NaN	240.894337674618	NaN	1514.60229172396	1327.89409765648	3119.52546675601	1217.91529841126	1547.85169614693	813.807152347414	1251.16470283424	1533.78464042952	1647.59990941586	210.202579745719	756.260106230727	2434.07620634391	NaN	NaN	NaN	NaN	NaN	NaN	NaN	NaN	NaN	NaN	NaN	NaN	NaN	NaN	NaN	NaN	NaN
NaN	NaN	NaN	NaN	NaN	NaN	NaN	NaN	NaN	NaN	NaN	NaN	NaN	174.487716556288	NaN	NaN	1446.38185269251	302.787416030747	NaN	113.914724158889	NaN	2187.84104409182	1499.09267364496	4414.11133443959	1089.4282153866	1382.59434332774	1034.37955380814	532.540592441648	1879.312498966	1492.69166648467	189.446608650274	701.527181473221	888.436590553596	NaN	NaN	NaN	NaN	NaN	NaN	NaN	NaN	NaN	NaN	NaN	NaN	NaN	NaN	NaN	NaN	NaN
NaN	NaN	NaN	NaN	NaN	NaN	NaN	NaN	NaN	NaN	NaN	NaN	NaN	225.498960768562	NaN	NaN	1803.00607153142	226.73331688027	NaN	140.451034962118	NaN	1596.3288581291	1883.40335847189	4089.00699726624	1909.03501028821	1064.47208294046	972.198136401707	838.913546956843	1838.54796779333	1395.12039137099	164.801104187623	560.810124749769	1459.19952091179	NaN	NaN	NaN	NaN	NaN	NaN	NaN	NaN	NaN	NaN	NaN	NaN	NaN	NaN	NaN	NaN	NaN
NaN	NaN	NaN	NaN	NaN	NaN	NaN	NaN	NaN	NaN	NaN	NaN	NaN	503.819975944309	NaN	NaN	1641.31214566153	161.707781577673	NaN	145.234231100432	NaN	1296.05539055528	2064.55246359147	2951.08247605892	1244.73672123734	1251.15155490209	850.865934222137	1577.02510507102	2063.26949685852	641.742356751522	125.989730106204	649.440157149214	622.497855757294	NaN	NaN	NaN	NaN	NaN	NaN	NaN	NaN	NaN	NaN	NaN	NaN	NaN	NaN	NaN	NaN	NaN
NaN	NaN	NaN	NaN	NaN	NaN	NaN	NaN	NaN	NaN	NaN	NaN	NaN	542.720376407705	NaN	NaN	786.166838542357	201.648175650528	NaN	162.871309040399	NaN	1707.94901240297	3074.50152809523	2531.21984187547	907.796552556853	911.649614161248	1487.0401470843	NaN	2161.32592785351	1386.86054537002	281.031864908526	826.882258864548	720.280887809607	NaN	NaN	NaN	NaN	NaN	NaN	NaN	NaN	NaN	NaN	NaN	NaN	NaN	NaN	NaN	NaN	NaN
NaN	NaN	NaN	NaN	NaN	NaN	NaN	NaN	NaN	NaN	NaN	NaN	NaN	621.232569739555	NaN	NaN	1009.48616640078	157.553911306563	NaN	168.974870390045	NaN	935.278298016411	1323.57298785393	NaN	1116.56820287433	1090.85332275264	958.421690125933	NaN	2344.45372868503	716.701816982045	216.547398615172	670.415032763003	219.118886627341	NaN	NaN	NaN	NaN	NaN	NaN	NaN	NaN	NaN	NaN	NaN	NaN	NaN	NaN	NaN	NaN	NaN
NaN	NaN	NaN	NaN	NaN	NaN	NaN	NaN	NaN	NaN	NaN	NaN	NaN	739.424637937399	NaN	NaN	1507.71640644491	379.403857525666	NaN	128.754720965535	NaN	1128.86029161845	1984.8065007358	791.630356597773	1074.80053104261	782.620396501801	1020.74077046678	NaN	3503.6283454854	819.947374042257	126.1804466524	1383.7134486188	171.230247132261	NaN	NaN	NaN	NaN	NaN	NaN	NaN	NaN	NaN	NaN	NaN	NaN	NaN	NaN	NaN	NaN	NaN
NaN	NaN	NaN	NaN	NaN	NaN	NaN	NaN	NaN	NaN	NaN	NaN	NaN	1408.61504709116	NaN	NaN	1149.89519806321	462.864020022471	NaN	93.6014503200497	NaN	1237.8190468129	2295.70491023703	904.088914502483	2918.06650832942	919.551314455089	574.224382180221	NaN	2891.00730841236	1096.08038058067	401.560916042787	732.713981694433	188.952916694454	NaN	NaN	NaN	NaN	NaN	NaN	NaN	NaN	NaN	NaN	NaN	NaN	NaN	NaN	NaN	NaN	NaN
NaN	NaN	NaN	NaN	NaN	NaN	NaN	NaN	NaN	NaN	NaN	NaN	NaN	1043.10013864869	NaN	NaN	742.11935933086	276.4042440078	NaN	168.016099951872	NaN	683.989113703639	1743.02372442914	561.445522937595	2084.85584603969	1260.58895657124	578.214645884527	NaN	2882.03415228617	863.289735982379	409.233483880823	496.948896218624	200.264413311357	NaN	NaN	NaN	NaN	NaN	NaN	NaN	NaN	NaN	NaN	NaN	NaN	NaN	NaN	NaN	NaN	NaN
NaN	NaN	NaN	NaN	NaN	NaN	NaN	NaN	NaN	NaN	NaN	NaN	NaN	737.892122891435	NaN	NaN	767.635679548049	211.183307097222	NaN	NaN	NaN	994.149380261647	722.969076158664	353.647328666031	2197.67339656631	1329.89642343677	1305.36106258936	NaN	2071.12258798492	1777.98959259741	166.403785356828	283.915250468121	236.135863554738	NaN	NaN	NaN	NaN	NaN	NaN	NaN	NaN	NaN	NaN	NaN	NaN	NaN	NaN	NaN	NaN	NaN
NaN	NaN	NaN	NaN	NaN	NaN	NaN	NaN	NaN	NaN	NaN	NaN	NaN	670.418679784193	NaN	NaN	586.096877265697	463.334253010828	NaN	162.202481388102	NaN	1250.68962917375	286.305529116632	425.921457811229	1409.69665907593	1295.93553199145	1548.01984769002	NaN	1761.32196097343	716.787975924972	220.375785010851	441.434338777295	326.380471612304	NaN	NaN	NaN	NaN	NaN	NaN	NaN	NaN	NaN	NaN	NaN	NaN	NaN	NaN	NaN	NaN	NaN
NaN	NaN	NaN	NaN	NaN	NaN	NaN	NaN	NaN	NaN	NaN	NaN	NaN	1485.03311145041	NaN	NaN	583.015878574001	382.016165058213	NaN	178.698398358021	NaN	1488.37662119909	503.529657185204	585.061009002385	2625.933101315	911.186416271111	554.001446405364	NaN	2940.41117260985	1727.79408288447	227.876039136638	1355.07933172021	286.112719006054	NaN	NaN	NaN	NaN	NaN	NaN	NaN	NaN	NaN	NaN	NaN	NaN	NaN	NaN	NaN	NaN	NaN
NaN	NaN	NaN	NaN	NaN	NaN	NaN	NaN	NaN	NaN	NaN	NaN	NaN	1659.99480031683	NaN	NaN	532.75615169918	258.395203081889	NaN	145.999021873901	NaN	1696.78419173695	659.040732204534	605.922777347069	4580.7004725349	1603.50388076774	375.313119673199	NaN	2352.33748827053	783.414480163475	138.225662626468	980.339581098465	296.283967324289	NaN	NaN	NaN	NaN	NaN	NaN	NaN	NaN	NaN	NaN	NaN	NaN	NaN	NaN	NaN	NaN	NaN
NaN	NaN	NaN	NaN	NaN	NaN	NaN	NaN	NaN	NaN	NaN	NaN	NaN	1770.56512030856	NaN	NaN	409.150789047101	147.053686952057	NaN	NaN	NaN	NaN	NaN	NaN	NaN	NaN	NaN	NaN	NaN	NaN	NaN	NaN	NaN	NaN	NaN	NaN	NaN	NaN	NaN	NaN	NaN	NaN	NaN	NaN	NaN	NaN	NaN	NaN	NaN	NaN
NaN	NaN	NaN	NaN	NaN	NaN	NaN	NaN	NaN	NaN	NaN	NaN	NaN	1377.89579609573	NaN	NaN	920.515482444376	260.545518996357	NaN	NaN	NaN	NaN	NaN	NaN	NaN	NaN	NaN	NaN	NaN	NaN	NaN	NaN	NaN	NaN	NaN	NaN	NaN	NaN	NaN	NaN	NaN	NaN	NaN	NaN	NaN	NaN	NaN	NaN	NaN	NaN
NaN	NaN	NaN	NaN	NaN	NaN	NaN	NaN	NaN	NaN	NaN	NaN	NaN	1468.53345882232	NaN	NaN	723.618833674206	156.538584813535	NaN	NaN	NaN	NaN	NaN	NaN	NaN	NaN	NaN	NaN	NaN	NaN	NaN	NaN	NaN	NaN	NaN	NaN	NaN	NaN	NaN	NaN	NaN	NaN	NaN	NaN	NaN	NaN	NaN	NaN	NaN	NaN
NaN	NaN	NaN	NaN	NaN	NaN	NaN	NaN	NaN	NaN	NaN	NaN	NaN	NaN	NaN	NaN	NaN	NaN	NaN	NaN	NaN	NaN	NaN	NaN	NaN	NaN	NaN	NaN	NaN	NaN	NaN	NaN	NaN	NaN	NaN	NaN	NaN	NaN	NaN	NaN	NaN	NaN	NaN	NaN	NaN	NaN	NaN	NaN	NaN	NaN
NaN	NaN	NaN	NaN	NaN	NaN	NaN	NaN	NaN	NaN	NaN	NaN	NaN	NaN	NaN	NaN	NaN	NaN	NaN	NaN	NaN	NaN	NaN	NaN	NaN	NaN	NaN	NaN	NaN	NaN	NaN	NaN	NaN	NaN	NaN	NaN	NaN	NaN	NaN	NaN	NaN	NaN	NaN	NaN	NaN	NaN	NaN	NaN	NaN	NaN
NaN	NaN	NaN	NaN	NaN	NaN	NaN	NaN	NaN	NaN	NaN	NaN	NaN	NaN	NaN	NaN	NaN	NaN	NaN	NaN	NaN	NaN	NaN	NaN	NaN	NaN	NaN	NaN	NaN	NaN	NaN	NaN	NaN	NaN	NaN	NaN	NaN	NaN	NaN	NaN	NaN	NaN	NaN	NaN	NaN	NaN	NaN	NaN	NaN	NaN
NaN	NaN	NaN	NaN	NaN	NaN	NaN	NaN	NaN	NaN	NaN	NaN	NaN	NaN	NaN	NaN	NaN	NaN	NaN	NaN	NaN	NaN	NaN	NaN	NaN	NaN	NaN	NaN	NaN	NaN	NaN	NaN	NaN	NaN	NaN	NaN	NaN	NaN	NaN	NaN	NaN	NaN	NaN	NaN	NaN	NaN	NaN	NaN	NaN	NaN
NaN	NaN	NaN	NaN	NaN	NaN	NaN	NaN	NaN	NaN	NaN	NaN	NaN	NaN	NaN	NaN	NaN	NaN	NaN	NaN	NaN	NaN	NaN	NaN	NaN	NaN	NaN	NaN	NaN	NaN	NaN	NaN	NaN	NaN	NaN	NaN	NaN	NaN	NaN	NaN	NaN	NaN	NaN	NaN	NaN	NaN	NaN	NaN	NaN	NaN
NaN	NaN	NaN	NaN	NaN	NaN	NaN	NaN	NaN	NaN	NaN	NaN	NaN	NaN	NaN	NaN	NaN	NaN	NaN	NaN	NaN	NaN	NaN	NaN	NaN	NaN	NaN	NaN	NaN	NaN	NaN	NaN	NaN	NaN	NaN	NaN	NaN	NaN	NaN	NaN	NaN	NaN	NaN	NaN	NaN	NaN	NaN	NaN	NaN	NaN
NaN	NaN	NaN	NaN	NaN	NaN	NaN	NaN	NaN	NaN	NaN	NaN	NaN	NaN	NaN	NaN	NaN	NaN	NaN	NaN	NaN	NaN	NaN	NaN	NaN	NaN	NaN	NaN	NaN	NaN	NaN	NaN	NaN	NaN	NaN	NaN	NaN	NaN	NaN	NaN	NaN	NaN	NaN	NaN	NaN	NaN	NaN	NaN	NaN	NaN
NaN	NaN	NaN	NaN	NaN	NaN	NaN	NaN	NaN	NaN	NaN	NaN	NaN	NaN	NaN	NaN	NaN	NaN	NaN	NaN	NaN	NaN	NaN	NaN	NaN	NaN	NaN	NaN	NaN	NaN	NaN	NaN	NaN	NaN	NaN	NaN	NaN	NaN	NaN	NaN	NaN	NaN	NaN	NaN	NaN	NaN	NaN	NaN	NaN	NaN
NaN	NaN	NaN	NaN	NaN	NaN	NaN	NaN	NaN	NaN	NaN	NaN	NaN	NaN	NaN	NaN	NaN	NaN	NaN	NaN	NaN	NaN	NaN	NaN	NaN	NaN	NaN	NaN	NaN	NaN	NaN	NaN	NaN	NaN	NaN	NaN	NaN	NaN	NaN	NaN	NaN	NaN	NaN	NaN	NaN	NaN	NaN	NaN	NaN	NaN
NaN	NaN	NaN	NaN	NaN	NaN	NaN	NaN	NaN	NaN	NaN	NaN	NaN	NaN	NaN	NaN	NaN	NaN	NaN	NaN	NaN	NaN	NaN	NaN	NaN	NaN	NaN	NaN	NaN	NaN	NaN	NaN	NaN	NaN	NaN	NaN	NaN	NaN	NaN	NaN	NaN	NaN	NaN	NaN	NaN	NaN	NaN	NaN	NaN	NaN
NaN	NaN	NaN	NaN	NaN	NaN	NaN	NaN	NaN	NaN	NaN	NaN	NaN	NaN	NaN	NaN	NaN	NaN	NaN	NaN	NaN	NaN	NaN	NaN	NaN	NaN	NaN	NaN	NaN	NaN	NaN	NaN	NaN	NaN	NaN	NaN	NaN	NaN	NaN	NaN	NaN	NaN	NaN	NaN	NaN	NaN	NaN	NaN	NaN	NaN
NaN	NaN	NaN	NaN	NaN	NaN	NaN	NaN	NaN	NaN	NaN	NaN	NaN	NaN	NaN	NaN	NaN	NaN	NaN	NaN	NaN	NaN	NaN	NaN	NaN	NaN	NaN	NaN	NaN	NaN	NaN	NaN	NaN	NaN	NaN	NaN	NaN	NaN	NaN	NaN	NaN	NaN	NaN	NaN	NaN	NaN	NaN	NaN	NaN	NaN
NaN	NaN	NaN	NaN	NaN	NaN	NaN	NaN	NaN	NaN	NaN	NaN	NaN	NaN	NaN	NaN	NaN	NaN	NaN	NaN	NaN	NaN	NaN	NaN	NaN	NaN	NaN	NaN	NaN	NaN	NaN	NaN	NaN	NaN	NaN	NaN	NaN	NaN	NaN	NaN	NaN	NaN	NaN	NaN	NaN	NaN	NaN	NaN	NaN	NaN
NaN	NaN	NaN	NaN	NaN	NaN	NaN	NaN	NaN	NaN	NaN	NaN	NaN	NaN	NaN	NaN	NaN	NaN	NaN	NaN	NaN	NaN	NaN	NaN	NaN	NaN	NaN	NaN	NaN	NaN	NaN	NaN	NaN	NaN	NaN	NaN	NaN	NaN	NaN	NaN	NaN	NaN	NaN	NaN	NaN	NaN	NaN	NaN	NaN	NaN
NaN	NaN	NaN	NaN	NaN	NaN	NaN	NaN	NaN	NaN	NaN	NaN	NaN	NaN	NaN	NaN	NaN	NaN	NaN	NaN	NaN	NaN	NaN	NaN	NaN	NaN	NaN	NaN	NaN	NaN	NaN	NaN	NaN	NaN	NaN	NaN	NaN	NaN	NaN	NaN	NaN	NaN	NaN	NaN	NaN	NaN	NaN	NaN	NaN	NaN
NaN	NaN	NaN	NaN	NaN	NaN	NaN	NaN	NaN	NaN	NaN	NaN	NaN	NaN	NaN	NaN	NaN	NaN	NaN	NaN	NaN	NaN	NaN	NaN	NaN	NaN	NaN	NaN	NaN	NaN	NaN	NaN	NaN	NaN	NaN	NaN	NaN	NaN	NaN	NaN	NaN	NaN	NaN	NaN	NaN	NaN	NaN	NaN	NaN	NaN
NaN	NaN	NaN	NaN	NaN	NaN	NaN	NaN	NaN	NaN	NaN	NaN	NaN	NaN	NaN	NaN	NaN	NaN	NaN	NaN	NaN	NaN	NaN	NaN	NaN	NaN	NaN	NaN	NaN	NaN	NaN	NaN	NaN	NaN	NaN	NaN	NaN	NaN	NaN	NaN	NaN	NaN	NaN	NaN	NaN	NaN	NaN	NaN	NaN	NaN
NaN	NaN	NaN	NaN	NaN	NaN	NaN	NaN	NaN	NaN	NaN	NaN	NaN	NaN	NaN	NaN	NaN	NaN	NaN	NaN	NaN	NaN	NaN	NaN	NaN	NaN	NaN	NaN	NaN	NaN	NaN	NaN	NaN	NaN	NaN	NaN	NaN	NaN	NaN	NaN	NaN	NaN	NaN	NaN	NaN	NaN	NaN	NaN	NaN	NaN
NaN	NaN	NaN	NaN	NaN	NaN	NaN	NaN	NaN	NaN	NaN	NaN	NaN	NaN	NaN	NaN	NaN	NaN	NaN	NaN	NaN	NaN	NaN	NaN	NaN	NaN	NaN	NaN	NaN	NaN	NaN	NaN	NaN	NaN	NaN	NaN	NaN	NaN	NaN	NaN	NaN	NaN	NaN	NaN	NaN	NaN	NaN	NaN	NaN	NaN
NaN	NaN	NaN	NaN	NaN	NaN	NaN	NaN	NaN	NaN	NaN	NaN	NaN	NaN	NaN	NaN	NaN	NaN	NaN	NaN	NaN	NaN	NaN	NaN	NaN	NaN	NaN	NaN	NaN	NaN	NaN	NaN	NaN	NaN	NaN	NaN	NaN	NaN	NaN	NaN	NaN	NaN	NaN	NaN	NaN	NaN	NaN	NaN	NaN	NaN
NaN	NaN	NaN	NaN	NaN	NaN	NaN	NaN	NaN	NaN	NaN	NaN	NaN	NaN	NaN	NaN	NaN	NaN	NaN	NaN	NaN	NaN	NaN	NaN	NaN	NaN	NaN	NaN	NaN	NaN	NaN	NaN	NaN	NaN	NaN	NaN	NaN	NaN	NaN	NaN	NaN	NaN	NaN	NaN	NaN	NaN	NaN	NaN	NaN	NaN
NaN	NaN	NaN	NaN	NaN	NaN	NaN	NaN	NaN	NaN	NaN	NaN	NaN	NaN	NaN	NaN	NaN	NaN	NaN	NaN	NaN	NaN	NaN	NaN	NaN	NaN	NaN	NaN	NaN	NaN	NaN	NaN	NaN	NaN	NaN	NaN	NaN	NaN	NaN	NaN	NaN	NaN	NaN	NaN	NaN	NaN	NaN	NaN	NaN	NaN
[truncated: 139 more columns]
