# Supplementary material for: Notch-dependent and -independent transcription are modulated by tissue movements at gastrulation
Source: eLife. 2022 May 18;11:e73656. doi: 10.7554/eLife.73656 (PMC9183233; doi:10.7554/eLife.73656)
Supplement: Source data 1. [file elife-73656-data1.zip › numerical data/4BD_m5m8peve Fog:+ eveNICD_MSE_sorted-nc14_time-X.txt]

-53.5	-53.25	-53	-52.75	-52.5	-52.25	-52	-51.75	-51.5	-51.25	-51	-50.75	-50.5	-50.25	-50	-49.75	-49.5	-49.25	-49	-48.75	-48.5	-48.25	-48	-47.75	-47.5	-47.25	-47	-46.75	-46.5	-46.25	-46	-45.75	-45.5	-45.25	-45	-44.75	-44.5	-44.25	-44	-43.75	-43.5	-43.25	-43	-42.75	-42.5	-42.25	-42	-41.75	-41.5	-41.25	-41	-40.75	-40.5	-40.25	-40	-39.75	-39.5	-39.25	-39	-38.75	-38.5	-38.25	-38	-37.75	-37.5	-37.25	-37	-36.75	-36.5	-36.25	-36	-35.75	-35.5	-35.25	-35	-34.75	-34.5	-34.25	-34	-33.75	-33.5	-33.25	-33	-32.75	-32.5	-32.25	-32	-31.75	-31.5	-31.25	-31	-30.75	-30.5	-30.25	-30	-29.75	-29.5	-29.25	-29	-28.75	-28.5	-28.25	-28	-27.75	-27.5	-27.25	-27	-26.75	-26.5	-26.25	-26	-25.75	-25.5	-25.25	-25	-24.75	-24.5	-24.25	-24	-23.75	-23.5	-23.25	-23	-22.75	-22.5	-22.25	-22	-21.75	-21.5	-21.25	-21	-20.75	-20.5	-20.25	-20	-19.75	-19.5	-19.25	-19	-18.75	-18.5	-18.25	-18	-17.75	-17.5	-17.25	-17	-16.75	-16.5	-16.25	-16	-15.75	-15.5	-15.25	-15	-14.75	-14.5	-14.25	-14	-13.75	-13.5	-13.25	-13	-12.75	-12.5	-12.25	-12	-11.75	-11.5	-11.25	-11	-10.75	-10.5	-10.25	-10	-9.75	-9.5	-9.25	-9	-8.75	-8.5	-8.25	-8	-7.75	-7.5	-7.25	-7	-6.75	-6.5	-6.25	-6	-5.75	-5.5	-5.25	-5	-4.75	-4.5	-4.25	-4	-3.75	-3.5	-3.25	-3	-2.75	-2.5	-2.25	-2	-1.75	-1.5	-1.25	-1	-0.75	-0.5	-0.25	0	0.25	0.5	0.75	1	1.25	1.5	1.75	2	2.25	2.5	2.75	3	3.25	3.5	3.75	4	4.25	4.5	4.75	5	5.25	5.5	5.75	6	6.25	6.5	6.75	7	7.25	7.5	7.75	8	8.25	8.5	8.75	9	9.25	9.5	9.75	10	10.25	10.5	10.75	11	11.25	11.5	11.75	12	12.25	12.5	12.75	13	13.25	13.5	13.75	14	14.25	14.5	14.75	15	15.25	15.5	15.75	16	16.25	16.5	16.75	17	17.25	17.5	17.75	18	18.25	18.5	18.75	19	19.25	19.5	19.75	20	20.25	20.5	20.75	21	21.25	21.5	21.75	22	22.25	22.5	22.75	23	23.25	23.5	23.75	24	24.25	24.5	24.75	25	25.25	25.5	25.75	26	26.25	26.5	26.75	27	27.25	27.5	27.75	28	28.25	28.5	28.75	29	29.25	29.5	29.75	30	30.25	30.5	30.75	31	31.25	31.5	31.75	32	32.25	32.5	32.75	33	33.25	33.5	33.75	34	34.25	34.5	34.75	35	35.25	35.5	35.75	36	36.25	36.5	36.75	37	37.25	37.5	37.75	38	38.25	38.5	38.75	39	39.25	39.5	39.75	40	40.25	40.5	40.75	41	41.25	41.5	41.75	42	42.25	42.5	42.75	43	43.25	43.5	43.75	44	44.25	44.5	44.75	45	45.25	45.5	45.75	46	46.25	46.5	46.75	47	47.25	47.5	47.75	48	48.25	48.5	48.75	49	49.25	49.5	49.75	50	50.25	50.5	50.75	51	51.25	51.5	51.75	52	52.25	52.5	52.75	53	53.25	53.5	53.75	54	54.25	54.5	54.75	55	55.25	55.5	55.75	56	56.25	56.5	56.75	57	57.25	57.5	57.75	58	58.25	58.5	58.75	59	59.25	59.5	59.75	60	60.25	60.5	60.75	61	61.25	61.5	61.75	62	62.25	62.5	62.75	63	63.25	63.5	63.75	64	64.25	64.5	64.75	65	65.25	65.5	65.75	66	66.25	66.5	66.75	67	67.25	67.5	67.75	68	68.25	68.5	68.75	69	69.25	69.5	69.75	70	70.25	70.5	70.75	71	71.25	71.5	71.75	72	72.25	72.5	72.75	73	73.25	73.5	73.75	74
