# Supplementary material for: Notch-dependent and -independent transcription are modulated by tissue movements at gastrulation
Source: eLife. 2022 May 18;11:e73656. doi: 10.7554/eLife.73656 (PMC9183233; doi:10.7554/eLife.73656)
Supplement: Source data 1. [file elife-73656-data1.zip › numerical data/4BD_m5m8peve + eveNICD_MSE_sorted-nc14_normF-Y.txt]

29.2338485951849	NaN	NaN	NaN	NaN	NaN	NaN	NaN	NaN	NaN	NaN	NaN	NaN	NaN	NaN	NaN	NaN	NaN	NaN	NaN	NaN	NaN	NaN	NaN	NaN	NaN	NaN	NaN	NaN	NaN	NaN	NaN	NaN	NaN	NaN	NaN	NaN	NaN	NaN	NaN	NaN	NaN	NaN	NaN	NaN	NaN	NaN	NaN	NaN	NaN
-31.5047622960702	NaN	NaN	NaN	NaN	NaN	NaN	NaN	NaN	NaN	NaN	NaN	NaN	NaN	NaN	NaN	NaN	NaN	NaN	NaN	NaN	NaN	NaN	NaN	NaN	NaN	NaN	NaN	NaN	NaN	NaN	NaN	NaN	NaN	NaN	NaN	NaN	NaN	NaN	NaN	NaN	NaN	NaN	NaN	NaN	NaN	NaN	NaN	NaN	NaN
25.8009921512607	NaN	NaN	NaN	NaN	NaN	NaN	NaN	NaN	NaN	NaN	NaN	NaN	NaN	NaN	NaN	NaN	NaN	NaN	NaN	NaN	NaN	NaN	NaN	NaN	NaN	NaN	NaN	NaN	NaN	NaN	NaN	NaN	NaN	NaN	NaN	NaN	NaN	NaN	NaN	NaN	NaN	NaN	NaN	NaN	NaN	NaN	NaN	NaN	NaN
-1.94766001646217	NaN	NaN	NaN	NaN	NaN	NaN	NaN	NaN	NaN	NaN	NaN	NaN	NaN	NaN	NaN	NaN	NaN	NaN	NaN	NaN	NaN	NaN	NaN	NaN	NaN	NaN	NaN	NaN	NaN	NaN	NaN	NaN	NaN	NaN	NaN	NaN	NaN	NaN	NaN	NaN	NaN	NaN	NaN	NaN	NaN	NaN	NaN	NaN	NaN
72.4403508263594	NaN	NaN	NaN	NaN	NaN	NaN	NaN	NaN	NaN	NaN	NaN	NaN	NaN	NaN	NaN	NaN	NaN	NaN	NaN	NaN	NaN	NaN	NaN	NaN	NaN	NaN	NaN	NaN	NaN	NaN	NaN	NaN	NaN	NaN	NaN	NaN	NaN	NaN	NaN	NaN	NaN	NaN	NaN	NaN	NaN	NaN	NaN	NaN	NaN
-3.40481937346687	NaN	NaN	NaN	NaN	NaN	NaN	NaN	NaN	NaN	NaN	NaN	NaN	NaN	NaN	NaN	NaN	NaN	NaN	NaN	NaN	NaN	NaN	NaN	NaN	NaN	NaN	NaN	NaN	NaN	NaN	NaN	NaN	38.6595344275419	NaN	NaN	NaN	NaN	NaN	NaN	NaN	NaN	NaN	NaN	NaN	NaN	NaN	NaN	NaN	NaN
NaN	NaN	NaN	NaN	NaN	NaN	NaN	NaN	NaN	NaN	NaN	NaN	NaN	NaN	NaN	NaN	NaN	NaN	NaN	NaN	NaN	NaN	NaN	NaN	NaN	NaN	NaN	NaN	NaN	NaN	NaN	NaN	NaN	-3.08242535338433	NaN	NaN	NaN	NaN	NaN	NaN	NaN	NaN	NaN	NaN	NaN	NaN	NaN	NaN	NaN	NaN
71.3422520335196	NaN	NaN	NaN	NaN	NaN	NaN	NaN	NaN	NaN	NaN	NaN	NaN	NaN	NaN	NaN	NaN	NaN	NaN	NaN	NaN	NaN	NaN	NaN	NaN	NaN	NaN	NaN	NaN	NaN	NaN	NaN	NaN	32.2048810018386	NaN	NaN	NaN	NaN	NaN	NaN	NaN	NaN	NaN	NaN	NaN	NaN	NaN	NaN	NaN	NaN
31.5201335465779	NaN	NaN	NaN	NaN	NaN	NaN	NaN	NaN	NaN	NaN	NaN	NaN	NaN	NaN	NaN	NaN	NaN	NaN	NaN	NaN	NaN	NaN	NaN	NaN	NaN	NaN	NaN	NaN	NaN	NaN	NaN	NaN	NaN	NaN	NaN	NaN	NaN	NaN	NaN	NaN	NaN	NaN	NaN	NaN	NaN	NaN	NaN	NaN	NaN
51.8768386491362	NaN	NaN	NaN	NaN	NaN	NaN	NaN	NaN	NaN	NaN	NaN	NaN	NaN	NaN	NaN	NaN	NaN	NaN	NaN	NaN	NaN	NaN	NaN	NaN	NaN	NaN	NaN	NaN	NaN	NaN	NaN	NaN	65.805962849676	NaN	NaN	NaN	NaN	NaN	NaN	NaN	NaN	NaN	NaN	NaN	NaN	NaN	NaN	NaN	NaN
230.863348865176	NaN	NaN	NaN	NaN	NaN	NaN	NaN	NaN	NaN	NaN	NaN	NaN	NaN	NaN	NaN	NaN	NaN	NaN	NaN	NaN	NaN	NaN	NaN	NaN	NaN	NaN	NaN	NaN	NaN	NaN	NaN	NaN	-16.0772080950798	NaN	NaN	NaN	NaN	NaN	NaN	NaN	NaN	NaN	NaN	NaN	NaN	NaN	NaN	NaN	NaN
376.847904850319	NaN	NaN	NaN	NaN	NaN	NaN	NaN	NaN	NaN	NaN	NaN	NaN	NaN	NaN	NaN	NaN	NaN	NaN	NaN	NaN	NaN	NaN	NaN	NaN	NaN	NaN	NaN	NaN	NaN	NaN	NaN	NaN	-18.8314093325034	NaN	NaN	NaN	NaN	NaN	NaN	NaN	NaN	NaN	NaN	NaN	NaN	NaN	NaN	NaN	NaN
13.5799417016806	NaN	NaN	NaN	NaN	NaN	NaN	NaN	NaN	NaN	NaN	NaN	NaN	NaN	NaN	NaN	NaN	NaN	NaN	NaN	NaN	NaN	NaN	NaN	NaN	NaN	NaN	NaN	NaN	NaN	NaN	NaN	NaN	-0.526765506936453	NaN	NaN	NaN	NaN	NaN	NaN	NaN	NaN	NaN	NaN	NaN	NaN	NaN	NaN	NaN	NaN
78.1838835202063	NaN	NaN	NaN	NaN	NaN	NaN	NaN	NaN	NaN	NaN	NaN	NaN	NaN	NaN	NaN	NaN	NaN	NaN	NaN	NaN	NaN	NaN	NaN	NaN	NaN	NaN	NaN	NaN	NaN	NaN	NaN	NaN	91.0360914410413	NaN	NaN	NaN	NaN	NaN	NaN	NaN	NaN	NaN	NaN	NaN	NaN	NaN	NaN	NaN	NaN
-3.95741640899973	NaN	NaN	NaN	NaN	NaN	NaN	NaN	NaN	NaN	NaN	NaN	NaN	NaN	NaN	NaN	NaN	NaN	NaN	NaN	NaN	NaN	NaN	NaN	NaN	NaN	NaN	NaN	NaN	NaN	NaN	NaN	NaN	-48.1864386619852	NaN	NaN	NaN	NaN	NaN	NaN	NaN	NaN	NaN	NaN	NaN	NaN	NaN	NaN	NaN	NaN
20.4563923903966	NaN	NaN	NaN	NaN	NaN	NaN	NaN	NaN	NaN	NaN	NaN	NaN	NaN	NaN	NaN	NaN	NaN	NaN	NaN	NaN	NaN	NaN	NaN	NaN	NaN	NaN	NaN	NaN	NaN	NaN	NaN	NaN	45.441155963697	NaN	NaN	NaN	NaN	NaN	NaN	NaN	NaN	NaN	NaN	NaN	NaN	NaN	NaN	NaN	NaN
130.418947471067	NaN	NaN	NaN	NaN	NaN	NaN	NaN	NaN	NaN	NaN	NaN	NaN	NaN	NaN	NaN	NaN	NaN	NaN	NaN	NaN	NaN	NaN	NaN	NaN	NaN	NaN	NaN	NaN	NaN	NaN	NaN	NaN	16.5877025163221	NaN	NaN	NaN	NaN	NaN	NaN	NaN	NaN	NaN	NaN	NaN	NaN	NaN	NaN	NaN	NaN
71.3543364680728	NaN	NaN	NaN	NaN	NaN	NaN	NaN	NaN	NaN	NaN	NaN	NaN	NaN	NaN	NaN	NaN	NaN	NaN	NaN	NaN	NaN	NaN	NaN	NaN	NaN	NaN	NaN	NaN	NaN	NaN	NaN	NaN	61.0752788477229	NaN	NaN	NaN	NaN	NaN	NaN	NaN	NaN	NaN	NaN	NaN	NaN	NaN	NaN	NaN	NaN
NaN	NaN	NaN	NaN	NaN	NaN	NaN	NaN	NaN	NaN	NaN	NaN	NaN	NaN	NaN	NaN	NaN	NaN	NaN	NaN	NaN	NaN	NaN	NaN	NaN	NaN	NaN	NaN	NaN	NaN	NaN	NaN	NaN	-19.0721414790485	NaN	NaN	NaN	NaN	NaN	NaN	NaN	NaN	NaN	NaN	NaN	NaN	NaN	NaN	NaN	NaN
56.8500712529243	NaN	NaN	NaN	NaN	NaN	NaN	NaN	NaN	NaN	NaN	NaN	NaN	NaN	NaN	NaN	NaN	NaN	NaN	NaN	NaN	NaN	NaN	NaN	NaN	NaN	NaN	NaN	NaN	NaN	NaN	NaN	NaN	11.3559203317267	NaN	NaN	NaN	NaN	NaN	NaN	NaN	NaN	NaN	NaN	NaN	NaN	NaN	NaN	NaN	NaN
NaN	NaN	NaN	NaN	NaN	NaN	NaN	NaN	NaN	NaN	NaN	NaN	NaN	NaN	NaN	NaN	NaN	NaN	NaN	NaN	NaN	NaN	NaN	NaN	NaN	NaN	NaN	NaN	NaN	NaN	NaN	NaN	NaN	149.479109264128	NaN	NaN	NaN	NaN	NaN	NaN	NaN	NaN	NaN	NaN	NaN	NaN	NaN	NaN	NaN	NaN
4.01173195907573	-3.0456370956012	NaN	NaN	NaN	NaN	NaN	NaN	NaN	NaN	NaN	NaN	NaN	NaN	NaN	NaN	NaN	NaN	NaN	NaN	NaN	NaN	NaN	NaN	NaN	NaN	NaN	NaN	NaN	NaN	NaN	NaN	NaN	-40.4598187543926	NaN	NaN	NaN	NaN	NaN	NaN	NaN	NaN	NaN	NaN	NaN	NaN	NaN	NaN	NaN	NaN
24.4610164103407	52.7015139259605	NaN	NaN	NaN	NaN	NaN	NaN	NaN	NaN	NaN	NaN	NaN	NaN	NaN	NaN	NaN	NaN	NaN	NaN	NaN	NaN	NaN	NaN	NaN	NaN	NaN	NaN	NaN	NaN	NaN	NaN	NaN	83.6577032363298	NaN	NaN	NaN	NaN	NaN	NaN	NaN	NaN	NaN	NaN	NaN	NaN	NaN	NaN	NaN	NaN
-25.7025439169351	16.6747472156441	NaN	NaN	NaN	NaN	NaN	NaN	NaN	NaN	NaN	NaN	NaN	NaN	NaN	NaN	NaN	NaN	NaN	NaN	NaN	NaN	NaN	NaN	NaN	NaN	NaN	NaN	NaN	NaN	NaN	NaN	NaN	67.8335972088953	NaN	NaN	NaN	NaN	NaN	NaN	NaN	NaN	NaN	NaN	NaN	NaN	NaN	NaN	NaN	NaN
7.87301611466588	69.4450347851296	NaN	NaN	NaN	NaN	NaN	NaN	NaN	NaN	NaN	NaN	NaN	NaN	NaN	NaN	NaN	NaN	NaN	NaN	NaN	NaN	NaN	NaN	NaN	NaN	NaN	NaN	NaN	NaN	NaN	NaN	NaN	-2.43258129597051	NaN	NaN	NaN	NaN	NaN	NaN	NaN	NaN	NaN	NaN	NaN	NaN	NaN	NaN	NaN	NaN
119.227259928181	42.4845957945533	NaN	NaN	NaN	NaN	NaN	NaN	NaN	NaN	NaN	NaN	NaN	NaN	NaN	NaN	NaN	NaN	NaN	NaN	NaN	NaN	NaN	NaN	NaN	NaN	NaN	NaN	NaN	NaN	NaN	NaN	NaN	128.915082910279	NaN	NaN	NaN	NaN	NaN	NaN	NaN	NaN	NaN	NaN	NaN	NaN	NaN	NaN	NaN	NaN
34.6962403724909	48.8385748205595	NaN	NaN	NaN	NaN	NaN	NaN	NaN	NaN	NaN	NaN	NaN	NaN	NaN	NaN	NaN	NaN	NaN	NaN	NaN	NaN	NaN	NaN	NaN	NaN	NaN	NaN	NaN	NaN	NaN	NaN	NaN	601.341921476022	NaN	NaN	NaN	NaN	NaN	NaN	NaN	NaN	NaN	NaN	NaN	NaN	NaN	NaN	NaN	NaN
138.06360117695	31.9546011517287	NaN	NaN	NaN	NaN	NaN	NaN	NaN	NaN	NaN	NaN	NaN	NaN	NaN	NaN	NaN	NaN	NaN	NaN	NaN	NaN	NaN	NaN	NaN	NaN	NaN	NaN	NaN	NaN	NaN	NaN	NaN	49.8190414301012	NaN	NaN	NaN	NaN	NaN	NaN	NaN	NaN	NaN	NaN	NaN	NaN	NaN	NaN	NaN	NaN
-21.3370525160445	90.8792158860994	NaN	NaN	NaN	NaN	NaN	NaN	NaN	NaN	NaN	NaN	NaN	NaN	NaN	NaN	NaN	NaN	NaN	NaN	NaN	NaN	NaN	NaN	NaN	NaN	NaN	NaN	NaN	NaN	NaN	NaN	NaN	471.117244731236	NaN	NaN	NaN	NaN	NaN	NaN	NaN	NaN	NaN	NaN	NaN	NaN	NaN	NaN	NaN	NaN
-9.94383062462431	-19.0460089802436	NaN	NaN	NaN	NaN	NaN	NaN	NaN	NaN	NaN	NaN	NaN	NaN	NaN	NaN	NaN	NaN	NaN	NaN	NaN	NaN	NaN	NaN	NaN	NaN	NaN	NaN	NaN	NaN	NaN	NaN	NaN	12.0026323184586	NaN	NaN	NaN	NaN	NaN	NaN	NaN	NaN	NaN	NaN	NaN	NaN	NaN	NaN	NaN	NaN
10.5640585230604	-8.65917700392075	NaN	NaN	NaN	NaN	NaN	NaN	NaN	NaN	NaN	NaN	NaN	NaN	NaN	NaN	NaN	NaN	NaN	NaN	NaN	NaN	NaN	NaN	NaN	NaN	NaN	NaN	NaN	NaN	NaN	NaN	NaN	3.17541550752669	NaN	NaN	NaN	NaN	NaN	NaN	NaN	NaN	NaN	NaN	NaN	NaN	NaN	NaN	NaN	NaN
148.496911243378	-47.8593421930121	NaN	NaN	NaN	NaN	NaN	NaN	NaN	NaN	NaN	NaN	NaN	NaN	NaN	NaN	NaN	NaN	NaN	NaN	NaN	NaN	NaN	NaN	NaN	NaN	NaN	NaN	NaN	NaN	NaN	NaN	NaN	-25.8771878592637	NaN	NaN	NaN	NaN	NaN	NaN	NaN	NaN	NaN	NaN	NaN	NaN	NaN	NaN	NaN	NaN
-17.2248144509814	28.3395910746024	NaN	NaN	NaN	NaN	NaN	NaN	NaN	NaN	NaN	NaN	NaN	NaN	NaN	NaN	NaN	NaN	NaN	NaN	NaN	NaN	NaN	NaN	NaN	NaN	NaN	NaN	NaN	NaN	NaN	NaN	NaN	-21.5804924863011	NaN	NaN	NaN	NaN	NaN	NaN	NaN	NaN	NaN	NaN	NaN	NaN	NaN	NaN	NaN	NaN
74.2100988995065	10.3949189135503	NaN	NaN	NaN	NaN	NaN	NaN	NaN	NaN	NaN	NaN	NaN	NaN	NaN	NaN	NaN	NaN	NaN	NaN	NaN	NaN	NaN	NaN	NaN	NaN	NaN	NaN	NaN	NaN	NaN	NaN	NaN	51.5186412704374	NaN	NaN	NaN	NaN	NaN	NaN	NaN	NaN	NaN	NaN	NaN	NaN	NaN	NaN	NaN	NaN
29.9296267082837	0.542862519453109	NaN	NaN	NaN	NaN	NaN	NaN	NaN	NaN	NaN	NaN	NaN	NaN	NaN	NaN	NaN	NaN	NaN	NaN	NaN	NaN	NaN	NaN	NaN	NaN	NaN	NaN	NaN	NaN	NaN	NaN	NaN	-72.6944411454636	NaN	NaN	NaN	NaN	NaN	NaN	NaN	NaN	NaN	NaN	NaN	NaN	NaN	NaN	NaN	NaN
171.127786437658	82.9328989176862	NaN	NaN	NaN	NaN	NaN	NaN	NaN	NaN	NaN	NaN	NaN	NaN	NaN	NaN	NaN	NaN	NaN	NaN	NaN	NaN	NaN	NaN	NaN	NaN	NaN	NaN	NaN	NaN	NaN	NaN	NaN	-21.8325197125211	NaN	NaN	NaN	NaN	NaN	NaN	NaN	NaN	NaN	NaN	NaN	NaN	NaN	NaN	NaN	NaN
27.4656299246919	84.2570384253167	NaN	NaN	NaN	NaN	NaN	NaN	NaN	NaN	NaN	NaN	NaN	NaN	NaN	NaN	NaN	NaN	NaN	NaN	NaN	NaN	NaN	NaN	NaN	NaN	NaN	NaN	NaN	NaN	NaN	NaN	NaN	-8.40970194641313	NaN	NaN	NaN	NaN	NaN	NaN	NaN	NaN	NaN	NaN	NaN	NaN	NaN	NaN	NaN	NaN
8.47789520449374	7.46336464192735	NaN	NaN	NaN	NaN	NaN	NaN	NaN	NaN	NaN	NaN	NaN	NaN	NaN	NaN	NaN	NaN	NaN	NaN	NaN	NaN	NaN	NaN	NaN	NaN	NaN	NaN	NaN	NaN	NaN	NaN	NaN	43.5354346578912	NaN	NaN	NaN	NaN	NaN	NaN	NaN	NaN	NaN	NaN	NaN	NaN	NaN	NaN	NaN	NaN
23.9828318543837	233.058235397988	NaN	NaN	NaN	NaN	NaN	NaN	NaN	NaN	NaN	NaN	NaN	NaN	NaN	NaN	NaN	NaN	NaN	NaN	NaN	NaN	NaN	NaN	NaN	NaN	NaN	NaN	NaN	NaN	NaN	NaN	NaN	-17.0158105834405	NaN	NaN	NaN	NaN	NaN	NaN	NaN	NaN	NaN	NaN	NaN	NaN	NaN	NaN	NaN	NaN
75.0364375244449	766.474831109933	NaN	NaN	NaN	NaN	NaN	NaN	NaN	NaN	NaN	NaN	NaN	NaN	NaN	NaN	NaN	NaN	NaN	NaN	NaN	NaN	NaN	NaN	NaN	NaN	NaN	NaN	NaN	NaN	NaN	NaN	NaN	-35.0173564848688	NaN	NaN	NaN	NaN	NaN	NaN	NaN	NaN	NaN	NaN	NaN	NaN	NaN	NaN	NaN	NaN
17.4473745658801	1838.64632556933	NaN	NaN	NaN	NaN	NaN	NaN	NaN	NaN	NaN	NaN	NaN	NaN	NaN	NaN	NaN	NaN	NaN	NaN	NaN	NaN	NaN	NaN	NaN	NaN	NaN	NaN	NaN	NaN	NaN	NaN	NaN	65.6890867906463	NaN	NaN	NaN	NaN	NaN	NaN	NaN	NaN	NaN	NaN	NaN	NaN	NaN	NaN	NaN	NaN
829.617520717062	2230.85633279118	NaN	NaN	NaN	NaN	NaN	NaN	NaN	NaN	NaN	NaN	NaN	NaN	NaN	NaN	NaN	NaN	NaN	NaN	NaN	NaN	NaN	NaN	NaN	NaN	NaN	NaN	NaN	NaN	NaN	NaN	NaN	48.7223557105553	NaN	NaN	NaN	NaN	NaN	NaN	NaN	NaN	NaN	NaN	NaN	NaN	NaN	NaN	NaN	NaN
420.561851952349	2864.29180693037	NaN	NaN	NaN	NaN	NaN	NaN	NaN	NaN	NaN	NaN	NaN	NaN	NaN	NaN	NaN	NaN	NaN	NaN	NaN	NaN	NaN	NaN	NaN	NaN	NaN	NaN	NaN	NaN	NaN	NaN	NaN	93.6918588351168	NaN	NaN	NaN	NaN	NaN	NaN	NaN	NaN	NaN	NaN	NaN	NaN	NaN	NaN	NaN	NaN
902.011974447625	2686.71842885409	NaN	NaN	NaN	NaN	NaN	NaN	NaN	NaN	NaN	NaN	NaN	NaN	NaN	NaN	NaN	NaN	NaN	NaN	NaN	NaN	NaN	NaN	NaN	NaN	NaN	NaN	NaN	NaN	NaN	NaN	NaN	15.7620129916614	NaN	NaN	NaN	NaN	NaN	NaN	NaN	NaN	NaN	NaN	NaN	NaN	NaN	NaN	NaN	NaN
1775.51226755767	2330.97293016157	NaN	NaN	NaN	NaN	NaN	NaN	NaN	NaN	NaN	NaN	NaN	NaN	NaN	NaN	NaN	NaN	NaN	NaN	NaN	NaN	NaN	NaN	NaN	NaN	NaN	NaN	NaN	NaN	NaN	NaN	NaN	10.9500453680124	NaN	NaN	NaN	NaN	NaN	NaN	NaN	NaN	NaN	NaN	NaN	NaN	NaN	NaN	NaN	NaN
1024.38918111442	2012.60307169419	NaN	NaN	NaN	NaN	NaN	NaN	NaN	NaN	NaN	NaN	NaN	NaN	NaN	NaN	NaN	NaN	NaN	NaN	NaN	NaN	NaN	NaN	NaN	NaN	NaN	NaN	NaN	NaN	NaN	NaN	NaN	28.5050963085157	NaN	NaN	NaN	NaN	NaN	NaN	NaN	NaN	NaN	NaN	NaN	NaN	NaN	NaN	NaN	NaN
39.5224791387399	2595.02652097274	NaN	NaN	NaN	NaN	NaN	NaN	NaN	NaN	NaN	NaN	NaN	NaN	NaN	NaN	NaN	NaN	NaN	NaN	NaN	NaN	NaN	NaN	NaN	NaN	NaN	NaN	NaN	NaN	NaN	NaN	NaN	-26.153064252277	NaN	NaN	NaN	NaN	NaN	NaN	NaN	NaN	NaN	NaN	NaN	NaN	NaN	NaN	NaN	NaN
1128.62583533908	2481.23435831128	NaN	NaN	NaN	NaN	NaN	NaN	NaN	NaN	NaN	NaN	NaN	NaN	NaN	NaN	NaN	NaN	NaN	NaN	NaN	NaN	NaN	NaN	NaN	NaN	NaN	NaN	NaN	NaN	NaN	NaN	NaN	-16.7406578763801	NaN	NaN	NaN	NaN	NaN	NaN	NaN	NaN	NaN	NaN	NaN	NaN	NaN	NaN	NaN	NaN
278.541329406829	893.976405322272	NaN	NaN	NaN	NaN	NaN	NaN	NaN	NaN	NaN	NaN	NaN	NaN	NaN	NaN	NaN	NaN	NaN	NaN	NaN	NaN	NaN	NaN	NaN	NaN	NaN	NaN	NaN	NaN	NaN	NaN	NaN	35.4422119036463	NaN	NaN	NaN	NaN	NaN	NaN	NaN	NaN	NaN	NaN	NaN	NaN	NaN	NaN	NaN	NaN
219.808720502753	835.48663318941	NaN	NaN	NaN	NaN	NaN	NaN	NaN	NaN	NaN	NaN	NaN	NaN	NaN	NaN	NaN	NaN	NaN	NaN	NaN	NaN	NaN	NaN	NaN	NaN	NaN	NaN	NaN	NaN	NaN	NaN	NaN	279.163179802429	NaN	NaN	NaN	NaN	NaN	NaN	NaN	NaN	NaN	NaN	NaN	NaN	NaN	NaN	NaN	NaN
292.57577300898	415.963908574357	NaN	NaN	NaN	NaN	NaN	NaN	NaN	NaN	NaN	NaN	NaN	NaN	NaN	NaN	NaN	NaN	NaN	NaN	NaN	NaN	NaN	NaN	NaN	NaN	NaN	NaN	NaN	NaN	NaN	NaN	NaN	-50.6156621847004	NaN	NaN	NaN	NaN	NaN	NaN	NaN	NaN	NaN	NaN	NaN	NaN	NaN	NaN	NaN	NaN
554.126073306957	182.795353408021	NaN	NaN	NaN	NaN	NaN	NaN	NaN	NaN	NaN	NaN	NaN	NaN	NaN	NaN	NaN	NaN	NaN	NaN	NaN	NaN	NaN	NaN	NaN	NaN	NaN	NaN	NaN	NaN	NaN	NaN	NaN	-20.8087531154021	NaN	NaN	NaN	NaN	NaN	NaN	NaN	NaN	NaN	NaN	NaN	NaN	NaN	NaN	NaN	NaN
171.920804500959	803.63651379907	NaN	NaN	NaN	NaN	NaN	NaN	NaN	NaN	NaN	NaN	NaN	NaN	NaN	NaN	NaN	NaN	NaN	NaN	NaN	NaN	NaN	NaN	NaN	NaN	NaN	NaN	NaN	NaN	NaN	NaN	NaN	-53.189162105184	NaN	NaN	NaN	NaN	NaN	NaN	NaN	NaN	NaN	NaN	NaN	NaN	NaN	NaN	NaN	NaN
156.953877682029	176.351845238353	NaN	NaN	NaN	NaN	NaN	NaN	NaN	NaN	NaN	NaN	NaN	NaN	NaN	NaN	NaN	NaN	NaN	NaN	NaN	NaN	NaN	NaN	NaN	NaN	NaN	NaN	NaN	NaN	NaN	NaN	NaN	22.5557888261805	NaN	NaN	NaN	NaN	NaN	NaN	NaN	NaN	NaN	NaN	NaN	NaN	NaN	NaN	NaN	NaN
136.868369796358	752.741997259201	NaN	NaN	NaN	NaN	NaN	NaN	NaN	NaN	NaN	NaN	NaN	NaN	NaN	NaN	NaN	NaN	NaN	NaN	NaN	NaN	NaN	NaN	NaN	NaN	NaN	NaN	NaN	NaN	NaN	NaN	NaN	4.45669632680293	NaN	NaN	NaN	NaN	NaN	NaN	NaN	NaN	NaN	NaN	NaN	NaN	NaN	NaN	NaN	NaN
520.359510228166	116.766973721065	NaN	NaN	NaN	NaN	NaN	NaN	NaN	NaN	NaN	NaN	NaN	NaN	NaN	NaN	NaN	NaN	NaN	NaN	NaN	NaN	NaN	NaN	NaN	NaN	NaN	NaN	NaN	NaN	NaN	NaN	NaN	-60.6316915311253	NaN	NaN	NaN	NaN	NaN	NaN	NaN	NaN	NaN	NaN	NaN	NaN	NaN	NaN	NaN	NaN
45.5417938790447	8.74412264233413	NaN	NaN	NaN	NaN	NaN	NaN	NaN	NaN	NaN	NaN	NaN	NaN	NaN	NaN	NaN	NaN	NaN	NaN	NaN	NaN	NaN	NaN	NaN	NaN	NaN	NaN	NaN	NaN	NaN	NaN	NaN	20.3144019377944	NaN	NaN	NaN	NaN	NaN	NaN	NaN	NaN	NaN	NaN	NaN	NaN	NaN	NaN	NaN	NaN
734.023892264521	-2.22084261264148	NaN	NaN	NaN	NaN	NaN	NaN	NaN	NaN	NaN	NaN	NaN	NaN	NaN	NaN	NaN	NaN	NaN	NaN	NaN	NaN	NaN	NaN	NaN	NaN	NaN	NaN	NaN	NaN	NaN	NaN	NaN	6.279502197611	NaN	NaN	NaN	NaN	NaN	NaN	NaN	NaN	NaN	NaN	NaN	NaN	NaN	NaN	NaN	NaN
480.898593206909	10.3337503805584	NaN	NaN	NaN	NaN	NaN	NaN	NaN	NaN	NaN	NaN	NaN	NaN	NaN	NaN	NaN	NaN	NaN	NaN	NaN	NaN	NaN	NaN	NaN	NaN	NaN	NaN	NaN	NaN	NaN	NaN	NaN	73.007999043615	NaN	NaN	NaN	NaN	NaN	NaN	NaN	NaN	NaN	NaN	NaN	NaN	NaN	NaN	NaN	NaN
-6.77950622138593	68.9500431113242	NaN	NaN	NaN	NaN	NaN	NaN	NaN	NaN	NaN	NaN	NaN	NaN	NaN	NaN	NaN	NaN	NaN	NaN	NaN	NaN	NaN	NaN	NaN	NaN	NaN	NaN	NaN	NaN	NaN	NaN	NaN	236.969161195576	NaN	NaN	NaN	NaN	NaN	NaN	NaN	NaN	NaN	NaN	NaN	NaN	NaN	NaN	NaN	NaN
-28.0014380963879	163.445019503425	NaN	NaN	NaN	NaN	NaN	NaN	NaN	NaN	NaN	NaN	NaN	NaN	NaN	NaN	NaN	NaN	NaN	NaN	NaN	NaN	NaN	NaN	NaN	NaN	NaN	NaN	NaN	NaN	NaN	NaN	NaN	-0.0797701670381594	NaN	NaN	NaN	NaN	NaN	NaN	NaN	NaN	NaN	NaN	NaN	NaN	NaN	NaN	NaN	NaN
71.6134830508559	92.0971576417946	NaN	NaN	NaN	NaN	NaN	NaN	NaN	NaN	NaN	NaN	NaN	NaN	NaN	NaN	NaN	NaN	NaN	NaN	NaN	NaN	NaN	NaN	NaN	NaN	NaN	NaN	NaN	NaN	NaN	NaN	NaN	-0.838094825812736	NaN	NaN	NaN	NaN	NaN	NaN	NaN	NaN	NaN	NaN	NaN	NaN	NaN	NaN	NaN	NaN
19.6681110363639	128.274643926018	NaN	NaN	NaN	NaN	NaN	NaN	NaN	NaN	NaN	NaN	NaN	NaN	NaN	NaN	NaN	NaN	NaN	NaN	NaN	NaN	NaN	NaN	NaN	NaN	NaN	NaN	NaN	NaN	NaN	NaN	NaN	17.8629111328259	NaN	NaN	NaN	NaN	NaN	NaN	NaN	NaN	NaN	NaN	NaN	NaN	NaN	NaN	NaN	NaN
44.5562527735872	-25.1435064134952	NaN	NaN	NaN	NaN	NaN	NaN	NaN	NaN	NaN	NaN	NaN	NaN	NaN	NaN	NaN	NaN	NaN	NaN	NaN	NaN	NaN	NaN	NaN	NaN	NaN	NaN	NaN	NaN	NaN	NaN	NaN	211.793999742592	NaN	NaN	NaN	NaN	NaN	NaN	NaN	NaN	NaN	NaN	NaN	NaN	NaN	NaN	NaN	NaN
31.5242296838975	45.8798759828447	NaN	NaN	NaN	NaN	NaN	NaN	NaN	NaN	NaN	NaN	NaN	NaN	NaN	NaN	NaN	NaN	NaN	NaN	NaN	NaN	NaN	NaN	NaN	NaN	NaN	NaN	NaN	NaN	NaN	NaN	NaN	277.754968782998	NaN	NaN	NaN	NaN	NaN	NaN	NaN	NaN	NaN	NaN	NaN	NaN	NaN	NaN	NaN	NaN
124.140336267656	81.0562961661206	NaN	NaN	NaN	NaN	NaN	NaN	NaN	NaN	NaN	NaN	NaN	NaN	NaN	NaN	NaN	NaN	NaN	NaN	NaN	NaN	NaN	NaN	NaN	NaN	NaN	NaN	NaN	NaN	NaN	NaN	NaN	498.624937204357	NaN	NaN	NaN	NaN	NaN	NaN	NaN	NaN	NaN	NaN	NaN	NaN	NaN	NaN	NaN	NaN
5.42912230107863	54.6875850357802	NaN	NaN	NaN	NaN	NaN	NaN	NaN	NaN	NaN	NaN	NaN	NaN	NaN	NaN	NaN	NaN	NaN	NaN	NaN	NaN	NaN	NaN	NaN	NaN	NaN	NaN	NaN	NaN	NaN	NaN	NaN	1130.06371377638	NaN	NaN	NaN	NaN	NaN	NaN	NaN	NaN	NaN	NaN	NaN	NaN	NaN	NaN	NaN	NaN
24.1914128895061	37.5375481926327	NaN	NaN	NaN	NaN	NaN	NaN	NaN	NaN	NaN	NaN	NaN	NaN	NaN	NaN	NaN	NaN	NaN	NaN	NaN	NaN	NaN	NaN	NaN	NaN	NaN	NaN	NaN	NaN	NaN	NaN	NaN	513.951160390688	NaN	NaN	NaN	NaN	NaN	NaN	NaN	NaN	NaN	NaN	NaN	NaN	NaN	NaN	NaN	NaN
-45.3562968011148	27.5631126350074	NaN	NaN	NaN	NaN	NaN	NaN	NaN	NaN	NaN	NaN	NaN	NaN	NaN	NaN	NaN	NaN	NaN	NaN	NaN	NaN	NaN	NaN	NaN	NaN	NaN	NaN	NaN	NaN	NaN	NaN	NaN	547.294708440954	NaN	NaN	NaN	NaN	NaN	NaN	NaN	NaN	NaN	NaN	NaN	NaN	NaN	NaN	NaN	NaN
81.2821721118936	84.3644993225196	NaN	NaN	NaN	NaN	NaN	NaN	NaN	NaN	NaN	NaN	NaN	NaN	NaN	NaN	NaN	NaN	NaN	NaN	NaN	NaN	NaN	NaN	NaN	NaN	NaN	NaN	NaN	NaN	NaN	NaN	NaN	472.804016561133	NaN	NaN	NaN	NaN	NaN	NaN	NaN	NaN	NaN	NaN	NaN	NaN	NaN	NaN	NaN	NaN
73.3729066639982	209.049264589009	NaN	NaN	NaN	NaN	NaN	NaN	NaN	NaN	NaN	NaN	NaN	NaN	NaN	NaN	NaN	NaN	NaN	NaN	NaN	NaN	NaN	NaN	NaN	NaN	NaN	NaN	NaN	NaN	NaN	NaN	NaN	313.978342705022	NaN	NaN	NaN	NaN	NaN	NaN	NaN	NaN	NaN	NaN	NaN	NaN	NaN	NaN	NaN	NaN
51.0617005194851	-11.6621786764204	NaN	NaN	NaN	NaN	NaN	NaN	NaN	NaN	NaN	NaN	NaN	NaN	NaN	NaN	NaN	NaN	NaN	NaN	NaN	NaN	NaN	NaN	NaN	NaN	NaN	NaN	NaN	NaN	NaN	NaN	NaN	136.510730607594	NaN	NaN	NaN	NaN	NaN	NaN	NaN	NaN	NaN	NaN	NaN	NaN	NaN	NaN	NaN	NaN
-37.1021384345654	-15.5000735000412	NaN	NaN	NaN	NaN	NaN	NaN	NaN	NaN	NaN	NaN	NaN	NaN	NaN	NaN	NaN	NaN	NaN	NaN	NaN	NaN	NaN	NaN	NaN	NaN	NaN	NaN	NaN	NaN	NaN	NaN	NaN	79.2353293693529	NaN	NaN	NaN	NaN	NaN	NaN	NaN	NaN	NaN	NaN	NaN	NaN	NaN	NaN	NaN	NaN
86.6541655240661	166.922368793136	NaN	NaN	NaN	NaN	NaN	NaN	NaN	NaN	NaN	NaN	NaN	NaN	NaN	NaN	NaN	NaN	NaN	NaN	NaN	NaN	NaN	NaN	NaN	NaN	NaN	NaN	NaN	NaN	NaN	NaN	NaN	205.076022489321	NaN	NaN	NaN	NaN	NaN	NaN	NaN	NaN	NaN	NaN	NaN	NaN	NaN	NaN	NaN	NaN
26.2304622988355	133.297383401616	NaN	NaN	NaN	NaN	NaN	NaN	NaN	NaN	NaN	NaN	NaN	NaN	NaN	NaN	NaN	NaN	NaN	NaN	NaN	NaN	NaN	NaN	NaN	NaN	NaN	NaN	NaN	NaN	NaN	NaN	NaN	62.336142139349	NaN	NaN	NaN	NaN	NaN	NaN	NaN	NaN	NaN	NaN	NaN	NaN	NaN	NaN	NaN	NaN
45.0608850005631	15.1937835543221	NaN	NaN	NaN	NaN	NaN	NaN	NaN	NaN	NaN	NaN	NaN	NaN	NaN	NaN	NaN	NaN	NaN	NaN	NaN	NaN	NaN	NaN	NaN	NaN	NaN	NaN	NaN	NaN	NaN	NaN	NaN	59.5401486780039	NaN	NaN	NaN	NaN	NaN	NaN	NaN	NaN	NaN	NaN	NaN	NaN	NaN	NaN	NaN	NaN
23.7242065950721	170.028340355275	NaN	NaN	NaN	NaN	NaN	NaN	NaN	NaN	NaN	NaN	NaN	NaN	NaN	NaN	NaN	NaN	NaN	NaN	NaN	NaN	NaN	NaN	NaN	NaN	NaN	NaN	NaN	NaN	NaN	NaN	NaN	40.2563948106459	NaN	NaN	NaN	NaN	NaN	NaN	NaN	NaN	NaN	NaN	NaN	NaN	NaN	NaN	NaN	NaN
41.537933586667	93.0740275943448	NaN	NaN	NaN	NaN	NaN	NaN	NaN	NaN	NaN	NaN	NaN	NaN	NaN	NaN	NaN	NaN	NaN	NaN	NaN	NaN	NaN	NaN	NaN	NaN	NaN	NaN	NaN	NaN	NaN	NaN	NaN	93.1104831196513	NaN	NaN	NaN	NaN	NaN	NaN	NaN	NaN	NaN	NaN	NaN	NaN	NaN	NaN	NaN	NaN
77.9262802601325	31.5252823298794	NaN	NaN	NaN	NaN	NaN	NaN	NaN	NaN	NaN	NaN	NaN	NaN	NaN	NaN	NaN	NaN	NaN	NaN	NaN	NaN	NaN	NaN	NaN	NaN	NaN	NaN	NaN	NaN	NaN	NaN	NaN	40.8256515319143	NaN	NaN	NaN	NaN	NaN	NaN	NaN	NaN	NaN	NaN	NaN	NaN	NaN	NaN	NaN	NaN
127.753772264886	99.9020566417932	NaN	NaN	NaN	NaN	NaN	NaN	NaN	NaN	NaN	NaN	NaN	NaN	NaN	NaN	NaN	NaN	NaN	NaN	NaN	NaN	NaN	NaN	NaN	NaN	NaN	NaN	NaN	NaN	NaN	NaN	NaN	42.1423032607844	NaN	NaN	NaN	NaN	NaN	NaN	NaN	NaN	NaN	NaN	NaN	NaN	NaN	NaN	NaN	NaN
57.9140506275145	107.447990840135	NaN	NaN	NaN	NaN	NaN	NaN	NaN	NaN	NaN	NaN	NaN	NaN	NaN	NaN	NaN	NaN	NaN	NaN	NaN	NaN	NaN	NaN	NaN	NaN	NaN	NaN	NaN	NaN	NaN	NaN	NaN	43.4600820298589	79.583568397268	NaN	NaN	NaN	NaN	NaN	NaN	NaN	NaN	NaN	NaN	NaN	NaN	NaN	NaN	NaN
47.8959397833785	121.19417299044	NaN	NaN	NaN	NaN	NaN	NaN	NaN	NaN	NaN	NaN	NaN	NaN	NaN	NaN	NaN	NaN	NaN	NaN	NaN	NaN	NaN	NaN	NaN	NaN	NaN	NaN	NaN	NaN	NaN	NaN	NaN	31.3559493590146	22.0630755628145	NaN	NaN	NaN	NaN	NaN	NaN	NaN	NaN	NaN	NaN	NaN	NaN	NaN	NaN	NaN
74.017195992874	130.820217298261	NaN	NaN	NaN	NaN	NaN	NaN	NaN	NaN	NaN	NaN	NaN	NaN	NaN	NaN	NaN	NaN	NaN	NaN	NaN	NaN	NaN	NaN	NaN	NaN	NaN	NaN	NaN	NaN	NaN	NaN	NaN	NaN	-53.0674215752844	NaN	NaN	NaN	NaN	NaN	NaN	NaN	NaN	NaN	NaN	NaN	NaN	NaN	NaN	NaN
47.4663879916905	130.122008747472	NaN	NaN	NaN	NaN	NaN	NaN	NaN	NaN	NaN	NaN	NaN	NaN	NaN	NaN	NaN	NaN	NaN	NaN	NaN	NaN	NaN	NaN	NaN	NaN	NaN	NaN	NaN	NaN	NaN	NaN	NaN	36.0525034134865	99.0915207699593	-2.18427760601345	NaN	NaN	NaN	NaN	NaN	NaN	NaN	NaN	NaN	NaN	NaN	NaN	NaN	NaN
13.6590733726878	35.3648548939612	NaN	NaN	NaN	NaN	NaN	NaN	NaN	NaN	NaN	NaN	NaN	NaN	NaN	NaN	NaN	NaN	NaN	NaN	NaN	NaN	NaN	NaN	NaN	NaN	NaN	NaN	NaN	NaN	NaN	NaN	NaN	25.9973658778003	28.0651050252615	59.0811922371785	97.3343664652096	-23.628373661267	NaN	NaN	NaN	NaN	NaN	NaN	NaN	NaN	NaN	NaN	NaN	NaN
58.4103944165609	14.9814553294017	NaN	NaN	NaN	NaN	NaN	NaN	NaN	NaN	NaN	NaN	NaN	NaN	NaN	NaN	NaN	NaN	NaN	NaN	NaN	NaN	NaN	NaN	NaN	NaN	NaN	NaN	NaN	NaN	NaN	NaN	NaN	36.6198630601356	-45.0908650054502	-45.0908650054502	-23.3702917221932	8.69341169594806	11.7963507364133	-37.8506739110312	NaN	NaN	NaN	NaN	NaN	NaN	NaN	NaN	NaN	NaN
102.163118000023	63.8889709821466	NaN	NaN	NaN	NaN	NaN	NaN	NaN	NaN	NaN	NaN	NaN	14.4450977424818	-54.5549022575182	47.4450977424818	-26.5549022575182	-93.5549022575182	9.44509774248183	-5.55490225751817	-25.5549022575182	-126.554902257518	-132.554902257518	NaN	NaN	NaN	NaN	NaN	NaN	NaN	NaN	NaN	87.4450977424818	74.1551540786212	-20.0077177974856	120.719211599773	117.614941098363	57.5990447377673	60.7033152391774	51.390503734947	NaN	NaN	NaN	NaN	NaN	NaN	NaN	NaN	NaN	NaN
163.543358174429	81.7901462163313	NaN	NaN	NaN	NaN	NaN	NaN	NaN	NaN	NaN	NaN	NaN	-17.048493757612	-106.112423341288	NaN	NaN	7.96946399061166	-73.0887191136329	25.9823935693327	-109.114578271075	4.96730906082483	-27.0556768569014	7.96946399061166	-94.1038036221407	NaN	NaN	NaN	NaN	NaN	NaN	NaN	-4.03915572853568	134.497094239018	-29.0646693171305	-13.536653789648	14.4137741598205	16.4841762301515	11.308171054324	32.012191757634	NaN	NaN	NaN	NaN	NaN	NaN	NaN	NaN	NaN	NaN
98.6704035421339	71.7535006775829	NaN	NaN	NaN	NaN	NaN	NaN	NaN	NaN	NaN	NaN	NaN	20.5118359256647	-53.594550362146	13.5017723578989	-19.5456701758546	-98.6592447263552	-67.6146774976777	-38.5729855740762	-85.6405552433614	-15.5399195657026	-43.5801738367661	62.57221733226	-33.5657973113863	-60.6046139299118	NaN	NaN	NaN	NaN	NaN	NaN	-58.6017386248359	-26.7372983304548	21.9380457186354	-33.9868176569151	41.6153124618846	-14.3095509136658	48.8648317883449	95.4688846013036	NaN	NaN	NaN	NaN	NaN	NaN	NaN	NaN	NaN	NaN
56.530404968594	32.7097525987319	NaN	NaN	NaN	NaN	NaN	NaN	NaN	NaN	NaN	NaN	NaN	-54.1154962103885	90.1952601176275	-19.0399651584402	-15.0313330382175	-83.1780790820028	-9.01838485788351	-54.1154962103885	-128.275190434508	NaN	-101.216923623005	-59.1262863606668	-23.0485972786628	45.0981487651225	NaN	NaN	NaN	NaN	NaN	NaN	-104.223397713172	36.721416961926	105.103395439656	20.1439676339915	-1.61393460892257	39.8296887109137	185.918460913336	20.1439676339915	NaN	NaN	NaN	NaN	NaN	NaN	NaN	NaN	NaN	NaN
63.0531125254169	167.698799816067	NaN	NaN	NaN	NaN	NaN	NaN	NaN	NaN	NaN	NaN	NaN	7.5413334964359	-39.5940004052617	17.5701279436056	16.5672484988886	-112.8041998696	-52.6314331865823	-75.6976604150726	-76.7005398597896	-83.7206959728084	-134.867547653374	-73.6919015256387	-25.5536881792241	-11.5133759531865	NaN	NaN	NaN	NaN	NaN	NaN	-2.4874609507338	-12.7477306773369	20.4214190970183	56.7001766627192	40.1156017755416	30.7867784015042	9.01952386208369	223.582461464943	NaN	NaN	NaN	NaN	NaN	NaN	NaN	NaN	NaN	NaN
55.0698915276182	74.7636123653273	NaN	NaN	NaN	NaN	NaN	NaN	NaN	NaN	NaN	NaN	NaN	-61.1812509725011	-92.2929098341635	-59.1740471749745	-0.965137046702849	-59.1740471749745	43.1933464988825	-130.429781987169	-8.99395223680928	-35.0876016046552	-101.325326923033	-22.0407769207322	-64.192056668791	87.3518300444679	NaN	NaN	NaN	NaN	NaN	NaN	-39.1020091997084	210.466753126886	43.5127057192008	224.984496379728	88.1029171386448	-2.1144873611604	34.1798707709451	52.8455406674565	NaN	NaN	NaN	NaN	NaN	NaN	NaN	NaN	NaN	NaN
123.812909082798	NaN	90.6312237699348	2.49237215764125	NaN	NaN	NaN	NaN	NaN	NaN	NaN	NaN	NaN	-10.4881975977551	119.069778285333	-4.46224523109986	-67.7347450809801	-54.678514953227	49.7713260687975	-9.48387220331258	-59.7001419254397	-100.877483097584	16.6285880521935	-34.5920070643762	4.57668331888302	-36.6006578532612	NaN	NaN	NaN	NaN	NaN	NaN	-11.4925229921977	-34.0066338815441	NaN	32.3887437118217	69.7361436080899	-10.1457950589283	2.30333823982782	85.2975602315351	NaN	NaN	NaN	NaN	NaN	NaN	NaN	NaN	NaN	NaN
NaN	158.378780573787	126.221115236453	-1.37220206974384	39.0842156127088	NaN	NaN	NaN	NaN	NaN	NaN	NaN	NaN	-33.0906475273099	-20.0249983851923	-14.999748715147	-66.2572953496086	-86.3582940297895	-55.201746075509	-41.1310469993823	-129.575441192179	-53.1916462074909	-100.428993105916	71.4345456096313	-129.575441192179	-52.1865962734819	NaN	NaN	NaN	NaN	NaN	NaN	-45.1512467354185	74.1867943492638	-53.4717412150861	53.4293088916459	47.2020632543606	17.1037093408147	62.770177347574	63.8080516204549	NaN	NaN	NaN	NaN	NaN	NaN	NaN	NaN	NaN	NaN
48.7236780739104	120.329170153625	32.1195059974549	34.1950275070118	-49.8635936300442	-5.23988117456998	NaN	NaN	NaN	NaN	NaN	NaN	NaN	-128.141570100814	-44.662201963747	-46.6737530031944	-50.6968550820892	-42.6506509242996	-24.5466915692731	-84.8932227526949	-120.095365943024	-95.9567534696555	-124.118468021919	-12.4773853325888	-77.852794114629	27.7536354563591	NaN	NaN	NaN	NaN	NaN	NaN	0.597696423819293	-2.34777235226515	-48.0339031884126	18.4186507550746	5.95879689067075	68.2580662126901	-11.692662750568	20.4952930658086	NaN	NaN	NaN	NaN	NaN	NaN	NaN	NaN	NaN	NaN
105.088889247966	127.928800877584	60.4472437900769	-11.1870245028156	24.1110207429575	70.8290218035396	62.5235993927694	NaN	NaN	NaN	NaN	NaN	NaN	-128.718631483725	-100.536571175816	-33.1009268676058	-25.0489096367747	-136.770648714556	-31.0879225598981	36.3477217483123	-129.725133637579	-59.2699828678069	-245.472881330776	-44.1724505599986	-118.653609945186	15.2111765173807	NaN	NaN	NaN	NaN	NaN	NaN	-12.9708837905281	-32.2036961242461	61.2854619323898	-7.27325397580986	7.26950394411127	41.5488618982111	146.464472606214	279.426830731207	NaN	NaN	NaN	NaN	NaN	NaN	NaN	NaN	NaN	NaN
30.6364287006719	29.5978335174247	-4.67580752973171	102.299496344726	1.55576356975128	-37.910853393641	49.3311419991209	NaN	NaN	NaN	NaN	NaN	NaN	-56.7759788942788	-37.6386119594807	30.8530170703231	-23.5373942180505	-95.050712763875	-33.6096926047863	-94.0434829252014	-109.151930505305	4.66504126480988	-166.5640313097	-34.6169224434599	-88.0001038931599	58.0482227145099	NaN	NaN	NaN	NaN	NaN	NaN	-102.10132163459	58.4637123251282	-28.8304380447764	39.7578229601487	41.8362551118131	42.8754711876453	52.228415870135	-32.9873023481052	NaN	NaN	NaN	NaN	NaN	NaN	NaN	NaN	NaN	NaN
-21.0176368202086	29.893995323194	1.84064699927829	-71.9292689636112	127.561208006456	69.3764855568532	-4.39343040603631	NaN	NaN	NaN	NaN	NaN	NaN	-52.2624489094016	15.2707757136417	87.8437932190017	-53.2704074858649	-86.5330405091549	-127.859342144152	-37.1430702624516	-30.0873602272083	-29.079401650745	-210.511945414145	-66.3738689798883	-41.1749045683049	-9.92818869794162	NaN	NaN	NaN	NaN	NaN	NaN	-17.9918573096483	-8.81964549152051	-42.0888971653654	168.962918140588	-16.0972942951741	48.3618808229004	-8.81964549152051	99.3054224484753	NaN	NaN	NaN	NaN	NaN	NaN	NaN	NaN	NaN	NaN
75.925357459688	119.581457555716	0.0468977689725781	11.4806382703133	-15.5445665510374	10.4412073156459	43.7029978650006	NaN	NaN	NaN	NaN	NaN	NaN	-80.0204108794694	-100.194178269675	-37.6554993600376	-132.472206094004	60.1872724824596	-47.7423830551404	-126.420075876942	NaN	-117.34188055135	-227.28891282797	-5.3774715357086	-14.4556668613011	13.7876074849867	NaN	NaN	NaN	NaN	NaN	NaN	-12.4382901222806	22.6496470203189	-34.5565426949343	-11.674066808833	36.1711100439242	-13.7542918893877	36.1711100439242	59.0535859300255	NaN	NaN	NaN	NaN	NaN	NaN	NaN	NaN	NaN	NaN
223.899012368197	-0.708446151323598	-32.9437758462547	28.4073355086142	97.0373922784676	81.4396521035009	55.4434184785564	NaN	NaN	NaN	NaN	NaN	NaN	-55.3287977659953	15.330547641579	-36.1498325839394	-55.3287977659953	-86.6207935893496	-72.4889245078348	-56.3382169861035	-3.84841754047692	-91.6678896898907	-120.941047073029	-1.82957910026051	-2.83899832036871	-46.2440247850215	NaN	NaN	NaN	NaN	NaN	NaN	-125.98814317357	-39.5044239789626	-15.5715128659068	122.82314704872	-35.3421785679964	136.35044463436	39.5782388293956	-38.463862626221	NaN	NaN	NaN	NaN	NaN	NaN	NaN	NaN	NaN	NaN
23.5020353383165	54.7100775068264	26.6228395551675	120.246966060697	221.152969072213	104.642944976442	32.8644479888695	81.85143456156	70.85143456156	28.85143456156	9.85143456156004	-3.14856543843996	NaN	-64.9465162645644	-71.0074230479096	-23.5303199117056	-92.2205967896178	-44.7434936534137	-44.7434936534137	-47.7739470450863	-117.474375053556	-48.7840981756439	-102.322108095193	-12.4186574755727	-9.3882040839001	-51.8145515673165	NaN	NaN	NaN	NaN	NaN	NaN	57.2817705328971	48.1933620254192	0.306876601149764	-29.882429427194	19.045066549777	13.8400137862694	-21.554345005582	-24.6773766636865	NaN	NaN	NaN	NaN	NaN	NaN	NaN	NaN	NaN	NaN
224.648836149513	140.353178058004	179.899289261428	32.1217158170539	-57.3773779591161	15.4707216261386	184.062037809157	-5.7753585370855	NaN	-37.7937317999214	8.73296684763702	-39.7948801288487	5.23095727201434	40.6625956323384	-26.0557551765762	-29.0884074860723	-108.948251636137	-16.9577982480878	26.5102181880232	-117.03532446146	-75.5890762316795	-114.002672151964	-91.7632218823254	-26.0557551765762	35.6081751165116	-59.4149305810335	-80.6434967475063	NaN	NaN	NaN	NaN	NaN	-91.7632218823254	2.65999924506834	104.723093029675	72.4378286692379	32.8623433241865	150.547339218682	3.70145938572758	94.3084916230821	NaN	NaN	NaN	NaN	NaN	NaN	NaN	NaN	NaN	NaN
58.4471550183868	-7.14255696074477	-12.3480896575012	10.5562542082273	79.2692858054127	67.8171138725485	15.7617869049837	29.6384917770065	7.61321402702132	-62.4672151774769	34.6442367201849	85.702835140605	14.6212569474711	-50.8404571344845	-37.6894213112925	165.64582487806	-70.0612017991496	-53.8753115552211	-78.1541469211138	-97.374891585779	-120.642108811426	-94.3400371650424	-31.6197124698193	-9.36411338441763	-90.2935646040603	-47.8056027137479	-37.6894213112925	NaN	NaN	NaN	NaN	NaN	-66.0147292381675	-7.48776612167081	13.3504362206829	-6.44585600455313	-19.990687527083	9.18279575221215	7.09897551797678	-41.8707999865544	NaN	NaN	NaN	NaN	NaN	NaN	NaN	NaN	NaN	NaN
4.59629780066163	131.662503954495	20.2191919999034	19.177665719954	-40.1893322371649	35.8420861991452	-29.7740694376703	40.0499437509842	55.0758108557919	-73.1449217719006	83.6249583549266	4.98958717309952	21.0171787515611	15.4506127049008	17.4753191931379	-0.747039200995912	-49.339994918686	117.698290360874	-5.80880542158864	-39.2164624775006	-111.093542809917	6.3394335078339	NaN	19.500025681375	-37.1917559892635	-38.2041092333821	-24.0311638157224	NaN	NaN	NaN	NaN	NaN	-46.3029351863304	114.735477059776	26.1348360404238	-31.1949905015098	-48.9151187053802	-21.8137461582843	-23.8984671234456	14.6688707320371	NaN	NaN	NaN	NaN	NaN	NaN	NaN	NaN	NaN	NaN
-2.41041262896114	8.00905096239765	-36.7946424804451	58.0224762009198	141.37818493179	1.75737280758238	84.0711351793168	62.5009795736098	-43.7428862161772	-39.7336837335437	-30.2118278372892	-8.6623644931343	44.4595684017592	13.9611039826814	NaN	-27.5755621188979	-10.3530420279992	58.5370383355958	4.8432992286762	76.7726478436063	-77.2169435573708	12.9480145655697	-65.0598705520305	39.2883394104737	-37.7064562900148	11.934925148458	27.1312664051334	NaN	NaN	NaN	NaN	NaN	-76.2038541402591	505.066915934652	10.7743893346795	15.9884455224429	14.9456342848902	-9.03902417882155	149.468283929187	12.8600118097848	NaN	NaN	NaN	NaN	NaN	NaN	NaN	NaN	NaN	NaN
-37.5666803651024	42.6955614885703	16.6363920555597	23.9329594968026	101.068101018514	35.3989940473273	54.1615960390949	3.74478402278863	52.8857781316035	167.213805241908	58.9030427163564	-13.3041323006778	43.8598812544743	44.9118805426677	-24.0283324433464	-18.9591991355512	9.42794738810164	-54.4431322901173	9.42794738810164	108.782960220887	-28.0836390895825	-82.8302788137701	-47.346345659204	-26.0559857664644	-75.7334921828569	-35.1804257204957	NaN	-7.80710585840187	NaN	NaN	NaN	NaN	-16.9315458124331	122.67866270832	-30.6809075249779	7.91980062898132	24.6119987496123	13.1361125416785	-9.81565987418914	-5.64261034403139	NaN	NaN	NaN	NaN	NaN	NaN	NaN	NaN	NaN	NaN
103.479763223058	13.8000352204877	37.7841485235007	-38.3393415251926	-0.798990268302766	57.5971116868593	38.8269360584143	156.649907774119	34.2284093396351	69.3493310216593	107.480617419286	41.25259367604	28.207679908431	98.2281664018286	134.75250567468	48.5144823915592	-19.4613712551358	-66.131360326001	-37.7235408915613	43.4416574925521	-93.5246147806393	13.0047080985095	-127.005259114086	-25.5487611339443	-18.4468062753344	27.2086178157294	-107.728524497859	161.131195149516	NaN	NaN	NaN	NaN	85.0388216644102	198.149815766847	-1.19954258018359	28.0244471251403	-9.54925392456185	17.5873079446675	26.980733207093	8.19388268224195	NaN	NaN	NaN	NaN	NaN	NaN	NaN	NaN	NaN	NaN
52.6897329289542	90.245243692712	10.96138763589	31.8255602824221	66.2514451492001	-48.5015044067266	43.3008552380148	-4.53111921255405	-10.5553174827471	147.077870587305	27.5979382284758	129.005275776726	30.6100373635723	-4.73470970763914	30.8009433888895	98.8263364593872	-37.2244496816082	167.867033904071	-7.78062283019874	-89.0049727651214	-111.341668997225	635.922350404063	-62.6070590362715	32.8315521372626	-9.81123157857181	-17.9336665720641	-99.1580165069867	-23.0101884429967	NaN	NaN	NaN	NaN	-50.4234065460331	254.891341411431	-3.01762220069291	22.0423580693111	-33.2984316936144	25.1748556030616	-37.4750950719484	7.42403624514208	NaN	NaN	NaN	NaN	NaN	NaN	NaN	NaN	NaN	NaN
58.2146898841214	48.82201925438	-15.8830450838384	30.0366779948972	-28.4066059234935	-34.6683863433211	35.2548283447536	166.628540888812	16.9413750246354	-3.15086200411315	10.4113979902921	-5.160085706988	120.41639572269	427.607864624484	6.96529793795685	-57.0455274273843	55.7354505972644	5.94925309088794	37.4466433500241	-79.3985140629002	-25.5481371682482	499.747048766377	-53.9973928861776	37.4466433500241	17.1257464086459	22.2059706439905	-71.270155286349	433.704133706898	NaN	NaN	NaN	NaN	-92.607097074796	83.9552668711378	24.4120315997314	-41.3989126476126	-0.658804304018682	-16.3280767438625	-15.2834585812062	36.9474495516064	NaN	NaN	NaN	NaN	NaN	NaN	NaN	NaN	NaN	NaN
7.36531280508648	56.4357496733107	-17.6919315531557	62.7000607628712	-9.33951676707497	30.3344534668085	59.567905218091	10.2932834143975	174.13946948229	116.843563924806	14.816644379462	18.3348140189566	-6.79496912029065	94.9413639936739	281.013275341893	95.9581503944838	40.0348983499371	370.490478613168	9.53130632563889	-70.7948193383464	-20.9722856986593	830.077931779261	-109.432702569124	32.9173935442675	-56.5598097270072	-15.8883536946096	-37.2408681116184	192.044465271023	NaN	NaN	NaN	NaN	-63.6773145326768	-13.9740049993224	-39.0557059459126	47.6851764943784	133.380988061895	34.0992551483087	-5.61343801712572	-24.4247137270684	21.5259727081167	-15.4740272918833	-19.4740272918833	6.52597270811668	-8.47402729188332	138.525972708117	444.525972708117	36.0259727081167	48.5259727081167	-45.4740272918833
-3.83517120580175	68.2335325590302	-25.7691245255332	16.0098341787172	-23.6801765903207	22.2766779843548	-21.5912286551082	50.9087769773111	60.9664916631682	396.894162170794	43.3654909629183	149.47438089871	154.503238241639	196.273818855958	109.783850644833	162.695360609286	-10.2845758129631	-48.9506792485247	-79.4765503818628	-148.668524950762	-60.143498664082	NaN	-46.9156211729688	342.798000295981	51.7846954914909	186.098528478178	NaN	204.414051158181	804.756183447163	40.5918760759336	NaN	NaN	-43.863034059635	28.1120190828164	6.1560155983992	85.6158377324806	51.1135465426821	104.435269290552	99.2076494133103	-8.48132005787895	28.1553011892086	3.13164222375404	63.188423740845	30.157193906445	383.491258498664	23.1505693961177	630.725009077355	-21.3915435623914	173.292523188845	25.1524621133541
105.118373480338	41.3796913464973	43.4694842033445	8.98790206536504	213.787602036395	95.7143056245256	-31.7630586431562	21.126520107751	11.0629972913143	168.053953227727	8.04394044638331	43.2662703039118	7.03758816473964	207.128127940314	89.0084877399323	392.453770323672	335.430495744177	98.1729425830653	243.785947312846	-2.6360606913984	72.7161235743624	40.1313952432226	-141.121156098743	-8.74569725348711	39.1131224828745	-8.74569725348711	104.282579145154	430.638998836726	1097.09852048457	5.51012139138655	NaN	NaN	-74.9334266761148	-9.25973504236642	4.33797208308552	-18.6735322830639	3.2919946118969	79.6483500086655	-8.21375757117781	-12.3976674559323	67.85970783425	-13.2937474856602	140.998007073181	-46.3562663196977	-18.303220036272	28.7858219394784	1289.16911567339	32.7933999799678	1397.37372276661	10.7517207572761
22.8666719216108	44.8183757752712	50.0449719309047	100.220295024986	333.326483566236	37.5011411573844	32.274545001751	65.8229447156368	-33.8634981089847	378.979345912175	69.3472128963052	-70.1131136815743	41.6565343339103	302.576774070561	223.093403540154	750.944505267733	1906.51043067135	273.025264514384	227.169473823764	-78.5357974470348	-46.9462527490522	633.757484613927	-54.0793757453709	42.7272934903822	1.96659065427563	31.5181002104529	-54.0793757453709	339.261406623057	582.806606068794	14.1948015051076	NaN	NaN	-21.4708134764856	32.8648601863221	11.936232976186	-39.3389036886475	-18.4102764785114	9.84337025517236	18.2148211392268	26.5862720232812	53.4858053809823	19.3890937541645	-12.7019289534286	295.171320147543	81.5654502501263	32.4260717291243	201.906785403601	219.456563446816	175.832829453681	25.4061605118383
87.9980544544702	59.763010298943	-18.6676679108549	31.5279661434158	801.194354975566	46.1683594092447	128.782007123565	66.2403510189097	24.9321981949887	1009.27525451135	106.540987920296	83.3681217019989	73.2929624766523	114.670908115503	-11.7797623915059	709.193012192814	934.560739467403	399.184916756275	329.841000671786	-58.688882095719	-68.8865168140263	331.880527615447	-63.7876994548726	529.714641150607	380.829174263322	33.0898303690458	-82.1434419478256	385.41810988656	1279.24079294619	467.509069368933	NaN	NaN	357.374614411215	200.652307476957	266.606103043641	23.7286336552193	-26.5218772527299	108.526370812384	-42.225161911464	21.6348623673881	-73.3405560314651	21.016287916007	-25.1583378455219	520.906801595168	-62.2987976971864	-32.1849113309719	280.999506877659	685.027482291037	613.256053118226	42.0960083723572
-8.97352021597092	-30.9430033568491	797.620360813413	-13.1581836713763	446.108630559362	185.613330460378	-50.8201547700245	2.13992007381215	-29.1111412598476	348.925891002165	147.810189838775	-76.4917826366866	257.188904506584	396.945078427181	-45.9564636121623	559.206242446203	1177.63558455644	475.524384272871	461.237237755472	-65.3461624572027	-14.3206391807807	585.739514549942	28.5408003714138	3.02803873320279	684.729029706201	-58.2025891985036	-1.05400312891097	190.801964390436	1034.76411938246	219.376257425232	NaN	NaN	472.462852876285	-71.2974352722809	1104.86574625343	51.2413823933538	34.4839372424978	-17.8830788539273	-14.7410578881418	20.8685130574273	78.9125608895879	4.56107768421782	33.6988211025385	1063.56733847422	22.6465735990376	-11.5149186845108	110.059803854	428.565481909436	415.503734859844	50.7795672443127
61.4306845088919	47.8250184777227	828.580930727894	64.5704535930079	480.066562391021	22.706865804795	15.3807379418577	88.2589406459757	1.51226649521724	116.502043857851	88.7632817747592	53.9637438886991	-47.9131641255637	620.400096777164	-87.3320814213413	367.127975286213	2320.7955898515	576.485978938008	215.981709235161	-92.4383741933363	-33.2053780381944	-50.5667734629773	-50.5667734629773	258.874568519919	1145.32699373825	-27.0778267118004	58.7078918577155	150.621161753625	333.426442991046	825.673066211363	NaN	NaN	1313.83465521408	700.120709178256	2113.596697114	60.9655181917456	30.5794517350099	34.7706333152493	-5.04559169702512	69.3478813522244	-32.0395286259464	-39.0794646569457	-84.3361962847981	1528.81485996132	24.2799596220477	-4.88548964923493	370.242530288297	1568.03736070546	635.748689171698	10.2000875600492
9.39133506628334	-31.4422058289986	1629.12179057913	21.9555014956009	364.329036694503	-60.7585941640728	18.8144598882715	24.0970139836455	-37.4682387533681	88.6900660355943	-3.15317985077036	32.1711454901391	25.1062804219572	422.093767497419	-19.4135765509136	95.0512904245801	1622.95286299925	495.678324838808	79.7211743117908	-82.7780564837763	-82.7780564837763	24.5327563057491	-92.9981338923025	59.2810194947383	2957.69497255278	14.3126788972229	113.447429759927	24.5327563057491	297.408823113399	631.605354372207	NaN	NaN	1396.06714452997	587.485783872985	1159.8307555214	298.168545457304	-14.2102119625245	8.85130704162392	43.4435855478466	-50.898992196397	-48.576558330377	-30.4566362084845	-18.3766881272229	1525.84334159406	37.9964029186649	18.8698184566673	2.76322101498507	946.509164863553	826.213015220989	601.727313377543
30.63047338296	29.5830349954774	2165.30990707257	-32.2158298659981	286.205439928723	145.84869600605	-4.98243179144956	53.776895725421	-36.099869628183	32.5700185071549	58.8261522059606	-31.0506131476434	250.697898466464	770.671817610146	125.31150237967	250.087981711077	3465.63921956309	219.405240891879	29.1722478128473	-110.94560192816	-157.992471184264	248.042465656464	-52.6483943716823	412.70650805283	2193.32823359365	70.0825689051121	-29.12495974363	5.13743417114173	71.1053269324187	394.296863561311	NaN	NaN	1410.91834270409	-14.993149445842	974.986002484614	658.276570405168	117.143898375384	55.2702013797307	-42.2595243930791	43.7344273635919	-47.0079122647188	54.7618447621474	37.6322816982194	1230.65596803297	6.39601964046841	72.899029182777	-30.8859705574925	725.333857647093	1574.25485066823	1317.31140470931
22.5466707639032	36.1688930170545	1899.26975194806	11.0201750112367	331.666329585415	122.093679536932	-17.2721327453085	-9.46899287312566	5.6875596088739	120.877358472071	34.4850093246731	109.762553318604	725.118584087786	1775.83158265104	-18.3804239219643	86.0175365289463	2188.30587737375	113.652290765952	-48.0621969913408	-44.9916687427846	121.840366095435	1387.92151391677	NaN	249.77904311861	1931.40501391122	-72.6264229797904	-79.7909888930882	101.88193247982	444.245832193836	599.819263454016	NaN	NaN	1220.06596966237	33.5338923496304	416.478383817086	648.343404678203	7.30481759158544	81.795389904433	40.8780332818829	-23.1209091277467	-17.1959728820136	-29.2989593095232	-68.6336651989296	840.098899066587	0.958506759250882	16.0872397936379	-27.2817949049383	837.577443560856	1377.67321288847	907.673906620182
-25.3786538293791	77.3536150358405	1507.21907148645	-7.55775004663689	67.9190189155653	-25.3786538293791	24.9391921454224	40.4463143361355	-6.06074585200746	200.187955851931	55.6116600496603	89.9864436669833	1672.23751311141	961.331677651779	-88.5367800167305	-39.3722083405466	1129.31063087874	289.415864743933	-28.1053273314212	-25.0325416016597	-126.434470683789	432.812532132802	-30.1538511512622	115.291340057448	2606.2963049841	-3.52304149332924	-32.2023749711032	17.9864586150012	413.351555844313	381.599436636778	NaN	NaN	631.519342657379	69.5077421242008	917.600418587797	852.524000344303	-11.3129708556221	-14.4618298028879	1.28246493344124	-23.9084066446854	25.7969602575899	7.62515237952211	64.1596657779551	1055.53274001476	-13.5752901448903	-34.7757326693027	-23.670738966039	767.812448612023	1350.31984559231	1529.00928972664
71.3796444606913	-26.1507585251471	1661.23008453092	18.9439439306706	32.577226068476	100.743636757503	15.7978018988694	-21.8691308036486	37.8158558685248	98.5124524842943	55.5190298814575	30.7345862633517	418.18119466068	1169.62373095731	-75.7701148476819	91.3074134372679	1903.53483679795	379.33677201439	-83.9702389352868	-34.7694944096574	-56.2948201396203	170.233607780465	30.8314982911817	202.009088619934	1208.57432037344	-56.2948201396203	-30.669432365855	-10.6816299023181	1015.87140431472	502.338633328463	NaN	NaN	686.841425299574	102.362691380059	696.706106726559	402.684629169986	18.3565549353236	109.713228318973	44.6084725743033	207.370361935977	-51.3785744647255	77.9666289178196	405.371674979887	438.718485226949	6.22046141656412	-52.3890838661517	-1.86361379484495	675.177685160665	1624.0460130998	1339.08236189763
13.9929661050912	-26.9234903474362	991.791361329593	39.1723239220312	-64.6925270728461	-25.874350438397	160.872553370574	-90.3301509743075	52.389699543479	52.389699543479	30.1213540726187	26.0725639870077	1289.29507069763	1198.71272302708	46.7727640336973	-57.855798581908	1768.01519608258	91.9066537894486	64.2108578029649	-46.5723261429702	-70.1650412425674	24.2058191558217	NaN	8.81926582999735	1613.12389260261	0.613104056224381	-37.3403941474756	-65.0361901339593	700.18839527037	47.7985342554189	NaN	NaN	1559.78384107309	91.1238317202919	132.094663970171	-5.52531102301158	50.1529994704133	-9.72744766402477	1.82842809876152	167.812825418783	60.4442509056231	-0.244295024594806	220.257421855197	217.222994558686	-5.30167385211297	-93.300065450929	32.1229294715214	742.178916855072	2922.9206672809	2001.46624490709
21.6327591560446	81.4580299081614	995.630149646647	-22.4490192928835	34.2275529985955	466.648808259509	-7.75509314324078	-13.0295937561943	47.7375531744116	90.2745560258357	22.4179086199925	-35.3108809640831	898.477610202894	1087.21051452497	-42.994660674983	62.7375219277377	2508.94908641593	536.992554572951	-90.214858730567	-53.2599211218491	-105.612749400866	415.862481299931	29.8886884977662	-38.8885564962366	230.061267211655	-7.06624911095169	-3.98667097689186	15.0040608498104	529.806872260145	35.0213187211993	NaN	NaN	519.541611813279	-55.7027941516019	76.7221995735418	153.44461657303	1.05077458774538	5.25474264251185	-21.0200576997786	248.033897805275	595.682739915682	-9.75875991200596	972.311900343608	109.7096296861	49.9754348870469	-32.0325274641952	153.244720810833	369.907732454855	1351.97839271047	304.098873777933
32.4287407531845	14.5788640959601	1442.56899667391	135.328029718361	62.8785303449203	48.1786319213237	366.326433517735	53.2137435383402	14.7055039081721	4.57175663707526	-12.6556137237894	-14.6823631780088	1371.61426350804	417.72920810203	-93.857717086308	-2.42953166108295	461.902376341183	110.571596392566	-47.6299828825425	-27.0843232364245	-64.0665105994369	142.417368844049	48.934617454212	30.4435237727058	387.938001615159	-40.4390020064012	-112.348810767814	-48.1436243736955	111.598879374872	-42.493567971013	NaN	NaN	745.432479457612	42.3304535888242	55.9993070519686	-22.8594629277105	29.7130503920755	49.6906054535942	11.8383958633483	299.935768855776	1300.17363471738	-69.9621597577907	-10.1707308568774	5.03047988064297	-59.8280192661105	-34.4926680369099	-12.1975589552134	263.957769443073	1329.56264214325	504.643606120478
9.62007202740874	299.535904384144	784.829797676941	161.93092598294	87.3511285288524	1673.48484903128	74.7460923394291	-16.3370559217315	-56.8956302175609	26.2494470888893	-50.8118440731865	0.900338153995958	878.993471658702	50.5319576018819	10.438357157046	1.18598782362231	169.784717899343	144.083691973166	9.41031611999891	-26.5711201766487	-105.730280029273	721.842754793622	-38.9076126212136	-58.440392325108	-35.8234895100724	-13.2065866950367	18.6626854534226	6.32619300885768	-40.9636946953077	-101.618115881085	NaN	NaN	81.3731887132941	78.3866011636807	93.1133260281141	83.6461457581212	-25.7523818062412	-14.1813836984721	-32.0638353195698	129.930138189198	962.212662239431	90.855105925291	573.702832124977	91.8694919047021	58.3947545841356	108.09966757528	-9.56910603640856	643.188271714638	1194.50705152457	716.731255221943
17.2674093385823	-34.2240920785824	1022.92795742484	295.74185577835	-6.90207091845423	1560.96160488583	130.758881849884	-14.9500113238656	35.7777223877304	-69.7359637323894	14.9793515659761	-4.8044645815464	1381.07722041926	-25.0283589384825	-73.3819688735779	-52.8059646458777	106.658068118799	-73.3819688735779	-41.4891623206426	-47.6619635889527	-125.850779654213	202.336487777604	-121.735578808673	-6.50995513355233	-38.4027616864876	50.0740564926231	-110.418776483438	-54.3491649629552	-27.0859593612525	-106.303575637898	NaN	NaN	129.291672769269	-22.3336177928511	29.2324128200647	106.055274753592	30.2847807917569	-7.60046618916086	22.9182049899118	286.010197912951	1103.86798809023	170.752354191593	219.489623426777	582.988423139195	-26.2274423006111	23.5251867103064	49.9245408793647	49.9245408793647	555.573709194404	284.47264907369
95.356368931224	85.8948975249011	264.611579644333	443.328261763765	55.4079341045274	2431.28853169227	45.9464626982045	-10.5159137101621	-43.0005754323396	-26.7582445712508	237.179631921441	-6.45533099488987	2047.18437725402	-28.631119999045	-69.8135403111205	-36.8676040614601	74.3249307811439	8.43305828182305	-32.7493620302525	-59.5179352331016	-52.3110116784884	473.794407808277	-149.089699411866	10.4921792974268	-61.5770562487054	-73.9317823423281	-61.5770562487054	-71.3578810728233	-24.5128779678374	-105.848158084187	NaN	NaN	35.2016314846722	24.2540558575174	10.5672993281986	85.3180465267857	8.4616444775342	36.887984961504	-34.7042799610865	421.169995207762	985.613675998581	91.2384857070289	117.66320723837	650.222979639249	15.0133274435443	-37.8361156191383	26.1930173221887	6.88264389543931	364.63272001206	140.022586995659
-25.2628783384258	111.458457307609	406.986882819423	93.5795134154353	53.6148153035174	1826.7853683744	92.5278108335427	49.7889083494724	-34.5172935561344	-19.2812329707838	57.4069386421477	99.5600395949511	879.646341564903	-81.6946625518497	-115.695286201829	-65.2095116912537	128.491010920749	-33.269531898849	-77.5733748367007	-99.2101353412329	-65.2095116912537	80.0658802677483	-25.026956468551	-30.1785661124872	-46.6637169730832	-5.45083982159329	-69.3307994064027	-44.6030731155087	12.0646329677899	-89.9372379821476	NaN	NaN	70.7929829086631	-12.3272684183636	-15.4871302593641	110.907343380655	-44.9791741087019	2.41875350630537	24.5377863933088	-19.700279380698	890.530080911739	520.228153224576	238.432455506598	1036.00583821741	-14.8784785431371	-12.843852566834	-29.1208603772588	153.486820995944	243.519020447356	241.484394471053
100.218257863533	-13.4118805992856	220.161181796507	58.1330213958221	19.20417766319	1906.72703324	37.0904031619669	111.180400381808	-39.2364035140814	9.54742477647741	-7.73018107642884	42.0699769701833	153.866250136047	51.7895398478108	-63.6919215580439	6.42182286693928	-21.4174580076864	-1.82685294776462	-47.1945699286361	-2.85793742460261	240.477999109163	57.9760467088387	-41.0080630676082	-25.5417959150383	33.230019264727	-12.1376977161445	-99.7798782473735	-21.9330002461054	-67.8162594653958	-64.7230060348819	NaN	NaN	29.105681357375	16.3917845958356	504.276894329694	-49.9943102491603	91.2078597386088	36.4129878030566	-44.7255725630495	-18.3818841324955	916.440198103642	407.293990569066	161.885518537401	2135.33621894142	-4.0961451188709	158.830641292193	-18.352238929839	-43.3004030990332	21.3611652578579	-23.4437010051848
91.0740182163247	110.020090845851	115.282888798497	77.390743539445	62.6549092720361	1374.14415907143	82.6535414920911	50.6128021872251	19.0881944226271	-2.26718503081024	-32.2664085487341	-8.36872201750663	-37.8594841198725	-45.6625129328035	-28.1210943070105	9.02543925349209	46.1719728139947	88.4777471467894	11.0891355624089	3.86619848120006	-18.8344609168849	59.585998821954	-95.191224346807	-104.477857736933	-12.6433719901344	-16.7707646079681	-85.9045909566813	-124.082972671642	-53.9172981684707	-61.1402352496796	NaN	NaN	-67.33132417643	11.4012851288038	130.526811336159	170.586722804119	40.9191146315113	-11.7912951947521	82.0332342959968	83.087442492522	402.185177009996	369.568417659349	-3.48576741367827	692.678189976698	20.9768020993071	19.9575283695994	-57.5072750881877	-20.8134208187096	15.8804334507685	-10.6206835216323
36.6438134882642	64.021517577811	120.882902994562	70.3394492907833	211.439924213832	1416.05890415389	251.453491729324	133.444315196227	21.5174893330658	5.23722375296952	39.832788110674	88.6735848509627	-6.97297543210265	-1.7910532736789	-18.3128607002425	9.56768933208361	-10.0519569869607	-110.215414510503	81.8505968232996	-53.4217014816903	-110.215414510503	4.40462451128247	-89.5631552272983	-50.3238625892096	15.763367117045	8.53507636792338	110.763759819786	48.2906754880922	-117.443705259624	-96.7914459764199	-79.237025585696	NaN	297.666706332787	63.3585604048883	129.80272370745	-17.850972520465	-6.24961067398593	-2.03093363890264	4.29708191372229	13.7891052426597	1101.04379425931	702.123331685065	14.4701557898151	252.190022234315	-41.6439757743373	45.0778639157165	85.8881414169182	55.2804332910169	-32.4616633365669	19.5714404774653
224.455357959814	16.9320125471084	75.9234203801618	-31.5252153157569	-35.7388873038322	2048.9753287964	1139.87559736916	19.8771785257456	35.148844428551	-53.4268178077203	-3.03032032846247	-50.3724846271592	52.4567324517305	35.9452165540514	46.2790056386777	3.9104703917099	-16.7571077775427	-104.594314996866	-25.0241390452437	-100.460799363016	-71.526189926062	-28.1242757706316	-125.261893166119	-1.25642415060324	-58.0922641160478	-75.6597055599125	-53.9587484821973	-17.273797231774	5.97722820863516	45.2456267302151	-26.0575179537063	NaN	169.251095745731	61.5496360690566	95.3138192526641	124.857479538321	15.1238841915963	85.8176427322745	17.2341456405718	98.4792114261273	147.861104559486	1180.33681106369	-20.6438327038118	104.968938710646	-40.0474315401916	26.3333013211075	-22.6863167918518	-9.41017021959199	62.076772861807	-20.6438327038118
-24.9266729884123	10.9041496795285	-19.657434360774	39.3580382687756	20.3887792092775	1038.40568206901	63.596535955912	20.2723624010962	22.3097748343478	439.979323650929	93.6192099981543	-33.7190670800716	-12.3262365309297	26.1667944244813	-38.9844029387314	40.644838282973	37.5424003132962	-61.7356147163612	17.8936265053432	-18.3014831408861	10.6546045760973	30.3033783840503	0.313144677174671	-25.5405050701319	-18.3014831408861	24.0985024446968	-85.5209724838833	-45.189278878085	-46.2234248679772	-25.5405050701319	407.766664694727	NaN	25.132648434589	-12.04116833886	110.407572589018	69.2394614149903	472.475832401624	104.074017023783	112.51875777743	8.01509095105108	287.643267195893	1082.93747173898	-65.0257566696129	421.555273359317	13.6858805409492	44.352752181428	-13.9143039354817	11.641422431584	12.6636514862666	26.9748582518234
29.1197563345567	-9.88852244245875	33.3368675536935	35.4454231632619	3.81708901973586	883.084778209759	436.070988981258	72.6524141052763	4.35917546271824	139.926350678542	-23.1619804081634	-20.1040742002876	-3.79524109161705	-39.5115230085407	-59.1748930172234	-55.0352361732902	106.411380740104	2.91995964177455	17.4087585955407	-50.895579329357	-115.060260410322	-30.197295109691	-48.8257509073904	-19.848152999858	-42.6162656414906	-6.39426825707514	-84.0128340808226	-40.546437219524	-79.8731772368894	10.1643591186576	NaN	NaN	-42.6162656414906	-13.8846967364708	77.9920768191957	29.4135528702226	-14.9407516049268	-8.60442239419115	31.5256626071344	198.382331823172	850.284908422592	654.850275189122	35.8034002872946	-35.8218579658094	-0.00922883925739304	-48.1004736663415	-21.4968063151886	-7.1717546645678	-7.1717546645678	-12.2878445397895
-38.0811302766027	45.2408203056193	3.05249089689932	-4.33046674962668	11.4901567786433	766.661253194732	402.786912044522	-7.49304349511406	135.29276322197	25.1437123259338	54.7207722887584	47.5814819529042	29.2233068035648	-41.0751103829677	-19.3257553231416	-79.3954026312327	-36.9323760858579	18.9945369251234	6.56633403379423	-35.8966925115805	-99.0733905425039	26.2443219450654	-127.036847047995	-48.3248954029097	-69.0385668884583	-8.96891958036725	-97.002023393949	-70.5920922498745	-31.7539582144708	-79.3954026312327	8.6377011823491	NaN	-28.6469074916385	60.3394229300768	45.548177261301	-0.938594840565808	34.983001783604	-4.10814748387491	43.4351421657616	4.34399289828269	615.133348136643	1072.9546864985	318.112793047295	-9.63402636164083	61.0363815734109	-30.1182025746993	22.1164467685998	-16.2913836308848	-16.8034880362113	60.012172762758
-12.4846780481476	25.5003265731899	236.528130025064	-40.9734315141506	-46.2491266004475	1004.66933458989	359.979395044411	-47.933027992085	-25.4821188917162	281.687137436057	27.0734183205108	61.2600299051633	47.9935836185818	87.952190119793	-34.3493915944305	-56.1149273232329	-28.1306671004869	-14.6567640302758	-26.057758935839	-129.703167168232	21.6191288510616	-1.18286096006478	-142.140616156119	-41.6045701706979	20.5826747687377	-4.29222320703656	-39.5316620060501	-15.1749910714378	-34.3493915944305	-107.937631439429	-9.4744936186562	NaN	-79.9533712166833	-28.1464081083881	110.318054772662	55.3550618733137	24.7026235256004	1.44904960664548	172.679912100768	55.3550618733137	695.288009909078	1048.98255055087	1714.33836758427	0.201347430422802	22.7557819061314	0.201347430422802	199.090451443489	100.158500220495	-37.7311105514507	222.670087486276
4.68813059788835	106.022865126463	60.6333486188724	43.7442261974433	51.1332172568185	929.367583171135	412.138209014867	38.1952300485046	29.0053856964715	60.6592940201411	7.05186863328137	-10.8172731623385	84.1444518086701	15.9498229703848	-39.0231411266361	23.2104031341422	-68.065461781666	-22.4275293237619	-3.75746604552838	-31.7625609628786	-3.75746604552838	58.47607821525	-109.554491288852	-3.75746604552838	-39.0231411266361	2.46588838054945	-64.9537845686271	-31.7625609628786	-61.8421073555882	37.7315634616572	-115.777845714929	NaN	-88.8099765352588	37.6769999998042	87.3768738146309	-3.56332082526474	26.0451146388873	65.1705472165169	48.2514412370014	176.202180207087	499.551417607807	860.77249757594	840.248572577751	3.89862890153418	140.382730139493	-13.5467073469268	-26.8872585957499	191.179444510012	120.885001391214	0.820040151805778
127.475142527936	84.1790753744643	162.323196578292	31.3789934799864	73.6190589955687	1295.41295403379	77.843065547127	-20.6558511381528	37.5806194649282	418.671909551756	288.406120044865	96.8387825347299	71.2964708667119	-3.22191202155168	105.767934983898	-43.7038551950043	128.603902927897	-36.437865394641	-59.27383333864	41.4120253235372	-49.9318464524586	-6.3359076502788	-88.3377925400932	38.29802969481	-58.2358347957309	-32.2858712230049	-42.6658566520953	2.48707996444806	-42.6658566520953	-42.6658566520953	-117.401751741546	NaN	-55.1218391670038	50.6627601175053	25.2729676033283	31.6204157318726	-17.0433532536334	34.7941397961447	150.106114131365	86.6316328459228	648.571439388848	556.124081560361	588.994253232712	-53.0012872428926	45.6092277741603	-61.2188301609803	11.7118632370484	331.168844177709	10.6846703722874	9.65747750752646
48.5837848950702	160.565733493375	-15.8586572228221	64.4302870552076	78.1639222606601	550.389686632756	301.071385979927	40.0321632440061	50.2550814331757	40.0321632440061	363.587523931222	-28.4613886234299	34.9207041494213	-60.8568193853435	168.711903243778	-78.5159518952759	-31.7711893689841	-16.1896018602202	13.9348006567234	-33.8487343701526	-80.5934968964444	-24.4997818648943	-12.0345118578832	108.463098209891	1.46953064971225	-54.6241843818379	-79.5547243958602	-13.5926706087595	-111.756671913972	0.430758149127987	13.9348006567234	NaN	9.77971065438634	-60.1696433132037	181.139247089624	-10.4261439757787	72.1268974778203	-6.19265467046595	21.325025814067	-13.6012609547633	880.136504593641	507.931211543126	591.214716341722	18.5120969242171	69.9216677875479	143.951449830744	7.20199133428434	356.787073204933	-29.8128996873138	77.1190077084142
1228.35489060552	-66.3055553052711	59.461459440349	294.085638209489	38.3241460377238	660.818025745036	553.017727391648	19.9829637502122	142.729988716382	-8.65800874189409	790.220545412928	-21.9556031132292	56.8070712400632	-15.6625252236518	150.665092901964	16.5634507881862	-4.22750147751573	-86.3517629270384	-1.10885863766043	-75.9562867941875	-123.775477005302	25.9193793077521	-53.0862393019153	93.4899741712834	-58.2839773683408	42.5521411203137	30.0775697608925	-31.7755132295708	-52.0466916886302	-51.0071440753451	67.501283839156	NaN	-114.419548485736	34.3150097049458	86.1980246144045	-20.7445163214186	220.67032856341	15.255943003512	35.3738467439143	51.2564023284425	675.77485380176	1809.944342019	493.607885186106	114.865261171638	-45.6886772692776	83.9895037791542	-29.221606659953	215.726068653752	-37.4551419646153	-52.8930206608572
323.042311650936	69.290739645412	-17.407714123142	300.839049100452	86.2075111124469	358.990451018385	131.671334430103	84.8601025649628	131.940763791698	-31.8180578665122	749.106822916079	7.07466227731281	29.5915002553168	-8.89271810856533	83.6961075317507	21.2766745158073	-15.1346614101597	150.27683608209	-90.0379810292917	9.83311179621769	-48.4250256853295	12.9540834470149	9.83311179621769	9.83311179621769	150.27683608209	-20.336280828155	-34.9008151985417	-29.1790338387469	-93.1589526800889	-106.683163166877	54.5670387909771	NaN	-15.1346614101597	0.707110918057749	85.4512837086521	19.7745497959415	64.2652405110035	52.6129167522968	49.4350102726495	65.3245426708859	553.430650426553	1759.78824351331	729.593885625387	42.4542489141443	6.39744638806707	-16.2668294854672	-57.474603800984	769.771465583016	-30.6895504958981	76.4506627244457
1099.83859720372	7.20235287549118	-31.9336984702441	-28.7605051178872	4.02915952313426	409.140177507367	19.8951262849188	-45.7884805887556	60.7173060293102	28.9703888643098	1161.61846578336	-27.3547867510134	17.7053537412451	-53.1267572774709	342.491742088653	-69.784378303413	5.17491631332638	52.0244754487885	-47.921250706864	-13.5649073408585	-88.5242019575978	-8.35940077025156	-56.250061219835	122.819364809042	-5.23609682788742	-27.0992244244364	-74.9898848740199	-47.921250706864	19.7503347110257	-114.551734810632	-34.3869336232861	NaN	133.230377950256	34.8948050533968	109.078543325965	28.5361989157482	51.8510880871267	31.7155019845725	32.7752696741806	102.719937188316	625.744450501759	1889.99412705278	541.186152396389	71.9907177873217	-27.0043629214046	11.1499911017504	-3.28679150160555	-5.86478839506196	0.838003527924715	-10.5051828032835
214.895017351354	-2.02867908379513	-12.610322812339	207.487866741373	101.671429455935	550.333123546194	46.6468820675066	72.4104869131284	3.75583641023796	-23.9109630461507	823.000509202191	20.1509768288387	491.511263863609	3.63539323866703	440.183074462342	-40.123562874446	-21.3697245402547	-46.3748423191764	77.6088666679771	-40.123562874446	-94.3013180621097	-87.0081587099242	-65.1286806533677	20.3054717579482	11.9704324983076	6.76103296103224	-42.2073226893561	-29.1838238461677	28.6405110175888	-92.2175582471996	-102.63635732175	NaN	-112.013276488846	-47.5131379392341	68.0523275874107	62.7511594439866	-33.7301007663315	154.991485139565	176.196157713262	39.4260196129207	607.365344159309	2389.98358171835	88.1661701626672	-5.76449551068146	-15.0543415662874	115.003503212195	198.612117712649	118.100118564064	-22.2797773873142	58.2322217612704
807.028964759784	82.9479441607728	110.471491727402	133.760647360703	26.8422510441828	103.061305844079	5.67029137754503	173.318454038503	50.2825549813549	-0.982402959123723	1110.95453476986	-4.05830043555244	377.352986641608	-5.20505190439827	238.777309988959	25.0320784157187	54.2265490696247	19.818780084664	32.3306960791952	-88.6178252012727	-70.8926108756869	31.2880364129843	-61.5086738797885	-55.2527158825229	-46.9114385528355	-4.16239223818735	-108.42835885928	-10.4183502354529	-62.5513335459994	-116.769636188968	-77.1485688729525	NaN	-45.8687788866245	12.140220996813	152.152618046969	80.0250195665857	-26.0449781986841	102.299719097292	-8.01307857858823	77.9036196112803	1041.49781815843	1192.34698088812	-23.745241939583	36.1811377749514	-40.2766570332477	4.15152103097609	558.987140112096	88.8750233860074	-44.4095108066638	-9.28025373262644
1174.07459059016	31.3791172722686	56.7958840559846	-1.45087315669781	57.8549160053061	75.8584591437715	18.6707338804106	302.04460426576	12.7400284021793	70.1905824743797	1433.61533893785	4.53280639186496	468.240849974626	15.1575969988357	288.53903236682	96.5459632534264	52.7214583471083	9.94039403379787	84.0246761373355	-14.0587396053763	-24.493145535452	-77.7086157788382	-7.79809604733087	-71.4479722207928	-28.6669079074823	132.022943415684	-81.8823781508685	-50.0574400641376	-32.8406702795126	36.0264088589872	-53.7094821396641	NaN	-65.1873286627474	-27.903592611688	25.1547442409559	75.0295808824412	114.292750153398	76.090747619494	68.6625804601239	30.4605779262203	686.332361628057	622.210489664747	19.2580484613684	100.961724027521	-68.6509695528464	-44.8638235019412	971.778114238919	-31.4189148644731	-68.6509695528464	-34.5215860885042
948.120164304265	53.9306313603063	-0.10214847398506	17.9087781374454	30.6223733925728	13.6709130524029	142.925798146198	254.363192218904	409.365757502172	139.394402075023	2057.93608760104	-42.2973466345037	379.597052911345	-14.5719181178615	92.9830190006999	-28.1468130939906	20.9316533581685	54.3467794532555	-42.7659307605912	-66.783052641435	-99.1539560460506	-77.2252795461497	-69.9157207128494	14.6663172153397	-42.7659307605912	694.455288712267	-67.8272753319065	70.0101198103276	-61.5619391890776	-93.9328425936932	-32.3237038558765	NaN	55.391002143727	16.9480484211339	12.7015127914242	25.4411196805533	10.5782449765693	-15.9626027091163	-11.7160670794066	5.2700754394322	620.337733422366	694.874726649878	247.652767284811	72.6978804035697	-77.4113420685013	-22.5438331649167	733.178459280682	-9.60338295180716	252.828947370055	25.0770236193265
-17.8305341730334	-46.447859811892	3.36748481871372	107.237777878275	316.038264946984	51.0630275501448	37.2843152055091	612.334841959129	317.553677648925	239.493160270613	1359.55887344231	149.107298043094	486.000057254756	17.3093182982581	143.755039607932	-29.7159499574056	60.154562708974	125.989938266903	-91.371301670387	-52.706081104619	-53.751087065856	-16.130872461325	-71.5161884068845	13.1292944533102	-79.8762360967803	351.711225894089	-83.0112539804912	-85.6237688835836	-71.5161884068845	-72.5611943681215	27.7593779106278	NaN	-64.2011466782257	59.7149950385304	26.7898488696302	112.820069504499	35.2866607841851	20.417239933714	65.0255024851272	136.186302269525	1068.19392746854	434.00875838386	17.4361473184357	117.952424117804	13.2911462133071	-38.5213676008004	800.841356187741	9.14614510817849	-41.6301184296469	6.03739427933204
-5.88406549130545	278.285978419164	51.3740776846848	87.4255011658638	3.65895837135959	42.8913898067603	28.0466860203924	1432.17400473689	302.712142225723	75.5865083631507	2118.68949532602	-29.2407072657289	180.41372399203	-30.2416521970415	235.389111421329	34.5973530956315	73.2915981896461	1.13206004134867	33.5515626876852	-88.8059150420365	-12.4632152619537	207.152770406778	-73.1190589228414	-73.1190589228414	-39.6537658685586	474.87511484104	-50.111669948022	-9.32584403811472	-75.2106397387341	-46.9742987241829	8.45259289697305	NaN	41.9178859512559	-3.7373178579456	228.965398978769	52.578864755506	-32.4266939063077	31.3274750900525	30.2649056067799	165.211229982409	681.92899235495	615.543934762656	66.8299431013555	5.6312181334599	-33.7849098119644	-29.635843712446	1208.86038699378	-32.7476432870848	-54.5302403095561	26.3765486310516
-3.47472834788058	21.9837847039542	29.4091843440726	-10.900127987999	85.630067333541	29.4091843440726	87.7516100878606	1270.93106906745	786.590349829308	70.8766755411025	1188.15096737176	-0.0776973409179549	204.558827347808	-33.9078723791684	61.3305466465608	1.67571275132382	596.130899637194	-32.8612963459186	38.3058739150658	-60.0722732104127	-79.9572178421584	-79.9572178421584	-90.4229781746561	-0.417439315175719	-65.3051533766616	1017.90104103685	-31.8147203126689	-29.1982802295444	41.4456020148151	-81.0037938754081	4.81544085107314	NaN	-5.65031948142458	49.6885944710467	131.542511988133	9.29315465741967	39.0582155727238	-42.7957019443626	25.238723004904	-3.46330002056782	149.545827382499	453.763264611515	-5.158603153758	447.533555999317	69.5979001926214	-4.12031838505829	701.913324330747	-8.792599844207	-7.23517269115743	-24.8860137590525
-8.49186165108758	75.3435014044511	-0.00220463280517452	-26.5323828149377	75.3435014044511	71.0986728953099	75.3435014044511	590.916297645785	245.195345503623	511.688579446539	1494.31807139822	-31.5872024911427	122.752508286608	-9.30080835001443	17.930625484927	116.382732426638	-15.5849853888471	-23.9638881072906	-36.5322421849558	0.125457208234523	-100.421375413088	-90.9951098548386	-80.5214814567843	-53.2900476218428	-43.8637820635939	1050.63038553309	6.40963424706715	-17.1560296485552	-38.6269678645667	-55.3847733014537	-53.2900476218428	NaN	286.055512475119	98.9076036270906	19.1446004112813	17.017586992193	203.131261162415	266.941663735062	45.7322681498844	38.2877211830755	419.49917156393	160.712223171504	-35.7164244034705	483.93608240863	-48.1880845669609	35.9956215365995	828.985346931865	21.4453513458606	-48.1880845669609	-6.61588402199281
109.63749673938	2.41152994801011	51.2471187836837	62.925194374823	-29.4377671187335	225.356609415216	172.27444763731	563.855485042765	624.598302746049	208.664432371022	1235.62986726976	-42.5431527069646	39.8199899415556	-64.3161808419863	-67.4606333328248	-51.7383708786321	261.658727374941	80.328633736586	2.76547229590235	-5.61973434633372	-12.9567901582903	-11.9086393280108	-54.8828233694707	69.847125433791	0.669170635343336	509.022323320905	-43.3531642363961	-56.9791250300297	32.1136955437286	-55.9309741997502	-16.1012426491288	NaN	-6.66788517661323	6.66124454283295	83.2675124355955	70.4998011201351	37.516546888529	36.4525709455739	20.4929318012484	51.3482341469444	98.0373494575247	170.860258046575	33.5370589929373	603.636400518645	120.924549299798	22.0934590718008	186.465167029943	-33.0438860027658	-15.3583224882822	55.3839315696524
106.786900648885	34.5654808843263	3.76516951414711	19.6963650504467	-16.4143448318324	21.8205244552867	100.414422434365	250.38156870082	27.8696266848201	427.567004009858	1156.91170284008	-55.57235157118	130.884414655191	50.5138831566188	122.890743663505	1.21370281134817	378.832105455974	3.31158282604054	-57.5269376000381	69.3948032888501	-22.911917357614	98.7651234945432	-107.876057952655	17.9967429288871	85.1289033990428	1259.94171162677	-27.1076773869988	-32.3523774237297	-59.6248176147305	-109.973937967347	-25.0097973723064	NaN	33.7308430390799	14.3913343858675	19.7135623389318	29.2935726544474	-2.6397950639382	99.5469816348958	13.3268887952546	-10.0909141982282	-4.33229679119963	687.125119413494	34.1977098346643	399.712097015158	17.5360853478042	12.3293276956605	247.674773572559	56.0660919736682	67.5209588083845	20.6601399390905
89.0587283018549	128.371839849447	-0.192660076463203	1.93237298016342	133.684422491014	16.8076043765498	-15.0678914728496	475.622836046111	29.3049700690524	457.069206513578	414.292782869125	-67.5862063786232	67.4429863303716	-33.9317771183749	-19.2355518867469	0.709325213319768	206.456478456113	-12.9371696446206	24.8531238081373	43.7482705345162	-72.7718009448205	36.4001579187022	-51.7771934710661	-66.4734187026942	-42.3296201078767	1169.05923112775	15.4055504449478	-46.5285416026276	8.05743782913379	-65.4236883290065	-40.2301593605012	NaN	-22.38474300781	60.4652150022908	-35.3771937736835	-17.273627671555	48.7511428185606	105.191672431079	78.5687811044192	61.5301306553571	740.549443065075	666.540618257705	104.6989764102	170.368778704064	7.75783969068656	20.2663734609464	82.8090423122456	21.3087512751347	-64.1662294883075	-28.7253838059046
27.7348647489759	2.22397562062424	-2.02783923410103	130.841374976064	79.8195967193605	-2.02783923410103	44.742124167877	237.015459230906	17.334238382672	371.093199654711	280.84856667715	-30.1086543826743	17.334238382672	17.0125378665847	108.407945950103	12.8104501386068	5.45679661464556	7.55784047863449	-37.6146025971275	-1.89685690931569	0.204186954673239	-39.7156464611164	-62.8271289649946	-18.7052078212271	-20.806251685216	1058.0797724731	45.3766300304352	-34.4630368011441	-11.3515542972659	-67.0292166929725	-71.2313044209503	NaN	-69.1302605569614	43.7220246110006	151.326023828404	117.233667640712	-44.705024250826	73.5528362752312	19.2181436010968	40.5258662184044	284.896985273456	284.896985273456	188.903621974801	907.810440591904	7.35095660560512	14.6547994652854	101.257507658637	-9.86524442078413	16.7416117109083	121.082223992055
-14.4984418167067	48.2416424623999	-20.8787893705142	-0.674355450123893	59.9389463110469	69.5094676417581	82.270162749373	54.8842726461161	25.9888888052343	7.41328490752457	47.6604266858957	-25.6100109106261	32.1807567711376	47.0074471367819	13.3653772179054	-11.866175221252	-53.9187626198476	77.4955730007637	-5.55828711146263	-12.9174899062169	-38.1490423453742	-21.328007385936	-73.8937416341805	21.7758946976245	-22.3793220709009	187.883614922077	-6.60960179642752	-29.2128675231727	76.4442583157989	13.3653772179054	-27.6358954957253	NaN	-44.4569304551636	42.9518888270346	-3.94582025363159	1.38346486917138	51.4787450235193	8.84446404109554	21.6347483358227	20.5688913112621	1547.48705183287	264.919076132487	16.3431981058666	456.050948732788	5.89883348289931	-28.5675697728926	96.7648057027144	-21.2565145368155	-18.1232051499254	18.43207103046
116.637622009305	-13.1495360740578	10.2547055475322	18.765338864474	-7.83039025096914	-1.44741526326279	116.637622009305	43.9471009167789	-37.6274678768233	-16.9756783088228	36.7189745679787	-11.8127309168226	36.7189745679787	-62.8827879208947	64.4223569510852	-22.9026597792812	8.66059927988739	-62.8827879208947	-27.1110943205037	-86.0291778976184	-29.2153115911149	-70.2475483680341	-80.7686347210903	-19.7463338733643	-20.79844250867	157.00791685798	-60.7785706502835	-68.6693854150756	-79.7165260857847	-32.3716374970318	14.9732510917211	NaN	-46.0490497560048	-6.87003144429076	62.4413103114521	15.5228635844877	2.72692356804287	63.5076386461559	30.45146027034	-0.472061436068336	1424.1905225581	302.402458669139	19.080403390566	888.910477160945	-46.7841334454122	-10.192724092091	92.2632220972085	18.0349345518997	-13.3291306080899	-35.2839762200826
70.1490732807731	62.69920126324	152.097665473636	49.9279920903263	89.3058870401437	0.971690260823446	-10.7352514810142	32.9969601674915	36.0965652301868	-3.16509889728753	96.538863952746	29.8973551047961	51.5945905436635	60.8055143266837	50.2764764693692	-23.4267885318326	88.1810127557015	87.1281089699701	-12.8977506745181	-60.2784210324335	-63.4371323896279	-37.1145377463415	-71.8603626754795	56.5938991837579	7.10742125437954	66.070033255341	-64.4900361753593	-46.5906718179246	-18.1622696031754	-88.7068232471828	-98.1829573187659	NaN	56.5938991837579	3.00477085571831	32.8751725874483	57.4115740099407	-39.6672316181816	64.8791744428732	30.7415724637533	-19.3980304430792	1132.16298192917	277.169820170686	-15.8510920598856	449.842857735129	-63.9902419263366	-11.6650790280203	44.8460969021613	-28.9323827844647	-23.1766148656499	99.2642663164103
-5.1248586626752	-26.4189798384609	-30.6778040736181	33.2045594537391	254.663419681911	12.9751443367427	40.6575018652641	219.492420329724	43.7439344022297	-7.94679675291575	67.0047634220452	88.1979631956548	12.7294957091424	69.8276022444713	115.136708219984	56.129500437921	60.3443009937826	-23.9517101234503	-66.0997156820668	-40.8109123468969	-61.8849151262051	-9.19990817793455	-102.979220545856	-13.4147087337962	-59.7775148482743	119.351508775846	2.39079335068497	-76.1098670022382	-89.2811187393058	-51.347913736551	-104.032920684822	NaN	-85.0663181834442	74.7901019214206	51.3101133774186	-26.6007577004064	95.068273845786	137.759162107608	90.7991850196038	75.8573741279661	830.129129207852	101.041479726185	50.7595728653802	20.3809208036441	-24.6632874258267	-51.8993203087626	-38.2813038672947	37.1415564239123	41.3317153289794	62.2825098543146
3.6855957472453	-50.6368017111581	53.7474130128328	29.249076904141	40.9656724343849	64.3988634948727	-5.9007096865906	8.98882265690796	75.1922329805507	31.7462449556601	96.3980128498425	15.1953923747495	84.5020875573129	-81.420302032356	-37.1313987273284	-33.9679056341121	6.10300687996051	-72.984320450446	45.1194216962944	-98.2922651961761	-2.33297470194952	-5.49646779516578	-19.2049378657696	-20.2594355635083	-20.2594355635083	0.830518391266739	16.647983857348	20.8659746483031	-37.1313987273284	-74.0388181481848	-77.202311241401	NaN	-97.2377674984373	178.671345749999	103.929211895322	202.161730675755	-2.84526503993168	88.9807851243861	25.9838437325867	63.3549106599253	776.009453252123	-16.7157034921415	11.5959092487251	0.061548502446068	54.5876174848558	54.5876174848558	-54.4645204799637	-0.462740622384795	-9.37565574450947	-14.6185469928181
30.6182532345292	37.0117596331362	-24.7921355533984	27.4215000352257	699.805256288732	-24.7921355533984	-40.775901549916	-0.966549964577113	12.4890048555812	17.6642182479498	27.4971236934501	2.13857807084404	25.9445596757395	22.4844018849397	-67.2157976222967	-20.782753171492	27.7608842088948	24.5949948145217	211.382469082532	-67.2157976222967	-88.3217269181171	25.6502912793128	-19.727456706701	60.4750746174163	11.9314372370295	50.9774064342972	-69.3263905518788	-34.5016072137752	139.622309476743	-60.8840188335506	-69.3263905518788	NaN	-29.2251248898201	4.90800741375334	29.4770156827073	23.0677091777628	-0.433081340367099	48.7049351975409	91.4336452305044	120.275524502755	496.114313719174	54.2247844917153	94.1103001939562	55.2744033259848	82.5644930169917	46.8774526518288	-32.893578752653	17.4881252922829	14.3392687894744	16.4385064580134
131.128802143505	82.0916929027632	-29.8408390597986	95.9500063838423	663.074834994155	169.505670244954	-24.5107184901528	292.513980188679	-22.3259912858232	-8.86243987408464	-15.5942155799539	-19.2190178831143	68.811895193638	9.31993265142327	-4.40932110588732	-2.29712822014723	-13.9141890917177	165.62220619619	30.4418615088242	-36.0922143919887	-44.540985934949	44.1711152661348	13.5443184229034	87.4710694238066	2.98335399420299	-22.3629606346781	-71.9994934495702	-58.7982879136947	-43.484889492079	-65.66291479235	5.09554687994308	NaN	-43.484889492079	-2.29352423814746	16.9429164891554	141.979781216624	222.131617580386	110.987737822636	132.361560852973	112.056428974153	556.077421068432	20.2400630897691	-38.5969801392605	-29.1410267631664	5.53080228251174	-13.3811044696764	-16.5330889283744	5.53080228251174	-40.6983031117258	3.42947931004639
10.9642492303968	86.6832068011249	40.8252465822332	352.232790394242	-2.89978525438445	65.3539229783846	92.01552775681	86.859645123013	58.8802564407825	183.233095028473	59.91653009568	19.5018575546804	51.6263408565006	-87.3594237835732	21.501032593825	-39.7990302206323	-25.002463334384	326.944449031379	208.571913941393	24.671725498021	-87.3594237835732	-54.5955971068806	-21.8317704301879	-68.3352663583969	-16.5472822565278	-21.8317704301879	73.289016695694	-30.2869515080441	-88.4163214183053	-58.8231876458087	-4.92140827447558	NaN	146.214953492203	-3.08645187523307	215.023202410392	218.230697326357	136.974159455242	70.6859311919637	63.2017763880452	2.25937298470873	14.5838239734474	58.7554848656149	111.340795451529	67.1691345593611	24.0491798789118	122.90956378043	-0.140062990608502	380.051732545548	28.2560047257849	305.90644461941
53.9368510979695	141.423030908949	28.3311399337804	805.037711914183	113.683510481077	-25.0140916582802	-20.7464731309154	136.035579268443	77.9697257297185	62.4163721032744	61.897926982393	86.264847663822	-1.87082288602757	-8.60737313700739	-7.5496730938659	6.20042746697357	-22.3574736978469	79.1817304437369	413.41494407645	-72.0693757254972	1.96962729440758	-103.800377019742	-86.8771763294782	116.201231953689	5.14272742383207	23.1236281572375	5.14272742383207	7.25812751011507	-24.4728737841299	-47.7422747332428	53.796929408341	NaN	-38.2229743449693	31.4180110850683	350.170496498656	22.8608973826901	13.2341444675146	64.5768266817838	-6.0193613628363	41.0447640002438	122.613650922831	-30.0355365302626	-40.5630666994415	31.0241384509748	88.9255543814586	-37.4048076486878	35.2351505186464	186.305208446363	13.1273371633708	1005.87343211694
-24.7324174862363	1.95121842607113	35.0389269573324	1123.73127217948	-6.58754506586726	86.2715079089627	39.3083087033016	544.247684730955	48.3190697085083	2.6687369449358	15.1188276986374	87.74435709523	282.795778903222	5.69562330202425	136.950078490081	303.135154816895	-104.388758468604	1253.67145125944	874.727137087467	-63.1071153046186	-98.0377364433757	45.9187627951385	1.46160861853854	19.4561710233528	76.6153692504099	20.5146746942242	-16.5329537862757	-80.0431740385614	-76.8676630259471	-32.4105088493472	307.369169500381	NaN	3.57861596028139	30.6393394979782	-13.2353293566513	61.6726418585698	-37.847948470224	74.5140083526077	33.8496811214877	4.95660650990237	-34.6993358885638	-42.0759492448981	160.254017100272	-48.3987606931847	-65.2595912219489	-17.8385053597996	137.070375123221	112.306030284099	25.3673728701586	470.071778066314
-26.5860836748367	-20.1793640415872	11.8542341246598	1236.60547068084	191.242383855643	136.785266973023	-50.0773889967511	359.138290282042	-3.16755086974561	12.4043334204458	24.3427780429259	186.80943747059	97.5306342068257	43.3251582108961	63.4520201042569	-34.0043638004376	-58.3684597766112	463.870640930067	886.534740690644	42.2658496901929	-64.7243109008304	-76.3767046285656	-2.22510817934153	351.583937735528	-10.6995763449671	34.8506900452705	3.07143442417448	4.13074294487768	-76.3767046285656	-35.0636723211408	759.41771820626	NaN	1141.82809418012	8.4481973661637	25.5776206888292	-8.68122595650175	54.4835225458271	53.4129335881605	18.083497985163	14.8717311121632	42.9060876281905	81.9356446081017	19.6993240185136	-17.2205271786997	-43.5918494624235	-5.61714537386127	4.93138353962824	154.720494111179	-16.1656742873508	869.910754445769
301.641212227545	-28.4412828597423	-44.4647049513582	1813.18402953664	121.110656662006	67.699249689953	-4.94026379203903	359.743470173393	4.49288103305874	29.4227469376436	17.4771861916967	31.5002357630257	116.677277603691	-35.6006444210356	-41.9613319935957	-26.0596130621956	47.0882940222447	100.094023793578	1519.58746706989	-65.2838530929824	-52.5624779478624	-38.7809882073157	-89.6664887877958	12.1045123731645	94.7934508164448	8.92416858688452	-81.1855720243825	22.1756010297179	0.443251823471154	-38.7809882073157	814.611261111154	NaN	1144.30690028885	121.191465033397	-19.1179795998415	78.3488865194308	-20.1890440626906	75.1356931308834	20.5114055255769	213.303008838423	-32.4399047127843	49.9207611880355	78.4302224613962	9.79633421071304	95.3247180307951	15.0758640761502	-12.3776912241231	111.69126061365	-46.1666823629209	1240.98269883066
86.1870172687085	23.1354849887383	8.17410444772844	2150.85753192807	-8.92461617056856	65.8822865344808	27.4101651433126	-5.50673639325812	51.6582805356317	103.626477743713	-4.98705442117731	25.6741819315908	710.615021134107	-24.4682934786738	21.1513481284544	-35.0775124570757	19.029504332774	370.194652517877	310.783026238826	-5.37169931755037	-13.8590745002719	-69.0270131879617	-19.1636839894728	-29.7729029678747	-29.7729029678747	31.7605671068563	-36.1384343549159	39.1870203917376	47.6743955744591	-74.3316226771627	513.419108726302	NaN	1308.0496102086	45.4438189515281	187.95869090311	21.8699303580334	160.098640747162	103.307000044652	0.439122545765477	100.092378872811	63.2912214925696	0.930513078870157	79.145638885883	-38.1770498246363	-37.120088665082	183.784793681752	-12.8099819953348	110.85447367251	-23.3795935908771	584.373073152804
54.441808760247	30.9213380809894	407.24886894911	1398.31597438873	-9.70492945590995	7.4008674017319	111.104760851186	14.6412532877603	17.7612059329985	27.1210638687129	54.6806455683165	-5.11844679874791	123.839595871095	-36.6770439926052	-44.1091570078597	67.3725382209574	-56.8499221768674	600.361214457778	832.880178792168	-80.2079916533815	-112.059904575901	-48.3560787308623	-75.9610699303789	263.792667909826	-37.7387744233559	-72.775878638127	8.97736452967225	-70.1215525612504	-37.7387744233559	-8.01032236233798	1360.56020287524	NaN	1347.81943770623	66.1103327098229	-10.0028559383042	91.8387345063728	18.9415960828145	31.8057969810895	52.1741150700249	96.1268014724645	60.8181543713664	20.6134530028763	112.661058767577	54.4700436289732	-29.1134144792036	223.752996759458	1.56912077569675	41.7738221441869	-5.83700842376196	900.884809281397
55.8265170879813	6.62699008844609	946.765777753478	1158.53765483843	41.9223029359388	47.2700776098013	3.41832528412857	9.83877969367548	-15.1357457487788	-7.85150916139633	257.502823664681	28.5696737755162	169.051379389322	39.2864189724576	76.4753258665289	42.474039563378	48.8492807452188	240.106516200443	313.421789791612	-10.6529702852953	-9.59043008832187	29.7235571996964	-30.8412340277912	-25.5285330429239	-7.46534969437494	244.356676988337	-28.7161536338443	265.607480927806	176.354104382035	-53.154578164234	1280.33336903747	NaN	1147.51584441578	13.8656700483412	32.0980598227599	5.28572191920291	44.9679820164673	37.4605274034713	-21.5266159843541	-9.72918730678902	68.9309133073256	-11.5590049618496	-39.0950296328832	15.977019709184	32.9222656605893	234.147061333527	25.5087205568495	32.3927267246079	24.4496426848867	534.925176970972
41.1624034883692	17.6224489709871	282.981936257839	1026.63049942059	51.8623828144519	33.6724179601113	55.0723766122768	44.5971924771609	55.0094622827419	53.9682353021838	349.156084290405	-12.6702914535346	30.0200147493475	62.1982828500245	-55.8337002759068	-18.6164082992618	0.523913288727072	-7.98289630593464	400.343964237827	-18.6164082992618	-28.1865690932562	40.9312588633702	-88.7975874552209	171.723456381294	-12.2363011032655	768.263479206946	-33.5033250899198	91.4404408316741	564.100048935065	17.5375324780505	563.036697735733	NaN	229.144421145261	53.8499970460074	14.1500805896358	78.52832349186	25.9527584550436	61.3607920512669	31.3176120302289	15.2230513046729	-6.69107797711764	21.9326861094348	60.0977048915046	112.044536011544	-8.81135679834374	43.1354743216958	239.26126528511	37.304707563324	22.9928255200478	168.231924774036
212.742923204138	-35.5994578311089	415.056328444059	1182.56273879868	-10.9793079870974	7.21819407151987	574.552081781351	35.6394878060719	33.5557888505161	-20.6203839939336	58.0392515782963	57.5183268394074	238.800135972758	-3.18041637064849	-34.0411561498189	-30.8486658278358	65.9902072723198	59.6052266283534	363.955970657414	-11.6937238959369	76.6318416789302	-3.18041637064849	589.558620077556	-52.1319346410568	-73.4152034542778	638.510138347964	-4.24457981130954	303.830736260064	1164.20687803452	-52.1319346410568	1689.90361772108	NaN	126.64752339	35.9037111122479	224.83061873645	124.999923230479	27.3161244020569	62.7399195815947	10.1409509816749	68.1071612754641	801.517348386257	47.0019589267011	114.918956008855	36.3899281326145	45.9407558472924	130.837002199985	1081.67496135014	41.1653419899535	-66.5467705700253	661.438541904314
76.0508055993013	-31.0376974108377	328.779672703229	321.28347749252	-77.0857537051975	119.957091833458	671.462882335674	55.8603021593114	-0.433224707860747	95.4742655102844	20.9374660472694	31.8834296047751	362.347281769471	105.997144458732	-45.2295787208408	70.8529059733382	31.4487597927453	-52.6844171874395	235.924329162308	23.9939213261467	-69.7240479682364	3.75935977395033	340.292067694689	72.9828598209378	14.4091290119484	1145.41462208734	479.804044712464	322.187459990093	773.737675681211	-54.8143710350391	1915.3929379946	NaN	328.577321532892	30.8285574468369	398.111382115575	150.034386505989	29.7546310589166	42.64174771396	50.159232429402	162.921503161032	762.59636283208	4.13637910786918	117.799149778024	-5.42404085504104	-11.7976541636478	247.395953719696	1384.02366042124	-4.89290641265714	149.667216321058	347.249228887869
-40.3994321264601	14.2383535378423	189.936330968148	816.663872411617	34.5936070206217	26.0229739752409	698.817668037632	314.974469569141	3.08855392223799	85.4931938423227	327.491630063331	-0.0407362013095271	303.5004057828	8.57817073940417	48.0124618485676	-7.40870403458102	-24.4613704601652	-48.9745784469425	-37.2508702793534	-46.8429951437445	-41.5140368857494	12.8413373458002	45.8808785453696	-19.1324122021701	-12.7376622925761	543.605579842108	1579.55506519635	385.335519579655	1004.02757333288	-55.3693283565366	1500.68648297802	NaN	69.3282948805479	48.3113835567057	415.757846718068	107.403651024176	28.9720960218972	98.8084121198169	25.7488814327625	244.927473493926	961.784569742321	-6.91528524315785	-26.0553482395778	-26.0553482395778	-18.6119904076367	130.255166231185	1322.2557561749	-11.7003009922628	34.5548512490855	305.705743698369
1.67619802160977	-31.5487835702498	713.333868247247	63.8390668063793	47.7624628103182	104.566463596401	1334.96255609494	-11.1287134304434	202.834182462177	-10.0849919870648	584.314370017068	106.811809671342	136.036010085944	-13.2608303574344	20.870613703923	48.6024120037759	-32.459767641948	-23.9269066266086	21.9372213308404	-56.9917430610486	171.262289099279	-90.0565794954886	911.487982179968	114.732084872656	-54.8585278072138	1585.58400239178	1237.8699160167	701.899583490695	858.157600834097	-95.3896176300757	1588.78382527253	NaN	-47.3922744187918	204.469800789368	1028.90564832761	26.0390958462811	32.4883984345854	33.5632821993028	-8.35718462467545	1260.00565774185	1628.64832876131	46.9396293272821	12.8786075359706	-21.1824142553409	-28.6332627721903	21.3938629837985	398.193916550182	49.0684431892391	24.5870837767339	33.1023392245618
142.430851296864	9.47576501528773	569.173789523212	-45.2073753101992	206.763957562142	11.620201890797	561.66826045893	99.9586102124645	202.304609126537	40.4308353338712	237.290231204307	121.889895694052	408.040953882377	-41.5378462843351	47.0584164833361	35.3167431044881	121.778156166914	-3.11055158992348	44.923566778091	682.17620379375	555.152646331667	29.9796188413754	1446.45239827149	165.542575124438	-67.1560427472761	592.512516173456	1891.56856181509	559.422345742157	1241.50682656796	-20.1893492318842	1281.001546115	NaN	174.081973945419	28.4802952806151	978.025906848483	36.0078369351735	-30.6646748623438	-43.5690319844439	49.987557150782	564.01111584777	934.107770282059	-12.037745816694	38.039775868713	93.4446934780994	120.081673097997	33.7778591295294	1014.01870914175	-47.7312985073564	-45.0676005453667	-56.7878715781215
47.3163911594707	79.4963005149879	1655.23919529015	41.9530729335511	8.70049993285007	5.48250899729835	1247.62701012026	110.861735575358	216.404024951916	13.679231495953	507.951537190131	848.61278804912	16.8141509823854	-2.55889676538804	-43.1521433658345	2.78231989256545	54.0579998089189	58.3309731352817	134.176249678221	1247.28580119573	997.316861603505	-51.6980900185601	1202.41958126892	218.567472873886	-18.5825467392485	171.564766283896	2482.17509251457	678.980348789477	1318.85810441231	-45.2886300290159	849.899281843989	NaN	1.71407656097475	15.861873021244	961.527738161956	91.1708725205043	-11.0341982284919	10.4826587712968	122.370315170198	1255.23283620907	936.759087944769	15.2567765867286	350.154607334905	8.85745498007552	24.8557589967082	61.1185814344088	929.293212737007	65.9180726393986	-0.741527429904071	24.8557589967082
5.77837232558454	4.70526310309899	490.823740889049	406.048112312692	-2.8065014542998	150.648117361133	466.142228771882	42.3123334772884	138.507547100413	20.3547303676622	633.599217215079	1531.24694433956	185.559553763897	-34.0782872981976	23.6511183039815	37.5489381711727	36.4798751044657	39.6870643045867	64.2755148388482	1590.89757409647	972.979121539815	-14.8351520974712	998.636635140783	229.980290178436	40.7561273712938	543.215768723593	2322.13671172407	696.62631879605	669.365210595021	71.7589563057973	1219.93268994914	NaN	-9.48983676393615	118.398751428277	806.169170622878	117.322428393544	26.9112934759434	147.459473366077	-2.14942846185671	1834.05766879321	851.870082827963	188.871737032677	169.654393676292	89.5821296913537	3.10408458762063	-13.9779983958328	545.460219312267	-17.1808889552303	-18.2485191416962	5.23934496055231
-14.323066676982	59.7522400613443	554.661173486974	1045.27588623212	-55.1181631415675	10.3687022357935	517.08674253275	67.8411322603786	15.5297379179784	19.7146494653704	1488.61860259997	938.302734117918	793.923285732893	-78.4846976164799	-43.178523607918	205.034578512881	31.7133606526679	-43.178523607918	206.104462573746	1578.7657126642	1264.21979876974	-74.2051613730178	436.129535659831	197.545390086822	3.89637507016456	373.006376068766	1285.61747998705	318.442288964625	814.868493206223	31.7133606526679	148.330723287009	NaN	10.3156794353576	44.4314036786959	387.931767490783	131.65249919211	-12.639189681933	15.3577051742246	-12.639189681933	1132.00308847559	539.174523841602	5.88875906811517	20.8506843323012	27.2629380169523	12.3010127527663	26.1942290695105	405.58590541137	-15.485419880722	-11.2105840909546	28.3316469643942
77.2549352375471	-35.5152210603269	426.305419016681	137.399018596413	3.14883252751563	191.099093023972	449.933451764807	555.064266004711	161.446267195182	51.5263473148616	1282.10602178454	678.593318822595	582.282531879838	90.1111923220092	-24.4543835936817	529.10078227933	-43.7270972991251	81.5455417862566	116.878850246236	1261.46390308618	1435.98903275214	-35.1614467633725	672.575428753186	1249.68613359952	36.5758764735555	350.292827345494	985.221673308155	604.050224467165	446.656395872711	741.100633039206	139.363682902587	NaN	-13.747320423991	95.36299291086	291.428806728444	60.8898827890869	32.8804808151463	37.1896195803679	57.6580287151707	511.194883754748	386.314898049134	63.2383510763155	99.6112073580235	11.8884363256688	41.842553263546	81.4247792171695	1198.28542504373	53.07534711525	-11.6469412683775	-18.0656806122084
-0.853698301315638	35.677539758835	600.837281512931	550.338217135663	-33.0871436485074	-6.22593919251426	93.6977413837802	167.175138429849	156.700282146538	4.81486603852012	1588.08939326106	1120.3870602112	954.88433093488	16.8006859138616	1.79926818284811	301.827622803118	18.9437455897207	-18.5597987378131	144.312736627476	2143.78741420399	857.951608688547	-75.3508801480785	-11.0590898723063	421.838964651226	63.9479987827612	270.753257503162	370.405532430608	571.317377042396	168.957922899856	427.196613840874	-39.9903954964038	NaN	-34.6327463067561	146.340108054926	144.184575726358	12.6971036837032	22.3969991622597	20.2414668336916	-7.78045343769386	724.02277211118	29.6798658402426	96.07399324665	24.3255007268226	-11.0133090217491	-9.94243599906506	43.6012151351344	1355.42066792302	116.420580677646	32.8924849082945	43.6012151351344
3.73960200365503	-22.0578837479384	824.959565096047	985.118955803857	105.854649770379	98.3303830928311	104.779754530729	213.787410588186	3.1161682010152	-13.6536819392571	1120.40743379666	742.037690006764	1244.08507858117	196.453012796694	51.6851381965556	984.633663397448	-30.8861680568567	-55.5503244702136	25.948627156531	3190.46713045289	1207.68342574433	-45.8991328302044	118.171125049952	895.628229384029	4.50153462317712	44.1786558098817	1057.55377801085	726.732375683868	364.812689183522	244.70897099674	-5.14965701683211	NaN	28.0933364098663	58.2688094295295	85.2250111251915	-2.11308236875329	4.35640603820558	34.547351937347	58.2688094295295	430.264392829665	437.700197992413	100.033317668831	290.841904010411	91.4576508669619	158.991026931679	91.4576508669619	1665.09250900988	7.84489954874145	3.55706614780707	21.7803581017782
85.7613987770337	107.268252241941	823.446472623368	614.829994013763	78.234000064316	63.1792026388806	33.0696077880098	1372.12696730087	345.404244161376	55.9502384550421	1194.88882612562	786.926477503285	1047.01558407999	417.162986394847	-0.3043005032418	629.652762245287	41.5497462551784	-36.7924438310953	482.62700824776	1989.37269155089	1634.14988444737	124.184659085905	588.871896172981	1742.54113374482	-9.96292667826184	774.532154870588	587.798715486867	366.72349414752	485.8465503061	333.454892878006	-7.81656530603516	NaN	-33.5729017727553	-41.7473178142824	307.761332599117	33.763810361452	-12.6215969464991	130.849546587396	210.675596373173	84.4641392794451	66.4440699680936	22.449188889345	17.0839594894976	-10.8152333897088	185.552162644706	64.2979782081546	1662.06329348271	-52.6640227085184	10.6456842096808	-35.4952886290067
23.6955841700261	3.25556505968442	707.898329126726	490.588652269409	-32.2455207635406	38.7566508829094	88.243012939526	1861.30906670494	10.2064143077247	28.0458389623465	1243.22547131834	724.832778413454	1346.06450756263	476.0380471756	71.1370239352006	332.120972602089	21.7326550517567	-5.11754542837588	644.657306190832	2864.63188188819	1507.08574561269	0.252494667650637	1069.96448179613	1681.07504472395	58.248927704737	68.98900789679	36.7687673206309	732.188959756064	673.655522709376	86.1731362040749	-8.33956948599179	NaN	-66.3360025230781	97.7323576005528	81.5441600668286	67.5143888709344	36.2172069724011	36.2172069724011	270.406464626943	170.039639917854	125.162261914803	89.7157865009712	-0.511605461509974	52.1210398499374	389.399624090641	44.6020905197306	1186.40825309256	0.0254623477905096	-29.5132671637361	155.23805923563
62.7444896760198	53.0583417463309	745.079799389655	539.518215548481	2.47512478017816	102.565320053629	247.857538998962	1986.72712120178	19.0079965439439	-7.24225858756403	1054.31805893062	341.361129558861	1148.81897740404	1529.22783527014	417.846760996348	595.194804763443	73.8990397510728	134.089890968996	370.553949325123	3678.90109305312	682.256571703654	-107.748350531588	1203.55233671602	1401.32227643206	-85.1767813248671	65.3003467199409	708.05265079705	854.767850640737	1042.3268423823	292.090875416044	51.3274705443516	NaN	-22.8362568491609	38.6728005136674	162.837882789935	38.6728005136674	-28.268374278755	54.8682460279632	485.66709670823	74.3027806451181	5.51206128119602	143.141190607875	15.1891094369782	0.135923416872614	328.0803331406	178.62370051241	792.578644618143	-27.2823796911768	-65.4529585278729	6.5872888540607
32.9179631016827	27.5345270426834	236.411846131855	74.9087643618769	37.2247119488821	47.9915840668806	86.7523236916752	1796.05278487853	154.948025154832	33.0734079154286	1849.63559073378	-3.69910590680524	774.827543872488	694.09790211823	832.858882956857	301.479623001185	115.389315364887	759.713559724092	865.128878500724	2703.442957983	1093.17018034405	-15.8419998468374	2475.40165613967	1834.30441133485	-25.5229985099974	-7.23666770180628	703.77890078139	1395.97030519733	830.707549920599	-65.3226596807663	219.72896762339	NaN	21.8063282876738	108.101753888239	105.941393889828	60.5738339231865	-16.118946020421	53.0125739287464	479.683673615014	126.464813874737	24.4638486657806	48.1429271553231	-22.8943083133043	-33.6575258085508	698.241263868216	258.025668312631	593.838054164324	9.93350504719775	18.0059181686327	35.2270661610272
9.52938089424195	14.9150615882198	208.799566571423	483.469281964295	78.4660937771587	116.165858635004	178.639754685147	2906.62939988378	12.463646407217	75.5402701662413	1798.05773731893	-7.51061778314066	845.075080026337	958.934489340756	1615.59808016979	575.701311742174	34.2229737306937	287.199930853353	178.473664175104	1983.76029011	559.553846393919	12.6930199330205	1660.8109831449	952.475503201454	21.3050014520898	-26.0608969027912	967.546470859825	1486.95660622869	2103.25153368709	-48.667348390348	740.405458294373	NaN	-3.45444541523439	1.44469169542907	15.4933245307438	40.3485980086083	6.84801201670396	0.36402763117409	338.611879742982	55.477894908178	-6.10698824360282	158.737989528389	67.1574463217267	109.176754381254	809.498555373374	610.176196629463	474.421509052529	24.5994291845132	-23.3456787295627	181.363770791211
9.82816640104408	-39.7407638531958	25.9919480056875	808.31897767043	32.4574606475449	32.4574606475449	728.577655087522	2004.13596808318	135.940898279147	19.1787064163951	1570.22241724187	44.4245857380711	304.246760423654	2030.02362366246	1835.02686703173	938.688184618651	-19.0583161809044	1117.52498904241	187.789072068268	1476.27592803707	189.943732362531	-15.8263257395111	2393.08388324565	1239.26329566823	-66.4608426546732	39.1175117641755	269.666163250233	1655.11273246084	1412.71344935634	3.56561690884889	175.938440449826	NaN	-23.3676367694288	43.8904951414646	59.0265750283708	42.8093465781142	105.51596325244	25.5109695645072	326.07027017593	154.16764860321	-14.0913184943958	91.603327633898	23.6567694085663	842.251018504229	814.209581776314	233.967544867926	45.227105353116	-50.2216312015166	12.8716014362914	2.08643346401655
46.7803952458469	81.2775189837885	150.271766459672	2206.08473421763	66.185027348439	88.8237648014632	677.430938580092	3055.13208854	359.559270945335	8.0085793886712	1682.08455220566	311.142109832741	329.035408504787	2164.76800281023	2467.7320567027	389.032071276779	-43.3116497583843	491.457641098077	521.646230098038	1433.77288345402	701.699600204951	-45.4679775440958	2050.48263016752	874.205823061874	-33.6081747226824	27.8471671700964	241.323617955539	2225.68426275658	2649.94175459532	-81.0473860083361	422.455151955308	NaN	-29.2955191512593	74.4764070358325	64.7417055621468	80.9662080182896	52.8437370943088	75.5580405329087	790.517782100266	166.415254287308	81.5513488780146	271.564060898888	37.2870239186065	1528.2390426733	718.525781220717	340.659592542843	65.3570836489628	122.576820791612	-36.1269784530948	135.532232974854
88.0774179776096	68.6646849397756	156.021983610029	1548.34633649023	28.7607336953391	15.8189116701164	1124.50166516419	2450.74155288302	216.940216964438	24.2077113194119	1114.77880200479	298.035314968083	54.7500209571483	3695.94571630301	2169.16223028027	1380.41401241268	11.164370177442	807.465580555384	512.898872651349	1212.09017932466	493.476891910423	-23.3635955842032	2501.4939007361	184.883197915719	-67.6025517163111	239.912143348341	20.8753605479047	1390.12500278315	2452.93894888379	71.588310260321	353.20703100374	NaN	105.037277091915	4.45271444961652	18.5202597078416	30.423567234032	170.016900950265	69.3798464106551	983.770288195282	-23.6823760668335	800.96537930392	15.2813457989247	55.2680160048186	1091.67927890893	391.372189897602	-39.8354158362263	85.5281988633328	0.691614777855302	-9.57523297771204	430.27813928712
15.0417627564619	-27.0367255130296	117.540644438557	1281.71215322782	-42.1418238661804	109.988095261981	685.060768278365	1631.69459060367	663.234037677505	-14.3722033796456	1821.38218530085	197.445610698873	47.803174882208	2696.20353635147	1723.27196554076	1712.47361292355	27.9306046386434	915.555189773384	213.662269654672	444.747015662986	855.084415117003	-61.6957220842075	2214.59700962386	35.4894514706911	-20.6619821388059	-12.0233000450371	0.934723095616048	1565.61601732948	1176.87532310989	-26.0611584474114	1058.09344432057	NaN	-61.6957220842075	13.3962901759278	41.5440116156872	38.2961976034073	78.3525704215264	26.3875462250475	1254.06124286686	42.6266162864472	808.927612064651	30.0127427028675	14.8671757986106	1910.22669124562	1238.41261642108	107.904229639046	70.0403123784036	88.4313579050013	-22.9967414620317	342.660516655028
56.3600340577203	42.3280108455379	84.4240804820851	2149.29026547477	-15.9588548050659	36.9310788408524	559.354096894413	1546.61340452872	1729.03457293672	41.9023795679078	1326.75899058035	666.14129111437	266.501852810131	1775.96082145055	1580.35902820178	2830.69756294669	74.9816912098508	297.600306730553	555.881127650202	612.076117975816	781.741761843535	31.754775574763	1811.6230268495	243.566662186693	-13.6334858420791	62.0136165193244	-52.5377099136581	1790.00956903196	1185.91342303161	109.563223717921	1073.52344238038	NaN	11.2219906480963	117.659899985035	47.2589907120943	136.072445487188	-2.56319123490957	22.3478997385924	2031.48154129712	66.7546271261393	884.048048934096	87.008726441341	388.064340100289	2435.89227329839	955.521683831544	-10.4553211460883	101.086866648414	-12.6211888702534	42.6084380959565	1188.35246417929
31.8427547454266	-8.11123579194023	29.6830795812447	2164.52197937515	-27.5483122695782	-8.11123579194023	441.101198357914	1562.7184136282	1572.21427801792	5.39665371266836	1277.31493391468	1029.89491176008	491.795929675445	1663.26017385688	1828.73148239972	2067.74559473938	579.585329674368	64.7857030966454	687.736511728511	543.8954395965	1152.78659456133	-42.2839671369565	2574.97463857331	271.354460820059	-50.936061701288	-6.59407705908922	57.2151203528554	1350.70325772041	1884.97009706788	-39.0394316753322	491.982872210512	NaN	277.843531743308	7.46884698743159	39.9761746874259	135.331002607409	-29.372791072562	10.719579757431	1523.39389539717	209.014278727396	636.277422717858	-35.8297253723886	1287.7877388505	2681.86804924414	1555.54655429936	117.02044862878	6.44798233006235	113.226295373432	12.9522450535163	1918.70122302554
144.501691378595	42.9545121633153	28.9107533356703	1480.81935828606	59.1588492721366	250.370027156228	365.960965199152	2288.29701693101	2519.5030343347	97.6463954119674	1403.06301878946	1022.47046502675	1341.30250729121	2321.01907287324	1002.71427141191	2488.7836412037	939.9378522947	194.197287264441	1278.71404511686	1342.57281628781	1162.90237536616	23.1856627727411	2432.50133440896	1095.79654803397	-16.8613632158215	-1.70843446339241	-0.626082409647472	1342.57281628781	1556.87852292931	38.3385915251701	751.608594943081	NaN	891.232009876178	31.6027460663281	188.79212838914	251.667881318265	125.916375460015	228.902522499099	1134.09655173736	549.78567537877	1199.69506363385	200.266396922331	1004.36698544919	3476.35233047507	1212.71693551283	441.171026683414	55.9406502636647	34.7801084603264	-16.764801060626	2552.88458305759
278.869710729766	63.802236426277	10.8459236580813	3375.19289605386	248.608960576511	8.68444150427742	222.671174730864	1130.18191502916	2331.2805290396	98.1033346525512	1514.17430394103	1476.67298397852	1553.78837432396	2223.73167213929	802.581677430243	1768.79036285743	437.545436411226	16.1831285287409	2072.08456904534	1274.85408420855	751.671578534415	54.0949043022293	3713.12286324062	1340.92889341378	34.597419618721	127.75206866215	-1.14796896771091	1939.93495063489	1497.99196447537	70.3428082051529	1778.53910519919	NaN	796.082515869073	30.8136514286901	833.382323463152	49.2510398402926	-29.9212751036476	66.6038759923891	2086.04018319262	585.019856036271	674.740709065603	3.42555420722008	185.918994362897	1437.30258400182	563.941120399656	477.039482230286	366.23989356434	-38.9389944003478	156.589691480735	2640.8902726476
200.355104069538	60.8811565651379	116.022019531994	2223.26793957909	947.459737600858	52.2316094330821	-19.1271544063783	704.230971849768	3672.33178047858	78.477525016342	1412.96017134607	2004.36059956111	819.445711216057	3716.57433158735	809.188591618623	2404.8902356283	1027.07991664984	115.405268136153	1066.10522859572	1951.76300247882	1882.38467013057	-35.2757974326963	1351.2068130893	1216.78629416457	8.08566028495804	599.96955813094	5.91758739907533	1145.78190715191	2376.70528811183	-14.6791050168105	929.516636785113	NaN	1073.69348369631	150.463314668783	708.174004240808	90.786100804072	-19.8880049086645	-17.7179244044932	1313.6264649046	414.128095925596	660.866356247253	1007.74289087789	563.001503216665	2016.83826434885	362.922248131907	685.876263132848	659.778968991358	-6.78941887253727	341.174503013999	1669.96172971821
8.20191069975709	161.795654752479	31.9981245670802	1627.42609976261	55.7943384344034	148.815901733939	33.0797706519585	948.317835562765	2714.60583139138	157.19003862875	1323.2574131204	1955.20775893333	738.901654021408	3720.03117539686	711.65725761039	2258.69700040285	1207.44769411541	55.3044915588889	2092.71026783115	2281.47949310877	1721.68110090617	-35.8254792647906	2316.19567247017	1892.00735589805	29.2673570378376	1677.20099609938	146.434462382568	1144.52461902287	2344.40256820131	518.548509912593	2968.2089161015	NaN	1341.97288914084	59.6281340352887	1734.59889345645	-1.16147226904387	99.7926953435083	22.7201587790868	1211.37406776559	935.64978202808	318.234533367261	1303.33276502617	894.054383696062	2720.56801101502	320.411546033911	656.760003031263	1026.85215636168	-42.0610629632365	632.812863698118	2487.62765568352
322.31014737004	14.9939866423233	90.7409276667606	2006.05643642753	396.974989236986	19.3223832722911	117.79340660406	1173.6517658663	3055.30878672219	-19.052093810068	992.15335243729	1783.23244303896	660.376369288628	3723.49340723689	1773.5293623402	3263.14554808533	1208.9517992298	140.597333651653	1939.6454530246	2743.08275437402	1274.09536420407	5.96729937148047	1240.43785563403	2604.10981576223	11.3959297860036	848.490739705464	574.8877668135	1418.49693323039	2082.96129596801	1053.69296937444	1820.2155839051	NaN	1932.04537044427	159.850227314658	1627.05994528215	13.237857273495	8.89378705005315	3.46369927075083	758.245900593774	311.892685135123	178.657132373646	1018.76010180238	470.677360398162	3193.65702395512	102.383192217989	715.843596612773	1450.2526775401	10.3096501729463	503.366191893443	1730.28700068301
97.5704376949014	172.266567772802	38.0300441545455	1334.92807072448	215.568672165788	722.203293563726	89.9925694261288	1180.05837389391	2728.23285215453	82.9935589294857	1612.10706550153	1586.69243658343	689.767824349001	3493.34787059989	1203.93881327758	2864.22217331009	1120.27270154819	178.214014932892	726.933319132116	3440.10579949937	1432.11911799409	21.7475202701425	578.072834626584	2037.34021193264	39.1326863437813	2703.40938712893	869.274366360034	1207.74181835619	1678.77116166384	1183.29392856513	1271.30633181293	NaN	2868.56846482849	342.737154032837	1556.36532586125	58.0723545529411	-21.242646828862	54.8128339482095	681.727296924927	588.287706255953	63.8791309988728	1474.22070746846	508.905707332665	1364.0548147976	-7.01971081901082	902.666967275065	1967.2403459559	15.3406931389371	994.290085932022	685.607436171083
532.193218648113	-19.0570605100519	102.239661033591	742.29646846478	249.52853719373	600.422624516412	24.2631971841064	1529.77887597065	2776.91246711873	586.746678755869	1537.19598313975	1495.87210034045	665.156097400694	3384.63420804003	2173.24721601687	2166.72269002752	2336.36036575069	149.556738319298	2213.48179295121	3730.43408547572	2123.2258500985	559.514454650295	966.209907986615	2062.33027419788	-25.5180423950008	2641.92566625204	722.627604384113	768.299286309582	2296.12578881635	1716.53039676218	836.806809197786	NaN	1233.71547355008	496.440048075498	1578.00168671863	144.253142627884	149.688125736644	86.6423216750335	351.869497382496	121.426213571094	-38.0333189311471	1200.15568522382	1241.64702751472	2952.61895830029	181.434044239177	1824.70957444484	2661.08768483523	-8.00668964167484	2661.08768483523	821.274217462112
1089.61161551075	18.0690271636491	87.4105091193767	1681.18113344555	160.002373041779	1569.58468592305	83.0766664971437	1471.73583179144	2940.15630521614	794.247974377442	1114.43785378124	1947.77972534212	888.608567976574	1465.95695634626	3733.91255720667	1979.62060490966	1317.95217625172	-1.03159929664995	1346.24720774039	2014.44525904955	1772.84922095405	328.714344590444	789.052741502129	3733.91255720667	-31.5031716690546	2695.70255566117	1185.18318234339	1551.93032125412	1772.84922095405	1388.68975497338	789.052741502129	NaN	2006.82736595644	699.218477510778	1167.92529562972	81.5259654653939	49.9888477729359	33.6765455182162	185.9246998956	71.7385841125621	58.7706495216508	1207.51971597538	1085.10306950267	3253.62652130495	575.762379714432	1625.04792090908	3489.71576807374	57.1311408635341	1839.27705223632	1326.65734513185
863.827045724444	28.1283880386891	23.7927270390224	993.896875714445	241.659692272274	864.91096097436	99.6667945331895	2246.41042488957	2797.00549651978	1070.95890395264	880.531514053566	2331.2805708056	724.052182520897	3095.90407279382	3737.39646763274	1450.24191897107	644.292220871242	4.97806845962259	1131.12940337208	1683.31385869183	1408.85531285243	1143.10973672222	489.637008533167	3422.64043688835	25.6713715189425	1933.81173783096	2884.61455734603	1710.54188903304	1978.46570759055	1622.32307072752	148.742068661213	NaN	2680.94889039378	447.405304594114	1764.94600202994	37.2378042363073	208.050264597516	139.507684962127	238.513633324356	87.2847671446869	-5.06315924145491	2229.16347148341	1438.10281819542	2548.65131485837	550.758157314977	1004.82478402938	1723.67243162304	10.8018192823015	3007.09448737244	1519.06891548908
550.018940423971	121.692701189829	-7.34735569336842	1177.86930122541	165.067510226198	767.977355831724	31.6899724393635	2200.40994991024	2865.98489941734	1868.15323667942	1592.15724485829	2062.41195399967	1443.54401849307	970.173658535972	3121.78098564888	1213.2377081541	2145.16489390969	100.374951830753	1394.17327872185	2608.4035534958	1966.40926997528	643.18166353401	199.562523648015	2012.18814927556	411.017347082617	2824.2182701971	1733.15498020722	1853.59703169961	945.104272252488	652.991423384068	137.434044597642	NaN	3337.59570235018	423.943202164544	478.366628914388	292.23850942992	333.600313759802	27.7406554256759	598.098167764046	-1.64799501924014	106.213942478103	1737.07018251862	1496.11089923527	1520.2068275636	307.743524860545	1284.7238916276	2827.95857411053	142.357834970606	1427.10892265867	707.516881217018
291.273385890512	-25.4956846423524	0.540129374047482	596.109374999194	17.897338718314	608.042456423377	119.87094361588	1605.21148110057	3693.43780871715	1275.93876413153	1068.28451843008	2035.3903532698	1344.97981768955	974.771527080118	3417.13262944963	1312.92782084276	1528.91151814922	75.9302817239405	978.044007342337	1872.52194568222	1386.01321336565	591.891336400484	5.02654270919352	2560.83362750231	181.740476869025	3744.38065567154	1284.56632523686	2434.29772402983	0.663235692901399	800.239246428433	571.165628073097	NaN	2229.2222942641	236.026941082331	907.915297474246	133.66469553802	282.852223618558	159.799736953588	400.459909988618	28.0355698167624	62.0322593692006	2213.17855157774	2582.66698199276	2559.6424803942	753.863712164097	1025.77211199474	1284.52365376906	28.5919118093839	2869.92504955578	1185.84721834665
298.204355286442	-41.4886993510994	26.8840241062971	787.666232735424	80.0628090176055	391.538549212412	54.0160572243116	2867.09261795447	3696.09054345869	1534.31903002846	714.886465203145	2966.99749615626	1684.17634733115	458.644512103979	3747.88095893502	1968.44006668989	2343.97851266064	36.1637603868817	1221.72990086432	3122.34744282676	2158.39265273323	455.369467517025	100.572970596982	2389.829136878	834.182958074732	2264.28576104475	900.775531342802	2097.25848711009	1781.76252523349	972.826512255795	358.209811437382	NaN	2672.57465288505	528.389231112188	1061.13127235751	376.955399347159	651.497310172967	64.282667573322	1049.14730005955	52.29869527537	48.4900745192318	2823.07767352483	1995.5305810999	1901.14192069069	1323.83453260646	1425.90599095595	2112.96763532996	58.9167288667608	2590.3986501905	700.430356880516
788.294315184331	46.7356378565264	20.6779390924454	277.997714387745	173.766919331421	478.859142360869	25.0208888864589	2427.90411730626	3009.62026125845	1522.89417488704	1212.36197372792	2953.25653981518	2366.22306365136	365.612591719319	3090.40147723963	1225.43971798415	1573.95922659721	455.200678572834	1327.04571892777	1472.35322565359	2137.70865118762	152.567751031083	49.8692124429075	2442.52665401848	1958.53247748059	3337.31498490908	1018.95010316324	2122.95939298613	1537.9054843269	351.409602340103	1323.7681059941	NaN	3751.38675219544	71.1340315316999	1503.32102557687	87.4831981303891	645.534751365646	102.742420289166	274.953641795358	60.2345871325738	71.1762828777435	2472.89655889449	2500.36362518014	3861.63143029668	802.898928727312	1294.01007391463	2471.79787624307	155.225505711816	2168.56146444955	1814.78565069045
1522.10384599579	55.7420056006546	60.0867814240476	138.292746245121	392.462131913611	397.893101692853	-23.5501531762674	1739.1761533341	2904.38298010262	1306.08101315622	857.556193537102	3070.38504857376	2154.18132451193	695.578547553359	3010.29598259548	1775.85291024661	1974.85081916379	644.188977668154	554.53057914503	2629.79448642417	1299.13264492854	-42.4631476065036	-62.1442594774333	2329.11083284052	2338.95138877599	3086.83363987132	825.692564922283	1939.86217583769	1155.89788631233	691.204967137597	2198.9968154716	NaN	2781.77640587191	806.403706784965	685.365166699912	735.525282410835	2001.5229854626	23.4697267753457	225.2006269171	100.890774937857	300.676792377698	1448.89420824527	1351.00977336767	1916.31988041359	254.484137716358	719.710159662704	2231.96968726607	9.22313796686648	1666.65958022016	1193.73478249692
1144.88689229082	-3.70305324103965	860.18437031414	362.498282278578	616.774580532555	865.617624550337	10.4234077730702	2112.24303009956	3511.34555184453	996.368263898087	742.953956306532	1899.28983044279	3260.06077624954	217.409206696783	3322.90180414999	2189.25475307123	3025.2647405463	1963.83844754785	992.140975194624	1946.33038498293	1795.32334536046	141.905686885553	1138.77099917585	1877.39238863354	3130.31311593584	3493.60541415799	349.813929844013	2333.14914227669	1299.62632399108	520.517539852012	2587.56317642323	NaN	3523.1502697363	1008.8735764388	696.867424225706	233.221918314633	1833.61711165944	109.946760272395	370.67917418474	-39.5107322212915	885.167412143953	1421.33977729598	2174.40322239657	2230.55268979442	127.700087247456	1038.20223505182	2539.92524545708	26.4108519415289	2599.37762270187	1220.96324658208
803.227031665989	85.7356703796456	1480.49539239537	745.610301138449	1318.51628204436	1097.83333304265	132.481319675574	1638.75958370693	3534.13636983953	533.92218785561	1036.26628828367	2518.79399930307	2690.32613115656	404.317472513589	3761.93720142342	1762.25891538645	2872.70457915506	1480.81460021038	981.442585734554	2271.48695646377	2148.83418097848	497.40216819439	855.504468048765	2271.48695646377	3700.61081368077	2338.28891454058	44.0249445255478	1650.00972353607	1806.06347805977	1410.72729993307	2027.27651956002	NaN	3630.52351340346	1521.49123630367	1407.98310361677	311.101629094402	1207.16102270919	-8.68570626386147	766.225584194729	54.6169061961361	983.740333956411	2479.31333750089	1821.34938531515	1206.36800287018	562.731573931361	1841.18749442628	2391.14396367366	45.8386198691924	1032.23348956139	1290.12890800605
1250.85225997449	57.7925948172139	970.260287676791	1135.57028685993	1753.30765222851	538.496671389243	80.6314762833058	1466.39428443852	2828.83012680052	1652.95631293097	902.443924024196	1817.13089800432	2675.31622906959	110.386536036598	3264.60424578721	1674.34368399147	2814.15828376237	809.618953972974	682.485787075451	1600.91332035238	1992.17660123528	130.114096417248	1780.65331493164	1960.3933095109	3742.44959722963	3765.46508434038	51.2038548946476	2335.7649445316	1950.52952932057	983.879070668717	1755.44587666748	NaN	2927.04376816275	1694.98645427138	1432.92600214784	58.2005470497729	785.418301692594	70.2116511054351	367.213496845446	97.5096148683038	632.386048043348	1740.0659052428	1299.86245601712	1585.6085546373	493.374432498397	1695.93523364123	1774.26717573402	22.2795131516166	1004.18695628659	1287.72652132669
829.523497319296	29.8259818715468	1484.51384330507	698.960637654357	1323.48631638498	1365.91924577609	84.2271733986045	2436.27647854184	2585.61746031391	498.043879400009	1429.82493352791	2483.21221567021	3712.07515139469	34.2636234909118	2334.33383870027	1810.04506289194	3768.99852229295	1452.47573043688	731.852873311204	2598.67190349066	1573.12795917939	1055.42021402974	2498.85960516732	2043.67165127515	2921.14240576608	2736.87354732299	67.1687767843218	1652.10032708357	1434.92631534706	882.119740017776	3768.99852229295	NaN	3704.28505414924	1478.64734996182	1098.48755774691	108.761202152898	1285.2902142663	10.4440145111095	905.130422051388	59.6026083320039	1201.38328814684	1640.94197375921	1637.628717335	2393.05118205577	2199.77789064329	2148.97462547201	1865.13899179769	-9.05972549931198	701.081568090536	1470.86147731623
820.374463546353	128.099744295503	994.531625622039	2338.80722039374	908.541526847169	611.385869055531	-26.464737046668	1489.2745049572	1983.46897341151	1538.37373940406	1476.99969634548	2843.77295089354	2116.89080614756	152.314125152389	3484.93942906265	1645.18975536252	2605.67959097565	1740.6898875892	594.688300869067	2918.52485171822	1731.90826623502	966.809505752328	2992.07093055945	3524.45672515645	3704.47996291708	2281.85730354037	99.6243970273257	1627.62651265416	2590.31175360584	2741.7947219654	2527.74270145733	NaN	3734.11793498743	1979.05998921812	888.337515915139	206.362743028308	999.814161483179	380.135161119664	2078.51464359745	98.1648223299169	1609.05078514117	1281.80110773951	1672.06845950568	3869.94804962228	794.243311340404	1272.95652186379	2017.00730865879	-16.1418695225046	244.773413811256	1358.0856609176
642.431849048675	248.235177406896	1496.16165724523	2714.68672787272	527.004094369038	625.008791738541	-34.8895038827786	1643.31749750282	2790.3804569078	1835.56268622991	2149.56316115083	2558.61820160902	2251.02589964568	25.5700817094221	3332.26053947813	2397.37895158405	2707.17520045142	1788.77213643327	533.108617087875	NaN	2488.56011703083	1866.77048277931	3172.96814201087	2254.56507799271	3776.08211586968	3776.08211586968	-11.7812390760052	1636.07114851637	1520.72148138491	1640.46542154995	2238.08655411679	2439.12454540306	2831.31341365005	2487.58024616209	1562.5606036867	155.349870984783	1268.43497268684	290.931946241223	1139.41332042668	622.233307553329	1055.82299018272	1290.44976646024	906.414429817312	2680.50274289691	907.521159894093	2212.35592041864	1803.97252208653	55.8923658112787	121.742805379735	1878.12343723084
617.944598512657	199.614888012402	1415.38560915377	1275.94237232035	990.519496926946	708.364822396826	121.178067293605	1331.60328947654	3529.88585160563	1290.99330534387	2000.59934387265	3431.56694265284	3720.11156675341	70.1378868265165	3779.63229787996	3022.12143563461	2446.0173836512	1903.99582329277	249.345826661049	NaN	1582.96074088981	2475.70213442134	3654.29668351716	2872.59824657021	2029.33143765557	2706.58352930019	94.3254615281098	1766.56642157917	2183.2523675748	2537.27050638903	3049.60731597733	2775.84794776384	1866.61502602667	1581.05548169923	1916.88272801178	472.934958850335	1376.49621440136	36.4689286265359	1376.49621440136	202.741702045126	2932.14543459822	2164.37812016934	1350.07945335083	1910.6714607116	2066.88385801964	2280.70650114341	2267.41182903209	65.4817605942953	49.4173651264473	1971.60537455516
593.436686742634	97.5504408439839	1074.06489430594	2420.04184745942	214.165448121249	731.848891641817	55.0459054812425	2817.06633673044	3338.90404370655	3113.27339581319	2478.08569510866	1891.01827476054	3409.48045489595	492.180204192135	2321.98498863577	3532.31888093162	1934.6781431011	1309.70573326106	469.073829884669	NaN	2008.3984801773	1940.17966079335	2341.79045232789	1934.6781431011	3783.1880876984	3509.21250662416	2.54512958154137	1809.79369148694	1772.93352294884	2638.87240770959	2488.13082294184	2986.56832586004	2825.92400924623	1579.86801388753	2570.29663617601	913.380686844786	1461.67321697355	205.306301628601	1450.72925429633	357.42738284197	2487.83180223615	1497.44922389388	2017.5941614555	2450.12406689053	1701.51461517605	1834.60073992529	1671.57023710747	16.3115605387687	19.0841881377112	1500.77637701261
581.99192592659	141.50270152567	178.573576846539	2599.08367132684	294.147482258662	874.197649044032	-6.78079975780838	2126.91139281331	3003.23823087874	1767.39269001724	2228.0260279747	3294.27718076127	3725.48562488871	750.814887334046	3786.74949862249	3786.74949862249	3015.9282335148	1020.60233012174	311.44676622266	NaN	2017.1641085824	2552.33430121431	3786.74949862249	2815.5147045868	2312.27853579506	3786.74949862249	13.0288193023956	1849.78577673044	1469.88101035594	2538.01904914803	2760.45604279339	1885.02332027822	3786.74949862249	1142.91198964564	1795.46831367659	499.114810903694	598.750088566138	411.523358013633	1892.91380501678	687.436434617324	1799.44828257255	2567.71718390566	2143.61498692698	1431.96705953604	1539.65793154372	2559.9456776783	2251.30585893465	-26.3005732689362	16.4427109815333	1550.76008329709
212.761584255685	61.1431319937518	417.828267890529	2669.19866694542	324.021167929909	556.35735736726	248.757331914993	1705.71310375044	2585.79029870659	1492.65305290339	2483.00756060952	1927.33838277224	2650.02951001726	1096.92025226206	3100.4368064211	3790.31654399182	2511.94514529848	1524.51344423879	275.89724189435	NaN	2852.47683684696	2348.84258753416	3261.33527556699	2889.94634336039	2278.31175174418	2872.31363441289	64.3047345244177	1894.80033213618	2117.41328259829	3175.37581944795	3682.31620168842	2612.23117743735	2945.04855882131	1507.38484950762	2645.49558518724	1308.02377742515	418.566686595656	313.409198024681	1618.01929060834	1068.13325662261	2673.33222853182	1080.7221699231	2174.32181937947	1337.45135592353	1062.94006180186	2034.28771792469	1367.45866337812	-40.1063325939182	67.1420070123211	2025.39666386407
16.7266254646517	41.8251682519786	182.59525605916	1905.66478045869	28.7302763629384	611.452965425224	-9.46315831342858	2772.04891512105	3730.87289796503	2197.82583712734	2881.85836567022	2512.79148065374	1684.66752675609	1342.10527577481	2367.81786422036	2620.38580266555	3459.70545837207	2132.89659396347	456.463116073977	NaN	2714.13372741595	1341.00235901304	3538.0125484577	3793.8892371882	1208.65234760071	3354.92836600398	-22.202758533945	2421.30932716618	2109.73534196632	3339.48753133921	2895.01207634614	2846.48373882828	2902.73249367852	1864.51775839643	3153.28240249301	1459.03908635924	873.834732662331	107.808809002888	1445.88842672561	1620.13466687132	1780.09884811232	1764.52313699605	1815.70047352095	2517.7200245472	1357.32954638494	2217.33131016196	1468.58462578688	-0.538697715763483	71.2208284984893	1409.61943370386
102.18513346889	246.28981579457	904.586205509609	2520.30537097936	62.8838564709769	70.5257714427932	-49.5614638286069	2866.34719832319	3165.42702732182	1445.98600325802	2588.70678358969	2928.52149969208	2888.85858330158	2529.2121959134	2950.86020389076	2459.67338831504	3797.46759163587	2067.82772645127	464.019989301795	NaN	1589.88639803714	1182.58766781818	2673.80876409412	2885.73655867959	1049.02900560546	2599.85479410856	82.1084428092162	1873.00868611618	2435.38999518545	3103.18330624907	3475.16073737045	2664.97843931972	2109.77176912964	779.130707935342	2980.67490497177	875.612724538532	808.733144847684	666.202893047517	1236.32390024819	2126.58978072307	1661.24878425271	1382.81821114896	1801.577793097	2492.08561439431	1075.43085844241	2564.47756340129	2730.42218497113	18.5084029405611	-3.76604290773917	1135.57186223282
18.4305300082121	95.9741510629183	1857.63416178462	1087.6587696217	270.720339355214	27.1678394228269	28.2600030996537	1663.95126032123	1414.02834797634	3351.19907628053	3425.74689777397	2940.38158517283	2228.15491651614	2494.23195858454	3098.48416081002	2570.45389999872	2718.4791195567	2492.02262694934	833.919234736456	NaN	1361.94949554776	1174.15630655629	2915.10963508894	3377.96461266202	648.335377380184	3039.93687247738	-24.4061055363031	2003.20800266273	2019.22565701789	2231.32149399648	1866.78177418952	2518.53460657167	3354.76663049249	1364.40938714745	3753.42547271743	835.710694197615	377.212657573072	564.780036192203	1578.30201188856	1779.03201356868	3407.36960598272	1616.84621153977	2143.07724651927	2508.7632199796	1833.13608608643	2424.03110417782	1192.07073627031	-3.09805503905768	8.05090756644013	1023.72140092729
1.2552407880493	60.257023470788	988.988787921305	2056.48400423678	83.2021611807419	173.890086415322	182.631091257209	2598.07020032975	3171.20767424803	1861.7924716632	3738.97869241801	3738.97869241801	1553.75791171087	2035.77345425752	3804.64133819502	2968.85126303455	2532.16200418748	2118.68913631709	1481.89669809959	NaN	443.79235871377	929.125484369121	3804.64133819502	2806.33652619779	143.084818444395	2713.47096229107	-3.95232440790947	2131.95564544662	3098.19972704748	2155.1720364233	1998.18501172385	3804.64133819502	2015.87369056322	1459.68991673923	3868.44870051509	1056.94983762955	356.818582937519	919.776786161674	1848.16399849624	1644.05049791205	2198.46671926897	1537.75167717372	2448.46700546717	1388.1979345373	1735.29654617855	2936.19077809491	2325.69900778055	24.9151238627277	18.7767239783968	1573.46600377347
75.8848025756016	248.592694655079	1175.53125467658	1953.80985695878	51.8368682354212	19.0442304988115	245.313430881418	1776.35404747396	2809.49643759394	1644.25787909064	2918.50262532489	3741.68728439657	2790.16529100125	3425.41528869194	3729.68090685975	3808.23675736853	2687.4328620813	3808.23675736853	1245.76704218076	NaN	699.195349908408	1363.04760772907	3808.23675736853	1954.98253761917	40.8751942362475	3066.93506946878	100.621897440107	1348.11093192811	2084.4337278942	2405.29565250752	2496.02212774301	3642.27369291336	2253.71605363847	2198.41724135198	3602.61090665383	210.149275862028	403.376863894182	1108.21840660238	1743.89325586725	1401.35344071934	2316.53930184269	2255.09046178883	2207.04864138309	1436.1450116165	1907.62520257519	1706.51990785348	3821.47725734355	-7.90272964917104	-45.3306595001575	749.035254650629
35.7547299479476	96.9935655234332	1329.42513148008	2066.47825965646	-9.08084609839005	189.945369521938	308.048838131803	2551.5767410942	2238.86382176389	2501.06984347041	3145.83874930612	1959.46396256841	3343.56788042907	3120.88279947195	3704.42980863687	3073.26890688355	2741.07895859232	2838.52134342441	1293.83808387022	NaN	259.62004485687	1525.26374784644	2105.48885752844	1858.5609959653	18.2286824319136	2567.23288565325	62.5206755374103	1953.78878114212	1909.49678803662	1164.28400403664	1723.47041699354	3811.8378919177	2127.63485408119	2201.90018004025	1897.64778733057	452.174325937281	857.478054853789	832.215220802083	1525.2955810902	1219.94480429132	1075.9654232892	1583.73403331779	1558.01007289784	1109.51841514131	1404.78474343987	2752.49658283295	1645.24785171333	77.2046991580576	5.62498320688984	1418.20594018072
48.1033277474173	124.684289400542	1942.93512179331	3207.61500280778	7.62481944505119	71.0776162433548	877.365741076971	2336.34987173209	2041.72372304912	1969.68010275072	2566.99698447844	3386.89639459074	2939.58078199177	3602.67407555807	3021.98742826743	2873.49122457097	2470.11347721641	2019.08396300402	1756.44515497371	NaN	446.575656695966	2288.37185478193	3815.44475548136	1588.00170003444	63.1451605842075	2693.9659633857	12.1688518525864	2394.75719474357	1330.90379512713	2082.25025860624	2536.60431469243	3066.31465325145	3039.71831826104	1962.53279391931	2035.05917826175	965.844451516323	677.936683369044	1228.47787360487	1262.5432965536	2537.24944560262	1179.66434316452	1658.86041374699	1938.76466058254	2018.25746668384	1196.45859797465	2707.94153088664	3138.99407101339	2.94688946785988	35.4157821007839	1063.22417648093
191.79965682869	24.3446401907772	951.366856480398	1541.29008502834	584.716983449674	95.4856603310669	1381.49640902092	2424.27282377008	1622.69617865644	2611.48669793085	2396.29833682652	2523.25946987808	2057.3766680872	3589.48135718794	3819.05736174175	2576.90699893853	3153.61966738288	1821.63521584122	2321.8225494343	NaN	215.712246788484	3328.85159356405	3175.80092386151	1290.39412317805	-13.8637577653248	2785.41080983764	339.927283068806	2617.38779201203	1546.58763550622	1282.63068341053	2337.34942896934	2273.02378518131	1525.51544185152	1945.02304306872	1706.45637011101	843.438682222503	1035.83116041421	394.889361638413	1451.39891330829	1189.74514296757	1095.28806329011	2667.77526451038	2344.98387894271	2075.99105763632	910.355498641968	2729.41945272643	2256.44040859603	0.823521599737302	137.001137386097	1053.81833667204
25.749458445655	101.300395784493	700.233188890931	2041.53606193551	1342.96362683148	112.24980699302	653.150720694264	2014.91220184394	2011.68238229463	3095.82514434758	2741.08329718129	1701.61970556052	2087.04483844528	3809.35636727692	2909.18981337233	2512.93893822568	2029.00229518943	1425.19143782309	2354.21659888122	NaN	116.564598053047	3194.44604562077	2448.56204534471	1654.95034862242	59.9573301749533	2438.57252748387	840.24966974946	2340.89724173343	2358.65638459715	1446.28041997376	2124.4576880819	2457.44161677657	2406.38408104339	2310.25800437214	2644.62365999715	498.744074061628	1329.15877799875	264.468137719103	1070.68532710441	1664.62432064884	1127.41997705011	988.29292267096	2000.3300440419	3253.5955258283	2151.79901453533	2091.21142633796	3802.24979672673	78.9181035233518	70.5031607181611	1805.10337096147
67.6854679344257	272.526278141552	670.158439131855	3646.37491684715	1280.29924814452	100.54762999974	347.013845489597	2905.31282912185	2976.41278436715	2039.18610158813	2437.23812375692	2805.12652854892	3568.91241141137	3826.29985729987	3185.35011462231	2445.53637350748	2106.7327833573	775.956714505099	1977.87633595592	NaN	238.314296037266	2367.77817248941	2140.05772665076	1376.91652523051	58.3596022525781	2859.87650178951	899.259004690904	2094.51363748303	1354.6998963682	874.820712942366	2736.5742116037	2184.49098437537	1687.94932930281	2837.5834597541	2307.19600121981	1268.42886251366	2183.95244239027	481.650786057195	508.060120092097	2059.6084946426	909.150135683446	1186.57654690705	1999.76165510904	2435.55698933884	1632.48053579682	2484.97707878758	1726.82797928987	58.8999603949027	55.5304088415796	1703.2411184166
849.369358505241	625.811862715346	565.539008458266	2683.85586807526	579.785319464485	12.1246193705347	541.429866755434	2497.89920831406	2508.67859236652	1691.60128118936	2252.66822112038	3314.97651949122	1784.30398404059	3150.6701557916	3829.92977418081	1743.2353327462	2982.80075746628	972.814849041248	2134.56002288204	NaN	-17.7257728651132	2749.34000482841	2658.17913951268	2399.14887587162	101.228039193226	3019.48744716651	2003.37731425696	1980.58709792802	1511.99801584774	1389.70905018029	2817.15479488036	3668.73068307371	2502.5386377541	1917.71836676368	2723.5707759715	1295.71479954727	1966.15758261771	699.031731527273	749.672729920114	1725.06239461701	1098.56539072521	1543.81902384359	2412.96311071355	2927.92817123934	1143.54050518161	1828.28662278033	1564.05782534897	47.2720903068288	-7.82242490226296	1585.42100471576
737.107237229911	892.786828107763	413.688368856908	2589.91363570576	1422.31670412187	47.5124297498481	527.70722414773	1598.13710970613	2240.9860390775	1715.70511860123	1904.46109618511	2271.18699549093	1915.24715204704	3242.77185578285	2855.58506796072	3833.56548892522	2175.78297784774	171.980090297042	2068.97282948302	NaN	210.921290221681	2565.19497709413	2063.40980092236	1243.41939108068	526.901312467322	2142.40480648377	1307.95052238436	1831.98781279879	1974.40134395175	351.109609950381	2699.82026826217	2364.92594891027	2966.84563917398	2584.12188231241	3111.68964642939	445.21457977555	1471.71386194051	709.549158873824	977.187920210826	2263.61620515576	2440.97199231743	1091.40827110662	2016.63043860895	2723.49116998542	1450.46650885996	2409.45590875288	1932.21235763246	57.5681727478798	97.5260644100848	2637.94751459591
1603.09593653323	521.650533538495	773.914674196496	1972.71774262778	1989.16975180113	0.670243049144487	204.675156798658	1227.18385529556	2045.2732392018	1906.04694563464	2721.97778235379	3052.2355019782	1966.4862668731	3415.19242036663	3837.20701543513	1787.26276867758	3535.44987753654	78.0479839014595	2862.89891336405	NaN	159.333116988532	2395.23102436993	2329.534820916	1497.75407549075	801.819716868546	2175.87251453222	2313.94589128286	1690.94545344427	3031.03665440717	-25.5070486615237	2477.6296524308	3837.20701543513	3837.20701543513	2463.27780437425	3080.34031995405	1229.15277321467	1596.08459051479	1067.17386287497	1055.05299203323	3205.9566177685	1779.45516036496	474.651431084481	1311.84415203042	2728.19845920275	2028.47210697202	2325.94031468364	1947.34441395977	1.40655517964499	62.2523249388382	2011.57050426114
1086.1672630145	606.661814972122	706.513063877971	2100.04148267389	1818.04399950022	36.083249795842	245.661145850976	1219.71143344641	1028.56162354277	2104.18428266154	1660.32794441072	2892.54225571044	3342.87824853426	3346.06713546115	2144.75939603066	2989.46372486954	2715.32485297724	89.8322424964969	1518.47465617914	NaN	131.064511846152	2504.70596359657	3497.62358496258	2106.8702836553	1817.13001254962	1506.21641394005	1993.20294652922	2763.24343627548	2948.23145551988	14.0540177457795	3840.85436765701	2337.54811488175	1775.89774319996	2656.50754678988	3888.99195317922	697.54082929983	1503.39601809287	1340.24065839195	470.44620701342	2792.10287951429	1990.70812506288	299.873341208894	1867.75883124028	2928.05549356366	1529.36627943494	1524.85437874421	1324.07479800637	44.9509521822086	39.3110763187863	1601.55669048675
1827.89871602357	419.50762684617	1162.67268325545	3788.44936705306	2683.03251062154	91.2855413714678	132.999385010393	2006.47963320323	2560.83363722238	996.107325682956	2037.27707787097	1976.22249458231	2635.3958716811	3760.86172694759	2188.32007342043	1547.03535655651	2261.92840613872	97.1742575598342	3264.56311998335	NaN	58.1395356637698	3844.50755958202	3807.70339322287	1581.60896737874	1463.38952392209	1416.54785764681	1758.93813256372	1268.773553326	1973.07146410784	26.9117581469183	2706.92423575385	2187.20479565197	2598.74229221333	2063.54258180819	2883.0011971502	1515.39866279745	524.989730661345	595.575667918261	880.125227485204	2557.6441426066	1703.31486286995	618.173462269119	2265.64620261939	2430.50639459413	1381.49873470009	1762.03219151849	1484.25405983503	37.7752521662817	42.2919697546307	1561.03825883696
1427.03524316444	548.475739481784	1813.60142478481	2045.32149388111	1617.02373583582	70.7590093543381	226.70332125801	1722.67313123994	1980.01838751697	1949.74247501379	2350.89831568092	3135.90947558478	2767.19211259963	2698.51015769332	3165.06976456427	2135.95981830826	2923.97676197067	149.174889527671	3432.95087855715	NaN	161.452773919012	3609.30594526914	2321.24425548667	1910.49321403091	2745.38935264208	1307.76070754691	2233.06672213068	1487.46428818381	3050.10411980899	33.0930734640863	2970.85595691942	2186.18752718192	2785.57151974101	2190.56165440011	2953.01791023907	1459.00087636648	67.6009652044896	1182.04498604003	1633.33964398234	2877.98603556896	924.719694880719	356.135438547275	1624.42874989146	2145.53678601416	1450.34927578539	2128.58099308175	1632.34145325992	20.9759315833272	124.406268471021	2011.02082875038
840.156180328919	439.142933821239	1887.18528696404	2446.40649921721	929.14816106076	-12.4089684106958	39.2283537423479	878.062089953796	1697.10120570268	1231.86102106329	2145.57110461671	2132.04668064463	2335.45401718464	3502.18977275497	3151.43096049851	1790.8442301534	2243.25607398737	135.352001605409	3680.92037772641	NaN	75.0304224275473	2463.31813135846	2752.63829815598	2313.63124969487	2371.71869631059	1078.15594282977	2272.29979729523	1970.13336826538	2091.33505976164	69.4450910221897	2142.72010869093	2282.35339382487	2262.24620076558	2436.91984327622	3270.37569517988	1552.6838997334	67.9181768056855	1329.69306253533	1896.00147581557	1974.37944334558	2843.31396499526	155.774471600602	1740.00827823324	1197.97399724964	1179.86846803099	2497.04571868841	1238.71143799163	-39.4257652880624	-15.0964604004898	1536.32107452333
1028.76623785383	1076.02899449608	1944.3447560631	1710.22924060263	1808.05215551334	473.703630776173	372.583314239254	1522.09510803781	1901.01423612761	1233.0339446093	2196.57115603766	2163.00974754971	3505.46608706787	3855.5023141609	2569.84522041702	991.281901837581	3155.65767008814	118.153040781956	2604.50206381359	NaN	32.0699136356271	1874.47242710511	1722.42950123627	2522.89078742811	2781.1401688671	437.890370182608	1772.73782229582	1273.56748111613	1252.8851713472	86.8500854560184	3273.04375256041	2112.59848012028	2077.94163672371	1723.76217682805	3223.56536835597	1613.32011559624	324.461261021071	1642.03505151651	1661.91462253824	2163.32158053063	1420.83728633576	274.436048365932	1199.93981459256	1501.26662220123	1800.3278147151	1978.17859965705	1788.99973924109	13.8903124636989	0.296621894886774	1905.67891662339
1506.73211085495	1011.91133687736	1256.0229187063	1582.60462953151	1083.38544867412	435.720035623448	365.345525546635	1106.37903516144	1437.86855315994	1095.54604437718	2326.17379746966	2666.32970809557	2975.06994544712	3859.17900570933	1788.16814767596	2442.7015630998	3859.17900570933	110.996199436084	2926.04931602817	NaN	116.590502132014	3023.39018293735	2766.05225892456	2290.5365297705	2935.00020034166	806.927454809803	1693.06500184515	2002.98937119968	2376.68879128782	1.3478665958519	3859.17900570933	2623.95697044794	2086.90391163864	3806.52033683305	3899.33417562689	2078.41505262407	134.849071215124	1274.02844974419	1853.01001555334	2787.77796340551	1179.2294049929	101.908393338378	1258.61095322007	1586.34334518656	1829.02407833821	2413.04546886671	1369.74512073812	58.815552872197	-36.4423050004134	1536.44637201519
585.816055053515	1371.266008595	1330.5634199661	2380.03016461397	468.108569018586	518.711787313976	1147.95180611752	1869.50832379746	1383.88845839931	648.954822819079	2168.14286155904	2286.83789562399	2293.341733107	2763.2574530939	2677.03594607107	2907.70647135292	3694.89763287301	383.767811230177	2735.26345730726	NaN	23.2051454983575	1950.3118154501	3352.25112444463	2967.05374242058	2766.61673258829	418.480366005601	3087.98780421883	1243.74336179551	2005.1800471919	102.708093532392	3754.24490394067	2526.98812865472	2024.21596432681	2700.90790155237	2858.98484289463	1700.49089515557	90.980219670776	2222.25534490065	1647.43010365607	1523.62159015724	1991.74017975386	173.086829284394	1553.5378119129	1567.160683452	2137.05080950423	1593.27118723527	2789.81340408596	-13.0924150832665	-8.55145790356745	1773.7742351283
471.910694432033	1120.12793271205	1538.33260257013	2550.82811906864	1000.16922477908	282.618054391008	753.648577283791	1426.3748036097	2000.15337768599	760.401184549516	1453.49099331085	2235.52190429195	1800.57822148554	2438.82856721544	2296.50467475777	2510.55084372953	2470.20706319035	28.2876799994403	2690.97719558531	NaN	83.2000479555462	2307.7112804631	2156.42210344118	1484.02576112151	3413.80326357895	1018.95162435041	3082.08773470125	1144.46560825008	2649.5127544756	-23.2627062450673	2239.3509856606	2163.14606686437	2606.92765279535	3903.48434528882	3903.48434528882	1844.22383299976	135.546340257226	1485.89923257997	1332.17355523938	1123.15087166116	1820.68698002275	245.554684073569	1413.83462652361	1744.54422112766	2227.5393335219	1967.290202373	2408.23632851174	45.5378845879583	35.3097527960805	2428.69259209549
1013.0077921151	1003.0987232984	1802.43027451188	3098.31627420647	737.755880540209	531.867450682191	759.7760334662	1948.62688086388	1935.60300363236	546.389432271129	1567.13581029085	2034.36740597133	2150.49697795231	2159.86139064114	2024.15229669533	1490.28842299114	2634.28243807154	44.5940255022799	2555.77304487975	NaN	-3.63317317267821	2426.79332749323	3165.90318625596	1789.74567987983	1258.12493169541	1264.85430825471	1861.52569651233	1370.84198906363	3465.36044314465	43.4724627423971	3182.7266276542	2932.61813220035	1933.30571314482	2872.1402668008	3905.56228642643	824.105836043791	160.237300952379	2695.10865744309	820.786493368334	873.895976175647	2055.4180954138	69.0261874103678	1543.46141809333	1331.8526581342	1036.05546679348	2697.07046432212	1370.53382930952	3.0406601112848	-64.0825486929548	2553.72259467239
1141.51240172871	2046.92656780484	2787.1191707284	1807.90603977745	254.823346143198	149.081545725547	1434.50530705262	1040.18258974829	1234.5764929355	161.609027298826	1253.58148347057	2059.9360818868	2024.09809973496	3873.94501811213	2520.2505360692	3853.74062285776	2570.76152420513	130.519564038192	1386.55946901832	NaN	138.376828859337	2960.25736605331	2060.03931083073	2246.36873373216	1213.69964295314	1263.08816468605	1603.19548480131	1213.69964295314	2164.42868631165	1.43592769081517	3125.25992729734	1716.5645915064	2056.67191162167	2365.65318215952	2168.61511062129	885.653734706649	62.0788738951798	1017.38143421816	644.337444845224	2293.70107738432	1830.5364772028	61.814597424192	1488.86451072915	1402.30761255582	1469.50309929564	1864.70367385016	1753.09083146877	29.9252138866511	62.9535039791042	1287.27805050969
897.668578026427	1870.68771682298	1731.84240369913	3611.76386551897	914.197781969743	358.816529474313	646.424678088018	1906.23499691355	1065.14726270641	191.459228723796	1260.74906135923	2255.05820451109	3266.75417420986	3811.37248572051	3472.11429167458	1942.08230395752	3877.65140442485	181.759158030468	1401.74061079165	NaN	305.330023411435	2688.00098225717	2692.49446827103	1792.67389399689	1210.76745520288	1083.82647531153	2085.87385640082	1008.56058457948	3466.49743415727	-20.4477125929326	3118.25226808363	2276.84701198959	1798.29075151421	2279.53714524387	3157.75595781625	1288.35702260544	145.454356054749	1871.99045794673	922.893960627018	1798.89784555104	1688.39983407192	164.040347482014	1753.38748608061	1338.37862062158	2554.90186085451	1105.7912344852	1565.26533552913	10.1222243035276	48.886788659591	1291.63311654515
2177.15717165624	1619.33408240972	1151.90920130197	1313.96452564829	214.854604741607	6.4977591534808	1309.55485695859	1689.27553176402	1866.51434856699	99.5629540588765	1228.23713713544	3321.39494293736	2113.34386644597	1855.41470018873	2621.0480622759	2356.84271706227	3336.08891144983	77.9310798365625	1271.91438458925	NaN	706.402518025595	2804.30538682834	3586.8029198866	924.512462584937	1279.78433104242	2278.14325253055	1979.08528731	540.009364444241	2044.29341506486	0.355893369579961	3881.36377284818	3210.16976819907	3066.2621759125	1814.41532606632	3302.42260498134	1106.42079797495	10.6358397866046	1244.91738015245	693.146996757306	1885.32557614119	1615.57966600503	47.3447244700961	1276.59438388285	1793.63254146314	2845.97069000405	1790.20844770433	3200.93507633401	71.8840630749004	72.4547453680354	823.472643133673
1222.18464018892	1629.15024459035	2275.44250523868	1567.38852684921	487.661354196111	24.44847113758	642.065648548955	1912.69875500168	1841.97657125386	179.46123638198	799.096369372512	2573.13514784672	2863.64011801085	2178.17483875972	2316.5727278773	1750.60412441273	2183.80076921166	4.31531213237264	1112.6236111634	NaN	795.321133674313	2330.07496096195	2511.22992151423	1189.1362653097	1564.9484194989	2391.96019593322	2682.25820725302	1461.99389222851	2085.909579348	47.0723835670721	3146.96006258278	2133.16739514425	1562.69804731813	2639.13890207155	3067.0129380344	493.117830506594	13.1451424964557	568.494603681396	1694.71227346962	1945.22919607999	1684.2842654474	59.5104995639068	1126.69664396277	1653.43413065215	2884.01172970737	1264.95095174892	2565.22700348972	8.66490703098439	-43.3232830869475	1790.54584085329
1018.88711066362	2100.17879661443	2875.84007745465	2235.89193678989	361.285228187413	332.59789774382	880.967252761731	2295.35328897855	2304.06299566809	39.5392563883606	988.352928879842	2040.59436830958	2400.95848258919	2311.14660092578	1999.21812416937	2653.47965844907	1967.68744781854	13.9116096511232	996.993054446603	NaN	360.749049510239	1493.60120697215	3325.75872207209	1035.28030430118	2144.48445449998	3407.96369970104	2835.90714305029	643.399041083739	1989.08326391375	70.2163888490316	3080.26988476921	1785.25996321732	1007.12791470223	2447.6756124978	2164.88272187784	760.899194329317	74.4333147459582	1066.98091123563	2411.07888547639	2209.24239099469	1250.99466946427	55.6889225774249	1379.10399353252	2908.40904959732	2036.80811263294	588.715217361414	1534.6653156154	17.9424253073141	27.0930913121894	1644.47330767391
1173.05687021482	1871.78145781625	3579.4069507379	1914.83083999074	596.85744726388	306.550075164078	1000.85934151684	1421.32565167055	1911.55291842412	43.2423351299785	1232.86050245196	2231.83473270311	2236.19230840759	3388.76498855053	1947.32361235988	3892.5369159604	2335.01386522117	16.7613938965608	890.191469383468	NaN	1114.46577263753	2523.22395890673	2959.37549337568	1821.09887887016	1772.6375972625	2306.83870149578	2484.90573624021	976.407470383144	3846.32964745077	334.577240718894	2049.88120832028	2287.67959016252	2119.75561435923	2091.82985031717	3918.07008712987	755.989482685028	190.143479784371	930.181291421112	2011.94570873119	2091.82985031717	1859.92711427423	55.2942857055947	749.207670294804	2662.62230007792	1699.61709143184	628.97515316301	1573.65921634139	-45.4720143667657	-78.6790905269754	1395.0280480313
1628.83292582861	2172.14959060348	2709.94474455746	1568.0963067989	611.770632621998	1658.64908426138	1368.21761508294	2010.17578345609	1642.82038461003	5.5271826314608	839.979876449433	2415.68382016449	2166.05656100797	3677.45707434807	2053.25372999738	2257.40706703035	1984.4506716603	-19.8613720280171	1672.01711167062	NaN	342.200623483492	3374.04686627145	2846.18077935748	1149.79061970231	2734.51679943337	2843.92494137921	2342.00099121528	743.175824120069	1946.1014260298	1058.42918158258	1620.13283817053	1891.96131455144	1793.83236249692	2736.88792625166	3920.1614375374	1825.56752028019	374.780954379187	1095.1791802933	1079.63900284677	3791.39996726616	1800.7329092256	-45.9767168814368	1683.809022284	1884.41373027204	1564.59251010825	644.103478597417	1420.15712035686	-13.3068072948133	10.1926013552141	1479.76537644473
2060.69377009962	2252.92451913825	1899.39670481433	3399.68036685147	933.823861942126	736.069240804683	1627.62219755282	1143.60157673127	1419.5632651973	2.66906236186789	789.105336606937	2159.09695997976	1582.08615682353	2404.31225261147	2054.37405116403	3203.52595140108	2186.44750138774	36.0208118478818	1614.12921708501	NaN	1422.22762274287	2426.88891076937	2665.0726543352	1596.06789055869	2267.72347075618	2950.66738003262	2223.69898734828	996.657616466476	1258.5468510981	1090.35074782176	2850.20125122997	1552.04340715079	1565.58940204553	2850.59919560415	3064.93029931248	2105.43768996533	1097.08203106809	940.498167737131	2394.1738918522	2064.34830738912	1321.40463719454	7.45263318929512	2097.15271990856	1513.0465452023	1584.19503799559	661.55974435348	1477.47229880565	77.4535696472166	51.0597739335741	1564.6865802942
2090.61420666189	2889.70784509817	1759.04008282941	1792.19749521266	1421.93972359972	2439.87228376544	1469.46534801571	1245.14132731974	1682.80909252986	174.437891730892	1427.95766316187	1336.82235544356	1739.56401470175	2282.57559941683	2045.3284545478	2409.10741001364	2191.06598639591	103.291111548476	1776.44835702957	NaN	708.836205118945	2540.15821384605	2330.02502839063	1323.41928516062	2578.56965634866	2290.48383757913	3553.54244692947	985.624540799477	1062.44742580469	1334.71676824962	1396.85292523912	2502.87651965235	2391.03143707124	1698.94580691041	3924.34991961748	1767.83000810254	934.553380778377	1691.16855838872	1626.72849920898	2746.65228633266	962.808210994263	-44.6918055003174	1810.62464448685	1753.18450671635	1947.33217238064	1343.06192303498	1723.31563507569	-35.5013834570373	51.8076259541236	2281.63377420496
1231.56126056002	1972.39375686147	1817.59293673878	2411.36465392368	1462.65677060033	2390.35597119274	1775.57557127691	1599.0891802889	3087.65530495057	253.591406566825	1797.85589686148	1207.0163712254	1693.01191449352	3170.32536673345	3103.6161201838	1761.51653282037	3348.97046766304	197.80656708859	1658.62600000649	NaN	1166.78663985224	1444.93027800844	2102.97742193895	860.376371802127	1749.07921566704	1491.28755103447	3054.99751676625	972.877558779938	1213.14391287828	446.552910155106	2288.40651404308	1992.17223275477	2273.70786649824	1234.27871016073	1676.67466469857	1444.36121118498	592.915730843308	1764.48692703146	1413.23787769991	3926.44705661966	1661.47969280273	198.613693823066	950.747627260724	1669.53005600466	1748.88363613799	1472.87118350032	1107.15468375541	7.7050807486762	73.2580382501234	974.89871686652
956.949042784393	1917.12509900529	1663.80676159218	2251.19557017892	2629.51378587886	1612.92185538692	1996.77103915265	902.198037581362	2550.1550343232	468.352594805162	1426.20027891937	1292.33109317608	1562.25508402173	2169.7727079939	2678.98531543253	2182.22012728685	2388.16833740647	292.475561903485	1914.0348207025	NaN	341.133655503176	2998.09188276074	1540.61224191417	1379.92737467798	1382.19054182215	2140.35153511967	2831.74909766412	954.451951573705	803.951336486287	859.398931518494	1705.82344343871	1533.82274048166	2912.09153128222	1664.39152363498	2110.32767112025	1992.44928799447	560.115726994384	1276.28250749443	1258.48954400374	1936.84627708608	1044.58073095744	19.9204059458753	1271.38756694315	1237.99975860008	1890.78897689396	1893.0915843659	1364.64316955656	-44.5526032683357	3.80215364232255	1741.11949121812
820.43498235934	2162.82264558827	1648.22226355904	2511.42290438226	1132.51521404158	1663.71560839433	1088.24851451219	157.412013817141	1492.56989993416	297.379425301972	1791.09414474165	1077.04164708857	2390.32962516109	2576.42762288847	2074.72859829538	3019.23646852255	2592.28267106974	279.710643487144	2687.41296015737	NaN	968.272735930935	1729.31504863197	1978.46580576623	2038.48848816676	2013.57341245333	1269.51865137509	2215.15902504379	1487.52556386758	1631.9197526613	776.879654314157	380.50344978237	1557.17452552102	2066.80107420475	1993.65704697652	3129.5943708136	1842.34708023622	589.589561489343	1119.17444508038	1589.7929445741	2430.89834792458	2247.37943323398	52.9084029338431	1503.97932055353	1452.11419641303	1265.39974950724	1921.20543030597	1781.74587428374	-13.3637001345697	-42.753937147518	1102.88902720035
745.803850161586	2275.87377559205	1638.16011636777	1596.08872912728	1762.15999455027	1723.41003261824	1858.48132849561	450.069422424193	2932.76834869552	202.784293584475	1937.60983241356	1402.00775025851	2055.23439591033	2380.76222122987	3073.28477873564	3170.75931219799	2222.08274815162	784.900091985807	2554.17621680824	NaN	494.743341214159	1208.80097006626	1649.70322026224	1120.39383506552	1547.69498756908	1149.86288006577	2712.85568988648	1215.60151891247	1061.45574506503	2103.07314334294	923.17791852542	1123.79410948863	2163.14465815113	2061.65113042167	2199.67389674449	2325.45270799028	888.457616677757	1206.80044868038	1963.69948980548	3082.35174911538	1530.5455409421	-16.7212185053574	2387.83055382014	1647.08091954329	1157.86309254424	1287.09044307229	2125.9144058749	-5.7599700230674	16.7394347563699	1242.09163351342
901.492944791146	3372.58526132915	1870.65734504698	1768.75663096293	1735.52813723988	1827.460303207	1990.27992244998	253.687932997051	2607.65721294447	682.876750550255	1383.59318737181	795.648302101225	1614.61063763642	3358.8280298343	2214.2712264767	3668.50494491519	3336.14107634852	568.332751083361	2081.55254858488	NaN	507.077976671755	1331.74873587986	1851.27997070422	1375.98829517713	1947.69952301878	619.378396426366	2039.58168463619	1233.62766205386	973.294870804533	NaN	1328.34569285699	856.457060352766	2118.98602183642	2204.31926838602	2265.56731457559	1170.89768904187	727.684554797296	1559.54438213574	1153.08007560491	2392.51781031399	1899.07219097914	214.97183294674	1713.10500466692	2467.36943113823	1546.77410510817	1241.83412258378	2223.64846025699	-28.7491379344921	-20.6636080948304	1438.19699011842
813.535458768119	2894.53139455877	2123.29967394626	1627.98274993219	3161.58145873638	589.700965142075	1472.84993256761	596.073935272384	1648.90492668367	241.113226409473	1336.67096981352	1286.27531361693	1502.10018906753	2505.0235215329	2432.36611065615	2264.34584800368	2918.26254589439	1414.02708633677	2181.47098872239	NaN	649.989000085997	1708.0625459786	1009.87023833488	1512.79575424735	1188.10794939189	1638.8109512367	3542.66217061642	1674.00438463013	391.146973837592	NaN	580.7374053441	1781.85522890029	2457.34209564504	2196.71366377763	2601.13752834695	1548.29854207145	224.729530753685	1230.77567319472	1604.00430854106	2613.39279697026	1597.72830912991	54.0164006337407	1182.60278467289	1374.5549770402	1449.71698007559	1336.39580626838	1329.45777521896	47.0783695843197	-47.7413880911003	1433.52824096028
1161.16933714244	1705.47576140161	1910.56066667238	1784.18402234336	2124.51410838729	695.571173825023	1430.55113163323	161.65163707458	2013.21268539159	1241.45485352944	1481.5329290661	1253.51356965229	1902.49174644546	2928.04902550509	1998.63912419485	2442.89251222945	2223.60631302056	822.674273515016	2897.37168157432	NaN	376.148489633688	717.007866642335	1335.09953695135	1037.41568103046	822.674273515016	1429.40396459041	3001.90189052363	1266.92766154962	623.839636926638	NaN	1360.09589126532	1186.25760899091	2152.02584384874	2175.72546472536	2559.15828606338	1325.26254995527	621.9308340707	831.481329453107	2023.0211143669	1666.33942009897	1796.96737257104	549.070164272309	1463.57739484373	1869.89643019889	939.182742376829	1648.79404913668	580.325474684244	195.422114981713	72.1372794679702	1023.68784089799
1321.67343469097	1890.61247660848	2444.02491699219	2126.83862851575	2261.03282748655	593.032205568534	1881.74013287488	187.395960441296	1979.79096081514	1152.7004894064	1061.10625285119	2083.99997246479	2675.24899645591	2984.47361883975	1917.85007503937	2210.09128053691	2149.82363893625	1201.46112771076	1589.22085951878	NaN	560.122451054665	1013.83545102945	2119.12125547931	1237.8491377338	925.139676598292	1680.19088457639	1692.69926302181	1250.92607883583	345.205766856081	NaN	2973.10236570755	1216.24375678262	2671.76415770424	2310.83825746286	2561.74604807544	2876.21714564322	72.7407651985661	1051.83872145569	1200.15310435113	1926.11297852355	1403.30034614942	305.848141919487	1006.9659703874	1049.8442508061	1141.39517386224	880.648874018798	1718.51365084904	44.5224058541746	-15.1595249988789	2055.74553197989
1417.96328258676	1032.96009010891	2300.0311154971	1307.01135391879	1472.32972763406	617.999876890715	2524.15401140639	1003.46478680289	1693.87272235831	1170.30422432979	1432.08847334405	3263.48058856538	2236.10089432075	3374.44028335889	1619.5606788532	2280.77017964296	2629.01477042035	793.333316420554	2474.23939674151	NaN	706.841195835318	438.260400333798	1825.54849235224	1914.31672137393	1056.22384083094	1789.13075736899	2471.96328830505	1325.37366344157	766.020015183111	NaN	2250.04271575083	1072.15659988611	3237.87377717168	1607.09850500026	3943.29400943768	2093.52698634444	73.0637301189576	1000.1785649745	1844.73443740006	1981.96082089853	1512.27202758931	484.384815163658	1501.83073536377	1571.43935020072	1986.7707520612	2281.44722153763	1219.91584527412	105.01786430227	8.72594711115342	1521.55317623424
1285.67669728143	1744.10505188166	2268.02317142478	1146.92719528378	1755.20501204147	1219.07693632256	2546.63217143606	307.077779102478	2778.29702108317	997.920847193969	1075.3523834427	1561.35883436557	1984.21190466004	2049.73371661047	1345.84120779354	1598.69579833943	2075.93036337874	684.091130734251	1364.06496206711	NaN	465.40607945132	455.155217672433	1459.7396720034	1580.47204406585	1236.49868215207	2036.06590090529	2701.23293189087	1136.83752596844	852.660857764844	NaN	398.205985567503	743.318332123378	1668.17386150744	1632.68773050626	2905.13070802961	1400.52269601077	19.8104475928893	861.408697639035	1798.99826002466	1294.48578121716	2182.44768479981	611.049794989242	1037.29002082847	1290.47903781199	1428.68772139474	1803.82557683363	1810.79408188822	20.4689916125422	-32.3755050514496	2439.12095431063
1976.13699139704	1760.7051993012	2772.34624362756	1215.46288013079	1293.19600099011	1136.61928611633	2632.42662608078	195.58598278547	1719.9160710262	1184.69707104549	973.137199389878	2301.29358845903	2698.03703608333	3300.21073878412	2294.80430767085	2533.04687468069	1881.01458602219	498.295764094309	1702.04768161768	NaN	714.87991592143	14.9711305432587	1607.43460476688	1228.9822973637	2233.24881188841	2192.21181470011	1853.65658789666	1303.07687562035	340.987274872505	NaN	1639.35226924667	258.913280495911	1203.9041324153	1420.44463651327	3947.52525115301	1428.2615009863	93.8110659467605	675.609121725507	1477.39607767395	1864.88921655154	1558.85538905238	414.764258463309	1835.57661779242	1001.92484885709	711.251289256209	1553.04191786036	994.948683426669	24.0989943597238	35.7259367437591	1030.99220481718
1715.10638476382	2604.97789920009	2046.16969475384	1715.10638476382	1753.98965942708	1055.2016661931	2770.5095541951	377.574935138423	3192.82191543286	1338.71784950457	1281.53314521734	1252.94079307372	728.38110182355	2211.71145556789	2396.52916550868	1812.41393409087	2899.64404256973	664.718772359783	2752.47438465391	NaN	825.578631011954	127.378393457852	1447.34191445474	1578.53967151148	2922.46104379699	1843.21688574767	1739.39953016365	706.35979959953	803.902479846059	NaN	789.071429048341	54.3639895306253	1187.228100464	1947.59941044152	3866.97010388139	1915.20025438229	55.0418116713605	1252.69337358495	1582.27099556676	1510.76940978088	1574.07615048471	278.573335818739	1260.96720426266	1384.34842470704	779.082060262916	2874.2348602618	2225.90146603992	193.603250041007	-22.8958726255446	1848.77396204012
1190.44257992897	2209.62266583001	2386.33982358166	1406.05974095928	1428.28831426138	1121.53400269247	3292.15418564202	454.155295816242	2064.04087462259	1832.95682024847	1735.57139733366	1813.14961558783	1507.23834360686	2257.5041154317	2288.33231216641	1434.27708410836	2093.08706617988	492.304406103143	2307.74265825864	NaN	704.676428053409	67.5603622026114	1742.55905145552	846.257776020253	1722.00692029904	1688.89515343583	2312.30979851564	1196.21489821249	421.513732119721	NaN	1459.39635552183	-23.782442937288	1275.56896017778	1539.70275881581	3421.96026520189	1380.98508309917	11.7656975154679	1104.90574576107	1177.5582029553	1310.56808612629	1384.24536954816	125.768742120353	1593.99147411946	1416.87254137037	1406.3852361418	1064.96518814518	871.532669484981	339.59324316943	5.74736006010832	1492.61419024334
1293.55460813025	2306.5019188231	2736.80994213609	2289.82331326833	3355.03025469946	1903.99157143472	1781.68179736643	512.113806416321	1318.11574439717	1950.14458647506	1750.29574529538	2075.66947845568	2309.10173371789	2699.89629269674	2313.65639156334	1917.13199602106	1863.4240807747	451.020181955512	2760.46053754902	NaN	626.999308507417	8.78692237377591	1186.93289299075	1159.50757456708	1660.01963579912	1918.27471762205	1700.01489183364	883.540307928863	954.960407990513	NaN	878.398060724424	524.154364418641	3019.85834097293	1103.47159749061	2823.33767316397	1813.55934654951	104.875755113302	1722.98122422861	1769.94765802463	1913.08345626012	1462.30035576834	109.112420018419	1108.83833461987	1525.29358726015	1456.46764914873	1056.34397504337	1457.63419047265	214.684409833392	144.10865973609	1331.64772748904
1234.34710595263	1793.87717383275	2863.99233347622	1467.94812832803	3036.41213570568	1101.97319327324	2166.52642381254	488.613018797356	2489.46675986781	1432.84851224305	1021.32930944029	3855.68847733883	2547.86172037262	3928.70899740456	1626.52207091827	1123.31181376279	2089.70423943637	294.158549131611	2611.2130513975	NaN	1442.39286318638	90.5871269187145	1095.86398155431	1004.37120752604	1710.00922721906	1593.35594033302	1762.61757228531	-5.48028581096701	856.83910940546	NaN	564.062232515002	148.913770361735	2085.12960073496	1373.89655241376	3956.01129080894	2284.57306760166	5.64424519655446	904.014320990025	1573.03711716001	1001.3470689278	1971.45673925052	2.49645617509827	1092.08123915812	1400.38818739768	600.425083063957	1210.03200344674	1148.13704792895	72.5662171386364	-1.00703187307863	1389.87772325315
1927.38534428243	1937.40112943714	2943.43110497633	1859.50057823388	1675.87785039763	563.01283320826	2679.68209590245	649.198117447777	1662.38528093801	1361.40585152252	851.504803520091	2214.73214590929	928.12777181451	3435.77432245226	2085.14715890766	1016.09142098337	2722.68896407235	253.788293084469	1349.16981470496	NaN	1985.56702057852	101.556587362916	1248.44507708469	723.074002451661	1510.55831475563	2206.47468376844	1405.2551799708	814.069646097251	1327.42242817331	NaN	1628.452041743	452.948569742741	2413.64715546469	1899.76986316011	3858.52122631701	1778.88692189099	454.771000396923	1212.52795631534	1956.85347431496	1461.00955781296	1122.05190731224	244.04262034367	979.419240188184	1304.43466199546	1296.25082043916	1138.41959042484	927.977950405738	346.925199908562	488.388746810289	1262.34633399164
2140.05605876095	1935.20064747018	3156.53970282874	1966.37429701443	2923.85067587347	601.41378482701	1240.47360048409	731.660277701964	1202.72098996027	1610.90006147216	1873.45849125548	1982.6739725519	934.646626778144	2089.7469077638	1110.30982117796	1464.28182089144	1793.05193065768	34.6473366117645	1299.32399578225	NaN	1615.49316057487	181.276514486603	-66.1602231771869	844.544436279817	2054.23515374723	1526.14100530739	2407.06161300856	1315.93433233838	938.478753355885	NaN	1766.70450025829	746.02795739516	1663.60585956505	726.265679452856	3553.77646337077	255.947054009085	533.659004271121	1544.84404897523	1254.81422995157	1858.38979927108	1689.30890964849	26.1506835960386	1768.89705839695	1572.26751443016	1098.24986379593	877.041626833286	1321.79892866293	47.2181347353377	427.602669194905	1407.23914717231
2239.30004663423	1822.72962770546	2677.0331339043	1524.22462162815	1734.73748039162	1163.34543517649	2161.33232116628	1199.48294541587	1765.77620244636	2082.59133844588	1241.43059408479	2342.00442889844	970.978648719352	2536.89672785226	1703.4034689392	1391.56004882318	1712.57533423673	16.9267373558496	1699.96401945263	NaN	1204.683293386	238.197987658764	1216.14812500792	1719.45423320988	1630.02854655896	1991.17074264921	2350.01997241508	1105.51249985646	1055.64048230114	NaN	1063.66586443648	1405.31784676947	1236.78482192736	1040.58502776381	3962.39651843023	2294.23037211033	782.909934645218	1457.34648272083	804.196137989797	2073.5260532218	1124.77863757987	-48.1036214205462	1368.49443165788	374.883886570612	1129.46547977368	790.841131271059	1627.44246286576	162.218422026581	1076.73850509334	1348.57535233419
1364.72700460359	2759.8369730396	2437.80280300924	1710.16158145276	1271.12537732834	844.346529156619	1779.2484968226	1276.87551477961	2538.31180027047	1462.44582648054	1401.69364110226	2219.08668073732	787.544276187268	3534.40084486055	1851.12481224001	2088.64228923554	1841.94539283921	92.1185695629202	1886.69506241808	NaN	1295.76993849199	32.4523434577613	1956.68813534913	1723.760368054	1357.73101944735	1868.3362236165	1385.26927764973	144.900231117484	938.920009286137	NaN	1213.15516388485	1229.21914783624	1855.7145219404	586.295375135392	3964.52888475006	1632.04582784624	504.473528353085	1015.57985893845	236.591043682247	1690.32988308843	1362.50805795259	-81.4672774937121	1066.90953274344	726.736626748777	1171.30742458318	709.141476438708	1025.85418201995	242.283488211552	397.120810940157	1909.13072758539
2161.57806789392	3062.32510605691	3062.32510605691	1907.40687395684	1361.16176417977	881.803810701945	1382.34269700787	906.7255185352	2342.49173853644	1523.47498024474	1060.36024107575	2311.5437368736	596.140216133084	2038.13437802786	2450.40037287913	2223.02247042634	2426.2845347402	305.239151758877	1925.59380004618	NaN	1594.86230556939	46.8551716988892	2127.70749111532	1290.54339572096	1335.32995226469	1664.91307349677	1924.44542680147	499.888416737401	885.16764033796	NaN	1407.67746668149	941.437929328802	2699.59736698143	653.019538767188	3718.84081233262	1009.61469787246	524.062169908364	1217.06785647144	624.985328145705	869.44364476504	1478.63687862165	-82.0242722990427	1098.15966801344	2135.07749815864	592.031032914257	848.0311314099	1944.83889285454	173.975826196601	723.554019297339	1236.72852866705
2777.32859767158	1631.94917792079	3718.61411886891	1851.65681734718	1465.77436434449	411.846855420928	1327.48123089843	1544.76605789921	1538.13013441176	1862.18439804891	1283.20007376888	3633.97596919811	581.451164971021	2438.07681616121	1508.27643063366	1131.29926567318	2344.98184554597	353.209202629729	1487.58865938583	NaN	1174.9734494186	37.146030787856	1369.20863502324	675.018977595999	1335.87833690173	2351.87776929524	1642.74694374457	301.48977451015	683.064221970156	NaN	840.521147578653	1476.09545313704	2647.25316988929	1989.78540061829	3717.49618308666	1061.98227263041	497.671543031979	886.967414146604	387.726311420356	916.136557227239	1345.79291674698	-126.080357667161	940.204833941168	1405.74941594436	1241.1629475594	869.667776061896	217.199990678629	178.40460884503	927.273039996635	1263.4996825545
2034.62886596133	2956.2374472981	3133.64152046099	2303.52434792521	1235.75266228443	335.34330981618	1832.67831726647	1330.35929006937	2203.53739480233	1567.19086727198	1660.70613957861	3492.83079405949	772.587725068851	2086.40338638848	813.054972985075	1579.13450625217	1831.04354196612	1083.36832181055	1595.23828022475	NaN	1017.80295635075	15.9181613422909	1730.97008942222	1063.81373912956	1525.07183648707	1728.66955028328	1829.89327239665	692.851802975449	967.19109529407	NaN	1318.02331398245	1345.62978364973	2004.73424695611	903.385083967109	3970.93789372602	849.509293674966	58.2086237591106	1419.69474093348	962.872935748018	1272.65872992784	1591.62341714678	-94.9112385451977	914.891088449718	1729.32373446427	1046.70677682201	524.151726488981	973.737377901637	151.06625136382	598.298051198398	1362.1228882843
2289.19781684377	1928.6552081462	1969.95575465335	1750.05825027743	1030.08926386896	641.640880504386	1685.31685305	1546.45585485175	2185.42154138138	1190.98274328154	900.845811096503	3390.26498495892	647.252843652334	1650.10968748849	927.143475765789	1902.22688552555	2198.09044669233	517.309126445275	2261.40755122218	NaN	1326.61684434506	-8.79845119370053	1360.00222673352	850.011730247603	1762.92925555987	704.957999870117	1394.53882920435	1105.00697849056	1081.40696680216	NaN	921.387375353984	1896.47078511375	2613.68089642465	559.355920750058	3973.07820930025	1536.30933885488	563.847660603413	815.385092391322	902.974019531755	1091.62709337269	1790.87214380536	-76.6332813227956	855.352075949365	1760.23798541209	717.498363179652	589.070545300176	1594.10658797167	387.002923590725	128.379932539854	1465.6787700922
2025.83178881773	2480.33418426954	2379.82996905906	1602.5973714314	1428.39006506658	710.343283062863	2922.55273119562	697.94599682406	1442.58719636612	1690.80092954681	1521.26208500821	3012.76067813859	1513.50540584632	2162.48420502041	792.551497930373	1353.65934347524	1978.13665822949	885.877443493277	1683.18058336401	NaN	805.225391772249	101.248197464415	1665.89800085237	672.725592516273	2478.17937889987	2686.7225412071	1638.24586883373	794.855842265259	1196.96392870296	NaN	1178.52917402387	1804.15866094556	1512.65910258241	1805.82289728562	2776.49070944337	1764.25494699645	539.685600640029	1214.88392830995	817.17975527309	1701.34129250475	2079.03159821214	-92.5215309901643	753.216434049516	1518.74494075907	1595.41574651581	811.014426081517	996.203910755478	316.782616665023	-17.0302760912249	1179.03429371385
2432.55583188382	1609.18205904264	3306.20344431503	2858.20767374608	2071.70138327093	1190.23339579237	3084.99855011889	1273.1670387661	1318.62792369276	1095.75870734499	1241.56617973171	3345.51811017891	814.122981213985	1425.71851646313	1286.1902912	1105.14953610653	2221.37533821151	1177.79646330964	1763.58438424903	NaN	488.227217794375	43.1206479467264	1845.45631808112	530.892873453346	2975.51963012955	2001.12830494493	1270.04652959931	774.778986206656	1453.39353635003	NaN	1529.499841039	1206.62460902516	2363.20981513188	723.437641852291	3586.21917486132	1353.99140707336	124.355365804465	945.986029577374	291.828647476371	1304.53620980112	1421.95939564622	-102.540919154865	763.035169729096	1248.37183075407	1707.72940043465	300.134996683376	1075.96513365031	962.011392071452	85.217059197863	765.396905305859
2518.85771159087	1599.00724754186	2186.90681508716	1567.71221352804	1606.83100604531	1242.46739574157	1717.48130487988	737.393504426368	1553.99140523887	2119.84049411709	674.151547434096	2538.12501668002	619.78565458109	1374.41040158841	468.456761787058	986.639162132034	1911.05809905035	1652.54393941277	1840.6591537919	NaN	894.312676547183	152.238548658944	833.146379847219	1152.82683618477	1986.07336858804	1490.97258963928	1696.39902006558	1121.08960676497	563.091409511531	NaN	1249.76964604886	486.922058904028	2196.11612329358	1082.78397345851	3273.32143707426	1170.49543247392	78.6002183204877	1289.6930562641	685.833396119514	535.149607554571	2535.51765986728	6.81824897553259	1309.58905346488	1342.6903080254	720.859597352632	587.272391447645	880.454931840891	577.223796313199	74.2029457594642	876.908368852263
2324.57524756242	2780.78597820744	2455.40038355621	1537.38810448867	1886.25513380545	2466.58201911124	3192.27016663235	1437.7166660344	2348.09285363128	1500.99891322101	1646.43706026393	2150.47460803098	949.222126348262	2148.86930456951	698.141708521743	1569.04028130838	2892.71370891247	1162.46694228862	1786.18740555757	NaN	606.893714821286	12.0491989259046	1063.13368332357	515.64572112083	2778.36495731317	1549.40463709436	2383.34199724283	729.905250632661	717.777352735765	NaN	32.8398810348694	1432.74580970517	1318.39705810586	577.317141582937	3596.89901024999	1190.45876543672	-121.326800459627	983.45315297966	828.198943636868	897.950834790876	1521.24910858486	-20.8650613972659	728.297079507327	1318.86881459641	1009.97257640352	591.00986253271	2073.94850795681	954.939338564561	-36.2506977823523	656.102939546537
2158.09072036883	1581.98713233156	3067.55133604706	1039.44297660715	1415.30861851108	1668.12300860121	2080.90402604927	1011.34627164078	2262.24513010261	983.573206399624	880.25740370251	3836.42246797154	1599.02433214372	1798.67304540176	731.688453155305	1469.21409763335	1369.79841514885	1259.97876589271	1798.67304540176	NaN	914.335869812877	100.514469009517	820.700168868173	390.669542307306	1739.71723369583	1728.15727061624	2029.87230699362	757.12037193041	483.149246944052	NaN	1080.79933815902	2268.00754643324	1441.47018624233	645.411817987746	3336.61528122286	470.950698455566	-114.338218684652	912.168497530499	551.990702367288	800.738492151881	1240.49148152009	-91.2645007541426	797.362711617453	912.291831084179	1227.45828240531	328.167543485251	900.443468252558	1330.53903904041	16.555601013611	590.016362064081
2610.34213852965	2359.65649178696	2365.25215354461	2759.18674128312	2169.40399202689	1570.66818395842	2106.73258034122	906.80498514154	1363.68543271506	1192.4942187824	1233.06875974696	2268.55327778768	816.762853137999	1760.27334504806	853.219595799422	1682.75727208931	1530.03903879745	1314.84516461346	1468.72035421814	NaN	627.61311480008	-11.0267698749792	955.03175132733	337.217080282979	2336.43758883099	2238.09630224153	1812.33637912483	631.083983738532	-70.0315418286531	NaN	1209.5621401471	955.03175132733	1387.73341232094	670.779004492756	3985.96207996799	1497.32261094616	-147.882033506732	989.459986272474	533.397097153089	567.179533384155	838.115293480138	-141.657036871703	542.760196315963	806.088837161131	810.833497356539	1080.09296344597	992.316749830912	-45.5776679146819	-20.6682018887877	1177.35849745184
1580.61215461224	2086.67921007955	2519.97113588894	1920.97583793538	1774.30596124021	2421.44480650593	2625.21516954807	1371.64873779414	2225.9264826557	1426.15343766161	1858.8540141605	3389.43497370413	785.445129015442	1662.75599952179	888.108915400259	1286.43267763913	2552.03695707835	1059.48076659605	1534.22711112495	NaN	1134.74543097259	2.30171158415593	657.683250616724	297.570779522857	2501.08856888501	941.373139420574	1609.49177550148	1061.21764346628	1694.01978318589	NaN	613.68236990429	1559.70130522162	1124.32416975122	590.268807483535	2640.69408733702	1247.08086141462	-180.330583406455	502.393438346957	592.52202207678	254.539833089943	857.584441700369	-41.3506345721765	513.210370208905	1641.33232854301	1029.7714774461	968.021643937287	1029.7714774461	1000.08405748994	-12.8507114142622	883.709371261791
3791.56680494307	1795.54356584648	2893.24433706683	2230.14346302351	1724.9770876966	2054.2873190627	2121.49348872925	1388.52662551749	1337.32626689801	789.705039924515	1632.84138023432	2461.50805397776	1562.16262431396	1601.00173120338	970.570405216981	1431.80508856732	3518.94997478332	2310.23697293808	1384.29096289555	NaN	629.859357716979	7.54019952820002	1394.72089292106	112.998380897248	2224.4797705061	1626.49711571018	1915.05851308263	538.88719027225	374.90551264895	NaN	806.009287036708	1290.42159266596	1096.88844663705	641.558012552634	3951.95021028697	1494.7983576956	-149.689969336881	881.637528425094	682.134832136712	203.102934269128	1187.38238876651	-52.5689089200739	419.397213018155	1259.90111279228	560.868166445482	1073.25456079152	973.392711313405	622.092990827897	-18.0927942192965	1083.95404466417
2014.02320575477	1357.35822910917	3571.64149506771	1801.11135325875	1689.05248352401	1417.87001876593	1711.46425747096	2367.71701080752	2176.14983617978	1635.97495423529	1365.33063194146	3490.38975513751	1042.33946541795	1902.17641061598	1326.89283519165	1148.27656378975	1882.45903000668	2144.58420751858	1225.98624030876	NaN	864.114313832164	68.4600139509347	1058.96842808879	307.388273098942	1126.23949134406	1495.07049332982	NaN	1180.17232654009	-66.082112559594	NaN	1771.11382186004	1517.10756577551	2062.23514732679	422.256557470098	2890.70637818071	1040.21475836065	-138.190934943412	629.746172367654	884.59754718748	NaN	845.476906101223	-45.9598909384533	563.406784741539	869.280291869973	-79.2846310147029	763.355225199036	1070.41890161591	1338.20699151434	-60.2419223997032	907.365709099972
2427.75951676397	1893.00674719441	2996.144535992	2622.82656478306	2148.61184459873	2417.66984186643	3884.03592697544	1317.58652126161	2483.32728957796	1199.45217953931	1386.68396641994	2309.46920176023	803.813582261768	1250.82605915037	1312.34911265308	1453.96821694236	2603.17242387989	1411.01816072348	1264.75580711325	NaN	765.606505110076	-33.032378094998	548.534599355208	-46.9621260578772	1130.10157680541	837.576869584952	NaN	369.769500498259	889.813424445749	NaN	1059.29202466078	1104.56370554014	2184.11917266327	641.61523890414	2884.45401049762	1255.34979209672	-174.065058813207	1192.17123515043	658.538066657612	507.360805393263	1204.60050922334	-39.3359824467061	1308.26188352918	1154.55708714466	567.142632744918	1080.68346407614	1168.85520773857	354.458088910527	-2.3991709124422	417.012366508877
1940.11946561992	2099.38122732226	1360.27206561917	1789.83019753462	1358.02894221491	1012.58793795914	3025.79119328092	1332.23183871273	1942.23973611636	614.050694420325	1436.50192720859	2045.9522305561	1356.76597718234	1485.98955089621	1950.70169253824	926.01142021757	2624.53429791918	1027.08631102471	2034.3498780338	NaN	850.495697200741	36.0876689730897	-161.414991224771	50.0290332223505	1539.43144718504	859.789940033581	NaN	228.362317577478	644.860574524144	NaN	1187.41199989121	3156.6297000993	1505.739816916	534.980175719013	3996.75391778219	1511.320014938	-123.061588748816	752.822475105447	65.4340796321919	246.028731973277	1125.56394049591	-48.2042329162615	1106.47827913961	772.479205404443	-26.7328638904291	902.500273394205	1236.49934712938	1279.44208518104	-85.1827017940839	737.886444196157
2317.1554681874	1503.67006031937	2280.12785651893	2197.09624247447	1960.34393756391	2437.21469390034	1919.95017938012	1236.42159285676	1163.88794881833	1547.75831111405	1084.10094037605	3172.51193757503	928.432581247403	1349.46558673927	1143.65883783218	1207.61008749258	3192.42432695246	1665.73358505977	1052.9643383138	NaN	789.020089715447	-3.9754060734469	142.531093148548	177.413592963309	1144.82158782601	635.5370905305	NaN	111.136843315264	-123.738655437459	NaN	1297.14183701713	1741.31233465842	1318.07133690599	409.048075270805	3998.91834966025	1436.66114532252	-179.288638462099	595.373522038423	677.808416668945	282.57262049521	1251.75140814204	-90.5301275265639	316.692295661152	750.187133248076	14.5595300702661	901.850616370773	1212.34278654323	453.428270602482	87.4057699953414	1073.81551062013
2646.25006970563	1932.31692051707	2865.1446673342	3027.91244505801	1153.27666023898	2545.22179387706	3890.02039879515	1648.54940724303	1847.30727504211	2010.33339132675	1227.58470971352	2747.30076631211	723.990336806861	1407.05499155606	844.977626139689	744.897598342985	3114.23407036727	1748.02531881692	1660.74622480817	NaN	1017.2083716503	-10.3574951460923	857.778559927639	179.329069166265	918.292065107041	1119.6158419539	NaN	2.44343864185822	996.261389088194	NaN	1373.30707520601	1708.45879619962	1468.73221798891	151.944171624805	4001.08480960602	1350.63457869791	-181.339212057161	993.625937194515	702.144198245542	NaN	1581.46773598196	-171.209324879815	462.432450192995	449.281394483937	-87.520788549444	577.205300017504	772.080034615369	820.499830635084	-37.3076667512213	419.392631508804
2506.20660449842	1854.8524631409	3422.59449992556	2311.92338647282	1425.85714935025	1789.71704900515	3762.87088756579	1702.5417576276	1399.74446840406	1553.93644594225	1657.84843080494	1517.06445131355	626.54991437199	1578.88071253726	1776.87871583438	422.339434454661	2153.07492209891	1684.86787900807	1705.83237347483	NaN	821.82952346003	-31.8912789916766	395.551469302698	202.212242553744	831.147076556365	1071.07406878699	NaN	96.2250760829315	770.582981430187	NaN	1974.8767191315	1448.43496918857	1251.60166002849	400.975319425759	3611.03790686512	1807.07315702243	-139.309862544668	674.508821594887	677.899732778802	294.726768996428	1660.58057480606	-50.9913423814708	867.033595019114	1171.04706842165	-61.7634733288049	474.449267160715	858.655270948965	713.231503159954	139.316304354765	402.635060845154
2566.02660487117	1225.67584680826	2852.52236623416	2288.51894582546	1697.55121846494	3196.31727986974	3217.66402287326	1397.70933041593	962.78787070589	947.135170356428	1710.76333740517	2399.48215278149	1431.25083116478	1549.33329401449	1050.42711238062	455.936101555208	2269.71651889705	1191.47301887057	1848.91013672455	NaN	1282.3951734674	-21.9880444024755	684.407156695954	240.287401549912	1522.52291509491	766.003962103363	NaN	880.239489673736	412.806361554148	NaN	1325.52491346846	830.115737780613	2286.03587997853	505.493305046729	4005.42382511311	1117.27437495171	-142.474445518065	671.725869327749	607.268344402456	720.351721464374	1597.27979782469	-35.9477966170738	1570.91809050428	593.138400801801	-64.7060227847938	-13.1808675676288	1115.57950951538	524.837613653466	288.780507193431	649.456593713586
1468.17698846713	2302.18619249038	2100.98990203194	2112.22991825867	1278.22071423542	2081.8818744465	3896.02049344047	1551.18030352853	1082.41659542049	1057.80370382532	1349.24271566815	2197.82809180167	872.088249061754	1202.40900527874	817.416223771492	237.593761925721	2318.88807164978	1996.89410893462	885.081621733373	NaN	769.583787281197	60.2637534738954	123.262572265991	158.261916039378	1099.74426354348	1072.91143331721	NaN	880.415042563588	508.255353773244	NaN	840.749119620417	1623.56777535183	1890.72943282201	800.178565801854	3280.12913466891	896.344532204089	-132.065626144522	420.040157435371	949.518654802972	576.168432300176	1039.59261421081	-40.0640219497231	1212.33767599649	193.861582551725	-44.8624958882143	228.650518605787	454.178793714875	688.104398216324	91.8940113587862	608.929578231218
2276.50815654646	1790.72809584727	1868.31796665339	1911.04862014082	947.359934911175	2740.92289050193	3336.90305756344	903.296124600235	862.994610715531	1002.9304228152	2026.14108088795	2750.44884431582	972.704287401669	2147.46138083063	1201.68709714414	66.7579567203449	3388.64417534759	1948.96554351371	1051.06378529777	NaN	559.494682295283	48.0759955611056	300.282471210837	94.780898459204	1215.69856801357	1061.57238844984	NaN	1039.38755957324	598.026227186214	NaN	1471.40791138065	1331.29320268636	1604.51688464024	422.794627284829	2460.20625486919	735.19774351443	-190.692651687795	469.202336579806	803.111464433909	20.9717785112468	1278.09008070671	-121.052355543047	1388.58029884832	289.683020592075	-79.0180334239552	517.869340667142	NaN	471.631586336142	5.05061081422748	640.369365128494
1711.94206536742	885.081349401098	1977.4374789294	2679.42535207631	1810.94035517019	2797.54831150008	2005.56199307791	630.968263902692	496.543529767848	646.651149551757	1894.00066171133	1462.16120330314	716.10392885476	1333.01600310143	527.84923005293	-26.0681145406706	1890.43915367347	976.592395293315	671.58727516899	NaN	768.581240572511	-28.4053185262976	27.6875771287505	250.89055775613	952.051753444231	821.168330249119	NaN	NaN	388.785592908123	NaN	1488.44006814563	627.180399442077	1349.37643100082	298.719872955694	3574.83085256592	642.977646132848	-216.534359924587	623.726389080178	444.802941178894	NaN	1550.79546745445	-151.726293293247	514.373322140526	366.484779363714	-11.0518257738403	68.3030020576201	586.514074714581	381.514102816642	23.8162046369529	675.487669555915
3033.17290928676	682.064664392175	2445.67721573244	1872.81264098311	1136.75481802425	1787.27686950777	3098.45020857057	664.303045392773	992.734558103763	867.190771674989	1343.02414077333	1869.2992097761	629.554318791952	2700.81470751529	1291.46712303417	-60.5708916215737	2689.11887693868	1617.7807961215	1318.36753336037	NaN	1600.23705025659	44.6915835678874	24.8086715876559	-47.7054779873062	997.901775561341	1117.19924744273	NaN	50.5394988561908	276.269028984702	NaN	1535.90998208525	822.464316912239	1910.17656053667	321.813192966291	2974.07002865913	862.234598615793	-185.752403953995	1019.71588873169	1572.59984251986	258.367493351256	1071.80017643534	-129.506623085623	514.480488882029	48.643082654961	-70.5246259147541	32.994797691261	779.297619036951	437.442778291506	17.346512727561	497.628489690352
2083.36574160943	1124.0467856578	2006.80037892785	1756.83698899679	1682.52354874701	2390.75315355168	2262.39357493843	922.010365911792	311.833778381922	1321.31710333943	1672.39297079687	1971.8730238676	586.637572398132	1904.19468817886	703.194206990037	-81.0848596732324	2370.07986509227	1697.00454668722	748.846272064466	NaN	696.170812363201	5.53700739106897	154.198860325748	19.5837966447395	1229.94880400268	1087.1397799237	NaN	-3.8275187780447	168.245649579419	NaN	1682.95775743355	1108.2099638042	1409.04536698698	757.519113309508	3081.17660241445	1529.42679627559	-220.684015030768	869.734767661406	199.841315924322	222.511145086321	1072.54257791998	-91.5702061777358	568.816756229666	190.419847113016	-107.236320249444	120.52487663924	967.700122209319	486.26838592874	-24.0854070996072	341.055559340981
41.198097639122	1167.65027993421	1922.37324207192	1989.96037300962	1106.82186209027	1929.13195516569	2981.2382934293	671.61578631502	514.483910367865	995.980873091647	1103.16725989846	1506.6594699199	442.652195649165	1782.21929152132	577.865750265638	-11.4239688507114	1822.0519961932	1274.93808202355	1010.16775096928	NaN	532.175294906716	19.0363347219031	21.3794349967196	177.195603272017	1017.19705179373	1048.82890550375	NaN	31.9233862333938	545.062346418207	NaN	703.22161496832	774.686173350223	1045.31425509153	1242.39787829451	4018.48984294923	692.395998042243	-235.236039166729	1043.94359160555	1782.19353808848	366.930967872347	1105.86110107085	32.1114372349793	579.844411820917	605.180078046258	-180.225574939305	251.687211187932	958.672944904584	350.616955496406	57.44710346032	467.643604251551
2385.56702397984	1172.97573508994	2035.08757152188	2550.10078622698	2094.81558110475	1366.81003033999	1612.48373013367	583.74707504936	1448.52936053451	1158.77114020312	1533.32294826715	2357.11230723255	322.066201649308	1488.84829671134	489.847487845239	0.899908857957018	1903.92609757824	1555.68285786788	945.964054334574	NaN	854.506233804579	12.6252704643667	-91.7304478326792	193.195839203075	37.2485298378269	585.995453017798	NaN	30.2133128739811	765.393485595866	NaN	813.467468182145	1011.62607933047	874.439348535476	677.132157689793	4020.67468447887	707.765224613209	-182.862832234237	1052.67086701018	223.308944009566	609.058675637759	1165.82815830472	-43.2177142888508	409.721548670778	133.126638756765	-136.221242949895	63.072032752342	444.748851672989	578.214954491759	22.0055395773357	246.663414005311
3073.52474709837	1176.05096774231	1652.95614223287	1138.84559951965	1096.00305429354	2388.04402348074	3013.77067086197	1477.98209184894	1097.00774070601	1050.93119676247	2615.84796362539	3415.44457376755	296.849221491365	1635.05450239686	1087.01886677038	-44.2581198333109	1584.59297706081	1259.526871989	1872.10631909183	NaN	785.423238599067	60.1855023738768	844.099430850296	-44.2581198333109	1505.96687944416	812.414287034633	NaN	3.85635781269692	602.353518775233	NaN	1644.44269315706	473.265895822529	1244.27106200368	757.201682159352	3345.21161387407	975.139360619538	-225.788055062116	995.571017975181	2035.31535896232	743.58057725559	1372.24782262484	40.8977884742322	1050.59558912433	887.351034528209	-133.2297364283	225.908283683173	842.609934379641	441.14925196547	34.8516938595609	772.475236849455
2335.25473092598	723.44611362872	2007.0277836667	2008.15571132051	1114.83700950146	2232.61331442909	1956.27103924517	942.952074590821	1604.18356287296	1315.17592258638	1492.85377147852	1691.89794397161	711.296145022587	1561.87326155154	544.744834888995	-47.2098152702658	1417.408138596	1127.30337949017	1728.65413520752	NaN	392.058119570138	45.5767271158088	191.216363266103	-23.7195513750571	947.602860691826	1092.06798364736	NaN	84.3356625429033	54.9728326738923	NaN	2150.30437212652	314.540248715949	1191.901605202	334.264027832214	4025.05054092711	972.486187942778	-193.802350195209	1530.07885807496	1239.35844350502	412.622264571767	1130.00631239418	-121.757161054716	1475.02815952468	542.86387078614	27.1470045489731	326.165938728739	502.913972697346	674.819594776402	46.5166521071766	478.701913249591
2166.19202652871	993.763296413655	941.855960912892	2087.20260294059	1518.47875310615	1693.38390533698	2468.6086768375	1596.64094638808	2274.05317721704	849.462007400664	1283.81602916142	2215.53916392284	390.352056938516	1160.60284867311	1291.08381643423	-29.0074159597196	2097.47970728217	1372.19360720465	1090.07259582927	NaN	436.49225280965	67.3839295935337	318.941831403244	-32.5339286019118	1016.01583034323	592.834313280171	NaN	106.175568657648	246.060570131272	NaN	1710.7388208551	353.031453611102	1374.54461563277	1343.62770370686	3461.43305139103	600.577973349866	-95.8891286514171	2069.63500905567	1043.68102356275	892.571521823488	1142.93956738001	-146.617998808483	892.057597266268	644.811597733888	-15.7230578795762	NaN	1155.05946931787	558.154298878177	87.2961085922485	430.289333433736
1826.51563204269	1064.49905279712	1609.76424950173	2012.78635141383	696.473267857774	1615.4088167554	1896.50826598821	777.245060284682	1408.929132579	896.600696047958	1786.70097973541	3274.70543880305	304.326503486794	1851.62033061999	1579.84954506482	-91.9525600169585	2372.80846049418	1512.78922135641	1248.07741724423	NaN	742.183747163185	79.8159884291641	895.128345094664	-3.71529197956677	435.118054393062	979.83612241056	NaN	138.640833787425	696.300367783741	NaN	1161.016646114	438.647545114557	1155.13416157818	998.999860981465	3099.61632247317	1013.77692483395	-112.690019613172	1201.33196603857	927.387936157884	373.816390299409	703.311533549235	-113.293608935898	1091.59332492404	493.396690087232	-143.628123887055	NaN	778.541130628104	660.843212617616	-40.4907730531227	828.289735148001
2681.45483557496	107.536292465991	2094.1631978318	1330.68406876569	995.250191054691	1950.72850938299	1718.07066827704	826.62098364673	1718.98685209312	946.053789272131	1916.72701612386	2115.59390473597	452.548422631322	1411.05929403653	996.582364072127	-56.0948387352036	1594.74793345258	1592.39295089596	1015.42222452505	NaN	268.892754077798	81.6716408268296	602.122785838955	-4.28522248965262	708.097000886673	961.257625722888	NaN	25.1520594680468	742.244247957604	NaN	1027.19713730813	755.196652018992	1037.79455881291	1284.07420610019	3599.48115757459	1530.85382715615	-138.604623121062	1530.85382715615	281.034456001753	520.990677397184	1325.6010736619	-151.564348837976	789.88565316647	197.075845452703	-185.578026329749	NaN	NaN	964.20575031181	-0.932348517264335	997.612040705516
1723.65084004706	1440.04569599573	2827.56408999987	2009.51578604303	750.806102882922	2011.77558798766	1885.22667908826	1082.38479471156	1480.37589466808	633.658285412145	1501.79751194619	2616.84906394901	260.4711633566	1929.04159418167	1029.85576005585	-95.5996417661199	2317.94241365941	1073.45979133062	1527.17741405466	NaN	360.47495562142	-49.6386358278407	552.568390696792	-136.846698377396	752.911237094419	834.226862985221	NaN	15.1781674184505	566.710238677801	NaN	1098.20802529739	1256.12532775199	1113.52836061015	744.534421701507	3777.828814951	713.814636023437	-215.743323198183	1363.48121462263	301.941953969304	662.614993226652	1217.18674628823	-149.789456665244	603.020391758422	652.883402720248	-146.140943668037	NaN	1237.8616532724	477.146693354788	-11.1459627713862	776.932844625278
2254.86974752094	1676.10731231102	2452.68893924307	2027.66027588579	1222.818764422	1713.41035989291	1656.89059082944	826.284480475364	1380.22255166538	1101.5612409038	1306.32653605856	2006.36436329564	69.2733892971583	1484.26166701739	573.69919161374	-40.8125307765473	1709.54331572477	1347.44139869249	1034.8778546744	NaN	410.930251709978	29.9565735294358	-90.3509037907355	-67.9406874271742	767.134743383427	151.443535921374	NaN	59.4437003235955	397.955915920548	NaN	1056.10858596619	781.288564244623	1043.13425017676	1318.88773612183	1680.86933339279	897.714179548715	-127.900346052314	2928.45370637695	1137.89693748636	152.123153723328	1064.69025575566	-161.403759286456	1828.10728398942	570.356422481478	-149.228049107289	1630.86077908692	1250.97862149691	1029.98948174503	84.5455863327166	659.239106789396
1305.08755546791	1385.38076130713	2224.50130683808	1584.41744057053	783.747162624557	2867.97784377488	2378.30237717798	700.806415327669	1323.96710533007	1028.19156043763	1117.9402467695	1051.89876060076	-37.5035326099643	1667.92621559297	712.914252955415	-118.146836904704	1072.96202626129	918.318556415161	801.450590653582	NaN	609.0316167229	127.393939644877	513.412372008881	-23.7080766933268	703.470376934278	4.62355137008632	NaN	45.9405089625638	29.4137259255728	NaN	919.499040917803	854.572393272481	591.324349183267	1059.01053019604	3573.57915673886	958.792215370056	-58.1959112163316	2066.88790088915	1248.05871498141	379.120371660682	1239.74633895559	-140.132527662684	611.974593100101	296.260258776663	-155.979193092046	1533.51913653068	1103.22122141031	602.832286121623	6.1443839929631	449.851016015092
1876.18694130379	1446.26045193486	1703.08496005788	1620.49381867911	758.37806894457	1750.60315098813	2247.28138475908	622.610808558927	1710.45999332877	995.394018293141	804.483829065619	2399.54410829202	324.384240771555	1775.10571677223	495.556780911674	-123.541688516703	2471.00075206481	904.350808434991	1250.52609763826	NaN	64.314526443434	5.24024500942856	223.815086315249	-96.3675190570607	738.942820419776	862.998811431187	NaN	97.396124046477	5.24024500942856	NaN	723.583507246934	212.000230028448	1311.96335032963	1384.53039082344	4040.43116534658	1890.41625263737	14.9925396965288	2384.90828873477	1259.19830794161	253.123497172006	1648.29911348795	-145.660585896116	929.494852986443	4.44624609316309	-134.677159165193	1267.54032014929	407.171892893667	747.658121552276	5.6666268410434	519.446921698657
1691.69012748764	817.877835224791	1392.87348868273	1498.138440989	614.139217857806	2532.67786473025	2101.4311246368	632.483307699433	2071.45556603672	663.003536273751	809.952784964911	1354.79538395829	132.855862149485	1292.40542369339	202.151068924178	-57.9963909990615	2549.39065050431	649.131704610471	1014.5206369572	NaN	372.42940632848	69.7123620541651	292.020191443115	-79.2811831745992	1083.1049673006	-57.9963909990615	NaN	82.719735050327	420.911432950538	NaN	1265.20818924687	1026.34552149917	742.548292491998	753.964144512916	4042.63670657598	2031.81577088127	-139.734049129178	3859.10939895305	245.55930476244	181.72371950229	1321.0561143737	-200.073034954841	763.919654860596	58.9465470994971	-147.53604425514	1126.79142783295	1357.70982881535	759.032492935043	155.46799512918	887.320493480823
1906.76077568053	1357.55776024015	2295.16620721878	1828.62673843231	832.134669179666	1784.4640217268	1624.79881517609	556.404070235306	1537.07863658711	1100.4691987419	754.914319825551	1326.69170539745	-35.1677846689563	1600.64182439746	432.534249660599	-150.927791216073	2833.84151322808	695.26969200263	817.169469305464	NaN	24.2291703452808	167.431821351523	137.844496763456	-150.927791216073	911.848907987276	356.790698715148	NaN	1.74280365835025	419.51582684185	NaN	935.51876765773	120.092102010616	873.977132514551	2043.33656272007	2174.4894935977	1273.52588148184	-105.290583135965	2510.92527280552	1169.74399704824	345.191222921962	1286.6250398192	-67.4612076645686	1029.75230994423	507.444425865126	-143.299823151465	1221.79525561266	1119.04616366267	525.792477999053	142.929790137788	856.057416409729
1566.91182690458	1400.37935913603	1254.23862211465	2567.23950744628	1214.58803455071	2168.46788394608	1319.94531007775	634.157223788928	1566.79930301994	1008.79864153828	974.277302440528	1223.84960640951	142.935546135702	578.025242405245	72.2440750363929	11.8346147651716	2450.7185108131	909.68502428646	880.072543761352	NaN	174.111008042766	75.7975726994059	175.29550726377	31.9711015222454	842.168568689213	726.087645030788	NaN	-16.5933665389325	132.653535307614	NaN	1409.54369555029	550.781760322146	383.767370160534	756.410391287254	4047.05405039824	2871.82417214432	-186.055511079486	2737.18618609193	1275.56533750622	112.886457952095	1991.78455840958	-90.0690026954446	478.154557512044	266.295342176062	-119.45987649928	867.583635412866	955.756256824373	930.65155211693	54.4361268400806	1092.91366790894
2489.33991375354	1372.9695328383	1931.72140876847	2474.60609146735	1513.50753002966	1660.84575289157	1506.70730435911	1075.57051849789	1735.86628431534	607.813826761003	393.189388300614	1239.79502286072	-23.0347865500094	1092.45657654691	254.303006648329	-147.583924321431	2880.20139041829	551.865306569891	1106.68266259894	NaN	211.624748492248	71.7349023139837	-58.6708864962629	-148.769431492433	764.071090179293	225.850834544275	NaN	101.37258158904	-84.7520442583122	NaN	483.105890651761	631.294287027042	681.085588209136	1007.06174298015	4049.2658589191	1456.8285053366	-165.299843162178	1924.85990778875	1025.32638307584	198.851418745711	2206.93712889789	-159.318703622051	600.825657083837	744.272254184787	-56.3314031393176	1441.88861102616	245.274262560115	1128.02255241211	118.992215539621	924.50003002957
2130.17257558015	1199.26662240083	2664.22459013247	2347.87530762695	1825.1619770354	1802.48460911386	2316.12699253679	668.701755494803	2786.87562189705	932.765164200915	585.969442895892	1194.56193420569	550.836543025122	664.483281238104	683.467550644374	-39.1212036317884	2562.91022186513	740.420358863185	889.921480437563	NaN	180.384411378212	86.6495811847522	224.285534380212	15.4585709112387	574.30800155832	-72.3436750927613	NaN	98.5147495636711	571.934967882536	NaN	1280.285520104	692.959685347509	1676.58214395989	1152.87909366296	3719.13429571947	1237.39306115392	-130.81954768618	3548.96428009578	1112.90627120102	546.43427288325	1573.18527951867	-146.489172919745	612.082427085208	207.019922228194	-152.626483599397	1083.42788728246	423.053258151935	1463.3274183529	53.587155236901	558.074093104273
1085.53257720389	915.377634614457	1582.38500956504	2361.69464662465	1138.84779254858	1710.56839964908	1022.00806530384	957.614362397544	1997.54451336423	1012.04909221914	377.544272736191	1848.98306322613	57.1732065986885	1480.3099570907	450.722985093448	-45.6638134011914	2971.84540902675	1215.49116267849	786.793473069484	NaN	748.792569835445	102.777214856775	23.212823710505	-43.2887569490639	767.793021452464	768.980549678528	NaN	49.3384446839071	365.22095281686	NaN	1025.48664650829	652.602783524283	717.916835957788	957.190713430349	4053.69576404234	1192.57080214846	-102.019685801133	2917.92970488798	422.443715760086	456.722369456898	1333.66278460491	-158.207595471592	548.403169391659	344.407713796355	-88.1609631286261	1094.02956869476	1027.66960121195	636.883126035405	NaN	565.60760540572
1400.67742792541	806.008372691676	988.721574776849	3595.50558216593	1918.17568973186	2628.6009351065	956.945365718558	620.496206035753	1755.29155845726	960.934811762205	352.684502864278	3258.89540041575	-83.0769124655798	1035.29773948887	380.411461191195	-95.005074778078	3043.93260395905	1269.44038345374	542.053083420748	NaN	-77.1769546792302	69.0136301313212	156.965689285637	-165.129013833546	824.925922322465	1041.24044618848	NaN	14.3407284948548	769.064479346075	NaN	1086.40501710557	855.827997160468	1113.7414679238	2095.38854800162	4055.91386660647	1300.88994949995	-146.354979569291	3716.39432163525	181.732930891113	379.50020792822	2144.27441758635	1.06088774208557	559.625148677388	458.739092737532	-131.813429837237	637.135167265326	655.589933595788	770.009484844649	NaN	1130.49258716633
2158.89100088418	829.38049164075	1526.49360237983	2279.23951837333	928.157105051662	1716.09928559388	1408.41581163575	1549.06000832095	1101.65929871168	833.673086864504	1101.0915313137	2345.06990029074	-19.1135449034158	2518.98569884468	340.908326140781	-163.463495828882	3009.08284660765	967.804435051187	811.972574961504	NaN	449.157938874836	95.8597522592935	79.2059656848235	-92.0901247954394	740.599203928061	449.157938874836	NaN	225.521376303381	810.783018777613	NaN	970.183547418969	1167.64987394483	878.587721259384	1310.95315935248	4058.13407315619	2572.46046490014	-99.2358775834033	3701.29791782449	2259.08512335884	584.700086802368	1573.51821616567	370.097925436964	389.805934292296	290.034139462178	-95.5037837702541	2062.5231858886	1205.22480068166	894.823661210177	NaN	909.604667851676
120.141802795491	1099.25534197223	1968.19021142722	1447.96515232867	855.044888465268	1705.80595672904	1096.98361682332	449.447207848321	1256.20260253856	1036.90148820727	897.707775743108	2502.69650109516	167.650957308633	970.439565877996	272.763927110478	-99.8853475213198	3215.859795768	1395.47404205548	509.687906828458	NaN	203.710706891167	62.0325481653398	187.04268821754	-196.321741275874	866.85973554903	407.298649261893	NaN	78.7005668389666	639.460337930266	NaN	869.240881073834	1115.68944289103	685.89267566394	1415.99852940436	4060.35638668654	2120.85549179545	-48.6393145251964	3024.81166109573	1756.98452744421	1711.21459482141	2505.91885226502	16.1149198109645	698.067160844691	161.630949543297	-147.898910311071	1288.76358662255	605.578158896175	1098.85283595493	NaN	1082.82140895052
1367.09489195333	848.913721667679	2214.82110474521	1756.86713188311	2033.00315025901	3213.68349220373	3443.22865974255	545.677957283843	1785.02602707314	694.627128974116	868.022157086839	1988.55199449725	143.174088746768	1379.41176269935	583.428921321124	-79.095719107457	3885.32780374486	812.214408663368	484.5268616888	NaN	77.0027123604282	69.8531658809831	619.17665371835	-241.15210597488	726.419850910027	460.69504009065	NaN	121.091582317006	902.77533073634	NaN	1483.0801866513	721.653486590397	834.854639181611	1366.59677980996	NaN	1981.34982622971	63.8240296690456	2158.79251188159	275.61046093097	1127.33535206	3981.26252940943	116.882571517125	707.033887770327	583.571269307314	-101.646263162408	888.523936910956	484.801174536903	1119.39903343679	NaN	877.412301249284
1630.62272995709	390.305964604055	2360.48832423449	1590.83254958371	1155.41429006931	2360.48832423449	2338.88794060323	274.538231001194	1345.16937458273	535.085023647498	780.272070875788	1072.10723381804	255.196329363696	1158.19286690006	549.961185054556	-135.790220947733	1855.87038431109	696.652355382002	696.652355382002	NaN	654.910965451428	146.858619439297	295.93501204849	-234.776945640238	1302.49881494576	-14.1438845786318	NaN	102.732007226976	233.919232723066	NaN	1270.29831414218	638.214409479198	548.768573913682	1459.16967321427	4064.80734669769	2566.70885134986	-66.4168679197519	2870.22269023914	547.482821305352	1083.49971413623	2065.80896573117	86.8624308295188	798.838198539293	785.241439086502	-54.0494398630407	1007.73386649581	673.99522538185	1138.75718485906	NaN	818.615303197898
2108.20682206216	232.695535901739	1865.94854192137	1492.89353776089	1120.97589641798	3502.61363639368	1665.77268603038	124.863965631194	1058.43579577274	1462.60408809012	1338.5073448152	1349.892367134	-11.7563021943976	1497.60238433568	379.16831039061	-94.7039706725613	3378.76791319098	1176.51512084451	324.26119470067	NaN	525.985163213708	121.343593237852	276.515876709419	-296.427939185599	663.252952438556	-76.799476425842	NaN	44.9510844518492	634.605761643805	NaN	1823.46417962597	1515.50687858239	1546.54133527671	1280.25710729974	3086.16316553582	2462.80472919037	93.1259674948122	2264.56757939669	1015.55894774864	679.816260525821	2394.43839414222	-38.5166346493915	1509.61497319308	316.650249004317	-34.8040888272273	1246.02421981942	671.817132658026	796.806175337555	NaN	1065.34698980743
1508.65462759526	111.357906171485	2092.37874656139	1436.96920947662	2554.35144110377	3952.78602630721	1881.87394732409	415.882405902913	2015.38451404665	1179.17757147008	794.112249139182	1358.03927444627	293.98302871532	1084.96039907826	435.067257024947	-184.959472250181	2578.28103798753	685.945124361704	769.571080140623	NaN	432.677944002692	50.3878604419195	211.666489444121	-229.161763161896	636.96420740548	-76.2457297375865	NaN	99.3687773981435	530.63977791514	NaN	1065.84589490022	1696.6245327755	857.975661964052	1440.51600324035	NaN	3099.39186915163	444.273344306758	3201.42362593539	1153.90994485899	1658.33660761018	2481.00061385376	-135.69324474759	724.148392501148	89.7983661735485	-34.0981233435608	1530.71453925753	1120.6171589559	1076.01442272974	NaN	1748.77236080764
3262.71324262648	148.146101224236	1711.12149784166	2529.60606460636	2035.55557507106	3954.8392740492	3424.36109864955	603.542344208367	2533.54841663556	1800.53370631619	1669.43465237105	1765.19396133968	230.765034294787	645.305110603585	404.973062889353	-190.47648816382	2655.2462658654	1363.90989008743	523.345564002333	NaN	425.299653989562	293.774652752917	171.815106151665	-186.889442675548	831.831475993736	-86.4521690039281	NaN	155.075560539728	799.548066599287	NaN	1664.02602927287	1424.88966338806	977.704659183469	1062.99864825707	4071.49966427259	2416.42266613672	-0.242084433129559	1822.29246167768	1350.88799443316	1925.51971727867	1752.81129767394	-3.62047199477122	1804.90885016411	327.571111692761	-54.4776065685121	1936.39314930598	542.163411235619	982.511771569229	NaN	1837.15971599136
2938.74720825232	116.634710523366	2635.8085785526	1827.21298800072	1897.82274379539	2187.09496914775	1693.965545614	890.692171761481	2536.77711555166	1011.61040048065	1650.99405328342	2002.91172837647	89.89409099869	1607.4373439525	652.463634411878	-163.691841661689	2561.21434458393	1131.14719809139	492.104640579242	NaN	510.055274217224	432.269195119303	115.141334181627	-111.036649656942	606.988695862325	-55.9880398337985	NaN	6.24082344453797	712.299079871817	NaN	2066.97356508483	1366.89885320355	884.625162796441	1645.59231069872	4073.73468290176	1638.70721890608	142.347269306479	2665.73341130765	424.636032804564	1855.58761037412	1612.8022945754	117.585577396478	1077.55444980454	328.704216865263	-113.40305166937	1815.22781359547	1343.31556066525	896.24079473135	NaN	1433.97238820184
2142.79651116688	83.9561548026042	2531.32144836678	2445.86874956915	2171.28074409942	1919.48012497573	2595.12613013568	1301.49858297695	1457.88205780663	1201.04788381627	2453.82791028035	2391.61696591379	368.905160087517	2264.60305869954	265.5787456132	-159.618157409957	3808.48702488785	1165.0797996143	685.984697616379	NaN	732.696470061176	173.3529384786	454.82131090238	-223.098258424682	1212.98930981409	3.27417726933677	NaN	60.7655895090877	827.317752705766	NaN	2070.56954239038	1208.19835879412	478.776066002276	2078.3446272768	4075.97182963676	2810.80793480878	-66.2344612337794	3198.85275917526	1046.23723939082	3045.01250336133	2330.36472566512	-80.460302396727	1046.00048946714	538.720132866192	71.2264709006147	2883.64844793821	1047.24382367449	358.43667279968	NaN	1103.19386300548
2384.56684524823	68.3468418562737	1750.7979860524	2126.95576219381	2068.82228769923	3677.18174871599	2483.7357135037	1123.45108455164	1092.61078252999	1322.19969758005	2235.41530744338	1830.49356423319	481.515909138015	1740.9141009098	1109.1631691973	-112.381801229701	1907.54290453036	1818.83404504891	779.50186707029	NaN	574.512475565857	427.063965887229	755.526499642871	-223.8672597672	989.286332060208	-6.89018454905722	NaN	1.50119405053948	979.69618508924	NaN	2289.9500149977	2066.9790979227	780.700635441661	1257.22877210669	4078.21110751851	1871.73428898182	180.982661243137	2236.99177377863	1246.89129612187	2323.13740698542	2282.82091038047	217.701855990687	2063.73655017999	293.634503560173	-59.8879867633353	2671.19773073588	1629.30222228244	1111.46646180857	NaN	1641.75019729383
3593.58881968743	261.412414083733	2722.34214827017	3305.07388792229	1453.10452354844	2907.08293461781	2018.73063483503	1838.98240699644	2258.45701390602	1450.36832975052	2901.384715232	1445.79639942998	406.825234087187	918.772541392066	584.02812854248	-134.652528435664	3228.38900997792	1288.3111763658	829.987284937337	NaN	468.847255303912	1133.53687795148	732.803423142296	-161.048145219503	369.263791983068	48.9169882883023	NaN	5.72416082383959	602.025139986006	NaN	2698.07707277535	1708.24144338141	1014.75660242421	2010.82293075751	3894.28928062011	2468.18693761859	113.566711341303	3180.66353122128	1199.51893868734	1543.11652173122	2453.26129612857	-54.2223614206033	1953.50933455938	643.685614835629	485.410055934662	2275.04550933457	1931.07657817972	1624.4955743243	NaN	1721.70418530285
2191.06611300062	492.297513906253	2735.26532170983	2872.17078302032	1511.10232182517	2738.68795824259	2123.75426118963	2747.60005524502	3354.92213776616	1482.63164984317	2473.67606510601	3147.90651265067	450.984722472039	1922.88445773544	457.86583803893	-177.375842140949	2128.22723147979	556.334302641483	758.074571583297	NaN	723.25035849215	467.47251751235	1066.68914966691	-259.032617665016	724.451193426328	-3.25477668521629	NaN	-3.25477668521629	975.425694669418	NaN	2775.47726100144	2094.60385332282	1526.60892945687	1710.85739476412	3925.1866659296	2782.38121653267	4.69714636870555	1511.95865960751	835.932900809328	1698.21065437844	2177.41488307837	406.879704082185	1482.42679660841	329.520168424847	48.7799180554734	1780.63532922298	1108.10646278257	1071.29829662304	NaN	1959.0613550133
1554.31339164186	580.71377012807	2986.74894263811	2354.42281096327	2781.30001898924	3526.62305867096	3557.44039721829	1488.61421832737	2850.55003085742	1775.87967122236	2809.92085325673	2377.87819003817	806.501828186269	1366.29670422229	586.282496739324	-131.234424473821	3089.7795602016	1404.75657269603	851.895963386066	NaN	514.170243351068	378.358832803186	1105.49072113476	-178.107389176187	984.101761264535	46.6424672172098	NaN	93.515431919576	958.862472578645	NaN	2392.69444411513	1645.13075065688	713.680811058575	1050.57679951481	4084.94175854036	2762.15187875288	333.969760290813	2269.84399305806	1784.43761977952	1600.39728867866	1904.66450039825	134.536591928019	1529.90206388373	444.340206113352	299.432063994406	1627.34029737751	1721.03090650614	1493.675028354	NaN	2536.76380998606
3534.20372527559	1294.96249528898	2416.2959414118	3969.26283217253	1529.04941632277	3542.19693721333	3969.26283217253	2820.78794261618	3970.60489060262	2603.19310186177	1860.50755328686	2555.09318969501	428.389930321679	1938.27899704453	510.426448006765	-121.100585055429	1893.77137757157	1602.66748804576	356.45414280303	NaN	630.717311447183	192.858568524062	1780.69796593758	-208.912915366934	1292.31706036948	-51.3318842599865	NaN	-23.6649856686904	1654.39255932514	NaN	3046.15784933077	1708.52344787333	941.067739123461	2256.2652152567	3387.50258916047	2192.97116076564	272.284307209786	2329.91647866447	1504.79216829925	2835.11811360217	2134.04455877527	89.1741218529797	1589.99646087851	308.044046294203	341.812548922278	2851.93791094248	857.094885321045	1477.4347854516	NaN	1977.70889846011
2036.1179443201	1060.51485487859	3020.86017277278	2605.02934776492	3436.69099778064	2350.27584782879	3106.53960100242	3215.0026855599	2562.93487566705	2069.01356448283	1731.51976832564	2358.94881211533	794.673661845131	1709.42040642526	808.867173309064	-203.653239860351	3150.5463690457	1906.86790673416	1043.63706696904	NaN	462.130099595875	143.083833852837	1067.71603042134	-207.265084378197	730.610542089073	258.6628584239	NaN	-54.3636664560615	1395.18993337268	NaN	3478.02027199704	2411.32219105994	1068.91997859395	2727.39200485546	4089.4395709668	2055.00335007184	317.615541735393	2948.45128861994	1449.39302059207	3063.58633224727	1893.15333923236	153.89484734608	1785.46706831644	489.475319502684	394.310707995588	3215.44057280466	1357.2263165345	1299.00060028345	NaN	1925.70965369532
2744.78514391492	1115.01290976726	2656.78201486207	2070.47545376968	2435.05984556007	3441.95278965832	2069.33255598977	2599.45546268062	2172.86698136316	1932.05090320007	1934.34438965876	3718.6768545243	816.269741044433	2181.46981465301	241.436705015688	-158.619812002693	2708.050230126	2410.4178213804	900.565966488742	NaN	617.393431852238	192.032135142936	1368.10189601625	-224.894235002726	457.129827143067	854.776365143265	NaN	118.527775088354	1913.9621436347	NaN	2381.4980731622	1689.83409494368	1023.47489641608	2785.43663870214	NaN	1928.42273610832	207.483528480406	1935.33413854859	1760.24527672835	1870.82771577271	2412.6566884806	876.935304665847	1824.69478724867	517.137723314962	119.730638686982	1936.26964697072	1353.32234617573	1370.87344770504	NaN	2792.51267157927
1809.86523999965	1593.76195377728	2694.85965024365	2893.81188200393	1981.37578462058	2244.35861970601	3345.45631617239	3243.05076242089	3115.67844770859	2238.98972302215	3080.10599945561	1651.47057768255	1347.38352003607	1236.04211891164	491.919974785178	-217.227222534688	3684.28839537308	2093.53133199739	1074.43374401221	NaN	483.477746245656	NaN	2130.91834410099	-193.106569564625	296.542685727664	845.287540796608	NaN	84.2809395911052	1356.64538376195	NaN	2328.70769845551	2105.59165848242	994.835589211002	4093.94598145675	2949.56223496102	1922.72848055247	502.908968283852	4093.94598145675	323.126627444645	1648.44516568239	1935.55846286823	637.745977587471	2698.68224531572	477.088339177474	290.072806965836	1703.35796985378	1379.53241743363	1708.37852105409	NaN	1586.63015444652
2148.43303309283	1764.07929671814	2268.54357570991	3147.06640170919	1666.84695269479	2768.43221498294	3016.66066972492	3951.79645099683	4045.9533140289	2279.938004964	1980.24359945948	2649.67593052895	118.923172935297	1581.75622762187	450.724520604065	-79.1825438365062	4220.42785146489	2295.139086584	1147.20829322869	NaN	47.5606036948376	NaN	1608.31193472367	-97.2887077695554	661.963099822971	894.929075761536	NaN	-63.4905350945303	1975.2635237668	NaN	2369.97789750727	3065.25459253636	1015.6368353152	3965.91320112055	4096.20241868366	1829.40063347059	495.377405855369	3511.63044253767	1188.33156298307	1990.82090301781	1962.49142742504	1030.07269016068	2731.54839131425	512.341531464032	376.625596660055	2196.22442625412	2282.93182904554	1816.09414590038	NaN	1566.65328424678
1813.23937166539	1460.75903510516	2201.19662521707	2125.6651245256	1871.60462219972	2594.87596215447	2647.51912930308	2573.72281939865	3790.52601987623	2045.1775198522	2381.2633896725	NaN	1053.58057744224	164.208374234997	364.757017147474	-145.071460617978	2806.37633838913	4224.71433103519	1589.79511301043	NaN	53.0609335847092	NaN	1901.49119657319	-153.528331102239	828.676769426937	485.569452636917	NaN	-50.8377609362122	2011.43051286859	NaN	2514.01024450467	2755.63511548356	611.818447723385	3383.2578601675	4098.46101468801	1949.39089070138	569.740934561814	3259.82763833896	1746.36547909556	2108.58127025595	1921.54978090205	1180.51486299339	2831.17328794444	786.722113748203	623.166019812504	2454.99427189233	1822.15800074113	NaN	NaN	2587.0972708404
1949.45723575031	2350.18059157113	1695.28413577254	1989.5295713324	2179.58693437884	2915.77298521537	3240.93136536712	2244.72016895102	3171.43447728154	2716.12571040948	2174.00933773225	NaN	1006.4182954126	2202.43441854656	227.855021740831	18.6681046266902	1891.67697520359	2649.82840312594	1826.38163691363	NaN	140.794570687547	NaN	1653.46990773835	-160.28948920506	617.208705618017	281.058630717837	NaN	-11.5612186557001	1341.50329146409	NaN	2638.94584674428	2163.7408847451	946.103742930422	2885.44862561855	3478.65887968567	2038.33514996628	304.868609871314	2374.17986579028	1753.27107845932	2346.48133252644	1990.09774294087	1029.00605517117	2436.00397815775	1250.69955064623	1035.30416583808	3407.17264299449	1381.70025251785	3354.26851339249	NaN	1598.35525945938
2517.62357788645	1958.65299604128	1995.30680468687	1381.35550987333	1907.10857763343	2684.85657983193	3148.7563455026	2666.57834002966	958.043210313551	3076.16655967878	565.712921267628	NaN	973.000083502985	1893.94793606847	400.532347495727	-14.5742545143628	3499.91429428243	2390.13950115341	1424.38128423198	NaN	208.106838109125	NaN	878.570562638541	-238.465570467326	62.8800385720679	283.140684536605	NaN	NaN	1326.35319454447	NaN	2633.39439037799	2875.43905627308	896.723912580673	2509.5564360465	4102.98469543293	1642.40815865576	196.776143618221	3004.90478624706	1912.59816785607	2350.21361010785	3135.80910136071	952.803387558025	2843.2283240053	1326.09610349424	914.969666348273	2712.07142381149	1815.41223114037	2847.01169612627	NaN	1873.42393699532
1462.49754347092	2587.81024731032	1677.93419145647	1783.36063621535	1381.13583066787	3174.53133118585	3849.4897655661	2410.88480691451	1918.13319904399	1741.98601211831	2050.53141143911	NaN	1342.48879732609	1736.33447273979	548.073154083453	-72.0999296597091	3241.94998659282	3332.79565315676	1352.36012206287	NaN	175.000283394207	NaN	1658.81283727189	-188.382382861552	82.9433412760816	362.747994293016	NaN	84.1546168302674	1506.19211744447	NaN	3006.96252908076	2506.705725202	1110.71064900279	2579.21566603798	4105.24978639032	1829.48353575133	27.3539159559831	3643.16526849407	1824.86269057236	2251.13565833165	2425.66522009086	866.317746670543	2454.70569935294	1968.5933290964	237.528239169881	3164.30349697417	1367.58167132468	2995.11113953423	NaN	1459.75362724346
1031.24926625461	1813.12691456841	2245.3378726539	2322.14989968767	1715.67882057036	3987.93908297206	3987.93908297206	2639.86621268433	2641.0182625893	2689.40435859809	1901.40222359775	NaN	1729.74678775703	1716.65227345507	735.877618807215	-71.533901582737	1974.87848042663	2710.76255381507	1725.13858072644	NaN	158.808724354336	NaN	1856.07017862751	-120.027085990542	70.3086628100924	298.226629526776	NaN	NaN	1133.52173095122	NaN	1562.68641296029	2859.87909586907	1095.33334823007	3444.10796110793	3279.98933668628	1725.48546452351	559.318619161253	2748.33745475701	1712.77204995564	2985.26927170375	2759.2664571825	1353.54430655521	4539.17364071057	932.586144541827	105.839484011033	2406.57178090101	1364.9215541772	2343.36484966777	NaN	1414.22296053913
1611.23427702097	1923.20662562652	1903.70835383867	1953.02751189028	1906.00226816665	3990.02343513828	3990.02343513828	1281.72842922209	3119.31077870982	3059.36455400884	NaN	NaN	1733.6307385064	1910.49163770793	972.544644439135	-113.435380108828	2388.5655256095	3780.31869673409	1230.99575642653	NaN	202.044850486111	NaN	606.10222274809	61.2921322206763	128.028334846529	239.659801057046	NaN	NaN	1768.52553394021	NaN	1667.81453725029	2498.98360631772	1502.79410893909	3501.56260813045	4109.78648506173	3030.94071096119	224.554115310601	4109.78648506173	1302.24357025347	2073.50844841538	1820.42085136747	1023.0605148302	3215.16861464379	743.35157137823	92.8067888700371	2022.92506382139	1171.14172018712	3598.66096697839	NaN	2644.35986578933
2060.92332510905	3284.12273720017	3105.11794518683	1942.73426371563	1832.5774686305	3204.94754073273	3338.05366812726	1127.27858703022	NaN	1294.54698101984	590.866151132465	NaN	1047.68190299378	1060.24776711419	1538.73840180932	223.496378015343	2342.69982355596	3713.80623617221	1128.25658828913	NaN	217.424161839009	NaN	572.041586536923	-47.3244634491603	125.12647595873	276.931880367083	NaN	NaN	891.4401574121	NaN	1955.29243150584	3020.35914883485	1024.42169167382	3252.50080147079	4112.05809902841	2101.41128455312	440.140383755355	3540.56239917179	1982.25327425913	1807.56531742037	2293.48476018295	1036.45444579685	3150.0900953896	1713.12197390388	155.772925133211	1858.84625430147	954.088548180831	2207.31735960003	NaN	1407.73456889678
2624.66170883166	1582.29902892307	2528.23168117492	1620.18225407393	1343.51991282066	1805.00647374936	2550.04323504966	1316.61722891695	2101.56792532517	1019.95203924501	525.894836211598	NaN	1604.04770451349	1596.62446675784	1342.58437864242	351.949585273705	2434.10590556894	3075.89139133419	1058.15672017828	NaN	111.280028111735	NaN	746.987999807243	9.1777917399893	213.38226448348	107.633519669886	NaN	NaN	1267.22320417756	NaN	2375.76177049937	2250.56498066259	1860.99632879182	2301.79784855023	4114.33189359417	1963.82853746924	262.407690588911	2637.45230133615	2094.61803114099	1966.14339576432	2149.83267624412	1284.58771866035	2883.13412123448	1232.57152619563	180.829488311542	3352.54854103799	962.34106290334	1585.26668485881	NaN	1956.99215783836
1632.70161776512	1918.67485022624	2466.50309072406	1180.19778808767	1508.66503501089	2824.83099645849	3996.28761135948	1058.02636545798	2704.05013670286	NaN	276.020686066555	NaN	1223.20629478291	2242.21215835026	2945.38629090311	275.02777714272	2653.41087254207	3560.96779794765	NaN	NaN	53.6130848855939	NaN	261.645570467839	86.4603194512115	187.435151634406	108.35847582829	NaN	NaN	1519.57299790668	NaN	1886.97539934432	2893.07402844676	1643.05426858853	3442.66063565882	4116.60787190038	2576.48789904595	126.191761782822	3318.75624686527	2000.96938287404	2605.43752259585	1501.56169635687	620.035097656015	2428.81589960128	1110.33663526196	157.678207271131	2499.94772889126	1352.9469815903	2146.82900491599	NaN	2291.6330859706
1908.35258868512	3537.63131164097	1588.93123115216	1748.64190991864	2441.48751636602	3817.98674774903	3998.37938491692	2065.92659706852	NaN	NaN	99.790779053938	NaN	1216.36173743259	1672.51844489361	1495.96245336493	171.183703135939	3063.04908162294	2485.89363345332	1459.43362753141	NaN	218.671176719515	NaN	531.601451360003	250.329492441899	34.8094200241304	143.178269996907	NaN	NaN	1785.75780497752	NaN	2181.48675150732	1929.43785325604	1320.01527560014	4118.88603709442	4118.88603709442	2384.54975516711	328.139000042887	3414.49294463497	1304.78929106808	2597.72134893774	3278.20886806475	819.93831375349	1233.25333193826	1607.14445608079	508.362376968048	2775.87215365557	1392.22064662471	2089.13335421011	NaN	3526.19787897561
1530.17827535552	2041.70976040605	2752.10629470096	2193.44494248846	824.37977688129	2211.83708577118	4000.4730200153	614.996300718987	3692.80930239771	NaN	54.0270012773563	NaN	1083.43458169602	618.007037665633	1946.38205086221	421.79751736779	2177.93365866712	4267.99159227458	1883.01003188402	NaN	103.718729804206	NaN	1106.70279940125	237.774923796521	112.249578512808	195.120680253512	NaN	NaN	2744.62575145281	NaN	1456.46759645393	2052.4083133834	2090.18778623578	2540.15653782947	4121.16639232973	2176.19972381694	403.938677240031	3367.75260536113	1554.92312410129	2549.42932289985	1895.05895815361	2497.31541975026	1696.42892007946	1267.33710706029	530.114081131204	2317.78442379861	567.0388959014	3584.68755125878	NaN	1351.37289239935
1395.4716453613	1681.8267938267	1900.3307223746	1938.28140470134	1083.8160420114	2225.78657384332	3436.75834626931	744.31260180184	NaN	NaN	47.5542359517174	NaN	1361.20995894157	796.04590267588	2419.54604031954	976.570335712139	2513.4675358857	NaN	1823.08355549027	NaN	330.097703893102	NaN	961.93321952001	71.5086511654875	139.815193395423	382.547370248232	NaN	NaN	1620.60344816582	NaN	2769.61706924796	1840.16019104776	1695.00878880914	3795.26642501644	4123.44894076583	1493.35019264001	479.811257074767	2978.86893000737	1886.47341821966	2432.67117411351	2786.64984613367	755.886878759543	2079.13355806547	1764.25693977206	319.903868814815	1927.43186747067	1650.79937285662	2165.82023840536	NaN	1755.33331091354
2079.82442042632	1825.55665974313	1497.65479641866	2428.43587511865	2230.5442242702	2410.02734945833	4004.66588478366	1177.2426763603	NaN	NaN	68.8690702949842	NaN	1640.51273114204	707.03534471964	1723.98553748819	517.8069174938	249.22463368938	2895.98095772566	1539.64042451334	NaN	106.387691847939	NaN	NaN	241.899662312896	197.949834053991	530.015203121273	NaN	NaN	1869.26413645513	NaN	2897.2017862884	2150.05470588702	2827.00414393043	2633.69916582055	4125.73368556829	1589.50704469071	765.755482466067	2797.28926479756	1698.56711067539	2992.20512740846	3017.97081906052	2151.33427902097	1896.06578416395	1211.94621794716	862.228379993059	2235.57288232378	1602.50701507839	1857.7755099354	NaN	2321.08782810088
2704.93267320601	771.176254398255	1948.69578799369	2475.87462121628	1106.13049122746	2527.67166814863	4006.76511943909	1096.17683958161	NaN	NaN	85.5764737234876	NaN	1068.36215061304	1288.69137482106	2133.02380341237	858.582814959783	4281.12280408317	3552.87081068169	1134.73206077981	NaN	152.325009278485	NaN	1105.4064771529	259.852149243803	129.108922240518	748.611876358889	NaN	NaN	1021.09542422555	NaN	2234.44144678875	2577.7951550871	3272.44491724941	4128.02062990881	4128.02062990881	2064.16812007592	303.277086658315	3143.68602454419	2612.05247589207	2740.89816126409	2269.71330843835	1146.45279498478	2529.12387070351	1193.73452308237	902.376847237757	3269.01902120364	1366.24893641142	2157.25946863868	NaN	3277.96421300589
1698.83971808882	961.842228152998	2971.31194680613	2578.6304716997	851.292604662625	1349.91746894733	4008.86622560639	1048.63488887911	NaN	NaN	51.2785822715655	NaN	828.288728116981	786.592487419043	1859.13888996875	1212.18672697127	4285.51524419752	2713.99628493141	1563.17967740658	NaN	110.288997555884	NaN	1563.17967740658	665.518264098152	116.403857319565	1213.409698924	NaN	NaN	2211.3548123568	NaN	2145.31432690904	2778.81379842643	1899.49696440905	2444.05723675403	4130.30977696517	1886.61838048588	323.466921033951	4130.30977696517	1520.79913105991	3438.15653043223	2232.2882316408	1307.26009378599	NaN	1371.23161092671	792.929095974606	2663.45625716925	1578.49932646264	1634.79426154647	NaN	3385.05497051656
2472.95291718032	77.794966604778	2717.1922079557	2497.1464318326	968.346720233876	2588.16012981022	4010.96920578943	808.388457534719	NaN	NaN	15.7745219636669	NaN	1999.05009427835	1238.36754676466	2583.59462009511	1096.37815594908	2376.73076623447	4289.91540282727	2026.65347508569	NaN	304.420088210404	NaN	981.317787529547	528.420592686721	106.124559657599	503.939663235757	NaN	NaN	1829.58199300543	NaN	3516.31803217682	1583.54865202325	2146.61002939541	2415.32697164541	4132.60112992131	1509.05238202755	339.028649020905	4132.60112992131	2287.5190166993	2852.1977994612	1532.50590086091	2344.64714905977	2461.21631875393	863.834399977934	642.224879570358	2383.07654566224	957.34593171061	2226.79699947886	NaN	1838.66009379392
1299.88630583627	248.727752703662	4013.07406249653	2300.33106912476	1404.77164392297	4013.07406249653	2402.91123494581	515.565037826951	NaN	NaN	127.703448639002	NaN	1308.70714984901	759.84378519964	3667.06038465075	917.884637002924	4294.3233003351	3651.1337871822	1639.48201461637	NaN	647.132480037608	NaN	2073.17551491375	500.117734174088	95.8271830494089	882.35607341924	NaN	NaN	1352.8032601825	NaN	3713.61505417419	1437.33673905403	2063.98709329728	4040.73619434559	NaN	1657.71248910593	317.406961232111	4134.89469196726	2162.21604426399	2557.44924415739	1519.74679593804	1555.65772521892	3596.16802828598	1317.1065521388	1462.03280245091	2815.10531642687	1172.18030182668	2652.22360147432	NaN	1302.99868706416
2006.47955616915	198.417818185309	2601.4794648424	2616.46977261905	1449.53196723663	2069.90008907037	4015.18079824048	1056.69337231642	NaN	NaN	79.4205977900736	NaN	1373.92936214484	487.705668985583	2355.2100762837	568.63494730579	4298.73895715535	4298.73895715535	2644.59355633778	NaN	1431.88058272134	NaN	1740.88328176213	724.362498012856	139.464531971357	2275.50699915016	NaN	NaN	1544.69109189496	NaN	2845.69055095162	2171.27989828323	1908.87284433589	2706.68666991287	NaN	1602.98902538387	690.025220373058	3488.23020745079	1168.02283038509	2717.15377086204	1898.60424028228	2186.24045898437	1865.21789346865	486.104952013127	691.559393943187	2774.35379900916	1006.16150814859	3965.9895622035	NaN	981.763793169395
1477.02803375363	141.141258046563	2668.71286907782	3508.54496986775	2344.54690709708	3565.07213049784	4017.28941553858	988.067568437493	NaN	NaN	24.0964404437531	NaN	1524.12388931218	453.180670298703	2998.56227518555	1382.23268326849	2565.33194417058	3695.65810526064	2090.37404586238	NaN	343.952626501727	NaN	1664.50740319327	647.091130073112	260.497491915273	1330.68686484745	NaN	NaN	2274.46625450897	NaN	2526.05893965931	1805.64476315565	2295.94367885107	2092.7646287066	NaN	1794.8900978267	665.061310778343	4139.48845611963	1445.81838195182	1942.6637908804	3935.58700968807	1258.86137601018	2306.66703952962	378.190358205492	1506.99204234055	3377.61442322496	1518.5629024285	2702.64758476151	NaN	1461.99425310965
1473.38713383368	-5.05455933228844	1856.55859529433	2386.30468207277	986.343890651758	2155.47850046996	3382.31965568887	920.513708993206	NaN	NaN	95.5295373533263	NaN	629.616610389581	368.231885870083	2866.72324516236	1772.25136653433	2872.86506266308	3300.33556071308	1366.89141148691	NaN	709.71693891003	NaN	2560.86073362658	800.615837920663	229.426810353845	1384.08850048892	NaN	NaN	1000.83908844409	NaN	2177.61132158174	2885.14869766451	1856.39426629417	2006.76672939789	NaN	1165.0977767382	555.091509527028	3684.28396422862	1434.01275331412	2514.32919600872	2849.59351770214	2549.6722412224	1679.5143746975	680.6349302843	940.652517618665	2517.49184675033	1675.65272736085	1985.87173007165	NaN	1822.39532615351
2543.56446018658	109.569103442472	2752.55552260151	3529.63278782389	1326.56678181452	2460.42989392207	3007.73245516339	543.148260572549	NaN	NaN	41.3065790087275	NaN	243.90623699505	343.376096899417	3897.70887494175	1538.39908557363	3323.55688346967	2702.68588626754	2067.06151883485	NaN	315.098803957538	NaN	2960.86986530209	819.17228683452	161.417864056019	1255.62615615483	NaN	NaN	1366.27643288393	NaN	1953.95234706734	1812.56588235794	2215.20994489992	2590.38616175919	NaN	1353.47863614303	667.472484930304	2851.27814456335	857.317990274404	3157.59328508788	3569.11776454973	1383.33967663203	NaN	457.99258516687	1656.56193762174	2088.30466135549	1969.73651035995	2135.98967860369	NaN	1204.19866588877
918.548274943911	161.916470211561	1829.97192980471	2947.014609463	931.255068611172	2315.14041528194	3071.77222001429	137.314734318929	NaN	NaN	182.755363820452	NaN	169.93877601233	152.35438299862	4040.84009524812	1840.64628084872	4001.46302474433	3136.39800711414	1952.62482509388	NaN	663.025766094679	NaN	2137.20484308041	89.5971768832011	272.946661416485	1072.79340602477	NaN	NaN	1134.32007868694	NaN	3349.28029452527	2746.31890243595	1576.69685512799	2325.09570034192	NaN	1522.23214650503	490.977799414104	2864.61068644712	524.770314742507	3550.94832535848	4646.53603694775	1301.93186441805	NaN	708.367852317869	974.181301214906	1788.39628303059	1910.98015509475	2194.8585956644	NaN	1882.59231103779
1449.73241061453	229.334510564996	2650.48375356099	2579.98728395585	1194.32716827462	1979.03377256783	3629.34456922572	315.066029593325	NaN	NaN	88.8767961765638	NaN	325.559344545649	319.396723732288	3275.28786129202	1138.4248930978	4131.26466987703	3447.71484431634	3636.15290433577	NaN	421.621292239562	NaN	998.02006406371	789.876063127212	80.4621901128763	1922.96766585844	NaN	NaN	1232.02811245386	NaN	4005.63929653074	2179.14489778029	837.2934834589	1969.78039910931	NaN	1722.62603104438	294.493479725798	3248.68767159624	540.482025299856	3228.86868925141	3416.61074509156	2017.44764487127	NaN	861.167889841576	779.776130548983	2383.06459534435	1406.36348383323	1870.16731853229	NaN	1284.92181123793
1251.83167008294	1063.37154912515	2339.81310456936	3330.67398592414	1018.27986374261	2453.12041655625	4027.86081376187	109.209563460061	NaN	NaN	286.548642107274	NaN	917.73575755558	208.141968071142	1806.96824729799	1716.98033798145	4113.37069019193	NaN	2224.85730563099	NaN	1418.66425504166	NaN	1861.20753510522	653.150670307759	137.877436139044	866.409688277108	NaN	NaN	1405.10443308985	NaN	1901.88700096065	2064.60486438235	1384.76470016214	2872.65228038506	NaN	1250.20882935908	349.758545971553	4151.01175006477	501.388775039401	1647.94658406783	4659.46040330475	1073.84325028549	NaN	136.046556223815	646.984065402245	1091.95242782599	1948.25782295541	2739.88758401161	NaN	1404.98249674037
1482.89488128038	2122.55814122487	2285.65492178937	2633.82606327815	2525.09487623514	2348.11751860131	4029.98077350056	226.470920014517	NaN	NaN	652.603343546699	NaN	895.440450655449	633.394370538491	1828.94927985545	1427.96337115781	4329.86754733271	4000.44220080265	2353.31546815236	NaN	628.45915935452	NaN	1405.75492082994	812.295775957437	184.290152797138	1075.09577150389	NaN	NaN	1631.54083249661	NaN	2255.84504726893	4329.86754733271	1067.07605332994	2418.06724629322	NaN	1589.53217136046	380.571132444494	4153.32310041295	616.295196016912	3166.08271535223	2358.0842814005	1235.23557684525	NaN	633.015683398662	688.704834835659	2058.91697949478	3179.17549095994	1922.9318422649	NaN	1890.55442863874
1597.28458091167	2577.46085930045	2741.78793312714	3689.56168991629	3102.84460238015	3433.81321586208	2977.86344763872	158.134765125087	NaN	NaN	199.024171968306	NaN	987.605589658953	993.95115051509	3053.75841384222	1506.43317346519	3287.15384116166	4045.38025583963	2616.60507378358	NaN	1108.79651951354	NaN	2105.35794727433	911.213088978568	172.745017354094	1581.76185635664	NaN	NaN	1752.17756519306	NaN	1980.63340674913	3019.1813134986	1194.00437393175	2553.80502684894	NaN	1235.67970149317	391.565786318484	4155.63668884018	865.577196499566	3311.52277366549	3157.92089586362	2025.91550880699	NaN	984.678022201636	787.582009793151	1363.30983551267	NaN	2612.0168088638	NaN	2579.59970155977
3804.99158907062	1663.15124524728	3630.17110695315	2105.41233245837	2470.10406667694	2492.10134588377	3142.75770979119	194.921648834943	NaN	NaN	480.170456915583	NaN	698.783272944598	2132.58667833795	1734.59724589131	2537.99206294198	4338.83244516171	2631.92745693559	1303.23602873641	NaN	126.57161976373	NaN	1665.38169242232	562.876805023556	194.551181206479	1538.07451372045	NaN	NaN	1565.26633829755	NaN	2393.38099587286	2917.44161499514	1057.27361551628	3645.16482139454	NaN	1212.05144263298	841.769665836337	3603.11389406117	1137.29423848476	2206.08864154133	2995.10204473951	1642.29851827178	NaN	1789.00369916511	1692.93127981904	2262.87441620995	NaN	2998.99687255084	NaN	1298.25539493786
2132.15515093431	2814.37654917084	2727.50625228164	2329.0611572165	2178.48597594188	2331.37769846688	2172.69462281594	173.266058663833	NaN	NaN	780.411601553932	NaN	484.442772360878	1044.00898560512	916.588761200464	2033.68063146655	3255.9251141054	2639.85451455667	1605.64764463148	NaN	208.973534409546	NaN	2169.76048277249	1787.49980955852	207.73644485222	1379.26025564068	NaN	NaN	1329.77667334761	NaN	2959.02362034698	1676.16174939911	1128.13107550334	1930.4913744721	NaN	2459.88864175156	511.753444058706	NaN	1589.24633684384	2762.56831553828	3242.64238307932	1710.09389134476	NaN	1795.88540996604	1156.34863478928	1321.43231456051	NaN	3899.07748768148	NaN	1308.4335996179
1605.02025542278	2131.11099662566	2957.32839415352	3499.64219786044	2986.29814862504	4038.47963103078	2313.04105470683	47.3959184317741	NaN	NaN	302.591754511153	NaN	828.201526986571	1689.43734633075	277.901841510102	2557.40786289152	2702.27598049154	1621.33694916835	2214.42949900089	NaN	128.080967752822	NaN	2267.67162769149	1086.43928418369	253.138060723774	1091.39204034095	NaN	NaN	1263.50031680592	NaN	2661.4157421941	2070.79957044019	1121.10857728454	2281.32556922049	NaN	2142.18910174649	795.254559477192	3075.22188363095	1948.09957569032	2668.33540732043	4322.43187009706	2322.07097681792	NaN	679.614602505444	1032.31323755987	1036.21765049405	NaN	1135.12944482665	NaN	1633.59282942386
1224.64463986849	1633.88114006026	2269.18312902651	3531.6719355671	2545.09895635126	1979.35557931562	2328.30794916752	135.724587457689	NaN	NaN	558.603593664054	NaN	510.57578409491	2103.02738623007	282.509674919426	2049.73789570158	3498.46846379017	2427.72149131066	1214.45611392937	NaN	172.212822430218	NaN	1958.03040037347	499.385508465623	194.520051023541	1796.92263831058	NaN	NaN	822.840323068807	NaN	2183.58126726151	2073.2844147723	2239.34933874482	2692.15897611056	NaN	1149.21759261976	778.396956860411	NaN	997.146038522866	1660.4119706224	3274.35533057061	1601.20779709445	NaN	1672.87688926048	2054.677689345	999.187422899754	NaN	2714.03333727252	NaN	1233.74081544314
1292.78195085428	1607.09606669664	1571.14131543792	3357.28057151623	1361.21196131443	3132.27341847779	2214.84734603757	106.952291092166	NaN	NaN	201.900323932379	NaN	914.596669202131	3499.74585444809	483.107946014472	2589.29674885999	2081.97565323936	3034.59815063946	2156.39928584875	NaN	134.557266627199	NaN	1418.36492913904	947.015255946287	164.326719670952	1383.633900588	NaN	NaN	562.493154131146	NaN	3069.3291791905	1652.79937185859	1281.92160268851	2335.6422738454	NaN	1243.70674187826	707.686941620011	NaN	2481.93588745301	2195.20040478211	3864.98280832921	1283.0175583454	NaN	1927.53035950356	2193.68544338264	749.402708803516	NaN	1108.19019932678	NaN	832.902342961658
2086.20024668897	3062.05597614343	1919.10961049225	2969.22784492303	1863.41273176001	2988.95382280736	3313.85228207876	194.266968847039	NaN	NaN	92.2171047327814	NaN	291.624885185928	1345.7828362613	177.53204877858	2692.80951470842	2412.23068583372	2766.05797003412	1253.91189229347	NaN	186.222543478239	NaN	1606.49767725106	1720.71560758944	286.783982145721	1673.53863636272	NaN	NaN	824.353154281763	NaN	2860.41191248756	2335.2577327796	2316.63524413747	2930.7350212903	NaN	1390.97892473958	631.053672525579	NaN	416.775827910536	2677.81690961353	4493.64540629574	1703.40327031225	NaN	1190.03006832652	1405.56843557243	615.261089004076	NaN	1191.33636146134	NaN	1152.14756741663
1501.2144143136	945.156217163691	2701.55716139711	2991.77542713297	2913.99693191576	3066.07130316135	2282.48198567453	223.010418245313	NaN	NaN	381.470315170956	NaN	163.147790517848	2285.79562943591	205.672213469451	2224.90790698528	4005.56313702109	2625.02722594657	1002.18303165016	NaN	98.8080475356905	NaN	1234.55046222706	1608.57504299522	210.642639791952	2725.67835897721	NaN	NaN	1531.53343499646	NaN	1838.45726041087	2249.76003859778	NaN	2606.78943780551	NaN	803.872467418162	539.116629011703	NaN	1875.78216716113	1964.81510397038	3904.89209268645	1278.61188280551	NaN	1642.21043775915	2446.57414745874	1045.8041749575	NaN	1391.09201131635	NaN	798.60947392787
1553.30842997804	NaN	1797.20137041504	2382.54442746384	2605.53225872053	2282.66446138012	3426.63849152509	136.684935618543	NaN	NaN	166.049139361394	NaN	328.139544021933	3744.87259457292	233.862621423609	2135.50422572588	2839.44742260952	2641.69659521641	1884.27361482394	NaN	202.769724034756	NaN	1069.63970323599	1228.83533786692	161.72709948147	2293.45614446125	NaN	NaN	787.316194945198	NaN	2019.83864743934	2334.49876901454	1588.26923168206	3203.76449533398	NaN	1046.01052134293	912.396206820944	NaN	2350.50817101813	1804.33035902474	3067.18013933522	1573.0089112965	NaN	1844.08116739117	2669.08368594015	823.959005566315	NaN	850.149561710727	NaN	861.935311975712
1870.36645424776	2360.69556136471	1340.53215840575	3667.85254123808	3307.65817345075	2091.13074418193	3397.12580673986	133.693591338802	NaN	NaN	248.878905868816	NaN	61.9966098456294	3324.37830184496	453.806795028498	3084.12665361617	2999.47840449929	3136.40939571777	2716.90263171207	NaN	50.4827845304352	NaN	717.710159922292	1306.51342216175	237.206863464723	3111.51285185987	NaN	NaN	1952.57873527438	NaN	1330.16513882676	1895.3166844012	1210.66172830881	3694.61122871584	NaN	1184.02040964113	913.143959754971	NaN	3095.39968805859	1954.43524762902	3600.16651598572	1152.24730364064	NaN	899.195130109524	1284.67357061807	1698.99733660684	NaN	966.063839177333	NaN	1001.46492044853
1428.63639775328	1597.19021899875	1219.3971713796	3369.91144244246	2193.52201416375	3789.55233533635	4003.44132229611	82.475910636979	NaN	NaN	165.982817963977	NaN	245.961264418003	2645.22220968804	97.2739322449532	1987.36563732132	3929.78684247231	2445.87173321328	2065.85988743326	NaN	52.420075038131	NaN	525.877456665698	2472.03648325059	195.703230004368	1581.18904150399	NaN	NaN	932.054052483032	NaN	1234.81758862908	1748.1450655516	1624.79695823284	4178.89638609278	NaN	1478.19962601137	679.253277785722	NaN	3433.91704523627	633.498641103196	4738.35408958861	1805.60683363964	NaN	1025.81638152071	1550.92779708901	906.353534478924	NaN	1376.32825141255	NaN	979.869132658486
3108.91692256321	1608.69407421858	906.264151427753	4055.56916950316	3018.20577359354	4055.56916950316	3167.06509497967	305.417924263277	NaN	NaN	259.516953518642	NaN	338.37246736199	2867.71861957753	296.289650482752	2256.66129908459	2943.78902070013	2084.56760474168	1937.41502552094	NaN	51.8667222855759	NaN	388.571776434747	1301.41658990583	95.5136737493573	2376.37865167097	NaN	NaN	1377.48699102842	NaN	146.642959749787	1181.69923731946	955.982145463906	4109.6350312227	NaN	1250.3389701932	762.051958129048	NaN	2124.79527785616	2391.24035415078	3880.15302045249	1030.51221756922	NaN	826.778673082639	NaN	1426.14961686251	NaN	1369.62998839204	NaN	393.023384820886
2649.89448263755	NaN	1102.4564780357	3114.12588401811	2248.49139121827	4051.89658455126	2623.13427654293	235.4031769924	NaN	NaN	184.760211438204	NaN	108.20689141442	3723.43744012903	357.11477100592	1848.68154505194	4388.71366654454	3357.72274155541	1793.76193161426	NaN	277.231696914752	NaN	354.618424940571	979.953114310493	154.910739712652	445.735056325809	NaN	NaN	1872.39683267276	NaN	262.253620522658	1213.36147142062	1400.5874263218	4183.57551030105	NaN	2466.69268814548	641.770728070404	NaN	3403.8147757516	1309.96930933341	3125.09991373538	1166.82428440744	NaN	442.999287008005	482.48065050252	1094.4417846675	NaN	1510.31214680972	NaN	612.769150034419
2337.12383397793	NaN	1118.40382835815	2447.70492331306	2167.17815984184	3249.70882385941	3749.06974306752	49.7968214911532	NaN	NaN	211.25678477889	NaN	173.543508682484	2924.12935951446	278.128240489777	1727.30732361944	2132.07803304532	4183.41601106162	1658.59624640209	NaN	199.42282476808	NaN	186.929901637652	1062.68381308067	236.901594159364	1781.02689308028	NaN	NaN	2110.84006372359	NaN	395.561717915802	1672.33846184556	1584.88799993256	4185.9184920228	NaN	1693.93308321705	554.269789232337	NaN	3714.77933646829	2543.39345594998	2943.99383058734	793.531893847496	NaN	120.194853606038	1767.30111642761	800.120318898782	NaN	988.54927536557	NaN	893.675954627047
3131.54511273593	NaN	1050.51895101884	2701.83126065221	2390.90009938838	3638.11835299722	4062.0095241584	583.335093554684	NaN	NaN	77.399327895264	NaN	10.1770932971593	2933.65447176967	166.48916919711	2108.38149404808	2974.91812065575	4159.05980232598	1455.66559348645	NaN	329.042937536213	NaN	212.754472493624	1341.87795564908	484.094224259664	3945.23907627993	NaN	NaN	1473.17138392297	NaN	470.339674630971	956.750566045669	844.213341810906	4107.15540838109	NaN	2442.67101754199	336.204895802108	NaN	2941.07594813223	2024.19895317848	4765.17683949994	1035.43471485513	NaN	-20.0282139442461	2043.40181185854	1559.20819327183	NaN	1262.359244547	NaN	965.510295822175
2985.31334791626	NaN	3485.1246780547	1659.47350246741	2875.79757860853	3037.74110981889	4064.16018173491	305.662356389273	NaN	NaN	87.3371778148842	NaN	36.5913254975938	4264.81967128608	228.613146900108	1456.37085245752	4402.48873103258	3133.43030755122	3132.17877064444	NaN	38.3795370685824	NaN	NaN	925.719203980104	103.459456221473	3433.79916517995	NaN	NaN	1007.06910292122	NaN	435.116736519855	1000.81141838729	2306.16441216545	4190.61131137868	NaN	1490.38535780607	526.01894581586	NaN	2913.41384379164	1513.90648980584	2976.71745062871	1248.88029671053	NaN	-40.3926866412589	1075.83238603524	1999.19490177592	NaN	1380.9779384474	NaN	1476.08824049794
1937.95084381259	NaN	2207.20145020096	2792.3261446034	1736.30428578147	4066.31278002545	4066.31278002545	764.517243039701	NaN	NaN	150.430609283564	NaN	106.735983420146	2901.39693205663	459.958243816645	626.562320541076	2426.63794650355	3696.83744874846	2058.35525058638	NaN	82.9069122824041	NaN	1016.14027438542	2060.8605750484	284.585531475137	2683.43370386075	NaN	NaN	503.801421902021	NaN	938.475216062757	1726.39975936853	624.056996079055	4192.96115570322	NaN	2043.25735544176	508.93127140184	NaN	2821.01007135464	2095.02909447378	4405.70766065745	420.628608522296	NaN	-22.4518702248918	1273.72385864748	1736.64376181618	NaN	1546.18528736963	NaN	1420.53559936669
2173.53340377598	NaN	1478.52994835584	3947.19155091363	3219.53692644691	4068.46732165809	3550.71306963369	831.657880089991	NaN	NaN	100.162892177284	NaN	323.511119504427	2319.13862060712	433.439091180732	NaN	2154.89218553075	3465.10229739948	2973.61678175112	NaN	23.4498982801813	NaN	1538.02771180882	1074.12556693664	79.8704294132847	3705.82989690073	NaN	NaN	986.360296285145	NaN	792.022911271122	2138.59292098119	864.742706953789	3923.37897960591	NaN	1819.71395669345	401.182142138602	NaN	2913.33723944984	1484.21058146678	3388.35027108269	882.804359067988	NaN	-26.978960992318	1914.42183552647	1653.53782671733	NaN	1391.32953359951	NaN	794.077310386707
3133.81205385214	NaN	1687.17870800809	3477.97079338762	1432.85123269034	2728.98804497482	4070.62380926567	1039.6117263673	NaN	NaN	33.2714137266557	NaN	220.112505850301	3861.66406386269	426.950866416478	480.912381758161	2562.82293877799	4069.98061146081	2773.64932429898	NaN	90.6325847520336	NaN	1299.11954461345	1390.72862879817	129.535072556503	2097.24800408579	NaN	NaN	622.718224400259	NaN	1355.590897878	1409.55241321969	NaN	4197.66773042051	NaN	2088.26414579941	501.794783161431	NaN	2255.50887445167	1860.95264840585	2739.70654964165	128.921879055814	NaN	36.1057658303141	1384.59129654936	2291.53731720996	NaN	1358.07240705636	NaN	760.071448989211
2665.17898134657	NaN	2825.08084468577	3116.87256610766	2239.16306807061	2476.09794586519	4072.78224548578	1437.18264008586	NaN	NaN	78.7065383663024	NaN	317.741531874447	3164.92101951149	1494.37401597263	573.689088458353	3745.21629442499	2840.86002183253	2096.02214732234	NaN	18.5148211168653	NaN	986.929663017967	1465.48485726481	NaN	3316.90311532217	NaN	NaN	1776.98535115778	NaN	1334.85561789035	2284.42970411244	883.933531972713	3748.7143895495	NaN	2057.77454119281	682.633911902049	NaN	2083.6983576833	1252.95787469273	3081.15824482718	638.358037508697	NaN	-32.0844106955623	1231.79917483009	1608.84007639447	NaN	996.812415756518	NaN	818.912835440933
1822.46003343911	NaN	1520.02717015445	2991.32218072847	2944.61440261501	2882.72659661468	4074.94263296077	972.051686223625	NaN	NaN	271.037468780758	NaN	326.692313746661	2690.69921722618	1105.39039782694	-66.3049389534695	3379.63596031166	2206.6834396935	2469.43486178267	NaN	68.213731685483	NaN	1286.42487046254	2096.05126197175	136.101658923833	3800.79254595698	NaN	NaN	524.571464787724	NaN	543.429222353932	1404.60015121078	470.512559764593	4196.48885213772	NaN	2107.42245825449	739.86206496749	NaN	4176.44701878783	1255.05507519716	3384.91915941498	485.765312684091	NaN	-111.080206427403	2369.35128279765	2225.78933165279	NaN	772.889214973807	NaN	776.877046950053
1917.06157714656	NaN	2082.94917173886	1739.49175758298	1830.61311235903	2946.26559711707	4071.26386185214	1418.70031447431	NaN	NaN	142.508284967725	NaN	697.065267148861	2033.16446199434	763.520243487434	86.544436196338	2313.76967579716	3003.32867653232	2617.0246377993	NaN	188.468303093325	NaN	693.054360200628	2567.95018336742	153.235361449922	2693.78211780814	NaN	NaN	749.678730698954	NaN	1195.12377861912	1205.19033337438	545.830996904981	4204.74485818899	NaN	2348.19924168092	603.706886652066	NaN	4204.74485818899	2461.4320111757	2970.7315357922	366.062304159757	NaN	-79.8059598141148	2204.10431176548	1288.4106830669	NaN	644.230862877785	NaN	1091.43007689337
2620.66800029204	NaN	1720.72971549872	2538.8554289472	1550.09206669376	2988.82457134386	4079.26927226875	877.035353760523	NaN	NaN	154.909285089086	NaN	516.565197970511	1589.80797373207	1520.53784400471	150.248732307179	4434.92112017024	1108.69543635297	2068.4015973029	NaN	151.508189211313	NaN	224.556689651071	2812.74062764595	82.238059483956	NaN	NaN	NaN	205.664836089065	NaN	592.31810565813	1184.262850601	570.907338287856	4207.10851848183	NaN	1818.61602917148	1058.6411462091	NaN	3940.4092583118	1726.56938185616	NaN	885.718602950834	NaN	315.354258467996	1762.58715124454	1577.35200198493	NaN	548.563978758876	NaN	2146.38371949467
2556.69438367583	NaN	1712.47420942709	1830.57149142033	1321.93468283557	2346.22398012351	4081.43552941039	1038.2654894036	NaN	NaN	112.745207347025	NaN	333.446197683594	1748.21428184234	1957.47330457733	278.358736607425	2970.99290866727	674.186044672402	3303.79039060725	NaN	269.534560949925	NaN	210.286524392429	2452.8877379198	90.5298547549356	4399.24876865969	NaN	NaN	500.223724567412	NaN	617.459201159906	899.83282219989	318.697825327423	4209.47449327844	NaN	1883.5683958581	841.042972496605	NaN	3132.70984310212	1137.38938389381	4538.30723031611	965.030043444697	NaN	-67.7244534329991	3018.53026398058	910.32340988916	NaN	572.743451607433	NaN	1366.65679223047
1670.28675126982	NaN	3070.54872198908	2583.90797026042	2351.11587989022	1024.55190762986	4083.60374842424	1887.20426594212	NaN	NaN	451.670384924803	NaN	120.393335459268	2246.3150943406	2038.12829049926	-153.510971757836	3148.45791098644	304.499996693129	3561.04630405384	NaN	139.21229182515	NaN	230.057442592283	2306.87852818536	178.326176183221	4296.6396776266	NaN	NaN	612.364118737303	NaN	900.040429499892	1091.82463667495	917.704764371279	4211.84278598003	NaN	1940.31570594696	565.350796348154	NaN	3705.09025486501	2530.93637158218	3621.67339409354	1228.90895504044	NaN	467.392634403771	3216.86734996563	816.086949642665	NaN	913.614478425957	NaN	1828.77005673493
3586.03898311125	NaN	1784.88655617008	1887.87642853579	1140.02951442571	1441.97709477062	4085.77393197667	1551.49454296685	NaN	NaN	396.581140722532	NaN	282.515619513217	3366.6568762726	696.924418022857	363.523581231025	4448.94671388851	483.497367197783	4107.96858535141	NaN	40.2258000995518	NaN	254.915732882171	2125.24391200605	123.57600929751	3355.2909386547	NaN	NaN	1113.67546401265	NaN	411.513095617728	824.475495734884	35.1742722693726	4094.84955617953	NaN	1244.29914744999	622.66170342356	NaN	2801.93821822343	2170.84621231067	3692.60654818306	565.10318535933	NaN	34.042947959406	1930.87775056165	594.532216147235	NaN	1350.32323410934	NaN	2366.9624795097
2394.86820958338	NaN	3276.53324311457	1108.08219118926	1500.32360716927	1212.28961215111	NaN	1737.29473159836	NaN	NaN	164.256737569702	NaN	190.414587810541	2499.45192290844	708.324550895821	-50.0921203868675	4453.63887924683	185.017047710766	4453.63887924683	NaN	142.040103004747	NaN	260.858714839035	2392.00956114339	86.4228804440165	4305.74762834671	NaN	NaN	820.823023802753	NaN	263.386770409977	642.595106051322	862.535940723301	4107.80556559929	NaN	1711.08135745911	931.879949879252	NaN	2951.41865116363	467.196864630564	2927.94799835113	823.786464810495	NaN	-89.6687648996993	1565.80141680382	1474.72376926673	NaN	1216.22397552177	NaN	2606.497477632
2618.84077442027	NaN	3027.65966033537	1432.21174452918	2601.26976213166	1393.55551749423	NaN	879.889663638772	NaN	NaN	138.641161148375	NaN	273.089123879378	2101.31724793907	1319.43866871797	40.3460415455916	3969.9817487636	308.563288786486	4374.83797101401	NaN	70.710258214372	NaN	163.068083915246	2523.88592991293	227.592044336405	4458.33956685315	NaN	NaN	114.99140752301	NaN	287.055301979433	693.176699924372	403.451465876425	4218.961605627	NaN	1565.53802914339	717.341549277698	NaN	1941.72558925119	1606.94232035022	4581.99149702472	279.82155817383	NaN	NaN	1324.51930828756	1504.22341421213	NaN	1166.27240904055	NaN	3070.59950167405
2146.8888085209	NaN	2510.18779725888	1221.06235334993	977.300451228964	933.938959024754	NaN	674.962220299448	NaN	NaN	280.867703233938	NaN	397.548255114361	2678.79590216749	899.60830714994	NaN	2500.24397982053	239.852622449483	3793.16250972296	NaN	132.214938765147	NaN	290.505650065641	2274.83800692863	58.7680487217183	3913.46345031134	NaN	NaN	980.653151335793	NaN	474.122875174214	403.208636511592	-31.141075296962	4221.33920409432	NaN	2395.10557032244	618.58147162407	NaN	3700.5726461814	1135.7973484603	4861.20178871208	392.43668110251	NaN	-7.71115605724152	2583.85033964182	937.604539783244	NaN	1212.8740250777	NaN	3581.5343765871
3369.89154719815	NaN	1678.02584139313	1030.82565455711	2692.20729359087	1250.07644248887	NaN	740.209602928308	NaN	NaN	211.213846311554	NaN	304.145533284767	2084.90837774262	1016.42461023015	NaN	4398.05532401813	283.822454094676	3182.54413416705	NaN	54.4089761352968	NaN	146.934853986317	2751.60168938148	108.910520622884	4467.76660185109	NaN	NaN	1716.07234411732	NaN	376.348331945696	444.792131999876	-107.828179548684	3464.68441092683	NaN	2346.85479789402	1353.36004648033	NaN	1875.56646528061	1045.48324628061	4868.19149571307	114.093012356412	NaN	810.536172531398	2058.21812743948	1341.60769428645	NaN	1070.02175151551	NaN	2430.64043510062
NaN	NaN	NaN	NaN	NaN	NaN	NaN	579.01933280358	NaN	NaN	-19.4886642210282	NaN	245.190171116548	1091.58880823644	1025.61994603666	NaN	1714.48710323821	131.234410443484	3033.86434723381	NaN	222.575911950872	NaN	291.082038081413	3109.98226515664	250.48581518924	NaN	NaN	NaN	751.595441514494	NaN	396.378491207985	214.964120158589	-144.058726044061	4226.10140950468	NaN	3528.29939133119	790.403866715009	NaN	2747.5667428145	1641.03518937811	4039.21121835742	316.979006434472	NaN	1431.62937586384	2528.77919601473	1100.46513567106	NaN	1290.27878553765	NaN	2325.50358516469
NaN	NaN	NaN	NaN	NaN	NaN	NaN	601.340093608873	NaN	NaN	355.569065370024	NaN	396.133215661873	1890.66932846508	355.495327034749	NaN	3067.7630417206	144.710476548864	2572.54562190436	NaN	64.7138164247031	NaN	NaN	4022.64381018677	312.322526332821	NaN	NaN	NaN	832.935711267838	NaN	284.387184702162	455.808599253936	-111.786751150827	4228.48602333743	NaN	3458.03737430412	1144.32081597637	NaN	2194.50158988948	770.949547598691	2637.95138690184	509.59882352246	NaN	496.119706591622	3108.37256778809	1261.73354826324	NaN	1085.15711646926	NaN	3709.54118290348
NaN	NaN	NaN	NaN	NaN	NaN	NaN	882.763528121691	NaN	NaN	21.9756154321218	NaN	93.6084514395755	1777.39717051802	728.866179140381	NaN	3688.90094146587	189.984796905084	2951.75188086098	NaN	118.811784157026	NaN	331.059875744985	3456.31770337846	240.822663153697	NaN	NaN	NaN	1216.90969512706	NaN	268.783489590434	339.956502338492	257.344969684496	4230.87298252634	NaN	3545.42942379591	1171.28062694761	NaN	3221.68186058932	1530.60484545162	NaN	NaN	NaN	NaN	NaN	NaN	NaN	NaN	NaN	NaN
NaN	NaN	NaN	NaN	NaN	NaN	NaN	NaN	NaN	NaN	NaN	NaN	NaN	2330.50231051459	865.034848383979	NaN	2707.04603342315	242.974441281662	3523.73883783969	NaN	142.47797469458	NaN	242.974441281662	2946.20218175697	115.763724082824	NaN	NaN	NaN	1499.81632720618	NaN	432.51840990793	435.062624251907	547.008055386884	4233.26229053321	NaN	4221.39757073808	1537.59795307971	NaN	4233.26229053321	1576.75152840364	NaN	NaN	NaN	NaN	NaN	NaN	NaN	NaN	NaN	NaN
NaN	NaN	NaN	NaN	NaN	NaN	NaN	NaN	NaN	NaN	NaN	NaN	NaN	1759.04795559766	846.113502502658	NaN	1769.23411407013	364.817514678513	2251.80337170333	NaN	96.1575849671516	NaN	306.247103461818	2403.32247898131	273.142088426295	NaN	NaN	NaN	445.033512649204	NaN	296.060944989349	694.594395224686	410.655227804622	4235.65395082669	NaN	3265.82917959394	1482.87103223582	NaN	4188.17170988506	2224.78104694875	NaN	NaN	NaN	NaN	NaN	NaN	NaN	NaN	NaN	NaN
NaN	NaN	NaN	NaN	NaN	NaN	NaN	NaN	NaN	NaN	NaN	NaN	NaN	2673.8132354471	1330.55919524422	NaN	3516.2144883637	68.8689677291861	3866.68399600677	NaN	-38.1835364236048	NaN	NaN	1813.56989850503	89.2599209011463	NaN	NaN	NaN	880.683790887851	NaN	448.650470556944	158.079387856512	NaN	4238.04796688224	NaN	2757.06008525318	1529.03966055033	NaN	3369.88265696175	1903.14646304684	NaN	NaN	NaN	NaN	NaN	NaN	NaN	NaN	NaN	NaN
NaN	NaN	NaN	NaN	NaN	NaN	NaN	NaN	NaN	NaN	NaN	NaN	NaN	2819.79038103787	473.959276975856	NaN	3215.22683686127	188.224547606692	2319.75460464184	NaN	78.5228211524591	NaN	240.524207893012	1775.07277678187	121.893271145993	NaN	NaN	NaN	2440.93674432965	NaN	NaN	394.871985811176	328.540709350477	4240.44434218218	NaN	NaN	1452.86652557842	NaN	3449.08593388802	2869.23172480761	NaN	NaN	NaN	NaN	NaN	NaN	NaN	NaN	NaN	NaN
NaN	NaN	NaN	NaN	NaN	NaN	NaN	NaN	NaN	NaN	NaN	NaN	NaN	3838.06934651228	758.498885136929	NaN	3711.6690663812	208.21079688951	3628.67898346686	NaN	14.141679920582	NaN	270.772551701861	1523.28441845527	268.219010689112	NaN	NaN	NaN	3664.42855764534	NaN	NaN	980.656953246096	251.620994106243	4242.8430802157	NaN	2026.8982378838	1724.94008876776	NaN	3155.08045643153	2219.48571881608	NaN	NaN	NaN	NaN	NaN	NaN	NaN	NaN	NaN	NaN
NaN	NaN	NaN	NaN	NaN	NaN	NaN	NaN	NaN	NaN	NaN	NaN	NaN	1354.10033921946	973.273716474756	NaN	3043.53924951642	79.9924772178912	4336.81623682392	NaN	128.554261326276	NaN	235.901363039547	1576.46219276838	244.846954848986	NaN	NaN	NaN	3325.96436235729	NaN	NaN	667.845653266758	NaN	3616.05266314134	NaN	2438.54868181026	881.626750939148	NaN	2228.02524272379	1450.1589762687	NaN	NaN	NaN	NaN	NaN	NaN	NaN	NaN	NaN	NaN
NaN	NaN	NaN	NaN	NaN	NaN	NaN	NaN	NaN	NaN	NaN	NaN	NaN	2401.04397260249	845.640110264335	NaN	2881.99121950968	25.7273834890429	3683.99633602779	NaN	85.8457893524418	NaN	238.060476538494	1567.06098062512	436.323304385874	NaN	NaN	NaN	3801.67491771784	NaN	NaN	151.080655289321	NaN	4247.64765847465	NaN	2303.21234841532	1432.14340902521	NaN	3859.71258437469	1918.84722898498	NaN	NaN	NaN	NaN	NaN	NaN	NaN	NaN	NaN	NaN
NaN	NaN	NaN	NaN	NaN	NaN	NaN	NaN	NaN	NaN	NaN	NaN	NaN	826.596610275934	-11.9936713020917	NaN	2044.15288169685	183.890776150485	2936.51536453637	NaN	154.444094507288	NaN	544.932698906216	1380.96239947179	186.451357162937	NaN	NaN	NaN	4520.23472073793	NaN	NaN	26.4150438846881	NaN	3676.19760970328	NaN	1984.39423163331	1255.76392383681	NaN	2682.06965707244	1623.65079493014	NaN	NaN	NaN	NaN	NaN	NaN	NaN	NaN	NaN	NaN
NaN	NaN	NaN	NaN	NaN	NaN	NaN	NaN	NaN	NaN	NaN	NaN	NaN	2329.90224671877	853.650930337288	NaN	1889.07720085485	403.855607377307	3797.18328600417	NaN	215.479788359879	NaN	337.219263235087	1263.72074044325	75.7997592925341	NaN	NaN	NaN	4525.05719894226	NaN	NaN	344.908072174574	NaN	4252.46172971057	NaN	1612.85008996766	798.096316689621	NaN	3423.41403058554	3418.64938863655	NaN	NaN	NaN	NaN	NaN	NaN	NaN	NaN	NaN	NaN
NaN	NaN	NaN	NaN	NaN	NaN	NaN	NaN	NaN	NaN	NaN	NaN	NaN	2690.57136030458	1311.72478674041	NaN	1637.51737249418	120.144817585887	3016.36394605835	NaN	-24.794403635277	NaN	725.554661978714	1763.21687408422	166.320144700594	NaN	NaN	NaN	3821.86687461491	NaN	NaN	438.241515487203	NaN	3393.2376931892	NaN	2660.31196138658	562.83344435796	NaN	4149.99840813986	1653.28392338136	NaN	NaN	NaN	NaN	NaN	NaN	NaN	NaN	NaN	NaN
NaN	NaN	NaN	NaN	NaN	NaN	NaN	NaN	NaN	NaN	NaN	NaN	NaN	1721.85735815312	1576.78457168968	NaN	2067.20761973425	150.449476460568	NaN	NaN	NaN	NaN	652.426994223468	1303.32878835592	203.086505177394	NaN	NaN	NaN	4534.72881958155	NaN	NaN	296.806092892718	NaN	3844.73623233501	NaN	3247.37468908304	785.195873084392	NaN	4064.12649971697	3252.14404272177	NaN	NaN	NaN	NaN	NaN	NaN	NaN	NaN	NaN	NaN
NaN	NaN	NaN	NaN	NaN	NaN	NaN	NaN	NaN	NaN	NaN	NaN	NaN	1289.77724486895	1197.25622661026	NaN	2162.30184761408	192.37516718951	NaN	NaN	-40.2123925996924	NaN	959.528610251133	1582.7604693548	275.901086450826	NaN	NaN	NaN	4539.57801120538	NaN	NaN	NaN	NaN	NaN	NaN	NaN	NaN	NaN	NaN	NaN	NaN	NaN	NaN	NaN	NaN	NaN	NaN	NaN	NaN	NaN
NaN	NaN	NaN	NaN	NaN	NaN	NaN	NaN	NaN	NaN	NaN	NaN	NaN	1560.45099018394	1793.25328118783	NaN	1896.14932141054	78.7480109768632	NaN	NaN	51.7378004184009	NaN	447.887555275848	1582.31639873126	152.061439635547	NaN	NaN	NaN	4544.43615664263	NaN	NaN	78.7480109768632	NaN	NaN	NaN	NaN	NaN	NaN	NaN	NaN	NaN	NaN	NaN	NaN	NaN	NaN	NaN	NaN	NaN	NaN
NaN	NaN	NaN	NaN	NaN	NaN	NaN	NaN	NaN	NaN	NaN	NaN	NaN	1610.19406661843	1153.17095185521	NaN	2680.01437188108	173.467880489535	NaN	NaN	258.435558163824	NaN	725.757785372417	1520.07683272146	360.139293561838	NaN	NaN	NaN	4549.30328071544	NaN	NaN	141.283154097759	NaN	NaN	NaN	NaN	NaN	NaN	NaN	NaN	NaN	NaN	NaN	NaN	NaN	NaN	NaN	NaN	NaN	NaN
NaN	NaN	NaN	NaN	NaN	NaN	NaN	NaN	NaN	NaN	NaN	NaN	NaN	2540.1291696417	1292.78391624579	NaN	1760.53838626926	127.907770512421	NaN	NaN	24.8213859342468	NaN	671.688449162292	1690.95507667899	125.330610897967	NaN	NaN	NaN	3747.52844901357	NaN	NaN	240.014213741186	NaN	NaN	NaN	NaN	NaN	NaN	NaN	NaN	NaN	NaN	NaN	NaN	NaN	NaN	NaN	NaN	NaN	NaN
NaN	NaN	NaN	NaN	NaN	NaN	NaN	NaN	NaN	NaN	NaN	NaN	NaN	2639.88269234035	825.172414013079	NaN	2592.16110008868	117.087166819281	NaN	NaN	NaN	NaN	1387.51333892473	2406.4338221362	146.751940381134	NaN	NaN	NaN	NaN	NaN	NaN	169.967850125193	NaN	NaN	NaN	NaN	NaN	NaN	NaN	NaN	NaN	NaN	NaN	NaN	NaN	NaN	NaN	NaN	NaN	NaN
NaN	NaN	NaN	NaN	NaN	NaN	NaN	NaN	NaN	NaN	NaN	NaN	NaN	1936.83903518052	2042.69840550572	NaN	2085.30034722196	169.50393792194	NaN	NaN	71.3903751815077	NaN	NaN	1550.83962387277	197.905232399434	NaN	NaN	NaN	998.305349492436	NaN	NaN	134.647803790471	NaN	NaN	NaN	NaN	NaN	NaN	NaN	NaN	NaN	NaN	NaN	NaN	NaN	NaN	NaN	NaN	NaN	NaN
NaN	NaN	NaN	NaN	NaN	NaN	NaN	NaN	NaN	NaN	NaN	NaN	NaN	2135.71477471732	1702.83939416281	NaN	2065.93784770256	198.758967400285	NaN	NaN	11.3949967125128	NaN	121.229048495	1207.94007848408	364.156127731559	NaN	NaN	NaN	532.13761869301	NaN	NaN	243.984753428368	NaN	NaN	NaN	NaN	NaN	NaN	NaN	NaN	NaN	NaN	NaN	NaN	NaN	NaN	NaN	NaN	NaN	NaN
NaN	NaN	NaN	NaN	NaN	NaN	NaN	NaN	NaN	NaN	NaN	NaN	NaN	2700.98204789733	1257.58679426196	NaN	1924.96309432993	297.910021683613	NaN	NaN	220.308126326873	NaN	119.425662363111	2288.39863758399	154.346515273644	NaN	NaN	NaN	585.037034503551	NaN	NaN	176.333718958053	NaN	NaN	NaN	NaN	NaN	NaN	NaN	NaN	NaN	NaN	NaN	NaN	NaN	NaN	NaN	NaN	NaN	NaN
NaN	NaN	NaN	NaN	NaN	NaN	NaN	NaN	NaN	NaN	NaN	NaN	NaN	3589.64697385554	1988.26789227288	NaN	3289.30748563632	41.2394858861935	NaN	NaN	118.91349146013	NaN	137.037426094049	2212.22794167773	117.618924700565	NaN	NaN	NaN	366.175742537162	NaN	NaN	564.244456750701	NaN	NaN	NaN	NaN	NaN	NaN	NaN	NaN	NaN	NaN	NaN	NaN	NaN	NaN	NaN	NaN	NaN	NaN
NaN	NaN	NaN	NaN	NaN	NaN	NaN	NaN	NaN	NaN	NaN	NaN	NaN	1418.05851248514	2857.65990702454	NaN	3042.95513602466	237.611284379472	NaN	NaN	14.7387012464595	NaN	78.2314720227248	1796.42359547839	251.864763533328	NaN	NaN	NaN	612.08905487622	NaN	NaN	254.456305197665	NaN	NaN	NaN	NaN	NaN	NaN	NaN	NaN	NaN	NaN	NaN	NaN	NaN	NaN	NaN	NaN	NaN	NaN
NaN	NaN	NaN	NaN	NaN	NaN	NaN	NaN	NaN	NaN	NaN	NaN	NaN	2019.25478579324	1085.43124019412	NaN	2296.80789517965	145.122808861667	NaN	NaN	129.559083101681	NaN	222.941437661594	1783.20494510013	123.074197368354	NaN	NaN	NaN	337.075426568153	NaN	NaN	207.377711901608	NaN	NaN	NaN	NaN	NaN	NaN	NaN	NaN	NaN	NaN	NaN	NaN	NaN	NaN	NaN	NaN	NaN	NaN
NaN	NaN	NaN	NaN	NaN	NaN	NaN	NaN	NaN	NaN	NaN	NaN	NaN	2908.47052671924	1412.96058957901	NaN	2709.84811319281	68.0401947202608	NaN	NaN	116.073065965216	NaN	49.8655947897371	1410.36421816036	71.9347518482301	NaN	NaN	NaN	315.993665200976	NaN	NaN	NaN	NaN	NaN	NaN	NaN	NaN	NaN	NaN	NaN	NaN	NaN	NaN	NaN	NaN	NaN	NaN	NaN	NaN	NaN
NaN	NaN	NaN	NaN	NaN	NaN	NaN	NaN	NaN	NaN	NaN	NaN	NaN	2827.39640795542	977.055754315881	NaN	4155.3796579692	NaN	NaN	NaN	NaN	NaN	77.8733580247556	1077.10928685117	157.136546137124	NaN	NaN	NaN	472.889902060163	NaN	NaN	NaN	NaN	NaN	NaN	NaN	NaN	NaN	NaN	NaN	NaN	NaN	NaN	NaN	NaN	NaN	NaN	NaN	NaN	NaN
NaN	NaN	NaN	NaN	NaN	NaN	NaN	NaN	NaN	NaN	NaN	NaN	NaN	NaN	589.760188488192	NaN	2899.64284573733	143.651094210909	NaN	NaN	200.877916800415	NaN	259.405348994227	1661.46250243712	180.068163131504	NaN	NaN	NaN	471.40471449626	NaN	NaN	NaN	NaN	NaN	NaN	NaN	NaN	NaN	NaN	NaN	NaN	NaN	NaN	NaN	NaN	NaN	NaN	NaN	NaN	NaN
NaN	NaN	NaN	NaN	NaN	NaN	NaN	NaN	NaN	NaN	NaN	NaN	NaN	3391.21193748258	361.865280496754	NaN	3400.32471212757	219.966361024706	NaN	NaN	166.591538104028	NaN	NaN	2696.03741456447	283.755783539664	NaN	NaN	NaN	329.319656764633	NaN	NaN	NaN	NaN	NaN	NaN	NaN	NaN	NaN	NaN	NaN	NaN	NaN	NaN	NaN	NaN	NaN	NaN	NaN	NaN	NaN
NaN	NaN	NaN	NaN	NaN	NaN	NaN	NaN	NaN	NaN	NaN	NaN	NaN	1486.10225004029	NaN	NaN	1899.16674400985	NaN	NaN	NaN	231.272257318879	NaN	NaN	1880.92414806166	248.211810699334	NaN	NaN	NaN	418.910387071612	NaN	NaN	NaN	NaN	NaN	NaN	NaN	NaN	NaN	NaN	NaN	NaN	NaN	NaN	NaN	NaN	NaN	NaN	NaN	NaN	NaN
NaN	NaN	NaN	NaN	NaN	NaN	NaN	NaN	NaN	NaN	NaN	NaN	NaN	2483.32223921861	273.901621781441	NaN	2326.81074329626	NaN	NaN	NaN	32.6130655678187	NaN	NaN	3295.87775554881	144.779637645503	NaN	NaN	NaN	NaN	NaN	NaN	NaN	NaN	NaN	NaN	NaN	NaN	NaN	NaN	NaN	NaN	NaN	NaN	NaN	NaN	NaN	NaN	NaN	NaN	NaN
NaN	NaN	NaN	NaN	NaN	NaN	NaN	NaN	NaN	NaN	NaN	NaN	NaN	2273.53237080238	285.279247983108	NaN	2548.98963207281	NaN	NaN	NaN	20.2658639172441	NaN	NaN	3996.77210955578	640.371072938355	NaN	NaN	NaN	783.974384501139	NaN	NaN	NaN	NaN	NaN	NaN	NaN	NaN	NaN	NaN	NaN	NaN	NaN	NaN	NaN	NaN	NaN	NaN	NaN	NaN	NaN
NaN	NaN	NaN	NaN	NaN	NaN	NaN	NaN	NaN	NaN	NaN	NaN	NaN	4076.98772420343	299.291635693058	NaN	3159.67791647798	NaN	NaN	NaN	94.138302626254	NaN	NaN	2328.61091118825	258.783652730822	NaN	NaN	NaN	294.064799181801	NaN	NaN	NaN	NaN	NaN	NaN	NaN	NaN	NaN	NaN	NaN	NaN	NaN	NaN	NaN	NaN	NaN	NaN	NaN	NaN	NaN
NaN	NaN	NaN	NaN	NaN	NaN	NaN	NaN	NaN	NaN	NaN	NaN	NaN	2680.69432048843	301.558910736363	NaN	4633.4426254691	NaN	NaN	NaN	17.7368195234994	NaN	NaN	3333.3543366876	673.012707531078	NaN	NaN	NaN	234.854179621819	NaN	NaN	NaN	NaN	NaN	NaN	NaN	NaN	NaN	NaN	NaN	NaN	NaN	NaN	NaN	NaN	NaN	NaN	NaN	NaN	NaN
NaN	NaN	NaN	NaN	NaN	NaN	NaN	NaN	NaN	NaN	NaN	NaN	NaN	2097.38647808297	352.26955143772	NaN	4638.47571635637	NaN	NaN	NaN	18.4324799489429	NaN	NaN	3656.60197668349	1174.42516279047	NaN	NaN	NaN	230.517207718283	NaN	NaN	NaN	NaN	NaN	NaN	NaN	NaN	NaN	NaN	NaN	NaN	NaN	NaN	NaN	NaN	NaN	NaN	NaN	NaN	NaN
NaN	NaN	NaN	NaN	NaN	NaN	NaN	NaN	NaN	NaN	NaN	NaN	NaN	1488.08379146258	389.971624694685	NaN	4347.36869347637	NaN	NaN	NaN	-3.14728942270135	NaN	NaN	2753.92669492057	1049.1010040315	NaN	NaN	NaN	310.037445490816	NaN	NaN	NaN	NaN	NaN	NaN	NaN	NaN	NaN	NaN	NaN	NaN	NaN	NaN	NaN	NaN	NaN	NaN	NaN	NaN	NaN
NaN	NaN	NaN	NaN	NaN	NaN	NaN	NaN	NaN	NaN	NaN	NaN	NaN	1617.39318404627	203.455943555529	NaN	1972.84493930879	NaN	NaN	NaN	88.0324953522031	NaN	NaN	2616.85531507962	756.963842894206	NaN	NaN	NaN	334.61895287749	NaN	NaN	NaN	NaN	NaN	NaN	NaN	NaN	NaN	NaN	NaN	NaN	NaN	NaN	NaN	NaN	NaN	NaN	NaN	NaN	NaN
NaN	NaN	NaN	NaN	NaN	NaN	NaN	NaN	NaN	NaN	NaN	NaN	NaN	3718.87121983088	262.094696195423	NaN	3445.7950645266	NaN	NaN	NaN	147.875342774882	NaN	NaN	3255.42947549237	1389.84670295686	NaN	NaN	NaN	359.246789909447	NaN	NaN	NaN	NaN	NaN	NaN	NaN	NaN	NaN	NaN	NaN	NaN	NaN	NaN	NaN	NaN	NaN	NaN	NaN	NaN	NaN
NaN	NaN	NaN	NaN	NaN	NaN	NaN	NaN	NaN	NaN	NaN	NaN	NaN	2081.74410314122	423.344222722661	NaN	983.15274020151	NaN	NaN	NaN	173.66436750909	NaN	NaN	4658.7030298455	89.56167943715	NaN	NaN	NaN	358.953102167582	NaN	NaN	NaN	NaN	NaN	NaN	NaN	NaN	NaN	NaN	NaN	NaN	NaN	NaN	NaN	NaN	NaN	NaN	NaN	NaN	NaN
NaN	NaN	NaN	NaN	NaN	NaN	NaN	NaN	NaN	NaN	NaN	NaN	NaN	3640.44515727159	254.746588315328	NaN	1421.45778903957	NaN	NaN	NaN	3.51565332284639	NaN	NaN	4663.7837301729	352.082133809797	NaN	NaN	NaN	427.056810744726	NaN	NaN	NaN	NaN	NaN	NaN	NaN	NaN	NaN	NaN	NaN	NaN	NaN	NaN	NaN	NaN	NaN	NaN	NaN	NaN	NaN
NaN	NaN	NaN	NaN	NaN	NaN	NaN	NaN	NaN	NaN	NaN	NaN	NaN	3196.92835574748	189.840763781267	NaN	1698.6509128151	NaN	NaN	NaN	206.956411196136	NaN	NaN	4668.87403342621	72.664408402549	NaN	NaN	NaN	321.499590049491	NaN	NaN	NaN	NaN	NaN	NaN	NaN	NaN	NaN	NaN	NaN	NaN	NaN	NaN	NaN	NaN	NaN	NaN	NaN	NaN	NaN
NaN	NaN	NaN	NaN	NaN	NaN	NaN	NaN	NaN	NaN	NaN	NaN	NaN	4673.97396685662	392.332380592437	NaN	1559.93301014924	NaN	NaN	NaN	74.7344666836433	NaN	NaN	4004.51446367958	203.882166115435	NaN	NaN	NaN	582.10042873711	NaN	NaN	NaN	NaN	NaN	NaN	NaN	NaN	NaN	NaN	NaN	NaN	NaN	NaN	NaN	NaN	NaN	NaN	NaN	NaN	NaN
NaN	NaN	NaN	NaN	NaN	NaN	NaN	NaN	NaN	NaN	NaN	NaN	NaN	2923.38617311494	401.302476981748	NaN	1633.32453356564	NaN	NaN	NaN	249.608112413067	NaN	NaN	4679.08355781853	717.882020429428	NaN	NaN	NaN	141.443435068443	NaN	NaN	NaN	NaN	NaN	NaN	NaN	NaN	NaN	NaN	NaN	NaN	NaN	NaN	NaN	NaN	NaN	NaN	NaN	NaN	NaN
NaN	NaN	NaN	NaN	NaN	NaN	NaN	NaN	NaN	NaN	NaN	NaN	NaN	1442.78885527244	673.035556101729	NaN	1038.76739807478	NaN	NaN	NaN	187.153542216958	NaN	NaN	3667.54753297852	247.888793952555	NaN	NaN	NaN	238.646473036268	NaN	NaN	NaN	NaN	NaN	NaN	NaN	NaN	NaN	NaN	NaN	NaN	NaN	NaN	NaN	NaN	NaN	NaN	NaN	NaN	NaN
NaN	NaN	NaN	NaN	NaN	NaN	NaN	NaN	NaN	NaN	NaN	NaN	NaN	531.628370411553	NaN	NaN	932.06834050505	NaN	NaN	NaN	190.659683005209	NaN	NaN	3941.31524447499	226.342452617501	NaN	NaN	NaN	209.161859841212	NaN	NaN	NaN	NaN	NaN	NaN	NaN	NaN	NaN	NaN	NaN	NaN	NaN	NaN	NaN	NaN	NaN	NaN	NaN	NaN	NaN
NaN	NaN	NaN	NaN	NaN	NaN	NaN	NaN	NaN	NaN	NaN	NaN	NaN	442.86620258156	235.180489233393	NaN	1334.4596471463	NaN	NaN	NaN	207.400871524402	NaN	NaN	2491.94371835424	280.157013143187	NaN	NaN	NaN	60.5657493483094	NaN	NaN	NaN	NaN	NaN	NaN	NaN	NaN	NaN	NaN	NaN	NaN	NaN	NaN	NaN	NaN	NaN	NaN	NaN	NaN	NaN
NaN	NaN	NaN	NaN	NaN	NaN	NaN	NaN	NaN	NaN	NaN	NaN	NaN	291.702788993823	271.841345953653	NaN	3089.51806525242	NaN	NaN	NaN	52.0413763091064	NaN	NaN	1058.35449034438	103.681128213548	NaN	NaN	NaN	308.916039628637	NaN	NaN	NaN	NaN	NaN	NaN	NaN	NaN	NaN	NaN	NaN	NaN	NaN	NaN	NaN	NaN	NaN	NaN	NaN	NaN	NaN
NaN	NaN	NaN	NaN	NaN	NaN	NaN	NaN	NaN	NaN	NaN	NaN	NaN	339.055140790417	123.022135775668	NaN	1787.66909466232	NaN	NaN	NaN	337.72978493143	NaN	NaN	1404.64125141531	NaN	NaN	NaN	NaN	356.284766957237	NaN	NaN	NaN	NaN	NaN	NaN	NaN	NaN	NaN	NaN	NaN	NaN	NaN	NaN	NaN	NaN	NaN	NaN	NaN	NaN	NaN
NaN	NaN	NaN	NaN	NaN	NaN	NaN	NaN	NaN	NaN	NaN	NaN	NaN	420.989739853261	260.468972225182	NaN	2713.38549573195	NaN	NaN	NaN	143.726595768397	NaN	NaN	606.716247852691	NaN	NaN	NaN	NaN	53.5165775972449	NaN	NaN	NaN	NaN	NaN	NaN	NaN	NaN	NaN	NaN	NaN	NaN	NaN	NaN	NaN	NaN	NaN	NaN	NaN	NaN	NaN
NaN	NaN	NaN	NaN	NaN	NaN	NaN	NaN	NaN	NaN	NaN	NaN	NaN	NaN	47.6168754884781	NaN	1375.49925091261	NaN	NaN	NaN	55.5841697410229	NaN	NaN	395.522057849601	NaN	NaN	NaN	NaN	86.1254643757779	NaN	NaN	NaN	NaN	NaN	NaN	NaN	NaN	NaN	NaN	NaN	NaN	NaN	NaN	NaN	NaN	NaN	NaN	NaN	NaN	NaN
NaN	NaN	NaN	NaN	NaN	NaN	NaN	NaN	NaN	NaN	NaN	NaN	NaN	602.606899294161	306.206616700355	NaN	427.159198386617	NaN	NaN	NaN	62.9723040785323	NaN	NaN	435.134093882414	NaN	NaN	NaN	NaN	NaN	NaN	NaN	NaN	NaN	NaN	NaN	NaN	NaN	NaN	NaN	NaN	NaN	NaN	NaN	NaN	NaN	NaN	NaN	NaN	NaN	NaN
NaN	NaN	NaN	NaN	NaN	NaN	NaN	NaN	NaN	NaN	NaN	NaN	NaN	437.570067081719	114.278361176404	NaN	NaN	NaN	NaN	NaN	-8.12014476305692	NaN	NaN	337.788676370202	NaN	NaN	NaN	NaN	NaN	NaN	NaN	NaN	NaN	NaN	NaN	NaN	NaN	NaN	NaN	NaN	NaN	NaN	NaN	NaN	NaN	NaN	NaN	NaN	NaN	NaN
NaN	NaN	NaN	NaN	NaN	NaN	NaN	NaN	NaN	NaN	NaN	NaN	NaN	304.17829045746	113.746582859221	NaN	NaN	NaN	NaN	NaN	129.726866014318	NaN	NaN	417.371962806063	NaN	NaN	NaN	NaN	NaN	NaN	NaN	NaN	NaN	NaN	NaN	NaN	NaN	NaN	NaN	NaN	NaN	NaN	NaN	NaN	NaN	NaN	NaN	NaN	NaN	NaN
NaN	NaN	NaN	NaN	NaN	NaN	NaN	NaN	NaN	NaN	NaN	NaN	NaN	387.804456752255	114.546751353691	NaN	NaN	NaN	NaN	NaN	127.876395519475	NaN	NaN	295.829912008348	NaN	NaN	NaN	NaN	NaN	NaN	NaN	NaN	NaN	NaN	NaN	NaN	NaN	NaN	NaN	NaN	NaN	NaN	NaN	NaN	NaN	NaN	NaN	NaN	NaN	NaN
NaN	NaN	NaN	NaN	NaN	NaN	NaN	NaN	NaN	NaN	NaN	NaN	NaN	292.802506940717	79.3239452170407	NaN	NaN	NaN	NaN	NaN	7.27493063529994	NaN	NaN	459.582633287339	NaN	NaN	NaN	NaN	NaN	NaN	NaN	NaN	NaN	NaN	NaN	NaN	NaN	NaN	NaN	NaN	NaN	NaN	NaN	NaN	NaN	NaN	NaN	NaN	NaN	NaN
NaN	NaN	NaN	NaN	NaN	NaN	NaN	NaN	NaN	NaN	NaN	NaN	NaN	313.808658503679	69.4084888911799	NaN	NaN	NaN	NaN	NaN	221.657774879294	NaN	NaN	522.14978669794	NaN	NaN	NaN	NaN	NaN	NaN	NaN	NaN	NaN	NaN	NaN	NaN	NaN	NaN	NaN	NaN	NaN	NaN	NaN	NaN	NaN	NaN	NaN	NaN	NaN	NaN
NaN	NaN	NaN	NaN	NaN	NaN	NaN	NaN	NaN	NaN	NaN	NaN	NaN	463.18807160528	NaN	NaN	NaN	NaN	NaN	NaN	80.8628286235888	NaN	NaN	265.341442369999	NaN	NaN	NaN	NaN	NaN	NaN	NaN	NaN	NaN	NaN	NaN	NaN	NaN	NaN	NaN	NaN	NaN	NaN	NaN	NaN	NaN	NaN	NaN	NaN	NaN	NaN
NaN	NaN	NaN	NaN	NaN	NaN	NaN	NaN	NaN	NaN	NaN	NaN	NaN	274.318800401499	69.5917178419962	NaN	NaN	NaN	NaN	NaN	148.538762750563	NaN	NaN	200.724097520632	NaN	NaN	NaN	NaN	NaN	NaN	NaN	NaN	NaN	NaN	NaN	NaN	NaN	NaN	NaN	NaN	NaN	NaN	NaN	NaN	NaN	NaN	NaN	NaN	NaN	NaN
NaN	NaN	NaN	NaN	NaN	NaN	NaN	NaN	NaN	NaN	NaN	NaN	NaN	NaN	225.720426830902	NaN	NaN	NaN	NaN	NaN	95.8013492580534	NaN	NaN	401.178150150935	NaN	NaN	NaN	NaN	NaN	NaN	NaN	NaN	NaN	NaN	NaN	NaN	NaN	NaN	NaN	NaN	NaN	NaN	NaN	NaN	NaN	NaN	NaN	NaN	NaN	NaN
NaN	NaN	NaN	NaN	NaN	NaN	NaN	NaN	NaN	NaN	NaN	NaN	NaN	138.149354750984	105.9734946759	NaN	NaN	NaN	NaN	NaN	189.094466536534	NaN	NaN	387.512270332886	NaN	NaN	NaN	NaN	NaN	NaN	NaN	NaN	NaN	NaN	NaN	NaN	NaN	NaN	NaN	NaN	NaN	NaN	NaN	NaN	NaN	NaN	NaN	NaN	NaN	NaN
NaN	NaN	NaN	NaN	NaN	NaN	NaN	NaN	NaN	NaN	NaN	NaN	NaN	160.449659978359	160.449659978359	NaN	NaN	NaN	NaN	NaN	240.966793312937	NaN	NaN	191.314561089947	NaN	NaN	NaN	NaN	NaN	NaN	NaN	NaN	NaN	NaN	NaN	NaN	NaN	NaN	NaN	NaN	NaN	NaN	NaN	NaN	NaN	NaN	NaN	NaN	NaN	NaN
NaN	NaN	NaN	NaN	NaN	NaN	NaN	NaN	NaN	NaN	NaN	NaN	NaN	155.928046008717	72.6467879161994	NaN	NaN	NaN	NaN	NaN	52.4980964422031	NaN	NaN	451.442187627328	NaN	NaN	NaN	NaN	NaN	NaN	NaN	NaN	NaN	NaN	NaN	NaN	NaN	NaN	NaN	NaN	NaN	NaN	NaN	NaN	NaN	NaN	NaN	NaN	NaN	NaN
NaN	NaN	NaN	NaN	NaN	NaN	NaN	NaN	NaN	NaN	NaN	NaN	NaN	334.25548053185	127.195939883551	NaN	NaN	NaN	NaN	NaN	35.7670518050818	NaN	NaN	373.247212212374	NaN	NaN	NaN	NaN	NaN	NaN	NaN	NaN	NaN	NaN	NaN	NaN	NaN	NaN	NaN	NaN	NaN	NaN	NaN	NaN	NaN	NaN	NaN	NaN	NaN	NaN
NaN	NaN	NaN	NaN	NaN	NaN	NaN	NaN	NaN	NaN	NaN	NaN	NaN	NaN	NaN	NaN	NaN	NaN	NaN	NaN	214.150677278604	NaN	NaN	123.979306834753	NaN	NaN	NaN	NaN	NaN	NaN	NaN	NaN	NaN	NaN	NaN	NaN	NaN	NaN	NaN	NaN	NaN	NaN	NaN	NaN	NaN	NaN	NaN	NaN	NaN	NaN
NaN	NaN	NaN	NaN	NaN	NaN	NaN	NaN	NaN	NaN	NaN	NaN	NaN	91.1193127208288	134.227880401801	NaN	NaN	NaN	NaN	NaN	7.59646283894549	NaN	NaN	239.30501412417	NaN	NaN	NaN	NaN	NaN	NaN	NaN	NaN	NaN	NaN	NaN	NaN	NaN	NaN	NaN	NaN	NaN	NaN	NaN	NaN	NaN	NaN	NaN	NaN	NaN	NaN
NaN	NaN	NaN	NaN	NaN	NaN	NaN	NaN	NaN	NaN	NaN	NaN	NaN	37.9690080055951	78.4224074876756	NaN	NaN	NaN	NaN	NaN	132.360273463783	NaN	NaN	269.901831702857	NaN	NaN	NaN	NaN	NaN	NaN	NaN	NaN	NaN	NaN	NaN	NaN	NaN	NaN	NaN	NaN	NaN	NaN	NaN	NaN	NaN	NaN	NaN	NaN	NaN	NaN
NaN	NaN	NaN	NaN	NaN	NaN	NaN	NaN	NaN	NaN	NaN	NaN	NaN	119.691022999281	129.139294596713	NaN	NaN	NaN	NaN	NaN	112.942257572543	NaN	NaN	166.932380986441	NaN	NaN	NaN	NaN	NaN	NaN	NaN	NaN	NaN	NaN	NaN	NaN	NaN	NaN	NaN	NaN	NaN	NaN	NaN	NaN	NaN	NaN	NaN	NaN	NaN	NaN
[truncated: 26 more columns]
