# Supplementary material for: Notch-dependent and -independent transcription are modulated by tissue movements at gastrulation
Source: eLife. 2022 May 18;11:e73656. doi: 10.7554/eLife.73656 (PMC9183233; doi:10.7554/eLife.73656)
Supplement: Source data 1. [file elife-73656-data1.zip › numerical data/3DF_vndEEEpeve wRi new_MSE_sorted-nc14_normF-Y.txt]

NaN	NaN	NaN	NaN	NaN	NaN	NaN	NaN	NaN	NaN	NaN	NaN	NaN	NaN	NaN	NaN	NaN	NaN	NaN	NaN	NaN	NaN	NaN	NaN	NaN	NaN	NaN	NaN	NaN	NaN	NaN	NaN	NaN	NaN	NaN	NaN	NaN	10.7568180068304	-30.2431819931696	672.75681800683	67.7568180068304	835.75681800683	-23.2431819931696	22.7568180068304	NaN	NaN	NaN	NaN	NaN	NaN
NaN	NaN	NaN	NaN	NaN	NaN	NaN	NaN	NaN	NaN	NaN	NaN	NaN	NaN	NaN	NaN	NaN	NaN	NaN	NaN	NaN	NaN	NaN	NaN	NaN	NaN	NaN	NaN	NaN	NaN	NaN	NaN	NaN	NaN	NaN	NaN	NaN	303.313622026534	-20.9639233617488	505.486659583427	17.0686282578646	853.784763889361	151.183415548081	133.167996359843	NaN	NaN	NaN	NaN	NaN	NaN
NaN	NaN	NaN	NaN	NaN	NaN	NaN	NaN	NaN	NaN	NaN	NaN	NaN	NaN	NaN	NaN	NaN	NaN	NaN	NaN	NaN	NaN	NaN	NaN	NaN	NaN	NaN	NaN	NaN	NaN	NaN	NaN	NaN	NaN	NaN	NaN	NaN	430.087434516372	2.35525249372458	307.878239652758	-37.7133359861487	760.653289475326	445.113155196324	782.691013139256	NaN	NaN	NaN	NaN	NaN	NaN
NaN	NaN	NaN	NaN	NaN	NaN	NaN	NaN	NaN	NaN	NaN	NaN	NaN	NaN	NaN	NaN	NaN	NaN	NaN	NaN	NaN	NaN	NaN	NaN	NaN	NaN	NaN	NaN	NaN	NaN	NaN	NaN	NaN	NaN	NaN	NaN	NaN	716.488123851237	3.65781427972601	602.194656493779	-23.4116911470402	1595.74576308361	604.19980504391	761.603966229181	NaN	NaN	NaN	NaN	NaN	NaN
NaN	NaN	NaN	NaN	NaN	NaN	NaN	NaN	NaN	NaN	NaN	NaN	NaN	NaN	NaN	NaN	NaN	NaN	NaN	NaN	NaN	NaN	NaN	NaN	NaN	NaN	NaN	NaN	NaN	NaN	NaN	NaN	NaN	NaN	NaN	NaN	NaN	921.099055621751	-13.0992222417703	492.632176300888	39.0794141158056	997.360139528978	564.879518949839	894.006302128395	NaN	NaN	NaN	NaN	NaN	NaN
NaN	NaN	NaN	NaN	NaN	NaN	NaN	NaN	NaN	NaN	NaN	NaN	NaN	NaN	NaN	NaN	NaN	NaN	NaN	NaN	NaN	NaN	NaN	NaN	NaN	NaN	NaN	NaN	NaN	NaN	NaN	NaN	NaN	NaN	NaN	NaN	NaN	1145.14339979768	NaN	688.187885184736	10.2868470226737	1116.01876260257	163.944415672741	1891.33669069311	NaN	NaN	NaN	NaN	NaN	NaN
NaN	NaN	NaN	NaN	NaN	NaN	NaN	NaN	NaN	NaN	NaN	NaN	NaN	NaN	NaN	NaN	NaN	NaN	NaN	NaN	NaN	NaN	NaN	NaN	NaN	NaN	NaN	NaN	NaN	NaN	NaN	NaN	NaN	NaN	NaN	NaN	NaN	1183.61829746664	197.554534268955	501.113409381799	100.053835971121	1111.24664512185	408.638520274575	1219.80412363903	NaN	NaN	NaN	NaN	NaN	NaN
NaN	NaN	NaN	NaN	NaN	NaN	NaN	NaN	NaN	NaN	NaN	NaN	NaN	NaN	NaN	NaN	NaN	NaN	NaN	NaN	NaN	NaN	NaN	NaN	NaN	NaN	NaN	NaN	NaN	NaN	NaN	NaN	NaN	NaN	NaN	NaN	NaN	1127.59288353147	964.61645609969	1619.54024781629	-45.4349830454258	1319.7441035282	75.2882965336717	1619.54024781629	2341.86787063123	NaN	NaN	NaN	NaN	NaN
NaN	NaN	NaN	NaN	NaN	NaN	NaN	NaN	NaN	NaN	NaN	NaN	NaN	NaN	NaN	NaN	NaN	NaN	NaN	NaN	NaN	NaN	NaN	NaN	NaN	NaN	NaN	NaN	NaN	NaN	NaN	NaN	NaN	NaN	NaN	NaN	NaN	586.147846410308	796.588757884231	2049.16528359505	-1.8784325407503	1357.42889037693	27.3215025441481	1198.3395888799	1516.51819187397	NaN	NaN	NaN	NaN	NaN
NaN	NaN	NaN	NaN	NaN	NaN	NaN	NaN	NaN	NaN	NaN	NaN	NaN	NaN	NaN	NaN	NaN	NaN	NaN	NaN	NaN	NaN	NaN	NaN	NaN	NaN	NaN	NaN	NaN	NaN	NaN	NaN	NaN	NaN	NaN	NaN	NaN	195.940963068211	617.18581025867	2836.27947895099	38.7299674660304	1946.42493333095	6.48155811173697	2487.59355280769	1618.90202582641	NaN	NaN	NaN	NaN	NaN
NaN	NaN	NaN	NaN	NaN	NaN	NaN	NaN	NaN	NaN	NaN	NaN	NaN	NaN	NaN	NaN	NaN	NaN	NaN	NaN	NaN	NaN	NaN	NaN	NaN	NaN	NaN	NaN	NaN	NaN	NaN	NaN	NaN	NaN	NaN	NaN	NaN	579.690334415321	858.072979169123	2176.35601066629	-0.273508821764972	1841.48993074505	58.2271918873672	2203.58909547916	3036.71976419887	407.214130600466	NaN	NaN	NaN	NaN
NaN	NaN	NaN	NaN	NaN	NaN	NaN	NaN	NaN	NaN	NaN	NaN	NaN	NaN	NaN	NaN	NaN	NaN	NaN	NaN	NaN	NaN	NaN	NaN	NaN	NaN	NaN	NaN	NaN	NaN	NaN	NaN	NaN	NaN	NaN	NaN	NaN	462.37922870063	1152.88013757165	1204.36485446116	63.6250488701426	699.612728093451	48.4824850791115	1303.29627122923	1624.31862359909	515.882954095607	-48.429923183488	NaN	NaN	NaN
NaN	NaN	NaN	NaN	NaN	NaN	NaN	NaN	NaN	NaN	NaN	NaN	NaN	NaN	NaN	NaN	NaN	NaN	NaN	NaN	NaN	NaN	NaN	NaN	NaN	NaN	NaN	NaN	NaN	NaN	NaN	NaN	NaN	NaN	NaN	NaN	NaN	487.328419805306	775.285933743037	635.853874362662	-6.7460514773266	860.157622061526	67.0114871804079	787.410460645678	1660.37639763585	731.839712341906	129.654876177388	NaN	NaN	NaN
NaN	NaN	NaN	NaN	NaN	NaN	NaN	NaN	NaN	NaN	NaN	NaN	NaN	NaN	NaN	NaN	NaN	NaN	NaN	NaN	NaN	NaN	NaN	NaN	NaN	NaN	NaN	NaN	NaN	NaN	NaN	NaN	NaN	NaN	NaN	NaN	NaN	275.687891211203	297.93542953993	189.731493122937	26.9199626263397	28.9424661107695	15.7961934619759	256.47410810912	632.659756213059	453.668197841023	67.3700323149353	NaN	NaN	NaN
NaN	NaN	NaN	NaN	NaN	NaN	NaN	NaN	NaN	NaN	NaN	NaN	NaN	NaN	NaN	NaN	NaN	NaN	NaN	NaN	NaN	NaN	NaN	NaN	NaN	NaN	NaN	NaN	NaN	NaN	NaN	NaN	NaN	NaN	NaN	NaN	NaN	193.233040590334	514.077539764437	188.172401802099	-37.5320881531841	48.4987712468119	23.1955773056366	155.784313557395	729.660752143251	98.0930313715154	68.7413263997521	NaN	NaN	NaN
NaN	NaN	NaN	NaN	NaN	NaN	NaN	NaN	NaN	NaN	NaN	NaN	NaN	NaN	NaN	NaN	NaN	NaN	NaN	NaN	NaN	NaN	NaN	NaN	NaN	NaN	NaN	NaN	NaN	NaN	NaN	NaN	NaN	NaN	NaN	NaN	NaN	120.765262968124	317.288289640183	74.1670195304198	-0.795372086757189	17.438723171475	-10.9254250079973	148.116405855473	392.25068125736	126.843294720868	17.438723171475	NaN	NaN	NaN
NaN	NaN	NaN	NaN	NaN	NaN	NaN	NaN	NaN	NaN	NaN	NaN	NaN	NaN	NaN	NaN	NaN	NaN	NaN	NaN	NaN	NaN	NaN	NaN	NaN	NaN	NaN	NaN	NaN	NaN	NaN	NaN	NaN	NaN	NaN	NaN	NaN	189.101638945467	614.933065777655	68.4494013430138	-10.6335779258211	28.9079117085963	-4.55027182821841	27.8940273589959	122.185271871838	89.7409726846232	57.2966734974089	25.866258659795	NaN	NaN
NaN	NaN	NaN	NaN	NaN	NaN	NaN	NaN	NaN	NaN	NaN	NaN	NaN	NaN	NaN	NaN	NaN	NaN	NaN	NaN	NaN	NaN	NaN	NaN	NaN	NaN	NaN	NaN	NaN	NaN	NaN	NaN	NaN	NaN	NaN	NaN	NaN	6.90977998839814	4.88025012030893	37.3527280097363	32.2789033395133	76.928560437476	0.821190384130503	20.101724130978	84.0319149757883	151.006400622732	54.6037318884947	60.6923214927623	NaN	NaN
NaN	NaN	NaN	NaN	NaN	NaN	NaN	NaN	NaN	NaN	NaN	NaN	NaN	NaN	NaN	NaN	NaN	NaN	NaN	NaN	NaN	NaN	NaN	NaN	NaN	NaN	NaN	NaN	NaN	NaN	NaN	NaN	NaN	NaN	NaN	NaN	NaN	38.7026967934911	120.970107798016	38.7026967934911	30.5775203979825	54.9530495845084	37.6870497440525	103.70410795756	55.968696633947	128.079637144086	-2.93883223349069	-3.95447928292927	NaN	NaN
NaN	NaN	NaN	NaN	NaN	NaN	NaN	NaN	NaN	NaN	NaN	NaN	NaN	NaN	NaN	NaN	NaN	NaN	NaN	NaN	NaN	NaN	NaN	NaN	NaN	NaN	NaN	NaN	NaN	NaN	NaN	NaN	NaN	NaN	NaN	NaN	NaN	NaN	77.6666505141673	NaN	NaN	NaN	NaN	NaN	NaN	38.0219532228129	38.0219532228129	NaN	21.7574620263598	-34.1517264614477
NaN	NaN	NaN	NaN	NaN	NaN	NaN	NaN	NaN	NaN	NaN	NaN	NaN	NaN	NaN	NaN	NaN	NaN	NaN	NaN	NaN	NaN	NaN	NaN	NaN	NaN	NaN	NaN	NaN	NaN	NaN	NaN	NaN	NaN	NaN	NaN	NaN	0.713052070030538	NaN	20.0439539624305	-33.8790881584747	89.2282344194411	-4.37402737533788	-4.37402737533788	87.1934026412937	19.0265380733569	NaN	-25.7397610458853	47.51418296742	-15.5656021551484
NaN	NaN	NaN	NaN	NaN	NaN	NaN	NaN	NaN	NaN	NaN	NaN	NaN	NaN	NaN	NaN	NaN	NaN	NaN	NaN	NaN	NaN	NaN	NaN	NaN	NaN	NaN	NaN	NaN	NaN	NaN	NaN	NaN	NaN	NaN	NaN	NaN	-26.4778562683836	-6.11180384141304	-10.1850143268071	-23.422948404338	-17.3131326762468	-50.9171191807482	16.2908538282546	343.165995281132	50.9131429541045	10.1810381001634	7.12613023611781	-24.4412510256865	-29.5327641324292
NaN	NaN	NaN	NaN	NaN	NaN	NaN	NaN	NaN	NaN	NaN	NaN	NaN	NaN	NaN	NaN	NaN	NaN	NaN	NaN	NaN	NaN	NaN	NaN	NaN	NaN	NaN	NaN	NaN	NaN	NaN	NaN	NaN	NaN	NaN	NaN	NaN	108.335150593237	-10.9101847817282	-17.0253301855726	-17.0253301855726	-24.1596664900577	-21.1020937881355	8.45444233044566	215.350195160514	-34.3515754964651	-12.9485665830097	-30.2748118939021	-27.2172391919799	29.857451243901
NaN	NaN	NaN	NaN	NaN	NaN	NaN	NaN	NaN	NaN	NaN	NaN	NaN	NaN	NaN	NaN	NaN	NaN	NaN	NaN	NaN	NaN	NaN	NaN	NaN	NaN	NaN	NaN	NaN	NaN	NaN	NaN	NaN	NaN	NaN	NaN	NaN	69.9698369867652	NaN	-24.8976709964474	-2.4558949143971	-1.43581418339482	-50.3996892715045	4.68467020261889	2.64450874061432	32.2268499396806	-14.6968636864245	-37.1386397684748	28.1465270156715	-7.55629856940853
NaN	NaN	NaN	NaN	NaN	NaN	NaN	NaN	NaN	NaN	NaN	NaN	NaN	NaN	NaN	NaN	NaN	NaN	NaN	NaN	NaN	NaN	NaN	NaN	NaN	NaN	NaN	NaN	NaN	NaN	NaN	NaN	NaN	NaN	NaN	NaN	NaN	1.92928184960474	19.2858078300935	12.1390030145981	-41.9725191598669	13.1599751310975	18.2648357135942	-11.3433556648867	34.6003895775836	-11.3433556648867	17.2438635970948	0.908309733105397	-9.301411431888	-21.5530768298801
NaN	NaN	NaN	NaN	NaN	NaN	NaN	NaN	NaN	NaN	NaN	NaN	NaN	NaN	NaN	NaN	NaN	NaN	NaN	NaN	NaN	NaN	NaN	NaN	NaN	NaN	NaN	NaN	NaN	NaN	NaN	NaN	NaN	NaN	NaN	NaN	NaN	-10.02771179312	-7.9839816706955	25.7375653493095	-24.3338226500918	-36.5962033846391	40.0436762062813	60.4809774305267	157.558158245692	14.4970496759745	10.4095894311254	33.9124858390076	15.5189147371867	-40.6836636294882
NaN	NaN	NaN	NaN	NaN	NaN	NaN	NaN	NaN	NaN	NaN	NaN	NaN	NaN	NaN	NaN	NaN	NaN	NaN	NaN	NaN	NaN	NaN	NaN	NaN	NaN	NaN	NaN	NaN	NaN	NaN	NaN	NaN	NaN	NaN	NaN	NaN	9.69990767010445	30.1550990548193	-23.0283985454393	34.2461373317623	11.7454268085759	24.0185416394048	72.0882413934847	297.095346625348	36.2916564702337	-5.64148586843168	11.7454268085759	-37.3470325147397	6.63162896239722
NaN	NaN	NaN	NaN	NaN	NaN	NaN	NaN	NaN	NaN	NaN	NaN	NaN	NaN	NaN	NaN	NaN	NaN	NaN	NaN	NaN	NaN	NaN	NaN	NaN	NaN	NaN	NaN	NaN	NaN	NaN	NaN	NaN	NaN	NaN	NaN	NaN	14.1072605784349	51.9825194315493	-2.27122973642535	29.4620952486164	34.5803734720102	-30.9335877874308	118.520136335669	-0.223918447067821	-14.5550974725705	-10.4604748938555	17.1782275124712	-2.27122973642535	30.4857508932952
NaN	NaN	NaN	NaN	NaN	NaN	NaN	NaN	NaN	NaN	NaN	NaN	NaN	NaN	NaN	NaN	NaN	NaN	NaN	NaN	NaN	NaN	NaN	NaN	NaN	NaN	NaN	NaN	NaN	NaN	NaN	NaN	NaN	NaN	NaN	NaN	NaN	-13.2388089104548	57.4553682144143	29.7924293394655	28.7678760478008	51.3080484644257	49.2589418810961	-21.4352352437729	5.20315033951106	50.2834951727609	-25.533448410432	71.7991142977211	39.0134089644485	-9.14059574379571
NaN	NaN	NaN	NaN	NaN	NaN	NaN	NaN	NaN	NaN	NaN	NaN	NaN	NaN	NaN	NaN	NaN	NaN	NaN	NaN	NaN	NaN	NaN	NaN	NaN	NaN	NaN	NaN	NaN	NaN	NaN	NaN	NaN	NaN	NaN	NaN	NaN	28.0724382522156	-26.276545007362	-17.0474723783772	21.9197231662257	3.46157790825591	15.7670080802358	68.0650863111501	1.4106728795926	22.9451756805573	37.3015108812005	95.7523041981047	-14.9965673497139	30.1233432808789
NaN	NaN	NaN	NaN	NaN	NaN	NaN	NaN	NaN	NaN	NaN	NaN	NaN	NaN	NaN	NaN	NaN	NaN	NaN	NaN	NaN	NaN	NaN	NaN	NaN	NaN	NaN	NaN	NaN	NaN	NaN	NaN	NaN	NaN	NaN	NaN	NaN	-17.7837672901424	42.7710784029374	9.92777226431787	20.1913054326365	-16.7574139733105	-23.9418871911335	2.74329904649485	24.2967186999639	70.4826179573977	-3.41482085449631	9.92777226431787	5.82235899699043	13.0068322148135
NaN	NaN	NaN	NaN	NaN	NaN	NaN	NaN	NaN	NaN	NaN	NaN	NaN	NaN	NaN	NaN	NaN	NaN	NaN	NaN	NaN	NaN	NaN	NaN	NaN	NaN	NaN	NaN	NaN	NaN	NaN	NaN	NaN	NaN	NaN	NaN	NaN	12.2963141731829	548.523791312714	9.2145470631856	-10.3033113001307	214.665687729673	54.4137980098128	-6.19428848680093	-6.19428848680093	269.110240006292	85.2314691097858	381.081111669527	128.376208649748	-17.4941012234577
NaN	NaN	NaN	NaN	NaN	NaN	NaN	NaN	NaN	NaN	NaN	NaN	NaN	NaN	NaN	NaN	NaN	NaN	NaN	NaN	NaN	NaN	NaN	NaN	NaN	NaN	NaN	NaN	NaN	NaN	NaN	NaN	NaN	NaN	NaN	NaN	NaN	11.5845456340976	418.735778128074	20.8379827362334	-1.78153018009859	422.848416840135	181.230892506588	9.52822627806742	60.936210178822	677.832016987877	19.8098230582183	422.848416840135	293.300297410233	22.8943020922636
NaN	NaN	NaN	NaN	NaN	NaN	NaN	NaN	NaN	NaN	NaN	NaN	NaN	NaN	NaN	NaN	NaN	NaN	NaN	NaN	NaN	NaN	NaN	NaN	NaN	NaN	NaN	NaN	NaN	NaN	NaN	NaN	NaN	NaN	NaN	NaN	NaN	46.888806871044	1051.25648606549	57.1794593218068	-27.2038907744478	875.286329157446	791.932044306268	-39.5526737153631	64.3829160373407	1421.71997429295	-11.7679120983037	244.469333925689	702.403367984632	110.690852065773
NaN	NaN	NaN	NaN	NaN	NaN	NaN	NaN	NaN	NaN	NaN	NaN	NaN	NaN	NaN	NaN	NaN	NaN	NaN	NaN	NaN	NaN	NaN	NaN	NaN	NaN	NaN	NaN	NaN	NaN	NaN	NaN	NaN	NaN	NaN	NaN	NaN	12.2171886526333	2392.48342522126	316.059049227166	-2.20242506954787	811.475777824963	1572.62538787439	44.1463333231774	22.5169127399056	1799.21931779438	5.00738179154273	447.895517544251	991.720949352228	313.999104409711
NaN	NaN	NaN	NaN	NaN	NaN	NaN	NaN	NaN	NaN	NaN	NaN	NaN	NaN	NaN	NaN	NaN	NaN	NaN	NaN	NaN	NaN	NaN	NaN	NaN	NaN	NaN	NaN	NaN	NaN	NaN	NaN	NaN	NaN	NaN	NaN	NaN	78.5107425359763	1781.52644065256	601.167497345364	-7.05239483913052	902.184799918028	1695.96330327745	30.0593273958556	-6.02151366593646	1977.39386355943	29.0284462226615	676.42182298853	566.117537456766	784.664346173906
2261.03261038488	5.03261038487869	2718.03261038488	44.0326103848787	-65.9673896151213	30.0326103848787	-49.9673896151213	NaN	NaN	NaN	NaN	NaN	NaN	NaN	NaN	NaN	NaN	NaN	NaN	NaN	NaN	NaN	NaN	NaN	NaN	NaN	NaN	NaN	NaN	NaN	NaN	NaN	NaN	NaN	NaN	NaN	NaN	54.123728124053	3156.72089707646	-18.1016798661927	96.4271813754826	1104.48751861077	788.759306539124	20.0746072143657	54.123728124053	3663.3305445509	-8.81555598173255	1586.33416905998	675.262236840166	474.062886010196
1080.81761607454	124.790081153729	2737.59831795302	89.7524228058458	-63.4121979720435	0.656663006942861	217.890144763819	NaN	NaN	NaN	NaN	NaN	NaN	NaN	NaN	NaN	NaN	NaN	NaN	NaN	NaN	NaN	NaN	NaN	NaN	NaN	NaN	NaN	NaN	NaN	NaN	NaN	NaN	NaN	NaN	NaN	NaN	48.2822667621929	2973.93134332601	153.618025960749	1038.64494393293	1612.82810191722	2212.82884794036	-15.7453515741843	95.7866287536985	3109.21550464965	-18.8434621388478	1739.85063506842	1625.22054417587	296.131111935266
2032.64867088268	157.618118833815	2087.76715317166	392.122207117852	-54.8385765346283	213.738755346235	535.430261069208	NaN	NaN	NaN	NaN	NaN	NaN	NaN	NaN	NaN	NaN	NaN	NaN	NaN	NaN	NaN	NaN	NaN	NaN	NaN	NaN	NaN	NaN	NaN	NaN	NaN	NaN	NaN	NaN	NaN	NaN	-19.5865568630398	1555.64592483512	3.15301964441397	1372.69569566152	1185.61099803201	2132.40427443327	7.28748810031466	252.254744112431	3231.13926658888	6.25387098633949	1612.49486610376	1243.49355641462	580.944986356535
1630.15891755829	-13.1397166450916	1419.47960548093	1472.65105090998	-29.1914737557473	42.0381984227874	1169.67413544635	NaN	NaN	NaN	NaN	NaN	NaN	NaN	NaN	NaN	NaN	NaN	NaN	NaN	NaN	NaN	NaN	NaN	NaN	NaN	NaN	NaN	NaN	NaN	NaN	NaN	NaN	NaN	NaN	NaN	NaN	-25.5036291464074	2002.17972641518	-25.5036291464074	1871.82865355765	1429.04881877175	2500.82430671145	-30.676290767738	26.2229870668984	3889.16668587658	-1.70938568828675	1734.23585443026	985.234451661588	52.0862951735513
2167.84596964234	106.985950199245	1726.9504781533	692.503197438683	-37.6358055511478	380.160377727765	731.671589621081	NaN	NaN	NaN	NaN	NaN	NaN	NaN	NaN	NaN	NaN	NaN	NaN	NaN	NaN	NaN	NaN	NaN	NaN	NaN	NaN	NaN	NaN	NaN	NaN	NaN	NaN	NaN	NaN	NaN	NaN	2.73863298113507	1121.02372224814	373.429431090014	2154.4019806634	2695.94188963251	3038.67556050972	32.7666585262677	35.8730059964539	3786.26985166785	69.0073790117726	2269.33683706029	1226.63953623447	218.112057580707
1329.29294071364	206.257770109517	1537.41136534663	2089.37762198196	-1.86065452347565	56.4527204944643	1090.00702253657	NaN	NaN	NaN	NaN	NaN	NaN	NaN	NaN	NaN	NaN	NaN	NaN	NaN	NaN	NaN	NaN	NaN	NaN	NaN	NaN	NaN	NaN	NaN	NaN	NaN	NaN	NaN	NaN	NaN	NaN	-40.4783677519986	1886.12902979644	149.176905917374	2694.49577002655	3669.71769638108	2658.22290347776	197.886183854317	230.013579940385	2747.35051842621	-1.09639835617258	2351.45808923659	2049.87511307382	274.577387414609
1081.74864854475	254.413346686838	1646.38989470326	2518.01078449517	3.79717860579128	-16.3326340914816	645.938203648795	NaN	NaN	NaN	NaN	NaN	NaN	NaN	NaN	NaN	NaN	NaN	NaN	NaN	NaN	NaN	NaN	NaN	NaN	NaN	NaN	NaN	NaN	NaN	NaN	NaN	NaN	NaN	NaN	NaN	NaN	7.50921327103026	334.254840488056	358.112457713427	2387.04720957534	3838.21270950112	3249.03329280502	378.858211822444	544.824244694584	3775.97544717407	-3.90095148892938	3160.8638378417	874.681735027963	511.631038120156
491.090796512242	236.172902730282	2179.79589524174	1779.78639393171	-63.0785377963656	286.551933121974	1038.20706656601	NaN	NaN	NaN	NaN	NaN	NaN	NaN	NaN	NaN	NaN	NaN	NaN	NaN	NaN	NaN	NaN	NaN	NaN	NaN	NaN	NaN	NaN	NaN	NaN	NaN	NaN	NaN	NaN	NaN	NaN	198.854978391889	347.318926937637	622.444425990946	3904.22443545325	3224.1972585479	3159.82827386373	-12.9397454076392	394.03835130518	3662.32163817241	-38.8949811673854	3904.22443545325	1618.08726973481	1237.06440878174
1084.34296818731	329.855605983543	2570.11821488003	2950.38791481429	-51.422766894833	1030.88330214881	69.6179863998895	NaN	NaN	NaN	NaN	NaN	NaN	NaN	NaN	NaN	NaN	NaN	NaN	NaN	NaN	NaN	NaN	NaN	NaN	NaN	NaN	NaN	NaN	NaN	NaN	NaN	NaN	NaN	NaN	NaN	NaN	99.583919796374	339.623595408896	454.96733563829	2542.58512051083	2645.45926720191	2856.40322455837	164.010153077657	572.389341457403	2958.23823845459	233.632050333237	2703.65070371404	1204.18208073192	806.194220300768
1802.07450009622	961.947814110702	2675.52351857876	3112.75291164574	-55.8979785255978	407.585373478432	16.805292376995	NaN	NaN	NaN	NaN	NaN	NaN	NaN	NaN	NaN	NaN	NaN	NaN	NaN	NaN	NaN	NaN	NaN	NaN	NaN	NaN	NaN	NaN	NaN	NaN	NaN	NaN	NaN	NaN	NaN	NaN	95.821442186197	772.899072094103	647.052077902311	2961.18069010675	3911.79352226623	3730.82346450283	109.34219362829	739.617222390488	2648.12329133213	364.156355421588	2751.08901385268	926.827626973319	1978.32606604689
1528.69645274438	689.678720645444	1650.00022124062	2181.7150731491	-55.3285908689165	596.679164798332	-3.77448925801779	NaN	NaN	NaN	NaN	NaN	NaN	NaN	NaN	NaN	NaN	NaN	NaN	NaN	NaN	NaN	NaN	NaN	NaN	NaN	NaN	NaN	NaN	NaN	NaN	NaN	NaN	NaN	NaN	NaN	NaN	45.2079593964774	659.388790748975	1374.54511471366	3360.74346424005	1921.06195617139	3734.45688535114	551.126406917349	1625.42236955426	1578.57806885788	1505.70915666352	2035.57024676254	1691.00439052919	1686.84045268951
912.67982015781	544.324847712151	1410.56621148546	2699.80861504527	13.0436374539891	1127.21623268111	2.92399535383362	NaN	NaN	NaN	NaN	NaN	NaN	NaN	NaN	NaN	NaN	NaN	NaN	NaN	NaN	NaN	NaN	NaN	NaN	NaN	NaN	NaN	NaN	NaN	NaN	NaN	NaN	NaN	NaN	NaN	NaN	80.9829661947592	550.885625155236	1351.07463198815	2523.22649746606	2316.92776914195	2736.81861517537	417.520790683083	2252.3291774445	929.099960416107	1078.09348642797	1740.75000771148	1509.44537292384	267.485351901911
1862.53492169745	157.544714339899	966.984509752071	2885.73165932736	28.885322578515	1435.02103726199	131.204996341505	NaN	NaN	NaN	NaN	NaN	NaN	NaN	NaN	NaN	NaN	NaN	NaN	NaN	NaN	NaN	NaN	NaN	NaN	NaN	NaN	NaN	NaN	NaN	NaN	NaN	NaN	NaN	NaN	NaN	NaN	55.2941140433836	260.734133005044	2171.2220250749	2673.87222375267	1011.58090281416	2522.660027055	1194.07838158721	1688.38583837821	928.153483946479	1769.7275717742	1173.22152687029	1583.05872205776	2282.80619781042
1405.77814753056	-5.946973872293	865.225353200303	2537.59225348285	-26.2303807890007	381.466098236824	492.010665932881	NaN	NaN	NaN	NaN	NaN	NaN	NaN	NaN	NaN	NaN	NaN	NaN	NaN	NaN	NaN	NaN	NaN	NaN	NaN	NaN	NaN	NaN	NaN	NaN	NaN	NaN	NaN	NaN	NaN	NaN	65.0476917700882	243.53310800684	3063.81143942031	1652.62849934962	1981.41742399627	3300.74822003869	426.193621699423	2415.62755940264	1040.97672207046	1935.49135198213	2357.17619502101	1394.81623145209	1612.96507351923
1220.11877535803	191.643149234058	987.620336678475	1116.56051882827	-46.9469515943066	470.844331054485	933.810654363992	NaN	NaN	NaN	NaN	NaN	NaN	NaN	NaN	NaN	NaN	NaN	NaN	NaN	NaN	NaN	NaN	NaN	NaN	NaN	NaN	NaN	NaN	NaN	NaN	NaN	NaN	NaN	NaN	NaN	NaN	205.407169144735	342.263872356579	2007.52787937703	2347.05786826138	1325.33377863402	2690.76668777815	1550.99063278485	1802.76517838832	723.582167565153	2236.31885650218	1210.4159362424	821.784687427087	2656.29133506066
2032.14494304562	1129.59406701342	98.978539652339	2651.12409113526	-47.381061866395	14.6184915547354	2730.40220862458	NaN	NaN	NaN	NaN	NaN	NaN	NaN	NaN	NaN	NaN	NaN	NaN	NaN	NaN	NaN	NaN	NaN	NaN	NaN	NaN	NaN	NaN	NaN	NaN	NaN	NaN	NaN	NaN	NaN	NaN	1054.96357513237	542.598689978369	3081.41897804758	2111.06262412327	1289.18752263134	2616.10801091792	1685.48607665862	1767.04620123415	1436.62313244096	1928.07516513969	3228.8545878572	478.81448998981	903.345394831695
234.030725854469	524.017554490511	229.960735277122	1319.70071236204	51.8986475181485	-48.8336192712133	1889.49939319075	NaN	NaN	NaN	NaN	NaN	NaN	NaN	NaN	NaN	NaN	NaN	NaN	NaN	NaN	NaN	NaN	NaN	NaN	NaN	NaN	NaN	NaN	NaN	NaN	NaN	NaN	NaN	NaN	NaN	NaN	2066.16859714613	1121.10752318135	1693.5863797248	2647.02008778893	731.780037561304	2397.9342233331	1150.41174252909	2073.49465198307	1967.7901464787	1295.8862600054	1615.09293504334	946.328786357296	964.120633818427
1782.19291265461	1534.67029365869	278.722189864561	1833.12349269492	407.06725156615	NaN	3366.13395190835	NaN	NaN	NaN	NaN	NaN	NaN	NaN	NaN	NaN	NaN	NaN	NaN	NaN	NaN	NaN	NaN	NaN	NaN	NaN	NaN	NaN	NaN	NaN	NaN	NaN	NaN	NaN	NaN	NaN	NaN	823.881474212708	2153.18128523709	2360.58976638983	2975.482586777	1229.27077828397	1312.02466722875	660.468731486307	1258.6012705682	1542.47853517624	1366.49558147089	1049.0977542523	971.581453215417	1049.0977542523
1851.06416016301	2016.26009601203	581.50280132334	1554.32331243422	262.327937615054	-30.3339981174647	1603.27025638949	NaN	NaN	NaN	NaN	NaN	NaN	NaN	NaN	NaN	NaN	NaN	NaN	NaN	NaN	NaN	NaN	NaN	NaN	NaN	NaN	NaN	NaN	NaN	NaN	NaN	NaN	NaN	NaN	NaN	NaN	918.245122817845	1718.21825999332	3128.39371150187	1842.98471258033	1022.04242370955	1551.51350401573	997.927899259964	1485.46067617556	2137.60129389921	1729.75129342574	1250.60617718826	360.465687723015	374.095636324956
1238.1608451762	2414.1764131041	1381.07940377854	1711.83378225827	313.273601649563	32.540718680662	1562.79014257296	NaN	NaN	NaN	NaN	NaN	NaN	NaN	NaN	NaN	NaN	NaN	NaN	NaN	NaN	NaN	NaN	NaN	NaN	NaN	NaN	NaN	NaN	NaN	NaN	NaN	NaN	NaN	NaN	NaN	NaN	1313.95587272651	943.517928117511	1701.18420575972	1931.00264731601	1594.14547955542	2067.42455326266	353.755534717346	2076.86914675128	2772.62086707923	1050.55665432181	105.047906183825	171.160060604128	209.9878338351
1051.09378281849	1609.08839444052	639.240617097472	1530.39684664767	297.903253944072	-59.7855996597901	1778.73510786406	NaN	NaN	NaN	NaN	NaN	NaN	NaN	NaN	NaN	NaN	NaN	NaN	NaN	NaN	NaN	NaN	NaN	NaN	NaN	NaN	NaN	NaN	NaN	NaN	NaN	NaN	NaN	NaN	NaN	NaN	2433.01384267313	2193.53571587906	1910.9935399685	1106.43106135332	1187.30744627939	1552.82669243877	1042.36015900929	1748.19042745499	344.932631854617	675.790570188537	430.010387426197	156.921295468041	80.2462811874818
513.717878379863	2107.69509777761	1170.54289433195	1094.83409187018	-43.8672208317987	-34.6593935053676	1134.73467695138	NaN	NaN	NaN	NaN	NaN	NaN	NaN	NaN	NaN	NaN	NaN	NaN	NaN	NaN	NaN	NaN	NaN	NaN	NaN	NaN	NaN	NaN	NaN	NaN	NaN	NaN	NaN	NaN	NaN	NaN	2742.49149741522	3584.57298030264	2674.15779405981	2329.33541405098	1761.64003232913	1549.2799080554	920.609837185639	2204.23217252339	2431.31032521213	1037.3027767618	746.096071693366	466.453531808156	290.888478571952
1081.31448426421	833.453686805024	489.316381241858	813.993541549964	24.3213314630567	-10.5020863617874	559.987435062865	NaN	NaN	NaN	NaN	NaN	NaN	NaN	NaN	NaN	NaN	NaN	NaN	NaN	NaN	NaN	NaN	NaN	NaN	NaN	NaN	NaN	NaN	NaN	NaN	NaN	NaN	NaN	NaN	NaN	NaN	3339.78660676453	3241.92879559031	2818.93051503078	1837.19569970232	1412.09295008528	1549.93567335219	1391.04825951018	1494.16724332817	1851.92698310489	892.289092880282	565.044154437461	137.836935762909	990.146904054502
315.160453922098	891.405411617306	527.4072621835	687.361378554412	7.55638397803615	122.395236757152	899.608186815815	NaN	NaN	NaN	NaN	NaN	NaN	NaN	NaN	NaN	NaN	NaN	NaN	NaN	NaN	NaN	NaN	NaN	NaN	NaN	NaN	NaN	NaN	NaN	NaN	NaN	NaN	NaN	NaN	NaN	NaN	2130.89646514432	2392.08585421788	3200.93041392957	2809.14633031922	1055.59660125678	654.333870462314	1505.30575099231	570.07922882568	1863.38797794801	962.916495456485	263.602969872425	214.103367910903	920.789174638168
545.052628654051	689.786043413133	737.004036880634	305.883226959966	-64.6753739480368	19.4958317983794	534.787847465464	NaN	NaN	NaN	NaN	NaN	NaN	NaN	NaN	NaN	NaN	NaN	NaN	NaN	NaN	NaN	NaN	NaN	NaN	NaN	NaN	NaN	NaN	NaN	NaN	NaN	NaN	NaN	NaN	NaN	NaN	1895.95231795086	2238.54561563968	891.363355804872	1856.94938867552	560.365523576289	313.698349240339	630.992449561369	127.116768652889	1294.04224724219	566.690322918236	1193.89959099469	294.723951214496	705.83590844108
628.504130352045	855.606346264242	20.1579230216348	999.472003403191	-27.1122214668768	2.68852179761967	199.98999444532	NaN	NaN	NaN	NaN	NaN	NaN	NaN	NaN	NaN	NaN	NaN	NaN	NaN	NaN	NaN	NaN	NaN	NaN	NaN	NaN	NaN	NaN	NaN	NaN	NaN	NaN	NaN	NaN	NaN	NaN	1355.66423879533	1058.13022847169	516.87155011698	798.579283295747	733.164004430266	134.930728354008	209.841773506414	124.379876924092	1152.03280619795	520.036805545955	479.943570112273	211.951943792398	560.130040979637
70.2013853454021	1212.1117337729	71.2301334070485	329.445896880294	-30.6159246959449	-4.89722315478491	37.2814473727174	NaN	NaN	NaN	NaN	NaN	NaN	NaN	NaN	NaN	NaN	NaN	NaN	NaN	NaN	NaN	NaN	NaN	NaN	NaN	NaN	NaN	NaN	NaN	NaN	NaN	NaN	NaN	NaN	NaN	NaN	600.02360645874	1072.07294251003	1378.32418961265	572.566598097815	343.406182162403	199.784907659103	21.3143533130916	115.301805010104	542.997512170665	244.138536549828	763.709617841177	104.741417178979	571.510559314702
NaN	292.346731681457	214.075334729225	594.103564668349	-37.2170449595172	81.2199372708328	46.2037860027293	55.4727672207567	-0.141120087407644	NaN	NaN	NaN	NaN	NaN	NaN	NaN	NaN	NaN	NaN	NaN	NaN	NaN	NaN	NaN	NaN	NaN	NaN	NaN	NaN	NaN	NaN	NaN	NaN	NaN	NaN	NaN	NaN	252.072500314467	1012.05129322309	260.528453503992	599.823575233712	556.486815137393	233.046605638034	45.958641319777	113.606266835983	77.6684657804985	163.284991824447	182.310886500879	169.626956716591	198.16579873124
522.201613087528	107.728330499628	153.093565409746	419.098806473622	-8.77784097408531	79.8905727138733	55.145899126536	41.7425342667283	-6.7157848418072	32.4632816714769	NaN	NaN	NaN	NaN	NaN	NaN	NaN	NaN	NaN	NaN	NaN	NaN	NaN	NaN	NaN	NaN	NaN	NaN	NaN	NaN	NaN	NaN	NaN	NaN	NaN	NaN	NaN	272.716247233107	524.508643403506	1275.65402693705	327.729711942606	230.398197456569	147.878000392321	32.5613147512557	106.617901860197	91.8065844384084	64.2998520836589	127.776926748465	75.9373157722067	62.183949594832
536.842565559975	NaN	-21.5624120275729	NaN	NaN	NaN	22.8209780579439	23.8531499203978	-20.530240165119	-12.272865265488	-40.1415055517427	216.869288199273	-44.2701930015582	NaN	NaN	NaN	NaN	NaN	NaN	NaN	NaN	NaN	NaN	NaN	NaN	NaN	NaN	NaN	NaN	NaN	NaN	NaN	NaN	NaN	NaN	NaN	NaN	139.855452499841	900.15288633893	415.17207199589	203.390056998929	97.4990495004485	130.325261824977	74.2030278507828	129.266351749993	112.323790550236	233.039539098503	43.4946356762234	76.3208480007524	92.2044991255244
44.1568028129848	869.778044121026	-6.47578895684504	578.382311894658	-0.275879760539353	-56.0750625272906	-47.8085169322163	-32.3087439414521	NaN	-45.7418805334477	29.6903480216048	68.9564395982075	-4.40915255807648	105.122576576657	NaN	NaN	NaN	NaN	NaN	NaN	NaN	NaN	NaN	NaN	NaN	NaN	NaN	NaN	NaN	NaN	NaN	NaN	NaN	NaN	NaN	NaN	NaN	351.211573144873	609.820010555621	54.4477925095896	157.255245086813	150.896021216057	182.692140569837	94.7228770243781	55.5076631547156	175.273046053955	136.057832184293	78.8248173474879	36.4299915424474	54.4477925095896
-1.70028887397912	116.228958862139	NaN	132.780432228612	NaN	-46.1823735463747	-34.8032356069246	1401.03707893459	23.12692117573	28.2992566027528	-43.078972290161	21.0579870049209	-56.5270444004202	-5.83815721559731	7.60991489466181	NaN	NaN	NaN	NaN	NaN	NaN	NaN	NaN	NaN	NaN	NaN	NaN	NaN	NaN	NaN	NaN	NaN	NaN	NaN	NaN	NaN	NaN	79.2116677561486	137.557480532797	71.7858370391207	340.176575811702	121.644986139165	129.070816856193	31.4741845752548	101.489159907232	179.990798915813	140.739979411523	57.9950085646403	46.3258460093107	56.9341756050649
2.05022369788001	639.991237578323	NaN	232.993155670832	-8.30596159238692	-33.1608062890275	-15.5552912955738	12.4064089881469	62.1160983814282	-72.5143103920419	19.6557386913338	180.176610690471	-9.34158012141361	10.3351719300936	292.023411825354	-39.3745174631877	-72.5143103920419	-23.8402395277873	24.8338313364673	47.6174389750545	54.8667686782413	NaN	NaN	NaN	NaN	NaN	NaN	NaN	NaN	NaN	NaN	NaN	NaN	NaN	NaN	NaN	NaN	NaN	NaN	153.925012904647	237.806977728646	NaN	98.7115677040404	NaN	NaN	77.4756272422685	NaN	82.7846123577115	38.1891373879905	NaN
-35.6618067447683	326.171809296666	41.0593611264815	359.348530538288	-2.48508550314677	48.3167688980862	NaN	-14.9263559687548	375.936891159099	143.699842467748	-0.411540425545426	5.80909480725861	-23.2205362791602	-13.8895834299542	-33.5882616671669	-16.9999010463562	0.625232113255246	42.0961336652821	1771.4327283848	65.9419020576976	NaN	-49.139849749177	-27.3676264343629	-36.698579283569	NaN	NaN	NaN	NaN	NaN	NaN	NaN	NaN	NaN	NaN	NaN	NaN	NaN	8.78236955370203	793.101345797258	NaN	NaN	78.9247170226379	NaN	22.5982864794015	163.945744257712	NaN	73.6109028204458	NaN	NaN	-14.5984129359433
18.9177145373998	585.627015867168	101.952044402567	1381.71865344946	-37.1304581215883	-8.06844266877965	-55.813182341251	-2.87879705220668	448.620371589642	85.3451784295339	-46.4718202314197	-42.3201037381613	-21.5615212718694	159.03814618487	78.0796745663317	-31.9408125050153	47.9797299902085	-7.03051354546506	10.6142815508831	NaN	NaN	31.3728640171749	NaN	-36.0925289982737	-50.623536724678	-44.3959619847905	-42.3201037381613	NaN	NaN	NaN	NaN	NaN	NaN	NaN	NaN	NaN	NaN	92.077479986292	619.687766528212	29.3173854177975	159.092496220447	283.548954941021	79.3127149893101	76.1215237400646	16.5526204208156	41.0184199983643	46.3370720804401	122.925662062332	77.1852541564798	-6.84944874031796
NaN	405.088310437675	55.9546445961773	864.365335145835	-34.4460367377818	58.0328211785672	-0.156123128349017	98.5572645351696	308.453099356546	-28.2115069906122	4.00023003643071	2.96114174523578	31.016525607499	130.769001562212	48.6810265578128	-48.9932728145108	-37.5633016113666	109.987235738314	187.918857577934	598.358732599932	134.925354726992	54.9155563049824	348.977542713148	-1.19521141954395	49.7201148490077	-5.35156458432368	54.9155563049824	NaN	NaN	NaN	NaN	NaN	NaN	NaN	NaN	NaN	NaN	-17.1862576869447	453.411034388382	43.5016283951677	-5.47456037285281	12.6253354761982	29.6605315694227	3.04303767375944	17.9488342553309	178.718497385137	41.3722288835146	76.5073208257901	47.7604274184738	6.23713694123904
-16.1518619152692	221.025149737067	66.0278921221631	614.239669055414	-1.58836119977485	-44.2386132951511	37.9411407422812	-29.6751125796568	-33.8361127840837	-36.9568629374039	95.1548935531518	-36.9568629374039	6.73363920907906	233.508150350348	-13.031111761949	-36.9568629374039	-24.4738623241231	-35.9166128862972	-18.2323620174827	76.4303926332305	37.9411407422812	-25.5141123752298	1207.18219818626	-19.2726120685894	-25.5141123752298	1.53238895354537	22.3373899756801	-48.3996134995781	NaN	NaN	NaN	NaN	NaN	NaN	NaN	NaN	NaN	47.055037501015	457.338319947667	34.2669871390415	71.5654673614643	112.060960174381	44.9236957740194	15.0849115960811	4.42820296110316	26.8072910945569	18.2819241865745	-4.09716394687921	24.6759493675613	16.1505824595789
53.2125727312256	18.8458971433482	28.218626849133	517.683400373447	-25.9349225620677	28.218626849133	-26.9763369738216	-15.5207784445291	-24.8935081503139	-35.3076522678525	0.10043773177876	-48.8460396206527	38.6327709666716	137.567140083288	35.50852773141	-24.8935081503139	-29.0591657973293	89.6620771426107	-22.8106793268062	-57.1773549146835	-12.3965352092676	-3.02380550348282	NaN	19.8873115551021	-29.0591657973293	-9.27229197400598	NaN	105.283293318919	-16.562192856283	NaN	NaN	NaN	NaN	NaN	NaN	NaN	NaN	35.6819222004195	145.546227860419	76.2143844827492	53.8148658530407	285.276558360029	29.2820597347885	32.481990967604	167.945746490127	78.3476719712929	54.8815095973125	-10.1837588032695	42.0817846660505	-15.5169775246286
-2.37730405406746	163.393135664719	116.476973480157	878.603963633822	-18.0160247822548	-73.2728380218502	-41.9953965654755	7.00592838284497	NaN	71.6459740593528	90.4124389331777	32.0278815479448	-30.5270013648047	-38.867652419838	-30.5270013648047	-41.9953965654755	26.814974638549	15.3465794378782	7.00592838284497	103.965996897607	17.4317422016366	NaN	NaN	43.4962767486155	-29.4844199829256	-18.0160247822548	-18.0160247822548	-29.4844199829256	NaN	17.4317422016366	43.4962767486155	-5.50504819970493	-8.63279234534241	NaN	NaN	NaN	NaN	39.2346798961731	196.17458513853	-18.4167138663256	21.0851670450161	88.3451264345978	31.7613510751084	13.6118382239515	129.982244151958	91.5479816436255	92.6156000466348	11.476601417933	151.334612212143	-16.2814770603071
-38.2606360477282	49.4144454545088	7.66440664391977	1308.17811559377	70.2894648598034	-54.9606515719638	9.75190858444922	415.771036017428	256.077137566925	27.4956750789496	-58.091904482758	-20.5168695532279	106.820748819069	-26.7793753748162	41.064437692391	7.66440664391977	-12.16686179111	-15.2981147019042	-2.7731030587275	484.6586000549	-27.8231263450809	26.4519241086848	5.57690470339031	-37.2168850774635	-21.5606205234926	-15.2981147019042	-21.5606205234926	-28.8668773153457	16.0144144060376	25.4081731384201	20.1894182870965	1082.72790601659	-6.94810693978641	213.283347786071	-47.6543947801107	NaN	NaN	-9.5672111032494	249.032741287132	149.653420740415	69.5088073962889	157.133584652534	56.6856692612286	26.7650136127547	57.754264105817	3.25592703181086	29.9707981465197	42.79393628158	111.184006335235	-23.458944082898
54.3009841242685	113.861605710999	-43.9217953345497	376.137325329758	25.0431349237694	254.926235784833	-12.5740997625865	356.283784800848	353.149015243651	27.1329812952337	17.7286726236447	-18.8436388769791	-30.3377939200323	-48.1014880774782	-42.8768721488176	-30.3377939200323	-44.9667185202818	25.0431349237694	43.8517522669474	-13.6190229483186	-55.4159503776029	-17.798715691247	NaN	38.6271363382868	3.09974802339516	-51.2362576346745	-41.8319489630855	36.5372899668226	-9.43933020539014	-27.203024362836	452.416717888202	612.289965305214	213.129308355549	515.112109032128	-54.3710271918708	82.5139101390354	NaN	6.78550546952691	12.133370839054	67.7511706821363	15.3420900607703	41.0118438345006	36.7335515388789	66.6815976082308	120.160251303502	61.3337322387037	34.594405391068	20.6899554302975	90.2122052341502	7.85507854343233
232.850785244618	81.1665698589526	-20.304939743872	109.411216861801	-73.6559396381406	958.842823021529	-24.4893318924421	928.505979944396	124.056589381796	382.442804555999	308.16984391888	84.3048639703802	-31.8120181524398	-51.6878808581477	-53.7800769324327	NaN	-14.0283515210169	-75.7481357124257	170.084903016067	-11.9361554467318	-7.75176329816174	132.425373678936	194.145157870345	-8.79786133530426	387.673294741712	-65.2871553410005	23.6311778161139	2.70921707326348	-9.84395937244679	-53.7800769324327	799.835921375865	804.020313524435	245.403961690329	-37.0425083381524	-6.70566526101922	589.570215910218	NaN	-5.73674440916438	4.96878654958186	-6.80729750503901	56.3553351515638	257.619317175993	16.7448706042027	34.9442732340713	41.3675918093191	99.1774589865488	37.0853794258206	-13.2306160802868	38.1559325216952	-15.371722272036
368.864243642636	-59.4714495167711	-43.7623165158149	466.260868248564	-31.1950101150499	854.800091138882	263.08941476953	647.43953552626	282.987649904075	224.340220033838	1.27053142025969	-68.8969293173449	21.1687665548043	34.7833484889663	20.1214910214072	38.9724506225547	-8.15494838031406	36.8778995557605	217.009291300059	-76.2278580511244	119.61266669413	432.748051179858	278.798547770487	-1.87129517993156	1551.23832084794	-65.7551027171536	29.5469708219809	36.8778995557605	140.558177362072	10.6960112208334	1651.77677205406	1849.71184786611	1066.34974888509	-50.0459697161974	NaN	811.861794269602	25.3578686883926	23.5078987449692	29.937108237538	33.1517129838225	1.00566552097808	-0.0658693944500632	34.2232478992506	-3.2804741407345	-18.2819629567286	62.0831557003824	78.1561794318046	16.0071543369721	9.57794484440326	-12.9242883795878
473.730572239092	354.206624327271	332.189054975093	978.037755972302	-40.012712645052	2668.14831767279	206.37437296265	1807.36620157099	152.903133107361	-20.0920546597484	113.061817136754	-16.9466876094374	32.330729512103	-40.012712645052	69.0266784323989	163.387689941731	992.716135540421	203.229005912338	129.837108071747	-29.5281558106817	1152.08139942285	528.250267777817	1324.02813150652	8.21624879305131	1407.90458618148	-55.7395478966074	118.304095553939	-23.2374217100595	483.166673390025	-11.7044091922522	2100.93379293336	1103.85243798475	1317.7373974059	-31.6250671775557	-66.2241047309777	1080.78641294913	-2.26830804131896	65.6764549506078	-20.1250280506966	-21.1975465882129	72.1115661757057	61.3863808005426	1.32534269962954	82.8367515508687	27.0657876000209	24.9207505249883	36.7184544376676	33.5008988251187	-34.0677690384085	-11.5448797505661
661.754951441462	322.721717154669	208.311121064079	1756.52790302389	-18.4107941246123	2264.55293520596	1244.30431685685	2725.34423505705	1208.61660798456	605.074472644289	271.289430838716	-5.81513216968496	306.97713971101	-8.96404765841678	209.360759560323	66.609924071147	765.669162569612	156.878834748126	-35.2050100645153	-56.1977799893942	1213.86480046578	1863.59102964078	1186.57419956343	630.265796554144	1815.30765881355	-50.9495875081745	1027.02914813435	-54.0985029969063	1423.79249971456	84.4537785072941	2899.58422543355	1702.99633971545	821.300002870541	-39.4035640494911	-58.2970569818821	1622.17417550467	718.435430238635	1.64560731680155	-3.72191251873646	-14.4569521898125	47.8062779024285	61.7618294748273	32.7772223629221	-2.64840855162886	84.305412784087	-24.1184878937809	144.421634942113	-6.94242442005928	75.7173810472262	-28.4125037622113
954.23562241126	832.340040633821	332.147825753987	1189.62019411942	-57.7078711376478	2084.92222579509	1062.47049243778	1243.21221714226	232.319547574189	150.35527706867	1587.88248285777	-0.963376172288516	336.351121677347	-54.5553991951278	230.217899612509	461.399175397306	1850.58847806777	765.087305860062	181.879996493869	4.29074373191142	925.86337492858	2488.43863443764	3515.09366371831	366.825017121707	3723.15681192463	-95.5375344478873	1346.19296726457	-66.1144629843677	1105.55427565222	810.272737036181	2492.641930361	3238.72695675739	559.125805615424	13.7481595594713	97.8140780266703	1988.24641955781	554.922509692065	-19.5233631905783	-29.1937840732777	128.756423677479	81.4788104731711	52.4675478250729	18.0838291310305	42.7971269423735	169.587089626655	-13.0764159354454	151.320739070445	48.1695829883176	62.1379687077723	38.4991621056182
1642.93427549169	2173.14839722091	447.84847730838	2483.49198037591	283.734582487432	2337.26229204186	1855.4407290419	2194.18864014667	1023.29912132799	906.525773090005	1123.24027522536	12.3154487450952	1285.25014575373	-86.5736930059889	1352.57892311617	354.219396288737	964.386441135852	1049.59942498519	381.571712092228	-29.76503710643	1444.10397984324	3065.25469727324	3685.94186358324	290.046655365161	3575.48058822299	-23.4529642287012	779.232303389141	-23.4529642287012	2222.59296809645	1487.23647784105	2088.98742551786	2681.27026387808	1730.25128363361	50.1878860114678	-94.989790176294	1940.65371289124	659.302918712294	-26.7500619011673	4.4388658930208	579.820809682354	816.426468810677	32.4013528809136	11.9672277743766	34.5523134184438	552.933802963226	-9.54237760092561	1148.7498718591	-15.9952592135163	9.81626723684634	541.10352000681
1498.00213272393	2548.04552541122	956.655789854047	2695.49394564815	620.684032314181	2421.66116520813	1956.14543846011	2359.52218810828	621.737235315873	1274.72309636514	2641.78059256184	-40.7274527486276	953.49618084897	-21.769798718165	1025.11398496405	893.463609752505	1905.59169437887	862.920722703426	1007.20953393528	44.5819903884544	1729.70679309625	2277.37235397628	2775.53737377677	1018.7947669539	3685.50476723898	-83.9087758180148	482.714439092481	-57.5787007757056	1046.1780449979	3607.56774511374	2088.84901667335	2037.24206959042	1278.93590837191	-41.78065575032	29.8371483647612	3037.78492119817	474.288815078942	-2.77241371795524	138.245307044711	601.12790191453	483.792546470785	3.68641318720503	-3.84888486881528	434.274873531223	836.87508395288	-23.2253655842961	597.89848846195	223.286527962654	-21.072423282576	982.198689318986
1818.78477573529	3737.78650801562	1156.62373844296	2450.36831289788	473.374770026665	2979.67538410927	2240.54339821449	2037.04486286827	862.447099263721	1374.88382557594	3737.78650801562	79.0304580086186	1534.09770556184	236.135544882118	1061.72804838514	166.545372173051	2124.55977703271	1146.07977288098	417.491752548171	554.563304853909	2032.82727664348	3737.78650801562	3662.92435252557	965.777961771123	2931.17314252416	-31.6811803921697	1191.41882479749	-7.43005959961605	2555.80796851768	1116.55666930743	3240.11133349017	1872.55900010139	899.35097873065	51.616147547471	31.5826129797094	3011.30728079521	978.430720445499	11.552283558576	151.622585425624	1873.4098345298	1179.52310835765	9.39735583754454	-7.8420659307075	553.516605397999	1299.1215968749	8.31989197702879	1475.82566999948	828.269889829516	-4.60967434916024	628.939075634102
1818.33949513412	2806.37437371039	848.249694480708	2165.6295325824	635.019945044376	3351.06026831013	1810.95034540118	2931.98991917041	646.631466053285	638.186723501351	2436.91688706328	-38.4482734723568	1525.94028427341	840.860544747766	2146.62886184055	270.840422492224	2522.41990540161	2164.57393976341	118.835056557413	563.239633352937	2391.52639584664	3742.68520415607	2399.97113839857	1683.22361430318	3363.72738213803	-8.89167454058794	943.253048189965	-60.6157226711834	1231.42988777471	2155.07360439249	2279.63355703351	2139.23971210761	360.565812106522	174.781475963975	459.791537091746	2716.64898409609	2309.19015596528	55.0218022486071	723.666011980247	803.471933786926	802.393475384133	58.257177456986	0.0204237061657551	437.87453524011	1146.42170587509	-57.1378716418615	1638.19873754868	1295.24896546052	4.33425731733762	1041.81124080417
1153.17116124043	2788.02807476087	1960.56009590728	2505.8646643472	2073.63681843261	2655.9290998481	2018.6836448689	2618.94138687253	472.597242489833	302.453762802185	2930.69496766667	-17.7541523863704	1357.13197850574	1825.2907455966	1628.7274709264	79.4706931494287	2354.74343704699	2235.32596372584	383.826731348452	814.997785463734	2480.50166116394	3054.33960818502	2443.51394818837	1748.14494424754	3747.59502852724	-21.981319583579	305.624138200092	-60.0258243584569	1048.54877310951	3350.24131198963	2482.61524476255	2213.1333359405	568.76529622633	597.298674807489	18.1767687899032	3006.78397721642	1817.89320300149	17.6125345834707	1074.3987669164	1026.90275647447	1444.6517574069	160.100565909259	-18.0094732479764	627.504486849156	2299.57994536163	156.862201560946	1523.45195654919	768.913063392174	0.341258059132718	1647.58925656787
179.671947979887	2891.3093048824	1737.03838940029	3153.69169446953	1378.37859073078	2933.62904513839	1704.2405907019	2150.71385040259	261.137447972666	807.062097274928	2564.38931140488	105.612402531905	2854.27953215841	2334.80472051614	1662.97884395231	-54.1446169344543	2571.79526594968	2657.49273996806	330.965019395048	471.678155746213	2562.27332439208	2336.92070752894	2197.26556468418	1110.70623361165	2450.12601271371	-56.2606039472538	-31.9267533000599	-0.186948108067976	1281.04318814201	2750.59616853124	2023.75462963462	3752.51601909178	1579.39735694673	1465.13405825556	128.888259672699	2955.84690877278	1784.64809718828	55.7657890764037	1800.69739303716	924.450005537361	1190.24144490228	248.086424064028	-19.8659213119881	1026.01258805892	2266.37263842854	337.76402352455	1226.97684709093	331.281305491259	-30.6704513674726	1903.34042856426
-27.0660599254065	3267.03956332174	2271.39349070042	2706.72384798485	1496.0605915953	2534.07458220051	1843.47751906317	1896.43741654303	66.1433596391431	936.804074208004	1844.53671701277	692.129347851062	2523.48260270454	2722.61181722881	1983.29164840999	18.4794519072712	2369.89890001295	3040.37120210795	2351.8925348698	542.782436957863	3757.44821398523	1075.55900560523	2120.98738185762	2093.4482351681	3757.44821398523	30.1306293528399	420.97467275419	-32.3620496733923	2165.4736957407	2269.27509480122	2393.20125490409	3757.44821398523	534.308853361086	2310.58381483551	1341.41769095412	3594.33172974727	2070.14588027696	-26.0516183492793	1243.57429315889	1715.08783440043	2008.16161806203	390.307816003912	-10.9112752818905	1685.88860134189	3031.21622818701	392.470722156396	1477.16815762718	397.877987537606	-26.0516183492793	1556.11423219285
61.577719025881	1590.68192838179	1971.36737301339	2550.34857849767	1576.89666158455	2196.17326232231	2790.00013974208	2478.2410290967	238.665377113563	1571.5946358933	3122.96735315245	809.163341491842	1900.32022875067	3127.20897370545	2150.57584137757	295.927254579041	1795.34012006396	2413.55631566347	1468.73533748309	19.1615134958974	2462.33495202295	2116.64287695359	2913.00713577903	1952.2800805249	3762.39165151695	-3.10699440734398	484.679369187468	-29.6171228635838	1758.22594022523	2633.06017928114	2305.39499156202	2973.45022865926	1141.07014976396	1950.1592702484	-15.8318560663391	1854.72280780594	1908.80346985667	110.635283001752	1263.44985798897	1489.68295298646	1696.43185798416	617.224222996133	-13.8470419968675	629.131227996001	3287.64070796651	504.648902997381	1652.05120298465	935.465992992603	-16.0119519968435	1427.98301798714
309.666048895483	2104.85715214301	2590.015244505	2432.89621240528	1649.42428207016	1985.95626298647	2205.71058490973	3276.88020240042	402.026561008159	2907.43815394972	3262.01759125585	574.008204252452	2770.48980840334	2887.26746739637	1744.9696394281	271.447905952306	2955.21083262869	3767.34637017118	1565.55669061153	336.206425939355	3223.79944831268	1720.55249254774	1312.89230115386	2507.20926812812	3767.34637017118	-55.529539228202	527.297140655237	-61.8992297187314	2507.20926812812	2784.29080446615	1664.28689321473	2421.21844650597	982.730010728088	1636.6849010891	-17.3113962850257	3283.24989289095	1466.82648800832	295.247875698073	1267.1104030995	1483.80215948777	1837.00972240067	1457.79914872118	12.4651336113707	511.93963208635	2847.87676595198	992.995331268325	2099.20674763048	647.371979829023	-50.3754757412297	1223.77205182184
547.692895101539	2119.61519585172	2646.77777947044	2215.26969691157	1034.46802271721	1749.75112508697	2704.17048010635	3161.18642961452	464.792327516337	2779.63125316467	2095.17015669198	1335.24828716096	2299.23309228632	2662.72019631375	1529.74577264932	998.331877872382	2670.15999084063	3095.29110666218	2412.95566576859	937.750693867811	3772.31240860799	1457.47348295966	2939.05542159776	1565.88191749415	3647.96155723019	-83.6268118934621	1848.59410951548	-18.7943167306758	3317.42211467893	2499.04471672245	2990.07115549634	2443.77767166565	818.713981437777	2521.36410030308	22.6559670619253	2776.44276979601	284.111603292178	733.96785200149	2355.24217077984	2280.41412529776	2607.92238233526	1481.16384239499	6.29222129896595	27.9815098444957	2615.5136333262	527.919610818957	1280.53792334884	189.566709508693	-8.8902806829049	1168.83808733936
1906.70173501687	1658.77965284346	2830.29129435815	2539.80748133952	1331.05432533527	1542.79893629024	2265.28431738785	1715.17394621338	644.746415456092	2198.24959130663	1759.86376360086	1759.86376360086	2390.84142338125	3288.8939442154	1739.64694144938	771.367564720622	3284.63777113088	2872.85302520337	1691.76499424851	1388.51266197632	3324.00737216271	971.407699693158	2634.50733247014	2346.15160599377	2501.50192357883	-75.6108790992611	2274.86070682803	-72.4187492858696	3092.04593905626	2608.97029396301	2766.44869809032	3256.97264608149	1086.32437297525	2455.74806292021	85.0596548414455	2633.44328919901	132.941602042318	838.092177782801	2230.75267832545	1157.22092849172	2346.89817603243	1816.1023967921	58.7233240106886	37.0138851869528	2623.69352103506	257.364689247871	1290.73397725769	247.595441777189	-34.6272629313751	1470.9223194947
1175.58362173301	2418.74383425927	2460.28903416374	2000.09605060647	1313.00235987859	1409.9411596557	2144.97161950413	2891.71995624869	1349.221252103	3343.39084751787	1242.69509850178	1939.37614305377	2251.49777310535	2848.04423327219	866.657776289468	1635.77660529029	3782.2786003549	2843.78318712814	2496.50792638816	595.016084606353	3782.2786003549	2153.49371179223	2943.91777151329	1246.95614464583	3537.26844707209	18.7095936237442	1668.79971290667	-43.0755754649643	2711.69075666263	2466.68060337982	2151.3631887202	3212.36367858837	1395.02749815153	1489.83577485661	1439.76848266404	2654.16663371797	-26.0313908887688	669.703341843265	2684.0397255962	1789.86559192378	1938.71353398104	2340.71162566852	40.630652418804	68.8791669698161	1993.03760042529	79.7439802586669	3053.44337741713	945.669599380076	-11.5204513676798	1707.29301092852
1003.75926213349	2165.15880674913	1846.28051121187	2999.14819507736	1388.75947848449	1175.46295973047	2680.26989954009	2965.02075207671	1577.5268975818	2762.38905926039	942.96975428859	2056.37758218458	1807.88713783615	3787.27883187346	624.091458751329	1934.79856649479	2701.5995514155	1935.86504908856	1438.88416039169	1907.07001905677	3499.32853155554	1435.68471261038	2269.6741009386	1539.13352420608	3787.27883187346	-28.5958886359764	1505.00608120544	-64.85629682416	3787.27883187346	2201.41921493732	2399.78497737856	2584.28646610078	1737.49928664732	810.725912661097	149.506704523631	1760.96190371026	38.5925147715403	1098.03447756399	993.635188386044	1887.55410197219	3489.43069529626	3033.77129773836	571.688061291855	197.590608404224	2152.90229529946	48.6041228065335	1317.70798187591	1377.52007463411	-20.9954033120956	1350.33275974402
2522.78756576472	1824.50754483615	1568.25799587154	2416.01692036279	1515.9403796246	1881.09598689917	1552.24239906125	2702.16225003994	2647.70922088496	3792.29053959356	930.837242822067	2847.37032778656	1878.96057399113	2381.85031383418	1237.26899512558	1236.20128867156	1845.86167391653	3379.08814188813	2113.85599387536	2498.23031732227	2417.08462681681	1378.20624705612	3670.57200383537	1480.70606664196	1901.38240952553	-42.9110432434564	1963.30938385865	-37.5725109733603	3086.53657348686	3223.20299960132	2105.3143422432	2833.49014388431	834.743661960338	1775.39304795127	518.70255157065	626.540903426591	427.947502979017	995.972909303819	1546.75681708038	1874.39704680517	2773.50279349181	2068.1510696989	400.560265916904	634.589001434613	1629.48325382152	134.96486374797	1996.3096904237	1911.40624218937	29.3798063283523	1137.47865636104
1893.5438649179	1712.89416655313	1369.76663297271	3392.18810815701	1727.85923032299	1719.30776531164	2149.01888213199	2470.76775318403	1821.92534544784	2809.61955425878	807.507808476436	2093.43435955821	3458.46196199497	2917.58180002708	243.111117727328	1861.47587112534	3797.31376306972	2587.28146396368	945.400181784457	1043.74202941498	3077.92176898989	1051.22456129991	2596.90186210145	2395.94243433472	2079.53822891477	-30.535762635876	1894.61279804432	54.9788874776252	2208.87913721144	2311.49671734764	1754.58255848346	3331.25891995114	790.404878453736	678.166900179765	1237.21892529678	1136.73921141342	529.585195607557	1485.33078195549	2083.47769408855	1330.61883018336	2610.80575505832	1716.30918882654	162.652546382556	482.971657798076	1912.42293050951	324.991143664572	1719.57775118792	1753.35289558888	-37.8192784489257	1097.46138173805
2139.3158295135	1564.63850221241	1669.51443903831	3802.34854203845	1419.09638580096	1386.99150718079	1779.74118896757	2478.55738026666	1841.81062096657	2056.91330772173	1732.65403365798	2034.43989268761	1932.77444372373	3802.34854203845	371.407180162662	3312.21406177048	2944.07812025917	3474.87878011269	497.686369402008	1347.39549021591	2697.94071750451	1323.85191256112	1994.84387572273	1634.19907255612	2105.07062565199	-44.88607927891	2855.25462274336	16.1131900994181	2844.55299653663	2030.15924220492	2556.67925157575	3802.34854203845	1435.14882511105	1785.09200207093	496.616206781336	1497.21825711005	1199.71304856312	632.05969280773	2200.25293775616	1702.96773629825	3739.00166419722	1668.07052917839	26.8112568227641	338.705045456458	2466.34414204505	364.877950796348	1545.9303042589	1612.45310533112	-9.17648801958521	1312.55523164488
3047.77589933054	2009.59419614438	1812.45752598313	2125.30485036946	1538.18041967182	1903.52609643805	1571.3936630142	1208.19077614103	2847.4250443297	2288.1568822418	2013.87977593049	2286.01409234874	1209.26217108755	2223.87318545009	293.219491805645	2502.43587154751	2073.87789293609	2433.86659496968	765.704663224735	1283.18842239802	2665.28790341985	1491.03904202456	2460.6514686329	1192.1198519431	3529.90362526839	-3.55690838276258	844.987889267847	547.140094132911	3076.70356288681	3040.27613470484	1585.32179731907	3553.47431409202	724.99165525665	2313.87036095849	1058.19548362703	1058.19548362703	1197.47682667574	876.391719534007	2164.42845798367	2027.98388823264	2696.01650173365	2340.16906382298	-15.409988358681	793.433421125385	1910.09577996776	1034.66742044519	2042.17412348675	2068.37148087895	6.42114280148275	1280.26764599704
1769.09255956408	783.345484999837	2085.51844312931	2918.95204153672	1475.19190838823	1332.53210325543	1606.05278226945	1551.34864646664	2393.3632857843	2672.24711536722	1820.57880502554	2111.26156586004	1958.94808970322	3464.92076945098	-20.0544702217236	2754.83963412831	3812.45292631584	2195.9993448487	1135.16816231983	167.655799689856	2233.54139883101	2067.28373119504	3098.08127053806	1259.59325551836	3812.45292631584	37.867555922421	2109.11630563248	307.097714481315	3294.37258135988	2513.49785852771	2156.31203063882	3060.53921655574	496.953244620456	1185.58177766751	1202.743859488	2489.89999602454	1567.43809817335	791.222363561175	2791.73139802375	1648.89554327342	3763.03261683163	1776.72708725601	34.0662953566062	1311.28915788351	1655.4510070674	836.018032820032	1728.65368610017	2410.42192067398	-9.63679660325344	2392.94068389003
1816.90628160409	508.934896503285	1655.82606176409	2404.31214995396	1746.03098487449	1806.16760028143	1366.95553418436	721.560786692087	1588.17236943129	3116.28672164677	2509.5512269161	1796.50278709103	1131.77841321796	1881.33836954009	61.1318853480827	2568.61397419077	2736.13740282437	3817.52261201691	746.25975373422	90.1263249192829	3416.96979868144	1604.28039141529	3805.71006256197	886.936479061155	3817.52261201691	56.836412819016	2626.60285333317	473.497248138485	2624.45511706863	2402.16441368943	1650.45672110276	2713.58617204677	398.326478879818	1912.48054537583	196.439270013684	2815.6036446121	2087.5210509353	1444.07353743512	1096.30875307725	1435.32473782864	2959.80306925907	1492.19193527081	-10.4143971434049	1819.17832056327	2581.41748627849	1014.28875676643	2367.07189591954	2292.7070992644	-19.1631967498923	1281.1271447643
1992.76847579267	168.308482647237	2032.54750923191	2012.12043800635	2177.68722583452	1415.43493641783	2453.99024188542	1159.55899159249	2289.49856306912	2145.43395547838	2420.66186251741	1946.53878828221	2022.87152812506	1727.21654986048	-9.08450431151171	3564.57785114837	1759.46982021662	3822.60401399746	1968.04096851963	125.304122172389	2576.55266923874	1299.32316313574	3822.60401399746	600.502305419461	3301.17614323993	-64.9901729288143	1304.6987081951	551.047290873386	1519.72051056934	2785.12381754175	2222.84180433311	2333.57803255584	484.390532137371	1284.27163696955	-40.2626656557766	3322.67832347735	1571.32574313916	1470.92814377035	2551.32254384777	1225.7322515542	2074.06625364133	1415.10229331042	136.580855326201	1128.31066937903	1337.38395247405	1013.37509490271	932.372880509872	2542.56554769719	217.583069719037	2035.75439548256
1357.4675829277	172.403191389007	2300.35260289854	2747.03899934591	2070.01311171845	1579.1962520076	1219.69442932465	1162.64773291089	2283.13095869816	2519.92856645339	2630.79290099334	1563.05096056974	2255.14578687254	3139.90775766709	398.437271519003	2516.69950816582	3228.16868419404	2762.10793802124	977.515057756802	282.191173166434	2773.94781840901	1441.42309840455	3827.6971729198	373.681157980956	3827.6971729198	-19.1876003402271	1383.30004922827	331.703400242528	2272.36743107292	3201.25986513095	2057.09687856816	3827.6971729198	22.7901573982006	2232.54237885954	-6.27136718994168	2931.09532173748	2907.41556096196	1229.39861912437	1479.20704904432	1735.58938501478	1216.25080702332	324.390886168785	64.7215971730538	1721.34592190531	1806.80670056214	746.216524410796	878.790296429713	1628.21558618955	910.564175673917	2796.17956116613
938.370156812918	998.715722888128	1643.12016061983	3398.52957377191	2064.4615237521	1476.0922545188	1716.39691942544	950.22375014912	2620.50281115938	1253.02917991937	3832.80212963458	3832.80212963458	1458.8506642116	2323.08537836014	608.624742187666	2332.78377290794	2132.35028558671	3386.6759804357	2397.43973655995	575.219160967461	3708.87819930156	1317.68514357138	3832.80212963458	576.296760361661	3832.80212963458	-70.2628761584408	1394.19470055959	2050.45273162749	2222.86863469952	2589.25242872758	1948.08078917848	2674.38278086939	22.4106717427738	1451.3074684522	173.274586930798	3208.87208039268	1675.44814244583	2354.97492125127	1143.14415660634	1090.50354420548	821.817085076056	1031.2828552545	352.438291168337	1160.69102740663	1123.40392695602	695.698951198982	1397.57378321052	2104.93201234716	1767.1547494416	1722.19089301586
274.480952587387	1291.83548124517	1700.71922075875	3097.8285681732	1153.74281987911	1702.87691859259	981.126993171533	1079.30224461147	3015.8360504871	2081.55288843234	2755.83346150881	1865.78310504787	1776.23864494331	1915.4101552263	1466.60900578659	1908.93706172476	1648.93447274647	2574.58684346586	2185.12238445689	887.267137399288	2354.5016644137	1889.51778122016	3837.91892518194	714.65131069171	1912.17360847553	17.7149103598659	2077.23749276465	2902.55691421025	2027.61044258622	2859.40295753336	1997.4026729124	2545.45792270895	49.0015289506143	1987.69303266009	1044.77907926995	3479.74108476372	2207.77821171226	816.329178494675	2775.74112516524	985.376483697626	774.61620708096	1198.33217986238	1060.02074833269	1699.98554660101	1314.68941591117	785.593304821411	1414.58100534927	1735.11225937045	1288.34438133408	1580.33518123009
396.444222430931	1162.236073029	2397.87200685719	2716.50190238106	1044.50502688627	2044.67886842902	2020.91663893233	1631.00005491836	2890.39821824325	1681.76481793403	1521.90981950171	2786.70848953039	1722.80866888287	3309.4775384577	860.887798957261	2083.56251669634	1915.06670753795	1839.45961368483	1675.28420988948	523.896180640482	2481.03981009562	1223.80184945225	3843.0476007926	1656.92248709657	3029.73129120115	-44.2371245987035	1011.02188532275	1987.4334973688	1880.50346463367	2557.7270052895	3063.21443276467	1877.26316061139	245.230034724684	1859.98153915925	1026.14330409337	3113.97919578034	1483.02617123439	1567.86423024945	1475.56989712932	1296.47494119384	376.827836175439	985.530937943891	644.920899048187	1166.82337800128	1494.24851216554	636.130962560556	1238.24161196328	2024.94092760626	1467.87870270265	1452.49631384929
982.59300695225	1204.27112549641	3188.5606256356	2433.77366590963	1796.8545838486	878.782766073034	724.148761430034	1447.57637755707	2394.84482557992	2610.03480406913	2063.94968277742	2279.13966126663	1401.07804049659	2425.12281250303	1329.70849989213	2710.60097492087	3528.1066218447	3544.32697198208	3670.84570305362	1618.43073233745	2323.47528497546	897.165829562062	3505.39813165237	1259.42031596349	3275.06915970161	7.20928535794633	1423.78653068892	1582.74596203522	2278.0583045908	2445.66858934371	2216.42097406877	2867.39769291552	49.382195715128	1106.94902467214	2358.07869860187	3174.50298884987	1786.04101709035	2101.95861854615	1021.97830057147	1506.97964499798	474.289707545614	690.94563691528	476.489260128047	1443.19262010742	1345.31253018914	773.428858756523	1147.35279777016	1148.45257406138	1932.5930696988	2538.56980615913
373.816365726721	2427.53689226869	1658.88029034734	3421.37740010502	1546.28833738985	539.45645036611	1546.28833738985	1213.92555317879	1710.84580709695	1479.16621158826	2198.02252662457	2270.55772708757	1756.31563425286	2313.86232437891	784.127425062201	1560.36233150953	3853.34075808618	2540.12884522618	1423.9528500418	456.095100580273	2343.09292755057	1266.97368486068	3853.34075808618	1671.87166953474	3853.34075808618	80.4277190778679	1839.6769840387	2065.94350488597	1607.99738853001	2021.55629266234	1958.76462658989	2221.84005513481	2.47944395344955	827.432022353544	1806.11592113791	2242.4097388482	360.824986539317	1739.8972617452	1359.01614701235	1372.22589665627	52.351744735221	454.148296404264	1299.57227361474	664.403478236557	1346.90720983877	511.390544861223	344.067049371649	1188.3902141118	1197.19671387441	1038.67971814745
887.600877330594	2012.66429024762	1936.79296182354	1637.64315260861	1677.74656906134	614.464095003917	891.93638181197	1052.35004762288	2123.2196545227	2105.8776365972	2171.99407993818	2013.74816636796	1132.55688052833	2366.00790547975	684.916042826275	2460.30512794967	2891.68782384657	1832.74085427052	3242.86368683801	1928.12195286079	1762.28890644817	1976.89637827627	3858.50532319338	1374.26125536503	3858.50532319338	-48.8680906465832	1587.78485107279	723.935583158657	1724.35324223613	2361.67240099837	2769.2098222477	3334.99315706725	-1.17754135144914	1479.39723903839	847.497460877868	3041.26272845403	247.030090207317	1798.05994359809	485.75587447678	893.440597881385	64.8489438266203	1080.75520052674	1073.04224630017	1461.99550944024	878.014689428238	532.033599836222	352.431951417436	2047.07818005604	1313.24567792775	879.116540032034
1861.59817347819	3034.63478401324	1842.06564897344	2908.75851498266	1888.72667973478	226.291816330803	1015.18877827251	1390.64730486375	2153.50090079912	1801.91545971369	2588.64214115487	2652.66541592042	1500.24647014038	2614.68550716119	881.716527490075	3220.19376680834	3703.08117817568	1768.27611195551	1937.55799099665	361.934347613765	1631.54844042229	867.609704236647	3080.21067452432	1714.01909944233	3273.36563907126	-7.01333747589083	2228.37557806732	741.733435206058	1078.1269127878	3114.93516253276	3437.22181686107	2853.41636221921	0.582644275955032	484.555195893563	1906.088923739	3597.8225739001	32.0517115336022	1740.52890773316	276.992952600124	1270.69747074245	112.662238723091	1687.59015426942	710.428996584513	1364.44318000116	1169.23152660361	453.455464145931	140.234506152123	1749.35203331045	1384.29521255006	1976.54751692568
1294.08525868542	2753.13030602897	1908.99180879446	2108.89075794652	3228.97671759745	114.246895755339	2640.14394346476	1117.00086351267	2874.80792725196	1724.30256229528	898.632989710695	3305.02523086182	1637.38997570743	2182.76645654619	295.676920257478	1964.39858274422	1890.52288414455	2357.67803705425	2203.40819586081	421.700170809862	2759.64875002306	1183.27171078591	3239.84079092093	1751.46274560398	2637.97112880006	92.5187491083764	1223.46878208279	632.463193285401	2126.27327526409	1697.14237898658	2760.7351573554	3828.67356505362	53.4080851438434	503.180720735973	421.700170809862	1929.63354810908	205.505111672583	1571.39194789438	71.1473325220086	1167.35255920689	552.46201412786	1032.67276297773	620.905844998417	1495.22058773198	1443.33574820108	61.2119377182181	67.8355342540784	1423.46495859349	2478.82467330724	807.470480758483
2296.93927241977	2342.62172225171	1988.03889736574	2504.68565141738	1985.86354261184	67.200649670611	1710.68116624329	1571.45846199358	2042.42276621328	664.335529616606	1358.27369611122	2794.00783368629	2121.82321473069	2036.98437932853	537.077276513361	2549.28042387236	3695.69237917851	2449.21410519289	1715.03187575109	279.297738176019	2698.29222451462	1120.072350559	3143.1522716875	744.823655510966	2849.47937991078	43.2717473776931	1589.94897740175	159.65322671143	2054.38721735974	2343.70939962866	2400.2686232301	3160.55510971872	-47.0054749092241	203.160321789462	-28.5149595010604	2381.77810782194	330.418574892707	1557.73679675863	116.847068050772	1006.35338063499	568.782573450706	1136.74064136163	980.938914561159	1628.45531105104	1631.7702414085	263.808980564687	25.1339948278028	1203.03924851076	883.700957409095	812.982443116685
968.520071326486	3873.83972378233	2572.54400238625	1585.95494499308	2336.24176678546	37.4674840514688	1413.90078266623	1609.9118536715	2347.13127073019	725.68413335885	1619.71240722176	2289.41689982309	3173.64462013574	2609.56831579836	410.977469355949	2813.20203956494	2729.35285919046	1605.5560520936	2471.2716157002	85.3813014083118	1974.71023582019	2005.20084686545	3879.2844757547	935.851559492275	2032.42460672729	-12.6242340943215	1734.0521986415	-8.26843251642673	1316.98419755807	1754.7422561365	3787.81264261891	2838.24789863784	83.2034006193644	380.486858310686	37.4674840514688	2815.37994035389	135.473019554102	1631.43159340535	19.9563850455715	1174.64418019149	463.471524752003	973.348031995556	1185.70440811435	1149.20565596893	1545.16181560709	55.3491143987032	39.8647953067081	1155.84179272264	1753.09410055674	821.822909452461
1708.4178142614	3256.53929568335	2473.75674380943	1994.0571298477	1241.80091704408	123.228635396959	3448.41914126804	3881.23902022896	1929.73377252102	594.206438195748	1434.77098902414	3753.68253197096	1790.18479391397	2671.08772137096	754.469718314781	2387.6288585754	2063.83161915123	2401.80180171517	2181.57606985093	405.597271797159	2420.33565043642	1834.88407612404	2813.90737916411	105.785013071078	1991.87667705697	480.822893077521	1248.34227541629	77.4391267915216	1756.38777565757	3182.40390079835	2756.12538020963	1695.33509751699	17.4766750463054	45.8225613258621	1.12327911579189	3884.50969941507	703.229077732505	2057.31455432757	43.5528036980007	1865.79130921547	758.720528220652	1605.62967568169	866.10639397715	1653.23371926446	1998.63980293485	217.362916314187	76.7649271278452	879.391243349087	1062.05792221323	1550.27613663195
1612.86693916045	2921.58190192894	2360.548131401	1134.78757828255	2644.33953283537	86.9424037556462	1884.65178130336	1830.07651179675	2502.44383211818	126.236597800405	571.570796974338	3889.74718297619	1989.43629875605	2178.26673124892	726.564562373109	2775.32017965123	1305.06241914317	2366.00565835166	2037.46253592187	48.7397151010196	1878.10274896257	2412.94039012734	2178.26673124892	57.4717582220771	2418.397917078	589.034883216453	2842.99351383942	-13.4760921365152	826.98305826527	2093.12931081861	2752.39856645845	3583.03416834905	50.9227258812839	690.544884498747	-4.7440490154577	3663.80556721883	1627.05650923216	1730.48323848303	39.4909624048007	1282.80245241776	1512.18344923833	944.825621353631	637.876171501947	2049.62201666818	2097.27120924443	627.903084683661	76.0589474051818	346.440412256485	2318.89536076189	1062.28642165789
1212.20392886425	2444.86810401347	2616.43572413619	752.140437961922	1002.38875011544	-8.43958500249322	2247.07358654715	1519.27718526224	2907.11716969443	52.7565087992413	1478.84405185752	2309.3624677382	3055.7362546415	2726.80725045718	425.397008556232	2781.44661992301	1532.39063393404	1957.48492837823	2373.83692370789	188.262145074511	3375.92295971129	1414.36959588784	2660.14721970886	132.52998821936	1615.44247552211	1278.86395961257	608.985289961436	2.48828889067366	894.202798573091	2060.206942974	2728.99282523581	2953.01424004573	-16.08909672771	1312.74036868138	-66.3573166362777	2556.33241772377	1165.21407112363	1692.52546429181	29.8755454330911	1606.00999152932	791.877209379683	1104.66391859793	1861.1197189059	3127.79497396705	774.130445736094	621.064609310141	144.120336388694	779.676309374715	654.33979114187	1693.63463701954
2209.91723936038	2682.55651768093	1918.89398002411	616.947819835543	609.289313010904	148.684831129067	1232.91058301719	2372.93402748483	2900.27692598137	150.872975936107	915.629585996449	2942.94574971864	3196.77054733524	2186.94171888646	331.394922516875	3819.29774493801	1732.90167142574	2563.30262569727	2800.71633726107	495.505783044845	3900.25910279847	2495.47013667904	1496.58203226546	4.26727386445344	728.543204994563	950.639902909083	1016.28424712027	3.17320146093364	870.772617452137	3256.94452952883	3688.00905651563	1494.39388745843	144.308541514988	836.856372943024	164.001844778345	2531.5745259952	1274.48533435094	628.646084747852	69.091829415116	1376.93887858568	605.331324108988	1567.89787048494	1131.57877852906	2313.97021092859	592.008603743923	2056.397617204	96.8474968423351	707.472180241154	584.237016864301	2135.2237126973
780.470281075483	3008.43342293111	2694.06497567813	2087.23529003997	112.300410607473	237.171501153954	1870.35392224871	2696.25569656491	3045.67567800638	932.725382706718	1081.69440300778	2738.97475385713	2414.74806261363	1997.41573368197	310.560650861096	2252.63471699189	1845.16063205074	2554.95419936758	2800.31493868698	884.52952319755	2696.25569656491	2886.8484137148	1834.20702761684	157.21018878647	546.063146189985	1283.24072459158	1598.70453228795	52.055586221013	1288.71752680853	1859.40031781481	1884.59360801279	3065.3921659874	774.993478858532	420.096695200114	-45.4314932407131	2896.70665770531	1120.03201852644	149.500172116061	28.3703609350628	1445.25576695132	630.685568825897	1614.17073300189	1281.89721425768	3092.17668594434	520.668584358752	2364.28653618697	177.282238900693	724.033313222262	365.08901036481	1710.85232541241
1210.86454193524	2144.11498513754	2090.37906067583	1683.52134689434	156.982431574005	981.664374333265	2037.73978773375	2966.60362485755	2180.30448528522	1451.03122473348	773.300585604197	3910.82058325612	3453.51689957179	1769.06016542522	318.190204959126	3133.2946558408	1771.25346846447	2252.68348558058	2447.88745607413	677.891903396676	2133.14846994127	2947.9605490239	1750.41708959157	-36.02823588029	96.6665979945378	1690.1012560121	1581.53275556906	353.28305358718	784.267100800464	2975.37683701456	2189.07769744224	2866.80833657152	1211.96119345487	1674.74813473732	1.257915787017	2561.93921411531	2008.13019670383	207.814805520612	81.007970697824	1183.33756113101	12.042850004729	1005.36305611657	1782.8891748984	2300.12758009661	72.1092454471021	1846.29259230979	254.533113086902	603.808079177738	320.161211810976	1749.51895520819
1761.95066685833	2605.17292066592	1395.23682210346	1524.79440797494	52.4493007405776	874.810587331582	2966.3970372059	2499.77013893997	2864.28809240888	1432.56697396473	1689.48625442174	3642.73155328074	1411.70600674814	548.720731366925	77.7020505290865	2003.49870831363	2040.8288601749	2544.7859103021	3122.30531850887	982.409260343489	1731.20818885492	1957.38499130853	822.109196468607	166.635647610357	10.7273663073892	2986.16005877951	760.624240461803	544.32894879501	480.648101502249	2099.01997925277	2046.31858838979	3713.00007443138	847.361946257116	1912.3692199464	72.2123223141932	2320.80499913446	2801.7051907591	331.931219204888	29.0862403100164	999.971613825928	59.1480580679632	713.827644796583	2094.44446034673	1543.31113478437	29.0862403100164	2125.61967876238	329.704417889484	763.930674393161	619.188588891935	3705.53521204114
1200.80598566379	1896.62669341166	2373.69807913452	994.148334705494	30.1123778415418	1045.81274744507	1481.11290584658	3365.21510660463	2350.61397982535	2128.56692932761	2944.20510491832	3228.9089963981	1818.58045289017	456.618593649083	-29.2467346677551	1838.36682372661	1764.71755450211	2213.20862679457	2827.68536554822	1393.17347990688	1988.96309064834	2242.88818304922	410.450395030741	358.785982291168	78.4790621083764	2346.21700852837	911.705122887026	934.789222196197	742.421727953105	2459.43901942573	3313.55069386506	2633.11938565664	799.58235481391	1419.55530768879	248.861699866544	2253.88061129168	2336.32382311015	919.900886576547	108.572054633932	739.357932215691	49.5055325282194	1240.86613877363	1764.66359895636	1548.45783879583	120.83114412757	3523.28570995285	640.170753585343	946.647990926304	615.652574598067	4216.48149768404
2444.32497850829	1869.84149373376	1761.98827245425	455.643643283035	237.736114575453	1437.32806554144	3397.3952808354	2083.34685014422	2516.96082141082	3149.77308912224	1703.65948951737	2380.49348020001	2091.05065166418	866.146209989744	-12.0871632862702	1602.40952668354	1434.02643631859	2143.87671922966	3877.23206122179	1580.39866519793	1874.24366603088	2360.68370486296	410.521377237526	1304.16235355347	20.9291289421514	1832.42302920822	2538.97168289644	1520.96933918677	567.899036859669	2416.81140165128	1901.7572428879	3117.85733996809	2929.66447426609	2183.49626990376	-18.6904217319545	3420.50668539529	1836.82520150534	661.192984409875	55.4619685284003	1935.12451320664	94.5054041745359	1333.85560425615	2322.21228946976	1165.4110676114	32.035907140719	1923.96924587917	1002.54416463038	1993.13190330947	1022.62364581982	2874.39802217939
1539.98509165152	1374.70813105381	1945.4645683179	706.989210239055	624.3507299402	799.544308173773	2090.90829364389	1636.94757520218	3074.85713240226	1624.82726475834	1413.27275519327	2033.61228063668	1663.39188889781	606.721187476444	-12.5164915629801	1086.02437320981	1627.03095756631	2177.95415955868	3596.03048148704	1508.03154593596	2110.74152891561	2289.24064636114	890.997559704507	627.656269152154	22.7425933645315	1956.48303235775	2414.8511364154	802.849847385728	267.352495049144	2300.25911040099	3122.23652777361	2387.30497631578	1677.71589214961	1622.62357195037	391.861138699419	3449.48490975707	1242.48656257564	707.937031051434	1017.23324164758	1050.73102618868	4.48355568836489	1094.2781460921	1506.30089594762	1816.7136993618	104.97690931166	1480.61926113277	931.255594658757	1499.6013390394	676.672432146408	2779.21670850936
2861.8694222404	1097.92805616445	1029.53258105706	88.5432219183559	450.377348292911	30.0761222297845	2930.26489734779	2387.51370778596	1777.47019594105	2263.96059146294	1393.57301308024	1252.36945156822	1600.96574405102	984.303315260243	8.0130657435311	1210.44964424434	1657.22653809097	2599.31905005399	2243.000687801	1851.38143517	2615.86634241868	1649.50446832078	2053.25840201922	792.354723829839	174.589142214744	1757.61344510342	1532.57026894364	776.910584289461	268.357132281321	2068.7025415596	2448.18711312315	2539.74879754111	1331.79645491873	1292.08295324348	1190.59289340671	3906.5551468645	1118.88795982639	834.124434700777	571.474113108461	712.29939191966	26.0555729508022	988.361644827328	1870.19612881174	1702.54698736984	31.6438776655323	2212.20037735322	1135.8928892962	1208.54085058769	992.832288599112	2592.20509795487
3742.89823368912	354.407755330048	1641.10638873563	53.9939971443668	1844.32746044947	46.2627607204706	2067.42885439619	2294.94809772799	2681.5099189228	1620.12160415648	2569.95922194944	2560.01906083301	2076.26455316636	1158.45634341525	-17.7960553632407	1753.76154805526	2582.10830775842	2188.91971248599	3942.80591836415	925.414788352095	2543.45212563894	2309.30610822951	1294.30521200657	941.981723546158	200.887489198395	1536.18246583989	1412.48268305756	2341.33551627137	100.381415687744	1746.03031163136	2030.98159696925	1733.88122582238	1901.75950245556	821.595327802632	1615.7037547714	2890.253302368	2524.67626575234	1103.75107200078	984.046842874066	1156.33143432747	84.5870277536815	1971.88641594782	1660.87916644102	1978.59880262782	218.834761353739	1506.49427280096	839.730529254004	1015.37131404741	1769.3960844344	3186.82840502834
3948.18115724447	170.853822428264	2238.6530367451	37.055049737175	909.511509681551	22.6799749852398	2149.08526329073	1619.41904743097	1988.74789105761	2122.5466637487	1392.73517634276	1266.6768285181	3041.44567289164	824.366836150858	-0.541299614040199	1275.52302836544	2364.71138456976	2512.88523201279	3948.18115724447	1998.69986588587	3008.27242346409	1101.9163563613	1734.41964544645	1223.55160426229	303.546820138436	1972.16126634384	399.74924347831	2362.49983460793	922.780809452568	1682.4482213433	3715.96841125167	2528.36608174564	1843.89136855734	418.547418153917	-65.7820234882077	2614.61653025725	2026.34424040883	1458.99959749297	2025.62008504411	779.278973098622	501.567745998459	2665.02778937554	454.536005925044	1836.37332141537	865.503829899883	1949.47345825858	1729.99200458265	1431.00451411594	2372.75911891932	3158.86106014639
3067.89659659464	33.3608799934394	2446.81869181052	2.36233929120166	720.864229139498	-14.2440217992828	2702.55665260398	2278.54089942694	1736.06643713778	1509.11283556783	805.003125331286	2149.01128292116	2730.23392108812	964.424191799937	383.201553632979	1674.06935573331	2180.0098236234	2736.87646552432	2664.91556746555	2348.28761600698	2191.08073101706	1229.01887850832	1965.23422018647	1284.3734154766	1365.1910394503	2473.3888695553	1839.02587589879	2264.14871981519	2000.66112384617	1354.12013205664	2098.08510891034	1636.42827059488	1765.95788710066	764.040767974757	1126.05943974732	2181.11691436277	2919.54643751964	2049.19315693637	1269.06233752806	922.711154773513	1224.22723296437	1828.38026696017	346.580061130022	1953.91855973852	366.755858183685	1311.65568686357	1839.58904310109	1022.46926242774	1364.33693472592	2348.46747989904
2000.41023549157	180.401618470443	1428.47086497823	15.2485831865521	878.699687120451	-29.0878021245595	3101.06100083992	2820.63336374714	2001.51864512435	1153.58527604934	1268.85987785823	3116.57873569881	3054.50779626325	1481.67452735157	351.096701918223	1565.91365944268	1258.88419116323	1758.77693554602	2993.54526646047	2594.51779866047	2237.60989690602	1112.57411963656	1018.35930085045	1032.76862607656	1210.11416732101	2123.44370472991	1602.49117732435	1303.22057647434	1417.38676865046	836.580121074895	3237.39538567159	2022.57842814713	2299.68083634158	1048.28636093545	2325.17425789547	3495.65483010881	1921.71315156435	2566.47124250144	2232.12896352593	2292.71447716579	957.589269176346	1698.07888033016	157.636098338973	1663.29830768505	870.076860585441	882.418354104671	969.930762695576	977.784440389632	1349.15119992283	2086.27494920776
2774.75145596579	1002.50997518752	2310.88361691424	442.095480639599	858.244857779143	-8.45557834348092	2395.22322401452	1463.04861922195	1345.4170619505	1557.37581137358	419.900847192156	3635.90323372655	1464.15835089432	1684.99495369637	300.049826575968	1275.50396659106	1378.70901212167	2505.08665957936	1684.99495369637	876.000564537097	1982.4030418921	803.868005832909	1304.35699007273	621.872011563882	1470.81674092855	1613.97212666455	1322.11269683069	2903.48032996095	1601.76507826846	968.108293343982	3548.23443160915	1353.18518365711	1815.94329103628	1941.34297001433	1657.25166188707	1844.79631451795	1111.26367907999	1345.16659603191	1381.10363179622	1214.89484138632	1458.59286516299	2753.44918504549	181.705063162646	2534.45787335677	637.656204422224	1676.46114448407	1091.36128094653	1207.03361481288	1518.11358064762	2180.70267755193
2950.97134140084	1075.5073458203	1722.14244382259	971.068000094846	646.63939422428	17.7812061327027	2572.1009489287	1895.46731545208	2338.77900635055	1447.71139707592	1059.95254964843	2235.45071749452	935.514180273414	2144.3440542021	1142.17075798549	1466.59936385605	1245.49904684152	1845.46975632819	1886.57886049672	713.302806389464	2155.4546228963	933.292066534574	697.748010217588	1276.60863918528	1932.13219214293	1465.48830698663	119.998438119319	3508.72188984955	2395.44290669096	492.202489374935	3969.81049065874	1828.80390328689	3224.29133127809	1684.36651026232	1109.95010877231	2123.23397368312	497.757773722034	2343.88299069106	1974.04986169645	1389.51117757122	2152.78380549627	2102.19872706236	301.369934815018	2371.98581204324	431.767025889108	1084.87659411364	702.67822372407	878.039828961639	2502.38290311733	1423.23456319382
2627.03924359828	1196.51183107229	2078.63332262214	618.071508744515	2184.30991997048	493.484362396995	1862.83058698447	1690.41087552139	1784.96362051727	745.995810797773	351.099052285543	2512.46356436797	1506.86731170584	1772.72738292957	875.032498086276	1835.02095610333	1447.91089423782	2495.77778583929	1736.01867016646	1113.08293842886	1673.7250969927	1763.8283010476	1019.64257866822	1038.5531276674	1602.53244193697	933.988915554299	65.2160468273943	3663.78228284729	2504.67686772125	959.57377596495	2490.21585966306	1999.6539709197	1591.40858958452	1455.69759088454	2555.84658854255	2242.15395220326	1071.92468472477	3066.5997272825	1531.83317215659	1023.24484157234	1094.13215313608	2789.80165355745	51.0759972697137	1963.90821406887	392.010210028622	1837.88632684446	935.479598683912	831.961619892428	1719.74080757157	1741.11952058285
3980.70282951881	906.844513325976	1136.27017025921	1693.12856087385	1150.74848841519	169.564004152188	1203.09317713297	2089.61173499148	2610.83118860678	508.133905645891	481.404702896388	3201.10108265831	1044.94539419841	1545.00422897036	749.810447172646	1849.04891024595	1683.10510984279	1249.8692819446	1439.20113475357	984.804688012026	2016.10642743034	904.617079763517	1954.85200446273	468.040101521637	3641.01921124387	1126.24671922815	551.568860113833	2732.22631776078	994.828139043089	788.790534515671	3635.45062733773	1972.6714729624	2404.79358407937	2245.53208436358	1125.13300244692	1509.36529197102	2144.18385727171	2179.0030292185	1846.75040670069	601.084642277997	1629.3783519687	3950.64158928803	151.698891821708	2022.45009860841	68.3541661731728	1002.04034945203	596.57952197267	554.907159148403	1409.75373708405	1317.39877082486
3291.4914836733	1105.99050681693	2553.32737822487	1428.24039575136	2146.33357386131	609.792580949032	694.536496378157	2166.40450119979	2013.64244312361	554.040005008819	585.261447535338	3547.95333299828	1651.25069951222	1442.73606549582	1118.25607352378	1934.4737852885	1833.00409707731	1372.48781981115	2060.47460691338	1000.06061253053	2185.36037701946	1492.91338384201	2668.17768466171	1283.28369830681	2171.97975879381	997.830509492918	12.1249668699449	2355.96325939652	2006.95213401078	1466.15214739071	3400.76653251611	1698.082863302	2205.43130435794	1195.19462832127	947.653191146725	1143.90225845628	702.341857009787	2329.12565861857	3889.4013432886	205.166561856769	1482.47317365673	1754.16857828496	482.498800605921	1146.51786005003	492.645102023573	1232.19773868798	445.295695407864	305.502209209104	2180.31323782634	1983.02404359422
3460.24606416827	512.977891195582	1704.16544443871	2929.96107092507	2612.90646443862	508.512333357745	1438.46475308738	1450.74503714144	1310.07996524956	434.830629033428	1275.47189200632	2941.12496551967	3145.42423660073	1778.96353822248	1396.04195362793	3229.15344606018	1479.77116308738	921.576433357704	1866.04191606031	1369.2486066009	2131.74260741164	1796.82576957383	3229.15344606018	1487.58588930359	2355.02049930351	1553.4528674117	-26.2382177232838	2649.74731660078	1649.4623609252	1269.88994470902	3207.94204633045	2694.40289497915	1916.27944173598	1505.44812065494	425.899513357753	1465.25810011441	242.81164200642	3109.21653909917	2639.77897985189	846.662918207842	817.323070754887	1996.55924722942	425.748952825065	1096.05162155796	637.898619023355	1231.46630211006	341.114777480003	781.212489274327	908.727980127554	1510.19485291313
2919.6471651309	194.619926398609	1159.22144691787	2755.34076476435	2295.95348210685	548.940531270691	1806.38747285142	1329.11650035811	2281.42298411525	271.743338815561	1406.23991277507	1856.68535051465	1664.43568477964	1658.84703170595	1113.3944917136	2716.2201932485	1428.59452506983	659.595862129795	1687.90802768915	171.147583489102	2450.20030694076	2206.53503292778	2832.4641771813	1918.16053432526	2693.86558095373	1591.78319482164	4.60572189307647	2373.07689452381	669.655437662441	871.964678930096	2880.52659361505	2112.64566128975	2008.69671411908	1587.31227236269	517.644074058015	792.605805283668	784.781690980499	3016.54666330144	2399.81420677664	299.987033370769	995.787753552595	2286.85954440946	643.369206966995	442.309907953415	658.053313074728	1377.57451235366	333.873432080923	931.403596003302	2022.54563447026	2181.81170840798
3267.41244746122	74.6914831858266	1672.73057781788	2067.76405149093	2394.53395039329	1005.76188005829	1670.4924278254	1923.40337697585	1230.69595430271	931.902930306384	938.61738028383	2019.64382665257	1648.11092790058	1693.99300274646	634.228981306295	2111.40797634433	1644.75370291186	1123.26475466358	1673.84965281412	518.964256693478	1868.56870216005	2343.0565005662	2383.34320043088	1499.27395340054	1686.15947777278	1548.51325323514	-39.454166430749	2482.94087509632	659.967706219836	1143.40810459592	3237.19742256271	1272.10172916363	2091.26462641199	1943.54672690819	20.9758833662616	1116.55030468614	849.091380584555	3383.86778678457	3366.90819147195	302.874638324165	1222.0847042685	2615.03279927886	1123.71905145527	497.344664575611	815.054416765473	696.33724957709	887.415356766011	1118.06585301773	1086.40794176749	2097.19982240001
3000.90328991338	47.4692751333016	668.183404187991	2038.46026309392	1064.81301011824	530.371422466463	2330.89056577131	1803.17151381326	2055.26660232825	1296.74049155204	1580.20741330445	1545.47431222016	1310.1855629395	1588.0503716138	727.565802815967	2450.77578564289	1934.26095984106	478.831982147842	1419.98697927048	590.874243710061	2267.02647668085	1446.87712204541	2539.28917227704	1558.91938360763	1237.35809292406	1721.38066287284	110.212941608144	2639.00678506741	381.355214588712	930.362296243582	2937.03920082291	1232.87640246157	2335.3722562338	1695.61094271353	1099.54611120253	1383.01303295494	301.805208879537	3250.54196628119	1413.73627403543	1035.73682781849	920.299871189367	1720.43642351084	1100.24571534653	426.863468343308	706.401980964814	987.072228455233	734.695352687638	1101.37745021544	1992.05279204996	1425.05362272456
2061.80916660301	434.115840457572	575.459299516377	1214.87018573478	1066.79608576841	1341.63058949387	3287.90758526391	1517.74902657507	1743.22549697841	1039.87352213816	1782.48756893918	1733.12953561706	1232.81856148828	1830.72382877671	656.226990407122	1700.59810456385	1244.03629633421	987.15016836226	920.965532771233	665.201178283872	2400.58475895031	2133.60266961701	3152.17299362808	1518.87080005967	855.902670664799	2191.93489081588	-17.9588738336838	2437.6032839419	269.2151382223	328.669132905766	2476.86535590268	609.112504054188	1875.59476816046	2566.60723467017	2259.2412998915	2144.82040446295	736.994681297868	3249.49897059955	1477.74945039325	1574.04018518707	862.621579886838	1686.19057041752	939.654167721895	1108.44616165459	666.641613777062	1355.40357559639	359.64409461088	603.203012030544	1594.43116431988	1525.32840170313
1887.54398037184	638.626072576893	95.0323069539116	572.361543296406	338.750999392314	781.26327967218	3053.35044466245	2412.04457654112	1427.0616582532	758.800727373709	1205.80551811327	1966.16291341649	1853.85015192414	1961.67040295679	567.869032836712	3263.37530865315	1138.41786121786	1218.15992187743	713.875622776769	1368.65902227718	2289.62366651446	2064.99814352976	2529.97297610809	1493.32618753369	1067.66082147768	1694.366030605	-13.9110716936694	2507.51042380962	370.198572610173	330.88910608785	3144.32378147126	453.310016114513	1386.62906411595	1505.68059129785	1469.74050762029	1659.54907454237	1510.17310175754	1925.15576261853	3690.68727796805	1647.34251839205	1694.96764597374	1921.75396779127	708.447146067457	805.965264448998	1188.10021671154	824.1081701944	1464.77952932894	758.340136867315	1821.96798619156	1139.34115752077
2322.32844296981	1603.78251618881	185.806907940221	519.7789584159	353.355175687279	1033.66861184144	2155.90466024119	2935.17277801777	1790.44702924929	665.962010812661	1721.85344312465	1838.79988504206	2259.35728193736	2025.46439810254	1096.63977287389	3339.98738465496	1701.61271279279	2019.84197301036	1429.48733833113	2067.0703437847	3001.51739410554	1884.90377079796	4024.79876088286	842.506158707212	522.027928452773	2428.03003470286	-6.4800302124417	2413.41172946318	836.883733615028	156.570297460869	2629.31285300301	154.321327423996	1127.00086837168	1300.17156121092	1421.61594320207	2856.45882672721	1135.99674851917	2398.40208102804	2927.32754302386	1272.44916622149	1107.86935508545	2089.67305600044	1198.67200950534	1561.88262718487	1569.82785944661	1029.5520656483	569.863627647647	2430.183010075	1603.87885485406	1822.94025864203
1717.88369840293	1188.73621610578	178.852616913134	445.678049475739	113.553565906251	783.431761580304	2751.4100574429	2635.44794962033	2728.8931433026	897.142177988841	1499.46963124198	1887.88640016223	2372.00005417877	1944.17868551299	1169.59683908652	2501.47231048552	1500.595476949	1864.24364031491	556.010928763231	1266.41956988983	2090.53862742497	3587.9134177552	3143.20436348419	562.766003005322	1558.01360800677	1705.49939562576	147.328937116708	2453.06094508387	694.489950726102	51.6320520204143	2863.99462814442	234.019056556879	718.132710573421	1320.46016382656	1796.692897894	3351.48581928201	1015.35597722544	1380.82103341435	1174.0441187502	716.180950565305	868.423294329018	2159.0748056393	1020.66563809273	1583.05340050346	1473.98425870259	876.376252585331	802.527354490993	1556.922251947	1277.43257608228	1254.7098382071
1565.11265540088	1805.20831992448	112.139361640699	1557.22218755269	27.5986346957702	661.09048193644	3055.28386901684	2738.5379453965	2096.02842061504	1628.23639818643	1452.39168614098	1283.31023225112	2404.88387638718	2599.89115320682	889.914049534048	4035.95630157801	1117.61040743906	2276.38197143089	967.691518323383	2100.53725938543	2406.01108607978	2695.70397707774	2394.73898915379	1350.94281380706	1313.74489395129	2279.76360050869	-0.581607619206242	2431.93690900956	1319.38094241429	64.796554551539	2017.1237421331	883.150791378454	1653.03501142361	1180.7341502246	1566.23986509348	2368.81316622401	1979.92582227734	941.252860413224	3119.07273791388	1215.3283645791	985.60532789235	2153.55363817599	755.882291205597	1132.30964340023	1144.81931371485	858.234139234348	2114.88738447624	1015.1736395451	1260.8180748141	1694.10756480249
1407.45668481918	1967.23087046336	90.4073407732791	730.310492507661	355.622932761956	1676.05800776941	1796.8157453983	1716.6867793081	2645.50563976206	2122.97449469501	1207.69855808728	2112.81730181034	1384.88514507546	2995.36450578968	1433.41395552445	2529.26221008192	1327.32771872898	1233.65582879255	572.309714301641	1556.42884712771	1260.74167648501	1479.68561199907	3078.87920284143	678.395951097112	2161.34611225933	2384.80435572213	311.608430261707	2738.0489527113	1256.22736853627	241.636657056184	2004.4739110405	825.110959431273	870.254038918708	1461.6283802041	796.896534751627	1917.57348302719	1826.15874706513	919.741228218477	2523.67746720159	490.582986844002	1011.94764082148	2511.15560869995	2237.95142320957	1065.45012714668	1066.58847791956	1595.92158730717	1309.05719254227	2393.90547909366	1590.22983344279	1763.25915092003
1208.73966566732	2449.42213357644	102.520962495173	909.303550916946	822.297585498911	1327.38416396464	2380.49532980371	2948.85897402801	2756.76788154663	1616.65075028954	305.911531004864	2781.62672880893	1765.80383386331	1667.49839241696	1521.73515165168	2042.64099655705	1240.37819854661	2516.0890421435	447.154981358816	1664.10854960846	1909.30717942292	1923.99649825973	3383.88880111818	1496.87630438938	995.179568732148	2004.22277806078	-26.2930642276306	2798.5759428514	2126.25711916659	590.65832691843	1743.20488180668	594.048169726925	839.246799541385	1352.24301122694	1168.06155196539	2925.13007436854	2579.36610790207	1409.80560455437	2944.65950564356	220.208371638915	786.520464319932	1561.35391104647	1234.32861808983	673.713830164156	1557.93552819327	691.945205381251	1269.65190757295	1595.53773957853	1601.23504433387	949.46338032272
1703.03950161649	2339.97353519598	89.77496896224	1245.98559474951	814.952083570498	1084.20661286342	2609.2280644889	1873.86905591579	2761.95647396178	1580.85677403819	37.7341775862964	3135.29258600659	1715.48403868465	1957.58685073796	1657.78663955045	2520.98498346013	590.95041634361	1446.22950939173	612.445525824978	1977.95063866767	1621.58434989762	1068.36811114031	2177.06323175824	559.273412897383	2074.112970558	2019.80953607876	98.8255413754476	2536.82348518324	1681.54439213512	620.364776686535	1731.32254040777	509.495264624742	1791.28258264527	1778.83804557711	1593.30131110635	2791.3708343047	1981.34460332263	1182.26560898862	1852.92270749518	244.714359035576	407.816340475096	1952.15258431502	1069.34885260741	548.106855979019	2287.4811335683	1565.49823670665	1403.53682856391	1938.46570475366	1411.52084164137	1411.52084164137
2206.47177109589	1769.25001661034	494.963815065672	1131.5405664151	1955.01262732441	1295.78189905863	2123.78475535122	1605.00868396681	2214.40066301661	1684.29760317403	567.456541197991	1891.58149195863	987.687812996278	2148.7041299592	1415.84797671529	2794.34247207517	617.29529041396	1440.76735132327	826.844576890195	2419.41915410958	2072.81330728943	987.687812996278	2419.41915410958	283.149130897802	1252.73934291757	1705.81888124456	-19.2814609354662	1969.73771232004	1543.84294629266	560.660348123086	1794.16939121833	-10.2198701689263	959.370341850841	1093.0288056573	931.052870705404	2150.96952765084	3694.83805450007	1378.98879635049	2987.62692960858	169.94139882011	804.71982471897	2060.57642272031	1029.63232454285	225.884101821988	1099.2752813411	683.700916184295	1296.78727357222	1844.79742542735	1218.01081424305	676.850789286106
3498.18248362574	2078.31495267537	558.648425939336	1877.5828816065	2440.08631239835	877.324764754877	2431.01367641783	2285.85150072961	3601.38371790409	635.765831773702	808.145915403461	1422.81700308326	2068.10823719729	1470.44834198095	881.861082745134	2032.9517727728	547.307630963694	1633.7557896302	1206.2078190485	1614.47643817161	1175.58767261426	972.58744255027	3142.08152139059	714.017317105632	1514.67744238596	1966.04108241651	41.5081750500608	1959.23660543112	3349.61806944483	890.933718725647	2208.73409489525	-20.8661973159702	1283.32522488286	1742.62742139636	1514.67744238596	1758.50453436226	3044.55068460006	2034.36142977247	2884.607989827	434.435107089219	228.730294172801	1082.40526777594	725.850258720811	145.305564490031	1124.68903487542	827.559860662818	1403.53333682879	1826.37100782365	1952.0795046059	551.001167741856
3017.18103915912	2382.45693193538	594.101889220916	1363.94615522752	1470.6797260308	1552.43309941203	3076.22514215668	1216.33589773363	2356.34127099416	1084.62212950831	663.365163891127	2450.58474308641	703.10638706256	1596.7161766602	621.353013681327	1890.8012281288	605.456524412754	2163.31247273291	1167.51096640873	2027.05685043086	1460.46055435815	775.776052290322	2081.55909935168	873.425914940128	2225.76296628802	1050.5582239328	161.490288411893	1316.25668742181	1793.151365479	922.250846265031	1964.60635687575	68.382279838822	623.623940719695	2003.212116528	1174.32374752383	1156.15633121689	NaN	2313.52265267801	1981.78486589613	136.636417347289	114.901872696063	1062.07045012845	995.722892772076	278.482919281608	905.352943959082	558.744152942158	1451.00440704513	2273.48533358364	1424.69416878312	558.744152942158
2778.29023701261	2688.47901409332	1403.83747107052	1385.64785630206	1442.49040245351	1254.91000015372	3051.13445853957	1073.01385246908	1697.14500921201	1441.35355153048	1739.20849336408	2239.42289949685	1252.63629830766	2148.47482565453	1116.21418754418	1385.64785630206	215.828256505194	1470.91167552923	742.190233867631	2832.859081318	2156.43278211573	770.611506943356	1932.47315027902	1615.29174275392	2187.12775703752	979.792076780696	-46.7843067145102	1781.27197751616	1414.06912937778	1115.07733662115	1370.86879430268	15.7424940520859	850.191071555388	1667.58688521325	1126.44584585144	760.379848636095	1626.66025198421	1508.87392377496	2601.24635986552	865.358924736287	15.7359188880749	1394.36947554744	461.158222493135	282.531283258201	1062.30657568763	306.577217385981	1103.52817704953	2001.2430511533	1295.89565007177	321.462795655558
2284.98702343341	2771.01623851951	1474.55891771606	471.767961063003	1976.52351690335	1168.37189462903	3119.31820530252	1117.15101716094	2312.30482474972	1509.84441108297	862.184871542004	1989.04417583999	936.170583440357	1784.16066596763	1014.70926222476	1142.19233503423	72.2451168118974	1732.93978849954	632.260043796353	2841.58722525332	1061.3771728068	871.290805314109	2183.68351021874	1341.38463629903	1419.92331508343	1046.58003042713	21.0242393438069	1747.73693087921	1885.4641791823	1036.33585493351	940.723550326409	107.530610178804	1077.31255690798	1381.22309655199	2699.30701006418	1718.14264611987	3593.9650031735	2628.20832658517	2764.60229019103	833.309612242458	153.632129735927	2214.441764722	1338.76959501713	620.122408623209	1339.91576277852	222.402195419556	975.434414655291	2089.50947873008	2166.30271874346	84.862064052298
2020.68179605019	1389.32349243118	1357.4136864721	1195.58538482246	1008.6850927764	1170.51339442604	2425.25255017429	912.955674899149	2085.64104389547	1644.60194010385	1392.74240021251	3326.7045685184	1428.07111395293	1037.17599095415	1580.78232818568	1151.13958366517	911.816038972038	1531.77798331995	223.47593899752	3404.19981156189	2131.22648097988	947.144752712452	2673.6931822843	2022.96106790441	2256.58643296199	1259.40499674063	47.9720062225601	1501.00781328798	956.261840129334	1510.12490070486	1031.4778113186	4.66584099237519	1077.06324840301	2604.17539073058	2516.4234243431	1334.6209679299	2392.2031082881	3250.66843912945	1494.16247868981	703.677431829638	138.061861289633	1677.72939813484	1091.46254915727	720.88683052761	693.351792610855	326.217953720791	864.298486344041	1510.22458414125	1627.24849528745	235.581787244807
1647.33010458238	1707.80488285721	1663.30457431536	769.875302821172	1363.21275004592	1230.8528579727	1769.4206946844	750.477732431133	1493.29057501442	865.722121219016	2119.71799525747	2288.59096100605	1594.84256117404	1179.50634811672	798.401141630054	939.889302122109	1303.87900532344	1451.07233357727	678.59261863275	3769.6525119632	1640.48390326825	1484.16230659558	1799.08756704563	2482.56666490644	1552.62431973689	709.400524546343	73.8448358844529	1326.69967637055	670.605383766263	1245.68629415332	1206.89115337324	11.0879905049126	1306.16107242815	2851.1205023172	1457.9185348914	1603.97082959288	2070.65355250619	2315.94498759074	2445.71655428457	1556.83874347907	104.086249074738	1587.84610897229	866.637756018988	1037.75247670377	769.021975762571	573.790415249735	669.109353617767	1262.84298176562	2674.252322179	108.67993285151
1555.24289618587	1981.37100565819	1275.34641677375	1025.15323721762	467.645147613079	1693.47748397716	3244.90368414716	1615.79193050767	2462.33597640309	1140.539132812	2204.14575457803	2645.12551397835	1425.0053506635	1533.53663859881	765.82058078272	1062.85357934251	1311.9043242888	1636.35575348489	916.621949282308	2565.15509128917	1281.05858982298	610.44947384375	2811.92096701577	1566.66724228432	1592.94323831076	1197.66086330427	-37.3109499385726	1030.86541026684	1225.07929394056	2702.24724447061	816.087703615916	6.1015652355513	1116.54800600525	2334.38330010041	1417.00830839458	1345.03492797432	1487.83925420499	2891.04159318899	1342.59658354385	822.999594412736	44.7536615769816	1211.54778540016	1202.35137851288	1251.78206553199	801.158128055455	186.148417468854	1198.90272593015	1372.48490592749	2220.85344127873	55.0996193251674
1752.32056024048	2162.95880153433	1212.42849926361	593.611539542235	785.77651039841	1262.75742020213	1587.60772807805	854.406857132759	1516.68970311922	1541.85416358848	1148.37350897822	1617.34754499626	1578.45701518013	1578.45701518013	1332.53160604872	611.912965338061	1443.48399993591	1729.4437779957	646.228138705235	2085.17774190207	1358.83990563022	1578.45701518013	2356.26761150275	3154.66731184567	1377.14133142604	1684.83405261837	6.82207496355678	2104.62300681014	605.049930664626	1355.4083882935	1506.39515110907	-2.32863793435633	1348.54535362007	2072.59551166744	2259.04128696242	1482.37452975205	1517.83354223146	2372.97143765899	3578.88722505132	663.056494848877	14.0712810232344	1489.24689117301	641.193517787375	940.371098628984	1165.90496726343	57.7972351462387	665.357860855351	1532.97284529602	3063.38123960117	199.331244544384
1930.41419277369	1936.14042813498	860.753427285026	1287.93058523714	1103.54580660365	725.614272758621	1449.41042242547	1401.31004539065	2002.56475832592	1503.23703482158	991.3115935224	1679.60508394926	2083.87730045622	1677.31458980474	1718.54348440602	754.245449565063	952.373193065639	1417.34350440225	1172.26063093911	2907.30994540948	1290.22107938165	1994.54802882012	2568.31681202121	1519.27049383319	946.646957704351	1590.27581231316	-64.6062070991704	2103.3465006846	725.614272758621	1804.43701482534	724.469025686363	-1.61761812499865	825.250768045038	1776.95108509116	2801.94721476177	1396.72905710161	1937.28567520723	1478.38736175265	1620.06089921684	736.616970476747	52.4374480887231	1193.88846944652	551.174372657771	1216.92481700167	710.125170788322	243.639132796487	532.745294613649	1238.80934717907	2172.93324054049	51.2856307109655
1752.33600484564	2402.49137586789	1328.07235885228	708.876767402526	1334.95230986839	1204.23324056233	1766.09590687785	739.836546975014	932.47517542605	1534.47088933554	1580.33722944293	2998.75379726395	2239.66586848665	1982.81436388527	1206.5265575677	1040.26107467842	1404.89847853216	3028.56691833375	813.222691146837	2172.01301682825	2005.74753393897	1521.85764580601	3158.13932913713	1524.15096281138	720.343352429373	1896.81497618392	34.6415678238989	2420.83791191084	649.250525262919	1940.38799928594	439.412019271612	183.707173172915	1188.18002152475	3988.32008508088	2048.1738985383	1036.82109917036	1529.8842553248	1837.60463110286	1987.48864994322	343.37625866357	111.632506456551	1203.47993600903	130.079770313826	2100.47814106903	765.35741939874	497.87209346825	379.117832387041	1072.04318102594	2182.33787443569	32.0786810720516
1773.5831139377	2138.67046034248	1842.46751891974	1392.42273970378	1561.18953190977	620.917403905003	1293.6884258962	805.757223940127	1781.61962785227	1659.92384571735	862.012821342121	2245.44128806464	1829.8387113397	1416.53228144749	2330.39872087581	927.453006075054	960.747135149703	2467.01945742351	1013.5585123026	1500.3416408423	1829.8387113397	1583.00292682074	3081.23873517998	2130.63394642791	793.128416360087	1658.77577230098	14.7346400631045	1789.65614176684	356.860518140539	2554.27303706742	697.838322801607	170.872624689048	1596.77980781715	2056.00917436404	2719.5956090243	800.016856858291	2253.47780197921	3020.39975383266	1455.44984945301	555.257426579756	-2.16941989175684	1632.02605547814	432.923584496981	1296.18503617543	324.438856612256	827.623339141406	647.584854566756	1484.30217069894	1842.07095414857	30.1451799036932
3403.02178822164	1489.1178975728	972.996067602038	1728.21219742563	1635.10335950217	829.309589325099	2106.39500825054	146.511444553084	1839.71290456854	997.135395952564	668.380733654927	2743.21347997393	2506.41816377353	1182.20357997326	1202.89443284514	1484.51993026794	521.245779899341	1507.50976679225	1835.11493726367	1973.05395640954	1262.66800780835	1084.49677474494	2771.95077562932	1153.46628431787	1164.96120258003	1719.01626281591	45.3561638461184	2025.93058041545	672.978700959789	3527.16690545291	1212.09036745487	445.379319369117	2062.71431885435	1714.41829551105	1335.08599285993	1547.7419807098	1454.63314278634	1658.24297376737	2346.76241433953	184.164439924944	51.3125344454159	821.853586226681	922.358940806846	1834.99376975317	1013.62242370148	1429.50664955044	142.576017340049	2017.52073554244	2836.58161367275	30.518323152968
1141.79957320982	1317.88937622601	1282.21105012469	2064.8323968633	1151.00688317145	1249.98546525898	1805.87680419243	307.387107937037	3022.39263287289	760.847123547349	223.370404537157	2785.3044013609	2085.54884427697	1134.8940907386	1406.5097346067	939.238754053944	1011.74632000179	1320.19120371641	1475.56455931893	1678.12537847481	953.04971899639	2594.25271965706	2793.36079757732	1118.78129830574	1755.23659940346	2248.97859609591	23.1114128716893	1307.53115251917	1513.54471291066	2748.47516151438	356.876398980802	105.977202526366	1249.98546525898	2029.15407076198	1878.38437014027	1611.37238125298	2698.98587047061	1158.36010209487	4316.4265912227	384.743668104932	30.8922050243334	1042.72236906199	510.788797110767	2063.80355174228	2023.33034518078	1116.73051820303	968.714219920954	1189.58229001375	1990.95177993157	130.340655432606
1236.11916810514	1381.31390558785	616.160685837691	1960.94051633233	1390.53261907882	1427.40747304268	2610.85981744542	908.854839175856	3147.84987829417	930.749283716899	663.406592478891	1959.78817714596	2605.09812151356	1581.82092401636	1561.07881866169	1259.16595183256	890.417412193924	1677.46507648513	726.785247729281	1402.05601094253	1614.08642123474	2842.47999390593	2623.53554849549	654.187878987925	1856.07765037259	1497.7001634113	37.6864142795873	1639.4378833349	832.800452875388	1660.17998868957	2223.67385082485	421.415363341039	1380.16156640148	744.070335524842	2171.81858743817	825.886417757163	950.339049885202	1532.57411391795	2650.74129855473	131.97132570831	62.5199477805589	1345.05539351302	678.322165406614	1730.51054101204	973.490521599554	1475.85548861028	275.504173425661	1076.51006552572	1781.44155149239	94.9305908135092
1426.43544552778	521.881205877385	414.580766735183	1935.24720533112	1967.55271389007	1976.78285919262	1315.67370189712	1332.98022433941	1458.74095408672	1066.45977872813	802.246869442494	2130.2340248476	1284.52196150099	1601.80820627632	808.015710256591	1257.98529375615	1746.02922662875	1830.25430251456	938.391512655181	465.346565899235	1518.73689855333	1956.01503226187	2741.73115114187	981.080934679498	1486.43138999439	849.551364118089	23.4533595394136	939.545280818	1521.04443487897	1515.27559406487	1177.22152235879	321.125545546813	1436.81935899315	1119.53311421782	1646.80516462628	1156.45369542804	2275.60881336284	1285.32407782831	2452.10564677099	157.937318561952	46.7049147699986	1171.77433229069	482.365162955149	2452.10564677099	1105.73009253922	1608.59325134868	314.357886394386	1464.9180631174	2110.2977392853	61.7676361168256
1792.8148229578	1746.60679544908	315.313143366385	3017.32755193896	1522.49786203177	1923.35250066994	2972.27472511795	911.396698228911	2163.6342437153	884.827082411395	1471.66903177218	1885.23087797525	2269.91270698536	1904.86928966645	1272.97451348467	1063.8831890077	890.603085849985	3536.01266072437	2063.13178388383	370.762776376852	1967.25012680323	1663.43234593338	2599.14490298501	619.130924236238	1894.47248347699	1941.83571167343	46.151383128074	1003.81275324636	427.367610075038	1769.71080920344	1299.54412930218	297.985133050614	1098.53920963924	641.079737302882	1348.06255818634	1358.4593643758	1352.68336093721	882.167140765785	3063.79055313333	217.589673840426	146.840589228826	1508.47051273733	47.0959781370613	1723.03740869054	731.390403068933	1472.51605990193	338.211063997908	1407.56608058636	1072.37779447566	55.2147255515072
2399.52894098313	162.593419485841	5.29081818096423	2948.9314087759	2192.49095838333	1537.83454412921	1188.53023829044	1124.91521570391	1623.42566542745	686.549878243997	747.851627281927	3555.0090785094	1441.83369186227	516.524272421814	251.654451106984	1046.26391505147	1444.14696541087	2664.39876229796	1639.61858026766	480.668532418496	1994.70606997793	1618.79911833025	3856.89127660184	1299.5673686233	1296.09745830039	1514.7018086432	18.0138226982704	1526.26817638621	1720.5831544687	1326.17001443221	2050.22463514436	259.750908527088	1172.33732345023	656.477322112182	2553.36163196511	1940.34414158581	993.058623433646	595.467325485231	1555.59243593429	216.989954256218	247.175266072029	892.67654951783	83.4779981478239	1253.73931777618	739.428043376022	1966.57706604187	775.418222848719	2391.49337852598	1200.33453533283	41.6829510182396
1276.42913707887	92.8750196233139	52.3423443679865	2073.18572495503	1312.32950659074	1007.75540395785	3176.8325683358	922.057747703726	2038.44343187903	1105.03382457063	1781.35046311667	2493.56747117456	1425.82099730565	843.308550064805	580.425199123109	1760.50508727107	868.786231653868	2302.48485925659	1210.41878023448	28.02273921479	1469.82790186858	2103.29571228755	3036.70531959595	897.73814255053	894.26391324293	2114.87647664622	44.235809316921	781.93049896388	1022.81039762411	1349.38795253846	2516.72899989189	126.459236263442	2118.35070595382	213.31496895343	1313.4875830266	1674.80743101695	724.026677170555	569.676043681729	1495.89229572596	316.332075117562	458.111727249803	968.286049266635	-2.09107803189581	1220.46788953464	797.453189730247	1781.77585658277	215.226913351128	1355.27477188988	1703.91326073965	1087.98526377172
2267.81295866502	238.653508546841	39.2161225923685	2711.90899831945	978.42706807564	2475.36698241996	1975.613997848	1569.78210782437	1717.04110791866	411.421941728331	751.161209662404	1522.24180070731	1473.54197390448	1007.41506022019	600.423650510768	1111.77183194055	1199.89532805997	1890.96906078593	229.377351060586	630.571162341095	2754.81122669338	2129.83011605698	2185.48706097451	1639.35328897127	1539.63459599404	1254.39275329171	-2.52658609577686	454.324170102259	602.742689882331	1957.06168287549	2364.05309258491	43.8542013354958	2085.76836799727	694.344745059095	1552.38931253764	2011.55910810724	783.627760864295	1033.57654082553	1685.01634266081	40.1308430267357	1066.1485309173	897.472153656376	4.06899685371149	1425.60370728712	699.713642384953	1087.08766740486	401.912590117398	1555.89166765417	1439.56313161216	654.345513328568
1719.90732113112	80.6225702105291	57.4032394609456	3793.39355706893	1607.29356699564	1290.34970226383	929.289109107806	1538.79654128437	1818.58947681685	77.1396705980915	1687.40025808171	1291.51066880131	2212.15713302229	1153.35565084129	507.858256002865	1405.28538947427	1522.54300975966	1591.04003547094	1033.77609748093	238.514019307697	1213.7259107902	1957.90546131435	2267.88352682129	1212.56494425272	894.46011298343	964.118105232181	43.4716410111955	425.429631841844	495.087624090594	1386.7099248746	2157.59170576077	42.3106744737163	1794.20917952979	221.099521245509	1249.71587345206	1704.81475614389	509.019222540345	2946.97096204888	1305.10389131742	28.8724661247452	1185.16608402285	806.72154644291	76.6147000963691	938.303801047629	834.668219987275	1027.9660453358	527.254810999258	1917.60181983143	1193.31719713996	1030.29493479783
2714.32240101986	563.850942771902	32.626371734433	2385.35838875815	1092.75067980046	1460.0744532093	880.028367984576	788.197424632365	2061.04404451427	77.960634908309	1518.19530343221	2782.90500428291	1115.99901988962	1005.56940446608	437.147489285941	1598.40207673984	1011.38148948837	1435.66369611567	1002.0821534527	1202.01787821954	1650.71084194047	1436.82611312013	1503.08388237426	1676.28401603855	323.230622849022	1807.63713754234	685.90472824003	842.831023841908	702.178566302447	576.637529820944	2759.65666419374	-9.22064042606783	1608.86382977997	73.3109668904755	1654.19809295384	1947.12717807735	1411.25293902204	1649.44060665133	1194.85410485836	61.8846696205012	1424.47856858455	709.961836279193	54.8910311313786	2003.78495676687	1207.67577542175	1643.61257457706	149.305150734533	1779.98852511495	1574.84179610069	859.159457380475
1821.09869027634	98.5694618520234	156.763016866358	2609.03942517043	1324.12573045392	1585.99672801842	1242.65475343385	1449.82380928488	2119.04969194973	31.0649380353949	1881.61998749124	2243.58389968041	1445.16832488373	473.33595614434	876.035356843537	1503.36187989807	1322.96185935363	2583.43426096412	1355.55025016166	951.686978362173	2073.65871903855	1165.83926081493	1459.13477808717	1498.70639549692	459.3695029409	1933.99418700415	166.073985668652	430.272725433732	1048.28827968597	891.165681147264	1847.86772558293	53.1784889408421	1828.08191687806	86.9307508491564	1069.23795949113	1453.31542258574	1794.32965496974	1794.94730704475	2734.19749423185	42.4581379080633	1492.75376855846	552.336810952491	21.4562703684759	1071.54964734785	670.180623257953	1022.54528975548	486.997667495997	971.207391325373	952.539064623517	1336.40653243042
2240.12839979567	31.8302506496161	535.2523089246	1787.98081041906	1550.25372734476	1669.11726888191	926.802798694032	1173.85251247713	2073.48637587594	221.778851341335	1341.65986523545	2008.22796091437	1681.93588610651	376.767586875068	1088.78350725936	917.480167985236	1374.28907271624	1792.64212577346	1398.76097832683	786.963338062092	2259.93899005186	1430.22485696902	1626.00010185373	1692.4238456539	312.674500752096	1116.75139938575	49.3101832286086	1416.24091090582	962.927992690617	910.488194953639	1937.1429017598	440.860672998041	2265.76563424486	37.6568948426136	1902.18303660181	1711.0691070715	745.01149987251	1953.59221552599	2126.44685452743	62.7026172602448	1218.95999976987	543.892558264253	297.4579040122	1763.21852527441	919.968191767385	1145.37998451926	145.626126510935	2052.86683927682	1329.9139910208	1104.50219826892
1515.58786903332	58.2668678908344	1080.37511208684	1704.60788679559	1807.28542730844	1594.92960488415	1498.08601553681	1107.21128744815	2304.33806660923	118.939960012059	903.022996655573	2416.34992898688	1454.91477691209	103.771686981753	1264.72796891672	1341.73612430135	1430.41218201698	1414.07711875358	939.193493881687	648.662725839671	1270.56192008222	1916.96370921988	1382.57378245987	1793.28394451123	325.461831270842	1603.09713651585	141.108974440968	980.031152040204	1255.39364705191	1377.90662152746	2625.20538071186	239.119354021407	1565.75984905664	122.44033071136	1939.13272364879	1577.42775138764	600.824326282552	2003.8278081164	1125.82964124803	32.7160779698388	892.008558193873	683.907794275672	564.659041918051	1447.3336304475	1100.10932211207	2089.17250343117	70.1274512585043	1851.8441041312	1876.39531785188	922.405298990914
1039.23445280599	31.0301310098732	963.297858464454	2255.38821756817	1353.49512785021	2078.98166763629	1881.54652234829	844.135818113116	1678.27010057248	582.446631459199	1353.49512785021	757.684926093519	1878.0417564556	78.9285982099206	1396.72057386	1467.98414701129	1026.38364453281	1881.54652234829	860.491392278986	848.808839303365	1335.97129838677	1452.79682814299	2066.13085936311	2258.89298346086	1084.79640941092	1692.28916414322	45.0491945806188	688.757863537353	885.024753527791	1679.43835587004	1869.86396937267	390.85276265901	1564.94933670895	138.509618385589	1548.59376254308	2097.67375239728	63.7412793416129	3392.96026164148	1534.56130404078	-0.841361180949058	1293.48436117823	874.525402222905	826.544068934726	1483.06914148762	324.495484041339	2866.33587189317	133.740427310285	1311.03850750317	1553.28572678739	990.382767967533
1292.76080775275	181.522964217788	1883.47145089503	2894.11302648893	799.137260414064	1754.80180585414	1385.16900737303	847.095946292941	1486.93499935992	794.458364230759	1358.26535431903	1262.34798256127	1874.11365852842	76.2478000934223	900.90325240095	1366.45342263981	878.678495530251	1839.02193715363	994.481176067053	1174.6186791243	957.050006600612	2837.96627228927	1234.27460546144	1982.89799479026	1392.18735164799	1091.56827187063	61.0413874976806	759.36664285597	974.595867288006	1858.90724593267	2945.58088450529	709.06850888544	1557.11844210949	182.692688263614	1319.66446080676	1705.67339592943	114.84869360569	2031.97131352576	2044.85726106426	7.70610020389326	828.892393339672	849.978489311775	784.377301843011	1004.60985977386	85.0217854349367	1433.36047787328	20.5920477424005	1032.72465440333	1688.73652909097	946.037370962465
1406.38186048515	255.095709041419	861.7754917961	1826.84140104293	228.158189729917	1330.25408851786	1713.2353413379	1100.6995761242	1699.18098343625	1459.08570261635	1716.74893081331	1623.05321146896	1036.28376907496	43.1091440248215	898.082583042036	875.829849697753	785.647719828813	1969.72737304307	1254.12631655057	140.318452844587	1464.94168507537	2039.99916255133	1254.12631655057	1359.53400081297	1267.00947796042	1489.53681140326	30.2259826149731	376.900144189077	776.278147894378	2401.89887851889	2387.84452061724	433.117575795688	1169.80016914066	93.4705931724109	2023.60241166607	1921.70831687909	116.894523008499	1881.91786696127	1437.49280775362	105.390255616727	1126.74705395408	1093.91354034508	623.690720444639	1126.74705395408	66.6936145775386	1265.11686130633	62.0031126333946	1185.37832825588	1648.5653952401	1281.53361811084
490.682739358404	162.33439750453	1663.35538883653	2094.89892384447	471.919976966754	1569.54157687828	1616.4484828574	1078.19173674694	1569.54157687828	1079.36440939642	673.619672676991	1821.66619651607	474.26532226571	40.3764419588051	1411.23076919873	1372.53257176595	811.995045315409	2045.64667256639	1743.09712900104	181.09715989618	2049.16469051483	1605.8944290121	2002.2577845357	1109.85389828285	1230.6391811791	1732.54307515573	28.6497154640238	1818.14817856764	546.971026533354	1452.27431193046	2490.0896067186	867.110659840881	2107.79832298873	163.507070154008	2139.46048452464	1232.98452647805	190.478541092005	2561.44203519091	2840.8072820391	22.5049388353155	865.295893612624	1529.66870754571	1223.30597885925	544.847522227937	240.832400657849	1243.26063934841	82.3689203027845	886.424357659966	1066.01630206237	1654.09188471339
250.15845114492	935.863530358307	2014.90970809307	1499.45674615013	304.169467658303	1073.23937670756	1841.13513322392	1216.48598572132	2368.32962049586	724.516074436372	987.526241805891	1906.8876750663	621.190651541205	66.9906560125772	1320.98556114939	948.779208220202	312.388535388601	1533.50716960422	976.958869009794	16.5020970978929	2609.03088974029	1056.80124124697	1282.2385275637	1346.81691687318	942.908445555704	2219.21224881761	31.7660800255882	1184.78386733303	591.836838218714	1430.18174670905	1714.32665967076	777.352938416856	726.864379502172	246.635993546221	986.352089272991	1742.50632046036	112.782604795663	2404.56934554787	1317.70914572914	27.5767139443166	552.794561856719	1550.35597769034	719.642289828891	786.616377817721	128.625337927463	1152.03640175678	162.69987392178	696.142609832811	807.766089814194	1389.38316971719
1442.1267990354	120.711759475409	1298.69918797996	1064.74759289772	308.813544466156	1477.39588372117	2383.81136014533	674.436389041919	1428.0191651611	509.847327175016	2671.84221841241	1768.95365045682	420.498979304411	539.23823107982	1788.93946511209	518.076780268361	515.725507955977	2373.2306347396	2113.41504422113	38.4172285419576	2143.98158428213	1264.60573945039	1455.05879675352	1644.33621790046	1636.10676480711	2295.63864843092	193.601201159323	1350.42717885241	620.357125857079	1877.1121768265	1680.78093874241	1606.71586090231	388.756803087223	757.906556131563	1543.23150846793	1783.06128433113	600.371311201813	2540.24635631196	2008.61895455477	44.4203684164473	681.902783797866	812.457300601071	584.280937899973	619.56594244138	209.083722943013	1115.90833965717	394.918080194423	911.255313317011	939.483316950136	1455.82055007272
1252.81395212287	188.694277793297	1640.08759466095	462.964061110543	418.233366835627	1434.09097628963	1478.82167056455	984.429786473375	1528.26085897366	266.384431007624	1753.09145388179	1681.28691833522	41.5538360994955	378.211166694913	885.55140965514	924.396486262303	79.2217891731087	1581.23141798343	1879.04367197169	172.214548323591	1205.72901078085	951.470327533963	1470.58180582969	952.647451067513	1249.28258152222	2826.62811647977	196.93414252815	1305.78451113264	319.354990017392	2102.69714334626	2163.90756709089	894.968397923543	508.871878919009	619.521491072747	1454.10207635999	1463.51906462839	754.890697431044	1297.51759008501	2098.11696375226	10.6718321168986	646.441922970309	1196.2653163565	911.346127492563	735.920676497826	241.432828056285	1557.71238652686	487.499400256956	927.829055773948	1326.95139058748	1100.89980272849
1272.81488615172	657.578023587922	1591.04084954679	509.072574003556	580.968069437257	2264.0298313934	927.480785134109	1112.52328977494	947.517234681206	362.924353777673	1711.25954682937	1521.50258347157	223.847821627236	981.697060379195	995.840436530087	716.508757549971	56.484537175015	1727.76015233874	1723.04569362178	34.0908582694361	1420.14172105684	1240.99228981221	2941.73327195697	1673.54387709366	1831.47824411195	3707.83281346361	10.5185646846163	2617.61423516569	215.597518872549	2581.07718010922	2124.95329924296	1139.63142739749	164.917087665186	1113.70190445419	2189.77710660121	1443.71401464166	1964.66170286618	1500.70693146319	2359.86230946681	67.6027618439721	1102.36054221048	1276.78440496019	1254.39215230989	498.948260265545	188.992342000863	1046.96918039131	94.7091729469671	893.759030678734	858.402842283523	704.014152957769
1180.75614492843	366.480515682418	1068.64573220615	83.2542098577179	1218.51965237172	2277.07797039154	2045.77648730137	820.822714609541	1383.73499743613	165.861882389922	1144.17274709274	1886.46169027497	215.426485909245	696.911205811234	1127.6512125863	492.75224369593	92.6950867185412	1200.81800825768	1525.34815034848	56.1116888828508	626.10462935506	1237.40140609337	2894.27529516787	1825.09599067962	1016.72090947162	1937.2064034019	59.6520177056595	1646.89943993158	247.289445314523	1429.75927213265	2124.84383101076	884.548633420098	231.948020415685	911.691154394965	1880.56114223696	1724.78667403337	1008.4601422184	666.144548284386	2164.40114601721	44.4270467054897	1031.86072568374	1483.69716421261	654.347252239245	1018.88370003408	135.26622625307	748.725620600368	163.579736761407	1204.10124794279	1030.68099607922	675.582385120498
1088.46357664869	833.236176710319	595.732901767665	471.664026797622	830.872960044223	1877.77794312477	1114.45895997575	1099.09805164612	1698.17347650147	4.92873524365188	2194.44897638165	1415.769084903	505.930668456015	561.466260109273	888.771768363576	405.493960146933	227.071101856681	885.226943364432	2210.99149304432	744.615551731717	443.30542680447	2232.26044303918	1292.881818266	2066.83527641246	2821.88300123015	1995.93877642958	74.6436268934855	1087.28196831564	362.956060157204	1863.5986431282	1118.00378497489	1105.00609331136	514.201926787351	973.847568343034	1947.49283477461	1344.87258492011	1489.02880155197	487.668672990951	1715.8275544386	64.898596492627	586.866121107876	1313.13315196394	936.419033519899	1006.09343160202	226.684910683326	919.886125500411	217.237534672191	1828.01514457083	845.488039412717	362.490940843403
1069.28916325057	1561.46328519615	186.688454184713	348.774643383135	1234.92468505918	1902.19921577385	1527.15306996436	830.300767498155	1563.82950693627	70.743588918689	874.075869690429	883.540756650921	833.850100108339	636.270584808073	548.720380423524	545.17104781334	1085.85271543143	1542.53351127516	1107.14871109254	533.339939112725	139.364019382254	1304.72822639281	1368.61621337612	1979.10142232785	1772.05702006709	1551.99839823565	82.5746976193037	946.245632764179	601.960369576291	960.442963204917	1236.10779592924	684.778130480594	525.058163022295	1065.73983064039	924.949637103073	1693.97170264303	1479.8286351619	521.612674171929	2035.90430920253	18.0309126395046	581.900631538487	836.055745926917	1942.51708112492	1508.68021144793	190.619967061415	1224.97217678177	398.672525816596	968.452828771123	953.085310226706	954.267427037815
1155.49685702607	875.927189990355	217.280008329944	435.249579239145	564.372857658183	1275.14319757949	1422.03573449656	1042.95821987186	1728.85159789592	0.495054653945854	1592.62061607767	1148.38915362686	637.819126116718	532.388192361724	1772.6824355244	1330.82020753999	915.019558686027	1272.77396311309	1320.15865244117	1266.85087694707	192.403046432699	1849.68255568255	1358.06640390364	1650.66686050458	1442.174227461	1743.06700469435	90.5259643773114	892.511831255186	445.911134337965	2141.09839505028	580.957498923013	810.773242164236	826.173266195864	849.865610859907	749.173146037722	1407.82032769813	1131.80451236203	537.875720671933	1328.32950005735	98.86621146237	608.8745631317	1333.06275622133	592.308166557755	369.845126850483	946.119064815597	908.25301550372	612.424505254689	759.155446338208	1684.50702639718	787.554983322116
1557.43425204503	1416.28508702974	110.358778779001	1137.54513931046	481.616666592335	1596.57645746944	1259.7162653321	731.889555821132	2305.88066485722	45.1217697383196	1187.3624916688	1086.54165951502	848.130044657256	1049.77170896482	901.505779326905	1396.12092059898	823.221368478087	756.798232000302	1099.58906132316	1262.08852020631	289.4640217816	1679.60537806667	1728.23660298791	1263.27464764341	1759.07591635259	1585.90131053551	60.5414264206625	1047.39945409061	851.688426968566	1910.90022830182	393.843236246691	851.688426968566	714.097644264583	1194.47925629142	1489.82498813014	1982.06787452801	1845.66321926113	608.659372627091	1733.94738612058	61.4140439597299	851.484680802002	1057.59006432607	818.318297246404	864.514331484558	340.959276785481	1032.71527665937	1036.26881775462	1209.20781772309	1251.850310866	1736.31641351741
2696.73549915314	895.083349004007	47.1073205224791	1473.46475778623	917.648537436989	982.968819742989	1772.75041489735	1119.54759183735	2089.85069445557	56.6084524942609	825.012500712116	840.451840166261	1020.97334763012	644.490993248261	1365.38938160721	2112.41588288855	1152.80155373859	406.962693953716	1553.0367380499	1386.76692854372	731.18882249077	1410.51975847317	992.469951714771	1152.80155373859	519.788636118625	1550.66145505695	35.2309055577518	651.616842227098	1189.61844012924	996.032876204189	735.939388476661	864.204670095716	1207.43306257633	1581.54013396524	1253.75108093877	1735.9335285067	1403.39390949433	1032.92999844434	1336.47324087733	40.4858815833466	750.729640244916	1123.04439854163	1669.65937807917	564.572261096558	649.943798030837	1102.88723009882	642.829503286314	1165.73016700877	1681.51653598671	992.615661558706
1523.65563514432	631.786065574178	484.330296738582	1548.62798309228	926.697603245372	926.697603245372	993.29053110661	1366.68659089998	2027.85923180797	24.1255988403883	763.78276187056	1233.5007351775	912.42769013225	166.824729971611	1354.79499663904	1672.30056340601	1823.32381051989	1661.59812857117	1860.18775272879	2609.35819116771	1468.95430154402	1851.86363674613	1962.45546337283	723.35134138338	564.003978286848	1621.16670808399	33.6388742491365	33.6388742491365	1208.52838722954	1665.16560684945	841.078124566639	248.876730372064	1388.09146056966	871.99626964507	1247.77064829062	1861.37691215488	1170.47528559454	861.041709300516	1414.14658095362	50.3751270278369	630.779166165963	1450.94111104213	1094.86501341138	995.163706074766	506.1525319952	1934.01768349452	862.228629625952	890.714717436412	1573.19390456202	1415.33350127905
1506.10614430929	1458.47889467631	170.161792104271	1881.17073516898	848.850099374198	95.1488739323321	1495.39001314187	1232.24945891967	1635.89039955915	46.3309430585304	1172.71539687844	769.074456238961	1395.37278891261	47.5216242993548	1598.97928109359	1021.49887929374	1591.83519364864	1458.47889467631	1219.1519652706	878.617130394809	859.566230541618	1289.40215847924	1116.7533785597	1238.20286512379	59.4284367075991	983.397079587359	185.640648234989	89.19546772821	1632.31835583667	1331.07600190809	1164.38062819267	360.670790636181	1301.30897088748	1516.82227547671	765.502412516488	2062.1542837743	735.735381495877	742.269561195209	1067.81644411082	268.206764540724	358.504440093959	1023.85573364411	836.131618678178	1090.39086299913	265.830509920902	1604.84998819059	840.884127917822	1219.89673977943	1990.99136391166	1958.91192654406
1223.84173420823	679.003155498861	82.8996776986798	1744.83617380558	649.197981608852	181.85285501351	723.114812856074	872.140682306119	1598.19471826674	118.665886366691	953.210755286944	717.153778078072	1116.54310820419	138.933404611897	1321.60270456746	1139.1950403606	1444.40002099429	983.015929176953	2412.47206894179	1453.9376766391	514.478595626011	1139.1950403606	913.867925752132	1502.81816181871	423.870867000383	2106.07488135249	18.5205020962603	65.0165733646744	1078.39248562498	1650.65182431316	1381.21305234747	766.034263257687	1276.29884025464	1991.62301361486	1643.49858257955	1514.74023137471	2120.3813648197	372.305552761463	2127.76659821243	26.2085580282428	360.412185244857	1696.03735735965	1321.39628058658	738.621272272912	299.756010910169	1652.03189754821	611.362239845233	769.544027816086	2067.11042387775	1738.85348041943
906.23465924879	868.035088514938	133.887088473729	1713.2005910014	1080.52020072199	80.1689421292506	406.059029952421	841.772883635416	1923.29823003759	158.955556767819	1097.23251291805	606.606776305142	1289.42410317274	9.73848358871179	509.91411288508	1242.86837634086	1250.03079585345	1343.14224951722	1706.03817148881	1463.70964464594	1255.99947878062	1320.46125439399	1131.8508738956	1575.92088367662	521.851478739409	1264.35563487865	50.325527493429	76.587732372952	1129.46340072474	885.941137296431	2590.59698129456	414.415186050451	1402.82907878886	1223.76859097393	1821.83062027579	1738.26905929549	975.471381203896	295.653093432795	1849.31909237887	48.0189725279788	173.026581638583	1710.02489936992	636.150009676916	1471.91516773067	331.369553178681	688.534150637551	800.445724507996	1673.11789096583	2276.72606067132	984.980766528412
653.551400448639	914.120292148154	228.035228682458	2071.14179290563	1330.07430275105	71.4548396336666	702.557476410474	708.533827137527	1327.68376246023	76.2359202153091	1414.9384830752	1258.35809402641	765.906794117237	170.662261702748	794.593277607092	1342.02700420516	1306.16889984284	936.830424910956	831.646652114821	1968.34856040032	1044.40473799791	638.0128885583	577.054111142359	1287.04457751627	805.350708915787	1364.73713696796	43.9636262892224	57.1115978887392	1371.90875784042	1205.76620762835	1671.92156433849	932.049344329313	1468.72563961868	2166.76340453848	1199.78985690129	1383.86145929453	838.818272987285	63.9150657926683	663.371873434049	23.3951225326147	67.4903549038495	1777.67031308552	929.135030698518	1614.39877700825	287.966516760023	1011.36668025569	776.589361954787	1147.22766648057	1732.38331767723	1351.0191458179
591.707300420146	944.765557376637	553.409455597747	1856.73298721001	1057.26547654243	285.324541840955	845.430522368539	874.153905985339	1723.88733798232	422.957421671451	942.371942075237	814.31352345034	675.483835969144	485.191419507849	467.23930474735	1103.94097491973	992.637863404635	1127.87712793373	2499.41869563589	1065.64313009733	1631.73314887842	650.350875304445	1389.97800343702	1777.74368226381	1218.83450938693	529.473302583748	175.218237976558	61.521511160061	1363.64823512163	967.504902739936	882.531559540238	560.590301501947	1924.95102329991	2258.8603578452	1483.32900019162	1473.75453898602	747.292295011142	33.317404775397	1115.35017028979	21.3876058171347	4.68588727556755	1707.06819861959	650.088010917557	1634.29642497419	712.12296550052	1467.27923955852	1421.94600351713	1198.85876299762	1313.38483299694	632.193312480163
315.199400444265	1346.97798978982	832.886218791862	2165.45043639031	1011.44023715712	100.694908582645	600.406490182062	949.126083096763	1841.89617492306	365.530063339171	1273.87869368056	762.183620915686	470.984785595162	282.84397429754	527.307194072795	922.762402532765	627.968519862605	905.985514901129	1573.4659728169	719.043052720053	1000.65509510821	765.778668265322	1320.61430922583	1547.1022922529	1841.89617492306	1462.01950497818	63.5460859697389	100.694908582645	1126.48175234548	672.307437174784	1248.7133622331	1061.77090005203	1946.1525480625	1881.44169576906	2158.26034169103	1243.91996576692	571.646111384973	76.6975489515656	409.879137496865	56.3961618359022	20.5701845729669	1752.15908561484	338.227182970994	1482.27005690073	233.137649666383	1006.97875854579	1139.53487441865	910.248619935862	1311.49956528074	842.179263136285
363.149733185029	983.495219810574	557.532651624755	1618.23944113536	1077.08699535563	64.3759881758213	486.73887268683	700.320104058875	2177.39030528914	918.700913663998	640.325376145379	743.516308156591	574.331175440534	882.704076915901	163.967236512224	1471.85230502643	1099.88499196276	1061.48836609812	1492.25051251702	667.922950985587	561.132335299565	1306.26685598518	1074.68720623909	2473.7642611818	1691.43300918982	1000.29374362635	25.9793623111841	27.179256869454	1186.27740015819	241.960382799768	1601.44091731958	376.348573325998	3046.11396547655	1878.61656027993	2328.57701963115	1432.25578460352	750.715675506211	134.511514661564	373.595731363666	53.22288098285	49.6366177323185	1782.99718882255	352.078151860477	1551.08549862151	852.959585851379	813.510690095532	2540.89415576821	1249.83938557687	1804.51476832574	1233.10349040772
738.016668814498	1053.99643852005	716.390676971533	1007.14012286029	930.247707418636	84.4311375604298	585.433281922464	1171.73794966508	1384.39353612091	516.95097441974	923.039043470981	1282.27079686246	305.496831955188	996.327126938808	175.740880897395	1237.81736918526	1529.76825906529	1189.75960953422	2046.38917531391	908.62171557567	1124.88163400533	405.216683231085	1265.4505809846	1971.89964785481	1909.42456030846	1416.83252388536	48.387817822154	118.071569316154	1063.60799045026	1284.67368484501	2037.97906737498	291.079504059878	1876.98557254401	1320.71700458329	2392.40504480136	1239.01881317653	1055.19788251133	102.695498833589	343.221229807469	516.734816828426	79.9592357067053	1757.65612538521	194.837196768857	1532.68678497183	648.365813878808	1032.48899618038	928.380843967802	1390.28597907187	781.19345635692	703.411503554422
938.21536836382	614.609059412682	481.076344566674	749.344771689736	880.471491673654	173.109002219124	768.592730586458	1211.29578521106	2326.47440378989	280.175773582139	600.173090240141	890.095471122015	143.034066442996	515.963270066983	81.6811974596944	1359.26446922961	985.132268174579	761.374746000187	1041.6731474337	1053.70312174415	1155.95790338299	507.542288049667	NaN	1644.3748603873	1232.94973896987	1076.56007293401	97.320164063281	100.929156356416	1329.18953345348	861.223532776932	1863.32039283752	345.137634858576	1192.04782631434	1799.56152899213	2076.2509381325	1303.92658740154	1510.8421455413	245.703597822811	116.333391317506	333.148274442137	172.633388592963	1654.40140199168	91.1780733859189	1313.00780149158	436.165290733398	728.44612765279	1572.94608678464	776.361018951052	1753.82480143558	232.527002715789
1149.77343693359	689.633467754197	159.629314772698	262.016480689578	805.270737495615	360.789981927039	1012.45417911566	1002.81773997054	1961.64343490979	228.288943681665	1079.90925313148	580.018972478478	77.7195820391934	794.429743457357	87.3560211843116	1224.45584030825	1235.29683434651	861.884817473184	861.884817473184	1505.11713040982	1169.04631522383	207.811510498289	1170.25087011697	1523.18545380692	1562.93576528053	1912.25668429106	3.03717866452762	78.9241369323332	1075.09103355892	734.201998800368	1947.18877619212	292.130353018073	1756.86910307603	2003.80285616969	1605.09518654042	1242.52416370535	934.15811106157	241.515730816789	218.732799363858	180.3615463905	62.8495841595921	1657.65478586478	46.062160983748	1422.63086140296	739.142917815024	975.365943932258	833.871948593001	739.142917815024	890.22972639762	1259.55303626619
1000.04508548027	746.760642907729	42.3886692774158	247.428456121856	481.415036403159	370.452328228521	665.950844563155	1364.29223622746	1788.84520663477	124.404584015192	1096.53439693648	422.315333136232	38.770320097808	969.892175650209	39.9764364910106	1392.03291327112	994.01450351426	1002.45731826668	1386.0023313051	1182.16866085386	1296.74971820811	194.359334820942	612.881723262242	1449.92650014484	996.426736300665	1059.1447887472	31.5336217385925	119.580118442382	1206.29098871792	442.819311820676	1465.60601325647	838.425488791126	1039.84692645596	1149.60351823739	1252.12341165961	1752.66171483869	1371.52893458667	478.586303416692	155.696577289871	144.893575300498	263.726597183603	1897.3805646877	114.885236441128	1624.90484784462	340.54794466359	811.078697978511	519.397644265435	1912.98490089458	1185.58276694345	1181.98176628032
1727.91281102081	1830.5657765122	190.533692543813	83.0499992645886	412.747170784007	154.303234135086	869.250946733971	1301.60108374478	2015.34111439671	180.872236968152	1440.48450764491	1014.17278036888	453.808356980565	1189.28666267773	9.38140050017642	759.351889560832	840.26658000699	1720.66671933906	1157.88693205683	1655.45189420335	1532.26833561368	1006.92668868714	889.78153983225	997.265233111475	1302.80876569174	1179.62520710207	97.5421826280796	153.095552188128	994.849869217559	37.1580852802007	1805.20445562609	752.105797879086	1470.67655631884	1432.0307340162	1675.98248730163	1506.90701472757	426.031672200541	748.586822261995	439.783849571669	1029.75373124852	449.396393468644	1742.2835476118	350.867818524649	1259.2532167888	270.362763387482	486.645001069423	418.155625803475	1217.19833723953	1038.16470715837	1426.27116699874
1713.98283907414	2518.1351332641	116.561514826109	12.565879788009	694.583765386714	302.786256638522	897.738029182073	653.469211999558	2155.35966220096	775.603620590815	693.374513816504	970.293123394701	814.299670837551	1111.77555710933	34.3324080517974	647.422954148506	395.898627544728	1028.3371987648	1042.84821760733	1427.39021693426	1414.08844966194	1093.63678355617	1121.44956967101	447.896445063778	1162.56412305817	1324.60383346637	16.1936344986404	366.876589859677	1763.56215345277	218.138646723789	3604.0430433131	904.993538603336	1233.90996570058	1649.89250585299	1741.79562518898	1010.19842521165	1067.03324901154	1167.08826451527	1132.20692063223	100.200263678903	851.953364606446	1841.86184790783	115.836728178196	1215.20046297463	364.817355205398	1141.82936032411	172.368561367948	1216.40326793612	1650.61585903187	1994.61807801631
1859.84554726619	2184.3467219978	259.134528627435	60.5591828961522	446.812446849075	299.091762829462	1100.65809742769	978.364744263913	1812.62336139107	563.051673618607	592.11148031099	1118.82047661043	543.678469157018	887.552848350216	35.1318520403171	386.271182906611	738.621339051753	1225.37310114917	1454.21907885168	1272.59528702429	1312.55252122632	1261.69785951465	259.134528627435	410.487688483596	1405.78606769771	1743.60632049666	10.9153464633313	509.775361349238	1186.62669222599	105.359718213576	1675.8001048811	473.450602983759	1467.53815691902	1136.98285579317	2396.24114579643	989.262171773556	642.96614202266	1717.69311032882	1138.5477128904	77.7845213244168	861.617481267048	1515.41363679523	622.012628688578	1096.40615590424	483.5475128769	277.655905887361	63.3359875005895	1298.68562943782	759.273700014938	1038.61202060893
1559.92406219607	1398.6744513797	132.925626625659	40.7829918734496	697.905466027367	861.579883021423	777.924069891128	877.341123176407	3230.61551862429	410.565933971134	425.114771037272	1774.51940892161	1300.46980118326	947.660502329409	95.3411308714686	967.058951750927	868.854301554493	1287.13336720597	848.24344904413	839.756627422216	867.641898465648	722.153527804264	454.212445169549	442.0884142811	1219.23879423066	1816.95351703118	204.457408867506	823.995387267232	1066.47600503621	83.2170999830199	1476.26824906577	999.793835149738	1415.64809462353	1255.610886896	1808.46669540926	1181.65429847647	1311.38142898287	1604.11576919713	1113.56413662489	86.6599819527888	1189.49719031543	997.856626239301	615.780784653555	1223.2452141779	835.142939759567	601.317345855356	326.512008689583	710.998423408362	1394.39590662325	1498.05055134367
1705.96639598624	1589.42383442611	64.6586540143656	87.7243693231419	822.185304155231	559.964540644932	822.185304155231	444.63596410105	1947.54941422027	1112.32772303931	186.057155639504	1586.99586439361	752.988158228902	874.386659854041	3.95940320179617	421.570248792274	748.132218163897	1393.97224680963	992.143206430426	902.308315227823	712.926652692607	926.588015552851	1118.39764812057	786.979738683941	717.782592757612	2633.4509484023	64.6586540143656	423.998218824776	1323.56111586705	81.654444241885	931.443955617856	436.13806898729	1739.95797644128	1669.5468454987	1979.1130246428	1355.12472628959	818.543349106477	1548.21735362908	1047.50690023428	42.4663998056769	1742.46887892201	2170.78745953684	801.374532782378	534.731134709483	110.03214773365	701.232442103417	363.40370246355	1378.09645259615	836.363937959364	1065.60486842927
3145.75796202415	1188.68852772098	82.5188474626619	92.2434160803174	1046.46671168777	674.501962062442	1316.32349082771	155.453112095078	1783.10278447517	431.387746621054	191.920244411287	1255.54493696736	921.262890735452	1056.19128030542	105.614697929594	180.980104716424	622.232405742544	961.376736283281	596.705413121198	1725.97094384645	898.16704026852	849.544197180242	746.220655617652	651.406111595511	676.933104216856	1126.69440278342	-9.86455440506569	44.8361440692467	2407.90631815954	65.5008523817647	1487.71901271389	1160.73039294522	1158.29925079081	876.286760878795	1990.96543867756	499.459726944643	1352.79062314392	1228.90767271067	1329.1532826267	-9.06522083065968	1405.24332388827	1544.13784365144	1001.8453273587	994.598656762361	237.321579444883	434.189463978773	133.452634230684	701.108497610611	532.019517029356	2081.59924621329
2529.8797010564	1232.38576811869	24.9617704881065	73.6482220054689	1099.71518773388	588.507446801576	969.478929924937	469.225640584038	1496.50976760038	698.051962715642	73.6482220054689	721.178027186389	502.088995358258	548.341124299752	74.865383293403	124.768996098699	1677.86679950256	818.550930221114	1441.73750964335	1709.51299298885	511.826285661731	1565.88796101263	1150.83596182711	999.907962123289	671.274414381092	1283.50654221192	38.3505446553812	353.595318230303	2005.28318595682	122.334673522831	1449.04047737096	564.164221042895	999.907962123289	1464.8635741141	1514.7671869194	844.111317267729	763.778672264081	1199.10392887849	1072.1559643425	4.5840340065588	1492.89778966177	1465.09014028722	691.312070734551	1058.85665377207	19.0923728106713	611.516207311932	478.523101607567	957.29828214328	545.01965445975	1313.96161107771
1505.32355275549	925.19585633912	42.81675506716	31.8479540844975	503.506396338984	493.756351021062	1173.82201194614	904.477010038535	1404.16683258205	577.850491888141	103.754538304174	992.227417899835	1233.54103951841	376.755807205996	156.161031888006	435.256079113529	1237.19730651263	776.507665240806	1246.94735183055	1535.792444374	1276.19748778432	1216.47846021205	1366.3854069751	1028.79008784204	1400.51056558783	1400.51056558783	31.8479540844975	1214.04094888257	1528.47991038556	119.598361945797	1083.63409275536	987.352395240874	956.883503622367	1143.35312032763	2254.85828657076	1001.97746321776	1874.6065191718	909.028105593564	1453.65438633926	-16.8365716741155	1264.85060901408	1376.19642641098	934.443998695029	1391.93007452141	42.4671788959711	835.200987536925	437.018662280629	784.369201333994	1255.16836402305	2472.71067164564
2015.72604487262	1077.27364660225	258.415962285714	113.19380962749	436.587678992441	664.793918883935	1599.58525448225	618.420458371225	1233.47898727664	791.710758181878	126.617706091696	800.253237750009	575.708060530571	238.890294701415	410.960240288049	1155.37631693945	2049.89596314514	1545.88966862542	1238.36040417272	1084.59577194636	474.41865993702	1865.62247531832	1481.21089475243	846.626698262719	949.136453080288	1071.17187548216	36.3114935143134	478.079722609076	1666.70473680327	118.075226523565	1174.90198452374	968.662120664587	1046.76479100178	1376.26043148683	2769.90495531616	1189.54623521197	1126.087815563	758.88883120386	1262.88764554117	29.5443931484255	1426.44495307852	1848.05934584146	790.388757099942	1056.92659160525	223.390090970468	888.523141622351	590.485381220961	1170.8109390757	900.638497736229	2456.25022275812
1532.79623269252	1130.77238553276	951.144709142236	53.0063271895963	419.593421864143	452.586260384852	1888.38571452683	1072.11845038484	1652.54801695287	745.85593612449	142.209186893736	645.655463580114	709.197226657035	183.755724290185	540.567163106744	904.710343816794	1758.85827440849	788.624430503187	916.929913639278	502.68649665704	391.488411272428	2020.35706860966	1647.66018902388	690.867871923308	1248.08025582862	1395.93705068069	40.7867573671114	957.254494053479	1761.30218837298	198.419208077167	728.748538373011	935.259268373006	749.521807071235	2570.23771062148	1537.68406062151	1457.03489979311	1394.71509369844	277.345318215929	1076.57603984272	32.3610909494477	1906.12659157674	867.975608704922	1242.72870883038	892.231472790712	154.853204582688	874.039574726369	1123.87497481001	1112.9598359714	910.423370855054	1127.51335442288
2135.1210287391	1710.54433600863	1705.65008018465	75.8628907985176	408.672286829319	1255.37854437827	1427.90106217365	566.512037152751	949.487555379372	805.107008571892	105.228425742412	419.68436243328	964.170322851319	247.161844637901	839.366799339769	768.400089892024	2182.84002302293	1360.60504459389	1215.00093383042	1042.47841603504	572.629856932729	2162.03943577101	1709.32077205264	1301.8739747061	1037.58416021106	2190.18140675891	41.6031000306409	369.51824023746	1585.74081249708	230.031949253962	1162.38768372261	1082.85602658289	1419.33611448168	1558.82240546518	1511.10341118135	374.412496061443	836.919671427778	404.255879234034	906.873991266445	58.2506571827367	1052.5604005512	1069.55714830109	753.90326151745	1265.01974742481	473.456923644293	1138.75819271135	1048.91824031908	1088.98200287239	1061.05877442615	579.079570375742
2351.87677284305	746.897310736823	1140.17853771095	47.3222932844129	1037.26382411024	1381.53804460784	1211.23869710191	392.821688943922	1432.99540140819	1027.46242281494	70.6006213607628	126.958678808768	723.618982660473	362.192309896093	1225.94079904487	1018.88619668154	765.274938165521	450.40492155384	974.77989085267	1398.69049687462	732.195208793865	2030.88088042181	1685.3814847623	755.473536870215	1975.74799813572	950.276387614407	24.043965208063	550.869284830719	1597.16887310455	690.539253288818	1178.15896773025	1102.19810769164	1354.58419104575	1314.15341070261	1914.48924004006	641.532246812292	331.562930848264	618.933227847812	1012.69568921697	360.070868984757	1134.22731309634	943.422663605727	1621.5691248526	1063.7389712463	501.047552684824	864.427108084137	968.944304620394	900.886595247948	787.862185040135	479.171860386538
2053.95206453027	1305.60978831756	1784.058128847	151.1998179632	1238.13630439674	1093.37501162117	1023.44794646687	260.384182853251	1034.48906201755	768.275498184501	375.702500827013	99.6746120600296	1233.22914192978	175.735630298043	1525.20530871441	1281.07397598272	1071.29278051981	77.5923809586709	678.719783162324	790.35772928586	1051.66413065194	1921.45867792212	2394.99985598459	851.697260122967	2458.79296805518	1526.43209933115	120.530052544646	405.145475628825	1823.31542858275	235.848370518408	1689.59525135786	1424.60847814155	1220.96123576235	1079.88031483701	1822.08863796601	254.25022976954	928.985068977723	344.991803452552	419.203286953763	1044.52627907872	1166.18444875284	1172.26735723654	843.790299116429	1358.40435683794	247.665267713259	1036.01020720153	990.99668442211	689.284423630302	990.99668442211	1004.37908308626
1524.29951820031	628.78838229987	1411.2857671676	130.053785351205	840.074960317532	986.255790457658	782.339674463868	574.738327458143	762.685109066877	1342.49478827813	582.108789482015	66.176447810982	745.487364344509	789.71013648774	1441.9960256004	679.153206129662	944.48983898905	94.4298855691576	433.471138667265	1223.33898555887	825.334036269788	2054.97278391908	2338.73557183815	964.144404386042	1359.6925330005	1983.72498435499	170.591326482501	808.13629154742	1970.21247064456	61.262806461734	2504.57096737527	1276.16063006329	1472.7062840332	884.297732460763	2366.98900959633	110.399219954213	2093.05350437575	683.05774269227	879.131559328624	413.912938489572	1628.10918188364	1088.60172368548	383.466693670263	868.170911193673	312.831405689464	759.78227963693	1101.99807140597	741.514532745345	1175.06905897231	687.92914186336
1525.85140139115	1336.42611294783	1305.67525443431	150.673008666262	908.374162439548	1682.06576263987	693.118152844864	828.42193030438	453.26145643936	979.716154190928	575.034856152924	111.311909768948	1092.8793135207	565.194581428595	1329.04590690459	780.450591023279	731.249217401637	97.7815320229966	46.1200897202725	1511.09098930466	984.636291553093	2780.48642874302	1594.73332446145	556.584341044808	1834.59002086696	1245.4035717478	167.893489433836	170.353558114918	1607.03366786686	134.682562239228	1987.11427909405	1143.31072148289	624.236229774565	1878.87125712644	1251.5537434505	89.1712916392092	2175.30953319683	1036.45862539679	1241.2708753012	976.721719174663	1014.51445576417	1125.45442446239	736.554973751033	1079.12784412687	707.296080907545	827.989013886933	1194.94429496568	926.737777233705	1319.2945895505	78.2298847725521
1559.43062203551	838.907975624678	1485.53086342927	106.068702779469	954.684264107786	1294.62315369649	410.289375708488	1319.25640656523	448.470917655046	458.324218802544	681.2551572647	101.14205220572	1034.74233593121	1109.87375718089	1135.73867269307	753.923253227502	715.741711280945	134.396943578527	211.991690115079	1351.27963529461	1587.75886283457	2444.99606266695	2954.90439705	920.197710091541	1656.73197086706	1265.06325025399	83.8987751975971	181.200124029146	1411.63110482303	232.929955053514	4086.80236636891	1689.98686223987	514.980700400661	1347.58464736429	1682.59688637925	149.176895299775	2161.71365467637	976.884234392275	942.713204292006	1048.88747638927	1097.70323367537	1325.91689898789	129.930845478452	1012.2756584247	114.065724360469	539.983206681686	1252.69326305874	852.404053312722	946.374386088463	338.618207876526
1268.74220977024	833.388981896301	866.687953999974	211.808169294419	652.094578220752	1530.20080554722	515.198804016766	1278.60857187503	406.668820864057	123.010910351293	438.73449770463	57.6462614070475	925.886126628724	1562.26648238779	1727.52804764306	599.062881907496	246.34043666119	139.04374877158	179.742492453846	1404.40468871113	917.253059787031	1663.39669396191	1487.03547133876	349.937238761504	1577.06602554498	1744.79418132644	272.239637186269	1490.73535712805	1347.67310660857	240.173960345695	3298.74621283115	819.822734002213	1422.90411765761	1602.96522607006	1864.42382184704	103.278186141709	960.418393995495	957.500369592055	478.605732680624	985.598779410838	1045.46060902477	849.993410285407	157.306524752802	1488.92681616469	356.438733468525	926.95861978903	843.885060324802	452.950662846083	1034.46557909568	64.4596053516063
1731.82572007522	2214.68421681076	389.454400506096	30.0891254420524	796.982032022022	1944.23406135019	243.732398933735	1113.12467950104	314.123535286486	94.3056007112286	489.483910060005	62.1973630766405	637.675776065796	1053.84793309873	1672.5489736729	261.021449967744	158.522075980405	43.6733798259166	86.8960074109391	1479.89954786538	545.055859812177	2288.78014981365	2345.58703178254	657.434691533235	1805.92165307812	1405.80361486248	125.178906129102	1269.96107102384	1019.26983103071	412.91811262368	2120.82936834042	626.561386115362	1314.41863082558	1442.85158136393	1545.35095535127	177.046059231129	2712.36190014687	1252.3737482309	925.846439079659	1194.8951582305	862.253105462188	880.597336313381	1.29720417950672	831.679387376865	922.17759290942	1285.39336376305	672.696053333189	790.099130780827	678.810796950253	638.453489077627
1936.45972677068	1124.03092310214	374.667369033449	17.2976213010176	241.117428704374	2292.59290098155	121.16979711252	1564.25109677946	703.595925769873	243.590575747505	615.799205738722	55.6314004695482	1507.36871478745	880.42593935374	986.771262208374	112.513782461561	90.2554590733824	155.793855716354	21.0073418657141	1166.07442283537	384.559957205973	1607.53117003426	1336.72156881141	1037.47077659256	2078.66568175071	1095.58973210614	8.64160665005905	807.468101581375	1096.8263056277	289.343796045429	2199.84988686413	136.008679371306	1456.66920040327	1929.04028564129	1357.74331867802	391.979398335366	3101.31198408539	1238.13484208755	279.562646832566	1257.72252423835	758.236629392844	1277.31020638916	77.5646746523971	1246.70445302852	592.965561245433	1369.12746647105	846.381199071463	464.421397130781	1187.94140657611	264.871885219463
1933.6175762816	668.157558968077	476.23358373951	115.911797987813	238.495498295091	1755.31401219828	169.155223373802	1204.30647041304	829.126054321069	170.393442568825	351.173445042185	NaN	570.338242561259	1127.53688032161	1310.79332118502	94.8620716724213	34.1893311162936	201.348922444401	76.2887837470761	1520.05236514391	817.982081565861	1544.81674904437	2184.97607287127	1593.10729765027	1871.70661653045	1331.84304750041	181.537415324032	964.091946578577	435.37235030375	617.390571972133	3196.60115520507	77.5270029420991	2291.46292364325	2215.93155274684	2217.16977194187	130.770428328089	1832.08360228971	1993.48900416449	37.5682873542145	1004.49901765704	689.541859624305	613.5599771417	-12.6777962229917	921.16404977289	874.594508896455	885.624136998768	481.204439913938	1470.19442642139	813.318797216935	30.2152019526722
1540.20903566942	976.068524848093	878.118853738456	25.0888066064312	449.124091663339	2101.86980798164	70.9639690248686	1395.14433288679	1641.87831454271	56.0855379702402	506.158077372748	1310.83322357723	1012.02473323011	1250.07963010416	1246.36002234051	79.6430538067351	62.284884243002	437.965268372368	103.20056964323	1443.49923381433	864.48029193838	1414.98224095963	2070.87307661783	1101.29531955788	1443.49923381433	1543.92864343307	1.53129076993633	802.486829210762	465.24239197252	754.13192828322	2410.59725236517	103.20056964323	2131.62667009089	1572.44563628778	1984.08222879916	142.876385788906	1462.09727263262	1648.7620928016	829.259005178426	977.701929732924	804.722984590906	1112.65004296428	-12.3265009735182	1338.38143236947	909.001072087867	1181.35090060934	325.043782104885	1372.731861192	545.867967392567	133.662821522227
1204.10219273656	1623.7372093231	708.734229369598	65.6249435949502	790.674794738569	1755.33872340054	212.124742284928	1939.08423362187	881.306026131521	25.8961846281766	404.560918530238	1642.36006508878	1410.1951298767	945.865259452529	610.653855670376	92.9384653846071	64.3834198772385	933.450022275412	64.3834198772385	1091.12353442479	769.56889153747	850.26793318873	1302.18256643578	1295.97494784722	3411.53136282792	1390.33075039331	47.0020878292751	567.200525550467	837.852696011613	680.17918386223	1310.87323245976	279.167023041359	1813.69033813299	933.450022275412	2402.17258032832	48.2436115469868	1760.30481827139	1268.92395586246	97.3255899701584	952.076599048822	974.18222859396	796.109101702572	112.062676333584	734.7045751883	1137.51826912192	1195.23852404534	648.738238068319	1198.92279563619	522.244913448919	112.062676333584
1672.67948548598	1565.76578170083	823.585768215533	32.9216332462717	1230.10647911954	2350.21400365933	448.144622365349	2071.74110077707	625.919734473218	57.7852852893302	148.537615246494	83.8921199345417	637.108377892594	847.206237656439	16.7602594182836	164.698989074482	82.6489373323888	762.66982071004	226.858119182128	629.649282279677	1192.81100105495	746.508446882052	1537.17258185131	1044.87227139875	1757.21590243238	1380.53157398004	30.4352680419658	1169.19053161405	1180.37917503342	714.185699226076	632.135647483983	138.59215442927	1835.53640636802	1657.76129426015	1595.6021641525	193.292188923999	901.906272151168	1466.09636667205	58.4531238098975	928.856107169205	998.930923626099	1633.29241997271	-4.24539617784919	721.09042328824	464.149429612965	1537.40056587381	359.651896300053	351.046217086049	460.461281378391	90.4170751761998
854.095116702062	813.015201156518	331.259827940589	13.8241169068376	907.623491503832	1912.21415348123	988.538476669298	1556.18821875318	937.499793718774	221.713386485804	1510.12891950515	1033.35292999171	989.783322594921	469.437725684693	165.695319832789	245.365459072633	155.736552427809	943.724023346886	16.3138087580827	481.886184940918	1090.61584257035	821.729122635876	2031.719362341	1708.05942167914	2325.50300078792	1613.45113133182	47.4349568986466	651.185230825586	459.478958279712	654.919768602453	571.515091585742	198.061313898976	1125.47152848778	2027.98482456413	1325.89172251301	123.370558361622	1526.31191653824	1548.00044777575	188.101609532467	887.126532719964	1312.94101057714	1308.01829985046	31.8055439606141	1005.2715901601	420.699691367743	1271.09796940042	740.675888601456	847.744846906584	450.235955727778	138.874502265741
843.551262593602	1827.0505765977	700.20218640796	141.764046136937	1137.72849720066	1880.65066595407	462.118068569198	722.639433115278	1201.30069620473	57.0011141315141	1109.05868196353	1691.18058264783	447.159904097653	1004.35153066271	90.6569841924909	84.4244156626804	99.3825801342256	904.630434185745	81.9313882507562	318.768992383556	585.522925459446	263.922389321223	2065.13469443646	1369.58004650961	2790.60567130641	1196.31464138088	111.847717193847	91.903497898453	257.689820791413	591.755493989257	337.466697972988	161.708265432331	1474.28719781043	1470.54765669254	940.779331658646	104.368634958074	915.849057539404	1019.0174804113	104.891771210112	751.678829607176	935.24315665701	1085.54414927499	71.6284367782626	1016.55352971264	256.424739177424	1304.83576145533	903.211797574488	561.954625810704	659.280678407595	542.24302022146
467.260631755211	1679.24919999191	337.44929179989	44.1255909393082	875.417441037808	886.651114687788	1847.75430474161	1163.74839805395	753.09521684914	41.6292190170904	1086.36086846521	771.818006265773	781.803493954644	461.019701949667	106.534888994751	321.222874305475	70.3374961225942	1594.37255463651	67.8411242003765	907.870276026638	966.535016198755	140.23590994469	1993.79206219135	1472.05033044784	2692.77620041231	2198.4945598132	11.6727559504778	242.587158755617	386.128544283135	525.925371927328	545.896347305069	65.3447522781588	1965.08378508584	901.629346221094	1468.30577256452	110.279446878078	213.878881650113	1884.98593724329	100.435917610607	1022.92618346081	752.838792790765	1302.87978018273	27.672647978037	1148.7203106222	1042.65859556456	1157.35324091759	337.224862855579	1135.15427730088	792.303616998261	471.65192031236
643.64820259034	1201.08697084737	267.439527152297	176.199549388253	999.859074682838	1063.60207284676	472.417011444121	491.164952080568	803.63062935469	73.7108072423415	1042.35440679212	493.664677498761	583.654792553708	467.417560607735	82.4598462060169	104.957374969754	143.703118951745	483.665775825989	118.705864769815	797.381315809208	1231.08367586569	94.9584732969818	2130.98482641516	1398.56527888462	1503.55374644872	1576.04578357632	-5.03054343073719	429.92167933484	673.644907608655	1811.01997288646	497.414265626051	168.700373133675	802.380766645594	1024.85632886477	838.626785209392	343.681152407183	626.150124662989	1308.32713875982	52.7603854370822	561.406897107649	921.903939359604	782.396522323745	2.14265005238983	758.939522999132	491.035899133809	1074.9917244255	479.924688927413	493.505056957452	608.320895756876	803.384363824715
522.642846241942	1381.20200832815	72.0870177418933	95.8663531349514	1162.1818139184	1152.16946217395	916.879196179484	818.007222703085	1545.15426814344	578.962324804448	1117.12623106839	919.382284115596	257.315525014135	1313.61863405314	53.313858221058	177.216711058571	58.3200340932807	148.43119979329	74.5901056780047	501.366598784995	888.093684914203	84.6024574224502	1730.38277541568	846.792733968365	2244.76734628657	1483.82861370871	303.622651832196	159.695095505792	1113.37159916423	933.149267764208	421.267784829431	52.0623142530023	1035.77587314477	2159.66235645878	1115.87468710034	172.210535186349	134.664216144678	951.671768095202	81.6088519560835	596.972823589624	799.657934735669	787.299086495056	-28.3848973853676	837.970364281567	312.719314055537	1780.9504850403	486.979074248173	674.833567505483	401.703021387947	1249.52001069396
1868.8435540287	1204.63178323483	20.3296636117941	70.4588538603883	1108.13309200629	1089.33464566306	209.567356800237	1019.15377931503	1253.50774372721	395.045360720036	1371.31134081141	1769.83840328773	542.926471953388	608.094419276561	22.8361231242238	91.7637597160408	61.6862455668843	561.724918296611	268.469155342335	758.481990022343	1041.7119149269	161.944626064073	2099.43782917224	1197.11240469754	1343.74028617468	1011.63440077774	935.187385648638	272.22884461098	786.05304465907	1422.69376081622	426.376104625407	71.7120836166031	1005.36825199667	1824.98051256118	1516.68599253233	351.182319252516	851.220991982243	492.81120583803	224.340215912595	784.788872300715	725.403584206609	1126.25427884182	43.7099646263577	713.031649187004	482.913657822346	1125.01708533986	852.834514908544	395.072919183148	392.598532179227	1697.83767674759
889.544038000612	1363.90383273908	108.983740838369	115.258341297873	513.068010430399	686.246983112697	100.199300195064	573.304174841633	1798.10618453673	205.612587914724	688.756823296498	299.731594807278	983.663044893166	525.617211349406	131.572302492582	107.728820746469	88.9050193679581	121.532941757377	62.5516974380431	299.731594807278	1030.09508829349	91.4148595517595	1511.98440358337	1378.96287384189	1847.04806812086	1171.90105867827	1204.52898106769	166.710065065802	1230.88230299761	1480.61140128585	200.592907547121	55.0221768866389	771.581549361945	1404.0612756799	978.643364525563	204.357667822824	440.282645100157	1486.98265534674	518.471781072728	577.920018879828	768.649781844275	932.132435813801	23.0697993468925	414.437364910303	314.118463610821	685.669949905197	992.819178575215	989.103663712272	356.227632057517	1397.81029863609
1151.64807148162	1238.35450603581	59.6496420962305	-1.92449258718055	853.83031801288	538.41995463459	67.1893320574645	1353.9630854414	2040.0748719137	391.396000390527	1043.57918203727	19.4379623029825	603.763934298618	579.888249421377	153.895766611656	70.9591770380815	113.684086818408	561.039024518292	8.12842736113146	79.7554819928546	2120.49823150019	60.9062570897695	1345.16678048663	829.954633135638	1612.82577411044	1821.42386303791	628.896234169398	244.372046146464	513.28765476381	921.687527663986	393.909230377605	25.7210372706775	672.877758943263	1175.52375635886	2072.74686174571	158.922226585812	701.77990379466	1469.09193129199	435.082726868902	762.394993017217	376.811224940982	684.286384050005	-23.6503734147217	322.259180582929	697.924395139518	283.824785694302	704.123491089297	1006.6393734385	793.39047276611	1630.26842598623
1585.59182987138	1293.66287059139	141.046807227275	41.639963334519	722.388096827951	404.0345334752	60.5146805293462	575.165302708299	2841.38968056721	484.566660173129	737.487870583813	113.363888674862	766.429103615881	98.2641149190004	35.3483909362433	91.9725425207247	47.9315357327947	483.308345693474	57.9980515700359	138.530178267965	1520.15947692931	57.9980515700359	1031.93345882312	640.597655650367	2044.87661494551	2082.62604933516	982.859194116565	518.541151123818	958.951219003118	1400.61960136207	607.881479179333	438.009024425889	1187.96445430035	1287.37129819311	698.480121714503	863.319318549327	1062.13300633484	1277.40412704658	969.602345043634	721.37510149287	775.985095074038	1458.61001483864	54.8849525590683	131.835398059805	339.105146424693	155.416986197128	1013.04211266502	1102.40392034329	967.120072608126	1521.90796194408
874.094038866519	1158.85823543225	160.923528883323	65.1621176488303	1422.2021163271	194.944030242946	119.342916110451	828.733370387023	1360.46120645223	317.165831423811	619.570287953789	55.081969097831	1085.7771584375	116.822878972701	114.302841834952	85.3224147508287	87.8424518885786	400.327056969555	66.4221362177052	130.683083230325	1621.28505020934	33.6616534269576	1901.00917249957	1045.45656423351	1063.09682419776	1763.6671484922	1311.32048226611	109.262767559452	627.130399367038	1361.72122502111	586.809805163041	63.9020990799553	908.114540226142	1147.51806831237	852.673723195646	108.002748990577	913.154614501642	1767.41700934795	697.662353211226	640.509375066871	552.294995757107	1373.55844257055	23.0087198985188	93.8287145556538	1169.79565092546	255.348000615786	538.627979244326	857.939183224742	683.995336698446	1231.91845325628
1668.4306232114	1315.14698483237	-13.4518409287533	45.8493412277262	797.838800063083	474.836616402259	206.088705778213	709.517890468327	1046.39907420833	197.256614818738	256.557796975217	39.5407048281007	819.28816382181	117.767796183457	106.412250664131	119.029523463382	30.708613868625	1631.84053209357	222.49116041724	373.898434008251	1543.51962249881	54.6814321872019	1482.95671306241	743.584527026304	1501.88262226129	1344.16671227065	247.725706015742	727.182072387278	956.816437333645	1475.38634938286	713.303072308102	248.987433295667	1065.3249834072	932.843619015068	1006.02380125072	362.542888488925	378.945343127951	2037.08055808922	1229.86819120687	1142.80368322264	274.646160751325	1401.50964980435	-18.8856090240765	79.3729071295537	1048.27650312548	228.626349388232	716.187594099916	1377.87785478006	570.665487897704	1671.40962455546
53.016366833632	1356.88709868017	26.484113569313	35.3281979907527	1065.03231277266	310.758255687017	80.8120607295852	1073.8763971941	1329.09140478421	185.677633155227	550.811975697522	23.9572323060445	1197.69357909425	122.505601573515	58.0701293601689	162.935701785811	130.086245363321	544.494772539351	53.016366833632	545.758213170985	1831.94077617464	219.790530209351	1263.39249193923	2533.15032673164	947.532334030672	1397.31719889246	195.785158208301	190.731395681764	420.677590639195	526.806603696471	1052.39790645631	334.763627688067	933.634487082696	589.978635278183	876.779658659155	65.6507731499744	595.03239780472	1275.12751679867	2829.01748770596	1306.25512038255	279.0442021145	1048.51856270802	-14.8003757173292	42.4744148770103	1181.74470604703	287.759931117986	398.5741998766	1024.86158398427	724.791485435664	926.498356659208
1599.9009521589	780.078151538142	-20.7672694386167	58.9377250661792	1126.73161970186	424.568572873894	82.9757392819113	160.150416500841	1110.28455734373	475.174918591224	529.576740237355	56.4074077803127	658.622921816548	486.561346377624	37.4300281363136	156.354940572041	110.809229426443	1201.37597963492	107.013753497643	883.82116025867	704.168632962146	249.976680149103	967.321630692266	1052.08725976879	2176.81329333647	991.359644907998	855.987670114138	1374.70271371678	699.107998390413	315.764929581633	933.162347333067	251.241838792036	1315.24025749891	532.107057523222	1283.61129142558	160.150416500841	198.105175788839	1880.1315690534	2111.96800089148	1832.76713674239	394.384113402861	1455.09811068357	-39.3743719716242	-14.4457233868836	1486.2589214145	410.587734982942	772.05313946168	945.307247125626	641.177734391792	738.39946387228
532.354420632649	761.659941879627	1.53114216588854	116.817343455806	1028.97190311229	623.569876598298	189.029579428611	66.1420901415563	1510.38680959766	461.4090659927	157.357546107205	1.53114216588854	1145.52498573506	246.039239407141	159.891308772917	168.759478102911	12.9330741615946	951.692141808061	143.421851445786	1488.8498269391	1526.85626692479	384.12930468847	959.293429805199	719.852857895371	1023.90437778087	1284.88193234925	996.032988458029	532.354420632649	560.225809955486	248.573002072854	510.817437974093	717.319095229659	760.393060546771	946.624616476636	367.659847361339	324.585882044227	156.090664774349	2241.86618881136	1709.07115202411	1088.93266658322	85.7307706184786	876.812862710078	198.029490316024	75.748662200919	719.594655133514	558.633156900365	800.699286026186	1075.20726750908	460.059836276964	1538.1275453734
1369.88421385637	1265.85829877201	28.9647962445494	16.2787090391396	942.363075034055	848.486029714023	673.418026279367	16.2787090391396	1079.37281685248	420.964890891713	100.006884594844	93.6638409921394	705.133244292892	777.443941363728	74.6347101840247	138.065146211074	231.942191531106	843.411594831859	115.230189241336	1884.939354396	864.977943081056	662.000547794499	1237.9489069201	1061.61229476491	1293.76769062391	1708.60274224081	1114.89386102763	587.152633282581	1067.95533836761	72.0974927429428	636.628373383679	13.7414915980577	936.020031431351	986.76438025299	494.544196683089	278.880714191123	92.3952322715985	1511.41392974325	1036.75687163852	1132.93738078079	267.312798500323	564.598008576443	9.99870910670621	-14.9832413198585	844.395853353968	821.91209797006	890.612461643113	879.370583951159	343.507747301345	1150.42474607939
1180.72499415351	911.412739204774	-15.9360632130482	-12.1250407373586	680.210709012934	678.940368187704	333.407663725173	145.397221591148	988.903529543798	471.874813675231	294.027098143046	66.6360904268949	274.971985764598	339.759367851322	274.971985764598	75.5284762035041	454.090042122013	629.397076003738	42.4996147475269	1469.0923614807	1090.53079556219	973.659439641039	1060.04261575667	1296.32600924943	1234.07930881317	935.549214884142	852.977061244199	1301.40737255035	949.522963961671	133.964154164079	418.520499015576	-17.2064040382781	996.525574495177	394.384023336208	978.740802941959	433.764588918334	119.99040508655	1968.56122638229	618.092132945198	1215.79975022569	296.730506081001	224.205314026046	1.62800047807997	-3.37373690502038	1514.65355886594	881.933779903742	510.554779208541	1087.00501261086	500.55130444234	1077.00153784466
562.358354695861	800.23687828846	-29.1577601199594	103.138317172181	849.847907273012	1245.46406148316	1109.35175119221	137.484414161487	1662.70553601991	567.446665360943	540.733034369261	332.112297100886	660.308334998696	1184.40433350218	390.627869749333	208.720763472639	190.911676144851	795.148567623377	19.1811911983227	1765.74382698783	1144.96992584779	651.403791334802	1512.60037139999	1133.52122685135	1419.73870176223	1452.81272108527	1700.86786600803	480.945384054544	1106.80759585967	50.9831328550872	542.005112035532	73.8805308479577	1160.23485784303	538.18887903672	666.668723330049	717.551829980872	168.014278151981	1375.19788977174	781.856997317841	686.722170679663	246.097710460732	199.782071176356	-9.26419262069401	12.0159659694248	1196.1942028078	858.215213435327	957.105362177643	1009.67987163558	319.952378508791	1605.52431215891
892.567678547678	924.413160125593	-28.4036486856299	69.6804345743489	557.55321234801	1205.92721727436	783.019221919649	343.55157614442	1591.8944539987	449.278574983098	538.445923401261	1068.35473685777	631.434729608773	938.425172019876	284.955890041056	295.146444145989	177.955071939261	276.039155199239	53.120784153833	2171.48221871675	1112.93841106685	1455.59579284522	1776.5982471506	1258.15380706214	1725.64547662594	772.828667814717	436.540382351932	662.006391923572	673.470765291621	104.073554678497	463.290586877381	58.2160612062994	625.06563329319	726.971174342519	1095.10494138322	1185.5461090645	114.26410878343	1849.47021317598	607.631665193878	1275.54281158587	28.6917972143295	412.145476005979	1.12323207244623	135.206707989788	472.295072679178	1007.37585975119	724.171508748203	894.595365988936	731.690208332353	989.832227388169
775.958880738777	464.720865718691	-19.9940757060325	37.4063778837374	227.465657547642	437.933987376799	1247.91816581022	837.186031234532	908.617706812912	311.652989479305	157.30954760459	134.349366168682	1356.34124481312	1545.12495884169	246.599142077566	111.389184732774	355.022221080464	467.271996989348	65.4688218609582	459.618603177378	1399.71047641428	562.939419638964	1005.56069509786	1182.86431840848	1960.95935595869	812.950284163295	599.930823063483	673.913629912519	511.916794225835	408.59597776425	154.758416333934	-7.23841935275033	682.842589359817	464.720865718691	1094.85028957083	671.362498641863	111.389184732774	1252.19592279076	566.005185287377	459.375911635116	693.960313670091	80.5283746588449	7.76957616671342	96.8363812174261	139.488090678331	749.156643560674	811.879745709063	838.223448611387	509.554393353827	655.07199033809
1415.20145600403	191.531959139018	-54.9901837575861	86.7919813280256	956.644723880292	363.969727486384	1392.20975355771	982.191059931754	1829.0521000377	199.195859954457	556.844564674919	88.0692981305987	802.08939076895	721.618432206846	591.332118344392	113.61563418206	31.8673588173833	475.096289310242	77.8507637100141	851.9047460693	632.20625602673	436.776785233049	802.08939076895	1063.93933529643	1585.08459074625	1325.78927982391	844.240845253861	978.359109524034	609.214553580415	125.111485405218	1.21175555562939	-14.1160460752476	481.482873323107	415.062399589307	794.425489953511	850.627429266726	121.279534997499	1068.05511721053	1184.8454826284	788.009402283798	771.683867332913	63.4068125406452	-0.639516882059894	669.963226485087	106.104365489115	908.567198844184	554.428671448051	960.055424458516	303.26659528058	1389.54257470489
791.198635505017	91.5458223140507	23.75496472882	71.0806577600188	266.778793807949	505.965404533197	1006.08286332235	907.594258906073	1110.96683166177	133.755224206742	28.871255867328	324.337069116164	754.105524750834	567.360898195293	901.198894982938	55.7317843444949	0.731654605534109	310.267268485267	155.4994615454	879.454657644279	711.896122858143	170.848334960924	834.687110182334	947.24551522951	1145.50179684669	543.05851528738	502.128186179316	903.757040552192	92.8248950986777	122.243569145099	27.592183082701	33.987547005836	484.221167194538	283.4067400081	1025.26895509176	610.84937287261	108.173768514202	765.344851975134	1488.21278364946	985.348135528189	312.766668665994	95.2777083535457	6.01923331202077	21.1051727556588	569.22763920784	708.772579061492	721.344195264524	1864.1041081201	242.365617929016	1549.81370304431
1226.00798832317	215.430276838553	-72.7572834707495	NaN	408.836150646129	NaN	1008.26627608948	545.885345993219	1506.51054702423	545.885345993219	144.984428762945	203.902774426181	1092.80129378021	NaN	508.741171553354	84.7852494983357	51.4835758625941	NaN	69.4152462818396	394.746981031007	338.390302570522	534.357843580847	439.576157079121	608.646192460578	1803.66394254315	267.944454494914	665.002870921064	665.002870921064	NaN	NaN	47.6410750584701	80.9427486942117	251.293617677044	739.291219800795	298.684460927907	407.555317044754	59.1685774708422	830.727579420952	1395.80116048392	787.938043215738	645.725761121939	215.313367528318	130.992810888632	84.4277273711933	283.273219148363	834.503126733177	1428.5225705232	1308.96357230275	177.55789440607	1784.68253364307
896.304373389741	80.5712358822758	-42.5582943075303	NaN	43.3758569707719	NaN	1170.78061777118	426.873039541105	1047.65108758138	NaN	89.5494307919492	NaN	NaN	66.4626438813605	970.695131212749	89.5494307919492	83.1364344278968	70.310441699792	104.940622065675	464.068418452609	NaN	497.415999545682	306.30870789692	66.4626438813605	1552.99520106871	609.002136280193	584.632750096794	260.135134075743	NaN	NaN	151.114195886852	491.003003181629	727.001269378758	NaN	410.199248994569	923.238958118761	101.092824247243	1197.36092177091	2167.46300977934	690.892039460011	81.1135841404244	178.123792941268	-9.59726045257199	94.9721853976877	273.874128900542	830.737924874214	774.043647003591	1391.38133937259	87.4129483482713	1128.06791548459
1346.58733894362	36.5301235236772	-39.2476957996335	NaN	188.085762170298	NaN	533.581243491833	533.581243491833	1435.20885645733	NaN	369.181906654821	144.417188322967	50.658191533108	NaN	728.805455985786	131.573490132575	-19.982148514046	NaN	67.3549991806171	244.598034208022	NaN	378.172495388095	98.179874837557	225.332486922434	943.295215765327	57.0800406283038	487.343930006424	303.679045883823	NaN	NaN	98.179874837557	298.541566607667	379.456865207134	1067.87908821213	523.30628493952	428.262918330622	184.232652713181	555.799533053578	2413.59550967908	840.838155400735	481.386795361178	670.571721697787	81.575984369811	81.575984369811	157.249954904455	1129.66047627463	1074.16623121589	1176.32609143766	137.07022942855	3194.29863902815
1827.69653762277	30.9516090162891	-56.5062686825233	NaN	72.1082573451421	NaN	860.515301894731	769.198988415088	477.244014332288	NaN	343.484907263516	1194.91306956666	86.2558552081853	NaN	478.530159592565	104.261888852058	-32.0695087372669	NaN	65.6775310437588	340.912616742963	NaN	450.234963866478	289.466806331897	82.3974194273553	519.686807921418	84.9697099479086	950.545470114096	241.87943170166	NaN	NaN	79.825128906802	640.584462387423	605.858540359953	1201.34379586804	465.668706989798	253.45473904415	256.027029564704	1060.5511152311	1810.53300989587	829.496087076804	-22.756065951342	893.888471972264	-8.86751234643884	130.018023702592	75.7264050652439	960.806048432252	973.432006254891	1289.08095182087	111.079086968634	1802.95743520229
NaN	27.9335015384619	-36.4627793040787	NaN	21.4938734542078	NaN	853.493821939832	539.239971428234	899.859144146461	NaN	253.320484487354	209.531013514426	29.2214271553127	NaN	367.945864387076	94.9056336147041	-21.007671901869	NaN	39.5248320901192	212.106864748128	NaN	798.113020415247	285.518624908624	NaN	593.332847335968	NaN	774.930359311933	668.032533113315	NaN	NaN	33.0852040058651	334.459798348955	594.620772952819	NaN	159.301914457245	491.586723604754	1653.29563000419	864.89606065734	2851.84380773409	253.138611811827	93.8794412446072	577.97676130211	30.6813576861865	59.75247612306	59.75247612306	321.392542054922	845.936635589814	1381.85638416522	63.5443611365653	1452.63823775065
1079.89055052813	22.3276049823118	-49.8962059330121	NaN	-7.33574592933912	NaN	998.638763248386	842.583743234919	1148.24522871584	NaN	117.766212263275	981.872521428758	49.4115340755582	NaN	258.344701366317	157.747250448544	45.5424013479516	NaN	58.4395104399737	348.624465010471	73.9160413504002	797.443861412841	524.025148661972	NaN	302.194872279192	97.13083771604	1157.27320508026	429.876252290211	NaN	NaN	-11.2048786569458	112.607368626467	522.73543775277	NaN	250.606435911103	307.353715916001	1332.67388873176	844.698166469916	3193.15160887701	710.573131504855	329.708645424825	744.73705550539	86.7651858654698	223.420881867607	160.154355940692	-44.8291880625141	1243.27727980948	1139.52017728934	94.3571689766997	2636.40618072016
2077.94199331205	86.4472078534989	-29.7878963561442	NaN	7.66563722251861	NaN	1350.82684142284	538.472613113222	794.189842374437	NaN	34.787161538102	214.305822484106	69.6576928009949	NaN	324.083420904325	454.525037850702	17.997646485598	NaN	70.9491939588798	481.646562166285	77.4066997483044	404.15649269319	NaN	NaN	522.974599218603	90.3217113271537	131.649748379471	382.200973009146	NaN	NaN	140.690256484666	127.775244905816	72.2406951167648	NaN	431.278017008773	534.598109639567	1024.07704847795	1597.14490069055	2512.9706881696	568.582605485874	260.773938324868	1120.86482310809	NaN	51.7680532155423	56.8348625515259	1237.40143783571	752.254443915281	1812.48429746986	32.7675182056036	421.645134742348
1352.21740743442	45.9880600314497	-79.461689174578	NaN	-35.4896121332899	NaN	947.415639377855	507.694868964974	973.281567049201	NaN	-44.542686818261	1037.94638622757	73.1472840863629	NaN	295.594262059938	196.010440525256	-61.3555398046358	NaN	145.571881566131	196.010440525256	104.186397291978	459.842902772984	735.315032472818	NaN	384.831712526081	43.4014672643151	603.398801348954	646.077582006675	NaN	NaN	82.200358771334	108.06628644268	312.407115046313	NaN	NaN	723.675365020713	2384.26792152112	1202.34706745172	2956.09773437667	1253.07015253993	548.01926981378	370.488472005036	38.252264677245	101.656121037511	14.1587992603441	800.366618127637	674.826982534311	1417.92017907662	58.54149871253	1507.9536551082
1018.1818234633	35.2034987254396	-74.879712872345	NaN	-32.1415248402639	NaN	333.075718342974	449.634412975923	357.682553876597	NaN	6.71137337071893	1809.48585036032	168.598449249814	NaN	307.173786202319	380.994292803187	-2.35430287851039	NaN	50.7446580098328	379.699196196154	62.4005274731276	362.862940304728	NaN	NaN	816.146752766194	72.7613003293897	23.5476292621448	785.064434197408	NaN	NaN	184.139608534207	58.5152376520293	281.271854061664	NaN	81.826976578619	720.30960384577	2548.98601297603	984.415016365183	2793.38826008363	777.49386638195	580.728355661697	1026.30702832498	45.0183845394623	99.6049455779839	117.3773142882	1047.88776175881	1049.15721666669	839.697156867707	-38.7656393801289	2291.95357147396
976.314829401631	NaN	-13.2212815231875	NaN	-37.8624166576194	NaN	879.047190713084	300.628965978524	294.144456732621	NaN	85.3432590145401	1116.38022911314	78.858749768637	NaN	405.678015762155	NaN	24.3888721030506	NaN	43.84239984076	356.395745493291	164.454271814558	832.358724142581	NaN	NaN	650.792465257293	46.4362035391213	1029.48780521804	1017.81568857541	NaN	NaN	595.025685742526	6.23224621452186	416.0532305556	NaN	69.7804368243726	1046.34752925738	1585.85869851653	1044.32189389879	2846.36689628673	1397.6142145362	689.758737575631	1068.46777192796	0.965795901256005	-33.3467676138881	250.049590307487	1445.90597059455	1273.07231733308	488.96669922775	70.8617586172903	1613.65628111303
2104.47058521747	8.34920574006214	-76.067082776686	NaN	27.8298877054656	NaN	321.338829317544	203.156025394096	164.19466146329	NaN	286.273601779818	1744.72732492302	71.98610016038	NaN	466.794587992556	596.665801095246	73.2848122914069	NaN	40.8170090157345	130.42814605659	162.895949332263	449.911330289206	NaN	NaN	531.730194543901	62.8951152431917	1507.0630049451	974.591031224072	NaN	NaN	792.771332880307	-39.703143107933	457.703603075368	NaN	99.2590549119448	717.446029280747	891.473454838351	773.582171619999	2931.26639378564	1346.08093339744	502.599424378677	838.465364621442	20.4282450150094	47.1448538979567	524.227155379158	1577.62487704965	1240.48671733627	758.315537972601	19.1560255443929	1281.197740396
1424.14544736439	127.519556080437	-61.0569276067983	NaN	-12.9374110797107	NaN	446.148787138179	375.920303558105	141.825358291193	NaN	53.3894900792478	1125.02412841223	85.9026769218746	NaN	433.143512401128	794.690150091138	63.7937098688884	NaN	118.415863764501	157.431687975653	44.2857977633123	524.180435560483	NaN	NaN	927.343952409055	110.612698922271	1366.92223852137	801.192787459663	NaN	NaN	1004.07507335765	-12.9374110797107	261.473885872059	NaN	71.5968747111188	1091.21041409589	533.284127876419	637.254466508206	3751.22180232433	1388.68216717549	284.465529076277	986.222585123183	39.9331247913301	84.5093443224402	1251.13268976521	1364.48364800146	1080.46944927467	1774.58486768767	17.0082118896163	2355.34932786442
1443.88124460257	94.6488217907762	46.4619495474978	NaN	11.2985562888892	NaN	1161.27175063524	379.863011555046	271.768135982286	NaN	175.394391495729	532.237715675683	105.067604978512	NaN	724.985204648796	494.46962662014	81.6253428061063	NaN	112.881692369314	69.9042117199035	45.1596016490308	930.75617260658	NaN	NaN	374.653619961178	148.045085627923	201.441349465069	804.428426455282	NaN	NaN	1963.5180560909	-18.6554453758514	228.790655332875	NaN	106.369952876979	1378.76384967922	527.028324081815	865.278109796454	2942.24675787773	1059.07751710668	565.654026126043	990.22772766752	133.430347980214	504.454213291235	420.304470643375	899.703004516034	1246.50194391328	2020.42457705345	92.6304727570094	1961.77475642009
1230.22532662175	91.6819251269449	-41.3437643947847	NaN	184.278238421482	NaN	985.040722405227	921.13622449773	361.645824450455	NaN	309.47888738311	618.567989507129	38.2108146329163	NaN	479.021432851981	NaN	86.4652314202104	NaN	158.19476988781	184.278238421482	184.278238421482	443.808750331523	NaN	NaN	389.033466410811	210.361706955155	687.689181121361	614.655469227078	NaN	NaN	2127.49664418008	8.21482581919299	289.916285982856	NaN	171.236504154646	777.677147562531	437.287883198105	1356.73608729543	2735.23617031543	901.06522651938	423.69575332542	1355.45969832967	119.915179474717	119.915179474717	689.184658203344	1314.61525142538	991.688843088287	2871.80978965167	20.3568401454954	932.974950663362
1573.63333805089	63.8926217489428	-30.1396719999672	NaN	-5.32559448289369	NaN	1095.63584482726	1213.1762120134	671.18451887732	NaN	302.891368360756	588.906261847024	48.2205727907912	NaN	876.227159413137	1517.47516261751	32.5485238326395	NaN	125.274813501703	419.125731467047	93.9307155854002	355.131531554595	NaN	NaN	564.09218432995	116.132784942782	180.126984855234	793.948902382841	NaN	NaN	1231.46026913124	-9.24360672243161	202.329054212616	NaN	NaN	757.380788147154	267.629258204914	1379.04418735081	2192.99315424356	658.373516506986	543.372877542546	1435.26672195565	57.8146241371346	487.150342937709	1859.49130124669	1160.54297331837	1132.43170601595	1386.7108966151	19.4810778156547	678.818074545109
1248.39276201793	72.6447102882355	11.1762359486408	NaN	46.4879126969186	NaN	990.748305743459	533.004347895413	705.639211998105	NaN	343.367565358365	765.799846458134	81.7995894451964	NaN	440.147716446238	1058.75597948088	72.6447102882355	NaN	98.8015078795524	760.56848693987	220.430616679176	403.528199818394	NaN	NaN	368.216523070117	169.424861376108	879.581915980362	1049.60110032392	NaN	NaN	689.945133443314	56.9506317334454	485.922112231043	NaN	89.6466287225915	478.075072953648	143.268063784791	1201.8484550308	3781.96227160994	601.911231443482	772.042682908542	1309.29989806136	110.704634732331	655.636952958764	1600.95381485861	1374.53827418706	1725.034647882	2694.65600284828	64.6540162906603	1056.02149663218
2631.37004864306	59.1568640023318	0.221225861378121	NaN	-10.2562209192359	NaN	1146.19196749103	1110.83058460646	572.551756252417	NaN	357.76409724983	1355.74090310331	73.563353325676	NaN	534.571011672691	779.481330169543	85.3504809538668	NaN	52.608459764448	547.667820148459	57.847183154755	607.913139136989	NaN	NaN	839.726649158074	85.3504809538668	85.3504809538668	838.416968310497	NaN	NaN	1421.22494548215	22.4858002701828	221.557289101849	NaN	191.434629607583	922.236542555409	222.866969949425	1259.89209799364	1445.57705066143	1431.49060597629	988.40789133451	1373.86424135525	49.7384409517783	545.325176692729	2110.2011226241	1153.60346991483	1788.77406662674	1638.94551861204	58.7025421150513	NaN
2145.38572830165	16.7773979941803	-64.5372763613729	NaN	39.0733570916706	NaN	2104.72839112387	1193.21712213823	491.550174070152	NaN	457.450471921049	1031.89930043286	297.444177221412	NaN	368.266635531088	825.989560532508	107.272761389877	NaN	74.4845862465083	908.615761893796	138.74940952751	348.593730445067	NaN	NaN	933.534775002756	155.799260602062	311.870974284494	1245.67820236762	NaN	NaN	949.273099071572	92.8459643267945	214.817975860124	NaN	331.543879370515	203.014232808512	452.20436389811	818.086629802159	4902.50993055014	547.58653047453	1309.08917976653	1828.29553155652	106.581629201051	659.119746784974	1155.25026071764	1510.36176552216	1862.90928834252	1730.8642161589	161.707241860236	NaN
2920.18598247617	67.5281497623663	12.366257969558	NaN	46.5140957460584	NaN	1408.48747167802	1048.62179664874	567.925311025698	NaN	361.724905990677	1679.04341713798	106.929501042944	NaN	489.122608464544	1183.89976937872	16.3063930976158	NaN	84.6020686506165	787.259499820912	75.4084200184818	1132.67801271397	NaN	NaN	629.654094698603	38.6338254899429	1630.44841722527	699.263148627623	NaN	NaN	1207.54058014707	72.7816632664433	227.760311636714	NaN	340.710851974369	410.319905903389	968.505715711568	766.74731541321	2766.28325430623	841.18446846571	1162.0342661058	2023.19512297179	76.2785508917443	1373.79513254825	893.803835278684	851.451661990193	1381.49552769162	1807.58405895765	104.513333084072	NaN
1214.0131238333	59.2368109244197	-36.7753426545649	NaN	-17.0468179465543	NaN	1509.94099445346	1048.29351628601	381.469381155258	NaN	213.119303646902	2446.38830059369	118.422385048451	NaN	65.8129858270899	1516.51716935613	31.616876333205	NaN	51.3454010412155	1663.82348717594	113.161445126315	843.116859322704	NaN	NaN	979.901297298244	139.466144736996	261.782997926661	887.834848660862	NaN	NaN	1383.67843632219	384.099851116326	224.956418471708	NaN	427.50260547395	27.6711713916029	823.388334614694	678.035585922536	3058.78941668419	1615.94724078277	1298.59905071362	2237.79551605996	84.4531413397592	1465.62441390791	440.345645992203	1574.83330522725	1684.04219654659	1576.11811571336	135.845560784155	NaN
1391.72658212235	97.0203869199907	-10.9815540836653	NaN	-8.34736040064927	NaN	2004.17661342357	1311.38367479037	289.316525780159	NaN	452.636534127151	1076.94043700194	83.8494185049107	NaN	294.584913146191	687.079771915575	73.3126437728467	NaN	119.411033225627	476.344277274295	102.288774286023	480.295567798819	NaN	NaN	1524.75336311466	111.508452176579	161.558132153883	726.592677160815	NaN	NaN	817.472359224867	10.0919953804627	386.781692051751	NaN	879.375910775743	343.317496281987	1389.09238843934	1192.3680100813	2331.96326169197	1510.06555765222	1017.44142518395	1618.10844832411	NaN	2052.85246078958	1888.21567500384	1427.74716475935	1754.44828655293	2223.92037102008	106.794203806569	NaN
890.677449530017	38.6267176127442	-10.1749496952111	NaN	-53.700761077982	NaN	2158.20183555556	1542.24565629029	435.634875982867	NaN	407.936632375649	1345.72002307717	51.8163574257051	NaN	699.427672242085	862.9792059228	42.5836095566325	NaN	90.0663128832917	587.315733831917	100.61802473366	677.005284560051	NaN	NaN	575.445058000252	53.1353214070012	1046.31519932296	1066.0996590424	NaN	NaN	992.237676089816	54.4542853882973	45.2215375192246	NaN	616.332941420431	316.928117666219	927.608441006308	1320.25373812461	1866.21411969213	2064.51105073316	559.25707419441	1302.22674439361	NaN	1451.59326387906	977.740857235551	1191.48949718887	2095.41446855774	1450.3056214697	44.200110451467	NaN
599.53953557039	76.4883123078341	-27.8577650602011	NaN	9.12565476644429	NaN	1716.96714890403	546.706078675182	702.564776516045	NaN	463.49338406523	419.905782126684	114.79256855686	NaN	481.985093978553	674.827211646061	176.871880408729	NaN	84.4133308421152	754.077396988873	134.605114892563	180.834389675869	NaN	NaN	789.739980393138	85.7341672644954	382.922362300039	1109.38239460914	NaN	NaN	744.831542032211	487.268439668074	63.2799480840322	NaN	1127.87410452247	511.043495270917	1027.49053642157	234.124257005832	2372.67986964296	2067.17192498051	535.765012495336	874.788596656617	NaN	736.858849488339	1087.48400116845	1957.60156508048	1133.89027124376	2830.2972551078	174.827356354049	NaN
763.910224752847	54.9354203225014	-7.2321464838908	NaN	43.030992636171	NaN	1378.97232187992	472.913103531436	1443.78531706105	NaN	130.330129002594	1347.22718138304	123.716558065744	NaN	1017.8713487279	966.285495420464	88.0032750067526	NaN	93.2941317562328	1146.17462490279	123.716558065744	754.651225441257	NaN	NaN	1240.08733220606	117.102987128894	218.951979556387	949.090210984653	NaN	NaN	1101.20234253221	705.710800508565	48.3218493856512	NaN	1339.29089625882	221.597407931127	491.431102154617	904.52905686701	NaN	2948.66021805724	485.120832506641	447.696714025254	NaN	1481.37667621804	2271.15462485972	1018.09189915536	2379.55551977133	2391.169901369	61.8411476137139	NaN
1960.61022987483	53.1901193088611	34.645757122803	NaN	55.8393139068694	NaN	1438.7188940672	181.676057312263	751.252895884047	NaN	606.871790292595	1360.56765342595	69.0852868969109	NaN	710.190379614918	700.918198521889	90.2788436809772	NaN	108.823205867035	1380.43661291102	35.9703544218072	765.823466173092	NaN	NaN	896.958598774503	112.796997764048	1181.74701806039	1032.06752327293	NaN	NaN	1345.99708313691	527.395952352346	41.2687436178238	NaN	1348.64627773492	473.087463093176	685.023030933839	303.881362815588	NaN	1217.26440483898	803.851995436598	110.09429590822	NaN	961.465476521258	2347.68896179863	1737.90565793011	1880.01617366218	2634.49382082154	90.7155892174828	NaN
1680.3643797616	79.2960431197554	34.1955265946331	NaN	218.577050035574	NaN	1328.84564802167	422.855860178776	932.226399756628	NaN	416.223431278022	1952.29396469248	170.823561950151	NaN	704.070845570715	1509.24771412216	119.090616524275	NaN	51.4398417365916	839.372395146082	79.2960431197554	661.623300605894	NaN	NaN	1339.45753426288	160.211675708946	1299.66296085836	1606.08117607316	NaN	NaN	1928.41722064977	737.232990074482	276.942424362203	NaN	803.557279082014	430.81477485968	1668.42600774024	224.414810179517	NaN	1057.32826483836	331.762351696108	409.362984117739	NaN	1385.8376087566	2354.55217015331	1916.10859697109	1956.2022570556	2883.5298144941	97.6671105575187	NaN
2038.26890804112	81.5656779814333	45.699427328608	NaN	61.6399831743081	NaN	1127.0004655286	347.241608743102	883.906988881672	NaN	143.999521710425	1049.95444560771	122.745447249492	NaN	996.819259455381	511.960685815336	100.16299313475	NaN	65.6251221357332	800.219070691747	137.357623441384	444.213323471111	NaN	NaN	1034.01388976201	43.0426680209913	340.59971047406	1014.08819495489	NaN	NaN	1237.25597679469	962.281388456364	284.80776501411	NaN	893.205646458331	606.275641235729	879.921849920247	266.481181239951	NaN	2708.43086279621	140.887798890557	266.481181239951	NaN	1267.34390862223	1537.95233038536	1623.40762146845	1940.628020186	3227.63649498288	139.593021752935	NaN
3360.31883986929	30.6306452712211	-9.27772302200391	NaN	506.870506903706	NaN	1456.68967228246	482.925485927771	609.301985522984	NaN	395.127075682676	400.448191455106	85.1720819386286	NaN	1150.72551536774	168.979655354401	45.2637136454036	NaN	158.337423809541	755.632669264808	174.300771126831	905.954189835956	NaN	NaN	1136.09244699355	70.5390135644461	109.117102914564	1231.87253089729	NaN	NaN	1632.28649277265	593.338638205693	341.915917958376	NaN	674.485653735251	200.906349988981	1172.00997845746	149.206619804817	NaN	1033.22428253648	299.567395284102	459.001665835414	NaN	1572.44913253116	1613.92796714613	757.13078963055	683.246615472625	2048.15951702166	425.300112710747	NaN
2119.03672846076	195.363507087823	3.52905841905323	NaN	496.437016804087	NaN	1221.14493399722	1326.38744403078	524.412873901615	NaN	356.557731316442	499.101384146708	78.1313440124637	NaN	503.097935160641	997.338077216985	103.442833767371	NaN	71.4704256559092	335.242792575468	179.377303032092	821.489832603946	NaN	NaN	746.887547010536	128.754323522278	154.065813277185	1863.25746356907	NaN	NaN	1889.90113699529	701.593302185965	171.384201004227	NaN	922.735791623575	70.1382419845983	2016.45858576982	301.583426294865	NaN	744.083173147305	36.862170113347	266.546789447311	NaN	841.40716439051	863.467269072303	696.07000413399	1936.62647918071	1701.75124698044	1042.5434129598	NaN
3143.48857870982	27.0453175105859	76.4067903977313	NaN	53.7271947468807	NaN	1125.00456578412	1095.65450082419	596.70339650548	NaN	387.250660200566	1586.60104197202	107.09094921947	NaN	1666.6466736809	1151.68644302041	155.118328244801	NaN	101.754573772211	568.687425407371	83.077259706805	763.465129232323	NaN	NaN	870.192638177502	133.772826455765	99.0863860485819	1207.71838521663	NaN	NaN	2000.17013913459	863.522168868429	396.589317233269	NaN	658.071714148958	87.0795412922493	847.513042526652	951.852870846964	NaN	738.801118181182	282.818403634295	154.207894403122	NaN	1477.98677224722	824.541457668631	1128.52993403322	1407.83558539385	2552.33920794601	430.91535365807	NaN
4890.99166910748	69.3332459255835	5.20478809440276	NaN	19.9008930140483	NaN	1464.12720375376	597.057013494675	243.014485885031	NaN	311.150972330661	1310.48610686656	105.405503455623	NaN	1182.2291912042	826.850654056406	89.3733889978274	NaN	110.749541608221	NaN	128.117665604166	1039.27617062219	NaN	NaN	1351.9024025492	148.15780867641	NaN	2272.41297433427	NaN	NaN	1609.75224341207	625.113213795816	117.429589298969	NaN	882.963054658689	141.477760985662	1032.59612293144	556.633578341392	NaN	1957.31742133466	188.580163701564	400.568526197295	NaN	1203.00300263819	1694.6079168921	1330.45612855587	1686.80466428489	2735.04159785275	875.26639313559	NaN
3859.28675255516	50.1979813801172	20.7635054525264	NaN	56.8876350000242	NaN	2117.30094993138	1231.59081065569	166.597954366499	NaN	163.922092918536	1429.60455780494	193.356568846127	NaN	662.970252963598	1123.2184220132	117.094517579187	NaN	131.811755542982	NaN	181.315192330294	1152.65289794079	NaN	NaN	420.804791922965	138.501409162889	NaN	2019.63200708074	NaN	NaN	590.721993868602	183.991053778257	415.453069027039	NaN	332.501364140192	287.011719524825	728.528858438686	1790.62665148169	NaN	836.266975515143	92.8299018768082	312.866443811797	NaN	1897.3899440182	1255.50819742678	1238.58230958563	1109.68516371838	1508.09452367168	721.691734744261	NaN
NaN	135.516485006894	44.4061788752519	NaN	79.242472396174	NaN	1255.63730744885	1826.41657821473	160.97377642603	NaN	348.553818461764	1744.68527418487	134.176627563782	NaN	1023.84196979041	1203.38286716747	151.594774324243	NaN	154.274489210468	NaN	59.1446107494882	1372.20490499963	NaN	NaN	1737.98598696931	88.6214744979607	NaN	1775.50199537646	NaN	NaN	1244.91844790395	372.671252437787	21.6286023423413	NaN	107.379478701534	142.215772222456	1250.2778776764	1793.01166439069	NaN	986.179904395798	77.6795219782904	148.065491347796	NaN	1096.97263395891	1735.66013379331	1663.97072054659	1037.01421560711	825.856307498591	561.257200424338	NaN
3285.72879221288	101.661787881798	21.1544047128706	NaN	241.207918707939	NaN	641.061255113612	1184.48609150387	163.384114977976	NaN	633.010516796719	1142.89061019993	93.6110495649054	NaN	599.465773809666	361.96899346133	104.345367320762	NaN	158.016956100047	NaN	121.78863367403	666.555259783773	NaN	NaN	1285.12032046503	210.34675515985	NaN	1270.36063355073	NaN	NaN	930.887834521751	69.4588346142271	147.28263834419	NaN	669.238839222737	235.840759830011	1036.88922236084	1150.7815892119	NaN	1373.91942534088	27.2630108080981	404.379002862336	NaN	559.662058414081	1212.11187165671	2149.02980347312	1120.76889780274	1060.74351498442	550.527761028685	NaN
2279.48489459936	94.5838541234443	20.6788373791791	NaN	13.9601994933368	NaN	321.673814664914	1329.46949754126	132.208226284161	NaN	427.828293261222	1578.05909931742	153.707867518856	NaN	410.359834758032	832.290293988927	129.520771129824	NaN	146.989229633014	NaN	69.0530301572436	1496.09171711015	NaN	NaN	1126.56663338882	75.7716680430859	NaN	1647.93293333018	NaN	NaN	1101.03580942262	163.113960559036	59.6469371170644	NaN	NaN	466.796392999107	402.297469295021	1217.77445805959	NaN	2120.46827214678	18.5372347136519	611.624053231141	NaN	1142.00565745603	1230.83804437055	1493.4161292208	837.624096410713	482.294548752658	228.860974320074	NaN
1189.5900284958	36.3499468828278	61.9176966502099	NaN	21.5475654385539	NaN	343.162944091414	723.987848521369	364.69368073763	NaN	302.792812879758	1822.05541747841	187.065103406344	NaN	176.299735083235	1209.77509410163	126.50990658886	NaN	115.744538265751	NaN	138.620945952356	1154.6025814457	NaN	NaN	1622.89610350091	NaN	NaN	1302.62639588844	NaN	NaN	966.208635791306	61.9176966502099	79.4114201752609	NaN	NaN	500.606455816872	608.260139047955	1177.67598971115	NaN	1212.98715406451	106.570670992592	695.090076881908	NaN	1308.45807990877	NaN	1954.52160548504	1107.05366100443	377.289597701677	69.9516857372567	NaN
922.62905923717	155.833203275777	29.1569107267942	NaN	88.452196600786	NaN	498.128717184729	1554.66290184858	112.709359003783	NaN	743.395581481695	2825.46868773891	132.92366100628	NaN	158.528443542776	1251.44837181112	69.5855147317886	NaN	118.099839537782	NaN	157.180823409276	1313.43889795212	NaN	NaN	983.271965244662	136.966521406779	NaN	1297.26745635012	NaN	NaN	2860.5068112099	70.9331348652884	189.523706613272	NaN	NaN	923.97667937067	549.338282257722	247.172866355513	NaN	596.752348534143	53.3984717396428	849.444633404839	NaN	1678.22295632272	NaN	1182.00339173208	444.875120321705	600.680207884465	84.8213465422163	NaN
1708.91160856269	82.6738769564039	-11.796364713671	NaN	66.478978384391	NaN	186.591142793486	2071.94725155198	614.406380070825	NaN	476.749742208716	1792.58525118476	106.966224814423	NaN	212.233065532507	806.046013172977	353.938428037619	NaN	50.2840798123782	NaN	159.599645173465	1395.81023617044	NaN	NaN	1453.84195605349	NaN	NaN	1129.94398461323	NaN	NaN	2170.46621786506	52.9832295743804	8.44725850134505	NaN	NaN	743.965568646928	1015.23011972814	295.026908400924	NaN	330.417301136925	103.656636569214	696.118026075603	NaN	1240.0814699808	NaN	907.149627205091	260.947270951442	675.145941491306	211.138570063736	NaN
1613.57441451164	45.7934577728585	22.8173575447901	NaN	122.830970302264	NaN	139.049393992665	1351.37656485016	797.247088761448	NaN	581.001439556098	2092.01791337848	176.892382603602	NaN	128.237111532398	405.301849576752	36.3327106201245	NaN	71.4726286159937	NaN	117.42482907213	1355.43117077276	NaN	NaN	855.363106985385	40.3873165427248	NaN	1952.80977670253	NaN	NaN	1428.41407737956	153.916282375533	10.6535397769892	NaN	NaN	499.909321104092	168.783170758401	231.449111236564	NaN	426.970997157721	34.6149978931173	2426.80558872714	NaN	1862.54779714259	NaN	1424.26383809785	91.040777051572	321.99280337455	163.213285277503	NaN
1810.31614968347	104.904337952877	99.4903322013514	NaN	473.056729056623	NaN	219.951960172798	1145.74694368369	1141.68643937004	NaN	471.703227618742	2045.82539987483	88.6623206983	NaN	153.630389716608	477.117233370267	92.7228250119443	NaN	88.6623206983	NaN	NaN	1480.0617988404	NaN	NaN	314.697060824497	108.964842266521	NaN	850.683630225539	NaN	NaN	1829.26516981381	225.365965924323	84.6018163846557	NaN	NaN	791.129566958757	685.556454804006	484.330733798806	NaN	711.601330057908	16.6525125951039	1470.92158807965	NaN	963.832280819455	NaN	1585.21373764347	58.6910043886951	201.884617060615	120.435039210532	NaN
2971.37264845669	89.6364190900208	28.640120726192	NaN	185.875023175173	NaN	164.187450423589	1319.05069944541	1156.39390380854	NaN	375.641284751529	1682.31754303444	65.2378997444893	NaN	184.519549878199	359.375605187841	69.3043196354112	NaN	86.9254724960728	NaN	NaN	1397.6681506699	NaN	NaN	957.139329153363	133.011564593188	NaN	299.734780120986	NaN	NaN	1618.61029807666	246.871321539001	13.7299144594783	NaN	NaN	481.368201915499	920.541550135065	462.908706077362	NaN	681.228857732733	27.5835844030993	1541.35764798943	NaN	895.603464478669	NaN	2530.37423862099	298.511001517596	NaN	710.162853735252	NaN
3766.59042383831	78.396301679355	86.5410071386681	NaN	620.019214723677	NaN	151.698650813173	1065.26311316613	1111.41644410223	NaN	257.579821784243	1082.90997499464	40.3876762025605	NaN	154.413552632944	615.94686199402	70.2515962200419	NaN	NaN	NaN	NaN	1190.14859687559	NaN	NaN	182.92002174054	113.690025336378	NaN	767.981363901198	NaN	NaN	1399.19603699796	986.530960392767	101.472967147409	NaN	NaN	248.077665415045	573.865883787569	893.054058547781	NaN	482.25497250874	34.5893018251699	2109.65135181725	NaN	575.738097857368	NaN	2529.66708401742	138.605737072235	NaN	528.338203314402	NaN
2766.95986150766	38.5752177207289	38.5752177207289	NaN	122.860144434625	NaN	194.910162431988	1277.01986669427	650.320653547394	NaN	234.333757185262	2132.10404254976	113.344104321766	NaN	218.020545563217	600.021584379424	129.65731594381	NaN	NaN	NaN	NaN	980.663188893793	NaN	NaN	435.530033857143	86.1554182850251	NaN	186.753556620966	NaN	NaN	1668.53694562333	315.899815295484	166.36204209341	NaN	NaN	136.454487452995	960.271674366238	790.319562340001	NaN	369.829973183244	70.6101087989685	2816.31485554983	NaN	762.6384295115	NaN	2122.96838565499	332.921796078576	NaN	596.551632540492	NaN
2630.26921913367	110.274323970814	-4.08524987774348	NaN	88.49154799966	NaN	483.304362476822	1210.30451051408	560.905501874057	NaN	292.705072729227	939.381234372854	27.2274905807901	NaN	249.139520786919	638.506641271293	170.176957891487	NaN	NaN	NaN	NaN	1358.69967181756	NaN	NaN	1076.88500769076	49.0102665519438	NaN	726.999168654105	NaN	NaN	1765.7652977785	54.4559605447323	49.0102665519438	NaN	NaN	234.163862306751	1556.10607905615	642.485305125136	NaN	528.996438602237	81.6391624247628	1359.04872979879	NaN	581.781957915213	NaN	2194.37957292664	303.338343539263	NaN	361.402414783537	NaN
2464.54617555551	11.7562500105196	100.378454101917	NaN	142.644428360892	NaN	445.323340796127	987.963913540379	186.273821144349	NaN	458.957526040958	1477.43116382979	67.6564095143244	NaN	172.639635899519	1234.74266647181	261.261839990917	NaN	NaN	NaN	NaN	1095.67397697454	NaN	NaN	1177.47908844352	263.988677039883	NaN	889.7977797776	NaN	NaN	1204.74745893318	138.554172787443	62.2027354163922	NaN	NaN	205.361680487112	653.926375042033	342.386756427787	NaN	313.321893122689	190.456789151139	2379.56944808509	NaN	1541.97293283819	NaN	1621.24074185209	314.643023272921	NaN	714.945458793131	NaN
3505.36747421973	24.9134074032078	-11.9529165685639	NaN	65.8759895940653	NaN	475.50181150264	1701.64843841564	379.922453057306	NaN	297.997288675591	2037.54161238067	74.0685060322368	NaN	194.225413792085	620.236268577004	35.8367626541031	NaN	NaN	NaN	NaN	1189.61616102992	NaN	NaN	1185.51990281084	108.203991191285	NaN	964.321958980207	NaN	NaN	1328.88894047884	575.17742816706	46.7601179049985	NaN	NaN	100.011474753113	1145.92274002634	262.487263847009	NaN	327.295922949328	72.0291636279513	988.608770932168	NaN	236.034749927696	NaN	1462.10877008788	393.427207747612	NaN	586.530559358601	NaN
2042.75600377685	36.7418128977987	102.378269041081	NaN	1201.78890944105	NaN	1873.19515874004	1349.47093576344	265.101983229634	NaN	202.200379425655	1111.53878224404	178.954134541576	NaN	235.018607497296	530.382660142065	144.768480300284	NaN	NaN	NaN	NaN	1115.641060753	NaN	NaN	865.402071706734	77.76459798735	NaN	827.114138956486	NaN	NaN	2591.09389780719	121.522235416205	88.7040073445636	NaN	NaN	111.950252228643	2269.74874793904	831.227740052779	NaN	398.238985548256	120.172812930673	618.043674379299	NaN	100.310943457988	NaN	2342.05394460832	NaN	NaN	696.167027638524	NaN
1479.66862622976	17.107944765443	28.0634554880221	NaN	1264.66672829914	NaN	1200.30310280399	988.040082554021	260.868058342829	NaN	111.599224747688	1237.2779514927	86.9493256218851	NaN	575.83899161698	223.893209654125	159.529584158972	NaN	NaN	NaN	NaN	1735.75368937005	NaN	NaN	1513.90459723782	95.1659586638195	NaN	1261.9278506185	NaN	NaN	1846.67823543616	138.988001554136	154.051828797683	NaN	NaN	NaN	358.098216005719	NaN	NaN	462.714895705163	47.7936545929239	657.58206006139	NaN	152.518185097291	NaN	1448.98136020199	NaN	NaN	851.123597449208	NaN
1744.65297880743	37.1884604085658	17.9880561856067	NaN	880.634788774272	NaN	864.177299440307	724.288640101604	146.905055968332	NaN	722.917182657107	1344.18740501429	109.875704966911	NaN	437.654034201714	94.7896730774433	204.50626863721	NaN	NaN	NaN	NaN	1106.92526711629	NaN	NaN	1019.15199066848	82.4465560769695	NaN	443.139863979702	NaN	NaN	2136.8898079336	987.608469445044	89.303843299455	NaN	NaN	134.561938967859	414.339257645264	430.456590900426	NaN	729.061452506329	11.0826519339139	1025.01204867574	NaN	227.405285008412	NaN	703.845930859609	NaN	NaN	1099.33148089765	NaN
1711.00060048469	93.03879452691	82.0509384592849	NaN	1448.66553687014	NaN	1117.65637283294	970.693797928457	131.496290763597	NaN	288.073239727254	1421.19589670108	117.761470679066	NaN	566.890087443238	191.929499135535	257.856635541285	NaN	NaN	NaN	NaN	1110.78896279068	NaN	NaN	1108.04199877377	93.03879452691	NaN	172.700751017191	NaN	NaN	2918.29128591499	514.697771122019	157.592448924207	NaN	NaN	105.400132602988	777.032834736566	414.068622507783	NaN	811.332548416658	64.6358047350947	1288.31498788584	NaN	120.438764227311	NaN	625.322683442603	NaN	NaN	437.984176575876	NaN
2205.445541597	99.5358143447749	62.3969752619466	NaN	1784.53869865828	NaN	1649.7384679132	1220.57854962274	176.564517627678	NaN	327.870899076238	1369.13390595405	62.3969752619466	NaN	117.417477606877	66.5235129378164	132.548115751733	NaN	NaN	NaN	NaN	851.941183911705	NaN	NaN	1696.50589490639	61.0214627033233	NaN	116.041965048254	NaN	NaN	1546.57502601646	549.328421014585	146.303241337966	NaN	NaN	143.55221622072	220.580919503623	498.735082154027	NaN	867.187879589205	131.612439222225	690.277330640185	NaN	130.282284718849	NaN	283.250052607099	NaN	NaN	331.135614728639	NaN
604.72485495814	28.909322130671	119.827564156061	NaN	1136.45881589451	NaN	863.704089818341	898.142817858262	159.776488682369	NaN	597.837109350156	760.38790569858	6.868536185122	NaN	254.827378072549	155.643841317578	107.42962206169	NaN	NaN	NaN	NaN	1055.1834177203	NaN	NaN	1410.59109109228	190.082569357498	NaN	250.694730707758	NaN	NaN	1385.79520690353	285.133458747679	85.3888361161405	NaN	NaN	101.919425575302	326.459932395583	105.524809124537	NaN	604.901269916126	120.173185307757	1089.62935452449	NaN	130.826549804645	NaN	618.217975537235	NaN	NaN	307.938734565395	NaN
671.322304162401	46.3672531357004	60.1631703769079	NaN	1299.03653863734	NaN	293.314171753315	1419.06101863585	170.530508306568	NaN	493.354971750824	798.24474278151	18.7754186532853	NaN	195.363159340742	214.677443478432	195.363159340742	NaN	NaN	NaN	NaN	774.791683471458	NaN	NaN	1345.94265725745	75.3386793422362	NaN	257.444786926176	NaN	NaN	2691.04458827518	72.5794958939947	360.914166235232	NaN	NaN	101.55092210053	169.150916582447	NaN	NaN	905.955493845554	142.037577616204	262.024684877359	NaN	222.028982456974	NaN	NaN	NaN	NaN	78.0444537435886	NaN
421.721895383072	146.775457155982	88.7465606457414	NaN	1709.41074175316	NaN	178.553186197304	714.629658720474	81.8383586802366	NaN	340.205112190115	249.016846245452	18.2829005975927	NaN	268.359811748866	214.475836417928	110.852806935357	NaN	NaN	NaN	NaN	1430.31938234677	NaN	NaN	1938.76304700792	94.2731222181452	NaN	844.503855671964	NaN	NaN	2509.38052935862	609.624988844802	177.171545804203	NaN	NaN	72.1668759285299	233.818801921342	81.1997137782649	NaN	408.204416158332	58.5095915723011	422.886259938661	NaN	1175.66443194828	NaN	212.001594730292	NaN	NaN	73.1914353526306	NaN
867.377743145987	468.873538332221	28.8584788503546	NaN	1603.50356592697	NaN	111.880188186556	582.336541091696	261.319264991718	NaN	355.410535572746	1939.74148873859	85.5899802300921	NaN	427.362683664121	709.636495407205	78.6715044520753	NaN	NaN	NaN	NaN	330.504022771886	NaN	NaN	1883.00998735885	NaN	NaN	935.178805770552	NaN	NaN	2819.77160770232	243.331227968874	113.263883342159	NaN	NaN	208.738849078791	791.274509587803	103.069544604766	NaN	678.988788413995	147.165449583199	49.619962812726	NaN	975.633967359816	NaN	100.397065515164	NaN	NaN	87.0346700671539	NaN
663.055777237926	475.978711992484	75.4952167633528	NaN	1150.84190291493	NaN	157.254823055805	470.435687837063	168.340871366646	NaN	469.049931798208	1236.75877732395	32.5367795588439	NaN	676.913337626477	554.966806207226	151.711798900385	NaN	NaN	NaN	NaN	377.59003323377	NaN	NaN	1565.18295853261	67.180680530222	NaN	1191.02882804173	NaN	NaN	2564.31306254716	67.180680530222	101.8245815016	NaN	NaN	571.595878673488	1716.23036676782	83.5186015893136	NaN	343.045887350189	106.260683331246	62.1142893616126	NaN	1755.73049437846	NaN	131.678304101641	NaN	NaN	NaN	NaN
644.092558341759	385.957467276023	4.30612295840106	NaN	1122.89151757659	NaN	169.457068317663	191.662237441597	134.761491561515	NaN	330.444544466187	2299.76548114511	109.780676297089	NaN	841.163434316677	902.227649407496	73.6972764706959	NaN	NaN	NaN	NaN	177.784006739138	NaN	NaN	1318.57457048126	143.088429982991	NaN	1275.55205530364	NaN	NaN	1999.995697972	147.251899193728	312.40284455299	NaN	NaN	705.156773432579	978.55791827102	71.9586542683468	NaN	1067.06077676773	116.155652979625	82.6730781983536	NaN	2017.96590055583	NaN	94.7268051196113	NaN	NaN	NaN	NaN
683.448326476905	695.957392972866	31.586972409622	NaN	993.395196321264	NaN	372.111560355218	419.368033784402	141.38877831861	NaN	113.590852772031	1422.87314601591	NaN	NaN	961.427581942698	1051.77083996908	95.5222011667542	NaN	NaN	NaN	NaN	334.584360867336	NaN	NaN	1470.1296194451	21.8576984683192	NaN	NaN	NaN	NaN	3682.84449295281	399.909485901797	162.237222478544	NaN	NaN	1065.66980274237	980.886129825303	NaN	NaN	516.257770237378	50.9862944237133	273.565732421028	NaN	1579.54388067033	NaN	92.5523340497179	NaN	NaN	NaN	NaN
881.607082598508	379.103859294584	56.1654997197629	NaN	895.526839476733	NaN	326.208783157329	895.526839476733	167.523554745563	NaN	800.872492704802	786.952735826578	269.137779956606	NaN	1228.20902886631	546.140941833284	100.708721730083	NaN	NaN	NaN	NaN	173.091457496853	NaN	NaN	1352.09486508251	113.236502920486	NaN	1995.18763285651	NaN	NaN	3023.85766615734	142.467992364758	302.545196464346	NaN	NaN	853.767568842058	802.264468392625	387.03896048703	NaN	612.558887245117	32.6505041528934	136.013803917017	NaN	1581.75762009832	NaN	75.6066806782433	NaN	NaN	NaN	NaN
457.214239615335	301.079370698922	34.8136567432539	NaN	2148.21063243327	NaN	1683.98820967286	904.707926420411	117.063275190293	NaN	165.855421726672	2187.24434966237	NaN	NaN	508.794508810935	1069.20716331449	55.7245766874163	NaN	NaN	NaN	NaN	245.316917514489	NaN	NaN	1394.02345311381	NaN	NaN	755.543364152052	NaN	NaN	1635.19606313648	101.728600564574	142.156379123288	NaN	NaN	1679.80602568403	671.899684375402	NaN	NaN	NaN	NaN	NaN	NaN	NaN	NaN	NaN	NaN	NaN	NaN	NaN
295.420686062377	192.105346987202	39.9246448359302	NaN	1709.72390880768	NaN	1272.72794758431	590.009017749701	87.393854681281	NaN	213.047645448386	1843.75461895926	84.6015482197898	NaN	201.878419602421	278.66684729343	159.993822680053	NaN	NaN	NaN	NaN	250.743782678518	NaN	NaN	1092.62418081812	NaN	NaN	592.801324211192	NaN	NaN	1283.89717343027	166.974588833781	273.082234370447	NaN	NaN	1444.45479496602	800.828155592289	NaN	NaN	NaN	NaN	NaN	NaN	NaN	NaN	NaN	NaN	NaN	NaN	NaN
151.318102755743	130.344331464036	70.2195204278078	NaN	1633.46460736973	NaN	2656.98464640505	1183.22765030775	63.2282633305719	NaN	229.620182244784	2367.54660257949	NaN	NaN	184.876136822475	272.965976247646	82.8037832028322	NaN	NaN	NaN	NaN	163.902365530767	NaN	NaN	928.745891968364	NaN	NaN	981.879445907356	NaN	NaN	1121.70458785207	123.3530743668	151.318102755743	NaN	NaN	1278.30874683015	2483.6014703936	NaN	NaN	NaN	NaN	NaN	NaN	NaN	NaN	NaN	NaN	NaN	NaN	NaN
61.3956236252772	96.4045217279191	201.431216035845	NaN	2958.73203059992	NaN	1262.90100650795	587.929451089011	106.207013196659	NaN	482.902756781085	3020.34769126057	17.9845899780014	NaN	767.175009374537	102.005945424342	83.801318410968	NaN	NaN	NaN	NaN	261.646520772389	NaN	NaN	207.032639732267	NaN	NaN	1250.29780319099	NaN	NaN	988.431245383233	432.489943513281	229.438334517958	NaN	NaN	844.194585200349	2010.69106998038	NaN	NaN	NaN	NaN	NaN	NaN	NaN	NaN	NaN	NaN	NaN	NaN	NaN
-3.55354579599954	58.154992228432	60.9599257749971	NaN	2289.47962852094	NaN	2404.48190393011	699.08230761855	91.8141947872128	NaN	90.4117280139303	3557.30959156836	104.436395746756	NaN	539.201095464341	150.717799265079	160.535066678057	NaN	NaN	NaN	NaN	289.56200982005	NaN	NaN	313.403944965853	NaN	NaN	1638.73504571785	NaN	NaN	971.160861635362	362.490282030742	131.083264439124	NaN	NaN	763.595779189547	1863.12972944305	NaN	NaN	NaN	NaN	NaN	NaN	NaN	NaN	NaN	NaN	NaN	NaN	NaN
39.4541524936908	38.0495684979792	99.8512643092893	NaN	2541.01824885604	NaN	2855.64506389543	1767.09246721895	154.630040142041	NaN	553.531894924134	3050.88223929934	NaN	NaN	206.59964798337	210.813399970505	115.301688262117	NaN	NaN	NaN	NaN	250.14175185043	NaN	NaN	199.576728004812	NaN	NaN	602.692334774039	NaN	NaN	1002.99877355184	203.790479991947	264.187591807546	NaN	NaN	1105.53340523879	1289.53390867701	NaN	NaN	NaN	NaN	NaN	NaN	NaN	NaN	NaN	NaN	NaN	NaN	NaN
20.6967642531791	10.8498109110759	26.323594734381	NaN	3446.02981968482	NaN	3337.71333292169	548.212121865855	182.468140587733	NaN	266.870597805761	3841.31466098925	-1.81055767162837	NaN	217.635831095245	435.675512241818	57.2711623809913	NaN	NaN	NaN	NaN	273.904135907264	NaN	NaN	549.618829486156	NaN	NaN	1116.52200046724	NaN	NaN	802.82620114024	328.765733098982	192.315093929836	NaN	NaN	2216.56735954221	1191.07750434317	NaN	NaN	NaN	NaN	NaN	NaN	NaN	NaN	NaN	NaN	NaN	NaN	NaN
111.771909365631	120.224935422423	108.954234013368	NaN	3112.59615952653	NaN	2719.53044788574	1296.60439499254	189.257981552885	NaN	203.346358314204	3198.53525777058	-2.34394240105082	NaN	185.031468524489	110.3630716895	142.766338240533	NaN	NaN	NaN	NaN	293.511969586644	NaN	NaN	871.135416800714	NaN	NaN	228.705436484577	NaN	NaN	1761.52082811606	976.798242510605	256.882190007215	NaN	NaN	1410.72024675922	1099.36712033408	NaN	NaN	NaN	NaN	NaN	NaN	NaN	NaN	NaN	NaN	NaN	NaN	NaN
4.17592606536849	100.122171152985	87.4234034208006	NaN	2518.53193703791	NaN	2131.92500830251	898.733564088148	64.8478163413614	NaN	280.726867788499	2565.09408538926	33.8063841071325	NaN	242.630564591945	149.506267889258	NaN	NaN	NaN	NaN	NaN	321.645119369983	NaN	NaN	530.469299854795	NaN	NaN	568.565603051349	NaN	NaN	1346.01238309954	950.939609209351	146.684319504329	NaN	NaN	1183.75035096607	1258.53198316671	NaN	NaN	NaN	NaN	NaN	NaN	NaN	NaN	NaN	NaN	NaN	NaN	NaN
-4.82868972933671	102.568217374643	116.699389362008	NaN	2612.26436233079	NaN	2511.9330412205	1192.08157760054	181.702780503891	NaN	108.220686169589	NaN	NaN	NaN	87.0239281885404	132.243678548111	218.443827671042	NaN	NaN	NaN	NaN	267.902929626822	NaN	NaN	1268.38990633231	NaN	NaN	250.945523241983	NaN	NaN	1220.34392157527	852.933449903762	171.810960112735	NaN	NaN	1364.4818758464	1371.54746184008	NaN	NaN	NaN	NaN	NaN	NaN	NaN	NaN	NaN	NaN	NaN	NaN	NaN
110.682771971493	41.3347024679193	39.9194357433566	NaN	2864.79181797058	NaN	2775.63001432312	1182.03968246548	124.835439217121	NaN	290.421645990961	NaN	-3.95383271808821	NaN	157.386573882064	298.913246338337	119.17437231887	NaN	NaN	NaN	NaN	303.159046512025	NaN	NaN	1228.74348437605	NaN	NaN	304.574313236588	NaN	NaN	2307.17672849286	1173.54808211811	92.2843045521778	NaN	NaN	1244.31141834624	550.830723310504	NaN	NaN	NaN	NaN	NaN	NaN	NaN	NaN	NaN	NaN	NaN	NaN	NaN
18.1850318751203	79.1342122639364	35.1941054719992	NaN	1020.30295129124	NaN	111.734936657954	1319.37916203636	77.7167894641965	NaN	434.907334998654	NaN	-1.65888732123844	NaN	609.250339366662	142.918238252232	113.152359457694	NaN	NaN	NaN	NaN	358.366503812698	NaN	NaN	1427.10329481659	NaN	NaN	113.152359457694	NaN	NaN	2205.2684118738	2287.47893425871	152.840197850412	NaN	NaN	1190.39368726002	213.789378239228	NaN	NaN	NaN	NaN	NaN	NaN	NaN	NaN	NaN	NaN	NaN	NaN	NaN
-2.19610973683197	30.4543557108355	26.1955993480962	NaN	673.52656648446	NaN	NaN	811.226355546362	159.636632047259	NaN	250.490101119029	NaN	-23.4898915505281	NaN	287.399322929436	266.10554111574	118.468653874113	NaN	NaN	NaN	NaN	NaN	NaN	NaN	1458.55732268273	NaN	NaN	182.349999315202	NaN	NaN	2034.90901710677	1725.43938808105	186.608755677941	NaN	NaN	876.527286441697	224.937562942594	NaN	NaN	NaN	NaN	NaN	NaN	NaN	NaN	NaN	NaN	NaN	NaN	NaN
7.21730901956714	41.3394222574183	51.2917052851249	NaN	986.806309889544	NaN	NaN	1565.46048021477	132.331724225021	NaN	450.804781111632	NaN	-19.796030627065	NaN	463.600573575826	156.501554435166	116.69242232434	NaN	NaN	NaN	NaN	315.738082878471	NaN	NaN	1161.68214023353	NaN	NaN	173.562611054091	NaN	NaN	2259.27678271774	1872.55949935543	155.079799716922	NaN	NaN	732.312215323904	587.293234063037	NaN	NaN	NaN	NaN	NaN	NaN	NaN	NaN	NaN	NaN	NaN	NaN	NaN
2.42023481488961	116.334684581151	69.3449740525681	NaN	1141.5647324775	NaN	NaN	740.016297051432	244.488440568195	NaN	386.881502776022	NaN	NaN	NaN	151.932950133108	231.67306496949	180.411562574673	NaN	NaN	NaN	NaN	547.785663070866	NaN	NaN	1674.11478513477	NaN	NaN	103.519308982447	NaN	NaN	2263.62206267518	2848.85754834934	77.8885577850377	NaN	NaN	1081.75964635022	616.134332930622	NaN	NaN	NaN	NaN	NaN	NaN	NaN	NaN	NaN	NaN	NaN	NaN	NaN
70.340227889503	56.0790959266823	227.212679480531	NaN	961.660975565797	NaN	NaN	1258.29252039247	181.577057199505	NaN	359.841206734763	NaN	NaN	NaN	151.628680077581	211.525434321428	78.8969070671955	NaN	NaN	NaN	NaN	205.8209815363	NaN	NaN	1091.43727642747	NaN	NaN	184.429283592069	NaN	NaN	3146.46639226993	1939.9746282153	123.10641615194	NaN	NaN	881.798636574002	667.881657131691	NaN	NaN	NaN	NaN	NaN	NaN	NaN	NaN	NaN	NaN	NaN	NaN	NaN
79.9083522525056	148.466870888103	67.0536300083311	NaN	626.948198865711	NaN	NaN	824.053939943055	152.751778302828	NaN	704.076532330759	NaN	NaN	NaN	117.044216513454	239.8782290689	127.042333814479	NaN	NaN	NaN	NaN	609.808569206812	NaN	NaN	1513.92403371376	NaN	NaN	124.185728871329	NaN	NaN	2386.61684384605	3089.34165986092	94.1913769682551	NaN	NaN	789.774680625256	1322.53150252271	NaN	NaN	NaN	NaN	NaN	NaN	NaN	NaN	NaN	NaN	NaN	NaN	NaN
3.67598976203032	-2.04600415343196	75.2009137053087	NaN	1143.78327741789	NaN	NaN	954.957478207633	211.098269197538	NaN	467.157496914474	NaN	NaN	NaN	156.739327000646	212.528767676403	156.739327000646	NaN	NaN	NaN	NaN	418.520548633045	NaN	NaN	2352.55449205929	NaN	NaN	153.878330042915	NaN	NaN	1170.96274851633	1653.04073589403	158.169825479512	NaN	NaN	548.695910209812	1903.3779696955	NaN	NaN	NaN	NaN	NaN	NaN	NaN	NaN	NaN	NaN	NaN	NaN	NaN
-44.1371223945111	44.6903550591729	87.671392536762	NaN	424.35618611121	NaN	NaN	791.127705919969	206.585596224758	NaN	394.269459876897	NaN	NaN	NaN	147.844845005387	394.269459876897	110.594612524809	NaN	NaN	NaN	NaN	312.605488669478	NaN	NaN	2484.58058253698	NaN	NaN	233.806919960565	NaN	NaN	2540.45593125784	1634.98874172997	246.701231203841	NaN	NaN	250.9993349516	1726.68162168216	NaN	NaN	NaN	NaN	NaN	NaN	NaN	NaN	NaN	NaN	NaN	NaN	NaN
-14.6125288880716	11.2158657644333	127.443641700705	NaN	721.496718708315	NaN	NaN	1649.88401538446	148.967303911126	NaN	821.940475690279	NaN	NaN	NaN	167.62114449349	929.558786742382	181.970252633771	NaN	NaN	NaN	NaN	550.742331838978	NaN	NaN	1616.88106666182	NaN	NaN	100.180336234172	NaN	NaN	1582.44320712514	1243.80425501452	236.496863566836	NaN	NaN	270.934723103509	1814.89875899769	NaN	NaN	NaN	NaN	NaN	NaN	NaN	NaN	NaN	NaN	NaN	NaN	NaN
42.3086900091625	83.9853789447381	52.3685804418877	NaN	838.477161399124	NaN	NaN	995.124026708701	358.476675037667	NaN	621.470953493196	NaN	NaN	NaN	306.740095669366	631.530843925921	161.590247997189	NaN	NaN	NaN	NaN	479.195360230369	NaN	NaN	2397.76017847152	NaN	NaN	181.71002886264	NaN	NaN	1146.02238319958	548.17746605477	223.386717798215	NaN	NaN	331.171258148842	1276.80095882501	NaN	NaN	NaN	NaN	NaN	NaN	NaN	NaN	NaN	NaN	NaN	NaN	NaN
-68.9979788452266	34.6352537616253	103.724075499527	NaN	151.222640444334	NaN	NaN	996.121356280751	138.268486368477	NaN	631.965691703897	NaN	NaN	NaN	191.524453124776	606.057383552184	103.724075499527	NaN	NaN	NaN	NaN	411.745072414336	NaN	NaN	1875.56448298612	NaN	NaN	126.753682745494	NaN	NaN	839.2321569176	1043.61992122556	151.222640444334	NaN	NaN	344.095601129308	619.01153762804	NaN	NaN	NaN	NaN	NaN	NaN	NaN	NaN	NaN	NaN	NaN	NaN	NaN
-19.1925399117122	34.145941936684	68.7438761086167	NaN	269.123578187727	NaN	NaN	1984.60448087939	201.369290434359	NaN	821.248944348153	NaN	NaN	NaN	153.797130947951	814.041041395667	137.939744452482	NaN	NaN	NaN	NaN	452.204313180871	NaN	NaN	2330.58382259872	NaN	NaN	123.52393854751	NaN	NaN	338.319446531592	1020.18706583677	277.77306173071	NaN	NaN	684.298788250919	858.73003970108	NaN	NaN	NaN	NaN	NaN	NaN	NaN	NaN	NaN	NaN	NaN	NaN	NaN
-47.198676904965	-5.32796506595541	16.3292996783599	NaN	351.294994390436	NaN	NaN	1572.76472596982	307.980464901806	NaN	547.654194738895	NaN	NaN	NaN	104.402176305242	586.637271278663	154.935794041978	NaN	NaN	NaN	NaN	723.79994799266	NaN	NaN	1792.22500871221	NaN	NaN	45.2056526707803	NaN	NaN	209.800864727577	1050.10273680701	326.750094346879	NaN	NaN	995.237666121411	530.328382943443	NaN	NaN	NaN	NaN	NaN	NaN	NaN	NaN	NaN	NaN	NaN	NaN	NaN
5.68758370428502	-21.787587883539	125.7107016932	NaN	229.827141394428	NaN	NaN	1644.07544733611	196.567723156536	NaN	280.439299582525	NaN	NaN	NaN	141.617379980888	433.721835809333	114.142208393064	NaN	NaN	NaN	NaN	219.704709756809	NaN	NaN	1022.26893245377	NaN	NaN	117.034331718098	NaN	NaN	192.229538168985	268.870806282389	237.057449707013	NaN	NaN	491.564302310015	323.821149458037	NaN	NaN	NaN	NaN	NaN	NaN	NaN	NaN	NaN	NaN	NaN	NaN	NaN
-73.0579580345138	-25.2636401997708	55.8418688531264	NaN	174.603507109154	NaN	NaN	1425.94564678243	546.819861155486	NaN	373.022341756421	NaN	NaN	NaN	77.5665587780096	1097.17867258586	NaN	NaN	NaN	NaN	NaN	458.472788794295	NaN	NaN	1192.76730825535	NaN	NaN	99.2912487028928	NaN	NaN	254.260703500393	470.059290087566	189.086633725743	NaN	NaN	1606.98472948979	455.576163470977	NaN	NaN	NaN	NaN	NaN	NaN	NaN	NaN	NaN	NaN	NaN	NaN	NaN
-70.8170810324899	-5.54140044497306	72.7894162600472	NaN	329.540426570947	NaN	NaN	2067.32410087862	209.143060153971	NaN	551.477740568504	NaN	NaN	NaN	135.163955488119	478.949206582374	93.0974057761635	NaN	NaN	NaN	NaN	1143.31057789532	NaN	NaN	805.327609519959	NaN	NaN	36.5251492669822	NaN	NaN	178.681075879797	187.384499958132	332.441567930392	NaN	NaN	666.072824266589	323.738143852056	NaN	NaN	NaN	NaN	NaN	NaN	NaN	NaN	NaN	NaN	NaN	NaN	NaN
-39.5124907682363	36.0349682103605	78.1672049484241	NaN	288.828388638742	NaN	NaN	1820.11726870492	448.640321093466	NaN	819.113437238508	NaN	NaN	NaN	140.639142180725	358.564504618985	NaN	NaN	NaN	NaN	NaN	166.790185673317	NaN	NaN	1119.85043740331	NaN	NaN	20.0537749648881	NaN	NaN	195.846900665085	181.318543169201	413.772263103345	NaN	NaN	1860.79666969339	418.13077035211	NaN	NaN	NaN	NaN	NaN	NaN	NaN	NaN	NaN	NaN	NaN	NaN	NaN
-117.243076034309	-15.3855227303571	28.2677143999081	NaN	330.930158503081	NaN	NaN	2544.14928100753	198.515339207943	NaN	614.676199849805	NaN	NaN	NaN	146.131454651624	1103.59245570878	NaN	NaN	NaN	NaN	NaN	508.453322832826	NaN	NaN	750.001234953627	NaN	NaN	55.9147645824095	NaN	NaN	266.905410712025	208.701094538338	249.444115859919	NaN	NaN	1332.0443966905	568.112746910855	NaN	NaN	NaN	NaN	NaN	NaN	NaN	NaN	NaN	NaN	NaN	NaN	NaN
-77.1688134545185	NaN	87.5159375777949	NaN	329.442209005795	NaN	NaN	2428.07974428483	153.098360555265	NaN	479.553088265337	NaN	NaN	NaN	214.308622000903	696.703777679627	NaN	NaN	NaN	NaN	NaN	339.643919246735	NaN	NaN	765.200975011651	NaN	NaN	24.8482889548791	NaN	NaN	258.030237319217	249.285914255554	218.680783532735	NaN	NaN	2136.60230882941	571.368480433795	NaN	NaN	NaN	NaN	NaN	NaN	NaN	NaN	NaN	NaN	NaN	NaN	NaN
-153.742697861688	NaN	114.83724488705	NaN	311.893181142918	NaN	NaN	2292.67025891486	114.83724488705	NaN	802.343511379745	NaN	NaN	NaN	87.1034464510389	376.118819626312	NaN	NaN	NaN	NaN	NaN	310.433507541023	NaN	NaN	463.699235740031	NaN	NaN	66.6680160245045	NaN	NaN	263.723952280372	249.127216261419	163.006473749595	NaN	NaN	2459.07304953093	924.956093938951	NaN	NaN	NaN	NaN	NaN	NaN	NaN	NaN	NaN	NaN	NaN	NaN	NaN
-65.3549310229822	NaN	29.6729377511344	NaN	269.43556050429	NaN	NaN	1899.52900178337	208.032937604092	NaN	675.862445415127	NaN	NaN	NaN	145.168347491984	1172.93129746435	NaN	NaN	NaN	NaN	NaN	481.420806231166	NaN	NaN	392.240806304687	NaN	NaN	86.6896590156043	NaN	NaN	441.947691509609	NaN	158.326052399169	NaN	NaN	1345.44342846967	915.625068168283	NaN	NaN	NaN	NaN	NaN	NaN	NaN	NaN	NaN	NaN	NaN	NaN	NaN
-114.330152499362	NaN	144.845290800919	NaN	295.664899049106	NaN	NaN	3430.66277535364	254.665393894259	NaN	614.875332040412	NaN	NaN	NaN	97.9887134810945	630.982280494102	NaN	NaN	NaN	NaN	NaN	1038.04879596008	NaN	NaN	983.870878434033	NaN	NaN	20.3825072951346	NaN	NaN	308.843311420306	1039.51306400132	172.666383584565	NaN	NaN	1486.11481658091	1336.75947637396	NaN	NaN	NaN	NaN	NaN	NaN	NaN	NaN	NaN	NaN	NaN	NaN	NaN
-151.72716139566	NaN	-2.13639674365646	NaN	465.701386824865	NaN	NaN	3671.63679397467	229.582630854545	NaN	NaN	NaN	NaN	NaN	182.652194885289	1788.55305070827	NaN	NaN	NaN	NaN	NaN	628.491336593221	NaN	NaN	1605.23103520336	NaN	NaN	-8.00270123981347	NaN	NaN	238.382087598781	829.412265586599	163.586705272779	NaN	NaN	2435.31312140958	185.585347133368	NaN	NaN	NaN	NaN	NaN	NaN	NaN	NaN	NaN	NaN	NaN	NaN	NaN
-171.615554102961	NaN	48.7181700942478	NaN	194.138428064406	NaN	NaN	2786.73191611823	155.947249203556	NaN	1238.52028075918	NaN	NaN	NaN	169.167272655389	1037.28214599239	NaN	NaN	NaN	NaN	NaN	308.711964646954	NaN	NaN	888.924105032937	NaN	NaN	-39.4153195846357	NaN	NaN	314.587530625546	1842.23468505953	200.013994042998	NaN	NaN	1881.89475541502	634.805876458823	NaN	NaN	NaN	NaN	NaN	NaN	NaN	NaN	NaN	NaN	NaN	NaN	NaN
-160.671346136968	NaN	133.57149139156	NaN	623.48581587656	NaN	NaN	3532.07626484606	308.645979721034	NaN	929.498366906229	NaN	NaN	NaN	121.801777890419	2007.89836644829	NaN	NaN	NaN	NaN	NaN	523.44325111686	NaN	NaN	2731.73574676847	NaN	NaN	-66.5136381278393	NaN	NaN	405.746116105449	1428.23997651708	261.56712571647	NaN	NaN	1509.15675683743	1025.127289103	NaN	NaN	NaN	NaN	NaN	NaN	NaN	NaN	NaN	NaN	NaN	NaN	NaN
-173.269179978539	NaN	75.7597962119775	NaN	669.598124050901	NaN	NaN	4399.13858995739	249.638016273995	NaN	1238.38619984699	NaN	NaN	NaN	539.926231123295	2661.82993357503	NaN	NaN	NaN	NaN	NaN	245.217383560554	NaN	NaN	531.084965696412	NaN	NaN	-30.3353889106093	NaN	NaN	862.632419204496	NaN	209.852321853025	NaN	NaN	2256.60526817626	455.934209567913	NaN	NaN	NaN	NaN	NaN	NaN	NaN	NaN	NaN	NaN	NaN	NaN	NaN
-163.768755806419	NaN	90.0828931832862	NaN	659.77322172995	NaN	NaN	2953.29335271833	224.388126079002	NaN	2182.88311566818	NaN	NaN	NaN	171.256385592785	1865.56855443105	NaN	NaN	NaN	NaN	NaN	281.947511605738	NaN	NaN	367.548649055755	NaN	NaN	-89.9746717977836	NaN	NaN	1604.33749704048	231.767534479866	236.195179520384	NaN	NaN	2033.81906597074	484.143301789398	NaN	NaN	NaN	NaN	NaN	NaN	NaN	NaN	NaN	NaN	NaN	NaN	NaN
-148.325237028671	NaN	139.92894021228	NaN	661.7429123459	NaN	NaN	3953.75343909256	132.537807462512	NaN	2182.83803224815	NaN	NaN	NaN	457.747648452304	1239.72949337776	NaN	NaN	NaN	NaN	NaN	233.057212859357	NaN	NaN	1414.16022627228	NaN	NaN	119.23376851293	NaN	NaN	1899.01853465706	884.955121388893	166.537018111445	NaN	NaN	1938.93065150581	1343.20535187451	NaN	NaN	NaN	NaN	NaN	NaN	NaN	NaN	NaN	NaN	NaN	NaN	NaN
-197.97803790055	NaN	31.5116889047152	NaN	352.797306432087	NaN	NaN	4981.08689348538	142.555105100811	NaN	2321.96722030953	NaN	NaN	NaN	697.772186081293	856.194126521056	NaN	NaN	NaN	NaN	NaN	216.584049231542	NaN	NaN	449.034933802037	NaN	NaN	-26.2308875172548	NaN	NaN	2430.04947874039	1608.32819888928	139.593947335582	NaN	NaN	2444.85526756654	1446.94510068429	NaN	NaN	NaN	NaN	NaN	NaN	NaN	NaN	NaN	NaN	NaN	NaN	NaN
-201.818017585907	NaN	84.3891541852244	NaN	652.354681585966	NaN	NaN	2838.20634578621	162.984906018747	NaN	1542.11790989	NaN	NaN	NaN	203.024251292429	2541.6186030182	NaN	NaN	NaN	NaN	NaN	185.228986726348	NaN	NaN	744.29688184405	NaN	NaN	-32.7630042081401	NaN	NaN	1303.36477696175	2164.95216970282	278.654125698272	NaN	NaN	1718.58761683697	854.034346668214	NaN	NaN	NaN	NaN	NaN	NaN	NaN	NaN	NaN	NaN	NaN	NaN	NaN
-174.478829900133	NaN	70.5966732243098	NaN	1249.92970038072	NaN	NaN	NaN	140.406058962788	NaN	2010.40641310627	NaN	NaN	NaN	443.408499189372	868.206037938407	NaN	NaN	NaN	NaN	NaN	271.112993962491	NaN	NaN	259.230545326154	NaN	NaN	-82.3898529685245	NaN	NaN	957.324402710932	2169.33416361727	364.687276973642	NaN	NaN	1340.53337123279	1003.36889117674	NaN	NaN	NaN	NaN	NaN	NaN	NaN	NaN	NaN	NaN	NaN	NaN	NaN
-208.047135649488	NaN	111.804282760956	NaN	1136.81650269024	NaN	NaN	NaN	31.4695079043794	NaN	3371.31338851576	NaN	NaN	NaN	153.459351205107	1075.82158103988	NaN	NaN	NaN	NaN	NaN	306.690495838948	NaN	NaN	303.715133807223	NaN	NaN	-80.1065682853105	NaN	NaN	2237.70045442851	1367.40706014893	168.336161363732	NaN	NaN	645.881767455605	1194.83606230888	NaN	NaN	NaN	NaN	NaN	NaN	NaN	NaN	NaN	NaN	NaN	NaN	NaN
NaN	NaN	11.5878433772696	NaN	945.857694979862	NaN	NaN	NaN	163.574326413098	NaN	2495.52379652164	NaN	NaN	NaN	229.137123016789	1014.4006187019	NaN	NaN	NaN	NaN	NaN	193.375597596594	NaN	NaN	296.189983179654	NaN	NaN	-33.114063397974	NaN	NaN	1456.94949577681	1771.35290676269	272.348966232858	NaN	NaN	1421.18797035662	407.944750117763	NaN	NaN	NaN	NaN	NaN	NaN	NaN	NaN	NaN	NaN	NaN	NaN	NaN
NaN	NaN	169.244390919853	NaN	658.769219635932	NaN	NaN	NaN	103.576426092087	NaN	2721.34029672624	NaN	NaN	NaN	270.731245653674	1467.67915001433	NaN	NaN	NaN	NaN	NaN	169.244390919853	NaN	NaN	279.685968130188	NaN	NaN	-42.6840410243029	NaN	NaN	1099.04307473119	214.018003302421	205.063280825908	NaN	NaN	1545.28674481078	627.427690968135	NaN	NaN	NaN	NaN	NaN	NaN	NaN	NaN	NaN	NaN	NaN	NaN	NaN
NaN	NaN	104.674649339027	NaN	1032.97750128341	NaN	NaN	NaN	134.571681607767	NaN	1977.72372097559	NaN	NaN	NaN	290.036249405215	1176.48325617336	NaN	NaN	NaN	NaN	NaN	266.118623590223	NaN	NaN	NaN	NaN	NaN	-80.6869507271618	NaN	NaN	1947.82668870685	810.244610881293	278.077436497719	NaN	NaN	1161.53474003899	284.056842951467	NaN	NaN	NaN	NaN	NaN	NaN	NaN	NaN	NaN	NaN	NaN	NaN	NaN
NaN	NaN	NaN	NaN	NaN	NaN	NaN	NaN	NaN	NaN	NaN	NaN	NaN	NaN	NaN	NaN	NaN	NaN	NaN	NaN	NaN	NaN	NaN	NaN	NaN	NaN	NaN	NaN	NaN	NaN	NaN	NaN	NaN	NaN	NaN	NaN	NaN	NaN	NaN	NaN	NaN	NaN	NaN	NaN	NaN	NaN	NaN	NaN	NaN	NaN
NaN	NaN	NaN	NaN	NaN	NaN	NaN	NaN	NaN	NaN	NaN	NaN	NaN	NaN	NaN	NaN	NaN	NaN	NaN	NaN	NaN	NaN	NaN	NaN	NaN	NaN	NaN	NaN	NaN	NaN	NaN	NaN	NaN	NaN	NaN	NaN	NaN	NaN	NaN	NaN	NaN	NaN	NaN	NaN	NaN	NaN	NaN	NaN	NaN	NaN
NaN	NaN	NaN	NaN	NaN	NaN	NaN	NaN	NaN	NaN	NaN	NaN	NaN	NaN	NaN	NaN	NaN	NaN	NaN	NaN	NaN	NaN	NaN	NaN	NaN	NaN	NaN	NaN	NaN	NaN	NaN	NaN	NaN	NaN	NaN	NaN	NaN	NaN	NaN	NaN	NaN	NaN	NaN	NaN	NaN	NaN	NaN	NaN	NaN	NaN
NaN	NaN	NaN	NaN	NaN	NaN	NaN	NaN	NaN	NaN	NaN	NaN	NaN	NaN	NaN	NaN	NaN	NaN	NaN	NaN	NaN	NaN	NaN	NaN	NaN	NaN	NaN	NaN	NaN	NaN	NaN	NaN	NaN	NaN	NaN	NaN	NaN	NaN	NaN	NaN	NaN	NaN	NaN	NaN	NaN	NaN	NaN	NaN	NaN	NaN
NaN	NaN	NaN	NaN	NaN	NaN	NaN	NaN	NaN	NaN	NaN	NaN	NaN	NaN	NaN	NaN	NaN	NaN	NaN	NaN	NaN	NaN	NaN	NaN	NaN	NaN	NaN	NaN	NaN	NaN	NaN	NaN	NaN	NaN	NaN	NaN	NaN	NaN	NaN	NaN	NaN	NaN	NaN	NaN	NaN	NaN	NaN	NaN	NaN	NaN
NaN	NaN	NaN	NaN	NaN	NaN	NaN	NaN	NaN	NaN	NaN	NaN	NaN	NaN	NaN	NaN	NaN	NaN	NaN	NaN	NaN	NaN	NaN	NaN	NaN	NaN	NaN	NaN	NaN	NaN	NaN	NaN	NaN	NaN	NaN	NaN	NaN	NaN	NaN	NaN	NaN	NaN	NaN	NaN	NaN	NaN	NaN	NaN	NaN	NaN
NaN	NaN	NaN	NaN	NaN	NaN	NaN	NaN	NaN	NaN	NaN	NaN	NaN	NaN	NaN	NaN	NaN	NaN	NaN	NaN	NaN	NaN	NaN	NaN	NaN	NaN	NaN	NaN	NaN	NaN	NaN	NaN	NaN	NaN	NaN	NaN	NaN	NaN	NaN	NaN	NaN	NaN	NaN	NaN	NaN	NaN	NaN	NaN	NaN	NaN
[truncated: 74 more columns]
