# Supplementary material for: Notch-dependent and -independent transcription are modulated by tissue movements at gastrulation
Source: eLife. 2022 May 18;11:e73656. doi: 10.7554/eLife.73656 (PMC9183233; doi:10.7554/eLife.73656)
Supplement: Source data 1. [file elife-73656-data1.zip › numerical data/3B_vndEEEpeve_NE_sorted-nc14_normF-Y.txt]

28.394316668548	-8.60568333145204	141.394316668548	154.394316668548	45.394316668548	46.394316668548	1.39431666854796	NaN	NaN	NaN	NaN	NaN	NaN	NaN	NaN	NaN	NaN	NaN	NaN	NaN	NaN	NaN	NaN	NaN	NaN	NaN	NaN	NaN	NaN	NaN	NaN	NaN	NaN	NaN	NaN	NaN	NaN	NaN	NaN	NaN	NaN	NaN	NaN	NaN	NaN	NaN	NaN	NaN	NaN	NaN
12.5801787560224	-30.4381516792102	-13.4309047629554	-23.43516765487	10.5793261776395	11.5797524668309	21.5840153587455	NaN	NaN	NaN	NaN	NaN	NaN	NaN	NaN	NaN	NaN	NaN	NaN	NaN	NaN	NaN	NaN	NaN	NaN	NaN	NaN	NaN	NaN	NaN	NaN	NaN	NaN	NaN	NaN	NaN	NaN	NaN	NaN	NaN	NaN	NaN	NaN	NaN	NaN	NaN	NaN	NaN	NaN	NaN
-24.2653594802916	2.75766995324562	19.7721699669542	3.75852289522848	169.900111264383	235.956405435252	23.7755817348856	NaN	NaN	NaN	NaN	NaN	NaN	NaN	NaN	NaN	NaN	NaN	NaN	NaN	NaN	NaN	NaN	NaN	NaN	NaN	NaN	NaN	NaN	NaN	NaN	NaN	NaN	NaN	NaN	NaN	NaN	NaN	NaN	NaN	NaN	NaN	NaN	NaN	NaN	NaN	NaN	NaN	NaN	NaN
69.0240564176326	42.9907774878029	26.9702981463693	124.094454153811	93.0547754297831	45.9946173643217	55.0061369938782	NaN	NaN	NaN	NaN	NaN	NaN	NaN	NaN	NaN	NaN	NaN	NaN	NaN	NaN	NaN	NaN	NaN	NaN	NaN	NaN	NaN	NaN	NaN	NaN	NaN	NaN	NaN	NaN	NaN	NaN	NaN	NaN	NaN	NaN	NaN	NaN	NaN	NaN	NaN	NaN	NaN	NaN	NaN
-7.8971371368834	55.2104252974728	98.2838409272715	-30.9364059621246	-30.9364059621246	99.2855482674994	60.2189619986122	NaN	NaN	NaN	NaN	NaN	NaN	NaN	NaN	NaN	NaN	NaN	NaN	NaN	NaN	NaN	NaN	NaN	NaN	NaN	NaN	NaN	NaN	NaN	NaN	NaN	NaN	NaN	NaN	NaN	NaN	NaN	NaN	NaN	NaN	NaN	NaN	NaN	NaN	NaN	NaN	NaN	NaN	NaN
-1.70681186667928	106.523777487704	25.3508354719166	8.31453899946734	NaN	157.632666905052	27.3551056451459	NaN	NaN	NaN	NaN	NaN	NaN	NaN	NaN	NaN	NaN	NaN	NaN	NaN	NaN	NaN	NaN	NaN	NaN	NaN	NaN	NaN	NaN	NaN	NaN	NaN	NaN	NaN	NaN	NaN	NaN	NaN	NaN	NaN	NaN	NaN	NaN	NaN	NaN	NaN	NaN	NaN	NaN	NaN
-2.52913997500028	22.5349399866933	105.747685459516	-19.5727143489519	73.6656631085481	-16.5650247535487	59.6297783299997	NaN	NaN	NaN	NaN	NaN	NaN	NaN	NaN	NaN	NaN	NaN	NaN	NaN	NaN	NaN	NaN	NaN	NaN	NaN	NaN	NaN	NaN	NaN	NaN	NaN	NaN	NaN	NaN	NaN	NaN	NaN	NaN	NaN	NaN	NaN	NaN	NaN	NaN	NaN	NaN	NaN	NaN	NaN
18.713645897311	44.7914294799592	50.8093795374933	-20.4030294766613	134.057688666716	106.976913407812	13.6986875160325	NaN	NaN	NaN	NaN	NaN	NaN	NaN	NaN	NaN	NaN	NaN	NaN	NaN	NaN	NaN	NaN	NaN	NaN	NaN	NaN	NaN	NaN	NaN	NaN	NaN	NaN	NaN	NaN	NaN	NaN	NaN	NaN	NaN	NaN	NaN	NaN	NaN	NaN	NaN	NaN	NaN	NaN	NaN
35.9609150336923	86.131941056088	38.9711765950361	84.1251000151922	39.974597115484	70.0772127289214	52.0156433608589	NaN	NaN	NaN	NaN	NaN	NaN	NaN	NaN	NaN	NaN	NaN	NaN	NaN	NaN	NaN	NaN	NaN	NaN	NaN	NaN	NaN	NaN	NaN	NaN	NaN	NaN	NaN	NaN	NaN	NaN	NaN	NaN	NaN	NaN	NaN	NaN	NaN	NaN	NaN	NaN	NaN	NaN	NaN
29.1305455816205	108.434674371272	24.1112969240476	298.162273627526	42.18059209131	40.1728926282808	73.2999337682617	NaN	NaN	NaN	NaN	NaN	NaN	NaN	NaN	NaN	NaN	NaN	NaN	NaN	NaN	NaN	NaN	NaN	NaN	NaN	NaN	NaN	NaN	NaN	NaN	NaN	NaN	NaN	NaN	NaN	NaN	NaN	NaN	NaN	NaN	NaN	NaN	NaN	NaN	NaN	NaN	NaN	NaN	NaN
4.21730269730876	38.3627992348155	26.3114475156955	101.632395760196	-13.8597248813713	5.22158200723543	170.927668145136	NaN	NaN	NaN	NaN	NaN	NaN	NaN	NaN	NaN	NaN	NaN	NaN	NaN	NaN	NaN	NaN	NaN	NaN	NaN	NaN	NaN	NaN	NaN	NaN	NaN	NaN	NaN	NaN	NaN	NaN	NaN	NaN	NaN	NaN	NaN	NaN	NaN	NaN	NaN	NaN	NaN	NaN	NaN
13.4428430964067	70.7112706972985	-6.65134202671329	94.8242928450424	157.116266726714	9.42400607178267	11.4334245840947	NaN	NaN	NaN	NaN	NaN	NaN	NaN	NaN	NaN	NaN	NaN	NaN	NaN	NaN	NaN	NaN	NaN	NaN	NaN	NaN	NaN	NaN	NaN	NaN	NaN	NaN	NaN	NaN	NaN	NaN	NaN	NaN	NaN	NaN	NaN	NaN	NaN	NaN	NaN	NaN	NaN	NaN	NaN
1.56835506414239	-18.5344363493609	1.56835506414239	16.6454486242699	-6.47276150125892	12.6248903415692	68.9127062993784	NaN	NaN	NaN	NaN	NaN	NaN	NaN	NaN	NaN	NaN	NaN	NaN	NaN	NaN	NaN	NaN	NaN	NaN	NaN	NaN	NaN	NaN	NaN	NaN	NaN	NaN	NaN	NaN	NaN	NaN	NaN	NaN	NaN	NaN	NaN	NaN	NaN	NaN	NaN	NaN	NaN	NaN	NaN
209.903576661827	92.2518569487894	78.1738733933832	68.1181708538073	63.0903195840194	-13.3330197167571	10.800666378225	NaN	NaN	NaN	NaN	NaN	NaN	NaN	NaN	NaN	NaN	NaN	NaN	NaN	NaN	NaN	NaN	NaN	NaN	NaN	NaN	NaN	NaN	NaN	NaN	NaN	NaN	NaN	NaN	NaN	NaN	NaN	NaN	NaN	NaN	NaN	NaN	NaN	NaN	NaN	NaN	NaN	NaN	NaN
64.30495031013	-17.1811555145466	133.719040457077	3.94487192148071	17.0228889056881	103.539001262752	30.1009058898954	NaN	NaN	NaN	NaN	NaN	NaN	NaN	NaN	NaN	NaN	NaN	NaN	NaN	NaN	NaN	NaN	NaN	NaN	NaN	NaN	NaN	NaN	NaN	NaN	NaN	NaN	NaN	NaN	NaN	NaN	NaN	NaN	NaN	NaN	NaN	NaN	NaN	NaN	NaN	NaN	NaN	NaN	NaN
52.4369973483377	17.2118518434907	-3.92323545941755	52.4369973483377	-9.96183183167704	-20.0261591187762	24.2568809444601	NaN	NaN	NaN	NaN	NaN	NaN	NaN	NaN	NaN	NaN	NaN	NaN	NaN	NaN	NaN	NaN	NaN	NaN	NaN	NaN	NaN	NaN	NaN	NaN	NaN	NaN	NaN	NaN	NaN	NaN	NaN	NaN	NaN	NaN	NaN	NaN	NaN	NaN	NaN	NaN	NaN	NaN	NaN
-22.8736039214256	71.771661064862	-11.7980941889877	21.4284350083261	61.7030158535549	6.32546719136527	-20.8598748791642	NaN	NaN	NaN	NaN	NaN	NaN	NaN	NaN	NaN	NaN	NaN	NaN	NaN	NaN	NaN	NaN	NaN	NaN	NaN	NaN	NaN	NaN	NaN	NaN	NaN	NaN	NaN	NaN	NaN	NaN	NaN	NaN	NaN	NaN	NaN	NaN	NaN	NaN	NaN	NaN	NaN	NaN	NaN
16.5829676711919	1.47351740794325	30.685121250224	27.6632311975742	-6.58485606578936	167.677470303678	38.7434947239566	NaN	NaN	NaN	NaN	NaN	NaN	NaN	NaN	NaN	NaN	NaN	NaN	NaN	NaN	NaN	NaN	NaN	NaN	NaN	NaN	NaN	NaN	NaN	NaN	NaN	NaN	NaN	NaN	NaN	NaN	NaN	NaN	NaN	NaN	NaN	NaN	NaN	NaN	NaN	NaN	NaN	NaN	NaN
7.70242216299819	13.748797473668	21.8106312212279	63.1275291774719	53.0502369930222	57.0811538668021	25.8415480950078	NaN	NaN	NaN	NaN	NaN	NaN	NaN	NaN	NaN	NaN	NaN	NaN	NaN	NaN	NaN	NaN	NaN	NaN	NaN	NaN	NaN	NaN	NaN	NaN	NaN	NaN	NaN	NaN	NaN	NaN	NaN	NaN	NaN	NaN	NaN	NaN	NaN	NaN	NaN	NaN	NaN	NaN	NaN
-14.2918608679931	-22.357157862347	NaN	24.0182998551878	-39.4959139753489	NaN	NaN	35.1080832224244	8.89586799077428	55.271325708309	6.87954374218581	NaN	NaN	NaN	NaN	NaN	NaN	NaN	NaN	NaN	NaN	NaN	NaN	NaN	NaN	NaN	NaN	NaN	NaN	NaN	NaN	NaN	NaN	NaN	NaN	NaN	NaN	NaN	NaN	NaN	NaN	NaN	NaN	NaN	NaN	NaN	NaN	NaN	NaN	NaN
NaN	NaN	-8.06437760713767	NaN	7.06455342651455	-16.1331408250855	-56.4769569148248	163.396840774254	-25.2104994452769	-25.2104994452769	-39.3308350766856	16.1419120467059	-20.1675224340595	259.213403987385	-18.1503316295725	-45.3824074901465	-39.3308350766856	0.00438561081017799	NaN	NaN	NaN	NaN	NaN	NaN	NaN	NaN	NaN	NaN	NaN	NaN	NaN	NaN	NaN	NaN	NaN	NaN	NaN	NaN	NaN	NaN	NaN	NaN	NaN	NaN	NaN	NaN	NaN	NaN	NaN	NaN
-35.1294980139708	15.3219546246631	225.19999760138	0.186518833072938	13.3038965191178	-47.237846647243	5.23166409693633	28.4393323107079	-4.85862643079045	1.19554788584562	-36.1385270667435	-42.1927013833796	12.2948674663451	47.6108843133888	47.6108843133888	-52.2829919111063	64.7643782105244	33.4844775745713	NaN	NaN	NaN	NaN	NaN	NaN	NaN	NaN	NaN	NaN	NaN	NaN	NaN	NaN	NaN	NaN	NaN	NaN	NaN	NaN	NaN	NaN	NaN	NaN	NaN	NaN	NaN	NaN	NaN	NaN	NaN	NaN
15.5107548862831	-22.8488420154961	59.9271302462379	9.4539764281074	-22.8488420154961	9.4539764281074	59.9271302462379	32.6716271844474	NaN	44.7851841007987	-32.9434727791222	9.4539764281074	-1.6501174118813	-19.8204527864083	-11.7447481755074	-15.7826004809578	109.390820988006	-20.8299158627709	32.6716271844474	-51.1138081536492	NaN	NaN	NaN	NaN	NaN	NaN	NaN	NaN	NaN	NaN	NaN	NaN	NaN	NaN	NaN	NaN	NaN	NaN	NaN	NaN	NaN	NaN	NaN	NaN	NaN	NaN	NaN	NaN	NaN	NaN
-20.6565914069925	-8.53782172505387	26.8085898472671	-21.6664888804874	39.9372570027007	76.2935660485166	-9.54771919854875	42.9669494231853	-7.52792425155898	-8.53782172505387	40.9471544761955	-60.0425928732931	-6.51802677806409	2.57105048338988	-43.8842332973749	-41.8644383503851	71.2440786810421	-35.8050535094158	-5.50812930456921	196.471365394408	NaN	NaN	NaN	NaN	NaN	NaN	NaN	NaN	NaN	NaN	NaN	NaN	NaN	NaN	NaN	NaN	NaN	NaN	NaN	NaN	NaN	NaN	NaN	NaN	NaN	NaN	NaN	NaN	NaN	NaN
-19.472785470672	188.65565692763	-34.6277691404513	-38.6690981190591	18.9198398261021	-21.4934499599759	17.9095075814501	7.80618513493064	36.0954879851852	-61.9067397460539	87.6224324624347	14.8785108474943	75.4984455266113	34.0748234958813	1.74419166701894	NaN	15.8888430921462	-6.33846629019666	2.75452391167089	198.758979374149	NaN	NaN	NaN	NaN	NaN	NaN	NaN	NaN	NaN	NaN	NaN	NaN	NaN	NaN	NaN	NaN	NaN	NaN	NaN	NaN	NaN	NaN	NaN	NaN	NaN	NaN	NaN	NaN	NaN	NaN
-22.3310293755737	-47.6002141335006	-35.4710054496957	-13.2341228627201	10.0135271145726	-2.11568156923225	88.8533835593044	20.1212010177434	-11.2125880820859	20.1212010177434	38.3150140434507	7.99199233393849	173.757844345939	96.939522681841	19.1104336274263	-35.4710054496957	29.218107530597	21.1319684080604	-18.2879598143054	183.865518249109	NaN	NaN	NaN	NaN	NaN	NaN	NaN	NaN	NaN	NaN	NaN	NaN	NaN	NaN	NaN	NaN	NaN	NaN	NaN	NaN	NaN	NaN	NaN	NaN	NaN	NaN	NaN	NaN	NaN	NaN
13.2339742094727	1.09953927778032	-35.3037655172967	-3.9564752770915	14.245177120447	-18.1133160307326	36.491641161883	-27.2141422295018	-11.034895653912	-14.0685043868351	-13.0573014758608	65.8165255801395	-13.0573014758608	46.6036702716266	30.4244236960368	9.18916256557522	33.4580324289599	4.1331480107034	-24.1805334965788	774.669766173168	NaN	NaN	NaN	NaN	NaN	NaN	NaN	NaN	NaN	NaN	NaN	NaN	NaN	NaN	NaN	NaN	NaN	NaN	NaN	NaN	NaN	NaN	NaN	NaN	NaN	NaN	NaN	NaN	NaN	NaN
10.3873649182047	4.31753207555212	3.30589326844336	-9.84541122397048	69.0624157305126	-22.9967157163843	-14.9036052595143	98.3999411366665	12.4106425324222	65.0158605020775	6.34080968976963	30.6201410603798	-42.2178530514507	44.7830843599024	-6.81049480264421	9.3757261110959	15.4455589537484	10.3873649182047	31.6317798674886	NaN	NaN	NaN	NaN	NaN	NaN	NaN	NaN	NaN	NaN	NaN	NaN	NaN	NaN	NaN	NaN	NaN	NaN	NaN	NaN	NaN	NaN	NaN	NaN	NaN	NaN	NaN	NaN	NaN	NaN	NaN
-12.7032011738026	6.52622533111205	23.7315016776146	-0.558300223330178	-30.9205525995112	-3.59452546094828	76.3594057963283	54.0937540537956	-18.7756516490388	1.46584993508189	6.52622533111205	22.7194265984086	117.854484043776	-24.848102124275	-16.7515014906267	-12.7032011738026	42.9609281825293	-25.860177203481	-1.57037530253621	181.615214033756	NaN	NaN	NaN	NaN	NaN	NaN	NaN	NaN	NaN	NaN	NaN	NaN	NaN	NaN	NaN	NaN	NaN	NaN	NaN	NaN	NaN	NaN	NaN	NaN	NaN	NaN	NaN	NaN	NaN	NaN
-12.5259218638126	102.900415100007	-18.6009922303294	-4.42582804179015	39.1121762515805	-17.5884805025766	38.0996645238277	13.7993830577604	60.3749225343895	-32.7761564188687	-0.375781130778921	149.475954576636	23.9245003352884	18.8619416965244	-1.38829285853173	-8.47587495280137	9.74933614674914	-1.38829285853173	27.9745472462997	33.0371058850637	-59.1014613404417	NaN	NaN	NaN	NaN	NaN	NaN	NaN	NaN	NaN	NaN	NaN	NaN	NaN	NaN	NaN	NaN	NaN	NaN	NaN	NaN	NaN	NaN	NaN	NaN	NaN	NaN	NaN	NaN	NaN
-6.27079699800083	22.0917680926221	20.065870586149	-18.4261820368392	-31.5945158289141	-28.5556695692045	35.260101884697	-13.3614382706566	35.260101884697	12.9752293134933	-31.5945158289141	12.9752293134933	12.9752293134933	45.3895894170623	NaN	75.7780520141583	20.065870586149	165.93049105221	89.9593345594697	47.4154869235354	-7.28374575123736	NaN	NaN	NaN	NaN	NaN	NaN	NaN	NaN	NaN	NaN	NaN	NaN	NaN	NaN	NaN	NaN	NaN	NaN	NaN	NaN	NaN	NaN	NaN	NaN	NaN	NaN	NaN	NaN	NaN
-2.0370423749212	35.4582454024626	12.1503638111159	-30.4118547469954	-14.1976762486673	11.1369776549704	-23.3181516539768	30.391314621735	21.2708392164255	18.2306807479889	-4.06381468721221	-16.2244485609583	6.07004687424285	139.83701948545	-18.2512208732493	71.9401470237008	102.341731708066	19.2440669041344	-35.4787855277229	28.364542309444	NaN	NaN	NaN	NaN	NaN	NaN	NaN	NaN	NaN	NaN	NaN	NaN	NaN	NaN	NaN	NaN	NaN	NaN	NaN	NaN	NaN	NaN	NaN	NaN	NaN	NaN	NaN	NaN	NaN	NaN
31.6012643675715	236.393699635284	7.26948988031854	84.3201090899528	12.3386095651629	39.7118558633224	109.665707514175	25.5183207457582	6.25566594334967	5.24184200638079	-22.1314042917787	-25.1728761026854	11.324785628194	48.8362712960423	7.26948988031854	118.790122946894	21.4630249978827	114.734827199019	33.6289122415092	20.4492010609139	126.900714442645	NaN	NaN	NaN	NaN	NaN	NaN	NaN	NaN	NaN	NaN	NaN	NaN	NaN	NaN	NaN	NaN	NaN	NaN	NaN	NaN	NaN	NaN	NaN	NaN	NaN	NaN	NaN	NaN	NaN
-36.1575625843456	-6.74396179464377	-34.1290383919523	95.6965099212142	-25.0006795261828	29.7694736684343	85.5538889592481	32.8122599570242	26.7266873798445	49.04045349617	24.6981631874513	55.1260260733497	-14.8580585642167	6.44144545591221	49.04045349617	201.179767925662	-9.78674808323361	63.2401228429226	65.2686470353158	7.45570755210882	-42.2431351615253	NaN	NaN	NaN	NaN	NaN	NaN	NaN	NaN	NaN	NaN	NaN	NaN	NaN	NaN	NaN	NaN	NaN	NaN	NaN	NaN	NaN	NaN	NaN	NaN	NaN	NaN	NaN	NaN	NaN
40.1125065525897	103.023945880403	19.8184938661984	12.7155894259615	73.5976274851354	4.59798435140493	52.2889141644245	-43.0929454616147	-27.8724359468212	60.4065192389811	-15.6960283349864	1.55388244844623	37.068404649631	23.8772964034767	1106.56287322245	31.9949014780332	3.58328371708536	55.3330160673832	3.58328371708536	2.56858308276579	6.62738562004406	380.037219049644	NaN	NaN	NaN	NaN	NaN	NaN	NaN	NaN	NaN	NaN	NaN	NaN	NaN	NaN	NaN	NaN	NaN	NaN	NaN	NaN	NaN	NaN	NaN	NaN	NaN	NaN	NaN	NaN
-14.5044439441988	186.493187318025	70.7672784094718	-0.292490218587061	57.5704642356894	-18.5650021515165	34.222254543613	22.04057992166	41.3282314064189	-5.36818797773412	103.251744068013	13.9194635070247	-1.30762977041647	-12.47416484054	752.941057238837	90.0549298942307	119.493976897284	138.781628382042	15.9497426106835	193.599164180831	33.2071149917835	318.461329055848	NaN	NaN	NaN	NaN	NaN	NaN	NaN	NaN	NaN	NaN	NaN	NaN	NaN	NaN	NaN	NaN	NaN	NaN	NaN	NaN	NaN	NaN	NaN	NaN	NaN	NaN	NaN	NaN
13.0932218325833	122.775737548201	21.2178526263328	-12.2962493978839	73.0123739364858	40.5138507614878	22.2334314755515	-7.21835515179046	28.3269045708636	-4.1716186041344	31.3736411185196	78.0902681825792	-7.21835515179046	18.1711160786767	1163.74405799736	290.346247669285	18.1711160786767	17.155537229458	-37.6857206283511	115.666685603671	-19.4053013424147	612.284742871608	NaN	NaN	NaN	NaN	NaN	NaN	NaN	NaN	NaN	NaN	NaN	NaN	NaN	NaN	NaN	NaN	NaN	NaN	NaN	NaN	NaN	NaN	NaN	NaN	NaN	NaN	NaN	NaN
62.0511725653591	248.998581529822	14.2983017972626	16.3303388512241	73.2273763621476	36.6507093908397	323.167933999419	43.7628390797051	19.3783944321665	119.964228603263	30.554598228955	46.8108946606474	10.2342276893395	36.6507093908397	642.197751471383	97.6118210096863	41.7308020257436	80.3395060510131	-9.07012432329526	505.035250328978	46.8108946606474	764.119974709076	NaN	NaN	NaN	NaN	NaN	NaN	NaN	NaN	NaN	NaN	NaN	NaN	NaN	NaN	NaN	NaN	NaN	NaN	NaN	NaN	NaN	NaN	NaN	NaN	NaN	NaN	NaN	NaN
61.2450620044814	179.154257935232	13.471508480815	74.4590236174104	-14.9893319162629	34.8171387786234	-22.1045420155323	168.989672079133	217.77968418841	-4.82474606016363	-10.9234975738232	12.4550498952051	40.9158902922829	24.6525529225241	203.549263989871	329.590128605501	-4.82474606016363	36.8500559498432	82.5906923022898	288.931785181104	16.5208842376448	887.625892105349	NaN	NaN	NaN	NaN	NaN	NaN	NaN	NaN	NaN	NaN	NaN	NaN	NaN	NaN	NaN	NaN	NaN	NaN	NaN	NaN	NaN	NaN	NaN	NaN	NaN	NaN	NaN	NaN
12.643998651474	354.322071253486	25.8636859842899	147.891569056437	-28.0319623725751	-11.7615779629555	-1.59258770694319	180.432337875676	-5.6601838093481	21.796089881885	1.45810936986048	-6.67708283494932	-11.7615779629555	45.1847674707132	464.147166018418	146.874670030836	-16.8460730909616	4.50880644666416	-19.8967701677653	301.443321922222	10.6102006002715	599.394736423381	NaN	NaN	NaN	NaN	NaN	NaN	NaN	NaN	NaN	NaN	NaN	NaN	NaN	NaN	NaN	NaN	NaN	NaN	NaN	NaN	NaN	NaN	NaN	NaN	NaN	NaN	NaN	NaN
6.72907214016945	305.826987290658	2.65971275036688	190.867584528736	1.64237290291624	4.69439244526817	15.8851307672252	1.64237290291624	53.526705122899	199.006303308341	-30.9125022155043	65.7347832923067	40.3012871060406	86.0815802413195	378.058116459654	156.278029715414	7.74641198762009	-0.392306791985043	9.78109168252137	375.006096917302	49.4573457330964	744.300461541885	NaN	NaN	NaN	NaN	NaN	NaN	NaN	NaN	NaN	NaN	NaN	NaN	NaN	NaN	NaN	NaN	NaN	NaN	NaN	NaN	NaN	NaN	NaN	NaN	NaN	NaN	NaN	NaN
-0.208765842976975	315.303360170069	0.809015208678013	93.4270909092819	25.2357604483977	2.84457731198799	69.0003456695622	9.96904467357291	30.3246657066727	6.91570151860794	3.86235836364298	105.640463529142	5.89792046695295	193.169633971471	956.505422712712	234.898657089325	1.826796260333	-12.4221384628368	8.95126362191792	1338.17331708333	48.6447246364625	429.294837955428	NaN	NaN	NaN	NaN	NaN	NaN	NaN	NaN	NaN	NaN	NaN	NaN	NaN	NaN	NaN	NaN	NaN	NaN	NaN	NaN	NaN	NaN	NaN	NaN	NaN	NaN	NaN	NaN
-26.4988542337936	264.712820437823	42.7402851986186	160.854111289204	3.02960228885277	17.28471923082	18.3029418695319	20.3393871469558	246.384812941008	-24.4624089563697	29.5033908953633	32.5580588114992	13.2118286759722	16.266496592108	688.293438141991	60.0500700567217	26.4487229792275	21.3576097856678	14.2300513146842	777.897030348643	38.6673946437708	693.384551335551	NaN	NaN	NaN	NaN	NaN	NaN	NaN	NaN	NaN	NaN	NaN	NaN	NaN	NaN	NaN	NaN	NaN	NaN	NaN	NaN	NaN	NaN	NaN	NaN	NaN	NaN	NaN	NaN
11.3641047628115	202.873051277382	176.38777144026	303.720847580267	12.3827693719316	7.28944632633128	-12.0651812469498	13.4014339810516	42.9427076455332	0.158794062490895	1.17745867161095	13.4014339810516	124.435876375138	270.104915479306	347.52342577243	71.4653167008947	-4.93452898310938	-31.4198088202308	11.3641047628115	1693.17937442002	24.6067446813722	425.960600674674	NaN	NaN	NaN	NaN	NaN	NaN	NaN	NaN	NaN	NaN	NaN	NaN	NaN	NaN	NaN	NaN	NaN	NaN	NaN	NaN	NaN	NaN	NaN	NaN	NaN	NaN	NaN	NaN
200.08777825633	345.820074019489	7.47656217775042	438.558807686953	25.8204875185675	53.3363755297932	2.38102736085677	11.5529900312653	21.7440596650526	17.6676318115377	21.7440596650526	25.8204875185675	-36.3450372475349	536.393076171311	449.768984284119	192.954029512679	38.0497710791123	15.6294178847803	-26.1539676137476	392.69899433491	40.0879850058698	128.750290819819	NaN	NaN	NaN	NaN	NaN	NaN	NaN	NaN	NaN	NaN	NaN	NaN	NaN	NaN	NaN	NaN	NaN	NaN	NaN	NaN	NaN	NaN	NaN	NaN	NaN	NaN	NaN	NaN
-19.8640013441071	261.531716404648	71.8954718348349	148.361699483953	-3.55120611229519	6.64429090758726	-4.57075581428343	76.9932203447761	44.3676298811523	45.3871795831406	-1.5121067083187	-18.8444516421189	28.0548346493404	197.300085179389	784.560713524618	63.739074218929	17.859337629458	-27.0008492580248	30.0939340533169	770.287017696783	30.0939340533169	13.781138821505	NaN	NaN	NaN	NaN	NaN	NaN	NaN	NaN	NaN	NaN	NaN	NaN	NaN	NaN	NaN	NaN	NaN	NaN	NaN	NaN	NaN	NaN	NaN	NaN	NaN	NaN	NaN	NaN
9.89126748469131	682.066539456076	0.711332055643568	119.030499807814	10.9112603101411	-7.44861054795442	-7.44861054795442	210.829854098292	60.8909087571788	-12.5485746752032	-6.42861772250468	-5.40862489705493	-15.6085531515524	763.665965492056	NaN	49.6709876772315	4.79130335744256	114.950528506015	-7.44861054795442	411.768440711892	52.7309661535808	-1.32865359525593	NaN	NaN	NaN	NaN	NaN	NaN	NaN	NaN	NaN	NaN	NaN	NaN	NaN	NaN	NaN	NaN	NaN	NaN	NaN	NaN	NaN	NaN	NaN	NaN	NaN	NaN	NaN	NaN
109.062083155014	746.834792070802	14.1615040683449	276.413641974517	152.94084552842	117.225573829136	36.6111034221807	-26.6559493022655	140.695609517237	-8.28809528549082	19.2636857396712	-6.2472226169603	251.923169952151	445.80607346255	27.4271764137933	49.8767757676291	5.99801339422284	3.95714072569231	-1.14504094563399	224.371388926989	26.4067400795281	42.7337214277722	NaN	NaN	NaN	NaN	NaN	NaN	NaN	NaN	NaN	NaN	NaN	NaN	NaN	NaN	NaN	NaN	NaN	NaN	NaN	NaN	NaN	NaN	NaN	NaN	NaN	NaN	NaN	NaN
139.920203042143	533.979971412085	31.7068987747501	296.114878069607	12.3101744249343	-4.02390923806847	52.1245033535035	16.393695340685	34.7695394615631	-31.5876754193856	-3.00302900913079	19.456336027498	120.523478692328	646.276796595229	282.843435093418	16.393695340685	-4.02390923806847	72.542107932257	24.5607371721864	349.200649974366	49.0618626666905	15.3728151117473	NaN	NaN	NaN	NaN	NaN	NaN	NaN	NaN	NaN	NaN	NaN	NaN	NaN	NaN	NaN	NaN	NaN	NaN	NaN	NaN	NaN	NaN	NaN	NaN	NaN	NaN	NaN	NaN
38.0329951753284	621.209290368628	26.7984255656501	282.129553058338	1.26531281638125	-0.777336203560261	10.457233406118	9.43590889614727	13.5212069360303	25.7771010556793	26.7984255656501	-13.0332303232093	35.9903461553869	439.413527593834	109.525710873281	-12.0119058132385	12.4998824260595	151.400015782082	12.4998824260595	97.269816753632	-1.79866071353101	6.37193536623501	NaN	NaN	NaN	NaN	NaN	NaN	NaN	NaN	NaN	NaN	NaN	NaN	NaN	NaN	NaN	NaN	NaN	NaN	NaN	NaN	NaN	NaN	NaN	NaN	NaN	NaN	NaN	NaN
142.454441208055	950.67386090255	-18.98508889527	307.981048022857	15.755063152281	14.7332939744118	75.0176754686915	-11.832704650186	79.1047521801681	48.4516768440937	-11.832704650186	-8.76739711657853	63.7782145121309	462.268193881098	491.899500039303	14.7332939744118	79.1047521801681	64.79998369	6.55914055145867	304.915740489249	12.6897556186735	41.2992925990097	NaN	NaN	NaN	NaN	NaN	NaN	NaN	NaN	NaN	NaN	NaN	NaN	NaN	NaN	NaN	NaN	NaN	NaN	NaN	NaN	NaN	NaN	NaN	NaN	NaN	NaN	NaN	NaN
82.390362072045	904.250605515301	25.1463650162958	291.944279865412	218.344855079449	60.9238631761391	97.7235755691207	21.0575080837423	-9.60891891040901	48.6572923784785	5.72429458666666	16.9686511511888	265.366709803815	211.189355447481	987.049958399509	10.8353657523585	14.9242226849121	24.1241507831575	45.5906496790634	544.431195450592	33.3240788814029	112.034574833058	NaN	NaN	NaN	NaN	NaN	NaN	NaN	NaN	NaN	NaN	NaN	NaN	NaN	NaN	NaN	NaN	NaN	NaN	NaN	NaN	NaN	NaN	NaN	NaN	NaN	NaN	NaN	NaN
0.798082326761726	151.129054740635	171.582248266332	89.7694741635439	57.0443645224286	60.1123435512832	-11.4738337886565	52.9537258172892	-19.6551111989353	38.6364903493013	22.2739355287436	NaN	66.2483016089923	NaN	568.374202664855	40.681809701871	66.2483016089923	50.9084064647195	1.82074200304658	90.7921338398287	63.1803225801377	45.7951080832952	NaN	NaN	NaN	NaN	NaN	NaN	NaN	NaN	NaN	NaN	NaN	NaN	NaN	NaN	NaN	NaN	NaN	NaN	NaN	NaN	NaN	NaN	NaN	NaN	NaN	NaN	NaN	NaN
19.3990015528151	397.948039444683	37.8149006935005	207.650414990933	-24.5945352832669	35.7686896778688	49.069061279475	-3.10931961913385	104.316758701531	42.9304282325798	29.6300566309737	17.3527905371833	21.4452125684468	68.5080659279763	238.343580225409	63.392538388897	49.069061279475	7.12173545902475	138.079240459455	238.343580225409	-6.17863614258143	14.2834740137358	NaN	NaN	NaN	NaN	NaN	NaN	NaN	NaN	NaN	NaN	NaN	NaN	NaN	NaN	NaN	NaN	NaN	NaN	NaN	NaN	NaN	NaN	NaN	NaN	NaN	NaN	NaN	NaN
8.3331459856474	87.1466290600945	2.19183561620997	48.2516633869907	20.6157667245223	1.16828388797039	43.1339047457929	53.3694220281886	-7.02012993794618	9.35669771388697	-9.06723339442533	-8.04368166618575	78.9582152341779	119.900284363761	78.9582152341779	16.521559811564	83.0524221471362	32.8983874633971	7.30959425740783	55.4165254846677	59.510732397626	30.851284006918	NaN	NaN	NaN	NaN	NaN	NaN	NaN	NaN	NaN	NaN	NaN	NaN	NaN	NaN	NaN	NaN	NaN	NaN	NaN	NaN	NaN	NaN	NaN	NaN	NaN	NaN	NaN	NaN
32.0735771074959	350.537060245727	22.8575920649104	39.2415654739512	65.8655222636425	10.5696120081298	54.601540544927	-3.76636472478094	12.6176086842599	18.7615987126502	3.40162364167442	15.689603698455	42.3135604881464	-3.76636472478094	25.9295870791055	86.3454890249436	21.8335937268453	57.6735355591221	93.513477391399	21.8335937268453	95.561474067529	32.0735771074959	NaN	NaN	NaN	NaN	NaN	NaN	NaN	NaN	NaN	NaN	NaN	NaN	NaN	NaN	NaN	NaN	NaN	NaN	NaN	NaN	NaN	NaN	NaN	NaN	NaN	NaN	NaN	NaN
44.5658360441747	271.992701036274	3.58802253208483	0.514686518678092	28.1747106393388	-5.63198550813539	39.4436093551635	96.8125482720893	12.8080305723051	-7.68087618373988	56.8591800978017	-18.9497748995646	10.7591398967006	28.1747106393388	39.4436093551635	28.1747106393388	-8.70532152154213	18.9547025991185	3.58802253208483	54.8102894221972	-1.5342041569264	82.4703135428578	NaN	NaN	NaN	NaN	NaN	NaN	NaN	NaN	NaN	NaN	NaN	NaN	NaN	NaN	NaN	NaN	NaN	NaN	NaN	NaN	NaN	NaN	NaN	NaN	NaN	NaN	NaN	NaN
9.92394059647331	20.1728678760933	21.1977606040553	-15.6983776025767	4.79947695666332	64.2432551784592	16.0732969642453	147.259566143381	-2.37477213907067	138.035531591723	32.4715806116373	8.89904786851131	3.77458422870132	28.3720096997893	53.9943278988392	16.0732969642453	24.2724387879413	281.520513506403	-6.47434305091866	74.4921824580792	53.9943278988392	21.1977606040553	NaN	NaN	NaN	NaN	NaN	NaN	NaN	NaN	NaN	NaN	NaN	NaN	NaN	NaN	NaN	NaN	NaN	NaN	NaN	NaN	NaN	NaN	NaN	NaN	NaN	NaN	NaN	NaN
-2.19073410941972	74.7098040697833	7.03733047208464	269.524500790431	-29.8749278539328	28.5694811622615	49.0762913433823	114.698083922969	-1.16539360036368	21.3920975988692	24.4681191260373	54.2029938886625	58.3043559248866	35.7468647256538	49.0762913433823	11.1386925083088	68.557761015447	11.1386925083088	67.532420506391	51.1269723614943	1.91062792680444	55.2283343977185	NaN	NaN	NaN	NaN	NaN	NaN	NaN	NaN	NaN	NaN	NaN	NaN	NaN	NaN	NaN	NaN	NaN	NaN	NaN	NaN	NaN	NaN	NaN	NaN	NaN	NaN	NaN	NaN
16.4576610736602	234.950650253821	-14.3159993742497	-2.00653519508577	NaN	16.4576610736602	430.876288438847	102.623910327808	18.5092384368542	68.7728838351071	5.17398557609322	-5.08390123987676	-13.2902106926527	48.2571102031671	-15.3417880558467	15.4318723920632	23.6381818448392	195.970680353135	21.5866044816452	-6.10968992147376	-42.0122937773687	33.8960686608092	NaN	NaN	NaN	NaN	NaN	NaN	NaN	NaN	NaN	NaN	NaN	NaN	NaN	NaN	NaN	NaN	NaN	NaN	NaN	NaN	NaN	NaN	NaN	NaN	NaN	NaN	NaN	NaN
-9.00583590769906	36.1486029206305	-3.87464967720707	40.2535519050241	65.909483057484	22.8075187213513	-17.2157338764862	56.6733478425984	8.44019727597371	28.9649421979417	197.267850558079	67.9619575496808	-11.0583103998959	6.38772278377692	88.4867024716488	31.0174166901385	6.38772278377692	16.6500952447609	5.36148553767852	50.5159243660081	60.778296826992	158.27083520634	NaN	NaN	NaN	NaN	NaN	NaN	NaN	NaN	NaN	NaN	NaN	NaN	NaN	NaN	NaN	NaN	NaN	NaN	NaN	NaN	NaN	NaN	NaN	NaN	NaN	NaN	NaN	NaN
25.0561874121758	20.9494425998772	120.53800429812	13.7626391783546	-18.06463311696	-4.71771247698939	3.49577714760792	34.2963632398478	12.7359529752799	2.46909094453325	71.2570665505357	-11.904515898512	34.2963632398478	18.8960701937279	63.0435769259384	57.9101459105651	47.6432838798184	10.6825805691306	45.5899114736691	54.8300873013411	-18.06463311696	-2.66434007084006	0.415718538383926	10.6825805691306	NaN	NaN	NaN	NaN	NaN	NaN	NaN	NaN	NaN	NaN	NaN	NaN	NaN	NaN	NaN	NaN	NaN	NaN	NaN	NaN	NaN	NaN	NaN	NaN	NaN	NaN
NaN	-2.48010658459413	NaN	NaN	-20.9685465393342	NaN	NaN	NaN	NaN	NaN	-18.914275433252	-3.50724213763524	NaN	18.0626044762282	111.53193980297	1.62843562757034	89.9620931891064	67.3651110222018	43.7409933022561	NaN	-10.6971910089231	NaN	64.2837043630785	-27.1313598575809	-4.53437769067636	36.5510444309683	-5.56151324371748	-12.7514621150053	4.70984228669369	0.601300074529225	121.803295333381	-3.50724213763524	-14.8057332210875	71.4736532343663	-0.425835478511891	21.1440111353516	NaN	NaN	NaN	NaN	NaN	NaN	NaN	NaN	NaN	NaN	NaN	NaN	NaN	NaN
-19.7646618014559	NaN	70.6628442917748	46.0007971754391	NaN	41.8904559893832	-29.0129294700818	4.89738531487974	-23.8750029875118	-7.43363824328808	NaN	NaN	33.6697736172713	NaN	NaN	2.84221472185177	NaN	NaN	NaN	16.2008235765336	NaN	26.4766765416734	-16.681905911914	-22.8474176909979	41.8904559893832	34.6973589137853	-16.681905911914	38.8077000998412	-26.9577588770538	130.262791489586	13.1180676869916	-26.9577588770538	7.98014120442169	16.2008235765336	-24.9025882840258	-24.9025882840258	22.3663353556175	16.2008235765336	-10.51639413283	-3.32329705723214	159.035179791977	231.99373584447	-11.543979429344	115.87659733839	-21.8198323944839	NaN	NaN	NaN	NaN	NaN
-23.6998995014069	77.0475730316122	-15.4756160293237	-10.3354388592717	6.11312808489464	14.3374115569778	-17.5316868973445	96.5802462778097	-46.3166790496357	-19.5877577653653	14.3374115569778	59.5709706534354	-24.7279349354173	-11.3634742932821	-9.30740342526134	NaN	8.16919895291544	-16.5036514633341	13.3093761229674	44.1504391432794	-10.3354388592717	-6.22329712323014	20.5056241610402	-27.8120412374485	-21.6438286333861	-28.8400766714589	-11.3634742932821	-1.08311995317815	-0.0550845191677486	20.5056241610402	-21.6438286333861	-17.5316868973445	-36.0363247095317	-23.6998995014069	-51.4568562196877	22.561695029061	-16.5036514633341	41.0663328412482	46.2065100113002	65.7391832574978	37.982226539217	-15.4756160293237	-35.0082892755213	56.4868643514042	2.00098634885305	9.19723438692584	NaN	NaN	NaN	NaN
42.2984592884709	-42.0373899274975	-15.2967548102392	-23.5246425386264	75.2100102020196	43.3269452545193	7.3299364428255	4.24447854468031	-61.578623282417	-52.3222495879814	39.2130013903257	74.1815242359712	15.5578241712127	68.0106084396808	-22.496156572578	-52.3222495879814	-19.4106986744328	-33.8095021991103	29.9566276958902	NaN	-24.5531285046747	-7.06886708185203	-31.7525302670135	-5.01189514975524	91.6657856587939	7.3299364428255	-47.1798197577394	21.728739967503	-39.9804179954007	-35.8664741312071	-45.1228478256427	10.4153943409707	-33.8095021991103	77.2669821341164	23.7857118995998	-22.496156572578	-5.01189514975524	-6.04038111580364	15.5578241712127	-58.4931653842718	23.7857118995998	-16.3252407762876	-7.06886708185203	36.1275434921806	-13.2397828781424	-0.897951285561663	NaN	NaN	NaN	NaN
-2.77049403436172	3.4031273245198	-19.2334843247124	13.692496255989	-30.5517901493286	43.5316661572497	-16.1466736452717	-16.1466736452717	-35.6964746150632	-19.2334843247124	-26.4360425767409	22.9529282943113	-22.3202950041532	-19.2334843247124	-50.10159111912	118.644059356975	-18.2045474315655	-33.6386008287693	-18.2045474315655	NaN	-31.5807270424755	-14.0887998589778	-18.2045474315655	-31.5807270424755	-5.85730471380248	26.039738973752	35.3001710120743	49.7052875161312	-14.0887998589778	-50.10159111912	1.34525353822596	-17.1756105384186	-21.2913581110063	-52.1594649054139	30.1554865463397	-7.91517850009632	67.1972146996288	35.3001710120743	48.6763506229843	19.8661176148705	12.6635593628421	-47.0147804396793	0.316316645079042	-6.8862416069494	8.5478117902544	85.7180787762734	-34.6675377219162	NaN	NaN	NaN
-33.4675495334625	34.4720727110423	-8.76223235364255	6.6785908837449	34.4720727110423	-21.1148909435525	-29.3499966701592	-56.1140902816307	25.2075787686098	9.76675553122239	-3.6152912745134	-48.9083727708499	22.1194141211323	38.5896255743456	28.2957434160873	194.027246164046	-34.4969377492883	41.6777902218231	0.502261588789919	-48.9083727708499	-54.0553138499791	-35.5263259651141	114.764353545457	-13.9091734327717	40.6484020059973	-0.527126627035911	-29.3499966701592	20.0606376894807	239.320327660382	-37.5851023967658	28.2957434160873	21.0900259053065	-10.8210087852942	-40.6732670442433	2.56103802044158	9.76675553122239	16.9724730420032	61.2361663225139	-18.026726296075	13.8843083945257	-41.7026552600691	12.8549201786999	-20.0855027277267	88.0002599339855	4.61981445209324	-30.379384885985	44.7659548693006	NaN	NaN	NaN
-5.49066988145925	-2.40115007764157	0.688369726176108	-46.684267265695	-16.8189091621241	-26.0874685735771	38.7924473065942	14.0762888760527	10.986769072235	94.4038037753124	-11.6697094890946	-9.61002961988283	37.7626073719883	34.6730875681706	20.2553284836881	22.3150083528999	8.92708920302326	1.718209660782	34.6730875681706	-17.84874909673	-31.2366682466066	9.95692913762915	33.6432476335647	83.0755644946476	6.86740933381147	44.9714869142295	-51.8334669387245	-32.2665081812125	0.688369726176108	0.688369726176108	21.285168418294	-34.3261880504243	-1.37131014303568	-26.0874685735771	0.688369726176108	-5.49066988145925	-19.9084289659418	62.4787658025297	74.8368450178004	89.254604102283	8.92708920302326	-2.40115007764157	-16.8189091621241	-40.5052276580596	30.553727829747	-34.3261880504243	35.7029275027765	NaN	NaN	NaN
34.8742789224613	99.7826780730153	31.7834027724349	-1.18594282784652	3.96551742219745	15.2987299722942	27.6622345723997	-30.0341202280927	-53.730837378295	-23.85236792804	8.08668562223263	-18.700907677996	-11.4888633279345	3.96551742219745	-17.6706156279872	142.024652123376	-39.3067486781719	-21.7917838280224	-16.6403235779784	-24.8826599780488	15.2987299722942	NaN	64.7527483727163	-19.7311997280048	-7.36769512789928	25.6016504723821	30.7531107224261	-26.9432440780664	88.4494655229186	-36.2158725281455	11.177561772259	80.2071291228482	25.6016504723821	103.90384627305	58.5709960726635	64.7527483727163	-21.7917838280224	-6.33740307789049	24.5713584223733	25.6016504723821	-7.36769512789928	6.02610152221504	62.6921642726987	-6.33740307789049	152.327572623464	15.2987299722942	13.2381458722766	NaN	NaN	NaN
-6.15413549581387	-47.3839179980991	89.7051088219993	-37.0764723725278	-2.03115724558534	37.1371361315856	28.8911796311286	11.3685220676574	-20.5845593716137	-7.184880058371	194.841054202827	67.0287284457424	-11.3078583085995	-3.06190180814247	-5.12339093325674	50.5368154448284	-9.24636918348526	177.318396639355	-28.8305158720708	-8.21562462092813	-19.5538148090566	8.27628837998597	-19.5538148090566	-11.3078583085995	-21.6153039341708	5.18405469231458	234.009347579998	-29.8612604346279	72.1824512585281	-24.7075376218422	8.27628837998597	4.15331012975744	8.27628837998597	27.8604350685715	43.3216035069284	12.3992666302145	147.426804325199	-10.2771137460424	-12.3386028711567	58.7827719452854	-13.3693474337138	176.287652076798	17.5529894430002	17.5529894430002	-29.8612604346279	17.5529894430002	96.9203207598993	-27.7997713095136	NaN	NaN
127.05376713009	13.6220451249036	-37.9378285138176	-20.4074714766524	85.8058682191133	0.216477978836115	45.5891667809108	6.40366281548266	74.4626960185946	2.27887292438496	253.891056281344	2.27887292438496	0.216477978836115	-37.9378285138176	44.5579693081363	19.8092299615502	91.9930530557598	17.7468350160013	14.653242597678	49.7139566720085	29.09000721652	3.31007039715939	-4.939509385036	-32.7818411499454	93.0242505285343	-16.2826815855547	56.9323389814294	-8.03310180335927	54.8699440358806	3.31007039715939	37.3395869987154	76.5250909641435	89.930658110211	14.653242597678	8.46605776103151	28.0588097437456	24.9652173254223	16.7156375432269	16.7156375432269	10.5284527065804	74.4626960185946	23.9340198526479	87.8682631646621	1.24767545161054	-13.1890891672314	8.46605776103151	63.119523818076	-15.2514841127802	NaN	NaN
8.65599398510913	216.017801003316	64.3651361691051	-11.9770216385931	17.9408510157751	27.2257080464411	46.8270728889582	-32.6100372622953	6.59269242273891	62.3018346067349	-36.7366403870357	62.3018346067349	9.68764476629424	210.859547097391	9.68764476629424	-21.2618786692591	33.4156127335518	24.1307557028858	-1.66051382674197	13.8142478910347	9.68764476629424	-0.628863045556864	152.055452569839	18.9725017969602	106.662818197695	18.9725017969602	13.8142478910347	156.18205569458	93.2513580422882	-27.4517833563697	40.6371682018475	2.46608929799847	11.7509463286645	-9.91372007622286	195.384785379614	62.3018346067349	-25.3884817939995	-32.6100372622953	-7.85041851385264	50.9536760136986	48.8903744513284	51.9853267948838	14.8458986722198	25.1624064840709	33.4156127335518	60.2385330443646	35.478914295922	74.6816439809562	NaN	NaN
64.579739641331	-23.1491418654059	7.81399278403067	29.4881870386363	67.6760531062747	-20.0528284004622	21.2313511321198	-21.0849328887768	-6.63547005237306	34.648709480209	51.1623812932419	162.629666031213	47.0339633399836	7.81399278403067	83.157620430993	-9.73178351731671	67.6760531062747	117.217068545373	0.589261365828806	39.8092319217818	60.4513216880728	-26.2454553303495	26.3918735736926	-37.5986047018096	-0.442843122485746	0.589261365828806	-37.5986047018096	-19.0207239121477	-46.8875450966406	15.0387242022325	18.1350376671762	2.65347034245791	-31.4059777719223	-33.4701867485514	102.767605708969	1.62136585414336	-11.7959924939458	-6.63547005237306	-10.7638880056313	34.648709480209	-14.8923059588895	17.1029331788616	51.1623812932419	-21.0849328887768	20.1992466438053	-41.7270226550678	7.81399278403067	101.735501220655	NaN	NaN
-53.9497064327774	-24.0055071867954	-49.8194720540213	5.93869205918665	6.97125065387569	-7.48456967177081	-25.0380657814844	55.5015046042603	68.9247663352178	34.8503327104796	-1.28921810363659	1.80845768043051	-15.7450384292831	120.55269606967	120.55269606967	8.00380924856472	34.8503327104796	-3.35433529301467	17.296836600766	-24.0055071867954	38.9805670892358	1.80845768043051	19.3619537901441	33.8177741157906	-15.7450384292831	15.231719411388	-26.0706243761734	29.6875397370345	60.6642975777055	24.5247467635893	13.1666022220099	-5.41945248239274	-21.9403899974173	16.264278006077	17.296836600766	82.3480280661753	-25.0380657814844	-16.7775970239721	16.264278006077	5.93869205918665	29.6875397370345	55.5015046042603	-25.0380657814844	28.6549811423454	48.2735944414371	170.115508614743	-1.28921810363659	24.5247467635893	NaN	NaN
5.0947535153937	157.980692439088	-41.3908360222161	39.1841858429742	-16.5985216021575	65.0095133638685	21.6229631287661	-24.8626264088437	21.6229631287661	23.6889893304376	3.02872731372215	37.1181596413027	-21.7635871063364	50.5473299521677	57.7784216580181	38.1511727421384	-16.5985216021575	88.7688146830913	18.5239238262587	78.4386836747336	182.773006859147	-20.7305740055006	3.02872731372215	-18.6645478038291	16.4578976245872	3.02872731372215	1.99571421288638	134.221391119865	12.3258452212441	-24.8626264088437	4.06174041455792	-14.532495400486	-22.7966002071722	0.962701112050606	19.5569369270945	-12.4664691988144	-6.2683905937998	35.0521334396311	14.3918714229157	65.0095133638685	15.4248845237514	26.7880286329449	-2.13633819045671	196.202177170012	11.2928321204083	-22.7966002071722	-6.2683905937998	-27.961665711351	NaN	NaN
26.9863678438949	97.2621923391325	20.7855598001975	41.4549199458556	-9.18501241100677	-21.5866284984016	23.8859638220462	16.6516877710659	-13.3188844401384	0.116199654539381	-1.95073636002643	28.0198358511778	34.2206438948753	22.8524958147633	4.250071683671	29.0533038584607	12.5178157419343	442.440506771623	18.7186237856317	0.116199654539381	1014.98178280635	50.7561320114018	-24.6870325202504	-0.917268352743525	-19.5196924838358	477.578419019242	44.5553239677043	191.307781001877	42.4883879531385	44.5553239677043	-37.0886486076452	18.7186237856317	15.618219763783	25.952899836612	19.7520917929146	765.915993051173	-26.7539685348162	13.5512837492172	-7.11807639644096	50.7561320114018	37.321047916724	-2.98420436730934	0.116199654539381	90.0279162881522	77.6263002007573	25.952899836612	46.6222599822702	255.382797453417	NaN	NaN
-19.341667338685	102.661283779337	1.33679895250514	209.155385178966	-9.00243419308993	-9.00243419308993	49.9311947368019	-9.00243419308993	8.57426215442168	61.3043511969565	-6.93458756397091	151.255679563634	-25.545207226042	-29.6809004842801	91.2881273191822	94.3898972628607	19.9474186145763	217.426771695442	46.8294247931234	33.3884217038498	563.791082072877	20.9813419291358	40.6258849057664	-16.2398973950065	31.3205750747308	384.922348654082	17.8795719854572	31.3205750747308	-26.5791305406015	5.47249221074316	-36.9183636861966	43.7276548494449	22.0152652436953	10.6421087835407	35.4562683329689	491.416450053711	-3.83281762029239	28.2188051310523	-4.8667409348519	7.54033883986218	36.4901916475284	85.0845874318252	168.832375911145	-5.90066424941141	-4.8667409348519	28.2188051310523	-25.545207226042	84.0506641172657	NaN	NaN
-16.0603481923938	205.29676277146	25.3148127354294	238.396891513719	-6.75093698363355	17.0397805498648	18.0741595730604	-4.68217893724239	13.936643480278	77.0337638952084	224.949964212176	29.4523288282117	-28.4728964707407	-5.71655796043797	529.057397031677	63.5868365936658	39.7961190601675	1003.83736867845	-1.57904186765565	89.4463121735553	614.91085595691	157.715327704464	70.8274897560349	-31.5760335403275	-7.78531600682913	923.155804869192	121.512061892618	27.3835707818206	171.162255006006	7.73036934110456	3.59285324832224	70.8274897560349	-27.4385174475451	0.489716178735504	71.8618687792305	963.49658677382	-22.2666223315672	23.2460546890382	71.8618687792305	-13.9915901460026	48.0711512457322	-4.68217893724239	-23.3010013547628	68.7587317096437	28.4179498050161	29.4523288282117	9.79912738749572	-23.3010013547628	NaN	NaN
-5.53228930773801	140.379464547073	-23.1244865810131	40.0004565760328	89.6725429946919	3.78122689576057	-27.2638271159014	24.4779295702019	5.8508971632047	72.0803457214168	384.60055610548	22.4082593027577	-24.1593217147352	495.327915413741	521.198793756793	28.6172701050901	21.3734241690357	216.957264442506	40.0004565760328	32.7566106399784	449.79516952997	20.3385890353136	28.6172701050901	-27.2638271159014	-33.4728379182338	707.469117826764	23.4430944364798	29.6521052388122	304.918250808881	14.1295782329812	-32.4380027845117	-24.1593217147352	-44.8560243891765	56.5578187155859	146.588475349405	587.428242315005	-9.67162984262627	6.88573229692676	-21.054816313569	-1.39294877284975	57.5926538493079	33.7914457737004	47.2443025120873	-11.7413001100704	-29.3334973833455	-5.53228930773801	-13.8109703775145	-12.7761352437925	NaN	NaN
-1.20669148975011	213.098679371113	0.863891803591569	640.67412944617	25.7108913236917	32.9579328503876	-1.20669148975011	71.2637237772086	24.6755996770208	17.428558150325	860.155958540387	-30.1948575965336	32.9579328503876	141.663555750826	1112.76712032807	-18.8066494831544	247.263303711251	603.403630166019	-21.9125244231669	20.5344330903375	1269.09615897537	-19.8419411298252	80.5813485972461	-21.9125244231669	-9.48902466311681	261.757386764643	-27.0889826565211	-12.5948996031293	153.051763864205	-9.48902466311681	13.2873915636416	-13.6301912498002	29.852057910375	21.5697247370083	230.698637364518	493.662715618911	39.1696827304126	67.1225571905252	30.8873495570459	203.781054551076	13.2873915636416	-2.24198313642095	-14.665482896471	69.1931404838669	22.6050163836792	3.96976674360408	21.5697247370083	-35.3713158298878	NaN	NaN
117.05506633255	420.529395166941	-22.770989615037	273.453099281332	284.846333469654	183.342974337331	-22.770989615037	25.9091928259746	-16.5564982395887	89.0898551430323	548.962216926206	165.735248773561	-35.1999723659336	629.750604807034	738.504203877379	-5.16326405126686	303.489807595998	1324.73789029467	-10.3420068641404	-40.3787151788072	1334.05962735784	116.019317769975	25.9091928259746	46.6241640774689	91.1613522681817	485.781554609148	56.9816497032161	-31.0569781156348	920.795950890529	32.1236842014229	-16.5564982395887	5.1942215744803	-38.3072180536578	34.1951813265723	578.998925240873	213.379682651998	50.7671583277678	190.593214275354	12.4444615125033	61.124643953515	-28.9854809904853	7.26571869962973	2.08697588675615	-38.3072180536578	20.730450013101	50.7671583277678	18.6589528879516	14.5159586376527	NaN	NaN
53.0490223735768	471.676198688428	21.9628459145532	214.6971399605	441.626228111372	174.285110563769	-40.2095070034941	14.709404740781	183.610963501476	6.41975768504136	488.255492799907	28.1800812063579	2.27493415717155	928.642992636076	1246.75819840008	-29.8474481838195	286.195345816254	925.534374990173	12.6369929768461	-27.7750364198846	1526.5337865313	351.476316380204	11.6007870948786	-35.0284775936568	45.7955811998046	151.488581160485	-43.3181246493964	9.52837533094372	501.726169265484	30.2524929702928	29.2162870883253	145.27134586868	42.6869635539023	-11.1957423084054	24.0352576784881	535.92096337041	35.4335223801301	82.0627870686655	16.7818165047159	-17.4129776002101	-60.9336246428431	4.34734592110645	21.9628459145532	-1.86988937069827	30.2524929702928	-36.0646834756242	-8.08712466250299	11.6007870948786	NaN	NaN
27.3429850104803	880.517132241309	15.939685351259	663.854438716104	13.8663581404915	-21.3802044425561	27.3429850104803	41.8562754858529	2.46305848127026	92.6527921496567	909.543713192054	-5.83025036179976	-31.7468404963936	593.361313550009	1156.26965127339	67.7728656204467	508.354897908542	1119.98642508496	-9.97690478333477	-23.4535316533236	1239.20273970409	977.963511147381	-7.90357757256727	33.5629666427828	9.71970371895652	1216.39614038564	-15.1602228102535	65.6995384096792	876.370477819774	-14.1235592048698	7.64637650818902	34.5996302481666	-3.75692315103226	172.475889764206	963.450220672009	408.835191791701	86.4328105173542	6.60971290280527	29.4163122212478	112.349400651948	35.6362938535503	5.57304929742151	115.459391468099	145.522636024228	87.469474122738	21.1230033781778	7.64637650818902	-1.68359594026475	NaN	NaN
-35.7221550550902	392.609120822283	-23.2766942547792	234.966617351676	139.551417882624	-6.68274652103106	34.8021228133392	49.3218270803688	208.001452284335	-3.57138132095329	553.362989492967	-24.3138159881384	-11.8683551878273	981.69426537034	2462.70410060736	10.9483229460763	727.599440697322	945.395004702766	47.2475836136503	148.885513482857	1235.78909004336	930.875300435737	11.9854446794355	37.913488013417	-22.2395725214199	675.743354029359	3.6884708125615	39.9877314801355	842.7199531002	27.5422706798244	6.79983601263927	31.6907576132614	32.7278793466207	50.358948813728	349.050008021194	31.6907576132614	-13.9425986545459	15.0968098795133	-7.71986825439032	437.205355356731	232.892373884957	-5.64562478767181	-13.9425986545459	-10.8312334544681	118.808983215439	-28.4623029215754	15.0968098795133	26.5051489464651	NaN	NaN
-23.0997004892571	508.141395923188	-18.9493794235348	63.0194616244792	234.220205585521	-24.1372807556876	24.6289917665486	-16.8742188906737	9.0652877700902	33.9672141644236	657.552954289188	-35.5506636864237	-0.272934627784815	984.390738214814	865.0690075753	46.4181773615902	58.8691405587569	1110.97553071934	-7.53599649279871	24.6289917665486	1196.05711256665	2057.24873370401	-3.38567542707649	-11.6863175585209	-8.57357675922927	299.587762370646	15.2907693686735	-12.7238978249515	802.814191589466	20.4786707008263	20.4786707008263	9.0652877700902	46.4181773615902	-13.7614780913821	1013.44298567487	436.54835753948	8.02770750365964	167.815068533965	-45.9264663507293	357.692257290757	15.2907693686735	84.8086472195209	-26.2124412885487	18.4035101679652	30.8544733651319	27.7417325658402	-70.8283927450627	465.600604999535	NaN	NaN
31.0554885177639	1225.83861362837	32.0935277228991	100.604115261822	-0.0856876362920076	-28.1127461749423	-0.0856876362920076	48.7021550050622	13.4088220304655	-5.27588366196799	1171.86057496134	31.0554885177639	-7.35196207223838	950.758224267548	1216.49626078216	-11.5041188927792	199.217839749666	1324.45233811622	27.9413709023583	0.952351568843189	1416.83782737325	1357.66959268054	-9.42804048250877	-13.5801973030496	4.06646918424878	427.586464879409	11.3327436201952	18.5990180561415	540.732738239145	-21.8845109441311	12.3707828253303	-3.1998052516976	-30.1888245852127	24.8272532869527	715.123324701858	-32.2649029954831	18.5990180561415	199.217839749666	42.473919774251	803.35665713835	-12.5421580979144	-10.466079687644	-30.1888245852127	-0.0856876362920076	51.8162726204678	5.10450838938397	-39.5311774314295	112.022546518309	NaN	NaN
134.068038024813	657.471307230693	166.261493075175	-35.2072256270885	277.380837926423	-23.7837415769602	34.3721772236931	-34.1687270770769	54.1036496739148	17.7562004235065	458.079585628453	16.7177018734948	36.4491743237165	458.079585628453	1742.70229199289	35.4106757737048	61.3731395239965	827.785069432607	66.5656322740548	-23.7837415769602	1079.10171853543	2169.52519604768	-25.8607386769835	17.7562004235065	75.9121192241598	178.723475675315	6.33271637337814	-10.2832604268085	286.727324876528	-47.6692082272286	-10.2832604268085	192.223956825467	-45.5922111272052	1.1402236233198	520.389498629153	-18.5912488269019	0.101725073308135	594.122895679982	27.1026873736115	599.31538843004	152.761011925023	1.1402236233198	43.7186641737982	11.5252091234365	-71.5546748774969	7.3712149233898	14.6407047734715	76.9506177741715	NaN	NaN
-26.7236121204751	701.586157300716	6.52305353070623	-0.749654580489681	101.068258976253	-27.7625704220745	-11.1392375964838	24.1853446578963	-11.1392375964838	21.0684697530981	427.30116567847	50.1593021978817	-22.5677789140774	356.652001169709	860.546777445426	-8.02236269168559	281.847003454551	702.625115602315	-31.9184036284722	-2.82757118368851	781.585946523871	1312.49363864117	-16.3340291044809	106.26305048425	36.6528442770893	88.6007593570601	54.3151354042794	-25.6846538188757	1083.9228122893	-35.0352785332704	-45.4248615492646	-8.02236269168559	-5.94444608848676	140.548674437031	696.391365792718	-46.463819850864	16.9126365467004	470.937414345645	-21.528820612478	1181.58489263965	181.068048199408	44.9645106898846	-35.0352785332704	-38.1521534380687	175.873256691411	35.6138859754899	62.6268018170747	240.288671390575	NaN	NaN
75.3151776791938	42.0537869451507	16.0683254341796	13.9894885133019	-32.7843422064462	57.6450638517334	-33.823760666885	-1.60178839328079	35.8172761825176	27.5019284990069	316.460260501006	45.1720423264673	-6.79888069547502	290.474798990035	962.978542893968	327.893863565833	259.292245176869	481.727795710782	-3.68062531415848	74.2757592187549	1203.08420725534	863.194370691839	-22.3901576020577	-27.5872499042519	-13.0353914581081	199.005974471416	-27.5872499042519	97.1429653484095	1101.22119813233	-7.83829915591386	0.477048527596899	3.59530390891344	16.0683254341796	-21.3507391416189	431.835709609718	13.9894885133019	-19.2719022207412	182.375279104395	-6.79888069547502	966.096798275284	56.6056453912946	-19.2719022207412	-16.1536468394246	-4.72004377459733	-8.87771761635271	11.9106515924242	156.389817593424	254.095152874675	NaN	NaN
12.1036290114289	65.137459392066	279.352538968757	45.379757877711	8.98399193021498	14.1833870655716	-33.6510481797089	52.6589110672102	-2.45467736756949	-9.73383055706869	133.769475178773	-2.45467736756949	-20.1326208277818	80.7356447981357	1149.73128462745	-11.8135886112113	-24.2921369360671	425.975481785812	22.5024192821421	129.609959070488	652.669109687359	606.914432496221	-28.4516530443524	93.2141931229915	6.90423387607235	10.0238709572863	-2.45467736756949	-15.9731047194966	801.371810558557	-8.69395152999738	26.6619353904273	31.8613305257839	-27.411774017281	106.732620474919	758.736770448633	-3.4945563946408	20.4226612279994	266.873990643901	-15.9731047194966	818.009874991698	-1.41479834049817	62.017822310852	3.7845967948584	16.2631451197142	-9.73383055706869	41.2202417694257	202.40149096548	112.971894637346	NaN	NaN
7.09507751275394	276.543138040892	54.9507176065546	59.1120776147112	-37.6395425749293	98.6449976921987	28.942217555576	20.6194975392628	16.4581375311062	-7.46968251579409	73.6768376432592	-3.30832250763751	-12.6713825259898	31.0228975596543	1690.36520081209	-1.22764250355922	142.339277777843	392.020878267238	-7.46968251579409	89.2819376738464	741.57511895239	408.666318299864	49.7490175963589	12.2967775229497	-53.2446426055165	89.2819376738464	13.3371175249888	-42.841242585125	1323.12518009227	-27.2361425545378	187.073897865526	-23.0747825463813	68.4751376330635	28.942217555576	299.430618085754	-40.7605625810467	28.942217555576	383.698158250924	3.9740575066365	477.328758434447	67.4347976310243	3.9740575066365	8.13541751479308	-6.42934251375494	-38.6798825769684	49.7490175963589	358.729998201985	277.583478042932	NaN	NaN
-13.5299372925189	275.812847983683	22.8981112134777	583.890058205825	79.101386051301	-5.20352620543396	14.5717001263928	42.6733375453044	-28.1011566949175	12.4900973546215	-2.08112204777711	17.6941042840496	22.8981112134777	41.6325361594188	452.749083584238	27.0613167570202	93.6726054536997	79.101386051301	-33.3051636243456	546.421208313943	627.603716413021	134.263859503239	13.5308987405071	478.769118231378	39.5509333876476	1.04128210987974	12.4900973546215	-21.8563483796038	677.562182935531	-24.9787525372607	15.6125015122784	28.1021181429058	6.24528903930783	100.958215154899	258.119224423627	-5.20352620543396	11.4492959687359	1153.20841628526	-11.4483345207477	613.032497010623	130.100653959696	6.24528903930783	166.528702465693	21.8573098275921	28.1021181429058	7.28609042519345	350.750547767447	133.223058117353	NaN	NaN
46.004010467443	495.829703862393	-13.3479907443908	1245.53919285398	26.2200100634984	-49.792202014815	-19.5955698193206	35.5913786758932	127.222538441531	-18.5543066401656	1.22969376377893	97.0259062460369	18.9311678094136	15.8073782719486	1076.85455783087	1.22969376377893	782.177078130012	250.091593581819	36.6326418550482	354.217911497316	740.526550963813	19.9724309885685	-16.4717802818557	311.526121151962	25.1787468843434	-27.9256752525604	-9.18293802777085	7.4772728387088	856.106763850016	-23.7606225359405	504.159809295633	15.8073782719486	47.045273646598	311.526121151962	13.7248519136387	-24.8018857150955	-34.1732543274903	260.504225373368	37.6739050342032	604.121074494511	-39.3795702232652	-20.6368329984756	386.497070051121	-46.6684124773501	-27.9256752525604	433.353913113095	612.451179927751	67.8705372296975	NaN	NaN
46.2124641275383	57.6714433338551	0.376547302270921	519.155787733706	-21.4996857279703	28.5031326268668	-5.87380499208372	-23.5831364927552	-8.99898113926104	-18.374509580793	26.4196818620819	35.7952103036139	-8.99898113926104	13.9189772733726	639.995932091229	-10.0407065216535	463.944342466907	232.681307575785	35.7952103036139	761.877801831144	1127.52341105089	12.8772518909802	-5.87380499208372	495.19610393868	-26.7083126399325	9.75207574380288	17.04415342055	17.04415342055	610.827621384241	10.7938011261953	181.636763838555	-4.83207960969128	-23.5831364927552	-21.4996857279703	93.0901063351981	-39.2090172286418	14.9607026557651	420.191876406424	10.7938011261953	304.560358960863	22.2527803325122	18.0858788029424	378.522861110727	49.3376402747156	18.0858788029424	735.834667271333	618.119699060988	144.134650072428	NaN	NaN
12.0288990568167	49.5476669180073	17.2398390375376	362.204065761262	25.577343006691	28.7039069951236	63.0961108678817	-11.9414248544996	15.1554630452492	43.2945389411422	96.4461267444955	43.2945389411422	23.4929670144027	23.4929670144027	731.138616396303	-6.73048487377864	780.12145221508	146.471150559416	225.677438266374	644.637012716336	796.796460153387	424.735345529913	-45.2914407311134	198.580550366626	29.7460949912678	48.5054789218631	-2.56173288920191	18.2820270336818	501.857257244583	-21.3211168197972	566.472913005522	-2.56173288920191	-16.1101768390763	20.3664030259701	124.585202640388	-14.0258008467879	23.4929670144027	203.791490347346	5.77577107995156	355.950937784397	-9.85704886221119	-34.8695607696716	563.34634901709	-9.85704886221119	43.2945389411422	509.152573217592	685.282344565959	-10.8992368583554	NaN	NaN
-9.67322801137965	134.212612880736	-2.37467086467812	536.675906970278	106.061035314887	-10.715879032337	0.753282198193967	111.274290419674	78.9521087699961	3.88123526106605	-0.289368822763394	8.05183934489549	36.2034169107442	12.2224434287249	304.164729296786	71.6535516232945	730.608996868347	323.975098694976	65.3976454975504	731.651647889304	855.72711938323	1181.03423792193	36.2034169107442	513.737584509216	8.05183934489549	-12.8011810742517	13.2650944496823	-27.3982953676548	432.410804874541	-11.7585300532944	164.4494924885	34.1181148688295	40.3740209945737	290.61026602434	103.975733272973	3.88123526106605	217.624694557325	688.902956030052	56.0137863089341	113.359592461589	71.6535516232945	32.0328128269148	1558.47390750849	35.1607658897869	-24.2703423047827	901.603764305354	1039.23369907173	81.0374108119108	NaN	NaN
-17.8341594105943	537.102731915617	-39.7395630155763	836.476581183705	35.3646779157907	-38.6964485581962	12.4161598534286	-17.8341594105943	69.7874550093339	38.494021287931	36.4077923731708	-9.48924375155348	-37.6533341008161	24.9335333419897	-2.18744254989281	37.4509068305509	686.268099320971	743.639394476877	-10.5323582089336	663.319581258609	787.450201686841	478.688322302332	23.8904188846096	1300.66251471785	12.4161598534286	9.28681648128826	-28.2653039843952	-0.101213635132611	271.108545283693	-6.35990037941319	124.029406793099	30.1491056288902	-25.1359606122549	188.702503150665	56.2269670633926	15.5455032255688	-9.48924375155348	301.358864547715	-11.5754726663137	225.211509158968	-3.2305570072729	22.8473044272295	1083.69470758279	-17.8341594105943	-20.9635027827346	500.593725907314	496.421268077794	128.201864622619	NaN	NaN
-28.0895053720471	430.041370945047	38.6995062094883	518.745526951774	-27.0459270660856	17.8279400902585	58.5274940227566	-15.5665657005092	16.784361784297	19.9150967021815	66.8761204704486	-18.6973006183937	6.34857872468211	-14.5229873945477	416.474852967548	1.13068719487466	307.942709147553	950.786945619831	71.0504336942945	712.851091860611	1170.98196817771	847.472693329644	-16.6101440064707	1156.37187189424	26.1765665379504	17.8279400902585	-5.13078264089428	1.13068719487466	563.619394108118	30.3508797617964	83.5733733658324	14.697205172374	-9.30509586474025	350.729419691974	241.153697566018	-46.8739148793539	2.17426550083615	298.5505043939	18.87151839622	79.3990601419865	57.4839157167952	-38.525288431662	1164.72049834194	-38.525288431662	48.0917109631417	940.351162560216	219.238553140826	80.442638447948	NaN	NaN
53.5217699025375	549.441989347056	22.2004928849889	882.491568300322	-39.3980185828565	6.53985437621466	143.309430686177	1.31964153995657	68.1383658440601	-24.7814226413339	28.4647482884987	32.6409185575051	14.8921949142276	29.5087908557503	31.5968759902535	25.3326205867438	423.11283870961	606.864330545895	1.31964153995657	1239.55412630038	521.252840031262	1319.94540397875	3.40772667445981	934.693696662903	-14.3409969688177	-23.7373800740823	6.53985437621466	146.441558387932	113.03219623588	78.5787915165763	154.793898925944	68.1383658440601	-38.3539760156049	577.63113866285	652.802203504966	28.4647482884987	10.7160246452211	260.242198218358	9.67198207796952	25.3326205867438	39.9492165282664	21.1564503177373	1190.48412563955	-36.2658908811017	63.9621955750537	746.766034557612	232.053048902564	35.77304625926	NaN	NaN
-40.2715255902884	614.634515019275	46.4225754792391	547.786051543976	5.68679304897921	15.087358225193	26.5769378850099	28.665952368613	56.8676478972545	15.087358225193	-34.0044821394792	60.0011696226591	-6.84729385263922	10.9093292579869	85.069343425896	-5.80278661083768	319.03896558944	1058.55009278493	285.614733851791	788.02271715833	637.613674338908	1115.99799108401	12.99834374159	445.424341847426	0.464256839971532	-30.8709604140745	-8.93630833624229	-25.6484242050669	61.0456768644606	20.3098944342007	206.232183474874	-28.7819459304715	5.68679304897921	109.093009987331	457.958428749044	-12.0698300616469	-8.93630833624229	66.2682130734683	31.7994740940176	182.208516913439	86.1138506676975	16.1318654669946	1125.39855626023	70.4462420406744	-32.9599748976776	1126.44306350203	48.5115899628422	31.7994740940176	NaN	NaN
-7.70669592646626	1391.51125416217	-4.57177893597642	150.084125928189	-13.9765299074459	-0.391889615323299	60.216505534147	16.3276676672892	-5.6167512661397	-27.5611701995686	35.1371696102282	9.01286135614623	-19.2013915582624	-8.75166825662954	5.87794436565639	-16.0664745677725	104.105343401005	1076.97458278302	7.96788902598295	1194.01148376131	763.482883734035	2566.06015326569	-9.79664058679283	400.877485167377	-18.1564192280991	-10.8416129169561	19.462584657779	-36.9659211710381	223.232189039619	-32.786031850385	111.420149712148	2.74302737516654	38.2720866007181	81.1159521374126	248.311524963538	174.118489521945	60.216505534147	37.2271142705548	18.4176123276158	2.74302737516654	-15.0215022376092	-17.1114468979358	1155.34750754527	37.2271142705548	52.901699223004	1146.98772890396	26.777390968922	-3.52680660581314	NaN	NaN
-44.1117499924278	550.742376921911	-31.5664959977493	143.02162209486	129.430930267291	0.842076821836816	61.4774711294495	-9.61230150706193	20.7053956467444	2.93295248761656	-2.29423667683281	18.6145199809647	116.885676272613	-13.7940528386214	35.3415253072027	-30.5210581648594	287.292043033662	1501.04536701881	225.61121089316	946.963315587173	934.418061592494	1119.460558014	-53.5206904884366	1645.31578795761	75.0681629570179	47.8867793018811	-21.1121176688505	47.8867793018811	267.428724208755	-13.7940528386214	91.7951682832558	10.2510173178457	120.021989771282	86.5679791188065	874.828105117771	660.513349375347	10.2510173178457	47.8867793018811	-32.6119338306392	92.8406061161457	45.7959036361014	-25.29386900041	460.834723293381	5.02382815339631	22.7962713125242	886.32792127956	72.9772872912381	-9.61230150706193	NaN	NaN
37.637870654625	396.38285708824	-13.6114131216058	124.447881949057	55.4182344137255	143.274149458693	14.6279881428479	31.3624481514131	22.9952181471305	-27.208161878565	-6.29008686785852	-20.932739375353	39.7296781556957	9.39846939017132	33.4542556524837	11.490276891242	102.483903187815	943.390518618214	66.923175669614	1132.69909746511	539.67167091158	1144.204038721	5.21485438803003	908.875694850548	-21.9786431258883	-34.5294881323122	29.2706406503424	222.762834499377	194.523433234923	-17.7950281237471	119.21836319638	-14.6573168721411	62.7395606674727	131.769208202804	744.668806016503	323.169594550768	-17.7950281237471	97.2543844351384	-1.0605681151819	-0.0146643646465828	75.2904056738966	40.775581906231	741.531094764897	39.7296781556957	128.631496951198	449.723948365542	4.16895063749471	10.4443731407066	NaN	NaN
91.2083978266211	495.107250117305	142.480531925698	36.7971534765809	631.135360992405	43.0753739785086	74.4664764881472	27.3798227236893	105.857578997786	-31.2169019609694	90.1620277429665	1.22057063232379	-4.01127978594931	216.772807865176	-9.24313020422241	15.8697518034885	633.228101159714	790.183613707907	661.480093418389	774.488062453088	782.859023122325	2328.3476366802	4.35968088328765	856.104928978148	-15.5213507061501	-24.9386814590417	299.436044473891	255.488500960396	169.686154100718	-18.660460957114	17.9624919707977	-24.9386814590417	67.1418859025649	294.204194055617	764.024361616542	950.278236507064	60.8636654006371	90.1620277429665	33.658043225617	24.2407124727254	397.794832337425	-6.10401995325855	1201.40705658417	-11.3358703715317	-32.2632720446241	507.66369112116	114.228539667023	77.6055867391111	NaN	NaN
-34.1823815284558	179.37233236351	149.014064212201	-35.2292183612595	17.1126232789282	1.41007078687186	33.8620126037882	-12.1988080395769	-22.6671763676145	50.6114019286483	5.59741811808688	-13.2456448723807	-17.4329922035957	13.9721127805169	-16.3861553707919	9.78476544930189	132.264674887341	983.343019956793	811.661779376977	1182.24201818951	733.149016916696	1094.30772423399	-43.6039130236895	1661.69328761362	-32.0887078628482	-20.573502702007	40.1430336006107	112.37477506407	536.34369234959	-3.8241133771469	89.3443647423872	18.1594601117319	-2.77727654434315	105.046917234443	911.111278493334	532.156345018375	102.953243568836	-8.01146070836192	-23.7140132004182	43.283544099022	446.315724728467	-15.3393185379882	1329.84601161483	95.6253857392097	-34.1823815284558	180.419169196314	-32.0887078628482	-11.1519712067732	NaN	NaN
104.235531932556	350.351971589386	-4.68408391557233	88.5259719544609	-0.494867921413537	-20.3936438936678	16.2619960552217	-20.3936438936678	31.9715560333171	-20.3936438936678	22.5458200464598	4.74165207128496	31.9715560333171	146.127691874144	937.889514770157	23.5931240449995	532.582867335293	1963.20012934052	440.4201154638	1050.99834661244	719.00297907536	874.003970859235	-38.1978118688427	1203.90473039924	6.83626006836436	-10.9679079068105	-7.82599591119143	403.76447551491	242.479659739797	-9.92060390827083	42.4445960187141	-4.68408391557233	-42.3870278630015	256.094611720813	569.238507284183	158.695339856621	11.0254760625232	106.330139929636	-1.54217191995324	-21.4409478922075	180.688723825954	9.97817206398346	956.740986743872	183.830635821574	35.1134680289362	200.587499798209	57.1068519982699	139.843867882906	NaN	NaN
18.5539240279693	348.601972175405	12.2672945394468	282.592362545918	19.6016956093898	-50.599000345779	38.4615840749575	-53.7423150900403	8.07620821376504	14.3628377022876	13.3150661208672	133.808797984217	24.8405535164919	118.09222426291	583.302806413581	194.579549706602	392.608378595063	1091.47202340249	600.067151716308	504.719937807049	757.232888929372	848.38901651295	37.4138124935371	238.58595612626	32.1749545864349	-22.3091676474274	2.83735030666289	189.340691799499	1074.70767809976	-5.54482234470054	66.7514167733091	-31.7391118802113	154.764229612625	622.070354926137	931.162971445164	555.012973715229	25.8883250979124	64.6558736104683	3.88512188808332	-12.8792234146436	70.9425030989908	7.02843663234461	1102.99751079811	29.0316398421736	209.248351846488	11.2195229580263	15.4106092837081	156.859772775466	NaN	NaN
-7.45456927550095	492.555711340843	0.931347380538362	163.4084825913	374.104638574288	31.3302952586809	64.8739618828381	-30.5158400796091	22.9443786026416	17.703180692617	40.7644514967251	-15.8404859315403	34.4750140046956	261.943003299762	514.568742562947	10.3655036185826	257.750044971742	1344.77449151084	198.000388797462	791.303992212244	569.077200827202	484.169794684804	82.6940347769217	468.44620095473	17.703180692617	256.701805389738	13.5102223645973	290.245472013895	827.992377582416	-9.55104843951078	15.6067015286072	20.8478994386317	51.2468473167743	675.997638191703	657.129325715615	114.141222237069	191.710951305433	44.9574098247448	-3.2616109474813	4.0760661265531	251.460607479713	41.81269107873	1387.75231437304	-6.40632969349604	-8.50280885750587	199.048628379467	9.31726403657768	53.3433264807841	NaN	NaN
-29.2914750106783	141.647929128381	36.7771290430684	376.55852131948	194.083329171037	31.5335890388028	54.6051650575714	21.0465090302716	24.1926330328309	10.5594290217403	16.8516770268591	46.2155010507465	-13.5608549978815	102.845733096815	628.248441524229	72.4332010720745	1278.44740205316	1015.22169383903	638.73552153276	613.566529512285	291.613173250377	762.483065633429	-26.1453510081189	753.04469362575	142.696637129234	719.486037598451	-21.9505190047064	591.54366149437	1551.11148227498	-9.36602299446898	89.2125290857245	3.21847301576849	22.0952170311247	259.10322522393	412.214593348486	178.35270915824	453.114205381758	-13.5608549978815	46.2155010507465	11.6081370225935	524.42634943977	-12.5121469970283	2350.22697892505	1.12105701406224	2.16976501491536	57.7512890601308	-6.21989899190961	124.868601114731	NaN	NaN
109.376150639767	222.687249200577	18.0977656880027	1582.4204319303	-17.574246821882	-24.9184846915641	86.2942601921941	67.4090770987257	35.9337719429451	24.3928267191588	-0.787417405465654	8.65517414126853	34.8845951044191	25.4420035576849	461.89956838451	-27.0168383686162	624.521978356043	1692.58399997553	-4.98412475956974	514.358410310811	642.357984610985	775.60344310379	1.31093627158639	264.654322741618	87.3434370307201	742.029784270957	45.3763634896793	-8.1316552751478	675.931643443818	26.4911803962109	11.8027046568466	-23.8693078530381	76.8516686454599	973.897865585208	897.307956372808	321.309872022023	221.638072362051	43.2780098126272	10.7535278183206	-7.08247843662178	311.867280475289	-21.7709541759861	1811.14098272897	87.3434370307201	13.9010583338986	57.9664855519915	-11.2791857907259	598.292557392892	NaN	NaN
-21.5912287221729	83.3733808363856	-2.69759900163237	632.338288827647	48.7350596820613	22.4939072924217	57.132228446746	102.267010556926	29.8414299615208	50.8343518732325	0.451339285124386	98.0684261745838	83.3733808363856	108.56488713044	396.16791732089	18.2953229100793	978.72150037089	1101.5300935544	489.586419828007	603.997844246836	535.770848033773	482.238897158908	38.2385987262055	224.025957644854	-4.79689119280354	263.912509277106	51.8839979688181	404.565086085575	1121.47336937053	30.8910760571064	184.139406012602	90.7209035054847	49.7847057776469	522.12544879116	1233.78550159819	499.033234688277	565.160938710169	-1.64795290604678	-2.69759900163237	43.4868292041334	296.451538240259	3.60027757188114	2699.09145103566	79.1747964540433	-0.598306810461199	81.2740886452144	30.8910760571064	174.692591152332	NaN	NaN
38.4452566102573	90.951045239997	4.84155188722385	1219.8255007794	60.4976878347479	136.106023461573	49.9965301088	18.4930569309562	93.0512767851865	35.2949092924729	0.641088796844677	4.84155188722385	76.2494244236698	404.93566124584	45.7960670184208	132.955676143789	753.574097747312	1355.29043544413	73.0990771058855	534.099901275	436.439134423684	247.418295356621	15.3427096131718	492.095270371208	23.7436357939301	2.74132034203427	-21.411342427646	423.837745152547	1019.25338821379	3.79143611462906	24.7937515665249	34.2447935198781	23.7436357939301	441.689713286658	421.737513607357	318.826167893067	955.196326085512	25.8438673391197	31.0944462020937	48.9464143362052	72.0489613332907	1.69120456943947	1425.64819220798	-2.5092585209397	65.7482666977219	48.9464143362052	24.7937515665249	269.470726581112	NaN	NaN
64.9167462732479	32.3485842996012	54.4108875720715	260.325718115128	49.1579582214834	208.847010479364	61.764988662895	-46.4453559592213	-11.7760222453394	57.5626451824244	64.9167462732479	34.4497560398365	34.4497560398365	20.7921397283072	370.637234477479	39.7026853904247	551.338004137712	1206.90358709112	-22.2818809465158	448.380588866184	633.283702006888	353.827860555597	-2.32074941428071	415.812426892538	53.3603017019539	396.90188123042	60.7144027927773	564.995620449242	470.442892138655	97.4849082468945	58.6132310525421	22.8933114685425	72.2708473640713	944.257119561708	540.832145436536	341.220830114186	552.38859000783	105.889595207836	83.8272919353653	44.9556147410128	577.602650890653	32.3485842996012	1610.32856121629	-9.67485050510415	91.1813930261887	70.1696756238361	70.1696756238361	3.9827658064251	NaN	NaN
12.582717986976	20.9911690967289	5.2253232659423	867.091562015607	-6.33629700996784	36.7570149275154	12.582717986976	10.4806052095378	110.330962137853	5.2253232659423	100.871454639381	235.406672395426	32.552789372639	-1.08101506637232	55.6760299244593	57.7781427018975	920.695437840282	731.505287870843	90.3608907521897	401.473581813044	343.665480433494	261.683082113404	-5.28524062124874	368.890833762752	38.8591277049536	523.396122904461	71.4418757552458	193.364416846662	989.014103107024	72.4929321439649	7.32743604338051	36.7570149275154	31.5017329839199	901.776422843338	209.130262677448	118.739413247606	999.524666994214	188.109134903066	122.943638802482	65.1355374229312	218.58977017592	91.4119471409088	1390.51764359772	19.9401127080098	13.6337743756951	24.1443382628862	12.582717986976	158.679556018931	NaN	NaN
-8.2523883901931	40.1178687422067	16.984267504972	600.581935080665	143.167546980798	48.5300873739284	6.46899421531988	45.3755053870327	9.62357620221552	64.3029973084066	19.0873221629024	50.6331420318588	13.8296855180764	64.3029973084066	142.116019651832	87.4365985456412	178.919476165615	827.711838137151	67.4575792953022	184.177112810441	125.291582388389	359.782176747631	39.0663414132415	96.9003445063282	9.62357620221552	94.7972898483977	97.9518718352934	356.627594760736	413.410070524857	23.2934314787633	31.705650110485	68.5091066242674	-8.2523883901931	490.171565539318	150.528238283554	170.507257533893	315.618028931092	99.0033991642586	27.4995407946241	21.1903768208329	269.350826456623	215.722932679397	998.059265429515	70.6121612821978	59.0453606635805	59.0453606635805	51.684669360824	44.3239780580675	NaN	NaN
58.2097173402755	108.705654528579	-22.7941818992944	387.48530775567	-1.75420807083473	121.329638825655	26.6497565975859	1.40178800343423	20.337764449048	37.1697435118157	98.1856676143489	3.5057853862802	35.0657461289698	57.1577186488525	34.0137474375468	11.9217749176641	738.852870690947	454.813224006741	-12.2741949850646	919.796645615701	137.109619196999	334.885373184521	16.129769683356	350.665353555866	24.5457592147399	38.2217422032387	75.0416964030432	435.877247561127	286.493433379063	-16.4821897507565	40.3257395860847	86.6136820086961	82.4056872430041	542.129115394849	105.54965845431	122.381637517078	24.5457592147399	17.181768374779	67.6777055630823	25.5977579061629	129.745628357038	21.389763140471	527.401133714927	56.1057199574295	36.1177448203928	46.6377317346226	22.4417618318939	115.017646677117	NaN	NaN
-15.2471383871913	18.4319168659436	57.3733245023808	258.39518554453	25.7992102025668	53.163442595739	65.7930883156645	107.891907382083	4.74980066935753	41.5862673524738	57.3733245023808	64.7406178390041	24.7467397259064	51.058501642418	88.9474388021948	28.9566216325482	206.824132188167	707.800079078549	76.3177930822692	382.586701790465	167.88272455173	114.206730242046	0.539918762715665	67.8980292689855	154.200608355144	70.0029702223064	5.80227114601799	216.296366478111	228.926012198037	-2.61749266726573	33.1665035391901	50.0060311657576	53.163442595739	366.799644640558	144.728374065199	59.4782654557017	20.5368578192645	8.95968257599939	308.913768424232	73.1603816522878	134.203669298595	-3.6699631439262	923.556526793944	122.62649405533	104.734495952102	80.5276749889111	18.4319168659436	212.086484571469	NaN	NaN
79.7009202164773	10.2067029901942	38.6361554918554	150.248080128007	42.8479262328423	31.2655566951284	-19.2756921967138	30.2126140098817	-11.9050933999868	27.0537859541416	84.9656336427108	46.0067542885824	39.6890981771021	223.954068095277	44.9538116033357	41.7949835475956	526.148618761084	317.665967082235	122.871570311593	482.977968665969	91.2832897541911	677.772365436611	16.5243591016744	357.67778912161	136.5598252198	-0.322723862272988	-1.3756665475197	42.8479262328423	12.3125883606876	90.2303470689444	62.8538372525299	35.4773274361153	-17.1698068262204	NaN	54.4302957705561	23.8949578984014	698.831219141545	11.2596456754409	33.3714420656219	11.2596456754409	79.7009202164773	59.6950091967897	200.789329019849	67.0656079935167	54.4302957705561	140.771595960787	48.1126396590759	82.8597482722174	NaN	NaN
137.864681030265	19.8821654420617	42.0038871148498	110.475882768718	20.9355807598135	29.362903301828	40.950471797098	191.588862235607	1.97410504028086	-23.3078625857627	7.24118162903993	46.2175483858571	36.7368105260907	-16.9873706792518	37.7902258438425	21.9889960775653	488.651981841619	867.881496232272	-1.18614091297458	409.645833010233	42.0038871148498	89.4075764136814	53.5914556101198	64.1256087876379	13.5616735355508	139.971511665769	8.29459694679174	37.7902258438425	75.7131772829078	21.9889960775653	0.920689722529046	20.9355807598135	-16.9873706792518	264.274519160483	133.651019759258	46.2175483858571	0.920689722529046	125.223697217243	104.155390862207	1.97410504028086	64.1256087876379	16.7219194888063	146.292003572279	-8.56004813723728	83.0870845071705	49.3777943391125	38.8436411615944	47.2709637036089	568.711545990757	NaN
86.4762900460346	32.7279829339441	45.3746434309065	34.8357596834378	7.4346619400191	25.3507643107159	16.919657312741	-15.7508823044121	8.48855031476598	201.350122893444	197.134569394456	19.0274340622347	15.8657689379941	95.9612854187565	0.0574433167909924	5.32688519052536	343.625053484272	854.760915236505	-9.42755205593087	118.092941288441	87.5301784207815	NaN	59.0751923026159	58.021303927869	36.9435364329316	14.8118805632472	45.3746434309065	72.7757411743252	20.0813224369816	56.9674155531221	2.16522006628474	30.6202061844503	-10.4814404306777	106.500169166225	99.1229505429971	36.9435364329316	191.865127520722	4.27299681577849	52.7518620541347	26.4046526854628	79.0990714228065	23.2429875612222	52.7518620541347	131.79349016015	45.3746434309065	47.4824201804003	131.79349016015	47.4824201804003	129.685713410656	NaN
11.8457635286105	41.3678955191232	-6.07838803705796	38.2048099487111	-18.7307303187063	52.9658759439675	-9.24147360747004	26.6068295238668	121.499396636229	71.9443893664399	45.5853429463393	-2.91530246664588	0.247783103766193	56.1289615143795	41.3678955191232	17.1175728126306	214.283240034983	619.158193047729	-6.07838803705796	626.538726045357	76.161836793656	105.683968784169	33.987362521495	38.2048099487111	17.1175728126306	1.30214496057022	-15.5676447482942	144.695357485918	-3.96966432344991	37.1504480919071	23.4437439534548	93.0316265025204	NaN	164.728232765194	59.2920470847916	12.9001253854145	209.011430750963	-19.7850921755103	36.0960862351031	67.7269419392238	320.77378757219	-21.8938158891183	54.0202378007715	30.8242769510829	30.8242769510829	75.107474936852	30.8242769510829	75.107474936852	267.001332875185	NaN
13.0963231700713	64.7832756303965	12.0414874055748	123.854078442197	5.71247281859623	90.0993339783109	32.0833669310071	21.5350092860427	42.6317245759714	77.4413048043537	-1.6713775328788	26.8091881085249	78.4961405688501	161.828165964068	22.5898450505392	-31.2067789387789	155.49915137709	170.26685208004	119.634735384211	440.304807791127	118.579899619715	645.997781867931	NaN	39.4672172824821	79.5509763333465	35.2478742244964	14.1511589345677	15.2059946990641	47.9059033984536	7.82214434758909	75.3316332753608	84.8251551558287	33.1382026955035	83.7703193913323	81.6606478623394	6.76730858309266	17.315666228057	-1.6713775328788	-6.94555635536097	42.6317245759714	43.6865603404678	6.76730858309266	56.344589514425	-2.72621329737524	120.689571148707	26.8091881085249	105.921870445757	27.8640238730213	NaN	6.76730858309266
-19.4219156449072	168.423281869988	18.5692478974313	52.3391710461765	128.321498130853	-6.75819446412769	NaN	53.3944811445748	-24.6984661368986	17.513937799033	12.2373873070415	75.5559932109389	31.2329690782107	40.7307599637953	61.8369619317611	23.8457983894227	25.9564185862193	149.427700098819	32.288279176609	147.317079902023	27.0117286846176	NaN	8.01614691344836	NaN	66.0582023253543	58.6710316365663	-14.1453651529157	27.0117286846176	15.4033176022364	-23.6431560385003	21.7351781926261	NaN	NaN	50.2285508493799	73.4453730141423	NaN	65.002892226956	-0.426333873737955	60.7816518333628	0.628976224660335	174.755142460378	131.487428426048	75.5559932109389	28.0670387830159	23.8457983894227	6.96083681505007	32.288279176609	31.2329690782107	16.4586277006347	-34.1962570224832
NaN	NaN	35.6607303704452	35.6607303704452	51.4975032567175	NaN	-29.7979308928138	46.2185789612934	NaN	NaN	74.7247701565835	125.402443392655	NaN	NaN	57.8322124112264	-21.3516520201352	NaN	NaN	14.5450331887487	NaN	3.98718459790052	314.387933168838	24.0470969205121	78.9479095929228	NaN	NaN	NaN	NaN	2.9313997388157	20.8797423432577	NaN	-19.2400823019655	21.9355272023425	38.8280849476996	NaN	20.8797423432577	38.8280849476996	10.3218937524094	67.3342761429898	25.1028817795969	179.247471205981	69.4458458611594	103.230961351874	54.6648578339719	NaN	19.8239574841728	46.2185789612934	NaN	350.284618377722	-7.62644885203251
-23.2831254683139	-4.2704446199327	53.8238579723433	35.8674371710943	67.5552385850631	-16.9455651855202	-8.49548480846186	-2.15792452566812	20.02353646411	-30.67694579824	-16.9455651855202	17.9110163698454	27.417356794036	-29.6206857511077	NaN	10.5171960399194	-20.1143453269171	15.7984962755808	NaN	13.6859761813162	112.974420611752	178.462543533954	-26.4519056097108	114.030680658884	36.9236972182266	-8.49548480846186	-4.2704446199327	18.9672764169777	NaN	NaN	20.02353646411	NaN	17.9110163698454	NaN	-1.10166447853583	-24.3393855154462	NaN	NaN	NaN	21.0797965112423	NaN	NaN	NaN	NaN	34.811177123962	138.324661742927	NaN	-32.7894658925045	31.6423969825652	7.3484158985225
-53.7482012401529	32.904123135523	NaN	27.620444819933	NaN	24.450237830579	-12.5355103785509	NaN	-3.02488941048896	10.712674210045	14.939616862517	NaN	69.8898713446529	-4.08162507360696	-8.30856772607895	NaN	-19.9326600203769	26.563709156815	-34.7269593040289	337.243994113506	23.393502167461	331.960315797916	-16.7624530310229	29.733916146169	-3.02488941048896	24.450237830579	-37.8971662933829	-23.1028670097309	40.3012727773489	27.620444819933	24.450237830579	-10.4220390523149	10.712674210045	7.54246722069102	60.3792503765909	25.506973493697	54.0388363978829	-38.9539019565009	98.4217342488388	26.563709156815	31.847387472405	28.677180483051	-12.5355103785509	42.4147441035849	9.65593854692701	38.187801451113	20.223295178107	3.31552456821903	139.634425110441	-35.7836949671469
-28.2085046814662	-22.9224461433648	20.4232338690668	51.082373390055	7.73669337762343	-60.982067617695	-12.3503290671619	-22.9224461433648	-27.1512929738459	11.9655402081046	NaN	-0.721000283338829	-50.4099505414921	122.972769508234	14.0799636233451	120.858346092994	-30.3229280967068	-26.0940812662256	-20.8080227281242	-21.8652344357445	-21.8652344357445	182.17662513497	-62.0392793253152	NaN	9.851116792864	84.9131480339041	-20.8080227281242	-14.4647524824025	-44.0666802957704	-12.3503290671619	32.0525626528899	7.73669337762343	50.0251616824348	72.2266075424607	-30.3229280967068	0.336211424281454	5.62226996238287	24.652080699548	21.4804455766871	24.652080699548	0.336211424281454	16.1943870385857	29.9381392376494	-16.5791758976431	17.251598746206	NaN	1.39342313190174	-26.0940812662256	-35.6089866348082	-3.89263540619968
15.3349118742377	0.527277337178248	69.2770091163827	25.911793686423	51.2963100356677	0.527277337178248	42.8348045859194	-38.6071853679073	32.2579227737341	-3.70347538769587	53.4116863981047	50.2386218544491	1.58496551839678	NaN	7.93109460570795	7.93109460570795	92.5461491031903	35.4309873173897	12.1618473305821	241.680182655003	-28.030303555722	316.776043521519	8.98878278692648	NaN	-55.5301962674038	18.5079764178932	-43.895626274	-30.1456799181591	63.98856821029	-10.049604475007	7.93109460570795	0.527277337178248	NaN	81.969267291005	341.102871689545	-21.6841744684109	42.8348045859194	NaN	NaN	-10.049604475007	-34.3764326430332	-39.6648735491259	71.3923854788197	-31.2033680993776	14.2772236930191	1.58496551839678	29.0848582300785	-6.87653993135146	497.640722509887	NaN
41.9869538455406	-4.57230987215867	-28.9101068155015	184.839240252118	71.6155762113492	-22.5611163085425	46.2196141835133	63.1502555354039	13.4164965642251	1.77668063480032	-1.39781461867918	-21.5029512240493	-21.5029512240493	-22.5611163085425	-3.51414478766551	87.4880524787467	34.5797982540884	NaN	-39.4917576604331	374.250790376394	21.8818172401705	134.047316196446	-58.5387291813101	87.4880524787467	43.0451189300338	201.769881604009	17.6491569021978	38.8124585920611	90.6625477322262	21.8818172401705	-0.33964953418601	4.95117588827982	-42.6662529139126	425.042714432066	38.8124585920611	30.3471379161158	-41.6080878294195	-19.386621055063	-37.3754274914468	43.0451189300338	-37.3754274914468	-34.2009322379673	-32.084602068981	22.9399823246636	10.2420013107456	-21.5029512240493	52.5686046904722	-4.57230987215867	79.0227318028014	NaN
29.4932715835327	54.9006896161486	-2.26600095723729	73.9562531406106	-26.6147765718276	-3.32464337526296	-18.1456372276223	140.650725476228	-23.4388493177506	-4.38328579328862	-19.2042796456479	55.9593320341743	28.434629165507	-38.2598431701099	-1.20735853921163	47.490192689969	8.32042322301936	41.138338181815	83.4840349028416	52.7834047800973	61.2525441243026	30.5519140015583	-25.5561341538019	-13.9110675555196	14.6722777311734	21.0241322393273	46.4315502719433	21.0241322393273	14.6722777311734	35.8451260916867	-27.6734189898533	7.2617808049937	-2.26600095723729	511.17557178521	12.554992895122	-0.14871612118596	-17.0869948095966	-50.9635521864179	-8.61785546539128	27.3759867474813	-13.9110675555196	19.9654898213017	-0.14871612118596	-44.6116976782639	50.666119944046	-7.55921304736562	-41.4357704241869	18.906847403276	422.249608671054	4.0858535509167
5.33799053996263	15.9291923639482	19.1065529111438	20.1656730935424	40.2889565591149	-39.1450571207767	5.33799053996263	18.0474327287453	-4.19409110162437	-27.4947351143926	-27.4947351143926	-29.6129754791897	-15.8444131080085	23.3430336407381	22.2839134583395	-11.6079323784142	19.1065529111438	-14.7852929256099	-5.25321128402292	18.0474327287453	79.4764033078615	197.038743554101	-31.7312158439868	-10.5488121960157	69.9443216662745	-16.903533290407	40.2889565591149	-42.3224176679723	62.5304803894846	-9.48969201361714	-1.0167305544287	-16.903533290407	23.3430336407381	30.7568749175279	8.51535108715829	-8.43057183121858	-24.3173745671969	-17.9626534728056	-15.8444131080085	9.57447126955685	5.33799053996263	7.45623090475974	23.3430336407381	50.8801583831005	50.8801583831005	25.4612740055352	-32.7903360263853	34.9933556471222	153.61481607576	-40.2041773031752
-15.660307726219	-1.88552880967865	-15.660307726219	NaN	20.366037132425	127.385473330161	0.233667946712175	33.0812176707699	73.3459560421955	66.988365773023	137.981457112116	43.677201452724	-7.1835207006557	-1.88552880967865	32.0216192925745	10.8296517286663	56.3923819910689	52.1539884782873	-23.0774963735869	-22.0178979953914	-31.5542833991501	163.411818188805	-12.4815125916328	44.7367998309194	-13.5411109698282	-0.825930431483235	36.2600128053561	57.4519803692643	-0.825930431483235	10.8296517286663	-16.7199061044144	20.366037132425	-8.24311907885111	206.855351694817	178.246195483541	-12.4815125916328	60.6307755038506	30.9620209143791	21.4256355106204	-19.8987012390006	128.445071708357	-10.3623158352419	-0.825930431483235	73.3459560421955	-26.2562915081731	-8.24311907885111	11.8892501068617	-13.5411109698282	-2.94512718787406	20.366037132425
-31.3771911111322	42.8281993089283	152.016130927017	-27.1368830871288	32.2274292489196	-3.81518895510976	117.033589728989	-22.8965750631253	33.2875062549205	158.376592963022	0.425119068893699	32.2274292489196	34.3475832609214	-15.4760360211193	78.8708175129577	36.4677372729231	29.047198230917	-8.05549697911322	-26.0768060811279	-14.4159590151184	41.7681223029274	283.465679671124	5.72550409889802	7.84565811089975	46.0084303269309	-19.7163440451227	179.57813308304	31.1673522429188	-0.634957937107165	-14.4159590151184	-3.81518895510976	44.94835332093	6.78558110489888	109.613050686983	32.2274292489196	-3.81518895510976	43.8882763149291	34.3475832609214	12.0859661349032	82.0510485309602	39.6479682909257	-9.11557398511408	17.3863511649075	51.3088153569352	11.0258891289023	30.1072752369179	12.0859661349032	3.60535008689629	55.5491233809386	15.2661971529058
28.1912009552054	6.98007962719329	22.8884206232024	-24.8366023648248	34.554537353609	-3.62548103681276	14.4039720919975	-15.2915977672194	-69.3799571536502	-57.7138404232436	11.2223038927957	54.7051026152205	111.975130200853	36.6756494864102	-22.7154902320236	13.3434160255969	46.2206540840156	-12.1099295680176	-21.654934165623	-13.1704856344182	35.6150934200096	90.764008872841	-4.68603710321336	14.4039720919975	-7.86770530241517	40.9178737520126	25.0095327560036	45.160098017615	39.857317685612	-7.86770530241517	-17.4127099000206	3.79841142799147	-32.2604948296291	137.428475794468	55.7656586816211	11.2223038927957	-8.92826136881578	-11.049373501617	-29.0788266304273	62.1289950800247	69.5528875448289	41.9784298184132	2.73785536159087	66.3712193456271	-4.68603710321336	-55.5927282904424	-7.86770530241517	32.4334252208078	2.73785536159087	-28.0182705640267
43.2499630603541	14.6020029408569	61.2875675800376	88.8744921395534	15.6630385008383	-3.43560157882648	18.8461451807825	-19.3511349785471	13.5409673808756	-35.2666683782678	-3.43560157882648	-11.9238860586775	101.60691885933	11.4188962609128	41.1278919403914	14.6020029408569	11.4188962609128	9.29682514095005	-42.6939172981375	-9.80181493871475	22.0292518607266	82.5082787796651	-32.0835616983237	-19.3511349785471	67.6537809399258	25.2123585406707	8.23578958096867	7.1747540209873	23.090287420708	13.5409673808756	-38.4497750582119	104.790025539274	-38.4497750582119	121.766594498976	92.0575988194975	3.99164734104316	-26.7783838984168	221.503937137226	33.7006430205217	1.86957622108041	-25.7173483384354	79.325172099721	357.316488814842	155.71973241838	92.0575988194975	-10.8628504986961	13.5409673808756	-1.31353045886372	NaN	140.865234578641
-14.9222207090195	-9.61464327236451	-21.2913136330054	2.06202708827642	-1.12251937371656	-2.18403486104756	-11.7376742470265	-3.24555034837855	36.0305226828682	-0.061003886385571	-10.6761587596955	19.0462748855723	-34.0294994809774	12.6771819615864	9.49263549959337	17.9847593982413	38.1535536575302	-23.4143446076674	28.5999142715513	-42.5216233796253	77.429626688777	11.6156664742554	-20.2297981456745	-2.18403486104756	-35.0910149683084	-7.49161229770253	-34.0294994809774	69.99901827746	2.06202708827642	-48.8907163036113	-37.2140459429704	-26.5988910696604	38.1535536575302	83.7987196127629	-22.3528291203364	63.6299253534741	23.2923368348963	-26.5988910696604	3.12354257560741	-10.6761587596955	-43.5831388669563	-20.2297981456745	-12.7991897343575	43.4611310941852	-34.0294994809774	-11.7376742470265	102.905998384721	-25.5373755823294	33.9074917082062	6.30808903760039
91.4623034521356	-29.6052233382334	-13.6752856026586	26.6805566607978	16.0605981704145	39.4245068492577	-11.5512939045819	-20.0472606968885	-3.05532711227532	108.454237036749	25.6185608117595	19.2465857175295	-12.6132897536202	88.2763159050206	8.62662722714625	-11.5512939045819	101.020266093481	114.826212130979	-10.4892980555436	-18.9852648478502	-25.3572399420801	35.1765234531044	23.4945691136828	43.672490245411	-8.36530635746695	8.62662722714625	-10.4892980555436	-6.2413146593903	-56.1551195641916	90.4003076030973	19.2465857175295	-47.659152771885	112.702220432902	28.8045483588744	41.5484985473343	-8.36530635746695	-35.9771984324634	110.578228734825	-29.6052233382334	33.0525317550277	20.3085815665678	-15.7992773007352	14.9986023213762	53.2304528867559	-21.1092565459268	-38.10119013054	-15.7992773007352	-6.2413146593903	-15.7992773007352	-35.9771984324634
15.1971713398856	33.2592743166719	4.57240488295252	56.6337605219248	-24.1144645507669	34.3217509623653	-26.2394178421535	-21.9895112593803	33.2592743166719	-4.98988492828728	17.3221246312723	-25.1769411964602	-10.3022681567538	23.6969845054321	-24.1144645507669	39.6341341908318	81.070723372871	57.6962371676181	13.072218048499	-1.80245499120735	-18.8020813223003	78.9457700814843	NaN	0.322498300179276	5.63488152864583	-4.98988492828728	36.4467042537519	74.6958634987111	47.071470710685	48.1339473563783	-3.92740828259397	67.2585269788579	-37.9266609447799	-14.5521747395271	-8.17731486536722	-6.05236157398059	-35.8017076533933	2.4474515915659	-12.4272214481405	6.69735817433915	17.3221246312723	-30.4893244249268	-31.5518010706201	5.63488152864583	58.7587138133114	87.4455832470308	-28.3643711335401	47.071470710685	33.2592743166719	21.5720312140455
-57.9481733383373	14.332962357976	6.89225721276729	-7.98915307765017	-10.1150688334241	-29.2483106353894	-27.1223948796155	11.1440887243151	-29.2483106353894	-18.6187318565198	NaN	23.8995832589587	-1.6114058103284	12.2070466022021	23.8995832589587	21.7736675031847	23.8995832589587	259.876232149864	31.3402884041674	23.8995832589587	-27.1223948796155	-0.548447932441442	75.9845192754198	-37.7519736584851	-7.98915307765017	3.7033835791064	16.4588781137499	-13.303942467085	48.3476144503588	-14.3669003449719	-3.73732156610233	34.5291620378283	-36.6890157805981	298.142715753795	57.9142353513414	44.0957829388109	-29.2483106353894	-21.8076054901807	-18.6187318565198	-28.1853527575024	-24.9964791238415	27.0884568926196	7.95521509065425	NaN	-7.98915307765017	3.7033835791064	0.51450994544552	34.5291620378283	-9.05211095553713	118.502834390898
93.2259361272659	32.6098819932187	10.2776515227803	-33.3233698718852	-48.2115235188442	29.4195633545846	2.8335746993008	64.5130683795593	-18.4352162249263	15.594849253837	12.404530615203	28.3561238083733	-8.86426030902409	15.594849253837	48.561475186389	-7.80082076281274	95.3528152196886	725.972466123021	-21.6255348635603	-35.4502489643079	-5.67394167039003	15.594849253837	6.02389333793486	-1.42018348554462	-35.4502489643079	-17.3717766787149	-26.9427325946171	291.025691722578	7.08733288414621	40.0539588166982	-53.5287212499009	1.77013515308944	36.8636401780641	-33.3233698718852	28.3561238083733	23.0389260773165	-9.92769985523545	45.3711565477549	-26.9427325946171	51.7517938250231	48.561475186389	-2.48362303175597	956.738847650885	11.3410910689916	16.6582888000484	45.3711565477549	-21.6255348635603	77.2743429340956	51.7517938250231	36.8636401780641
-37.4021239242021	3.02689882366431	-35.2742806216828	-7.6123176889321	-1.22878778137425	-16.1236908990092	28.5610184538957	28.5610184538957	24.3053318488572	-36.3382022729424	41.3280782690114	92.3963175294742	10.4743503824818	101.971612390811	-7.6123176889321	-19.3154558527882	524.348507940889	610.52616169292	-8.67623934019175	68.9900412017621	1.96297717240467	320.075550899038	4.09082047492396	-18.2515342015285	38.1363133152325	-28.8907507141249	7.28258542870288	123.250045416004	9.41042873122216	-7.6123176889321	80.6931793656182	-10.804082642711	12.6021936850011	53.0312164328675	39.2002349664921	60.478667991685	-19.3154558527882	3.02689882366431	5.1547421261836	-5.48447438641282	4.09082047492396	-7.6123176889321	634.996359671891	110.482985600888	1.96297717240467	16.8578802900397	-13.99584759649	436.043010886338	-35.2742806216828	1.96297717240467
80.921904447298	20.2508654106129	-3.1660268491603	-2.10162265553424	48.9897786385164	-8.48804781729057	48.9897786385164	-35.0981526579419	-36.162556851568	-39.3557694324462	80.921904447298	-8.48804781729057	22.379673797865	117.111647030584	219.294449618685	-7.42364362366452	1025.04842419361	740.852504495452	-55.321832336837	-2.10162265553424	37.2813325086298	39.4101408958819	NaN	-2.10162265553424	62.8270331556551	-32.9693442706898	224.616470586815	238.453725103954	101.145584126193	18.1220570233608	650.378148037237	50.0541828321425	-6.35923943003846	37.2813325086298	909.028367088369	76.6642876727938	-22.3253023344293	303.382380915144	-4.23043104278635	-8.48804781729057	-14.8744729790469	41.538949283134	614.188405453952	43.6677576703861	-35.0981526579419	-20.1964939471772	41.538949283134	207.586003488799	89.4371379963065	141.592943483983
-33.8569776818922	-39.1814135514217	3.41407340481431	-20.0134444211155	-10.4294598559624	7.67362210043791	4.47896057872021	44.9446731871445	-49.8302852904807	14.0629451438733	37.4904629698031	-25.337880290645	22.5820425351205	40.6851244915209	411.265861010774	294.128271881125	612.52953687899	383.578794489221	46.0095603610504	48.1393347088622	56.6584321001094	389.968117532656	780.781710356122	28.9713655785559	161.017375142888	-20.0134444211155	287.73894883769	425.109394271551	-29.5974289862686	-10.4294598559624	584.842470357436	-18.9485572472096	-44.5058494209512	35.3606886219913	257.922107968325	268.570979707384	21.5171553612146	135.460082969146	196.158651881782	24.7118168829323	5.54384775262611	-6.1699111603388	816.987874268923	-46.635623768763	214.261733838183	15.1278323177792	75.8264012304156	842.545166442664	190.834216012253	-6.1699111603388
29.1768185641647	23.8499656006868	18.523112637209	-18.7648581071359	38.7651538984248	8.93477730294889	33.438300934947	12.1308890810356	-41.1376405537428	7.86940671025332	23.8499656006868	-45.3991229245251	-19.8302286998315	259.296866586408	909.172928130705	1.4771831540799	856.969769088622	876.146439757142	-45.3991229245251	252.904643030234	59.0071951596406	150.62906613146	307.238543257708	25.980706786078	10.0001478956445	37.6997833057292	478.763208681695	733.386780335936	3.60792433947104	-42.2030111464384	284.865760811101	20.6538538226001	47.2881186399894	-24.0917110706137	282.73501962571	848.446804347057	-18.7648581071359	47.2881186399894	413.775602527265	63.2686775304229	85.6414599770298	6.80403611755775	1438.6621127004	22.7845950079913	-3.84966980939794	16.3923714518179	267.819831327972	904.911445759922	245.447048881365	125.060171906766
-4.72488424858772	112.519105316591	142.363029933181	41.1068571268911	-19.6468465568831	-38.8322266675487	-23.9102643592533	269.199709553693	59.2263827869641	-3.65902979799519	159.416701142662	25.1190403680031	116.782523118961	575.099936873749	1305.21023552963	-6.85659314977278	1480.01036542681	1030.21978727676	-21.7785554580682	8.06536915852264	101.860560810665	345.941229996355	362.994901205835	78.4117628976296	535.663322201825	20.855622565633	1274.30045646245	177.536226802735	33.6458759727434	-0.461466446217598	1019.56124277083	8.06536915852264	-30.3053910628084	-4.72488424858772	350.204647798725	344.875375545762	5.93366025733758	-4.72488424858772	695.541489790705	-8.98830205095784	64.5556550399267	204.182588067548	1650.54707752161	-30.3053910628084	216.972841474659	-18.5809921062906	33.6458759727434	709.397597648407	579.363354676119	40.0410026762985
-38.6573952329331	-10.9325877798541	55.1804146082572	-16.2642815208308	25.3229296587875	43.4506883781084	5.06249344307602	16.7922196732248	763.229343409965	16.7922196732248	NaN	56.2467533564525	169.278660665159	371.883022822274	496.644656361129	618.207273655399	1681.34700560616	322.831440405288	9.32784843585739	331.362150390851	51.9813983636711	136.222159471103	922.113816891071	-34.3920402401517	671.524211065166	16.7922196732248	1572.58045329023	74.3745120757734	28.5219459033736	125.55877198915	966.900044315276	6.12883219127136	8.26150968766205	39.185333385327	988.226819279183	221.529259326731	16.7922196732248	63.7111245938199	1146.04495401209	46.6497046226944	176.743031902526	338.826521628219	472.118865152636	121.293416996368	167.145983168768	0.797138450294646	179.942048147112	774.959069640114	763.229343409965	246.055050535224
37.262062665327	167.414527969973	54.3312384429855	-0.0767593483009361	16.9924164293575	51.1307679846745	-34.2151109036179	203.686526497497	7.39100505442465	39.3957096375343	-47.0169927368618	29.7942982626014	219.688878789052	578.14157011988	660.286978549861	241.025348511125	1267.30954214284	597.344392869746	58.5985323874001	332.772168316039	803.241325687751	268.76275914982	393.581107023948	-27.814169986996	698.692624049593	2.05688762390637	1002.73731758913	498.129808662106	43.6630035819489	10.5914755127356	874.718499256696	-44.8833457646545	6.324181568321	6.324181568321	1123.28837151885	614.413568647404	27.6606512903941	168.481351456077	1235.30483755973	-9.67817072323383	781.904855965678	216.488408330741	901.389086409288	34.061592207016	195.151938608668	-70.4871094311422	25.5270043181868	753.10062184088	706.160388452319	294.366522816308
13.990869285011	208.241046300124	907.328221821547	8.65432596042003	-27.6341686467989	33.2024252535387	461.193199885738	24.6639559341931	390.750828001137	-69.2592065786088	28.9331905938659	-50.0476506100811	374.741198027364	615.952956298877	1003.38600166418	662.914537555278	1362.0017130767	773.914638706771	-24.4322426520443	53.4812898869845	480.404755854266	174.087169022741	162.346773708641	100.442871143385	1109.04955949109	-4.1533780185984	904.126295826792	380.077741351955	69.4909198607576	-12.691847337944	714.145353471352	-6.28799534843481	-0.951452023843794	74.8274631853486	506.020163812302	1277.68432854816	-26.5668599818807	9.72163462533823	1443.11717161048	115.38519245224	565.789449047722	211.442972294879	1208.30926532848	13.990869285011	84.4332411696124	-26.5668599818807	107.914031797813	982.039828365821	585.001005016249	202.904502975533
-71.2335692019826	244.833539229299	632.442864771715	-35.9963577890357	-12.5048835137377	13.1221793320418	293.952076350377	75.0542478760092	299.291047776581	173.291322118164	-40.267534929999	-7.16591208753367	448.782247710295	385.782384881087	2041.93132128959	1169.54339024785	1550.74595007882	495.765196260891	39.8170364630623	372.968853458197	979.476007474981	135.918522134736	899.391436081919	6.71541362059695	496.832990546132	6.71541362059695	826.781424685544	421.019596294034	-29.5895920775908	64.376305023601	2230.93090977722	-22.1150320809051	293.952076350377	37.6814478925806	685.832579033756	498.968579116613	-42.4031235004806	-27.4540035071092	1124.69603026773	301.426636347062	1266.71267020476	225.613242094964	2115.60912697121	-16.776060654701	148.732053557626	21.6645336139684	-43.4709177857214	1199.44163023459	800.086567554523	388.985767736809
-16.5908708674968	409.652987854598	220.567366316225	-39.0247581686597	-35.8199171256365	20.798941301108	49.6425106883174	-28.3419546919155	677.791355120878	-47.5710009500551	65.6667159034337	0.501614695293924	740.819895633669	859.39901422553	1753.54966522902	579.509563134831	1659.54099463367	673.518233730181	-0.566665652380499	380.809418467389	1038.87011263483	233.386730488318	855.125892834832	-37.9564778209853	1090.14756932321	-11.2494691291247	1198.04388443832	926.700676129019	-24.0688333012178	244.069533965062	1029.25558950576	84.8957621615733	391.492221944133	19.7306609534335	1097.62553175693	828.418884142972	34.6865858208755	-18.7274315628457	1817.64648608949	541.051470618552	958.749086559251	135.104938502271	2895.54135689298	-42.229599211683	200.270039710411	190.655516581341	54.9839124266895	784.61938988832	907.471629870879	556.007395485994
-6.78661073046352	702.87457954404	542.559551620583	17.7950268844666	214.448127803907	0.694757239297817	820.438933354575	3.90105779776696	973.272593308271	24.2076280014049	NaN	6.03859150341305	858.914540056205	791.582228328353	1487.34944951616	1163.51309311077	1096.18078138292	833.264135588452	32.7577628239892	550.040919590344	2188.46050496808	257.198801916829	188.797723336154	35.9640633824584	690.049377310164	-22.8181135228092	1238.32677280839	660.123905431118	-22.8181135228092	177.041287955101	1157.10049199384	-2.51154331917133	514.771613447184	26.345161707051	510.496546035891	538.284484209291	-15.3367455530479	3.90105779776696	691.118144162986	690.049377310164	1075.87421117928	255.061268211183	2454.58345132101	3.90105779776696	565.003655529867	314.912211969274	24.2076280014049	630.198433552073	570.347489793982	499.808877507661
93.9131564937865	380.473175239993	365.503622021908	-5.52744702635229	284.24033312373	-14.0814774366868	962.147243142741	-19.4277464431459	459.597956535587	-11.9429698341032	263.924510899185	-4.45819322506048	786.789619730883	732.257675865	1235.87621627344	1907.36760348471	1985.42313097901	449.974672323961	5.16509098656586	485.260047766591	1215.5603940489	314.1794395599	1473.25056016023	39.3812126279039	470.290494548505	-23.7047616483132	906.546045475566	351.603322605114	6.23434478785767	572.93885947252	1622.94609234108	5.16509098656586	678.794985800409	6.23434478785767	1795.09595434906	1074.41889227838	-46.1590914754413	5.16509098656586	1036.99500923317	612.501250120317	1395.19503266593	230.777643059139	1389.84876365947	62.9047962563239	629.609310940986	439.282134311043	-17.2892388405623	976.047542559534	1005.9866489957	575.077367075103
-3.19739421247867	526.324496662564	605.485344995399	-18.173770924096	19.2671708549474	-27.8014416672786	334.840822992599	57.7778538276778	580.881297540599	43.8712183097474	69.5450069582343	-8.54610018091344	1336.11858028359	1342.53702744571	972.406574430024	1274.07359104975	1597.13543154321	1234.49316688333	-21.3829945051569	591.578709477468	1536.16018350305	330.561858217851	1076.17147021766	-4.26713540616562	836.549442831781	0.0118293685821984	453.582095491851	852.595560737085	-39.5685947978351	240.703597948147	783.062383147433	-63.1029010589481	221.448256461782	154.054561259504	602.276121414338	914.640549970929	-10.6855825682874	62.0568186024256	379.769953127451	779.853159566373	669.669816616616	164.751973196373	1206.67989584747	-4.26713540616562	478.186142946651	663.251369454494	132.659737385765	1400.30305190481	382.979176708512	976.685539204772
-56.517125830232	480.737847538901	380.136318661015	69.7698997824327	185.354635088939	-40.4636903709949	655.185179529276	54.7866933538114	251.708834987119	-30.8316290954527	325.554638099609	-8.35681945252088	693.713424631445	954.849308101701	939.86610167308	1442.87374606251	1117.5241207553	304.150057487293	-7.28659042190508	964.481369377243	1197.79129805149	832.843198611499	1576.65237488948	52.6462352925798	373.71494447732	35.522570802727	214.250818915566	345.88898968131	-8.35681945252088	298.798912334214	1096.11954014299	25.8905095271848	1080.06610468375	539.60044422277	964.481369377243	442.209602436732	64.4187546293536	284.885934936209	556.724108712623	777.191289019478	523.547008763533	205.68898667064	1699.7287134103	-17.9888807280631	702.275256876372	1281.26916243952	180.00348993586	984.815720958943	916.321062999532	639.131744070039
-26.3695603246496	203.834661903012	638.545890853853	110.682255699261	863.39652651808	82.8436055694039	782.022010753884	103.187234510453	219.895421593314	15.3884148701356	447.958209195602	78.5607363186567	1159.98522213232	824.850703261356	965.114671223326	1385.90657510924	1511.18050069359	696.36462573894	-0.672344820166408	1302.39062471967	1692.13172653766	694.223191113566	1162.1266567577	-47.7839065783856	265.936266038847	230.602594720182	344.098629864983	646.04091204266	-57.4203623925668	368.725128056779	740.264035559099	118.177276888068	459.736099635157	177.066729085842	1370.91653273162	931.922434530036	-43.5010373276384	-25.2988430119628	180.278881023903	1059.33779473976	924.427413341228	65.7121285664151	1155.70235288158	25.0248706843168	953.336780783772	639.61660816654	59.2878246902943	535.75702883592	677.091714110577	1578.63569139286
24.1584416015191	3.80552683183861	282.319097364309	113.068542963808	417.291058468506	44.5113563711996	103.427688599222	185.910553718454	609.036939719706	-2.62170941121839	604.752115557668	88.4308040320891	745.080106864413	963.606139128351	1172.4913170277	1346.02669559024	1073.94036130083	530.838898762513	126.994221490431	516.913220235889	850.058298834344	598.324879314611	547.978195410665	-24.0458302214084	357.303520199974	200.907438285587	370.157992686088	183.768141637435	-46.5411570721079	291.959951728894	587.612818909516	135.563869814507	667.953271947729	165.557638948773	1213.19714656706	829.705384064663	40.2265322091616	-11.1913577352944	520.126838357418	1557.05428557061	500.845129628247	95.9292463156556	751.50734310747	24.1584416015191	629.389854489387	931.469957913066	520.126838357418	730.08322229728	1117.85980896172	1094.29327607051
7.21579297576645	74.7325915015246	994.247085709468	114.385314445224	450.89761185932	-35.6520156120165	139.034304383199	553.780352469999	137.962609168504	129.389047450948	250.490606711435	92.9514101513323	1165.7183200606	1283.604793677	1412.20821944035	804.557032708529	934.232153686572	268.709425361242	47.9402111341602	478.761687441379	871.002136019593	136.89091395381	762.760919335441	11.5025738345447	659.878178724762	218.339750270597	34.0081733431308	173.328551253425	-8.85963524465215	311.577233949025	816.345680070169	406.958108056842	361.94690903967	371.592165971921	429.463707565428	277.282987078799	12.5742690492393	87.5929340778595	91.8797149366378	1176.43527220755	712.391244244796	143.321085241977	1446.50246631058	17.9327451227122	964.239619698021	694.172425594988	167.970075179952	307.290453090247	546.278485967137	852.783317369785
-15.1032608711537	-2.23704284090813	545.649408280384	-19.3920002145689	294.758156690595	-40.835696931645	55.6609382951971	431.997815679881	12.7735448610451	51.3721989517819	180.034379254238	-25.8251092296918	1738.99113058567	1425.91315851636	416.987227977928	980.956451637028	1129.99014382071	27.7841325629983	-49.4131756184754	1369.0873622161	685.033436941378	269.025720630104	980.956451637028	-9.74233669188474	717.198982016993	691.466545956501	-6.52578218432333	11.7013600251913	-3.30922767676193	53.5165686234895	676.455958254548	215.416478837414	537.071929593554	1028.13258441459	626.063270969419	419.131597649636	-19.3920002145689	78.176819848127	462.018991083788	1946.9949887413	1165.37224340388	-20.4641850504227	1539.56475111686	-7.59796702017714	649.651337358203	463.091175919642	373.027649707922	178.962194418384	513.48386320477	1216.83711552486
-10.6258450604188	-13.843869774219	511.766833479823	38.7172005511852	143.839341201994	-25.64329372482	88.0602461627892	601.871525466231	-7.40782034661849	192.109711908998	375.537120595612	-27.7886435340201	1752.85169810212	1161.80782566748	376.609795500212	2646.389893634	970.87169264866	22.6270769821839	-26.7159686294201	525.711607239625	905.438523468055	108.441069350191	182.455637767597	-29.9339933432203	499.967409529222	899.002474040455	62.3160484523871	69.8247727845877	-33.1520180570206	-14.9165446788191	498.894734624622	74.1154724029881	317.612675747208	394.845268878414	-8.48049525121858	536.438356285625	216.7812347148	121.313168205392	587.92675170643	771.354160393044	490.313335387822	11.9003279361831	1151.08107662147	-23.4979439156198	545.019755522426	626.543048272033	406.644692829015	24.7724267913841	471.00518710502	1124.26420400647
-24.3881465158	76.4894031096605	324.390615487122	169.854794784289	88.2942227466824	-44.7782895252016	52.8797638356165	291.122487419151	13.1726432383608	134.440335873223	576.584489550773	-23.3149810942525	1259.11769765495	1662.62789615679	314.732126693195	1188.28877983282	1311.70280331078	174.147456470479	-10.4369960356831	419.902338004845	1234.43489295936	383.414713672232	24.9774628753828	17.4653049245506	707.510670979562	431.707157641867	15.3189740814557	341.561262231881	94.7332152759672	-30.8271390450847	156.976809725719	376.975721142947	649.559738216	573.364993286131	7.80681613062356	48.5871021494267	424.194999691035	-24.3881465158	236.391050920231	1215.11791537151	1963.11421419008	-54.4367783191286	446.731473543531	14.2458086599083	497.170248356262	121.562350814653	527.21888015959	148.39148635334	792.290739281811	2270.03952475265
-12.3952869913223	4.78321520565444	347.279602757877	-17.7635689278775	260.313435385683	-40.3103530614094	1050.52453644661	788.552377942716	-3.80603589283391	105.706915612893	234.545682090218	28.4036557264974	847.603479244824	1096.69176110099	219.514492667863	982.884184046015	1031.19872147501	133.62198168298	2.63590243103235	330.101100560901	991.473435144504	409.551673221918	704.807179732455	9.07784075489862	723.059338316743	280.712906744593	52.0240962473404	489.002245882935	14.4461226914538	-13.4689433786333	102.485946450959	862.634668667178	737.016871351786	889.476078349954	55.2450654092735	606.030792099839	84.2337878666717	89.6020698032269	735.943214964475	1103.13369942485	753.121717161452	2.63590243103235	586.70497712824	85.3074442539827	278.565593969971	NaN	466.455461749403	20.8880610153201	986.105153207949	995.768060693748
-43.3573612439261	-17.5778139837548	139.247765182287	38.2778717466162	281.035275113229	-21.8744051937834	494.790687812149	272.442092693172	21.091506906502	NaN	805.219402736711	-48.7281002564618	1469.04274468612	1279.99273144486	567.832738382634	1596.86633318447	973.860607730331	35.0554283390948	-3.61389255116208	702.101213696026	596.834729050327	707.471952708562	104.875035502059	-12.2070749712192	782.662298884061	387.375907561435	211.215667950265	294.999196545822	81.2437838469016	-31.5417354163476	28.610541524052	944.858617062639	842.814575824461	469.011140551978	30.7588371290663	99.5042964895229	71.5764536243374	7.12758547390927	98.4301486870158	611.872798285427	509.828757047249	-18.651961786262	764.40178624144	-25.0968486013048	3.90514206638787	-22.9485529962905	682.766553250898	65.1315668092946	568.906886185141	982.453790150388
54.6089688186902	-21.6904475917819	240.521631339981	14.8473011118244	275.984740375835	25.5936977893557	504.882989607251	518.853305288042	55.6836084864433	585.480964688736	NaN	35.2654547991339	946.559893053787	1561.25378300858	490.91267392646	1121.72615889755	1532.23851197924	-1.27229390447248	-15.2426095852632	286.731137053366	1017.48611112549	7.32482343755255	624.167992727848	-24.9143665950413	475.867718577917	403.866860838457	47.0864911444183	690.795652128542	26.6683374571089	100.818474532075	16.9965804473307	182.491089281313	357.657355125073	442.55388887757	80.4003208447653	460.822763229373	1.9516250987869	-7.72013191099125	148.102619913212	827.27488993319	457.598844226113	-6.64549224323813	1056.17313916461	8.39946310530568	-5.570852575485	NaN	654.257903424936	9.4741027730588	599.451280369526	1019.635390461
-5.37934168477262	50.5275214659403	73.105293122959	-34.4079052437966	539.712574034678	89.2322728779723	1031.04789057075	267.704182166787	35.4756736945945	202.121131163066	979.441555354709	-40.858697145802	653.676564303439	1093.40554562347	483.805710883966	1095.55580959081	575.191929495708	15.0481660049109	21.4989579069163	365.541192680534	947.187595844682	488.106238818636	63.429105269951	-44.0840930968047	714.95908737249	145.139136028685	27.9497498089216	1204.14413994123	-18.2809254887833	27.9497498089216	12.8979020375758	126.861892306337	482.730578900298	311.784593497156	-6.45447366844018	423.598319798582	402.095680125231	-0.00368176643484036	68.8047651882888	928.910352122334	197.820603228396	15.0481660049109	552.614157838689	37.6259376619296	60.2037093189483	162.341247767366	630.023660662753	82.781480975967	1590.11652207788	676.254335960458
46.4423327987754	58.2742050583463	74.4085763213976	15.2492150235429	148.626684131433	50.7448318022557	510.036600423782	942.437750273557	38.9129595426848	709.027179334748	654.170317040374	4.49296751484203	1137.12583018104	2137.45684849022	347.617263042399	871.446516716131	396.020376831553	32.4592110374643	10.9467160200625	354.07101154762	1345.79703184984	12.0223407709326	123.887314861422	14.1735902726728	603.61595374948	754.203418871292	-17.0195275025597	500.355977665951	59.3498298092164	-17.0195275025597	52.8960813039959	744.522796113461	184.122300910146	771.413414885213	22.7785882796335	341.163514537179	262.642907723663	-6.26327999385883	218.542292937989	608.99407750383	412.154748094604	-25.6245255095204	378.810380817632	-10.5657789973392	-3.03640574124857	59.3498298092164	624.052824016011	375.583506565022	529.397845939444	771.413414885213
26.2116281208233	33.7444539106939	-0.691321128714733	43.4295156405276	137.05177902892	-56.6494555677538	569.651202961491	510.464714612507	87.5503524097699	103.692121959493	569.651202961491	4.68926872119287	549.204961531842	1761.98991370101	396.396209794466	880.64929628615	245.739693997053	97.2354141396036	-43.7360399279755	149.965194668698	845.13740327676	211.303918957645	196.238267377903	0.384796841266787	964.586497944709	276.947115126517	4.68926872119287	1049.59981757325	97.2354141396036	40.201161730583	5.76538669117439	502.931888822637	648.207814770142	301.697828436092	10.0698585711005	649.283932740123	817.15833605724	33.7444539106939	-7.14802894860385	371.645496484891	585.792972511214	17.6026843609711	791.331504777684	47.7339875204537	1.46091481124831	-17.9092086484191	867.735880646372	314.611244075871	553.509433411768	669.730174169772
-56.4811135377355	60.869555399259	53.3332739078924	181.450059261125	8.11558495969268	19.9583130175545	440.913464892461	402.155445794004	-11.2634245895358	133.002535388054	547.498017413218	22.1115363008021	44.7203807749019	1788.83124020546	888.783907807963	1233.29963312758	256.812874174791	25.3413712256735	99.6275744977159	656.235793217222	881.247626316596	55.48649719114	9.19219660131648	-17.7230944392786	1024.43697465256	37.1840992835353	-23.1061526473976	866.175063333863	88.8614580814779	22.1115363008021	37.1840992835353	139.462205237797	105.010632705835	650.852735009103	26.4179828672973	527.042396222365	536.73190099698	26.4179828672973	150.228321654035	1008.2878000282	721.909103356274	-1.57391981492154	930.771761831291	-2.65053145654535	53.3332739078924	1.65591510994986	436.607018325966	210.518573584967	977.066062421115	519.506114730999
37.3955846963154	201.115661192158	16.930575134335	2.92820017087481	82.6340268859561	18.0076809007551	80.4798153531161	196.807238126478	-15.3825978582655	69.7087576889159	209.732507323518	-8.91996325974538	136.489315206957	871.075447905409	441.310247103822	1117.73266841559	177.419334330918	-2.45732866122528	9.39083476939491	539.326871848043	97.7135076158363	51.3979596597756	191.421709294378	-64.9294631135863	1019.71604367137	95.5592960829963	52.4750654261956	1365.4669946922	-0.303117128385241	72.9400749881759	5.08241170371485	410.074179877641	456.389727833702	252.816737980319	468.237891264322	212.963824622778	823.682794182928	12.622152068655	104.176142214356	963.70654381753	942.16442848913	51.3979596597756	619.032698563125	82.6340268859561	52.4750654261956	-43.3873477851859	600.721900533984	526.401602651003	790.292515423907	465.006573965062
120.582490890717	357.654566789484	52.6936691560701	93.642482265857	30.0640619111878	-0.108747748655225	184.160911245386	486.966608188811	96.8752833008402	-34.5919587884758	49.4608681210869	-9.80715085360477	705.719478222673	658.30506304292	360.887367824467	809.169111342135	19.2880584612439	-34.5919587884758	-23.8159553385319	211.100919870246	768.220298232348	190.626513315353	159.376103310515	-33.5143584434814	871.66993135181	219.721722630201	31.1416622561822	1353.3572855643	434.164191284086	40.8400653611317	68.857674330986	1257.4508548598	442.784994044041	89.3320808858795	561.321031993424	587.18344027329	1406.15970246903	-20.5831543035487	360.887367824467	1524.69574041841	401.836180934254	2.04645294133356	627.054653038082	20.3656588062383	188.471312625364	-46.4455625834142	670.158666837858	1119.51801070052	269.291338499943	885.678735836737
-40.8818241512826	635.083977837355	33.5067569288067	-20.3980119698088	281.468693862438	-29.0227749935872	733.190657232835	463.666812739758	91.7239073393113	78.7867628036436	173.659156065207	-7.46086743414106	231.876306475711	784.939235375506	587.647781206573	383.887754769807	66.9277136459482	10.8667539913882	17.335326259222	271.765835460687	695.457319003804	83.0991443155328	231.876306475711	-0.992295166307208	894.904963928681	636.162073215327	-41.9599195292549	1009.18307399375	289.015361508244	52.9124737323082	61.5372367560867	830.219241250342	100.34867036309	52.9124737323082	355.857274942527	383.887754769807	935.872588291629	0.0858002116651	58.3029506221698	985.464975678355	1000.55831096997	9.78865861341587	367.716324100222	-61.3656363327565	118.676291788619	-73.2246854904519	472.291575763536	418.386806864921	1031.82307693116	432.402046778561
20.7737534524257	247.277835308286	7.83066306066229	38.0312073081103	79.0176602153611	1.35911786478058	800.594949556173	542.811732586884	6.75207219468201	30.4810712462483	-35.3129715785491	-34.2343807125689	305.521742071221	620.470274937465	631.256183597268	277.478379555734	93.0393414731049	17.5379808544849	-18.0555177228646	423.088146463072	392.887602215624	552.519050380707	-28.8414263826674	69.3103424215386	722.936407205592	444.659963782678	465.153190236303	1150.05839013378	244.042062710345	-9.42679079502228	254.827971370148	839.424220731463	137.261566978297	21.852344318406	1414.31315229895	644.199273989031	115.689749658691	-26.6842446507069	18.6165717204651	1656.99609714452	1671.01777840226	-16.9769268568843	1089.65730163889	9.98784479262286	53.1314794318343	-38.54874417649	230.020381452601	753.13695145304	839.424220731463	588.112548958056
35.0062107681001	196.869232215001	-34.0553450492442	31.7689503391621	29.6107767198701	69.5369886767723	43.6389052452682	31.7689503391621	28.5316899102241	45.7970788645602	-65.3488625289784	46.8761656742062	137.519457684471	556.205139827121	277.800742938451	315.568781276061	60.9042941996042	16.661735004118	9.10812733659599	464.48276100721	1023.44972840384	217.371881598275	50.1134261031442	30.6898635295161	509.804407012342	98.6723325372144	-12.4736088563241	1697.87898443259	611.238567119067	-9.23634842738609	520.595275108802	669.509254839951	327.438736182167	44.7179920549142	591.815004545439	148.310325780931	355.494993232964	35.0062107681001	0.475432859427952	704.040032748623	1142.1492774649	23.1362558619941	631.741216502341	-31.8971714299522	259.456267174469	-110.670508534111	179.603843260665	792.525151139596	391.104857951282	1094.66945784048
115.106338258099	189.597579720382	33.0580143286284	-30.6373950376713	82.7188419701501	2.82968445987601	43.8538464246114	46.013012843808	28.7396814902352	-13.3640636840985	-95.4123876135692	-1.48864837851719	338.580062644947	201.472995025963	649.500027009257	329.943396968161	-0.409065168918891	24.421348651842	3.9092676694743	490.801295198307	659.216275895642	60.0475945685859	44.9334296342097	-27.3986454088764	597.680032948539	264.088821182664	36.2967639574233	1314.52328412181	715.354602794753	150.732584174843	474.607547054333	535.064206791837	15.7846829750556	70.8434266645688	1200.08746390439	467.050464587145	147.493834546048	-10.1253140553036	-33.8761446664662	827.631256592976	1662.14907761246	28.7396814902352	745.582932663506	55.7292617301926	173.403831576407	-47.910726391244	175.562997995604	697.001688231582	-22.0007293608849	1029.51331678786
-30.4565391374066	551.706616688391	-28.2963790044723	-31.5366192038737	-18.5756584062678	41.908825315893	67.8307469111048	36.5084249835572	153.15707216201	17.0669837871484	-82.3003823278302	32.1881047176886	310.848761866215	115.35426983566	1074.4653688585	177.998913690755	30.0279445847543	20.3072239865498	130.4753907662	401.575487449457	1036.66256653215	73.2311472434406	60.2701864458347	-4.5346175421948	963.217122012379	479.341252235092	53.7897060470317	1592.90380076273	711.558466525531	46.2291455817616	936.2151203507	848.72863496686	36.5084249835572	31.1080246512214	913.533438954889	375.653565854245	42.9889053823602	27.8677844518199	-31.5366192038737	918.933839287225	503.103013697369	1.94586285660815	719.119026990801	85.1120279745793	131.555470832667	-46.657740134414	111.033949569791	167.198113026083	138.03595123147	722.359267190202
20.5116202117622	274.447304719439	12.947578545576	123.166471395717	-31.356094070657	60.4929833044603	88.5879952074374	14.0281559264598	157.744947583996	-12.9862785956335	-136.172100016379	130.730513061903	83.1851083030187	541.349917797721	380.343888046045	510.013173752093	32.3979714014832	9.70584640292484	63.7347154471115	352.248876143068	525.141257084465	464.628923754976	28.0756618779483	14.0281559264598	517.577215418279	139.375132108973	141.53628687074	1076.23572133517	318.750977335672	-16.2280107382847	712.081143977351	551.075114225675	31.3173940205995	-37.8395583559594	622.393221364001	191.242846391392	25.9145071161808	62.6541380662278	11.8670011646923	654.810542790513	922.793733249679	9.70584640292484	856.878513015771	-19.4697428809359	15.1087333073435	-101.5936238281	18.3504654499947	320.91213209744	972.500292770331	1625.16903082411
63.9592108881805	422.876161843653	9.90545321416358	7.7433029072029	17.4729792885259	2.33792713980121	163.418125008372	62.8781357347002	2.33792713980121	-24.6889516972072	-56.0401311481371	374.227779937038	521.254000810364	88.8239394182283	567.740232410018	115.850818255237	130.985870403961	246.660911826358	-31.1754026180893	461.794867368945	958.00836281642	256.390588207681	-12.7971250089235	58.5538351207788	541.79442872649	325.579398030422	60.7159854277395	589.361735479625	396.930358160125	23.959430209408	1015.30534595088	998.008143495193	132.066945557442	108.283292180874	1375.30337205983	17.4729792885259	12.0676035211243	-6.31067408804149	66.1213611951412	1238.00682756783	542.87550387997	34.7701817442114	506.118948661639	19.6351295954866	205.580055994105	8.82437806068324	12.0676035211243	181.796402617537	368.822404169636	1730.97709755486
42.5524455563333	681.762316026591	107.446848649761	303.211631314933	53.3681794052378	12.2683907794006	105.28370187998	18.7578310887433	34.9814318621001	-5.03678337884663	-104.541534788768	487.07910674631	187.483279131654	113.936288959103	955.400382403876	375.677048102593	71.7549269483756	266.438136228657	-8.28150353351799	683.925462796372	960.808249328328	122.588876038227	-26.6682510766557	92.3048212612942	479.508093052076	280.498590232233	339.985126401208	1580.54979887056	826.693149601912	-23.4235309219843	731.514691731552	998.663317799494	65.2654866390328	-18.0156639975321	986.766010565699	-25.5866776917652	102.038981725308	11.1868173945102	-35.3208381557793	1139.26785783525	821.28528267746	-48.2997187744648	269.682856383328	58.7760463296901	174.504398512969	-98.0520944794256	36.0630052469906	150.709784045379	98.7942615706369	706.638503879072
-8.09000624394127	558.915761448391	250.525219860004	108.773777936921	36.2749488617565	5.97693074079217	27.6183722557667	-24.3210873801722	8.14107489228962	74.1474715129619	-83.8350515463521	956.036213248174	420.410535752554	28.7004443315154	1063.1613487473	443.134049343277	21.1259398012743	153.138733042619	-15.6645107741824	314.367472329179	644.399455432541	67.6550390584695	-41.6342405921518	-9.17207831969	593.54206787235	338.173057995651	412.836031222313	1543.60135037973	457.200986328011	-25.4031594559209	537.274319933417	748.278374704418	221.309273814789	-24.3210873801722	580.557202963366	-15.6645107741824	-0.515501713700188	175.862246633342	-27.5673036074183	686.600266386741	370.635220268113	119.594498694408	364.14278781362	8.14107489228962	57.916390376731	-117.379285894563	22.2080118770231	28.7004443315154	641.153239205294	1147.5629706557
-25.2194719091732	770.470379708693	273.570186657536	512.818427756241	-0.320333695280765	25.6613757453026	38.6522304655943	21.3310908385387	24.5788045186117	-3.56804737535369	-53.3663238031385	727.167530641055	429.460443301036	50.5605139591951	661.130685812905	569.112131544172	332.029032898849	190.212202202331	12.6705210250109	1076.83803686224	1674.41735399566	21.3310908385387	37.5696592389034	-32.79747049601	246.505905990262	146.909353134692	532.304709836679	1397.27911996277	578.855272584391	8.34023611824704	1888.76645688047	998.892908540489	-16.5589020956454	153.404780494838	1456.82053743077	40.8173729189763	83.0376507599243	7.25766489155606	-16.5589020956454	742.323527814728	204.285628149314	-4.65061860204467	362.341027246196	-53.3663238031385	123.09278614749	-93.4214591907046	194.542487109095	115.514787560654	22.4136620652297	694.690393840325
34.5332812923719	1033.12459425494	394.112799625964	342.125399384963	10.7057228485797	16.1210770403506	15.0380062019964	-20.703331463692	-28.2848273321713	-22.8694731404003	-104.099786016965	739.612397060952	269.559653215232	17.2041478787048	843.587197542955	916.152943712686	781.852159756766	263.061228185107	17.2041478787048	533.828937773655	1424.1131669008	23.70257290883	-14.2049064335668	21.5364312321216	256.562803154982	151.504931834625	200.243119560564	1020.12774419469	806.762789038912	-20.703331463692	1136.01632389859	664.880509214513	-43.44781906913	-13.1218355952126	1617.9828469662	12.871864525288	7.45651033351708	0.958085303391915	-5.54033972673325	1204.2497867149	59.4439105745184	47.5301313526222	69.1915481197061	-31.5340398472339	362.703745313693	-150.671832066195	114.680523330582	714.701767778806	28.0348562622468	1607.15213858266
22.8255321556869	561.360275109833	116.01263053407	282.882550886059	-21.6008752107517	143.101903318484	8.73911030779175	-25.9351588562579	-15.0994497424924	-23.7680170335048	-92.0329844502275	994.788639660453	311.055394581849	37.9955249149586	578.697409691857	572.195984223598	581.948122425987	149.603328786743	-23.7680170335048	507.181729541005	967.699366876039	6.57196848503864	22.8255321556869	58.5833722311131	312.138965493226	10.9062521305448	407.493205694362	829.002290219841	381.487503821325	2.23768483953244	1923.40891071016	606.870253387648	-6.43088245147996	32.5776703580759	1229.92352742916	20.6583903329338	-51.9408607292951	13.073393953298	-32.4365843245172	469.256747642826	84.5890741041503	42.3298085604648	-22.6844461221282	15.2405357760511	227.620434405855	-179.802228271728	212.450441646583	546.190282350561	-5.34731154010341	675.13522080437
-20.3311052716212	1473.51934786399	250.686756327727	870.775623667037	-24.6673910572108	15.4432524594928	3.51846654912146	96.7486109392974	34.9565384946459	-23.5833196108134	-83.2072491626701	595.421476282099	374.27090121703	0.266252209929276	895.709266934177	1355.35556020667	378.60718700262	81.5716106897339	155.288469044757	833.917194489526	1348.85113152829	33.8724670482485	-36.5921769675821	5.68660944191625	15.4432524594928	223.584970167793	364.514258199454	1509.2937055951	276.704471041265	18.695466798685	1158.05455696235	559.647118550985	174.80175507991	58.8061103153886	900.045552719767	32.7883956018511	73.9831105649521	59.890181761786	-8.40631936124988	590.001119050112	-13.8266765932369	-12.7426051468395	20.8636096914798	63.1423961009782	25.1998954770694	NaN	107.589325403271	1493.03263389914	28.4521098162615	1371.61663190263
106.750241812546	539.494646991391	420.191678145093	1287.8496333909	5.88500451522105	55.7753369418548	75.2976409348854	0.46214229493477	-36.4133208030119	-1.70700259317974	-85.2190807855884	1030.80596414933	477.674017680127	329.087592844283	544.917509211677	632.767877180315	496.1117492291	106.750241812546	-32.0750310267829	935.363589072289	898.488125974342	9.13872184739281	198.938899557412	-37.4978932470692	38.4221778369387	14.5615840676791	155.556001795122	384.400787491203	376.808780382802	-0.622430149122485	1656.60426437036	780.269729572101	-25.5675963624394	165.317153791638	1624.06709104865	10.2232942914501	26.4918809523089	-25.5675963624394	13.4770116236218	682.658209606948	38.4221778369387	82.8896480432862	117.595966253118	17.8153013998509	398.500229263947	NaN	40.5913227250532	931.02529929606	-13.6372994778095	1537.30129552407
-8.02237771727635	716.806990821286	84.2089042075407	740.678616731239	51.6566870576053	-29.7238558172333	126.526786502457	153.653634127403	78.7835346825515	-54.6805556321838	NaN	933.821771820856	975.054580210774	111.335751832487	1160.60221796541	506.302653251703	454.219105811807	497.622062011721	-25.3835601972419	1174.70817873038	383.689301986947	9.33880476268921	150.398412412409	-16.7029689572591	-11.2775994322699	72.2730912525644	376.093784651962	1570.76015405459	87.4641259225343	-37.3193731522182	1485.03931555976	1250.66335208023	9.33880476268921	32.125356767644	1197.49473073533	45.1462436276182	45.1462436276182	-4.76715600228281	71.1880173475665	317.499793782078	138.462599457433	-3.68208209728496	-0.426860382291415	-8.02237771727635	501.962357631712	NaN	208.992403282293	1021.71275812568	223.098364047265	976.139654115772
156.091809814896	742.302757940416	412.287705662345	507.818378690208	86.6149567037228	119.182231599585	-1.3166855151052	-15.4291713033122	36.6784685300674	38.8496201897915	NaN	526.273167797863	347.153155870621	260.307089481655	810.694035221726	318.928184294207	343.896428381034	250.536907012896	-10.0012921540018	567.525049332622	514.33183366938	84.4438050439987	109.412049130826	-32.7983845811054	-0.231109685243129	80.1015017245504	705.393179725105	788.982518624485	63.8178642766192	57.3044092974468	1092.94375098587	938.791983145451	7.36792112379139	245.109027863586	643.515357422967	237.509997054551	58.3899851273089	-26.2849296019329	9.53907278351554	544.727956905518	19.3092552522742	143.064899856551	94.2139875127573	-13.258019643588	508.90395452007	NaN	329.783942592827	864.97282671483	86.6149567037228	1545.62887203835
55.3548113772137	459.375908954592	447.429048542357	477.83923868259	292.119863183312	21.6863865790989	115.089113438385	29.2889341141571	-10.8959599997219	-9.80988178042788	NaN	512.593741699999	1430.32983700345	619.029407190814	316.01358400778	433.310031691535	127.035973850619	144.413225359324	56.4408895965077	529.970993208703	45.5801074035675	15.1699172633347	56.4408895965077	82.5067668595644	-25.0149768505443	18.4281519212168	145.499303578618	565.811574445406	77.0763757630942	31.4610905527451	623.37372006799	1002.4150186016	16.2559954826288	237.81595221861	1121.88362272395	215.008309613436	1.05090041251238	-2.2073342453697	289.947706744723	176.995571938145	56.4408895965077	35.8054034299212	112.916956999797	-16.326351096192	195.458901666143	NaN	29.2889341141571	680.935865690573	77.0763757630942	920.959152154553
67.5289620889716	464.131054076703	790.1053762584	273.97936613738	138.156731895006	-23.7438481219036	141.416475116823	28.412043427168	12.1133273180831	19.7193948356561	NaN	560.836769657273	350.040041313109	513.027202403958	610.819499058467	41.4510163144359	393.503284270669	133.81040759925	0.160935504754236	632.551120537247	258.767231102234	22.979138057473	-12.8780373825137	2.33409765263222	-0.925645569184754	18.6328137617171	351.126622387048	288.104920098587	46.8839216841308	-18.3109427522086	998.728942454686	865.079470360191	66.4423810150327	405.455676083998	829.222294920204	133.81040759925	-29.1767534915985	27.325462353229	118.598272564104	87.0874214198735	2.33409765263222	-11.7914563085747	395.676446418547	2.33409765263222	439.139689376106	NaN	-3.09880771706273	292.451244394343	49.0570838320088	1085.65542836981
198.206590290199	188.422830740208	484.109786028825	624.34367291203	25.3601715736912	-5.07819147072529	196.032421501312	-18.1232042040466	2.53139929037883	-11.600697837386	NaN	648.259529589786	489.545208001043	667.827048689768	820.01886391185	50.3631126458905	390.620528106689	136.242779806923	-13.7748666262729	306.915029734544	174.290733612443	-18.1232042040466	-35.5165545151418	-1.81693828739495	15.5764120237002	-10.5136134429425	350.398405512282	184.074493162434	-24.6457105707073	35.1439311236822	433.016819489984	483.022701634382	-25.7327949651508	547.160680906545	643.911192012012	298.218354578996	6.87973686815262	-17.0361198096032	224.296615756842	135.155695412479	-17.0361198096032	-30.0811325429245	834.150961039615	18.8376652070305	347.137152328951	NaN	2.53139929037883	346.050067934508	216.687024995738	423.233059939993
91.9111146782526	235.472754630322	441.026920925331	645.493499038885	263.750047348154	58.1958810531453	343.143984594375	37.5317056054989	69.0717628676961	-12.4973507414344	NaN	919.565720765563	1068.56530162491	947.843013483395	275.71351734416	26.6558237909482	198.49475646085	463.866272735888	90.8235264967975	74.5097037749714	13.6047656134873	58.1958810531453	7.0792365247569	2.72888379893661	64.7214101418758	60.3710574160555	556.311268159569	188.706462827754	126.713936484815	256.136930077969	581.325796333036	704.223260837459	-4.8842334712489	434.501391836601	1012.01071618924	281.151458251435	16.8675301578526	12.5171774320323	357.28263095329	134.327053755	-16.8477034672547	4.90406016184675	820.595196253152	-2.70905710833876	205.02028554958	NaN	40.7944701498642	222.421696452861	76.6848801378816	929.354014398659
348.939945960702	64.9478202631634	408.785029919953	371.789887108779	-35.1566838141297	-18.8352972797885	227.073593170953	21.4241228382533	-17.7472048441657	42.0978791150856	NaN	531.739475145324	546.972769244042	656.87010524194	230.337870477822	108.471517688073	536.091844887815	712.362819458701	-13.3948351016747	336.970929168851	50.8026186000676	23.6003077094988	-9.04246535918371	-36.2447762497525	21.4241228382533	6.19082873953481	128.057181529283	25.7764925807443	39.9216942438401	5.10273630391206	118.264349608678	700.39380266685	79.0930219262592	323.913819941378	582.879819619593	591.584559104575	-3.60200318106995	15.9836606601396	636.196348965108	351.116130831947	-15.5710199729202	36.6574169369718	845.110096604676	-39.5090535566207	200.959374716007	NaN	19.2479379670078	450.132542473617	443.603987859881	159.611862162343
266.564914584771	11.8331797071742	657.371294161937	57.5542603262299	430.943085381852	-19.7361378631262	457.06941716417	16.1875683375604	59.7314546414231	49.934080223054	NaN	528.916829565543	154.439407352324	1011.16537038082	465.778194424942	4.21299960399822	496.258914837646	636.687948167603	108.718326733268	20.5419569679467	11.8331797071742	42.313900119878	-25.1791236511091	146.819227249148	46.6682887502643	168.59117040108	348.209701404513	100.009549472496	8.56738823438448	-0.141389026388046	196.89469649859	713.978346356959	-3.40718049917774	731.395900878504	502.790497783225	36.8709143318952	116.338506836444	171.856961873869	336.235132670951	323.171966779792	34.6937200167021	90.2121750541269	928.431986403482	-27.3563179663022	275.273691845543	NaN	15.0989711799639	3.12440244640165	580.080895972581	206.692070916959
195.004450348342	92.6288296337282	379.062747165041	259.261488881983	59.955759192894	-2.12307464469094	1059.75171468242	262.528795926066	-1.03397229666313	20.748074663893	NaN	337.676857939985	443.319785698682	685.100506960855	731.931907926051	-3.21217699271875	636.090901299604	669.853074088466	-23.9051216052471	62.1339638889496	-9.74679108088558	-18.459609865108	26.193586404032	69.7576803251443	-2.12307464469094	210.251883220731	102.430750765978	114.410876594284	-8.65768873285778	76.2922944133111	374.70633777293	823.416505160386	320.25122037154	447.676195090793	92.6288296337282	68.6685779771165	20.748074663893	120.945490682451	470.547344399377	350.746086116318	-13.014098124969	49.064735712616	363.815314292652	32.7282004921989	264.707000622122	NaN	7.67884648755932	34.9064051882545	77.3813967613389	44.7083263205047
74.3451761275694	142.990480604415	392.51071433771	54.7322319913279	62.3594880443107	38.3881118777932	476.410530920521	23.1335997718276	26.4024237945345	7.87908766586194	NaN	742.274884767351	439.363858663176	644.210164086143	202.918921020708	14.4167357112758	195.291664967726	677.988012320781	32.9400718399484	77.6140001502763	14.4167357112758	99.4061603016558	56.9114480064658	121.198320453035	-25.8987605687763	522.174067238418	53.6426239837589	-6.28581643253473	-12.8234644779486	92.868512256242	231.248729217502	831.622741388007	58.0010560140348	976.54060639468	199.650096998001	128.825576506018	54.7322319913279	-4.10660041739678	505.829947124883	75.4347841351384	29.6712478172414	32.9400718399484	539.607795359522	1.34143962044809	68.8971360897245	NaN	105.94380834707	288.997953618657	739.006060744644	182.216368876898
84.3875044517309	417.962430335109	214.111086739711	13.530085554935	-1.73151236129794	22.2509986499253	407.061288966371	-14.8128820037833	83.2973903148572	-9.36231131941442	NaN	590.200463961166	215.201200876585	963.019498772	201.029717097226	-19.1733385512785	355.825924533303	1525.51839339887	72.3962489461193	489.909963368778	38.602710703032	80.0270479042358	45.1433955242747	235.913369477187	-9.36231131941442	-16.9931102775309	25.5213410605466	-2.82162649817172	-26.804137509395	-20.2634526881523	98.5589882310901	813.673862020292	117.090928557944	494.270419916273	34.2422541555369	251.17496739342	70.2160206723717	13.530085554935	537.874985391225	942.307330171398	75.6665913567407	-16.9931102775309	463.747224083808	29.8817976080418	83.2973903148572	NaN	57.1346510298863	10.2597431443137	36.4224824292845	53.864308619265
98.8016494985876	442.347181526693	249.307311148996	106.435994654768	111.889098337754	0.645783204843222	766.26154029605	35.5456467759523	-2.62607900494826	12.642611307412	NaN	779.348989135215	487.062631727177	1089.08527832881	330.013245657186	-28.8009766832801	238.401103783024	1505.70239970892	-3.71669974154542	219.860551260872	26.8206808831751	5.00826615123186	27.9113016197722	494.696976883357	7.18950762442618	49.7237163517154	-6.9885619513369	34.4550260393552	25.7300601465779	-3.71669974154542	334.375728603574	911.314098263472	551.409255186409	875.323613955766	87.895442132616	38.8175089857438	7.18950762442618	-32.0728388930716	821.883197862505	206.773102421706	84.6235799228245	14.8238527806063	323.469521237603	-2.62607900494826	100.982890971782	NaN	24.6394394099807	274.39158809073	55.1768200347012	24.6394394099807
78.3131080703635	270.351602171928	178.696866350727	135.051754054917	21.5744620858105	-36.2553117061379	2174.36962607664	10.6631840118579	61.9461909594348	81.5864914925493	NaN	147.054159936264	22.6655898932057	1267.64241813119	317.270097889924	29.2123567375772	219.068595224351	1747.7386533851	-20.9795224026043	428.565134244239	31.3946123523677	28.121228930182	63.03731876683	560.591598939065	66.3107021890158	-15.5238833656281	-5.70373309907082	30.3034845449725	18.3010786636247	-6.79486090646607	435.111901088611	1072.33054060744	270.351602171928	1282.91820743472	68.4929578038063	7.38980058967219	44.4881460411107	65.2195743816205	1001.40723312675	226.706489876118	41.214762618925	25.9389733153915	112.138070099616	54.308296307668	264.895963134951	NaN	-3.52147748428032	58.672807537249	351.095059919176	44.4881460411107
-21.883874558896	408.220453311721	18.5066333883447	116.753814881633	35.9727989871515	54.5305999358837	1223.67205970601	140.769792579992	252.116598272385	55.6222352858091	NaN	45.7975171364803	161.510864228575	845.966228631816	11.9568212887921	-10.9675210596418	135.311615830365	1308.8196170002	230.283891273877	264.124587121565	46.8891524864057	-25.1587806086723	165.877405628277	802.300814634799	7.59027988909043	2.13210313946331	28.3313515376735	49.0724231862565	105.837461382379	-19.7006038590452	587.248650699491	754.26885923808	230.283891273877	587.248650699491	5.40700918923958	-3.32607361016381	58.8971413355854	4.31537383931416	777.193201586514	106.929096732304	910.372714277416	30.5146222375243	455.160773358514	27.2397161877481	319.797989967762	NaN	40.3393403868532	236.833703373429	1110.14198331377	10.8651859388667
30.7259564445958	328.881095047627	-14.0519215141012	242.601769224772	54.7531104712137	272.089640075621	1196.04292673556	16.5280927015943	99.5309884299107	26.3573829852107	NaN	41.6473900930585	197.823891266075	1247.37366488334	135.571719469838	-18.4204949734863	44.9238201875973	1164.37076915502	56.9373972009062	260.076063062312	-11.8676347844087	27.449526350057	-66.4748030267221	392.225410208711	110.452422078373	31.818099809442	-0.946201135946024	94.0702716056794	308.130371115548	21.9888095258256	333.249668507012	1130.51432484479	597.548362799809	1342.39013762496	91.8859848759868	-40.2633622704117	277.550356899853	-2.03834450079229	740.619143594671	6.69880241797786	492.702599774567	21.9888095258256	114.820995537758	16.5280927015943	24.1730962555182	NaN	26.3573829852107	292.8403640077	392.225410208711	73.3195476736003
35.3080948519411	623.154791667811	4.71384297304825	379.493428489486	70.2729541421044	68.0876504364692	1216.46474774777	-19.324497788939	540.113250853674	46.2346133801172	NaN	6.89914667868345	157.685102367513	1511.48074800852	92.1259911984565	54.975828202658	95.4039467569093	930.189962309558	52.7905244970228	190.464657952041	132.554109752708	170.796924601324	23.2889244709475	283.340065441537	382.771384047939	28.7521837350355	-21.5098014945742	15.6403615012243	642.822525018528	-35.7142755812031	274.598850618996	1451.38489610355	489.851265624064	936.745873426463	-2.93471999667497	11.2697540899539	228.707472800657	202.483828333034	987.007858656073	24.3815763237651	344.528569199323	11.2697540899539	25.4742281765827	-13.861238524851	66.9949985836516	NaN	16.7330133540419	-2.93471999667497	34.2154429991235	388.234643312027
44.2671452747501	765.753282845062	31.1492155007445	841.181379045595	-14.7635387082754	2.72703432373217	1059.81354194569	-27.8814684822811	80.3414521532657	-32.2541117402829	NaN	3.82019513823265	116.415759031781	1526.59320973739	-28.9746292967815	71.5961656372619	60.6645574922572	1327.6379414983	62.8508791212582	125.161045547785	1.6338735092317	0.540712694731229	21.3107681702402	53.0124317907539	676.114096056023	59.5713966777567	33.3355371297454	83.6209345967671	385.333319398898	32.2423763152449	199.495980933817	677.207256870524	296.787293424359	657.530362209515	18.0312857267388	103.297829257776	157.955869982799	31.1492155007445	1277.35254403128	13.6586424687369	323.023152972371	12.5654816542364	12.5654816542364	43.1739844602496	134.999492878289	NaN	-28.9746292967815	7.09967758173406	261.806147360344	341.606886818879
-0.355296365832443	504.920359391574	54.3282161620254	269.781255521785	-2.54263686694676	35.7358219025537	1280.3325670366	-50.6641278914616	264.312904268999	39.0168326542252	NaN	89.3256641798544	14.9560871419677	775.056911279192	67.4522591687113	70.7332699203827	-2.54263686694676	1152.37314772141	10.5814061397391	80.5763021753971	-29.8843931308757	36.8294921531109	16.0497573925249	21.5181086453107	712.717706997434	-16.7603501241898	64.1712484170398	7.30039538806765	976.292237381708	6.2067251375105	49.9535351597968	623.036746451747	116.667420443783	544.292488411632	9.48773588918197	33.5484814014394	124.323112197683	257.750882765657	875.67457433045	105.730717938212	282.905298528471	-35.3527443836615	-6.91731786917538	11.6750763902963	81.6699724259543	NaN	131.978803951584	64.1712484170398	-13.4793393725183	358.368545816915
17.3489218139692	283.234701095203	329.190267884552	804.06445804116	-0.157960772449547	-0.157960772449547	561.1564621546	112.542595877621	263.539458185482	-3.44050125740305	NaN	-12.1939425506124	107.071695069365	785.46339529309	105.977514907714	424.383941948204	17.3489218139692	1075.42113813065	168.345784121831	153.027261858714	41.4208853702949	-53.7727886933568	108.165875231016	112.542595877621	403.594518876832	-29.7008251370311	9.68966068241098	195.70028816311	1155.29628993119	14.0663813290157	21.7256424605738	550.214660538089	68.7753894115741	842.360763698951	64.3986687649694	18.4431019756203	273.387079640343	158.49816266697	597.264407489089	27.1965432688297	800.781917556206	-18.7590235205194	23.9140027838762	16.254741652318	82.9997315130393	NaN	5.3129400358063	136.614559433947	-58.1495093399615	939.742798085905
15.3652265959001	430.252944457412	393.033465810206	533.153856011455	26.3121320803727	8.79708330521653	1023.57522171583	130.307734182863	376.613107583497	185.042261605226	NaN	48.205943049318	53.6793957915543	581.320240143135	44.9218714039762	294.511316449952	93.0882555356557	767.417633379169	237.587407930694	32.8802753710563	-3.24451272770336	-5.43389382459788	-26.2330142450959	122.644900343732	380.991869777286	216.788287510196	-15.2861087606232	21.9333698865837	1320.23636034504	-5.43389382459788	-38.2746102780157	411.643205133809	144.538711312677	570.373334658662	274.806886577901	-1.05513163080883	276.996267674796	58.0581579853433	276.996267674796	91.9935649872085	655.759197437549	8.79708330521653	49.3006335977652	86.5201122449722	321.878580161134	NaN	82.1413500511831	332.825485645606	3.32363056298022	1457.07267890094
-18.3811610352236	359.463325970719	281.704025746308	752.640632739222	206.135128345119	-40.2851892674521	295.941644097256	92.2341815375307	209.420732579953	186.421502936114	NaN	632.168477461965	37.4741109569593	533.600350416936	131.661432355542	38.5693123685707	-9.61954974233216	624.502067580685	700.070964981873	24.3316940176221	67.0445490704678	520.457933477599	0.237262962170693	-7.4291469191093	1079.01065339943	24.3316940176221	191.897509994171	126.185425297485	1066.9634378717	27.6172982524564	84.5677716562507	784.401473675953	47.3309236614621	426.270612079016	485.411488306033	23.2364926060107	433.937021960296	108.662202711702	71.4253547169135	4.61806860861641	242.276774928296	-12.9051539771664	26.522096840845	75.8061603633592	84.5677716562507	NaN	94.4245843607535	327.702485033988	-15.0955568003893	1019.86977717241
9.20085363385497	233.82196775509	606.364303370798	634.852834917881	59.6036402171565	-5.04341213968678	360.924646965155	215.194850974305	272.171914068472	-6.13912489149769	NaN	331.340402666261	-10.5219758987413	519.802995977736	58.5079274653456	107.815001296836	337.914679177126	1030.40513832162	305.043296622799	-12.7134014023631	30.0193959182621	-6.13912489149769	91.3793100196728	7.00942813023316	1224.34629539215	165.887777142814	42.0722361881821	446.390241606406	1187.09206183058	76.0393314943201	5.91371537842226	775.104067149677	104.527863041404	480.357336912544	208.620574463439	-8.33055039511949	752.094099361648	113.293565055891	39.8808106845603	3.72228987480045	303.947583870988	31.115108670073	20.157981151964	5.91371537842226	147.260660362029	NaN	169.174915398247	367.498923476021	28.9236831664512	1354.73611285764
25.8463902513587	120.121703246777	1026.6994224004	377.734477129608	3.92189885707523	-23.4837153857791	378.830701699322	273.593143006762	216.589465381625	87.2349661553523	NaN	443.507951312458	52.1557799244988	356.906210305039	52.1557799244988	254.957325321621	424.872133627317	1274.4461751558	457.758870718743	39.0010850879287	48.8671062153563	284.555388703903	22.5577165422162	48.8671062153563	689.062254928433	15.9803691239311	-36.6384102223492	263.727121879334	1662.50967283462	94.9085381433515	76.2727204582106	499.415404367881	19.2690428330736	319.634574934757	343.751515468469	23.6539411119303	231.936609357623	-2.65544856120981	40.0973096576429	8.30679713593192	213.300791672482	22.5577165422162	40.0973096576429	-26.7723890949216	165.066910605059	NaN	191.376300278199	769.086648517567	65.3104747610689	1150.5727987781
40.314010982727	210.308225211327	542.61949560659	158.761592509751	10.7021156009709	5.21843127101603	107.214959808176	346.303596594207	49.0879059106547	-21.1032535127672	NaN	516.297810822807	-17.8130429147943	231.146225665155	43.6042215806999	283.789595232722	253.080962984975	1158.98561429351	873.834029135862	41.4107478487179	-18.9097797807852	234.436436263128	-1.36198992492977	-1.36198992492977	734.548447155009	20.5727473948896	77.6030644264198	364.948123316053	999.958768724823	6.315168137007	21.6694842608805	713.710446701181	72.119380096465	380.302439439927	519.58802142078	-41.9412539665955	319.981911810424	33.7335897867812	-20.0065166467762	-33.1673590386678	64.4422220345282	-6.8456742548846	3.0249575390341	98.4410648802482	77.6030644264198	NaN	242.113594325065	586.488970246229	-4.65220052290267	1289.49730134644
44.9199135088883	255.591844640845	751.548682513992	417.984791555061	17.4886724760815	-46.1518067200303	18.5859221173937	269.856089977904	-7.74806927410079	74.5456538243196	NaN	697.78345008969	5.41892642164648	511.251011066604	-6.65081963278852	167.811873335863	532.098754251537	492.597767164295	657.185213361136	218.285356836227	49.3089120741374	552.94649743647	5.41892642164648	24.0721703239551	908.455381221647	118.435639476811	14.1969235521447	574.891490262716	1013.79134678762	-13.2343174806622	-29.6930621003462	435.540785816057	99.7823955745019	-12.1370678393499	168.909122977175	-5.55356999147625	376.289305185195	133.797134455182	26.2666696065797	-15.4288167632867	276.439587825778	53.6979106393865	72.3511545416951	12.0024242695201	33.9474170957656	NaN	341.177316663202	699.977949372315	187.562366879484	1069.75107849455
-16.3356487854796	238.345343167797	726.849832043694	289.940199296263	105.516032709407	141.742208288968	47.3345992028396	267.984941369256	0.130794659775384	39.6502589283873	NaN	417.280695272901	1.22855755612571	471.071077194067	39.6502589283873	401.912014723996	307.504405637868	891.514266496244	439.235953199907	254.811786613052	129.666816429114	217.487848137141	108.809321398458	81.3652489896998	1330.61942503638	12.206186519629	36.3569702393363	1296.58877524952	805.888760580918	20.9882896904317	23.1838154831323	247.1274463386	50.6278878918906	4.5218462451767	368.979127833486	19.8905267940813	10.0106607269284	19.8905267940813	40.7480218247376	46.2368363064893	79.1697231969992	156.013125941522	-16.3356487854796	7.81513493422769	24.2815783794826	NaN	731.240883629095	1484.30623052542	33.0636815502853	1474.42636445827
-20.5381594686915	646.115756020942	726.289950140783	185.937847305693	199.117166887036	-9.55539315090511	79.4050140231647	429.75525956055	170.561974460792	48.6532683333628	NaN	501.143240626162	47.5549917015841	336.401745859366	167.267144565456	392.413854080077	523.108773261735	1291.90241550678	681.260608237859	148.596441825219	49.7515449651414	107.960206449409	-20.5381594686915	146.399888561662	496.750134099048	99.1739933951802	102.468823290516	1109.58849463153	624.15022338537	184.839570673914	2.52564979865992	695.538204450981	274.898254479762	27.7860123295686	214.493039731937	8.01703295755312	323.222426278023	18.9997992753395	68.4222477053783	21.1963525388968	18.9997992753395	-46.8967986313788	8.01703295755312	71.7170776007142	327.615532805137	NaN	353.974171967824	987.679788504099	21.1963525388968	639.526096230271
14.81186512906	236.767616479996	415.870524748325	186.223237459486	116.999414018352	185.124446611214	108.209087232177	400.487452872518	55.4671265151225	1.62637494979644	NaN	1080.63898795286	87.3320611150093	637.826276099261	180.729283218126	714.741635478298	708.148890388667	850.991700664021	311.485394162489	389.499544389798	-4.96637013983532	402.685034569062	81.8381068736495	444.439086803396	696.062191057675	-13.756696926011	-3.86757929156336	909.227615622435	468.612485465379	-4.96637013983532	30.1949370048674	184.025655762942	554.318171630592	-10.4603243811951	13.713074280788	51.0719631220346	6.02153834288428	93.9248062046411	70.8501983909299	25.7997736117796	60.9610807564823	4.92274749461231	-7.16395183637924	190.618400852574	68.652616694386	NaN	314.781766707305	556.515753327136	-2.7687884432914	1336.65725560023
-35.550825414722	531.690836582538	174.416533967985	222.785978014263	562.471391884715	-0.373047926519838	46.8970905732518	241.47417230487	31.5068129221634	NaN	NaN	560.272780791702	39.2019517477076	782.332501185978	50.1950072127708	626.231113582081	635.025557954132	447.044309501551	587.75541945436	418.462365292387	34.8047295616823	580.060280628816	66.6845904103655	450.34222614107	397.575559908767	-4.77027011254511	-19.0612422171272	658.110974430764	235.977644572338	-1.47235347302616	24.9109796431255	702.083196291017	250.268616676921	134.841534293757	-2.57165901953247	30.407507375657	61.1880626778339	-1.47235347302616	10.6200075385433	27.1095907361381	-3.67096456603879	33.705424015176	23.8116740966191	68.8832015033782	254.665838862946	NaN	403.072087641299	864.780417173952	21.6130630036065	1753.01929875106
51.5168708012375	768.599984908908	33.9197391666935	201.092489694862	546.436198022789	9.72368316919538	49.3172293469195	112.007010794983	52.6166915283965	6.42422098771837	NaN	402.35968276496	-18.8716557369387	638.821139104145	115.30647297646	535.437990751199	682.813968190506	205.491772603498	401.259862037801	950.070404890143	54.8163329827145	800.494785996519	334.170797681101	616.824724560965	483.746416574726	253.883884598494	350.668108588487	371.564702404508	547.536018749948	157.099660608502	-30.9696837356878	359.466674405759	153.800198427025	262.682450415766	81.2120304345306	53.7165122555555	52.6166915283965	36.1193806210115	21.8217111679444	18.5222489864674	46.0177671654425	-8.97326919250768	33.9197391666935	21.8217111679444	580.530640564718	NaN	449.651974032797	877.482236897649	32.8199184395345	1958.60601169495
-17.5815550861856	375.238536468178	38.535600850152	191.482359186445	318.021044140932	37.4352644592435	22.0305549865233	84.7497292683124	90.2514112228554	9.92685468652893	NaN	463.265447740864	60.5423286683237	744.951563813461	221.191441740977	934.209423049737	651.422970586232	458.86410217723	348.830463086372	388.442573159081	29.7329097228834	1000.22960650425	223.392114522794	505.07823059539	375.238536468178	90.2514112228554	15.4285366410718	838.480157040691	50.6393011501464	24.2312277683405	-46.1903012498087	218.990768959159	413.750310149978	487.472848340853	158.472267459187	331.225080831835	57.2413194955979	287.211625195491	8.82651829562035	57.2413194955979	104.555784304667	-18.6818914770942	56.1409831046893	1.12416355926028	322.422389704566	NaN	437.957710749967	1127.86862784965	162.873613022822	961.717832822452
11.2310693503277	683.851970334043	35.4498251958952	362.403029111056	252.317775267568	-15.1893915721095	82.7864843485953	2.42424904284862	40.9540878880696	10.1302168118928	NaN	409.739688263756	42.0549404265045	307.360402189312	13.4327744271975	678.347707641868	557.253928414031	168.652982346516	394.327752725668	387.722637495059	50.8617607339836	1161.62197201478	105.904387655728	1105.4784925546	275.4356785747	-37.2064423408073	32.1472675805905	540.741140337508	62.9711386567673	145.535079039384	0.222543965978848	351.394503726707	709.171578718045	264.427153190351	213.787936422347	546.245403029682	-5.28171872619558	516.52238449194	-7.48342380306535	-14.0885390336747	-3.08001364932581	-11.8868339568049	65.1728437336371	45.3574980418092	343.688535957663	NaN	380.016669726014	902.921625482585	427.353328878714	786.231256408487
-8.38950608347842	331.933567576001	59.8953824825013	155.714500308957	485.023882264246	14.7392464953212	32.3611532220256	0.421447279873807	74.2131816979487	8.131031472807	NaN	699.790870495957	96.2405651063293	130.383009389319	68.7063358458535	1079.76323429052	999.363284849932	382.596549415277	233.911711408708	255.939094817088	1.52281645029284	701.993608836795	24.6515690290924	634.810089441234	155.714500308957	85.226873402139	51.0844291191491	1206.42068888871	26.8543073699305	38.9693682445398	7.02966230238798	308.804814997202	631.505981929977	856.185292695459	751.555221505651	35.6652607332827	41.1721065853778	38.9693682445398	113.862471833034	96.2405651063293	-16.0990902764116	54.3885366304062	-3.98402940180231	38.9693682445398	331.933567576001	NaN	-22.7073052989258	819.840110071631	178.843252887756	857.286661865878
72.243146063078	687.095694512295	24.8620356987118	219.895908593894	282.703426983867	13.8431728232778	31.4733534239722	25.9639219862552	-40.1492552663488	54.6129654623836	NaN	930.612564059387	-5.99078035250338	289.314744709128	68.9374872004478	716.846624275967	468.922209578702	83.262008938512	182.431774817418	494.2655941922	53.5110791748402	697.012671100186	73.3450323506214	1018.76346706286	52.4091928872968	22.658263123625	-3.78700777741658	606.657995521627	22.658263123625	-23.6209609531978	-9.29643921513358	454.597687840638	357.631694536819	328.98265106069	519.608978805698	77.752577500795	11.639400248191	107.503507264467	90.9752129513158	20.4544905485382	-32.436051253545	-36.8435964037186	107.503507264467	8.33374138556083	528.424069106046	NaN	41.3903300118628	1044.10685167636	879.92579483239	1306.35578811169
20.6630845366929	482.570314652705	0.819814507842777	199.252514796344	552.02175975368	22.8678923176763	18.4582767557096	5.22943006980948	9.63904563177618	59.2472207039015	NaN	427.450120128121	69.1688557183266	330.438577764854	50.4279895799681	588.401088139905	549.816951972697	32.7895273321014	205.866938139294	247.758285977978	25.0727000986596	532.17848972483	477.058295200246	798.960231223815	28.3799117701346	21.7654884271846	33.891931222593	629.190032088097	333.745789436329	91.2169335281601	-27.8426866449408	141.927512490777	251.065497649453	188.228475891428	512.33521969598	11.8438534127595	106.650587995044	75.7832790612767	20.6630845366929	-5.79460883510727	15.1510650842345	-20.125859411499	30.584719551118	-21.2282633019907	581.786664796955	NaN	54.8376051419348	913.61023583495	638.009263212031	1350.16217646965
3.22512290873758	636.302339399355	25.2835625077138	261.308866216759	291.087759675377	-6.70117491080171	93.66472526454	74.9150516054103	3.22512290873758	105.796867043977	NaN	241.456270577681	66.0916757658198	181.898483660445	-27.6566925298291	356.160156492357	346.233858672818	51.7536900264852	113.517320903619	309.837433334507	160.942966041417	433.364695088774	24.180640527765	1434.81785288229	351.748468572562	137.781604462492	39.6215482470483	314.249121254302	314.249121254302	-1.18656501105766	58.3712219061781	44.0332361668436	66.0916757658198	169.766341881008	763.138367093468	255.794256317015	61.6799878460245	442.188070928364	20.8718745879185	45.1361581467924	9.84265478843044	49.5478460665876	30.7981724074578	3.22512290873758	291.087759675377	NaN	26.3864844876626	1229.67436461181	679.316296617358	1312.39351310798
79.5632104786283	738.317222769457	81.7700915918304	354.319909072291	324.527014044062	19.9774204221714	83.9769727050325	-17.5395585022644	209.769196157553	38.7359098843893	NaN	67.4253643560167	263.837783431004	122.597392186069	124.804273299271	782.454845033499	561.766733713289	82.8735321484315	85.0804132616336	151.286846657697	743.834425552462	637.904132118761	142.459322204888	700.800243845021	72.942567139022	-28.5739640682749	63.0116021296125	313.492608478052	263.837783431004	65.2184832428146	6.73613374295876	29.9083854315809	129.218035525676	189.907266138734	189.907266138734	175.56253890292	36.5290287711872	309.078846251647	29.9083854315809	37.6324693277883	32.115266544783	40.9427909975914	213.079517827356	86.1838538182346	434.871069704167	NaN	29.9083854315809	858.592243438972	677.627992156399	811.144299505127
40.0573575456433	308.319545481677	90.8395001178966	53.3048729992746	245.393847076928	13.5623266383807	33.4335998188277	-28.388138964785	49.9929941358668	-26.1802197225132	NaN	213.379018063986	146.037481174694	110.710773298344	37.8494383033714	365.725445780746	302.799747375997	446.31449812367	152.661238901509	264.161160636239	327.086859040988	791.853859539219	13.5623266383807	983.942833616873	25.7058824708761	36.7454786822355	16.8742055017886	403.260072899368	317.151222450765	37.8494383033714	11.3544073961089	63.2405095894981	-14.0366638900178	-2.99706767865839	161.492915870597	683.665816667897	51.0969537570027	16.8742055017886	138.309763826742	23.4979632286042	107.398894434936	29.0177613342839	3.62669004815726	-2.99706767865839	855.883517565104	NaN	138.309763826742	945.304246877115	703.537089848344	940.888408392572
17.0815071912284	609.082344585105	51.3203615927399	107.648799479098	242.395258736659	68.9920283806168	10.4546321457746	13.7680696685015	68.9920283806168	27.0218197594092	NaN	72.3054659033437	129.738382963944	-7.21703464210236	43.5890073730438	266.69380056999	67.8875492063745	367.20140542604	-18.2618263845254	116.484632873036	277.738592312413	492.00755211542	-10.5304721648293	2079.14412550162	59.0517158124361	50.2158824184976	30.3352572821361	126.424945441217	436.783593403305	120.902549570005	-16.0528680360408	219.201196077571	25.9173405851669	146.305570577578	397.022343130582	304.246092494228	3.82775710032071	77.8278617745553	19.290465539713	39.1710906760745	-23.784222255737	20.3949447139553	207.051925160905	18.1859863654707	560.485260918443	NaN	34.7531739791053	411.380572395732	114.275674524551	732.784012100243
30.5489946953727	163.148900688606	57.0689758940194	30.5489946953727	70.3289664933427	93.5339500421586	22.8140001791007	-15.860972402259	25.0239986123213	-7.02097866937681	NaN	-2.60098180293569	377.518748711	47.1239829445269	60.3839735438502	530.008640603219	41.5989868614755	502.383660187962	59.2789743272399	735.538494892731	195.193877970304	913.443368766986	73.6439641431736	764.268474524598	52.6489790275783	27.2339970455418	22.8140001791007	46.0189837279166	817.308436921891	29.4439954787624	-3.70598101954597	10.6590087963877	-5.91597945276653	23.918999395711	368.678754978118	285.803813732347	-23.595966918531	5.13401271333626	20.6040017458802	29.4439954787624	1.81901506350543	-1.49598258632541	595.203594383225	-37.9609567344646	789.683456506635	NaN	247.128841150987	1214.00315568498	682.498532495437	785.263459640193
185.535698329688	42.9236507175515	152.370105861749	56.189887704727	157.897704606405	6.44149900281901	37.3960519728951	-4.61369848649387	48.451249462208	5.33597925388772	NaN	-7.93025773328774	446.438359077472	56.189887704727	89.3554801726656	840.00338969701	161.214263853199	479.60395154541	306.037350963198	663.120229868004	92.6720394194595	741.612132042125	625.53255840434	1417.08469863914	71.667164189765	28.5518939814448	160.108744104268	198.801935316863	243.022725274115	37.3960519728951	177.797060087169	45.1346902154141	35.1850124750325	29.6574137303761	11.9690977474754	254.077922763428	20.8132557389258	55.0843679557957	7.5470187517503	153.47562561068	39.6070914707576	-16.774415724738	676.386466855179	67.2450851940399	712.868618569912	NaN	35.1850124750325	918.495291871132	470.75979355396	650.95951262976
15.4925031120804	153.747599599339	108.399927951518	151.535518055543	1.11397307740558	-3.31019001018669	223.428168228917	16.5985438839785	130.520743389479	-37.5974539390268	NaN	16.5985438839785	533.119584360376	65.2643378474935	92.9153571449451	519.847095097599	-6.62831232588089	314.123511524558	380.485957838442	742.16129024911	32.0831146905514	307.48726689317	144.899273424154	1225.50110756857	121.672417214295	9.96229925259012	54.2039301285128	29.8710331467553	184.716741212485	-25.431005448148	236.700657491694	57.522052444207	1.11397307740558	68.5824601631876	394.864487873117	108.399927951518	159.277803458829	227.852331316509	54.2039301285128	1.11397307740558	17.7045846558766	-4.41623078208475	233.382535176	-17.6887200448616	455.696730327511	NaN	108.399927951518	884.840549823961	328.502041559233	489.983994256351
13.4864197193868	375.332287308309	63.2817225985963	297.872927273983	89.839217467508	11.2732951469775	333.282920432532	62.1751603123917	6.84704600215889	-29.6695094425947	NaN	57.748911167573	397.463533032402	-5.32513914609232	108.650776332987	270.208870118867	61.068598026187	689.595976590431	370.906038163491	449.471960484021	97.5851534709406	622.095677131947	26.7651671538427	523.611633659733	19.0192311504101	-5.32513914609232	19.0192311504101	100.904840329555	68.8145340296196	13.4864197193868	344.348543294579	19.0192311504101	36.7242277296846	4.63392142974958	129.675459770876	270.208870118867	26.7651671538427	22.3389180090241	9.0601705745682	27.8717294400473	63.2817225985963	25.658604867638	313.364799280848	59.9620357399823	303.405738705007	NaN	190.536385512132	684.063165159408	58.8554734537777	196.069196943155
174.219834643606	30.2988766125733	255.036987999493	21.442202272202	28.0847080274805	43.5838881231301	411.135873248536	-16.1986636743757	73.475164021883	32.5130451976661	NaN	124.401041479018	180.862340398884	125.508125771564	226.252796393287	288.249516775885	96.7239341653575	587.162275763414	748.796582475189	619.26772024726	132.150631526842	317.033708382092	199.682773372173	1390.9054721521	215.181953467823	46.9051410007693	-5.12782074891163	23.6563708572949	59.0830682187798	-20.6270008445613	900.467130554046	11.4784436392844	48.0122252933157	114.4372828461	115.544367138646	534.022229721187	62.404321096419	36.9413823678517	48.0122252933157	32.5130451976661	207.432363419998	4.835937884006	805.257881395056	13.6926122243772	270.536168095143	NaN	382.35168164233	427.742137636732	-12.8774107967364	189.719014739255
-2.7151025158625	737.166234286279	270.863775014271	85.8934408137353	124.659678520434	-20.4368111817821	934.320243194634	3.93053823385734	186.685658851153	27.1902808578768	NaN	48.2348098986562	421.498298674587	20.5446401081569	27.1902808578768	178.932411309813	51.5576302735162	1246.66535843147	396.023342467328	1061.69502423093	160.103095852273	679.57068112204	711.69127807902	1621.03645399902	491.277526546645	40.4815623573164	23.8674604830168	101.399935896415	87.0010476053553	224.344289766232	598.715385333783	32.7283148159766	23.8674604830168	13.8989993584371	211.053008266792	451.403682048326	129.090105686914	-3.82270930748247	53.7728438567561	31.6207080243567	206.622581100312	-10.4683500572023	602.038205708643	20.5446401081569	331.782148553369	NaN	288.58548368019	932.105029611394	2.82293144223737	67.0641253561958
192.514476641126	401.951005840437	151.513674628562	50.673864273338	51.7819940574613	97.2153152065183	365.382722964367	-21.3545716946792	80.5933684446682	5.24054312428098	NaN	58.4307727622014	77.2689790922982	20.7543601020078	255.677874336156	241.272187142553	82.8096280129149	783.147651578866	161.486842685672	784.25578136299	118.269781104862	680.091581655396	349.86890598664	981.502882936945	473.979441808454	32.9437877273645	-19.1383121264325	225.758370164826	165.919361822165	1.91615377191096	319.94940181531	-5.84075471695243	27.4031388067478	6.34867290840432	46.2413451368446	141.540506571452	237.947797790183	65.0795514669414	48.4576047050913	-4.73262493282909	276.7323402345	5.24054312428098	470.655052456084	20.7543601020078	815.283415318443	NaN	16.3218409655144	579.251771300172	183.649438368139	40.7006962162279
23.1815847831377	675.069707987552	105.221926819067	53.1152230935445	87.4834744869745	22.0729315123819	628.506270615808	27.616197866161	375.733324883484	60.8757959888351	NaN	37.5940773029632	108.547886631335	93.0267408407535	172.849776335172	83.0488614039513	719.415838817784	736.045637879121	537.596702413832	447.795787482611	210.543987540869	997.687809777491	305.888168825868	1370.19530875144	773.739849084818	48.6806100105213	-16.7299329640713	139.590178212497	651.78798930168	-5.64340025651321	689.482200507377	200.566108104067	78.614248320928	19.8556249708703	313.648741721159	700.568733214935	254.890118371101	33.15946421994	45.3546501982539	3.22582590953324	618.528391179006	54.2238763643003	811.434060290516	16.5296651586029	937.820533156678	NaN	6.55178572180065	900.12632195098	5.44313245104485	88.5921277577303
-39.8303540640289	881.895942529117	284.049403583623	22.2835720601784	8.97344503356252	-29.847758794067	917.389614600093	245.228199755994	255.210795025955	76.6332574188597	NaN	169.804146605171	-9.88256825414324	109.908574985399	185.332628136222	45.5762943567561	407.16807857982	988.376958742044	269.630099304789	1224.63171346448	313.997189393509	441.552573398577	119.891170255361	685.571568886534	1324.45766616409	13.4101540424345	94.3800934543474	378.329470022152	756.558913028485	-6.55503649748929	229.699718224942	31.1569900779222	72.1965484099877	92.1617389499115	448.207636911885	503.666499522784	173.131678361824	69.9781939055517	304.014594123547	25.6111038168323	631.221883527853	18.9560403035244	1012.77885829084	101.035156967655	895.206069555733	NaN	69.9781939055517	413.823142093127	150.948133317465	65.5414848966798
-48.526498857855	1135.52524621116	112.38025187786	-11.9063417938648	5.84888587352441	46.907849854362	704.960975276975	72.4309896262339	54.6757619588447	63.5533757925393	NaN	120.148163982342	-13.0160435230766	311.016861406776	548.493031458107	-8.57723660622932	230.008635174313	1101.1244926056	162.316829692392	561.809452208649	529.628102061506	539.615417624412	6.95858760273624	1366.34320588722	315.455668323624	16.9459031656427	25.8235169993373	344.307913283131	414.219122223476	21.38471008249	119.038462253131	81.3086034599285	26.9332187285491	41.3593412083028	121.257865711554	414.219122223476	316.565370052836	63.5533757925393	18.0556048948545	38.0302360206674	501.88555883121	51.3466567712093	438.632560266136	147.890707212638	842.563989699241	NaN	183.401162547416	1040.09089749895	36.9205342914555	221.131021340619
41.5793049911579	325.797340815951	103.752000327831	-16.1524835357531	90.4292798985441	-2.82976310646596	500.102933099124	59.3429322302074	56.0122521228857	-2.82976310646596	NaN	145.940615020574	300.262126659817	615.566510152946	74.8861060643758	-18.3729369406343	220.325804084094	503.433613206446	231.4280711085	356.883688484287	531.189280767461	151.491748532777	92.6497333034253	850.934571070353	273.616685801243	-8.38089661866894	18.2645442399054	225.876937596297	1580.35351457382	6.05205051305881	38.2486248838361	204.782630249926	21.5952243472272	77.106559469257	174.806509284029	523.417693850377	482.339305860075	79.3270128741382	27.1463578594301	50.4611186106827	389.080262855065	13.823637430143	733.250540611649	97.0906401131877	574.488122162644	NaN	109.303133840034	513.425653528411	-39.4672442870056	38.2486248838361
37.3564683012426	792.667945675297	30.6919552655892	26.2489465751536	9.58766398602007	31.8027074381981	497.207867761328	70.6790334795097	375.025128774349	98.4478377947323	NaN	392.797163536092	9.58766398602007	365.028359220869	145.099429044306	78.4542986877721	427.230480886968	641.605650200486	187.308011603445	231.738098507801	287.275707138246	189.529515948662	177.311242049964	558.299237254818	609.393837194828	16.2521770216735	60.6822639260296	431.673489577403	471.660567791324	-21.5133968470292	-10.4058751209402	-9.29512294833127	2.92315095036666	220.630576781712	478.325080826977	1043.69793668491	236.181107198236	9.58766398602007	81.7865552055988	-23.734901192247	419.455215678705	-41.5069359539895	499.429372106546	550.523972046556	917.072189007494	NaN	145.099429044306	530.530432939595	196.194028984316	79.5650508603809
7.57023515254905	625.440881227561	-7.98765881336852	-10.2102150942139	75.3582017183327	30.9070761014254	649.88900031686	0.902566310012947	275.388266994416	-23.5455527792861	NaN	315.394280049632	37.5747449439615	684.338622669963	276.499545134838	130.922108739467	332.063452155973	816.580721380263	216.490525552013	290.946160960333	832.13861534618	242.049922781735	213.156691130745	416.520590828096	470.973219708808	16.4604602759305	40.9085793652295	473.195775989653	329.840895875127	-7.98765881336852	76.4694798587554	262.052929309343	204.266466007364	327.618339594282	80.9145924204461	467.63938528754	229.825863237086	23.1281291184666	33.1296323822708	44.2424137864976	526.537126729942	55.3551951907244	1187.74762028144	65.3566984545286	648.777722176437	NaN	210.9341348499	485.419835534303	72.0243672970647	37.5747449439615
6.6626994185736	408.02416239728	53.3584928953206	88.9362403061754	-4.45534664731853	-2.2317374341401	287.949264885645	24.451573124001	72.2591712073372	-21.1324157461567	NaN	13.3335270581089	2.21548099221675	622.602451468998	155.644516701528	48.9112744689637	345.763104428284	736.006521341098	331.309644542624	323.527012296499	443.601909808135	412.471380823637	77.8181942402833	528.099059908915	421.36581767635	-15.5733927132107	30.0105961569471	299.067310951537	1656.58073559697	26.6751823371794	52.2466882887314	101.166090978657	-10.0143696802646	435.81927756201	343.539495215105	637.055911354658	918.342476821729	373.558219593014	62.2529297480343	61.1411251414451	185.663241079437	17.7807454844657	731.559302914741	92.271654125943	281.278437246109	NaN	264.601368147271	242.365276015487	88.9362403061754	681.528095618226
13.5406243926726	375.048385233234	138.121760436189	66.9325398398939	90.2915028480532	49.1352346908201	138.121760436189	44.6859084035517	243.793259758815	36.8995874008319	NaN	317.207143498744	-52.086938344537	411.755327103198	90.2915028480532	568.594078729411	121.436786858932	591.95304173757	129.223107861652	566.369415585777	956.797797293583	40.2365821162832	55.8092241217228	449.57460054498	154.806734013446	-23.1663174772921	-28.7279753363777	291.62351734695	1080.26660176528	45.7982399753688	-20.9416543336579	76.9435239862479	66.9325398398939	225.995954609741	331.667453932366	763.252103797405	455.136258404066	376.160716805051	21.3269453953923	40.2365821162832	19.1022822517581	32.4502611135634	362.812737943245	100.302486994407	343.903101222355	NaN	706.523193634733	15.7652875363068	600.851694312107	561.920089298508
28.2150856159805	347.605629182269	170.661042328472	202.933954396145	-31.8793023721016	20.4250723582662	631.384683570435	121.695244708553	452.214378643005	36.0050988736949	NaN	225.191135132472	-9.62212163577491	369.862809918596	136.162412187165	-24.0892891143873	362.072796660881	517.873061815169	596.886053429128	613.578938981373	349.831347255902	171.773901365288	326.461307482759	376.539964139494	125.033821819002	61.6008567204706	-22.9764300775709	445.537224422107	819.457860792396	-6.28354452532591	40.4565350209602	132.823835076716	13.7479181373681	640.287555864965	211.836826690676	563.500282324638	353.169924366351	54.9237024995726	4.84504584283746	111.679513377206	49.3594073154909	15.9736362110008	888.455121075008	-9.62212163577491	602.45034861321	NaN	503.405894336556	242.996879721533	307.542703856881	731.541996883905
-3.85878346503117	178.736684911873	136.427978824542	51.8105666498788	2.82153854875802	206.571359969328	249.993453058958	30.656213606213	336.837639238218	58.490888663668	NaN	213.251681983118	107.479916764789	378.032958323251	99.6862077487013	-3.85878346503117	203.231198962434	406.981020383004	349.084896263498	549.494556677174	190.983941937154	212.138294980819	28.4294396016166	234.406035026783	238.859583035976	55.1507276567734	-32.8068455247843	709.822285008114	1455.79157654791	-31.6934585224861	-1.63200946043477	12.8420215694418	23.9758915924238	666.400191918484	164.262653881997	753.244378097744	332.384091229025	290.075385141693	28.4294396016166	-30.5800715201879	378.032958323251	90.7791117303157	883.510657366633	-13.879266485715	248.88006605666	NaN	775.512118143708	38.4499226223004	596.256810773698	783.305827159795
49.8083909830744	196.845232887821	86.5676014592612	113.30157271467	16.3909269138137	-8.1152134036441	127.782473811349	-3.65955152774267	486.463254821414	1.91002581713411	NaN	236.946189770934	69.8588694246309	584.487816091245	44.2388136381977	10.821349568937	419.628326682893	478.665846538587	461.957114503956	539.931197332231	318.262019006135	246.971428991713	142.263374908029	475.324100131661	80.9980241143844	-7.00129793466874	62.0614611418033	270.363653840195	927.573780535655	43.1248981692223	5.25177222406018	-38.1909310659787	76.542362238483	471.982353724734	405.147425586213	537.703366394281	288.186301343801	321.603765413061	64.2892920797541	14.163095975863	279.274977591998	272.591484778146	474.210184662685	40.8970672312716	58.7197147348773	NaN	1013.34527164676	14.163095975863	218.009626798353	1276.22932232494
68.9787580708735	51.1476470698843	129.158757699212	102.412091197728	296.325423333485	-7.91790812089228	38.8887582567043	56.7198692576934	870.264308677824	28.8587583186479	NaN	464.60653340532	-38.0079079350615	248.404312518327	84.580980196739	89.0387579469863	199.368757265607	373.222089525251	656.290976665954	748.789864983585	94.6109801347954	211.627646078787	45.5754248820752	452.34764459214	516.985421970726	50.0332026323225	45.5754248820752	392.167644963802	907.040975117364	9.91320288009688	2.11209181716412	7.68431400497323	48.9187581947607	1206.82652882149	34.430980506457	533.702088534153	366.53542289988	485.780977718995	47.8043137571988	62.2920914455025	19.9432028181533	170.393201888999	701.983198605989	64.5209803206262	80.1232024464917	NaN	379.908756150622	101.297646760166	622.857643539099	830.144308925598
41.3384366268748	60.2929930760152	469.488417595694	249.838557567419	31.3036714479181	62.5229408935611	36.8785409917829	-11.0653370854546	185.170070858587	21.2689062689614	NaN	199.664731672636	279.942853104289	218.619288121776	226.424105483187	25.7288019040532	236.458870662144	599.940364922131	531.92695648698	636.734503911639	240.918766297236	366.910817988581	64.7528887111071	430.46433078864	245.378661932328	63.6379148023341	-16.6402066293195	32.418645356691	713.667703616973	50.2582278970585	51.3732018058315	-5.4904675415898	31.3036714479181	215.274366395457	431.579304697413	644.539321273049	583.215756290536	355.761078900851	11.2341410900047	-32.249841352141	525.237113034342	467.258469778148	702.517964529244	45.7983322619666	-3.26051972404387	NaN	751.576816515254	25.7288019040532	911.018085469788	1411.64137050885
363.940058296363	79.4865680483562	355.016027229759	301.471840830134	217.80904958072	237.88811948058	76.1400563983796	5.86331174887204	414.137733046011	30.4043971820334	NaN	-4.17622320105762	131.915250564655	133.030754447981	179.881917547653	83.9485835816582	658.433083494299	245.696646663858	456.526880612381	756.597425226945	90.6416068816113	540.189671861795	85.0640874649837	1148.1392882742	606.004400978	-43.2188591174507	-6.40723096770865	495.569516528774	1215.06952127373	-29.8328125175445	13.6718389321507	32.6354049486844	-4.17622320105762	343.860988396504	20.3648622321038	756.597425226945	717.554789310552	274.699747630322	-3.0607193177321	79.4865680483562	541.30517574512	536.843160211818	428.639283529243	-0.829711551081067	34.8664127153355	NaN	308.164864130087	49.3679631985672	510.071067012006	2381.88658323222
286.192170860842	10.5316834622621	311.860961185406	398.911641416536	138.875635085083	195.793387543898	126.599257103769	-15.1371068623019	581.941276774297	-12.9050381384268	NaN	137.759600723145	74.1456420927036	235.970624573651	343.109923319658	98.69839805533	254.94320872659	182.400975200648	571.896967516859	1084.1567396462	192.445284458086	381.055091625535	336.413717148032	900.011069926504	672.34006009124	-16.2531412242395	0.48737420482402	201.373559353586	1037.28329644483	9.41564910032457	119.903050932144	50.7089204920146	-12.9050381384268	356.502335662908	411.188019397849	519.443352505793	588.637482945923	628.814719975675	13.8797865480748	-5.09279760486382	801.800046075998	329.717510976407	561.852658259421	-8.44090069067653	-17.3691755861771	NaN	619.886445080175	176.82080339096	522.791455591606	1190.18000403027
369.15571185184	72.1493299944375	663.928963018585	202.787475397881	85.5481141383805	168.173949692695	285.413310952196	23.02045479998	250.79978524701	65.449937922466	NaN	194.971517980581	541.106775032441	169.290515038024	265.315134736282	24.1370201453086	283.180180261539	47.5848923972088	634.898264040042	775.585497551443	423.86741377294	572.370604701641	130.210727951524	666.162093709242	1023.46300421439	31.9529775626086	15.2044973826799	436.149632571555	940.837168660073	-20.5255936678346	69.9161993037804	246.333523865696	212.836563505839	171.523645728681	553.388993831056	800.149935148672	441.732459298198	598.051607644199	-7.12680952389166	238.517566448396	651.646744219971	666.162093709242	528.824556233827	8.50510531070846	36.419238943923	NaN	115.695378462252	278.713918880225	369.15571185184	1472.32227303648
242.184029863299	270.111450718784	614.177275658353	432.090491680594	684.554376214174	557.205337113165	62.3314395539788	85.7904730725858	324.849195595533	55.6288585486625	NaN	55.6288585486625	4.24240417457094	-3.57727366496473	250.003707702835	4.24240417457094	37.7553092011524	18.7646630194229	773.922122951725	639.870502845399	420.9195233384	305.858549413804	332.668873435069	935.901163913535	401.928877156671	-12.5140483387198	0.891113671912796	461.135009370298	1302.30892553749	24.3501471905198	33.2869218642748	44.4578902064687	-13.6311451729392	341.605648108824	391.875005648696	786.210188128138	343.839841777263	1029.73729798796	103.664022420096	123.771765436045	945.955035421509	216.490802676253	482.359849220466	35.5211155327136	58.9801490513206	NaN	115.952087596509	197.500156494524	834.245351999571	1902.1899255133
404.557279203689	241.383470121192	261.500789049171	327.440889979769	543.143254040879	363.205012518399	217.913264705216	16.7400754254246	315.146972857115	26.7987348894141	NaN	53.6218267933863	113.973783577324	75.9744033800298	811.3741730806	18.9753330840889	229.089552998538	3.32852947343849	549.849027016872	949.96014791779	564.37820179819	471.615008963619	106.150381771998	633.671189216785	300.617798075797	-45.8471390171772	31.2692502067428	386.675217934374	1039.37045426436	-4.49487233188673	75.9744033800298	62.5628574280437	-11.2006453078798	492.849956720931	676.141084731407	502.90861618492	376.616558470385	723.081495563359	181.031513337254	82.6801763560229	450.380061206308	444.791917059647	728.669639710019	-26.8474489185302	191.090172801244	NaN	121.797185382649	176.560998019926	1060.60540202168	952.195405576454
832.089491820123	616.284354861749	489.932124414618	511.177189711038	720.273358681069	763.8816506053	382.588636601126	15.8317199050296	507.822705716866	72.857947805947	NaN	66.1489798176038	4.65010659112419	394.888411246422	887.99755838965	114.229917067397	311.026311392132	2.41378392834311	451.91463914734	520.122480362162	451.91463914734	603.984580216453	163.429015648581	1021.05875682512	239.463986183137	69.5034638117754	15.8317199050296	390.41576592086	1277.11770171356	23.6588492247633	255.118244822605	211.509952898374	-8.76782938556227	49.3765598467457	300.962859409617	941.669302296395	472.041543112369	465.332575124026	42.6675918584025	249.527438165652	1061.31256475518	629.702290838435	392.652088583641	-8.76782938556227	413.897153880061	NaN	185.792242276391	720.273358681069	948.378270284739	422.842444531186
796.889842829849	421.00854421372	502.673231115438	94.3497966068452	225.237034517819	280.053057232671	315.851276148493	57.432883349904	292.358694984985	23.872053116321	NaN	92.1124079246064	-19.7570261873369	192.794898625355	707.394295540294	19.3972757518433	163.70884575625	40.6524682331125	318.088664830732	1055.30823562844	1063.13909601627	610.067887862904	795.77114848873	473.587178246333	300.189555372821	38.4150795508736	-2.97661107054539	478.061955610811	1169.41505842262	92.1124079246064	391.922491344614	379.616853592301	127.910626840428	285.646528938268	310.257804442896	834.925450427909	133.504098546025	489.248899022005	56.3141890087845	226.355728858938	792.415065465371	361.71774413439	529.521895302305	-8.57008277614255	205.100536377669	NaN	357.242966769912	386.329019639017	337.106468629762	427.720710260436
420.292122539427	240.09643720095	459.465097613009	35.2777389590791	384.476831043581	1062.72891374617	379.9999196066	37.5161946775695	348.661539547735	40.8738782553051	NaN	44.2315618330407	-0.537552536767193	49.8277011292667	926.183114918257	9.53549819643959	178.538904942465	24.0854603666272	371.046096732639	647.495377966202	775.087353920155	434.842084709615	641.899238669976	440.438224005841	213.234968579066	-7.25291969223838	85.6429926251131	403.503704650749	579.222478552245	55.4238404254927	114.742916965488	329.634665940566	195.327322831142	687.78758089903	446.034363302067	721.364416676386	554.599465648851	429.245945413389	71.0930304549255	242.334892919441	986.621419317497	424.769033976408	498.638072686591	0.581675322478005	282.627095852268	NaN	465.061236909235	820.975696149208	489.68424981263	325.157754503585
298.640733458186	332.233590053053	544.98834848721	32.1374044722421	520.353586984308	569.623109990112	631.210013747368	106.041688980949	141.874069348807	-20.4914041930494	NaN	117.239307845905	75.808118045569	23.1793093802776	1160.85738605977	39.975737677711	304.239542890664	-41.7668800364651	349.030018350486	449.808588135087	650.245965817793	75.808118045569	676.000489207191	487.880492275936	384.862398718344	88.1254987970202	-33.9285468309961	370.305494193902	848.443819727507	-12.6530709875804	630.090251860873	299.760495344682	93.724308229498	552.826681692679	668.162156001722	701.755012596589	429.652874178167	89.2452606835158	70.2093086130912	158.670497646241	532.670967735759	388.221684377831	389.341446264327	53.4128803156578	649.126203931297	NaN	353.509065896469	550.587157919688	1086.95310155106	1267.23476527685
217.203870967545	362.842406035499	340.436477563506	-3.49452448158524	358.3612203411	397.571595167088	276.579581418326	206.000906731548	281.060767112725	58.1217788163952	NaN	96.2118572187831	14.4302182960091	51.4000002747974	828.885718252951	134.301935621171	4.34755048361227	162.309346211162	70.4450394759913	419.977523639081	434.541377145876	202.640017460749	81.6480037119878	192.557349648353	673.1645153726	0.986661212813334	28.9940718028045	102.933635760381	840.088682488947	70.4450394759913	284.421656383523	332.594402598308	43.5579253095998	362.842406035499	314.669659820714	672.044218949001	45.7985181567991	200.39942461355	172.392014023559	149.986085551566	778.472379190967	758.307043566173	216.083574543945	117.497489267176	1436.08637984396	NaN	383.007741660292	257.534542217132	873.697575196937	477.112641242662
340.801380086932	368.822166869131	309.41809889087	-3.29388159846935	576.175989057403	663.600843817863	424.863740433529	232.080727372001	40.4185457817608	-26.8313424955164	NaN	343.043043029508	81.8893102194151	141.293378197677	355.372189213676	24.7269051837295	334.076391259205	81.8893102194151	15.7602534134259	321.747245075037	1072.70433083797	427.105403376105	67.3185010926717	290.363963878975	480.905313997927	-15.6230277826368	125.601737599645	229.839064429425	600.834281425738	21.3644107698656	441.676212502848	414.776257191937	161.46834468086	302.693110063142	183.884974106619	831.725564511056	266.826502981927	113.272591415478	10.1560960569861	-11.139701897485	623.250910851497	447.280369859288	186.126637049195	216.38908677397	980.796150192354	NaN	306.055604477006	199.57661470465	731.971563566428	856.383856879391
76.5240121789569	200.995752541413	85.4949484212961	69.7958099972025	410.691387206091	275.005976540711	317.617923691822	215.573523935214	41.7616342398926	21.5770276946294	NaN	327.710226964454	-14.3067172747272	195.388917389951	266.035040298372	12.6060914522903	55.2180386034013	245.850433753109	24.9411287855066	397.234982842582	915.30655083767	279.491444661881	400.599083933459	57.4607726639861	603.566516416383	19.3342936340447	316.49655666153	161.747906481179	682.062208536851	135.956464784454	805.412581869015	209.966688783752	213.330789874629	283.97691278305	91.1017835727581	622.629755931354	172.961576784103	440.968297023986	96.70861872422	68.6744429669101	555.34773411381	625.993857022231	266.035040298372	86.6163154515885	1256.20212804656	NaN	641.692995446325	299.676051207144	215.573523935214	1170.97823374434
-33.1834040629468	84.6164215784125	72.2754874636034	61.0564564501406	599.569945096355	855.363852203307	562.547142751927	266.36472399651	11.6927199909043	15.0584292949432	NaN	718.49167383906	2.71749518013411	261.877111591125	680.346968393287	121.63922392284	370.701712421714	265.242820895164	142.955382848419	342.654134888057	379.676937232484	126.126836328225	328.069394570555	133.980158037649	399.871193056717	24.0336541057134	262.999014692471	142.955382848419	767.855410298297	289.924689124782	876.680011128886	438.015898502491	91.3478401864902	259.633305388432	533.377662116924	933.897069297546	116.029708416108	24.0336541057134	41.9841037272539	-10.7453420360212	531.133855914232	692.687902508096	155.296316963228	153.052510760536	571.522367562698	NaN	203.538150321118	457.088251225377	400.993096158063	955.213228223125
8.53359546450777	120.777563982939	55.6760622422488	33.2272685385626	80.3697353163037	340.775742279064	398.020166223464	466.488987019707	54.5536225570645	53.4311828718802	NaN	509.141695056711	0.676517668217589	215.062497538421	955.872689760066	94.9614512236997	226.286894390264	549.549523723346	22.0028716867195	268.939602427268	603.426628612193	48.941424131143	668.528130352883	41.0843463348528	451.897271112311	-0.445922016966722	29.8599494830097	36.5945875941155	558.52904120482	-16.1600776095471	290.26595644577	343.020621649432	586.590033334428	510.264134741895	189.246384779182	1137.70791875992	51.1863035015116	319.449388260562	17.5131129459823	-21.7722760354686	302.612792982797	704.446200278781	226.286894390264	410.367002760491	852.60823872311	NaN	360.979656612382	191.49126414955	509.141695056711	896.383386445298
37.9377742935596	8.74037794745179	308.575178886328	63.7662402920396	283.869689670391	397.290344707194	666.80477251742	439.963462443813	-10.3502273557725	58.1513563793265	NaN	500.604208701114	64.8892170745822	90.7176830730621	1073.32236779784	259.164200454453	104.193404463573	599.426165564863	55.9054028142413	277.131828975135	736.429333035061	40.1837278586448	704.985983123868	13.2322850776222	509.588022961455	2.00251725219615	316.436016364126	12.1093082950796	961.024689543583	7.61740116490918	964.393619891211	189.539639936812	207.507268457493	571.351746001298	123.284009766798	542.15434965519	118.792102636627	216.491082717834	53.6594492491561	7.61740116490918	187.293686371726	347.879366275319	263.656107584624	415.257973227876	1023.91138936597	NaN	499.481231918571	185.047732806641	386.060576881768	1071.07641423276
-0.0407567336248645	20.1825023612316	175.227488755131	-1.16427112778356	307.802187265857	502.170177455311	307.802187265857	302.184615295063	189.833175879194	110.063653893927	NaN	644.856505513465	-24.7580734051161	70.7406500983728	619.015674447815	67.3701069158967	28.0471031203425	503.293691849469	52.7644197918337	435.882828199948	852.706668432823	206.685891791575	1062.8038601405	59.5055061567859	353.866277426363	4.45330084300991	630.250818389402	32.5411606969772	511.15829260858	141.52205693037	769.566603265079	354.989791820522	607.780530506228	975.16973739612	169.609916784338	452.735544112328	48.2703622151989	34.7881894852946	2.20627205469252	56.1349629743098	117.928254653038	429.141741834996	287.578928171	357.236820608839	1129.09120939586	NaN	568.457526710674	199.944805426622	293.196500141794	1078.53306165872
38.3799027056366	126.055999325814	268.810669463795	77.7217409326393	108.07115899347	227.220726195249	96.8306337857549	485.752805972696	237.337198882193	112.567369076556	NaN	547.575694615128	17.022904810978	274.430932067653	1043.28285627536	113.691421597327	22.6431674148355	914.016816386639	29.3874825394646	304.780350128483	820.720457162604	57.4887955587522	509.357908908897	108.07115899347	663.353104254594	32.7596401017791	490.249016055782	87.8382136195828	564.436482426701	6.90643212403446	650.988526526107	340.750030793172	612.770740819876	852.193927744206	299.160087524626	472.264175723438	92.3344237026689	13.6507472486635	5.78237960326295	6.90643212403446	268.810669463795	701.570889960825	209.235885862905	221.600463591392	1347.90108940444	NaN	124.931946805043	318.268980377741	194.623203092876	1254.60473018041
46.4734228532929	52.0963786688999	95.9554340306345	226.408008952717	20.6078261015007	384.975362952834	832.562645875151	306.253981534336	400.719639236534	10.4865056334081	NaN	1031.61528174764	27.3553730802291	34.1029200589575	1050.7333315207	247.775241052023	143.188262881733	816.818369591451	62.2176991369925	242.152285236416	1113.7104366555	71.2144284419637	896.664342173071	227.532600115838	398.470456910291	245.526058725781	211.788323832139	-6.38236181341288	990.005408712147	-3.00858832404868	554.788628584165	292.758887576879	308.503163860579	1132.82848642856	232.030964768324	414.214733193991	108.32593682497	103.827572172484	9.36191447028671	56.5947433213855	361.358948527285	554.788628584165	128.568577761155	117.322666129941	1534.3075316629	NaN	291.634296413758	371.480268995377	218.535870810867	1194.68100040024
74.827049292464	91.7040041217162	377.487105897054	249.222249194737	208.717557604532	558.633087731028	334.732153662948	42.1982699559097	317.855198833696	51.1993125315109	NaN	388.738409116556	70.3265280046634	17.4454028730064	1148.20137643291	471.998052940867	29.821836414458	1017.68625908669	504.626832277421	414.616406521409	740.904199886952	48.9490518876106	1917.79051664681	297.602853038594	303.228504648344	286.351549819092	279.600767887391	54.5747034973613	738.653939243052	-27.5598100049996	372.986584609253	468.622661975016	107.455828629018	260.473552414239	627.266037369987	185.089820843579	38.8228789900592	7.31922997545506	93.9542647656165	82.702961546115	375.236845253154	513.627874853022	242.471467263036	259.348422092288	925.425572686777	NaN	503.501701955471	424.74257941896	160.336953760675	969.305655242832
482.558665059314	44.6730358369439	91.9511757529839	575.989274893393	246.167965479114	563.606904915383	-16.1131440551075	193.26147557307	133.600965679019	54.8040658189525	NaN	321.587855345178	51.4270558249496	31.1649958609325	1208.61581376993	472.427635077306	270.932705435135	553.475874933374	247.293635477115	402.636095201247	859.658114389633	157.240035637039	1029.63428408778	963.219754205721	191.010135577068	259.676005455126	89.699835756982	32.2906658589334	729.080394621522	55.9297358169534	834.893374433612	157.240035637039	84.0714857669772	559.104224923379	525.33412498335	311.456825363169	48.0500458309467	14.2799458909182	18.782625882922	70.5634457909658	106.584885726996	193.26147557307	256.298995461123	80.6944757729743	1286.28704363199	NaN	224.780235517096	283.315075413146	735.834414609528	1264.89931366998
232.974858615293	93.3247948050079	306.178521096491	76.4316419247314	568.585495836786	307.30473128851	287.032947832178	0.975559059496525	203.693393622814	-22.6748549728905	NaN	558.44960410862	-2.40307151655877	71.9268011566577	926.720336898647	379.382183577689	94.4510049970263	555.070973532565	336.586196280989	205.945814006851	1424.50524177079	139.499412677764	774.681960976159	1022.44820322021	79.8102725007867	14.4900813637177	40.3929157801416	3.22797944353339	1083.26355358921	-8.03412247665092	379.382183577689	241.984540151441	46.0239667402338	818.604158464878	877.167088449836	28.0046036679389	61.7909094284918	26.8783934759204	60.6646992364734	4.35418963555182	97.8296355730816	352.353138969247	140.625622869782	20.1211323238099	507.770145467791	NaN	293.790208984289	418.799540298335	720.623871759274	1193.63215240702
454.133271467739	164.558288947339	579.202621894839	272.726375803208	472.161285943718	500.330058562434	231.036592327509	161.178036233093	365.119949992597	9.06666409202619	NaN	173.572296185328	1.1794077587857	179.206050709071	1269.90092650576	341.458180992875	-10.0881012887007	624.272658084784	1160.60608874514	69.9112129484528	1196.66211769709	27.0946785680044	1566.23641445465	783.144535654343	288.500888469689	304.27540113617	443.992513325002	-4.45434676495751	458.640275086734	21.4609240442612	270.472873993711	57.5169529962178	166.811790756836	483.428794991204	584.836376418582	91.319480138677	43.9959421392341	40.6156894249881	-12.341603098198	112.727747328901	128.502259995382	220.895834184771	165.685039852087	475.541538657964	984.83294760435	NaN	207.374823327787	232.163343232257	723.426737702665	757.229264845124
406.081329455703	170.477272835438	162.586227876864	194.150407711158	268.551688749137	560.520352216356	125.385587357875	106.221621029911	144.549553685839	62.2572276892869	NaN	171.604564972377	22.8020028964195	234.732924640965	720.595835661703	123.131003083997	3.6380365684553	494.010116136951	463.573228439596	196.404991985036	1053.14701605873	17.1655422117241	408.335913729581	749.905431222119	81.4211940172511	60.0026434154088	197.532284121975	73.5301490586776	302.370452857309	-15.5259297595089	455.682183481022	82.5484861541902	258.406059516685	255.024183105868	576.302442133503	5.89262084233344	135.531216590326	-13.2713454856307	202.041452669732	508.664913917158	358.735059704262	324.91629559609	283.206486529345	347.462138334871	719.468543524764	NaN	415.099666551216	312.51608208976	1570.57410691376	808.524622342951
566.632471507874	664.754019880336	73.7690618668883	374.900710320305	221.51530137025	688.438531556447	87.303068538952	54.5958857481314	161.740105235302	11.7381979532631	NaN	106.476244657709	32.0392079613586	202.342125251493	629.791169310838	353.471866422871	39.9340451867291	871.147621629307	377.156378098982	209.109128587525	894.832133305418	239.560643599668	1314.38634013939	537.308790385069	218.131799702234	53.4680518587928	256.478151939748	48.9567163014382	635.430338757531	33.1670418506972	206.853460808848	557.609800393165	57.9793874161473	379.41204587766	496.706770368878	44.4453807440836	34.2948757400359	143.694763005884	23.0165368466495	157.228769677948	326.403853078744	262.117321386441	34.2948757400359	262.117321386441	692.949867113802	NaN	23.0165368466495	650.092179318933	1054.98454559151	795.582751043618
639.324661929798	148.481031156291	67.2379474420552	369.642759045043	414.777805552952	485.865503802908	603.216624723471	93.1905991841027	181.203939874525	-26.4172740618554	NaN	158.63641662057	92.062223021405	403.494043925975	770.216296802733	529.872174148119	84.1635898825209	796.168948544781	757.804159013058	84.1635898825209	661.892185183752	55.954185815078	397.852163112486	402.365667763277	116.886498600755	32.2582863984259	129.29863639043	101.089232322987	745.392021223383	-23.0321455737623	40.1569195373099	254.548390449876	24.3596532595419	127.041884065034	598.70312007268	57.0825619777757	20.9745247714487	124.785131739639	80.7784613944278	370.771135207741	209.413343941968	257.933518937969	31.1299102357282	297.42668463239	683.331332275009	NaN	163.149921271361	717.182617155941	1341.17463512778	819.864847961433
919.8078764126	211.975689891994	36.9932514379372	309.062720260052	563.069485757877	586.776783871007	293.257854851298	91.1813614108065	248.101096540574	66.3451443399081	NaN	68.6029822554443	21.1883860291837	412.923264374718	983.027338047614	715.473545056572	100.212713072951	1451.52870552138	819.334089171238	40.3800083112416	1113.98193714872	-14.9370206193959	752.72787066292	516.783808489384	380.184614599443	8.77027749373444	241.327582793965	61.8294685088357	603.710568237529	7.64135853596633	5.38352062043011	453.56434685437	15.5437912403431	328.25434254211	454.693265812138	32.4775756068648	44.895684142314	451.306508938834	23.4462239447199	97.9548751574152	158.916498876893	460.337860600979	11.0281154092707	386.958128346052	662.414354041471	NaN	154.400823045821	622.902190519587	736.923005254166	919.8078764126
693.43250694329	79.0050291784165	-11.3519528458295	147.902227971904	528.531014749041	687.785195566774	293.602861486001	574.838968036467	214.540502214786	53.0273968464458	NaN	346.687588425245	-12.4814151211326	549.990797979799	1050.34258593906	625.664770425105	38.3443872675058	651.642402757076	493.517684214645	45.1211609193243	604.204987194347	185.174483056906	1036.78903863542	404.290164465702	5.58998128371662	108.371048336296	-2.31625464340491	8.97836810962584	599.687138093134	50.7684722958396	72.2282555265981	361.370598004185	38.3443872675058	11.237292660232	430.267796797673	30.4381513403843	32.6970758909904	548.861335704496	114.018359712812	394.125003987975	215.669964490089	292.473399210698	43.9916986440212	477.705212360402	217.928889040695	NaN	109.5005106116	435.915108174188	958.856141639512	1311.24837153407
397.908763042218	49.8668792965641	29.5267692075324	549.329582593899	519.949423576408	453.279062729027	309.768285989747	323.328359382435	21.6167263951311	-24.7135243632189	NaN	314.288310453976	34.0467936717616	323.328359382435	957.26179049059	204.677717196417	13.7066835827299	852.17122169726	1023.93215133797	26.1367508593604	909.801533616183	571.929704915045	881.55138071475	344.798475587524	168.517521482582	56.646915992908	126.707295188462	58.9069282250226	386.608701881645	38.5668181359909	25.0067447433031	457.799087193256	35.176799787819	62.2969465731946	399.038769158275	76.9870260819397	-14.543469318703	318.808334918206	1.27661630609942	168.517521482582	175.297558178926	630.690022950025	13.7066835827299	385.478695765587	536.899515317268	NaN	8.05665300244333	708.66044495798	1290.6135947275	1096.25254276564
838.088653226838	84.0114825419104	38.7894633104304	273.943963314126	294.293871968292	625.545162838883	416.393323893288	670.767182070363	46.7033166759394	2.61184792524647	NaN	435.612682066667	-15.4769597673455	364.388001777086	1065.32929986503	148.452859946769	10.5257012907555	1127.50957630831	413.001672450927	-15.4769597673455	1005.41012438331	275.074513794913	642.503420050688	243.419100332877	575.800941684255	60.2699224453834	-0.779803517114528	74.9670786956144	541.884427260645	45.5727661951524	24.0923070601994	1009.93232630646	51.2255185990874	58.0088214838094	950.013150824751	58.0088214838094	-6.43255592104952	202.719283024545	8.26460032918146	148.452859946769	143.930658023621	904.791131593271	9.39515080996846	340.646441680559	287.51056908357	NaN	37.6589128296434	723.903054667352	741.991862359944	539.623326299071
782.141981354767	12.9971295849464	3.94836662294846	35.6190369899411	369.292171213613	480.139517498088	242.609489745643	659.983681367796	131.762143461169	236.954012894394	NaN	543.480858232073	9.60384347419714	355.719026770617	754.995692468774	235.822917524144	75.2073749486819	722.193926731531	680.343398032291	23.176987917194	1221.00698501167	84.2561379106798	457.517610093093	376.078743435112	62.7653258759348	22.0458925469442	-25.4601130035447	44.667799951939	243.740585115893	-11.8869685605479	-0.576014858050491	688.261065624039	9.60384347419714	60.5031351354353	286.722209185383	-29.9844944845436	51.4543721734374	606.822198966058	26.5702740279432	57.1098490246861	117.057903647922	201.890056416652	62.7653258759348	505.023615643582	43.5367045816892	NaN	19.7837018064448	742.553643396026	828.516891535006	974.428194297222
860.806607875783	145.609631626468	309.697545481137	113.923689640739	268.958477213771	634.47845083486	278.011603495407	531.499139381241	455.679206772532	36.9721162468251	NaN	348.173332178093	-11.6884375169732	446.626080490895	908.335520854377	142.214709270854	27.9189899651882	481.706944832238	292.722933703067	51.6834464544851	942.284744410515	557.526877440947	736.326121503275	401.36044908271	107.133844929511	12.0760189723236	70.9213398029635	38.1037570320297	351.568254533707	17.7342228983467	5.28617426109597	703.508538732342	307.434263910727	51.6834464544851	791.776519978302	6.41781504630059	22.2607860391652	332.330361185229	-24.1364861542239	240.667457583655	151.267835552491	228.219408946405	126.371738277989	300.6444191995	187.480340679039	NaN	347.041691392889	382.122555734232	534.894061736854	642.399936331293
688.201682005298	73.4242895634904	91.5392771860851	-21.6793954551319	302.126008298749	371.189398609891	197.964829468829	396.097506590959	177.58546839341	-14.8862750966589	NaN	346.281290628823	91.5392771860851	392.700946411722	533.092100486831	170.792348034937	276.085713591269	393.833133138134	338.355983543938	157.206107317991	911.242467108496	533.092100486831	884.069985674604	641.782026222399	136.826746242572	-5.8287812853615	80.2174099219634	80.2174099219634	308.919128657222	40.5908744975375	16.8149532428819	1091.26015660803	28.1368205070036	-5.8287812853615	675.747628014764	19.0793266957062	48.5161815824226	649.707333307285	57.57367539372	59.8380488465443	47.3839948560105	419.873427845614	100.596770997382	375.71814551554	383.643452600425	NaN	63.2346090257808	459.49996327004	466.293083628513	1479.6002037674
1249.44124514359	171.079243851619	92.9206534218443	244.706901502857	160.88464509991	574.332261141474	455.395275704859	370.440286107278	198.264840522846	43.0803928579297	NaN	391.962216805332	101.98251897892	182.406575797964	729.516708806389	133.699048428684	137.097248012587	575.464994336108	210.724905663824	459.926208483397	1042.15107052549	610.579723369775	758.967771866885	720.454843249314	177.875643019426	69.1332563345214	47.6113256364674	49.8767920257363	79.3278550862313	3.43473104572498	106.513451757457	560.739462805861	198.264840522846	151.822779542834	916.417685921069	128.035382455511	-15.8217332630602	131.433582039415	-23.7508656255011	109.911651341361	137.097248012587	602.650591007334	21.5584621598757	237.91050233505	348.918355409224	NaN	322.865491932632	558.473996416592	506.368269463408	617.376122537582
938.597105811642	252.962590477556	92.0368034074065	85.2371222635974	214.431063995971	422.954619072784	878.533255707995	245.029629143112	319.826121725012	42.1724750194729	NaN	350.424686872153	-17.8913750841743	156.633774273593	734.606671497369	86.3704024542322	536.282638136269	184.965779039465	318.692841534377	512.483754132937	869.467014182916	131.701610079626	379.889971828659	843.401569798315	470.552387079448	20.6401513974107	30.8396731131244	94.3033637886762	371.957010494215	44.4390354007426	46.7055957820123	648.47737700912	55.7718373070912	28.5731127318547	444.486942694846	205.364822470892	25.1732721599501	433.154140788498	46.7055957820123	158.900334654863	157.767054464228	172.499696942481	72.771040166614	383.289812400564	361.757488778502	NaN	34.2395136850289	444.486942694846	257.495711240095	728.940270544194
1432.47028641563	209.07018173811	100.222721080981	25.3900918792049	367.80606186309	435.835724773795	370.073717293447	693.214616119298	247.620324054177	138.772863397048	NaN	295.24108809167	121.765447669371	503.865387684501	449.441657355937	117.230136808657	453.97696821665	280.501327794351	429.032758482725	515.203664836285	794.125282770178	705.686720986261	518.605147981821	1340.63024148618	372.341372723803	53.7357847586656	-10.8923950065047	41.2636798917029	133.103724821155	25.3900918792049	32.1930581702755	969.868578622834	-14.29387815204	79.8138222077694	410.89151503987	423.363619906833	86.61678849884	95.6874102202674	7.24884843635009	392.750271597015	545.817013146103	201.133387731861	0.445882145279533	187.52745514972	834.943080516602	NaN	97.9550656506242	334.925058122915	529.943425133605	1307.74923774601
810.595153374906	84.5946611946955	84.5946611946955	351.172966917117	376.129233835811	297.857305772632	456.669913437053	49.4290123547165	481.626180355748	151.522831567559	NaN	581.451248030527	46.0258850476218	228.660383861706	157.194710412717	31.2790000502113	302.394808848759	232.063511168801	304.663560386822	289.916675389411	491.835562277032	655.18567301758	229.794759630738	505.448071505411	539.479344576359	32.4133758192428	85.7290369637271	56.235266968906	401.085500754506	21.069618128927	195.76348655979	826.476414141348	124.297813110801	7.45710890054809	374.99485806678	647.245042634359	-15.2304064800835	164.000965026906	78.9227823495376	515.657453426696	350.038591148085	243.407268859117	27.8758727431165	101.610297730169	1663.64573168665	NaN	97.0727946540429	480.491804586717	46.0258850476218	1055.62031948573
519.516453980164	146.126341855589	293.66650774068	106.403989501911	245.999684916266	244.864760563304	307.285599976227	499.087815626844	239.190138798493	53.0625449126862	NaN	78.0308806778553	39.4434526771394	504.762437391655	146.126341855589	20.1497386767814	89.3801242074777	359.492120212489	81.4356537367421	359.492120212489	545.619714098296	1139.18515069754	379.92075856581	612.580250923068	233.515517033681	20.1497386767814	282.317264211057	16.7449656178947	243.729836210341	42.8482257360261	114.348459972647	555.834033274956	66.681637148233	205.142408209626	1198.20121705158	401.484321272092	26.9592847945548	120.023081737458	-8.22337014727444	953.057556811738	899.716112222513	362.896893271376	58.7371666774974	114.348459972647	1269.7014512882	NaN	90.5150485604399	261.888625857737	298.206205152529	786.223676926289
971.891208520761	236.104401425371	136.182736264269	90.7637975546768	456.386254166892	435.947731747576	550.630551989295	-0.0740798645071151	236.104401425371	113.473266909473	NaN	129.36989545783	103.254005699815	156.621258683585	174.788834167422	78.273589409539	263.355764651126	80.5445363450186	238.375348360851	426.863944005657	670.990739569714	801.570188359791	99.8475852965952	814.060396504929	420.051103199218	27.1772833612481	-13.6997614773847	27.1772833612481	209.988511667356	13.5516017483705	83.950956748238	924.201322875689	62.3769608611818	128.23442199009	751.60935577924	468.87646231203	85.0864302159778	15.8225486838501	72.59622207084	455.250780699152	374.632164489626	556.307919327994	198.633776989958	170.246940296463	1497.61542408429	NaN	273.575025860784	355.32911553805	577.88191521505	804.97660876301
1052.08834193014	198.934983214622	425.003582927521	469.308484378793	515.885432058335	360.250265421816	686.288899178611	79.652556230429	20.5793542954001	42.1637934639683	NaN	34.2116316650221	129.637573252377	23.9874236378056	92.1488104859159	326.169571997761	172.806451589513	129.637573252377	55.7960708335904	238.695792209353	220.51942238319	455.676207009171	300.041040372652	549.96612548239	737.409939314693	98.9649491707269	13.763215610589	-30.5416858406826	196.662936986352	-25.997593384142	10.3551462681835	436.363814068873	94.4208567141862	34.2116316650221	635.167859042528	819.203603532426	169.398382247108	16.0352618388594	33.075608550887	478.396669291874	910.085452663239	171.670428475378	114.869272768619	61.4761864042663	702.193222776503	NaN	14.8992387247242	331.849687568437	369.338450334898	790.803025679046
910.731362557502	290.162344622775	110.583764341298	601.58342688306	492.472390762668	243.562839613025	500.428403813113	29.887060543925	240.153119734263	12.8384611501138	NaN	98.0814581191697	10.5653145642723	96.9448848262489	75.3499922607548	48.0722332306569	102.627751290853	-14.439297879984	74.213418967834	1007.34009245577	809.576339487556	623.178319448554	81.0328587253585	1075.53449003101	439.053445995393	23.0676207864005	468.604351611332	10.5653145642723	176.505015330701	13.9750344430346	19.6579009076383	367.449328541386	9.4287412713516	62.8476860386266	860.722137668989	465.19463173257	74.213418967834	46.9356599377362	11.7018878571931	340.171569511288	1039.16414465755	51.4819531094191	98.0814581191697	234.470253269659	973.242893668143	NaN	43.5259400589739	204.91934765372	442.463165874155	591.354267246773
721.478189573046	99.4713589089345	102.882730923546	372.381120077832	274.588455658977	398.534972189851	380.340988111925	296.193811751515	102.882730923546	13.0499345387836	NaN	84.6887468456192	100.608482913805	110.842598957639	17.5984305582653	77.8660028163967	90.3743668699712	68.7690107774335	36.9295386410622	970.508346639665	912.515022391274	337.130275926849	58.5348947335998	978.468214673758	324.621911873275	16.4613065533949	111.979722962509	55.1235227189886	470.173784496687	64.2205147579519	75.5917548066559	221.143627430068	108.568350947898	296.193811751515	1137.66557535561	439.471436365186	42.6151586654142	-2.86980152940204	24.4211745874877	1169.50504749199	629.371145178543	214.320883400845	125.625211020954	117.665342986861	539.538348793781	NaN	374.655368087573	368.96974806322	258.668719590791	436.060064350574
571.860161083148	32.6020922231249	206.666405589335	351.151162435797	261.274817625793	88.3481795103425	281.752972139465	91.7612052626211	46.2541952322394	54.2179219875562	NaN	129.304488537686	22.363014966289	29.1890664708462	-9.49189205497824	38.2904684769226	51.9425714860371	90.6235300118616	248.760389867438	985.973952359622	587.787614593782	563.896434327832	16.6746387124913	513.838723294412	883.583179791263	-27.6946960671309	64.4569992443921	142.956591546801	88.3481795103425	-3.80351580118052	51.9425714860371	114.514710277812	61.0439734921134	129.304488537686	674.250933651507	607.128093856694	41.7034942292012	17.8123139632508	43.9788447307203	1020.10420988241	789.156133978221	104.275633020976	43.9788447307203	488.809867777702	631.019274122645	NaN	61.0439734921134	261.274817625793	265.825518628831	350.013487185037
726.003618347251	93.1493889082817	-19.5350871968585	99.978751096472	236.565994860278	109.084567347392	265.021670644405	89.7347078141865	84.0435726573612	35.099810308664	NaN	62.4172590614252	15.7499507754581	73.7995293750758	254.777627362119	160.30478375882	95.4258429710117	23.7175399950135	353.803379090879	1075.43931697632	677.059855998553	858.037953985597	45.3438535909495	659.986450528078	705.51553178268	43.0673995282193	43.0673995282193	46.4820806223145	220.630816421167	-5.8763628204779	-22.9497682909537	241.118902985738	77.2142104691709	129.572653911963	530.228568952462	629.254320681221	20.3028589009183	57.864350935965	158.02832969609	427.788136129607	1336.09330715892	31.6851292145688	21.4410859322834	79.490664531901	1320.15812871981	NaN	265.021670644405	276.403940958055	262.745216581674	412.991184721861
503.360705505329	156.033004528402	378.094977284142	268.77215992747	531.830189191962	134.396196926561	198.16784038462	177.669812130244	43.2938491293344	2.29779262058242	NaN	271.049718622401	19.3794828325624	27.3509382648197	88.8450230279477	53.5428632565224	53.5428632565224	13.6855860952357	159.449342570798	772.112631507147	780.084086939405	383.788874021469	48.9877458666611	736.810471735722	695.81441522697	22.7958208749584	94.5389197652744	104.787933892462	285.85385013945	-1.11854542181358	67.2082154261064	273.327277317332	34.1836143496117	100.232816502601	953.178547754135	649.124461980892	22.7958208749584	83.1511262906211	19.3794828325624	405.42568162331	1007.83995643247	85.4286849855517	31.9060556546811	256.245587105352	897.378359728334	NaN	70.6245534685024	327.988685995668	441.866620742201	30.7672763072157
757.881807902937	338.607558361707	181.379714783746	188.215707982788	336.328893962027	310.1242533657	359.115537958833	337.468226161867	17.3158780067433	13.8978814072224	NaN	87.9544743968418	28.7092000051463	1.36522720897916	8.20122040802095	59.4711694008344	40.1025220035493	60.6105016006747	57.1925050011538	432.032798748612	337.468226161867	950.428949675947	84.5364777973209	494.696069739828	784.086448499264	348.86154816027	81.1184811978	12.7585492073821	92.511803196203	25.2912034056254	-14.585423588785	231.510331576719	30.9878644048269	119.85577599237	334.050229562346	313.542249965221	27.569867805306	15.0372136070627	34.4058610043478	277.083619570331	1307.03992822596	118.71644379253	74.2824879987582	220.117009578316	1783.28078775921	NaN	167.707728385663	465.07343254398	223.535006177837	97.0691319955642
478.043817782207	407.370911247381	237.527958445946	51.7266073947119	378.873771515597	177.114022214563	277.423954070444	57.4260353410688	32.3485523770985	42.6075226805409	NaN	81.3636327157677	74.5243191801394	191.932534875091	230.688644910318	65.4052344659684	33.4884379663699	63.1254632874257	93.9023741977528	507.680843103262	197.631962821448	1011.51027356121	104.161344501195	614.830088494772	281.98349642753	49.4468362161691	24.3693532521989	38.0479803234554	22.0895820736561	11.8306117702137	10.6907261809423	51.7266073947119	59.7058065196115	401.671483301024	680.943452672512	266.025098177731	89.3428318406673	24.3693532521989	-1.84801530104279	138.357912179336	1097.00169275656	44.8872938590836	20.9496964843847	360.635602087255	670.684482369069	NaN	152.036539250593	645.606999405099	541.877410781404	112.140543626095
1332.67117214248	418.038679876186	237.849236262626	129.507482191182	170.563304786677	142.052316873139	2.91869585507431	164.861107203969	143.192756389681	419.179119392727	NaN	123.805284608475	236.708796746085	382.685054863399	54.2384740994425	-3.92394124417477	38.2723208678613	71.3450668475652	293.73077257316	363.297583082193	208.197808832547	579.981091225081	73.6259458806482	1024.75250267627	955.185692167239	-15.3283364095899	57.659792649067	57.659792649067	95.294296694937	25.7274861859046	89.5920991122294	121.524405575392	15.463530537031	55.378913615984	793.243280818344	194.512534634049	106.698691860352	40.5531999009443	18.8848490866555	282.326377407745	615.334716237868	55.378913615984	77.0472644302727	315.399123387449	524.099554914546	NaN	97.57517572802	599.368563006286	637.003067052156	170.563304786677
545.098207756018	182.26212134163	102.392542571167	344.283266847426	296.361519585148	199.377031078157	29.3689276953152	120.64844629013	151.45528381588	207.363988955204	NaN	-8.28387372504576	82.9956448697688	69.3037170805466	166.288205587537	111.520494430648	24.8049517655745	49.9068193791485	39.6378735372319	363.680164548824	446.972725266592	696.850407419897	21.381969818269	472.074592880166	296.361519585148	-6.0018857601754	45.3428434494078	17.9589878709634	162.865223640232	14.5360059236579	112.661488413084	1.98507211687088	-35.6677293034901	162.865223640232	270.118657989139	257.567724182352	47.6248314142782	43.0608554845374	21.381969818269	47.6248314142782	1302.71821209298	48.7658253967133	85.2776328346392	532.547273949231	587.314985106119	NaN	176.557151429454	781.2839621201	25.9459457480097	175.416157447019
634.610228302022	378.903255048626	111.780791917846	385.752548975056	275.022297164434	430.272959496853	154.018104464166	75.2512243102181	344.656785416475	351.506079342905	NaN	82.1005182366483	240.775827532283	312.6934137598	54.7033425309273	4.47518707043878	64.9772834205727	421.140567594946	385.752548975056	291.003982992771	362.921569220289	818.399615327901	47.8540486044971	606.071503608563	262.465258299312	36.4385587271133	27.3061668252063	-26.3466355984974	163.150496366073	3.3336380827004	82.1005182366483	30.7308137884214	100.365302040462	541.003211307475	446.25464532519	123.19628179523	3.3336380827004	55.8448915186657	-10.3649497701601	63.8357344328343	802.417929499563	335.524393514568	106.073046979154	312.6934137598	836.664399131715	NaN	462.236331153527	1144.88262582108	187.123025108579	389.177195938271
602.004187516829	267.367559277913	1.25720303331486	279.930709143538	68.6413704943935	163.436046753199	64.072952361439	113.1834472907	222.825482481607	171.430778485869	NaN	19.5308755651328	832.709303231031	52.6519070290528	124.604492623086	34.3782344972349	41.2308616966666	432.972716597514	48.0834888960983	285.641231809731	341.604353938424	1146.78804987165	28.6677118310418	669.388354977908	70.9255795608707	9.25193476598521	22.9571891648487	69.7834750276321	56.0782206287687	-7.8796332325941	86.9150430262114	44.6571752963824	25.2413982313259	202.267600883312	185.136032884733	42.3729662299052	38.9466526301893	-11.30594683231	5.82562116626934	51.5098024958142	1230.16168079807	92.6255656924045	70.9255795608707	426.120089398082	612.283128315977	NaN	609.9989192495	474.088479794104	-27.2954102976507	90.3413566259273
317.981058870058	345.404913743458	158.008572108561	467.66960005403	74.5943468686381	383.112714194382	137.440680953512	144.296644671862	344.262253123733	948.729720958246	NaN	-5.39189651211034	873.314120056397	34.6012251782639	132.870038474612	119.158111037912	20.8892977415641	475.668224392105	128.299395995712	124.871414136537	769.332003661424	921.305866084846	103.160862361763	536.229237237529	73.4516862489131	35.7438857979888	25.459940220464	7.17737030486441	489.380151828805	27.745261459914	63.1677406713883	68.8810437700132	56.3117769530384	347.690234982908	59.7397588122134	72.3090256291881	27.745261459914	-13.3905208501852	89.4489349250628	68.8810437700132	555.654467772854	54.0264557135885	306.554452672808	655.065941688927	1041.28523115597	NaN	367.115465518232	563.653092110928	41.4571888966137	443.673727039806
344.636307316513	282.902575925159	26.8219123758369	476.106290835138	57.6887780715141	99.9878162470717	202.877368565996	34.8244331117532	456.671597619341	465.817335603245	NaN	32.5379986157772	402.940386963903	70.2641677993826	153.71902690251	146.859723414581	101.13103349506	77.1234712873108	19.9626088879087	71.4073850473706	349.209176308465	727.614085392507	41.6837365996815	612.149143345715	24.5354778798608	25.6786951278489	89.6988610151793	-10.9042568077685	308.053355380896	56.5455608235261	14.2465226479685	34.8244331117532	93.1285127591434	96.5581645031076	134.284333686713	74.8370367913348	16.5329571439445	63.4048643114543	-13.1906913037446	183.442675350199	402.940386963903	61.1184298154782	30.2515641198011	295.477965653027	437.236904403544	NaN	481.822377075078	401.797169715915	9.67365365601629	257.751796469422
345.010726115559	698.437021530925	12.1723702389514	320.99146332034	23.6101144271509	176.875886549025	279.815584242821	91.0928051375284	371.317537748418	552.033895921971	NaN	86.5177074622485	434.225130783515	178.019660967845	22.466340008331	119.687165608027	30.4727609400707	75.079963274049	28.1852121024308	126.549812120947	823.108433182301	1009.54366344995	28.1852121024308	692.718149436825	57.9233469917496	-24.4284111632872	183.738533061945	44.1980539659101	278.671809824001	33.9040841965305	-15.2782158127276	64.7859935046694	234.064607490023	120.830940026847	61.3546702482095	247.789900515862	31.6165353588906	53.3482493164698	24.7538888459709	308.40994471332	471.969686604574	44.1980539659101	95.6679028128082	290.109554012201	199.751374925424	NaN	401.055672637737	499.420272656253	23.6101144271509	187.169856318405
272.148253541304	407.179445237003	19.2508521451212	455.241394823608	502.159012277198	147.416051042734	401.457784571931	-4.78012264818125	404.890780970974	317.92153886188	NaN	49.0034876034956	731.025438880079	173.735690102065	148.560383175748	125.67374051546	232.0966288858	173.735690102065	45.5704912044524	22.6838485441644	687.540817825531	907.252587364296	76.4674587958412	1014.81980786765	115.374751318331	7.80753081497716	36.4158341403372	84.477783726942	95.921105057086	21.53951641115	68.4571338647404	44.426159071438	257.271935812117	61.591141066654	45.5704912044524	52.4364840025388	49.0034876034956	67.312801731726	74.1787945298124	146.27171890972	602.860239982466	60.4468089336396	97.0654371901005	193.18933636331	43.2818269384236	NaN	249.261610881016	724.159446081992	164.58103303795	232.0966288858
401.860288843873	262.183661097147	52.6687194770574	342.32598849281	89.3052120007889	50.3789386943241	558.710272461099	70.9869657389231	614.809901638062	582.752970679797	NaN	-5.7206904826397	502.610643284135	35.4953636065582	69.8420753475565	153.419073917319	74.4216369130229	-17.1695943963058	117.927471784954	-16.0247040049392	1049.86825035737	293.095701664045	42.3647059547579	507.190204849601	128.231485307254	-11.4451424394727	318.283290274111	136.24571804682	452.235466064004	44.6544867374911	57.2482810425238	184.331114484217	9.16288460512622	9.16288460512622	38.9300347806581	56.1033906511572	192.345347223784	4.58332303965978	-2.28601930853987	91.5949927835221	282.791688141746	24.0464596928921	22.9015693015255	122.507033350421	108.768348654021	NaN	486.582177805002	352.630002015109	274.77745540218	220.967607007949
296.881860118095	75.8101655461356	48.3193848739748	582.098709591763	66.6465719887486	70.0829195727687	220.13676407498	110.173641386337	812.33399772111	477.862832876487	NaN	31.1376469538743	1395.36763780985	17.3922566177939	18.5377058124673	25.4104009805075	32.2830961485476	60.9193260153818	172.027897898698	5.93776467106024	359.88156582513	505.353613548648	32.2830961485476	978.424130948748	86.1192082981959	38.0103421219145	94.1373526609094	199.518678570859	351.863421462417	191.500534208146	51.7557324579949	42.5921389006079	28.8467485645276	9.37411225508033	120.482684138397	73.5192671567888	46.0284864846281	79.2465131301557	90.7010050768893	204.100475349553	569.498768450356	24.2649517858341	-8.95307485969352	25.4104009805075	28.8467485645276	NaN	498.480918380608	311.772699648849	462.971993345733	91.8464542715627
391.20639126272	493.201151654958	49.6958452302823	357.972143494463	250.24734038356	40.5277768804182	433.608707380842	54.2798794052144	639.890245252784	277.751545433152	NaN	72.6160161049426	1108.60773963959	58.8639135801464	49.6958452302823	187.216870478244	227.327169508899	-6.45857341263532	179.194810672113	31.3597085305541	796.893415744207	385.476348544055	69.1779904737435	553.939604472808	156.274639797453	33.6517256180201	47.4038281428163	42.8197939678842	875.968005261785	46.2578195990833	30.2136999868211	188.362879021977	90.9521528046708	100.120221154535	126.478417660394	40.5277768804182	7.29352911216084	24.483657268156	45.1118110553503	626.138142727988	200.96897300304	69.1779904737435	-20.2106759374315	-0.728530693970255	84.0761015422727	NaN	378.600297281657	314.423818832608	66.8859733862775	9.58554619962686
826.15391555509	696.591681909054	156.557946977346	510.847594735091	0.624639226364958	28.1422817706558	106.108935646146	258.602538079092	328.543212879164	462.691720282582	NaN	32.7285555280376	1673.46799223138	82.030998419892	106.108935646146	30.4354186493467	78.5912931018556	-10.8410451670896	110.695209403528	94.643251252692	616.331891154872	96.9363881313829	67.1256087084011	513.140731613782	267.775085593855	145.092262583892	52.2202189969103	138.212851947819	897.241158794508	-0.521929212980493	-22.3067295605441	18.9697342558922	7.50404986243767	132.480009751092	179.489315764255	18.9697342558922	26.9957133313103	8.65061830178312	87.7638406166193	172.609905128183	501.675047220327	41.9011030428012	26.9957133313103	44.1942399214921	80.8844299805466	NaN	96.9363881313829	211.593232065928	23.556008013274	79.7378615412011
416.092658521039	682.226559217457	40.9815140049673	464.272071578149	104.073602532135	79.9838960035803	431.005333991097	-0.315125758269986	519.334257929132	527.364160105317	NaN	8.86190530022719	880.679855857459	44.4229006519037	-6.05077016983072	28.3630962995337	331.20512122994	157.988660000806	196.991041999419	-24.4048322868251	500.980195812138	638.635661689596	44.4229006519037	655.842594924278	231.404908468784	50.1585450634645	35.2458695934066	322.028090171443	983.921455265552	-18.6691878752643	79.9838960035803	42.1286428872794	31.8044829464701	47.8642872988402	37.5401273580309	60.4827050042738	38.687256240343	93.749442591326	66.2183494158345	276.142934878957	526.217031223005	113.250633590633	16.8918074764122	24.9217096525972	432.152462873409	NaN	488.361778106704	219.933619645662	164.871433294679	61.6298338865859
289.109728072386	547.339949595516	41.2087154101814	403.878715415999	118.103936930402	20.550297688331	162.863841994411	84.8209306007544	549.635329342388	228.282164780271	NaN	77.9347913601377	1277.2707091009	17.1072280680226	-8.14194914757226	-6.99425927413612	237.46368376776	-10.4373288944445	129.580835664764	18.2549179414588	826.228588840496	284.518968578641	64.1625128789041	558.816848329877	158.273082500667	107.774728069477	44.6517850304898	196.146848324059	396.992576175382	-36.8341959834756	2.18725971335293	50.3902343976705	38.9133356633092	25.1410571820756	119.251626803838	-3.55118965382773	25.1410571820756	34.3225761695646	27.4364369289478	437.161721745647	603.576753393886	76.7871014867015	-4.69887952726386	27.4364369289478	344.19884199732	NaN	520.943082506485	122.694696424147	120.399316677275	81.377860980446
484.66118476446	547.815012508171	72.4389273100574	377.873803306913	164.299040391818	50.6221504531392	370.984294825781	172.336800286473	365.243037758171	214.822102586787	NaN	9.28509956634671	1104.71694806635	112.627726783328	23.0641165286109	41.4361391449631	243.528387924837	32.250127836787	77.0319329641455	25.3606193556549	994.484812368234	484.66118476446	73.5871787235794	747.610758461001	37.991384904397	67.8459216559693	48.3256476260951	173.485051699995	1089.78967969056	-9.08692305000549	49.4738990396172	40.2878877314411	18.4711108745228	46.0291447990511	315.868226976724	174.633303113517	194.153577143391	33.398379250309	93.1074527534536	455.95489942641	566.187035124523	49.4738990396172	-1.04916315535141	132.148000813202	375.577300479869	NaN	410.024842885529	73.5871787235794	346.871015141818	58.6599103477933
331.164788386559	349.545804440575	33.6220910121835	385.15902304523	270.277672707633	0.30649941428038	-12.3304491228553	179.521405940932	426.516309166765	217.432251552338	NaN	81.8722581539742	1297.31694472575	12.943447951416	224.325132572594	18.6875154682959	61.1936150932067	-28.4138381701188	56.5983610797028	-7.7351951093514	1079.04237908431	948.077639699454	12.943447951416	667.767144875718	119.783103765381	-27.2650246667429	39.3661585290633	143.908187336276	573.564437598889	11.7946344480401	85.3186986641021	-3.13994109584753	26.7292099919277	20.9851424750478	93.3603931877338	-29.5626516734948	31.3244640054315	18.6875154682959	126.675984785637	218.581065055714	216.283438048962	95.6580201944858	101.402087711366	54.3007340729509	338.057669406815	NaN	285.212248251521	0.30649941428038	302.44445080216	32.4732775088075
468.310204261818	237.28559935686	5.11161830809635	371.762608182134	52.2360402041325	17.7547558899597	17.7547558899597	66.0285539298016	352.223213737436	78.671691511665	NaN	47.6385356289095	482.102717987487	-1.78463855473821	-0.635262410932446	151.082388571428	310.845672560428	211.999324193133	263.721250664392	38.4435264784634	745.309854919006	946.450680085014	113.152975825838	569.455304916724	112.003599682032	7.41037059570787	21.202884321377	140.738003277176	732.666717337142	8.55974673951363	100.509838243974	83.269196086888	33.8460219032403	75.2235630802477	255.675617657752	48.7879117727152	18.9041320337655	-0.635262410932446	28.0991411842116	371.762608182134	593.592203936645	38.4435264784634	21.202884321377	37.2941503346576	310.845672560428	NaN	834.961194135855	47.6385356289095	679.795414722077	84.4185722306938
636.63838411086	518.194632541925	-17.6770978573348	258.30834269164	108.816229060945	55.9190196223919	44.4196262661846	83.5175636772893	806.829405782728	76.617927663565	NaN	20.2709002181493	937.922490043491	-2.72788649426532	26.0205968962529	29.4704149031151	122.615501088394	39.8198689237016	39.8198689237016	82.3676243416686	1066.71569563301	1077.0651496536	78.9178063348064	1205.85835524312	75.4679883279442	29.4704149031151	62.8186556361162	77.7678669991857	587.190992679169	35.2201115812187	44.4196262661846	49.0193836086675	85.8174423485308	53.6191409511504	315.805309472677	12.2213248688042	-30.3264305491628	47.8694442730467	112.266047067808	368.70251891123	350.303489541298	6.47162819070051	107.666289725325	85.8174423485308	480.246634466441	NaN	589.49087135041	183.562285876293	285.906886746538	24.8706575606322
837.345691945007	436.970620233139	31.9935362027431	532.462375842579	12.4349838490024	4.38146229157976	-15.1770900621609	90.6691932639652	241.385096695732	66.5086285916973	NaN	259.793145969841	520.957345046261	-7.1235685047383	66.5086285916973	127.485291812183	218.375035103096	244.836605934627	69.9601378305927	29.6925300434795	609.54608217791	1363.12559933674	117.130764095497	751.057960972622	65.3581255120655	51.5520885564838	28.5420269638477	133.237807210342	739.552930176304	45.7995731583248	20.488505406425	95.2712055824924	57.3046039546428	84.9166778658062	208.020507386409	5.53196537121156	-1.37105310657927	-1.37105310657927	129.786297971447	324.221318429222	366.789932375599	44.649070078693	23.9400146453205	8.98347461010698	394.402006286762	NaN	381.746472410812	29.6925300434795	499.097786533256	84.9166778658062
551.348384692379	235.955923489864	64.446884368789	288.905022815834	-18.4299667501198	63.2958169921375	55.2383453555769	55.2383453555769	321.134909362076	77.1086255119557	NaN	78.2596928886072	884.006856544665	-13.8256972435138	87.4682319018193	102.432107798289	229.049519229955	34.5191325758497	82.8639623952132	37.9723347058043	909.330338830999	1176.37797021415	94.3746361617284	633.074168434636	71.3532886286981	87.4682319018193	58.6915474855315	88.6192992784708	486.888611599894	2.2892460296074	69.0511538753951	120.849185824713	47.1808737190164	25.3105935626376	428.184175390667	8.04458291286496	-1.16395610034714	51.7851432256224	28.7637956925922	644.584842201151	681.418998253999	35.6701999525012	33.3680651991982	3.44031340625891	1020.9838743662	NaN	171.49615039738	18.4041893027286	679.116863500696	50.6340758489709
801.731006722124	225.914892975143	-13.6246103436013	437.815222834032	-12.4729781161073	77.3543356284218	244.341008615046	35.8955754386391	409.024417146683	481.577247478803	NaN	31.2890465286633	257.00896311748	18.6210920262297	113.054934680735	107.296773543265	138.390843685602	78.5059678559158	1.34660861382025	71.596174490952	632.441069280512	821.308754589522	64.6863811259882	660.080242740367	31.2890465286633	16.3178275712418	86.5673934483735	222.459996292661	385.991772596804	-26.2925648460349	18.6210920262297	94.6288190408312	46.2602654860848	131.481050320638	260.463859799962	33.5923109836512	0.194976386326288	2.49824084131421	39.350472121121	395.204830416755	475.819086341333	183.304500557866	78.5059678559158	31.2890465286633	528.794168806055	NaN	956.049725206316	3.64987306880818	681.961255062752	7.10476975129006
826.528748446285	541.935933101492	37.2733698584971	730.896344909371	-9.96673309347266	139.818959193261	302.278825442718	137.514563927311	178.993678714406	352.975521293612	NaN	81.0568799115423	411.737600575331	16.5338124649494	40.7299627574217	28.0557887946981	24.5991958957735	289.604651479994	69.5349035817936	310.344208873542	473.956272755974	1104.20837799323	87.9700657093915	553.45790943124	39.5777651244469	36.1211722255223	0.403045603301191	56.86072961907	988.988614695742	2.70744086925094	18.8382077308992	-12.2711283594224	37.2733698584971	36.1211722255223	806.941388685712	82.2090775445172	-4.2057449285983	-37.6194762848696	43.0343580233715	555.76230469719	522.348573340919	51.0997414541956	78.7524846455925	96.0354491402156	402.520019511532	NaN	316.105197038416	64.9261130498941	851.877096371732	18.8382077308992
567.771007432489	197.733893786879	22.5138275123216	585.062461341163	50.1801537661991	53.6384445479338	316.468543959769	50.1801537661991	400.620286315313	129.720841746097	NaN	62.8605532992262	113.582151431335	5.22237360364823	21.3610639184101	-13.2218438989367	66.3188440809609	21.3610639184101	29.430409075791	430.592139757014	525.118754457762	752.213182458339	89.3741159591921	776.421217930482	65.1660804870493	17.9027731366754	49.0273901722875	113.582151431335	866.336778255584	16.7500095427638	10.986191573206	31.7359362636141	14.4444823549407	25.9721182940563	438.661484914395	31.7359362636141	55.9439717357569	53.6384445479338	126.262550964362	429.439376163102	703.797111514054	136.637423309566	54.7912081418453	31.7359362636141	424.828321787456	NaN	225.400220040756	190.817312223409	1016.19604546409	57.0967353296684
494.445085122414	317.985578120603	18.1197492286369	347.9721610098	125.379449563071	43.4930116733417	387.18538478798	35.4197008954811	597.091465012357	87.3195558960137	NaN	20.4264094508828	111.539488229596	14.659758895268	132.299430229809	12.3530986730221	79.2462451181531	72.3262644514154	100.006187118366	162.286013119005	358.352132009906	546.344940122947	76.9395848959072	753.944360125077	18.1197492286369	7.73977822853035	30.8063804509893	12.3530986730221	527.89165834498	27.3463901176205	21.5797395620057	192.272596008202	191.119265897079	-26.8601251051581	913.103915460044	-22.2468046606663	118.459468896333	25.0397298953746	43.4930116733417	320.292238342849	1054.96351912817	322.598898565095	193.425926119325	10.0464384507762	372.192093343382	NaN	311.065597453866	43.4930116733417	963.850440349454	111.539488229596
417.585364846705	647.210904747189	89.8785641847069	452.202280409592	34.4914992840875	260.655347628283	106.033124780721	-10.5104909476658	459.125663522169	372.583374614952	NaN	132.572760045601	88.7246669992773	100.263638853573	39.1070880258058	54.1077514363902	281.425496966016	35.6453964695171	11.4135555754961	521.436111535366	337.966459052065	707.213558389527	32.1837049132283	521.436111535366	142.957834714467	151.035115012474	57.5694429926789	137.188348787319	941.45468703173	-19.7416684311023	103.725330409862	24.1064246152214	6.7979668337778	55.2616486218198	954.147556071455	21.7986302443622	151.035115012474	-30.1267430999685	122.187685376735	114.110405078728	506.435448124782	276.809908224297	34.4914992840875	22.9525274297918	505.281550939352	NaN	956.455350442314	34.4914992840875	1781.49183802446	50.6460598801015
416.844703920353	306.016081425609	-20.6974619703533	464.177761444149	-4.53495452320324	267.918742443041	720.468950963244	40.4891733652863	562.307270944704	219.431220101591	NaN	99.3668790656188	49.7248919065149	169.789232942487	5.85522883567897	11.6275529239469	297.934827702034	2.39183438271823	53.1882863594757	475.722409620685	1062.1905369887	725.086810233858	164.016908854219	469.950085532417	39.3347085476327	101.675808700926	162.862444036566	78.5865123478544	434.161676185156	-27.6242508762748	63.5784697183579	50.8793567241685	211.349966378016	67.0418641713186	601.559074744925	-38.014434235157	61.2695400830507	17.3998770122147	85.5133012537759	345.267885225831	471.104550350071	433.007211367503	90.1311605243902	57.80614563009	727.395739869165	NaN	212.504431195669	181.333881119023	1370.43264330221	2.39183438271823
568.567671072044	104.244401607311	-5.48373421146897	588.203232218562	-4.32870120285024	483.095228434257	322.545640236253	17.6169259609058	322.545640236253	225.522867512279	NaN	-6.63876722008771	17.6169259609058	34.9424210901868	-0.863602176994024	45.3377181677555	182.786646193385	284.429550951834	99.6242695728362	259.018824762222	708.326665114911	466.924766313595	29.1672560470932	79.9887084263176	97.3142035555987	33.7873880815681	23.3920910039995	254.398692727747	566.257605054806	129.655127796923	61.5081802884178	79.9887084263176	18.7719589695245	24.5471240126182	751.062886433804	12.9967939264308	15.3068599436683	8.37666189195588	53.4229492280867	283.274517943215	560.482440011713	543.156944882432	63.8182463056553	10.6867279091934	341.026168374152	NaN	242.84836264156	244.003395650178	1539.9504313204	183.941679202004
526.29896269021	75.6142766215381	116.060338191803	431.539618439874	-28.3898817020016	232.776115865998	213.13088596044	-24.9230764245502	465.052069455236	298.645416137573	NaN	58.2802502342814	70.9918695849363	105.659922359449	43.2574273653257	20.1453921823169	12.0561798682638	50.1910379202284	38.635020328724	218.908894756193	340.247079466989	558.655811946422	61.7470555117328	153.039594484618	67.525064307485	67.525064307485	110.282329396051	231.620514106847	721.595659986634	89.4814977313433	149.572789207166	36.3238168104231	2.81136579506032	118.371541710104	805.954588404616	14.3673833865647	58.2802502342814	76.7698783806885	236.242921143449	53.6578431976797	469.674476491838	899.558330895802	10.9005781091134	-28.3898817020016	400.338370942812	NaN	119.527143469255	168.062417353573	819.821809514421	5.1225693133612
759.157321355991	14.5831522272388	23.8325207878445	386.870236791615	87.421929642008	189.16498380867	372.996183950706	-8.54026917427519	359.122131109798	26.1448629279959	NaN	68.9231925207968	303.625919746164	89.7342717821594	43.4874289791314	101.295982482916	290.908037975331	319.812314727224	108.233008903371	529.079278410926	201.882865579502	615.792108666604	130.200259234809	41.17508683898	441.210277085173	450.459645645778	148.69899635602	361.434473249949	324.436999007527	-23.5704930852593	368.371499670404	185.696470598443	23.8325207878445	-21.2581509451079	668.975977890086	13.4269811571631	57.3614818200398	9.95846794693603	61.9861661003426	168.353904547307	489.769462028352	707.129623202584	42.3312579090557	53.8929686098127	212.288405210184	NaN	319.812314727224	125.575574954506	1632.06647926315	124.41940388443
635.969019744971	-22.2165763800122	20.582838482245	514.511220811538	-0.23849847777203	135.100191762339	201.034425469059	93.4575178423047	127.003005166777	88.830554073412	NaN	103.868186322313	123.532782340107	95.770999726751	170.959160971257	50.6581029800474	89.9872950156352	564.251081327135	-10.6491669577806	175.58612474015	144.354119300124	1150.71873903428	33.3069888466999	35.6204707311462	86.5170721889657	-19.9030944955659	56.4418076911633	371.075343975865	86.5170721889657	-29.1570220333513	529.54885306044	22.8963203666914	-8.33568507333422	61.0687714600559	641.752724456087	29.8367660200304	14.7991337711292	40.2474345000389	148.981083069017	196.407461700167	317.8652606336	516.824702695985	57.5985486333864	-17.5896126111196	819.890829558455	NaN	64.5389942867255	77.2631446511803	1402.88826443893	29.8367660200304
803.144375677061	173.566986902881	41.6334899906446	421.23162145743	5.75683732152768	637.648848848554	403.871950811083	-10.4455219483961	128.431843222379	67.0943402719534	NaN	98.3417474353777	35.846933108529	-3.50165368985733	30.0603762264133	53.2066037548758	101.813681564647	365.68067538912	13.8580169564896	231.432555724037	111.072172576032	476.78256752574	32.3749989792596	102.97099294107	327.489399967157	47.4200468727602	52.0492923784527	123.802597716687	325.17477721431	-3.50165368985733	550.85049561682	107.600238446763	138.847645610187	35.846933108529	761.481166125829	113.386795328878	180.51085516142	-8.13089919554983	64.7797175191071	4.59952594510455	608.716064437976	451.321717244431	23.1165079678746	-3.50165368985733	635.334226095708	NaN	77.5101426597615	109.914861199609	1149.18047722758	76.3528312833384
251.439740423415	43.0209131920669	82.3889138913217	301.228682484237	11.7580891073647	286.17621162864	39.5472660715445	112.493855602516	81.2310315178142	51.1260898066194	NaN	213.229622097668	18.7053833484096	52.2839721801269	-18.3468526038301	16.3896186013947	429.753625943569	948.484929274925	12.9159714808722	61.5470311681868	80.0731491443067	781.749867489846	99.757149493934	17.5475009749021	609.22539383723	73.1258549032617	60.3891487946793	217.861151591698	276.91315264058	18.7053833484096	580.278334499543	-0.978617001217716	-38.0308529534574	157.651268169309	369.54374252118	66.1785606622168	112.493855602516	0.179265372289775	61.5470311681868	62.7049135416943	539.752451426781	527.015745318198	49.9682074331119	39.5472660715445	181.966798012966	NaN	17.5475009749021	215.545386844683	1433.63764377456	88.1783257588591
799.721671299727	7.3391802318042	3.86381842887472	685.034731803054	-61.0096018924757	356.033814459063	39.7758903924794	11.9729959690435	223.970065947742	15.448357771973	NaN	31.6667128523106	20.0821735092123	82.6386859619431	147.512106283293	14.2899038376632	255.248322174108	477.671477561595	38.6174364581696	181.107270378279	177.631908575349	498.523648379172	78.0048702247038	-11.1960827171531	449.868583138159	5.02227236318455	69.8956926845349	79.1633241590136	217.019342341883	-10.0376287828432	380.361347079569	39.7758903924794	5.02227236318455	27.0328971150713	404.688879700075	-62.1680558267855	144.036744480364	0.388456625945232	14.2899038376632	93.0647713707315	493.889832641932	190.374901852757	88.4309556334922	10.8145420347337	247.139144633939	NaN	87.2725016991824	212.385526604644	1699.84037825846	32.8251667866204
321.648073033366	59.7081835489979	41.1637665943524	398.143792971279	-38.8090315225566	109.546304114608	85.2067568616356	-12.1514321502536	296.149499720729	11.0290890430533	NaN	24.9374017590375	-4.0382497325962	1.75688056573054	15.6651932817147	45.7998708330138	44.6408447733484	135.044877427246	44.6408447733484	170.974685276871	81.7296786826395	894.206946508048	55.0720793103365	176.769815575198	675.151021231298	-1.7201976132655	55.0720793103365	42.3227926540177	315.85294273504	-19.1055885082457	435.232626880571	46.9588968926791	82.8887047423049	0.597854506065195	296.149499720729	173.292737396202	33.0505841766949	55.0720793103365	95.6379913986237	133.88585136758	628.789978844684	254.424561572776	144.317085904568	16.8242193413801	92.1609132196276	NaN	102.592147756616	-10.9924060905883	785.258496899505	9.87006298338798
550.457267013711	-13.1077256859904	52.9894030874314	213.014030644137	-68.768465705714	131.842118115373	72.7025818444169	28.6378293288024	90.0965631005805	11.2438480726387	NaN	94.7349581022242	47.1914093353769	80.8197730972933	23.9994343271587	63.4257918411296	97.054155603046	189.822055635919	18.2014405751042	-23.5441144396885	39.0742180825005	971.391613412871	72.7025818444169	21.6802368263369	630.469580792064	21.6802368263369	40.2338168329114	134.161315616195	392.751836957828	-8.46933068434672	308.101128177831	42.5530143337333	-7.30973193393582	63.4257918411296	548.138069512889	-35.1401019437976	44.8722118345551	-43.257293196674	165.47048187729	-0.352139431470364	444.933780726319	505.232915747686	77.3409768460605	-27.0229106909213	80.8197730972933	NaN	18.2014405751042	70.3833843435951	675.693932058089	-8.46933068434672
556.739662908896	242.333048907554	88.0301719253451	495.25054651749	47.4241516668691	106.592924043506	-1.30307264330202	25.3808835265536	166.921868427527	-2.46324465068705	NaN	1.01727137146803	54.3851837111793	39.3029476151739	147.198944301981	86.8699999179601	162.281180397987	410.557989978383	53.2250117037943	-1.30307264330202	99.6318919991954	445.363150199934	98.4717199918103	68.3072477997996	448.843666222089	166.921868427527	19.5800234896285	162.281180397987	64.8267317776446	36.9826036004039	199.406684634308	-2.46324465068705	52.0648396964092	246.973736937094	441.882634177779	188.965136567842	16.0995074674734	9.13847542316323	77.5886238588798	19.5800234896285	708.722195876335	154.159976346292	76.4284518514948	-23.3463407836175	31.1817435634787	NaN	20.7401954970135	42.783463637329	572.982071012287	-4.7835886654571
459.721894385163	7.03102012829077	87.1224824968144	225.251236436732	-9.21942151169952	123.105603271079	8.19176595971865	16.3169867797138	184.625132336756	23.2814617682811	NaN	2.38803680257926	36.0496659139877	55.7823450482617	75.5150241825356	469.007861036586	225.251236436732	181.142894842473	1.22729097115138	159.088724045343	41.8533950711271	558.385290056533	77.8365158453913	74.3542783511077	329.718361265241	-18.5053881631225	26.7636992625647	23.2814617682811	49.9786158911223	-19.6661339945504	162.570961539626	-3.41569235456013	-48.6847797802474	40.6926492396992	313.467919625251	-5.73718401741589	44.1748867339829	328.557615433813	195.071844819607	-4.57643818598801	332.039852928097	70.8720408568241	43.014140902555	-37.0773214659686	10.5132576225744	NaN	22.1207159368532	77.8365158453913	264.71659470528	74.3542783511077
174.474231709916	101.311057636895	272.025130473945	366.092068567831	-70.5643354235375	32.793164457398	111.762939647326	-2.04644224404091	165.183669922866	38.5997655743045	NaN	31.6318442340167	50.2129678081175	39.7610857976858	110.601619423945	30.4705240106354	88.5365351797003	195.37799573078	68.7940913822183	7.24411954300947	85.0525745095564	599.517433467471	152.409147465672	-7.8530433609474	193.055355284017	24.6639228937289	82.7299340627938	71.1167318289809	133.828023891571	20.0186420002037	76.9233329458873	83.8912542861751	-7.8530433609474	24.6639228937289	647.131562626105	237.185523772506	121.053501434377	168.66763059301	43.2450464678297	-47.3379309559115	556.548585202363	58.3422093717866	59.5035295951679	-24.1115264882856	35.1158049041606	NaN	44.406366691211	30.4705240106354	291.767574271427	31.6318442340167
256.102999360491	71.3616650903731	65.5521891699291	828.917325116265	10.9431155177559	-1.83773150722078	53.9332373290412	-32.0470062935294	367.644937033015	56.2570276972188	NaN	250.293523440047	42.3142854881533	12.1050107018447	60.9046084335739	129.456424294813	295.60743561951	172.446546106098	63.2283988017515	-69.2276521843707	246.807837887781	827.755429932176	64.3902939858403	28.3715432790878	382.749574426169	141.075376135701	57.4189228813076	263.074370465024	87.6281976676161	-1.83773150722078	87.6281976676161	73.6854554585506	-18.1042640844639	45.7999710404197	608.157240139395	-78.522813657081	48.1237614085972	63.2283988017515	74.8473506426394	-91.3036606820577	204.979611260584	182.903602762897	41.1523903040645	85.3044072994386	51.6094469608636	NaN	72.5235602744619	135.265900215257	102.73283506077	12.1050107018447
244.81497744598	298.288630308175	87.881431002583	375.01169745828	-98.1138833007025	21.6206002820376	18.1331881388509	14.6457759956643	114.61825743368	19.2956588532465	NaN	89.0439017169785	92.5313138601651	130.892847435218	12.3208345668733	80.9066067162098	86.7189602881875	0.696127422917935	97.1811967177473	154.142261723128	243.652506731585	594.718662479036	115.780728148076	-14.415991864224	449.409823179594	13.4833052812688	62.3070752858812	142.517554579173	137.867671721591	61.1446045714857	72.7693117154411	326.187927453667	30.9203659972018	89.0439017169785	392.448758174213	-71.3770568696052	96.0187260033517	-6.27869686345527	264.576979590704	-72.5395275840007	327.350398168063	215.753209586092	236.677682445211	NaN	130.892847435218	NaN	16.9707174244554	-14.415991864224	134.380259578404	73.9317824298366
136.982881570066	-27.0067193658553	162.56991150333	1597.76968139643	-78.1807792323839	309.113810212026	31.1456213915636	11.3738255340412	246.309282194013	35.7978086521571	NaN	19.5151532400798	-13.0501575840748	81.1566344429438	96.2762430398727	21.8412468703766	143.961162460956	67.2000726611633	31.1456213915636	63.7109322157181	124.189366603434	488.223019744876	107.906711191356	104.417570745911	530.092705090218	-20.028438474965	75.3414003672019	49.7543704339376	176.526473285111	-53.756796114268	52.0804640642344	299.809435690839	29.9825745764152	10.2107787188928	639.419105714165	-82.8329664929774	92.7871025944276	-17.7023448446683	177.689520100259	110.232804821653	280.037639833316	125.352413418582	54.4065576945311	52.0804640642344	64.8739790308665	NaN	91.6240557792792	162.56991150333	35.7978086521571	16.0260127946347
40.680088059693	-47.7552969671918	73.2615457011768	764.453897095513	-37.2826855824291	162.860554215257	29.0438531877344	-16.3374628129038	311.804360576327	6.93500693101326	NaN	33.6983471365179	60.4616873420225	89.5522745219188	32.534723649322	17.4076183157759	76.7524161627644	172.169542112824	30.2074766749303	9.26225390540496	180.314906523195	776.090131967472	31.3711001621261	1.11688949503399	292.022761293997	-37.2826855824291	27.8802297005386	12.7531243669925	98.8612624194856	6.93500693101326	101.188509393877	205.914623241504	-26.8100741976665	11.5895008797967	258.277680165317	33.6983471365179	6.93500693101326	11.5895008797967	48.8254524700639	134.933590522557	423.512215347128	110.497497291444	152.387942830495	52.3163229316515	9.26225390540496	NaN	24.389359238951	22.0621122645593	141.915331445732	44.1709585212805
33.9252041040997	165.479886750963	198.077507229832	1238.87296109086	-41.7478434361315	229.510926977313	61.8660216574158	2.49178435661902	455.365868866618	4.82018581939537	NaN	7.14858728217171	-3.32921930032184	29.268401178547	-27.7774346594735	129.38966407793	167.80828821374	5.98438655078354	30.4326019099352	1.32758362523085	31.5968026413233	540.352522257955	248.138138679523	-11.478624420039	93.2994414048965	-3.32921930032184	156.166280899858	124.732861152377	328.467989145307	37.4178062982642	23.4473975216061	193.420704304279	-39.4194419733552	269.09375184451	471.664679106052	-10.3144236886509	11.8053902077244	-28.9416353908616	28.1042004471588	21.1189960588298	539.188321526566	100.284645793225	101.448846524614	30.4326019099352	349.423602310294	NaN	43.238809955205	95.6278428676728	109.598251644331	5.98438655078354
36.481843356558	-21.757084072304	55.1183001337939	1168.64659257364	-113.774589409906	221.681632580339	0.373708350663585	-5.45018439222262	470.944241975869	134.323241437046	NaN	-18.2627484265723	9.69193673928151	116.851563208388	21.3397222250539	55.1183001337939	53.9535215852167	263.61366032912	493.075034398836	-31.0753124609219	36.481843356558	454.637342295787	27.1636149679401	57.4478572309484	106.368556271192	62.1069714252573	34.1522862594036	13.1862723850132	192.562168865908	27.1636149679401	121.510677402697	43.4705146480215	-13.6036342322633	67.9308641681435	405.716643255543	-64.8538903696619	41.140957550867	107.53333481977	2.70326544781807	-1.9558487464909	NaN	233.329418066112	115.68678465981	118.016341756965	98.2151064311518	NaN	83.0729852996477	-41.5583193981171	55.1183001337939	36.481843356558
36.7103078171254	27.3874523001922	74.0017298848583	526.160222456119	-9.90396976754067	509.845225301486	82.1592284621748	-44.8646779560402	462.065590777203	47.1985202736753	NaN	49.5292341529086	56.5213757906085	68.174945186775	27.3874523001922	37.8756647567421	185.875996088057	54.1906619113752	32.0488800586588	71.6710160056249	67.0095882471583	971.32657338968	35.5449508775088	4.08031350785915	174.22242669189	51.8599480321419	92.6474409187247	71.6710160056249	289.592763713939	64.678874367925	90.3167270394914	46.0331633340586	-47.1953918352735	-4.07718506945741	124.112078288374	-32.0457516202571	41.371735575592	-20.3921822240905	140.427075443007	-70.5025306276065	853.625522488398	97.3088686771913	70.5056590660083	64.678874367925	16.8992398436423	NaN	120.616007469524	-44.8646779560402	115.954579711058	97.3088686771913
5.45872984165216	-0.370949685156325	111.558897229567	811.120440446584	-115.798604315964	235.148103197906	12.4543452738223	-64.4974244800496	208.331577374587	-6.20062921196481	NaN	99.8995381759495	-20.1918600763052	92.9039227437794	13.620281179184	60.2577173936519	200.170026037055	38.1049351917796	105.729217702758	-9.6984369280499	29.9433838542478	1118.92751946207	29.9433838542478	74.2489482579922	270.126180358757	106.89515360812	12.4543452738223	90.572050933056	54.4280378668434	6.62466574701385	60.2577173936519	15.9521529899074	-28.353411413837	48.5983583400349	348.243886017991	-47.0083858996242	33.4411915703329	-7.3665651173265	78.912691879439	-3.86875740124141	989.508633966924	96.4017304598645	372.728540030586	49.7642942453966	35.7730633810563	NaN	49.7642942453966	87.0742432169709	77.7467559740773	-24.8556036977519
33.6683717629391	-35.1560395905534	166.651132683247	779.071742184663	-91.148781030683	216.811296890029	-18.8248233371823	-46.8211940572471	462.946056137265	-22.3243696771904	NaN	8.00503193621307	79.1624741830443	45.3335262296328	27.8357945295923	237.808574930078	126.989607496488	67.4973197163507	44.1670107829634	41.8339798896247	60.4982270363345	962.214667311754	132.822184729835	37.1679181029472	270.47100743682	-4.82663797714995	59.3317115896651	10.3380628295518	161.985070896569	-17.658307890513	97.8267213297542	46.5000416763021	-22.3243696771904	47.6665571229715	255.306306630118	-8.32618431715804	122.323545709811	-7.15966887048868	109.491875796448	-60.8193794172795	NaN	108.325360349778	189.981441616634	11.5045782762212	69.8303506096894	NaN	47.6665571229715	25.5027636362535	76.8294432897056	-15.3252769971742
-1.11708901924748	32.7286823483048	28.0603000907114	513.572054880427	-109.656976508295	236.970406118017	30.3944912195081	-30.2944781292064	168.111767818514	15.2222488823295	NaN	94.5847472614176	18.7235355755246	89.9163650038242	18.7235355755246	5.88548436714265	119.093754113783	-8.11966240563761	126.096327500173	33.8957779127032	64.2402625870604	580.096502051133	99.2531295190111	78.2454093598407	555.587495198768	19.8906311399229	32.7286823483048	173.947245640506	212.461399265651	18.7235355755246	38.5641601702966	49.0680202498818	-27.9602870004096	64.2402625870604	359.515440379844	-96.8189252999126	89.9163650038242	-11.6209490988327	56.0705936362719	-90.9834474779208	NaN	107.4227984698	549.752017376776	63.073167022662	199.62334805727	NaN	82.9137916174341	-2.28418458364584	211.294303701253	-13.9551402276294
125.202158590811	-54.6199853581856	20.1112952439949	224.454640640582	-72.1351292493217	369.246496807307	45.8001729509945	-72.1351292493217	295.682892464536	-14.9189925382772	NaN	-33.6018126888223	286.341482389263	57.4769355450852	20.1112952439949	-0.906877425368335	545.565611978077	126.36983485022	46.9678492104036	-61.62604291464	93.6748995867664	706.704935776529	117.028424774948	4.93150387167702	180.082942783038	18.9436189845859	97.1779283649936	92.5072233273573	122.866806071993	-16.0866687976863	32.9557340974947	129.872863628448	-11.41596376005	-6.74525872241369	160.232446373083	-46.4462515423221	104.183985921448	-23.0927263541407	53.973906766858	-103.662388253367	NaN	205.771820490037	271.161691016945	21.278971503404	502.361590379941	NaN	72.6567269174031	25.9496765410403	171.909208967174	17.7759427251768
21.5004365752914	20.3321790427278	20.3321790427278	532.028978305598	-81.3062262903081	371.977696344381	-6.53774420623573	-49.7632729110901	29.6782393032368	47.2021022916913	NaN	105.614978919873	26.1734667055459	29.6782393032368	9.8178612496551	46.0338447591277	144.167477494473	22.668694107855	69.3989954104003	-33.4076674551992	27.3417242381096	909.376161323651	10.9861187822187	42.5290721614368	843.953739500088	1.64005852170969	23.8369516404187	393.006331930526	71.7355104755275	-1.86471407598121	19.1639215101642	14.4908913799096	-29.9028948575084	453.755723623835	416.371482581799	-71.9601660297991	28.5099817706732	-40.417212650581	12.1543763147824	-55.6045605739082	NaN	86.9228583988548	627.826095975816	57.716420084764	367.304666214126	NaN	65.8942228127094	-68.4553934321082	98.6054337244911	9.8178612496551
31.0728373269119	10.0337284018462	39.254713019993	392.244207207206	-118.538603918	284.710983812426	119.904630566078	-56.5901165275285	386.400010283577	-6.33002298431599	NaN	31.0728373269119	-33.213328833011	90.6836459479313	24.0598010185567	32.2416767116378	190.03499364963	61.4626613297846	42.7612311741706	-46.0705620649956	59.1249825603328	692.635929081755	63.8003400992363	28.7351585574602	779.13004355147	19.3844434796532	32.2416767116378	93.0213247173831	248.476962885924	14.7090859407497	54.4496250214293	-7.49886236904186	-46.0705620649956	100.034361025738	214.580620728874	-28.5379712941075	103.540879179916	-2.82350483013837	111.722754872997	-89.3176192998529	NaN	69.6445370228656	69.6445370228656	62.6315007145104	306.918932122218	NaN	42.7612311741706	6.5272102476686	190.03499364963	18.2156040949273
5.57212341996305	-27.1716874493547	61.7043706245078	266.353188557744	-98.506418271797	239.456486772233	11.4192325037698	-70.4402946695246	170.460599583313	21.9440288546219	NaN	53.5184179071784	-41.2047492504909	172.799443216836	-28.3411092661161	107.3118214782	489.712755559162	47.6713088233716	82.7539633262121	26.6217161216673	46.5018870066103	849.894675121657	89.7704942267802	33.6382470222354	428.902821087571	-36.5270619834455	131.869679630189	184.493661384449	92.1093378603029	14.9274979540538	47.6713088233716	66.3820578915532	-40.0353274337296	-0.274985663843693	193.84903591854	-58.7460765019111	39.4853561060422	102.634134211155	99.125868760871	-20.1551565487866	NaN	92.1093378603029	711.902900743818	65.2126360747918	234.778799505187	NaN	50.0101524568943	-11.9692038314572	73.3985887921213	-42.3741710672523
126.296586551102	-17.6140074819921	1.10606979060543	NaN	-100.684350379144	237.44704535715	161.396731437222	12.8061180859789	139.166639676013	12.8061180859789	NaN	31.5261953585765	1.10606979060543	5.78608910875482	125.126581721564	123.956576892027	232.767026039	105.236499619429	105.236499619429	-10.5939785047681	97.046465812668	868.079648477781	121.616567232952	8.12609876782952	335.727451038287	102.896489960355	33.8662050176512	30.3561905290391	39.7162291653379	36.2062146767259	59.6063112674728	52.5862822902488	78.3263885400704	518.248204446114	70.136354733309	NaN	22.1661567222777	-39.8440992432018	28.0161808699644	-81.9642731065463	NaN	91.1964416649813	58.4363064379355	18.6561422336657	198.836885982417	NaN	54.9262919493234	46.736258142562	101.726485130817	-31.6540654364403
55.1649820530072	2.4885029764775	1.31791455255461	203.829711891213	2.4885029764775	181.588531836679	24.7296830310123	-29.1173844694404	132.423818031918	76.2355736836191	NaN	103.159107433845	37.606155694164	214.365007706519	0.14732612863173	55.1649820530072	111.353226401306	339.617969066268	1.31791455255461	7.17085667216903	210.853242434751	1011.535724398	140.617936999378	63.3591010204674	625.241544503451	31.7532135745496	18.8767409113979	6.00026824824615	46.9708630855471	234.265010913208	72.7238084118505	-32.629149741209	-61.8938603392811	325.570907979193	119.547345368766	NaN	28.2414483027809	-41.9938571325921	4.82967982432326	-105.205632024428	NaN	134.764994879763	104.329695857768	44.6296862377013	254.165014119897	NaN	100.817930586	-29.1173844694404	70.3826315640047	20.0473293353207
16.7552145651001	30.8092857745645	14.4128693635227	NaN	-119.100807126389	256.845597726784	-1.98354704751913	-60.5421770869543	146.755373252646	3.87231595642438	NaN	6.21466115800179	-6.66823745067394	51.8903925887612	14.4128693635227	68.286808999803	254.503252525207	144.413028051069	0.358798154058275	-50.0016236798559	-9.01058265225135	648.017246390211	40.1786665808742	250.989734722841	753.422780461194	122.160748636083	68.286808999803	137.385992446336	75.3138446045352	-1.98354704751913	27.2957679721984	-16.0376182569836	-19.5511360593497	60.0886007942821	79.9985350076901	NaN	108.106677426619	20.2687323674662	53.0615651895499	-60.5421770869543	NaN	288.467257948079	185.404069078673	48.3768747863951	252.160907323629	NaN	214.683384098391	-28.9205168656593	120.989576035295	20.2687323674662
38.0667169054219	-21.6929085059501	-22.8646658669574	256.013586052779	-88.4830780833659	124.776761619962	128.292033702984	-68.5632029462419	47.4407757934802	9.94454024124681	NaN	117.746217453918	-17.005879061921	237.265468276662	182.192872309319	278.276975911917	50.9560478765021	98.9980996778012	77.9064671796699	9.94454024124681	29.8644153783708	540.750624777551	106.028643843845	101.341614399816	480.990999366179	36.8949595444146	35.7232021834073	204.456262168458	62.673621486575	254.841828691771	18.1468417682979	42.753746349451	6.42926815822493	355.612961738399	79.0782245406772	NaN	15.8033270462833	-5.28830545184801	25.1773859343416	13.4598123242687	NaN	698.937868513536	537.235352694529	83.7652539847063	714.170714206631	NaN	149.383666201115	18.1468417682979	144.696636757086	8.77278288023952
3.1270614533997	19.5398593297402	14.8504885079286	150.842242340464	10.161117686117	127.395388231406	65.2612248424028	-50.8007029974332	204.770006791297	11.3334603915699	NaN	-10.941051012035	-16.8027645392994	100.43150600599	79.3293373078375	61.7441967260442	175.461439154974	236.423259838525	24.2292301515517	69.9505956642144	81.6740227187433	595.160127707109	50.0207696715153	25.4015728570046	465.030087401838	-27.3538488883754	16.0228312133815	134.429444464123	278.627597234829	-17.9751072447523	73.4676237805731	113.327275765971	16.0228312133815	167.255040216804	121.533674704142	NaN	243.457316071242	5.47174686430548	140.291157991388	-50.8007029974332	NaN	501.372711270878	537.715335139917	74.639966486026	504.889739387236	NaN	103.948534122348	-28.5261915938283	58.2271686096855	46.5037415551566
46.7386993041363	73.71605790917	57.2950570191495	219.159208649352	-65.8624496560046	252.001210429393	6.85912571408642	64.3326288291583	18.5884120641011	24.4530552391084	NaN	-23.6370187959517	9.20498298408935	79.5807010841774	73.71605790917	57.2950570191495	242.617781349381	96.0017019741979	-0.178446095922387	-8.38894654093266	5.68619707908495	440.842720664629	58.467985654151	13.8966975240952	569.864870514791	-13.0806610809385	6.85912571408642	0.99448253907908	112.422702864218	13.8966975240952	318.858142624477	-2.52430336592532	125.324917849235	336.452072149499	98.3475592442009	NaN	65.5055574641598	-30.6745906059605	67.8514147341627	-61.1707351159987	NaN	NaN	522.947725114732	71.3702006391671	161.68570553428	NaN	165.204491439284	-4.87016063592826	106.558059689211	-3.69723200092679
38.7592859776669	28.19764962289	2.38031631121334	708.83643693073	-144.309077505131	166.67243738552	-3.48725944144045	-33.9986533552402	-38.6927139573632	29.3711647734208	NaN	3.5538314617441	11.7684375154594	66.9236495904051	-18.7429563983403	31.7181950744823	73.9647404935896	238.256861567896	78.6588010957126	-8.18132004356348	-22.2635018499326	447.142558362371	78.6588010957126	31.7181950744823	373.211103878933	8.24789206386714	18.809528418644	72.7912253430589	200.704376750912	113.864255611635	170.192982837112	12.9419526659902	-9.35483519409424	73.9647404935896	39.9328011281976	NaN	249.992013073203	8.24789206386714	76.3117707946511	-73.898168473286	NaN	NaN	363.822982674687	123.252376815881	223.001164610996	NaN	82.1793465473049	-17.5694412478096	64.5766192893436	-29.3045927531171
0.245229972758632	143.485704829029	7.28984349028014	466.363824382098	-128.906017848469	293.770793202821	24.9013772840839	-39.6742466265299	100.04392147098	14.3344570078016	NaN	33.1200930545257	2.59343447859913	47.2093200895687	183.405181428318	-2.10297453308187	185.753385934158	226.846964786367	44.8611155837282	-7.97348579768313	29.5977862957649	454.622801852896	77.7359786654952	-2.10297453308187	1103.90134771779	1.41933222567888	78.9100809184155	22.5531727782434	338.386678813791	253.851316603533	20.2049682724029	7.28984349028014	-30.2814286031679	101.2180237239	191.62389719876	NaN	15.5085592607219	19.0308660194827	67.1690583892129	-43.1965533852907	NaN	NaN	643.653264573056	64.8208538833725	312.556429249545	NaN	111.784944000182	36.6423998132864	154.052625105312	40.1647065720472
-45.3555216689677	117.926380415148	21.6018050849504	1284.39349386498	-88.8190495618618	255.365103752138	-14.8135831496366	-40.6567618967629	225.997855175858	-14.8135831496366	NaN	303.527391417237	-23.036412750995	76.8122324083565	159.04052842194	73.2881625792029	296.47925175893	200.154676428732	20.4271151418992	19.252425198848	-3.06668371912471	792.198407726533	23.9511849710528	25.1258749141039	671.20534359226	29.8246346863087	220.124405460602	12.2042855405408	151.992388763633	-21.8617228079438	67.4147128639469	122.625140187353	-54.7530412133772	271.810762954855	160.215218364991	NaN	48.6196737751278	21.6018050849504	NaN	7.50552576833604	NaN	NaN	187.233087055169	148.468318934479	155.516458592786	NaN	107.354170927688	-0.717303833022319	70.9387826931005	113.227620642943
126.424524474037	19.4742062896361	-4.03135814649593	461.378817688918	-71.0222167894721	67.6606133837067	198.116496004239	-58.0941563495995	72.361726270933	48.8561618348011	NaN	31.2269885077021	-35.7638701352741	58.2583876092539	265.107354647215	35.9281013949285	86.4650649326123	45.3303271693813	42.9797707257681	-28.7122008044345	85.2897867108057	576.556083425964	66.4853351619001	23.0000409550559	597.711091418483	-28.7122008044345	60.6089440528671	44.1550489475747	368.531838166196	7.72142407157006	42.9797707257681	31.2269885077021	-5.20663636830253	447.275479027238	393.212680824135	NaN	134.651472026683	114.671742255971	NaN	-74.5480514548919	NaN	NaN	329.747656846578	138.177306692103	138.177306692103	NaN	185.188435564367	-5.20663636830253	92.3414560416453	57.0831093874473
19.6962096254103	9.11340581476903	-26.1626068873686	1101.49393249096	-99.0663664717862	116.117311011253	3.23407036441276	-22.6350056171548	292.497374521941	6.76167163462652	NaN	17.3444754452678	19.6962096254103	121.996646461609	137.282918632536	204.307342766597	105.534507200612	245.462690919091	18.5203425353391	7.93753872469777	200.779741496383	528.846659626263	91.4241021197567	66.7308932282604	102.006905930398	-26.1626068873686	-3.82113217601476	146.689855353106	573.52960904897	25.5755450757666	10.2892729048403	45.5652856069779	4.40993745448401	286.618039071585	975.676153853339	NaN	20.8720767154816	7.93753872469777	NaN	-43.8006132384374	NaN	NaN	232.528152928307	218.417747847452	484.163710203555	NaN	57.3239565076904	83.193032489258	87.896500849543	-7.34873344622851
64.6237843922079	8.15387005308576	19.9184355404029	1143.43443957919	-129.491546148524	-33.0221091525241	63.4473278434762	-13.022347824085	85.8000022693787	-28.3162829575973	NaN	245.798092896891	71.6825236845981	58.7415016485493	29.3300879302566	65.8002409409396	234.033527409574	317.561942369526	101.093937402891	52.8592189048908	161.093221388208	412.854922816794	142.269916608501	-9.4929781778899	261.092028030404	14.0361527967443	272.856593517721	35.2123706739151	448.148619278746	18.7419789916712	77.5648064282567	451.677988924941	5.80095695562234	165.799047583135	702.263233804795	NaN	377.561226354843	191.681091655233	NaN	11.6832396992809	NaN	NaN	466.971924058453	112.858502890208	256.386201835477	NaN	132.858264218647	-29.492739506329	125.799524926257	32.8594575764517
40.1506765470139	69.5768415139217	43.6818163430429	595.716671122232	-42.2425853603277	111.950519066269	104.888239474211	-46.950771755033	36.619536750985	14.2556513761351	NaN	297.923881657126	-13.9934669920963	37.7965833496613	9.54746498142989	89.586633691419	208.468340157726	126.075078250385	136.668497638471	29.5572571589272	350.89097859756	982.965002086738	174.333988796113	135.491451039795	100.180053079506	-41.0655387616514	67.2227483165691	23.6720241655456	652.214907858695	22.4949775668693	95.4718666848005	409.743308531375	-25.7639329788594	62.5145619218638	126.075078250385	NaN	82.5243540993611	-63.4294241365013	NaN	-75.1998901232644	NaN	NaN	437.992426899607	88.4095870927426	137.845544237148	NaN	301.455021453155	61.3375153231875	139.022590835824	27.2031639615745
41.5610267826397	7.4095467995798	42.7386640234349	1254.52738480166	-64.4263248889255	6.23190955878463	3.87663507719429	-55.0052269625642	-12.6102862939381	-6.72210008996223	NaN	198.186779808397	55.6926736721817	81.6006929696754	12.1200957627605	253.53573012577	181.699858437265	73.3572322841093	66.2914088393382	-17.3208352571187	164.035299825337	597.405804437959	101.620526063193	34.4952033378687	165.212937066132	-13.7879235347332	8.58718404037497	123.995633638302	438.424776930612	3.87663507719429	86.3112419328561	233.515897032252	-58.5381386849497	235.871171513843	1243.92864963451	NaN	40.3833895418445	23.8964681707122	NaN	-39.695942832227	NaN	NaN	449.023512097768	92.199428136832	232.338259791457	NaN	82.7783302104706	118.107447434326	65.1137715985431	53.3373991905914
94.814846099834	38.2598792527846	-43.0378855898489	752.266335696783	-34.7902862579875	46.507478584646	31.1905083969035	-57.1766273016112	30.0122799209233	44.1510216326856	NaN	323.391170439992	8.80416735327975	136.052842759141	53.5768494405272	200.855408938052	308.074200252249	117.201187143458	19.4082236371015	41.7945646807252	443.570474989972	480.095557745358	60.6462202964084	58.289763344448	114.844730191497	5.26948192533916	156.082726850804	21.7646805890619	553.14572325613	1.73479649739858	-1.79988893054201	179.647296370408	-18.2950875942647	636.799945050724	495.412527933101	NaN	46.507478584646	1.73479649739858	NaN	41.7945646807252	NaN	NaN	402.332478330665	31.1905083969035	137.231071235121	NaN	673.32502780611	45.3292501086658	143.122213615022	143.122213615022
46.7436184134583	30.240134141707	165.804469231092	1510.83843737882	-66.4231308785502	44.3859778032081	11.3790092597056	23.1672123109565	39.6706965827077	53.8165402442088	NaN	263.646554556475	1.9484468187049	110.399914890213	232.997226623222	346.163975915231	260.110093641099	58.5318214647092	110.399914890213	17.2731107853311	381.528585068983	1031.05857319291	125.724578856839	-6.30329531717072	20.8095717007063	-6.30329531717072	37.3130559724576	97.4328915338371	242.427789064223	21.9883920058314	33.7765950570823	241.248968759098	14.9154701750809	731.638215691135	448.721342461113	NaN	42.0283371929579	16.094290480206	NaN	-64.0654902683001	NaN	NaN	307.262905846103	109.221094585088	97.4328915338371	NaN	901.388339629147	20.8095717007063	62.0682823800844	188.202055028469
74.1064883594426	-17.8877045123341	17.4946773614262	800.624729500654	-53.2700863860944	10.4182009866741	328.859637850517	13.9564391740502	-16.7082917832088	62.3123610681892	NaN	291.118430518506	56.4152974225625	29.2888046526796	74.1064883594426	263.991937748623	249.838984999119	72.9270756303173	163.741855772969	133.07712481571	168.45950668947	417.315592534917	267.530175935999	4.52113734104742	359.524368807776	-40.2965463657156	10.4182009866741	59.9535356099385	505.771547219318	-20.2465299705848	205.021301292356	655.556963818237	19.8535028196769	409.05970343104	302.912557809759	NaN	58.7741228808132	-32.0406572618382	NaN	-17.8877045123341	NaN	NaN	795.907078584152	69.3888374429413	104.771219316702	NaN	610.739280111474	54.0564719643118	67.0300119846906	52.8770592351865
4.73640351135475	125.096989896937	-28.3037574572364	1749.96490610229	-44.823837941532	55.4766507131197	97.956857672737	-43.6438321926537	90.8768231794674	93.2368346772239	NaN	352.83809943044	76.7167541929283	349.298082183805	123.916984148059	355.198110928197	92.0568289283457	120.376966901424	30.6965299866764	70.8167254485371	459.038616829483	356.378116677075	74.3567426951718	71.9967311974153	453.138588085092	82.6167829373196	82.6167829373196	75.5367484440501	223.037467053832	38.9565702288242	61.376679457511	683.239709116352	-22.4037287128451	599.459300945996	378.798225905762	NaN	132.177024390206	8.27642075798952	NaN	41.3165817265807	NaN	NaN	322.157949959606	16.5364610001373	112.116926659276	NaN	647.839536650004	-22.4037287128451	166.397191107676	60.1966737086328
16.7578799190804	-35.1884921533685	9.67428372738279	2216.21449744118	-85.9542648605344	40.3698672247389	88.774441201339	-85.9542648605344	62.8012551651146	55.717658973417	NaN	349.686900928866	-9.21530611714407	23.8414761107779	281.212137742456	229.265765670008	342.603304737169	36.8280691288901	3.77128690096815	-6.85410738657821	177.319393597559	270.58674345491	7.31308499681694	19.1190786496462	434.690055229237	-34.0078927880856	197.389582807368	27.3832742066267	130.095418986242	-21.0212997699734	47.4534634164365	601.15456573413	-5.67350802129528	791.231063544682	407.53626982773	NaN	150.165608196051	25.0220754760609	NaN	-63.5228769201588	NaN	NaN	473.649834283574	108.844630411149	47.4534634164365	NaN	739.284691472233	-9.21530611714407	160.791002483598	40.3698672247389
106.750233747431	98.4818786927491	-16.0938984935575	1801.76301995722	-83.4219325102531	8.7111666704883	91.3947172173075	-1.91957554267417	2.80519877428693	NaN	NaN	81.9451685833853	34.6974254137743	57.1401034193395	306.371948639037	248.493463256264	203.608107245134	51.2341355231382	50.0529419438979	-4.28196270115472	417.404145087623	385.511918448136	86.6699429003464	61.8648777363006	112.656201643632	-1.91957554267417	64.2272648947812	68.9520392117423	320.546271589921	-6.64434985963527	42.9657804684562	210.695268720575	-44.442544395324	392.599079923577	455.202339623312	NaN	57.1401034193395	302.828367901317	NaN	-11.3691241765964	NaN	NaN	446.93398456863	155.179170496282	76.0392006871839	NaN	673.723151782763	35.8786189930146	39.4221997307354	13.4359409874494
59.7457688546328	32.5646358466134	-0.525439119671154	1331.35007827328	-105.70460597679	27.8374822800013	47.9278849381026	-39.5244560442208	-4.07080429463021	NaN	NaN	226.377932077709	7.74707962189998	34.9282126299194	410.73692117558	86.9269018626523	403.646190825661	57.3821920713268	58.5639804629798	0.656349271981866	94.0176322125704	255.922641869034	79.8361715127342	56.2004036796738	137.743802703732	-24.1612069527315	68.018287596204	95.1994206042234	342.193194459704	52.6550385047147	47.9278849381026	312.648484668379	5.38350283859394	485.18958984972	361.101808726153	NaN	96.3812089958764	-22.9794185610785	NaN	-72.6145310105053	NaN	NaN	401.282614042355	128.289495570508	50.2914617214087	NaN	387.101153342519	20.7467519300832	89.2904786459583	57.3821920713268
-6.22420072217642	-20.4128063632849	12.6939401326349	1279.02699360157	-97.2677535859561	44.6183028251291	36.3416162011491	-62.9786232866105	162.8566831677	NaN	NaN	44.6183028251291	11.5115563292092	28.0649295771692	645.26927496539	168.768602184829	238.529246586946	74.1778979107719	0.87010209837784	17.4234753463378	263.359306458885	428.893038938485	75.3602817141976	102.555109192989	405.245362869971	51.7126056456834	52.8949894491091	78.9074331244747	246.805933210926	31.6120809874463	76.5426655176233	519.936591802265	-45.2428662352248	479.73554248579	362.679545946645	NaN	207.787267697877	12.6939401326349	NaN	-51.1547852523534	NaN	NaN	161.674299364274	84.8193521416032	55.2597570559605	NaN	1426.82496902978	2.05248590180355	178.227672612234	0.87010209837784
1.08407042038114	4.63300986677529	20.0117474678166	792.497566966276	-37.9542634899545	25.9266465451402	96.9054354730232	-6.01380847240716	-22.5755258889132	NaN	NaN	31.8415456224638	64.9649804554758	190.360840894736	83.8926575029113	47.2202832235051	202.190639049383	6.99896949770472	143.041648276147	144.224628091612	120.565031782317	137.126749198824	81.5266978719819	17.6457878368872	148.956547353471	21.1947272832813	146.590587722541	31.8415456224638	502.667512177421	-1.2818892105483	-7.19678828787188	279.084327054589	-21.3925460734485	346.514176536078	187.994881263806	NaN	102.820334550347	40.1224043307168	NaN	-92.3713350013315	NaN	NaN	79.1607382410524	187.994881263806	22.377707098746	NaN	1059.8510052613	53.1351823008287	68.51391990187	64.9649804554758
7.21613670742619	14.3175952794956	11.9504424221391	718.545570343047	-28.2911561529209	72.3128402847292	127.940932432606	-9.35393329406913	49.8248881398427	NaN	NaN	-12.9046625801038	7.21613670742619	52.1920409971992	190.670483152553	106.636556716398	365.839794596932	28.5205124236345	2.48183099271324	61.6606524266251	350.453301024115	407.26496960067	66.394958141338	-5.80320400803442	80.5978752854769	-12.9046625801038	40.3562767104168	133.858814575998	349.269724595437	2.48183099271324	-35.3926147249903	578.883551759015	-38.9433440110251	198.955518153301	342.168266023367	NaN	123.206626717893	9.58328956478266	NaN	-51.9626847264857	NaN	NaN	85.3321810001898	92.4336395722592	196.588365295944	NaN	672.386089624595	67.5785345700163	58.1099231405904	-8.17035686539089
5.06517578796959	53.616295190998	19.2752595156852	852.933504875002	-31.6442071752958	-11.5132552276986	85.5889835783582	-23.3549916674617	115.193324677766	NaN	NaN	156.639402216936	-20.9866443795091	54.8004688349743	231.242341787443	144.797665777173	82.0364626464293	79.6681153584767	58.3529897669032	63.0896843428084	33.4853432434009	257.294161954922	29.932822311472	15.7227385837563	115.193324677766	78.4839417145004	-23.3549916674617	20.4594331596615	250.189120091064	277.425113902519	86.7731572223345	688.333368362296	2.69682850001699	156.639402216936	457.419507786917	NaN	69.01055256269	1.51265485604068	NaN	-19.8024707355328	NaN	NaN	79.6681153584767	115.193324677766	37.0378641753298	NaN	818.59246919969	86.7731572223345	100.98324095005	111.640803745837
1.72727162375936	78.7374166713603	45.5638157277784	1349.99719568791	-69.3590161124877	6.46635747284249	121.389189313109	15.9445291710088	72.8135593600064	NaN	NaN	25.422700869175	-12.48998592349	43.1942728032368	174.703905115294	81.1069595959019	500.516057239759	143.899847096253	175.888676577565	33.7161011050705	5.28158601057171	366.636882003161	142.715075633983	108.35670322813	113.095789077213	127.313046624462	84.6612739827142	55.0419874259446	203.138420209793	60.9658447372985	90.5851312940681	463.788141909365	-4.19658568759456	192.475477049356	132.052132473546	NaN	120.204417850838	203.138420209793	NaN	-42.1092724802596	NaN	NaN	155.747561718961	126.128275162192	52.6724445014031	NaN	435.353626814866	109.541474690401	277.779022332852	11.2054433219256
-11.0969635340159	-24.1360322632452	-3.98474422716357	514.021895288582	-59.6971287975069	11.4250642710165	51.7276403431798	-57.3263890285562	11.4250642710165	NaN	NaN	11.4250642710165	54.0983801121306	113.3668743359	39.8739414984259	60.0252295345076	173.820738444145	54.0983801121306	138.259641909883	-0.428634573737392	261.538109895324	583.95871847263	176.191478213096	64.7667090724091	71.8789283792615	6.68358473311495	-41.9165805303761	52.9130102276552	345.699371693077	77.8057778016384	92.0302164153431	730.944584147579	-24.1360322632452	292.357726891684	161.967039599391	NaN	29.2056125381474	46.9861608052783	NaN	126.405943065129	NaN	NaN	87.2887368774416	49.356900574229	-35.9897311079991	NaN	458.309510718239	45.8007909208029	56.4691198810814	64.7667090724091
60.2696325628667	-12.07447103898	-7.33059539295725	557.190606483748	-18.0043155965084	21.1326584831791	81.617072969969	-34.607880357588	-34.607880357588	NaN	NaN	18.7607206601678	22.3186273946848	32.992347598236	43.6660678017871	22.3186273946848	883.332057147811	63.8275392973837	37.7362232442587	118.382109226645	142.101487456759	458.755186828776	69.7573838549121	27.0625030407076	66.1994771203951	69.7573838549121	-14.4464088619913	82.8030418814747	176.494585890424	-10.8885021274743	25.8765341292019	413.68836819156	-27.4920668885539	136.17164289923	248.83868949227	NaN	92.2907931735201	-2.58671974693452	NaN	4.52909372209958	NaN	NaN	99.4066066425542	65.0135082088894	38.9221921557644	NaN	673.415559811305	98.2206377310486	83.9890107929804	-22.7481912425311
24.9172264060365	34.4097747602691	-3.56041865666114	581.417873672921	-41.5306120735914	-8.30669283377742	49.835165835897	-68.82168859201	59.3277141901296	NaN	NaN	236.126427287711	29.6635005831528	39.1560489373854	11.8649724189668	87.8053592528273	355.969850259897	370.208672791246	70.0068310886412	160.186040453851	72.3799681771994	570.738756774409	77.1262423543156	26.1037949503156	206.462213680734	7.11869824185049	20.1709522289203	23.7306578617575	204.089076592176	2.37242406473421	36.7829118488272	887.552558096921	-84.2470796676379	130.521826846874	161.37260899813	NaN	81.8725165314319	24.9172264060365	NaN	-72.3813942248472	NaN	NaN	91.3650648856645	46.2754602030598	90.1784963413854	NaN	68.8202625443622	41.5291860259435	100.857613239897	4.74556115329235
32.2671296150384	48.8874925870459	-3.34793389640613	965.381793614886	-81.7010736215842	-44.8988413264248	-3.34793389640613	-41.3373349752803	28.705623263894	NaN	NaN	-10.470946598695	63.1335179916237	40.5773111010422	35.8286359661829	72.6308682613423	324.310650408884	19.2082729941754	37.0158047498977	27.5184544801792	317.187637706595	720.825024169633	122.491957177365	52.4489989381904	78.5667121799164	22.7697793453199	31.0799608313236	60.7591804241941	61.9463492079089	39.3901423173274	28.705623263894	521.380668505544	-66.2678794332915	89.2512312333498	103.497256637928	NaN	108.245931772787	10.8980915081717	NaN	-14.0324529498395	NaN	NaN	73.8180370450571	118.93045082622	10.8980915081717	NaN	148.609670419091	56.0105052893348	52.4489989381904	-24.7169720032729
109.702880868139	27.7467763474895	-51.8337889116923	369.824429998898	-76.7769511571075	-7.88631257453225	102.576263083735	-16.2006999896706	40.8122422855641	NaN	NaN	11.1180015172127	38.436703024096	38.436703024096	33.6856245011597	101.388493453001	318.750335877333	338.942419599812	3.99138373280832	50.3143993314365	196.410063911725	350.820115907153	61.004326008043	-7.88631257453225	203.53668169613	12.3057711479467	3.99138373280832	2.80361410207426	121.58057717548	159.58920535897	-9.0740822052663	338.942419599812	-56.5848674346286	228.479843941545	154.838126836034	NaN	51.5021689621706	-4.32300368233008	NaN	-54.2093281731605	NaN	NaN	64.5676349002452	33.6856245011597	55.0654778543728	NaN	226.104304680077	203.53668169613	45.5633208085003	103.764032714469
115.914789830486	80.2636572426931	-55.2106465909214	839.63278136269	-20.7478850893879	16.0916185846652	277.533257561816	-68.2827285397789	75.510172897654	NaN	NaN	-13.6176585718292	-12.4292874855694	139.682211555682	71.9450596388747	35.1055559648216	266.837917785478	26.7869583610032	14.9032474984054	58.8729776900172	342.893667306104	138.493840469422	66.0032042075758	96.90085245033	409.442448136651	-33.8199670382454	111.161305485447	35.1055559648216	24.4102161884836	-35.0083381245052	31.5404427060423	1021.45355756044	-32.6315959519856	398.747108360313	379.733170980157	NaN	60.0613487762769	-12.4292874855694	NaN	-57.5873887634409	NaN	NaN	70.7566885526149	63.6264620350563	19.6567318434445	NaN	64.814833121316	89.7706259327714	99.2775946228495	-7.67580314053032
110.24326156491	-12.2209730104247	11.5584900139122	320.691509330291	-63.3468185127489	21.0702752236469	194.660355301306	-31.2445434298942	226.762630384161	NaN	NaN	63.8733086674532	6.80259740904479	51.9835771552848	-16.9768656152921	94.7866105990911	117.377100472211	42.47179194555	10.3695168626953	41.2828187943332	263.620798071883	187.526516394005	229.140576686594	5.61362425782794	967.492903592253	175.636784881836	91.2196911454406	41.2828187943332	27.0151409797311	51.9835771552848	13.9364363163458	552.541273817575	-40.7563286396289	431.266012393457	91.2196911454406	NaN	35.337953038249	-5.08713410312364	NaN	-45.5122212444963	NaN	NaN	343.281999203411	35.337953038249	97.1645569015248	NaN	262.431824920666	54.3615234577185	-7.46508040555732	54.3615234577185
35.570585709897	27.2435549241731	-46.5101463208104	667.235349598385	-47.6997221473424	85.5327704242407	252.07338613872	-32.2352364024265	11.7790691792572	NaN	NaN	33.191434056833	64.1204055466648	65.3099813731968	45.087192322153	161.665623322288	323.447935730639	255.642113618316	-0.116689086062747	51.0350714548129	235.419324567272	100.997256169157	135.494955138584	360.324786353131	625.600195669765	-4.87499239219072	29.6227065772371	71.2578605058568	102.186831995689	-15.5811748309786	29.6227065772371	363.893513832727	NaN	554.225646077846	167.613502454948	NaN	83.1536187711767	77.2057396385168	NaN	1.07288674046925	NaN	NaN	51.0350714548129	-7.2541440452547	4.64161422006522	NaN	359.135210526599	55.7933747609409	71.2578605058568	37.949737362961
161.962440330401	150.060649199062	33.4230961119451	435.703636351185	-12.993889300275	2.47843917046505	54.8463201483543	54.8463201483543	-17.7546057528103	NaN	NaN	60.7972157140235	102.453484673708	50.0856036958189	232.183008005297	-14.1840684134088	269.078560512447	94.1222308817712	32.2329169988112	94.1222308817712	403.568800296571	58.4168574877558	79.8400815241651	86.9811562029682	572.574234361578	4.85879739673274	13.1900511886697	56.0364992614882	53.6561410352205	-17.7546057528103	-34.4171133366842	295.262501001391	-72.5028449569673	563.052801456507	454.746502161327	NaN	45.3248872432835	-24.8956804316134	NaN	-5.85281462147188	NaN	NaN	103.643663786842	23.9016632068743	-15.3742475265426	NaN	125.066887823251	11.9998720755358	31.0427378856774	15.5704094149374
142.016247346179	32.4642102465118	-40.1735534826156	NaN	-38.9827704706627	-0.877714088169648	36.0365592823705	22.9379461508885	130.10841722665	NaN	NaN	277.765510708811	43.181257354088	100.338841927828	96.7664928919688	66.9969175931461	242.042020350224	100.338841927828	178.930520716719	94.384926868063	219.417143123118	128.917634214697	34.8457762704176	21.7471631389356	969.61044065345	-33.0288554108982	31.2734272345589	288.482557816387	202.746180955778	50.3259554258054	-25.8841573391807	184.884435776484	-71.1339117933912	296.818038900057	681.440951760847	NaN	58.6614365094758	62.2337855453345	NaN	-33.0288554108982	NaN	NaN	100.338841927828	-9.21319517184001	0.31306892378326	NaN	177.739737704767	15.7932480791711	NaN	20.5563801269827
48.1837761414896	122.049802624627	29.1215757587445	176.853628725019	-87.6344015855693	-19.7253127220398	295.992381117176	-36.4047380569418	48.1837761414896	NaN	NaN	36.2699009022739	63.6718139524701	12.4421504238425	58.9062638567838	19.590475567372	180.427791296784	51.7579387132544	39.8440634740387	81.5426268112936	279.312955782274	132.772290339921	57.7148763328622	20.7818630912935	609.327299908549	5.29382528031312	20.7818630912935	144.686165579137	30.3129632826661	32.6957383305092	-28.0650253894908	164.939753485803	176.853628725019	530.695723329725	543.800986092863	NaN	57.7148763328622	11.250762899921	NaN	-47.127225772236	NaN	NaN	62.4804264285485	10.0593753759994	-13.768375102432	NaN	276.930180734431	-7.81143748282414	NaN	26.7388007109014
-9.9842337904325	110.407023856954	191.462524055194	NaN	-79.1198074889314	44.847428108377	122.326950356695	-46.9360059396302	15.047611859024	NaN	NaN	17.4315971589722	21.0075751088946	31.7355089586617	124.710935656643	53.1913766581958	131.862891556488	17.4315971589722	73.4552517077559	23.3915604088428	147.358796006151	66.3032958079112	72.2632590577818	22.1995677588687	998.441548087673	21.0075751088946	-12.3682190903807	78.2232223076524	43.6554354584029	0.743700059334573	-46.9360059396302	173.582634305582	-55.2799544894491	297.54986990289	735.011172443392	NaN	57.9593472580923	11.4716339091016	NaN	-5.21626319053603	NaN	NaN	115.17499445685	-15.9441970403031	102.063075307135	NaN	110.407023856954	75.8392370077041	NaN	75.8392370077041
30.7743036573574	2.15194227223554	-22.8926239397461	656.888458956898	-70.5965595816158	-7.38884485613841	398.094608099755	-31.2408126770733	-7.38884485613841	NaN	NaN	-10.9666400292786	28.3891068752639	40.3150907857313	185.812094493434	152.419339544125	157.189733108312	110.678395857489	39.1224923946846	109.485797466442	208.471463923322	65.359656997713	105.908002293302	12.8853277916562	499.465471338728	-1.42585290090469	0.959343881188793	107.100600684349	85.6338296455076	2.15194227223554	-51.5149853248679	76.0930425171337	-78.944748318943	274.064375430893	348.005475675791	NaN	4.53713905432902	-2.61845129195144	NaN	-9.7740416382319	NaN	NaN	47.4706811320118	17.6557213558432	-24.0852223307928	NaN	371.857443496726	78.4782392992271	NaN	57.0114682603858
-15.5296594889357	167.030666966927	27.4257114418555	272.03268479775	-103.826810846673	20.2664829533903	217.145266386183	-31.0413212139437	2.36841173222726	NaN	NaN	5.94802597645986	87.0859488457321	48.9033969072511	150.325800493841	1.17520698414973	157.485028982307	101.404405822663	22.6528924495453	213.565652141951	176.576304951547	42.9373731668634	46.516987411096	31.0053256860881	563.174643328668	48.9033969072511	27.4257114418555	88.2791535938096	134.814138768833	-19.1092737331683	-58.4850304197269	153.905414738074	2.36841173222726	533.344524626729	167.030666966927	NaN	101.404405822663	17.8800734572352	NaN	-60.871439915882	NaN	NaN	81.1199251053444	-14.3364547408582	27.4257114418555	NaN	186.121942936167	89.4723583418872	NaN	-26.2685022216335
20.4922772549609	86.1519219653177	284.324667818394	389.380099354965	56.3066289151555	-24.8725681812856	249.704127880206	-34.4230619573375	-4.5777689071753	NaN	NaN	-9.35301579520124	-12.9344509612207	70.6323695792334	73.0199930232463	76.6014281892658	198.370223833927	-15.3220744052337	65.8571226912074	114.803403293473	98.0900391853825	59.888064081175	73.0199930232463	-8.15920407319476	837.059495107398	-2.19014546316233	15.717030366935	95.7024157413696	83.7642985213047	65.8571226912074	13.329406922922	55.112817193149	-84.5631542816099	88.5395454093306	378.635793856907	NaN	158.974437007713	-11.7406392392142	NaN	-6.96539235118827	NaN	NaN	96.896227463376	92.1209805753501	110.028156405447	NaN	445.48925028927	80.1828633552852	NaN	4.97272486887659
173.603973556306	125.827201005286	-49.7524381197153	428.015287390491	-52.1412767472663	-37.8082449819601	577.317701612431	-36.6138256681846	119.855104436408	NaN	NaN	165.243038359878	-10.3366007651232	33.8569138445709	174.798392870082	46.9955262961016	93.5778795333468	18.3294627654892	67.3006546302854	11.1629468828361	46.9955262961016	57.7453001200813	88.8002022782447	24.3015593343668	149.715587280796	1.60759237263196	1.60759237263196	131.799297574163	11.1629468828361	5.19085031395851	-29.4473097855315	112.688588553755	-71.2519857676746	81.6336863955916	795.896436033351	NaN	50.5787842374281	-22.2807939028784	NaN	-37.8082449819601	NaN	NaN	93.5778795333468	70.8839125716119	221.380746107327	NaN	959.531882020597	20.7183013930402	NaN	19.5238820792647
36.4799135350036	122.521895286652	84.2810145081418	368.697565298314	-44.7819581193314	-20.8814076327623	153.592610919192	-8.93113238947776	-17.296325059777	NaN	NaN	25.7246658160475	28.1147208647044	44.8451062053028	237.244537622184	68.7456566918719	62.7705190702296	-4.15102229216394	496.565510401459	80.6959319351565	52.0152713512735	28.1147208647044	30.5047759133613	-32.8316828760469	373.477675395628	30.5047759133613	-30.44162782739	26.9196933403759	151.202555870535	7.79925295112063	-65.0974260329152	122.521895286652	-57.9272608869445	188.248409124718	727.205822596851	NaN	53.210298875602	106.986537470383	NaN	-2.95599476783548	NaN	NaN	139.252280627251	57.9904089729158	128.497032908295	NaN	208.563877038301	106.986537470383	NaN	-20.8814076327623
39.1055859030278	68.9964947683043	-15.8936864090809	134.756494271913	-76.8711404942449	-36.2195044374689	193.342675647854	174.212493974077	42.692494966861	NaN	NaN	53.4532221583605	-5.13295921758137	-11.1111409906367	72.5834038321375	29.5404950661393	116.821948952747	45.0837676760831	213.668493676242	230.407402640797	79.7572219598038	43.888131321472	4.4321316193071	3.23649526469604	79.7572219598038	52.2575858037495	0.845222555473921	48.6706767399163	30.7361314207504	19.9754042292509	-110.348958423355	34.3230404845836	79.7572219598038	384.644492385624	627.358672371669	NaN	73.7790401867485	-36.2195044374689	NaN	59.4314039314158	NaN	NaN	145.517221463412	85.7354037328591	106.061221761247	NaN	157.473585009523	123.995767080413	NaN	9.21467703775133
74.0325717860875	-9.70463460388307	-2.52715977045702	90.7800130640817	-68.3206790768625	-10.9008804094541	186.479677509762	-13.2933720205961	56.0888847025224	NaN	NaN	129.059878842354	-8.50838879831206	88.3875214529396	309.692995483576	29.7714769799602	133.844862064638	57.2851305080934	129.059878842354	83.6025382306556	156.573532370487	154.181040759345	NaN	-33.6295507153032	59.6776221192354	22.5940021465342	363.524056734272	292.945554205582	130.256124647925	29.7714769799602	-10.9008804094541	83.6025382306556	-47.9845003821553	47.7151640635254	308.496749678005	NaN	114.704929175502	-15.6858636317381	NaN	-39.6107797431583	NaN	NaN	132.648616259067	78.8175550083716	42.9301808412413	NaN	423.336347012822	16.6127731186791	NaN	9.43529828525307
112.585750083297	49.152388540927	-9.49354948881116	87.4517766419805	-88.486037447234	105.404614814349	227.483914386457	-11.887261245127	56.3335238098745	NaN	NaN	3.67186517092598	3.67186517092598	45.5618209064532	283.73614065988	46.7586767846112	87.4517766419805	63.5146590788221	-14.2809730014428	22.8215592214527	46.7586767846112	147.294570549877	NaN	-20.2652523922325	113.782605961455	19.230991586979	57.5303796880325	40.7743973938216	39.5775415156636	73.0895061040854	-19.0683965140745	146.097714671719	-65.7457757622335	108.995182448823	526.697883925938	NaN	82.6643531293488	108.995182448823	NaN	-53.7772169806543	NaN	NaN	368.712908009092	-20.2652523922325	89.8454883982963	NaN	858.226962175682	68.3020825914537	NaN	NaN
-20.0594481214822	55.380945997889	-69.1555776277397	91.3049431975896	-76.3403770676798	32.6290811047453	81.7252106110027	86.5150769042962	12.2721493582483	NaN	NaN	167.942803890284	115.254274664057	138.0061395572	140.401072703847	9.87721621160159	118.846674384027	43.4062802646555	35.024014251392	106.872008650793	69.7505448777692	134.41373983723	NaN	-72.7479773477097	99.687209210853	0.297483625014766	62.5657454378291	179.917469623518	54.1834794245656	19.4569487981884	-78.7353102143265	80.5277440376794	-60.7733116144762	64.9606785844758	322.415991848997	NaN	171.535203610254	-35.6265135746858	NaN	-11.6771821082188	NaN	NaN	79.330277464356	86.5150769042962	126.031473823967	NaN	402.646252261661	103.279608930823	NaN	NaN
10.0985135800773	179.02749635501	6.50427990401486	97.5581996975956	-60.5880820491499	-3.08034323215154	62.8139408289924	242.525624632112	37.6543050965556	NaN	NaN	78.3889534252628	-22.2495895044843	78.3889534252628	99.9543554816372	44.8427724486804	143.085159594386	103.5485891577	72.3985639651588	43.6446945566596	145.481315378428	72.3985639651588	NaN	NaN	56.8235513688884	-23.4476673965051	-18.6553558284219	97.5581996975956	75.9927976412212	16.0889030401812	-15.0611221523595	97.5581996975956	50.8331619087844	59.21970715293	580.383590181978	NaN	65.210096613034	-18.6553558284219	NaN	-33.0322905326715	NaN	NaN	83.181264993346	-12.6649663683179	1.71196833593166	NaN	262.892948796466	40.0504608805972	NaN	NaN
138.579849380025	42.6846625635681	182.931373282636	244.064554878127	-68.7934921105627	-2.86555117424881	NaN	-43.6210055712429	35.4925235523338	NaN	NaN	10.320037013014	-8.85900035027735	226.084207350041	134.983779874408	42.6846625635681	241.667175207715	117.003432346322	29.4990743763053	71.453218608505	256.051453230184	130.189020533585	NaN	NaN	169.745785095373	-5.26293084466023	19.9095556946596	42.6846625635681	-4.06424100945452	23.5056252002767	-121.535844859614	186.527442788253	-91.5685989794711	122.99688152235	374.721746915549	NaN	71.453218608505	-58.0052835937113	NaN	-102.356807496323	NaN	NaN	82.2414271253564	34.2938337171281	-32.8327970543915	NaN	513.769767799411	47.4794219043909	NaN	NaN
-0.251934777529163	0.947367626306313	-37.4303092964289	176.045518586286	-69.8114741999867	17.737601280003	NaN	-26.6365876619096	77.7027214717768	NaN	NaN	-20.6400756427322	-6.24844679670654	35.7271373375351	16.5382988761675	10.5417868569901	397.916463295849	28.5313229145223	12.9403916646611	35.7271373375351	287.580642142985	75.3041166641058	NaN	NaN	126.874120029031	-29.0351924695806	-20.6400756427322	53.7166733950672	208.426683489844	12.9403916646611	-19.4407732388968	246.804360412579	-77.0072886229996	172.447611374779	148.46156329807	NaN	159.255284932589	16.5382988761675	NaN	-62.6156597769739	NaN	NaN	51.3180685873963	194.035054643818	41.7236493567125	NaN	264.793896470111	8.14318204931917	NaN	NaN
21.563003849118	39.5617378321599	4.76418546494553	121.155998555283	-102.028302834437	13.1635946570318	NaN	-45.6322696875718	-1.23539252940177	NaN	NaN	-4.83513932601016	-22.8338733090521	16.7633414536401	421.134898272649	14.3635102559012	238.74772724449	134.355070142847	85.1585305891994	85.1585305891994	404.336079888476	68.359712205027	NaN	NaN	155.953550922498	-34.8330292977467	92.3580241824162	91.1581085835467	296.343675990225	-0.0354769305323127	-68.4306660660916	70.7595434027659	-32.4331981000078	85.1585305891994	413.935404679432	NaN	133.155154543978	-68.4306660660916	NaN	-109.227796427653	NaN	NaN	73.1593746005048	139.154732538325	141.554563736064	NaN	98.3576021767635	79.1589525948521	NaN	NaN
-16.6262095212665	49.4029086485276	-34.6341508403013	74.6140264951762	47.0018498059896	-11.8240918361906	NaN	-45.4389156317222	18.189143695534	NaN	NaN	86.6193207078661	-47.8399744742601	43.4002615421826	278.704028110903	43.4002615421826	228.281792417606	277.503498689634	49.4029086485276	80.6166736015212	905.380386013313	127.437321031012	NaN	NaN	117.83308566086	105.82779144817	3.78279064030619	101.025673763094	157.450556562736	-21.4283272063425	-112.668563222785	360.340028757194	49.4029086485276	273.901910425828	224.680204153799	NaN	51.8039674910655	111.830438554515	NaN	NaN	NaN	NaN	105.82779144817	53.0044969123345	-15.4256800999976	NaN	306.31620480009	67.4108499675623	NaN	NaN
209.397137211142	48.4438583634994	-63.2625217322525	127.719353915323	-84.8831114282045	23.2198370515554	NaN	-0.803040388391241	40.035851259518	NaN	NaN	12.4095422035794	14.8118299475741	84.4781745234193	437.614472890635	38.8347073875207	449.625911610608	82.0758867794246	7.60496671559008	402.781300602712	202.190273979158	53.2484338514887	NaN	NaN	84.4781745234193	-70.4693849642365	83.277030651422	52.0472899794914	47.242714491502	-38.0385004203085	-84.8831114282045	148.138799739278	NaN	59.2541532114753	163.753670075243	NaN	60.4552970834727	2.80039122760075	NaN	NaN	NaN	NaN	40.035851259518	60.4552970834727	95.2884693713953	NaN	60.4552970834727	34.0301318995314	NaN	NaN
97.9577018451264	273.414508840012	136.413988309759	100.361219749166	-24.6217112608897	47.4838258602962	NaN	-23.4199523088699	91.9489070850276	NaN	NaN	60.7031743325137	45.0803079562567	18.6416110118219	46.2820669082765	101.562978701186	148.431577829957	58.2996564284741	47.4838258602962	136.413988309759	516.169817148005	97.9577018451264	NaN	NaN	149.633336781976	-33.0340239250281	36.6679952921184	35.4662363400986	22.2468878678812	64.308451188573	-81.1043820058187	400.800957754107	NaN	128.001675645621	174.870274774391	NaN	162.852685254194	23.4486468199009	NaN	NaN	NaN	NaN	268.607473031933	66.7119690926125	45.0803079562567	NaN	177.273792678431	197.703694862767	NaN	NaN
26.0824403700668	9.24919509781739	3.23732178629976	94.6177961213677	-48.4647886927519	0.832572461692707	NaN	-59.2861606534836	-5.17930084982492	NaN	NaN	5.64207111090681	-37.6434167320201	89.8082974721536	41.7133109800126	82.5940494983325	555.127291783618	129.48666132817	52.5346829407443	267.759747493076	222.069510325542	109.04629206901	NaN	NaN	374.771092438089	-0.369802200610819	81.391674836029	63.3560549014761	41.7133109800126	-0.369802200610819	72.9750521999043	383.187715074214	NaN	392.806712372642	175.176898495704	NaN	58.546556252262	81.391674836029	NaN	NaN	NaN	NaN	111.451041393617	84.9987988229395	32.0943136815844	NaN	159.546027885758	34.4990630061914	NaN	NaN
7.06509603533276	25.1099610926003	44.3578171536856	53.9817451842283	-18.1977150448418	-75.9412832280978	NaN	8.26808703915059	NaN	NaN	NaN	22.7039790849646	44.3578171536856	78.041565260585	110.522322363667	35.9368801269608	448.562794436478	315.030793012698	-14.5887420333883	64.8086642185888	530.366182696091	41.95183514605	NaN	NaN	382.398289226497	-47.0694991364698	40.7488441422321	94.8834393140347	40.7488441422321	52.7787541804105	-116.842977357904	347.51155011578	NaN	87.6654932911277	116.537277382756	NaN	9.47107804296843	-19.4007060486596	NaN	NaN	NaN	NaN	84.0565202796742	116.537277382756	147.815043482019	NaN	144.206070470566	44.3578171536856	NaN	NaN
196.252425098508	121.628730491406	-78.1701937792221	286.52302341355	-55.3016422060779	61.4483316147106	NaN	-40.8583464756711	NaN	NaN	NaN	-2.34289119458625	1.26793273801546	110.796258693601	120.425122513872	16.9148364459562	306.984359031627	146.904498019618	109.592650716067	258.840039930271	309.391574986694	90.3349230755242	NaN	NaN	213.102936783982	-43.2655624307389	10.8967965582867	53.0230757719733	81.9096672327869	13.3040125133545	-137.146984678383	550.113170493475	NaN	285.319415436016	105.981826783465	NaN	98.7601789182615	-39.6547384981372	NaN	NaN	NaN	NaN	110.796258693601	-1.13928321705235	38.5797800415664	NaN	72.2808034125157	122.83233846894	NaN	NaN
-5.73940553600015	47.2465201786969	-68.3591359260967	NaN	-0.92250319830042	-25.0070148867991	NaN	-25.0070148867991	NaN	NaN	NaN	-33.4365939777736	-52.7042033285726	48.4507457631218	394.063488493078	290.500088232533	486.788858493798	71.3310318671956	54.4718736852465	148.401469270391	472.338151480698	209.816974076063	NaN	NaN	153.218371608091	-62.338008003972	-0.92250319830042	101.436671477819	76.1479342048953	12.3239782303738	-145.429573329292	303.746569661208	NaN	277.253606803859	166.464853036765	NaN	12.3239782303738	-37.0492707310484	NaN	NaN	NaN	NaN	53.2676481008216	483.176181740523	155.626822776941	NaN	105.049348231094	34.0000387500226	NaN	NaN
35.4398141711438	230.624513896657	22.1865320910163	89.6577863171196	-100.707538106529	-22.3926894512305	NaN	-74.2009739462741	NaN	NaN	NaN	70.3802851096616	-1.91034441830629	76.4045042369922	7.72840618542276	92.0674739680519	619.789069522217	NaN	67.9705974587293	302.915143424625	842.685177233451	130.622476382968	NaN	NaN	747.502515021627	55.922159204068	-65.7670671680112	159.538728194155	10.138093836355	-47.6944097860193	-171.793323809031	193.274355307207	NaN	159.538728194155	72.7899727605938	NaN	100.501380746315	-63.357379517079	NaN	NaN	NaN	NaN	19.7768444400841	13.7526253127534	80.0190357133906	NaN	93.272317793518	14.9574691382195	NaN	NaN
-24.597529090366	46.5247703060814	27.2373670799262	189.974831800611	-133.089172237489	-51.1177085263294	NaN	-12.5429020740189	NaN	NaN	NaN	-0.488275057671934	39.2919940962732	26.0319043782915	38.0865313946385	21.2100535717527	502.189671523998	NaN	181.536592889168	452.765700756976	390.081640271971	123.674383210702	NaN	NaN	279.179071721579	15.1827400635792	-5.31012586421074	81.4831886534877	53.7575465158896	11.5663519586751	-90.8979776802745	476.87495478967	NaN	120.057995105798	157.427338856474	NaN	59.7848600240631	-33.0357680018089	NaN	NaN	NaN	NaN	95.9487410731042	75.4558751453142	34.4701432897344	NaN	108.003368089451	138.139935630319	NaN	NaN
-11.12556617428	49.178544521213	-46.1019503776659	131.192135067084	47.9724623073032	-67.8114302280434	NaN	-49.7201970193955	NaN	NaN	NaN	-15.9498950299194	-55.7506080889448	-30.4228815968377	-18.3620594577391	108.276573002796	242.151698746791	NaN	61.2393666603116	342.256522501309	1543.51440755553	60.0332844464018	NaN	NaN	109.482655216706	-47.3080325915758	8.17174924827781	74.5062710133201	39.5298868099342	-30.4228815968377	-81.0783345810518	164.96243705656	NaN	49.178544521213	80.5366820828694	NaN	-2.68299067691093	-36.453292666387	NaN	NaN	NaN	NaN	137.222546136633	49.178544521213	-85.9026634366913	NaN	111.894819644526	46.7663800933933	NaN	NaN
-61.5949743496012	125.443891957688	-47.1145459903272	209.913057386787	-115.896580696879	-42.2877365372358	NaN	145.957832133327	NaN	NaN	NaN	-18.1536892717791	33.7345123489529	-15.7402845452334	60.2819643409552	101.309844692232	332.996698440616	NaN	53.0417501613182	211.11975975006	707.074431055195	92.8629281493218	NaN	NaN	191.812521937694	-53.1480578066913	34.9412147122257	39.768024165317	82.0026068798663	-2.46655854923223	-178.645103587066	115.790273051506	NaN	90.4495234227762	118.203677778051	NaN	336.616805530435	-61.5949743496012	NaN	NaN	NaN	NaN	32.52780998568	71.1422856104108	NaN	NaN	63.9020714307738	54.2484525245911	NaN	NaN
-42.0915677080784	79.8480705133164	-23.9817204474752	130.555642843005	55.7016074991788	NaN	NaN	12.2379740737312	NaN	NaN	NaN	180.055892021987	-55.372122365854	0.164742566662405	18.2745898272656	14.652620375145	567.606623398895	NaN	31.5551444850413	177.641245720574	748.705096004927	32.7624676357481	NaN	NaN	158.324075309264	17.0672666765587	-11.9084889404064	221.104879146021	135.384935445833	-28.8110130503027	-172.482467984421	161.946044761384	NaN	96.7505946232127	61.7382232527132	NaN	107.616502979575	-78.3112622292847	NaN	NaN	NaN	NaN	81.0553936640233	41.2137296906963	NaN	NaN	213.86094024178	8.61600462161056	NaN	NaN
4.00669699637818	48.7006463526768	-67.2620330582602	181.574549844375	-74.5097005214437	NaN	NaN	-24.9839728563561	NaN	NaN	NaN	-40.6872523599205	8.83847530516722	111.513764366934	78.8992607826083	49.9085909298741	341.023234034414	NaN	237.140000395449	518.591086882411	554.829424198329	80.1072053598056	NaN	NaN	159.831547454825	52.3244800842686	-23.7760282791588	100.642263172159	54.7403692386631	76.4833716282138	-175.977045006014	350.686790651992	NaN	145.336212528458	37.8291451579015	NaN	171.910993226797	64.4039258562412	NaN	NaN	NaN	NaN	59.5721475474522	36.6212005807042	NaN	NaN	98.2263740177645	142.920323374063	NaN	NaN
-32.0300907625161	36.8582079301671	-35.6557906937099	NaN	-133.549688835944	NaN	NaN	-114.212622536243	NaN	NaN	NaN	-18.7358576814719	9.06117512434758	152.88060572837	73.1152072421056	5.43547519315373	369.21403495627	NaN	-3.02449131296526	277.362970032693	477.985032892086	134.752106072401	NaN	NaN	59.8209741610615	-79.1641898680361	-23.5701242563971	21.1468415616604	173.426238671802	-1.81592466923397	-187.935187803852	129.917839497476	NaN	167.383405453146	74.3237738858369	NaN	3.01834190569116	-69.4956567181859	NaN	NaN	NaN	NaN	23.563974849123	76.7409071732995	NaN	NaN	474.359332960892	27.1896747803168	NaN	NaN
67.3251932956521	356.321448255942	-5.22616778224505	104.810063185899	-97.1245584809148	NaN	NaN	-41.5018483211936	NaN	NaN	NaN	-46.3386057263868	0.819778974246382	62.488435890459	26.2127553515104	32.2587021080018	385.341992687101	NaN	28.631134054107	143.504122427444	618.715537487671	51.6057317287744	NaN	NaN	74.5803294034418	8.0749150820361	-66.8948246984576	58.8608678365641	86.6722229164247	-59.6396885906679	-169.675919558812	45.559784972283	NaN	162.851152048217	14.1208618385275	NaN	312.790631609204	-120.099156155582	NaN	NaN	NaN	NaN	45.559784972283	21.3759979463172	NaN	NaN	1228.14697054201	38.3046488644933	NaN	NaN
4.66801278348215	180.090854412481	25.2348286986061	129.278720975116	130.488533676005	NaN	NaN	-130.831009716158	NaN	NaN	NaN	3.45820008259251	74.8371494350815	54.2703335199576	136.537597180453	170.412352805363	86.935276443978	NaN	53.0605208190679	314.380064211231	1151.57045322687	102.662841555543	NaN	NaN	54.2703335199576	-14.6889904307522	-3.80067612274536	90.5647145466469	47.0114573146197	-78.8090635779033	-168.335203443737	130.488533676005	NaN	186.139917916929	NaN	NaN	109.921717760881	-136.880073220606	NaN	NaN	NaN	NaN	73.6273367341919	17.9759524932682	NaN	NaN	1290.69891382917	48.2212700155094	NaN	NaN
-39.8972514923382	55.7272472940656	-45.9494349598321	128.353448903992	-136.732186972241	NaN	NaN	-99.2086494737785	NaN	NaN	NaN	26.6767666500948	-12.0572075418662	44.8333170525765	27.8872033435936	39.9915702785814	144.089125919477	NaN	117.459518662503	190.08572027243	233.661441238387	78.7255444705424	NaN	NaN	123.511702129997	35.1498235045863	-20.5302643963577	65.4107408420558	31.5185134240899	121.090828743	-160.940920842216	0.047159393121599	NaN	87.1986013250339	NaN	NaN	138.036942451983	-6.00502407437231	NaN	NaN	NaN	NaN	48.4646271330729	76.3046710835449	NaN	NaN	558.05847509606	55.7272472940656	NaN	NaN
-61.4983456252218	54.7635420664107	-60.2872842951006	81.4068913290764	-117.207166810796	NaN	NaN	-119.629289471038	NaN	NaN	NaN	-23.9554443914655	1.47684354107913	55.9746033965318	51.1303580760472	127.427221873681	154.070571136347	NaN	26.9091314736237	78.9847686688341	399.916021150945	120.160853892954	NaN	NaN	52.3414194061683	-115.996105480675	-54.2319776444948	134.693589854408	14.798518172412	-46.9656096637677	-94.1970015384934	105.6281179315	NaN	105.6281179315	NaN	NaN	45.0750514254413	-86.9306335577664	NaN	NaN	NaN	NaN	7.53215019168499	144.382080495377	NaN	NaN	917.039209112685	18.4317021627755	NaN	NaN
202.836294945543	118.018232122739	-83.1217454284818	99.8429329464238	-97.661984769534	NaN	NaN	-113.41391072234	NaN	NaN	NaN	-20.114041617256	48.9520952527415	42.8936621939698	35.6235425234437	143.46365096958	150.733770640106	NaN	38.0469157469524	171.33244303993	296.136164050627	116.806545510985	NaN	NaN	61.0689613702849	-28.5958478995364	-71.0048793109384	6.54306384133949	25.930049629409	-64.9464462521667	-60.0996998051493	45.3170354174784	NaN	56.2222149232675	NaN	NaN	69.5507676525653	-6.78548888795827	NaN	NaN	NaN	NaN	142.251964357826	19.8716165706373	NaN	NaN	872.898991245694	6.54306384133949	NaN	NaN
1.9160179972055	104.962583846026	-29.6041080271395	117.085709240005	-96.2812976940232	NaN	NaN	-112.041360706196	NaN	NaN	NaN	63.7439575064976	120.722646858198	94.0517709914447	143.756585106758	112.236459082413	471.080970744187	NaN	-22.3302327907522	63.7439575064976	159.516648118931	117.085709240005	NaN	NaN	58.8947073489061	-73.2473594454633	-75.6719845242591	62.5316449670997	47.9838944943251	-84.1581723000443	-156.896924663917	94.0517709914447	NaN	74.6547703610786	NaN	NaN	43.1346443367336	183.762898906888	NaN	NaN	NaN	NaN	192.249086682673	54.0454571913145	NaN	NaN	1108.75736646747	3.12833053660338	NaN	NaN
-25.7616539219185	23.9688497542732	-64.5757055716291	97.958135711534	-128.861478616462	NaN	NaN	-62.1498273435222	NaN	NaN	NaN	-71.8533402559498	-9.9934454392236	-30.6134103781323	36.0982408948077	56.7182058337165	807.527517432806	NaN	30.0335453245404	407.257609795165	386.637644856256	68.847596974251	NaN	NaN	48.2276320353423	91.8934401412667	-59.7239491154153	25.1817888683266	53.0793884915561	-29.4004712640789	-207.702521029937	118.578100650443	NaN	157.392152300153	NaN	NaN	192.567386607704	-69.4274620278429	NaN	NaN	NaN	NaN	121.00397887855	NaN	NaN	NaN	687.446545141514	6.98770215752479	NaN	NaN
69.1022493788104	24.2002949199933	-49.8272516202185	147.984061265921	-97.1563387524851	NaN	NaN	-95.9427724157603	NaN	NaN	NaN	-65.6036139976407	-0.0710318145023449	21.7731622465438	54.5394533381129	70.3158157155351	416.182221682099	NaN	-6.13886349812627	189.245316714564	133.421265225224	130.994132551774	NaN	NaN	-4.92529716140148	-66.8171803343655	-87.4478080586868	168.614688990243	106.722805817279	46.0444889810395	-146.912558558201	195.313148398188	NaN	55.7530196748377	NaN	NaN	21.7731622465438	-104.437736772834	NaN	NaN	NaN	NaN	55.7530196748377	37.549524623966	NaN	NaN	1071.50804351348	158.906158296444	NaN	NaN
-13.2080408862776	132.495264123843	-2.28029301051853	144.63720620802	-107.915189142856	NaN	NaN	-123.699713852286	NaN	NaN	NaN	-32.6351482209604	22.003591157835	28.0745621999234	202.918528212069	109.425574163908	76.6423305366304	NaN	86.3558842039718	130.066875707008	114.282350997578	58.4294174103653	NaN	NaN	58.4294174103653	-60.561615014567	-128.556490685957	53.5726405766946	46.2874753261885	-31.4209540125427	-128.556490685957	137.352040957514	NaN	269.699209675041	NaN	NaN	119.139127831249	-72.7035570987437	NaN	NaN	NaN	NaN	127.638487290173	23.2177853662527	NaN	NaN	891.366644384891	22.003591157835	NaN	NaN
-49.4402824483261	40.4565995820353	-40.936523337346	102.412558819176	-117.470355336167	NaN	NaN	-100.462837114207	NaN	NaN	NaN	-66.4478006702864	-68.8774461305664	-10.5659550838455	59.8937632642756	127.923836152117	NaN	NaN	59.8937632642756	106.057027009596	211.746604531778	57.4641178039956	NaN	NaN	29.5231950107751	-100.462837114207	-124.759291717007	41.6714223121753	50.1751814231555	-22.7141823852457	-167.278087271908	599.275055446444	NaN	245.761640975699	NaN	NaN	39.2417768518953	-60.3736870195863	NaN	NaN	NaN	NaN	72.0419905656758	48.9603586930154	NaN	NaN	1154.44904312043	28.3083722806351	NaN	NaN
-17.6447477622539	96.6077311105144	-21.2911034709593	120.91676916855	-131.897226635022	NaN	NaN	-100.295477159576	NaN	NaN	NaN	-84.4946024218524	-0.628421121628865	21.2497131306034	114.839509654041	105.115894430827	NaN	NaN	12.7415498102908	128.209480585961	120.91676916855	145.225807226586	NaN	NaN	88.0995677902019	-45.6001415289951	-43.1692377231915	74.7295968582822	226.661084721006	3.01793458707651	-84.4946024218524	188.98207573105	NaN	78.3759525669875	NaN	NaN	34.6196840625231	-62.6164681696202	NaN	NaN	NaN	NaN	61.3596259263625	NaN	NaN	NaN	1106.6482624219	56.4978183147553	NaN	NaN
-39.3238573734928	49.4501087497066	NaN	173.490444976643	-143.906885956988	NaN	NaN	-118.369169674972	NaN	NaN	NaN	-23.5147949131971	-29.5952035517724	17.831983829115	65.2591712100024	256.184002461267	NaN	NaN	49.4501087497066	357.118785861617	67.6913346654325	87.1486423088735	NaN	NaN	-18.6504680023368	-55.1329198337886	-124.449578313547	50.6661904774217	157.681382516347	-59.9972467446489	-170.660683966719	443.460588529386	NaN	179.570853615218	NaN	NaN	37.289291472556	-103.776188942391	NaN	NaN	NaN	NaN	22.6963107399753	50.6661904774217	NaN	NaN	839.903231764496	82.2843153980132	NaN	NaN
29.0112571495152	82.5465941956511	-63.4588704756287	328.322459725639	-82.9262657651326	NaN	NaN	-109.693934288201	NaN	NaN	NaN	-58.5920216532527	81.3298819900571	67.9460477285231	94.7137162515911	75.2463209620871	NaN	NaN	177.450146231983	342.923006192767	404.975328678061	215.168224605397	NaN	NaN	50.9120768502071	-41.5580507749367	NaN	10.7605740656052	355.090128248707	-69.5424315035987	-148.628724867209	429.30957278994	NaN	69.1627599341171	NaN	NaN	87.4134430180271	-101.176948849043	NaN	NaN	NaN	NaN	251.669590773217	93.4970040459971	NaN	NaN	437.826558229098	-8.70682122389877	NaN	NaN
-94.9229821916358	7.33385816297368	-49.8812787021054	94.9825784669247	-64.4893987527639	NaN	NaN	-125.356565630508	NaN	NaN	NaN	-70.5761154405383	-20.6650386007884	41.4194716145102	153.415058669559	54.8102483276138	NaN	NaN	34.1154115891809	219.151598897522	102.286638492254	118.112101880467	NaN	NaN	51.1582183149492	-99.7923555418553	-53.5333087147701	47.5061883022845	3.68182815030906	-51.0986220396603	109.590698517583	278.801422437711	NaN	467.489639758716	NaN	NaN	56.0275916651687	54.8102483276138	NaN	NaN	NaN	NaN	48.7235316398394	-13.3609785754592	NaN	NaN	499.140566535143	-7.27426188768482	NaN	NaN
-87.4445489374153	25.8271376518797	48.9686650195851	107.431471001157	-32.6356683296919	NaN	NaN	-83.7906235635671	NaN	NaN	NaN	-75.2647976912546	46.532714770353	206.087456095059	27.0451127764958	28.2630879011118	NaN	NaN	23.3911874026475	330.320918805898	274.294063073559	134.22692374271	NaN	NaN	3.90358540879033	-33.853643454308	-98.40632505896	22.1732122780315	164.676301858112	-14.3660414604508	-165.394956912844	252.37051083047	NaN	89.1618441319156	NaN	NaN	474.041983510595	-75.2647976912546	NaN	NaN	NaN	NaN	92.8157695057638	28.2630879011118	NaN	NaN	984.373560724731	22.1732122780315	NaN	NaN
-33.6512616360612	69.930381626777	133.297975152278	67.4931664911808	-105.549108136149	NaN	NaN	-125.046829220918	NaN	NaN	NaN	-89.7072097547736	-25.1210086614745	40.6837999996227	83.335064872556	30.9349394572379	NaN	NaN	29.7163318894398	264.907592474472	179.605062728606	82.1164573047579	NaN	NaN	10.2186108046703	7.78139566907406	-118.953791381928	161.325949211634	108.925823796316	-12.9349329834936	-136.014297331101	291.716958966031	NaN	76.0234194657675	NaN	NaN	49.2140529742093	-83.6141719157832	NaN	NaN	NaN	NaN	95.521140550537	NaN	NaN	NaN	369.707843305109	-4.4046800089069	NaN	NaN
-66.3681675712498	183.576169394079	NaN	189.672372734697	-96.8491842743387	NaN	NaN	-91.9722216018445	NaN	NaN	NaN	20.1979198655228	26.2941232061406	60.4328619136002	105.544766634172	22.6364012017699	NaN	NaN	37.2672892192526	662.737751966637	126.271857992272	225.03035211028	NaN	NaN	43.3634925598704	-57.8334828943849	-84.6567775931031	55.5558992411059	107.983247970419	-39.5448728725315	-171.222865029876	198.207057411562	NaN	290.869348188953	NaN	NaN	33.6095672148819	5.5670318480401	NaN	NaN	NaN	NaN	93.3523599529362	NaN	NaN	NaN	472.536207739363	45.8019738961175	NaN	NaN
-62.52285305276	46.045970916171	13.1093613975066	149.735297178633	0.910617131334523	NaN	NaN	-123.51657438362	NaN	NaN	NaN	-53.9837320664396	10.6696125442721	210.729018509493	65.5639617420463	135.096804059227	NaN	NaN	116.798687659969	492.520011058067	144.855799472164	147.295548325399	NaN	NaN	-0.30925729528268	-46.6644855067364	-57.6433553462912	3.35036598456893	46.045970916171	71.6633338751323	-182.070546861246	338.8158333043	NaN	287.581107386377	NaN	NaN	128.997431926141	-74.7215973189321	NaN	NaN	NaN	NaN	42.3863476363194	NaN	NaN	NaN	460.80327596602	48.4857197694054	NaN	NaN
-0.0891143573014651	86.5670135884181	36.5261509718758	102.433628564395	-108.714401500527	NaN	NaN	-144.109157985399	NaN	NaN	NaN	-44.0274327523142	4.79292101992217	40.1876775047935	54.8337836364645	67.0388720795236	NaN	NaN	45.0697128820172	600.401237041206	70.7003986124413	106.095155097313	NaN	NaN	62.1568367022999	-0.0891143573014651	-140.447631452481	272.084357922916	52.3927659478526	74.361925145359	-168.519334871517	337.991835515435	NaN	514.965617939792	NaN	NaN	20.659535995899	-91.6272776802447	NaN	NaN	NaN	NaN	209.838406863315	NaN	NaN	NaN	220.822986462068	15.7775006186754	NaN	NaN
-52.3779309769698	241.917754277735	-35.2819160659081	73.3998930115554	-78.0219533435623	NaN	NaN	-141.521437298934	NaN	NaN	NaN	-67.0316580435941	13.5638408228396	61.1884537893685	41.6501510338695	25.7752800450265	NaN	NaN	85.6113322337424	353.041851199636	255.35033742214	116.13993028921	NaN	NaN	47.7558706449629	-26.7339086103773	-89.0122486435305	26.9964239672452	78.2844687004302	-45.0510674436576	-170.828891432183	345.714987666324	NaN	883.018313442548	NaN	NaN	89.2747640003984	-62.1470823547193	NaN	NaN	NaN	NaN	0.131257678433955	NaN	NaN	NaN	68.5153173226807	133.235945200271	NaN	NaN
-109.608310355069	17.4567744291488	-65.6242425451472	87.0982151281911	-110.830090016455	NaN	NaN	-69.2895815293073	NaN	NaN	NaN	-115.717208662002	84.6546558054176	22.3438930746956	110.312028694538	55.3319439321367	NaN	NaN	-20.4183950738391	412.091605057055	139.634740567819	60.2190625776835	NaN	NaN	-33.8579713490928	-61.9589035609871	-71.7331408520807	318.014571130279	80.9893168212575	115.199147340085	-174.362632408564	120.086265985632	NaN	260.590927045103	NaN	NaN	341.228384696626	-59.5153442382137	NaN	NaN	NaN	NaN	46.7794863024298	NaN	NaN	NaN	219.050418557955	-11.8659374441321	NaN	NaN
-105.777506992205	23.7985956691803	-7.98422196474439	70.2504060572241	-106.999923055048	NaN	NaN	-121.668915809167	NaN	NaN	NaN	-93.5533463637724	-11.6514701532742	73.9176542457539	143.59536982782	16.4640992921208	NaN	NaN	7.90718685221796	116.702216445268	69.0279899943808	91.0314791255595	NaN	NaN	45.8020848003589	-31.2101271587663	-135.115492500443	135.038457387917	3.01752260084493	-16.5411344046472	-149.784485254562	102.033223691149	NaN	346.5164362598	NaN	NaN	11.5744350407477	-12.8738862161174	NaN	NaN	NaN	NaN	3.01752260084493	NaN	NaN	NaN	565.328911508744	4.23993866368819	NaN	NaN
-90.9352326177768	76.6230458666847	-5.32151368411033	120.652958461142	-128.849879574115	NaN	NaN	-122.734613935996	NaN	NaN	NaN	-75.0355419586673	-29.7825762365865	162.236764800351	-4.09846055648653	66.8386208456942	NaN	NaN	-7.76761993935795	112.091586567775	324.902830774317	76.6230458666847	NaN	NaN	8.13207071975154	-45.6822668956959	-89.7121794901529	22.8087082512372	68.061673973318	-5.32151368411033	-89.7121794901529	107.19937405728	NaN	181.805614842332	NaN	NaN	93.745789653418	-71.3663825757959	NaN	NaN	NaN	NaN	NaN	NaN	NaN	NaN	355.479158964913	-18.7750980879722	NaN	NaN
-87.0906977208102	40.1731513828508	130.726274783533	218.832016470682	-14.8929371716179	NaN	NaN	-155.617385699704	NaN	NaN	NaN	-54.051044588129	3.46242567987165	153.976401062086	194.358199335363	32.8310062422549	NaN	NaN	31.607315385489	91.5681673670215	155.200091918852	95.2392399373194	NaN	NaN	9.58087996370151	63.4232776614042	-132.367259421151	96.4629307940854	60.9758959478723	-24.6824640257457	10.8045708204675	67.0943502317021	NaN	305.714067301066	NaN	NaN	145.410565064724	-67.5116440125546	NaN	NaN	NaN	NaN	NaN	NaN	NaN	NaN	163.765927916214	13.2519525339994	NaN	NaN
NaN	NaN	NaN	NaN	NaN	NaN	NaN	NaN	NaN	NaN	NaN	NaN	NaN	NaN	NaN	NaN	NaN	NaN	NaN	NaN	NaN	NaN	NaN	NaN	NaN	NaN	NaN	NaN	NaN	NaN	NaN	NaN	NaN	NaN	NaN	NaN	NaN	NaN	NaN	NaN	NaN	NaN	NaN	NaN	NaN	NaN	NaN	NaN	NaN	NaN
NaN	NaN	NaN	NaN	NaN	NaN	NaN	NaN	NaN	NaN	NaN	NaN	NaN	NaN	NaN	NaN	NaN	NaN	NaN	NaN	NaN	NaN	NaN	NaN	NaN	NaN	NaN	NaN	NaN	NaN	NaN	NaN	NaN	NaN	NaN	NaN	NaN	NaN	NaN	NaN	NaN	NaN	NaN	NaN	NaN	NaN	NaN	NaN	NaN	NaN
NaN	NaN	NaN	NaN	NaN	NaN	NaN	NaN	NaN	NaN	NaN	NaN	NaN	NaN	NaN	NaN	NaN	NaN	NaN	NaN	NaN	NaN	NaN	NaN	NaN	NaN	NaN	NaN	NaN	NaN	NaN	NaN	NaN	NaN	NaN	NaN	NaN	NaN	NaN	NaN	NaN	NaN	NaN	NaN	NaN	NaN	NaN	NaN	NaN	NaN
NaN	NaN	NaN	NaN	NaN	NaN	NaN	NaN	NaN	NaN	NaN	NaN	NaN	NaN	NaN	NaN	NaN	NaN	NaN	NaN	NaN	NaN	NaN	NaN	NaN	NaN	NaN	NaN	NaN	NaN	NaN	NaN	NaN	NaN	NaN	NaN	NaN	NaN	NaN	NaN	NaN	NaN	NaN	NaN	NaN	NaN	NaN	NaN	NaN	NaN
NaN	NaN	NaN	NaN	NaN	NaN	NaN	NaN	NaN	NaN	NaN	NaN	NaN	NaN	NaN	NaN	NaN	NaN	NaN	NaN	NaN	NaN	NaN	NaN	NaN	NaN	NaN	NaN	NaN	NaN	NaN	NaN	NaN	NaN	NaN	NaN	NaN	NaN	NaN	NaN	NaN	NaN	NaN	NaN	NaN	NaN	NaN	NaN	NaN	NaN
NaN	NaN	NaN	NaN	NaN	NaN	NaN	NaN	NaN	NaN	NaN	NaN	NaN	NaN	NaN	NaN	NaN	NaN	NaN	NaN	NaN	NaN	NaN	NaN	NaN	NaN	NaN	NaN	NaN	NaN	NaN	NaN	NaN	NaN	NaN	NaN	NaN	NaN	NaN	NaN	NaN	NaN	NaN	NaN	NaN	NaN	NaN	NaN	NaN	NaN
NaN	NaN	NaN	NaN	NaN	NaN	NaN	NaN	NaN	NaN	NaN	NaN	NaN	NaN	NaN	NaN	NaN	NaN	NaN	NaN	NaN	NaN	NaN	NaN	NaN	NaN	NaN	NaN	NaN	NaN	NaN	NaN	NaN	NaN	NaN	NaN	NaN	NaN	NaN	NaN	NaN	NaN	NaN	NaN	NaN	NaN	NaN	NaN	NaN	NaN
NaN	NaN	NaN	NaN	NaN	NaN	NaN	NaN	NaN	NaN	NaN	NaN	NaN	NaN	NaN	NaN	NaN	NaN	NaN	NaN	NaN	NaN	NaN	NaN	NaN	NaN	NaN	NaN	NaN	NaN	NaN	NaN	NaN	NaN	NaN	NaN	NaN	NaN	NaN	NaN	NaN	NaN	NaN	NaN	NaN	NaN	NaN	NaN	NaN	NaN
NaN	NaN	NaN	NaN	NaN	NaN	NaN	NaN	NaN	NaN	NaN	NaN	NaN	NaN	NaN	NaN	NaN	NaN	NaN	NaN	NaN	NaN	NaN	NaN	NaN	NaN	NaN	NaN	NaN	NaN	NaN	NaN	NaN	NaN	NaN	NaN	NaN	NaN	NaN	NaN	NaN	NaN	NaN	NaN	NaN	NaN	NaN	NaN	NaN	NaN
NaN	NaN	NaN	NaN	NaN	NaN	NaN	NaN	NaN	NaN	NaN	NaN	NaN	NaN	NaN	NaN	NaN	NaN	NaN	NaN	NaN	NaN	NaN	NaN	NaN	NaN	NaN	NaN	NaN	NaN	NaN	NaN	NaN	NaN	NaN	NaN	NaN	NaN	NaN	NaN	NaN	NaN	NaN	NaN	NaN	NaN	NaN	NaN	NaN	NaN
NaN	NaN	NaN	NaN	NaN	NaN	NaN	NaN	NaN	NaN	NaN	NaN	NaN	NaN	NaN	NaN	NaN	NaN	NaN	NaN	NaN	NaN	NaN	NaN	NaN	NaN	NaN	NaN	NaN	NaN	NaN	NaN	NaN	NaN	NaN	NaN	NaN	NaN	NaN	NaN	NaN	NaN	NaN	NaN	NaN	NaN	NaN	NaN	NaN	NaN
NaN	NaN	NaN	NaN	NaN	NaN	NaN	NaN	NaN	NaN	NaN	NaN	NaN	NaN	NaN	NaN	NaN	NaN	NaN	NaN	NaN	NaN	NaN	NaN	NaN	NaN	NaN	NaN	NaN	NaN	NaN	NaN	NaN	NaN	NaN	NaN	NaN	NaN	NaN	NaN	NaN	NaN	NaN	NaN	NaN	NaN	NaN	NaN	NaN	NaN
NaN	NaN	NaN	NaN	NaN	NaN	NaN	NaN	NaN	NaN	NaN	NaN	NaN	NaN	NaN	NaN	NaN	NaN	NaN	NaN	NaN	NaN	NaN	NaN	NaN	NaN	NaN	NaN	NaN	NaN	NaN	NaN	NaN	NaN	NaN	NaN	NaN	NaN	NaN	NaN	NaN	NaN	NaN	NaN	NaN	NaN	NaN	NaN	NaN	NaN
NaN	NaN	NaN	NaN	NaN	NaN	NaN	NaN	NaN	NaN	NaN	NaN	NaN	NaN	NaN	NaN	NaN	NaN	NaN	NaN	NaN	NaN	NaN	NaN	NaN	NaN	NaN	NaN	NaN	NaN	NaN	NaN	NaN	NaN	NaN	NaN	NaN	NaN	NaN	NaN	NaN	NaN	NaN	NaN	NaN	NaN	NaN	NaN	NaN	NaN
NaN	NaN	NaN	NaN	NaN	NaN	NaN	NaN	NaN	NaN	NaN	NaN	NaN	NaN	NaN	NaN	NaN	NaN	NaN	NaN	NaN	NaN	NaN	NaN	NaN	NaN	NaN	NaN	NaN	NaN	NaN	NaN	NaN	NaN	NaN	NaN	NaN	NaN	NaN	NaN	NaN	NaN	NaN	NaN	NaN	NaN	NaN	NaN	NaN	NaN
NaN	NaN	NaN	NaN	NaN	NaN	NaN	NaN	NaN	NaN	NaN	NaN	NaN	NaN	NaN	NaN	NaN	NaN	NaN	NaN	NaN	NaN	NaN	NaN	NaN	NaN	NaN	NaN	NaN	NaN	NaN	NaN	NaN	NaN	NaN	NaN	NaN	NaN	NaN	NaN	NaN	NaN	NaN	NaN	NaN	NaN	NaN	NaN	NaN	NaN
NaN	NaN	NaN	NaN	NaN	NaN	NaN	NaN	NaN	NaN	NaN	NaN	NaN	NaN	NaN	NaN	NaN	NaN	NaN	NaN	NaN	NaN	NaN	NaN	NaN	NaN	NaN	NaN	NaN	NaN	NaN	NaN	NaN	NaN	NaN	NaN	NaN	NaN	NaN	NaN	NaN	NaN	NaN	NaN	NaN	NaN	NaN	NaN	NaN	NaN
NaN	NaN	NaN	NaN	NaN	NaN	NaN	NaN	NaN	NaN	NaN	NaN	NaN	NaN	NaN	NaN	NaN	NaN	NaN	NaN	NaN	NaN	NaN	NaN	NaN	NaN	NaN	NaN	NaN	NaN	NaN	NaN	NaN	NaN	NaN	NaN	NaN	NaN	NaN	NaN	NaN	NaN	NaN	NaN	NaN	NaN	NaN	NaN	NaN	NaN
NaN	NaN	NaN	NaN	NaN	NaN	NaN	NaN	NaN	NaN	NaN	NaN	NaN	NaN	NaN	NaN	NaN	NaN	NaN	NaN	NaN	NaN	NaN	NaN	NaN	NaN	NaN	NaN	NaN	NaN	NaN	NaN	NaN	NaN	NaN	NaN	NaN	NaN	NaN	NaN	NaN	NaN	NaN	NaN	NaN	NaN	NaN	NaN	NaN	NaN
NaN	NaN	NaN	NaN	NaN	NaN	NaN	NaN	NaN	NaN	NaN	NaN	NaN	NaN	NaN	NaN	NaN	NaN	NaN	NaN	NaN	NaN	NaN	NaN	NaN	NaN	NaN	NaN	NaN	NaN	NaN	NaN	NaN	NaN	NaN	NaN	NaN	NaN	NaN	NaN	NaN	NaN	NaN	NaN	NaN	NaN	NaN	NaN	NaN	NaN
NaN	NaN	NaN	NaN	NaN	NaN	NaN	NaN	NaN	NaN	NaN	NaN	NaN	NaN	NaN	NaN	NaN	NaN	NaN	NaN	NaN	NaN	NaN	NaN	NaN	NaN	NaN	NaN	NaN	NaN	NaN	NaN	NaN	NaN	NaN	NaN	NaN	NaN	NaN	NaN	NaN	NaN	NaN	NaN	NaN	NaN	NaN	NaN	NaN	NaN
NaN	NaN	NaN	NaN	NaN	NaN	NaN	NaN	NaN	NaN	NaN	NaN	NaN	NaN	NaN	NaN	NaN	NaN	NaN	NaN	NaN	NaN	NaN	NaN	NaN	NaN	NaN	NaN	NaN	NaN	NaN	NaN	NaN	NaN	NaN	NaN	NaN	NaN	NaN	NaN	NaN	NaN	NaN	NaN	NaN	NaN	NaN	NaN	NaN	NaN
NaN	NaN	NaN	NaN	NaN	NaN	NaN	NaN	NaN	NaN	NaN	NaN	NaN	NaN	NaN	NaN	NaN	NaN	NaN	NaN	NaN	NaN	NaN	NaN	NaN	NaN	NaN	NaN	NaN	NaN	NaN	NaN	NaN	NaN	NaN	NaN	NaN	NaN	NaN	NaN	NaN	NaN	NaN	NaN	NaN	NaN	NaN	NaN	NaN	NaN
NaN	NaN	NaN	NaN	NaN	NaN	NaN	NaN	NaN	NaN	NaN	NaN	NaN	NaN	NaN	NaN	NaN	NaN	NaN	NaN	NaN	NaN	NaN	NaN	NaN	NaN	NaN	NaN	NaN	NaN	NaN	NaN	NaN	NaN	NaN	NaN	NaN	NaN	NaN	NaN	NaN	NaN	NaN	NaN	NaN	NaN	NaN	NaN	NaN	NaN
NaN	NaN	NaN	NaN	NaN	NaN	NaN	NaN	NaN	NaN	NaN	NaN	NaN	NaN	NaN	NaN	NaN	NaN	NaN	NaN	NaN	NaN	NaN	NaN	NaN	NaN	NaN	NaN	NaN	NaN	NaN	NaN	NaN	NaN	NaN	NaN	NaN	NaN	NaN	NaN	NaN	NaN	NaN	NaN	NaN	NaN	NaN	NaN	NaN	NaN
NaN	NaN	NaN	NaN	NaN	NaN	NaN	NaN	NaN	NaN	NaN	NaN	NaN	NaN	NaN	NaN	NaN	NaN	NaN	NaN	NaN	NaN	NaN	NaN	NaN	NaN	NaN	NaN	NaN	NaN	NaN	NaN	NaN	NaN	NaN	NaN	NaN	NaN	NaN	NaN	NaN	NaN	NaN	NaN	NaN	NaN	NaN	NaN	NaN	NaN
NaN	NaN	NaN	NaN	NaN	NaN	NaN	NaN	NaN	NaN	NaN	NaN	NaN	NaN	NaN	NaN	NaN	NaN	NaN	NaN	NaN	NaN	NaN	NaN	NaN	NaN	NaN	NaN	NaN	NaN	NaN	NaN	NaN	NaN	NaN	NaN	NaN	NaN	NaN	NaN	NaN	NaN	NaN	NaN	NaN	NaN	NaN	NaN	NaN	NaN
NaN	NaN	NaN	NaN	NaN	NaN	NaN	NaN	NaN	NaN	NaN	NaN	NaN	NaN	NaN	NaN	NaN	NaN	NaN	NaN	NaN	NaN	NaN	NaN	NaN	NaN	NaN	NaN	NaN	NaN	NaN	NaN	NaN	NaN	NaN	NaN	NaN	NaN	NaN	NaN	NaN	NaN	NaN	NaN	NaN	NaN	NaN	NaN	NaN	NaN
NaN	NaN	NaN	NaN	NaN	NaN	NaN	NaN	NaN	NaN	NaN	NaN	NaN	NaN	NaN	NaN	NaN	NaN	NaN	NaN	NaN	NaN	NaN	NaN	NaN	NaN	NaN	NaN	NaN	NaN	NaN	NaN	NaN	NaN	NaN	NaN	NaN	NaN	NaN	NaN	NaN	NaN	NaN	NaN	NaN	NaN	NaN	NaN	NaN	NaN
NaN	NaN	NaN	NaN	NaN	NaN	NaN	NaN	NaN	NaN	NaN	NaN	NaN	NaN	NaN	NaN	NaN	NaN	NaN	NaN	NaN	NaN	NaN	NaN	NaN	NaN	NaN	NaN	NaN	NaN	NaN	NaN	NaN	NaN	NaN	NaN	NaN	NaN	NaN	NaN	NaN	NaN	NaN	NaN	NaN	NaN	NaN	NaN	NaN	NaN
NaN	NaN	NaN	NaN	NaN	NaN	NaN	NaN	NaN	NaN	NaN	NaN	NaN	NaN	NaN	NaN	NaN	NaN	NaN	NaN	NaN	NaN	NaN	NaN	NaN	NaN	NaN	NaN	NaN	NaN	NaN	NaN	NaN	NaN	NaN	NaN	NaN	NaN	NaN	NaN	NaN	NaN	NaN	NaN	NaN	NaN	NaN	NaN	NaN	NaN
NaN	NaN	NaN	NaN	NaN	NaN	NaN	NaN	NaN	NaN	NaN	NaN	NaN	NaN	NaN	NaN	NaN	NaN	NaN	NaN	NaN	NaN	NaN	NaN	NaN	NaN	NaN	NaN	NaN	NaN	NaN	NaN	NaN	NaN	NaN	NaN	NaN	NaN	NaN	NaN	NaN	NaN	NaN	NaN	NaN	NaN	NaN	NaN	NaN	NaN
NaN	NaN	NaN	NaN	NaN	NaN	NaN	NaN	NaN	NaN	NaN	NaN	NaN	NaN	NaN	NaN	NaN	NaN	NaN	NaN	NaN	NaN	NaN	NaN	NaN	NaN	NaN	NaN	NaN	NaN	NaN	NaN	NaN	NaN	NaN	NaN	NaN	NaN	NaN	NaN	NaN	NaN	NaN	NaN	NaN	NaN	NaN	NaN	NaN	NaN
NaN	NaN	NaN	NaN	NaN	NaN	NaN	NaN	NaN	NaN	NaN	NaN	NaN	NaN	NaN	NaN	NaN	NaN	NaN	NaN	NaN	NaN	NaN	NaN	NaN	NaN	NaN	NaN	NaN	NaN	NaN	NaN	NaN	NaN	NaN	NaN	NaN	NaN	NaN	NaN	NaN	NaN	NaN	NaN	NaN	NaN	NaN	NaN	NaN	NaN
NaN	NaN	NaN	NaN	NaN	NaN	NaN	NaN	NaN	NaN	NaN	NaN	NaN	NaN	NaN	NaN	NaN	NaN	NaN	NaN	NaN	NaN	NaN	NaN	NaN	NaN	NaN	NaN	NaN	NaN	NaN	NaN	NaN	NaN	NaN	NaN	NaN	NaN	NaN	NaN	NaN	NaN	NaN	NaN	NaN	NaN	NaN	NaN	NaN	NaN
NaN	NaN	NaN	NaN	NaN	NaN	NaN	NaN	NaN	NaN	NaN	NaN	NaN	NaN	NaN	NaN	NaN	NaN	NaN	NaN	NaN	NaN	NaN	NaN	NaN	NaN	NaN	NaN	NaN	NaN	NaN	NaN	NaN	NaN	NaN	NaN	NaN	NaN	NaN	NaN	NaN	NaN	NaN	NaN	NaN	NaN	NaN	NaN	NaN	NaN
NaN	NaN	NaN	NaN	NaN	NaN	NaN	NaN	NaN	NaN	NaN	NaN	NaN	NaN	NaN	NaN	NaN	NaN	NaN	NaN	NaN	NaN	NaN	NaN	NaN	NaN	NaN	NaN	NaN	NaN	NaN	NaN	NaN	NaN	NaN	NaN	NaN	NaN	NaN	NaN	NaN	NaN	NaN	NaN	NaN	NaN	NaN	NaN	NaN	NaN
NaN	NaN	NaN	NaN	NaN	NaN	NaN	NaN	NaN	NaN	NaN	NaN	NaN	NaN	NaN	NaN	NaN	NaN	NaN	NaN	NaN	NaN	NaN	NaN	NaN	NaN	NaN	NaN	NaN	NaN	NaN	NaN	NaN	NaN	NaN	NaN	NaN	NaN	NaN	NaN	NaN	NaN	NaN	NaN	NaN	NaN	NaN	NaN	NaN	NaN
NaN	NaN	NaN	NaN	NaN	NaN	NaN	NaN	NaN	NaN	NaN	NaN	NaN	NaN	NaN	NaN	NaN	NaN	NaN	NaN	NaN	NaN	NaN	NaN	NaN	NaN	NaN	NaN	NaN	NaN	NaN	NaN	NaN	NaN	NaN	NaN	NaN	NaN	NaN	NaN	NaN	NaN	NaN	NaN	NaN	NaN	NaN	NaN	NaN	NaN
NaN	NaN	NaN	NaN	NaN	NaN	NaN	NaN	NaN	NaN	NaN	NaN	NaN	NaN	NaN	NaN	NaN	NaN	NaN	NaN	NaN	NaN	NaN	NaN	NaN	NaN	NaN	NaN	NaN	NaN	NaN	NaN	NaN	NaN	NaN	NaN	NaN	NaN	NaN	NaN	NaN	NaN	NaN	NaN	NaN	NaN	NaN	NaN	NaN	NaN
NaN	NaN	NaN	NaN	NaN	NaN	NaN	NaN	NaN	NaN	NaN	NaN	NaN	NaN	NaN	NaN	NaN	NaN	NaN	NaN	NaN	NaN	NaN	NaN	NaN	NaN	NaN	NaN	NaN	NaN	NaN	NaN	NaN	NaN	NaN	NaN	NaN	NaN	NaN	NaN	NaN	NaN	NaN	NaN	NaN	NaN	NaN	NaN	NaN	NaN
NaN	NaN	NaN	NaN	NaN	NaN	NaN	NaN	NaN	NaN	NaN	NaN	NaN	NaN	NaN	NaN	NaN	NaN	NaN	NaN	NaN	NaN	NaN	NaN	NaN	NaN	NaN	NaN	NaN	NaN	NaN	NaN	NaN	NaN	NaN	NaN	NaN	NaN	NaN	NaN	NaN	NaN	NaN	NaN	NaN	NaN	NaN	NaN	NaN	NaN
NaN	NaN	NaN	NaN	NaN	NaN	NaN	NaN	NaN	NaN	NaN	NaN	NaN	NaN	NaN	NaN	NaN	NaN	NaN	NaN	NaN	NaN	NaN	NaN	NaN	NaN	NaN	NaN	NaN	NaN	NaN	NaN	NaN	NaN	NaN	NaN	NaN	NaN	NaN	NaN	NaN	NaN	NaN	NaN	NaN	NaN	NaN	NaN	NaN	NaN
[truncated: 256 more columns]
