# Supplementary material for: Notch-dependent and -independent transcription are modulated by tissue movements at gastrulation
Source: eLife. 2022 May 18;11:e73656. doi: 10.7554/eLife.73656 (PMC9183233; doi:10.7554/eLife.73656)
Supplement: Source data 1. [file elife-73656-data1.zip › numerical data/3A_vndEEEpeve_MSE_sorted-nc14_normF-Y.txt]

24.394316668548	37.394316668548	NaN	NaN	NaN	NaN	NaN	NaN	NaN	NaN	NaN	NaN	NaN	NaN	NaN	NaN	NaN	NaN	NaN	NaN	NaN	NaN	NaN	NaN	NaN	NaN	NaN	NaN	NaN	NaN	NaN	NaN	NaN	NaN	NaN	NaN	NaN	NaN	NaN	NaN	NaN	NaN	NaN	NaN	NaN	NaN	NaN	NaN	NaN	NaN
-25.4360202332529	236.675667534908	NaN	NaN	NaN	NaN	NaN	NaN	NaN	NaN	NaN	NaN	NaN	NaN	NaN	NaN	NaN	NaN	NaN	NaN	NaN	NaN	NaN	NaN	NaN	NaN	NaN	NaN	NaN	NaN	NaN	NaN	NaN	NaN	NaN	NaN	NaN	NaN	NaN	NaN	NaN	NaN	NaN	NaN	NaN	NaN	NaN	NaN	NaN	NaN
83.8267582538572	204.929964233783	NaN	NaN	NaN	NaN	NaN	NaN	NaN	NaN	NaN	NaN	NaN	NaN	NaN	NaN	NaN	NaN	NaN	NaN	NaN	NaN	NaN	NaN	NaN	NaN	NaN	NaN	NaN	NaN	NaN	NaN	NaN	NaN	NaN	NaN	NaN	NaN	NaN	NaN	NaN	NaN	NaN	NaN	NaN	NaN	NaN	NaN	NaN	NaN
105.070134935858	733.873949087129	NaN	NaN	NaN	NaN	NaN	NaN	NaN	NaN	NaN	NaN	NaN	NaN	NaN	NaN	NaN	NaN	NaN	NaN	NaN	NaN	NaN	NaN	NaN	NaN	NaN	NaN	NaN	NaN	NaN	NaN	NaN	NaN	NaN	NaN	NaN	NaN	NaN	NaN	NaN	NaN	NaN	NaN	NaN	NaN	NaN	NaN	NaN	NaN
36.1779858331431	481.937752234548	NaN	NaN	NaN	NaN	NaN	NaN	NaN	NaN	NaN	NaN	NaN	NaN	NaN	NaN	NaN	NaN	NaN	NaN	NaN	NaN	NaN	NaN	NaN	NaN	NaN	NaN	NaN	NaN	NaN	NaN	NaN	NaN	NaN	NaN	NaN	NaN	NaN	NaN	NaN	NaN	NaN	NaN	NaN	NaN	NaN	NaN	NaN	NaN
600.576375188733	840.086660889637	NaN	NaN	NaN	NaN	NaN	NaN	NaN	NaN	NaN	NaN	NaN	NaN	NaN	NaN	NaN	NaN	NaN	NaN	NaN	NaN	NaN	NaN	NaN	NaN	NaN	NaN	NaN	NaN	NaN	NaN	NaN	NaN	NaN	NaN	NaN	NaN	NaN	NaN	NaN	NaN	NaN	NaN	NaN	NaN	NaN	NaN	NaN	NaN
47.5990199483868	1011.06225367589	NaN	NaN	NaN	NaN	NaN	NaN	NaN	NaN	NaN	NaN	NaN	NaN	NaN	NaN	NaN	NaN	NaN	NaN	NaN	NaN	NaN	NaN	NaN	NaN	NaN	NaN	NaN	NaN	NaN	NaN	NaN	NaN	NaN	NaN	NaN	NaN	NaN	NaN	NaN	NaN	NaN	NaN	NaN	NaN	NaN	NaN	NaN	NaN
248.398739759866	1156.10620677127	NaN	NaN	NaN	NaN	NaN	NaN	NaN	NaN	NaN	NaN	NaN	NaN	NaN	NaN	NaN	NaN	NaN	NaN	NaN	NaN	NaN	NaN	NaN	NaN	NaN	NaN	NaN	NaN	NaN	NaN	NaN	NaN	NaN	NaN	NaN	NaN	NaN	NaN	NaN	NaN	NaN	NaN	NaN	NaN	NaN	NaN	NaN	NaN
311.901558156869	1168.82268261939	NaN	NaN	NaN	NaN	NaN	NaN	NaN	NaN	NaN	NaN	NaN	NaN	NaN	NaN	NaN	NaN	NaN	NaN	NaN	NaN	NaN	NaN	NaN	NaN	NaN	NaN	NaN	NaN	NaN	NaN	NaN	NaN	NaN	NaN	NaN	NaN	NaN	NaN	NaN	NaN	NaN	NaN	NaN	NaN	NaN	NaN	NaN	NaN
310.208470405701	2166.32662397615	NaN	NaN	NaN	NaN	NaN	NaN	NaN	NaN	NaN	NaN	NaN	NaN	NaN	NaN	NaN	NaN	NaN	NaN	NaN	NaN	NaN	NaN	NaN	NaN	NaN	NaN	NaN	NaN	NaN	NaN	NaN	NaN	NaN	NaN	NaN	NaN	NaN	NaN	NaN	NaN	NaN	NaN	NaN	NaN	NaN	NaN	NaN	NaN
34.3456819951088	1499.58919517812	NaN	NaN	NaN	NaN	NaN	NaN	NaN	NaN	NaN	NaN	NaN	NaN	NaN	NaN	NaN	NaN	NaN	NaN	NaN	NaN	NaN	NaN	NaN	NaN	NaN	NaN	NaN	NaN	NaN	NaN	NaN	NaN	NaN	NaN	NaN	NaN	NaN	NaN	NaN	NaN	NaN	NaN	NaN	NaN	NaN	NaN	NaN	NaN
28.5134819387466	1094.51000272026	NaN	NaN	NaN	NaN	NaN	NaN	NaN	NaN	NaN	NaN	NaN	NaN	NaN	NaN	NaN	NaN	NaN	NaN	NaN	NaN	NaN	NaN	NaN	NaN	NaN	NaN	NaN	NaN	NaN	NaN	NaN	NaN	NaN	NaN	NaN	NaN	NaN	NaN	NaN	NaN	NaN	NaN	NaN	NaN	NaN	NaN	NaN	NaN
81.9795207181555	547.359141940757	NaN	NaN	NaN	NaN	NaN	NaN	NaN	NaN	NaN	NaN	NaN	NaN	NaN	NaN	NaN	NaN	NaN	NaN	NaN	NaN	NaN	NaN	NaN	NaN	NaN	NaN	NaN	NaN	NaN	NaN	NaN	NaN	NaN	NaN	NaN	NaN	NaN	NaN	NaN	NaN	NaN	NaN	NaN	NaN	NaN	NaN	NaN	NaN
-23.3887222563329	1448.76612953757	NaN	NaN	NaN	NaN	NaN	NaN	NaN	NaN	NaN	NaN	NaN	NaN	NaN	NaN	NaN	NaN	NaN	NaN	NaN	NaN	NaN	NaN	NaN	NaN	NaN	NaN	NaN	NaN	NaN	NaN	NaN	NaN	NaN	NaN	NaN	NaN	NaN	NaN	NaN	NaN	NaN	NaN	NaN	NaN	NaN	NaN	NaN	NaN
20.0408928251205	34.1249111158054	NaN	NaN	NaN	NaN	NaN	NaN	NaN	NaN	NaN	NaN	NaN	NaN	NaN	NaN	NaN	NaN	NaN	NaN	NaN	NaN	NaN	NaN	NaN	NaN	NaN	NaN	NaN	NaN	NaN	NaN	NaN	NaN	NaN	NaN	NaN	NaN	NaN	NaN	NaN	NaN	NaN	NaN	NaN	NaN	NaN	NaN	NaN	NaN
10.1668227425213	28.2826118592997	NaN	NaN	NaN	NaN	NaN	NaN	NaN	NaN	NaN	NaN	NaN	NaN	NaN	NaN	NaN	NaN	NaN	NaN	NaN	NaN	NaN	NaN	NaN	NaN	NaN	NaN	NaN	NaN	NaN	NaN	NaN	NaN	NaN	NaN	NaN	NaN	NaN	NaN	NaN	NaN	NaN	NaN	NaN	NaN	NaN	NaN	NaN	NaN
4.31173814910383	75.7991191493849	NaN	NaN	NaN	NaN	NaN	NaN	NaN	NaN	NaN	NaN	NaN	NaN	NaN	NaN	NaN	NaN	NaN	NaN	NaN	NaN	NaN	NaN	NaN	NaN	NaN	NaN	NaN	NaN	NaN	NaN	NaN	NaN	NaN	NaN	NaN	NaN	NaN	NaN	NaN	NaN	NaN	NaN	NaN	NaN	NaN	NaN	NaN	NaN
-1.54837264470648	-34.7891632238535	NaN	NaN	NaN	NaN	NaN	NaN	NaN	NaN	NaN	NaN	NaN	NaN	NaN	NaN	NaN	NaN	NaN	NaN	NaN	NaN	NaN	NaN	NaN	NaN	NaN	NaN	NaN	NaN	NaN	NaN	NaN	NaN	NaN	NaN	NaN	NaN	NaN	NaN	NaN	NaN	NaN	NaN	NaN	NaN	NaN	NaN	NaN	NaN
-4.39032845834154	3.67150528921828	NaN	NaN	NaN	NaN	NaN	NaN	NaN	NaN	NaN	NaN	NaN	NaN	NaN	NaN	NaN	NaN	NaN	NaN	NaN	NaN	NaN	NaN	NaN	NaN	NaN	NaN	NaN	NaN	NaN	NaN	NaN	NaN	NaN	NaN	NaN	NaN	NaN	NaN	NaN	NaN	NaN	NaN	NaN	NaN	NaN	NaN	NaN	NaN
298.238397663219	861.801025143696	-5.21840174934499	466.601472420356	NaN	NaN	NaN	NaN	NaN	NaN	NaN	NaN	NaN	NaN	NaN	NaN	NaN	NaN	NaN	NaN	NaN	NaN	NaN	NaN	NaN	NaN	NaN	NaN	NaN	NaN	NaN	NaN	NaN	NaN	NaN	NaN	NaN	NaN	NaN	NaN	NaN	NaN	NaN	NaN	NaN	NaN	NaN	NaN	NaN	NaN
NaN	1254.6970660017	-34.2878580654682	106.915498248619	15.1333166444624	NaN	NaN	NaN	NaN	NaN	NaN	NaN	NaN	NaN	NaN	NaN	NaN	NaN	NaN	NaN	NaN	NaN	NaN	NaN	NaN	NaN	NaN	NaN	NaN	NaN	NaN	NaN	NaN	NaN	NaN	NaN	NaN	NaN	NaN	NaN	NaN	NaN	NaN	NaN	NaN	NaN	NaN	NaN	NaN	NaN
5.23166409693633	346.283483934102	-14.9489169585172	22.3851579940719	30.4573904162533	NaN	NaN	NaN	NaN	NaN	NaN	NaN	NaN	NaN	NaN	NaN	NaN	NaN	NaN	NaN	NaN	NaN	NaN	NaN	NaN	NaN	NaN	NaN	NaN	NaN	NaN	NaN	NaN	NaN	NaN	NaN	NaN	NaN	NaN	NaN	NaN	NaN	NaN	NaN	NaN	NaN	NaN	NaN	NaN	NaN
8.4445133517448	126.55169328617	-17.801526633683	189.138404020652	-33.9529358554848	NaN	NaN	NaN	NaN	NaN	NaN	NaN	NaN	NaN	NaN	NaN	NaN	NaN	NaN	NaN	NaN	NaN	NaN	NaN	NaN	NaN	NaN	NaN	NaN	NaN	NaN	NaN	NaN	NaN	NaN	NaN	NaN	NaN	NaN	NaN	NaN	NaN	NaN	NaN	NaN	NaN	NaN	NaN	NaN	NaN
-16.617001513013	-20.6565914069925	-60.0425928732931	270.193880959535	-43.8842332973749	NaN	NaN	NaN	NaN	NaN	NaN	NaN	NaN	NaN	NaN	NaN	NaN	NaN	NaN	NaN	NaN	NaN	NaN	NaN	NaN	NaN	NaN	NaN	NaN	NaN	NaN	NaN	NaN	NaN	NaN	NaN	NaN	NaN	NaN	NaN	NaN	NaN	NaN	NaN	NaN	NaN	NaN	NaN	NaN	NaN
10.8371818688865	134.097715716424	-14.4211242474123	92.6740936856944	-13.4107920027603	NaN	NaN	NaN	NaN	NaN	NaN	NaN	NaN	NaN	NaN	NaN	NaN	NaN	NaN	NaN	NaN	NaN	NaN	NaN	NaN	NaN	NaN	NaN	NaN	NaN	NaN	NaN	NaN	NaN	NaN	NaN	NaN	NaN	NaN	NaN	NaN	NaN	NaN	NaN	NaN	NaN	NaN	NaN	NaN	NaN
-19.2987272046225	3.94892277267019	-10.2018206917688	-29.4064011077932	92.8964531205727	NaN	NaN	NaN	NaN	NaN	NaN	NaN	NaN	NaN	NaN	NaN	NaN	NaN	NaN	NaN	NaN	NaN	NaN	NaN	NaN	NaN	NaN	NaN	NaN	NaN	NaN	NaN	NaN	NaN	NaN	NaN	NaN	NaN	NaN	NaN	NaN	NaN	NaN	NaN	NaN	NaN	NaN	NaN	NaN	NaN
54.6932935594215	-12.0460985648864	99.1862216422935	150.757570101986	-47.4382004489891	NaN	NaN	NaN	NaN	NaN	NaN	NaN	NaN	NaN	NaN	NaN	NaN	NaN	NaN	NaN	NaN	NaN	NaN	NaN	NaN	NaN	NaN	NaN	NaN	NaN	NaN	NaN	NaN	NaN	NaN	NaN	NaN	NaN	NaN	NaN	NaN	NaN	NaN	NaN	NaN	NaN	NaN	NaN	NaN	NaN
100.423218750884	22.5270306035097	-21.9850769092756	72.0973321518388	109.527968014863	NaN	NaN	NaN	NaN	NaN	NaN	NaN	NaN	NaN	NaN	NaN	NaN	NaN	NaN	NaN	NaN	NaN	NaN	NaN	NaN	NaN	NaN	NaN	NaN	NaN	NaN	NaN	NaN	NaN	NaN	NaN	NaN	NaN	NaN	NaN	NaN	NaN	NaN	NaN	NaN	NaN	NaN	NaN	NaN	NaN
101.661282776479	84.4560064299766	65.226579925062	34.864327548881	-10.6790510153905	NaN	NaN	NaN	NaN	NaN	NaN	NaN	NaN	NaN	NaN	NaN	NaN	NaN	NaN	NaN	NaN	NaN	NaN	NaN	NaN	NaN	NaN	NaN	NaN	NaN	NaN	NaN	NaN	NaN	NaN	NaN	NaN	NaN	NaN	NaN	NaN	NaN	NaN	NaN	NaN	NaN	NaN	NaN	NaN	NaN
31.0120824295581	45.1872466180974	0.636730596973886	222.376798974839	120.113114471805	NaN	NaN	NaN	NaN	NaN	NaN	NaN	NaN	NaN	NaN	NaN	NaN	NaN	NaN	NaN	NaN	NaN	NaN	NaN	NaN	NaN	NaN	NaN	NaN	NaN	NaN	NaN	NaN	NaN	NaN	NaN	NaN	NaN	NaN	NaN	NaN	NaN	NaN	NaN	NaN	NaN	NaN	NaN	NaN	NaN
112.244207130673	35.260101884697	48.4284356767719	13.9881780667298	119.334848403329	NaN	NaN	NaN	NaN	NaN	NaN	NaN	NaN	NaN	NaN	NaN	NaN	NaN	NaN	NaN	NaN	NaN	NaN	NaN	NaN	NaN	NaN	NaN	NaN	NaN	NaN	NaN	NaN	NaN	NaN	NaN	NaN	NaN	NaN	NaN	NaN	NaN	NaN	NaN	NaN	NaN	NaN	NaN	NaN	NaN
29.3779284655895	27.3511561532985	-17.2378347171038	12.1503638111159	-0.0102700626301875	NaN	NaN	NaN	NaN	NaN	NaN	NaN	NaN	NaN	NaN	NaN	NaN	NaN	NaN	NaN	NaN	NaN	NaN	NaN	NaN	NaN	NaN	NaN	NaN	NaN	NaN	NaN	NaN	NaN	NaN	NaN	NaN	NaN	NaN	NaN	NaN	NaN	NaN	NaN	NaN	NaN	NaN	NaN	NaN	NaN
-1.85492555240131	-4.89639736330792	11.324785628194	-27.2005239766231	-23.1452282287476	NaN	NaN	NaN	NaN	NaN	NaN	NaN	NaN	NaN	NaN	NaN	NaN	NaN	NaN	NaN	NaN	NaN	NaN	NaN	NaN	NaN	NaN	NaN	NaN	NaN	NaN	NaN	NaN	NaN	NaN	NaN	NaN	NaN	NaN	NaN	NaN	NaN	NaN	NaN	NaN	NaN	NaN	NaN	NaN	NaN
49.04045349617	137.281255865275	-30.0719900071659	15.5698043216817	-8.772485987037	NaN	NaN	NaN	NaN	NaN	NaN	NaN	NaN	NaN	NaN	NaN	NaN	NaN	NaN	NaN	NaN	NaN	NaN	NaN	NaN	NaN	NaN	NaN	NaN	NaN	NaN	NaN	NaN	NaN	NaN	NaN	NaN	NaN	NaN	NaN	NaN	NaN	NaN	NaN	NaN	NaN	NaN	NaN	NaN	NaN
47.2154109928267	54.3183154330637	-5.54902199179074	-18.7401302379451	69.5388249478572	NaN	NaN	NaN	NaN	NaN	NaN	NaN	NaN	NaN	NaN	NaN	NaN	NaN	NaN	NaN	NaN	NaN	NaN	NaN	NaN	NaN	NaN	NaN	NaN	NaN	NaN	NaN	NaN	NaN	NaN	NaN	NaN	NaN	NaN	NaN	NaN	NaN	NaN	NaN	NaN	NaN	NaN	NaN	NaN	NaN
27.1162776808071	5.79834709238941	35.2373940954424	-11.4590252887106	-27.7012581179812	NaN	NaN	NaN	NaN	NaN	NaN	NaN	NaN	NaN	NaN	NaN	NaN	NaN	NaN	NaN	NaN	NaN	NaN	NaN	NaN	NaN	NaN	NaN	NaN	NaN	NaN	NaN	NaN	NaN	NaN	NaN	NaN	NaN	NaN	NaN	NaN	NaN	NaN	NaN	NaN	NaN	NaN	NaN	NaN	NaN
14.108800681802	0.906275641959034	28.3269045708636	8.01532758648984	-17.3741436439773	NaN	NaN	NaN	NaN	NaN	NaN	NaN	NaN	NaN	NaN	NaN	NaN	NaN	NaN	NaN	NaN	NaN	NaN	NaN	NaN	NaN	NaN	NaN	NaN	NaN	NaN	NaN	NaN	NaN	NaN	NaN	NaN	NaN	NaN	NaN	NaN	NaN	NaN	NaN	NaN	NaN	NaN	NaN	NaN	NaN
140.284599142879	74.2433948891284	-25.3264207549877	79.3234875240323	59.0031169844168	NaN	NaN	NaN	NaN	NaN	NaN	NaN	NaN	NaN	NaN	NaN	NaN	NaN	NaN	NaN	NaN	NaN	NaN	NaN	NaN	NaN	NaN	NaN	NaN	NaN	NaN	NaN	NaN	NaN	NaN	NaN	NaN	NaN	NaN	NaN	NaN	NaN	NaN	NaN	NaN	NaN	NaN	NaN	NaN	NaN
-24.1374591867522	12.4550498952051	28.7183872649638	49.0475589771623	18.5538014088646	NaN	NaN	NaN	NaN	NaN	NaN	NaN	NaN	NaN	NaN	NaN	NaN	NaN	NaN	NaN	NaN	NaN	NaN	NaN	NaN	NaN	NaN	NaN	NaN	NaN	NaN	NaN	NaN	NaN	NaN	NaN	NaN	NaN	NaN	NaN	NaN	NaN	NaN	NaN	NaN	NaN	NaN	NaN	NaN	NaN
14.6777967026764	-13.7953760141579	100.097314853179	-21.9305682189677	-13.7953760141579	NaN	NaN	NaN	NaN	NaN	NaN	NaN	NaN	NaN	NaN	NaN	NaN	NaN	NaN	NaN	NaN	NaN	NaN	NaN	NaN	NaN	NaN	NaN	NaN	NaN	NaN	NaN	NaN	NaN	NaN	NaN	NaN	NaN	NaN	NaN	NaN	NaN	NaN	NaN	NaN	NaN	NaN	NaN	NaN	NaN
30.1278886315342	14.8677909197746	28.0932089366329	53.526705122899	120.671135054641	NaN	NaN	NaN	NaN	NaN	NaN	NaN	NaN	NaN	NaN	NaN	NaN	NaN	NaN	NaN	NaN	NaN	NaN	NaN	NaN	NaN	NaN	NaN	NaN	NaN	NaN	NaN	NaN	NaN	NaN	NaN	NaN	NaN	NaN	NaN	NaN	NaN	NaN	NaN	NaN	NaN	NaN	NaN	NaN	NaN
-9.36879530787187	75.1070319794921	-27.6888542376617	93.4270909092819	64.9292214629423	NaN	NaN	NaN	NaN	NaN	NaN	NaN	NaN	NaN	NaN	NaN	NaN	NaN	NaN	NaN	NaN	NaN	NaN	NaN	NaN	NaN	NaN	NaN	NaN	NaN	NaN	NaN	NaN	NaN	NaN	NaN	NaN	NaN	NaN	NaN	NaN	NaN	NaN	NaN	NaN	NaN	NaN	NaN	NaN	NaN
31.5398361727872	-2.06151090470696	-3.0797335434189	71.2505190825531	131.325654766558	NaN	NaN	NaN	NaN	NaN	NaN	NaN	NaN	NaN	NaN	NaN	NaN	NaN	NaN	NaN	NaN	NaN	NaN	NaN	NaN	NaN	NaN	NaN	NaN	NaN	NaN	NaN	NaN	NaN	NaN	NaN	NaN	NaN	NaN	NaN	NaN	NaN	NaN	NaN	NaN	NaN	NaN	NaN	NaN	NaN
33.7747261634527	13.4014339810516	-1.87853515574922	205.929045104742	17.4760924175318	NaN	NaN	NaN	NaN	NaN	NaN	NaN	NaN	NaN	NaN	NaN	NaN	NaN	NaN	NaN	NaN	NaN	NaN	NaN	NaN	NaN	NaN	NaN	NaN	NaN	NaN	NaN	NaN	NaN	NaN	NaN	NaN	NaN	NaN	NaN	NaN	NaN	NaN	NaN	NaN	NaN	NaN	NaN	NaN	NaN
22.7631666284314	200.08777825633	110.406365479002	720.851436542861	147.094216160636	NaN	NaN	NaN	NaN	NaN	NaN	NaN	NaN	NaN	NaN	NaN	NaN	NaN	NaN	NaN	NaN	NaN	NaN	NaN	NaN	NaN	NaN	NaN	NaN	NaN	NaN	NaN	NaN	NaN	NaN	NaN	NaN	NaN	NaN	NaN	NaN	NaN	NaN	NaN	NaN	NaN	NaN	NaN	NaN	NaN
5.62474120559902	58.6413257089878	19.8984370334344	451.167960974462	158.557196503836	NaN	NaN	NaN	NaN	NaN	NaN	NaN	NaN	NaN	NaN	NaN	NaN	NaN	NaN	NaN	NaN	NaN	NaN	NaN	NaN	NaN	NaN	NaN	NaN	NaN	NaN	NaN	NaN	NaN	NaN	NaN	NaN	NaN	NaN	NaN	NaN	NaN	NaN	NaN	NaN	NaN	NaN	NaN	NaN	NaN
7.85128183379181	49.6709876772315	-14.5885603261027	325.069050548664	766.725943968405	NaN	NaN	NaN	NaN	NaN	NaN	NaN	NaN	NaN	NaN	NaN	NaN	NaN	NaN	NaN	NaN	NaN	NaN	NaN	NaN	NaN	NaN	NaN	NaN	NaN	NaN	NaN	NaN	NaN	NaN	NaN	NaN	NaN	NaN	NaN	NaN	NaN	NaN	NaN	NaN	NaN	NaN	NaN	NaN	NaN
78.4489931270564	34.5702307536501	103.959901483688	393.763820415022	720.303447379905	NaN	NaN	NaN	NaN	NaN	NaN	NaN	NaN	NaN	NaN	NaN	NaN	NaN	NaN	NaN	NaN	NaN	NaN	NaN	NaN	NaN	NaN	NaN	NaN	NaN	NaN	NaN	NaN	NaN	NaN	NaN	NaN	NaN	NaN	NaN	NaN	NaN	NaN	NaN	NaN	NaN	NaN	NaN	NaN	NaN
1.0804919066199	60.2915451850049	-10.1491906116945	342.054488371803	187.901573802214	NaN	NaN	NaN	NaN	NaN	NaN	NaN	NaN	NaN	NaN	NaN	NaN	NaN	NaN	NaN	NaN	NaN	NaN	NaN	NaN	NaN	NaN	NaN	NaN	NaN	NaN	NaN	NaN	NaN	NaN	NaN	NaN	NaN	NaN	NaN	NaN	NaN	NaN	NaN	NaN	NaN	NaN	NaN	NaN	NaN
219.828757950122	39.0543196852991	24.7557765457086	300.513394237812	677.38213841702	NaN	NaN	NaN	NaN	NaN	NaN	NaN	NaN	NaN	NaN	NaN	NaN	NaN	NaN	NaN	NaN	NaN	NaN	NaN	NaN	NaN	NaN	NaN	NaN	NaN	NaN	NaN	NaN	NaN	NaN	NaN	NaN	NaN	NaN	NaN	NaN	NaN	NaN	NaN	NaN	NaN	NaN	NaN	NaN	NaN
51.5169843777011	42.3210617768788	70.9305987572149	708.514565747562	921.042554744345	NaN	NaN	NaN	NaN	NaN	NaN	NaN	NaN	NaN	NaN	NaN	NaN	NaN	NaN	NaN	NaN	NaN	NaN	NaN	NaN	NaN	NaN	NaN	NaN	NaN	NaN	NaN	NaN	NaN	NaN	NaN	NaN	NaN	NaN	NaN	NaN	NaN	NaN	NaN	NaN	NaN	NaN	NaN	NaN	NaN
116.123431765611	124.301145630718	93.6347186365672	126.345574096995	610.875120604586	NaN	NaN	NaN	NaN	NaN	NaN	NaN	NaN	NaN	NaN	NaN	NaN	NaN	NaN	NaN	NaN	NaN	NaN	NaN	NaN	NaN	NaN	NaN	NaN	NaN	NaN	NaN	NaN	NaN	NaN	NaN	NaN	NaN	NaN	NaN	NaN	NaN	NaN	NaN	NaN	NaN	NaN	NaN	NaN	NaN
335.207796471908	87.7241548109742	10.0020194133254	159.310332150914	158.287672474629	NaN	NaN	NaN	NaN	NaN	NaN	NaN	NaN	NaN	NaN	NaN	NaN	NaN	NaN	NaN	NaN	NaN	NaN	NaN	NaN	NaN	NaN	NaN	NaN	NaN	NaN	NaN	NaN	NaN	NaN	NaN	NaN	NaN	NaN	NaN	NaN	NaN	NaN	NaN	NaN	NaN	NaN	NaN	NaN	NaN
98.1781256546362	13.2603685059199	10.1910519824723	4.05241893557717	426.594993663527	NaN	NaN	NaN	NaN	NaN	NaN	NaN	NaN	NaN	NaN	NaN	NaN	NaN	NaN	NaN	NaN	NaN	NaN	NaN	NaN	NaN	NaN	NaN	NaN	NaN	NaN	NaN	NaN	NaN	NaN	NaN	NaN	NaN	NaN	NaN	NaN	NaN	NaN	NaN	NaN	NaN	NaN	NaN	NaN	NaN
-25.4440610462585	-4.97302648146704	1.16828388797039	-5.99657820970661	-2.92592302498789	NaN	NaN	NaN	NaN	NaN	NaN	NaN	NaN	NaN	NaN	NaN	NaN	NaN	NaN	NaN	NaN	NaN	NaN	NaN	NaN	NaN	NaN	NaN	NaN	NaN	NaN	NaN	NaN	NaN	NaN	NaN	NaN	NaN	NaN	NaN	NaN	NaN	NaN	NaN	NaN	NaN	NaN	NaN	NaN	NaN
171.337351084343	10.5696120081298	155.977376013367	48.4575505165367	218.441274635335	NaN	NaN	NaN	NaN	NaN	NaN	NaN	NaN	NaN	NaN	NaN	NaN	NaN	NaN	NaN	NaN	NaN	NaN	NaN	NaN	NaN	NaN	NaN	NaN	NaN	NaN	NaN	NaN	NaN	NaN	NaN	NaN	NaN	NaN	NaN	NaN	NaN	NaN	NaN	NaN	NaN	NaN	NaN	NaN	NaN
-1.5342041569264	7.68580388329382	28.1747106393388	54.8102894221972	57.8836254356039	NaN	NaN	NaN	NaN	NaN	NaN	NaN	NaN	NaN	NaN	NaN	NaN	NaN	NaN	NaN	NaN	NaN	NaN	NaN	NaN	NaN	NaN	NaN	NaN	NaN	NaN	NaN	NaN	NaN	NaN	NaN	NaN	NaN	NaN	NaN	NaN	NaN	NaN	NaN	NaN	NaN	NaN	NaN	NaN	NaN
23.2475460599793	-11.5988066907287	-43.3704812575506	55.0192206268012	32.4715806116373	NaN	NaN	NaN	NaN	NaN	NaN	NaN	NaN	NaN	NaN	NaN	NaN	NaN	NaN	NaN	NaN	NaN	NaN	NaN	NaN	NaN	NaN	NaN	NaN	NaN	NaN	NaN	NaN	NaN	NaN	NaN	NaN	NaN	NaN	NaN	NaN	NaN	NaN	NaN	NaN	NaN	NaN	NaN	NaN	NaN
48.0509508343262	24.4681191260373	3.96130894491652	57.2790154158306	83.9378686512876	NaN	NaN	NaN	NaN	NaN	NaN	NaN	NaN	NaN	NaN	NaN	NaN	NaN	NaN	NaN	NaN	NaN	NaN	NaN	NaN	NaN	NaN	NaN	NaN	NaN	NaN	NaN	NaN	NaN	NaN	NaN	NaN	NaN	NaN	NaN	NaN	NaN	NaN	NaN	NaN	NaN	NaN	NaN	NaN	NaN
64.6697291087191	35.9476460240032	44.1539554767792	20.5608158000482	102.623910327808	NaN	NaN	NaN	NaN	NaN	NaN	NaN	NaN	NaN	NaN	NaN	NaN	NaN	NaN	NaN	NaN	NaN	NaN	NaN	NaN	NaN	NaN	NaN	NaN	NaN	NaN	NaN	NaN	NaN	NaN	NaN	NaN	NaN	NaN	NaN	NaN	NaN	NaN	NaN	NaN	NaN	NaN	NaN	NaN	NaN
4.33524829158012	39.2273146589257	40.2535519050241	9.46643452207211	0.230299307186524	NaN	NaN	NaN	NaN	NaN	NaN	NaN	NaN	NaN	NaN	NaN	NaN	NaN	NaN	NaN	NaN	NaN	NaN	NaN	NaN	NaN	NaN	NaN	NaN	NaN	NaN	NaN	NaN	NaN	NaN	NaN	NaN	NaN	NaN	NaN	NaN	NaN	NaN	NaN	NaN	NaN	NaN	NaN	NaN	NaN
29.1629322244745	109.244456064298	41.4831666613705	NaN	-7.79777108621338	NaN	NaN	NaN	NaN	NaN	NaN	NaN	NaN	NaN	NaN	NaN	NaN	NaN	NaN	NaN	NaN	NaN	NaN	NaN	NaN	NaN	NaN	NaN	NaN	NaN	NaN	NaN	NaN	NaN	NaN	NaN	NaN	NaN	NaN	NaN	NaN	NaN	NaN	NaN	NaN	NaN	NaN	NaN	NaN	NaN
-9.67005545588194	NaN	NaN	27.3068244535983	NaN	20.1168755823104	-0.425835478511891	NaN	NaN	NaN	NaN	NaN	NaN	NaN	NaN	NaN	NaN	NaN	NaN	NaN	NaN	NaN	NaN	NaN	NaN	NaN	NaN	NaN	NaN	NaN	NaN	NaN	NaN	NaN	NaN	NaN	NaN	NaN	NaN	NaN	NaN	NaN	NaN	NaN	NaN	NaN	NaN	NaN	NaN	NaN
NaN	-32.0956853596237	-22.8474176909979	-54.7025618829314	-66.0060001445852	54.221479547551	79.9111119604006	-6.4060529467741	NaN	NaN	NaN	NaN	NaN	NaN	NaN	NaN	NaN	NaN	NaN	NaN	NaN	NaN	NaN	NaN	NaN	NaN	NaN	NaN	NaN	NaN	NaN	NaN	NaN	NaN	NaN	NaN	NaN	NaN	NaN	NaN	NaN	NaN	NaN	NaN	NaN	NaN	NaN	NaN	NaN	NaN
15.3654469909882	9.19723438692584	-36.0363247095317	-3.13919082119894	-13.4195451613029	30.7859785011442	-20.6157931993757	28.7299076331234	NaN	NaN	NaN	NaN	NaN	NaN	NaN	NaN	NaN	NaN	NaN	NaN	NaN	NaN	NaN	NaN	NaN	NaN	NaN	NaN	NaN	NaN	NaN	NaN	NaN	NaN	NaN	NaN	NaN	NaN	NaN	NaN	NaN	NaN	NaN	NaN	NaN	NaN	NaN	NaN	NaN	NaN
-33.8095021991103	-14.2682688441908	19.6717680354062	-31.7525302670135	-56.436193452175	42.2984592884709	-41.0089039614491	-25.5816144707231	NaN	NaN	NaN	NaN	NaN	NaN	NaN	NaN	NaN	NaN	NaN	NaN	NaN	NaN	NaN	NaN	NaN	NaN	NaN	NaN	NaN	NaN	NaN	NaN	NaN	NaN	NaN	NaN	NaN	NaN	NaN	NaN	NaN	NaN	NaN	NaN	NaN	NaN	NaN	NaN	NaN	NaN
-31.5807270424755	-4.82836782065556	-40.8411590807978	-55.2462755848546	76.4576467379511	-41.8700959739447	20.8950545080174	-11.0019891795371	NaN	NaN	NaN	NaN	NaN	NaN	NaN	NaN	NaN	NaN	NaN	NaN	NaN	NaN	NaN	NaN	NaN	NaN	NaN	NaN	NaN	NaN	NaN	NaN	NaN	NaN	NaN	NaN	NaN	NaN	NaN	NaN	NaN	NaN	NaN	NaN	NaN	NaN	NaN	NaN	NaN	NaN
-48.9083727708499	-40.6732670442433	80.7945424232047	9.76675553122239	-23.1736673752042	45.7953430851264	-29.3499966701592	61.2361663225139	NaN	NaN	NaN	NaN	NaN	NaN	NaN	NaN	NaN	NaN	NaN	NaN	NaN	NaN	NaN	NaN	NaN	NaN	NaN	NaN	NaN	NaN	NaN	NaN	NaN	NaN	NaN	NaN	NaN	NaN	NaN	NaN	NaN	NaN	NaN	NaN	NaN	NaN	NaN	NaN	NaN	NaN
-22.9979487697594	-30.2068283120007	-36.3858679196361	4.80772946459968	-15.7890692275182	19.2254885490822	-42.5649075272714	-41.5350675926655	NaN	NaN	NaN	NaN	NaN	NaN	NaN	NaN	NaN	NaN	NaN	NaN	NaN	NaN	NaN	NaN	NaN	NaN	NaN	NaN	NaN	NaN	NaN	NaN	NaN	NaN	NaN	NaN	NaN	NaN	NaN	NaN	NaN	NaN	NaN	NaN	NaN	NaN	NaN	NaN	NaN	NaN
160.569909023534	-45.4885009782247	-5.30711102788169	14.2684379222854	-0.155650777837722	-20.7614917780136	60.6315801726811	8.08668562223263	11.177561772259	NaN	NaN	NaN	NaN	NaN	NaN	NaN	NaN	NaN	NaN	NaN	NaN	NaN	NaN	NaN	NaN	NaN	NaN	NaN	NaN	NaN	NaN	NaN	NaN	NaN	NaN	NaN	NaN	NaN	NaN	NaN	NaN	NaN	NaN	NaN	NaN	NaN	NaN	NaN	NaN	NaN
16.522244880443	-13.3693474337138	-7.184880058371	55.690538257614	22.7067122557858	-19.5538148090566	-3.06190180814247	-19.5538148090566	8.27628837998597	NaN	NaN	NaN	NaN	NaN	NaN	NaN	NaN	NaN	NaN	NaN	NaN	NaN	NaN	NaN	NaN	NaN	NaN	NaN	NaN	NaN	NaN	NaN	NaN	NaN	NaN	NaN	NaN	NaN	NaN	NaN	NaN	NaN	NaN	NaN	NaN	NaN	NaN	NaN	NaN	NaN
2.27887292438496	-17.3138790583291	-28.6570512588477	-23.5010638949756	13.6220451249036	-30.7194462043966	-34.8442360954943	24.9652173254223	-16.2826815855547	NaN	NaN	NaN	NaN	NaN	NaN	NaN	NaN	NaN	NaN	NaN	NaN	NaN	NaN	NaN	NaN	NaN	NaN	NaN	NaN	NaN	NaN	NaN	NaN	NaN	NaN	NaN	NaN	NaN	NaN	NaN	NaN	NaN	NaN	NaN	NaN	NaN	NaN	NaN	NaN	NaN
34.4472635147369	14.8458986722198	221.176054909242	207.764594753835	17.9408510157751	-6.81876773266753	26.194057265256	23.0991049217007	23.0991049217007	NaN	NaN	NaN	NaN	NaN	NaN	NaN	NaN	NaN	NaN	NaN	NaN	NaN	NaN	NaN	NaN	NaN	NaN	NaN	NaN	NaN	NaN	NaN	NaN	NaN	NaN	NaN	NaN	NaN	NaN	NaN	NaN	NaN	NaN	NaN	NaN	NaN	NaN	NaN	NaN	NaN
46.0018588516691	61.4834261763874	157.469143589641	34.648709480209	-24.1812463537204	-21.0849328887768	-0.442843122485746	-8.69967902900216	-27.2775598186641	NaN	NaN	NaN	NaN	NaN	NaN	NaN	NaN	NaN	NaN	NaN	NaN	NaN	NaN	NaN	NaN	NaN	NaN	NaN	NaN	NaN	NaN	NaN	NaN	NaN	NaN	NaN	NaN	NaN	NaN	NaN	NaN	NaN	NaN	NaN	NaN	NaN	NaN	NaN	NaN	NaN
21.4270709795222	86.4782624449314	26.5898639529674	203.157383644792	-3.35433529301467	-9.54968686114888	1.80845768043051	-13.679921239905	197.994590671347	50.3387116308152	NaN	NaN	NaN	NaN	NaN	NaN	NaN	NaN	NaN	NaN	NaN	NaN	NaN	NaN	NaN	NaN	NaN	NaN	NaN	NaN	NaN	NaN	NaN	NaN	NaN	NaN	NaN	NaN	NaN	NaN	NaN	NaN	NaN	NaN	NaN	NaN	NaN	NaN	NaN	NaN
143.518509027387	-38.2917967197088	18.5239238262587	-10.4004429971429	-19.6975609046649	3.02872731372215	224.093530892578	247.8528322118	-21.7635871063364	15.4248845237514	NaN	NaN	NaN	NaN	NaN	NaN	NaN	NaN	NaN	NaN	NaN	NaN	NaN	NaN	NaN	NaN	NaN	NaN	NaN	NaN	NaN	NaN	NaN	NaN	NaN	NaN	NaN	NaN	NaN	NaN	NaN	NaN	NaN	NaN	NaN	NaN	NaN	NaN	NaN	NaN
3.2166036763881	75.5593641861915	22.8524958147633	-19.5196924838358	443.473974778906	263.65054151168	-31.9213085712307	-46.3898606731914	48.689195996836	13.5512837492172	NaN	NaN	NaN	NaN	NaN	NaN	NaN	NaN	NaN	NaN	NaN	NaN	NaN	NaN	NaN	NaN	NaN	NaN	NaN	NaN	NaN	NaN	NaN	NaN	NaN	NaN	NaN	NaN	NaN	NaN	NaN	NaN	NaN	NaN	NaN	NaN	NaN	NaN	NaN	NaN
20.9813419291358	19.9474186145763	18.9134953000167	-0.731047676613875	201.917921977049	108.864823666694	25.1170351873738	-12.1042041367684	25.1170351873738	9.60818546898119	NaN	NaN	NaN	NaN	NaN	NaN	NaN	NaN	NaN	NaN	NaN	NaN	NaN	NaN	NaN	NaN	NaN	NaN	NaN	NaN	NaN	NaN	NaN	NaN	NaN	NaN	NaN	NaN	NaN	NaN	NaN	NaN	NaN	NaN	NaN	NaN	NaN	NaN	NaN	NaN
6.69599031790898	137.027747240552	21.1772966426471	39.7961190601675	237.362512490523	-30.5416545171319	72.8962478024261	-21.2322433083717	436.99766396727	22.2116756658427	NaN	NaN	NaN	NaN	NaN	NaN	NaN	NaN	NaN	NaN	NaN	NaN	NaN	NaN	NaN	NaN	NaN	NaN	NaN	NaN	NaN	NaN	NaN	NaN	NaN	NaN	NaN	NaN	NaN	NaN	NaN	NaN	NaN	NaN	NaN	NaN	NaN	NaN	NaN	NaN
-29.3334973833455	1098.6367983737	23.4430944364798	24.4779295702019	635.03065846622	85.5332024598037	14.1295782329812	49.3139727795314	194.19089150062	8.95540256437089	NaN	NaN	NaN	NaN	NaN	NaN	NaN	NaN	NaN	NaN	NaN	NaN	NaN	NaN	NaN	NaN	NaN	NaN	NaN	NaN	NaN	NaN	NaN	NaN	NaN	NaN	NaN	NaN	NaN	NaN	NaN	NaN	NaN	NaN	NaN	NaN	NaN	NaN	NaN	NaN
88.8636817706128	197.569304671051	137.522389164142	-13.6301912498002	276.251469818034	32.9579328503876	38.1343910837417	545.427297952452	336.298385324943	101.287181530663	NaN	NaN	NaN	NaN	NaN	NaN	NaN	NaN	NaN	NaN	NaN	NaN	NaN	NaN	NaN	NaN	NaN	NaN	NaN	NaN	NaN	NaN	NaN	NaN	NaN	NaN	NaN	NaN	NaN	NaN	NaN	NaN	NaN	NaN	NaN	NaN	NaN	NaN	NaN	NaN
-54.8791950548532	300.382561908274	174.021237274159	18.6589528879516	54.9101525780667	-32.0927266782095	19.6947014505263	701.217255624689	14.5159586376527	825.507083133655	NaN	NaN	NaN	NaN	NaN	NaN	NaN	NaN	NaN	NaN	NaN	NaN	NaN	NaN	NaN	NaN	NaN	NaN	NaN	NaN	NaN	NaN	NaN	NaN	NaN	NaN	NaN	NaN	NaN	NaN	NaN	NaN	NaN	NaN	NaN	NaN	NaN	NaN	NaN	NaN
10.5645812129112	1142.10140432137	438.51761046547	29.2162870883253	206.40749290476	13.6731988588135	393.960757540869	225.059198780174	567.007139829434	531.77613984254	NaN	NaN	NaN	NaN	NaN	NaN	NaN	NaN	NaN	NaN	NaN	NaN	NaN	NaN	NaN	NaN	NaN	NaN	NaN	NaN	NaN	NaN	NaN	NaN	NaN	NaN	NaN	NaN	NaN	NaN	NaN	NaN	NaN	NaN	NaN	NaN	NaN	NaN	NaN	NaN
137.229327181158	1079.55654447499	147.595963234996	-14.1235592048698	40.8196118804691	-26.5635224694748	90.5794649388892	528.051506410833	593.361313550009	708.430973747606	NaN	NaN	NaN	NaN	NaN	NaN	NaN	NaN	NaN	NaN	NaN	NaN	NaN	NaN	NaN	NaN	NaN	NaN	NaN	NaN	NaN	NaN	NaN	NaN	NaN	NaN	NaN	NaN	NaN	NaN	NaN	NaN	NaN	NaN	NaN	NaN	NaN	NaN	NaN	NaN
77.3241138810687	1233.71484657664	942.283639502688	-30.536546388294	254.671930285501	-4.60850305431255	-5.64562478767181	166.516582949965	461.059155223993	512.915241891956	NaN	NaN	NaN	NaN	NaN	NaN	NaN	NaN	NaN	NaN	NaN	NaN	NaN	NaN	NaN	NaN	NaN	NaN	NaN	NaN	NaN	NaN	NaN	NaN	NaN	NaN	NaN	NaN	NaN	NaN	NaN	NaN	NaN	NaN	NaN	NaN	NaN	NaN	NaN	NaN
135.650080274618	1241.71064428959	1090.22392539073	2.83980617150686	305.813243969229	56.7939800258958	-43.8513058178682	346.278874360021	398.157887681549	635.763768694147	NaN	NaN	NaN	NaN	NaN	NaN	NaN	NaN	NaN	NaN	NaN	NaN	NaN	NaN	NaN	NaN	NaN	NaN	NaN	NaN	NaN	NaN	NaN	NaN	NaN	NaN	NaN	NaN	NaN	NaN	NaN	NaN	NaN	NaN	NaN	NaN	NaN	NaN	NaN	NaN
10.29470441506	1240.37116250027	647.65077636807	20.6750964664119	85.0335271847941	-0.0856876362920076	13.4088220304655	681.906070137532	237.625290339668	878.095479908084	NaN	NaN	NaN	NaN	NaN	NaN	NaN	NaN	NaN	NaN	NaN	NaN	NaN	NaN	NaN	NaN	NaN	NaN	NaN	NaN	NaN	NaN	NaN	NaN	NaN	NaN	NaN	NaN	NaN	NaN	NaN	NaN	NaN	NaN	NaN	NaN	NaN	NaN	NaN	NaN
91.4895974743348	1210.99103438691	189.108461175432	13.6022062234598	174.569481475268	32.2951801236698	-36.2457241771002	619.046860880262	326.190269776972	1113.37217068582	NaN	NaN	NaN	NaN	NaN	NaN	NaN	NaN	NaN	NaN	NaN	NaN	NaN	NaN	NaN	NaN	NaN	NaN	NaN	NaN	NaN	NaN	NaN	NaN	NaN	NaN	NaN	NaN	NaN	NaN	NaN	NaN	NaN	NaN	NaN	NaN	NaN	NaN	NaN	NaN
298.470336280142	762.884697095081	534.31387074321	74.0553431346683	326.522210423326	66.7826350234724	-22.5677789140774	451.197206615256	186.262839707405	675.61219976073	NaN	NaN	NaN	NaN	NaN	NaN	NaN	NaN	NaN	NaN	NaN	NaN	NaN	NaN	NaN	NaN	NaN	NaN	NaN	NaN	NaN	NaN	NaN	NaN	NaN	NaN	NaN	NaN	NaN	NaN	NaN	NaN	NaN	NaN	NaN	NaN	NaN	NaN	NaN	NaN
60.7633192330499	1428.63801317057	461.978844962444	82.5911069022657	326.854445105394	311.263168198812	41.0143684847119	846.563675324817	643.877075539242	579.433130992034	NaN	NaN	NaN	NaN	NaN	NaN	NaN	NaN	NaN	NaN	NaN	NaN	NaN	NaN	NaN	NaN	NaN	NaN	NaN	NaN	NaN	NaN	NaN	NaN	NaN	NaN	NaN	NaN	NaN	NaN	NaN	NaN	NaN	NaN	NaN	NaN	NaN	NaN	NaN	NaN
559.079997250941	760.816528502776	363.582740161533	2.74471776778709	124.410563935131	76.5761286898504	-17.0129837465679	551.800844061441	531.003263520015	916.798382563473	NaN	NaN	NaN	NaN	NaN	NaN	NaN	NaN	NaN	NaN	NaN	NaN	NaN	NaN	NaN	NaN	NaN	NaN	NaN	NaN	NaN	NaN	NaN	NaN	NaN	NaN	NaN	NaN	NaN	NaN	NaN	NaN	NaN	NaN	NaN	NaN	NaN	NaN	NaN	NaN
109.04839771259	514.780998507857	333.761838153045	-45.9622625912424	242.211917973601	29.9825575576151	-16.8327425341464	497.095218473191	340.00387816528	967.328899394885	NaN	NaN	NaN	NaN	NaN	NaN	NaN	NaN	NaN	NaN	NaN	NaN	NaN	NaN	NaN	NaN	NaN	NaN	NaN	NaN	NaN	NaN	NaN	NaN	NaN	NaN	NaN	NaN	NaN	NaN	NaN	NaN	NaN	NaN	NaN	NaN	NaN	NaN	NaN	NaN
210.242360672889	782.683122909978	104.080619312556	61.4077624912455	63.4893652630168	-37.4683691678881	80.1421874371866	403.831418447614	798.295143698262	1005.4146194895	NaN	NaN	NaN	NaN	NaN	NaN	NaN	NaN	NaN	NaN	NaN	NaN	NaN	NaN	NaN	NaN	NaN	NaN	NaN	NaN	NaN	NaN	NaN	NaN	NaN	NaN	NaN	NaN	NaN	NaN	NaN	NaN	NaN	NaN	NaN	NaN	NaN	NaN	NaN	NaN
778.012025413393	244.885277686044	68.9118004088525	53.2928527215278	66.8292740505425	-6.05914849030591	132.428854337306	159.501696995336	1052.90550471031	1638.0954113954	NaN	NaN	NaN	NaN	NaN	NaN	NaN	NaN	NaN	NaN	NaN	NaN	NaN	NaN	NaN	NaN	NaN	NaN	NaN	NaN	NaN	NaN	NaN	NaN	NaN	NaN	NaN	NaN	NaN	NaN	NaN	NaN	NaN	NaN	NaN	NaN	NaN	NaN	NaN	NaN
568.116880706151	236.848209105355	42.0455625979685	3.50172344944824	14.9607026557651	67.0469717753871	356.646628080485	520.197513116098	1285.86566917454	780.628858714208	NaN	NaN	NaN	NaN	NaN	NaN	NaN	NaN	NaN	NaN	NaN	NaN	NaN	NaN	NaN	NaN	NaN	NaN	NaN	NaN	NaN	NaN	NaN	NaN	NaN	NaN	NaN	NaN	NaN	NaN	NaN	NaN	NaN	NaN	NaN	NaN	NaN	NaN	NaN	NaN
1224.0935385725	45.3789149334305	96.4461267444955	9.94452306452829	47.4632909257189	-8.81486086606701	535.207273121197	786.374580191945	885.382439825642	1035.4575112704	NaN	NaN	NaN	NaN	NaN	NaN	NaN	NaN	NaN	NaN	NaN	NaN	NaN	NaN	NaN	NaN	NaN	NaN	NaN	NaN	NaN	NaN	NaN	NaN	NaN	NaN	NaN	NaN	NaN	NaN	NaN	NaN	NaN	NaN	NaN	NaN	NaN	NaN	NaN	NaN
1303.02440737394	-12.8011810742517	537.718557991235	-18.0144361790385	29.9475107850001	64.354994476593	435.538757937414	702.457419302498	1598.09464630487	1194.58870119437	NaN	NaN	NaN	NaN	NaN	NaN	NaN	NaN	NaN	NaN	NaN	NaN	NaN	NaN	NaN	NaN	NaN	NaN	NaN	NaN	NaN	NaN	NaN	NaN	NaN	NaN	NaN	NaN	NaN	NaN	NaN	NaN	NaN	NaN	NaN	NaN	NaN	NaN	NaN	NaN
385.851135595503	243.98756939181	401.497852456205	-14.704816038454	38.494021287931	39.5371357453111	481.817665674472	644.543521025767	2072.56721317912	643.500406568387	NaN	NaN	NaN	NaN	NaN	NaN	NaN	NaN	NaN	NaN	NaN	NaN	NaN	NaN	NaN	NaN	NaN	NaN	NaN	NaN	NaN	NaN	NaN	NaN	NaN	NaN	NaN	NaN	NaN	NaN	NaN	NaN	NaN	NaN	NaN	NaN	NaN	NaN	NaN	NaN
465.523033347738	41.8302411273728	514.571213727928	-46.8739148793539	332.988588490629	-0.956469417048322	367.426672587358	578.229490391579	1275.33979877385	529.181310011389	NaN	NaN	NaN	NaN	NaN	NaN	NaN	NaN	NaN	NaN	NaN	NaN	NaN	NaN	NaN	NaN	NaN	NaN	NaN	NaN	NaN	NaN	NaN	NaN	NaN	NaN	NaN	NaN	NaN	NaN	NaN	NaN	NaN	NaN	NaN	NaN	NaN	NaN	NaN	NaN
421.024753575107	7.58389694346628	569.278798124837	92.1513448908474	99.4596428616087	-3.90057129630152	85.8870894873376	942.001994633664	1622.71774848172	557.794329885069	NaN	NaN	NaN	NaN	NaN	NaN	NaN	NaN	NaN	NaN	NaN	NaN	NaN	NaN	NaN	NaN	NaN	NaN	NaN	NaN	NaN	NaN	NaN	NaN	NaN	NaN	NaN	NaN	NaN	NaN	NaN	NaN	NaN	NaN	NaN	NaN	NaN	NaN	NaN	NaN
664.770862625748	52.6896189300483	499.738718421106	24.4879234014069	859.049209600834	-17.2923662706546	68.3572275570714	362.908269745104	1673.76485820603	748.331441969871	NaN	NaN	NaN	NaN	NaN	NaN	NaN	NaN	NaN	NaN	NaN	NaN	NaN	NaN	NaN	NaN	NaN	NaN	NaN	NaN	NaN	NaN	NaN	NaN	NaN	NaN	NaN	NaN	NaN	NaN	NaN	NaN	NaN	NaN	NaN	NaN	NaN	NaN	NaN	NaN
647.490955085911	9.01286135614623	1018.45613229388	56.0366162134939	342.359034678233	212.782465737986	75.8910904865962	1280.74418716486	1107.27878035775	133.364568645577	NaN	NaN	NaN	NaN	NaN	NaN	NaN	NaN	NaN	NaN	NaN	NaN	NaN	NaN	NaN	NaN	NaN	NaN	NaN	NaN	NaN	NaN	NaN	NaN	NaN	NaN	NaN	NaN	NaN	NaN	NaN	NaN	NaN	NaN	NaN	NaN	NaN	NaN	NaN	NaN
547.606063423241	44.7504658032115	619.741273892642	288.337480866552	840.328656632406	63.5683467952293	159.748627421098	480.698042118289	1078.6884825313	316.564302354579	NaN	NaN	NaN	NaN	NaN	NaN	NaN	NaN	NaN	NaN	NaN	NaN	NaN	NaN	NaN	NaN	NaN	NaN	NaN	NaN	NaN	NaN	NaN	NaN	NaN	NaN	NaN	NaN	NaN	NaN	NaN	NaN	NaN	NaN	NaN	NaN	NaN	NaN	NaN	NaN
203.936566989741	3.12304688695938	759.311458523997	323.169594550768	695.511329741343	316.894172047556	93.0707694329971	251.002235763831	1385.80780509466	336.766343307727	NaN	NaN	NaN	NaN	NaN	NaN	NaN	NaN	NaN	NaN	NaN	NaN	NaN	NaN	NaN	NaN	NaN	NaN	NaN	NaN	NaN	NaN	NaN	NaN	NaN	NaN	NaN	NaN	NaN	NaN	NaN	NaN	NaN	NaN	NaN	NaN	NaN	NaN	NaN	NaN
343.383587987385	-34.3560122119333	362.218249493168	661.480093418389	466.85525785863	335.012627318148	230.375618952686	723.215928354012	735.772369357867	384.192021249915	NaN	NaN	NaN	NaN	NaN	NaN	NaN	NaN	NaN	NaN	NaN	NaN	NaN	NaN	NaN	NaN	NaN	NaN	NaN	NaN	NaN	NaN	NaN	NaN	NaN	NaN	NaN	NaN	NaN	NaN	NaN	NaN	NaN	NaN	NaN	NaN	NaN	NaN	NaN	NaN
219.152132010053	67.3607912535083	66.3139544207046	90.3912015751909	1184.33569185511	422.238477573981	245.323052830146	503.891750532673	363.615614936971	218.105295177249	NaN	NaN	NaN	NaN	NaN	NaN	NaN	NaN	NaN	NaN	NaN	NaN	NaN	NaN	NaN	NaN	NaN	NaN	NaN	NaN	NaN	NaN	NaN	NaN	NaN	NaN	NaN	NaN	NaN	NaN	NaN	NaN	NaN	NaN	NaN	NaN	NaN	NaN	NaN	NaN
522.109827349896	-9.92060390827083	307.412507649258	849.915978892822	738.901755047614	852.010586889902	379.676483548497	260.283827714972	754.61131502571	98.9990119398579	NaN	NaN	NaN	NaN	NaN	NaN	NaN	NaN	NaN	NaN	NaN	NaN	NaN	NaN	NaN	NaN	NaN	NaN	NaN	NaN	NaN	NaN	NaN	NaN	NaN	NaN	NaN	NaN	NaN	NaN	NaN	NaN	NaN	NaN	NaN	NaN	NaN	NaN	NaN	NaN
694.366594044147	3.88512188808332	170.480803333932	498.433308318526	756.185117347952	426.137069200517	312.97773840711	42.6526704006392	771.901691069258	340.219799524041	-43.264599275836	NaN	NaN	NaN	NaN	NaN	NaN	NaN	NaN	NaN	NaN	NaN	NaN	NaN	NaN	NaN	NaN	NaN	NaN	NaN	NaN	NaN	NaN	NaN	NaN	NaN	NaN	NaN	NaN	NaN	NaN	NaN	NaN	NaN	NaN	NaN	NaN	NaN	NaN	NaN
514.568742562947	97.3693889249905	190.662711723428	522.954659218986	1429.68189765324	602.620867451359	485.218034266809	177.035597157364	1581.67663704395	99.4658680890003	400.310628124411	NaN	NaN	NaN	NaN	NaN	NaN	NaN	NaN	NaN	NaN	NaN	NaN	NaN	NaN	NaN	NaN	NaN	NaN	NaN	NaN	NaN	NaN	NaN	NaN	NaN	NaN	NaN	NaN	NaN	NaN	NaN	NaN	NaN	NaN	NaN	NaN	NaN	NaN	NaN
737.314073612954	97.6021930925494	54.6051650575714	331.464077282796	325.171829277677	403.824929341661	417.458133352752	28.3874650362434	699.560585582241	257.005809222224	880.987069729831	NaN	NaN	NaN	NaN	NaN	NaN	NaN	NaN	NaN	NaN	NaN	NaN	NaN	NaN	NaN	NaN	NaN	NaN	NaN	NaN	NaN	NaN	NaN	NaN	NaN	NaN	NaN	NaN	NaN	NaN	NaN	NaN	NaN	NaN	NaN	NaN	NaN	NaN	NaN
370.621183432746	39.0813024585231	-7.08247843662178	548.981245982169	419.932494843469	261.50679222604	725.242954854541	54.8189550364134	775.60344310379	189.113590367744	1052.58612847466	NaN	NaN	NaN	NaN	NaN	NaN	NaN	NaN	NaN	NaN	NaN	NaN	NaN	NaN	NaN	NaN	NaN	NaN	NaN	NaN	NaN	NaN	NaN	NaN	NaN	NaN	NaN	NaN	NaN	NaN	NaN	NaN	NaN	NaN	NaN	NaN	NaN	NaN	NaN
702.664577231881	100.167718365755	64.4797511158451	353.132427401881	436.054468953142	110.664179321611	2043.06264129467	20.3946151012505	834.919985275665	228.224542027196	1125.67195375287	NaN	NaN	NaN	NaN	NaN	NaN	NaN	NaN	NaN	NaN	NaN	NaN	NaN	NaN	NaN	NaN	NaN	NaN	NaN	NaN	NaN	NaN	NaN	NaN	NaN	NaN	NaN	NaN	NaN	NaN	NaN	NaN	NaN	NaN	NaN	NaN	NaN	NaN	NaN
942.594936814375	20.5932884761458	7.99189920500823	441.689713286658	748.323518884338	193.862390954287	701.068309117572	21.6434042487406	2005.31209868031	103.552434511134	932.093779088427	NaN	NaN	NaN	NaN	NaN	NaN	NaN	NaN	NaN	NaN	NaN	NaN	NaN	NaN	NaN	NaN	NaN	NaN	NaN	NaN	NaN	NaN	NaN	NaN	NaN	NaN	NaN	NaN	NaN	NaN	NaN	NaN	NaN	NaN	NaN	NaN	NaN	NaN	NaN
291.843294218657	-5.47250702463361	35.5003419099541	371.687820347597	217.251697440305	86.9790495457182	778.264552083121	28.1462408191307	539.781559566419	42.8544430007776	1009.393443509	NaN	NaN	NaN	NaN	NaN	NaN	NaN	NaN	NaN	NaN	NaN	NaN	NaN	NaN	NaN	NaN	NaN	NaN	NaN	NaN	NaN	NaN	NaN	NaN	NaN	NaN	NaN	NaN	NaN	NaN	NaN	NaN	NaN	NaN	NaN	NaN	NaN	NaN	NaN
80.9013832537178	11.5316615982569	-12.6426353422825	594.86795733736	257.478856558527	52.522860758302	755.679584811382	25.1953946516053	461.383795970033	161.832725185089	593.81690094864	NaN	NaN	NaN	NaN	NaN	NaN	NaN	NaN	NaN	NaN	NaN	NaN	NaN	NaN	NaN	NaN	NaN	NaN	NaN	NaN	NaN	NaN	NaN	NaN	NaN	NaN	NaN	NaN	NaN	NaN	NaN	NaN	NaN	NaN	NaN	NaN	NaN	NaN	NaN
86.385071216676	67.4575792953022	25.3964861366937	152.631292941484	337.700102839362	49.5816147028936	644.746082897204	-8.2523883901931	289.329845706962	51.684669360824	362.936758734527	NaN	NaN	NaN	NaN	NaN	NaN	NaN	NaN	NaN	NaN	NaN	NaN	NaN	NaN	NaN	NaN	NaN	NaN	NaN	NaN	NaN	NaN	NaN	NaN	NaN	NaN	NaN	NaN	NaN	NaN	NaN	NaN	NaN	NaN	NaN	NaN	NaN	NaN	NaN
180.241565545342	85.5616833172731	104.497659762887	444.293237092511	301.221415058985	99.2376663057719	151.837600876921	105.54965845431	244.413485722144	51.8977251917375	352.769350938711	NaN	NaN	NaN	NaN	NaN	NaN	NaN	NaN	NaN	NaN	NaN	NaN	NaN	NaN	NaN	NaN	NaN	NaN	NaN	NaN	NaN	NaN	NaN	NaN	NaN	NaN	NaN	NaN	NaN	NaN	NaN	NaN	NaN	NaN	NaN	NaN	NaN	NaN	NaN
0.539918762715665	39.4813263991529	11.0646235293203	92.1048502321762	27.9041511558878	112.101789288725	64.7406178390041	62.6356768856831	179.459899794995	249.975421731246	280.4970655544	NaN	NaN	NaN	NaN	NaN	NaN	NaN	NaN	NaN	NaN	NaN	NaN	NaN	NaN	NaN	NaN	NaN	NaN	NaN	NaN	NaN	NaN	NaN	NaN	NaN	NaN	NaN	NaN	NaN	NaN	NaN	NaN	NaN	NaN	NaN	NaN	NaN	NaN	NaN
131.295111793566	151.301022813254	54.4302957705561	58.642066511543	64.9597226230233	64.9597226230233	377.683700141297	24.9479005836482	188.154016796889	73.383264104997	111.289200773879	NaN	NaN	NaN	NaN	NaN	NaN	NaN	NaN	NaN	NaN	NaN	NaN	NaN	NaN	NaN	NaN	NaN	NaN	NaN	NaN	NaN	NaN	NaN	NaN	NaN	NaN	NaN	NaN	NaN	NaN	NaN	NaN	NaN	NaN	NaN	NaN	NaN	NaN	NaN
196.855938824366	6.18776631128812	79.9268385539151	39.8970564793462	28.3094879840762	58.8585321988788	293.770148057533	132.597604441506	58.8585321988788	88.3541610959296	162.093233338557	NaN	NaN	NaN	NaN	NaN	NaN	NaN	NaN	NaN	NaN	NaN	NaN	NaN	NaN	NaN	NaN	NaN	NaN	NaN	NaN	NaN	NaN	NaN	NaN	NaN	NaN	NaN	NaN	NaN	NaN	NaN	NaN	NaN	NaN	NaN	NaN	NaN	NaN	NaN
43.2668666814128	65.3985225510971	94.9073970440096	19.0274340622347	NaN	12.7041038137535	66.452410925844	23.2429875612222	4.27299681577849	32.7279829339441	264.583425378256	NaN	NaN	NaN	NaN	NaN	NaN	NaN	NaN	NaN	NaN	NaN	NaN	NaN	NaN	NaN	NaN	NaN	NaN	NaN	NaN	NaN	NaN	NaN	NaN	NaN	NaN	NaN	NaN	NaN	NaN	NaN	NaN	NaN	NaN	NaN	NaN	NaN	NaN	NaN
439.916677391045	54.0202378007715	-20.8394540323143	117.281949209013	29.7699150942789	61.4007707983997	220.609411175808	71.9443893664399	72.9987512232439	29.7699150942789	8.6826779581984	NaN	NaN	NaN	NaN	NaN	NaN	NaN	NaN	NaN	NaN	NaN	NaN	NaN	NaN	NaN	NaN	NaN	NaN	NaN	NaN	NaN	NaN	NaN	NaN	NaN	NaN	NaN	NaN	NaN	NaN	NaN	NaN	NaN	NaN	NaN	NaN	NaN	NaN	NaN
12.0414874055748	NaN	87.989662449318	64.7832756303965	NaN	302.121322642094	144.950793732125	18.3705019925534	91.1541697428073	50.0155749274464	14.1511589345677	59.5090968079143	NaN	NaN	NaN	NaN	NaN	NaN	NaN	NaN	NaN	NaN	NaN	NaN	NaN	NaN	NaN	NaN	NaN	NaN	NaN	NaN	NaN	NaN	NaN	NaN	NaN	NaN	NaN	NaN	NaN	NaN	NaN	NaN	NaN	NaN	NaN	NaN	NaN	NaN
28.0670387830159	3.7949065198552	35.4542094718039	NaN	87.1644042933201	53.3944811445748	NaN	49.1732407509816	NaN	NaN	318.277315842545	13.2926974054398	91.3856446869132	42.8413801605919	120.934327442065	6.96083681505007	NaN	NaN	NaN	NaN	NaN	NaN	NaN	NaN	NaN	NaN	NaN	NaN	NaN	NaN	NaN	NaN	NaN	NaN	NaN	NaN	NaN	NaN	NaN	NaN	NaN	NaN	NaN	NaN	NaN	NaN	NaN	NaN	NaN	NaN
NaN	11.3776786114943	NaN	-2.34752455660841	141.239216278927	NaN	146.518140574351	NaN	52.5532881158023	10.3218937524094	NaN	70.5016307202443	75.7805550156684	-0.235954838438767	-29.7979308928138	-7.62644885203251	-6.57066399294769	-15.0169428656263	72.6132004384139	88.4499733246862	17.7123877660032	362.95403668674	302.774299718905	NaN	NaN	NaN	NaN	NaN	NaN	NaN	NaN	NaN	NaN	NaN	NaN	NaN	NaN	NaN	NaN	NaN	NaN	NaN	NaN	NaN	NaN	NaN	NaN	NaN	NaN	NaN
22.1360565583746	5.23589580425792	72.8365388207245	-16.9455651855202	215.431645183584	36.9236972182266	21.0797965112423	63.3301983965339	10.5171960399194	-54.9709268822826	15.7984962755808	64.3864584436662	12.6297161341839	39.0362173124912	-8.49548480846186	-22.2268654211816	9.46093599278708	8.40467594565479	34.811177123962	59.1051582080047	-14.8330450912556	-15.8893051383879	112.974420611752	39.0362173124912	-9.55174485559415	NaN	NaN	NaN	NaN	NaN	NaN	NaN	NaN	NaN	NaN	NaN	NaN	NaN	NaN	NaN	NaN	NaN	NaN	NaN	NaN	NaN	NaN	NaN	NaN	NaN
42.4147441035849	-12.5355103785509	-9.36530338919694	101.591941238193	18.109823851871	-1.96815374737096	232.627163464825	-4.08162507360696	194.584679592577	-4.08162507360696	32.904123135523	3.31552456821903	36.074330124877	-14.6489817047869	-19.9326600203769	44.5282154298209	-13.5922460416689	45.5849510929389	54.0388363978829	10.712674210045	-43.1808446089729	262.215762032128	43.4714797667029	-28.3865453253209	33.960858798641	-9.36530338919694	17.053088188753	NaN	NaN	NaN	NaN	NaN	NaN	NaN	NaN	NaN	NaN	NaN	NaN	NaN	NaN	NaN	NaN	NaN	NaN	NaN	NaN	NaN	NaN	NaN
-14.4647524824025	-26.0940812662256	-65.2109144481761	-19.7508110205039	277.325678820796	24.652080699548	439.079070086699	9.851116792864	30.9953509452697	30.9953509452697	69.0549724195998	-20.8080227281242	-3.89263540619968	7.73669337762343	263.581926621732	-15.5219641900228	41.5674680214725	83.8559363262838	59.5400670510173	30.9953509452697	-26.0940812662256	177.947778304489	264.639138329352	-12.3503290671619	-27.1512929738459	-11.2931173595417	NaN	NaN	NaN	NaN	NaN	NaN	NaN	NaN	NaN	NaN	NaN	NaN	NaN	NaN	NaN	NaN	NaN	NaN	NaN	NaN	NaN	NaN	NaN	NaN
-34.3764326430332	-1.58809902525881	3.70034188083384	46.007869129575	266.007010823029	-17.4534217435368	-40.7225617303444	16.3926000554562	102.065342734157	24.8541055052044	46.007869129575	-5.81885175013293	-24.8572390120665	65.0462563915085	-20.6264862871923	60.8155036666344	-21.6841744684109	NaN	NaN	208.891849037229	8.98878278692648	270.237763547903	80.9115791097865	-28.030303555722	-25.914927193285	62.9308800290715	11.1041591493635	NaN	NaN	NaN	NaN	NaN	NaN	NaN	NaN	NaN	NaN	NaN	NaN	NaN	NaN	NaN	NaN	NaN	NaN	NaN	NaN	NaN	NaN	NaN
20.8236521556773	-47.9570783363784	-18.3284559705698	16.5909918177046	526.62656254341	23.9981474091568	117.116674844555	14.4746616487183	66.3247507888834	-29.9682718999946	11.3001663952388	-28.9101068155015	-29.9682718999946	-18.3284559705698	39.8706236765543	-29.9682718999946	-43.7244179984058	27.1726426626363	-27.8519417310083	-17.2702908860767	-11.9794654636108	3.89301080378665	64.2084206198971	86.4298873942535	36.6961284230748	-18.3284559705698	50.4522745214859	NaN	NaN	NaN	NaN	NaN	NaN	NaN	NaN	NaN	NaN	NaN	NaN	NaN	NaN	NaN	NaN	NaN	NaN	NaN	NaN	NaN	NaN	NaN
-22.3802068997249	3.02721113289103	6.20313838696803	33.7278412556353	103.598240845329	3.02721113289103	78.1908228127133	-14.9697099735453	89.8358894109956	-13.9110675555196	36.9037685097123	-16.0283523915709	50.666119944046	5.14449596894237	60.193901706277	26.3173443294557	-28.7320614078789	54.9006896161486	-38.2598431701099	3.02721113289103	51.7247623620716	50.666119944046	302.623015434154	46.4315502719433	14.6722777311734	-39.3184855881356	-12.8524251374939	NaN	NaN	NaN	NaN	NaN	NaN	NaN	NaN	NaN	NaN	NaN	NaN	NaN	NaN	NaN	NaN	NaN	NaN	NaN	NaN	NaN	NaN	NaN
-31.7312158439868	-56.0909800391535	46.6436776535063	60.4122400246875	261.645074680413	57.2348794774918	159.969537170152	24.4021538231366	-12.6670525608128	-12.6670525608128	7.45623090475974	34.9933556471222	8.51535108715829	40.2889565591149	9.57447126955685	-5.25321128402292	63.5896005718831	11.692711634354	117.604729874209	382.384775473848	-16.903533290407	81.5946436726586	167.383378446941	52.9983987478976	117.604729874209	12.7518318167525	-5.25321128402292	NaN	NaN	NaN	NaN	NaN	NaN	NaN	NaN	NaN	NaN	NaN	NaN	NaN	NaN	NaN	NaN	NaN	NaN	NaN	NaN	NaN	NaN	NaN
-4.00472556606947	-29.4350866427593	115.729891170012	79.703546311368	445.264986788785	48.9751933437011	249.239286822634	-12.4815125916328	29.9024225361837	157.054227919633	64.8691690166322	64.8691690166322	-20.958299617196	9.77005335047087	2.352864703103	50.0347917218965	25.664029023402	66.988365773023	26.7236274015974	-10.3623158352419	-30.4946850209547	34.1408160489653	321.291976539922	19.3064387542296	46.8559965873102	-25.1966931299777	-6.12392232246029	NaN	NaN	NaN	NaN	NaN	NaN	NaN	NaN	NaN	NaN	NaN	NaN	NaN	NaN	NaN	NaN	NaN	NaN	NaN	NaN	NaN	NaN	NaN
15.2661971529058	-56.819039255153	0.425119068893699	6.78558110489888	-4.87526596111062	-15.4760360211193	507.141927937307	-8.05549697911322	21.626659188911	-38.7977301531383	25.8669672129144	-18.6562670391219	-17.596190033121	52.368892362936	-2.75511194910889	-32.4372681171331	5.72550409889802	31.1673522429188	55.5491233809386	25.8669672129144	59.7894314049421	66.1498934409473	105.372742662979	-14.4159590151184	8.90573511690061	0.425119068893699	26.9270442189153	NaN	NaN	NaN	NaN	NaN	NaN	NaN	NaN	NaN	NaN	NaN	NaN	NaN	NaN	NaN	NaN	NaN	NaN	NaN	NaN	NaN	NaN	NaN
25.0095327560036	-37.5632751616321	12.2828599591963	-21.654934165623	85.461228540838	2.73785536159087	92.8851210056422	125.762359064061	16.5250842247987	58.9473268808229	-21.654934165623	-16.35215383362	34.554537353609	28.1912009552054	-20.5943780992224	-11.049373501617	20.7673084904011	17.5856402911993	31.3728691544072	-57.7138404232436	140.610143993669	41.9784298184132	32.4334252208078	-28.0182705640267	14.4039720919975	141.67070006007	-4.68603710321336	NaN	NaN	NaN	NaN	NaN	NaN	NaN	NaN	NaN	NaN	NaN	NaN	NaN	NaN	NaN	NaN	NaN	NaN	NaN	NaN	NaN	NaN	NaN
0.808540661099031	41.1278919403914	-21.4732060985099	-4.49663713880786	39.0058208204286	-19.3511349785471	0.808540661099031	24.1513229806893	84.6303498996279	25.2123585406707	2.93061178106179	-6.61870825877061	9.29682514095005	45.3720341803169	-19.3511349785471	-6.61870825877061	33.7006430205217	-25.7173483384354	-3.43560157882648	5.05268290102454	-41.6328817381561	90.9965632595161	36.8837497004659	-46.938059538063	10.3578607009314	0.808540661099031	30.5175363405776	NaN	NaN	NaN	NaN	NaN	NaN	NaN	NaN	NaN	NaN	NaN	NaN	NaN	NaN	NaN	NaN	NaN	NaN	NaN	NaN	NaN	NaN	NaN
-7.49161229770253	19.0462748855723	-51.0137472782733	64.691440840805	NaN	46.6456775561781	12.6771819615864	55.1378014548261	11.6156664742554	NaN	-13.8607052216885	137.936009466644	-32.9679839936464	-15.9837361963505	60.4453788914811	26.4768832968893	106.090544846714	82.7372041254319	30.7229452462132	-12.7991897343575	8.43112001226238	29.6614297588823	347.054560470849	-43.5831388669563	291.855755129638	31.7844607335442	22.2308213475653	-25.5373755823294	NaN	NaN	NaN	NaN	NaN	NaN	NaN	NaN	NaN	NaN	NaN	NaN	NaN	NaN	NaN	NaN	NaN	NaN	NaN	NaN	NaN	NaN
40.486502698296	52.1684570377176	1.19265628387798	59.6024279809859	-31.7292150363101	28.8045483588744	70.2223864713691	-24.2952440930418	55.3544445848326	-6.2413146593903	31.9905359059894	-6.2413146593903	12.8746106232996	-26.4192357911185	86.152324206944	5.44063968003128	-55.0931237151533	8.62662722714625	-4.11732296131365	26.6805566607978	12.8746106232996	255.009664204038	8.62662722714625	22.4325732646445	-5.17931881035197	-28.5432274891951	35.1765234531044	-22.1712523949652	NaN	NaN	NaN	NaN	NaN	NaN	NaN	NaN	NaN	NaN	NaN	NaN	NaN	NaN	NaN	NaN	NaN	NaN	NaN	NaN	NaN	NaN
21.5720312140455	-17.739604676607	25.8219377968188	72.5709102073245	-29.4268477792334	-41.1140908818599	-45.3639974646331	40.6966108365251	-57.0512405672596	16.259647985579	162.881425091256	-14.5521747395271	9.88478811141908	270.19156630628	106.57016286951	24.7594611511254	-20.927034613687	34.3217509623653	-33.6767543620067	-29.4268477792334	22.6345078597388	86.3831066013375	-3.92740828259397	14.1346946941923	86.3831066013375	9.88478811141908	-15.6146513852204	23.6969845054321	NaN	NaN	NaN	NaN	NaN	NaN	NaN	NaN	NaN	NaN	NaN	NaN	NaN	NaN	NaN	NaN	NaN	NaN	NaN	NaN	NaN	NaN
2.64042570121944	2.64042570121944	-54.7592997046765	-45.1926788036938	-12.240984589198	20.7107096252978	-11.1780267113111	28.1514147705065	-17.5557739786328	-9.05211095553713	9.01817296854121	-10.1150688334241	-13.303942467085	-9.05211095553713	91.9288874437242	5.82929933488033	10.0811308464282	-42.0038051700329	-5.86323732187625	-0.548447932441442	-31.3742263911633	69.606772008098	44.0957829388109	-36.6890157805981	17.5218359916369	296.016799998021	46.2216986945849	-44.1297209258069	NaN	580.869352459025	66.8693524590249	244.869352459025	-5.13064754097513	17.8693524590249	-24.1306475409751	624.869352459025	42.8693524590249	100.869352459025	47.8693524590249	287.869352459025	244.869352459025	177.869352459025	-6.13064754097513	-48.1306475409751	101.869352459025	40.8693524590249	20.8693524590249	131.869352459025	-22.1306475409751	11.8693524590249
84.718419757575	-5.67394167039003	23.0389260773165	131.509759790875	-13.1180184938695	-52.4652817036896	-1.42018348554462	21.9754865311052	26.2292447159506	31.5464424470073	-4.61050212417868	-29.0696116870398	26.2292447159506	18.7851678924711	12.404530615203	159.15918799237	-16.3083371325036	198.50645120219	205.950528025669	29.4195633545846	-20.562095317349	-31.1964907794625	112.36784795907	116.621606143916	97.4796943121113	457.98570047776	-34.3868094180966	83.6549802113637	NaN	475.484371519878	-16.8456059915065	-6.838899131519	1.166466356471	197.297920812226	85.222803980366	805.705697899466	47.1973179124135	39.1919524244235	53.201342028406	-9.84091118951525	791.696308295483	456.471628485902	102.234205642345	27.1839041924385	133.254996908306	-38.860361083479	141.260362396296	120.246277990322	52.2006713424072	1.166466356471
-22.5072208065671	190.277109445361	-52.2970270418371	-29.9546723653846	-38.4660455754617	120.058280462225	-28.8907507141249	36.0084700127132	374.335555113279	25.3692535001168	-4.42055273515318	-29.9546723653846	-4.42055273515318	20.0496452438186	-19.3154558527882	18.9857235925589	62.6065112942042	769.050487730606	29.6249401051554	437.106932537598	42.3919999202711	-3.35663108389354	-6.54839603767246	26.4331751513764	223.25868063441	421.148107768704	-40.593888877981	21.1135668950782	NaN	1158.01430349966	-13.5561550219565	5.46934815061679	-10.5521282052344	520.159276082336	239.78343985494	579.238470144537	9.47471723957958	97.592837196761	89.5820990188354	490.119007915115	594.258604228147	-36.5870272834925	-38.5897118279739	5.46934815061679	129.635789908463	204.736460326516	102.599548557964	94.5888103800389	253.80223166631	31.5042472288749
51.1185870257685	31.9593115404995	-5.29483523641241	-29.7761316898117	-9.55245201091663	-10.6168562045427	6.4136108934742	75.5998834791678	867.516603536953	26.6372905723692	-2.10162265553424	-27.6473233025596	-39.3557694324462	54.3117996066467	45.7965660576382	786.621884821373	459.849797378174	366.182228339081	298.060359947013	718.500016429305	45.7965660576382	43.6677576703861	-8.48804781729057	156.494602194748	63.8914373492812	376.826270275341	11.7356318616045	63.8914373492812	NaN	NaN	-50.3428761699842	27.814275152106	20.8001718283287	257.275655315679	638.041264320734	657.079544770987	-11.2643005089391	-20.2824333537957	11.7820389834721	576.918363927817	460.684651705221	109.979485516355	-28.2985514381126	-41.3247433251276	31.8223341942645	603.972762462387	278.317965287011	270.301847202694	572.910304885659	-18.2784038327164
-22.1432187689273	136.524970143052	-24.2729931167391	-56.2196083339162	-30.6623161601745	-18.9485572472096	-4.040136812527	9.80339644824972	117.357001012746	-13.6241213776801	15.1278323177792	-33.8569776818922	-2.9752496386211	-34.9218648557981	-28.5325418123627	103.513467751969	426.174281445457	416.590296880304	1033.15997057182	399.552102097809	-40.2463007253276	33.2309142741795	27.90647840465	317.555789707055	230.235041446771	811.663438399393	5.54384775262611	182.315118621006	NaN	1737.71339645961	27.127407929253	57.2080525106778	104.334395688243	201.595146501517	648.794062612034	1392.78867192594	222.651597708515	-18.9962470955985	75.2564392595328	455.2752491382	244.710737068226	207.611275417802	218.640845097658	83.2779444812461	254.737618595368	355.006433866784	537.495677660762	NaN	832.285994558726	129.401599506098
-7.04578158748465	815.420315973495	-7.04578158748465	-26.2224522560049	-1.7189286240068	-2.78429921670237	-26.2224522560049	-3.84966980939794	267.819831327972	-18.7648581071359	6.80403611755775	133.58313664833	-7.04578158748465	95.22979531129	8.93477730294889	99.4912776820722	552.273779577689	852.708286717839	1533.48009545031	536.293220687255	31.3075597495558	27.0460773787736	-20.895599292527	670.529915366897	236.924084139801	422.29856726883	35.5690421203381	618.326756324814	NaN	1081.976914902	-9.6814313376024	32.4597915870882	-2.6578941834873	317.414727554044	910.401935851476	1086.99372715494	518.087217671618	2.35891806945206	17.4093548282701	627.453724785696	585.312501861006	224.102019649372	67.5774773576637	-65.8697285705232	155.873373009396	983.647394744391	199.017958384675	598.356213718648	146.843110954106	94.6682635235363
-5.79073869918025	1100.56618101587	-69.7420057347321	44.3044204786687	51.7654016328164	-32.4370999639935	8.06536915852264	1.67024245496746	14.4604958620778	61.3580916881491	54.962964984594	110.387396415406	11.2629325103002	14.4604958620778	304.372906423246	49.6336927316313	808.522061553513	620.931678249227	1083.51250980639	1365.96393921341	-33.502954414586	58.1605283363716	-53.7541889758441	231.894803782954	376.851009063538	801.061080399365	228.697240431176	319.294868731541	NaN	920.348451636365	-38.5075098333179	3.66207171822835	164.3080966765	503.672824400848	400.256945833961	896.251547892625	177.360586204359	195.433264012165	-12.4025307775988	1134.20847236206	463.511318161281	283.788577739214	165.312134332489	68.9245193575262	227.562469003819	413.309435361821	258.687636339484	651.26635983126	331.982385226696	387.204456306102
-73.8465739233794	763.229343409965	177.809370650722	7.19517093946671	43.4506883781084	38.1189946371317	28.5219459033736	38.1189946371317	833.607700790858	-34.3920402401517	-5.60089403887741	802.683877093193	-38.6573952329331	34.9199783925456	-26.9276690027843	343.091876621	563.823997497436	360.153296592125	969.032721811667	911.450429409118	47.7160433708898	-16.2642815208308	-16.2642815208308	928.511849380244	276.978874232889	1489.40603093099	225.794614319512	338.826521628219	NaN	1487.92450607268	-16.1320087423331	-1.06130218106036	526.413427463485	918.251798056575	521.389858609727	982.553479384672	214.952158530515	179.787176554212	13.0046906094608	1962.1494058674	217.96629984277	563.587836981291	192.848455573982	47.1649588150123	1081.01542891832	922.270653139581	781.610725234369	422.927909076079	85.3440821035699	117.494922767618
301.834287219033	453.323222245753	721.09591725777	51.1307679846745	25.5270043181868	35.1284156931197	0.990064137802719	29.7942982626014	319.970286482796	-48.0838162229654	-15.0122881537521	524.800395814697	-22.4800525564777	4.19053459611368	23.3933573459795	547.203689022874	810.709090090477	550.404159481185	909.923674298117	435.18722298199	-9.67817072323383	662.420625522069	42.5961800958453	305.034757677344	407.449812343295	1066.74672675535	392.514283537844	216.488408330741	NaN	1883.33826525652	-35.9527656688661	21.3545097437829	324.982530351152	175.179301640894	114.855853838105	1241.89893695354	136.974451365794	511.985218539796	-27.909639295161	632.632114145373	340.063392301849	446.634816753442	201.319462355435	76.6510035630057	548.179287221469	896.044502884216	964.411077060709	95.7534287005554	89.7210839202765	79.6671759531451
128.192896431259	591.404857005759	688.529945513315	214.644898289633	-8.42261267827121	46.0101292325571	244.529540907343	-6.28799534843481	676.789550199215	7.58701729550183	-8.42261267827121	907.328221821547	51.3466725571481	47.0774378974753	44.9428205676389	379.010432687036	781.385799361199	506.020163812302	1347.05939176785	823.010837293009	-5.2206866835166	557.250979728376	-34.0380206363081	176.221786352578	171.952551692905	813.405059308745	105.779414467976	185.827564336842	NaN	2173.64806532414	-25.6181909539908	70.9644076748752	693.720955083917	173.583418718045	447.234114833165	970.389857406189	68.9522702034405	1131.36085512097	-36.6849470468817	331.53621022567	-13.5453661253825	392.906403104428	395.92460931158	383.851784482972	1017.6750879849	946.244207748973	879.843671191627	62.9158577891364	34.7459331890504	264.129604932607
39.8170364630623	847.069516105119	680.493607607552	7.78320790583776	6.71541362059695	15.2577679025235	155.13881926907	10.9865907615602	460.527984847944	-9.3015006580153	-2.8947349465704	1261.37369877856	6.71541362059695	28.0712993254133	298.22325349134	237.358979232613	728.544350443389	368.697676317234	984.814978901185	577.985356224434	-9.3015006580153	726.408761872907	-18.9116492251826	378.307824884401	590.798887647324	754.171413289168	153.003230698589	261.918247793152	NaN	1419.34564565236	12.9192629638308	82.3848466470866	480.050144543985	608.913836014373	218.295771244761	1041.81529954771	2.85178706770676	207.221547759024	-11.2426791868669	731.737041947086	-17.2831647245413	248.498198933133	195.140576683676	-50.5058351817506	421.658784346466	1939.83414948197	714.622332923675	106.546788797784	204.201304990187	190.106838735614
-25.1371136488922	1005.75342185693	404.311586116226	229.11360909762	-31.5467957349388	206.679721796458	361.580372209249	-21.932272605869	310.302915520877	19.7306609534335	-50.7758419930784	724.795690418553	3.70645573831719	-25.1371136488922	545.32459200925	805.984996841809	576.304722091808	166.08506858483	1565.53232403832	979.046413165065	89.168883552271	1297.39395677204	-5.90806739075261	461.998724890645	413.926109245296	1108.30833523367	527.163826098785	376.536297076691	NaN	1116.35947876814	-9.94430999306841	19.271083454226	351.722112337231	-8.93688263281688	147.21435820617	849.391228301487	-13.9740194340745	892.710604792303	-53.2636864838842	1013.60188802249	-31.1002845583506	327.543855691194	632.794345847408	31.3602117772443	562.274430629801	704.321688425267	1086.1366579606	31.3602117772443	515.932772058231	-6.92202791231382
11.3824257675283	876.014809701374	334.150015320089	795.857295739645	-13.1992118474018	142.840748664763	62.6832347030346	16.7262600316435	491.258742685077	4.96982465059001	37.0328302352814	1187.02596387288	7.1073583562361	-11.0616781417557	311.705911410805	365.144254051957	1374.06016311691	435.682866338278	854.639472644913	836.470436146921	27.413928559874	929.453152342526	-11.0616781417557	303.15577658822	458.126970247562	1909.51235638126	64.8207684086807	363.006720346311	NaN	1060.95845425307	-35.8631035953002	20.5909471763073	508.515243130914	219.188232926426	150.636885560903	268.585527351583	42.7693242651531	431.899031369447	89.1422945418306	810.947657978811	9.50175863188439	476.255785547139	537.750376566211	33.6963518197161	325.03957812319	549.847673160127	1328.10708736872	62.9314852550129	347.217955212036	-35.8631035953002
-22.6355078470213	614.639757722901	890.507238456189	352.672576406406	316.317947162484	-7.66595462893592	77.8743494744093	-52.5746142831922	1065.86486186805	-7.66595462893592	-22.6355078470213	637.094087550029	275.686302713395	-23.7047616483132	307.76391675215	548.346022042808	563.315575260893	722.634391653374	1122.53531333651	696.97230042237	-2.31968562247685	1499.98190519252	13.7191213969004	121.713755327374	559.038560055726	966.424258347908	134.544800942875	607.154981113858	NaN	1186.05586240792	2.74559216625025	-48.7026804529527	511.175580403079	537.404111542281	653.414922350287	514.201949380679	6.78075080305048	798.680633275096	15.859857735851	1017.58798932151	39.0620198974523	240.819951737464	837.014640324698	-45.6763114753525	186.345310140661	923.770551015903	428.454828348675	24.9389646686515	-7.34230442575033	56.2114441038533
36.3830299539387	868.64167864239	777.713677178999	660.042145873434	233.215409592338	231.075927204965	38.5225123413126	-31.0106652483395	916.780032358303	159.403267227939	-12.8250649556613	491.023037270895	-38.4988536041482	-2.12765301879171	900.733914452998	1456.99933517022	285.632728082999	814.084877764355	1546.85759543992	543.440355761555	64.1963009897995	1904.15115413136	-16.0342885367221	28.89484159813	641.856545580755	1464.48752352602	152.984820065817	-39.5685947978351	NaN	595.606765054828	9.10342194377568	-21.1807437934559	230.177831825566	830.813785613993	315.982968081056	204.94102704454	413.901770631438	923.68522720817	61.5959758883104	1489.9991264944	-26.2281047496612	160.524250629934	1015.54719661111	-41.370187618277	18.1886716649452	658.194040911773	318.001912463538	-42.379659809518	161.533722821175	17.1791994737041
139.33478677246	534.249299069691	558.864566773854	1013.71190478557	270.972957538203	-3.00567429944187	-4.07590333005768	-23.3400258811421	424.015708916263	215.321047946182	-7.28659042190508	989.096637081407	160.739367384776	7.69661600671615	612.376018304644	488.229450753211	671.238614988513	1208.49358835765	867.090527591205	129.702725496918	40.873715955806	1412.90733320526	43.0141740170376	96.5256255478277	218.531735038029	916.321062999532	85.8233352416697	-5.14613236067348	NaN	699.345234121998	134.668227175448	-32.0074546602963	829.655312648125	541.760953113658	42.7440632539161	156.891651420213	656.918696927445	840.767024770508	10.4190825342567	778.137374626168	-61.3019684374876	1362.00733887502	1013.50364049119	11.4292381817461	121.536203758086	300.333753363702	498.324260271616	570.04531124336	352.861847033149	12.4393938292354
20.7420014335696	779.88057612851	137.450188516431	1038.99416579872	284.138460354522	112.823690324634	36.8027611238716	7.89339368132798	613.919392662056	223.107573531375	-57.4203623925668	383.715170434394	4.68124174326759	43.2270649999924	1317.38066709728	1034.71129654797	397.634495499323	1131.07585468978	1142.85374512934	325.896435549307	-52.0667758291328	1845.24430225188	288.421329605269	75.3485843805963	595.717198346381	936.205303780783	308.764958546319	30.3784572477508	NaN	852.755430662832	120.907249070672	51.1592870128561	862.863830961066	852.755430662832	661.706665026205	108.777168712791	789.072508783956	320.042734945887	-24.6537152239008	1200.48440092209	-2.41523456778541	727.411266964727	327.118615154651	-41.837995730899	4.66064564097856	867.918031110183	320.042734945887	562.644342103509	215.926211874074	14.7690459392128
20.9448234799906	1485.28348085648	411.935028265958	811.494881376002	331.594575227746	279.10547924278	-13.3337698163134	35.9417080471236	639.030708853972	745.080106864413	-49.7547751936364	790.070760565812	206.263468488134	18.8024113989716	446.213621562262	820.064529700078	694.733422960466	1377.09167076502	1138.2127237314	146.275930219602	2.73432079132911	1224.98041301267	821.135735740587	105.570100680241	429.07432491411	637.959502813463	94.8580402751462	8.09035099387662	NaN	634.132314353948	369.112675240724	-24.3706820686037	453.069278471249	270.994717248424	861.72551588248	174.899809936377	229.522178303225	461.161481192264	334.720813676413	878.921446664635	-6.16322594632113	1079.20346400974	802.045520814998	-31.4513594494913	4.96355279507375	793.953318093984	508.703172178224	526.910628300506	42.3899903797656	-4.14017526606752
-18.5048921769033	740.255319826855	543.063400323053	643.802750504343	614.86697970759	220.483140699987	150.822951744839	-4.57285438587385	517.342715170383	1231.09172815697	-49.5840534030459	265.494339717159	194.762455547317	-53.8708342618242	717.749720318269	308.362148304942	521.629496029162	946.020801048213	1006.03573307111	11.5025738345447	21.1478307667959	1201.08426214552	119.743790518697	421.961841062566	1250.38224202147	849.568231725701	8.28748819046103	-7.78794002995757	NaN	1299.88548213496	517.445930572207	-19.0262069805213	582.22747171065	204.672552263164	565.019874845751	199.611494361723	617.654877020736	263.380823919877	131.793318482416	1516.49876031663	123.69562584011	1560.02385826902	431.407946247713	-17.001783819945	3.24244778581839	628.789204403906	450.639966273188	589.312952772667	324.113518737167	3.24244778581839
29.9285022347059	726.848645539677	216.488663673267	885.532001246039	501.689830010379	103.909255908618	110.342364923741	159.662867373016	552.082517295507	637.857304163811	38.5059809215363	167.168161223992	215.416478837414	5.26825101006848	457.730251740373	284.036308332057	126.425137461548	1424.8409736805	1030.2769540863	54.5887534593433	-18.3198153787151	1298.32316304975	14.9179145327527	171.456900567408	1594.2461777454	496.328905831109	59.9496776386123	31.0006870705597	NaN	357.046467945846	951.618035488006	-1.51969033341209	474.542723201196	616.348548509377	917.179477913162	239.550212690496	536.329547085475	548.484332111891	206.124553867853	1019.48225188549	12.660892197406	965.798618018824	260.821086486723	-43.0485391736652	-22.7905641296393	987.069491815051	167.634401284204	444.155760635157	332.736897893015	35.9575634980358
-8.48049525121858	847.51407861965	17.2637024591835	564.327903805228	430.243540730217	835.71465466905	95.5689704949898	93.4236206857896	977.307742076261	1368.83408225529	-39.5880674846211	192.109711908998	491.386010292422	62.3160484523871	107.368394445591	824.987905623049	81.6241967351887	1772.15984638493	585.781401897229	14.0456777453832	16.1910275545834	1615.54931031331	-6.33514544201841	305.813251796607	1141.42700248007	434.534240348617	3.31892869938237	54.8073241201865	NaN	1702.61914349003	477.192632451994	-37.7094912926899	923.17084986865	59.5948470527622	1021.48877507187	178.184509411282	555.238820499909	391.037749541958	42.3638704707551	1216.09745176277	130.545927096321	2501.32558740895	424.486115848208	-30.614383288334	-15.4105804218571	600.85022909934	206.564941428706	693.086633155966	295.760584912037	129.532340238556
-5.07116892794586	1136.77683959854	68.9772451588283	769.754265429314	823.412536506687	489.658090405429	265.366517302012	202.049757430712	293.268818262246	1354.62942017268	56.0992601002589	28.1969591400251	256.781193929632	-14.7296577218729	247.122705135705	699.99851302873	188.098606950595	1426.53150341635	1015.50914696368	38.9286133554997	-10.4369960356831	657.071896166832	20.684801189193	479.999601611502	868.48548421168	490.731255826977	-39.4124624174643	-34.0466353097271	NaN	352.047381285011	597.502148814881	58.9216465076035	897.727814884475	82.2499921819301	1031.61223353713	488.974627634319	212.077307239052	148.177925609375	266.848205778775	1094.49733926792	564.031044151717	1619.89225488971	274.962412969845	-7.00628691984104	-9.03483871760857	758.7720167374	120.792476339513	995.098301177316	807.45725988382	1.10792027122906
50.9504398600293	790.699690717339	6.93052798027653	931.348677455085	874.4448889276	438.540395679316	510.475373629156	1004.35731179224	500.812466143357	1686.12911773475	-17.7635689278775	297.891408941569	510.475373629156	-7.02700505476704	179.789206337355	94.9703517397821	169.052642464244	1446.70374336439	421.361893482339	202.335990470887	91.749382577849	1099.91273026292	17.667091853387	842.235197308269	643.608765655726	1420.93599006892	-16.6899125405664	-28.5001328009879	NaN	1408.15214708043	1950.14392564753	313.00396529409	881.384856675322	74.4869840894659	741.319565584947	284.584920725028	-32.0844330445151	328.228453456087	242.971319748902	624.598489676301	737.259702075081	1112.79707673768	505.847482012722	103.920994535994	-4.68035435291995	813.382142885067	277.480159582763	621.553592043902	680.421612936958	-5.69532023038643
134.951173972258	852.481906047025	302.518231163372	739.696386783776	964.193277507767	937.339582445089	380.931020746392	786.95889009409	449.676480106849	406.710568006564	-11.132927168712	220.882998172829	547.423930134998	16.7949156964735	144.618504194823	152.137538812373	65.1315668092946	2158.6456338957	944.858617062639	44.722758561659	284.25771852075	862.149236269589	-14.3553705762334	281.035275113229	1694.61378321262	1182.24528141672	-40.1349178364047	12.498324486445	NaN	821.346405971177	1306.83035418565	154.059891375129	610.0897925222	59.6038094003458	879.23884331056	315.549321848145	3.74268565181815	244.453346168201	110.386649171735	1161.59143243948	615.168076499339	1161.59143243948	372.426102392101	403.911463050362	-64.3063196418428	1003.14897235275	485.164006684584	613.136762908483	935.099967059088	62.6507797866291
56.7582481541965	1287.22066773153	199.685323965363	331.866003098997	1163.63710593992	338.313841105516	160.99829592625	649.959344753923	200.759963633116	1435.52094188146	14.8473011118244	199.685323965363	238.372352004475	57.8328878219496	192.162846291091	69.653924167234	30.9668961281214	2913.15048504201	373.776950141369	96.5199158610622	185.715008284572	1021.78466979651	0.876985431033776	270.611542037069	762.796509868002	784.289303223065	-16.3172492530163	-9.86941124649751	NaN	870.991814315054	1287.69476273686	33.5205228526947	735.817443241639	279.476897287028	1011.24792866191	288.624035179214	83.3216069323739	487.828371497931	302.852916344837	287.607686524527	723.621259385391	1652.56392976961	516.286133829176	126.008250429242	80.2725609683119	601.659420822912	605.724815441661	434.97824145419	707.359680910394	30.4714768886328
52.6777854332754	919.234164269326	282.756029938132	127.937024290004	1668.60115688561	2383.56392602454	498.857558655311	637.549584548426	226.84916678742	1309.50707434065	274.154974068792	531.111518165338	193.520075293725	-7.52960565210774	66.6545012209536	-16.1306615214482	260.178258281114	1894.3788734558	194.595207277393	95.6830647799777	527.886122214335	276.305238036127	-17.2057935051157	190.294679342723	1265.42666301028	1236.39809945126	13.9730340212434	2.14658220090027	NaN	1940.79748660852	719.330696547253	429.473881253781	729.501111118954	204.707719219194	1211.57876181757	651.188918916858	94.8672418448258	931.8923610958	158.940853646541	242.338253134487	737.637442776315	848.494961607853	440.661337282652	167.077185303901	101.986532045016	619.660633744586	745.773774433675	846.460878693513	454.899917683033	37.9129202433015
328.256017526738	576.725334977727	105.60169409663	46.4423327987754	2188.01121178112	965.025870041828	582.103458732078	715.480927839968	10.9467160200625	1742.7025649209	146.475434629693	518.641598430743	290.609151246285	330.407267028478	-25.6245255095204	-4.11203049211866	8.79546651832237	2028.81874865234	51.8204565531258	322.877893772387	76.5598258231378	440.120991617227	-24.5489007586503	479.91910739942	664.926564549075	1330.73828533766	-31.0026492638708	31.3835862865942	NaN	1035.62086983763	1161.8200352336	174.616886571585	1372.49122262849	602.065672590191	1396.91686754384	292.674170329105	15.8501946218171	673.307136926626	444.316715845229	520.646856205695	1227.97282354601	1072.25933721066	371.039781099183	199.042531486934	27.0452818746854	1039.69181065686	1350.10104812275	601.047937385385	1264.61129091903	-2.46903906469457
634.218281160382	1854.53605911943	272.642643246591	-3.91967503865929	1462.82911804615	656.816758529994	329.676895655612	491.09459115284	34.8205718806754	1415.47992736697	59.5712851902504	330.753013625593	12.2220945110635	441.59316453369	-10.3763828585484	-14.6808547384745	20.8310382709157	2772.46468751366	14.3743304510265	240.359104147146	139.204014968883	826.843397787074	111.224947749363	60.6474031602319	630.989927250437	1287.42188893916	96.1592961696221	7.91762263113743	NaN	1009.13195929093	1174.11760301498	58.9368630283578	1292.2554713606	652.681494455027	1171.06231331639	412.332038165672	36.5314052386722	424.553196960046	328.820786404116	1277.99745276716	1249.48141558029	1702.68272087166	566.114952994878	237.162095446312	26.3471062433606	1424.65135829965	1439.92780679262	850.256894964073	478.529981635198	-8.27951034069903
439.836853250837	831.723490801901	1007.21118838658	98.5509628560921	1663.9442897771	753.130840963364	342.941805504695	503.356940106642	-5.88036638141675	1114.87235254896	186.833117469244	330.02246580521	72.7122834571208	162.071049711896	-3.72714309816915	28.5712061505449	-16.6464827976548	1162.24326478041	1.65591510994986	446.29652310058	79.1719533068636	359.090980129052	42.5671574916544	39.3373225667829	469.981979216304	1962.16571450689	82.401788231735	138.385593596173	NaN	2023.13404166713	816.489398416862	399.667051213011	479.158843589296	717.634220718149	1135.47569346529	889.866437533432	11.3802192211604	409.858306645868	136.732661045301	607.568662043294	1152.80082770114	1324.01391897314	199.918444729015	260.046851782871	140.809163218444	1070.251658695	1095.72979727714	395.590549039869	750.246238103291	123.484028982587
530.710025716683	411.151285644061	517.784756519643	161.262747834617	1449.48124447296	818.297265350828	431.616295206042	425.153660607522	35.2413731634753	775.213034694027	77.248498053856	832.299640314288	-4.61154019406531	238.814363016859	51.3979596597756	-30.4620785881457	154.800113236097	924.93073622641	41.7040077619954	475.777631629262	286.207016739339	447.772881702342	-21.8452324567856	58.9377000247157	202.192766958578	1587.35078257472	42.7811135284154	-15.3825978582655	NaN	1302.78503060415	1639.32633614938	487.947142329483	615.424909581464	898.935463949871	1277.28947715375	535.878782816227	-3.60712819415848	347.211687283295	55.542555810761	1029.4726976159	805.111827252413	1179.38655190423	410.440659840278	1063.12682817042	-16.8648159883646	1152.87117631582	1167.14868624804	1361.93471460907	429.817280462579	52.4830893967134
874.902732386793	1210.03643968005	472.957803703884	-7.65195016361598	1308.09807107454	1441.72051385384	583.950639238306	41.9176657061261	44.0728663961149	1021.45637930603	2.04645294133356	190.626513315353	197.092115385319	918.006746186568	88.2544805408851	27.908861221199	141.05689744561	930.937950326501	38.684864671143	341.490561614568	53.7712695010645	833.953919277006	28.9864615661934	40.8400653611317	47.3056674310981	2010.69349601088	20.3656588062383	421.232987144153	NaN	1754.02771602732	1518.28766863686	869.237148548831	372.24406162608	801.882849294413	1407.0510228985	933.52988874623	13.0211322691834	207.940392232727	229.37130563186	1037.62289668488	1010.06886517171	273.253652115799	388.572376596848	874.339746977196	56.9034787531224	1168.24941645102	870.257668234504	996.802109257957	1093.75147939689	422.249526224057
260.984881680964	562.85158751321	725.643989587029	16.2572308812497	914.310680732183	1875.97175788348	1148.25737775217	131.613436324287	-9.61705819008567	529.430630796068	-30.1008703715595	604.89730725413	616.756356411825	669.583029932468	48.600092220419	-23.6322981037257	415.152520731004	1581.65171969704	6.55437247949895	423.777283754782	135.925817836176	466.901098873675	34.584852306779	16.2572308812497	55.0686644882528	1657.1183961551	-4.22658130022413	64.7715228900036	NaN	657.72134116535	680.188141306054	754.737069045666	595.427031684304	776.182650998157	849.710360549555	710.82468695247	-19.346317620438	427.947248817232	16.396318967047	1132.58779868479	1245.94301757653	505.559831121485	627.084795518934	531.090285826831	-27.5160631261489	788.437269256723	1618.68765627459	436.116994322943	640.360631965714	131.793974235213
620.470274937465	782.258904834508	908.454036154201	143.733112174178	1011.99875928831	1508.15055763924	1102.60039203065	1.35911786478058	118.925522256632	334.643695452689	296.893015143379	303.364560339261	977.483851576939	1040.0421218038	56.3672520297752	-51.4918345682534	403.673510875427	787.651859164409	46.6599342359526	336.800877184649	132.947203514375	582.719594628155	19.6951625864454	67.153160689578	20.7737534524257	1476.87142252581	11.0664356586031	196.584064607212	NaN	914.975988472486	865.923941387662	1336.00605928389	462.266470585466	800.521211941231	743.293823675603	340.658270521006	-1.68414142516044	75.9815997924774	306.93498815019	1302.28277691308	1663.01970651605	902.71297670128	179.195282200128	794.389706055628	-5.77181201556243	1283.88825925627	771.907517808417	285.47471755058	791.323953112826	221.093905751748
1110.85575998517	472.036368674732	1011.57977349773	85.7232908214623	1491.77340379021	1541.41139703392	985.681690066231	13.42447457518	-25.4226505720762	224.925489265797	166.654801544913	608.001306690129	938.201870441806	363.048600900486	499.013538915882	-16.7899560949081	445.059198433582	1243.58343757163	77.0905963442943	149.389412590577	-9.23634842738609	1599.68208475481	41.4807316259761	-13.5526956659701	22.0571690523481	1287.82599676711	-7.07817480809408	8.02904052694999	NaN	762.513433971869	627.527849286219	978.285845855748	383.122131559929	871.933567012509	974.195373592547	812.621719196087	-13.6536779706173	8.84391947699102	305.4031585591	1410.85328768931	729.789655866257	599.917161509609	474.135139416162	479.248229745164	309.493630822302	964.991811000343	654.115918997029	529.356514969383	306.425776624901	110.083107991228
641.942944542069	747.742099082702	818.99459091619	38.4559303766199	811.437508449002	1767.94823215309	1163.38163477805	4.9888508790726	-18.76197973209	40.6150967958165	617.112530721308	511.313376180675	579.327118385368	266.247987601861	437.90171792799	9.3071837174658	568.531286289385	1464.58535025597	266.247987601861	556.655870983803	174.483414786006	834.108755850566	362.33089325611	107.549255790911	110.788005419706	1035.99081604545	91.3555076469365	48.1721792630046	NaN	1405.98426974317	1045.77582517837	1113.31490853427	209.723838787927	943.443880699737	525.929547226908	908.651019577002	-8.24320295156446	14.2698248337352	264.98308880639	1054.98570018145	1502.17629755308	1192.11050578282	793.015922316144	451.227227757505	58.272560959548	776.642811199563	112.508491533224	581.188797245371	186.187491557841	-10.2898418411372
747.201108718947	816.326232972845	959.976881812977	592.749659214143	538.745655890786	1681.47036621304	715.878786791399	101.313228971587	38.6685851164915	241.723637612317	45.1490655152945	267.645559207529	513.903814362041	504.183093763837	294.647560869208	-35.8569394697424	648.913822670436	1120.90881171658	581.948858549472	297.887801068609	212.561475817704	1447.09299178967	155.317232294945	287.087000403938	135.875791098536	1504.33723531242	23.5474641859513	5.18610305600963	NaN	1137.93496908511	1020.1724636334	1582.36042444203	711.941905885856	1122.57464228706	284.924820900063	419.071674936368	28.9193742658949	33.0154614120416	237.819818719376	674.053099784	1647.89781878038	862.473108506748	1146.12714337741	605.443640086042	37.1115485581883	975.115505025782	79.0964418061919	64.7601367946785	166.138293661809	43.2556792774083
896.85987610847	526.221834465349	1478.21050702392	112.360697586879	903.343340393772	1823.99526890671	725.048072547956	52.9289416382742	32.3979714014832	152.342060679578	162.067257107531	479.757007087349	746.659620165631	312.26751305037	631.037840411071	44.2843225912043	753.143084450933	336.040215429812	400.874858282836	108.038388063345	352.248876143068	1199.42154275591	179.356495201671	138.294554728089	126.408203538368	1531.15879868722	-4.34165954856368	-32.4366714515407	NaN	318.215371491043	729.130133798103	1337.81683906093	561.075218540353	685.066954797596	199.347260698975	502.665888237354	14.8967439526635	-25.067534675704	946.371853521537	820.330667078224	942.272953149397	755.772986217015	639.979050704053	759.871886589155	76.3802495347674	1001.70700854543	62.0340982322765	134.789579837766	122.492878721345	400.193378933848
1145.03436436852	313.687571342139	868.279125077552	305.038970114296	860.71159900319	1489.89733832875	308.282195574737	81.2564133438659	-29.0132523111286	100.715766106512	114.769743101756	966.656964044263	498.551422587276	420.714011536692	309.363270728217	0.175776832840536	998.008143495193	1089.89953154102	714.766453283344	57.4727599672985	128.823720097001	734.22580604599	319.09294710954	627.199365851437	49.9052338929361	2567.72926634864	17.4729792885259	151.526298320088	NaN	748.392846699277	513.569521823293	945.275285023246	753.51999353063	320.788800964406	124.931792006707	517.671239288375	-39.1369065966005	118.779215809083	769.926863390961	487.933787666526	1033.46221052252	792.486309448916	592.527583026134	982.19074220899	-10.4248843410216	1374.93018949066	0.854838687955799	86.9909054546924	144.41494996585	-14.5266018061043
598.481165390026	71.7549269483756	1857.43258540251	333.495686091865	444.897744735582	1199.83596738912	625.520500012288	148.546637275598	16.5946843189624	-10.4446503032989	538.994629221051	573.604977537546	404.879529494635	173.422825128078	283.743310386904	24.1656980131956	1572.97878517632	987.84758395059	455.713478584486	18.7578310887433	145.301917120926	457.876625354267	233.990934681944	439.48987781113	29.5735649376479	1552.42889086341	4.69737708516745	-12.6077970730798	NaN	1675.81118386253	264.876097535097	769.734324788257	431.109904069674	136.60927150533	0.133368609659007	98.6422910005195	68.8843873616137	16.5515223414691	542.95857636763	338.757789328242	1319.74247480389	949.30788122993	473.181423007437	926.732919848691	26.8128684238504	1170.95295660937	27.8390030320885	129.426329247663	133.530867680616	58.6230412792324
692.010626765484	1039.35576308083	1473.26666545606	697.420987144228	1223.30801595811	1327.18693522999	340.337202147149	-10.2541503954387	-31.8955919104132	176.944318709091	791.561257734367	862.978014733783	498.319725206462	163.959453800106	511.304590115447	-18.9107270014285	1004.72945665687	299.218463268697	793.725401885865	-7.00793416819254	262.42801269324	509.14044596395	-8.09000624394127	351.157922904636	2.73071451354599	1976.43018067922	-9.17207831969	57.916390376731	NaN	1329.16976857631	756.192590493151	1066.29851841629	125.712326437493	43.5650607624882	36.3771750159253	7.62563202967376	33.2966525531126	-5.72329864251445	516.938679214701	553.904948768453	1032.41277132535	949.238664829411	150.356506139994	1091.96953893973	119.551281511867	1250.10302536411	6.59879120873621	31.2429709112375	28.1624484484249	-20.0990701356402
1430.83882799019	165.313063988438	1120.14088592988	313.625322045102	897.131213231538	1232.72829350574	220.524196549678	242.175621083498	17.0008059317748	15.9182347050839	147.991924361383	807.277801416187	601.589268344901	88.4505068933792	165.313063988438	23.4962332919207	656.800400906141	380.744738099943	378.579595646561	26.7439469719936	-29.5497568159371	651.387544772686	155.56992294822	402.396162633762	48.3953715058131	1352.89369966844	35.4045167855214	19.1659483851568	NaN	781.679028051145	155.902292169028	822.780948306128	228.858200621623	328.530357239957	34.6516274168282	6.90783124471464	-6.45029283815485	27.4587913722062	249.409160749115	547.398082597742	1062.1996337914	1029.31809758742	19.2384073212096	951.22444910295	70.6158076399384	714.888407636798	13.0731192829621	-11.5880328700277	38.7618194423265	-4.3951968254057
755.858459636265	56.1946980594558	689.791138496659	253.313590639919	557.656496217448	884.743889400414	3.1242269801003	129.843515067541	56.1946980594558	-14.2049064335668	669.21279256793	1219.41277845186	629.139171548824	196.993907045501	129.843515067541	367.036028667109	1768.52969349744	632.388384063887	395.195870464318	-29.3678981705255	57.27776889781	518.665946036697	84.3545398566648	911.820660359269	18.287218717059	1123.01947383834	-16.3710481102752	-4.45726888837905	NaN	446.28268036717	0.0195040799769503	429.830581702205	93.5908152369691	62.7431302401585	78.1669727385638	136.777574232504	63.7713864067189	13.3868342452615	284.846462217195	313.637634880885	1111.56442013172	1052.95381863778	52.460568574555	556.306090189128	20.584627411184	1461.17151676224	11.3303219121408	-11.2913137521869	31.8954452433479	75.0822042388828
812.748726549192	339.22823827764	1186.5806909741	746.650900955223	731.480908195951	601.452398830765	6.57196848503864	159.355466989132	594.950973362506	-3.18016971735031	340.311809189016	1304.68992031415	925.440101332354	376.069649264442	285.049692708812	-31.3530134131406	1536.57409534873	466.006034908696	540.772427793678	-12.9323079197393	-10.7651660969862	334.893954632134	61.8340849652427	521.2681513889	71.5862231676317	829.002290219841	16.3241066874276	1.15411392815589	NaN	411.910554373648	23.9906349497769	189.654048815144	109.394755141239	38.3961491989392	40.4540798059624	-26.4286649222912	31.1933920743581	106.307859230704	137.176818336052	31.1933920743581	762.787722871101	653.717400698872	7.5271900935914	1033.40559769465	-21.2838384047332	1322.54484798141	31.1933920743581	6.49822479007981	17.8168431287073	154.669228495749
1073.49698414335	21.9476811378772	950.996910700444	579.160404586138	670.222406083519	484.846188749565	-14.9107480396342	205.155755579037	161.792897723141	12.1910381203006	238.761970417356	1031.21819773385	456.660331143232	-1.90189068286551	105.421182510477	-19.2470338252238	1287.05905908364	107.589325403271	767.788836259285	-7.32224791485249	-7.32224791485249	66.3946104401704	-21.4151767180186	470.753259946399	-18.1629623788264	610.598476531663	38.2087528338381	77.2353249041443	NaN	308.502733092691	104.627000081078	121.101806789087	213.772594521638	95.3599213078227	-6.57794519798378	79.9147900190642	17.1045894447793	1.65945815602079	40.7871240875425	98.4489475655744	492.814633138543	753.322514208937	-14.8153485519883	964.405975155304	0.629782736770216	566.951263324584	59.3212816340527	3.71880899452193	18.1342648640299	28.4310190565356
1351.83940759027	106.750241812546	795.453743788903	460.320858575211	355.117331501657	166.401726235695	28.6610258404234	374.639635494688	754.239990914727	67.7056338264846	159.894291571351	563.35524076065	1391.96858802039	9.13872184739281	311.734433739367	53.6061920537403	970.069907282121	76.3822133789426	898.488125974342	-11.468154589695	146.879422242664	151.217712018893	10.2232942914501	247.744659539989	23.2381636201371	544.917509211677	42.7604676131677	28.6610258404234	NaN	324.476920218052	-37.1887468295536	281.200686554236	-0.0948322605684018	89.5487946144791	87.4880215828688	24.6344441187551	15.3609654765088	23.6040576029499	16.3913519923139	44.2117879190528	249.258704564276	643.896740117647	219.377495605927	581.043162653533	19.4825115397293	1412.56508090828	114.278070993803	208.043243932071	152.402372078593	29.7863766977808
887.163593905948	111.335751832487	618.065265466482	687.509995386344	472.66536219677	373.923636841966	-11.2775994322699	258.905802912194	858.951672376004	-9.1074516222742	190.54614689733	530.174279161656	845.93078551603	-40.5745948672118	164.504373177381	85.2939781125386	772.145759976176	118.931269167472	686.424921481346	-32.9790775322269	42.9760958176225	378.263932461957	47.3163914376139	-40.5745948672118	32.125356767644	747.189060161226	78.7835346825515	18.019396002672	NaN	126.004678419062	34.2369034454811	164.155326441787	-14.2247305293316	8.45943856526158	66.2009598969532	2.2728469940089	17.7393259221406	-17.3180263149579	41.4545936119425	78.5741430394586	314.695721342269	1820.09967034709	-5.97594176766134	408.525693506268	46.6100865879864	1384.97606316898	93.0095233723815	486.889186742135	40.4234950167337	11.5527343508879
1280.748369552	13.8813761029638	326.527215103241	386.233885745655	278.76187858931	230.996542075379	52.9621059779985	165.861992283654	835.662279308554	7.36792112379139	74.67362257524	318.928184294207	628.317295804898	235.338845394827	175.632174752413	289.617636887931	398.175219874138	268.991696120551	664.141298190346	76.8447742349641	44.2774993391019	-13.258019643588	72.5024709155158	-6.74456466441557	-30.6272329213812	445.940556388069	11.7102244432397	35.5928927002053	NaN	88.2205454423172	21.1527875747802	122.270330205836	22.1845992342808	96.4750387183217	57.2661956573001	132.588446800842	-20.1196788052425	37.6617741267893	-21.1514904647431	25.2800342127825	135.683881779343	1057.09169371335	-11.865185529238	558.726662174577	10.8346709797745	394.668608313986	19.0891642557791	320.378168829945	-7.7379388912357	45.9162674027939
1170.75714259218	28.202855894863	-8.72380356113386	283.431237428959	393.125137577656	36.8914816492153	66.215593570154	56.4408895965077	1202.25341095171	311.669271130604	44.4940291842735	159.61832042944	414.846701963537	-23.9288986312502	417.018858402125	208.491840297671	689.624491444925	216.09438783273	221.5247789292	12.9977608247467	9.73952616686459	6.48129150898252	219.352622490612	8.65344794757057	191.114588788967	398.555528674126	31.4610905527451	41.2357945263914	NaN	40.058859367715	67.9370535572966	81.3598877967248	17.3432937317595	-0.209643350569664	21.4733965746605	28.7010765497372	19.40834515321	-7.43732332564639	2.88793378160608	414.865692360979	44.1889622106159	1313.16306069194	81.3598877967248	1226.43090099102	-29.1203632508766	156.734264679668	488.175017822472	446.873989393462	53.4816936071431	-19.8276318543493
1623.51305996961	107.732461824714	31.671786648985	262.026974324051	302.230474059794	68.6155431629106	47.9705027580698	-29.1767534915985	922.668267278957	-0.925645569184754	53.4034081277648	116.425110416226	529.325918513043	28.412043427168	141.416475116823	401.109351788242	629.29137731543	383.724054605218	89.2605835677515	55.5765702756427	32.7583677229239	24.065719131412	300.057311911916	151.195704782274	-22.6572670479646	463.044473002764	19.7193948356561	-7.4451320128187	NaN	-6.10305064715959	-0.936846892493534	55.8913944088331	23.8609311299036	4.22935686217253	36.2598201411021	293.536767123472	-28.8343471676903	33.1600978883025	45.558986899501	136.484172981624	227.409359063746	1919.85770909235	49.6919499032339	325.567230402401	49.6919499032339	147.849821241889	413.392694231725	502.251398811981	25.92741263177	24.8941718808368
1577.71668683893	203.642012262416	-3.99110707628184	509.112727101025	343.875899145621	119.936513890271	72.1048005347594	85.1498132680807	1112.44456601714	-50.73573603735	-0.729853892951503	156.897383301348	294.957101395666	35.1439311236822	166.681142851339	298.218354578996	458.019760562183	583.034465923179	359.095080667829	112.326923129167	-15.9490354151597	66.6693785625422	358.007996273386	-33.3423857262549	204.72909665686	587.382803500953	28.6214247570215	39.492268701456	NaN	4.53868236102205	32.4555154798969	175.141551420813	17.9801205293692	24.1838612224525	71.7458732027577	115.172058054341	99.6627063216326	-0.631101549880694	35.5573858264385	254.756223648715	28.3196883511747	1612.34147865178	-43.0233296192832	1055.03877305646	66.576089291855	215.465865925854	326.099241619173	199.956514193146	23.1499044402719	93.4589656285493
1374.17758061378	711.836378107644	7.0792365247569	519.333269990096	507.36979999409	208.283050093945	58.1958810531453	235.472754630322	1648.24980234046	-20.1104680116199	13.6047656134873	26.6558237909482	486.705624546444	87.5607619524323	169.129875561563	19.0427065207627	698.785319930183	553.048503615204	238.735519174687	119.100819214629	-15.7601152857996	26.6558237909482	40.7944701498642	2.72888379893661	51.6703519644149	1699.36644686885	60.3710574160555	21.2178828836729	NaN	89.6916890149532	22.4378915905654	50.3740843668496	13.125827331804	7.95245829915877	72.1022343039595	-22.0530820901835	-9.63699641183497	50.3740843668496	31.7499558493268	124.870598436941	205.575155346206	1657.22250590645	48.3047367537915	577.023051890133	10.0218059122169	43.1313677211463	687.73314918874	369.053616777795	266.62090993142	42.0966939146172
1148.68788614342	393.551735821234	36.6574169369718	1125.83794499535	736.300853042401	50.8026186000676	38.8336018082174	175.933248696684	1297.75654982374	-17.7472048441657	15.9836606601396	57.3311732138041	339.147114040097	257.54018136839	75.8287446193909	113.911979866187	220.545038557217	738.477037913647	413.137399662444	587.232189362084	10.5431984820258	203.135559587253	258.628273804013	7.27892117515756	30.1288623232353	1121.48557525286	17.0717530957623	-14.4829275372975	NaN	35.1849842663254	26.9018496579558	17.5833232235399	-12.4430397318	-3.12451329738419	127.334856784438	-3.12451329738419	-24.8677416443545	50.7158616570185	-33.1508762527241	34.1495924402792	111.803979393745	933.905089274431	55.8928207872495	1290.07987743433	-7.26608060156901	58.9989962653881	1114.06326700647	165.644354348147	145.971909653269	13.4417559193551
1170.10055538992	919.72320914271	-21.9133321783194	534.359815353526	455.980820006573	152.262213037131	4.21299960399822	397.196573496358	1342.09890629018	-11.0273606023537	20.5419569679467	7.47879107678791	97.8323551573028	457.06941716417	496.258914837646	189.274516395414	348.209701404513	680.231834471466	177.299947661852	402.639559284341	78.2376063205647	154.439407352324	73.8832176901784	-24.0905264935125	49.934080223054	1880.95449930048	77.1490091629681	56.4656631686334	NaN	-21.4696453620288	26.1914534070143	-5.92798271994954	51.0581136343412	64.5275545908099	66.5997762764205	18.9386775073773	13.7581232933509	24.1192317214038	33.4442293066514	33.4442293066514	181.608079827807	1208.39392504785	11.6859016077403	620.919077177249	-31.8307537900817	27.2275642498196	859.224571022465	222.016402697213	260.352503881009	73.8525521760575
802.723560547858	966.088912752029	56.6884521488106	453.121706830932	715.595372705634	102.430750765978	28.3717911000876	482.527470227683	1682.71825775433	83.9160108495058	102.430750765978	116.58908129034	13.1243582276984	339.85506263604	115.499978942312	39.2628145803657	673.120381132549	355.10249550843	51.2429404086716	587.081295638352	13.1243582276984	245.103158357621	21.8371770119208	145.994844687091	0.0551300513646733	1329.84909699332	53.4211451047272	17.4807676198096	NaN	-9.77217938580364	4.7434526385906	20.2959155218702	201.741315826798	-25.3246422690832	49.3271795706587	46.2166869940027	-14.9563336802302	79.3952744783324	75.2479510427912	57.6218264417411	342.750312635199	1883.48096893876	-22.2141496924273	389.407701285038	16.1485920863289	4.7434526385906	1256.19829931315	268.098490795458	358.302775518479	126.052663128171
1390.59164927089	907.895301917835	7.87908766586194	211.63578508126	339.11992196683	146.259304627122	8.96869567343092	409.944442458814	377.256202231744	-43.3324886898799	-12.8234644779486	74.3451761275694	-30.2571925990522	452.439154754004	614.790747881781	35.1192878550863	344.567962004675	309.700505762468	137.54244056657	555.951915473056	51.4634079686209	439.363858663176	50.373799961052	41.6569359005002	51.4634079686209	999.422374553629	35.1192878550863	8.96869567343092	NaN	39.2934230951941	1.94155554583613	-5.32130758876125	558.069361280721	5.05421117494929	6.09176305132035	35.1432155897099	51.7440456116467	67.3073237572126	-16.7343782288428	43.4436306006783	27.8803524551125	1437.91335244338	28.9179043314835	200.113963932707	-11.5466188469876	11.2795224331756	649.373926401374	46.5562862297915	492.703593069345	-26.0723451161823
826.755231662777	738.455986576001	2.62894418619719	143.253667842915	595.651034645535	703.57233419604	14.6201996918088	420.142658608856	325.302728700837	-26.804137509395	-26.804137509395	29.8817976080418	-30.0744799200163	464.837338220681	654.517198036719	9.16962900743989	1250.80963090668	475.738479589419	206.480287781595	286.058619773381	-5.00185477191929	166.146064717265	22.2509986499253	4.80917245994476	29.8817976080418	933.586417076408	9.16962900743989	72.3962489461193	NaN	18.8629628838196	-16.4383496261872	23.0160584732322	521.38752920274	23.0160584732322	123.728626516487	-14.3618018314809	78.0445750329487	-13.3235279341278	-6.05561065265576	3.28885442352251	267.01042435122	1040.52447787931	0.174032731463086	51.049453701767	59.3556448805921	20.9395106785259	949.156374912234	25.0926062679385	652.210040269236	210.943633894151
432.531594897319	992.020032771662	69.3548896104643	371.456833647878	540.503047820437	272.210346617536	100.982890971782	772.805264715633	698.643054627026	35.5456467759523	45.3612334053268	10.4613698342177	32.2737845661609	412.90042163857	746.630367037301	37.7268882491467	1011.65120603041	525.234357508077	435.80345710711	465.250216995233	13.7332320440091	45.3612334053268	22.4581979367864	134.792133806294	-0.444837531753938	1258.13149250137	54.0861992981041	92.2579250790047	NaN	70.0948359555237	82.5627990426596	126.200669847635	152.175592945835	0.48204205234841	48.2759005530359	-3.67394564336355	10.8720112916283	62.8218574880278	-33.8048564372752	5.67702667198836	225.944374544722	1169.35358147134	-8.8689302630035	110.615715988715	65.9388482598117	43.080915933396	410.885827003904	46.1979067051799	264.387260730058	209.320423761874
352.186187726572	881.383174313268	34.6679957745535	509.308591991488	701.347086093052	114.320325714407	65.2195743816205	501.670697339721	49.943785078087	-18.7972667878138	160.147693625007	-13.3416277508376	48.8526572706917	867.19851281713	544.224681828136	20.4833342784152	1324.38106411574	942.486331527403	759.176859885	272.533857786718	8.48092839706745	18.3010786636247	-41.7109507431141	249.620173831418	-12.2504999434423	704.620469515238	89.224386144316	23.756717700601	NaN	66.2929010177822	19.5054578988781	20.545178857076	488.419610046116	-27.2819852200259	13.2671321496909	-18.964217554443	61.0942962267928	19.5054578988781	-5.44784509787068	55.8956914358035	25.7437836480653	810.733107087456	168.185554921173	13.2671321496909	33.0218303554504	18.4657369406803	866.87803883014	-32.4805900110152	236.807138162232	310.627326194281
567.599214400833	299.056918319179	6.49864453916501	294.690376919477	341.63069696627	78.546577634243	34.881163637226	454.069138008589	55.6222352858091	6.49864453916501	80.7298483340938	-21.883874558896	18.5066333883447	285.957294120074	808.850626734352	37.0644343370769	648.380230295314	513.017446904562	371.104851414257	319.797989967762	315.43144856806	-2.23443826023838	-21.883874558896	735.711058289348	-18.6089685091197	1090.49254701511	49.0724231862565	-21.883874558896	NaN	16.7060394604957	60.4047715558738	27.1104994832047	275.777094025952	94.7394896308138	130.114653708025	55.2025415445193	66.6474475694993	211.269441885156	80.1732455990211	54.1620955422484	8.38247144232838	680.510588909336	-2.0219885803807	80.1732455990211	61.4452175581447	53.1216495399775	420.399088341608	37.5149595059138	143.640451737547	63.5261095626865
106.083848618988	349.631818979706	27.449526350057	170.520307144918	854.202053538682	27.449526350057	16.5280927015943	264.444636521697	30.7259564445958	276.458213535006	250.246772778696	-31.5262153516416	304.853941021009	416.252564235329	1333.65299070619	58.0295405657525	976.522110401465	374.75111637117	338.710385331244	256.799632967773	-19.5126383383326	85.3331246869092	8.8830891476704	195.639604536382	131.203146010453	1258.2950985318	0.145942228900245	-29.341928621949	NaN	198.19016828962	21.1909183852278	2.44982133652744	266.907524134854	-22.5383080617397	44.0967036669726	22.2320904434889	132.596328619169	-11.0854154208673	152.37859772613	5.57333751131083	50.3437360165394	684.417519497568	-6.92072718782274	3.49099339478857	-16.2912757121729	50.3437360165394	427.248021107068	-21.4971360034786	-14.2089315956506	462.647871087947
85.5700800815508	733.512628802389	-14.9538903776686	304.100450645071	617.691532403723	124.905546782985	241.819295034468	746.624451036201	62.6243911723812	16.7330133540419	97.5892504625445	-24.787757053027	336.8800062296	-33.5289718755678	1019.7874142406	44.0493096744819	690.899206542503	394.790554428932	484.388006359976	14.5477096484067	17.8256652068595	123.812894930167	5.80649482586585	648.285784282616	11.2697540899539	787.052569590452	204.66913203867	-63.0305719016431	NaN	309.078623955	18.3887671625215	173.631737277501	168.422241636059	22.5563636756753	37.1429514717137	15.2630697776562	137.165267787405	-2.44921540324757	-10.7844084295552	185.092627688674	-4.53301365982447	563.302011257383	10.0535741362139	13.1792715210792	167.38034250777	38.1848506000021	130.913873017675	17.3468680342331	-14.952004942709	746.676257836151
69.409844008261	237.756609441334	-16.9498603372763	38.8013412022478	375.494872068393	133.906332063789	-19.1361819662773	930.820565834633	8.19283839623454	142.651618579793	202.775463377319	43.1739844602496	787.616499135071	302.253097496862	775.591730175566	-14.7635387082754	573.356979492979	455.295611526928	466.227219671932	12.5654816542364	189.657533603313	48.639788532752	3.82019513823265	442.177681752922	19.1244465412393	715.46788537804	288.042006908355	6.00651676723359	NaN	448.272993623859	33.3073622613251	32.2647350468464	-19.8666256770901	39.5631255481975	3.07117304144197	9.32693632831434	112.547030561708	27.0515989744527	32.2647350468464	71.8845691970381	44.7762616205911	345.052899390465	3.07117304144197	-25.0797617494837	44.7762616205911	349.22340824838	52.0746521219422	-6.31247188886659	-1.09933581647294	520.214271422891
255.563542264542	241.345829007299	6.2067251375105	-16.7603501241898	715.998717749105	141.821836206598	101.356036935983	581.477276930575	29.1738003992108	75.1079509226114	234.783807503956	33.5484814014394	474.297592375973	20.4244383947535	675.53291847849	126.510452698798	113.386409692112	304.778703539614	374.773599575272	47.7661946586824	458.986208868173	37.923162403668	-11.291998871404	735.684782259134	19.3307681441964	1047.38080366792	2.92571438583903	51.0472054103539	NaN	206.836982854476	14.8594201651466	58.6803855616241	-8.09441885205583	9.6426385703279	154.669166906289	41.9866844582041	-14.3545567658383	15.9027764841104	19.0328454410016	222.487327638933	4.42585697550915	316.38939634567	24.2496270358204	26.3363396737479	85.8076498546815	83.720937216754	39.8999718202766	11.7293512082554	-18.5279820416933	853.717900612
146.462180888807	4.21875987415513	-19.8532036821706	-15.4764830355659	700.117342684299	-27.5124648137288	-40.6426267535428	480.187130192414	68.7753894115741	26.1023631071785	150.838901535412	42.515065531946	678.233739451275	-16.5706631972171	778.898314323183	79.7171910280858	480.187130192414	982.4158243903	381.710915643809	-6.72304174235656	310.589205136483	81.9055513513882	39.2325250469925	476.90458970746	80.811371189737	1011.95868875488	23.9140027838762	45.7976060168996	NaN	699.055835621258	103.926562608932	26.6641657617173	87.2211795068312	12.0469555473794	9.95878265961687	26.6641657617173	17.2673877667858	-7.7906868863648	19.3555606545483	116.455599935507	39.1932030882926	328.405148043406	31.8845979811236	28.7523386494798	15.1792148790232	395.226680451807	120.631945711032	46.5018081954615	323.184715823999	865.065580198381
266.049362190323	14.2705360474528	1.13424946608569	-7.62327492149241	499.21844900959	71.1944445667105	30.6908942741618	509.070663945615	5.51301165987474	9.89177385366379	106.224542117023	42.7324903070817	653.569816340654	49.3006335977652	442.294540490332	56.9634674368961	452.146755426358	958.98847935744	267.14405273877	101.845779923234	104.035161020128	351.43522496921	1.13424946608569	278.090958223243	180.663499411437	336.109557290948	324.067961258028	0.039558917638429	NaN	375.961526505695	13.4098222985501	232.821516487312	40.5750796743016	8.18573434167477	409.395689429697	-11.6657998944513	132.519027715307	-0.172806389325693	-7.4865295289511	53.1128907708023	14.4546398899251	114.757128661931	12.365004707175	-10.6209823030763	-20.0243406254518	700.899797423338	99.0848647913048	21.7683630295505	164.908373047933	415.664594977947
240.086372105073	132.756633767154	26.522096840845	6.80847143183926	481.030682659588	183.135898701279	5.71327002022784	454.745848780913	35.2837081337364	-7.4291469191093	27.6172982524564	-10.7147511539436	448.174640311245	-3.04834127266359	690.21415227737	19.9508883711764	524.838739124045	301.417651155313	321.131276564319	123.995022474262	727.451000272159	796.448689203679	-6.33394550749788	718.689388979268	539.076357474993	571.932399823336	249.943184809576	-19.476362446835	NaN	344.122774682357	28.36674607671	70.1887366205043	37.7766939490637	9.54685033200264	328.439528228434	195.654708251887	50.323291112202	-10.3185951762996	-23.9107421030328	23.1389972587358	84.8264333108323	47.1866418214174	120.375125273057	6.41020104121807	-29.138490921007	772.798177756247	270.934291230717	-33.3206899753865	109.919627637109	444.495551987463
687.447047004805	54.125076458102	-7.23483764330859	39.8808106845603	367.498923476021	189.993457682654	59.6036402171565	369.690348979642	30.0193959182621	-11.6176886505522	211.907712718872	19.0622684001531	656.767089954099	4.81800262661135	585.54576108639	16.8708428965313	115.484990559513	825.506853732978	208.620574463439	-5.04341213968678	996.438043015479	14.6794173929095	-22.5748161686612	240.396244265956	394.891742271293	277.650477827526	448.581667110027	77.135044246131	NaN	531.958790729428	10.9098753065913	19.280139008163	15.0950071573771	-0.599237283069751	154.250641196006	89.3810975088257	64.2703064041107	280.850879682278	-17.3397646862131	8.81730938119837	71.5942871429859	134.371264904773	-10.0157839473379	-23.6174624623918	-3.73808617115913	1152.40458760843	84.1496826953434	40.2057982620921	502.662867773927	971.39763506194
573.958675108445	3.92189885707523	-20.1950416766366	97.1009872827799	77.3689450279248	493.93428151931	138.757520931918	395.274070245035	15.9803691239311	128.891499804491	120.121703246777	41.1935342273571	382.119375408465	15.9803691239311	78.465169597639	-57.4666770469184	6.11434799650357	407.332540511891	57.6369027730697	-13.6176942583515	843.629919258131	229.744160218195	-10.329020549209	174.932931732486	1264.58015402837	103.678334701065	406.236315942177	14.884144554217	NaN	977.624663240377	46.826380582101	83.4719822615607	52.0614665363096	140.010910567013	53.1084837271513	44.7323462004176	196.549838872465	16.4628820476916	90.8011025974527	-9.71254772335102	26.9330539561087	32.1681399103172	212.25509673509	-17.041668059243	71.954793162302	960.872388186909	320.097867391786	37.4032258645257	250.994732796234	811.148929896546
311.208016882496	77.6030644264198	-18.9097797807852	80.8932750243928	84.1834856223657	189.470224757498	105.021486076194	627.068234287894	-38.6510433686226	-0.265253058938802	67.7324326325011	18.3792736629076	556.877074864472	19.4760105288986	185.083277293535	15.0890630649347	53.4748533746186	521.781495152762	128.052960262004	79.7965381584018	1038.34455903451	117.085591602095	54.5715902406095	298.047174490604	713.710446701181	-6.8456742548846	926.477398703428	9.6053787349799	NaN	565.80720954999	-3.12237090780004	28.3102025981552	31.4534599487507	-12.5521429595866	50.3130040523239	34.5967172993463	-29.3161821627628	40.8832320005373	74.4113104068896	41.9309844507358	184.425317677733	24.1191927973612	-37.6982017643508	250.433722040239	518.658349291057	950.332358772843	320.633136203539	-4.17012335799855	395.023560167633	374.068511163663
228.160603608038	104.171394139751	-14.3315671219744	141.477881944368	107.463143063688	703.269698296252	89.9071488026915	611.100728426021	70.1566552590705	-6.65081963278852	-27.4985628177217	16.3914228347692	442.124283663931	-7.74806927410079	95.3933970092528	-0.0673217849148834	36.1419163783901	546.362999588597	-12.1370678393499	85.5181502374424	301.67632957596	176.589870466361	-20.9150649698481	290.703833162837	438.832534739994	62.4759077698846	783.368922112048	-19.8178153285358	NaN	233.096102912949	140.829093534152	48.5620841553548	-14.3472404210977	156.556424678265	56.9499940988818	-12.250262935216	34.9317304971234	-8.05630796345249	7.67102318066065	7.67102318066065	44.3681291835913	42.2711516977096	16.0589331241877	285.520540059993	470.054558817587	841.219573818657	263.502276458234	46.4651066694731	258.25983274353	458.521182645237
170.284043594077	343.730581217429	-6.4557827183266	622.562356890413	42.9435476174383	746.609564178	193.337064417433	610.486965030559	61.6055168553939	19.8905267940813	17.6950010013807	177.968383868529	500.710675395526	-34.9976180234352	-8.65130851102726	10.0106607269284	131.862342221815	160.404177526924	187.848249935682	-13.0423600964286	710.383388598439	137.351156703567	-21.8244632672312	30.8681557575846	524.861459115233	336.046240942976	703.796811220337	11.1084236232787	NaN	204.192612348365	10.0857891673132	-4.60337583017177	3.79043273981966	75.1378055847468	188.454221279631	94.0238748672275	62.5470927297597	14.2826934523089	-25.5878972551504	153.829760928417	369.970331605696	-27.6863493976482	-9.84950618641642	473.84371265934	1017.34281756629	748.740943326559	351.084262323215	4.83965881106859	502.172816583061	1019.44126970878
178.249910883242	-13.9484996780197	36.5722253837977	538.484646106636	-13.9484996780197	937.159063442282	255.129275107747	680.16233160608	372.644874708061	47.5549917015841	31.0808422249045	84.8963971820579	883.343508485128	94.7808868680656	69.5205243371569	12.4101394846677	71.7170776007142	572.531221691774	31.0808422249045	66.225694441821	472.588048199917	43.1618851744696	53.0463748604773	36.5722253837977	361.662108390275	1235.89030728607	478.079431358811	-28.226095891142	NaN	350.592502627264	-12.6951926816243	65.0021756792362	6.20416718993636	41.9029580584399	138.499686290861	26.153491498806	9.35406050186314	69.2020334284719	38.7530647465131	363.192075874971	692.880909189974	112.250575358138	59.7523534926916	433.539693174669	655.082189446853	702.330589125754	325.39335613185	-22.1448726174046	436.689586486596	278.144956452948
26.8985644600515	6.02153834288428	-69.795030187881	196.112355093933	8.21912003942819	1016.90911875309	236.767616479996	444.439086803396	936.697386829234	-24.7446054087306	-40.127677284538	318.078139252121	344.449119610648	162.049838797503	-30.2385596500904	92.8260153563691	349.943073852008	200.507518487021	327.967256886569	273.027714472971	641.122648644077	531.243563816881	22.5034010669637	-14.855487774283	280.719250410874	359.832191486455	1096.02205982867	8.21912003942819	NaN	708.390060887072	34.8888973232563	143.111393184525	44.3452319130758	-10.291367939215	145.212800871151	20.1790435168703	42.2438242264493	189.342362290309	8.62130124042414	198.798696880129	441.511284685498	540.277445956946	-30.2547409621674	134.705762438018	1511.12779717842	459.373250021823	687.375984020806	232.421219866154	112.640981728439	492.995773007849
-17.9619366706209	46.8970905732518	130.444312107732	668.004724349321	85.3727847009729	1042.86791570798	372.291532339122	602.046391558942	706.480418477042	4.02417425950543	89.7700068869982	641.621391233169	662.50819661679	83.1741736079603	-8.06818675206406	183.210978340035	517.399864477956	66.6845904103655	39.2019517477076	20.5137574571002	848.290833976357	354.702643595021	58.9894515848213	88.6707013404919	226.083894653782	639.422780140157	525.0950033035	15.0172297245686	NaN	585.130425216034	26.8135064504536	4.73317632978098	35.2250607821385	38.3793936565203	137.215157053817	25.762062158993	126.700714139211	753.36151184973	158.244042883029	237.102364742574	574.615982301428	186.633038752465	-33.1188181628007	66.7683895259565	1025.68558333803	502.066326190646	392.716119878743	-19.4500423738129	182.427261586623	350.658348220319
30.6202769852165	17.4224282593084	46.0177671654425	536.537811478358	-5.67380701103067	810.39317254095	358.3668536786	723.507335095389	520.040500570973	113.106831522142	-15.5721935554617	523.33996275245	821.39137981254	152.700377699866	32.8199184395345	16.3226075321494	169.197688607251	187.894640968954	40.5186635296475	214.29033842077	910.476858712419	518.940679843814	71.3136438900996	176.896433697364	230.787649328155	322.072769682352	691.612534007778	0.925117351923352	NaN	503.78437223518	-4.42136141541299	13.4657969118335	6.10049642414379	22.9354689674346	188.128637048476	2.94393907227675	-1.26480406354596	332.278089450404	23.9876547513903	305.973444851512	419.609509518725	497.471257531445	21.883283183479	48.1879277823709	656.351310908753	401.722351191479	254.416341437684	137.623719418604	90.275359140598	29.2485836711687
96.8534295683068	28.6325733319748	-39.5882829043572	538.088322322648	6.62584551380319	343.328781131829	338.927435568195	451.16174744087	1462.37089068586	3.32483634107745	-20.8825642589113	628.315906377152	644.82095224078	256.402206250051	35.2345916774263	1055.24642604968	571.098414049905	335.626426395469	41.8366100228778	455.563093004504	370.837190904544	384.041227595447	12.1275274683461	19.8298822047062	246.499178731874	472.068138868133	425.854010449973	200.285050313713	NaN	1709.0019163675	70.6454457646683	-15.6946767221135	8.52267470710578	-24.1181033061898	132.768216822231	88.5452272558304	30.634169490306	219.108339309013	206.473199432898	231.743479185127	766.631067273971	396.000297574615	41.1634527204014	16.9461012911821	1213.07267623001	172.779493096593	335.983383163071	210.684912724936	105.392080423983	285.442823658613
37.651530272765	-12.9876864952398	76.1813691179859	420.748213648105	15.6344795040672	570.464158875249	276.536531113135	694.860495718391	721.280956640829	-7.48342380306535	18.9370371193719	539.640287799073	801.643191946575	278.738236190005	34.3489726574603	443.866116955238	459.278052493326	485.698513415763	-26.1979169564584	339.285125803924	163.148719654342	260.023743036612	1.32339650441373	-12.9876864952398	639.817868796647	388.823490033493	188.468328038344	678.347707641868	NaN	688.459312789745	82.5979640570666	-28.0375865810747	35.1827280692918	0.411555011590216	595.736184635874	68.9002292161539	-3.80313263176755	283.8492990274	220.628984377033	477.724930621857	920.267133174422	685.298297057227	59.4171820185989	74.1685887703511	764.323690370185	232.219375396267	124.744840490644	287.010314759918	52.0414786427228	184.804139408492
51.0844291191491	112.761102662615	-7.28813691305939	590.755322624473	200.870636296137	94.0378267654912	421.144470379943	390.30613360821	1112.80430940309	-20.5045669580877	70.9090741866916	804.420941685764	863.894876888392	352.859581813963	31.2597840516066	48.881690778311	629.303243589139	229.506234727032	81.9227658908819	277.966478225469	741.64289897188	163.42408450189	117.166579344291	14.7392464953212	325.325352553487	269.155524862117	279.067847395888	670.053902894643	NaN	797.863214869692	70.3157955981269	66.0981293994512	21.8126343133559	46.0642149557414	319.158101319995	166.267701618	27.0847170617006	212.662029803433	-5.60219597803636	459.395502425964	479.429416869673	543.748826399479	2.83313641931512	23.9214674126938	495.245665114707	148.342620273628	35.5200494590521	270.654940035224	175.75745056502	8.10521916765979
-12.6020980777638	23.7601494111684	-21.417188378111	306.944925309822	438.069393527487	39.186557436776	951.548403522711	265.073246383173	1370.2651927892	10.5375139606476	60.1223969001006	402.809032326098	771.940938653137	93.1789855264026	96.4846443890328	10.5375139606476	449.088256402921	484.34861760431	10.5375139606476	343.307172798754	82.1601226509686	20.4544905485382	29.2695808488854	16.0469453983646	218.79402230635	33.677125999059	399.503373463468	279.397768121237	NaN	517.011830189632	29.5268745113695	51.6852815876541	31.6371989948252	69.6230396970274	310.200030810975	611.976431945137	16.8649276106354	256.386756482855	74.8988509056666	227.897375956203	339.744573579355	370.344278589462	11.5891164019962	106.553718157502	503.29472104717	326.027464436893	14.7546031271797	194.132184220913	25.3062255444581	-33.7828599923009
40.5063545655431	345.872232231737	28.3799117701346	534.383297505813	456.112621280904	-7.99941661609062	630.292435978589	61.4520284848849	1023.85062488412	102.240972433077	507.925604134013	122.084242461927	386.661176179929	244.451074306503	63.6568362658682	61.4520284848849	764.785710618573	608.244358168756	144.132320271761	288.54722992617	330.438577764854	1.92221839833445	89.0121257471768	-5.79460883510727	566.353010330072	114.367415228485	215.788573153719	335.950597217312	NaN	865.08468115337	12.9661268267655	7.68658188050401	11.9102178375132	-21.8788698185603	168.184748246853	427.938359602919	100.606572934706	125.948388676761	46.7552144828391	627.505158571603	456.447902312731	589.492434958521	-26.1025057755695	209.365198827693	283.278828075354	400.484725882359	83.7120291066695	265.328375258065	18.245671773027	-0.76069003351438
108.002711003875	71.6062856655638	85.9442714048984	287.778993735531	861.298423308912	23.0777185478162	874.533487068298	195.133547419831	956.14971358451	-32.0683804496243	422.335475289286	265.720554136554	614.243899800379	358.366000452255	58.3712219061781	-11.112862830597	219.397830978704	475.275730326828	171.972185840906	63.8858318059222	96.9734912043865	126.752384663004	224.912440878448	40.7244702269971	270.13224205635	405.791645590053	425.644241229132	1228.57144263187	NaN	597.619638232051	-18.4112729525775	75.6311817565682	70.3478977841443	-2.56142103530573	479.274077249755	338.738723583279	48.1581050999638	53.4413890723877	77.7444953455377	143.257216603594	497.237242755996	412.704699197214	-15.2413025691231	218.279849012014	107.330885591112	420.101296758607	48.1581050999638	222.506476189953	20.6850284433595	42.8748211275399
379.699041874115	397.354090779732	7.83957429955982	658.869502694181	812.247740061728	44.2531126673946	1079.28035475918	282.596272893222	719.558733307239	12.253336525964	424.940104694758	397.354090779732	386.319685213721	322.32013293086	336.664860166674	-34.0911668512802	676.524551599798	442.595153600375	594.86995041132	198.734790591542	-3.19483126645072	170.045336119915	775.834201693893	125.907713855873	174.459098346319	209.769196157553	486.732775864417	1115.69389312702	NaN	949.41520059017	1.97972952215622	92.9166162541307	47.4481728881435	82.3425596573895	137.327653960444	329.775484021134	28.4148710140093	232.494163331115	61.1944464639071	272.675578398731	214.518267116655	285.364446314821	37.9315219510764	250.470059545575	13.6111917785716	712.556332823166	16.7834087575939	253.642276524597	-1.19248745686615	67.5388804219518
17.9781651229245	138.309763826742	-8.51686578433809	540.151065920225	795.165738402627	44.4731960301871	522.48771198205	334.81457638894	692.497493636985	57.7207114838184	588.725289250206	415.403628731863	105.190975192664	148.245400416966	120.646409888567	6.93856891156509	381.180880476649	132.789965721062	320.463101314172	120.646409888567	146.037481174694	126.166207994247	592.037168113614	51.0969537570027	268.576999120783	232.146331623297	330.398737904396	265.265120257375	NaN	1022.35668497156	12.8762549015022	60.493256319901	198.05348263972	4.41101020489796	325.032153088783	643.536984798517	30.8648998817862	813.900034317677	64.7258786682031	30.8648998817862	355.718665113973	441.429267667091	2.2946990307469	262.600973451327	54.1443227974478	519.73278111068	-2.99607890463074	24.515966359333	-4.05423449170627	256.252039928874
-0.590159596648515	103.230882782128	86.6636951684937	494.216510463905	1154.6950566608	-3.90359711937544	869.739429706289	216.992237729086	1270.66536995625	-16.0528680360408	577.052448532078	191.589216721513	135.260778835155	336.275988547255	11.5591113200169	-18.2618263845254	92.1860910397053	53.5293199412245	400.335780653309	85.5592159942514	53.5293199412245	321.917759282105	237.97734203969	-13.8439096875562	97.7084869109168	57.9472366381938	456.664218539667	277.738592312413	NaN	1068.92904062155	113.795306408097	193.213299829393	497.11948798822	232.392843250566	210.155805092603	187.91876693464	-17.5091093817788	108.500773513344	49.2020050921098	23.7882471972951	119.08983930285	340.401314303529	103.206240618591	431.467280093282	19.5526208814927	491.824955093467	60.8499774605666	31.2005932499494	10.0224616709371	29.0827800920482
129.998924190298	1065.9332606592	2.92401428011571	559.843619451696	945.488346048684	-13.6509739690385	1053.77826927649	158.728903822165	989.688314713095	23.918999395711	539.953633552711	189.668881887253	285.803813732347	426.138714241853	103.478942991651	31.653993911983	855.983409503251	43.808985294696	723.383503510018	-2.60098180293569	501.278660971352	59.2789743272399	553.213624152035	44.9139845113063	97.9539469085997	199.613874836745	671.448540329335	958.748336648007	NaN	418.312166163767	48.4913016527386	403.476945237823	174.590679523261	9.28393206274416	124.786723557593	265.721322354059	135.383309933267	434.207045727278	66.5054984913846	-17.2075338764412	-14.028557963739	741.508050621829	263.602005078924	642.959797328059	-6.61094750076708	543.351885396722	-9.78992341346933	30.4771048140925	16.7015425257161	38.9543739146318
189.957777325413	551.462735225944	15.2856569942693	489.553629285792	1231.35738081869	77.1947629344214	1009.1479112835	97.0941184151846	962.716081828383	-28.9351329629822	511.664024264418	159.003224355337	365.735417405488	287.243515231366	110.36035540236	1001.40927304098	1002.51479278991	282.821436235641	108.149315904498	175.586020589306	729.451414803881	396.689970375564	711.763098820981	-10.1412972311503	92.6720394194595	231.967527784802	618.899439910753	280.610396737778	NaN	1179.23894145047	45.658764451218	820.819764812725	489.971294070194	75.3502938768298	83.8335879984332	529.206529382609	59.4441173988235	274.707705734509	23.3901173820092	-21.1471767564084	47.7795879816189	1220.59500029328	5.36311737360208	274.707705734509	11.7255879648046	444.373588166576	46.7191762164185	-14.7847061652059	58.3837056336231	15.9672350256063
68.5824601631876	46.4616447252263	75.2187047945761	472.287341905982	620.496805340323	138.263028792766	1062.91311409955	39.8254000938379	420.303425626773	-16.5826792729635	607.224316077546	182.504659668689	488.877953484453	238.91273903549	59.7341339880031	692.389455513697	935.718425331272	89.5972348292509	227.852331316509	35.4012370062456	651.465946953469	493.302116572045	564.088725973521	-7.73435309777895	6.64417693689591	580.679337551993	658.102191584857	226.746290544611	NaN	641.319801836349	-1.7467724267838	394.068132193923	688.011104258094	30.0882064971336	114.98148362758	53.4338577080064	53.4338577080064	471.533247575456	7.80372125039143	182.896105331937	48.1280278873535	1103.98816219728	-3.86910435504496	347.376829772178	31.1493724612642	307.052523135215	-8.11376821156729	8.86488721452202	59.8008534927899	177.590275511284
273.528556977481	494.841014218412	65.4948471710056	421.807903328905	1216.31962482385	-36.3088831598227	1029.31059845526	-3.11201457368301	949.638113848525	-6.43170143229698	390.824159315174	160.659203784606	-0.898890001273698	270.208870118867	-7.53826371850163	585.579121687194	886.56406353486	21.2323557228194	202.708570660383	31.1914162986613	636.480986852608	203.815132946588	601.070993694059	40.0439145882985	24.5520425814334	107.544214046783	484.88195364257	232.585752387909	NaN	1160.30849855686	14.4954842165257	227.941652782241	354.310279943038	31.4862240028513	342.629146339939	33.610066476142	-3.55717680644527	320.328800370387	-22.6717590660616	63.3438611022118	22.9908541096885	1534.10477385602	25.1146965829792	52.7246487357583	47.4150425525316	518.908071623067	33.610066476142	16.6193266898164	-7.80486175302668	1046.68292623581
196.361520494534	671.300681996941	-35.0190966476645	746.582413890096	871.68293894784	30.2988766125733	1153.98943354717	3.7288535914596	1100.84938750495	61.2972368038726	421.099631881454	28.0847080274805	176.434003228699	344.710815695752	-26.1624223072933	619.26772024726	1031.10307707452	21.442202272202	290.463685360978	98.9381027504503	836.256241586355	452.097992072753	844.00583163418	-5.12782074891163	46.9051410007693	278.285758142968	416.671294711268	102.259355628089	NaN	1032.86584049273	267.737979264873	579.10251168121	295.367596475879	6.31929334535387	110.461696679146	-6.43283767511046	-15.9969359404587	115.775084604339	157.219510420848	152.968800080694	117.900439774417	689.620980525234	141.279346645268	39.2622984815534	19.0714243658182	358.065573993162	48.8263967469016	10.5700036855087	81.7694018831012	382.507158449052
201.084547142212	131.305319270154	-18.2215975985421	156.780275477414	558.841540835464	126.874892103674	1905.69139944535	13.8989993584371	423.713512257827	12.7913925668171	154.565061894174	155.672668685794	46.0195963154163	11.6837857751971	29.4054944411167	517.860089545525	1098.24604835439	-17.1139908069221	-0.499888932622552	19.437033316537	1027.35921369071	300.76915838801	435.897186965647	106.937969854515	73.7097661059156	779.255292367838	206.622581100312	7.25335860871726	NaN	1047.7418037262	82.1428131833066	852.069761589757	126.807083670974	66.1912880091398	548.990783280588	144.885478868363	205.501274530196	176.788529216696	6.63892735891713	136.377998775474	78.9525081484732	1612.42579489171	86.3965532297511	8.76579738213937	43.8591527653063	380.968051446031	86.3965532297511	8.76579738213937	54.4935028814175	412.871101794365
407.491654761054	555.981045833582	37.3763068638579	317.733142247063	836.337881216787	-9.16514406932245	616.928183960365	27.4031388067478	606.955015903255	11.889321829021	36.2681770797345	212.460812755346	53.998253625708	41.8088260003512	30.7275281591178	-3.62449514870575	1192.04754192038	-11.3814036375691	50.673864273338	239.055927574306	496.142037490921	388.653448430957	489.493258786181	106.080353479505	-3.62449514870575	196.946995777619	267.867301961513	-26.8952206152959	NaN	520.964486855099	-4.74711136773032	496.488035925696	307.06158960249	41.0132099350666	360.271265535975	-5.81130488640001	93.1586923498817	427.315457212166	99.5438534618998	287.906106266436	165.523851619421	738.059964663717	89.9661117938726	147.432561802036	542.248357228493	381.555135909369	71.8748219764878	2.70224326295755	36.7564358603878	294.291267378454
557.552461287436	281.497796869241	34.2681174906958	425.622722067495	607.441858471448	8.76909226331226	1171.74637328615	25.3988913246494	1020.96952846336	35.3767707614516	543.139968767611	272.628570703194	-0.100133902734182	144.024791295521	96.3527006530209	230.499746414473	839.150392059411	-15.6212796933155	46.4633034690097	545.357275309122	1015.42626210958	465.534239814704	823.62924626883	148.459404378544	-7.86070679802482	131.829605317207	14.3123586170913	85.2661679454629	NaN	982.776611669596	83.9561880718966	836.878035801249	177.672061622368	52.0075948160542	608.97807057624	45.6178761648857	8.34451736640287	351.259418312445	-33.1886538661923	244.764107459637	320.37577816513	928.464003134664	275.647747606951	63.7220790098631	289.492138017816	389.597730219456	372.558480483006	25.3837671028522	32.8384388625487	328.895403033355
610.147515735711	22.2835720601784	24.5019265646143	805.362712126076	1017.21556729971	46.685471608974	901.861133069041	27.8294583212683	729.938658975253	13.4101540424345	521.413335558272	144.293069804157	31.1569900779222	31.1569900779222	95.4892707065654	200.861109667274	1108.16810198159	91.0525616976935	12.3009767902165	732.157013479689	533.61428533267	508.103208531656	402.731369570948	129.873765525323	-12.1009227585792	254.101617773737	34.4845218345762	-36.5028223073749	NaN	1011.50295316195	65.1491134081387	897.471578326748	251.649025521783	183.443343377365	392.323244944647	106.711950964894	56.6234031400863	162.129067707234	42.7691239545013	154.669071222688	40.6376963874882	1385.56849117274	216.480470666068	50.2291204390471	594.80886381089	246.320456604251	280.42329767646	-1.99085495277344	51.2948342225536	384.863248460101
306.578054489929	81.3086034599285	45.7981481251501	237.776547278796	866.977427741901	24.7138152701254	789.298306697073	94.6250242104705	1030.10358193604	-3.02872796017019	297.700440656234	225.569828257466	-14.1257452522884	22.4944118117018	-10.796640064653	31.3720256453964	969.069986829389	-24.1130608151949	2.51978068588893	367.61164959658	674.999028588255	259.970581863032	355.404930575249	388.695982451604	-20.7839556275594	311.016861406776	6.95858760273624	26.9332187285491	NaN	1009.34257047245	275.607394871248	464.373566501208	85.7747476953553	67.6446634145116	580.619401007794	186.023449012961	54.8469568633279	774.717950367415	52.7140057714639	555.023987905427	54.8469568633279	1415.66975347254	117.769014073315	221.217142028717	268.142066049724	308.668136795139	301.202807973615	36.7168725824842	26.0521171231644	648.873835947441
12.7134107277024	84.8781463863412	-0.609309701584769	147.050841723015	682.180112299382	14.9338641325836	849.824344367912	17.1543175374648	812.076636484932	-28.3649772625997	189.239456415757	172.586055879148	3.83159710817762	38.2486248838361	110.413360542475	107.082680435153	1099.62535241705	26.0361311569895	61.5633856350886	642.211951011521	190.349683118198	338.009834542797	383.529129342862	210.333763762129	90.4292798985441	484.559759264956	4.94182381061821	123.736080971762	NaN	1424.46931080231	391.382541404769	463.95475247815	-4.56290430441277	175.800384980902	1081.88578500003	135.24532585166	117.102273083314	276.12079440587	65.8748299726924	724.360921623812	70.1437835652442	1293.19898783134	188.607245758557	262.246695230076	641.116326569051	402.054925386149	693.411008077811	2.90776448255293	255.843264841249	419.130739756356
512.758398177853	39.5779726464605	-13.7381316387669	312.823007108251	666.042197997882	61.7930160986385	993.714088917508	-31.5101664005093	637.16264151005	452.777780856972	428.341233059576	309.490750590424	7.36615964080227	19.5844335395002	363.91760704826	59.5715117534207	666.042197997882	51.7962465451584	21.805937884718	681.592728414406	240.624115888672	39.5779726464605	126.216642109955	586.068041570041	40.6887248190694	137.324163836044	68.4575291342919	409.458446125225	NaN	1049.86862488223	135.658619732434	116.434577568069	8.56634097913307	81.1905002667334	588.491612937471	10.7023456640625	200.806762622781	813.840107197525	10.7023456640625	385.571167869176	-20.2697222674141	1206.86496922454	407.999217060935	630.143704293595	366.347125704811	152.746657211869	527.615479416983	67.3064698146922	132.45461270504	573.539580142965
245.383757203003	30.9070761014254	8.68151329297173	179.818346918065	832.13861534618	49.798804488611	365.401796368653	-3.54254625167779	577.655921189385	103.1401552289	694.340125933767	367.624352649498	37.5747449439615	50.9100826290337	496.53261693853	22.0168509780439	1214.41829565158	37.5747449439615	17.5717384163532	753.237867376169	1054.39424343072	140.923612003271	26.4619635397347	378.737134053725	34.2409105226934	137.589777582003	30.9070761014254	65.3566984545286	NaN	1272.17223199877	353.032284115862	69.808928082177	244.018011227425	102.940716901212	1132.16370505381	468.459161291855	111.490855951285	334.863238634456	-12.4861602747806	548.616714886294	83.7029040385465	937.64804166464	162.791690251727	472.734230816892	370.13256221601	107.215786426249	641.599477055844	28.1270002130686	11.0267221129216	591.367410136662
171.209781193777	56.6939067150882	54.4702975019098	28.8987915503579	687.087118651172	36.6814237964824	989.497971643439	114.507746257727	619.26703764923	810.497429982575	250.147908261611	254.595126687968	-10.0143696802646	98.9424817654783	374.670024199603	-1.11993282755089	817.16825762211	37.7932284030716	40.01683761625	684.863509437994	324.638816903089	756.019004259704	64.4765389612127	438.042886775188	53.3584928953206	343.539495215105	114.507746257727	230.135425343006	NaN	453.068906083458	238.092669191569	105.470513099061	212.423864786568	11.3515636140545	260.552873045946	135.417451571563	45.5766361540567	176.059725212815	45.5766361540567	253.06613842782	316.168615923449	784.62429631473	132.208851020937	460.555640701584	64.828239457808	69.1063735253082	680.879545177848	-21.8039754090727	15.6296976815548	111.887714200311
205.973986317033	-8.70600704366966	25.7762716826608	23.5516085390266	901.181218702727	300.522169921487	290.511185775133	36.8995874008319	167.042381303434	-30.9526384800119	730.994488214709	479.607552984042	0.192645530867227	142.571086723457	84.7298449889677	41.3489136881003	502.966515992201	140.346423579823	29.1132663981121	610.862678458461	165.930049731617	157.03139715708	22.4392769672094	34.6749242571977	109.201139568944	278.275538485145	69.1572029835281	253.804243905169	NaN	420.531758307285	617.467096615077	-7.58854236182665	80.1761192753413	55.5592019868673	434.445668079031	96.230630550433	110.144540322179	374.508825985356	-20.4321513819	249.28363803964	-11.8697453685178	754.465592829192	-1.16673785178997	536.124239487945	136.902059113999	191.48739744931	496.523111676053	119.777247087234	19.1689764299928	45.9264952218123
378.765682213126	24.8765085055315	5.95790487965379	355.395642439983	301.978408672799	232.981148390186	487.825867821127	397.684285839004	225.191135132472	244.10973875835	157.306733886676	206.272531506594	58.2622796100216	34.8922398368785	372.088527992228	83.8580374567973	403.248581023086	42.6822530945929	72.729447088634	665.883313711741	159.532451960308	279.721227936473	158.419592923492	-18.5249939303056	61.6008567204706	83.8580374567973	12.6350591005518	142.839566408063	NaN	274.414572344088	454.354179131369	112.68314005314	318.328404952889	3.43409307514809	179.089423510351	41.9925802438511	40.9215111558315	317.25733586487	122.322761845316	322.612681304967	74.1246528844369	1499.71760903843	395.445379290295	933.122061476098	187.657976214507	67.6982383563197	144.815212693726	-2.99232145296907	60.200754740183	165.165525366097
535.020525647297	44.0168576337914	-2.74539646273297	7.27508655795082	366.899088300269	32.8829876108094	653.039547890906	785.532601164392	190.983941937154	116.387012783174	281.168289123308	272.261193104922	107.479916764789	-2.74539646273297	-3.85878346503117	271.147806102624	661.946643909292	28.4294396016166	235.519422029082	568.422135716243	46.2436316383878	268.921032098027	26.2026655970202	197.664263950943	18.4089565809328	763.264861118428	82.9854027142283	246.653292052064	NaN	360.676410147727	403.5499512793	165.60179799907	146.308704489863	194.541438262882	202.044307960907	66.9926533964529	70.2081689813208	119.51274128263	112.009871584604	504.302772938496	230.983948224719	766.90321236938	72.3518460378995	725.101509766097	64.8489763398742	149.524220074731	151.667897131309	61.6334607550062	6.96969581225082	114.153548641183
304.895033378431	191.275655542945	-11.4569598105702	15.2770114448384	360.590806827199	91.0232633351626	593.399139843048	290.414132281751	75.4284467695076	205.756556639624	522.108549828626	277.047146654047	-19.2543680933977	191.275655542945	35.3274898863948	-11.4569598105702	298.211540564579	233.604443364008	214.667880391427	975.472145701596	74.3145313005323	709.246348616485	117.757234590571	153.402529597783	21.9605042586905	373.957792454903	97.7067561490148	298.211540564579	NaN	102.75476248943	1041.28770299456	173.546961430388	166.038697906347	34.1077816981975	229.322633323264	81.3025809921696	23.3816909495675	331.220495435249	295.82439596477	311.913532087715	124.20694398669	1000.52855814976	385.923558253262	981.221594802228	26.5995181741565	275.444823542373	164.966088831484	11.5829911260745	22.3090818747045	74.8669265429915
285.180978957867	66.7498691957498	-6.80346368333046	-19.0623524965105	125.815424386526	-5.68901924576863	527.015421908782	534.816532971715	87.9243135094245	102.412091197728	334.216534210587	640.688754540088	-25.7490191218814	35.5454249440188	22.1720916932769	25.5154250059624	391.05320052624	50.0332026323225	435.630978028713	659.634309978639	62.2920914455025	441.203200216522	8.79875844253506	102.412091197728	3.22653625472595	353.162089649138	331.987645335464	327.529867585216	NaN	171.843130092385	16.2029242237888	9.76263984301927	897.448503659084	16.2029242237888	65.5784378096884	78.4590065712274	-24.5855435210848	540.012720526376	492.783968400733	565.773858049454	37.6705388263538	967.218251117421	690.286022744331	712.827018077025	220.145262948157	69.8719607302014	518.545105923811	396.17970268919	17.276304953917	26.9367315250713
97.0871320655231	68.0978104374259	5.65927154613986	122.731531967301	100.432053791842	12.3491149987777	546.421617301028	753.8067643328	71.4427321637449	419.31459170091	158.410697048036	821.820172767951	-3.26051972404387	216.38934030423	1.199375911048	167.33048831822	330.116678999073	34.648593174237	219.734262030549	368.025791897354	58.0630452584693	238.68881847969	49.1432539882855	35.7635670830099	19.0389584514155	630.044660459001	122.731531967301	704.74791234679	NaN	309.776799994773	346.298018875081	395.709079713144	456.935829012483	-7.09848146672097	73.463030769252	22.9778164347089	123.948245103795	537.497341248456	578.315174114683	109.98424964956	138.98639405451	1034.83041011853	423.637070621615	1003.67995872062	59.4990353150167	29.4227374135868	282.922962582782	201.287296850329	174.433459438338	29.4227374135868
156.456335997817	6.97881563219755	6.97881563219755	194.383468030884	2.51680009889548	76.1400563983796	679.627657277484	535.727656328493	-6.40723096770865	257.967189380439	362.824554413038	397.405174796129	2.51680009889548	214.462537930744	218.924553464046	28.1733894153824	452.064865079079	104.027653481518	257.967189380439	756.597425226945	-11.9847503843362	199.960987447512	64.9850175651245	285.854786463577	12.5563350488251	247.927654430509	516.764090311959	686.320680577437	NaN	256.572147066133	382.338650095412	82.4339121025151	122.206225026304	13.6385600181229	36.2120349208141	86.7336216077896	-13.2346243898428	585.499924219633	542.502829166888	217.874761518662	66.3100014577356	743.514248538471	118.981442897348	1236.90591426872	-12.1596970135242	25.4627611576278	271.621130334593	59.8604371998239	86.7336216077896	83.5088394788337
396.679572692661	241.550796383339	22.8080614435754	209.185799887149	146.687875618646	76.3777108165787	801.800046075998	652.251441576364	10.5316834622621	538.415936658732	270.567689793716	694.660747329992	-3.97676324292625	348.690095129345	-35.2257253771782	173.472700305147	1661.14650476793	25.0401301674505	216.998040420712	442.436981532101	31.7363363390759	384.403194711348	228.158384040088	550.692314640045	47.3608174062019	599.797826565298	793.987805542435	1532.80255314511	NaN	496.957523261822	257.075894293868	38.7083127669864	506.638844610305	52.6924436036833	10.7400510935927	164.565490297258	17.1942653259143	137.672930995918	581.938010654057	77.4335981609162	124.764502531275	927.238472083264	176.398216389848	1005.76474524318	34.405503278772	24.7241819302896	406.598524009319	137.672930995918	-38.7422580208731	29.026991418504
24.1370201453086	88.8978101743662	15.2044973826799	278.713918880225	28.6032815266229	47.5848923972088	795.683673767358	516.542337435212	74.3824606850947	656.113005601285	46.4683270518802	1700.10160348351	58.7505458504946	180.45616849131	6.2719746200513	164.82425365671	695.192792687785	143.609512095467	82.1984181023947	365.806015815854	17.4376280733371	429.450240499583	75.4990260304233	286.529876297525	63.2168072318089	429.450240499583	516.542337435212	963.168475566644	NaN	885.167325820219	574.065043337344	7.83735964878902	110.102815828281	13.2197520792886	69.1966333564841	55.2024130371852	271.574588743268	459.958323810753	302.792464840166	47.6670636344858	62.7377624398846	883.014368848019	227.438970813172	719.389638960832	-1.85094672611021	63.8142409259846	778.595955696328	210.215315035573	100.414509453382	206.985879577273
-15.8653388413779	9.82788834566785	-3.57727366496473	253.354998205493	94.7272477463408	166.221445136381	973.882456276994	530.3950130919	36.638212366933	466.720493541395	53.3946648802237	719.184378074975	3.12530734035156	447.729847359665	17.6475661852035	510.287270075951	915.793420897586	111.483700259632	256.706288708151	294.68758107161	223.19338368157	756.048573604214	505.818882739073	461.135009370298	23.2330503563004	238.832739360641	348.30822911414	1227.46343764479	NaN	770.859294169759	716.996508125765	4.93047662417113	392.742536140925	22.1665681582491	41.5571711340867	9.23949950769061	174.059624802311	483.232016694834	204.222784986947	120.196838758317	234.385945171584	890.434679187425	358.270353072769	546.790104226746	130.969395967116	133.123907408876	193.450227778148	32.9391253670478	56.6387512264049	26.4755910417685
42.4455385000646	159.796565579943	16.7400754254246	435.85088642499	56.9747132813828	350.911095395745	812.491801909933	745.434072150002	82.6801763560229	962.254065040444	67.0333727453724	658.259023462093	73.7391457213655	858.314583912552	424.674598131668	13.3871889374281	958.901178552447	102.797495284002	80.4449186973585	422.439340473004	103.915124113334	430.262742278329	428.027484619665	324.088003491772	22.3282195720854	715.258093758033	196.678316947905	872.84375869387	NaN	1337.70361659545	405.204138413739	85.0280170033697	490.368830640739	10.6436655645971	2.01939293401481	14.9558018798883	78.559812530433	908.646053223982	293.088594216168	256.435435536194	157.256300284497	602.48437483831	542.114466424233	114.134937131585	-3.37077746009914	56.9991309539772	334.053889211434	25.7361426681162	149.710061732737	71.0135739786734
79.5669157942903	20.3043652305917	110.875433073225	507.822705716866	276.363310119025	629.702290838435	555.90364296666	277.481471450416	12.477235910858	981.923110226455	63.9126571548227	1052.36727410406	290.899407427102	169.019822305533	223.80972754367	67.2671411489943	751.581875960004	5.76826792251473	-6.53150672278119	561.494449623612	304.317343403788	465.332575124026	338.980344676895	713.564390692726	57.2036891664795	203.68282357864	454.150961810121	1063.54888741796	NaN	634.525287699315	226.733761125337	-10.6052225949672	329.221049550014	37.9413877114586	53.0447775845689	28.2320656501735	64.9117267705841	418.762575226311	118.852404888835	307.644778302714	142.586303260866	398.265117541375	592.451558767079	684.150711568105	5.57698084050805	27.1532520878085	272.043930744668	62.7540996458541	-3.0535276584121	233.206642499527
99.9432683124424	-0.739222388306522	97.7058796302035	597.76225011059	358.361661111031	426.602015919317	340.46255165312	139.097570251623	51.8394116443068	502.673231115438	9.32902668176837	809.195480582163	67.5011324199789	97.7058796302035	29.4655248219182	452.331985765064	1277.9284095112	493.723676386483	22.7533587752016	330.394302583046	125.673238158189	48.4833286209485	358.361661111031	572.032280264843	28.3468304807987	382.972936615659	54.0768003265457	683.901714376786	NaN	736.786190412371	218.580986916395	36.1295715188532	528.424514840031	-3.81541291729499	28.5724123012035	29.6520064751535	67.4378025634018	546.77761579718	294.152579092891	515.469384752631	194.829915089496	700.079988498073	695.761611802273	147.327771435698	66.3582083894518	21.0152530835539	131.133858826449	207.785045176895	-27.5664847441939	29.6520064751535
243.454120778686	38.6354225368147	14.0124096334204	833.287202600905	143.842841305863	272.554045119061	632.945415796015	263.6002222451	28.562371803608	412.457527524711	21.8470046481368	650.853061543938	56.5430682847379	43.1123339737955	54.3046125662475	359.853818140187	1058.25200230919	698.979859491482	50.9469289885119	200.923462127368	378.880691747355	95.7160433583198	242.334892919441	344.184628110754	163.988942772277	219.950335734537	44.2315618330407	601.607035737149	NaN	577.744217189511	458.902866426425	99.1376863890815	470.787001502733	98.0573104730535	61.3245293280995	5.14498169464056	6.22535761066862	966.679546959611	333.57926016717	84.0124235646887	117.504076961559	375.713920892264	302.248358602356	38.6366350915103	-30.5074235342853	407.044822457078	221.220164900252	21.3506204350614	42.9581387556226	20.2702445190334
501.317634913883	14.2212142883131	141.874069348807	536.030253395245	615.53334733643	792.455725402729	379.263589285867	141.874069348807	33.2571663587377	337.832399485531	-29.4494992850139	434.131921724149	22.059547493782	346.790494577495	61.2512135211267	233.694544041443	578.581205082077	480.042159070467	64.6104991806134	405.018112675265	203.460973106063	60.1314516346312	22.059547493782	93.724308229498	140.754307462312	260.568829317337	120.598593505392	568.503348103617	NaN	535.236899574474	331.979046855775	18.4429974492698	338.465999602116	-8.58597232715304	106.01685952488	14.1183622850421	106.01685952488	1227.1785258509	361.170334214311	403.335527065531	160.074799077725	330.897888064718	393.605097946019	228.187802914311	61.6893490915463	399.010891901303	178.454498525693	219.538532585856	2.22561558341609	53.040078763091
771.750600649369	31.2346646500037	-7.97571017598382	419.977523639081	208.241499578748	601.465544262223	566.736355130634	257.534542217132	97.3321536423828	564.495762283435	73.8059287467902	296.74491704312	157.828160516764	265.37661718233	12.1896254488098	171.271717599959	1561.55957928712	473.751751971863	167.91082832916	115.256896419977	409.894855826684	151.106381975166	35.7158503444023	177.993496141557	34.5955539208027	365.082998882698	18.9114039904077	262.015727911531	NaN	619.255240731723	217.85446137477	-1.77992732997793	376.90005319545	30.6783567150587	54.4810983480856	73.9560687751076	-32.0743257720121	622.501069136227	136.708751262178	462.373534514046	175.658692116222	85.857439591621	313.065427906878	294.672400281357	85.857439591621	313.065427906878	94.5129820036308	318.475141914384	4.71172947902939	182.15034892523
867.592171592271	-12.260533368773	28.0893995975934	963.983678123035	133.447557898661	811.550598027873	564.967674344523	164.830839094724	-12.260533368773	506.68443783755	53.8685234372163	608.680101724754	102.064276702598	111.030928472902	200.697446175938	628.855068207937	712.917428554533	422.622077490953	309.41809889087	105.426771116462	118.876748771918	14.6394219421379	-18.9855221965007	227.597401486849	-3.29388159846935	381.151313053299	40.4185457817608	121.118411714494	NaN	748.87009727515	445.706271321954	42.9314739841376	351.508939686497	33.186922435642	730.463722127992	58.0896652817974	51.5932975828003	411.058976927303	288.710718596192	328.771652740008	220.498857756723	226.995225455721	320.109829141345	678.492780536015	41.8487460343047	76.4960404289557	269.221615499201	26.690554736645	36.4351062851405	60.255121181463
861.480933383635	163.990640541764	54.0966715731089	495.915281508313	75.4026451486645	1168.73549968375	391.62814769112	285.098279813343	-16.549451335312	363.59397193381	74.2812781183721	805.412581869015	65.3103418760329	214.452156904922	190.903449268781	82.1308473304189	765.043368778489	223.423093147261	328.831593994746	248.093167813694	107.922289027144	50.7325704822318	4.7565222402435	13.7274584825827	-18.7921853958968	318.739290722115	143.806033996501	-6.45714806268047	NaN	390.008287650686	61.703473375851	6.44424721077973	371.588545595662	32.4485889355191	487.524569118459	-5.47440941305917	82.2902439079363	418.179657852487	250.234950880212	261.07009326552	-16.3095517983673	546.034337999123	193.89221047661	321.746890623245	46.5342740364197	154.885697889501	212.311952531633	63.8705018529126	59.5364448987894	61.703473375851
757.75828238618	56.5688440447555	22.9117510043671	238.317146462853	237.195243361506	354.995069002866	638.836553643475	380.79884033383	1.59559207878783	307.875138746322	482.892022556342	670.24984048117	-5.13582652928984	332.55700697594	277.583755009973	167.637251078037	1277.19941830951	295.534204631513	356.116972104212	-4.01392342794356	63.3002626528332	0.473688977441554	-6.25772963063612	40.8622006259076	129.492545632264	448.113026414607	135.102061138995	41.9841037272539	NaN	846.019736515692	150.982365993534	-17.0843928690781	252.906722981183	32.7934839546649	194.354432796789	33.8777856247463	-2.98847115802029	777.708731300566	185.680019436138	757.10699956902	98.9358858296285	157.488176014022	113.031807540686	239.895102940207	80.5027574382452	268.086946362322	249.653817970939	304.953203145089	25.2033722640953	132.549237602151
485.57046166784	221.797135649527	5.16627640895483	179.144427612523	2.92139703858621	423.836278982703	534.95780781595	98.3287702792527	-40.8537506836019	154.450754538468	316.082069205009	903.118024556404	-16.1600776095471	109.553167131096	19.7579923163509	154.450754538468	1333.01242398199	216.184937223605	275.674240538374	47.8189844459587	310.469870779088	5.16627640895483	18.6355526311666	-25.1395950910216	43.3292257052214	706.691079649149	47.8189844459587	151.083435482915	NaN	910.976890440593	63.5214075507736	13.6072561897855	157.92425903786	28.7985196474775	329.368518060384	28.7985196474775	101.499566195004	472.60043066148	281.624547193352	231.710395832364	124.286461381542	79.7977612554436	131.882093110388	202.412959163958	-16.7752707255986	256.667471512858	484.536423378238	55.9257758219275	224.114764103518	187.221695706266
496.112301570943	170.449034633587	133.390800809681	-20.457018398656	-23.8259487462838	584.827467391809	484.882533745517	121.038056201713	26.7080064681335	92.9636366381473	629.746538693514	413.01201966279	99.701497333403	130.021870462053	60.3973099444117	80.6108920301787	821.7755685083	371.461878708714	697.12514564607	-8.10427379068732	231.089780890888	3.12549403473875	62.6432635094969	8.74037794745179	39.0607510761022	637.607376171312	-41.7935772669655	15.4782386427074	NaN	612.258805000543	28.0553802144081	70.4046991115443	102.981098263187	35.6565400164582	670.8963234735	150.759817018931	49.7729796488369	611.172925028821	275.636013766896	231.114934926317	239.801974700089	106.238738178352	32.3989001012939	653.522243925957	71.4905790832657	206.139695576724	89.9505386025302	202.88205566156	-27.3244983433853	338.61705212674
1008.87516922088	89.8403947990706	-0.0407567336248645	134.780970565418	17.9354735729142	887.535614651742	421.277141075885	290.949471353477	13.4414159962794	58.3819917626272	411.165511528457	913.376445717392	4.45330084300991	59.5055061567859	52.7644197918337	41.5292758502468	713.390883557145	179.721546331766	723.502513104573	-12.3994150693705	188.709661485036	-12.3994150693705	12.3179016021208	31.4176463028185	99.9520243464988	743.72577219943	151.633686477799	46.0233334268815	NaN	730.387196177487	17.5311206637603	37.091195906515	-25.9357132090279	0.144387114644987	592.379998631384	72.9513338515653	4.49107050192381	484.799584796234	130.54488873301	175.098393452618	340.272362169213	194.658468695372	192.485127001733	342.445703862852	69.6913213111061	507.619672579447	327.232312007376	184.878431073995	97.9447633284185	85.9913840134017
689.206312232338	18.1469573317495	24.8912724563785	17.022904810978	94.5825287442119	595.909953008303	214.856148466763	282.299299713053	13.6507472486635	38.3799027056366	447.535020266465	795.991301705631	75.4736358910963	13.6507472486635	29.3874825394646	144.040839658158	694.826574836196	182.258625364389	727.424097938569	131.676261929672	103.574948910384	36.1317976640936	-8.83030316676661	31.6355875810076	29.3874825394646	458.77554547418	45.1242178302656	-16.6986708121672	NaN	1096.62932028423	26.5658514927102	370.20411992576	41.7903317397441	120.08765872449	300.60649593932	66.8019778598711	5.90405687173567	214.696928831057	190.772745585718	233.183797702455	237.533649201608	96.1634754791507	112.475418600973	474.600555905421	26.5658514927102	644.24476437237	524.623848145675	59.1897377363542	1.55420537258314	572.472214636353
821.316734243937	3.73895865467971	-27.7495939127195	53.2209698320213	25.1061907539863	802.198684470873	200.542412200925	279.263793619423	49.8471963426571	202.791594527167	333.24416944925	598.6476839459	0.365185165315513	99.3292075199986	22.8570084277435	83.5849312362991	616.641142555842	155.558765676069	775.20849655596	21.7324172646221	212.91291499526	83.5849312362991	19.4832349383793	23.9815995908649	314.126119676186	361.358948527285	17.2340526121365	31.8537377327147	NaN	406.709077815552	78.0557482544353	172.734025313433	18.2016650562186	0.789568125828328	100.909125475573	224.970316104604	26.9077135214138	507.916891223446	98.7326133592738	60.643651324045	86.7617967196305	169.469257138984	51.9376028588499	187.969610127524	210.822987348661	245.647181209442	612.389472805788	6.2308484165753	193.410890418271	294.618703826165
645.26812252119	-28.6849403269497	-12.9331158196476	24.1961848047073	402.239972979957	396.614321370207	93.9542647656165	511.377614209122	27.5715757705577	350.483978170251	302.103374326394	980.556958462334	93.9542647656165	21.945924160807	24.1961848047073	194.09086341918	280.725898209341	140.084607965573	907.423487535574	71.4516583266136	962.554873311132	37.6977486681091	27.5715757705577	65.8260067168628	281.851028531291	181.714429877728	124.332783458271	43.3234002778598	NaN	844.03787419002	10.914318623372	209.121491320274	5.46906662620434	33.784377011476	128.531761762193	66.4558889944818	22.8938730171408	143.778467354262	132.887963359927	208.03244092084	259.217809694216	475.938839181488	46.8529818046784	877.798436572459	55.5653850001466	152.49087054973	248.327305699881	120.908408966158	26.1610242154414	364.855698439268
538.842164959362	22.1596358769249	17.656955884921	-3.73077407709704	428.526505155268	189.884465579067	318.210845351175	319.336515349176	31.1649958609325	142.606325663027	147.109005655031	601.879684847415	21.0339658789239	-27.369844035117	87.4484957609801	21.0339658789239	528.711134977353	124.595605695011	556.852884927377	-17.2388140531085	261.927345451128	-9.3591240671018	6.40025590491153	51.4270558249496	41.296025842941	266.430025443131	59.3067458109563	70.5634457909658	NaN	936.524417449144	6.88586374434448	120.229837466852	135.487680083344	80.9953850244458	63.5578506055984	223.765198078759	14.5147850525902	60.2883129020645	539.820509420367	29.7726276690817	191.06982104342	345.82793901069	64.6476965067764	412.308538982546	39.5812407796833	383.972545551919	437.374994709639	160.554135810437	149.655676798657	403.589771773122
342.217247241081	-10.2865428606878	-6.90791228463249	-8.03412247665092	520.158457579993	521.284667772012	82.0626928848236	496.508043547606	48.2763871242706	43.7715463561969	256.62527264768	957.128012083145	-13.6651734367431	160.897406326114	51.6550177003259	43.7715463561969	726.254922719366	82.0626928848236	1086.64218416526	53.9074380843628	323.071673976768	92.1985846129894	32.5094444360126	94.4510049970263	284.780527448141	79.8102725007867	51.6550177003259	71.9268011566577	NaN	978.976615862615	-10.2361914336677	235.15838590003	-14.5987616973779	-4.78297860402999	431.474047766988	157.722763719174	26.8456558078688	6.12344705524545	120.640916477638	456.558826783321	26.8456558078688	178.444972471797	30.1175835056514	436.927260596625	-18.9613319610881	375.851276904683	436.927260596625	36.6614389012167	-33.1396853181461	367.126136377263
652.4414307035	-10.0881012887007	31.601682186999	43.9959421392341	460.893776896231	734.694246750151	64.2774584247096	591.596881847074	31.601682186999	59.770454805715	217.515581470525	583.709625513833	27.0946785680044	173.572296185328	25.9679276632558	20.3341731395126	208.501574232536	93.5729819481743	752.722261226129	15.827169520518	469.90778413422	55.2634511867205	16.9539204252667	-7.83459947920343	180.33280161382	113.85449823365	174.699047090076	23.7144258537585	NaN	1114.26335748953	143.972845236991	56.657613538225	68.6634578968053	23.9144016511878	87.2179446327931	303.323143087239	52.2918519532867	83.9436234440894	15.1828784813112	307.688904672177	10.8171168963729	160.34445118051	150.521487614398	350.255080125325	88.3093850290277	324.060510615696	549.988672636252	68.6634578968053	40.2860075947064	199.636305444954
380.153610306105	27.3111714441758	124.258295220936	70.1482726478604	1043.00138682628	240.36938532566	253.896890968929	889.689656202564	36.3295085396883	57.7480591415306	267.424396612198	203.168744806671	44.2205534982618	98.3305760713371	209.932497628305	22.8020028964195	420.736127235911	25.0565871702976	521.065127423488	128.767463768692	90.4395311127636	164.840812150742	8.14720511621158	-7.63488480093539	293.352115761796	64.5118119631651	4.76532870539437	0.256160157638093	NaN	725.473265349302	45.008122476858	185.907004387846	24.2555739783404	40.6391648982227	161.877737705352	486.272837919021	-24.8951987813064	161.877737705352	434.937586370056	476.442683367091	39.5469255035639	354.111871165304	24.2555739783404	323.529168114857	-18.3417624133535	271.101677171233	576.928707675703	54.8382770287873	14.425419426411	318.067971141563
106.476244657709	62.4907229735019	-0.667974829461975	42.1897129654064	1105.73707061174	294.824504177262	204.597793030171	457.232584242026	32.0392079613586	-46.9091642923462	-2.92364260813926	549.714963167794	77.1525635349042	21.8887029573108	103.092742989693	30.9113740720199	193.319454136784	-7.43497816549382	468.510923135412	52.3402179694541	19.6330351786335	72.6412279775496	35.4227096293745	125.649420776466	95.1979057643224	228.282304706282	101.964909100354	59.107221305486	NaN	843.283879449663	43.1789187718167	148.110716893501	-10.3800198527932	65.0397100471677	116.412569544243	331.74136360645	10.3877318587902	49.737156154422	401.695895687573	441.045319983205	8.20165273125514	280.368504109375	-2.72874290642035	389.67246048613	53.0162748457247	654.188034917877	573.303107199078	-14.7521781078634	55.2023539732598	352.509115318033
46.9271765134962	-4.97812697059877	55.954185815078	-1.59299848250562	1279.1139461794	349.331988116485	194.744453826897	621.270643326635	2.92050616828526	-12.8767601094828	134.940517203918	505.04789856877	-12.8767601094828	18.7177724460533	71.751452092846	75.1365805809392	398.980539275184	99.960856160289	709.283984017057	125.913507902336	116.886498600755	-7.2348792959942	2.92050616828526	155.251288132477	156.379664295175	-14.0051362721805	125.913507902336	34.5150387238213	NaN	564.202986103744	98.2267600899938	24.9394193789109	78.5376237795536	44.6285556893511	98.2267600899938	262.302896010328	-6.78196689902043	71.9745783427402	324.651827660056	810.317189984246	104.789805526807	170.420259894941	44.6285556893511	185.734032580839	27.1271011911821	458.100418208595	459.19425911473	22.7517375666398	52.2854420323001	763.282031020417
360.992992317385	172.463526370111	42.6378462267778	101.34163203072	745.954356916311	672.574624661384	236.811906962893	721.118139845412	51.6691978889227	48.2824410156183	172.463526370111	874.651118101875	-25.0972912393089	232.29623113182	267.292718822632	14.414872282575	504.365699953935	33.6064945646329	351.96164065524	375.66893876837	35.8643324801691	30.2197376913286	0.867844789357668	13.2859533248069	149.885147214748	104.728388904024	5.38352062043011	248.101096540574	NaN	817.803933880373	429.20551823782	8.86244328925545	48.2696065656834	84.3928395690756	23.0928078057433	460.950177543831	14.3356604109815	440.151952481272	316.457245530262	399.650145780499	55.9321105360999	573.698450251389	107.380351480325	109.569638329016	17.6195906840172	467.518038089903	465.328751241212	14.3356604109815	27.4713815031242	561.657372583591
82.3934160043257	14.6256794861412	10.1078303849289	28.1792267897781	1155.38257754225	405.419626741005	464.151665056765	539.825637502071	11.237292660232	106.11212378569	31.5676136156874	902.383027874359	24.7908399638689	2.20159445780739	204.375341737058	306.026946514335	503.682844692373	77.8755669031134	115.147821988115	319.580493817972	109.5005106116	49.6390100205366	50.7684722958396	250.683295024484	315.062644716759	115.147821988115	62.0630950488704	77.8755669031134	NaN	553.630785435712	159.269821880588	34.3888500881326	109.974701436198	19.0525903943222	55.2023453868752	356.45030365815	43.1524270560242	403.554529860568	463.804121514823	371.786563351961	81.4930762905501	743.143137366369	53.0114511449023	19.0525903943222	34.3888500881326	528.435501653024	409.0317654655	1.52543645853895	-20.3835059611901	168.03339884848
9.18665911850065	23.8767386272458	-2.11340204207253	126.707295188462	994.551992320482	680.410292056547	474.749178934116	560.629643754472	238.577900678136	10.316665234558	-4.37341427418716	280.388126972257	80.3770444301117	0.146610190042107	161.737484786239	3.53662853821406	544.809558129669	-19.0634937829323	114.277227911831	557.2396254063	34.0467936717616	15.9666958148446	-3.24340815812985	62.2969465731946	612.609925093108	463.449117773542	104.107172867315	12.5766774666726	NaN	406.368399419403	156.422943725648	-26.6511400500406	-4.72610007690417	27.0652078841436	73.10779182773	592.731239191062	-0.341092082276897	601.501255180317	649.736343121217	284.684427568496	68.7227838331027	383.34710744761	249.604363611478	25.9689558854868	0.755159916379923	583.961223201808	715.511463040626	154.230439728335	31.4502158787709	482.009787326724
284.118917641209	35.3978118680694	7.13404984839446	17.3090041754775	1246.21737679095	618.761859954161	429.959929662732	89.6642349458454	-0.779803517114528	76.0976291764014	65.9226748493184	618.761859954161	186.891576293527	174.45552100487	241.157999371303	56.8782710030224	666.244980147215	68.1837758108924	-0.779803517114528	685.464338320594	13.9173527331165	2.61184792524647	44.4422157143654	220.808090717137	266.030109948617	131.494602734964	158.627814273852	-4.17145495947552	NaN	1150.79765552313	2.17786674343458	-9.88977191614198	31.7984343623952	-4.40448161633445	23.0219698827032	524.377503285111	108.592498559701	598.977451362494	489.271645366343	58.1278278014714	40.5748988420873	217.20124649589	357.624678170962	102.010150199932	76.7778148208169	374.080549070385	450.87461326769	114.077788859508	20.8278537627802	398.215826389538
255.05153881839	8.4727481039474	180.399244381907	105.746949945425	1201.77836371742	861.318657272249	373.816552694612	365.898885102864	-17.5424454117965	170.21938604966	-1.70711022830023	344.408073068119	112.533522166923	611.346580447057	127.23776198017	37.8812277304406	888.464946158242	108.009140685924	78.6006610594311	757.257883209273	113.664617537173	23.176987917194	32.2257508791919	105.746949945425	760.651169320022	310.475211960627	31.0946555089421	10.7349388444469	NaN	316.494279950764	110.095602138251	215.490671659534	44.2236836874484	-12.865312303247	0.309071386913502	741.368153958439	33.2450306123146	732.585231498332	979.604925688841	353.821700406219	69.4745857602559	477.88048015523	507.522843458091	53.0066061475553	-27.1375613009208	262.698879882609	211.099210429481	21.1685122296676	25.559973459721	279.16685949531
461.337410698555	18.8658636835513	-2.63531123533631	21.1291452539605	2020.73841271051	397.965526727096	567.711644507788	23.3924268243698	48.2885240988712	254.247147006111	36.9721162468251	596.002664137904	370.806147882186	290.459652132658	444.362798920485	18.8658636835513	999.99842445595	47.1568833136666	64.1314950917358	629.951887694042	51.6834464544851	5.28617426109597	24.5240676095744	46.025242528462	519.05109074399	196.533466960675	32.4455531060067	1.89125190548214	NaN	664.233812599527	29.2003886062698	228.060336258138	212.678903843076	22.6083461426719	52.2725372288622	499.432751009582	21.509672398739	624.681557817941	1063.0523816472	189.606755220484	318.151583260641	384.07200789662	486.248666082386	222.566967538473	17.1149774230071	415.933546470676	820.24548423801	85.2327495468514	41.2857997895325	270.908612271524
543.281781024541	50.780555035247	41.7230612239496	49.6483683088348	835.38595643888	630.460158958278	228.533871081958	49.6483683088348	-3.56440783253716	433.45966856256	103.993331176619	443.64934910027	407.41937385508	375.71814551554	447.045909279506	105.125517903031	1143.34074602299	15.6827665164697	76.8208497427269	1042.57612737231	-8.09315473818583	40.5908744975375	166.263601129288	60.9702355729565	413.080307487141	120.976132072801	42.8552479503618	-0.167847653300648	NaN	706.829476040798	19.6523686354311	376.984464486222	0.961151314005169	-22.1279994948151	-15.5310992637236	426.461216219408	16.3539185198854	464.943134234109	705.729992668949	99.9146547803779	63.6317035093746	319.811329150095	118.605872101804	48.2389363034944	19.6523686354311	543.006453635358	821.175746713051	54.8358365345859	10.8565016606424	469.341067721503
655.889051155152	10.2311302135315	23.8239285491446	12.4965966028004	735.180374779562	670.614582685399	820.135364377143	135.964514817952	54.407724804274	625.305254900023	74.7969223076935	184.672042187232	116.708050509167	377.236685275084	834.860895907391	30.6203277169511	1009.30180788109	233.379569556513	235.645035945781	531.288399745365	99.7170525896508	0.0365314618217175	7.96566382426267	338.723756657514	276.423430952621	509.766469047312	58.9386575828117	-3.36166812208155	NaN	701.075019917226	2.38820679310876	257.656459777038	268.659401716001	-2.01296998247623	120.119685540007	172.933806847027	32.0961500283074	615.252072793318	331.376170768087	82.7096829475348	69.5061526207798	693.372960559952	274.160872685482	50.8011513245436	36.4973268038924	849.614736093219	514.025006954864	-27.3197364420899	43.0990919672699	177.334983622612
444.486942694846	77.3041609291534	19.5068712067759	73.9043203572488	1133.52129860084	529.48295699246	630.344893958962	37.6393542569335	-28.090896799888	586.146966524203	39.9059146382032	507.950633370398	335.6920443939	47.8388759726472	481.885188985796	67.1046392134397	1458.77271331304	58.0383976883609	64.83807883217	426.354459644688	30.8396731131244	61.4382382602654	-12.2249741310001	37.6393542569335	153.233933701689	199.698421517718	29.7063929224895	2.50766834725304	NaN	446.462066123878	-20.4069680693038	83.0970159263544	22.5361742267671	-6.09258730394683	109.523565031629	414.529985955005	64.3782103101183	739.356318707336	727.244150367419	79.7936972881951	73.1870600118765	646.863396838876	282.397240428632	19.2328555886078	36.8505549921241	84.1981221390742	578.59481165025	35.7494487794044	62.1759978846788	269.183965875995
1029.96144752729	16.3194701577775	168.252383991687	44.6651630372382	1036.76441381836	1321.35517032815	382.545822160409	63.9402341952714	199.999560016683	541.281702285389	112.694825947944	340.594196698808	261.226256636318	60.5387510497361	493.660938247895	46.932818467595	1600.27678826204	329.255919547023	320.185297825596	141.040518827404	-1.82177328507732	10.6503315818854	-29.0336384493596	121.765447669371	570.761222880028	50.3343016131303	11.7841592970638	129.70224167562	NaN	334.722551293421	19.5735940357792	226.734447058285	1.94288314024684	1.94288314024684	236.651721937022	188.167266974308	74.6695655843179	893.395702795603	464.749044147972	69.1599684294641	-4.66863344557781	944.083996620259	194.778783560132	125.357859408974	-16.7897471862563	131.969375994798	1098.35271695617	-3.56671401460703	9.65631915704225	194.778783560132
532.673089962169	23.3383696669902	571.241866109243	39.2196304334323	803.788898760717	377.263609604843	357.979221531306	34.682127357306	108.416552344359	973.945264115454	227.526008092674	238.86976578299	338.694833457769	406.757379599664	809.460777605875	40.3540062024639	911.554596818717	38.0852546644007	283.110420775222	338.694833457769	18.8008665908639	-5.02102455879928	67.5790246592218	95.9384188850113	234.332262706864	132.238443494022	24.4727454360218	165.135340795938	NaN	1079.64206726507	58.5105209531873	230.537001757349	197.454986218087	18.8121023060731	50.7913839940262	605.466511202316	22.1203038599992	617.596583566712	359.55686236047	77.2569964254356	41.9695131835563	869.019901665102	1.16836068513341	309.933839051577	3.37382838775086	153.345632165738	1081.84753496769	68.4351256149658	72.8460610202007	667.219606875605
1211.82030928713	53.0625449126862	419.643110919488	47.387923147875	499.087815626844	939.438464576191	487.738572097222	5.39572208827237	51.927620559724	1123.29620975607	449.151144096506	499.087815626844	75.7610319719309	24.6894360886304	329.984087035471	8.80049514715907	1224.30447716971	49.6577718537995	158.610509738174	70.0864102071197	39.4434526771394	17.8798899708569	67.8165615011952	102.999216443024	127.967552208194	235.785365739606	54.1974692656484	55.3323936186107	NaN	395.463405047354	78.7447053202784	144.957673904336	-26.0924949378129	-8.43570331539753	303.868798506074	528.99289169187	111.851189612307	732.045995349647	226.620335158007	8.11753883061688	172.54641081436	778.395073358487	73.2269579382736	204.549345629988	35.7062757406409	158.200267621148	1091.80312465636	163.718015003152	32.395627311438	171.442861337959
1067.2709798109	119.150634248172	400.748054247642	162.298626022284	544.953184650596	404.154474650861	379.174058360586	4.46781400645208	18.0934956193297	900.356380053153	133.911789328789	343.974380860652	214.530405538315	298.55544215106	688.022841585811	-5.75144720320611	1646.3624483582	239.51082182859	71.4607486031002	119.150634248172	-21.6480757515633	102.118532232075	-1.20955333224691	131.64084239331	283.794287070443	63.5124343289216	48.7512792483042	233.833454489891	NaN	396.083380931356	36.059964222555	138.766030952366	16.1813706619463	7.34644019056471	143.183496188057	326.508303469226	-22.4714501503483	427.005637581192	554.007763107302	45.9992610028593	131.035466789907	981.397524660388	7.34644019056471	267.976889096322	104.530675375762	264.663790169554	769.359193347229	51.5210925474728	30.5381326779415	150.914060350516
897.589198407753	52.3880014911849	336.393780024978	19.4433311812649	139.861781279593	766.946540282208	993.015139995107	30.8035623226166	70.5643713173476	995.287186223377	239.831815323488	318.217410198815	253.46409269311	76.2444868880235	411.371305557899	179.622590274324	1321.32581998017	119.41336522516	11.4911693823187	76.2444868880235	4.67503069750767	97.8289260565918	2.40298446923733	497.709062232172	238.695792209353	96.6929029424566	-15.7733853569254	539.741917455174	NaN	1033.29046178776	90.5682099095507	376.810956962842	31.993439277024	23.1519644645672	61.8334167690659	652.001860500561	10.994936597439	857.566149890183	396.70427529087	35.3089923316954	48.5712045503806	1036.60601484243	-4.47764432436052	232.03180690886	-11.1087504337032	153.563717948306	370.179850853499	7.67938354276766	14.3104896521103	196.665907659033
681.143557387512	45.7990866448154	812.986059366318	65.1208326244681	186.734174966988	650.456078478652	592.490840539694	93.5351649474867	40.1162201802117	1166.46035346467	401.546527329008	354.947022319258	257.201719128074	11.7018878571931	393.590514278563	50.3453798164984	1281.25425604966	123.086070563426	71.9402723819925	17.3847543217968	46.9356599377362	133.315230199713	62.8476860386266	1090.30994283898	253.791999249312	33.2967804226872	-18.985591051667	1200.55755225229	NaN	607.466775497553	34.556907073994	89.8570874237584	55.5709756069045	54.4649719999092	239.167574368122	333.177880962722	-47.2873598436573	448.202256090232	196.033433695306	201.563451730283	99.811119886716	1035.49017140473	3.58880607812595	429.400194771312	-4.15321917084107	223.683523870188	772.261312939851	24.6028746110364	11.330831327093	120.825188419626
473.585156511298	2.81581849494999	768.100273772733	127.899459030695	42.6151586654142	282.54832369307	519.070116706114	32.3810426215805	36.9295386410622	1221.81275171602	301.879431775867	276.862703668718	536.12697677917	33.5181666264509	260.942967600532	17.5984305582653	1245.6923558183	206.361015366753	71.0432587871743	96.0599868943232	2.81581849494999	141.544947089139	111.979722962509	645.290881246729	60.8091427433407	16.4613065533949	66.4947627676927	571.377820930153	NaN	1513.62749817254	79.1834931670412	195.400021350357	103.533622881641	3.91945586737005	484.281105691742	801.939616059471	-18.2170256913568	449.969559275715	199.827317662102	48.1924189848237	54.8333634524417	599.390809797121	43.7651226730783	469.892392678569	12.7740484908608	7.23992810117907	737.743819539164	24.9491133481605	65.9016042318051	183.224956493057
361.390239692633	38.2904684769226	378.455368454026	25.7760407185676	-3.80351580118052	261.274817625793	775.504030969107	55.3555972383157	25.7760407185676	1469.48593393243	553.657357070996	95.1742310148998	357.977213940354	59.9062982413539	732.272371440244	49.667220984518	1015.55350887937	401.208873469217	13.2616129602126	125.891462785407	23.5006902170485	144.09426679756	25.7760407185676	1097.46612693406	73.5584012504684	12.1239377094531	30.3267417216058	551.382006569477	NaN	993.378266604265	30.8340950053346	163.75158705582	-30.0864221844711	-21.2252560477721	291.130850270868	809.50906926776	-1.28763224019928	524.844107126304	58.525239182519	424.048342321353	99.508132564752	676.591577217275	170.397461658344	126.091630974849	55.2023018812569	304.422599475917	683.2374518198	72.924634154655	30.8340950053346	268.977934929121
439.170406443257	85.1817996887263	600.798644897095	-8.152816883208	14.611723744093	423.235228004147	737.385888660901	109.084567347392	426.649909098242	1699.18773016437	920.640440710675	63.5554860927903	540.472612234747	55.5878968732349	414.129411753226	45.3438535909495	671.368720841728	59.0025779673301	74.9377564064408	24.8557670263785	2.09122639907747	39.6527184341242	36.238037340029	852.346818828771	73.7995293750758	40.7909454654892	32.8233562459339	702.100850688585	NaN	1328.09382988922	95.4766608833481	56.6802571826237	-0.96011402988101	32.2939462850256	73.307287340077	1177.34208979498	-18.6956128644979	843.693017968746	168.635593576143	88.8258488203668	210.757403308358	536.647194394442	30.0770089306985	195.238841828068	12.3415100960816	249.553807009082	235.143714205956	35.6193523165162	81.0665680802219	65.5480065999322
766.418734769821	62.6530980362451	485.140235945883	189.057605604897	166.28201865559	261.939483842678	551.189438098873	9.13046870537442	326.849906648202	1237.87338462047	501.083146810398	112.75938932472	396.315446843588	48.9877458666611	329.127465343133	230.053662113649	1071.61159989053	54.6816426039877	25.0733795698891	82.0123469431557	35.3223936970771	1.15901327311709	59.2367599938491	752.753382600237	80.8735675956904	14.8243654427011	15.9631447901664	495.389250073071	NaN	618.35327966805	-1.74140161839883	8.24223367959408	1.58647681426547	-11.7250369163917	83.674144819985	499.658948903023	-18.3807937817204	527.391269175226	128.045857255509	149.122420662383	60.3789957913349	747.03124573107	28.2095042755799	367.653104407339	-3.95998724017503	291.11190045606	540.702782905883	89.2206088744255	13.7886977340346	184.619790610802
728.259170707089	16.176545806903	460.516103744619	18.4552102065836	90.2331387965224	279.362283970012	499.253398539189	109.601786193807	707.751191109964	902.576997282655	517.482713736634	255.436307773366	769.27512990134	-23.7000811875074	323.796239763784	83.3971455974806	487.860076540786	35.5451932041881	25.2912034056254	8.20122040802095	20.7338746062642	46.9385152025911	94.7904675958836	864.979034687925	30.9878644048269	181.379714783746	43.5205186030702	411.524819151487	NaN	737.924968223902	5.24697536894517	-9.18456085395549	31.8898114727618	-1.41373365700898	70.7439474574943	1094.27290111245	-12.5149153669326	283.886636288027	96.2766653903185	313.859826904821	444.853771081919	404.889516926194	72.964183799479	334.952072153675	26.3392206178	247.252736645279	451.514480107873	-8.07444268296313	29.669575130777	134.020683204059
498.561758389091	44.8872938590836	358.355830908712	6.13118382385684	113.280429215366	361.775487676526	442.707364514794	10.6907261809423	422.189423907909	1571.19409789346	1003.53107443631	117.839971572452	821.149380152891	18.669925305842	101.881573322652	80.2237471264963	463.225305121679	-2.98790089031417	-2.98790089031417	221.569560196147	30.0687811985557	47.1670650376264	65.4052344659684	856.485833420304	64.265348876697	30.0687811985557	40.3277515019981	498.561758389091	NaN	812.125986742656	165.556136297064	120.007401128217	52.2397707550532	12.2457593872846	186.664086741164	425.51721018756	20.0223727087951	339.974463650944	205.550147664833	249.987938073465	456.623663473602	1076.53083967402	-12.1950253374629	441.070436830581	-3.30746725573653	13.3567041475004	163.334246776633	50.0178812346216	43.3522126733268	513.281846244608
226.444841097211	-18.7496549592145	406.63428471077	5.19957488815734	122.664845091933	519.53779684838	504.712083133341	77.0472644302727	739.642623540893	NaN	597.087683973203	65.6428692648576	459.09450247168	80.4685829798973	500.150325067175	31.4296837686122	299.432970155868	139.771437840056	296.011651606243	148.894953972388	108.979570893435	41.6936394174858	72.4855063641067	591.385486390496	6.34001440469885	31.4296837686122	55.378913615984	251.534510461124	899.304155856705	1086.55665175484	32.5962446767063	-34.1101102016564	18.1432011197277	-25.215929551208	-9.6511134129234	677.424341834213	-10.7628859942294	369.463336812438	541.788086914875	151.555910876453	270.5155770762	615.165077281074	-27.4394747138201	292.751028702321	91.5201914859268	127.09691408772	293.862801283627	64.8376495345816	156.003001201677	377.24574488158
262.131700112092	-23.1167954967031	243.875796393129	60.1757652210652	28.2279337128801	500.599442441045	541.675225808712	160.583235675361	901.088330275794	37.3558855723615	567.918087404721	156.01925974562	574.764051299332	-12.8478496547865	797.257877874193	56.7527832737596	703.696371314508	49.9068193791485	158.301247710491	137.763356026658	53.3298013264541	-1.43790983043467	65.8807351332411	833.769685312119	48.7658253967133	-10.5658616899161	38.4968795547967	30.5099216777504	1271.91137456723	482.441312821768	-19.342025473776	-10.4412123776244	77.4543169468723	-47.1570663992496	-9.32861074060546	632.642533819326	18.4864301848682	298.862042713642	382.307165490063	331.127490187192	276.610009973263	473.540499725617	28.4998449180387	125.296187338687	123.070984064649	21.824235095925	52.9770809324555	135.309602071857	17.3738285478492	206.51610684107
305.84411983337	47.8540486044971	-18.3557926843287	43.2878526535435	230.501886642637	538.720113331999	505.615192687586	130.04557572166	806.984125450517	-66.3008501693405	528.446172442353	128.904026733922	275.022297164434	151.735006488689	563.834191062243	92.3744591262937	192.830770047271	34.1554607516365	191.689221059532	503.332094712109	29.589264800683	-11.5064987578985	-3.51565584372985	793.285537597656	41.0047546780668	38.72165670259	30.7308137884214	238.492729556806	1321.82271892052	706.93110434137	-24.5936737465184	8.80928415703812	348.406022843196	-17.9130821658071	32.1913546895277	347.292590913078	-43.5220165585338	423.005962161139	174.710641744702	81.1823596147439	426.346257951495	538.802882893469	67.8211764533213	169.143482094109	1.01526064620826	136.853956120672	143.534547701383	-13.4593544453329	45.5525378509503	165.803186303754
575.735783252341	56.0782206287687	25.2413982313259	78.9203112935411	-3.31121509963962	499.214779525354	819.004048832167	60.6466387617231	950.346070154609	-7.8796332325941	744.767254171657	170.288673952631	122.320283556609	36.6624435637121	305.057008874788	34.3782344972349	546.041065388137	19.5308755651328	217.114959815414	413.556939532457	41.2308616966666	-7.8796332325941	-7.8796332325941	547.183169921376	41.2308616966666	8.10983023274659	68.6413704943935	44.6571752963824	780.172494702054	1328.43399576536	86.0302340998078	35.8883782478348	210.827741998052	43.688222491475	63.7449648322642	649.847546568661	-20.9390583844014	160.685886146079	197.456580437526	482.708027062084	480.479500135329	448.165859697391	-5.33936989712087	266.540915166911	1.3462108831422	441.480278917128	244.255645899367	100.515659123711	44.8024859548522	182.971155413622
148.867287150762	27.745261459914	71.1663650094631	-3.10657527266039	102.018201742038	589.934286364603	288.271882757209	102.018201742038	698.487045238476	-22.531805807985	575.079698308178	322.551701348958	539.657219096704	56.3117769530384	705.343008956826	8.32003092458939	669.920529745351	6.03470968513943	95.1622380236877	130.584717235162	84.8782924461629	119.158111037912	72.3090256291881	325.979683208133	57.4544375727634	105.446183601212	89.4489349250628	-19.1038239488101	789.899894816474	446.601055400645	2.79275204962246	6.13804076834875	2.79275204962246	211.315748850228	49.6267941117906	323.940469047347	167.826995506786	354.048067515884	349.587682557582	252.574309714519	281.566811943481	560.340871837339	88.6551624969308	250.344117235368	58.5475640283941	-10.5884028252827	113.18727976759	25.0946768411311	41.8211204347626	190.128920298295
473.819856339162	-20.0499947916728	-2.90173607185218	22.2490433838848	120.565726710856	651.018529777308	780.202078799957	42.8269538476695	796.20712027179	67.9777333034065	174.296937366295	900.239889838702	830.503637711431	90.8420782631674	670.453222993105	11.9600881519924	757.337733840197	21.1058261358967	39.3973021037054	186.872327094163	-4.04495331984023	19.9626088879087	-8.6178223117924	542.412891218444	-12.0474740557565	85.1259920232271	0.527915672111945	46.2566055916337	619.008446833643	894.753805738701	15.4007596749406	122.530064779155	145.964600270702	18.7485504594473	85.7043661495813	788.740430895988	126.993785825164	301.078906619512	126.993785825164	288.803673742988	742.987290174397	411.556002508233	-11.381566601113	198.413322561307	73.4291332730567	304.426697404019	140.384948963191	10.9370386289316	104.675180595119	357.991349956126
512.001791263272	-2.69669720570807	-6.12802046216793	-3.84047162452802	75.079963274049	920.329258781997	743.044223864904	60.2108958293895	1175.39095417885	-7.27179488098789	347.298274953199	558.896542434891	228.345735395923	41.9105051282702	1085.03277509207	-10.7031181374478	621.804135469988	-11.8468925562677	168.869465617285	179.163435386665	7.59727256367154	29.3289865212507	62.4984446670295	404.486995894196	95.6679028128082	29.3289865212507	92.2365795563483	7.59727256367154	536.021054058491	554.024206962755	-32.2776973135437	70.4647316263029	138.587429075549	213.410719716524	51.4797175830703	828.748527823649	-30.044166249634	117.368883968407	95.0335733293096	105.084463116903	184.374815885698	574.125986537942	137.470663543594	335.138162699603	10.1593929007407	353.006411210881	182.141284821788	-16.6429798661758	13.5096894966053	179.907753757879
97.0654371901005	3.23020228291956	139.405726111633	61.591141066654	26.1168449432076	884.365944704008	830.582334452331	8.95186294799156	528.47865133653	7.80753081497716	259.560600078145	487.282694548011	335.086520857096	3.23020228291956	629.179879041797	20.3951842781356	1160.14998876048	156.570708106849	31.8385056082796	856.901973511663	93.6324407910572	6.66319868196276	70.7457981307692	385.437134709729	252.694607280059	119.952079850388	62.7354731996684	11.2405272140204	393.44745964083	655.354569230672	97.6711444149367	60.7902766415515	341.308392130027	29.4974191368609	21.6742047606883	657.58977333815	-2.91304042156857	302.192320249164	42.9086437817283	40.6734396742504	323.426759270204	516.771914567042	39.5558376205115	463.127015987573	83.1423177163304	435.186964644099	58.5550725340736	9.38058216955986	1.55736779338722	122.258389597194
61.8278426079902	-8.01047126537292	6.873103822393	-9.15536165673953	-4.57580009127309	1057.88248309694	579.318299505698	34.3504732151916	658.315736509994	401.860288843873	17.1771173446925	452.235466064004	428.192767845305	180.896443310118	408.729631192073	24.0464596928921	321.717961448211	79.0011984784894	303.399715186345	117.927471784954	18.3220077360591	-48.0816349632042	-14.8798136135726	302.254824794978	83.5807600439558	51.5238290856908	50.3789386943241	32.0606924324584	883.859143609215	754.599970204407	53.3381970022065	301.631839188632	302.7502790183	17.5481224528119	-3.70223431089117	619.268750814509	49.9828775132007	410.120502666484	18.6665622824805	13.0743631341376	379.922627265432	306.105598507306	30.9694004088349	128.273665590001	4.1268444967889	288.210561232609	42.1537987055207	23.1403216011548	11.955923304469	94.720470699944
114.75543816503	-6.66217647034679	48.3193848739748	192.645983402819	33.428545343221	751.625190403422	828.370286446537	18.5377058124673	706.95267181116	31.1376469538743	-14.6803208330604	260.227485888548	567.20787006101	398.826838444025	290.009164950055	29.9921977592009	347.281624683723	224.718560853673	0.210518697693405	120.482684138397	76.9556147408089	-4.37127808100006	68.9374703780954	288.863715755382	413.717677974779	71.2283687674421	36.8648929272411	76.9556147408089	911.988077657693	980.472786780748	160.041380519675	-25.7589106663245	678.267493887856	-7.8504488652643	-6.73117000269803	386.135710758061	8.93873407322968	125.343735780121	43.6363788127839	284.281334264531	145.490755306314	476.797298625928	10.0580129357959	151.087149619145	20.1315226988923	419.714076635049	82.8111390026032	13.4158495234947	33.5628690496875	67.1412349266755
96.6821955233358	32.5057170742871	29.0676914430881	31.3597085305541	30.2136999868211	658.226381952512	443.922784274439	60.0099221238794	826.689637881265	26.7756743556221	17.607606005758	229.619186596365	269.729485627021	259.415408733424	305.255750482744	74.9080331924086	486.32510039256	616.970074378124	195.238930284375	689.168612633303	9.58554619962686	113.872323679331	31.3597085305541	762.513159432216	-12.1886161313004	58.8639135801464	2.70949493722878	34.7977341617531	451.94484408057	772.0785167641	27.1992785142155	112.328334314202	307.229067329962	108.967976848413	121.289287556306	838.165546924616	49.6016616194752	308.349186485225	-15.3652493857779	396.838599751001	106.727738537887	338.592403677325	-13.1250110752519	186.256198561559	-27.6865600936707	616.381954182546	84.3253554326278	59.6827340168421	26.0791593589525	531.252898382559
84.3241352985829	16.6765973772013	14.3834604985104	35.0216924067285	1.77120766571041	508.5544578564	375.552518892327	122.160893796983	469.571130918655	7.50404986243767	60.2461980723284	86.6172721772738	435.174077738291	400.777024557928	220.765779580692	4.06434454440131	317.07752848571	508.5544578564	341.155465711964	325.103507561128	16.6765973772013	47.6339452395285	-2.8150660916714	627.797575548327	194.394705475746	88.9104090559647	37.3148292854194	92.3501143740011	436.320646177636	527.500367126498	-7.19789182885986	88.0837685719901	554.403424180856	52.2130258328466	43.2453401480607	613.814341842562	-19.5284596454404	350.388574851977	54.4549472540431	-10.5607739606546	73.5112793342131	205.784643184805	6.25363669831896	81.3580043084007	-9.43981325005633	370.565867642745	64.5435936494272	11.8584402513101	24.1890080678907	398.589885407701
44.4229006519037	22.6274518879729	-8.34502793445501	7.71477641791504	20.3331941233487	271.554419349709	194.696784234795	-16.37493011064	652.401208277341	11.1561630648515	8.86190530022719	235.993423998032	409.209885227166	60.4827050042738	235.993423998032	18.0389363587244	488.361778106704	554.895253280809	210.756588587165	487.214649224392	11.1561630648515	54.747060592713	47.8642872988402	473.449102636647	51.3056739457766	107.514989179072	96.0437003559503	20.3331941233487	659.283981571214	1099.22740463017	23.4178179983456	127.74554642041	568.61433426849	-4.62727028715562	44.7320850953266	835.603574746462	48.0974956895867	199.540972431293	110.91849344911	32.392246249706	284.798040819217	523.742193011688	106.431279323429	381.273144521342	-16.9671091327762	462.042998783585	-29.3069479783967	36.8794603753862	68.2899592551476	154.668831174491
84.8209306007544	91.7070698413712	45.799474903926	18.2549179414588	12.5164685742781	639.155139470406	605.872133140758	23.9933673086394	673.58583567349	23.9933673086394	7.92570908053359	71.0486521195209	321.245044528598	269.599000223972	204.180677438112	64.1625128789041	693.096563521904	1125.77564580733	287.96203819895	173.193050855337	35.4702660430008	87.1163103476267	22.8456774352033	405.026405289435	-23.061917502242	51.5379242711066	90.5593799679351	60.7194432585957	NaN	910.659735263992	36.1172388282498	52.9569531370253	737.772001693897	24.8907626223994	75.409905548726	427.921258412427	75.409905548726	293.203543942223	151.749943748508	55.2022483781954	225.844686707121	451.496858444713	45.0984197929301	131.542286577978	69.7966674458008	2.43781021069875	48.4663626546852	34.9945912076648	41.730476931175	212.3729152601
57.5116589342712	41.4361391449631	5.84034532578067	11.5816023933907	44.8808933855291	512.219218688988	788.947809347793	12.7298538069127	698.235947679554	39.139636317919	-20.5694371852256	64.4011674154033	374.429049066347	59.8081617613153	156.261280497164	16.1746080474788	130.99974939968	218.266856827353	592.596817635529	49.4738990396172	52.9186532801832	-3.34566598239543	150.520023429554	525.998235651252	62.1046645883593	28.8053735962209	162.002537564774	40.2878877314411	453.658396599366	1161.09383628666	30.8598974425114	113.998378033433	988.075917219068	35.353869366345	164.555562176561	654.398501874423	34.2303763853866	352.178889996614	187.025421795729	6.14305186142659	390.377651349199	653.275008893465	33.1068834044282	26.3659255186778	-41.0436533388262	17.3779816710106	99.3929692809738	28.6129114805946	17.3779816710106	556.654612531043
71.5329366235904	-0.842314089095588	30.1756505020556	1.45531291765635	-4.28875459922349	525.314270457098	386.307836548606	39.3661585290633	772.309173682931	32.4732775088075	43.9614125425672	370.224447501342	349.545804440575	222.027505565842	94.5092066911098	47.4078530526951	65.7888691067106	500.040373382827	232.366827096226	108.294968731621	161.140389886916	117.485476758629	-13.4792626262312	401.242412092493	-3.13994109584753	401.242412092493	29.0268369986796	80.7234446505982	336.908855903439	1058.8627390367	37.9623682407996	68.3195378569774	1210.64858711759	80.6872736265313	33.4650097791436	373.015573634169	5.35651939379383	608.002553255694	120.039160166021	86.3089717036013	162.764065551753	630.489345563974	33.4650097791436	322.42029094054	9.8538778554498	81.8116132419453	0.859160932137857	7.60519862462181	-8.13555599117408	328.04198901761
97.0617098125571	18.9041320337655	25.8003888966	21.202884321377	94.7629575249456	234.986847069248	559.110919622473	21.202884321377	756.803616357063	60.2816732107728	-4.08339084234972	64.8791777859959	377.509488901163	298.202534978565	72.9248107926362	26.9497650404058	189.011801317018	220.044957199773	882.085616031891	157.978645434262	-21.3240329994361	53.3854163479383	68.3273062174131	480.953341843681	-7.531519273767	77.5223153678592	55.6841686355498	57.9829209231613	398.198259489666	778.69781907427	21.4466135147676	192.475117593585	548.034376073233	22.5718010416019	114.837178242017	643.67531585415	28.1977386757735	631.298253058973	190.224742539917	13.5703008269273	294.867182535509	550.284751126901	25.9473636221049	442.266748550806	-4.43269960242196	196.975867700923	1.19323803174967	39.4496139441168	96.8341778126675	1197.26757905664
210.010890595569	59.368837629254	51.3192622799089	-1.57794715864459	24.8706575606322	461.847605096509	252.558646013536	20.2709002181493	836.727828508867	22.5707788893907	51.3192622799089	24.8706575606322	753.932196344174	293.956462095883	39.8198689237016	12.2213248688042	188.162043218776	530.843965233753	860.876554556902	95.0169570334966	58.2188982936333	51.3192622799089	90.4171996910137	167.463135177603	81.2176850060479	361.802882897506	215.760587273673	73.1681096567028	437.698879048474	543.151480805819	34.1828842198178	81.4764263804639	645.620822153885	13.9142232938266	4.90592954894163	543.151480805819	-31.1272454305983	377.624083243557	234.617420043508	133.274115413552	703.048694777527	843.803284541355	11.6621498576054	241.373640352172	54.451545145809	464.328910538075	18.4183701662691	7.15800298516287	75.8462427899108	617.46990420112
197.665979669723	-24.3811146992154	17.0369961675296	2.08045613231614	14.735990008266	502.549295772152	524.408854285156	17.0369961675296	695.833813150295	0.929953052684338	60.7561131935382	109.077242538074	327.672827668117	103.324727139915	63.0571193528019	95.2712055824924	121.732776414024	213.773022784568	832.74367962648	274.749686005054	43.4985669990612	136.689316449237	64.2076224324337	259.793145969841	-14.0265869825291	198.816482749355	73.4116470694881	86.067180945438	222.977047421623	543.895645584	41.3039578882983	194.560616019723	911.260870222562	25.5275371982987	48.0652810411553	369.228130801861	182.164856906152	272.315832277578	299.361124889006	86.3794455740115	996.904296825417	664.472575143283	104.409640648297	239.636103705436	-53.3545662516993	164.134661831867	79.6181224211545	77.3643480368689	34.5426347354414	583.336697308999
520.269565522788	19.5552566793801	183.006824163895	-36.847044776544	130.057724837925	392.50108671447	440.845916533833	-14.9767646201653	618.110292538166	146.172668111046	46.0298063423649	446.601253417091	208.330306450228	64.446884368789	184.157891540546	25.3105935626376	50.6340758489709	305.019966088955	331.49451575194	470.773668326773	-32.242775269938	123.151320578016	36.8212673291528	184.157891540546	41.4255368357588	165.740813514122	60.9936822388345	28.7637956925922	440.845916533833	658.542569454541	-1.1847173716649	638.243268321427	688.991521154212	13.4758890022508	7.83719424305244	469.082425545477	-2.31245632350457	452.166341267882	382.246526253822	127.377523138057	793.871243675301	375.480092542784	-7.95115108270291	525.46937313746	5.5817163393731	410.440000049814	43.9248407019218	27.0087564243268	17.9868448096095	377.735570446464
360.655863591937	53.1700588510486	54.3216910785425	298.467723307263	78.5059678559158	308.832413354708	106.145141315771	57.7765877610244	518.42947875861	73.8994389459399	99.2353479508071	139.542475913096	450.483177336466	269.676917619914	391.749933734274	80.8092323109037	296.164458852275	521.884375441091	1015.934601036	147.603901505554	62.3831166710003	179.849603875385	88.8706579033614	206.337145107746	208.640409562734	4.80150529630214	53.1700588510486	167.181649372951	399.811359326731	680.818392577092	200.038200526543	228.253000529509	1137.89815262515	54.4498325112357	137.965640520017	633.417528572109	11.5633365067266	444.942664552292	520.558328560243	345.62656854185	749.662504584331	555.544680563921	42.0353205099304	344.497976541732	3.66319250589595	247.439064531527	26.2350325082692	27.3636245083878	69.1215285127783	1201.0993046318
123.688192331613	-7.66233782752292	-9.96673309347266	25.7513935287484	86.8178680764167	980.923231264918	177.841481081432	96.0354491402156	720.526566212597	106.40522783699	192.820050310105	636.416139005431	735.50513544127	404.824414777482	816.158969749511	37.2733698584971	41.8821603903966	452.064517729451	541.935933101492	135.210168661361	5.01183613520068	164.015109485733	33.8167769595725	255.038722490748	-1.90134966264856	64.9261130498941	62.6217177839443	-16.8799188913219	214.711805336628	1198.95488434268	40.1429395989562	498.698153600858	1003.56066753891	18.6834591407391	170.029268688165	478.368119482547	-19.7177164160704	386.882965950148	254.737744181127	179.064839407414	587.924414453445	1005.81956021873	89.8385785548273	1045.35018211544	36.7546005792377	453.520300004612	62.7318663970794	52.566849337924	179.064839407414	791.224755636554
190.817312223409	5.22237360364823	174.678621908648	-25.9022434319639	190.817312223409	724.546856204462	103.207279086131	8.68066438538292	442.119775696129	209.261529725994	274.969054578953	235.77509238596	251.913782700722	303.788144426742	754.518709646162	40.9580450149066	69.7771348626956	286.496690518069	564.312716650755	80.1520072078996	61.7077897053147	57.0967353296684	14.4444823549407	24.8193547001448	50.1801537661991	23.6665911062332	61.7077897053147	25.9721182940563	194.275603005144	988.831651716967	-12.615897368765	225.877819174225	405.595833062071	16.7719539588073	-11.4855953946276	538.971466010284	60.8537309501657	576.271431156818	614.701698277489	372.817075812087	448.547308079292	448.547308079292	4.33863224329592	241.702046812149	80.0688645105014	187.447552053554	72.1567506915396	43.8992013381048	80.0688645105014	494.889689018925
464.458502233218	-14.1734938828057	36.573031006604	40.0330213399729	33.1130406732352	778.164292458659	78.0929150070302	33.1130406732352	796.617574236627	40.0330213399729	407.945326788193	262.625732786702	138.066080785423	103.466177451735	579.791513345512	51.5663224512024	66.5596138958007	296.072306009267	1108.01670423982	25.0397298953746	52.7196525623253	45.7996718955876	64.2529536735548	287.998995231407	214.185868119538	60.7929633401859	112.692818340719	71.1729343402925	344.512170676431	971.817984654629	-0.978674295946663	147.203142358153	509.173992200227	14.8575503846441	164.1705259445	552.158030618974	48.7923175573386	561.207301865026	371.172605697936	380.221876943988	413.025485210926	384.746512567014	10.3329147616182	389.27114819004	-22.4706935053198	536.321805938383	135.891553300588	64.6285422379294	43.1365230285562	607.584817001041
426.816542330141	-22.0494628019615	6.7979668337778	-2.43321064965877	NaN	681.827820310077	234.115712363403	67.954517661545	685.289511866365	42.5687795820945	289.502777264023	642.595316005471	484.51140160162	5.64406964834823	1482.6324669982	10.2596583900665	78.3395923304112	634.518035707464	931.069612362864	208.729974283953	44.8765739529536	455.663971965881	74.8779007741225	54.1077514363902	10.2596583900665	48.3382655092423	159.112395310481	41.4148823966649	669.134951270351	844.972838042669	200.855086681989	348.017314585132	529.14005661977	40.1086531262479	24.2604131982171	728.375072857871	-2.90799810697855	375.185725890328	483.85937111111	344.621263171983	767.995672677948	222.363412298602	-7.43606665784449	444.238771291033	-5.17203238241152	153.310366897897	120.481869904118	194.06298385569	-6.30404952012801	403.48615433324
356.812533402367	26.6355955534434	60.1150752653971	-18.3885323350462	58.9606104477435	885.557419887705	321.024124055106	57.80614563009	204.423177472094	101.675808700926	254.065164631198	557.689411674089	282.926785072538	-1.0715600702425	1297.70135979003	22.0177362828291	40.4891733652863	68.1963289889722	765.493078851733	117.838316148076	97.0579494303116	71.6597234419329	48.5704270888614	-10.3072786114711	64.7329345360114	82.0499068008151	48.5704270888614	142.082077318801	534.600115321018	1005.68574052674	-3.70737509793512	193.413166000486	441.513157382981	34.8104317833656	91.4542654323371	618.241918367773	6.48851495887977	336.155626795894	603.51452161904	238.728232919663	967.167933645438	302.169326606511	29.1460484184684	469.835074207467	23.4816650535712	273.847409782026	29.1460484184684	126.5734422947	129.972072313638	459.639184150652
413.793247917133	11.8417609178121	23.3920910039995	28.0122230384744	66.1283123228928	626.319321502981	194.336976279573	11.8417609178121	389.537554736139	81.1437414349364	349.111399434484	581.27303416685	136.585325848636	48.8028171936117	1140.30901033832	46.4927511763742	75.3685763918427	174.701415133054	707.171632106292	155.065853986536	90.3840055038863	104.244401607311	74.2135433832239	-21.6541963321313	113.484665676261	59.1981142711803	43.027652150518	152.755787969298	1082.55735990738	1367.31442562712	88.4585092526771	297.066211923686	650.792316452787	111.133259543004	385.497738055961	352.619350134987	86.1910342236445	329.94459984466	604.309078357617	113.400734572037	1149.63682283998	507.941389623727	178.023772899469	684.804441888278	22.7017334107288	193.896098102698	39.7077961284741	96.3946718542916	37.4403210994413	535.15108997212
416.516795570918	51.3466396793788	57.124648475131	-13.3670588330458	NaN	1105.25544402458	75.6142766215381	49.0354361610779	110.282329396051	15.5229851457152	671.904784343165	905.336339691554	79.0810818989894	91.7927012496442	797.865376090563	73.3030731032372	76.7698783806885	119.527143469255	882.224304508545	62.9026572708832	62.9026572708832	431.539618439874	45.5686308836266	-13.3670588330458	113.749134673503	36.3238168104231	42.1018256061753	174.996027908476	704.261633599377	1436.76639820793	15.1130175778719	153.534176745364	726.507007725557	-3.04057706704512	262.455744614866	340.743121521071	45.7472085411693	322.589526876154	581.278250566221	210.26416001073	1045.32951367691	600.566444876445	-5.30977639765974	443.991691064036	13.9784179125646	200.052763022964	58.2278048595498	100.20799247592	94.5349941493838	175.091570386203
620.416792946906	-5.07175596404809	16.8954943673902	49.2682843295099	-6.22792703412379	1410.08163380861	40.0189157689043	65.4546793105697	355.653617899571	37.7065736287529	211.132234140108	342.935736128738	114.013864253749	81.6410742916295	979.98599574045	23.8325207878445	26.1448629279959	71.2355346609482	715.222820693114	229.630971261319	46.9559421893585	530.235449481002	252.754392662833	-37.4445459261677	49.2682843295099	14.5831522272388	200.726694509427	599.605713685544	515.205225570018	912.476864570383	39.3057188758027	198.270556843607	1018.07493550614	41.5766451324856	761.460268500969	550.264126629458	57.473128929266	605.90181991819	266.398344544094	91.5370227795097	1091.88003884833	533.232179704337	-20.8738269262946	909.070475185359	-14.0610481562458	-11.7901218995629	13.1900669239492	24.5446982073637	34.7638663624368	269.804733929118
526.07863023377	32.1502479044767	29.8367660200304	46.0311392111547	57.5985486333864	1395.94781878559	505.257293273753	37.9339526155926	647.536429167203	35.6204707311462	40.2474345000389	435.852836740363	313.238296864707	25.2098022511377	446.263505220371	-7.17894413111105	61.0687714600559	50.6581029800474	592.012863940491	62.2255124022791	30.9935069622535	205.661389237952	-4.86546224666471	76.1064037089572	72.6361808822876	17.1126156555755	3.23172434889748	356.037711726964	1092.88169192312	806.693721831141	29.4454337050925	76.0348778763907	498.748859137926	56.7173034639012	413.524266141649	780.55817997895	-22.8256499992909	231.711801082924	393.070363822542	220.348522016754	789.648803231886	308.982098732882	95.3524522888802	649.880470717991	27.1727778918584	111.261042981519	56.7173034639012	27.1727778918584	63.5352709036034	355.57154290418
341.377136484234	194.398591678497	23.1165079678746	-20.8613243362042	297.399304180155	1139.92198621619	686.255926658326	-0.0297195605879505	668.896256011979	24.2738193442977	541.592004605435	283.511567663078	237.219112606153	492.984926795664	501.086106430626	-8.13089919554983	143.47689111588	137.690334233764	1026.50547132672	181.668166537843	89.0832564239928	470.996010643624	69.4089630247996	-8.13089919554983	34.6896217321058	386.512280164736	75.1955199069152	359.894118507004	925.819381577913	350.493572648594	12.7469537155928	407.353272805665	416.450824830797	136.701100058008	419.862406840221	657.535953496778	13.8841477187342	340.258826620322	522.209867122949	208.344322255917	1147.66656885073	787.1760698549	-2.03656832524567	417.588018833938	28.6676697595727	74.1554298852295	103.722473966906	54.8231318318253	47.9999678129768	331.16127459519
352.175506918567	-13.7153231098001	59.2312664211718	-14.8732054833076	NaN	782.907749863354	610.383276210738	43.0209131920669	804.907514959996	16.3896186013947	157.651268169309	565.225863643946	399.648684232374	77.7573843972917	474.911038510361	135.651503072666	74.2837372767692	279.228917387595	542.068216173796	274.597387893565	95.1256199999041	253.75550517043	133.335738325651	9.44232436034971	11.7580891073647	354.491271665582	87.0204433853516	192.387739374533	897.538104840595	783.561502801915	39.2693335129176	256.639064910775	880.296723581066	80.2395446664404	574.158201350576	258.915187752637	71.1350532989909	454.661752152801	962.237145888112	246.396512122394	1734.98085070039	659.512807920415	9.6797365687067	310.12795169454	-1.70087764060519	68.8589304571285	5.12749088498195	163.318028394417	46.0977020385047	533.187990197053
182.265724312588	9.65608810042386	198.484079392926	-19.3052602573219	157.938191692082	1115.97959536631	573.82315410931	49.043521866958	506.63282591934	109.283126451069	147.512106283293	368.776807736471	488.097562970383	64.1034230129858	566.872430503451	62.944969078676	59.4696072757465	94.2232253050413	462.611576415567	379.202893145259	330.547827904246	168.36427710087	30.5082589180008	71.0541466188448	54.8357915385072	130.135297268646	27.0328971150713	219.336250210503	549.495621488804	902.945874976327	95.4443894007409	734.384210850535	596.57366112607	-17.309696737458	628.463705690409	1340.29505757298	85.1940179336319	713.883467916317	536.210362486428	158.085548366407	1174.01125377321	547.599664116549	16.8582081529053	1422.29802930985	17.9971383159174	147.835176899298	55.5818336953171	33.942160598087	52.1650432062807	250.338891570388
109.546304114608	0.597854506065195	80.5706526229742	12.1881151027187	270.650926408091	738.897454512892	512.887372878149	9.87006298338798	575.474780100078	52.7540271910058	599.81432735305	239.357222797127	699.49056848427	165.179554978545	823.506356868462	7.55201086405728	14.5061672220494	46.9588968926791	428.278470522578	29.5735059976989	122.295590770927	140.840007725572	23.7783756993721	-33.0139012242299	-16.787536388915	232.403066439135	87.5248089809663	328.602229391359	1187.44053960338	1052.1474571606	53.6824535613791	497.06474397245	689.690983251296	19.4884465888029	279.362899580382	770.616799753059	41.1446510047678	318.116107482635	510.74234676148	91.2958612312128	972.361440891258	456.031935605358	-28.3831631728037	1134.21307389479	3.53124333493403	46.8436521668638	126.629668436208	307.857905390862	104.973464020243	442.354332816328
252.440388158108	-37.4592994446194	15.8822430742824	25.1590330775696	389.273040706595	2391.90008266623	606.118007033435	64.5853905915405	304.622331926599	39.0742180825005	143.438105619482	534.222884507959	559.734057016999	335.931498187693	528.424890755904	26.3186318279805	121.405729361675	105.171346855922	381.155849453719	344.04868944057	73.8621805948278	299.983936924955	97.054155603046	108.650143107155	189.822055635919	14.7226443238714	39.0742180825005	718.599085823293	752.22744958521	666.602178954289	238.850316880499	514.892851872118	422.498449664179	52.9208408324247	290.180540329354	1236.93799505268	22.1227067631118	243.413003409286	673.44620874747	176.113377109676	1218.68724893753	794.357401760328	54.0615124646215	774.965984012983	35.8107663494731	67.7495720509828	137.330541614986	19.8413634987183	164.706660787709	265.085764421025
113.553956087816	25.3808835265536	2.17744337885306	-12.9047927171523	585.743963093522	1289.96837157623	595.025339152602	19.5800234896285	748.168044127426	154.159976346292	64.8267317776446	462.765730310709	527.735362724271	115.874300102586	1306.21077967962	24.2207115191686	374.592657749447	146.038772294596	673.917035654784	103.11240802135	28.8613995487087	489.449686480565	173.882900471837	-10.5844487023822	179.683760508762	115.874300102586	125.155676161666	700.60099182464	541.657426812891	680.007463645686	48.7334295803519	394.621372296078	461.972489854585	100.102926023281	224.531261851711	1119.50204432408	55.5826957727425	208.549640736133	826.125142416686	298.731645602609	1409.45431313529	907.174792359975	100.102926023281	934.571857129537	62.4319619651331	73.8474056191175	71.5643168883206	104.669103484875	156.038599927805	103.527559119477
52.300107553978	-3.41569235456013	70.8720408568241	116.141128282511	1004.11168932484	623.387056616494	227.572728099588	34.8889200825598	349.451040399515	75.5150241825356	99.890686642521	345.968802905231	448.114436070885	431.863994430894	567.671256707956	19.7992242739974	27.9244450939926	205.518557302458	955.360364404867	261.234357210996	20.9599701054253	190.428861493896	22.1207159368532	-35.9165756345407	55.7823450482617	87.1224824968144	105.69441579966	184.625132336756	976.253789370569	1040.72848120216	237.608321335884	428.39219999544	1261.21523917398	2.27012370792958	427.249781560353	1646.21025179835	54.8213717219389	151.926938704347	959.616772310969	483.228284879623	1326.33308997395	731.133085293537	41.112350500893	1201.80948054945	41.112350500893	67.3879745078976	82.2394141640307	54.8213717219389	92.5211800798151	113.084711911384
-0.885122020659616	45.5676869145923	-6.6917231375661	138.473304785096	999.011590310638	1866.51779717647	369.576029237974	43.2450464678297	281.315692260996	68.7940913822183	177.95819238006	534.483500958119	593.710832350565	251.121366453082	789.973950102004	38.5997655743045	30.4705240106354	107.117658753801	330.09114164301	88.5365351797003	-10.17568380771	104.795018307038	52.5356082548801	11.8894004365347	68.7940913822183	125.698782327902	44.406366691211	269.702490027183	894.492770206321	1318.54187273539	301.010351276972	542.245352431722	606.269807714498	19.7600655704876	230.126132928184	1995.37182858189	19.7600655704876	322.732934319343	498.80018634698	92.9308716079471	1060.15746391561	753.754713633753	71.2082885655763	649.71497379924	9.4704209714699	298.723763588302	67.7784070325704	32.336297858176	34.6228855468466	135.232743848353
84.1425121153498	-2.99962669130957	72.5235602744619	124.808843558457	1068.26773303856	1454.01693415603	877.716922847994	7.45742996548955	240.998361967337	151.5324327925	79.4949313789946	375.778203321636	249.131628255958	191.036869051519	1108.93406448166	82.980616931261	37.6667047517981	239.836466783248	458.272761391941	343.24513816715	89.9519880357937	218.92235346965	123.646948374369	-11.1328929799311	52.7713421449524	59.7427132494852	171.284650922009	559.357642407665	1706.1481891033	564.73947713672	276.408486888108	478.926682419871	666.570660200715	81.8994855299163	224.920810057998	1381.67728284112	20.114273333785	472.061658842523	619.659665755504	288.994363446579	1943.46504558743	730.644213589295	62.4485853940972	869.088855732478	31.5559792960316	20.114273333785	109.359579839308	56.727732412974	15.5375909488864	53.2952206243
61.1446045714857	-43.4777597241124	8.83342242368667	15.8082467100599	790.013742497486	955.084583941651	521.483007472117	40.2201317123661	795.826096069463	75.0942531442321	-7.4411675778508	649.354786055626	350.599812455974	156.46720315192	565.656894619148	-5.11622614905974	104.15602100412	141.355083864778	550.544775332006	19.2956588532465	20.458129567642	63.4695460002768	32.0828367115974	136.705201007195	33.2453074259929	15.8082467100599	128.567906006427	390.123816745422	1055.05706537967	643.375514225462	542.611229166974	740.70465320241	953.68371025785	141.844186320716	157.874868034566	1901.78402876271	67.4160212206962	75.4313620776213	381.159363334624	213.982254033042	1290.32802624871	707.498241080863	NaN	1113.99052739635	46.80514473146	88.0268977099323	94.897189873011	49.0952421191529	46.80514473146	62.8358264453103
33.4717150218603	-3.74578306288775	138.145928385214	20.6782000552282	389.364040457264	940.648230837595	359.124823263406	96.2762430398727	1029.03978878887	86.9718685186857	61.3848385854214	199.787409588078	425.418491726864	350.983495557367	776.658629901674	19.5151532400798	6.72163827344765	318.418184733213	597.549420368823	47.4282768036409	14.8629659794863	266.081078051536	85.8088217035373	93.950149409576	48.5913236187892	98.6023366701695	56.7326513248279	230.026626781936	1177.90978112786	1279.05341919179	322.203422040085	170.940907520295	513.573421470426	28.8458181229166	161.773482397884	1044.13815042999	65.5155186125627	362.310906950636	930.69126454015	308.452284356468	1172.48210214375	199.589111027831	81.5585125767828	884.854138928092	62.0777341916583	75.8288718752756	83.8503688573857	46.0347402274382	67.8073748931655	79.2666562961799
83.7341570859395	29.0438531877344	53.4799464188473	90.7158980091146	442.130191142262	1425.39203782276	440.966567655066	34.8619706237137	642.273430939949	179.151283035999	101.188509393877	211.732740677483	538.710940579518	104.679379855465	365.331040987336	48.8254524700639	13.9167478541884	187.29664744637	830.780435865677	9.26225390540496	29.0438531877344	60.4616873420225	70.9342987267851	101.188509393877	112.824744265836	38.3528410853013	132.606343548165	453.76642601422	877.325375353511	1079.68481411378	112.924878789772	427.150527993541	779.220872174408	68.1993301804759	534.950568231331	1239.09125659306	-4.04963295761717	500.546300070334	275.771748085156	772.340018542208	NaN	501.693109009034	NaN	853.763453189901	88.8418910770739	31.5014441420794	92.2823178931736	117.512114544571	159.944045276467	98.016362586673
149.181076511529	-9.1502229572627	39.7462077610405	157.330481631246	745.251850982273	1202.78273841782	628.831777843456	40.9104084924287	555.487131766001	NaN	286.556762815333	503.098098853533	389.006427177492	315.661781100037	732.445642937003	56.0450180004749	205.062711618161	324.975386951143	213.212116737878	484.470887151322	43.238809955205	93.2994414048965	167.80828821374	32.7610033727115	28.1042004471588	114.255054569884	86.3142370165674	958.300584826308	1047.9440411432	1086.59388721834	327.97007529949	267.142447414923	568.985204653436	93.841092498514	853.612595509524	793.932658717119	80.0687993925742	290.096269258156	875.418726260595	381.911556631087	NaN	199.428672977385	NaN	1171.5230280383	75.4780350239276	171.884086765506	117.942605433909	104.170312327969	103.022621235807	109.908767788777
35.3170648079808	-67.1834474668164	162.2779266029	52.7887430366394	514.041048273227	1236.20374839112	330.006037598023	2.70326544781807	672.450930879732	NaN	51.6239644880622	684.098716365504	278.755781460624	162.2779266029	716.712515725667	211.198625643144	115.68678465981	204.209954351681	627.024567485219	247.306760649039	37.6466219051353	55.1183001337939	150.630141117128	123.840234499851	-21.757084072304	10.8567152878588	65.6013070709891	526.853612307576	714.382958628512	1203.77675972758	311.334292562427	381.397343395212	913.187384962095	41.4192606656287	535.306340306578	1224.45110259627	41.4192606656287	305.591419543346	1028.04484534371	328.562911619669	NaN	755.832664239281	NaN	716.781127709531	78.1736479877459	65.5393273457681	127.562355951841	93.105117837356	57.499305119055	89.6593940259075
291.923477593172	8.74174126632576	129.938862986458	-16.8961114052406	282.600622076239	1622.76110263539	524.994865516503	82.1592284621748	811.672672662199	NaN	40.2063786359754	86.8206562206414	305.907760868572	147.419217080707	441.089165864104	16.8992398436423	145.088503201474	105.466367254508	467.892375475287	212.67920569924	-26.2189669221738	33.2142369982754	55.3560188509918	112.458508892208	-4.07718506945741	23.8913814813422	28.5528092398088	939.86193602003	1070.3819132571	1219.98775591548	603.877476349325	541.806664601988	629.16558483898	132.599090860289	933.77234619165	1225.73505329949	63.6315222521369	557.899097277224	1201.59640428664	528.013150880358	NaN	711.926667168762	NaN	938.37018409886	283.17828232142	133.748550337091	79.7239549273723	78.5744954505697	55.5853059145192	241.797741156529
25.279640232801	-37.6808986567306	14.7862170845457	61.4236532990136	632.732246926245	1896.60676833832	245.641526346162	161.694141160119	439.186886636203	NaN	84.7423714062475	403.042873569991	418.200040339693	67.2533328258221	643.2256700745	66.0873969204604	133.711679431439	129.047935809992	707.352144869393	212.995320996034	29.9433838542478	12.4543452738223	89.4061150276943	50.9302301507583	48.5983583400349	70.7511405419071	17.1180888952691	1507.18417594752	1360.27625187194	776.085463870447	671.404003871921	233.122286735234	587.428766730246	44.4655895950322	535.663209588118	705.914375300007	82.4269981659264	585.128075301707	1075.17534958052	771.484081013369	NaN	754.228895299327	NaN	1175.25542672197	70.9235410232312	54.8187010234579	49.0669724521103	75.5249238803093	76.6752695945788	120.388406736821
100.159752223093	1.00593925619688	67.4973197163507	102.492783116432	724.245516191203	1572.30224591983	285.635708243522	33.6683717629391	896.889802298269	NaN	164.318101789908	377.790428530402	172.483709916594	62.8312579296732	667.086259304404	20.8367018495761	80.3289896297137	268.137976543481	856.061761664841	468.778633370612	9.17154738288243	-7.15966887048868	97.8267213297542	135.155215623174	-5.99315342381931	23.1697327429148	72.1633815030281	1376.32765087938	1127.8598607388	1124.69790012927	207.164944586883	440.865308420137	1462.00926270633	39.0848799580406	718.312538389666	1101.67323374175	108.158879120579	313.078409969442	456.982574891396	354.522809466965	NaN	553.68617371895	NaN	1208.73793244369	156.510678534355	85.1342127330661	55.2021464292995	51.7484464711726	241.701944168153	211.769877864386
92.2505561326209	22.2248222687196	31.5615867839065	-2.28418458364584	89.9163650038242	1706.34372169555	406.199262955778	30.3944912195081	947.731604836615	NaN	58.4047847650686	430.708269808144	330.338051269885	53.7364025074752	597.602935517109	234.63621498922	259.145221841586	192.620774670879	576.595215357938	340.841911349471	45.5667335566867	21.0577267043213	39.7312557346949	169.278863382912	31.5615867839065	-17.4564269208245	61.9060714582637	1413.40273503156	1083.11469030682	1371.3098452441	521.043591320731	265.272441766546	836.72510022995	74.0201407485514	1388.59167967344	749.163805787977	220.33967225027	712.295892338725	989.957365503403	394.310138838927	NaN	491.088411643213	NaN	681.188590365919	298.68398832993	72.8680184532623	93.6062197684665	139.691111580031	NaN	132.778377808297
16.6082664657677	1.42847509344981	63.3153168421306	57.4769355450852	436.971719853033	1639.67826704438	650.656475324893	85.5011657709029	362.240439250853	NaN	330.713180246808	568.919137166258	490.684827785851	73.8244031768122	685.686763107165	72.6567269174031	267.658662238718	345.892971619126	546.733288237486	336.551561543853	79.6627844738576	3.76382761226795	22.4466477628131	212.777878046492	42.2971441727673	18.9436189845859	30.6203815786766	1334.91476333861	1609.31868429974	1159.40391662519	445.689089253802	555.225290546664	1115.58943610804	57.1238278254385	979.533943975856	1335.81485133896	42.1346634379942	656.69040332321	949.555615200968	910.353185264575	NaN	1199.75935920677	NaN	914.965235845327	227.769699313266	95.1732451166432	91.7142071810791	168.966054408677	77.8780554388229	165.507016473113
-12.3790318690539	-8.87425927136299	23.8369516404187	124.307099440891	194.402551394709	1255.18039096249	400.015877125908	50.7068748893822	577.59102207558	NaN	92.7641460616729	522.682918045089	613.807005585052	188.561263731891	706.099350657579	49.5386173568186	44.865587226564	614.975263117616	1048.39880769872	67.062480345273	16.8274064450369	-12.3790318690539	114.961039180382	301.882244390563	14.4908913799096	64.7259652801458	64.7259652801458	1377.84743188167	981.808128342596	1311.80399829455	875.628145580187	583.690339398353	582.536435026093	115.205164260707	1201.02917855757	730.2361946754	165.976956640157	734.851812164441	1487.1974628781	472.915519661373	NaN	469.453806544592	NaN	714.081533463757	1212.56822228017	86.3575549542019	107.127833654886	84.0497462096815	NaN	205.209705297004
14.7090859407497	38.0858736352671	45.0989099436223	43.9300705588965	263.67187488736	1201.08106143751	693.804768466481	53.2807856367034	945.105236182543	NaN	130.424185028611	562.894757377183	396.91956474611	105.878557949368	492.764394293631	54.4496250214293	262.503035502634	122.24230933553	1173.02891620409	0.683013324039241	121.073469950804	-28.5379712941075	246.139284116472	122.24230933553	0.683013324039241	32.2416767116378	123.411148720256	1485.1090319259	870.299515560087	1794.71207064458	703.428452324833	613.354248907965	615.663843867371	64.8254460488329	1847.83275471094	1475.98796624643	177.99559905977	1101.83358282252	903.208416313527	941.31673314374	NaN	309.642511745961	NaN	1582.22933437915	815.443807856066	69.4446359676466	76.3734208458672	139.887282229556	NaN	114.481737676081
18.4357634043379	38.3159342892808	55.8572615407011	61.7043706245078	256.997814023653	2654.31253838442	398.497853851776	57.0266833574624	723.597118911431	NaN	466.324319223935	509.592926444105	724.766540728193	212.559784986722	875.621955090407	51.1795742736557	453.46067923956	451.121835606037	647.584700821944	54.6878397239397	57.0266833574624	10.2498106870084	33.6382470222354	51.1795742736557	75.737432425644	26.6217161216673	68.7209015250759	1014.78315128501	1322.34108909324	1118.05351293824	1161.9698078258	710.094247272193	640.752729028672	76.7750473147044	1041.77784287037	728.585318803798	60.5953597245495	607.237661877637	1290.25161657632	463.931857507695	NaN	868.424047261565	NaN	765.567461867009	1760.61824866153	22.4575246906132	65.2181276074509	NaN	NaN	157.673485265478
10.4661084269042	2.27607462014277	35.0362098471885	49.0762678016367	443.367895355723	1256.52125188418	430.497842230812	127.466591380639	426.9878277422	NaN	269.037175754658	542.818305866398	1172.28090415749	203.516905300567	436.347866378499	30.3561905290391	317.00737376569	152.036692800923	948.809981715858	136.826630016938	28.0161808699644	54.9262919493234	77.1563837105331	137.996634846475	39.7162291653379	50.2462726311741	40.8862339948753	1826.31360386887	878.609691943617	1061.43355556562	351.288616559891	309.651454012324	618.460409573448	155.825270156033	1877.98457663736	722.553315942366	62.1416544240069	678.602977697712	1175.93575257143	701.734734668583	NaN	131.536925336619	NaN	2617.04421185668	960.810412742335	78.3338843036164	141.946215973511	11.2517890880913	NaN	131.536925336619
22.3885061831665	20.0473293353207	219.047361402211	-13.8997349584429	727.082737384742	1312.37694934618	771.565097493812	64.5296894443903	276.406194174432	NaN	356.006207001188	577.247419122613	660.359197221138	124.229699064457	739.959210047894	276.406194174432	167.541470749604	345.470911185882	965.88277586501	34.0943904223953	42.2885093898555	-34.9703265890548	78.5767505314649	160.517940206067	22.3885061831665	55.1649820530072	58.6767473247759	1002.17101700662	800.829808091884	2318.47135503867	140.08436600098	401.676002304124	408.620913002438	180.596345074475	1230.43534563621	524.369424640998	81.0526250653142	1187.60839632994	1814.96532941094	1052.18263771283	NaN	371.581389278099	NaN	1489.71201170658	401.676002304124	186.383770656403	113.462208324111	19.7059138968776	NaN	116.934663673268
92.8814336163658	30.8092857745645	19.0975597666775	54.2327377903386	391.530446817485	1779.3699787521	485.224254880581	39.0074939800855	819.008446105361	NaN	232.250973110221	1143.42325652383	680.810079212294	166.665307466054	464.143148066384	7.38583375879049	767.476851670658	102.250814422675	1249.9999631956	123.331921236872	54.2327377903386	20.2687323674662	181.890551276307	74.1426720037465	-9.01058265225135	147.926545853435	75.3138446045352	1659.91037347165	446.575559054554	1407.80824510916	632.849497968936	491.526677115262	1052.18442542	279.542445834752	1439.08460710137	923.603826118707	133.586089871122	1013.95776076286	2488.58030950652	652.542022186251	NaN	1654.54398971435	NaN	1360.31451023211	576.088692871969	115.051949431296	86.0923549940673	NaN	NaN	99.9929603239369
32.2079301003854	-4.11654809084072	181.021114948312	120.089732175932	669.643934488353	2281.98206323439	83.7652539847063	70.8759230136261	566.529286719712	NaN	357.956476460413	543.094139499566	850.094568083477	86.1087687067209	919.228252382907	62.673621486575	1182.87365860955	134.15082050802	1044.60629001069	40.4102316274365	62.673621486575	20.4903564903125	55.6430773205313	184.536387031334	56.8148346815386	62.673621486575	34.5514448224	868.842685859594	593.479706022879	1449.82057134517	397.19084907273	514.278516418012	492.252123551077	60.9985368932071	949.009954581188	645.277589784515	110.847741802585	991.903456479954	1322.29934948397	850.470828597534	NaN	1086.9647309583	NaN	NaN	831.922287235906	71.4320914091233	124.759147823806	NaN	NaN	109.688457967483
23.0568874460988	-15.6304218338465	105.120876827801	73.4676237805731	589.298414179844	1660.81964696379	502.545053976331	55.8824831987797	187.184866209503	NaN	291.52336699481	457.996031169121	360.691586616531	164.910354805898	1144.98885656451	61.7441967260442	462.685401990932	148.497556929558	826.111640681328	6.64408956975837	87.5357362460077	139.118815285935	188.357208914956	218.838119256731	34.7803145006277	45.3313988497037	47.6760842606095	1454.48733080408	468.547115518197	1205.3324677826	82.2731046606124	380.440724828329	726.175941987783	NaN	1031.30467391039	1344.55470288036	NaN	951.251888729172	1739.01770232404	838.713915358478	NaN	805.068541876517	NaN	1937.40938733835	881.640771180289	141.442554577163	100.836069340315	NaN	NaN	113.59810755761
81.9265583541803	-8.38894654093266	180.452563694304	31.4906270491172	786.856667990062	1586.79399706106	337.6250007845	5.68619707908495	651.969874964893	NaN	337.6250007845	795.067168435072	320.031071259478	208.602850934339	1047.24682496039	53.7762711141451	893.593173775196	371.639931199543	1151.63747347552	99.5204878792023	30.3176984141158	80.7536297191788	64.3326288291583	311.820570814468	58.467985654151	88.9641301641891	118.287346039226	1393.26077228582	294.226641289446	1657.11673289463	137.252340754028	694.574654144011	897.765080900775	117.513842154799	718.957505354822	1271.63546613322	NaN	1203.13126511237	2320.09806819813	829.260879879923	NaN	457.712670953268	NaN	2020.53732475101	573.821486242848	166.279544576423	83.8422857208212	NaN	NaN	422.880026366394
226.521710062588	129.119952568535	46.9738920313822	25.8506193218285	610.261164286146	1906.99540562263	557.452982512262	32.8917102250131	138.508073772781	NaN	279.329891836472	786.28843686576	593.831952178716	68.0971647409358	719.398073285507	55.1884980850975	312.188316051334	472.959891674048	1037.42067907934	51.6679526335052	118.558316213758	32.8917102250131	14.1154678165209	474.133406824578	165.498922234989	27.0241344723593	39.9328011281976	2007.91770856828	122.078861665351	1234.62441397519	113.301729038877	596.690575602095	468.871409443552	NaN	1302.01997431333	NaN	NaN	1547.20037485381	2305.98142486771	884.864695668629	NaN	378.236000712948	NaN	2278.09360679675	751.23556741197	122.597668395862	159.781425823802	NaN	NaN	248.092849715159
-9.14758805060338	-6.79938354476287	68.3431606421332	92.9993079534585	751.670671841719	1430.30177402962	206.887226486723	31.9459908016054	97.6957169651395	NaN	385.350768930601	480.453051417141	498.064585210945	51.9057291012497	889.040635433389	90.651103447618	290.248486444061	317.252838261226	1748.48348457101	14.3344570078016	82.4323876771762	159.923136369913	68.3431606421332	201.016715222122	256.199521109373	-15.0180993152046	70.6913651479737	2090.14724017081	378.306155413079	1021.95805526218	45.123654662775	1782.49341001457	510.282893043443	NaN	770.772066536618	1089.40614482738	NaN	1696.43895091415	2053.44866637131	NaN	NaN	532.377956866525	NaN	1592.94102037445	545.169835921993	45.123654662775	105.594355652262	NaN	NaN	307.938624347853
60.3665732056397	46.2702938890254	102.655411155483	76.8122324083565	274.160142840957	860.330424423503	312.924910961646	67.4147128639469	318.798360676902	NaN	435.092665038971	1011.86542707711	537.290690084424	120.275760301251	639.488715129878	93.2578916110732	787.499647954329	807.469376986199	1520.50617241827	114.402310585995	140.245489333121	19.252425198848	159.04052842194	202.504056314834	130.847969788711	3.98145593918246	108.528860870739	1394.8143485118	156.691148535838	970.728847267567	153.737607271194	836.891250971865	551.75898060276	NaN	914.866198378926	642.535785046802	NaN	1182.54139097033	1566.59710207974	852.020718379205	NaN	336.455021344457	NaN	1556.12285541312	436.542267269938	193.306983567315	139.771945049034	NaN	NaN	882.279653193885
288.612919083347	101.743681816098	64.1347787182869	77.0628391581594	428.471027478333	1204.15465387069	308.59264885406	51.2067182784143	663.526671839653	NaN	558.926910098865	1110.13239612616	513.091059448408	134.651472026683	384.985733271489	58.2583876092539	916.211489528072	511.915781226601	1177.12325476914	28.8764320640889	101.743681816098	28.8764320640889	30.0517102858955	743.445590922502	-19.3099750299817	15.9483716242163	54.7325529438341	993.779852167307	161.682871128235	1329.39887588753	NaN	634.064802589163	827.407275231591	NaN	734.230179982228	1113.92684312338	NaN	1002.11432882415	2355.51163732114	1322.41059374383	NaN	220.591442420117	NaN	NaN	398.792637084523	77.3316584742217	351.039375769225	NaN	NaN	572.334976986461
200.779741496383	98.4793046601843	45.5652856069779	117.293178101324	219.593614937523	2500.77576967575	341.883792304934	64.3791590481179	133.755317362322	NaN	513.560387455336	1839.93846505571	1136.7699451931	72.6102286786167	713.457792767449	19.6962096254103	430.073824060278	478.284374753199	1003.89696401505	9.11340581476903	92.599969209828	103.182773020469	198.428007316241	344.235526485076	53.7963552374766	17.3444754452678	210.186678216953	1023.88670454626	141.986386992821	778.277277973304	NaN	905.330252071734	610.427477329506	NaN	714.167979116298	1244.52672420608	NaN	1526.6076391769	1559.2451004132	NaN	NaN	143.012407481153	NaN	1770.22297483353	475.215137922002	122.031182400678	190.802975720012	NaN	NaN	706.008613807224
305.797376882209	54.0356754536225	82.2706326231835	103.446850500354	525.794751495038	1679.89862580085	309.326746528404	66.9766974896713	79.9177195257201	NaN	532.853490787429	1124.61113479948	1342.25559631485	163.446134485672	859.908411334844	50.5063058074273	1049.31791568065	401.090357329477	1597.54666738963	103.446850500354	69.3296105871347	31.68300102772	102.270393951623	661.087254599185	64.6237843922079	54.0356754536225	59.917958197281	1314.02063914528	35.2123706739151	1033.53608116546	NaN	449.102064499906	1318.17061223611	NaN	641.580333461615	NaN	NaN	1165.35453203014	1194.51790611525	NaN	NaN	438.603249829268	NaN	1430.15796872292	398.941061073522	150.469113868407	1115.19352860376	NaN	NaN	295.119449330539
460.356312274456	147.261917026558	NaN	34.2654435536324	275.559996282276	1604.44560618783	147.261917026558	262.612483696836	74.2850279086269	NaN	440.346520096959	728.722936772655	1155.99085209216	127.252124849061	1225.43660141406	64.8686551192164	1064.1812173954	549.811853773856	1738.62891843693	204.937200361697	156.678289815969	56.6293289284823	94.2948200861242	594.539624523556	113.127565664945	-11.6393737947437	51.921142533777	1586.78990720768	28.3802105602508	1104.73760454602	NaN	274.682263237451	977.485801166787	NaN	443.962185163952	NaN	NaN	1251.83601946146	1481.82322373402	NaN	NaN	196.463264830033	NaN	1235.49175113752	1171.2821255792	106.569789048374	281.686949661996	NaN	NaN	609.739763878181
278.266112182469	-6.72210008996223	115.752172952735	20.3635564483267	180.52222119647	1987.01774857626	331.259788018251	120.462721915916	65.1137715985431	NaN	675.129862330441	744.610459537356	537.346305157406	215.851338420325	801.137047095524	34.4952033378687	611.537451327501	430.181316245045	625.669098217043	2.69899783639912	65.1137715985431	73.3572322841093	49.8044874682059	990.736642863546	71.0019578025189	56.8703109129769	101.620526063193	1657.27932115361	175.811672233289	657.297938932457	NaN	275.243584228087	785.817752441572	NaN	423.625550734066	NaN	NaN	1086.08677127651	1192.40770790677	NaN	NaN	325.483147690741	NaN	1520.71741332551	NaN	242.529449880312	41.5711960296954	NaN	NaN	462.1814947868
239.736948645398	42.9727931567054	95.9930745758142	137.231071235121	130.16170037924	1639.47237810987	153.726269898844	52.398620964547	51.2203924885668	NaN	189.07312417825	943.139348805575	548.432809352209	133.69638580718	934.891749473714	140.765756663062	756.979249600704	456.530988225754	785.256733024229	216.172379125794	113.666501715517	126.627014951299	47.6857070606262	761.692163504625	26.4775944929827	150.191584470903	72.4285050562103	1190.56732876142	52.398620964547	1079.09948074581	NaN	73.5207641227245	1213.56640215471	NaN	562.278791504644	NaN	NaN	631.266168575298	932.939783562224	NaN	NaN	153.031639390597	NaN	1616.96716638142	NaN	101.583425981973	681.545104406452	NaN	NaN	465.228752574741
250.679531200099	-12.1973968427962	155.195086484966	95.0752509235869	128.082219467089	2222.84590167437	93.8964306184618	116.294016415838	49.1012590237084	NaN	295.474702794852	530.059943514745	695.094786232257	669.160739519505	673.876020740005	33.7765950570823	657.372536468254	366.203921102357	1777.25182633709	456.973084596989	76.2141260415855	62.0682823800844	72.6776651262102	433.396678494487	64.4259229903346	75.0353057364604	178.771492587468	1983.54537973398	102.148172754337	448.387481280946	NaN	160.519597325371	621.576289514382	NaN	1354.1181405558	NaN	NaN	488.174099388628	1245.29003808479	NaN	NaN	581.789671406701	NaN	2269.21035703247	NaN	73.9251932086535	135.945509670627	NaN	NaN	568.917530254216
269.88900139425	12.7770264449248	48.1594083186851	113.027108420579	55.2358846934372	1803.1255492572	181.433046709849	154.306553939966	55.2358846934372	NaN	662.633440192989	413.777354347541	1054.1984662626	580.074549154215	506.950959948443	89.4388538380721	1083.68378449074	633.148121964855	1976.49922043862	643.762836526983	97.6947429419495	76.4653138176933	78.824139275944	1030.6102116801	56.4152974225625	170.818332147721	46.9799955895598	1509.45177970499	52.8770592351865	1122.47653775367	NaN	137.570367968642	1234.90340136766	NaN	1841.54001961812	NaN	NaN	1069.77644543461	904.64948950157	NaN	NaN	365.937434684552	NaN	2204.58510003829	NaN	162.163744384202	382.333018961592	NaN	NaN	799.249304863458
389.418277645666	84.9767944350761	NaN	NaN	74.3567426951718	1049.04149126861	114.476938157033	34.2365472333111	120.376966901424	NaN	234.837524542615	320.977944210727	594.739277950483	689.139737860743	480.278720309292	93.2368346772239	1338.14289974378	230.117501547102	1595.38415299924	476.738703062657	233.657518793736	100.316869170493	102.67688066825	982.961169331429	101.496874919372	29.5165242377981	44.8565989732154	1967.08596389589	59.0166679597545	1029.94294881871	NaN	43.0910633610237	811.944788848249	NaN	671.300814673757	NaN	NaN	281.01378633954	1158.866591812	NaN	NaN	359.540005253632	NaN	NaN	NaN	163.810474527463	262.261256449608	NaN	NaN	684.193178973085
69.8848513568122	68.7042519915292	NaN	78.1490469137927	160.791002483598	650.739739076013	167.874598675295	114.747627237563	75.7878481832268	NaN	1218.6080337771	493.720023493384	846.719233712979	837.274438790716	929.361189282784	74.6072488179439	536.221600643569	174.958194866993	841.996836251848	684.977120669218	276.489740281325	107.664031045866	20.2996780149292	813.662451485057	-22.2018991352563	110.025229776432	264.683746628495	1784.11512974762	450.037846977915	578.339784906488	NaN	99.7743407242292	NaN	NaN	1357.18158622271	NaN	NaN	452.83365126065	1081.53727400989	NaN	NaN	253.431382851376	NaN	NaN	NaN	167.805702887393	145.519567006357	NaN	NaN	456.352514820814
51.2341355231382	42.9657804684562	NaN	35.8786189930146	25.2478767798521	934.766932794863	355.982078967129	52.4153291023784	124.468137436035	NaN	504.812469951403	876.88844741209	578.0464718643	420.947725825344	478.826211208117	26.4290703590924	1002.09496681156	255.580624731706	1427.32465533806	426.853693721545	34.6974254137743	42.9657804684562	38.2410061514951	445.75279098939	6.34877951200775	42.9657804684562	201.245720086653	1797.03824564026	556.784987437975	140.11252890216	NaN	14.5076501130161	NaN	NaN	677.748365214572	NaN	NaN	168.285585826828	984.130359270334	NaN	NaN	732.920601692046	NaN	NaN	NaN	110.765594605631	120.156613580521	NaN	NaN	656.618572521071
117.653400045631	68.018287596204	NaN	NaN	205.105741027954	950.814216161009	245.286546344157	44.3825197631436	56.2004036796738	NaN	263.013372218952	403.646190825661	513.552511249392	493.462108591291	792.454571679505	69.200075987857	1022.90330805184	141.289167878691	1733.15813143531	315.012061451685	115.289823262325	382.373999775907	46.7460965464496	748.728401188343	24.2921171050422	55.0186152880208	71.563652771163	1261.62456316575	424.918381875416	NaN	NaN	64.2088752311353	NaN	NaN	1129.7539962388	NaN	NaN	436.621006829184	602.268043281313	NaN	NaN	299.169210624226	NaN	NaN	NaN	145.270190941752	44.2372467227226	NaN	NaN	268.624367023124
25.7001619703178	12.6939401326349	NaN	NaN	263.359306458885	1279.02699360157	238.529246586946	110.831795816969	72.9955141073462	NaN	542.401884067353	393.421524835714	522.301359409116	255.082619834905	173.498137398531	71.8131303039204	868.739813812849	121.4732500478	1707.04993044168	657.093112999647	99.0079577827118	50.5302218422577	74.1778979107719	537.67234885365	-1.49466550847358	37.5240000045749	151.032845133443	2032.20547638375	592.062003811233	-16.5173146942537	NaN	166.89616575903	NaN	NaN	1119.23539118954	NaN	NaN	128.097160278527	1289.71586981599	NaN	NaN	327.970824875054	NaN	NaN	NaN	109.285521257678	337.376644385479	NaN	NaN	273.887362690111
146.590587722541	66.1479602709405	NaN	NaN	55.5011419317581	855.195497185906	328.769479304108	24.7436667296755	68.51391990187	NaN	449.433420481509	148.956547353471	587.84205889088	203.373618864848	134.760789567894	50.7692226698992	690.761302836311	245.960892221577	1882.02197700928	450.616400296973	64.9649804554758	100.454374919417	100.454374919417	1109.53615751082	372.539732476302	36.5734648843226	107.552253812206	1460.88116270384	473.093016790803	NaN	NaN	74.4207485592658	NaN	NaN	556.84915949571	NaN	NaN	141.49006422604	718.050848028131	NaN	NaN	NaN	NaN	NaN	NaN	170.906430746555	53.2409646644951	NaN	NaN	227.385854465943
126.757356003928	66.394958141338	NaN	NaN	214.342011726118	915.019257503634	745.767828202646	114.921591717146	54.5591938545557	NaN	132.675238147319	246.29857530043	497.216778180216	678.303971767986	122.023050289215	13.1340188508174	729.197758201151	932.772903933807	1683.16035971581	680.671124625343	114.921591717146	112.554438859789	52.1920409971992	277.071562446064	10.7668659934609	55.7427702832339	NaN	2439.4656976412	762.337898204141	NaN	NaN	88.9594417193963	NaN	NaN	768.425032635659	NaN	NaN	185.521276130373	640.068447869848	NaN	NaN	NaN	NaN	NaN	NaN	207.895359713404	177.278192705046	NaN	NaN	83.0715249870197
271.504245682638	16.9069122277326	NaN	NaN	39.4062114632824	810.303253691855	494.128890750183	111.640803745837	164.92861772477	NaN	76.1155944265478	119.930019253671	793.724822676187	582.941914048405	60.7213370548558	NaN	547.416704729116	562.810962100808	1983.81933487237	310.581975933856	32.3011695994246	48.8796006150928	86.7731572223345	680.044152854462	26.380301379543	124.666713829576	42.9587323952113	2442.0945350912	402.947520164007	NaN	NaN	332.15272145681	NaN	NaN	768.20271617398	NaN	NaN	194.266642046246	NaN	NaN	NaN	NaN	NaN	NaN	NaN	112.94921059899	72.8797516249794	NaN	NaN	182.48150705389
345.310995682287	38.4551869541537	NaN	NaN	100.063302992234	1187.68350535681	700.742434363522	60.9658447372985	51.4876730391323	NaN	109.541474690401	110.726246152671	865.425667619161	730.361720920292	95.3242171431513	NaN	1013.52210040301	309.767851814163	1841.67735253029	347.680538606828	114.280560539484	82.2917310581727	NaN	759.981007477061	44.3790442655076	141.530304171712	83.4765025204434	1495.72408554722	204.323191672063	NaN	NaN	621.728853026793	NaN	NaN	319.790901646141	NaN	NaN	94.5168832332318	NaN	NaN	NaN	NaN	NaN	NaN	NaN	124.003011297749	167.642480833234	NaN	NaN	101.593553968716
386.00194776524	20.9080233468197	NaN	NaN	75.4350380326876	NaN	646.783322349826	156.040190177014	244.942931512669	NaN	141.81575156331	486.758387945648	287.616247353783	522.31948447991	95.5863260687693	NaN	191.601286711276	518.763374826484	1436.23966541044	807.993626638479	116.922983989326	122.849833411703	NaN	753.466611952611	276.947918393504	19.7226534623443	160.781669714916	1234.72678504962	NaN	NaN	NaN	661.522988159819	NaN	NaN	358.165785619601	NaN	NaN	168.124892199464	NaN	NaN	NaN	NaN	NaN	NaN	NaN	74.8750128193968	144.517327799447	NaN	NaN	52.4478266393807
156.333114394827	51.9678501823269	NaN	NaN	38.9221921557644	737.457881032612	692.391062395396	119.568078138151	193.098150651503	NaN	0.971186987582532	972.279725510737	1179.82428502423	679.345404368833	53.1538190938326	NaN	518.05363240406	541.773010634174	1721.81207758233	527.541383696106	31.8063786867303	79.2451351469576	NaN	816.917798103493	55.525756916844	78.0591662354519	60.2696325628667	1293.67730052878	42.4800988902814	NaN	NaN	721.462455531517	NaN	NaN	266.657029457497	NaN	NaN	345.804986722327	NaN	NaN	NaN	NaN	NaN	NaN	NaN	185.146446602673	455.66707665709	NaN	NaN	NaN
73.5665367214784	67.6336940000831	NaN	NaN	54.5814400130133	1137.9185209398	955.186965120828	238.499564376269	73.5665367214784	NaN	237.31299583199	354.783281715618	653.798554873944	946.880985310874	68.8202625443622	NaN	251.551818363339	289.522011780269	1107.06773878855	624.134341266967	45.0888916587807	93.7382019742226	NaN	762.962860947618	-10.6798299223356	118.656141404083	175.611431529478	1035.8736261318	186.29054842799	NaN	NaN	463.471972388544	NaN	NaN	522.58441494269	NaN	NaN	57.9606164671012	NaN	NaN	NaN	NaN	NaN	NaN	NaN	82.7878423398426	539.135898857851	NaN	NaN	NaN
116.556113258791	8.52375394074206	NaN	NaN	129.614969879654	959.445949696312	1176.69783711612	96.3742439356387	109.433100556502	NaN	123.67912596108	460.835060536088	850.226421594549	1027.11457036806	102.310087854213	NaN	250.706185818565	191.347746632824	1332.21694778277	367.048726622617	23.9569481290347	2.58791002216797	NaN	825.295877136537	7.33658515702724	198.470759335113	83.3153873147757	729.135205655637	85.6897248822053	NaN	NaN	448.808705469991	NaN	NaN	225.186477423414	NaN	NaN	661.782255990541	NaN	NaN	NaN	NaN	NaN	NaN	NaN	77.2881784508099	212.171427113825	NaN	NaN	NaN
69.3187134231814	56.2532474851068	NaN	NaN	-10.2618518360004	1052.79196767098	584.810733161762	37.2489333933619	137.021582375023	NaN	106.139571975937	123.956116436948	860.373287492063	485.038084180101	304.497100308525	NaN	179.781289081449	289.056095108982	1855.7242380472	559.867570916347	91.8863364071285	61.004326008043	NaN	852.058900076925	53.8777082236387	213.038838742002	-4.32300368233008	667.954607313146	43.1877815470322	NaN	NaN	395.046024841566	NaN	NaN	248.214472683949	NaN	NaN	453.068170452237	NaN	NaN	NaN	NaN	NaN	NaN	NaN	104.93529678821	81.252788375691	NaN	NaN	NaN
96.90085245033	-0.545576622971658	NaN	NaN	54.1194933449781	1234.17198200094	1078.49536970091	75.510172897654	294.170452769453	NaN	55.3078644312378	956.093147816148	171.768230884696	1463.52760164907	108.784563312928	NaN	41.0474113961205	226.433300852646	1148.60926379023	483.121455484757	95.7124813640702	71.9450596388747	NaN	667.318973855023	73.1334307251345	143.247324814461	37.4822981373412	404.688963791612	NaN	NaN	NaN	277.204378745721	NaN	NaN	278.389444686886	NaN	NaN	372.009654038861	NaN	NaN	NaN	NaN	NaN	NaN	NaN	49.6717180421864	189.509499099567	NaN	NaN	NaN
66.2512549698869	65.06228181867	NaN	NaN	56.7394697601522	453.856502266577	529.950783944455	59.1174160625858	49.6056308528511	NaN	204.172140511041	466.935206929963	396.785791008169	883.075809855857	168.502945974535	NaN	193.471382150089	187.526516394005	2100.5843167019	407.486549369121	76.9520133308385	60.3063892138027	NaN	736.832112256186	470.502126383613	311.179724120556	42.47179194555	510.927213524986	-9.843026707991	NaN	NaN	443.817296302922	NaN	NaN	116.479100183892	NaN	NaN	176.965505988495	NaN	NaN	NaN	NaN	NaN	NaN	NaN	64.2947500779592	108.177044485221	NaN	NaN	NaN
52.2246472813449	43.897616495621	NaN	NaN	54.6037989344089	1554.65891619125	793.330387210776	60.5516780670689	35.570585709897	NaN	153.338592536564	751.695233282156	539.950736159462	1066.93282731313	1141.87610438465	NaN	128.357500179392	168.80307828148	1057.41622070088	274.675326842828	122.409621046732	173.561381587608	NaN	365.083089659259	541.140311985994	277.054478495891	47.466343975217	453.111700822626	NaN	NaN	NaN	NaN	NaN	NaN	270.040235395515	NaN	NaN	145.410330881629	NaN	NaN	NaN	NaN	NaN	NaN	NaN	118.110447035731	219.0013221184	NaN	NaN	NaN
92.9320517686374	16.7605885280712	NaN	NaN	NaN	937.959222093669	1068.87892453839	97.6927682211728	132.207962502054	NaN	89.3615144292359	1015.32086444737	371.433964241958	520.206353383688	534.488502741294	NaN	572.574234361578	634.463548244538	1377.13531484006	258.366948494242	138.158858067724	35.8034543382128	NaN	434.513457238051	660.647488733482	127.447246049519	35.8034543382128	214.33032130829	NaN	NaN	NaN	454.731201327581	NaN	NaN	558.078195832964	NaN	NaN	341.881034913657	NaN	NaN	NaN	NaN	NaN	NaN	NaN	84.1074968944824	93.6106688030234	NaN	NaN	NaN
259.903765529517	-15.1671102316045	NaN	NaN	NaN	971.992006677356	1384.00292881306	62.2337855453345	176.548954692814	NaN	383.74519877262	755.269498501927	380.172849736761	637.381980318589	755.269498501927	NaN	358.738755521609	417.087123107301	1975.82208575366	251.568284445847	32.4642102465118	172.976605656955	NaN	886.255629816747	588.55987682852	140.825464334226	7.45776699550071	277.765510708811	NaN	NaN	NaN	823.987159775526	NaN	NaN	135.647056079513	NaN	NaN	259.286729282251	NaN	NaN	NaN	NaN	NaN	NaN	NaN	NaN	40.5396151543297	NaN	NaN	NaN
NaN	68.4373640481563	NaN	NaN	NaN	1568.39425666541	768.973228114039	32.6957383305092	105.370377289725	NaN	458.02108437051	342.456494550117	500.911035231686	892.877530601883	699.872751726588	NaN	323.394294167372	249.528267684235	2523.88705085051	228.083292253647	12.4421504238425	81.5426268112936	NaN	478.274672277176	770.164615637961	169.70530358149	64.8632014763916	64.8632014763916	NaN	NaN	NaN	324.09478489493	NaN	NaN	NaN	NaN	NaN	118.260934256092	NaN	NaN	NaN	NaN	NaN	NaN	NaN	NaN	126.589471565178	NaN	NaN	NaN
56.7673546081182	345.229575901855	NaN	NaN	NaN	935.265937639044	617.003900095954	23.3915604088428	32.9275016086358	NaN	475.156774749034	543.100355797559	684.947481144479	771.96294459259	974.60169508819	NaN	489.460686548724	606.275966246187	1220.15218098286	570.516186746964	72.2632590577818	122.326950356695	NaN	258.214112453744	155.70274455597	69.8792737578335	50.8073913582476	266.558061003563	NaN	NaN	NaN	423.537761354833	NaN	NaN	NaN	NaN	NaN	328.278514158596	NaN	NaN	NaN	NaN	NaN	NaN	NaN	NaN	53.2174378794599	NaN	NaN	NaN
128.56737172319	33.1595004394509	NaN	NaN	NaN	834.585619222863	705.784992989814	138.108158851564	178.656504147154	NaN	306.264531989155	446.991142132671	551.939800544784	685.51082034202	1061.17931352174	NaN	351.583270848932	827.430028876582	1080.26088777849	196.545480012855	54.6262714782923	677.162631604693	NaN	198.930676794948	807.155856228788	80.8634360813206	89.2116248186478	328.923901419043	NaN	NaN	NaN	394.436892573109	NaN	NaN	NaN	NaN	NaN	51.2296966288692	NaN	NaN	NaN	NaN	NaN	NaN	NaN	NaN	119.156120826167	NaN	NaN	NaN
167.030666966927	11.9140497168475	NaN	NaN	NaN	756.473812517228	713.518441586437	75.1539013649568	110.950043807283	NaN	695.620370365274	373.45508838434	341.238560186247	541.696957863272	764.826245753771	NaN	355.557017163177	900.85158703461	1236.1421212444	490.389153695938	64.415058632259	110.950043807283	NaN	82.313129853422	530.958115130574	108.563634311128	54.8694206476387	524.992091390187	NaN	NaN	NaN	232.905989857403	NaN	NaN	NaN	NaN	NaN	118.41214323153	NaN	NaN	NaN	NaN	NaN	NaN	NaN	NaN	104.100412403296	NaN	NaN	NaN
139.87344945561	22.8799006989739	NaN	NaN	NaN	513.53651844364	704.546393964678	105.252909517421	106.446721239428	NaN	828.702813053352	76.6014281892658	669.92585402649	557.70755215788	1151.0319779951	NaN	326.108078088621	593.521903818074	1128.34955527698	211.502152775999	52.7251937491361	55.112817193149	NaN	180.46304800383	235.378387216128	74.2138047452528	45.5623234170971	434.744944791212	NaN	NaN	NaN	195.250867571957	NaN	NaN	NaN	NaN	NaN	85.439820024411	NaN	NaN	NaN	NaN	NaN	NaN	NaN	NaN	67.5358448807893	NaN	NaN	NaN
131.799297574163	85.2169443369181	NaN	NaN	NaN	395.765965918553	430.404126018043	112.688588553755	51.7732035512037	NaN	376.655256898144	48.1899456098771	223.769584734878	266.768680030797	1161.38874604866	NaN	271.546357285899	657.343795635391	969.087236530801	460.26460886243	43.412268354775	339.628258171103	NaN	20.7183013930402	732.592212403248	66.1062353165099	45.8011069823261	757.675017992534	NaN	NaN	NaN	134.838923789917	NaN	NaN	NaN	NaN	NaN	206.512162464562	NaN	NaN	NaN	NaN	NaN	NaN	NaN	NaN	72.7221169385577	NaN	NaN	NaN
138.057253102922	59.1854364972442	NaN	NaN	NaN	190.638464173374	406.938446076825	78.3058768864995	42.4550511566459	NaN	277.875473449352	20.9445557187336	227.684317427557	249.194812865469	1097.66435513867	NaN	849.098630078354	976.966575181498	884.949455808207	515.685950790715	43.6500786809743	783.372116240289	NaN	97.4263172757548	850.293657602682	13.7743905727629	91.4511796541126	1144.27042858748	NaN	NaN	NaN	81.5032336915981	NaN	NaN	NaN	NaN	NaN	36.0738102056671	NaN	NaN	NaN	NaN	NaN	NaN	NaN	NaN	117.368568022596	NaN	NaN	NaN
145.517221463412	131.169585208079	NaN	NaN	NaN	181.386312101744	440.839401052344	269.863402342962	89.3223127966923	NaN	394.209583222512	NaN	216.059766385465	828.225579946327	1075.72230535082	NaN	448.01321918001	921.485215605989	827.029943591716	488.664855236786	NaN	238.776857123075	NaN	46.2794040306942	844.964488910882	29.5404950661393	104.865585406636	656.053944882334	NaN	NaN	NaN	31.6714114591776	NaN	NaN	NaN	NaN	NaN	80.7266751435369	NaN	NaN	NaN	NaN	NaN	NaN	NaN	NaN	-11.4015029953817	NaN	NaN	NaN
144.611074314777	NaN	NaN	NaN	NaN	243.899476177171	258.254425844023	90.7800130640817	45.3226724523833	NaN	613.539430098612	NaN	273.805621316446	347.972861261848	819.293708656826	NaN	150.592303342632	1083.66403168802	1108.78519360501	216.385822649038	81.2100466195136	312.085487094718	NaN	252.273196816168	645.83806684903	227.152034899177	54.8926388969514	473.578670846804	NaN	NaN	NaN	30.8542365818912	NaN	NaN	NaN	NaN	NaN	130.240933752012	NaN	NaN	NaN	NaN	NaN	NaN	NaN	NaN	NaN	NaN	NaN	NaN
58.7272355661904	NaN	NaN	NaN	NaN	128.14487649935	361.531772740145	45.5618209064532	113.782605961455	NaN	484.80792819041	NaN	154.475705818824	304.082690588564	1005.44023518911	NaN	154.475705818824	1406.38695437201	1382.44983680885	184.397102772772	NaN	229.877626142773	NaN	173.625399869351	939.613161890421	256.208455462247	68.3020825914537	2221.44580739756	NaN	NaN	NaN	14.4566546835357	NaN	NaN	NaN	NaN	NaN	88.7569505835874	NaN	NaN	NaN	NaN	NaN	NaN	NaN	NaN	NaN	NaN	NaN	NaN
135.611206410554	NaN	NaN	NaN	NaN	194.287068503398	563.10677308699	72.1454780244159	52.9860128512423	NaN	469.704380367769	NaN	502.035977847499	1318.70818085403	512.81317700741	NaN	963.06060857699	1016.94660437654	820.562086351511	518.800509874026	NaN	340.377990448847	NaN	348.76025646211	537.9599750472	329.600791288937	61.3682788645058	942.703676830493	NaN	NaN	NaN	0.431420737225649	NaN	NaN	NaN	NaN	NaN	96.3798366240984	NaN	NaN	NaN	NaN	NaN	NaN	NaN	NaN	NaN	NaN	NaN	NaN
90.3697323454708	NaN	NaN	NaN	NaN	145.481315378428	488.131592496376	22.0792925002852	198.196742627343	NaN	447.396944167669	NaN	128.708224890136	1192.60139300461	1062.01090277434	NaN	594.760524886227	1157.857134136	1023.67241022967	490.527748280418	NaN	331.183388641651	NaN	75.9927976412212	754.104884524994	249.714091984237	22.0792925002852	987.730073469049	NaN	NaN	NaN	12.7906619488683	NaN	NaN	NaN	NaN	NaN	89.6111469286835	NaN	NaN	NaN	NaN	NaN	NaN	NaN	NaN	NaN	NaN	NaN	NaN
72.6519084437107	NaN	NaN	NaN	NaN	208.103859821956	443.047067522274	99.0230848182363	69.0558389380936	NaN	606.06888511025	NaN	278.826560099092	873.376718361123	1103.52516672062	NaN	133.785090039202	709.156210937941	789.468429896724	910.5361032525	NaN	511.372388129	NaN	77.4466677845336	483.802521919268	258.448832900595	185.328752953047	879.370167537152	NaN	NaN	NaN	100.850855327379	NaN	NaN	NaN	NaN	NaN	152.506175290519	NaN	NaN	NaN	NaN	NaN	NaN	NaN	NaN	NaN	NaN	NaN	NaN
63.311092625751	NaN	NaN	NaN	NaN	168.849704163273	472.273212333648	64.5103950295865	292.377851758327	NaN	419.503906564887	NaN	44.1222541643834	629.381827236096	NaN	NaN	429.098325795571	941.200452233319	1287.79884694177	742.11625319663	NaN	369.133205603797	NaN	68.1083022410929	1031.14813252098	648.570665697463	111.28318877917	1202.64837626945	NaN	NaN	NaN	NaN	NaN	NaN	NaN	NaN	NaN	192.659729105896	NaN	NaN	NaN	NaN	NaN	NaN	NaN	NaN	NaN	NaN	NaN	NaN
214.749415267101	NaN	NaN	NaN	NaN	104.357180171111	75.5592057982437	88.7582773858078	199.150512481798	NaN	1223.87843391632	NaN	17.9632570525096	311.942578775528	NaN	NaN	62.3601342106797	1081.08847765085	1081.08847765085	250.746883233185	NaN	572.324263730201	NaN	153.553719724759	845.905020272438	487.130256210469	NaN	715.114219995666	NaN	NaN	NaN	-5.36031632338146	NaN	NaN	NaN	NaN	NaN	107.742744653075	NaN	NaN	NaN	NaN	NaN	NaN	NaN	NaN	NaN	NaN	NaN	NaN
NaN	NaN	NaN	NaN	NaN	181.461144988116	101.025673763094	135.841026979894	85.4187912865971	NaN	650.868148704288	NaN	28.9939084869548	91.421438392942	NaN	NaN	351.936322808312	421.567029241913	1217.51803554325	251.091851421717	NaN	732.504149350579	NaN	326.725204961663	606.448560117336	614.852266066219	NaN	860.960797426361	NaN	NaN	NaN	34.7306396596867	NaN	NaN	NaN	NaN	NaN	135.883033914373	NaN	NaN	NaN	NaN	NaN	NaN	NaN	NaN	NaN	NaN	NaN	NaN
NaN	NaN	NaN	NaN	NaN	172.161677179225	321.103517306894	50.846146107494	126.518210043326	NaN	715.078707322019	NaN	83.277030651422	0.398103483606091	NaN	NaN	270.655474683006	812.371360953802	1021.37039468134	715.078707322019	NaN	167.357101691235	NaN	100.093044859385	740.302728633963	525.29797554644	NaN	645.412362746173	NaN	NaN	NaN	NaN	NaN	NaN	NaN	NaN	NaN	88.1432087868206	NaN	NaN	NaN	NaN	NaN	NaN	NaN	NaN	NaN	NaN	NaN	NaN
NaN	NaN	NaN	NaN	NaN	450.073074786918	148.431577829957	78.7295586128102	76.3260407087706	NaN	654.372096630278	NaN	75.1242817567509	214.528320191044	NaN	NaN	30.6592005320195	218.133597047103	980.048772627635	371.958742905633	NaN	615.915810165646	NaN	328.695420632921	1287.69906434469	464.494182211155	NaN	362.344671289475	NaN	NaN	NaN	NaN	NaN	NaN	NaN	NaN	NaN	18.6156398241155	NaN	NaN	NaN	NaN	NaN	NaN	NaN	NaN	NaN	NaN	NaN	NaN
NaN	NaN	NaN	NaN	NaN	179.986397144918	218.462386338631	141.510407951205	139.105658626598	NaN	173.9745238334	NaN	-5.17930084982492	NaN	NaN	NaN	83.796424160636	178.784022482615	1036.07715670503	442.104073527087	NaN	442.104073527087	NaN	112.653416055921	1114.23150975476	553.924917121315	NaN	681.376631325489	NaN	NaN	NaN	NaN	NaN	NaN	NaN	NaN	NaN	183.156449630716	NaN	NaN	NaN	NaN	NaN	NaN	NaN	NaN	NaN	NaN	NaN	NaN
NaN	NaN	NaN	NaN	NaN	224.806467726361	88.8684842949455	110.522322363667	26.3129520964181	NaN	311.421820001245	NaN	46.7637991613213	NaN	NaN	NaN	70.823619237678	163.453926531651	1277.42359606697	284.956017917253	NaN	293.376954943977	NaN	68.4176372300423	1195.62020780735	979.081827120143	NaN	647.056310066421	NaN	NaN	NaN	NaN	NaN	NaN	NaN	NaN	NaN	114.80131488501	NaN	NaN	NaN	NaN	NaN	NaN	NaN	NaN	NaN	NaN	NaN	NaN
NaN	NaN	NaN	NaN	NaN	794.445589932857	50.6158598169054	279.301375548347	43.394211951702	NaN	449.010100380627	NaN	168.569441615228	NaN	NaN	NaN	81.9096672327869	199.863249031109	727.043543190959	716.211071393153	NaN	492.339987571848	NaN	102.371002850863	772.780646337247	840.182693079145	NaN	225.139016559321	NaN	NaN	NaN	NaN	NaN	NaN	NaN	NaN	NaN	318.377126332736	NaN	NaN	NaN	NaN	NaN	NaN	NaN	NaN	NaN	NaN	NaN	NaN
NaN	NaN	NaN	NaN	NaN	1120.21151590131	143.584566932692	159.239499530216	264.007125375185	NaN	182.119785634289	NaN	115.887378490918	NaN	NaN	NaN	232.697260180137	171.281755374465	895.02133161385	531.34520511752	NaN	698.732561352586	NaN	101.436671477819	1073.24671810874	1139.47912525211	NaN	609.619868105141	NaN	NaN	NaN	NaN	NaN	NaN	NaN	NaN	NaN	53.991881696709	NaN	NaN	NaN	NaN	NaN	NaN	NaN	NaN	NaN	NaN	NaN	NaN
NaN	NaN	NaN	NaN	NaN	1051.12315903909	345.084677315939	83.633567189789	134.237007859366	NaN	377.615460603525	NaN	96.8868492699164	NaN	NaN	NaN	57.1270030295341	86.0432548407212	1153.53488420371	900.517680855825	NaN	984.856748638455	NaN	461.954528386154	1194.49957426956	984.856748638455	NaN	849.914240186248	NaN	NaN	NaN	NaN	NaN	NaN	NaN	NaN	NaN	91.9367260346412	NaN	NaN	NaN	NaN	NaN	NaN	NaN	NaN	NaN	NaN	NaN	NaN
NaN	NaN	NaN	NaN	NaN	855.390243102966	121.263457807433	60.9903227256978	76.6613378469489	NaN	277.973609019944	NaN	108.003368089451	NaN	NaN	NaN	76.6613378469489	109.208830791086	978.347438669706	253.86435498725	NaN	322.575728980428	NaN	333.42489329514	1248.37108383588	1221.85090439991	NaN	1219.43997899665	NaN	NaN	NaN	NaN	NaN	NaN	NaN	NaN	NaN	144.487469485006	NaN	NaN	NaN	NaN	NaN	NaN	NaN	NaN	NaN	NaN	NaN	NaN
NaN	NaN	NaN	NaN	NaN	836.750230204351	146.871203847912	50.3846267351229	361.553837923867	NaN	69.6819421576807	NaN	76.9184354411398	NaN	NaN	NaN	294.013233944915	78.1245176550497	644.983158192684	119.131312927985	NaN	291.601069517095	NaN	161.34419041483	453.216086181016	704.081186674267	NaN	391.705893271613	NaN	NaN	NaN	NaN	NaN	NaN	NaN	NaN	NaN	85.5270830509343	NaN	NaN	NaN	NaN	NaN	NaN	NaN	NaN	NaN	NaN	NaN	NaN
NaN	NaN	NaN	NaN	NaN	290.762115726067	101.309844692232	69.9355832471379	67.5221785205923	NaN	96.4830352391403	NaN	137.510915590417	NaN	NaN	NaN	44.5948336184084	97.6897376024132	705.867728691923	86.8294163329576	NaN	384.884900061348	NaN	213.533164476605	964.102034432309	678.113574336647	NaN	231.633699925698	NaN	NaN	NaN	NaN	NaN	NaN	NaN	NaN	NaN	47.1086342335532	NaN	NaN	NaN	NaN	NaN	NaN	NaN	NaN	NaN	NaN	NaN	NaN
NaN	NaN	NaN	NaN	NaN	554.32606874112	134.177612295126	146.250843802195	NaN	NaN	152.287459555729	NaN	59.3235769512995	NaN	NaN	NaN	95.5432714725058	126.933673390885	NaN	282.678359832072	NaN	338.215224764588	NaN	78.6407473626095	291.12962188702	1005.86492710549	NaN	321.312700654692	NaN	NaN	NaN	NaN	NaN	NaN	NaN	NaN	NaN	131.340781064673	NaN	NaN	NaN	NaN	NaN	NaN	NaN	NaN	NaN	NaN	NaN	NaN
NaN	NaN	NaN	NaN	NaN	444.906467673378	107.889930635343	51.1165355070713	45.076812621085	NaN	138.088545065274	NaN	70.4436487422275	NaN	NaN	NaN	72.859537896622	72.859537896622	452.154135136562	320.48817622206	NaN	607.978985595008	NaN	295.121340100918	578.988315742274	680.455660226844	NaN	308.408730450088	NaN	NaN	NaN	NaN	NaN	NaN	NaN	NaN	NaN	238.813693112161	NaN	NaN	NaN	NaN	NaN	NaN	NaN	NaN	NaN	NaN	NaN	NaN
NaN	NaN	NaN	NaN	NaN	NaN	90.0351402543436	40.483907861361	NaN	NaN	403.053900980746	NaN	61.0295408047928	NaN	NaN	NaN	116.623606416432	106.955073266582	596.424563977752	267.694436882842	NaN	384.925401324777	NaN	135.960672716132	1257.51051809876	718.489794994611	NaN	93.6608401855375	NaN	NaN	NaN	NaN	NaN	NaN	NaN	NaN	NaN	70.21113280795	NaN	NaN	NaN	NaN	NaN	NaN	NaN	NaN	NaN	NaN	NaN	NaN
NaN	NaN	NaN	NaN	NaN	263.213868205974	57.6516784852658	154.386826589129	NaN	NaN	380.505235281908	NaN	108.437631239794	NaN	NaN	NaN	145.922501130041	72.1619507008453	1693.68487079185	130.203039563163	NaN	333.346850581275	NaN	97.5549270781093	826.696105910976	731.170147158411	NaN	64.9068145930555	NaN	NaN	NaN	NaN	NaN	NaN	NaN	NaN	NaN	171.719821583881	NaN	NaN	NaN	NaN	NaN	NaN	NaN	NaN	NaN	NaN	NaN	NaN
NaN	NaN	NaN	NaN	NaN	442.620210505533	279.295495885431	37.3329557075026	NaN	NaN	263.567930773866	NaN	401.486578675286	NaN	NaN	NaN	82.0960256404194	108.711905059992	1111.64663409751	154.684787693798	NaN	717.247693607483	NaN	126.859095573336	777.738328651965	909.607913048936	NaN	137.747409881343	NaN	NaN	NaN	NaN	NaN	NaN	NaN	NaN	NaN	239.263707415948	NaN	NaN	NaN	NaN	NaN	NaN	NaN	NaN	NaN	NaN	NaN	NaN
NaN	NaN	NaN	NaN	NaN	90.8299114055302	129.563885597491	53.306373907068	NaN	NaN	473.327906551145	NaN	65.4107408420558	NaN	NaN	NaN	179.191790030941	153.772619467467	1521.56608312109	214.294454142406	NaN	470.907033164148	NaN	89.6194747120315	1117.2802274925	533.849741226084	NaN	225.188384383895	NaN	NaN	NaN	NaN	NaN	NaN	NaN	NaN	NaN	134.905237078711	NaN	NaN	NaN	NaN	NaN	NaN	NaN	NaN	NaN	NaN	NaN	NaN
NaN	NaN	NaN	NaN	NaN	138.326773844771	200.090901680951	68.0852166977435	NaN	NaN	36.5976221145931	NaN	145.593141825499	NaN	NaN	NaN	481.057130269063	149.226325815862	2355.78006929664	129.849344533923	NaN	944.893619705472	NaN	68.0852166977435	1119.28645124292	570.67566869803	NaN	37.8086834447143	NaN	NaN	NaN	NaN	NaN	NaN	NaN	NaN	NaN	56.0158626851493	NaN	NaN	NaN	NaN	NaN	NaN	NaN	NaN	NaN	NaN	NaN	NaN
NaN	NaN	NaN	NaN	NaN	NaN	133.770158075545	76.8208873230913	NaN	NaN	NaN	NaN	62.2806479820392	NaN	NaN	NaN	63.4923345937936	78.0325739348457	1169.76221112551	154.368830475369	NaN	1921.0079104132	NaN	314.311463226942	506.969634495883	647.525281459387	NaN	4.11969061783081	NaN	NaN	NaN	NaN	NaN	NaN	NaN	NaN	NaN	NaN	NaN	NaN	NaN	NaN	NaN	NaN	NaN	NaN	NaN	NaN	NaN	NaN
NaN	NaN	NaN	NaN	NaN	386.219092986335	129.208834633983	4.34064307600127	NaN	NaN	NaN	NaN	97.6887086096384	NaN	NaN	NaN	149.818147803747	43.1346443367336	626.256975787116	73.4424578216807	NaN	1759.76920012414	NaN	192.249086682673	591.099912144578	747.488229726905	NaN	54.0454571913145	NaN	NaN	NaN	NaN	NaN	NaN	NaN	NaN	NaN	93.5209550796497	NaN	NaN	NaN	NaN	NaN	NaN	NaN	NaN	NaN	NaN	NaN	NaN
NaN	NaN	NaN	NaN	NaN	133.133370019084	361.165923461134	65.2087796320907	NaN	NaN	NaN	NaN	127.068674448817	NaN	NaN	NaN	247.149646740109	90.6805010272132	1327.87839736174	170.734482554741	NaN	1150.78928670993	NaN	249.575524968216	544.319729683206	608.605502728039	NaN	9.4135803856317	NaN	NaN	NaN	NaN	NaN	NaN	NaN	NaN	NaN	207.787914933009	NaN	NaN	NaN	NaN	NaN	NaN	NaN	NaN	NaN	NaN	NaN	NaN
NaN	NaN	NaN	NaN	NaN	197.740281071637	202.594546418537	44.8309226443147	NaN	NaN	NaN	NaN	167.401122653518	NaN	NaN	NaN	44.8309226443147	160.119724633169	1178.30188114526	105.509239480554	NaN	NaN	NaN	83.6650454195078	661.322621700505	672.244718731028	NaN	49.6851879912138	NaN	NaN	NaN	NaN	NaN	NaN	NaN	NaN	NaN	113.999818203283	NaN	NaN	NaN	NaN	NaN	NaN	NaN	NaN	NaN	NaN	NaN	NaN
NaN	NaN	NaN	NaN	NaN	215.060470296245	227.202412380422	28.0745621999234	NaN	NaN	NaN	NaN	177.420449835297	NaN	NaN	NaN	43.8590869093532	256.343073382446	572.033567571042	140.994623582767	NaN	1564.03023584828	NaN	195.633362961563	244.20113129827	653.384579535026	NaN	14.7184259073289	NaN	NaN	NaN	NaN	NaN	NaN	NaN	NaN	NaN	NaN	NaN	NaN	NaN	NaN	NaN	NaN	NaN	NaN	NaN	NaN	NaN	NaN
NaN	NaN	NaN	NaN	NaN	206.887313611218	108.486672469876	78.1161042163759	NaN	NaN	NaN	NaN	48.9603586930154	NaN	NaN	NaN	295.569372911439	NaN	774.209528586607	324.7251184348	NaN	1692.61551257246	NaN	294.354550181299	613.852928208124	577.408246303924	NaN	67.1826996451157	NaN	NaN	NaN	NaN	NaN	NaN	NaN	NaN	NaN	68.2895743098826	NaN	NaN	NaN	NaN	NaN	NaN	NaN	NaN	NaN	NaN	NaN	NaN
NaN	NaN	NaN	NaN	NaN	NaN	331.18994837056	67.4368854408714	NaN	NaN	NaN	NaN	69.867789246675	NaN	NaN	NaN	591.296655591543	NaN	1287.75059595427	399.25525493306	NaN	553.617646601588	NaN	175.612104799131	727.427268716544	483.121436233284	NaN	227.876536623908	NaN	NaN	NaN	NaN	NaN	NaN	NaN	NaN	NaN	NaN	NaN	NaN	NaN	NaN	NaN	NaN	NaN	NaN	NaN	NaN	NaN	NaN
NaN	NaN	NaN	NaN	NaN	149.168810422342	256.184002461267	93.2290509474488	NaN	NaN	NaN	NaN	145.520565239196	NaN	NaN	NaN	175.922608432073	NaN	982.184793907158	414.274627064225	NaN	NaN	NaN	523.72198255858	211.18897853581	71.3395798485777	NaN	71.3395798485777	NaN	NaN	NaN	NaN	NaN	NaN	NaN	NaN	NaN	NaN	NaN	NaN	NaN	NaN	NaN	NaN	NaN	NaN	NaN	NaN	NaN	NaN
NaN	NaN	NaN	NaN	NaN	700.636394637402	91.0635796348091	56.9956378781771	NaN	NaN	NaN	NaN	109.314262718719	NaN	NaN	NaN	338.056157370391	NaN	679.952287142304	460.944090135384	NaN	97.147140662779	NaN	314.938625464105	216.384936810991	987.780475157586	NaN	55.7789256725831	NaN	NaN	NaN	NaN	NaN	NaN	NaN	NaN	NaN	NaN	NaN	NaN	NaN	NaN	NaN	NaN	NaN	NaN	NaN	NaN	NaN	NaN
NaN	NaN	NaN	NaN	NaN	243.498465648619	185.065985445985	63.3316516904979	NaN	NaN	NaN	NaN	62.114308352943	NaN	NaN	NaN	592.876003526869	NaN	654.960513742167	182.631298770876	NaN	-13.3609785754592	NaN	479.663073134265	203.326135509309	752.347980746557	NaN	59.6796216778333	NaN	NaN	NaN	NaN	NaN	NaN	NaN	NaN	NaN	NaN	NaN	NaN	NaN	NaN	NaN	NaN	NaN	NaN	NaN	NaN	NaN	NaN
NaN	NaN	NaN	NaN	NaN	NaN	113.521346624237	141.534774490407	NaN	NaN	NaN	NaN	152.496550611952	NaN	NaN	NaN	275.512038198175	NaN	857.704147764659	164.676301858112	NaN	NaN	NaN	421.669053152104	164.676301858112	794.369441284623	NaN	42.8787893965047	NaN	NaN	NaN	NaN	NaN	NaN	NaN	NaN	NaN	NaN	NaN	NaN	NaN	NaN	NaN	NaN	NaN	NaN	NaN	NaN	NaN	NaN
NaN	NaN	NaN	NaN	NaN	167.418987050625	135.735190287874	43.1210151352189	NaN	NaN	NaN	NaN	93.0839254149408	NaN	NaN	NaN	468.415056296754	NaN	2285.35893988372	239.316833550712	NaN	NaN	NaN	473.289486567947	230.786580576126	847.402009881962	NaN	30.9349394572379	NaN	NaN	NaN	NaN	NaN	NaN	NaN	NaN	NaN	NaN	NaN	NaN	NaN	NaN	NaN	NaN	NaN	NaN	NaN	NaN	NaN	NaN
NaN	NaN	NaN	NaN	NaN	228.688074114651	107.983247970419	161.629837367855	NaN	NaN	NaN	NaN	133.587302001014	NaN	NaN	NaN	217.714908101539	NaN	1502.79457230377	121.394895319778	NaN	NaN	NaN	500.578743106204	435.958987695656	521.305834464305	NaN	12.8824758567814	NaN	NaN	NaN	NaN	NaN	NaN	NaN	NaN	NaN	NaN	NaN	NaN	NaN	NaN	NaN	NaN	NaN	NaN	NaN	NaN	NaN	NaN
NaN	NaN	NaN	NaN	NaN	372.972317249581	82.6422037146871	42.3863476363194	NaN	NaN	NaN	NaN	74.1030827283667	NaN	NaN	NaN	80.2024548614527	NaN	1342.77248641026	103.38006896718	NaN	NaN	NaN	420.547419887652	459.583401539403	853.602841336759	NaN	-0.30925729528268	NaN	NaN	NaN	NaN	NaN	NaN	NaN	NaN	NaN	NaN	NaN	NaN	NaN	NaN	NaN	NaN	NaN	NaN	NaN	NaN	NaN	NaN
NaN	NaN	NaN	NaN	NaN	-1.30962320160737	167.120597312608	31.6441155946522	NaN	NaN	NaN	NaN	64.5978543909117	NaN	NaN	NaN	41.4081863490995	NaN	NaN	103.654137408701	NaN	NaN	NaN	734.657209914856	291.612499431811	593.078183975371	NaN	31.6441155946522	NaN	NaN	NaN	NaN	NaN	NaN	NaN	NaN	NaN	NaN	NaN	NaN	NaN	NaN	NaN	NaN	NaN	NaN	NaN	NaN	NaN	NaN
NaN	NaN	NaN	NaN	NaN	-43.8299235214389	105.149634989241	56.3038781004938	NaN	NaN	NaN	NaN	74.6210369337741	NaN	NaN	NaN	564.29974974347	NaN	NaN	144.22624050024	NaN	NaN	NaN	206.504580533393	128.351369511397	299.311518622013	NaN	13.5638408228396	NaN	NaN	NaN	NaN	NaN	NaN	NaN	NaN	NaN	NaN	NaN	NaN	NaN	NaN	NaN	NaN	NaN	NaN	NaN	NaN	NaN	NaN
NaN	NaN	NaN	NaN	NaN	638.120842413595	45.5577066410431	91.9853337737379	NaN	NaN	NaN	NaN	176.288130409421	NaN	NaN	NaN	110.312028694538	NaN	NaN	172.62279142526	NaN	NaN	NaN	84.6546558054176	134.747621922273	408.426266072895	NaN	61.4408422390702	NaN	NaN	NaN	NaN	NaN	NaN	NaN	NaN	NaN	NaN	NaN	NaN	NaN	NaN	NaN	NaN	NaN	NaN	NaN	NaN	NaN	NaN
NaN	NaN	NaN	NaN	NaN	388.078582396471	147.262618016349	88.586646999873	NaN	NaN	NaN	NaN	119.147048570954	NaN	NaN	NaN	269.504224300675	NaN	NaN	242.611070918123	NaN	NaN	NaN	208.383421158512	223.052413912631	1165.53519836478	NaN	37.2451723604561	NaN	NaN	NaN	NaN	NaN	NaN	NaN	NaN	NaN	NaN	NaN	NaN	NaN	NaN	NaN	NaN	NaN	NaN	NaN	NaN	NaN	NaN
NaN	NaN	NaN	NaN	NaN	105.976320929656	252.742696244513	13.0242832302468	NaN	NaN	NaN	NaN	141.444861630746	NaN	NaN	NaN	132.88348973738	NaN	NaN	432.531506005212	NaN	NaN	NaN	257.634908755008	209.93583677768	568.290403171455	NaN	65.6155677180704	NaN	NaN	NaN	NaN	NaN	NaN	NaN	NaN	NaN	NaN	NaN	NaN	NaN	NaN	NaN	NaN	NaN	NaN	NaN	NaN	NaN	NaN
NaN	NaN	NaN	NaN	NaN	106.252457648213	116.041984502341	20.5940976745952	NaN	NaN	NaN	NaN	248.200597033066	NaN	NaN	NaN	46.2916056666806	NaN	NaN	452.556970112983	NaN	NaN	NaN	146.63425592149	330.187884436386	NaN	NaN	65.8706593749362	NaN	NaN	NaN	NaN	NaN	NaN	NaN	NaN	NaN	NaN	NaN	NaN	NaN	NaN	NaN	NaN	NaN	NaN	NaN	NaN	NaN	NaN
NaN	NaN	NaN	NaN	NaN	NaN	NaN	NaN	NaN	NaN	NaN	NaN	NaN	NaN	NaN	NaN	NaN	NaN	NaN	NaN	NaN	NaN	NaN	NaN	NaN	NaN	NaN	NaN	NaN	NaN	NaN	NaN	NaN	NaN	NaN	NaN	NaN	NaN	NaN	NaN	NaN	NaN	NaN	NaN	NaN	NaN	NaN	NaN	NaN	NaN
NaN	NaN	NaN	NaN	NaN	NaN	NaN	NaN	NaN	NaN	NaN	NaN	NaN	NaN	NaN	NaN	NaN	NaN	NaN	NaN	NaN	NaN	NaN	NaN	NaN	NaN	NaN	NaN	NaN	NaN	NaN	NaN	NaN	NaN	NaN	NaN	NaN	NaN	NaN	NaN	NaN	NaN	NaN	NaN	NaN	NaN	NaN	NaN	NaN	NaN
NaN	NaN	NaN	NaN	NaN	NaN	NaN	NaN	NaN	NaN	NaN	NaN	NaN	NaN	NaN	NaN	NaN	NaN	NaN	NaN	NaN	NaN	NaN	NaN	NaN	NaN	NaN	NaN	NaN	NaN	NaN	NaN	NaN	NaN	NaN	NaN	NaN	NaN	NaN	NaN	NaN	NaN	NaN	NaN	NaN	NaN	NaN	NaN	NaN	NaN
NaN	NaN	NaN	NaN	NaN	NaN	NaN	NaN	NaN	NaN	NaN	NaN	NaN	NaN	NaN	NaN	NaN	NaN	NaN	NaN	NaN	NaN	NaN	NaN	NaN	NaN	NaN	NaN	NaN	NaN	NaN	NaN	NaN	NaN	NaN	NaN	NaN	NaN	NaN	NaN	NaN	NaN	NaN	NaN	NaN	NaN	NaN	NaN	NaN	NaN
NaN	NaN	NaN	NaN	NaN	NaN	NaN	NaN	NaN	NaN	NaN	NaN	NaN	NaN	NaN	NaN	NaN	NaN	NaN	NaN	NaN	NaN	NaN	NaN	NaN	NaN	NaN	NaN	NaN	NaN	NaN	NaN	NaN	NaN	NaN	NaN	NaN	NaN	NaN	NaN	NaN	NaN	NaN	NaN	NaN	NaN	NaN	NaN	NaN	NaN
NaN	NaN	NaN	NaN	NaN	NaN	NaN	NaN	NaN	NaN	NaN	NaN	NaN	NaN	NaN	NaN	NaN	NaN	NaN	NaN	NaN	NaN	NaN	NaN	NaN	NaN	NaN	NaN	NaN	NaN	NaN	NaN	NaN	NaN	NaN	NaN	NaN	NaN	NaN	NaN	NaN	NaN	NaN	NaN	NaN	NaN	NaN	NaN	NaN	NaN
NaN	NaN	NaN	NaN	NaN	NaN	NaN	NaN	NaN	NaN	NaN	NaN	NaN	NaN	NaN	NaN	NaN	NaN	NaN	NaN	NaN	NaN	NaN	NaN	NaN	NaN	NaN	NaN	NaN	NaN	NaN	NaN	NaN	NaN	NaN	NaN	NaN	NaN	NaN	NaN	NaN	NaN	NaN	NaN	NaN	NaN	NaN	NaN	NaN	NaN
NaN	NaN	NaN	NaN	NaN	NaN	NaN	NaN	NaN	NaN	NaN	NaN	NaN	NaN	NaN	NaN	NaN	NaN	NaN	NaN	NaN	NaN	NaN	NaN	NaN	NaN	NaN	NaN	NaN	NaN	NaN	NaN	NaN	NaN	NaN	NaN	NaN	NaN	NaN	NaN	NaN	NaN	NaN	NaN	NaN	NaN	NaN	NaN	NaN	NaN
NaN	NaN	NaN	NaN	NaN	NaN	NaN	NaN	NaN	NaN	NaN	NaN	NaN	NaN	NaN	NaN	NaN	NaN	NaN	NaN	NaN	NaN	NaN	NaN	NaN	NaN	NaN	NaN	NaN	NaN	NaN	NaN	NaN	NaN	NaN	NaN	NaN	NaN	NaN	NaN	NaN	NaN	NaN	NaN	NaN	NaN	NaN	NaN	NaN	NaN
NaN	NaN	NaN	NaN	NaN	NaN	NaN	NaN	NaN	NaN	NaN	NaN	NaN	NaN	NaN	NaN	NaN	NaN	NaN	NaN	NaN	NaN	NaN	NaN	NaN	NaN	NaN	NaN	NaN	NaN	NaN	NaN	NaN	NaN	NaN	NaN	NaN	NaN	NaN	NaN	NaN	NaN	NaN	NaN	NaN	NaN	NaN	NaN	NaN	NaN
NaN	NaN	NaN	NaN	NaN	NaN	NaN	NaN	NaN	NaN	NaN	NaN	NaN	NaN	NaN	NaN	NaN	NaN	NaN	NaN	NaN	NaN	NaN	NaN	NaN	NaN	NaN	NaN	NaN	NaN	NaN	NaN	NaN	NaN	NaN	NaN	NaN	NaN	NaN	NaN	NaN	NaN	NaN	NaN	NaN	NaN	NaN	NaN	NaN	NaN
NaN	NaN	NaN	NaN	NaN	NaN	NaN	NaN	NaN	NaN	NaN	NaN	NaN	NaN	NaN	NaN	NaN	NaN	NaN	NaN	NaN	NaN	NaN	NaN	NaN	NaN	NaN	NaN	NaN	NaN	NaN	NaN	NaN	NaN	NaN	NaN	NaN	NaN	NaN	NaN	NaN	NaN	NaN	NaN	NaN	NaN	NaN	NaN	NaN	NaN
NaN	NaN	NaN	NaN	NaN	NaN	NaN	NaN	NaN	NaN	NaN	NaN	NaN	NaN	NaN	NaN	NaN	NaN	NaN	NaN	NaN	NaN	NaN	NaN	NaN	NaN	NaN	NaN	NaN	NaN	NaN	NaN	NaN	NaN	NaN	NaN	NaN	NaN	NaN	NaN	NaN	NaN	NaN	NaN	NaN	NaN	NaN	NaN	NaN	NaN
NaN	NaN	NaN	NaN	NaN	NaN	NaN	NaN	NaN	NaN	NaN	NaN	NaN	NaN	NaN	NaN	NaN	NaN	NaN	NaN	NaN	NaN	NaN	NaN	NaN	NaN	NaN	NaN	NaN	NaN	NaN	NaN	NaN	NaN	NaN	NaN	NaN	NaN	NaN	NaN	NaN	NaN	NaN	NaN	NaN	NaN	NaN	NaN	NaN	NaN
NaN	NaN	NaN	NaN	NaN	NaN	NaN	NaN	NaN	NaN	NaN	NaN	NaN	NaN	NaN	NaN	NaN	NaN	NaN	NaN	NaN	NaN	NaN	NaN	NaN	NaN	NaN	NaN	NaN	NaN	NaN	NaN	NaN	NaN	NaN	NaN	NaN	NaN	NaN	NaN	NaN	NaN	NaN	NaN	NaN	NaN	NaN	NaN	NaN	NaN
NaN	NaN	NaN	NaN	NaN	NaN	NaN	NaN	NaN	NaN	NaN	NaN	NaN	NaN	NaN	NaN	NaN	NaN	NaN	NaN	NaN	NaN	NaN	NaN	NaN	NaN	NaN	NaN	NaN	NaN	NaN	NaN	NaN	NaN	NaN	NaN	NaN	NaN	NaN	NaN	NaN	NaN	NaN	NaN	NaN	NaN	NaN	NaN	NaN	NaN
NaN	NaN	NaN	NaN	NaN	NaN	NaN	NaN	NaN	NaN	NaN	NaN	NaN	NaN	NaN	NaN	NaN	NaN	NaN	NaN	NaN	NaN	NaN	NaN	NaN	NaN	NaN	NaN	NaN	NaN	NaN	NaN	NaN	NaN	NaN	NaN	NaN	NaN	NaN	NaN	NaN	NaN	NaN	NaN	NaN	NaN	NaN	NaN	NaN	NaN
NaN	NaN	NaN	NaN	NaN	NaN	NaN	NaN	NaN	NaN	NaN	NaN	NaN	NaN	NaN	NaN	NaN	NaN	NaN	NaN	NaN	NaN	NaN	NaN	NaN	NaN	NaN	NaN	NaN	NaN	NaN	NaN	NaN	NaN	NaN	NaN	NaN	NaN	NaN	NaN	NaN	NaN	NaN	NaN	NaN	NaN	NaN	NaN	NaN	NaN
NaN	NaN	NaN	NaN	NaN	NaN	NaN	NaN	NaN	NaN	NaN	NaN	NaN	NaN	NaN	NaN	NaN	NaN	NaN	NaN	NaN	NaN	NaN	NaN	NaN	NaN	NaN	NaN	NaN	NaN	NaN	NaN	NaN	NaN	NaN	NaN	NaN	NaN	NaN	NaN	NaN	NaN	NaN	NaN	NaN	NaN	NaN	NaN	NaN	NaN
NaN	NaN	NaN	NaN	NaN	NaN	NaN	NaN	NaN	NaN	NaN	NaN	NaN	NaN	NaN	NaN	NaN	NaN	NaN	NaN	NaN	NaN	NaN	NaN	NaN	NaN	NaN	NaN	NaN	NaN	NaN	NaN	NaN	NaN	NaN	NaN	NaN	NaN	NaN	NaN	NaN	NaN	NaN	NaN	NaN	NaN	NaN	NaN	NaN	NaN
NaN	NaN	NaN	NaN	NaN	NaN	NaN	NaN	NaN	NaN	NaN	NaN	NaN	NaN	NaN	NaN	NaN	NaN	NaN	NaN	NaN	NaN	NaN	NaN	NaN	NaN	NaN	NaN	NaN	NaN	NaN	NaN	NaN	NaN	NaN	NaN	NaN	NaN	NaN	NaN	NaN	NaN	NaN	NaN	NaN	NaN	NaN	NaN	NaN	NaN
NaN	NaN	NaN	NaN	NaN	NaN	NaN	NaN	NaN	NaN	NaN	NaN	NaN	NaN	NaN	NaN	NaN	NaN	NaN	NaN	NaN	NaN	NaN	NaN	NaN	NaN	NaN	NaN	NaN	NaN	NaN	NaN	NaN	NaN	NaN	NaN	NaN	NaN	NaN	NaN	NaN	NaN	NaN	NaN	NaN	NaN	NaN	NaN	NaN	NaN
NaN	NaN	NaN	NaN	NaN	NaN	NaN	NaN	NaN	NaN	NaN	NaN	NaN	NaN	NaN	NaN	NaN	NaN	NaN	NaN	NaN	NaN	NaN	NaN	NaN	NaN	NaN	NaN	NaN	NaN	NaN	NaN	NaN	NaN	NaN	NaN	NaN	NaN	NaN	NaN	NaN	NaN	NaN	NaN	NaN	NaN	NaN	NaN	NaN	NaN
NaN	NaN	NaN	NaN	NaN	NaN	NaN	NaN	NaN	NaN	NaN	NaN	NaN	NaN	NaN	NaN	NaN	NaN	NaN	NaN	NaN	NaN	NaN	NaN	NaN	NaN	NaN	NaN	NaN	NaN	NaN	NaN	NaN	NaN	NaN	NaN	NaN	NaN	NaN	NaN	NaN	NaN	NaN	NaN	NaN	NaN	NaN	NaN	NaN	NaN
NaN	NaN	NaN	NaN	NaN	NaN	NaN	NaN	NaN	NaN	NaN	NaN	NaN	NaN	NaN	NaN	NaN	NaN	NaN	NaN	NaN	NaN	NaN	NaN	NaN	NaN	NaN	NaN	NaN	NaN	NaN	NaN	NaN	NaN	NaN	NaN	NaN	NaN	NaN	NaN	NaN	NaN	NaN	NaN	NaN	NaN	NaN	NaN	NaN	NaN
NaN	NaN	NaN	NaN	NaN	NaN	NaN	NaN	NaN	NaN	NaN	NaN	NaN	NaN	NaN	NaN	NaN	NaN	NaN	NaN	NaN	NaN	NaN	NaN	NaN	NaN	NaN	NaN	NaN	NaN	NaN	NaN	NaN	NaN	NaN	NaN	NaN	NaN	NaN	NaN	NaN	NaN	NaN	NaN	NaN	NaN	NaN	NaN	NaN	NaN
NaN	NaN	NaN	NaN	NaN	NaN	NaN	NaN	NaN	NaN	NaN	NaN	NaN	NaN	NaN	NaN	NaN	NaN	NaN	NaN	NaN	NaN	NaN	NaN	NaN	NaN	NaN	NaN	NaN	NaN	NaN	NaN	NaN	NaN	NaN	NaN	NaN	NaN	NaN	NaN	NaN	NaN	NaN	NaN	NaN	NaN	NaN	NaN	NaN	NaN
NaN	NaN	NaN	NaN	NaN	NaN	NaN	NaN	NaN	NaN	NaN	NaN	NaN	NaN	NaN	NaN	NaN	NaN	NaN	NaN	NaN	NaN	NaN	NaN	NaN	NaN	NaN	NaN	NaN	NaN	NaN	NaN	NaN	NaN	NaN	NaN	NaN	NaN	NaN	NaN	NaN	NaN	NaN	NaN	NaN	NaN	NaN	NaN	NaN	NaN
NaN	NaN	NaN	NaN	NaN	NaN	NaN	NaN	NaN	NaN	NaN	NaN	NaN	NaN	NaN	NaN	NaN	NaN	NaN	NaN	NaN	NaN	NaN	NaN	NaN	NaN	NaN	NaN	NaN	NaN	NaN	NaN	NaN	NaN	NaN	NaN	NaN	NaN	NaN	NaN	NaN	NaN	NaN	NaN	NaN	NaN	NaN	NaN	NaN	NaN
NaN	NaN	NaN	NaN	NaN	NaN	NaN	NaN	NaN	NaN	NaN	NaN	NaN	NaN	NaN	NaN	NaN	NaN	NaN	NaN	NaN	NaN	NaN	NaN	NaN	NaN	NaN	NaN	NaN	NaN	NaN	NaN	NaN	NaN	NaN	NaN	NaN	NaN	NaN	NaN	NaN	NaN	NaN	NaN	NaN	NaN	NaN	NaN	NaN	NaN
NaN	NaN	NaN	NaN	NaN	NaN	NaN	NaN	NaN	NaN	NaN	NaN	NaN	NaN	NaN	NaN	NaN	NaN	NaN	NaN	NaN	NaN	NaN	NaN	NaN	NaN	NaN	NaN	NaN	NaN	NaN	NaN	NaN	NaN	NaN	NaN	NaN	NaN	NaN	NaN	NaN	NaN	NaN	NaN	NaN	NaN	NaN	NaN	NaN	NaN
NaN	NaN	NaN	NaN	NaN	NaN	NaN	NaN	NaN	NaN	NaN	NaN	NaN	NaN	NaN	NaN	NaN	NaN	NaN	NaN	NaN	NaN	NaN	NaN	NaN	NaN	NaN	NaN	NaN	NaN	NaN	NaN	NaN	NaN	NaN	NaN	NaN	NaN	NaN	NaN	NaN	NaN	NaN	NaN	NaN	NaN	NaN	NaN	NaN	NaN
NaN	NaN	NaN	NaN	NaN	NaN	NaN	NaN	NaN	NaN	NaN	NaN	NaN	NaN	NaN	NaN	NaN	NaN	NaN	NaN	NaN	NaN	NaN	NaN	NaN	NaN	NaN	NaN	NaN	NaN	NaN	NaN	NaN	NaN	NaN	NaN	NaN	NaN	NaN	NaN	NaN	NaN	NaN	NaN	NaN	NaN	NaN	NaN	NaN	NaN
NaN	NaN	NaN	NaN	NaN	NaN	NaN	NaN	NaN	NaN	NaN	NaN	NaN	NaN	NaN	NaN	NaN	NaN	NaN	NaN	NaN	NaN	NaN	NaN	NaN	NaN	NaN	NaN	NaN	NaN	NaN	NaN	NaN	NaN	NaN	NaN	NaN	NaN	NaN	NaN	NaN	NaN	NaN	NaN	NaN	NaN	NaN	NaN	NaN	NaN
NaN	NaN	NaN	NaN	NaN	NaN	NaN	NaN	NaN	NaN	NaN	NaN	NaN	NaN	NaN	NaN	NaN	NaN	NaN	NaN	NaN	NaN	NaN	NaN	NaN	NaN	NaN	NaN	NaN	NaN	NaN	NaN	NaN	NaN	NaN	NaN	NaN	NaN	NaN	NaN	NaN	NaN	NaN	NaN	NaN	NaN	NaN	NaN	NaN	NaN
NaN	NaN	NaN	NaN	NaN	NaN	NaN	NaN	NaN	NaN	NaN	NaN	NaN	NaN	NaN	NaN	NaN	NaN	NaN	NaN	NaN	NaN	NaN	NaN	NaN	NaN	NaN	NaN	NaN	NaN	NaN	NaN	NaN	NaN	NaN	NaN	NaN	NaN	NaN	NaN	NaN	NaN	NaN	NaN	NaN	NaN	NaN	NaN	NaN	NaN
NaN	NaN	NaN	NaN	NaN	NaN	NaN	NaN	NaN	NaN	NaN	NaN	NaN	NaN	NaN	NaN	NaN	NaN	NaN	NaN	NaN	NaN	NaN	NaN	NaN	NaN	NaN	NaN	NaN	NaN	NaN	NaN	NaN	NaN	NaN	NaN	NaN	NaN	NaN	NaN	NaN	NaN	NaN	NaN	NaN	NaN	NaN	NaN	NaN	NaN
NaN	NaN	NaN	NaN	NaN	NaN	NaN	NaN	NaN	NaN	NaN	NaN	NaN	NaN	NaN	NaN	NaN	NaN	NaN	NaN	NaN	NaN	NaN	NaN	NaN	NaN	NaN	NaN	NaN	NaN	NaN	NaN	NaN	NaN	NaN	NaN	NaN	NaN	NaN	NaN	NaN	NaN	NaN	NaN	NaN	NaN	NaN	NaN	NaN	NaN
NaN	NaN	NaN	NaN	NaN	NaN	NaN	NaN	NaN	NaN	NaN	NaN	NaN	NaN	NaN	NaN	NaN	NaN	NaN	NaN	NaN	NaN	NaN	NaN	NaN	NaN	NaN	NaN	NaN	NaN	NaN	NaN	NaN	NaN	NaN	NaN	NaN	NaN	NaN	NaN	NaN	NaN	NaN	NaN	NaN	NaN	NaN	NaN	NaN	NaN
NaN	NaN	NaN	NaN	NaN	NaN	NaN	NaN	NaN	NaN	NaN	NaN	NaN	NaN	NaN	NaN	NaN	NaN	NaN	NaN	NaN	NaN	NaN	NaN	NaN	NaN	NaN	NaN	NaN	NaN	NaN	NaN	NaN	NaN	NaN	NaN	NaN	NaN	NaN	NaN	NaN	NaN	NaN	NaN	NaN	NaN	NaN	NaN	NaN	NaN
NaN	NaN	NaN	NaN	NaN	NaN	NaN	NaN	NaN	NaN	NaN	NaN	NaN	NaN	NaN	NaN	NaN	NaN	NaN	NaN	NaN	NaN	NaN	NaN	NaN	NaN	NaN	NaN	NaN	NaN	NaN	NaN	NaN	NaN	NaN	NaN	NaN	NaN	NaN	NaN	NaN	NaN	NaN	NaN	NaN	NaN	NaN	NaN	NaN	NaN
NaN	NaN	NaN	NaN	NaN	NaN	NaN	NaN	NaN	NaN	NaN	NaN	NaN	NaN	NaN	NaN	NaN	NaN	NaN	NaN	NaN	NaN	NaN	NaN	NaN	NaN	NaN	NaN	NaN	NaN	NaN	NaN	NaN	NaN	NaN	NaN	NaN	NaN	NaN	NaN	NaN	NaN	NaN	NaN	NaN	NaN	NaN	NaN	NaN	NaN
NaN	NaN	NaN	NaN	NaN	NaN	NaN	NaN	NaN	NaN	NaN	NaN	NaN	NaN	NaN	NaN	NaN	NaN	NaN	NaN	NaN	NaN	NaN	NaN	NaN	NaN	NaN	NaN	NaN	NaN	NaN	NaN	NaN	NaN	NaN	NaN	NaN	NaN	NaN	NaN	NaN	NaN	NaN	NaN	NaN	NaN	NaN	NaN	NaN	NaN
[truncated: 35 more columns]
