# Supplementary material for: Notch-dependent and -independent transcription are modulated by tissue movements at gastrulation
Source: eLife. 2022 May 18;11:e73656. doi: 10.7554/eLife.73656 (PMC9183233; doi:10.7554/eLife.73656)
Supplement: Source data 1. [file elife-73656-data1.zip › numerical data/3DF_vndEEEpeve NRi_MSE_sorted-nc14_normF-Y.txt]

NaN	NaN	NaN	NaN	NaN	NaN	NaN	NaN	NaN	NaN	NaN	NaN	NaN	NaN	NaN	NaN	NaN	NaN	NaN	NaN	NaN	NaN	NaN	NaN	NaN	NaN	NaN	NaN	NaN	NaN	NaN	NaN	NaN	NaN	NaN	NaN	NaN	NaN	NaN	NaN	NaN	NaN	NaN	NaN	NaN	NaN	NaN	NaN	NaN	NaN
NaN	NaN	NaN	NaN	NaN	NaN	NaN	NaN	NaN	NaN	NaN	NaN	NaN	NaN	NaN	NaN	NaN	NaN	NaN	NaN	NaN	NaN	NaN	NaN	NaN	NaN	NaN	NaN	NaN	NaN	NaN	NaN	NaN	NaN	NaN	NaN	NaN	NaN	NaN	NaN	NaN	NaN	NaN	NaN	NaN	NaN	NaN	NaN	NaN	NaN
NaN	NaN	NaN	NaN	NaN	NaN	NaN	NaN	NaN	NaN	NaN	NaN	NaN	NaN	NaN	NaN	NaN	NaN	NaN	NaN	NaN	NaN	NaN	NaN	NaN	NaN	NaN	NaN	NaN	NaN	NaN	NaN	NaN	NaN	NaN	NaN	NaN	NaN	NaN	NaN	NaN	NaN	NaN	NaN	NaN	NaN	NaN	NaN	NaN	NaN
NaN	NaN	NaN	NaN	NaN	NaN	NaN	NaN	NaN	NaN	NaN	NaN	NaN	NaN	NaN	NaN	NaN	NaN	NaN	NaN	NaN	NaN	NaN	NaN	NaN	NaN	NaN	NaN	NaN	NaN	NaN	NaN	NaN	NaN	NaN	NaN	NaN	NaN	NaN	NaN	NaN	NaN	NaN	NaN	NaN	NaN	NaN	NaN	NaN	NaN
NaN	NaN	NaN	NaN	NaN	NaN	NaN	NaN	NaN	NaN	NaN	NaN	NaN	NaN	NaN	NaN	NaN	NaN	NaN	NaN	NaN	NaN	NaN	NaN	NaN	NaN	NaN	NaN	NaN	NaN	NaN	NaN	NaN	NaN	NaN	NaN	NaN	NaN	NaN	NaN	NaN	NaN	NaN	NaN	NaN	NaN	NaN	NaN	NaN	NaN
NaN	NaN	NaN	NaN	NaN	NaN	NaN	NaN	NaN	NaN	NaN	NaN	NaN	NaN	NaN	NaN	NaN	NaN	NaN	NaN	NaN	NaN	NaN	NaN	NaN	NaN	NaN	NaN	NaN	NaN	NaN	NaN	NaN	NaN	NaN	NaN	NaN	NaN	NaN	NaN	NaN	NaN	NaN	NaN	NaN	NaN	NaN	NaN	NaN	NaN
NaN	NaN	NaN	NaN	NaN	NaN	NaN	NaN	NaN	NaN	NaN	NaN	NaN	NaN	NaN	NaN	NaN	NaN	NaN	NaN	NaN	NaN	NaN	NaN	NaN	NaN	NaN	NaN	NaN	NaN	NaN	NaN	NaN	NaN	NaN	NaN	NaN	NaN	NaN	NaN	NaN	NaN	NaN	NaN	NaN	NaN	NaN	NaN	NaN	NaN
NaN	NaN	NaN	NaN	NaN	NaN	NaN	NaN	NaN	NaN	NaN	NaN	NaN	NaN	NaN	NaN	NaN	NaN	NaN	NaN	NaN	NaN	NaN	NaN	NaN	NaN	NaN	NaN	NaN	NaN	NaN	NaN	NaN	NaN	NaN	NaN	NaN	NaN	NaN	NaN	NaN	NaN	NaN	NaN	NaN	NaN	NaN	NaN	NaN	NaN
NaN	NaN	NaN	NaN	NaN	NaN	NaN	NaN	NaN	NaN	NaN	NaN	NaN	NaN	NaN	NaN	NaN	NaN	NaN	NaN	NaN	NaN	NaN	NaN	NaN	NaN	NaN	NaN	NaN	NaN	NaN	NaN	NaN	NaN	NaN	NaN	NaN	NaN	NaN	NaN	NaN	NaN	NaN	NaN	NaN	NaN	NaN	NaN	NaN	NaN
NaN	NaN	NaN	NaN	NaN	NaN	NaN	NaN	NaN	NaN	NaN	NaN	NaN	NaN	NaN	NaN	NaN	NaN	NaN	NaN	NaN	NaN	NaN	NaN	NaN	NaN	NaN	NaN	NaN	NaN	NaN	NaN	NaN	NaN	NaN	NaN	NaN	NaN	NaN	NaN	NaN	NaN	NaN	NaN	NaN	NaN	NaN	NaN	NaN	NaN
NaN	NaN	NaN	NaN	NaN	NaN	NaN	NaN	NaN	NaN	NaN	NaN	NaN	NaN	NaN	NaN	NaN	NaN	NaN	NaN	NaN	NaN	NaN	NaN	NaN	NaN	NaN	NaN	NaN	NaN	NaN	NaN	NaN	NaN	NaN	NaN	NaN	NaN	NaN	NaN	NaN	NaN	NaN	NaN	NaN	NaN	NaN	NaN	NaN	NaN
NaN	NaN	NaN	NaN	NaN	NaN	NaN	NaN	NaN	NaN	NaN	NaN	NaN	NaN	NaN	NaN	NaN	NaN	NaN	NaN	NaN	NaN	NaN	NaN	NaN	NaN	NaN	NaN	NaN	NaN	NaN	NaN	NaN	NaN	NaN	NaN	NaN	NaN	NaN	NaN	NaN	NaN	NaN	NaN	NaN	NaN	NaN	NaN	NaN	NaN
NaN	NaN	NaN	NaN	NaN	NaN	NaN	NaN	NaN	NaN	NaN	NaN	NaN	NaN	NaN	NaN	NaN	NaN	NaN	NaN	NaN	NaN	NaN	NaN	NaN	NaN	NaN	NaN	NaN	NaN	NaN	NaN	NaN	NaN	NaN	NaN	NaN	NaN	NaN	NaN	NaN	NaN	NaN	NaN	NaN	NaN	NaN	NaN	NaN	NaN
NaN	NaN	NaN	NaN	NaN	NaN	NaN	NaN	NaN	NaN	NaN	NaN	NaN	NaN	NaN	NaN	NaN	NaN	NaN	NaN	NaN	NaN	NaN	NaN	NaN	NaN	NaN	NaN	NaN	NaN	NaN	NaN	NaN	NaN	NaN	NaN	NaN	NaN	NaN	NaN	NaN	NaN	NaN	NaN	NaN	NaN	NaN	NaN	NaN	NaN
NaN	NaN	NaN	NaN	NaN	NaN	NaN	NaN	NaN	NaN	NaN	NaN	NaN	NaN	NaN	NaN	NaN	NaN	NaN	NaN	NaN	NaN	NaN	NaN	NaN	NaN	NaN	NaN	NaN	NaN	NaN	NaN	NaN	NaN	NaN	NaN	NaN	NaN	NaN	NaN	NaN	NaN	NaN	NaN	NaN	NaN	NaN	NaN	NaN	NaN
NaN	NaN	NaN	NaN	NaN	NaN	NaN	NaN	NaN	NaN	NaN	NaN	NaN	NaN	NaN	NaN	NaN	NaN	NaN	NaN	NaN	NaN	NaN	NaN	NaN	NaN	NaN	NaN	NaN	NaN	NaN	NaN	NaN	NaN	NaN	NaN	NaN	NaN	NaN	NaN	NaN	NaN	NaN	NaN	NaN	NaN	NaN	NaN	NaN	NaN
NaN	NaN	NaN	NaN	NaN	NaN	NaN	NaN	NaN	NaN	NaN	NaN	NaN	NaN	NaN	NaN	NaN	NaN	NaN	NaN	NaN	NaN	NaN	NaN	NaN	NaN	NaN	NaN	NaN	NaN	NaN	NaN	NaN	NaN	NaN	NaN	NaN	NaN	NaN	NaN	NaN	NaN	NaN	NaN	NaN	NaN	NaN	NaN	NaN	NaN
NaN	NaN	NaN	NaN	NaN	NaN	NaN	NaN	NaN	NaN	NaN	NaN	NaN	NaN	NaN	NaN	NaN	NaN	NaN	NaN	NaN	NaN	NaN	NaN	NaN	NaN	NaN	NaN	NaN	NaN	NaN	NaN	NaN	NaN	NaN	NaN	NaN	NaN	NaN	NaN	NaN	NaN	NaN	NaN	NaN	NaN	NaN	NaN	NaN	NaN
NaN	NaN	NaN	NaN	NaN	NaN	NaN	NaN	NaN	NaN	NaN	NaN	NaN	NaN	NaN	NaN	NaN	NaN	NaN	NaN	NaN	NaN	NaN	NaN	NaN	NaN	NaN	NaN	NaN	NaN	NaN	NaN	NaN	NaN	NaN	NaN	NaN	NaN	NaN	NaN	NaN	NaN	NaN	NaN	NaN	NaN	NaN	NaN	NaN	NaN
NaN	NaN	NaN	NaN	NaN	NaN	NaN	NaN	NaN	NaN	NaN	NaN	NaN	NaN	NaN	NaN	NaN	NaN	NaN	NaN	NaN	NaN	NaN	NaN	NaN	NaN	NaN	NaN	NaN	NaN	NaN	NaN	NaN	NaN	NaN	NaN	NaN	NaN	NaN	NaN	NaN	NaN	NaN	NaN	NaN	NaN	NaN	NaN	NaN	NaN
NaN	NaN	NaN	NaN	NaN	NaN	NaN	NaN	NaN	NaN	NaN	NaN	NaN	NaN	NaN	NaN	NaN	NaN	NaN	NaN	NaN	NaN	NaN	NaN	NaN	NaN	NaN	NaN	NaN	NaN	NaN	NaN	NaN	NaN	NaN	NaN	NaN	NaN	NaN	NaN	NaN	NaN	NaN	NaN	NaN	NaN	NaN	NaN	NaN	NaN
NaN	NaN	NaN	NaN	NaN	NaN	NaN	NaN	NaN	NaN	NaN	NaN	NaN	NaN	NaN	NaN	NaN	NaN	NaN	NaN	NaN	NaN	NaN	NaN	NaN	NaN	NaN	NaN	NaN	NaN	NaN	NaN	NaN	NaN	NaN	NaN	NaN	NaN	NaN	NaN	NaN	NaN	NaN	NaN	NaN	NaN	NaN	NaN	NaN	NaN
NaN	NaN	NaN	NaN	NaN	NaN	NaN	NaN	NaN	NaN	NaN	NaN	NaN	NaN	NaN	NaN	NaN	NaN	NaN	NaN	NaN	NaN	NaN	NaN	NaN	NaN	NaN	NaN	NaN	NaN	NaN	NaN	NaN	NaN	NaN	NaN	NaN	NaN	NaN	NaN	NaN	NaN	NaN	NaN	NaN	NaN	NaN	NaN	NaN	NaN
NaN	NaN	NaN	NaN	NaN	NaN	NaN	NaN	NaN	NaN	NaN	NaN	NaN	NaN	NaN	NaN	NaN	NaN	NaN	NaN	NaN	NaN	NaN	NaN	NaN	NaN	NaN	NaN	NaN	NaN	NaN	NaN	NaN	NaN	NaN	NaN	NaN	NaN	NaN	NaN	NaN	NaN	NaN	NaN	NaN	NaN	NaN	NaN	NaN	NaN
NaN	NaN	NaN	NaN	NaN	NaN	NaN	NaN	NaN	NaN	NaN	NaN	NaN	NaN	NaN	NaN	NaN	NaN	NaN	NaN	NaN	NaN	NaN	NaN	NaN	NaN	NaN	NaN	NaN	NaN	NaN	NaN	NaN	NaN	NaN	NaN	NaN	NaN	NaN	NaN	NaN	NaN	NaN	NaN	NaN	NaN	NaN	NaN	NaN	NaN
NaN	NaN	NaN	NaN	NaN	NaN	NaN	NaN	NaN	NaN	NaN	NaN	NaN	NaN	NaN	NaN	NaN	NaN	NaN	NaN	NaN	NaN	NaN	NaN	NaN	NaN	NaN	NaN	NaN	NaN	NaN	NaN	NaN	NaN	NaN	NaN	NaN	NaN	NaN	NaN	NaN	NaN	NaN	NaN	NaN	NaN	NaN	NaN	NaN	NaN
NaN	NaN	NaN	NaN	NaN	NaN	NaN	NaN	NaN	NaN	NaN	NaN	NaN	NaN	NaN	NaN	NaN	NaN	NaN	NaN	NaN	NaN	NaN	NaN	NaN	NaN	NaN	NaN	NaN	NaN	NaN	NaN	NaN	NaN	NaN	NaN	NaN	NaN	NaN	NaN	NaN	NaN	NaN	NaN	NaN	NaN	NaN	NaN	NaN	NaN
NaN	NaN	NaN	NaN	NaN	NaN	NaN	NaN	NaN	NaN	NaN	NaN	NaN	NaN	NaN	NaN	NaN	NaN	NaN	NaN	NaN	NaN	NaN	NaN	NaN	NaN	NaN	NaN	NaN	NaN	NaN	NaN	NaN	NaN	NaN	NaN	NaN	NaN	NaN	NaN	NaN	NaN	NaN	NaN	NaN	NaN	NaN	NaN	NaN	NaN
NaN	NaN	NaN	NaN	NaN	NaN	NaN	NaN	NaN	NaN	NaN	NaN	NaN	NaN	NaN	NaN	NaN	NaN	NaN	NaN	NaN	NaN	NaN	NaN	NaN	NaN	NaN	NaN	NaN	NaN	NaN	NaN	NaN	NaN	NaN	NaN	NaN	NaN	NaN	NaN	NaN	NaN	NaN	NaN	NaN	NaN	NaN	NaN	NaN	NaN
NaN	NaN	NaN	NaN	NaN	NaN	NaN	NaN	NaN	NaN	NaN	NaN	NaN	NaN	NaN	NaN	NaN	NaN	NaN	NaN	NaN	NaN	NaN	NaN	NaN	NaN	NaN	NaN	NaN	NaN	NaN	NaN	NaN	NaN	NaN	NaN	NaN	NaN	NaN	NaN	NaN	NaN	NaN	NaN	NaN	NaN	NaN	NaN	NaN	NaN
NaN	NaN	NaN	NaN	NaN	NaN	NaN	NaN	NaN	NaN	NaN	NaN	NaN	NaN	NaN	NaN	NaN	NaN	NaN	NaN	NaN	NaN	NaN	NaN	NaN	NaN	NaN	NaN	NaN	NaN	NaN	NaN	NaN	NaN	NaN	NaN	NaN	NaN	NaN	NaN	NaN	NaN	NaN	NaN	NaN	NaN	NaN	NaN	NaN	NaN
NaN	NaN	NaN	NaN	NaN	NaN	NaN	NaN	NaN	NaN	NaN	NaN	NaN	NaN	NaN	NaN	NaN	NaN	NaN	NaN	NaN	NaN	NaN	NaN	NaN	NaN	NaN	NaN	NaN	NaN	NaN	NaN	NaN	NaN	NaN	NaN	NaN	NaN	NaN	NaN	NaN	NaN	NaN	NaN	NaN	NaN	NaN	NaN	NaN	NaN
NaN	NaN	NaN	NaN	NaN	NaN	NaN	NaN	NaN	NaN	NaN	NaN	NaN	NaN	NaN	NaN	NaN	NaN	NaN	NaN	NaN	NaN	NaN	NaN	NaN	NaN	NaN	NaN	NaN	NaN	NaN	NaN	NaN	NaN	NaN	NaN	NaN	NaN	NaN	NaN	NaN	NaN	NaN	NaN	NaN	NaN	NaN	NaN	NaN	NaN
NaN	NaN	NaN	NaN	NaN	NaN	NaN	NaN	NaN	NaN	NaN	NaN	NaN	NaN	NaN	NaN	NaN	NaN	NaN	NaN	NaN	NaN	NaN	NaN	NaN	NaN	NaN	NaN	NaN	NaN	NaN	NaN	NaN	NaN	NaN	NaN	NaN	NaN	NaN	NaN	NaN	NaN	NaN	NaN	NaN	NaN	NaN	NaN	NaN	NaN
NaN	NaN	NaN	NaN	NaN	NaN	NaN	NaN	NaN	NaN	NaN	NaN	NaN	NaN	NaN	NaN	NaN	NaN	NaN	NaN	NaN	NaN	NaN	NaN	NaN	NaN	NaN	NaN	NaN	NaN	NaN	NaN	NaN	NaN	NaN	NaN	NaN	NaN	NaN	NaN	NaN	NaN	NaN	NaN	NaN	NaN	NaN	NaN	NaN	NaN
NaN	NaN	NaN	NaN	NaN	NaN	NaN	NaN	NaN	NaN	NaN	NaN	NaN	NaN	NaN	NaN	NaN	NaN	NaN	NaN	NaN	NaN	NaN	NaN	NaN	NaN	NaN	NaN	NaN	NaN	NaN	NaN	NaN	NaN	NaN	NaN	NaN	NaN	NaN	NaN	NaN	NaN	NaN	NaN	NaN	NaN	NaN	NaN	NaN	NaN
NaN	NaN	NaN	NaN	NaN	NaN	NaN	NaN	NaN	NaN	NaN	NaN	NaN	NaN	NaN	NaN	NaN	NaN	NaN	NaN	NaN	NaN	NaN	NaN	NaN	NaN	NaN	NaN	NaN	NaN	NaN	NaN	NaN	NaN	NaN	NaN	NaN	NaN	NaN	NaN	NaN	NaN	NaN	NaN	NaN	NaN	NaN	NaN	NaN	NaN
NaN	NaN	NaN	NaN	NaN	NaN	NaN	NaN	NaN	NaN	NaN	NaN	NaN	NaN	NaN	NaN	NaN	NaN	NaN	NaN	NaN	NaN	NaN	NaN	NaN	NaN	NaN	NaN	NaN	NaN	NaN	NaN	NaN	NaN	NaN	NaN	NaN	NaN	NaN	NaN	NaN	NaN	NaN	NaN	NaN	NaN	NaN	NaN	NaN	NaN
NaN	NaN	NaN	NaN	NaN	NaN	NaN	NaN	NaN	NaN	NaN	NaN	NaN	NaN	NaN	NaN	NaN	NaN	NaN	NaN	NaN	NaN	NaN	NaN	NaN	NaN	NaN	NaN	NaN	NaN	NaN	NaN	NaN	NaN	NaN	NaN	NaN	NaN	NaN	NaN	NaN	NaN	NaN	NaN	NaN	NaN	NaN	NaN	NaN	NaN
NaN	NaN	NaN	NaN	NaN	NaN	NaN	NaN	NaN	NaN	NaN	NaN	NaN	NaN	NaN	NaN	NaN	NaN	NaN	NaN	NaN	NaN	NaN	NaN	NaN	NaN	NaN	NaN	NaN	NaN	NaN	NaN	NaN	NaN	NaN	NaN	NaN	NaN	NaN	NaN	NaN	NaN	NaN	NaN	NaN	NaN	NaN	NaN	NaN	NaN
NaN	NaN	NaN	NaN	NaN	NaN	NaN	NaN	NaN	NaN	NaN	NaN	NaN	NaN	NaN	NaN	NaN	NaN	NaN	NaN	NaN	NaN	NaN	NaN	NaN	NaN	NaN	NaN	NaN	NaN	NaN	NaN	NaN	NaN	NaN	NaN	NaN	NaN	NaN	NaN	NaN	NaN	NaN	NaN	NaN	NaN	NaN	NaN	NaN	NaN
NaN	NaN	NaN	NaN	NaN	NaN	NaN	NaN	NaN	NaN	NaN	NaN	NaN	NaN	NaN	NaN	NaN	NaN	NaN	NaN	NaN	NaN	NaN	NaN	NaN	NaN	NaN	NaN	NaN	NaN	NaN	NaN	NaN	NaN	NaN	NaN	NaN	NaN	NaN	NaN	NaN	NaN	NaN	NaN	NaN	NaN	NaN	NaN	NaN	NaN
NaN	NaN	NaN	NaN	NaN	NaN	NaN	NaN	NaN	NaN	NaN	NaN	NaN	NaN	NaN	NaN	NaN	NaN	NaN	NaN	NaN	NaN	NaN	NaN	NaN	NaN	NaN	NaN	NaN	NaN	NaN	NaN	NaN	NaN	NaN	NaN	NaN	NaN	NaN	NaN	NaN	NaN	NaN	NaN	NaN	NaN	NaN	NaN	NaN	NaN
NaN	NaN	NaN	NaN	NaN	NaN	NaN	NaN	NaN	NaN	NaN	NaN	NaN	NaN	NaN	NaN	NaN	NaN	NaN	NaN	NaN	NaN	NaN	NaN	NaN	NaN	NaN	NaN	NaN	NaN	NaN	NaN	NaN	NaN	NaN	NaN	NaN	NaN	NaN	NaN	NaN	NaN	NaN	NaN	NaN	NaN	NaN	NaN	NaN	NaN
NaN	NaN	NaN	NaN	NaN	NaN	NaN	NaN	NaN	NaN	NaN	NaN	NaN	NaN	NaN	NaN	NaN	NaN	NaN	NaN	NaN	NaN	NaN	NaN	NaN	NaN	NaN	NaN	NaN	NaN	NaN	NaN	NaN	NaN	NaN	NaN	NaN	NaN	NaN	NaN	NaN	NaN	NaN	NaN	NaN	NaN	NaN	NaN	NaN	NaN
NaN	NaN	NaN	NaN	NaN	NaN	NaN	NaN	NaN	NaN	NaN	NaN	NaN	NaN	NaN	NaN	NaN	NaN	NaN	NaN	NaN	NaN	NaN	NaN	NaN	NaN	NaN	NaN	NaN	NaN	NaN	NaN	NaN	NaN	NaN	NaN	NaN	NaN	NaN	NaN	NaN	NaN	NaN	NaN	NaN	NaN	NaN	NaN	NaN	NaN
NaN	NaN	NaN	NaN	NaN	NaN	NaN	NaN	NaN	NaN	NaN	NaN	NaN	NaN	NaN	NaN	NaN	NaN	NaN	NaN	NaN	NaN	NaN	NaN	NaN	NaN	NaN	NaN	NaN	NaN	NaN	NaN	NaN	NaN	NaN	NaN	NaN	NaN	NaN	NaN	NaN	NaN	NaN	NaN	NaN	NaN	NaN	NaN	NaN	NaN
NaN	NaN	NaN	NaN	NaN	NaN	NaN	NaN	NaN	NaN	NaN	NaN	NaN	NaN	NaN	NaN	NaN	NaN	NaN	NaN	NaN	NaN	NaN	NaN	NaN	NaN	NaN	NaN	NaN	NaN	NaN	NaN	NaN	NaN	NaN	NaN	NaN	NaN	NaN	NaN	NaN	NaN	NaN	NaN	NaN	NaN	NaN	NaN	NaN	NaN
NaN	NaN	NaN	NaN	NaN	NaN	NaN	NaN	NaN	NaN	NaN	NaN	NaN	NaN	NaN	NaN	NaN	NaN	NaN	NaN	NaN	NaN	NaN	NaN	NaN	NaN	NaN	NaN	NaN	NaN	NaN	NaN	NaN	NaN	NaN	NaN	NaN	NaN	NaN	NaN	NaN	NaN	NaN	NaN	NaN	NaN	NaN	NaN	NaN	NaN
NaN	NaN	NaN	NaN	NaN	NaN	NaN	NaN	NaN	NaN	NaN	NaN	NaN	NaN	NaN	NaN	NaN	NaN	NaN	NaN	NaN	NaN	NaN	NaN	NaN	NaN	NaN	NaN	NaN	NaN	NaN	NaN	NaN	NaN	NaN	NaN	NaN	NaN	NaN	NaN	NaN	NaN	NaN	NaN	NaN	NaN	NaN	NaN	NaN	NaN
NaN	NaN	NaN	NaN	NaN	NaN	NaN	NaN	NaN	NaN	NaN	NaN	NaN	NaN	NaN	NaN	NaN	NaN	NaN	NaN	NaN	NaN	NaN	NaN	NaN	NaN	NaN	NaN	NaN	NaN	NaN	NaN	NaN	NaN	NaN	NaN	NaN	NaN	NaN	NaN	NaN	NaN	NaN	NaN	NaN	NaN	NaN	NaN	NaN	NaN
NaN	NaN	NaN	NaN	NaN	NaN	NaN	NaN	NaN	NaN	NaN	NaN	NaN	NaN	NaN	NaN	NaN	NaN	NaN	NaN	NaN	NaN	NaN	NaN	NaN	NaN	NaN	NaN	NaN	NaN	NaN	NaN	NaN	NaN	NaN	NaN	NaN	NaN	NaN	NaN	NaN	NaN	NaN	NaN	NaN	NaN	NaN	NaN	NaN	NaN
NaN	NaN	NaN	NaN	NaN	NaN	NaN	NaN	NaN	NaN	NaN	NaN	NaN	NaN	NaN	NaN	NaN	NaN	NaN	NaN	NaN	NaN	NaN	NaN	NaN	NaN	NaN	NaN	NaN	NaN	NaN	NaN	NaN	NaN	NaN	NaN	NaN	NaN	NaN	NaN	NaN	NaN	NaN	NaN	NaN	NaN	NaN	NaN	NaN	NaN
NaN	NaN	NaN	NaN	NaN	NaN	NaN	NaN	NaN	NaN	NaN	NaN	NaN	NaN	NaN	NaN	NaN	NaN	NaN	NaN	NaN	NaN	NaN	NaN	NaN	NaN	NaN	NaN	NaN	NaN	NaN	NaN	NaN	NaN	NaN	NaN	NaN	NaN	NaN	NaN	NaN	NaN	NaN	NaN	NaN	NaN	NaN	NaN	NaN	NaN
NaN	NaN	NaN	NaN	NaN	NaN	NaN	NaN	NaN	NaN	NaN	NaN	NaN	NaN	NaN	NaN	NaN	NaN	NaN	NaN	NaN	NaN	NaN	NaN	NaN	NaN	NaN	NaN	NaN	NaN	NaN	NaN	NaN	NaN	NaN	NaN	NaN	NaN	NaN	NaN	NaN	NaN	NaN	NaN	NaN	NaN	NaN	NaN	NaN	NaN
NaN	NaN	NaN	NaN	NaN	NaN	NaN	NaN	NaN	NaN	NaN	NaN	NaN	NaN	NaN	NaN	NaN	NaN	NaN	NaN	NaN	NaN	NaN	NaN	NaN	NaN	NaN	NaN	NaN	NaN	NaN	NaN	NaN	NaN	NaN	NaN	NaN	NaN	NaN	NaN	NaN	NaN	NaN	NaN	NaN	NaN	NaN	NaN	NaN	NaN
NaN	NaN	NaN	NaN	NaN	NaN	NaN	NaN	NaN	NaN	NaN	NaN	NaN	NaN	NaN	NaN	NaN	NaN	NaN	NaN	NaN	NaN	NaN	NaN	NaN	NaN	NaN	NaN	NaN	NaN	NaN	NaN	NaN	NaN	NaN	NaN	NaN	NaN	NaN	NaN	NaN	NaN	NaN	NaN	NaN	NaN	NaN	NaN	NaN	NaN
NaN	NaN	NaN	NaN	NaN	NaN	NaN	NaN	NaN	NaN	NaN	NaN	NaN	NaN	NaN	NaN	NaN	NaN	NaN	NaN	NaN	NaN	NaN	NaN	NaN	NaN	NaN	NaN	NaN	NaN	NaN	NaN	NaN	NaN	NaN	NaN	NaN	NaN	NaN	NaN	NaN	NaN	NaN	NaN	NaN	NaN	NaN	NaN	NaN	NaN
NaN	NaN	NaN	NaN	NaN	NaN	NaN	NaN	NaN	NaN	NaN	NaN	NaN	NaN	NaN	NaN	NaN	NaN	NaN	NaN	NaN	NaN	NaN	NaN	NaN	NaN	NaN	NaN	NaN	NaN	NaN	NaN	NaN	NaN	NaN	NaN	NaN	NaN	NaN	NaN	NaN	NaN	NaN	NaN	NaN	NaN	NaN	NaN	NaN	NaN
NaN	NaN	NaN	NaN	NaN	NaN	NaN	NaN	NaN	NaN	NaN	NaN	NaN	NaN	NaN	NaN	NaN	NaN	NaN	NaN	NaN	NaN	NaN	NaN	NaN	NaN	NaN	NaN	NaN	NaN	NaN	NaN	NaN	NaN	NaN	NaN	NaN	NaN	NaN	NaN	NaN	NaN	NaN	NaN	NaN	NaN	NaN	NaN	NaN	NaN
NaN	NaN	NaN	NaN	NaN	NaN	NaN	NaN	NaN	NaN	NaN	NaN	NaN	NaN	NaN	NaN	NaN	NaN	NaN	NaN	NaN	NaN	NaN	NaN	NaN	NaN	NaN	NaN	NaN	NaN	NaN	NaN	NaN	NaN	NaN	NaN	NaN	NaN	NaN	NaN	NaN	NaN	NaN	NaN	NaN	NaN	NaN	NaN	NaN	NaN
NaN	NaN	NaN	NaN	NaN	NaN	NaN	NaN	NaN	NaN	NaN	NaN	NaN	NaN	NaN	NaN	NaN	NaN	NaN	NaN	NaN	NaN	NaN	NaN	NaN	NaN	NaN	NaN	NaN	NaN	NaN	NaN	NaN	NaN	NaN	NaN	NaN	NaN	NaN	NaN	NaN	NaN	NaN	NaN	NaN	NaN	NaN	NaN	NaN	NaN
NaN	NaN	NaN	NaN	NaN	NaN	NaN	NaN	NaN	NaN	NaN	NaN	NaN	NaN	NaN	NaN	NaN	NaN	NaN	NaN	NaN	NaN	NaN	NaN	NaN	NaN	NaN	NaN	NaN	NaN	NaN	NaN	NaN	NaN	NaN	NaN	NaN	NaN	NaN	NaN	NaN	NaN	NaN	NaN	NaN	NaN	NaN	NaN	NaN	NaN
NaN	NaN	NaN	NaN	NaN	NaN	NaN	NaN	NaN	NaN	NaN	NaN	NaN	NaN	NaN	NaN	NaN	NaN	NaN	NaN	NaN	NaN	NaN	NaN	NaN	NaN	NaN	NaN	NaN	NaN	NaN	NaN	NaN	NaN	NaN	NaN	NaN	NaN	NaN	NaN	NaN	NaN	NaN	NaN	NaN	NaN	NaN	NaN	NaN	NaN
NaN	NaN	NaN	NaN	NaN	NaN	NaN	NaN	NaN	NaN	NaN	NaN	NaN	NaN	NaN	NaN	NaN	NaN	NaN	NaN	NaN	NaN	NaN	NaN	NaN	NaN	NaN	NaN	NaN	NaN	NaN	NaN	NaN	NaN	NaN	NaN	NaN	NaN	NaN	NaN	NaN	NaN	NaN	NaN	NaN	NaN	NaN	NaN	NaN	NaN
NaN	NaN	NaN	NaN	NaN	NaN	NaN	NaN	NaN	NaN	NaN	NaN	NaN	NaN	NaN	NaN	NaN	NaN	NaN	NaN	NaN	NaN	NaN	NaN	NaN	NaN	NaN	NaN	NaN	NaN	NaN	NaN	NaN	NaN	NaN	NaN	NaN	NaN	NaN	NaN	NaN	NaN	NaN	NaN	NaN	NaN	NaN	NaN	NaN	NaN
NaN	NaN	NaN	NaN	NaN	NaN	NaN	NaN	NaN	NaN	NaN	NaN	NaN	NaN	NaN	NaN	NaN	NaN	NaN	NaN	NaN	NaN	NaN	NaN	NaN	NaN	NaN	NaN	NaN	NaN	NaN	NaN	NaN	NaN	NaN	2050.23243829143	253.232438291431	1444.23243829143	91.2324382914306	2054.23243829143	60.2324382914306	860.232438291431	2016.23243829143	170.232438291431	334.232438291431	67.2324382914306	510.232438291431	28.2324382914306	1245.23243829143	15.2324382914306
NaN	NaN	NaN	NaN	NaN	NaN	NaN	NaN	NaN	NaN	NaN	NaN	NaN	NaN	NaN	NaN	NaN	NaN	NaN	NaN	NaN	NaN	NaN	NaN	NaN	NaN	NaN	NaN	NaN	NaN	NaN	NaN	NaN	NaN	NaN	1170.33515032826	213.720102074347	937.185248400269	80.6345357377668	967.204549077693	144.675710516272	1054.26052104222	582.957500406664	78.6332490259385	205.714955227034	131.667346889388	236.734899260372	80.6345357377668	1597.6098633036	62.6229553313123
NaN	NaN	NaN	NaN	NaN	NaN	NaN	NaN	NaN	NaN	NaN	NaN	NaN	NaN	NaN	NaN	NaN	NaN	NaN	NaN	NaN	NaN	NaN	NaN	NaN	NaN	NaN	NaN	NaN	NaN	NaN	NaN	NaN	NaN	NaN	270.280495993768	221.2174065252	1043.27447700876	44.9907994544241	920.116109567253	119.086077427364	662.785211742314	755.904952978576	154.131141333484	205.196805882402	92.0513138426426	172.154317056631	146.120841012085	563.657745265002	153.129853793309
NaN	NaN	NaN	NaN	NaN	NaN	NaN	NaN	NaN	NaN	NaN	NaN	NaN	NaN	NaN	NaN	NaN	NaN	NaN	NaN	NaN	NaN	NaN	NaN	NaN	NaN	NaN	NaN	NaN	NaN	NaN	NaN	NaN	NaN	NaN	206.681854078678	248.763021362764	1638.44347429198	60.3997011387606	943.10228155018	31.3436570616537	275.815200331105	1172.54483650389	127.529182282421	107.490531194761	55.3900383668456	239.745628373317	136.546575271868	290.84418864685	64.4074313562925
NaN	NaN	NaN	NaN	NaN	NaN	NaN	NaN	NaN	NaN	NaN	NaN	NaN	NaN	NaN	NaN	NaN	NaN	NaN	NaN	NaN	NaN	NaN	NaN	NaN	NaN	NaN	NaN	NaN	NaN	NaN	NaN	NaN	NaN	NaN	282.359618409814	188.117248796325	1577.69091139521	138.990907189294	222.204914401204	114.92902558585	434.751535231625	230.225541602352	119.941917586568	194.132719197186	160.045053592307	286.369932010388	13.6686071713572	569.097040850853	265.315785607374
NaN	NaN	NaN	NaN	NaN	NaN	NaN	NaN	NaN	NaN	NaN	NaN	NaN	NaN	NaN	NaN	NaN	NaN	NaN	NaN	NaN	NaN	NaN	NaN	NaN	NaN	NaN	NaN	NaN	NaN	NaN	NaN	NaN	NaN	NaN	218.686723460238	192.602871404536	1306.18270916719	119.367440632758	138.428717135002	120.370665711824	240.757675199678	174.544819981358	168.525469506965	150.467418083787	140.435167293133	72.2158619166823	38.106209228457	716.286362676701	149.464193004722
NaN	NaN	NaN	NaN	NaN	NaN	NaN	NaN	NaN	NaN	NaN	NaN	NaN	NaN	NaN	NaN	NaN	NaN	NaN	NaN	NaN	NaN	NaN	NaN	NaN	NaN	NaN	NaN	NaN	NaN	NaN	NaN	NaN	NaN	NaN	171.997469523576	216.167863605109	447.058559940394	73.6179554328897	107.749623586801	144.892909518999	159.950998410431	40.4901598717401	138.869673962427	161.958743595955	69.6024650618412	182.036195451197	35.4707969079295	170.993596930814	327.597721401703
NaN	NaN	NaN	NaN	NaN	NaN	NaN	NaN	NaN	NaN	NaN	NaN	NaN	NaN	NaN	NaN	NaN	NaN	NaN	NaN	NaN	NaN	NaN	NaN	NaN	NaN	NaN	NaN	NaN	NaN	NaN	NaN	NaN	NaN	NaN	NaN	160.406140172754	NaN	NaN	NaN	NaN	NaN	112.189134915911	143.329284144288	211.636708258149	NaN	NaN	33.8365013735417	168.442307715561	52.9223992877086
NaN	NaN	NaN	NaN	NaN	NaN	NaN	NaN	NaN	NaN	NaN	NaN	NaN	NaN	NaN	NaN	NaN	NaN	NaN	NaN	NaN	NaN	NaN	NaN	NaN	NaN	NaN	NaN	NaN	NaN	NaN	NaN	NaN	NaN	NaN	229.213439125534	NaN	174.934252054052	41.2466246372521	87.4844506611076	114.624044196849	36.2207739824852	NaN	161.867040351658	NaN	57.3293467325062	146.789488387357	NaN	NaN	NaN
NaN	NaN	NaN	NaN	NaN	NaN	NaN	NaN	NaN	NaN	NaN	NaN	NaN	NaN	NaN	NaN	NaN	NaN	NaN	NaN	NaN	NaN	NaN	NaN	NaN	NaN	NaN	NaN	NaN	NaN	NaN	NaN	NaN	NaN	NaN	158.300729219503	NaN	85.8816777934353	86.8874979521307	187.469513821669	30.5615690651892	68.7827350956138	961.951036017113	NaN	144.219246997767	35.5906698586662	31.5673892238846	-30.7934606152291	105.998080967343	59.7303536673553
NaN	NaN	NaN	NaN	NaN	NaN	NaN	NaN	NaN	NaN	NaN	NaN	NaN	NaN	NaN	NaN	NaN	NaN	NaN	NaN	NaN	NaN	NaN	NaN	NaN	NaN	NaN	NaN	NaN	NaN	NaN	NaN	NaN	NaN	NaN	489.884654774112	136.613324048994	86.2897726636499	38.9856343614261	119.503316577977	31.9403371674779	118.49684555027	501.962307106595	208.072767016183	115.47743246715	75.2185913588741	-4.29261982997007	146.678034326063	112.458019384029	-26.4349824395216
NaN	NaN	NaN	NaN	NaN	NaN	NaN	NaN	NaN	NaN	NaN	NaN	NaN	NaN	NaN	NaN	NaN	NaN	NaN	NaN	NaN	NaN	NaN	NaN	NaN	NaN	NaN	NaN	NaN	NaN	NaN	NaN	NaN	NaN	NaN	331.932783132488	97.7767461703445	50.4419774081047	NaN	70.5844322005472	51.4491001477268	73.6058004194135	242.80242067593	95.7625006911002	19.2211724798189	31.3066453552844	18.2140497401968	-36.1705781993978	241.795297936308	3.10720864586498
NaN	NaN	NaN	NaN	NaN	NaN	NaN	NaN	NaN	NaN	NaN	NaN	NaN	NaN	NaN	NaN	NaN	NaN	NaN	NaN	NaN	NaN	NaN	NaN	NaN	NaN	NaN	NaN	NaN	NaN	NaN	NaN	NaN	NaN	NaN	173.272336748102	273.545978708016	119.356358407846	28.656581760688	120.364133703926	33.6954582410857	197.96283150205	107.263054854892	129.434111368642	93.1542007097784	19.5866040959721	31.6799076489266	67.9598183077899	88.1153242293807	177.80732558046
NaN	NaN	NaN	NaN	NaN	NaN	NaN	NaN	NaN	NaN	NaN	NaN	NaN	NaN	NaN	NaN	NaN	NaN	NaN	NaN	NaN	NaN	NaN	NaN	NaN	NaN	NaN	NaN	NaN	NaN	NaN	NaN	NaN	NaN	NaN	609.379083978581	189.368530960933	92.559375883636	43.1463696462657	97.6015193772453	-4.249779193661	66.3402297168681	202.478104044317	147.014525614616	91.5509471849142	111.719521159351	23.9862243705506	29.0283678641599	48.1885131398749	40.1210835501001
NaN	NaN	NaN	NaN	NaN	NaN	NaN	NaN	NaN	NaN	NaN	NaN	NaN	NaN	NaN	NaN	NaN	NaN	NaN	NaN	NaN	NaN	NaN	NaN	NaN	NaN	NaN	NaN	NaN	NaN	NaN	NaN	NaN	NaN	NaN	382.075127127963	82.8820326913471	61.6912907582309	49.5822953678789	54.6277101138589	13.2553091968226	60.6822078090349	112.145438218031	71.782120250191	63.709456656623	59.6731248598389	161.590502728636	6.19172855245055	46.5550465202908	37.4732999775268
NaN	NaN	NaN	NaN	NaN	NaN	NaN	NaN	NaN	NaN	NaN	NaN	NaN	NaN	NaN	NaN	NaN	NaN	NaN	NaN	NaN	NaN	NaN	NaN	NaN	NaN	NaN	NaN	NaN	NaN	NaN	NaN	NaN	NaN	NaN	335.724017153086	149.932216108883	63.0947438817016	-2.5382293132612	97.4258375529129	40.8805068003296	63.0947438817016	645.713598243141	67.1336960783147	55.0168394884754	18.6662697189576	67.1336960783147	41.8902448494829	124.688764880051	107.523218044446
NaN	NaN	NaN	NaN	NaN	NaN	NaN	NaN	NaN	NaN	NaN	NaN	NaN	NaN	NaN	NaN	NaN	NaN	NaN	NaN	NaN	NaN	NaN	NaN	NaN	NaN	NaN	NaN	NaN	NaN	NaN	NaN	NaN	NaN	NaN	44.7973374368275	171.6017844681	75.6143544444275	58.4376564401915	72.58317244368	35.1985944344603	65.5104144419357	574.748990567523	95.8222344494111	48.3337164376996	126.134054456887	75.6143544444275	77.6351424449259	65.5104144419357	48.3337164376996
NaN	NaN	NaN	NaN	NaN	NaN	NaN	NaN	NaN	NaN	NaN	NaN	NaN	NaN	NaN	NaN	NaN	NaN	NaN	NaN	NaN	NaN	NaN	NaN	NaN	NaN	NaN	NaN	NaN	NaN	NaN	NaN	NaN	NaN	NaN	65.4015985920742	96.238648118453	35.5755998698389	47.7082095195617	27.4871934366903	60.8518699734281	80.0618352521559	707.924384625312	35.5755998698389	140.72488350077	34.5645490656953	72.9844796231509	44.675057107131	32.5424474574082	6.2551265496754
NaN	NaN	NaN	NaN	NaN	NaN	NaN	NaN	NaN	NaN	NaN	NaN	NaN	NaN	NaN	NaN	NaN	NaN	NaN	NaN	NaN	NaN	NaN	NaN	NaN	NaN	NaN	NaN	NaN	NaN	NaN	NaN	NaN	NaN	NaN	76.4214342667971	108.796105066816	108.796105066816	-14.6323273582566	124.983440466826	60.2340988667875	35.9530957667732	664.224050979644	69.3394750292929	78.4448511917983	43.0350550042774	36.9648042292738	124.983440466826	19.7657603667636	96.655603516809
NaN	NaN	NaN	NaN	NaN	NaN	NaN	NaN	NaN	NaN	NaN	NaN	NaN	NaN	NaN	NaN	NaN	NaN	NaN	NaN	NaN	NaN	NaN	NaN	NaN	NaN	NaN	NaN	NaN	NaN	NaN	NaN	NaN	NaN	NaN	49.491853783832	161.864588229584	89.9865328633823	69.7391933236072	29.2445142440568	-9.22543088151603	52.5289547147982	43.4176519218994	27.2197802900793	-4.16359599657224	96.0607347253149	38.3558170369556	31.2692481980343	87.9617989094048	2.92297284234907
NaN	NaN	NaN	NaN	NaN	NaN	NaN	NaN	NaN	NaN	NaN	NaN	NaN	NaN	NaN	NaN	NaN	NaN	NaN	NaN	NaN	NaN	NaN	NaN	NaN	NaN	NaN	NaN	NaN	NaN	NaN	NaN	NaN	NaN	NaN	36.2030496040232	101.543249132641	36.7095627786636	-33.1892553217181	-22.0459654796282	1.25364055383233	89.3869329412701	39.7486418265063	8.34482499879858	76.2175904006185	18.4750884916075	13.4099567452031	7.33179864951769	-14.954781034662	5.3057459509559
NaN	NaN	NaN	NaN	NaN	NaN	NaN	NaN	NaN	NaN	NaN	NaN	NaN	NaN	NaN	NaN	NaN	NaN	NaN	NaN	NaN	NaN	NaN	NaN	NaN	NaN	NaN	NaN	NaN	NaN	NaN	NaN	NaN	NaN	NaN	73.0744094439667	102.978163585066	1.60950547964548	-33.8695248572516	68.5128198292228	164.813045029372	18.8421773575669	17.8284907765127	12.7600578712417	9.71899812807909	-11.5684200740591	2.62319206069968	-2.44524084457133	38.1022223975967	19.8558639386211
NaN	NaN	NaN	NaN	NaN	NaN	NaN	NaN	NaN	NaN	NaN	NaN	NaN	NaN	NaN	NaN	NaN	NaN	NaN	NaN	NaN	NaN	NaN	NaN	NaN	NaN	NaN	NaN	NaN	NaN	NaN	NaN	NaN	NaN	NaN	104.922123482192	58.7693043156351	21.2384403779955	-16.2924235596441	17.1810496820345	147.017551952788	180.491025194466	36.4536554878494	42.539741531791	41.5253938578007	149.046247300768	-17.3067712336344	65.8697380335669	-16.2924235596441	-15.2780758856538
3544.41362583884	2358.41362583884	2985.41362583884	405.413625838842	2799.41362583884	42.4136258388419	1251.41362583884	1182.41362583884	68.4136258388419	6.41362583884188	2768.41362583884	3151.91362583884	18.4136258388419	23.4136258388419	41.4136258388419	2126.41362583884	1178.41362583884	3561.41362583884	1535.41362583884	2295.41362583884	1855.41362583884	41.4136258388419	2852.41362583884	1838.41362583884	324.413625838842	0.413625838841881	2880.41362583884	2028.41362583884	2929.41362583884	2332.91362583884	533.413625838842	3028.41362583884	1694.41362583884	28.4136258388419	NaN	471.257077696237	119.048736164301	91.6434761603755	112.958678385651	15.5177539272481	1008.19717184723	50.0280813395992	6.38266725927281	56.1181391182494	-35.2327275615035	432.686711764786	100.778562828351	139.348928759802	-9.8574868171277	-17.977563855328
3564.25466997199	2006.17444879609	2109.24590851421	202.924250620771	2296.37564606071	44.8146328007372	1227.63468509998	1403.75679102609	181.909681163678	15.7945130742754	2443.47763226036	2598.58516872938	12.7924317232621	18.7965944252887	20.7979819926309	1317.69712563038	965.452913778149	3291.06526702978	1704.96561991109	1606.89762911132	1653.93023694386	135.877767114807	2455.48595766442	425.078270595755	239.949920616602	12.7924317232621	1818.04401746593	954.445282157766	2201.30973661196	2856.76416491653	1859.07246259644	2944.32487098775	2210.315980665	103.855566037332	NaN	168.742334485899	50.4164940493787	28.0717001472032	235.268879967376	258.629346319651	1138.20168810529	80.8866675523454	468.87354349012	-0.367128455565636	14.8679582959177	971.63140628907	155.030756409564	45.3381317988843	-3.4141458058623	-25.7589397080378
3567.09965898209	722.154843314211	3069.40955923308	474.811876235729	2810.04992978642	30.1953686128714	428.748003824352	894.393670591535	49.2217506958315	852.335352302886	1918.81413747934	2592.24792436306	16.1759291833218	33.1995342049177	1.1551012230901	951.472816840415	1227.85605130868	2895.1679548944	2275.30845440217	1817.67389588044	2250.27374113511	-0.847675838274125	2007.93771671004	323.60220810273	574.950729303941	41.2106424503746	2267.29734615671	1191.80606420412	3377.83722668317	3507.01634714117	1491.22123487807	2814.55617817449	1228.85743983936	66.2453557174274	NaN	277.95654091496	64.0177841487427	66.0504564220559	245.941952610277	468.519566538075	573.202188613707	302.856776263047	41.6583891422971	3.0376159493458	42.6747252789538	1205.36326561412	675.852138416024	326.232507406149	-19.3217790570997	8.11929663262888
3560.92984290386	2555.83934713386	2415.54755310814	2049.78680439822	1724.10942540993	38.6037286151813	417.391572484632	596.764651988948	103.739204412838	605.783410176316	2490.7038713362	2457.63509131585	-17.5129889951077	78.6870983368163	64.6579189342441	1643.94268596666	1007.61919163571	2641.01650779233	1442.52375311545	2061.81181531471	1902.48042067121	11.5474540530777	2912.58133765641	1458.5571010041	453.466605234103	51.6308237747127	1936.5512849346	1437.51333190024	2877.50838914998	3151.57842962166	2346.40374033832	2634.00191809105	1913.50334734466	41.6099813443039	NaN	174.251926932665	2.37881012874935	-41.3522195905903	254.594981533313	324.768029222485	1712.97397263873	808.860358208663	157.979915874307	21.7018232605506	-23.0462071499365	1739.41599060856	332.904034751665	383.754069309037	-26.0972092233788	119.333889610704
1787.8514620301	1751.75134881071	2254.14459111388	1804.89873771704	2609.1290377712	42.009875503543	548.414241497749	158.332462543796	34.9904090442173	700.836941757391	2296.26138986983	2212.5291828193	-7.12638971173639	19.9486952028053	70.0877413408455	1103.95487270723	790.084443883102	3075.42216685497	2172.91933637025	2387.51445384106	2966.11904627405	65.0738367270415	3461.49282211788	900.390345386791	1175.15231822325	-3.11526602069318	1761.77915803832	1652.47603745739	3334.13964492726	3572.80150454433	1956.31865705392	2877.87432507109	861.281889399119	13.9320096662405	NaN	680.502441082542	100.432755375787	-19.6518462266645	1052.9682392732	733.421079076842	1435.6106986166	783.286718725318	295.824649508588	-16.5988478808394	-45.0934991085397	1377.60373004592	734.438745192118	743.597740229593	52.6024479578612	44.4611190356611
3183.29825601169	1453.30119812346	3397.03919181806	315.35649763318	3388.00788467132	32.3755403684007	308.332147630154	171.859061857069	84.5564261051685	1463.33598384207	2966.54688448973	2475.34412356381	18.3268403623478	275.217354758743	81.5459903895857	2011.23528407813	444.805233403239	3567.63054903442	1544.61774816281	2153.72924128239	2736.75029153358	27.3581475090961	3575.65837760931	3280.6356774822	3575.65837760931	40.403368943288	1357.97073379668	1186.37589800846	2314.28581278013	3324.78873464408	1903.86307688902	2571.17632717653	1730.26128395708	67.4972903835329	NaN	814.706206639308	-6.06971642315563	4.11360768431911	1917.56020747882	1118.16926504206	2739.35446295203	605.948062436076	696.579646992601	3.09527527357164	-67.1696610680041	1265.82746460044	433.849885019753	322.851652248278	-21.3447025843677	63.1768875076726
2790.24013256986	2834.42392903396	3511.23935668856	707.576635603055	1520.96016141941	76.9533587972897	392.264997200172	241.638418345292	466.574109435246	1643.46977888804	2733.00203260501	2178.69622241905	40.8029798721184	34.7779167179232	43.815511449216	1699.70370166053	359.127149852099	2695.84747648747	1159.4563721677	2646.64279406155	1976.85660675351	19.7152588324352	3578.51922857707	2772.16494310728	1397.44636675841	15.6985500629717	658.371953177127	2218.86331011369	2390.57761000825	2989.56930525449	3260.19505859709	1926.64774713522	1471.75547899348	86.9951307209484	NaN	895.078843810442	-3.67878511225305	10.587208997631	1977.25639700307	1382.16064270505	2979.95198301207	747.323904815214	1282.29868393587	-5.71678427080791	8.54920983907613	1886.56543444738	557.789983069612	112.487166925374	64.5941866993349	239.862114335053
3581.38406576164	2824.71184567327	3581.38406576164	1815.81555222212	1947.45441122819	20.1007350934116	606.948778296077	266.295547738365	212.032201277845	1839.93259509346	1931.3763826473	2716.18515275223	22.1104886660234	199.973679842174	37.1836404606125	1548.51832706474	569.768337202757	2212.74188281296	499.426962161342	1577.65975386761	2204.70286852251	-29.1382274355792	3135.21877264181	3072.91641189084	3581.38406576164	3.0178297262107	700.402319422529	2068.03962558491	3139.23827978703	3497.4768541051	1672.11817178037	2916.65807162027	1465.11355380135	36.1787636743065	NaN	1641.90965491849	92.5247024051677	29.3053098050849	2807.89958134098	1542.49206171674	3173.96025784791	1888.15938577203	1311.02751139063	-59.4057733595472	554.434135434804	2168.56798198208	898.062124244931	277.084542092506	49.6986622567245	99.6623757632415
2946.7168539756	1876.78254749265	2921.57742008268	794.781312741085	2427.8389384256	77.8046581148176	744.502444955232	168.306620129353	801.820354231105	1906.94986816416	3469.61707894848	1442.37312982288	92.8883184505735	24.5090582618131	40.5982959532861	2440.91144404992	6.40866585890592	2130.18804113335	207.524137002319	1476.56275991726	1978.34586042007	33.5592544632667	2290.07484069236	3514.86805995575	2793.86909590661	61.7154204233445	304.059563151157	2024.60241878306	3312.74701145662	2434.87797991562	1980.3570151315	2523.36878721872	1537.902978616	17.4700167717936	NaN	1133.686050511	141.918931315	-8.07054041525925	1966.2806690953	970.432203729768	3633.51057934866	2767.24485486574	1423.4616285477	31.7225847376668	1090.83191573093	2411.14740157417	978.59489606883	83.7597483991854	37.8446039919631	886.764607254385
2387.64128020535	1192.18194386797	1925.75926389318	1446.77050623612	2962.2265336133	58.1056205916858	2061.6069157497	594.452275699281	1095.57916921444	2574.80915609655	2368.52198105517	1996.70192652936	441.497882497865	39.9926003441497	24.8984168045364	995.957557852996	28.9235324150999	1406.51935013048	461.623460550683	2247.76851273826	1746.6416192231	53.0742260784813	3023.60954667439	3476.43505286279	1835.1941626555	-19.3778549116628	64.1432940075311	2149.15318027946	2540.59567340676	3009.0185025861	1714.44069433859	2918.95654079974	1364.25563621956	-38.4971540618397	NaN	814.191877371515	126.033603938024	131.138635640052	3636.25340225307	752.931496947168	2935.84305273471	1337.96812999968	1843.36626850053	-50.6004929521751	663.08293899146	1915.85771866934	1355.32523778657	32.1010206206925	-1.59218861269804	644.704824864156
3318.11759224098	2574.96529754692	1240.71490395664	1640.48653131916	2992.86259063369	184.391384804783	1055.43032099768	890.285366621227	692.917006512778	3193.25189502951	2440.02978604421	2018.6080579555	92.7560747544314	250.852159127016	-8.94904958716753	1209.49847965377	34.3511518651964	1827.78507713636	334.431617744369	1304.1547339915	2567.91642754305	26.2953004321984	2630.34927614878	2991.85560920456	3590.00257810466	30.3232261486974	141.091183352419	2559.86057611005	2677.67740331764	3067.37921638892	1851.95263143536	2473.76366391988	519.716200703322	46.4349290146933	NaN	929.512375816369	13.0680903278938	92.7588977616742	2843.11343124548	1191.06169252211	2920.7608846425	2604.04100894414	2301.62461150313	-36.9940835728144	889.666972099479	2229.08554319802	1925.64746873862	28.3932456036208	49.8484629896386	1113.41423912509
2879.44250820864	1499.92182915217	2795.80465841924	1551.31376095048	3592.88344376158	188.923725826779	1330.63075969893	483.167727495507	855.003469330304	3592.88344376158	1999.73355801412	1614.79791199544	438.829590257754	434.798850508867	27.6941358713122	1648.05151492376	58.932368925184	463.014028751074	1104.90933376128	1259.08512915619	2558.99869817215	-12.6132616175546	2459.2378893872	2347.3848613556	2283.90071031063	-27.7285356758796	95.2090266651641	2676.89783582708	3120.27920820462	2552.44874608021	2292.96987474563	1787.61587872896	551.690303226581	96.2167116023858	NaN	1027.09337703717	119.759014021337	856.872338792511	2514.09938380509	1659.41597255863	3641.74986538984	893.676887602167	1448.81216548115	-19.2803925929201	2138.89745566221	2323.94254828854	892.654539024121	-16.2133468587821	262.887814947779	1097.12425463332
3540.30691896034	2240.49294499162	1177.65048683567	1905.70765456679	2591.41246628031	942.695749880889	1831.08683682149	1167.56659254576	1306.72433374645	3091.57362305958	2708.3856400432	1727.22272563547	142.034543262456	595.809786308168	1.8684126327811	1113.11356338028	173.294615561161	98.6737978158662	1200.84344370245	944.71252873887	1846.21267825635	18.0026434966286	2089.23453064305	2258.64395471345	2844.51821295691	6.91035977773345	297.326515326989	2054.94929005738	2914.09708355726	2114.44426636781	2314.10537330793	1739.32339878336	95.6486295288948	270.100000744246	NaN	433.240534499526	94.6205765027902	305.362906857254	3141.17717745228	1696.67149560517	2808.69534558237	1012.27043246373	935.54385587837	-45.5333033931398	1564.70178387835	2608.18322543929	1034.77689492877	-27.1189250126527	1647.56648659054	1426.59394602469
2343.34320425806	1383.69394818066	2078.96033875619	1381.67575836767	2863.02708110335	716.682214987006	1831.73208666475	1145.54755024768	1690.45879975535	3598.65726793871	2249.49737795396	1101.65192181511	721.727689519485	989.137839740843	7.28849572053357	735.855018210424	70.8614748297623	146.543592816939	1556.24917719142	705.582171015554	3210.15572893786	47.6522919803613	2368.57057692046	2704.59918078352	2453.33454906609	18.3885396919862	310.016967669242	1463.41244579382	2563.32589387413	2079.46488620944	1721.74074185672	2412.46620535302	46.6431970738656	30.4976785699345	NaN	1595.77732289237	-27.8019152602308	543.419531706448	2768.93104730781	1394.10953606005	2914.29564492299	3300.22841464779	1659.24637255534	31.5723570051229	1465.76814051824	1750.35516965217	1720.6680335195	22.359107860499	888.404527455141	1869.10371418288
2422.10224111992	1903.06433601077	948.802039652515	2172.68130228342	3406.65857863241	26.8533871921038	2261.5438230025	1505.20259551855	980.105882178553	3228.93353719425	1804.10380157362	1854.0889694781	782.184813304248	1061.89979329497	-0.411249846703569	234.872469784486	55.1278256027188	56.1376269745265	1883.87810994643	621.626395186827	1747.55492475239	25.8435858202961	3375.35473610637	2123.20103506485	2169.651898168	-10.5092635647804	459.04837432579	1808.14300706085	2710.90543345691	3168.34545488579	2922.96372153653	1932.34857579319	156.107962783487	-19.5974759110495	NaN	991.785285174008	41.1712572359869	1141.34309560391	2861.25791554781	1951.61863019333	2200.5401913883	1929.08252177238	1653.52737789811	9.41583173374699	1600.26021253951	1861.47419650955	2254.83172531149	290.092818430964	1394.36213105724	847.349317567046
3241.67460352042	969.040251591655	1955.29686674616	1277.24544382744	1984.60162272923	553.721123693601	1865.36158114293	2130.1148938176	1654.16523629939	2566.65470708271	1588.48216254423	814.937655473764	688.118797684942	1688.52253641748	60.5928161163497	74.7399396943856	50.487727846324	130.317925179527	700.244903608973	962.97719862964	2267.54409428995	-9.13229294682725	2636.37981614589	2563.6231806017	3221.46442698037	-4.07974881181443	592.120459119698	1667.30185105043	2761.6829106942	2603.0330248548	1693.57508055249	2565.13894384221	7.03584828521378	76.7609573483907	NaN	1436.12932756901	-32.2457274840996	750.88763521089	3559.50728676098	1230.60807204499	2465.78569252597	2058.84335615174	2179.79850902871	78.4589887083858	2388.90741739229	1910.21202422664	2382.7571553816	288.592940740418	1876.38558316783	2040.39257011966
1474.69113232519	2963.20295989211	1997.4904630671	1546.48755879071	3060.27981821169	848.747639618719	2092.54488683836	1220.87559651045	1237.05507289705	2889.38409887826	1765.92170728393	735.996913549621	796.164341362279	1729.51788541409	25.616778450599	96.4019876419606	83.2561630778506	35.728951192222	1233.0102038004	1059.08083264448	3344.4318722513	23.5943439022743	2508.15518651907	3011.7413890519	3583.0791489536	-18.8767816125427	917.510414261756	1100.54074088513	2910.61966163567	3001.12360767319	1190.53907828558	2551.13192067097	39.7738202888713	57.9757312237928	NaN	1157.41421861261	154.773248281815	1118.94973125976	3655.55445722197	2421.61370294274	2748.8182753576	1564.11206489001	1253.31900707903	670.710238641293	1649.24679689764	2354.94192486448	1874.90512270099	758.922129637148	2983.70807812563	1188.69866832625
3610.25352529831	906.385341817064	960.017457731925	1584.37624111813	2793.62866599091	930.671582986058	1773.6065368932	1320.26336840532	1932.47903120703	3230.78100703279	1549.97073279538	939.77892342443	1074.36517656927	2743.03233022218	51.3072673254284	409.529324568078	31.0687330179341	50.2953406100537	750.548627649358	1487.23127644215	1842.41755353868	38.1522200255571	2722.79379591468	2291.71301516505	1926.40747091478	5.77056513356616	985.315625616292	1926.40747091478	2595.29102977747	2332.69604713773	1556.04229308763	2288.17127166124	43.2118536024307	62.4384611945503	NaN	849.592150422956	6.40738522895667	2819.76032667357	2337.35394853458	1422.83462316897	3402.75356663729	368.725367107815	2082.80760432507	556.555935617251	2098.20355256355	3473.57492853429	2079.72841467738	708.462624903571	679.723521525078	1573.71491590606
2591.41187917428	789.930384461466	1364.09565006133	888.15618827661	3128.10957012301	1528.14286880415	1650.6719642849	1824.84555455505	2147.87680627703	1637.50768129937	2131.67461183329	977.774576293521	1261.81929763525	1360.0451014504	13.2376883149067	282.599170942005	-28.2804349471649	160.070075461257	567.150210860106	1264.85720909346	2446.6047663334	1.08604248210528	1830.92137747146	3306.3337090041	1622.31812400836	65.8948202570463	1714.46810490711	2492.1734382064	2608.62671077075	2851.15330885041	1369.158835825	2402.55505018949	4.12395394030564	36.5283428277762	NaN	1083.65878800636	39.6377318819683	2249.90168936323	2445.0458120033	514.146072196254	3636.45203443744	1094.44306846805	1643.92783484931	219.375739576773	1545.32869919959	1432.35052293429	2473.80389323447	1273.15400183317	2387.52964954097	1628.52171990405
3616.07609508323	1139.45214518499	1924.79730114699	2205.49486011664	3604.92926061151	2698.99562263728	1686.66038288755	1843.72941407995	2657.44833051542	1419.1363555663	1956.21110738547	1047.7440979404	1657.27327382574	2239.94871212013	-2.59171387201066	422.00134464164	215.278232620674	629.737805250944	355.120337811327	1180.99943730685	1867.03643161172	18.6886064830888	3060.76106867397	1782.92849877966	1942.02422714874	41.9956240148643	1226.60012378207	2236.90866635512	2110.24009281286	2449.20519561194	1283.347644729	2322.02994777552	109.889979433515	174.744289087151	NaN	568.288943651651	-29.8633057663069	2512.79763076295	3078.06178399298	1062.63813947646	2544.65797394501	493.262974222938	1763.56568948169	579.594226716251	2082.16912130226	1371.99179424416	3663.88099734046	1971.17179666799	1423.3794445378	2170.55587980731
3314.77521303462	1421.5232806777	1052.40506783468	1172.06426870137	1989.39745428235	1775.43057815631	960.125514623924	2780.36505323168	2376.76876556266	1724.72752694161	2308.82667693496	1138.60025489967	2489.3295392593	2076.60670237163	10.9643958847274	538.276128517615	171.186037723182	795.847628688294	412.532561505157	1431.66389092064	1775.43057815631	214.790661767824	2608.98874012599	2178.01280480103	3618.99352032283	57.611203002252	1788.61337147213	2455.86552545759	1902.18820619306	2556.2575668627	1403.27018224041	1819.03520220095	-47.8511435243254	57.611203002252	NaN	1527.52408613157	-0.726727114308849	3180.21524150582	1738.35276494409	2102.41789811303	2406.83394166672	332.485428667431	2776.04123773352	784.995763679671	1455.53380556144	1719.84097851177	2001.63150531485	2276.22300406091	2436.65848647434	1686.93113596543
3621.91505064723	717.630538363566	1961.7440296493	1740.52319677794	3133.80853408244	1936.37466808148	932.762724458652	3017.10947087048	1806.48353685426	2442.74712497511	3621.91505064723	1260.53487591484	3072.92206631968	1337.65773508101	-5.90365355056905	906.378588428122	560.340496643102	899.275167189134	9.31796339012102	1576.12973381849	1425.94311333701	19.4657080172477	2430.56983142255	1257.49055252671	2401.14137200389	67.1601077647433	2225.5853899546	1465.5193173828	3274.8621843995	2317.42247883009	1056.5652089096	2246.89565367156	203.139885768241	175.740975274999	NaN	612.984622430004	29.4775216241629	3669.45038855584	3669.45038855584	1494.93450848045	3669.45038855584	5.80792141510762	1524.77878700492	550.208726223379	1427.01304701099	1115.191792083	3669.45038855584	1492.87628237532	1879.82279014074	2841.0143812389
3150.60737575967	1938.1136223403	1871.09135456335	1134.86189792261	1490.28301492159	2475.30725346162	470.732153587382	1884.2927103376	1912.72639969752	1328.82027891349	3070.38375220848	1260.27477777797	3409.55704671607	1267.8909445708	88.9083250399086	849.509515417721	515.413665438682	1514.65474865866	253.41752776515	1877.18428799762	1640.57537296687	-21.7799656826302	2031.53860166575	1950.29948920884	867.788315720526	-30.9193658340324	2118.87064755693	1436.46210291889	2859.16205982051	2843.92972623484	2077.23560242276	2745.93504683369	39.1493686600517	76.7224581713722	NaN	620.444832036956	96.7943660894529	2668.19104941475	2421.04038702065	2211.99211841231	3672.24061539079	63.840944436906	2282.01813942397	208.012164166799	1154.39324225088	1711.51202706425	3489.96700187514	1361.38192200594	1376.82883840557	1508.64252501576
2766.02916786611	828.12746209278	1511.01678893058	1408.38014903382	2285.36450775558	2625.79296681906	490.747616095536	2369.70946925489	1894.12583092142	1046.61139850666	3627.77046125666	1717.8143752572	3518.02039087201	1797.58641715715	14.1477734066573	1690.88495983875	944.990962965319	2018.10276228186	107.638574104689	1662.43123788717	1696.98218597123	-18.3707659665711	3627.77046125666	2621.72814939741	1010.02804171178	-21.4193790328113	1909.36889625262	1675.64189450754	1806.73225635587	2646.62515610503	1882.94758301188	2491.65399190449	21.261203894551	25.3260213162045	NaN	568.662516517916	73.5184604440372	3675.03453948297	2807.37315506215	3279.3314853053	2751.72741306841	57.0308331866344	2033.4851506678	473.343421436056	719.627353593511	1465.69248699099	3077.35805140212	1151.39709239675	1832.5421934682	2336.44530152258
2190.74448640558	1578.55815640887	412.149982810497	1138.23144396938	3630.70435895597	2148.03381221976	394.862328973381	3224.95295419071	2294.47040942828	669.430948739345	2710.39102233301	1557.71127972294	2014.81718559257	623.669512111684	12.5001029289266	1782.95924001242	1405.68161803771	651.126374088281	150.801333625857	2244.64128954482	875.865873970792	4.3647364173425	3552.40145628197	3304.27277767866	247.408810950918	-3.77063009424163	1068.06390780697	2639.20656535665	2071.76475117366	2704.28949744933	2313.79190489329	2254.30203727733	31.8215983939389	51.1430938589512	NaN	897.825117686411	-12.689060945303	3371.57768228152	2282.67284351018	2824.03178324025	2814.75134427345	123.424043901114	3009.64056257627	369.871256463945	540.012637521966	1311.32023165166	3076.66595511428	1528.89496742889	1099.93245518564	1441.24637718688
3633.64239656882	2544.76943327674	1336.83279082094	1775.43489098812	3633.64239656882	2158.06688556553	642.80348150767	2657.72728273975	1796.80529494059	519.669249210154	2928.41906613759	1401.45282182005	2281.20111786304	685.544289412593	80.0495107595194	1081.40558167485	1616.68331876984	1443.68481058325	31.2028731538933	1583.10125541597	1016.27673153402	43.4145325552998	2775.77332362001	2255.76016077678	79.0318724760688	36.291064571146	3520.68454710581	1986.08601566239	2609.89828341757	2074.11172718086	2622.10994281898	2932.99843841312	-18.6614027351833	1077.33502854105	NaN	1048.91545502232	-25.7500431487519	2595.13364898233	2537.35038647866	1922.3713784038	2454.80286861626	32.0332193549256	2291.77152083803	1198.01690916128	548.987049968183	1129.9152069248	2925.32372043192	2200.96925118939	1006.0939301312	2901.59130904648
3636.5845828639	1943.05728090232	1542.84307183984	1047.92168353357	2932.90005751486	1947.13070796657	1030.60961851051	1548.95321243622	1490.90687677067	1134.48200864887	1908.4331508562	1560.66431524593	3322.93069891672	1009.22412642321	104.923318159896	1524.51265005072	1576.4488451199	2564.25490820032	37.7117715997846	1547.93485567016	760.745075504008	144.639232036325	1778.08348480023	2635.53988182468	149.731015866636	52.9871230907189	2298.46379225806	2801.53203469283	2701.73307161873	1696.61494351525	1663.00917023519	2781.67407775462	-6.07756934089372	29.5649174712863	NaN	930.716335896202	5.57037910552654	2580.69762936886	2949.31047152764	2921.43218934757	3189.889721452	-0.624794712268163	1743.31663499694	859.471836991563	633.347992642056	1697.88536033311	1537.84337004008	2757.26008317601	2121.22223788242	2527.00612294797
2162.88942019926	1970.28400631637	590.454744954313	1193.74789320124	2326.96069869209	2233.20568241047	837.071200825523	1814.36533793498	1740.99184693198	814.651523019049	2350.39945276249	1599.34024624562	2913.94862671612	1375.14346818089	66.6495452939756	1767.48782979418	1736.91554187626	1039.86737734772	44.229867487502	1620.74084778817	423.326237669692	46.2680200153633	2632.68357787127	1430.17358643314	110.469824642992	42.1917149596408	1379.21977323661	1928.50187949521	2375.87635936076	1778.69766869741	3077.00082894502	2963.37382551676	12.6385033056529	1925.44465070342	NaN	559.739140807805	145.419975504656	3082.84986816514	2035.16998383249	2563.14278550308	3235.76566982316	316.933644931895	1482.40002513626	814.943215196528	1118.70838876043	3686.24735578868	3041.52127312243	890.367901149471	655.828124282102	2177.75363672983
3176.43430860111	2583.93237988069	1856.81727630469	1142.9595308584	1982.2522801474	2680.81307390555	1203.12754083173	1857.8370730839	1360.17624482992	1475.41328088053	1720.16450789069	1546.79905542516	2411.58672419438	905.346881302713	23.2226672869449	2340.20094964975	2333.06237219528	2049.55886757519	79.3114901434388	1171.51384067626	771.753503226336	-25.7275781150861	1161.31587288417	1751.77820804617	601.447441098436	68.09372557214	2296.34968814376	2913.32673956519	2062.8162257049	1635.52137521634	3091.79117592677	2960.23739140881	99.7074257276184	1508.04677781522	NaN	644.736337699341	120.031227791028	1876.63020657768	2481.46269780204	3689.05987686196	2427.69980969321	1072.254688334	1625.39209483833	1285.23843738052	306.133532783139	1694.66350836317	2792.66710781662	1346.23863735016	1687.42619650236	2116.49539967862
3300.50093175066	1498.26558912615	2223.85411042062	1274.77207834769	2588.17914853894	2146.29471855229	564.491331764079	2589.19966685299	1316.61332922402	1924.84224440194	1433.97293534057	2237.63110766039	2427.957773232	1260.48482195089	33.8218084544851	2983.11973607896	3129.0538549891	1943.21157405497	23.6166253139159	1983.01178830319	1059.44271408168	3.20625903277768	1809.52367491351	1410.50101411726	538.978373912657	68.5194311324201	2524.90701306741	3087.21260411277	2110.5765775603	1482.44755525827	1984.03230661724	3583.18450474443	-2.91685085156379	1592.15327401939	NaN	926.93589741787	137.02687032259	2353.11742178047	2631.42197749577	2318.97597070759	1676.49593688156	407.054710626281	1314.38963762374	1460.26674675332	124.611797205179	2365.53249489788	3475.64694947972	976.078895174289	1191.27349587608	2387.25887285335
3348.15017514174	1442.51471052738	2681.27988661378	778.70814461133	1037.08208488327	2185.97806435335	392.679095509384	1950.07142323549	988.062523092545	1910.24302928053	2002.15470763813	1645.23102334943	2916.16528686099	1789.736606545	17.8836959844791	2035.85565636926	3150.02944623757	727.646101079327	74.0519438696829	2048.11054681694	3156.15689146141	66.9032577752024	2012.36711634453	1786.67288393308	264.002745808736	42.3934768798408	2721.10828056874	2267.67733400455	3130.62586969541	1394.00576917197	2629.19660221114	2203.84977958955	74.0519438696829	2522.98755166457	NaN	754.506421215647	26.7059351632774	3085.95264396094	2703.93503463899	3363.40716780451	2841.62701848674	1504.04774682292	883.916180471047	1156.19431394441	84.6815073096966	2084.83874636116	3694.69615149834	2109.6854201382	2037.21595495517	1671.76279481792
2962.5540131554	1451.06858993377	2018.25886031106	1353.9819670764	605.903988849062	2730.56808274884	493.487899224735	1080.09549417349	290.116973449817	1662.61523131773	1446.98073212925	1682.03255588921	2582.38323733495	2008.03921579975	17.2524649980426	2395.36374277812	2105.12583865713	2155.20209676251	37.6917540206474	2053.00565164949	2097.97208749922	58.1310430432522	2251.26675516875	2170.53156352946	559.915588548201	10.0987138401309	1861.89829928813	2227.76157279276	1899.71098397995	1558.37485730245	1269.15891763259	2701.95307811719	6.01085603560989	376.983951795888	NaN	302.653966999062	7.40318988209999	3648.8294409913	2810.73162103473	2941.2635435496	1558.24674547541	780.235048581236	1306.50660919673	1062.01824639111	284.006549496938	1513.70013699811	3417.80865749276	2137.35265568025	1572.7502924215	1416.31917893146
2443.46147281922	1911.66316281242	1714.28417467528	514.669909986861	760.115283836153	3418.08414481245	932.949734588364	1481.11106951845	496.261506948164	2587.66062995568	2087.56568073774	2290.05811416341	3499.89926942888	3387.40347308129	140.36571486669	2968.10095942208	1322.59426557412	635.347218796097	150.592605443744	1083.28502607105	2112.11021812267	57.5279011925542	2894.46734726729	1498.49678349944	1044.42284187825	0.257313961052675	1953.59341417834	1973.02450627474	2471.07407737726	1314.41275311247	1523.04132088437	2229.20811522994	158.774117905387	1834.96148348451	NaN	571.194907890708	-0.522047041016524	2905.23067222213	2162.9834560279	3267.02435721065	1906.92889960336	1441.4694022972	1518.18210341225	1716.18380493892	318.768654897281	2390.01158500351	3695.16416208246	2434.58788430009	1521.29207778178	936.616896310351
1547.01569579224	1820.26741870299	1149.93079508298	159.26537269494	585.005884795586	2139.57280277847	869.515169324382	726.237112367434	96.8370764494129	2554.05575326107	1429.32300614903	1875.02010475439	3657.29679182957	2591.92209688541	476.523927385325	1684.15326459389	1035.30834951742	1050.65956990567	101.954149912161	1743.51131676176	1839.71229786143	74.3219532133211	2001.41181928427	1294.23226673248	788.665408612962	-0.38731934280179	1626.84204181111	2451.71428400611	2129.33865585297	1082.3854253747	1501.98544932005	3042.22456160724	379.29953159311	2235.77378387814	NaN	690.197051840475	15.4011836223705	2801.7220168796	2886.78467820763	2454.20992486874	2801.7220168796	2125.37012436891	1588.02306866256	1405.44955166581	446.938587432872	1909.60142246366	2952.13769849624	1686.57127385967	1848.39780028861	990.509740309562
3319.23341408299	1306.79564590124	907.380516338449	125.960660296373	1304.74736318553	1980.68065936872	1151.12615950754	158.733183747679	220.181665218878	3466.70976961387	2534.74113396736	1500.87043321444	3660.27248624815	3516.89269614868	394.285696053941	1869.04925136271	579.65528182539	1683.67966559126	10.2326868589494	1726.6936026211	2721.13486109666	22.5223831531891	2590.04476729144	282.65428804793	1339.56816935255	13.3051109325093	1506.50321068264	2775.41435306289	2086.16721922761	1507.01528136156	988.28768360886	2982.29090734925	289.823277552903	3464.66148689816	NaN	726.314691568356	255.562709648319	2822.64022075803	1825.08199666728	3128.86256842376	1434.77825862552	1563.49544883078	1134.78416209875	1541.69656984441	1292.56652428584	677.007703384891	1181.49604564098	2455.17340355914	1564.53349068728	790.154265742739
2653.75638941724	1263.00908067902	3313.77206136081	16.7683088104181	1069.30882913036	2725.49722332415	1123.62688908845	244.289239200902	93.6334879963925	2238.68442181298	1788.76690631108	1309.64062271851	3279.95138251898	2634.2838773568	153.075893233546	1618.63864304612	528.177967661101	1741.62292974368	7.54448730810121	1598.14126192986	3244.08096556553	76.2107140475716	1719.0758105158	706.505183372561	630.6648732424	10.6190944755402	1358.32190286962	2646.58230602655	2299.15169610595	1131.31340700705	722.903088265569	2321.69881533384	818.215910456177	3378.33881187703	NaN	778.580967584862	283.104320431827	3237.266971382	988.405459670634	2212.03541846786	2508.07492462847	1301.06472758062	1522.31530586908	1285.48370094059	493.967547626934	750.535119632803	872.067127425057	2349.14845290014	3522.91912644926	1062.15565243345
2016.0497283767	2738.07057157327	1926.82272076577	180.229686726353	1781.1878347801	3271.38142166164	2383.21373670677	125.873003928884	105.361048156255	3666.23657028476	1849.9028866184	1396.07586514897	2526.79742711518	2728.84019147558	557.649672942738	2399.62330132488	1315.5664387414	1589.40104830601	108.437841522149	2091.94396473543	2479.61992883813	62.2859410337325	1633.50175321716	1546.32594118349	1596.58023282643	89.9770813267825	1469.40610703612	3427.27228553362	1618.11778638769	1211.46826319531	475.601849852219	2522.18223706634	961.735201663542	2323.72906496615	NaN	1987.28218573289	229.607258424389	2708.64611213863	933.300886921051	1921.79814054044	2386.42303262021	1298.140567279	1179.64562835932	1920.75871125167	1446.77895557297	745.164185653849	1916.60099409659	1699.36027274386	1613.08764177602	1078.82098734872
2435.57925263101	1891.62564661654	2178.99736300154	200.237830179111	2342.18344480588	2692.16114226047	1776.67696006254	39.1044034918074	32.9464381407003	2825.5837248678	1694.57075538111	1198.34138083773	3312.06298760526	2560.79121477019	618.979474054398	1994.25840246833	1497.51586414569	1134.19590843036	48.3413515184681	1904.96790487728	2468.42173450358	32.9464381407003	724.691212581738	1349.72469571911	1854.6778545099	42.183386167361	1954.23162768613	2621.34454072274	1899.83626708469	1060.30032421708	280.291379743504	2249.30080076002	827.323968433523	2515.6328021954	NaN	1679.53846053531	730.424948588833	2812.75399068949	610.810642973661	2099.22865458507	2257.32756287642	1080.94687026112	1372.18170132415	1719.58324980648	1919.28713396398	1219.28341501606	1338.89772063123	2164.75649157425	2477.833934967	1280.65075441863
1989.89603524702	1192.89874192152	1578.04562980433	231.572109766026	1985.78780177627	2462.34288438327	1446.58215874033	294.222670194963	104.216872172777	3038.52262865595	1691.02205024996	1159.51934497168	3033.38733681752	1801.94435396021	2533.2099117537	2957.38501760864	1276.09046970421	1143.59994027252	66.2157125683394	2206.60535082908	1534.90917836146	275.735619576589	1270.95517786577	2006.32896913002	1612.96561430571	78.5404129805894	1334.6327966624	2797.16391224939	2037.14072016064	1553.39622897983	317.845012651776	2355.52881414377	1939.57017523033	233.626226501401	NaN	1412.49526603292	461.705798794502	3473.84013725974	496.052873144658	1817.89482540826	2091.63059977466	791.645876642975	1212.13733232368	2019.81398976978	1304.77035102562	1105.97364796865	2046.87532107597	2143.67162151732	3104.34888288685	1600.36335452393
NaN	2172.58527078619	2068.77845873162	421.230738697211	2957.81699761481	1582.63368544636	1396.60365592282	314.340555987555	61.5041622704839	2522.03394502929	1916.66550641403	994.223785434068	3396.68342085542	2227.05815235938	1080.0442686673	1800.52521173912	1930.02677925274	1496.29930710394	49.170679650139	2603.2293722799	1887.88738029989	627.816572587988	2048.22265436438	1795.38626064731	1111.90576543653	74.8654351091909	1463.41002011636	3375.09982626982	2387.39342642386	1323.63055041911	188.950149347381	1641.73162300218	534.287662717039	2500.45035044369	NaN	2062.67126230139	1041.46344646685	2669.35515085174	470.711908397168	1751.77831683825	1831.97515704147	1957.99876307511	1722.61582949162	1989.24428523221	2099.64513018729	1150.8227740167	2106.93575202395	1783.02383899535	2506.87843563482	1538.26724876474
2946.93583945124	2321.59378688731	2659.97789098852	1174.79051614918	2892.42411447445	2014.0653761692	1825.84564653236	1158.33414634487	53.7003232302963	3365.54474634848	1904.01340310285	847.20590473206	2999.39051820249	3678.21577263045	1823.78860030682	1682.88093385738	1722.99333525539	1895.78521820069	24.9016760727469	1837.15940077282	2345.24981848101	764.409794154105	279.975408039613	1393.86593916911	1205.64620953227	76.327831711228	1782.64767579603	3019.96098045789	2175.54350487403	1073.48098954138	174.037527424342	1944.12580450086	1137.76368408948	1274.55725808784	NaN	1897.14290886669	848.674307330749	3723.10413142233	422.408245672498	1632.42022020851	1665.7711101182	1396.87956022131	1074.83502953085	2592.30052042183	1537.57862702782	1255.13827810512	3723.10413142233	1948.21145904091	3723.10413142233	1407.30171331809
3681.22125846564	1783.27125246715	2784.73836517676	2277.31463797652	2633.43757836452	1841.93890449639	2040.58551575328	814.740365458159	13.9783781117247	3384.79522716002	1757.53982613854	1384.43414437365	2332.89451884632	2594.32581034503	1372.59768826249	2007.64929005265	2089.98985430421	955.748581738958	12.9491210585802	3348.77123029996	1546.54213024391	1182.18513343075	1217.17987323766	1128.66376666724	1459.05528072663	3.68580758027958	2450.2298229048	2201.14961604382	1796.65159415803	1021.10640461363	255.853785600686	1610.35606753887	1056.61577294712	1661.8189201961	NaN	2460.38956167734	1298.06174144011	2728.93995531672	744.274327760453	1803.87510421719	431.4000827437	620.167543903808	539.863154349508	1083.2214265286	1762.15853821496	1351.25036309295	2836.36011277248	1960.31222672557	2411.89405369975	1810.13258911753
NaN	1851.87519447979	3314.46389373287	939.3022455092	1859.08513877188	2375.11115167737	2464.72045930766	577.775038862839	82.3488667919006	2271.08195546289	1331.72921340739	1444.51334197655	1967.23430315327	2267.9919793377	1339.96914974121	2284.47185200534	1560.3874466709	1207.10017635836	119.428580294091	1960.02435886117	2507.98012506022	690.044171411139	1600.55713629827	1132.94074935397	538.635341277193	30.8492647055245	1722.09619722212	3352.57359927679	1482.1080514996	768.323566582431	319.247036389231	1618.06700100764	1230.78999331809	2322.58155754926	26.7292965386144	1851.89182452801	1035.26392566883	1777.27342865781	705.481924340387	1764.75006151876	1701.08961189523	901.681342852243	290.123580895074	2148.79998711644	1612.38242799359	739.921183972787	2889.76587617717	1820.06159971625	2329.34519670447	1749.09585259494
1820.59656230795	1675.26390291997	1894.80898412309	877.480368407236	2945.12089842345	1681.44827140457	1650.52642898159	902.217842345615	67.3280969253091	3687.24511657483	508.479715493076	1095.4793574892	1538.17706817812	2908.01468751588	2394.71210329451	2427.69540187901	2505.00000793645	954.784974464672	74.5431934906698	2123.6306180531	2687.438878232	1325.84708354036	1668.04880635461	2015.40416957269	1417.58188272852	71.4510092483724	1217.62063505995	2886.3693978198	1512.40886615897	472.919596706655	227.09094944401	1856.67204513476	1432.01207585924	2249.37944390653	10.6380524831896	2413.77583087138	171.63228555929	2563.1128252727	786.733612149333	1508.35503264801	1866.55495628194	466.129015777274	178.942488082432	2552.66967881107	2627.86033333481	1852.97886588182	2280.10355616251	2095.25986379165	3058.11796755399	1694.24303966503
2424.65574060605	2675.30177752671	2444.2535788838	1560.28792604018	3690.26350727948	1498.4000156894	2955.86030445024	592.773594223011	89.4185900366788	2823.83276236858	800.098093898119	938.830159601114	2312.22603680214	2817.6439713335	1310.67335429204	2765.03924753534	2077.05197746918	2466.94581267909	109.016428314425	2299.84845473198	2697.99401132199	1623.20730156347	1140.4816008274	2005.88088056579	1227.12467531849	40.939726928569	1260.13156083891	3366.3834431104	1317.89361049963	814.022873727044	510.256380421973	3234.871633615	857.860143558845	284.365507641631	56.4117045162636	3295.14485349604	238.994667548052	3428.38443246966	1099.04308711898	1464.79879410541	3176.53550280187	992.451423940084	66.5669771115952	930.79546190523	1772.033587974	1249.52543513626	2819.13992626085	1181.59937526735	1669.6219900178	1563.0303268389
2341.09986989179	3693.28621808187	2301.87614376109	1153.03384945914	2263.68462094961	1866.28634304642	2285.36089065342	293.208484541324	105.347480441634	2564.05578684527	476.940675364098	1147.35673120338	3571.48622641284	2312.19817695338	1579.33382030074	1988.08633471545	2460.83545492236	2306.004957038	53.7373144801805	1909.63888245404	2477.35070803003	2183.17276204974	1024.0084345555	2308.06936367646	2101.62869983065	5.22375847641439	1450.30840539711	2048.98633054997	1157.16266273605	1412.63298424525	621.449140056167	2871.65237597553	1541.14229748926	1579.33382030074	-43.2897975273517	2770.16137884216	664.083496738321	3737.45136938141	2122.86137436238	1665.88221126438	2420.89126333934	904.598845737269	600.294643308165	2113.44990418416	1196.35442126208	1296.74343649642	3737.45136938141	2721.01259013368	1621.96201709935	2158.41581725788
2975.31937708336	2811.08151589764	1876.26853241919	2572.47179304292	2782.15912524858	2307.00556458551	2189.25011694292	285.537046721062	548.937390132116	2616.88832153969	355.777138297343	946.620261556649	2789.38972291085	2583.83416079791	2403.0692192413	2409.26687438039	1848.37908429332	2715.01786124185	40.7296687272584	1857.67556700194	2088.02174967122	1991.95809501542	2158.2618412475	1048.88157135153	690.450515807859	24.2025883563687	1524.03513201461	2770.7967574936	1410.41145446474	917.697870907592	754.492952245057	2649.94248228147	1699.63536095531	101.673277594914	-50.1692733126349	3203.51767967434	1428.78519240873	3292.46358852904	2017.921035764	2106.8669446187	3437.91631006791	661.757531344053	1178.69022515845	2159.18806747441	1183.92233744402	595.832916545861	2047.2208645632	2171.74513695978	2089.07776284776	1707.1335660011
2967.49722419059	1801.50304085998	2321.44548254021	1332.21105572515	1426.27618930944	1346.68261473812	3513.28173553684	92.8253945430527	755.416060779685	2341.08545548638	721.304528820545	1460.38772126858	2874.46577339294	2799.00692996817	2151.92150553115	2029.94693670756	3043.989750402	2710.11021031708	17.366551118288	2797.97324718153	2429.98217513748	1168.88917543593	1081.02613857148	1532.74551633343	1127.54186397031	23.5686478381317	2576.76513084044	3218.68214134426	1916.24183017709	712.001383740779	1192.66387952866	2207.74037600974	2605.70824886638	2425.84744399091	-23.9807603473364	3007.08706237283	1470.95182253574	2911.79850966309	865.712443786017	1230.11262337927	2603.94318552396	1174.614894878	592.412309091075	1829.06924041187	622.778990723846	677.229592272264	2407.08331838738	1880.37846110172	2185.09240438229	2419.64884182163
2625.5448635467	2594.51214019005	3291.71399160298	1368.71956760202	2440.38294751864	1657.32389481895	1949.03149437154	148.099115573446	1375.96053638524	1246.65752239917	242.231709755311	1410.09653207757	1920.06761923866	2072.12796368629	162.581053139887	1586.98305521052	2012.13136519675	2056.61160200796	101.550030538458	2560.37614449772	1913.86107456733	1460.78331356011	1795.93672581203	2283.15048251157	1736.97455143438	46.7255526083609	1940.75610147643	1902.48240933656	1832.14156972813	859.265692496876	2313.14878175634	1682.66728556022	1307.6885450006	1971.78882483309	13.6239810279249	2286.47557721668	1030.12453222357	1904.01675201027	1219.78219623004	2006.7043269972	2435.26777770794	1199.87338067135	1914.49507598853	2273.90158844277	647.665707017164	336.459484862908	1360.19173753869	1718.55041759511	3067.11071359688	1491.17078726691
2402.14582327247	3658.8379557423	2765.48926519744	1526.3949632482	2049.15404635961	1766.55359152908	1984.97372328455	33.6848685023222	1621.63028135958	2149.56519697706	129.95535311492	1374.22548757022	3165.06353466478	3561.53230462849	1310.04516449515	2245.83568158965	1738.6040959964	608.202276674278	510.896625560469	2086.4200404032	3101.91837809093	2831.73992127493	2088.49037340562	2260.3280126066	2729.25843765506	67.8453630422763	3290.31868131128	2490.13497587539	1646.47427738864	985.002883114984	930.139058550815	2867.4531655667	1552.27412577846	2404.21615627489	47.1420330180617	2062.94841884186	794.216478163926	2587.21781581621	1082.56464649982	1310.09756478669	1921.39568165878	1514.56262960669	1294.36948287746	1683.37737543243	266.801464807728	406.257124402906	1862.67750919766	1750.48385824515	1953.90038427119	2823.13904445467
2151.49223412255	3463.99014951431	2869.37783425395	645.279156790561	2216.75456140722	1802.39057864739	2867.30601434016	18.5536328663168	1265.78922097341	1864.54517606136	92.1032398061869	1288.5792400252	2705.70406106382	2261.2986895539	1289.6151499821	1524.7667101983	1582.77766778468	1858.32971631997	202.945605194442	2113.16356571726	3708.46489934261	1349.69792748227	1020.27856118821	1841.75515700957	1468.82757252573	6.12271338352191	2060.33215791538	1269.93286080101	1822.07286782848	479.533563686629	1862.47335614757	1754.22076565156	1020.27856118821	1332.08745821498	45.4872917457059	2361.1196317396	1236.8523893566	3751.89539448218	677.604195058761	1260.98505064901	2331.21611665989	621.994149471921	1219.01520492309	1579.95587816597	443.622305136774	125.700723762954	1734.19506120872	2273.50757878675	2800.22914264701	2251.47340978065
3343.50138573033	3401.55403668058	1724.24708601095	2164.82524054407	1245.31271567141	1848.64562376148	1868.34205890531	89.4429690727421	2024.87688557473	2030.060157981	309.213719098677	1399.77423337832	2498.62798350799	2247.75759904442	1666.1944350607	1528.31938905386	992.369022245333	2863.53036090954	510.324688462032	2939.20613804111	2090.18611789375	2150.31207780651	888.703574119892	1866.2687499428	3175.56335976712	44.8668263788025	2275.74727003829	2251.90421696944	1800.95951762377	922.913172001288	1357.27139964689	2208.36472875676	1016.21207531418	835.834195575917	60.4166435976187	1639.13768878688	595.482968117422	2290.1094461461	505.186885645014	1533.09228960417	2553.64801243185	1361.94971468554	1312.60185565992	1494.24397505209	106.204195650652	100.954423413884	1382.94880363261	1439.6463437897	3706.49799562609	3026.12751374097
2001.81941300301	2103.48462050796	3211.42790229655	2060.95121736813	2625.29685902824	1292.23776062155	2371.13384026588	191.556279369019	1052.59834293132	2123.195221963	908.399732286548	1316.09796238291	2013.2308138454	2431.30304470758	1498.68037586118	1647.02858681228	970.643736881413	2514.29505083407	848.230527844845	2341.04923804503	3147.10909754853	1883.55580427277	345.09149070302	568.132507167953	2451.01364616262	41.1332682647623	2824.47767373181	2357.64763927032	2428.19084447784	1695.78639041159	1635.61718596989	1558.84958030289	1204.05875411216	833.70692677271	8.97386589074868	2160.69148768164	1235.05676049221	2080.84104583556	951.377559196927	1683.69016402216	1511.38131582799	2037.76383378701	1126.8383985166	1563.91450125304	126.606548023602	545.821367715522	414.48840415289	1110.02777918059	1966.31870160894	2266.80852224024
1047.5111187664	2189.47253847771	1804.32009601144	3250.45851206403	1212.57645125195	1489.76163221824	1968.34728175179	1003.90895546833	1481.4564582567	1920.59253147295	1076.57922763178	2146.38944855224	1955.88952080949	1745.14573153549	1312.23853879039	1503.25753990573	764.097057328961	1690.12395404031	888.674666752012	2098.1156249008	2189.47253847771	1372.45105001153	941.620150756809	1744.1075847903	1725.42094337684	118.369781819478	2388.79671355459	3039.71472279003	1981.84318943929	841.438989845772	1725.42094337684	1751.37461200664	645.748328377062	1102.53289626158	36.356188949302	2136.76164300956	1453.89427642872	2261.34945354048	553.918193606249	1840.7998821281	1643.14158356429	1299.34230893468	834.635032524007	1545.36380821091	172.269457549523	898.768842164394	530.787967178569	1896.52270034024	3043.57165636749	2080.51313783316
3075.53308203738	2097.93336750576	1763.40934191684	1020.59978199112	1483.94672426646	1865.22100187869	1729.12582376642	1315.64581698259	1213.83415702075	2702.56996034041	1021.63867648052	1630.9502945175	2000.27728550154	2602.83608935737	966.577268541975	1545.24149914145	1025.79425443815	1036.18319933222	311.034845726409	2288.05105906717	2239.22301806506	396.224193857751	522.969321565356	1044.49435524747	1047.61103871569	46.1167509277257	3423.56273598859	1890.15446962444	1560.82491648255	1675.62275756198	1451.74099509486	1871.45436881513	1020.59978199112	1449.66320611604	-1.67239558497798	2003.38257323174	979.703761796181	1860.29899835483	1126.99567711065	2468.4041915817	987.068357561904	2089.65355220164	961.818314936566	1979.18461571579	135.931504066153	380.015249444416	386.32776010075	1513.11091225643	1771.92384916614	1885.54904098016
1542.58131900509	1401.18982863423	2219.38911482443	1373.11945922237	1403.26911525733	832.504937216132	1648.62493678323	1562.33454192455	749.333472292096	2096.71120406148	1996.90544615263	1410.54661843818	1986.50901303713	1757.78748449603	301.247205013852	2001.06401939884	1225.4901089822	1609.11849094432	554.920173032162	2269.29199377885	1499.95594323152	515.413727193245	2356.62203194909	2268.2523504673	1415.74483499593	224.313599959119	2729.8539807957	1822.24536981216	2124.78157347334	1593.00401961528	2236.02340780924	1764.54516602111	1054.98860588793	2559.35247770143	14.3056510259284	2711.00794327611	2071.43361206246	2143.02382526827	1126.0216788446	1472.39197509034	613.309416620661	1553.45736357339	609.098227608554	912.303836480207	130.075477481464	803.86571941847	531.191230884588	1896.66926806005	1911.40842960243	1218.66783711094
1873.88352293347	2044.50801002228	2229.69800210649	2033.06368466877	963.539460721801	1124.80040888501	1565.92713160244	944.81238287059	591.078690125485	2820.6413476336	1425.47404771835	1724.58709673076	2910.11516403383	3016.23527185737	1683.49156477949	2107.97199607361	554.664927637018	841.813454688927	313.293701999182	3197.26369108574	1484.77646091385	768.985929711993	1625.22954479794	778.349468637599	1151.85063244787	44.8722527984843	2735.32910408919	1520.14983018836	2014.33660681755	1835.90917062407	1267.33427919701	1916.01944809869	1276.69781812261	2853.9339304802	38.6298935147471	2373.45613936906	1788.75788879214	1678.13930084515	973.340869068639	3157.26784825056	1401.06607579699	1952.05199480912	279.077540906127	2313.40604876927	492.9401442703	1015.48128352463	1225.12984544321	2121.66716299449	1919.39317360572	1959.42656733891
1999.51746191611	1067.69340384412	2084.89128623109	1381.07780773202	1414.39442209884	590.849360719011	1497.68595801589	2362.87678735424	555.450457954265	1943.2956751721	1079.14599003271	1262.38736905022	2623.16283709502	1927.67851218766	1111.42146020057	1578.89520553501	1014.595049697	641.865426468204	177.515113730652	3212.45045370815	1410.22984530299	859.464564051496	1340.47318397246	977.113858534328	652.276868457835	61.9481076457462	2815.7745139032	1469.57506464388	2697.0840752214	2102.59073761346	1491.43909282211	1395.6538265175	1618.45868509561	2707.49551721103	-20.3022840723402	2238.91206279219	1595.30804432686	2834.02175717987	1007.05080877623	1985.371085821	549.517403347969	1737.6283432504	27.6763072949954	2099.22732495983	97.2551201020585	1348.61952619272	351.323209291486	1425.57791005508	924.821302731521	2012.78092116924
1858.60745927292	2928.63492745097	1536.66151217748	1819.01540105406	1119.90300461057	1005.29441502967	1550.20616367341	2338.92163924379	540.60867909256	3203.69554244513	193.657221543105	1395.48456773919	2218.06167204938	2492.08039077463	461.424562654846	1542.91288979098	1251.18193449415	426.000089511659	119.682586449978	1673.14992340565	959.450979197307	869.847900070421	1699.19733012858	1957.58760482006	1581.46305174092	51.9593289703543	2953.64043790498	1498.11135022754	1707.53250027992	1449.66317372289	1749.20835103661	1258.99615651103	1298.06726659542	2584.80915870827	74.8810468865345	2817.32456170784	1371.00253434546	2176.97629722282	1416.36493199432	2056.71319647934	787.621001791563	2064.09777284078	44.9436077265643	1667.44052828334	316.063054139497	1748.6708682592	1376.27723174649	1103.04790637315	1086.16887468985	1199.04739907189
1511.04915056118	1538.15803564164	1559.01102416507	1678.91570817479	1035.60101222697	1316.0737078671	1488.1108631854	1113.79971918983	252.571293172162	2525.54704222606	1144.0365525488	1508.96385170883	2103.2740246266	2084.50633495551	823.94317871415	1418.25335163191	1310.86046073625	423.56579906429	307.831712759252	3216.82361177777	1799.86304161069	1025.17451796525	2258.62878912615	1777.96740366108	1319.20165614562	63.8517470351181	3142.79550251959	1336.92669639053	2719.47983549396	1278.01700381184	930.293420183644	1548.58452990335	924.037523626615	1739.38937489274	66.9796953136327	2116.539940123	1829.40164559773	2114.42862913384	1947.63506099049	2080.64765330734	1640.43931206824	1868.46089889713	31.6203383311112	1886.40704230496	383.153618025642	1513.76065271886	1908.5758076911	322.981254834686	2118.65125111215	1453.58828952791
2370.20604803565	2356.64180028554	2209.52188238049	1952.84457880147	1094.12335585214	632.938932348375	1741.03363316512	1756.6846882614	304.266775326458	1687.82004583776	866.661355119515	1891.80546392597	2762.52582911578	2343.07755253543	906.310694696763	1370.62532921979	1479.13931122067	577.638537674846	84.1086003054281	2059.27175345618	1013.78127302456	1887.11014739709	1968.49563389775	1333.06279698871	1478.09590754759	857.270722061746	2649.83823242255	1083.68931912129	1736.86001847278	1337.23641168105	989.782988543599	1299.67387944998	789.449483311192	1823.46252333887	113.323903151821	2671.88664465686	1633.47249527847	1911.29845793006	1555.30093164266	2471.17587315951	634.144127717973	2362.36950755832	186.242195534412	2300.04353114598	361.600027474203	1669.38915965168	1838.40875670208	437.658846146883	1746.50435080592	1543.68083434544
1542.20174174567	1470.15476991591	3241.04845431128	1132.89140903165	1344.85568847284	1670.63330022482	1408.5493882064	1400.1961161102	295.475881387144	2711.65983521431	3742.24478008355	1398.62987759216	1448.22743066337	1823.08051598055	1273.8528756551	1462.84565683173	1413.77018326653	173.309276980152	280.857655218786	1864.84687646158	1136.02388606773	2282.5104812718	2903.78509342702	1585.01226123872	1813.68308487232	527.279182056821	2585.31659475922	2245.96491585091	1499.39122225263	1377.74669735165	1376.18045883361	1529.14975409535	844.703521712594	1394.97532105007	49.0543545491097	2748.59771392391	1655.03765048568	2349.54607163495	1108.52189137736	2234.32321333165	1042.98228390208	2138.12798300504	130.713231464005	2156.09852053858	614.860654426507	1845.3139302526	1902.39681418268	536.635961633439	764.967497353746	1054.61027877673
1179.03004079241	898.992701434534	2204.09209269567	1734.9250577267	1366.06990551278	1065.1342572476	1635.658090417	2009.73781985774	414.15193478508	2720.28032270608	2833.13119080552	2084.97173192404	1219.78174316165	2464.27603859161	334.738360937325	1702.53267892037	1336.81227304255	147.698496216954	289.806996786621	2107.95987172207	1422.4953395625	2011.82765074847	2576.08199124568	1513.40298330927	1096.48172060856	394.298541323141	3017.0363091898	955.418135484255	1449.663141142	1266.2804804804	608.506207623008	1967.94120204314	1345.17159660548	2451.73705324722	68.2849223691983	2064.84818200878	1303.22542745812	2720.68999842741	1000.69194440049	2318.72243352567	538.429244763489	2348.34109620264	238.011380468504	1892.42525285356	162.906914394758	1658.64937958176	1949.54695944486	452.74668487654	1068.39174480499	1417.46884064072
1682.19466089063	324.911138711666	1106.02885139863	1920.60809930111	1400.90863048528	1044.33414584504	1241.96633821163	1216.8701868	481.76208503435	2983.01184239342	2700.68013901259	2037.72347255538	1390.45190073043	2139.15375117738	1548.3485200286	2184.11768912322	1674.87495006223	136.690003124445	271.581816961954	2139.15375117738	1307.84373566715	1921.65377227659	3286.25700528394	1321.43748434845	1101.8461594967	748.408693782914	2328.42055974008	1280.65623830456	1280.65623830456	2172.61528639289	572.735633901507	1562.98794168539	527.771695955671	2657.80754701772	27.9400136740511	2237.5766982719	868.369051216647	2339.72477553579	1071.60667644634	2142.83832609452	838.73023087065	1686.61219862578	405.791747959479	1817.86983158662	1112.88931907112	1515.13045233823	1211.33254379176	647.13642791974	706.414068611734	2050.74627716231
1525.79102402771	758.756657730739	1636.71277413341	1035.01460139022	1660.78070104314	1912.97071779289	1228.60444827281	1806.23469410628	894.792766350938	1694.2665123958	2369.21489747295	2569.08333398417	1427.42645317926	2308.52186439624	961.764389056267	2123.30347035182	904.210650793875	80.6689778392819	784.917447850008	1687.98792276718	2138.99994442338	2029.12462592245	1864.83486397344	1539.39463488973	1470.33014897486	675.042129349077	2712.44446383776	761.895952545051	1334.29404035466	1570.26436723047	858.167660183962	1363.59412528824	887.467745117543	1832.39548422555	24.1616711816605	2151.55381068665	1657.41359453172	2831.06281103688	794.124685279273	1634.11009023288	190.352073900262	3792.86198846169	633.118655578203	1002.79697377342	763.406429612621	1561.02182675016	2303.5562137268	1463.57080877319	1053.64098315271	792.006184888469
1746.14916347895	176.409351387759	2404.83251358259	1715.78061474603	1443.51086748539	1097.93772673149	1305.28161118383	1761.85703351322	733.515141936468	1398.48164005382	581.672398271876	1778.0884992153	2370.2751995072	2835.22815252154	807.865726765337	1764.99860752007	1272.81867977967	101.011575223273	419.357741251106	1204.75124296451	1960.82338728061	1988.05036200668	2537.82581320606	1329.36701190304	2434.15387097989	835.092701491401	1943.02113457511	882.216311594206	872.791589573645	1572.83899743419	472.764499367617	1187.99618159462	801.582578751629	2370.2751995072	61.2183044697935	2595.92969745428	1592.13614212954	1656.79443872384	726.138956595938	2445.41366275933	341.369093256042	2139.08173299286	1565.63684024662	2259.91854957894	544.883731716813	1517.93809685738	2567.31045142073	1570.9367006232	421.926970980097	884.0747958181
2365.04932923962	692.517665238302	2131.35599523442	1299.28197191547	1351.67958043682	2430.02236380608	886.388816767277	1416.65261500328	1245.8364112237	1265.74750246181	2009.7935434649	2209.42843193122	1500.48878863743	1246.88436339413	616.01715679714	1139.99324201058	1132.6575768176	74.2258846864377	216.747379864495	1410.36490198072	2140.78756476826	1679.68860978043	2654.28412827744	760.63455631605	3554.47504267414	495.502657198047	2327.32305110425	837.135064757213	1124.27395945418	2085.77007582085	664.222956636777	1244.78845905327	1143.13709852187	2238.24711661796	-12.7541454589941	2793.76976139322	1486.46324805789	1801.48964518616	690.94204318852	1637.08192951316	509.563208478304	2913.09794212363	800.19362199058	1522.52687601197	603.965058122802	2036.9639218275	3798.7782168782	1430.24641624712	179.687082192471	1186.28658008718
1685.49268599674	1062.55650370289	1910.96621999199	954.538950207487	2351.42614686643	1233.49690389463	1262.8608990196	3613.02922312822	1312.15046226507	1525.03942692105	1662.42097554141	2220.3368829157	2014.78891704096	1905.72264943396	1811.33837938943	1726.39253634936	2711.13508714722	113.470232699627	1085.62821415821	1719.05153756812	1970.74292435352	997.536228783325	1813.43580761265	912.590385743255	1884.74836720184	941.954380868217	1662.42097554141	746.893556109537	1098.21278349748	1629.38648102583	1420.16801576047	1917.78286171742	730.114130323844	2341.98771986197	-10.2780324698586	2701.58181039809	827.646934983898	2193.69291893069	412.632187724227	2429.32789052058	86.7766189039738	3074.67051541542	721.505055889353	1342.43504859244	1024.00941130881	1552.59596919964	1608.85116511975	1743.65135156982	345.762803894664	1128.02845282146
2480.51203386684	2063.8696007237	1516.04252238435	264.016268631767	1888.60691474157	1730.13586334455	807.64543832484	2989.50845722812	1381.70944570343	1205.39728255973	1331.33454194809	1790.48080013481	2014.54417412992	1001.79871321522	867.465636534309	1873.91423447959	1432.08434945877	504.346538631214	441.377908937036	1893.85430054942	1113.0432923416	1702.84945714374	1573.76376627068	613.492163434457	1709.14632011316	1045.87675400115	1456.22232417488	359.518690334604	1055.32204845527	2568.14337685791	1457.27180133645	1337.63140491751	907.345768673955	744.676808630661	64.6156079335358	1946.49032409042	533.308223448529	2274.16163416034	542.867516124799	2417.55102430438	321.941640939896	3016.60003201729	764.855534940398	913.555643237929	365.489529798458	2205.12229816505	2522.70324374335	1797.25914397754	761.669104048308	1663.42904650976
2715.86027839766	1738.08560692634	2115.12224179015	746.657798259399	2412.34053612569	1251.82387449754	1470.27406962754	1065.93116037248	763.461659423246	1005.01716365354	786.566968523535	1708.15372922824	1720.23150443976	1625.70978539312	953.55533883926	2503.7115312041	1151.00070751446	554.463636197905	533.458809743096	1864.11456565519	1430.3648993634	995.564991748876	2422.84294935309	2735.81486352973	3501.44078780749	1499.68082666427	1838.90877390942	546.061705615981	893.691583443056	1311.16250923237	2297.86423194698	1630.96099200682	893.691583443056	1324.29052576662	31.4434574731814	2406.82093178336	1059.1024551007	2234.63607908416	727.487183235559	2871.29488628678	894.357688629233	1572.46840481499	491.530162869981	1073.98262755618	61.068031121968	1620.29753056477	2732.05898688186	1512.94771499305	1619.23466110367	1056.97671617848
2662.52468897992	1090.21881904929	1203.72753158439	1677.73150707818	1830.12746372253	1358.22550142383	1561.06977475044	1809.10733177158	736.029595675877	668.765173432855	1665.11942790762	2354.57975589859	1787.03619322309	1696.64962583403	1170.09532046288	2166.44957493764	1265.73692083967	1420.23489067911	419.676609814166	1542.15165599459	1117.54499058552	1018.75037041608	3770.28564279469	1178.50337324325	2432.35424411708	1148.02418191439	1481.19327333685	338.74910180303	1490.65233271478	1798.59726579611	1526.38655703138	1924.192554203	1013.49533742834	1514.82548445836	65.4873864407543	1542.54014604659	915.550136506889	1921.71222136619	522.019511350502	2218.45558465979	1232.50182920041	2702.39189397373	261.438421719921	901.723384812205	72.1182831311728	1120.82421935873	1975.95563186072	1761.10918245102	1415.44039008392	958.093987875147
2146.3312003489	2550.21202790457	1825.5404388789	1695.12058831404	1398.52060557784	1417.45251936952	1811.86739002935	1478.45535269824	570.775263686393	729.592984938755	528.704344149343	1140.83622341341	2013.80780380719	2108.46737276555	2494.46805951798	2458.70777791149	785.336953325346	1163.97522915879	631.778097015115	1683.55108544135	1457.41989292971	1323.84472339958	3258.05524911543	25.956855681601	2335.65033826562	744.317806776722	1514.21563430473	293.107194741866	508.720657369245	994.113891527954	2010.65248484191	1917.04468887198	998.846869975872	761.146174591542	42.7852234964208	1857.94409863607	2043.66865444123	2607.76042851992	535.521401857238	2189.48105642006	997.438062140548	2913.22144580405	208.773902532407	823.953233508798	74.6690656759623	749.450546366328	1223.07477177203	1274.16232866972	1615.81036542304	770.737028407034
1805.1586119966	1905.14995928957	889.448378892525	1203.10544724311	2189.33589370118	1533.60316355884	654.731847878493	1820.94671946391	401.069587903687	808.402760560326	1137.84793637823	819.454435787444	1206.26306873658	1204.15798774094	1653.59278031041	1555.70651401307	1507.28965111332	1124.16490990656	1081.01074949591	1935.67363372637	1488.34392215254	982.071942700753	1970.40747015446	352.652725003932	1849.36531290507	652.626766882851	1235.73420267556	562.108284070265	981.019402202932	1908.30758078303	1366.24922440533	1278.88836308621	788.404491101731	565.265905563727	3.2092797274354	1868.10982093065	1324.40030698789	1294.57882532207	956.957050748412	1321.20514823798	706.669615338915	2116.79967696519	156.037257438022	532.000937010586	-7.98089172394606	897.314087416788	756.727102420815	965.477474081502	1482.02813865004	627.85569950784
1791.06687173484	1772.10730742758	898.91404016533	737.7577435536	3779.71450574102	1273.89208979785	1210.69354210698	1659.40323071219	78.386229312143	827.289019449006	895.754112780786	988.445316060735	2251.36296075004	746.18421657905	1366.5832930778	2249.25634249368	860.994911550805	2018.58164342199	1439.26162292231	1834.25254599027	1114.84241144248	697.731996682713	2483.09096894992	112.092121413943	1794.22679911939	1176.98765000518	1675.2028676349	1318.13107318146	1012.6714260089	1379.22300261598	1428.72853164049	1468.22762394729	866.261457191711	713.531633605431	195.303542540261	1791.96107394396	1116.78771445211	1615.57403211933	878.052382919081	2794.32973156366	1913.99319653562	1273.45777577066	57.3996807742939	689.408839698786	33.9524607130143	1705.09978144422	619.067179514947	1074.15640524978	2057.87386509347	369.674020681336
1614.626387284	3010.22682700597	790.336701587182	2081.5833319946	2208.07279783043	1401.70245312702	1845.46966243439	1487.0828425662	78.8334562606456	1054.91050096046	1374.29640219592	1162.42654692091	1866.55124007369	2034.14978230616	1575.62546865128	1873.92979224745	629.0626326465	766.092887301981	1406.97284753685	1105.50628729479	722.875653141406	786.120386059321	3782.86664748649	852.527355623131	1234.10391089455	473.058958115645	2335.61634254822	649.09013140384	855.689592269027	1265.7262773535	1648.35691150689	1142.92608760455	1505.00218355961	1144.5072059275	320.217520230685	1664.51524542488	1161.65410926102	2034.06218854423	700.920258099234	1737.57142321326	1225.64492192238	1929.54386119734	74.8768075622642	193.25981098578	42.8814012315843	1139.25732482955	88.7414836388921	913.156453426077	2470.26622818583	1350.42700661204
1630.96533671908	2530.75218339591	354.597125137655	1354.59469917005	1700.58542098716	1159.4474932671	1964.29786139655	1319.78465703601	713.24604409442	723.794541710795	644.680809587979	1406.28233749029	3277.58581463529	1613.03289077125	1672.10447742295	1669.99477789967	587.718922459552	471.685448679422	1913.66507283795	1720.62756645828	456.917552016497	355.651974899292	2973.78908328368	605.65136840739	994.890930451644	1115.14380327832	2282.86248941109	1405.22748772865	1524.42551079369	999.110329498195	1515.98671270059	771.262780984485	1495.94456722948	858.815311200401	10.716102843815	1606.79908725684	533.150253497314	1377.34133451499	1021.94862910553	2119.07686082003	1830.92061319073	2660.17025914615	105.184863499731	125.462525369941	42.2173871659218	1056.10048067641	427.492962699906	1037.95730952938	1806.37396987417	926.963791924018
1286.30555675019	1745.50102655671	706.769205201275	2329.2598651843	3137.86614075164	1167.02029677746	1210.30078933394	1744.44540478704	1243.02506419371	558.982157447453	1739.16729593869	1409.28549291676	2268.03380254344	1420.3695214983	1570.26781279146	1213.46765464295	378.470834833856	377.415213064186	2220.53082290828	1433.03698273434	1389.75649017787	379.526456603527	3789.18477263813	466.087441716479	1582.9352740275	1055.12438919243	3203.31469047119	791.218946774887	955.895942843432	1034.01195379902	2133.96983779533	1184.43805597702	892.558636663222	1270.47123020514	113.509770646647	1683.56891884464	408.936956448158	1890.22269741499	857.48779365513	2768.10076452006	1956.43734481221	3566.948446022	456.995974720334	101.359239506235	18.0569411677973	595.83313861773	130.19465046954	1491.86683484785	1433.12803473741	1656.33547515707
743.595070266494	2309.1723247262	895.715937096586	2377.83799378145	1028.82169557292	887.264777828248	1539.06043639885	1488.35348078882	1981.68990307808	585.135833985147	777.399707339848	1344.1555757728	1553.84996511844	1483.07150624611	493.229476941966	2042.96080777353	184.762163647612	71.7279084335851	1608.78250036264	1284.46926344016	1010.8629821277	206.946456727001	3564.16947607446	701.339273924801	1560.1883345697	2213.04038804885	1529.55288222197	262.935386879743	991.847873773936	841.839796760928	1766.18534173545	1218.97277911053	1162.98384895779	936.915338529736	88.630226970262	1552.04540806443	220.430239696867	1063.64401806124	644.708908911892	1961.36210909555	352.950529325741	2396.32789844193	314.476896852842	88.9786620811283	48.3676055819571	469.440138757574	29.1307893455076	731.274581975915	1801.05530712513	1583.03805644537
1956.04704648275	1963.44723074793	1698.09776638206	2128.36562294345	1637.83912307985	234.975620237194	1162.11299174662	1514.15032893321	1526.8363591021	340.692538311245	684.272522051912	1599.7810325732	1883.10237301165	961.250847405926	1023.62382906962	1331.2600606651	229.689774333492	120.801348717219	2168.53805181159	1147.31262321626	499.267915422322	59.4855362342691	1608.23838601912	115.515502813516	2321.82758301897	1402.09039577472	1877.81652710795	511.953945591208	315.320477973473	1429.57679447397	2173.82389771529	909.978142140011	1852.44446677018	953.850663140742	45.7423368846424	1158.32654946003	171.761828861579	1959.87696473216	580.290526171724	2419.73911091897	692.582445589434	1668.98742109771	524.679289888667	120.428379984912	108.664464617342	271.220386060122	225.234171441441	1829.4044488373	1070.09718420326	942.833008863187
1264.9194267284	1980.08996872919	922.145379970628	1297.71570897992	2240.3443375638	89.542988617637	1718.77765530583	1286.07831850357	1130.56046395607	213.322505502389	458.765650094376	1020.53422672517	2302.76306830056	1968.45257825285	419.62170031031	2044.62458864347	309.595463079419	159.367331475702	3012.64388735755	1810.81883452782	1200.38480681413	78.9635427300514	3307.81042762119	770.859303778153	1224.71753235558	1973.74230119664	1956.81518777651	91.6588777951542	583.603111567887	1346.91013235719	1936.71424059009	1032.17161720152	1113.63335053593	842.799535813736	196.395392082252	1151.47201984031	32.0609142881789	843.259401868021	1199.63024139848	3549.75145343718	1055.15557672397	2247.339105964	318.869878234614	119.815895794178	99.482424469617	161.553021144592	522.204591480221	1014.48863407485	1148.26147173643	1209.26188571011
1704.55010543516	1915.23561131958	1698.19777862457	1343.52619836688	977.208685623108	184.22655543501	1343.52619836688	1029.08602124289	2042.28214753129	92.1178166815198	457.37660829019	1358.34829425824	2331.31301741293	1180.48314356185	1142.36918269833	1648.43788527498	725.233055469881	149.28875797679	1530.91983927915	1533.03728154935	1457.86808095742	98.4701434921054	1998.87458099229	1245.0651328028	1964.99550466916	1569.03380014266	2746.33170237119	139.760267760912	593.951634717779	1374.22911128471	1904.6483999686	982.502291298596	1121.19475999638	925.331350003326	186.343997705206	1685.95789075167	117.060729035754	2372.41733147515	1093.73937168757	3253.78413290327	1524.24903654067	1889.43260797079	604.329130797351	158.826592043891	49.5927964841483	255.209352831899	304.471652790215	965.229023970227	593.619935154239	1207.25684550456
1611.89874092763	1958.35485580864	3147.11253439117	771.716174870639	2220.05106490836	128.600389755135	1643.68370559561	1250.6096425349	1776.12105837887	166.742347356714	508.960466948654	1376.69000238456	2329.17944360176	625.505337397922	763.240184292511	2635.37460323666	462.342518768947	124.362394466071	1362.91651769511	1452.97391758772	819.393621872612	116.945902710208	1413.77246116388	625.505337397922	1997.55631223248	1009.04391105824	1775.06155955661	88.3394345090245	149.790366200457	2377.38664001487	1563.16179510339	676.891030277826	1180.68272026534	333.083662452487	129.659888577401	935.727195446994	17.8525957338269	1074.50683428278	1420.6521882902	3623.9798905789	935.19136672562	2721.64432378557	830.168937336372	110.015135810105	111.086793252853	312.558392489368	118.588395352085	839.813854321099	443.300600504553	1608.192240771
1727.98585921824	2922.91877390112	1713.14197207932	969.887337480655	1634.68142577361	103.640495159526	1176.64147977272	990.032612883472	1678.15280953759	231.934091145886	1194.66619986998	1273.12674617569	1923.07694732973	385.674350798963	449.291009965754	1202.08814343944	638.020432160565	134.388547090141	1908.23306019081	1216.93203057836	1021.84094246687	182.101041465234	2386.41828159452	370.830463660045	1390.81756563425	1697.23780728763	1767.21613237109	76.0732761872498	258.441032465382	2461.1678561155	2121.34886839956	1188.83467277969	381.433240187844	1381.27506675923	1743.89002400994	603.768917040932	86.8738817867212	898.677910183894	1486.35110379242	3412.37492810064	1013.42431842497	2010.75291341754	455.7782223001	356.045362800843	11.8061380776034	691.70541681447	745.325233749554	553.366289121953	215.561442430923	1329.78123834197
1563.06350106327	1668.10820635032	2530.74805885915	1014.49670678643	488.212122722	234.619349352244	1865.46492537448	793.796719920701	2046.90577996121	636.760190804702	460.624624363783	1065.95800180079	1514.25485012181	204.909735735704	550.814522842567	1810.28992865805	813.956814874782	237.80252223973	1343.4245718267	2197.57596330223	863.826523445403	418.182319197297	2353.55143478907	1175.77746641908	1298.86015140189	1491.9726399094	2028.86780026545	120.025125402731	417.121261568135	1606.03633504433	1447.40821948459	1403.90485668894	651.614997612972	997.519784719835	1644.76493850875	759.092987241798	56.1887406883079	1570.38399547758	1011.28000699763	1860.13078413322	1465.21664255813	2734.73683137153	201.062135016127	415.689385872154	89.4559645709922	981.232191877787	1309.61188568751	456.468563534799	476.858152366122	2022.17435852952
1702.64604164428	2079.5987992943	1387.279931723	1209.9528598144	927.503751265378	312.699112731973	1823.69565959386	649.301997732127	1349.05373658103	1683.53294407329	754.424034372554	994.930512140803	1387.279931723	240.494077463802	546.303638599588	1520.00977596596	793.712068268471	164.041687179855	1869.35472601344	2127.38154322176	1091.02691937271	500.644572180009	2354.61503656571	969.977301423126	916.885363725941	1484.96909708582	1858.73633847401	83.3419418801335	290.400498899156	2196.4010622281	1353.3010915968	939.183977558758	986.966721486225	802.206778300021	66.3525218170342	901.745015369575	78.0812094163924	1132.62861156245	979.064173164398	2575.91955706581	1462.30890938204	1921.9283473846	320.777454716809	708.447120882518	58.7514199676867	1427.94483925101	907.114401327549	888.858489070438	564.547577208819	1815.61450541672
1286.6834496509	1377.00623717223	1165.54465226937	2338.67826901689	515.220582115844	159.242537178868	2009.26574982148	809.566607332389	1165.54465226937	1505.5833817614	219.811935869637	713.399404147922	1299.43490200686	170.931368505157	395.144405763969	1220.80094581182	705.429746425453	291.007544857032	3113.32899964094	1152.79319991341	1551.2760860369	725.619545989042	1963.57304554599	621.482685082106	962.584035603806	1449.26446718928	2271.73314414815	92.297412310123	117.800317022026	1542.77511779959	1703.23089327865	1172.982999477	499.281266670905	662.924905238948	1199.54852521857	1279.39845010724	45.1983531585157	1145.6083655882	1493.78497108353	1279.93575968362	616.895742428624	2220.22751835156	141.914076907218	511.583065457814	41.9744957002256	1042.44492692291	1571.15755008249	467.523680194517	849.01347942551	1270.26418730875
2674.7048782331	1640.01233975792	1531.54508495374	1769.7476837394	1201.88970270574	393.702313968705	3244.68966818449	997.716046603753	1625.12467733382	1549.62296075444	395.829122886434	959.965188314062	1708.07022512525	145.929075053271	654.236406390512	1432.64847027934	1484.7552887637	498.979355396292	1373.09782058293	1070.02754980654	1162.54373772775	890.312196258436	2239.77245455751	184.211635572394	757.386638900371	1032.80839374628	1756.98683023302	61.9201228029739	192.71887124331	2279.1184195355	1548.55955629557	826.507928726565	559.59340955157	292.678890376575	1720.83107863163	1652.19729012674	10.1193024847843	853.203220173911	1426.37124074573	3752.37954937019	1576.92194033307	1624.23787448909	46.6816152417107	1182.26403498625	42.3801666820723	1526.37991975732	1989.86100205836	802.66119959816	777.927870380239	1987.71027777854
1562.86604272087	1152.08907169729	1917.24099440703	1562.86604272087	665.754678542421	544.43712751473	2712.19021035163	424.183765531141	1022.25800831678	1396.85255184088	204.960822446015	478.457406780372	1403.23768610549	68.7446248008879	581.683744058319	1163.79515118242	823.254657069599	718.964130747549	2511.05848101625	851.987761260368	434.825655972167	858.372895524984	2059.84232631677	86.8358385506313	590.19725641114	1907.6632930101	3013.35570983266	156.008126417297	246.464195166015	1338.85424893729	1317.03837353318	1010.55192883165	1085.04516191883	682.781703248062	527.410102809089	980.074860157433	82.6023267514725	1731.19695646122	409.738597921031	2019.59340604491	1285.68900822373	1718.28368259927	67.5368405791902	923.041233933793	101.972237544407	1744.11023032318	1892.61287973568	785.299646072926	1514.89961927345	2929.97921331283
891.349892099075	1275.80579054447	1392.95301721759	1922.24548682247	741.188446999903	890.284917311138	1700.73073093149	560.142733050546	822.126530883145	1845.56730209098	589.962027112793	564.935119596264	917.97426179751	74.514229751094	975.482900346129	919.039236585448	1412.12256340046	1332.24945430516	1947.80488173297	849.815875369517	1256.6362443616	876.440245067952	1297.10528630322	97.9436750857166	941.403707132133	1040.44636241031	2284.33691472119	189.531506848333	93.6837759339671	1900.41350366976	864.725522400641	1254.50629478573	1174.63318569042	768.877791486275	88.3589019942801	921.365347988749	81.9598370750071	1154.50363293144	606.386371795972	2047.2132782778	882.060279164693	2629.78977783436	74.4218786703936	1478.63584432982	128.264438703347	2285.19739362346	1639.08667322802	822.833463128445	1327.87667623755	1718.77366207679
993.650131817971	2056.21453967644	1377.32434127539	2639.18618571314	461.835047042266	962.74304272279	2114.831432788	698.434142874343	690.973811023782	1688.52675561308	1115.14696481282	438.921170644114	1790.83987813506	48.3195101825995	1317.64168647091	1350.68029895196	1385.85043481889	501.268229680946	1941.11227683922	1079.97682894589	1232.38075103592	766.64289122233	1771.65616766219	278.524035857053	504.465514759758	1848.39100955367	1828.14153738787	142.106539161081	90.9499779000909	1970.95360424146	1160.97471760913	1466.84832348213	602.515590509988	546.030220784312	150.632632704579	1117.42624043798	71.6180816157902	1181.54327851105	815.160203807762	1844.26560481259	1041.45563230097	1338.87248117776	101.790805414885	765.590728994964	111.489180921737	1978.96526462998	1653.53088651117	1531.76239403626	1990.81883469391	2252.67497337891
668.415207250026	2346.09798236963	1372.33804995755	2591.40442755559	556.427482273829	868.926562445503	1845.88614414261	370.847823741845	418.842563017358	1163.29429666865	1033.17522574393	442.306657774275	2006.935158156	48.7497957150677	1139.83020191173	1021.44317836547	1329.67605949043	936.119197431221	2794.04888227442	392.178818975406	1384.07009733601	861.460714113757	1573.91595491471	199.133312111676	1368.07185091084	1124.89850524824	2182.91586883288	40.2173976216432	82.879388088766	2010.66808232188	1307.27851449519	1461.92822993851	850.795216496976	303.655188756126	228.996705438661	790.222794288014	99.0040396888137	1374.68545418313	675.918288847273	1119.11783352788	1042.55538177041	1802.78817739043	238.110466121414	1347.72684440937	51.5568864869965	1121.27452230978	1372.52876540122	2300.98328600951	1194.60194089441	1770.43784566192
1135.73181674523	2041.90262498022	809.126083741805	2559.56203840067	864.627711572452	1118.65439279734	1928.76469132544	273.321907376711	210.348906568862	1399.3645489408	1157.07859668009	609.000021852452	1226.4556314684	92.9416169271082	931.870068367274	552.964724523433	2267.11115329303	436.624773878423	1873.26306349479	1052.47937499926	1606.42831430899	1462.33754974865	1527.44522854999	70.5274979955008	1797.48199472602	1064.22010396343	2660.95924309128	88.6722609401354	296.803365305062	1311.30908170949	1022.59388309045	1615.5006957813	724.806302999091	54.5174130443525	1427.11536285613	852.117731381266	61.6824457974077	1141.85407838368	642.234232342276	1283.21520112973	491.161276735804	1214.15327856677	928.193755454524	1183.93868744548	75.7106488180086	1235.7351293677	1257.31698016862	1753.69954858988	1069.55487820058	2135.69830776625
1128.42297336513	2838.49814392399	559.110002779326	2463.58472426993	2245.68632652226	1621.89875649954	1750.0742845864	647.764743039405	347.620381436007	1465.95186399386	561.246261580774	405.299369075094	1140.17239677309	347.620381436007	1017.33751568985	1024.81442149492	2120.71518663757	456.569580309838	1705.212849756	650.969131241576	2014.97037596592	1329.23130070121	1606.94494488941	97.6781016666291	976.748598462346	1902.81678888991	2416.58703063808	83.7924194572192	213.036076944803	1675.8392912361	1163.67124358902	1242.17875454222	553.769355775707	135.062630691963	930.819034231221	1130.60687926143	26.4687123959303	1297.44242623524	742.40377805053	753.202195330388	896.821145152503	1582.5206424235	633.339763523962	812.593490369609	-1.60717253170104	2103.00435531267	1809.28740530052	1121.42822457355	815.833015553566	2243.38377995082
1007.79767354626	2364.25839236784	952.213782782887	2693.48605304321	1977.30899897666	1448.19311574838	1730.38825347013	821.805423684201	191.142047715146	1514.46621627394	699.948432395265	678.035552382781	943.662414973137	238.17457066877	1373.36864741307	488.302079103955	1183.10071364613	125.937868165803	2140.85390833812	560.988705486829	2414.49767825012	1413.98764450938	1709.00983394575	88.5256339981472	1641.66781244397	1094.38027261998	3396.83605539514	115.248658403616	308.723355099207	1432.1593011051	998.177384760293	1606.39342022875	536.403523033798	103.49052766521	407.064084911331	612.006128189731	93.862284839675	1513.76011625151	586.612217201772	1793.63343309752	945.368746904001	2419.29617616256	715.202660076969	871.88849383246	-10.9551349829641	1569.9508980121	1366.79961010843	2112.40806039318	1494.30946102669	1336.54303531426
410.970845750641	1712.81245009114	941.548853764516	1885.03635995048	1451.80230098754	1370.50405782412	2426.3115052227	936.200285135344	206.655524116265	2267.99387379921	1029.26537928294	734.559247815555	1190.79215188394	229.119512358788	1774.85584618953	993.964826330403	1247.48697935316	113.59042996867	1818.71410894875	643.098724256711	2235.90246202417	1048.52022634796	2125.72194826323	125.357280952849	2335.38583852677	1504.21827355342	3163.34426232262	71.8715946611274	535.057637947434	1456.61601275379	1329.85493624241	1609.58507554812	223.770943729616	50.4773201444389	1781.27412854454	728.51409051345	140.804045517554	1310.81741936403	511.704773086261	907.476394923423	1011.2853449135	2951.21509785303	1289.19055478276	523.599548605957	56.4592736506175	1031.8308662657	1041.56295532727	3148.01956554255	1640.62710422833	1069.67787928292
1382.62232325026	1283.06511159704	634.337474372842	2347.14971786908	1877.1968585598	1142.82860916079	1740.1718790801	907.316925680055	365.640053674369	1998.16422325672	1395.46841507648	928.727078723758	1514.29476446904	469.479295936328	2043.1255446485	1030.42530568135	1850.43416725517	169.737153324486	3116.84471979021	573.318538198288	2896.32014344007	988.675507246127	2124.48412621457	136.551416106746	2128.76615682331	2480.96317439223	3092.22304378995	70.1799416712671	1056.11748933379	1187.25467672647	1128.91200968238	1372.9877543806	170.807660976671	147.256492628598	2341.79717960816	832.199021275934	54.7133710799687	1088.11461803494	869.531317631899	1237.4438034588	1418.1537597326	2386.62927389459	806.769775932016	761.321762976928	64.452230998916	879.270177550846	2314.12887227576	1563.15456297026	1161.69711520032	1125.98796216418
533.431172700195	1093.72251507819	588.067613352734	2097.53319922387	2423.20923762331	1688.29554570877	2270.01294324463	746.620421520887	1104.43554265712	1974.33338206618	1800.78233528753	1035.33651477303	2388.92754937074	560.213741647518	1729.0050505087	461.653887921369	1250.13271773056	240.965519795427	2796.02259737005	1026.23044133094	1944.33690484518	1452.60893897232	2768.16872566484	777.688201499782	1723.64853671923	1523.31492099326	3022.06747928546	93.125739206203	845.180275247036	1123.18334092025	1242.63359842531	1229.24231395165	22.4197571852699	86.6979226588454	2039.68285029765	736.242700687083	44.3022461893471	926.824109124645	1103.3284817117	1931.70789906815	670.188917080883	1696.72968525593	1206.19912831152	1301.4898325303	44.3022461893471	1143.39389144006	783.888052796474	1413.02327042274	823.953462524825	1243.01599130514
757.220876726262	1470.16674204199	370.193121269153	2208.84298445182	2346.07166228702	1245.0259424686	1680.29815497715	595.33392084254	707.904320629234	1339.37065848031	1242.88174437743	926.612525929096	1364.02893652882	161.133807379579	2268.88053100472	482.763521055847	759.365074817437	339.102248947114	3003.2683772322	1338.29855943472	2015.86515624605	862.286583193842	2175.6079140386	1047.75971808049	2110.20987225776	2766.33448815735	3161.93903597915	135.403430285478	342.318546083877	1507.15415911476	953.415002068785	1941.89032210051	204.017769203082	56.0681009119987	1789.65225762708	691.6238336394	47.9634577965484	1693.95691049906	964.691871875762	2222.75533375043	1862.99902940728	1662.53241403535	1155.40605731068	1282.18764649185	67.4683176705742	1324.4481762189	848.746315957942	1891.17271589199	2055.88042149487	1762.22392005815
1326.81618788903	2161.52967882043	1288.19191324439	2332.1202251676	2275.25670971854	1521.01045763014	1517.79176807642	584.371797497607	996.364060373774	1466.2927352169	1392.26287548134	1054.30047234074	1805.32803487541	487.811110886006	1293.55639583393	771.05579161337	1161.5901241314	465.280284009965	1375.09653119483	1296.77508538765	2324.60994954225	733.504413486636	1471.65721780644	2605.7088372338	2318.17257043481	1952.31485782863	3030.57585832485	219.586981409334	767.83710205965	1309.11339534357	639.089519910848	1445.37125311772	329.022426235816	941.646337960533	2766.6433149198	1239.54483220322	71.1482327258856	916.948091280243	1276.95521056235	1647.80591777465	834.536823010844	1475.39286968472	993.93756558455	1523.10465657753	76.5700266909776	1249.84624073689	1629.37181829334	1181.53163677673	1358.28212003873	1400.57211296645
1221.90524104446	1748.0158780174	410.191686857644	1176.81004358964	1701.84698538508	915.902115458163	1790.96368511723	644.257235551727	751.626753301306	728.005459396399	1414.09667781621	1142.98864549852	2132.3987515609	209.410688665931	2378.27494720743	1115.60941847238	788.132389336163	1039.37706087018	1643.86744580031	1231.56849764193	2517.85532028189	1576.22464961808	2674.61481619627	1072.66161137255	1297.06390346917	2220.44175611555	2868.95364332301	70.9040107689734	315.706511238014	1282.56901857298	1570.8561737306	1260.02141984556	773.100656851222	1018.97685249776	1734.05784070996	1125.22490627526	133.429509434962	1704.6764838603	1527.80268770606	1652.59094879647	1038.41568116889	1251.0982826795	1258.69408987631	1476.80226795607	68.3225906051829	1306.43916368481	762.796391456159	1840.315898089	1239.16201422738	1461.61065356245
386.181368957908	616.123304737675	840.6927653824	1281.23572645578	985.749594028514	1235.03244029443	2410.52999984146	1371.49330872448	1602.50973953125	936.322822786135	1529.44407769469	1226.43648007836	860.033675868549	580.664968846402	1438.11200039899	973.930148731424	743.988212951657	826.724330031293	2681.30274664754	863.257160949573	1610.03120472031	781.595538896946	1834.60066536504	2076.36204644189	982.52610894749	1751.8645482854	1904.44284212057	67.0563459364564	93.9187216116627	876.688348787176	1300.57663694193	1429.51604018292	942.769792948184	869.704131111623	2015.11582990242	701.271580686766	31.8309433998601	1226.29112347382	864.695450778703	1357.68174328196	428.174548606219	2125.39387720222	1316.41857342485	1263.21080176701	40.5179265276708	1262.12492887604	841.8921200682	1990.74563872115	271.808852305628	707.243881587135
491.170779696244	1367.53707601711	1287.96516690331	2113.79254797622	1590.12336232192	1163.23082288709	1287.96516690331	483.643707212507	1614.85517191134	670.745223236838	1561.09036845607	874.513828332303	1273.98631800494	569.667392740935	1489.04553182601	1085.8095059115	895.482101679857	862.147923537591	2304.11995220787	809.458416151429	2520.25446209805	572.893280948251	1203.01677744399	886.879733127014	1548.18681562681	1638.51168543166	2336.37883428103	121.268931924002	152.452517928058	1780.98841458812	1512.70204534633	1598.18808284021	534.182622460458	2134.22317328922	2404.12248663467	780.379585068466	-4.71169295236888	1654.57464827644	2006.64326291831	1488.32002469556	905.885526399132	1103.65246425352	960.217102732754	1061.27383471329	43.1000942212183	867.853422965597	959.130471206081	1066.70699234665	263.686294135723	2058.80157619859
382.173284633166	773.873068183264	385.401579552535	1169.87724495919	999.853712539091	717.915956247536	2134.06132754405	348.81423713302	1517.45699794458	1586.32728955778	2327.75902270618	1240.89973318531	1234.44314334657	320.835681165156	2777.56811480492	1606.77315738045	1117.14842794283	1107.46354318472	3142.36544069361	612.458322214817	2525.76111109415	1226.91045520137	1484.09795044443	571.566586569477	1288.24805866938	2053.35395455982	2676.41487399803	84.0940537447667	89.4745452770482	1257.04120778215	1113.92013302346	1368.95543165361	822.297491973799	1441.05401818618	2242.74725649613	418.117366380277	115.278910736298	935.171892982475	1232.0296968992	2219.38092750865	888.414070387534	1800.73530660046	1558.24706384065	1257.03969503137	73.9580442570475	1390.78881547737	1009.11449615587	1192.88361286622	60.9093495793895	1797.47313293104
161.015249260069	928.846191119502	628.390605174507	2496.81512709052	880.385612741277	1304.68489898618	1546.98779087731	661.774559168395	1609.44809189813	1216.37895616364	1792.52138799365	1172.22598475237	1086.0738454133	657.466952201441	2344.97198150541	1649.29345634245	1144.22653946717	1007.4600182664	1469.45086547215	1004.22931304119	2808.0397304529	802.848687336117	1523.29595255906	1666.52388421026	1695.6002312372	401.164337667718	2329.89535712108	164.245954485284	128.708197007919	1305.76180072792	1280.99306066794	1956.74890360874	1529.75736300949	2223.28208468898	1536.21877345992	547.737028821754	90.7131961297861	780.601553098138	1061.34476460892	1721.85301804707	892.68120730593	1775.17246519447	1241.97799372051	1099.43008399992	102.682867938385	1289.8566809549	734.899169828941	1516.19229333569	122.269603625184	1216.95049812071
1116.3820900005	1122.84832826632	176.622128701371	2467.82588755682	662.667705015485	1641.22509590953	1660.62381070699	198.176256254104	1230.61896602998	797.381002220062	1599.1945471817	970.352875830739	1165.95658337178	372.764689431235	2343.8896541286	1435.38317778094	1286.65969766709	837.256138192617	1870.77655434613	813.546597884611	1621.82638111207	522.565875922725	1029.08787341193	931.016593047002	1760.8505038272	671.289356036578	2618.70478042594	18.1992911887889	157.223413903912	1067.88530300685	841.566963703163	1485.49652434104	1004.30062672629	1405.20739920711	1965.61471557815	254.495172842544	127.092257389573	656.304367732681	1293.31894499753	2111.09321427258	265.384310915447	1657.01615663251	1321.63070398708	1184.4275642685	123.825515967702	1064.64704546656	1441.41122278902	1273.71849646631	91.1581017489921	1368.45399770057
1483.23147133784	1189.87614835617	725.037382896236	1423.9132994114	993.586924890488	2641.5535922287	1230.85961259625	215.979616545688	1721.58267126045	1773.35125766898	1098.20260992439	1041.58071854006	1396.95049399029	519.041549478959	1828.35538072804	1725.89672012782	1180.16953840457	1059.376170118	1839.14050289648	657.09111323504	1349.49595644913	278.533325122662	1129.47946421288	1436.85544601353	2322.31397604277	784.355554822678	2573.60732256751	67.144930621163	256.963080785774	1346.2604197986	444.624206516697	1701.63019524882	852.301824483874	2274.85943850161	1560.88435095063	194.033240517395	19.6849686056632	482.797565871202	1064.68492337661	1752.2709207285	419.596317303199	2777.65669490937	848.928936885839	1040.71203598874	264.862225981536	1213.97063120103	962.255313628465	1819.8308760943	415.237610505405	1611.70262649967
1228.94198078761	803.690191534811	185.240254372753	2527.36305304931	1251.60768529093	1531.15137416523	1349.82573813865	262.951241241284	809.086787845126	1174.97601768446	1548.42048235823	1333.09628957668	1792.34663558445	637.47502517712	1527.91341637904	1438.32991762781	561.922676832715	1335.79458773184	2280.1989420369	1140.43780129845	1776.15684665351	303.965373199675	1146.91371687082	1825.80553270841	1158.78622875352	344.979505158067	2172.26701583061	103.21199045597	592.143616170477	1804.21914746715	151.781357248802	1219.22810742904	1368.17416559372	1547.34116309617	1293.70113651138	537.494794650577	264.339408990158	913.151602474986	986.211126783362	2657.85666058545	78.964496565921	1143.2345820133	1399.48813742328	849.906044118482	232.716629811906	1290.44407129137	795.38401105253	1908.72392625927	1079.9890236568	1937.07538345356
1202.17854405347	1135.21063806137	43.2017193837166	2073.8414494668	624.310322992598	1524.05654382196	1627.74878535812	403.964309728264	743.124349752778	1870.77747645849	947.268450277088	1856.19575499247	1095.24591996931	683.717336372688	2308.22912043915	2335.23230833919	1017.47673881719	1019.6369938492	1504.61424853393	1586.70393975006	1652.59171822616	255.986840036039	1734.68140944228	1142.77153067338	827.374296000906	127.451665631844	1741.16217453829	90.7273300877887	496.855276104405	1680.6750336422	326.195128576146	1527.29692636997	213.861866911975	2690.59426110373	1615.8673826821	135.599189219925	502.789905639232	740.672747182796	766.861683866491	1733.6699297729	472.236146174922	1610.3636862205	998.19729123913	1240.44495556331	752.676009829489	650.102674485017	573.71827582424	1497.96949961964	982.920411506975	1410.67304400733
1031.6103748742	1156.99906471405	62.0099025781271	1974.18742263583	611.125889118158	1801.23750561535	1409.93831835651	170.103600715928	811.09923067309	1228.340905485	1234.82652737327	1862.31044506321	1685.5772486079	629.501817801584	2796.7804654645	2142.8135917308	598.154645341622	1855.28435468425	1780.69970296917	1111.59971149618	1409.93831835651	212.260142989671	2302.79226497475	1779.61876598779	669.496486112571	107.409255796004	1715.84348408649	87.9523901311994	728.948020088361	1118.08533338445	59.8480286153711	1612.0735338742	456.551900781102	2434.66657670287	1314.81586399524	253.463826438588	1282.10126506324	381.224527414262	983.992962786671	1769.1206892953	939.222118855025	1508.1394283279	634.561985759188	966.521413935297	1127.0412690073	821.289164108249	1324.68816538847	820.197192305038	1047.3273273729	1600.95703160082
1361.63552776667	1660.19788217996	118.707465372222	1493.60874239863	483.25642710149	1397.33320057696	2269.22181527663	181.448829705449	874.849080353702	601.166922141521	533.016819503705	1206.40473842498	1873.30217138075	78.6828019182665	2314.65521703518	1764.04565762806	1333.51008858281	915.955491468575	1762.96390996714	589.267697871426	1960.92373191508	95.9907644929499	1804.07032108202	1632.0724429961	1072.80890230164	52.7208580562414	2233.52414246635	80.8462972401019	679.052753727596	1459.53369107972	146.832904556082	1844.09498453597	190.102810992791	2960.45857060305	1812.72430236936	597.144680494318	952.284851514355	644.132456967738	1145.69965234681	1237.48972731814	180.81112616006	1116.19569967745	650.688890894262	1330.37254127722	1260.43724606097	764.333745620674	947.913895563339	529.394863253572	763.24100663292	1721.57309889314
1484.30464074776	762.237415992265	61.8213823838566	1215.82987052383	57.4911441544383	1444.24993712565	1240.72874034299	413.653238524093	1654.26649125243	563.046457439024	1153.04141619727	1576.3222031229	3899.49501320582	136.517991841322	2697.85390454224	1492.9651172066	996.070280380852	1363.05797032405	1819.89810352768	1555.75357153317	1895.6772725425	95.3807286618484	2502.99318421842	1912.99822546018	596.605803717015	57.4911441544383	3484.87470273901	149.508706529577	700.531521223054	1395.53475704469	268.59025783858	1023.67554909339	162.499421217832	2226.940497093	1469.1488069448	392.914906069969	1453.07018596652	539.99163133669	1359.0285623759	2011.85239125496	292.858992598556	2367.2422478474	878.978879163334	997.077662277132	876.791864661226	897.568502431246	1553.67285306346	705.111226245797	716.046298756334	1600.69366485877
1068.72180984277	1320.06427007868	66.6020869194216	866.131119911241	81.7693043474507	1933.25320324043	1745.82973073693	342.862118644237	1294.06332591635	122.937465937815	910.549399521897	1840.08315332539	2863.87032971736	194.440062384238	1885.58480560948	1458.73597227781	1174.89233183898	939.800461704525	2130.42702980481	907.299281501606	2291.84955814598	177.106099609348	525.952100454017	925.716616949927	459.866367374747	235.608223974603	2003.67242701342	114.27048455037	1055.7213377616	1710.07843251372	67.6854595928523	1122.34875717759	85.0194223677427	3453.22506406363	1044.8876110273	384.820406072666	899.677544202238	1372.40503340941	1094.45877818112	886.546225057594	287.976927380919	1214.82920367369	1040.83922500716	838.398054860567	841.680884646728	1120.72141647041	1357.08516107399	421.478672018129	714.744799581839	2013.65111830618
1303.02642399107	2174.71278155565	55.1271732985002	2056.53639725896	70.3057914650476	584.210435103865	1733.44866771388	821.647390709142	1349.64646550261	139.693760226407	793.45852839984	1583.28876656625	1628.28252755994	191.734736797426	1079.68389954045	1336.63622135986	730.575681709858	898.624668553775	1833.19387280833	801.047837483113	2068.46245438982	99.5788407862461	1475.41215888257	1784.405457273	102.831401821935	383.635837903061	3480.07394387872	127.767703095548	532.169458532846	2151.40276079988	90.9053446910762	1615.27228341719	176.556118630879	2620.313643445	1027.64292296943	304.988928168242	1154.74541804505	830.611499226064	1509.54065350908	878.793568239698	184.533755634158	1604.80974451331	1188.69187575921	663.069304701384	2179.70943160781	1141.60485376861	756.148301659539	81.5993354686682	1517.20598267034	2226.7964535984
935.507113079271	1333.70305829141	385.410807295742	935.507113079271	82.6950887284752	879.086979152755	1485.6034188628	391.920822748802	1583.25365065869	233.510446724354	626.281379058944	1510.01597681177	2066.0797967606	139.115222654991	1535.51353733626	1283.79293981795	1092.83248652821	1137.31759212412	915.977066720092	707.656572222188	1577.82863778114	196.620359157017	1752.51405243824	953.952156862939	154.30525871213	538.396170442641	1841.48426363005	104.395140238674	1253.41286770368	1701.51893138927	136.945217503971	1431.89579137506	42.5499934346083	3103.34225894809	393.005825324312	259.563243931151	1514.27546798766	1317.02813145476	831.580519876564	788.843596961102	134.639930793646	2455.58359066412	1443.04726312856	616.800086762961	1131.83479882109	494.068410698044	729.669396001232	97.3821005596538	911.575273026019	2482.97905407147
1095.14267639669	2196.16351457379	199.341698589871	1218.92608423908	173.282033780946	509.8860375629	2028.94733204985	1292.7618011977	826.94529273816	373.072797316041	628.240348570103	1361.71133100465	2365.5513358318	247.117750739568	1250.4148458832	2089.75321660401	217.800627829527	1000.67639146433	1426.31758334345	761.796130715847	2214.62244381344	377.416074784196	1450.2056094183	469.710720982473	38.6404322681642	265.576679979224	1648.91055358635	95.1030393541695	453.423430476895	1766.17904522652	83.1590263167453	2286.82943172151	180.882769350216	2189.64859837156	786.769976157734	528.79516185839	786.494079159958	959.755478877608	615.425861717215	888.477054943131	300.704205268065	1795.35792561716	844.613409444992	781.01112347269	1510.24422987926	747.016798211632	354.437171003286	239.29510157067	2454.4091992267	1670.34653594746
1465.82642207244	1203.94681126141	282.478305171143	999.658982081021	34.7249804204575	711.700073927812	1188.73388781181	367.236021533219	637.80873145831	1055.07748893315	656.281567075685	1477.23611465964	1090.93652277864	372.669208479506	883.38878143048	1250.67221899948	481.332947405245	795.371152900631	1222.41964687879	678.014314860833	2372.08200471311	1401.71481610626	1989.5856436945	332.463625076983	123.829246339564	880.128869262708	1773.34480323228	47.7646290915462	700.833700035238	1601.65609572962	142.302081956939	1545.69427018286	117.309422004019	1577.75007316595	819.277175464294	583.32348231692	1130.90853189739	555.889361596456	1662.03310904557	1690.56459459486	324.345382715738	2499.32247343414	1187.97150299595	555.889361596456	918.019755106584	632.704899613756	292.521802679999	611.854967866203	2778.05313995406	2851.5765834849
987.765472123881	1087.81148345928	131.937092548237	1967.56390922382	37.3283644375876	1031.26373792188	1292.25333270988	463.611369257985	780.061252938432	809.422582352082	883.369634208681	1468.96503751425	1394.47425733518	104.750676424487	557.132640723684	2251.39009355577	715.901310886383	1521.70668479433	1619.57778283983	1079.11183029968	3162.67876202386	693.064721342433	2292.71344606387	127.587265968437	230.895647238686	790.935819387932	1294.42824599978	61.2524106264875	887.719460788481	1889.26703078742	196.097034600286	1165.02090525073	64.5147805613374	2552.61558420692	332.029115219035	490.778093065972	1300.10698762465	864.14556138341	1217.74651667228	2027.07541123096	262.365053624716	3185.61270262771	273.346449751699	887.206493250075	1597.70282266591	1378.07490012624	111.919926685042	372.17901489455	2483.90149011347	1542.79584203099
808.25933564684	745.139261706156	140.057173585112	1465.57872633948	172.705487692362	1579.84782571486	1972.71587213878	94.3495338349611	573.191474074636	1115.153488255	240.17867018068	2009.71729479366	1654.93894816154	131.350956489845	873.555963861341	1961.83310076969	867.026301039891	804.994504236115	2412.37983544975	887.70356664115	3556.15910634043	1782.26737317982	1715.88246782841	137.880619311295	80.2019310551525	784.317238634856	2110.92706852614	60.6129425908021	896.409783736417	1894.90405684983	121.55646225767	1104.27071688591	63.8777740015272	3539.8349492868	485.041025985059	743.161394222224	1470.64344953467	922.284619321814	1008.00002765168	1554.16102688172	389.310605988679	1835.4833926823	1379.43346374776	1183.82650627704	754.15054913631	1339.87250605705	195.901479500778	731.073323816731	1725.59184354145	1871.74760389878
276.703183580914	328.979929241693	71.9525964095302	1947.38084698997	146.011319428967	1263.42675792811	1876.58942057433	273.435886977115	333.336324713425	1297.18882283403	693.828049999212	897.489538302663	831.054507358756	232.050129995665	1430.05888472185	1714.31368925233	181.951582070752	531.552318677211	1974.60831868829	608.878338300446	1966.98462661276	1577.08723189279	1651.14595491222	119.872946598578	126.407539806175	1114.22021302131	1393.02952321213	56.7052122584697	1193.72443038041	2129.80490736873	130.763935277906	1066.84441226623	77.3980907491947	1965.89552774483	572.938075658661	491.6925886947	1357.70040667091	1220.23884826198	1155.35699269297	1321.41055525095	51.2657555525148	2852.1824696927	943.116346509598	899.128647818743	1387.39210328723	1554.54535831248	47.9666781507006	587.915679580945	1895.45002316661	1773.38415929948
363.419300843988	425.544845771441	93.1186843175286	1917.64784587113	110.557433770849	1393.3954404307	1648.4371511855	392.847190546466	887.67170628442	1076.22818474844	139.985323473326	1436.992314064	2343.80728563664	93.1186843175286	1198.29943092168	1393.3954404307	811.377177426145	947.617407530208	2056.06791965686	368.868910048151	1055.51966977263	1135.0839641534	581.403669010488	57.1512635700562	110.557433770849	912.739908623568	1595.03098098471	74.5900130233762	1724.73168004378	1643.53250290176	414.645627363116	756.336124464104	87.6690751133661	2816.83336455794	589.033121896316	362.020165406783	1223.68860027489	1377.75447624109	2260.3318514189	2083.15609405777	155.131703395028	2628.98948319516	589.817567728237	1035.5081374876	1001.39355066652	1714.4984622815	136.423704170561	1290.81730337445	3789.98590565475	1443.78270879804
416.453442726627	465.537015355731	84.8666409655628	2325.25904496959	128.496483302545	1500.65502480063	1287.95954340784	228.845120677604	876.748279381787	876.748279381787	179.761548048499	1567.19053436453	1496.29204056693	78.3221646150155	1254.14641559668	1183.24792179909	313.923313234719	714.227116676529	1911.86628882669	698.956671858585	1934.7719560536	1631.54455181158	564.794906672366	268.111978780887	149.220658412611	1802.79168298423	1763.52482488095	148.129912354187	962.917217997327	1490.83831027481	538.617001270176	1268.3261143562	-1.30229764997683	2100.56535693413	219.028406151783	560.336532087647	1923.13306031168	1659.93437728498	1220.53573909396	1159.96700450622	134.703515393838	2575.07289441966	500.318422359801	1373.60945014296	1107.10701795693	2116.95301099243	66.4260327676638	1305.33196751678	2837.17032772659	1861.46307600417
280.725982395924	388.791563225885	137.730112812844	1980.30284453986	173.751973089498	874.540891198944	2350.34559101821	181.392973754242	810.138171310381	899.647036240248	54.7706770241867	903.46753657262	1381.03007811917	70.0526783536762	1336.27564565423	913.837466046202	266.535552589969	752.284880563028	2041.43084985782	523.054860620686	1706.31839213259	1727.05825107975	1539.30794903174	41.6718187417672	145.371113477589	1183.45563235934	1817.65868753315	44.946533312372	1443.24965496066	1676.84596099714	654.043443444881	1186.18456116818	103.89139558326	1223.84377873013	603.831153362273	432.733049264696	1161.17487998998	1171.09314999986	1630.63966045741	1410.23366023796	98.8179589322276	1535.86508036305	756.729869587289	1192.0317200207	1005.78864983527	1488.47779031587	74.573298908088	1454.31486028185	2062.63542088754	1573.33410040036
322.853845213432	734.687981315754	175.380082948675	1215.34320647496	355.625792383378	833.003822825592	1762.63472421306	157.901711124704	720.486804208778	507.469147604128	109.836188608783	1079.88582483919	1261.22393251289	126.222162193756	1784.48268899303	1165.09288748105	128.406958671752	733.595583076756	1961.45120371074	686.622458799833	1319.12103917979	1445.83923490358	722.671600686774	124.037365715759	224.538003703594	636.372139805916	1521.21471339446	144.792932256725	924.765274901442	1818.34703440197	1038.37469175725	1054.76066534223	49.7542854638817	1583.48141301736	586.121820811999	610.978773885026	1547.26564308251	1828.48254725843	1503.1531875255	1852.74439781479	67.2927591449091	1197.67443279323	699.203684999041	798.456710002308	1006.88806250917	1852.74439781479	67.2927591449091	1462.34916613527	2280.63521671776	1720.40703114376
917.124803400126	327.875877472822	486.393677583135	902.91286270058	420.800105123695	764.073134328098	1437.50047824502	274.307793297612	520.283690020513	535.588856927715	177.01066081611	777.191848819987	889.794148208692	269.934888466983	1410.16982305358	1233.0671774131	279.773924335899	567.292416949778	2540.56572177127	617.580822502016	1265.86396364282	1625.53538596208	1170.75328357663	218.553256707088	119.069671810271	601.182429387156	2161.21622771417	76.4338497116348	1183.87199806852	1941.47775997505	1318.33882161037	858.637201290458	52.3828731431735	3287.23922160123	448.130760315129	351.350673411743	963.845279928706	774.027131602728	1405.28283417517	1621.58723575593	69.9342325796254	1795.95506968328	1002.47106592527	1524.47097382171	1240.84734521836	1621.58723575593	88.6953286350999	1287.19828841424	1906.3144582449	2516.60187699063
824.136417402631	1368.97602271993	731.141705651686	474.038679046134	1178.61037748858	844.923470617548	1658.9007122964	86.7430559892594	313.212530488618	1197.20931983877	140.351772175098	664.951351993661	1061.54644622563	703.790319842585	1630.45527105494	1050.60589190199	402.92507594247	527.647395231972	1791.28141961245	828.512639132087	1475.09939965924	1304.42675221045	545.152282149797	549.528503879254	102.059832042356	907.284630262298	1042.94750387544	111.906330933633	549.528503879254	1076.86322227873	1010.12584090452	1178.0633497724	82.3668342598032	NaN	328.529306541715	441.993728762442	1235.48895786532	1228.86269290413	1210.08827551408	1848.41846677569	7.42118505752557	3233.30784366505	773.859165568865	1550.23654352199	1026.76161158774	1921.30738134881	78.1013446435857	1189.10510313697	2321.09203400746	1926.82926881647
931.370981418346	1097.79364064711	205.461619124466	680.642106659223	431.008117816079	1143.77884911821	1635.38262539265	179.184357140977	209.841162788381	706.919368642712	110.206544434319	489.03707136295	1010.20276736881	706.919368642712	2029.54155514499	1349.61740132221	544.876253077864	636.846670020075	1279.54470269957	1086.84478148732	1613.48490707308	1508.37585913912	410.205285412484	288.672948738848	218.600250116211	914.947692678666	1563.12015493806	132.104262753893	1032.10048568839	1814.39647265517	795.605127836987	1627.7184239808	41.2287317276608	2132.46083124698	817.502846156561	347.650926937903	1496.46704947414	1179.28549375706	1131.76351851025	1534.04256478557	130.486551682136	1734.07692570818	762.639338686201	1517.46513155994	1381.53017910976	2624.83767103209	133.802038327262	1382.6353413248	1987.15907295282	2152.93340520913
1305.02786161825	1406.92960412569	604.864276002613	111.791328385965	341.892037273734	1189.97750717437	2249.53648571948	266.287518639181	152.332881856667	955.493927641118	216.980223877517	935.771009736452	1048.6299288576	361.6149551784	1844.12095101245	979.599716191265	225.745965168479	209.310200247924	874.410820699714	1239.28480193603	1153.81882434915	1169.15887160833	80.0155162062257	329.83914299866	232.320271136701	1212.98757806315	1546.08574711972	57.0054453174488	896.32517392712	1557.59078256411	875.506538361084	1194.36037781985	126.035657983779	1397.06814517336	387.912179051288	641.914698646777	1810.90179016178	1684.82371217435	1000.24186766368	2299.73082937619	39.1730100226726	1743.43895895798	1556.53373808188	1628.42036149577	1651.64527059872	1888.31815383827	139.81428280211	1325.39059510493	1813.11368626682	2002.23080324797
1544.37714817348	1228.57055480547	883.15709330921	129.826782045942	486.205750256367	762.536519453374	2329.50742890783	125.440579360275	186.84741695961	1423.75657431764	69.5164951180234	834.360588431167	1209.92919339138	545.419486512869	1295.46014576189	1386.47385148947	481.8195475707	651.784901640288	1374.41179410389	805.301995638625	880.963991966377	1132.0740957208	147.371592788609	351.330017672114	73.9026978036902	1295.46014576189	1600.30123241573	100.219913917691	729.639999310873	1220.89470010555	1638.68050591531	1336.58079594001	55.2613363896064	1531.21854011648	1045.44659267888	497.776816159119	877.386924023893	1435.18136823336	536.512541451443	1177.31211128732	39.5885227013451	1358.81665265706	1401.97931798279	1555.81548414374	1752.81431563041	2515.35473638502	160.222638611725	1013.5153300512	1501.58546873448	1772.73554578075
823.87880775719	476.007778922819	613.18089754836	119.357670496414	481.494703667841	555.019495251131	1999.17808814082	105.091666159358	167.642608252604	1638.1384399184	122.649825343427	750.3540161739	714.140312856757	964.344081229743	2263.64786085086	1179.43153123459	646.102446018489	817.294498063164	1637.04105496939	1037.86887281303	1209.06092485771	1023.60286847598	96.3125865673234	139.110599578492	168.739993201609	699.874308519701	1009.33686413892	69.9753477912197	1124.56228378437	1363.79220266732	1373.66866720836	1543.21464182952	86.4361220262845	1361.59743276931	393.703907747495	687.905631811368	1000.22714175982	300.272552088117	611.486538951642	1346.88186734089	42.2196733009247	1469.81692976741	1117.62458876171	1598.28960761855	1212.87157406514	1347.98939042582	332.390721550901	869.539417738834	1448.77399115386	1578.35419208992
1059.93156702724	151.703215984645	506.428436524861	303.257644574583	383.427740857665	706.304566984054	1950.58839011738	176.962287416302	190.140933380644	855.662554579934	213.203563818243	1009.41342416393	1088.48529994998	888.60916949079	1230.15574406666	1397.085259615	360.365110420066	1113.74437138164	1778.1677720839	1068.71733100347	1219.17353909638	985.252573229301	129.738806044075	715.090330960282	83.6135451688764	752.429827859252	2124.10722864789	45.1758277728778	620.643368215828	662.924857351427	1856.14142737293	1047.30203131141	119.854821570818	1540.95214472574	670.063290582112	303.091336034556	1061.17693872253	872.763850335165	444.955308467392	1290.59758164125	371.806697681711	1285.0560202181	2011.00056665175	945.912461120847	1470.14417175156	1792.66304657934	468.229866444654	897.146720597059	2055.33305803701	1997.70081923617
1110.60337415545	129.145188830097	215.97071698318	317.083990275378	325.876448822525	628.117211380726	1168.85341203031	150.027277879572	264.329238992492	1078.73071192204	71.9942082736368	714.393210874613	1484.28286240923	621.522867470365	1396.35827693775	880.900394611221	643.504013838235	652.296472385382	953.438177625189	730.329541991318	1648.04240284985	647.900243111808	102.767813188654	603.93795037607	155.52256447154	1167.75435471191	1698.59903949595	80.7866668207844	566.570001550692	847.379146400221	1545.83007223926	1580.99990642785	-6.03886133229869	489.63598926315	559.975657640332	431.242734984674	964.721090336322	756.209799679129	600.935434296113	1166.57776533424	51.9296424061635	1423.8895708261	1661.23752934014	1484.89021436943	1833.14843387133	1311.87020722835	844.938008469424	847.156213689181	1930.74946354066	1383.96187687047
1758.59567280806	563.009355602905	698.296491772393	471.7180360739	482.716990234021	142.849306686283	1282.34095767482	403.52452028115	279.236338271783	2095.16367010776	79.055372557581	623.50360348357	957.871809951248	468.418349825864	1364.83311387572	1378.03185886787	599.305904331304	894.077875822546	1782.79337196032	897.377562070583	1491.32108671712	1441.82579299657	172.546482918609	803.886451709554	134.050143358186	582.807473091122	1222.94660521016	69.1563138134721	776.389066309252	1335.1359376434	1265.84252643464	1193.79937668584	88.9544313016899	771.989484645203	184.645332494742	792.654784296287	731.610610827186	613.961840141282	370.895040327951	1871.47181360477	345.367476877236	889.215567783775	1327.62372269823	1438.61312900569	1360.92054459047	1635.06437816989	932.501436243683	1218.85410451692	2247.72590098705	1911.42799987545
1041.56511434472	185.193445541386	524.21976172574	700.337328574756	876.454895423771	7.97514389956412	1496.16858377374	567.148418645188	171.98462802771	1084.49377126417	103.739070873716	719.049820052464	2174.22121614245	1169.25035031026	693.732919817918	546.234457581867	217.11475453277	782.892438035232	675.02042834021	1509.37740128742	1112.01214108433	1198.97018971603	71.8177618823322	422.952160787557	98.2353969096845	888.562978144641	278.755902929925	13.4788178635958	580.357236158864	1246.3017858067	1226.48855953619	825.270727558276	123.55229714423	862.145343117289	518.716087761709	735.298798538981	1069.06013585298	1316.74325805273	673.655689650704	966.876964362507	120.533739626166	942.441858136524	1204.56390674253	1323.40737793254	788.056414254173	2877.25799657577	730.300708629121	1140.14408123766	2012.03309884662	1153.47232099729
773.983687015068	491.980371378073	446.815777858085	1206.90283953593	385.127552562492	71.178548825993	1409.59272265002	671.537170006316	434.698447889308	983.283022839401	48.0454643401457	581.758770692194	1610.07945486069	663.826141844367	866.516024958458	238.618017485459	187.945546706937	1453.6557407183	620.864699227793	685.857650878507	1733.45590545188	1502.12506059341	153.796707704019	219.89123480644	66.7722470191649	1355.61552551637	364.197618980059	78.8895769879421	1198.09023592227	1453.10495299244	1024.04131455256	1214.61386769787	137.273075928414	1306.04463018956	1026.24446545597	822.353284763187	1226.93213688979	451.118843526141	1073.54784679784	2129.45419163374	368.869296665239	1123.56446313217	1112.44965950232	1507.02518836205	1549.26144215549	1511.47110981399	1896.04331540686	915.717635253941	1692.64240898057	1481.46114001339
557.806847536184	224.876794048712	332.913698822792	1146.49773681536	934.833596849811	46.2851759527833	1025.23182329343	1117.83488452836	315.27502049233	1504.78339040287	282.202498622714	806.953178953961	1615.02512996826	1275.48057210686	1203.82344138936	189.599437387788	631.668813044994	1041.76808422824	235.900968005251	884.122396649733	1738.49587828149	1825.58685253815	74.9480282397842	479.535212444758	100.303628339823	548.987508370953	240.310637587866	44.0803411614755	766.163735314768	1202.7210239937	1544.47041664641	393.546655583756	454.179612344719	2327.18676756066	449.769942762104	772.16629232276	1282.70061580281	411.78912280743	713.215705951425	1280.4760653737	127.046667881737	907.863868498285	976.824931800601	1386.14221075628	2012.3531565499	1469.5628518478	1600.81132716511	874.49561206168	2047.94596341561	1480.68560399333
1037.45675953514	286.136272142458	1149.9893435499	1178.67411986739	610.494896655599	127.266741768675	780.397033305339	775.983990794956	80.9297954096554	1758.98920998274	48.9352372093796	616.562830107375	2087.76087700626	686.619879959703	789.223118326105	164.77760310693	446.109063143837	1081.58718463897	192.359118796823	1254.7991031715	1177.5708592398	2089.96739826145	79.8265347820596	125.060220513484	37.9026309334225	782.60355456053	377.706904232903	12.527636498721	775.983990794956	1557.09251513272	1503.03274438053	932.09536959975	789.223118326105	1730.30443366525	1007.66872259006	579.434354107011	1368.60183758547	163.145723894113	858.815226255239	1162.68366488658	133.092801392112	753.073461896348	1711.42776834904	1425.36846897814	1320.73977582303	1899.53680178748	2713.19185174906	1160.45752247902	1377.5064072157	1665.79184899415
816.7342248885	113.419244026168	1337.87185591993	2158.22198273424	1671.31161136801	82.5042998124391	552.853093921314	813.42190943703	137.709557336955	1379.82785163856	123.356190380581	742.759179805649	1403.01405979886	605.85014114485	548.436673319353	175.249132453626	598.121405091418	1442.76184521651	245.911862085006	793.548016728204	1050.80451679245	2126.20293337002	146.542398540878	88.0248255648907	53.7975658996909	944.810422345377	192.914814861471	41.6524092442974	746.07149525712	1256.72012735889	1968.3158968499	561.685935125237	908.374952379197	849.85737940321	447.963104624734	995.155408805389	809.696331343852	189.27166980586	942.246662983028	1171.70353960211	54.493601500479	815.265673009364	923.310901320289	1862.30190612554	1335.44218456815	1465.76477954112	1084.82180962013	954.499214647154	2027.15441942469	1322.07576457092
891.800373661712	524.956652516601	590.14875958757	2612.2090297549	979.091500078771	138.223813960009	652.026013756624	962.517235569203	154.798078469577	1547.03629727331	89.6059713986083	1167.4856400042	1849.79286231476	941.523167190417	274.132782938468	152.588176534968	995.665764588339	1667.47595270951	303.966459055691	256.453567461595	836.552825296484	1452.01051408512	48.7227856083399	107.285186875481	80.7663636601719	1490.68379794078	538.216064124256	123.859451385049	708.378513089156	1323.28372639414	2049.78898739688	1087.37669487462	1073.01233229966	1182.40247806281	723.84782663142	795.619030777783	603.339041419034	95.0510695489493	991.243019951467	749.360366671185	86.1337367091233	490.75771431623	1520.70965731614	1754.78964436157	914.331024207967	973.408354271815	1209.7176745272	1011.30701884108	1792.68830893083	2017.85096313644
1036.64690087925	357.686879136428	415.188379349176	1498.87049874326	1574.06476825224	74.6025703967482	388.649225404831	682.791514954655	127.680878285438	2251.91899191405	148.691041824711	940.442467831004	1861.57226931598	609.808841607706	301.291177004695	146.479445662683	722.600245871172	608.703043526691	241.578080629919	240.472282548904	1624.9314799789	1456.85017166472	95.6127339360213	33.6880413992163	189.605570822243	920.538102372745	631.924803227993	34.7938394802307	853.084419430868	942.654063993033	2803.71223434023	663.99294757741	1041.07009320331	1148.33250706171	859.719207916955	828.928844216767	601.931508767472	179.169886481072	975.612626091863	1038.07872331624	64.2768862290949	923.185723064262	1054.8107136442	1149.62532550262	1891.41023004209	1283.48124812629	922.070257042398	833.948441315154	1838.98332701449	1197.59036444277
774.469782461817	352.837468017355	327.384598641443	1469.44378107368	1063.30451755369	156.961038472291	847.508451105739	1138.55647918682	30.8033380873336	1639.86734124284	88.3489558067877	433.06933887621	1767.1316881224	1063.30451755369	464.608763972449	194.587019288857	233.319646600028	1115.31690280012	106.055299720466	1551.33562167445	1408.57822387042	1328.89967625886	100.522067247441	57.3628539578509	47.4030355064069	815.415702762198	1868.94316562605	82.8157233337633	1024.57189024252	979.752707211023	3320.86336654766	1065.5178105429	912.800594287428	NaN	1087.650740435	525.173961187536	426.384368306675	118.294790508735	1383.024832701	1509.16295694436	24.528397265884	459.872365893407	1147.49258300765	1829.53146719077	1047.02859024745	940.983264556132	1734.64880736169	877.35606914134	1173.16671449081	1174.28298107703
144.201307013893	1004.72586301555	263.81089780949	1495.34668451971	1912.87275609323	645.897090628759	563.942371009554	810.914026078241	119.836390370345	1742.3183395884	106.546435837501	709.024374659769	1879.64786976112	1463.22929439867	361.270564383681	199.57611756741	205.113598622762	369.023037861173	75.5365419275317	240.553477377013	1303.74984000454	2148.76944905122	129.803856269979	122.051382792486	116.513901737134	284.853325819827	1564.01144960608	126.481367636768	989.220916060566	808.6990336561	2393.52611169776	546.776179737964	1338.08222254772	884.008776008884	385.635481027228	338.833464012507	108.717394102846	318.726234602925	1082.80095216704	1100.67404497556	122.122213709234	387.98446923593	765.553554815859	1467.07244755016	1210.14673842773	1675.96421974971	814.704560039282	981.1477368186	1286.10738286393	1149.82505019898
221.198091793925	287.698925798778	308.757523233648	2557.5940598311	1873.74381681453	214.54800839344	776.480055734449	795.32195870249	97.0632016515324	911.698418210983	216.764702860268	1235.88998398464	1382.74599241203	1273.01961630402	357.524801503874	213.439661160025	177.97254969077	269.965370064151	199.031147125641	1602.19874462804	777.588402967863	1360.57904774374	212.331313926611	122.555188020059	140.288743754687	313.190912167305	940.515446279753	72.6795625164196	632.3949153906	713.304263429838	2810.29722904954	780.913444668106	902.83164034367	1494.68906298686	630.178220923772	265.689034560075	267.924776894609	456.845004162748	810.09229301915	1591.48423893885	169.552114175105	465.787973500885	986.715937447352	1554.59449041904	1508.76177256109	1762.51852753072	535.095985871445	764.2595751612	840.274814535362	1627.2561162914
483.549626622169	139.697761580913	111.967772464683	1543.94441042682	1793.51431247289	633.291567849813	357.100876252159	710.935537375257	115.295371158631	2033.10141843712	265.037312386274	690.969945211572	3512.77363767917	1372.01847790619	235.088924140746	349.336479299614	108.640173770735	153.008156356704	113.076972029332	1359.81728269505	1074.7529945802	1369.80007877689	127.496566369772	72.0365881373115	111.967772464683	130.82416506372	973.815834197121	113.076972029332	677.659550435781	448.055240553394	2985.90384447079	1078.08059327415	694.297543905519	1413.05886179821	108.640173770735	162.235157685918	88.4025952175065	342.341863101286	805.473391312232	1218.26453602199	31.3501605828247	149.92973060785	1267.48624433426	929.646337281833	1700.41354244449	1381.59111360363	521.329893327739	842.389672546438	148.811055418934	1115.34641864178
215.699541102021	92.4836350365207	95.8137946599126	2469.10755293055	1214.74742811959	631.96949402601	445.480555116063	714.11343140301	173.517519205724	2305.92973138434	90.2635286209261	542.610210798327	2971.96165606272	1326.86280210712	206.819115439643	166.85719995894	189.058264114886	165.747146751143	116.904805608061	1497.81099610791	444.370501908266	2172.72334644867	143.546082595197	49.1915599324259	250.111190543738	118.014858815859	572.026620804956	116.904805608061	143.546082595197	626.974254590922	1954.0428645126	1126.49819809971	1629.90732783579	679.701781961294	48.0815067246286	345.779071012217	58.632356627702	711.289411154689	1078.47897184912	1292.29972213154	46.318072580023	173.938834528696	1201.62181232591	1359.46854420979	1363.94646568168	1731.13602637611	413.507633274452	709.050450418748	73.1856014113227	1911.37236561941
920.592414988565	487.338230291551	170.729403012963	1957.06973376373	1050.56867039767	583.987240723962	434.014638328841	562.879985572056	139.623974368049	1248.31032392605	157.398505022286	479.561873130322	2542.51833718765	1719.33538626332	332.921995232871	212.943913316775	445.123719987739	154.065780524616	158.509413188175	1571.58460019998	188.5039336672	1875.97343765378	116.294902884364	68.5258517511032	494.003679286889	96.2985558983477	385.134679029691	47.4185965991974	441.79099549007	648.975368428514	2300.34035702367	659.528996004467	444.012811821849	2893.56531760882	374.025597370793	304.40976214781	59.0669733291466	1331.71267240678	862.31254220121	1108.77561772681	128.524749159088	9.7743582240269	911.60515730633	1423.57618237541	1840.32283735506	892.560283288443	650.578354590583	576.639431932903	99.3972947787899	1515.43969234405
714.925094168099	280.225197358892	214.631095282822	1127.38970213796	1436.46021700486	679.348632025146	299.125192872336	855.007413855976	226.860504144462	1933.41892256424	89.0017133405195	636.545701009406	3716.68908747976	1455.36021251831	266.884024055285	209.072273072986	585.960418899894	159.042873184458	201.289921979215	970.630915820574	43.419371219861	1459.80727028618	71.213482269043	132.360526577243	411.413401511031	60.0958378493702	183.501690907738	36.7487845680573	603.748649971371	515.363376834972	1950.09538919375	1494.27196798716	1316.3896572724	2063.49536227441	880.577996021224	326.883185256084	25.8693903235961	1041.58074305668	761.307190978018	1451.90122329985	183.943673695964	62.8654991979801	1032.61198939017	1528.13562946525	1513.56140475716	1176.11204805444	25.8693903235961	1160.41672913804	65.1076876146095	1352.12383875985
1363.43420246994	945.088315775924	304.218021265947	2134.48127555225	819.362025359905	535.64340539455	613.526948130138	660.25707377149	66.1169049028655	1009.62039404255	100.60818811434	452.753063483103	3460.7267461354	1621.56251553646	186.280085123486	107.283920348819	334.258816321102	164.02764434189	105.058676270659	868.317395079417	78.3557473327435	1301.12736828147	238.573320960238	129.536361130415	NaN	96.1576999580207	133.986849286735	53.8780624729875	916.160142759849	380.988941962455	2508.32228068307	642.455121146213	955.101914127643	1154.26125912293	395.453028470493	456.530753895693	91.3513682047267	968.679416162747	978.776542034387	1051.70022888512	30.768612974889	367.339475362876	1370.32064527908	1153.79339047614	1403.97773151788	1400.612022894	188.956918297243	708.39794924937	116.033231446512	1722.59814791184
798.136854341897	1496.28941644174	656.724772385469	2060.82426330717	1711.1912417771	397.283708638636	623.320343576864	441.82294705011	127.821316249222	1358.21777736617	98.8708112817643	583.791769486681	4026.11815821343	2560.77721447596	260.325550523355	118.913468566927	562.078890761088	121.140430487501	249.190740920487	1161.13164739541	73.2607491951671	1801.38319956034	126.707835288935	190.176250025285	NaN	131.161759130083	83.2820778377486	166.793149859261	1055.35095616816	741.906065847412	3188.78047607773	1122.15981378537	807.044702024191	1928.32002903303	1347.08296776331	318.037154691522	0.870814570473229	727.265936900804	621.730942311853	1486.21972777453	110.896659992996	238.885908749809	854.132472949223	553.245467099874	1482.85158964935	997.839699623539	240.008621458202	476.901002929144	186.118411455333	1014.68039024944
1958.08056839637	1264.96033661158	733.419580082094	2112.97399639972	1066.6076014706	522.80909164588	469.320713630334	792.479664140926	113.845868068683	1553.5747096538	78.1869493916522	588.555222956656	2669.03025951967	2508.56512547304	178.477658170801	185.163705422745	443.690865831218	266.510613654721	111.617185651369	1675.03790139744	120.531915320626	1103.38086135629	130.560986198541	218.593941682461	NaN	198.535799926631	157.305175206314	71.5009021397089	705.561049865664	719.490314973879	3333.17761987937	1588.11928712218	548.438939444996	2695.77444852745	909.485491049934	575.94734115511	66.4293376977879	487.750729751803	825.931367107158	628.191193769808	65.3058139856439	179.905232624336	929.29554862441	1036.03030127809	1442.74588507424	1494.42797583286	669.761571119137	1333.76408499626	667.514523694849	916.936787790826
1838.44995436072	1129.18098165742	1654.44149446128	2069.29693132547	676.408650026073	686.445475111497	493.515392913901	542.584315553752	92.04238949694	2309.06553058838	158.9545567331	760.048859071273	2313.52634173746	1934.35739406588	213.599493309298	143.341717711329	283.857268907266	136.650500987713	226.98192675653	693.136691835113	346.308624994349	1157.06105133916	96.5032006460173	138.880906562252	NaN	153.378542796754	166.760976243986	88.696781135132	950.748535694329	762.836866039446	2845.47807126493	1184.94112102089	378.64950582516	2252.19018843765	760.048859071273	1363.23044093466	24.1463978303074	1105.75752248722	609.925395695435	1762.36968132261	72.4928410322278	356.949820801666	916.869093233209	1372.22512804199	888.76069602279	1434.06360190492	744.845702305446	1113.62787370614	1213.69376777523	1402.58219702925
1663.94698758553	1132.69971476104	1344.75219761115	1653.90239629263	823.549516079557	642.746872807356	576.898996553901	342.525199719567	31.1428696396657	1468.63549022358	102.571074389177	487.613740617012	4036.70266410836	2881.57466542485	233.150761196877	166.186819244211	219.757972806344	100.338942990755	158.374359349733	879.352801040113	146.097636658411	1349.21646040799	94.7586144946992	102.571074389177	NaN	147.213702357622	185.1599361308	80.2497604049548	1304.57383243955	560.158011065734	1496.53713270386	1131.02561621222	1176.22627703027	1326.89514642377	1206.36005090897	956.181524125748	65.0633262391067	708.648691379459	577.006230328023	664.76787102898	168.577056296646	422.86078448147	464.491306352437	1688.65367920681	1201.46405839253	1588.51539686854	1318.47957932713	1266.72271429837	1009.06353839427	2300.734865634
1279.19093076121	87.4266766933325	852.523690785646	2005.19539668823	425.856450810078	778.806314245365	366.659163588337	750.883065555864	69.5557975320522	2037.58636516805	70.6727274796322	478.910623320129	2613.92221811934	1752.76922853514	166.728702971514	452.662769551999	170.079492814254	161.144053233614	108.648345697353	1125.05459799517	232.627569878735	1634.37465409166	162.260983181194	114.232995435253	NaN	160.027123286034	68.4388675844722	136.571594386853	1656.71325304326	958.632035805747	1453.4320025837	1134.5485025496	1129.52231778549	1435.56112342242	668.230249434943	958.394069523763	89.1500400770511	853.679439033421	562.054822936661	1079.99815654481	675.777163576711	423.561279384918	837.915946271434	1325.45825812432	1144.17809136147	1334.46596827402	955.016178217623	836.789982502721	1177.95700442287	1202.72820733456
2297.7897172176	839.066543412121	1136.40015585063	1534.33536648263	499.256700625251	342.765325657613	456.780470276892	577.50238810907	219.807816754469	1893.14773337271	80.0833748190783	1067.09683265068	2035.10776637907	1665.11744413415	226.514589967368	841.302134483087	157.211266767414	122.559605167437	299.171299773771	1144.22472459901	61.0808507158652	1469.5032254246	91.2613301739096	139.326538199684	NaN	122.559605167437	120.324014096471	112.499445348089	1660.64626199222	703.813283618663	2370.446427024	1102.3073920184	1313.01185045697	1976.98239853394	2218.4262341983	1330.19348943156	89.6092843202136	1508.22464693165	399.473640728589	1160.04978827642	523.419383291939	769.057309462942	1126.24640394096	1000.04710242191	2002.8808377072	1785.41239848241	924.552877406054	618.068859431224	1296.3901050961	1427.09652452655
2038.21863525825	2447.64909782785	1343.52924384918	1949.84430044132	240.52805233655	304.291812900668	157.747029849801	408.327422242123	152.153717519615	2519.24349565423	81.677982159275	938.014099910714	2267.54444079587	1391.63172988878	124.187155868687	1184.67917367191	185.71359150073	193.54422876299	222.629452879956	883.758970307912	62.6607202366434	749.519474383454	145.441742723393	243.884039734662	NaN	106.288556412092	249.477352064848	58.1860703724948	1546.00715020191	940.810756075807	1573.97371185283	1639.41546611601	1161.18726188513	1472.17542744345	1125.39006297194	1055.29168693619	123.897085540439	1001.16706118922	837.665587578588	860.217514973158	660.632957531211	1383.42223052719	1018.08100673515	437.368876324965	1840.09876026724	1570.60322790212	1573.98601701131	958.318399139539	2222.3539296052	1356.3599176537
2726.48714761587	2273.07719695663	860.229400087604	2143.21163084189	191.869546893619	532.206892573638	2084.99603223872	425.851472048632	175.076585758092	1639.42279677607	109.024271958351	758.911867903256	3256.02518875616	1052.78868777498	218.738284710463	1745.77821730107	132.534417548089	199.706262090198	264.639045147571	997.931681398927	237.770307330727	1135.63396271025	121.339110124405	93.3508415651926	NaN	142.610194229406	159.403155364933	97.8289645346665	899.412976070501	471.75223248574	2088.35462446583	1341.62761930605	1038.23478812419	897.173914585764	1114.36287860525	1665.79633982191	88.272943017616	1886.96557141965	309.442174615356	1006.80230281639	654.736995375094	949.253166023105	1025.98534841416	1073.3787551851	1189.60544321861	1428.82930596718	785.633071218654	1410.77467481635	2398.13731587769	689.717843229838
2475.80901324797	2883.63474705919	713.419234992365	2111.67889377367	167.784255964723	428.837541618605	1946.98003973453	258.536685741394	489.339161469719	1544.75630776138	85.9950291289571	437.800744559511	3260.08927057723	1013.68653351271	293.269097137404	2010.84286068848	105.041835378382	173.386257802789	455.727150441322	842.265277267886	107.282636113608	600.258797863429	165.543455229496	213.720671036865	NaN	242.851080594809	110.643837216448	185.710661846534	1178.38538755185	910.049499508487	1734.10396988802	1720.65916547666	1400.22466033927	1225.44220299161	745.910845653149	1015.26881145615	93.2494855864467	1394.12672184106	280.702281782859	409.434924953888	915.331627941795	963.888677558938	1388.48055328093	1059.8735430812	1360.24971048027	1629.00733394259	1981.32825209488	721.103429473224	1012.44572717608	648.832471903523
1846.87269109815	4051.29215520545	604.504040929843	2657.55187347331	311.852219906443	241.212125176657	1209.99056718515	606.746583619678	112.265920511174	1873.78320337616	126.842447995098	806.332883014947	1658.49910515205	1485.8233180348	186.269829275712	1645.04384901304	181.784743896043	197.482542724884	410.52409825916	900.519675987995	172.814573136705	360.066887737884	151.510417583277	51.7172678856426	NaN	NaN	111.144649166256	93.2043076475805	1531.7954431764	690.841934488471	1318.75388764213	1481.89886832759	1662.98419053172	1500.39984551872	1230.17345139366	662.130289305048	10.089034590762	1285.92018982894	225.92938060537	454.20032246375	1240.71802312431	916.39247701859	1710.82055685246	197.678026414976	1267.83932314709	1174.04482723498	1714.21071935531	658.7401268022	1788.79429441795	907.352043677664
1376.30216483521	3069.61697408639	241.814906947237	3006.77692814997	164.386993204141	376.472148239578	1913.80898632713	1152.99557302541	346.174268948801	2381.74289981802	98.180516235407	522.911898144998	2415.4072101411	1330.29427406032	250.792056366726	1443.63078548138	94.8140852030985	141.944119655418	163.264849526705	1242.7670672203	466.243642434472	203.662021914407	157.654131139524	NaN	NaN	153.165556429779	101.546947267716	287.82279772212	1551.35657851525	651.958421050158	1847.6025093584	1940.17936274688	2046.2219402646	1848.72465303584	1481.78367051421	837.728123707821	57.9892483748139	1649.13152189699	290.949666530868	225.35886918596	1165.11667252422	684.494450600319	1651.39327352957	931.025378551872	1277.07337833708	1166.24754834051	2181.7740313703	405.168123976312	1245.40885548092	756.870502842977
1319.3922835924	4065.16974917268	103.164473685066	2527.75897192139	239.049575253661	191.88284578357	1531.64256620781	584.938924700992	294.0774263021	2168.39341405404	67.2279178983302	1089.17372308363	2953.38255452055	1537.25765304949	222.204314728628	1796.67466513499	515.311847864192	52.6286921099689	361.458468402229	1435.06307253096	757.883599424658	193.005863151905	151.454220523492	301.938547880448	NaN	121.132751578434	139.101029471802	166.053446311854	1192.49132097049	940.935430463343	1905.60734986353	1796.11315645082	2795.03710558524	1967.37330512198	2083.04409406054	914.557861210239	142.173525310986	1173.15100517065	416.044601190282	86.7202909387321	975.103739555455	608.433373502184	1673.36181318159	872.119161435555	1604.32819488144	1416.46621721217	2316.16665243548	552.98013912993	1256.89670605936	788.373460546845
889.261430559668	3546.14311330851	98.0411663231265	2205.33945530539	58.7049315954575	74.4394254865251	1428.72979253913	654.367914614445	636.385635881796	2355.94103969133	93.5455966399643	1093.80985114355	1847.941665494	2128.91477069164	247.518858288269	2886.41826230446	746.527093119269	177.837528199255	330.686897426769	1737.80020825653	400.368227515782	150.864110100282	141.872970733958	513.881362015627	NaN	123.890692001309	123.890692001309	1091.56206630197	2324.47205190919	989.849802220422	1090.43817388118	1120.22132303212	1336.5706140343	2803.25022316596	2245.79958245385	716.862729798625	82.6500159350444	1083.80008567684	372.575827986967	41.8791986152428	853.897976901292	610.40559568581	1603.62800650431	663.634162742217	1775.77145741014	866.355726637898	1875.43345530299	825.584909318096	1343.14778473891	323.877351743871
1450.50585604715	3628.05832638914	194.13906401615	4072.34201739383	350.481932496283	70.4144918376281	122.15385838501	690.162121568226	890.370974729835	2650.63420617881	148.023541658701	828.508688640574	2298.58155988902	2108.49562626929	185.140913312258	2389.68783576593	430.340519993329	291.993952920982	149.148310496688	1506.74429794647	613.67784058514	213.260134261922	92.9098685973595	763.272096037353	NaN	469.707429322859	137.900622116822	620.426453613059	1329.0308215446	829.633457478561	1655.2137845607	1496.62137840459	2621.39021639116	2502.16471956458	2132.115771867	543.813141307883	138.64125028406	1788.79586099926	523.979552236787	271.242960073675	1795.59594868078	913.851245977192	987.518862526978	593.113776998893	1003.38573378385	827.716802011288	1806.92942814998	620.314127724968	2350.93644267148	339.243836888862
3141.64985032157	NaN	109.157847639651	4075.93654751014	234.104622805832	140.675953086976	2399.84872568632	1239.30705725088	463.736533922058	2362.7023871234	103.529614524057	1471.19026161334	2362.7023871234	1714.32993220699	325.281999278451	2395.34613919384	454.731360937108	105.780907770294	203.712163981626	1645.66548819675	1013.05208600401	193.581344373557	124.916900363313	1232.55317751217	NaN	106.906554393413	149.681126071926	1197.65813219549	1377.76159189449	930.879882516341	1001.79561977282	1602.89091651824	1991.23900149421	2778.06599105422	3079.73928605004	668.231952739988	50.6739951736118	955.745161634527	361.437779146407	108.516889270738	825.315106317478	536.100635831847	431.756591578208	181.104050490661	1252.89885287859	1009.05135815541	1217.73944666269	525.893066285295	1823.38857309142	189.04327124909
1499.7926576419	NaN	147.961722371168	1801.70156651903	328.205847073932	91.6354334015546	1796.06893762207	964.692912430568	538.866167820288	1853.52175237107	123.178155224538	784.448787727804	3423.8986888439	2173.45507371848	145.708670812384	1655.25321519803	917.378829696092	147.961722371168	194.149279326252	2430.30295141992	881.330004755539	225.692001149235	146.835196591776	1621.45744181626	NaN	128.8107841215	171.618763738406	1575.26988486118	592.939405231117	1151.69619180969	1634.97575116897	1625.96354493383	2010.1088357066	NaN	3581.61229795882	847.312449411834	63.5935356909711	920.520081468309	340.534035253448	77.2135602596175	331.454018874351	349.614051632546	1096.44539881333	191.848767045725	1408.57096184481	1061.26033534432	1759.28659448745	443.819221565684	1416.51597617652	186.173756808789
2796.77186564478	NaN	137.220380302123	2893.7288083067	433.728239837993	106.78040993152	2160.91470679219	867.779669196586	885.818170156944	2876.81771365636	128.201129821944	490.098555339109	2664.86532737217	2655.84607689199	159.768506502569	1470.94204505853	477.697085928863	107.907816241542	143.984818162257	953.462548758283	439.365271388105	373.97570540681	97.7611594513414	828.320448345805	NaN	150.74925602239	176.679601152904	523.920744639779	1264.62669032444	1674.43888401756	937.67886041797	2636.68016962161	2207.1383655031	NaN	3410.08089829692	688.744806051906	51.5436657999477	1632.62029187967	633.089091484444	119.69352037235	301.426465898755	292.339818622435	1583.77956276945	409.330402305058	1712.12845554748	1181.69542079228	1973.36956474168	563.803406002502	2283.45140304611	171.941742211191
3859.96794764259	NaN	182.876644417522	2339.03542946297	654.501119639393	107.281333795834	2229.59147229426	1368.70756178161	1639.4967341578	4086.75387950765	141.129980342859	747.020753534593	4086.75387950765	2583.87397281978	161.439168271073	2413.50245186642	530.389415633638	91.4852987405564	193.031238381629	1465.74034854974	760.560212153403	301.346907332107	143.386556779327	970.421820744953	NaN	262.985107912146	231.39303780159	725.583277388144	1885.46356573284	1549.23367669907	1193.82288795531	NaN	2344.67687055414	NaN	3357.8796905284	872.080353812894	53.1161154388752	1019.27795113342	300.908209769945	205.428687183662	298.634887803605	512.327152639574	644.1798266873	125.862418361758	1255.70343563278	1117.03079568604	1289.80326512789	708.969502727992	3640.41817832354	541.880338201995
2658.5814768716	NaN	272.642082024688	4090.3709480812	438.630293592363	222.958535705112	2673.26070646602	845.132036207075	1025.79947736917	3779.84878358385	86.3287833262784	563.968330898566	2449.68474802793	1913.32828207796	141.65818718217	1714.59409679965	708.502283828241	99.8788414134355	125.849786080487	527.834842666147	289.579654633635	185.69587596543	147.304044718485	NaN	NaN	120.203928544171	175.533332400063	324.58397135879	1052.89959354348	1393.90938873694	968.211730498752	568.485016927618	1077.74136670327	NaN	3296.56337847524	703.061459507408	94.5030945570452	1342.33211577302	583.624771059206	110.427986350139	124.077893601362	292.42674969978	1416.26911338381	187.777460773736	1195.59561282237	1037.48418716237	2024.82747833418	684.861583172444	2480.96187897921	536.98758795086
2309.63497561116	NaN	769.368401787761	3945.9563247647	765.978233246697	96.98497447674	2125.43581821335	942.266997382023	729.816435475348	4093.99368439116	78.9040755910655	117.891013813301	3822.78020110604	1265.46306496345	137.666996969508	3009.13975125069	489.114469059806	231.461659938944	268.753513890648	536.576828634701	103.765311558868	235.981884660363	381.759131926113	NaN	NaN	278.92401951384	128.62654752667	963.738064808761	1306.14508745622	1193.13946942076	1201.04986268324	1064.31306486033	1188.61924469934	NaN	2541.29649258386	912.288150933296	72.2044666132203	1076.20691860551	290.7628235095	113.184158531273	112.045833755771	291.901148285002	917.979774810803	196.281867142879	1101.25006366654	1085.31351680952	1544.0584013366	386.382104651623	1843.43781729349	725.602887751057
3106.9166988598	NaN	745.509300143501	2600.2545749973	1687.58418670034	94.0865694631444	3037.92922217316	747.77118462503	1473.83610319585	3423.58052627386	170.990641835131	285.781279272729	2291.50734326859	2080.02114424562	567.951368343474	2108.29470026473	479.737873563842	448.071490822436	1151.51756457796	330.453497782927	227.537753873356	279.561096948524	387.000609821152	NaN	NaN	88.4318582593218	307.834652967637	562.296657139651	1376.5750704901	1415.59257779647	1599.37069192071	845.032217330778	2104.90187354244	NaN	2310.73336136158	463.957289636092	23.6725295630131	570.468609343293	197.963779992977	90.8828810360058	48.7340165529426	617.174107824525	1177.64008959931	235.556010477871	1575.20640593956	1179.9184065984	1666.33908590294	711.724263286532	1513.69184696428	1289.27762255445
3410.84010161734	NaN	1893.05648496915	2684.20543950836	1402.9742284377	37.9876201769031	1585.19880881082	620.87991143255	1535.39830237345	2650.25054875561	109.292890757691	607.297955131447	2384.27057119235	2800.78389775949	314.154064965986	2246.18734879781	324.340532191813	514.487920407247	525.806217324833	233.79415685113	103.633742298898	150.038759660998	840.454871633706	NaN	NaN	197.575606714857	170.411694112652	336.790658801157	1919.08856787959	1177.17420493187	1174.34463070247	855.168657626567	908.364653139218	NaN	1650.84493093282	1000.49355399075	90.2087875680959	667.045471112068	262.347797874696	106.168695808443	54.8689907501845	671.605444895025	1485.56076515272	514.286349383032	790.164763251888	1824.13881853723	2534.35473523267	363.807214545474	1750.03924456419	1219.94229229552
4104.89603326861	NaN	369.190299519313	3097.90925421976	1607.2516600372	118.859502927865	1877.97139028768	385.048359031893	3699.3827971612	3338.04558398169	79.2143541464139	650.104496599309	4104.89603326861	2367.30579810445	619.521096110761	2621.03475030573	803.021499042049	643.308185379632	314.819809761894	199.28251902738	99.6032878054459	249.122134638347	766.774505870436	NaN	NaN	158.504651709316	135.850280977058	84.8779468294783	1119.04997075704	1862.1133307751	958.203938558014	883.444515141564	1473.59087271688	NaN	2153.22199468461	890.966511010628	-4.01432335425901	264.080636589334	323.403776661958	199.053348432803	98.6603421560531	359.910324398958	1362.69955754967	187.64505226499	852.748718848456	1791.65149345942	2097.3938307568	129.462741809147	1885.19952203548	638.272750893582
3276.47273076052	NaN	779.132591473861	2691.53060099569	2419.46449412833	272.409467433401	1268.85158383511	755.326807122967	2005.69728993422	4108.5415742632	274.676684990629	1014.92321742557	2815.09395786462	212.328202166858	653.302017047707	3012.34188534346	507.0664846065	738.322675443757	692.978324299197	238.40120407498	216.862637281314	204.39294071656	1144.15461818757	NaN	NaN	178.319938808438	143.178066671404	103.501759419914	1983.02511436194	1318.16356570482	1267.7179750565	835.813030404562	2230.15182809979	NaN	3014.60910290068	594.045286118979	42.0492841895357	774.999508054484	69.4492925583188	92.282632865638	193.890997233209	607.174456795687	1761.39980933068	417.657732244938	1456.57471622796	1378.94135918308	3283.24194081351	306.916031754439	1168.87462835574	850.349531068638
3004.92043912087	NaN	438.680486686132	1771.71848143008	1637.84743174516	367.206960159435	1398.46784290178	263.967421843095	1949.8350475363	3772.9772241776	181.148891105811	590.136292897466	3135.38798754262	1440.44435848095	221.990906263924	2975.42342817334	219.721905421806	908.363661004426	386.493467317433	221.990906263924	117.616867526525	180.014390684753	678.060075529514	NaN	NaN	216.31840415863	107.406363736997	94.9268591053515	1415.48534921766	1612.32117227134	2046.26758332628	733.650596161389	2726.96783596149	NaN	1362.1638294279	250.987619475587	76.7555087353378	584.028014759409	186.43605057838	186.43605057838	87.038059533123	251.558872297687	1448.90478741757	284.691535979439	852.516841146023	922.209685442123	3234.6411092996	209.286163462347	878.794470962586	536.042777703078
4115.84987424429	NaN	715.346439818329	2961.1547180469	1711.08651060016	917.446476989555	1387.49937243274	291.844676532557	1855.28148094142	3774.09644060082	347.478956428007	420.711835065895	2593.28723465658	2416.16585376494	895.874001111727	2655.73387535555	279.355348392762	594.994732289396	489.403139834767	207.825559955755	143.108132322273	236.210396637107	642.681257914067	NaN	NaN	79.5260981560445	139.701951920511	218.044101161042	1431.77971765565	1535.10052317577	1436.32129152467	842.510508150785	1982.44554927388	NaN	2521.75744621957	209.268799492836	89.7891941167223	867.264138190954	60.0622109609429	129.806286826425	45.1987193830532	605.438017318896	1214.84117201237	105.796031200604	1429.79012713878	827.247045481251	1966.0191694488	547.127396513329	1027.33250902977	749.499551073827
3351.38202608916	NaN	235.680548029384	2215.09410557137	2903.68458540515	466.346995894495	949.269362114554	109.552588851909	2037.83318997059	3312.74823679155	458.39298045087	701.558595441677	3787.71658756799	3009.3593620133	1782.16840785409	2435.53396215182	75.4639512363758	404.987448186534	354.990779683751	408.396311948088	86.8268304415537	264.087746042329	703.831171282712	NaN	NaN	217.499941301099	106.143725090356	336.810172955467	1157.21005156931	1679.90249500749	1483.32468475791	1214.0244475952	3112.76156278042	NaN	2487.80320649564	123.437414715869	53.6420319044124	626.879520241131	323.670070322507	41.0559792662808	52.4978453009458	1284.78681723437	1451.83806134048	86.823443404941	930.088970159755	225.270022424388	1970.15459271081	316.804950701708	1202.40538178478	924.368037142422
3521.61100021708	NaN	127.117404446177	813.976410089603	2523.16363770892	525.131728908427	1397.35169137284	95.276258489197	2295.72688087335	2519.75208635639	376.160653181128	478.507193757135	4123.18122204717	2015.9796699656	1396.21450758867	2585.7087458387	183.97659365507	328.398934245658	403.453064001396	354.554161281749	114.608382820221	286.323134231077	321.575831540591	NaN	NaN	176.016307165825	67.9838476689285	668.416885714837	1531.53937790583	1823.79561043954	1390.52858866778	1268.84992376075	1911.35876182124	NaN	2004.60783212382	98.1661877378048	102.173789025538	920.869480662506	164.005351750568	142.249801902872	68.9679497843185	880.793467785172	2159.79079304181	126.219396751939	1724.67979608789	482.323396890536	2896.0444010454	405.606457953925	403.31640007522	867.053120512943
1887.11204380428	NaN	144.709938536257	1708.43331713735	1928.0829620209	257.379963631969	1783.54666720115	79.8393180266049	2585.89381561001	2894.31378329625	941.366681637248	355.254934927233	2590.4461398563	2884.07105374209	1250.92473038506	2907.97075603512	142.433776413111	647.741767751454	152.676505967267	388.259285712846	146.986100659403	244.861071954667	249.413396200959	NaN	NaN	133.329127920529	195.923586307035	1335.14272894145	1928.0829620209	1738.02342473824	1453.50315934503	712.612388261106	2822.61467641716	NaN	2229.67444333771	70.5659795908923	70.5659795908923	792.465664914283	445.266292449224	85.4623223039146	132.443095475754	801.632645045374	1688.5379727284	149.631183221549	667.565560628173	402.869009342929	1977.29784685775	414.327734506793	398.285519277384	791.319792397897
4130.53572687116	NaN	146.384540201795	1796.76620672092	3125.95558203343	568.946029697031	1766.01375330752	106.52024873998	2623.66550961456	2636.19428693113	74.6288155705286	487.508977139324	3051.92189789006	2868.54615716571	1428.87574551618	2087.20604451414	210.167406540699	567.807049940979	158.913317518365	694.233802862734	219.279244589113	NaN	51.8492204494917	NaN	NaN	781.935244078726	65.5169775221139	1206.77469308607	2671.50265936874	1218.16449064658	2554.1877444954	1219.30347040264	1969.8911296408	NaN	2362.83914547869	88.7937671571366	60.6991923929559	898.949565969121	365.726004118346	157.02344872729	112.301472572063	818.679352357176	1427.58625847064	235.000227664607	527.413148679548	700.567466613886	1885.12647605873	623.737405013882	652.405338446719	708.59448797508
2719.63077760022	NaN	153.761188036499	2775.48489127797	3019.41918366653	311.064610230987	1278.82262068838	260.909895908107	1252.60538365597	2679.73498211611	337.281847263402	540.75040423236	3491.32945025	1781.50964378816	2163.36940056464	3515.26692754046	75.1094769392542	133.243350358957	390.856201199206	1812.28640030448	160.600467262346	NaN	75.1094769392542	NaN	NaN	268.889055004929	145.782028939677	787.534396298351	1575.19138714177	1548.40421017387	1814.56616004643	1207.01018881699	1800.88760159473	NaN	2669.47606327734	78.3593671451697	102.458198647801	561.483560602673	676.239901091391	89.8350011940415	132.294847174867	501.810263548539	1375.10601466768	201.148651468098	1238.54596948611	1372.81088785791	2146.26862275187	374.430725606062	1111.16643154363	716.404620262442
4137.91349860654	NaN	173.698099859836	1904.26349839185	1252.87731344671	658.530198987131	1865.47693046167	130.348406290808	1283.67841150891	3883.51924424092	437.218605503142	557.000653522827	2816.88862616088	1498.14531653463	1404.60124093831	2421.03747699106	116.659029374272	43.6490191527503	145.178564617054	1781.05910614303	175.979662679259	NaN	199.936072283196	NaN	NaN	915.206016172169	108.673559506293	2316.08558729762	1468.48499988214	1517.53860049973	2745.01939734907	968.8227424286	3337.08494898922	NaN	1749.11722667112	177.582782346919	31.7346206695784	409.56174816442	172.989139459443	98.3424425379699	67.3353530475118	731.11675028769	1765.8348106915	194.808943174951	816.099143705983	1060.71062746404	1987.47808001218	283.23656875885	790.834107824869	1190.48103903522
4141.61114409698	NaN	368.344282596823	1549.98761138734	1311.37557687795	347.793963835249	2016.93652102533	296.418166931313	920.919520408042	3141.4956310337	223.35036689016	566.997363958707	2530.69449006469	1345.62610814724	1397.00190505118	2596.91218385199	106.898560574573	271.301110667167	303.268273185171	1976.97756787783	146.857513722078	NaN	54.381079294994	NaN	NaN	602.389579603641	69.2229761783532	2268.1070836668	1313.65894562924	1718.95689898251	2044.33694604077	983.712161068407	2884.61664651403	NaN	1942.72703660854	82.1533815472067	33.3098616785166	185.012088094213	405.66987197159	216.042088951969	52.8472696259926	513.700245328222	966.508405993256	235.579496899445	778.029882264663	1261.86804378745	1242.33063583998	56.2950474990767	1599.75027534969	792.970253048027
3271.23423713648	NaN	563.298847113836	2102.36592321531	1715.02832945258	193.100084933525	2489.70351697804	446.754792353368	1696.746909098	2919.31689531075	150.824300363552	279.936831617796	3227.81586379434	1934.40537370758	2348.02250923002	3409.48747856801	175.961253351103	238.803635819983	420.475250593654	1711.60056313609	93.6948617554789	NaN	133.68546878113	NaN	NaN	1036.33059878868	84.5541515781873	1799.57989859253	1123.16734547295	1501.36422905839	1954.97197160648	1502.50681783055	2004.10328880943	NaN	1387.10535184224	38.3377596686851	100.443651886381	155.648889413221	71.690924007818	175.200744370644	95.8432154258108	409.823003859717	833.063158232162	741.054429020761	894.018941334715	1176.94578365977	2072.88078435579	171.750417025217	2100.48340311921	1096.4381455998
3229.65436322269	NaN	836.320159836365	3083.28705408105	1984.38874091609	487.554306022304	1907.77460253727	230.268020421768	1671.07121978477	3148.46624643319	88.4746896908056	532.722342827732	2453.2215280104	2182.21330717784	1196.52095967712	2670.48550251752	197.106676944365	330.895545456644	165.088828069632	1042.14918831679	1045.5796721248	NaN	93.0486681014818	NaN	NaN	980.400479772665	70.1787760481008	1196.52095967712	1290.28751709598	959.817576924622	1883.76121588122	550.446509169102	2174.20884495915	NaN	1315.4443983547	72.7225839810478	142.355675899448	535.984063272886	174.582561415402	202.205606143363	142.355675899448	265.508416978272	1355.46772353571	1188.57849497095	577.418630364826	1531.56463367646	1324.39179821676	446.209167907014	2293.50028408937	1122.97376374205
3282.99386422002	NaN	1295.16781502419	1842.19190916098	1292.87901128303	458.610047630891	1756.36176886755	249.184505314922	1411.89680582325	3242.93979874975	151.910346315702	324.142827837851	4152.73928586011	1518.3261797871	1046.83260910853	3400.86725688967	187.386804303653	243.462495962027	211.419243585813	1137.24035688428	597.082673970958	NaN	55.7805891870601	NaN	NaN	1449.66206755236	69.5134116340089	1231.08131027176	1775.81660066739	1025.66117450282	2140.88079738212	1196.74925415439	3388.2788363133	NaN	1740.34014267944	104.854710507268	868.506424122695	374.378844724478	94.4883976527603	187.785213343333	172.811650331266	337.520843464005	1102.32436961882	1191.01393515183	240.768590155263	1320.01693956349	1801.47458102842	276.474778876346	1556.1385101384	2045.65883937905
3779.65326754134	NaN	NaN	3992.68103529404	547.586812712756	750.306785251615	2313.65572601739	286.456000628802	2078.8670572577	3860.97031867275	114.659413731464	360.328532994658	4156.46044813617	2538.13659956325	1388.2447779304	2876.00322046135	144.43748879367	422.747959567357	1170.63576786044	1314.9449008542	801.845761320817	NaN	173.070253276559	NaN	NaN	670.135044699524	157.035905166141	910.650266355798	2239.21053836188	533.270430471312	2506.06790334241	1467.27120790317	1935.70323484325	NaN	1258.82468246774	60.3821644790843	1336.38358712619	894.912453545487	134.152797766722	754.287183840927	61.5348306242037	134.152797766722	697.806542730079	957.156425381931	805.004494226178	1103.54502581209	3209.46607294512	180.259443571496	1480.46685526611	1024.01106179885
1840.2367624603	NaN	NaN	1693.52050872416	954.208136381893	666.50673257118	1475.73856958458	592.002384970796	2127.93816627102	3008.23568868786	112.882118863711	520.936699567353	3759.01026835327	2315.91836637045	1809.28880268784	2942.90110694599	155.292285959315	164.462051817823	757.058170423954	1537.63448912951	1467.71502445838	NaN	382.243990957407	NaN	NaN	NaN	114.028339596025	972.54766809891	900.335761963154	524.94847213045	1287.75836948515	614.926799617068	1255.66418898037	NaN	2046.55649427675	79.2873084872838	530.314026133455	442.646428841616	406.887277314682	847.532305807872	103.511249844239	93.1295606912584	2388.63638451704	2470.53637672389	86.2084345892711	863.681600045842	2080.64627297861	951.349197337681	1363.15620040592	1282.40972921607
2313.59607639201	NaN	NaN	2489.10732334392	1428.00991530134	446.064638237071	1665.46630823627	366.91250725876	2658.88290863073	2944.51885955246	119.131923326655	818.309080301738	2310.15467939295	3120.03010650437	1760.67829187685	3395.34186642893	190.254127973833	139.780305320997	1647.11219090797	569.954930203124	1593.19697125608	NaN	380.678095254988	NaN	NaN	NaN	65.216703674762	969.156982093737	1824.91770252591	428.857653241786	1417.68572430417	495.391328556889	3315.0426031176	NaN	1037.98492207488	59.5488804230798	976.701532330616	409.902347828917	204.423213732577	662.710945396885	63.5892004755359	180.181293417841	1014.79597853949	1142.93184306024	144.395601524658	936.298331806055	2328.47718416665	771.222398234277	1492.70812188715	1455.76805283613
3389.28470600347	NaN	NaN	1759.06025946154	1288.36165165718	942.799990805687	1443.34777861715	1116.15484392388	1924.37879488551	3292.84889367282	113.911222916058	805.608567311489	3188.37676364795	2742.93515431114	2021.96265260105	2485.77298809608	159.833038311606	200.01462678271	1320.50692243406	1115.00679853899	1036.93971236656	NaN	216.087262171151	NaN	NaN	NaN	132.279949074277	1203.40629317542	1320.50692243406	481.285746080437	1470.90086785448	534.095833785316	3078.16440669864	NaN	802.738453849268	170.900254708177	787.217898063035	930.466984803433	317.037427874793	891.189009406872	81.3695754954286	116.026612610041	1495.37668977162	1052.92184927506	219.997723953878	560.791922247567	2935.95419916901	676.315379296275	1478.04817121431	1614.36585053179
3310.83342243153	NaN	NaN	2532.98757596015	1598.88318425965	497.030648416142	169.577079369842	791.164380612115	1042.78659682664	4171.40438108304	150.044761216203	1201.34306183853	4171.40438108304	2690.39508108065	2026.29626385693	4116.25430629629	117.873884257269	127.065563388393	1616.11758263051	1782.71676688214	1891.86795656424	NaN	858.953014204156	NaN	NaN	NaN	112.129084800316	1829.82412242915	1374.8360054385	563.670322116792	1202.49202172992	638.352715057176	3269.47086634147	NaN	871.591573009452	92.2398233179064	541.960100587052	947.748834061268	257.561159177772	1365.0985001131	162.761512041346	95.7081030911903	2287.66091980661	1869.15516049702	108.425128926565	1092.26049128143	3392.88607422642	646.008493785569	2591.71344659783	1720.01913024582
2551.53054749618	NaN	NaN	1733.9688138777	1121.08498262785	293.174366305344	324.221014417438	523.14953750604	838.215522050994	3008.03126232956	135.641374032867	1353.93484346855	2484.83774784798	1006.0973970275	1819.05962722196	1840.90726848603	181.636408273007	97.6954707847525	1209.62542354012	1083.13907937973	840.515273763001	NaN	777.272101682809	NaN	NaN	NaN	116.093484480808	658.834888514451	658.834888514451	881.335866651124	1104.9867206438	494.402641105953	NaN	NaN	1499.39413925299	5.36369559573287	593.674409242921	1453.2906535691	363.440717963097	1248.50993318453	186.42687491881	141.305699240855	1391.97213277598	1312.14236042267	217.664611926626	276.669226274721	3081.12383764303	980.09678556182	1162.89539471867	1396.59994566602
1454.98441751086	NaN	NaN	2017.72233251527	1095.93691345897	710.421163916073	355.97683299305	1109.74643284558	1428.51617201986	3542.5234314536	137.326109371705	1345.65905570019	3997.08677792955	2741.57130703014	2258.23812849875	3196.1346535061	240.89750477129	115.461037009571	3612.72182166887	1575.81771214371	1071.7702545324	NaN	214.429259280285	NaN	NaN	NaN	63.6753393097787	1858.91285956924	1354.86540195793	1193.17894580636	1285.81780502487	484.865680601422	145.381662347229	NaN	2121.29372791486	68.2951988809199	123.291386091497	3135.92463076355	349.065207271763	692.93610414632	58.4537759063956	325.908917919941	1094.69772440043	2122.83697162133	398.85122937818	225.179059239514	2954.14775935175	183.497738406235	1470.98742636754	1410.7810740528
2725.75907694034	NaN	NaN	2217.8540084118	1838.94070331908	368.20425771604	151.68236909163	1248.11235829609	1174.40277918991	NaN	102.158745629664	1751.41057813049	2813.28920212893	2238.58482753541	1951.80849632542	3313.13228544273	293.342966436324	58.3936830353681	1879.25062939278	861.137067988634	1038.50074271289	NaN	234.605645586085	NaN	NaN	NaN	114.827579538539	1243.50550960195	558.236766349166	1604.56727600489	1312.608240014	650.373740231894	84.8830630266523	NaN	2262.77078317963	24.1428432591673	58.9031531349964	3653.11919429573	365.952557038154	1201.35867105391	51.9510911598306	266.30633539411	978.892687848607	543.230137404882	575.673093288989	106.408909965296	2303.2604941177	194.46836165073	1123.72731233123	1110.98186537676
1801.64713863964	NaN	NaN	1659.87333702341	1565.35746927925	376.993327276469	190.266856855082	980.972774812313	110.735212045973	3071.84819051846	312.44590540241	1503.11531247212	3041.87974464836	1523.86269807449	2026.41048266539	3494.86433030024	213.319507524389	115.345742179835	1608.00487301746	1326.76253485192	2497.83718885272	NaN	449.609176884786	NaN	NaN	NaN	96.9036216443889	1216.10981163924	632.877749705777	1704.82600582855	866.862153999244	1210.34664897192	155.687880851122	NaN	2886.27435263054	22.2478944749286	255.31559732336	2807.4649205542	256.475138133552	293.58044405967	61.6722820214295	677.388452232958	1058.87737878586	868.712685914506	724.929625450797	118.489781720798	2218.41818897707	63.9913636418119	1566.75625364961	1463.55712154259
1358.24278531623	NaN	NaN	2112.66734037612	2377.98484444916	619.967991373835	299.279877755107	658.03528543649	1211.74138089329	1464.36978694545	181.617332470538	2142.08297669726	2376.83129008363	1842.73561884093	3026.28239787983	1602.79631080965	190.845767394817	88.1794288622031	1302.87217577055	1558.96124491932	1267.11199043897	NaN	107.789853076298	NaN	NaN	NaN	102.022081248623	2636.381022329	814.918679149249	2143.81330824556	1647.78493106551	637.27130685686	219.684626533192	NaN	1490.90153735275	-2.85800012261529	95.7765025215091	1805.05441304851	496.116542665308	1060.07381660701	60.9643251177005	1349.01488905862	665.53580603051	420.690158290389	384.717574973121	117.824214877255	2613.85733473033	69.0871665119225	1371.06260141436	1541.64227069303
2563.87722324354	NaN	NaN	656.680106988391	2157.5010822497	490.435322036369	437.329349065584	646.28980792889	979.933855506212	1688.78314689886	123.311421933986	2134.98876762078	3707.96459746197	2309.89213512239	1776.52345006799	1143.86968511168	142.937542379711	72.5144043097568	2486.52721913392	964.925645753599	1701.48240130492	NaN	400.38606352069	NaN	NaN	NaN	87.52261406237	2156.34660457643	147.555453072823	1508.68462986751	896.811463030201	714.403990652288	234.141278568668	NaN	NaN	9.15932947231357	392.379191295566	2288.73687116639	724.503071542385	609.537112995409	27.7396864091985	1147.20619185652	1720.87471228284	217.027072703714	379.605195901458	93.9322079968512	1985.64479863345	63.7391279744132	1993.77370479334	705.9227146055
2561.73681682289	NaN	NaN	967.281421691131	2654.16901364213	502.809632674487	287.904775069772	1055.0920086694	767.396796069541	1912.40063416778	262.485920944483	1790.50567461242	2458.9059978615	1058.55821605012	1853.47510869552	2007.1436359075	126.148430636115	108.817393732508	1066.64603327181	748.910356705694	941.862567565842	NaN	369.938349746841	NaN	NaN	NaN	105.351186351787	1616.61760434624	1000.7880930381	1882.93787143165	953.416592168246	884.092444553822	249.776493881838	NaN	1282.70629333676	25.8431774920755	574.373256723653	2609.280393873	728.937876507127	504.644856821334	43.2752774676553	900.934596266181	1404.14121556125	88.5987374041628	285.000397129028	147.867877321134	2540.71413396905	150.192157317878	2064.23673463654	828.881916367117
1320.00857999682	NaN	NaN	1106.08776495052	1073.71056051107	1197.43773461894	684.027778507807	725.655612787088	1494.6142182238	1381.29400268576	75.7988665383144	1673.84517137071	4201.57977510704	1191.65609096904	2530.6847602859	1856.54511070755	68.8608941584342	148.647576527056	2566.53095091529	887.541634984291	1422.92183696504	NaN	1165.0605301795	NaN	NaN	NaN	101.238098597875	1798.72867420855	1086.43017654086	1838.62201539286	1341.97882586644	946.514400213272	223.808943975757	NaN	2268.19813858044	84.4202996171773	884.570481857683	2502.31598112592	251.893593574492	532.178759155832	55.34507497181	1445.14081302036	1296.27566283608	299.576961992895	661.272756581263	86.7463175888066	2322.04958832464	89.072335560436	2312.74551643812	1175.32272831136
879.423795325193	NaN	NaN	474.38402520216	1688.34607908519	1945.2570189918	869.008486950601	731.294965108769	988.205905015379	NaN	56.6144337324037	1605.02361208845	NaN	1530.95919698024	1747.36615987455	1969.55940519918	190.856186116037	252.190779877525	1907.06755495163	340.142272818526	1057.64129417933	NaN	542.662157880043	NaN	NaN	NaN	77.4450504815882	2282.01865643695	95.9611542586411	1953.9364426373	827.347253452231	1028.70988202768	374.859967400501	NaN	NaN	70.924574129773	NaN	2922.42879493117	931.031357465378	836.757136287862	84.8911254153308	1211.52626245033	917.06480617982	86.0550046891273	353.74723766232	101.185435248482	1595.60642280317	89.5466425105168	1354.6834131273	800.676878800171
1251.17783897142	NaN	NaN	351.267525146623	1525.66785747397	820.332746638313	838.863718351565	1553.46431504384	1237.27961018648	1682.02293130453	187.96333692359	1514.66509301922	NaN	735.785188196601	1346.14906900184	1302.13801118286	139.319536176303	147.426836300851	728.836073804131	551.633656796159	804.118146389217	NaN	1144.62475162022	NaN	NaN	NaN	102.2575927498	2423.26179983461	1376.26189803587	1309.66621844137	1342.6745118056	1988.94215030526	NaN	NaN	677.875901592688	429.546537064004	NaN	2611.70728308961	854.098227443684	1022.98710290337	63.232389946282	1081.22464616532	838.956466195575	183.201729065917	903.01776378373	83.0331546553481	2471.9371792609	163.400964356851	871.569490422272	629.301310452523
943.128010669142	NaN	NaN	143.337645258697	1222.47508032699	1132.06399554146	1008.03853307927	1515.73154764416	593.074836243121	NaN	438.912345519079	1642.07524304957	NaN	540.914595020701	1019.62969779536	1676.84873719786	702.031784574399	153.769693503181	1290.86295215194	692.758852801525	718.25941517693	NaN	494.549936156327	NaN	NaN	NaN	100.450335809151	2307.40809775334	2578.64135210992	1950.40022449766	1836.80681027994	1128.58664612664	355.455959563206	NaN	442.389694933907	381.320518053178	NaN	1492.74277614358	715.271726173683	1089.43695412022	97.4911317448266	1496.2396474328	1152.38063732618	145.281706030832	416.872042826915	25.2224584342811	2231.74824193206	32.216201012721	710.60923112139	2031.26095468345
1332.93199743343	NaN	NaN	177.523484003842	1555.66134941986	1648.46524608087	668.22408759894	727.386571720334	1114.84284028006	NaN	315.569280287096	1280.14978120748	NaN	290.048208705318	1168.20508086014	2433.81822157468	241.326162958287	113.720805049396	627.622382809747	571.94004481314	291.208257413581	NaN	98.6401718419821	NaN	NaN	NaN	85.879636051093	1809.71201652938	1124.12322994616	2297.51249835382	1643.82505124782	802.789737757406	140.401925339437	NaN	NaN	621.730408529668	NaN	3016.55074142877	1658.74710407146	1115.15904994044	93.3068280117468	850.364010696363	326.606422059394	90.9738320712703	1061.50014330948	209.956625035571	1942.20611083935	123.635775237941	481.75065210108	2418.13728269656
1997.35535736305	NaN	NaN	353.404214317969	2450.13851116784	1105.72083910131	1311.21473198195	1159.12603160136	1095.27199709043	NaN	622.752141709537	1429.05445021576	NaN	772.518877198813	2519.79745790704	2425.75787980912	799.221473448839	64.3195853502955	347.599302089703	909.514805785904	294.19410958965	NaN	77.0903922524818	NaN	NaN	NaN	168.808005459093	3584.41836057113	1076.69627795998	2424.59689736347	831.728981927132	1022.13010301427	102.632006056855	NaN	NaN	620.271180994187	NaN	1903.21464615484	1567.01108112639	1188.78207046938	28.412821725352	649.45551823624	398.470217954584	79.7772552713653	321.423567635564	38.9191831324911	1269.33084125745	76.275134802319	306.247712269697	1997.77189881909
2665.17301927346	NaN	NaN	555.130498940271	1617.12326523131	1219.74741613773	1376.60630393783	1272.03371207109	1717.04818634841	NaN	946.696759596815	1038.48825690206	NaN	810.752390170062	1060.56469296281	2894.07080369286	1060.56469296281	NaN	365.737915892744	838.638414667858	596.959535686964	NaN	NaN	NaN	NaN	NaN	90.3634239770141	2278.25442936655	1136.08934264434	2160.90074293832	1323.15809031705	1248.79535832293	423.833800263151	NaN	NaN	803.977437767348	NaN	1982.15788988641	602.454256814904	1152.7001595894	33.5163488506155	649.184269789384	486.797474703067	67.3956082571132	523.013234758289	199.407894910018	1019.51962261213	169.033386476606	383.991446159212	3442.4707953389
1704.90841738271	NaN	NaN	235.060408805333	726.947835726401	1240.92949695362	838.581861694303	1099.06125561941	1049.05851482128	NaN	296.691693975113	1011.2657456134	NaN	680.433658239775	2075.85898283855	2745.66313864596	401.348593320021	NaN	193.19764906737	1360.70350398168	1349.07495961002	NaN	NaN	NaN	NaN	NaN	137.380636083419	2984.04829826492	718.807854666242	2541.58218492339	1428.14906133729	1126.96976211138	NaN	NaN	NaN	425.609074403753	NaN	1855.45320207287	409.241275722341	644.236099648337	83.054430571331	235.04113261302	299.343198861427	119.297413365888	812.590600371439	30.4436490953617	664.111283761481	38.6275484360681	24.5980067091429	1110.7183620686
1214.43025910009	NaN	NaN	400.939162795419	1053.82686669659	838.525217460018	1457.66293310248	1004.9475733564	1922.01621983433	NaN	1550.76634898857	1702.64129615274	NaN	1041.02514701225	1555.42151978287	2530.67980118961	589.473579964741	NaN	363.697796440985	1787.01626679951	393.956406603963	NaN	NaN	NaN	NaN	NaN	163.525452285903	3096.28305269758	410.249504384028	3039.83910681664	1233.0509422773	1106.19753813251	NaN	NaN	NaN	607.690270324178	NaN	3194.57785065352	624.07038164241	1367.02543071936	91.7167637998719	353.798544891583	486.009443388741	166.597272683218	207.547550978798	135.007057998056	409.958926554092	91.7167637998719	18.0062628678281	1757.80808645432
661.429145498104	NaN	NaN	153.605786266683	749.948813621012	611.345649060143	762.760870849328	652.111285695693	1376.57488533318	NaN	1185.55875938375	1160.51701116476	NaN	703.359514608955	1967.094250311	2528.49530340629	442.459440141436	NaN	793.043915207165	1368.42175800607	883.893048280676	NaN	NaN	NaN	NaN	NaN	107.016487254626	3068.93117194615	183.88883062452	2012.51881684776	620.663508862554	818.668029663796	49.9445959648558	NaN	NaN	578.700193457164	NaN	3581.44439160466	345.107887927655	1234.98333756388	NaN	331.057222933399	578.114749082404	181.183462994667	466.880317877875	99.2212505281721	609.72874531948	184.696129243231	21.9425930597632	1675.23750738391
1650.88627272209	NaN	NaN	356.988386894766	312.692783596173	226.432924541018	377.970514773047	641.412787022575	1749.96854325842	NaN	79.5580293930517	1481.28073903932	NaN	606.442573892107	1545.97563333069	3371.42075874113	330.177890161408	NaN	714.850234596558	1232.40938892749	662.394914900856	NaN	NaN	NaN	NaN	NaN	116.859590065551	3918.12175734745	240.421009793206	2639.37763054333	640.247113251559	947.98498879968	44.5878162625835	NaN	NaN	776.404099734138	NaN	NaN	83.3016272344828	827.376132792017	NaN	383.274971207284	832.063216291592	69.2403767357578	929.320198907773	130.172462230233	393.820909081328	85.6451689842703	-8.09650100723	1342.95531774527
1338.83325183285	NaN	NaN	279.545388653687	104.552900243032	404.373363719955	305.210953620583	313.377269746414	988.848275011544	NaN	531.534571965031	1399.49731448188	NaN	621.364049349167	1470.66092643555	3017.59452398574	272.545689117261	NaN	361.208549911993	1719.15025997868	1575.65641948194	NaN	NaN	NaN	NaN	NaN	150.050947229802	1824.14575302507	204.881926931808	2233.62817590601	822.022102726719	1618.8212332899	147.717714050993	NaN	NaN	1484.51075708552	NaN	3138.53969014479	264.36392628214	1639.88745586634	NaN	308.92479083815	1406.5292441125	90.8110853797845	684.174176572971	52.1134924758811	245.601456995398	49.7681838150384	156.479727883378	880.007449753331
1943.97792813782	NaN	NaN	152.939455128097	177.458234745571	136.593602049782	1118.51234768288	398.127251302831	580.266757032634	NaN	1076.48015405293	1009.34540033842	NaN	NaN	951.551134097231	2398.15913152816	140.096284852278	NaN	652.655534950888	1619.39598843984	952.718695031396	NaN	NaN	NaN	NaN	NaN	64.2048241315268	2786.95692260524	242.841647058833	2325.18657314282	528.894075929356	2010.52890138525	40.8536054482188	NaN	NaN	383.501881511329	NaN	3498.07470364231	212.165170120551	2004.15940500903	NaN	126.496814425162	1214.36757784469	61.9521628738419	695.663287195896	61.9521628738419	1052.41917940683	-17.8484972259723	264.974430480722	936.238806614454
1768.37203958534	NaN	NaN	925.878630290304	126.619972928575	151.15861591775	NaN	381.354457292401	279.694364908672	NaN	270.346310436605	1079.53727567491	NaN	2457.79105690029	1279.93619341984	2574.64173780112	210.752463177178	NaN	1638.66778378541	1560.37782758185	120.777438883533	NaN	NaN	NaN	NaN	NaN	137.13653420965	2072.18380992752	230.61707893032	2709.60427424159	644.268489319285	1408.47194241076	NaN	NaN	NaN	819.327359191066	NaN	3545.75556312434	132.875804076269	1420.04587149426	NaN	161.062009932137	1956.75820799976	72.9801166325484	630.832107529946	134.050229320263	1034.83439146406	33.0496583367347	219.783272131863	983.159680728302
3134.99150662259	NaN	NaN	444.077351798425	NaN	89.7327238489587	738.779814647486	376.249007174435	592.59803744061	NaN	499.04170002821	1098.3869865764	NaN	NaN	1979.57073957944	3607.45101055521	204.339237179149	NaN	771.524532741826	1215.91713545073	NaN	NaN	NaN	NaN	NaN	NaN	86.2243611959937	975.009566613796	176.272335955429	2091.83834447432	391.45191200395	1345.72655361043	33.5989214015186	NaN	NaN	2719.07582865523	NaN	3897.91447486873	142.790372523631	1296.94745186726	NaN	134.563183567007	1088.91710253546	175.69912835013	376.677601433388	72.2716100382773	919.672072570614	47.5900431684035	-27.6299701493074	862.081749874241
1339.05868798135	NaN	NaN	943.462418603744	NaN	303.251887983775	698.848157361379	170.99633046996	696.507351033701	NaN	406.247366401613	829.348110129435	NaN	NaN	3239.79342605599	2209.83864187761	106.624156458812	NaN	NaN	600.534291598898	NaN	NaN	NaN	NaN	NaN	NaN	32.8887571369503	968.040885044365	381.668899960992	2664.54027102909	317.296725949844	1137.74934380103	729.278639621195	NaN	NaN	707.887051167168	NaN	3072.05209518617	135.076913636197	2214.60119116137	NaN	135.076913636197	1686.48671117901	78.6192409432061	704.358446623856	113.905286376326	2022.88034430808	28.0425758224017	36.2759864234629	1165.42944028328
853.296348985716	NaN	NaN	1798.57874559005	NaN	306.274193825589	1937.96983009552	291.046596358605	1026.65668937908	NaN	370.698644647446	972.188744593324	NaN	NaN	1410.8606870076	2215.58064545515	295.732010963831	NaN	NaN	169.225816622731	NaN	NaN	NaN	NaN	NaN	NaN	8.75036639374292	559.286582507789	999.715555399027	2101.95934127843	925.920275366718	1096.93790845746	1215.24462723942	NaN	NaN	-161.035678564461	NaN	4275.42281091451	239.175487904854	1398.61077899978	NaN	101.455762972766	1882.39545376122	92.0390296440767	655.865937699377	128.52887129275	1941.25003706553	-9.19085363933842	-16.2534036358557	1007.81634585916
928.278813556571	NaN	NaN	1861.43413787358	NaN	227.240014634998	1054.88782740863	283.510687458134	1245.97365387053	NaN	78.3571927904493	1391.33955866363	NaN	NaN	1744.20356949205	4267.00540106266	224.895403267367	NaN	NaN	254.20304536275	NaN	NaN	NaN	NaN	NaN	NaN	241.307682840782	210.827735061583	666.85464606575	1425.92257633618	383.156670582438	1887.22486291752	1574.21924533882	NaN	NaN	-130.117487243956	NaN	4279.07350344084	162.022337947022	1800.5969219819	NaN	159.666371614837	1149.17223113267	101.945196476297	730.988207169774	81.919482652722	2472.04732665471	73.6736004900734	-21.7430359634315	819.336944626723
871.978225471725	NaN	NaN	1153.56044910436	NaN	326.412667183502	1078.47185613565	644.365928035348	774.59770646544	NaN	82.3747400352221	775.184336098008	NaN	NaN	2339.72556615681	1964.28260131331	943.547040645018	NaN	NaN	224.339111116674	NaN	NaN	NaN	NaN	NaN	NaN	44.8304435508713	478.936371651177	1517.2708212965	2550.91223388129	504.748075484169	1283.79222753445	656.098520686708	NaN	NaN	NaN	NaN	3925.530296737	150.769288629744	1461.67942011484	NaN	87.1099836835255	1605.50229425259	95.3621158061834	512.684226009171	39.9549429826229	1210.57882838253	117.760760139112	-16.6311058584602	1013.70653345626
391.694572290988	NaN	NaN	1951.05129423064	NaN	773.314251982545	3250.90663398004	160.374335677951	774.488466381596	NaN	398.739858685293	687.009493652301	NaN	NaN	1233.60629641052	2175.32624444938	438.663148253026	NaN	NaN	195.60076764948	NaN	NaN	NaN	NaN	NaN	NaN	57.043468561468	223.781913226702	2618.00507289158	1643.4071216793	774.488466381596	1813.66820954168	1057.47413655287	NaN	NaN	NaN	NaN	2428.25340138851	302.307458729407	133.600316775882	NaN	197.307908842248	1357.0220384948	71.0724949329677	318.824241857724	28.6007668887237	2542.69111306327	48.6568606873945	-45.7247571887031	1239.04501614968
640.409544104704	NaN	NaN	1607.57535064405	NaN	720.321178180859	1882.56538555317	176.216963809393	2060.01622004581	NaN	68.1012235887134	484.11178922046	NaN	NaN	2151.67956501551	2258.62013414684	427.70357693141	NaN	NaN	NaN	NaN	NaN	NaN	NaN	NaN	NaN	37.5467752654777	179.742477077459	2910.84008873899	1696.30076789037	1029.39117468128	991.785699821915	858.991366724775	NaN	NaN	NaN	NaN	3192.03965403002	272.253162869978	NaN	NaN	149.463921025803	2036.16784859303	129.392602647429	485.953670310321	149.463921025803	887.380037877815	101.056623760311	-73.6819127102451	1214.42446086663
737.809442223264	NaN	NaN	1479.94705567245	NaN	437.896460559963	1424.66897669921	568.446817283988	1463.48124491446	NaN	575.503593323125	713.698790756214	NaN	NaN	1605.79289503705	1589.32708427907	1155.33535787217	NaN	NaN	NaN	NaN	NaN	NaN	NaN	NaN	NaN	65.0634598255863	286.175775718529	1975.09750775186	1716.34905298352	650.775871073914	571.975205303556	1384.68057914411	NaN	NaN	NaN	NaN	2852.22523285496	321.317905566237	NaN	NaN	161.806939560645	1491.06498960724	40.1059803119344	113.362868403391	70.8266108019002	510.367939350642	64.9187972461376	-48.5112230245056	1538.32749805335
364.532650625641	NaN	NaN	1248.52660555996	NaN	331.57415430319	1279.13092357367	230.344487027089	2178.42703751484	NaN	72.6145403410719	957.785584429765	NaN	NaN	2599.82495478047	NaN	1323.86031143985	NaN	NaN	NaN	NaN	NaN	NaN	NaN	NaN	NaN	73.7916294954452	153.833691992827	NaN	2344.98515285865	1532.20509176392	1463.93392081027	836.545401529319	NaN	NaN	NaN	NaN	3903.65071699044	84.3016898246244	NaN	NaN	97.3087608149724	1989.24635941104	102.038604811463	53.5577038474382	97.3087608149724	124.505363794791	154.066888772855	-37.4917930849977	1381.46140586206
1075.63065902428	NaN	NaN	1020.26228379755	NaN	285.158748872431	987.276868768861	580.849433593914	1875.52697347005	NaN	682.161779753466	910.703583880828	NaN	NaN	2425.67657412715	NaN	880.074269925614	NaN	NaN	NaN	NaN	NaN	NaN	NaN	NaN	NaN	146.148785537232	NaN	2689.55989435668	2203.02502268349	321.678315511339	1606.93145109356	953.113403203431	NaN	NaN	NaN	NaN	2413.63407325663	155.78194545119	NaN	NaN	158.148666759162	2485.81907314978	101.347355367831	159.332027413149	90.6971094819559	181.815879838884	373.520305784629	-12.2552674148331	1011.35169828313
528.704781047807	NaN	NaN	1120.56955342838	NaN	468.575093017111	2174.60761420176	891.84093621358	1899.89747084584	NaN	149.062437010863	956.686678207468	NaN	NaN	3120.17643382173	NaN	970.834840097043	NaN	NaN	NaN	NaN	NaN	NaN	NaN	NaN	NaN	183.253828244004	NaN	NaN	2405.69425839816	323.556433648961	730.316087974259	187.969882207196	NaN	NaN	NaN	NaN	3045.91384861147	164.605183931834	NaN	NaN	188.290417509143	1848.6252912785	114.866193419485	87.6281748055796	13.0196890370564	157.499613858641	297.242491964764	-42.6406098696196	1059.90701315411
778.54918453203	NaN	NaN	1368.5381947358	NaN	84.7221085323946	546.093514511744	259.358855552711	1641.11311744994	NaN	153.160833716032	1155.55216205224	NaN	NaN	1975.04689722528	NaN	1195.08142573589	NaN	NaN	NaN	NaN	NaN	NaN	NaN	NaN	NaN	43.4228778181306	NaN	NaN	2862.98035758196	360.83696530776	679.431030817797	NaN	NaN	NaN	NaN	NaN	960.390815944866	301.439589192653	NaN	NaN	143.812766965955	1326.60651570464	120.109485428106	54.9254611990199	99.9616961209338	173.441868888267	365.438449344847	-88.4793921049688	2427.62394313774
551.701280792062	NaN	NaN	869.375251610795	NaN	295.436404704087	NaN	369.83588485866	2118.81414055585	NaN	173.799159372007	727.071484013556	NaN	NaN	2886.42782469034	NaN	1263.81059084298	NaN	NaN	NaN	NaN	NaN	NaN	NaN	NaN	NaN	158.446885689317	NaN	NaN	2980.90335504535	91.13307031137	NaN	NaN	NaN	NaN	NaN	NaN	1471.54778534592	249.89789860114	NaN	NaN	130.10504562908	1569.99141699623	107.569756456118	26.9171425739382	55.3827710029427	170.431352570169	254.642170005974	-96.4339139517481	1811.94925864276
NaN	NaN	NaN	NaN	NaN	NaN	NaN	NaN	NaN	NaN	NaN	NaN	NaN	NaN	NaN	NaN	NaN	NaN	NaN	NaN	NaN	NaN	NaN	NaN	NaN	NaN	NaN	NaN	NaN	NaN	NaN	NaN	NaN	NaN	NaN	NaN	NaN	1583.47503619291	121.124294076556	NaN	NaN	138.928889151024	1886.15315245887	32.1013187042127	141.302835160953	108.067591021945	130.620078116272	71.2714278680436	-62.856521692953	2360.9423544447
NaN	NaN	NaN	NaN	NaN	NaN	NaN	NaN	NaN	NaN	NaN	NaN	NaN	NaN	NaN	NaN	NaN	NaN	NaN	NaN	NaN	NaN	NaN	NaN	NaN	NaN	NaN	NaN	NaN	NaN	NaN	NaN	NaN	NaN	NaN	NaN	NaN	1792.97937561158	220.226862902291	NaN	NaN	310.505708042703	2397.61006214407	205.972308406437	264.178405931176	84.8085951916731	328.323901162522	200.032910699831	-62.4884679321572	2104.20381543773
NaN	NaN	NaN	NaN	NaN	NaN	NaN	NaN	NaN	NaN	NaN	NaN	NaN	NaN	NaN	NaN	NaN	NaN	NaN	NaN	NaN	NaN	NaN	NaN	NaN	NaN	NaN	NaN	NaN	NaN	NaN	NaN	NaN	NaN	NaN	NaN	NaN	NaN	NaN	NaN	NaN	NaN	NaN	NaN	NaN	NaN	NaN	NaN	NaN	NaN
NaN	NaN	NaN	NaN	NaN	NaN	NaN	NaN	NaN	NaN	NaN	NaN	NaN	NaN	NaN	NaN	NaN	NaN	NaN	NaN	NaN	NaN	NaN	NaN	NaN	NaN	NaN	NaN	NaN	NaN	NaN	NaN	NaN	NaN	NaN	NaN	NaN	NaN	NaN	NaN	NaN	NaN	NaN	NaN	NaN	NaN	NaN	NaN	NaN	NaN
NaN	NaN	NaN	NaN	NaN	NaN	NaN	NaN	NaN	NaN	NaN	NaN	NaN	NaN	NaN	NaN	NaN	NaN	NaN	NaN	NaN	NaN	NaN	NaN	NaN	NaN	NaN	NaN	NaN	NaN	NaN	NaN	NaN	NaN	NaN	NaN	NaN	NaN	NaN	NaN	NaN	NaN	NaN	NaN	NaN	NaN	NaN	NaN	NaN	NaN
NaN	NaN	NaN	NaN	NaN	NaN	NaN	NaN	NaN	NaN	NaN	NaN	NaN	NaN	NaN	NaN	NaN	NaN	NaN	NaN	NaN	NaN	NaN	NaN	NaN	NaN	NaN	NaN	NaN	NaN	NaN	NaN	NaN	NaN	NaN	NaN	NaN	NaN	NaN	NaN	NaN	NaN	NaN	NaN	NaN	NaN	NaN	NaN	NaN	NaN
NaN	NaN	NaN	NaN	NaN	NaN	NaN	NaN	NaN	NaN	NaN	NaN	NaN	NaN	NaN	NaN	NaN	NaN	NaN	NaN	NaN	NaN	NaN	NaN	NaN	NaN	NaN	NaN	NaN	NaN	NaN	NaN	NaN	NaN	NaN	NaN	NaN	NaN	NaN	NaN	NaN	NaN	NaN	NaN	NaN	NaN	NaN	NaN	NaN	NaN
NaN	NaN	NaN	NaN	NaN	NaN	NaN	NaN	NaN	NaN	NaN	NaN	NaN	NaN	NaN	NaN	NaN	NaN	NaN	NaN	NaN	NaN	NaN	NaN	NaN	NaN	NaN	NaN	NaN	NaN	NaN	NaN	NaN	NaN	NaN	NaN	NaN	NaN	NaN	NaN	NaN	NaN	NaN	NaN	NaN	NaN	NaN	NaN	NaN	NaN
NaN	NaN	NaN	NaN	NaN	NaN	NaN	NaN	NaN	NaN	NaN	NaN	NaN	NaN	NaN	NaN	NaN	NaN	NaN	NaN	NaN	NaN	NaN	NaN	NaN	NaN	NaN	NaN	NaN	NaN	NaN	NaN	NaN	NaN	NaN	NaN	NaN	NaN	NaN	NaN	NaN	NaN	NaN	NaN	NaN	NaN	NaN	NaN	NaN	NaN
NaN	NaN	NaN	NaN	NaN	NaN	NaN	NaN	NaN	NaN	NaN	NaN	NaN	NaN	NaN	NaN	NaN	NaN	NaN	NaN	NaN	NaN	NaN	NaN	NaN	NaN	NaN	NaN	NaN	NaN	NaN	NaN	NaN	NaN	NaN	NaN	NaN	NaN	NaN	NaN	NaN	NaN	NaN	NaN	NaN	NaN	NaN	NaN	NaN	NaN
NaN	NaN	NaN	NaN	NaN	NaN	NaN	NaN	NaN	NaN	NaN	NaN	NaN	NaN	NaN	NaN	NaN	NaN	NaN	NaN	NaN	NaN	NaN	NaN	NaN	NaN	NaN	NaN	NaN	NaN	NaN	NaN	NaN	NaN	NaN	NaN	NaN	NaN	NaN	NaN	NaN	NaN	NaN	NaN	NaN	NaN	NaN	NaN	NaN	NaN
NaN	NaN	NaN	NaN	NaN	NaN	NaN	NaN	NaN	NaN	NaN	NaN	NaN	NaN	NaN	NaN	NaN	NaN	NaN	NaN	NaN	NaN	NaN	NaN	NaN	NaN	NaN	NaN	NaN	NaN	NaN	NaN	NaN	NaN	NaN	NaN	NaN	NaN	NaN	NaN	NaN	NaN	NaN	NaN	NaN	NaN	NaN	NaN	NaN	NaN
NaN	NaN	NaN	NaN	NaN	NaN	NaN	NaN	NaN	NaN	NaN	NaN	NaN	NaN	NaN	NaN	NaN	NaN	NaN	NaN	NaN	NaN	NaN	NaN	NaN	NaN	NaN	NaN	NaN	NaN	NaN	NaN	NaN	NaN	NaN	NaN	NaN	NaN	NaN	NaN	NaN	NaN	NaN	NaN	NaN	NaN	NaN	NaN	NaN	NaN
NaN	NaN	NaN	NaN	NaN	NaN	NaN	NaN	NaN	NaN	NaN	NaN	NaN	NaN	NaN	NaN	NaN	NaN	NaN	NaN	NaN	NaN	NaN	NaN	NaN	NaN	NaN	NaN	NaN	NaN	NaN	NaN	NaN	NaN	NaN	NaN	NaN	NaN	NaN	NaN	NaN	NaN	NaN	NaN	NaN	NaN	NaN	NaN	NaN	NaN
NaN	NaN	NaN	NaN	NaN	NaN	NaN	NaN	NaN	NaN	NaN	NaN	NaN	NaN	NaN	NaN	NaN	NaN	NaN	NaN	NaN	NaN	NaN	NaN	NaN	NaN	NaN	NaN	NaN	NaN	NaN	NaN	NaN	NaN	NaN	NaN	NaN	NaN	NaN	NaN	NaN	NaN	NaN	NaN	NaN	NaN	NaN	NaN	NaN	NaN
NaN	NaN	NaN	NaN	NaN	NaN	NaN	NaN	NaN	NaN	NaN	NaN	NaN	NaN	NaN	NaN	NaN	NaN	NaN	NaN	NaN	NaN	NaN	NaN	NaN	NaN	NaN	NaN	NaN	NaN	NaN	NaN	NaN	NaN	NaN	NaN	NaN	NaN	NaN	NaN	NaN	NaN	NaN	NaN	NaN	NaN	NaN	NaN	NaN	NaN
NaN	NaN	NaN	NaN	NaN	NaN	NaN	NaN	NaN	NaN	NaN	NaN	NaN	NaN	NaN	NaN	NaN	NaN	NaN	NaN	NaN	NaN	NaN	NaN	NaN	NaN	NaN	NaN	NaN	NaN	NaN	NaN	NaN	NaN	NaN	NaN	NaN	NaN	NaN	NaN	NaN	NaN	NaN	NaN	NaN	NaN	NaN	NaN	NaN	NaN
[truncated: 161 more columns]
