# Supplementary material for: Notch-dependent and -independent transcription are modulated by tissue movements at gastrulation
Source: eLife. 2022 May 18;11:e73656. doi: 10.7554/eLife.73656 (PMC9183233; doi:10.7554/eLife.73656)
Supplement: Source data 1. [file elife-73656-data1.zip › numerical data/3DF_vndEEEpeve aCatRi_MSE_sorted-nc14_time-X.txt]

-26.3333333333333	-26	-25.6666666666667	-25.3333333333333	-25	-24.6666666666667	-24.3333333333333	-24	-23.6666666666667	-23.3333333333333	-23	-22.6666666666667	-22.3333333333333	-22	-21.6666666666667	-21.3333333333333	-21	-20.6666666666667	-20.3333333333333	-20	-19.6666666666667	-19.3333333333333	-19	-18.6666666666667	-18.3333333333333	-18	-17.6666666666667	-17.3333333333333	-17	-16.6666666666667	-16.3333333333333	-16	-15.6666666666667	-15.3333333333333	-15	-14.6666666666667	-14.3333333333333	-14	-13.6666666666667	-13.3333333333333	-13	-12.6666666666667	-12.3333333333333	-12	-11.6666666666667	-11.3333333333333	-11	-10.6666666666667	-10.3333333333333	-10	-9.66666666666667	-9.33333333333333	-9	-8.66666666666667	-8.33333333333333	-8	-7.66666666666667	-7.33333333333333	-7	-6.66666666666667	-6.33333333333333	-6	-5.66666666666667	-5.33333333333333	-5	-4.66666666666667	-4.33333333333333	-4	-3.66666666666667	-3.33333333333333	-3	-2.66666666666667	-2.33333333333333	-2	-1.66666666666667	-1.33333333333333	-1	-0.666666666666667	-0.333333333333333	0	0.333333333333333	0.666666666666667	1	1.33333333333333	1.66666666666667	2	2.33333333333333	2.66666666666667	3	3.33333333333333	3.66666666666667	4	4.33333333333333	4.66666666666667	5	5.33333333333333	5.66666666666667	6	6.33333333333333	6.66666666666667	7	7.33333333333333	7.66666666666667	8	8.33333333333333	8.66666666666667	9	9.33333333333333	9.66666666666667	10	10.3333333333333	10.6666666666667	11	11.3333333333333	11.6666666666667	12	12.3333333333333	12.6666666666667	13	13.3333333333333	13.6666666666667	14	14.3333333333333	14.6666666666667	15	15.3333333333333	15.6666666666667	16	16.3333333333333	16.6666666666667	17	17.3333333333333	17.6666666666667	18	18.3333333333333	18.6666666666667	19	19.3333333333333	19.6666666666667	20	20.3333333333333	20.6666666666667	21	21.3333333333333	21.6666666666667	22	22.3333333333333	22.6666666666667	23	23.3333333333333	23.6666666666667	24	24.3333333333333	24.6666666666667	25	25.3333333333333	25.6666666666667	26	26.3333333333333	26.6666666666667	27	27.3333333333333	27.6666666666667	28	28.3333333333333	28.6666666666667	29	29.3333333333333	29.6666666666667	30	30.3333333333333	30.6666666666667	31	31.3333333333333	31.6666666666667	32	32.3333333333333	32.6666666666667	33	33.3333333333333	33.6666666666667	34	34.3333333333333	34.6666666666667	35	35.3333333333333	35.6666666666667	36	36.3333333333333	36.6666666666667	37	37.3333333333333	37.6666666666667	38	38.3333333333333	38.6666666666667	39	39.3333333333333	39.6666666666667	40	40.3333333333333	40.6666666666667	41	41.3333333333333	41.6666666666667	42	42.3333333333333	42.6666666666667	43	43.3333333333333	43.6666666666667	44	44.3333333333333	44.6666666666667	45	45.3333333333333	45.6666666666667	46	46.3333333333333	46.6666666666667	47	47.3333333333333	47.6666666666667	48	48.3333333333333	48.6666666666667	49	49.3333333333333	49.6666666666667	50	50.3333333333333	50.6666666666667	51	51.3333333333333	51.6666666666667	52	52.3333333333333	52.6666666666667	53	53.3333333333333	53.6666666666667	54	54.3333333333333	54.6666666666667	55	55.3333333333333	55.6666666666667	56	56.3333333333333	56.6666666666667	57	57.3333333333333	57.6666666666667	58	58.3333333333333	58.6666666666667	59	59.3333333333333	59.6666666666667	60	60.3333333333333	60.6666666666667	61	61.3333333333333	61.6666666666667	62	62.3333333333333	62.6666666666667	63	63.3333333333333	63.6666666666667	64	64.3333333333333	64.6666666666667	65	65.3333333333333	65.6666666666667	66	66.3333333333333	66.6666666666667	67	67.3333333333333	67.6666666666667	68	68.3333333333333	68.6666666666667	69	69.3333333333333	69.6666666666667	70	70.3333333333333	70.6666666666667	71	71.3333333333333	71.6666666666667	72	72.3333333333333	72.6666666666667	73	73.3333333333333	73.6666666666667	74	74.3333333333333	74.6666666666667	75	75.3333333333333	75.6666666666667	76	76.3333333333333	76.6666666666667	77	77.3333333333333	77.6666666666667	78	78.3333333333333	78.6666666666667	79	79.3333333333333	79.6666666666667	80	80.3333333333333	80.6666666666667	81	81.3333333333333	81.6666666666667	82	82.3333333333333	82.6666666666667	83	83.3333333333333	83.6666666666667	84	84.3333333333333	84.6666666666667	85
