# Supplementary material for: Notch-dependent and -independent transcription are modulated by tissue movements at gastrulation
Source: eLife. 2022 May 18;11:e73656. doi: 10.7554/eLife.73656 (PMC9183233; doi:10.7554/eLife.73656)
Supplement: Source data 1. [file elife-73656-data1.zip › numerical data/3DF_vndEEEpeve aCatRi_MSE_sorted-nc14_normF-Y.txt]

NaN	NaN	NaN	NaN	NaN	NaN	NaN	NaN	NaN	NaN	NaN	NaN	NaN	NaN	NaN	NaN	NaN	NaN	NaN	NaN	NaN	NaN	NaN	NaN	NaN	NaN	NaN	NaN	NaN	NaN	NaN	NaN	NaN	NaN	NaN	NaN	NaN	NaN	NaN	NaN	NaN	NaN	NaN	NaN	NaN	NaN	NaN	NaN	NaN	NaN
NaN	NaN	NaN	NaN	NaN	NaN	NaN	NaN	NaN	NaN	NaN	NaN	NaN	NaN	NaN	NaN	NaN	NaN	NaN	NaN	NaN	NaN	NaN	NaN	NaN	NaN	NaN	NaN	NaN	NaN	NaN	NaN	NaN	NaN	NaN	NaN	NaN	NaN	NaN	NaN	NaN	NaN	NaN	NaN	NaN	NaN	NaN	NaN	NaN	NaN
NaN	NaN	NaN	NaN	NaN	NaN	NaN	NaN	NaN	NaN	NaN	NaN	NaN	NaN	NaN	NaN	NaN	NaN	NaN	NaN	NaN	NaN	NaN	NaN	NaN	NaN	NaN	NaN	NaN	NaN	NaN	NaN	NaN	NaN	NaN	NaN	NaN	NaN	NaN	NaN	NaN	NaN	NaN	NaN	NaN	NaN	NaN	NaN	NaN	NaN
NaN	NaN	NaN	NaN	NaN	NaN	NaN	NaN	NaN	NaN	NaN	NaN	NaN	NaN	NaN	NaN	NaN	NaN	NaN	NaN	NaN	NaN	NaN	NaN	NaN	NaN	NaN	NaN	NaN	NaN	NaN	NaN	NaN	NaN	NaN	NaN	NaN	NaN	NaN	NaN	NaN	NaN	NaN	NaN	NaN	NaN	NaN	NaN	NaN	NaN
NaN	NaN	NaN	NaN	NaN	NaN	NaN	NaN	NaN	NaN	NaN	NaN	NaN	NaN	NaN	NaN	NaN	NaN	NaN	NaN	NaN	NaN	NaN	NaN	NaN	NaN	NaN	NaN	NaN	NaN	NaN	NaN	NaN	NaN	NaN	NaN	NaN	NaN	NaN	NaN	NaN	NaN	NaN	NaN	NaN	NaN	NaN	NaN	NaN	NaN
NaN	NaN	NaN	NaN	NaN	NaN	NaN	NaN	NaN	NaN	NaN	NaN	NaN	NaN	NaN	NaN	NaN	NaN	NaN	NaN	NaN	NaN	NaN	NaN	NaN	NaN	NaN	NaN	NaN	NaN	NaN	NaN	NaN	NaN	NaN	NaN	NaN	NaN	NaN	NaN	NaN	NaN	NaN	NaN	NaN	NaN	NaN	NaN	NaN	NaN
NaN	NaN	NaN	NaN	NaN	NaN	NaN	NaN	NaN	NaN	NaN	NaN	NaN	NaN	NaN	NaN	NaN	NaN	NaN	NaN	NaN	NaN	NaN	NaN	NaN	NaN	NaN	NaN	NaN	NaN	NaN	NaN	NaN	NaN	NaN	NaN	NaN	NaN	NaN	NaN	NaN	NaN	NaN	NaN	NaN	NaN	NaN	NaN	NaN	NaN
NaN	NaN	NaN	NaN	NaN	NaN	NaN	NaN	NaN	NaN	NaN	NaN	NaN	NaN	NaN	NaN	NaN	NaN	NaN	NaN	NaN	NaN	NaN	NaN	NaN	NaN	NaN	NaN	NaN	NaN	NaN	NaN	NaN	NaN	NaN	NaN	NaN	NaN	NaN	NaN	NaN	NaN	NaN	NaN	NaN	NaN	NaN	NaN	NaN	NaN
NaN	NaN	NaN	NaN	NaN	NaN	NaN	NaN	NaN	NaN	NaN	NaN	NaN	NaN	NaN	NaN	NaN	NaN	NaN	NaN	NaN	NaN	NaN	NaN	NaN	NaN	NaN	NaN	NaN	NaN	NaN	NaN	NaN	NaN	NaN	NaN	NaN	NaN	NaN	NaN	NaN	NaN	NaN	NaN	NaN	NaN	NaN	NaN	NaN	NaN
NaN	NaN	NaN	NaN	NaN	NaN	NaN	NaN	NaN	NaN	NaN	NaN	NaN	NaN	NaN	NaN	NaN	NaN	NaN	NaN	NaN	NaN	NaN	NaN	NaN	NaN	NaN	NaN	NaN	NaN	NaN	NaN	NaN	NaN	NaN	NaN	NaN	NaN	NaN	NaN	NaN	NaN	NaN	NaN	NaN	NaN	NaN	NaN	NaN	NaN
NaN	NaN	NaN	NaN	NaN	NaN	NaN	NaN	NaN	NaN	NaN	NaN	NaN	NaN	NaN	NaN	NaN	NaN	NaN	NaN	NaN	NaN	NaN	NaN	NaN	NaN	NaN	NaN	NaN	NaN	NaN	NaN	NaN	NaN	NaN	NaN	NaN	NaN	NaN	NaN	NaN	NaN	NaN	NaN	NaN	NaN	NaN	NaN	NaN	NaN
NaN	NaN	NaN	NaN	NaN	NaN	NaN	NaN	NaN	NaN	NaN	NaN	NaN	NaN	NaN	NaN	NaN	NaN	NaN	NaN	NaN	NaN	NaN	NaN	NaN	NaN	NaN	NaN	NaN	NaN	NaN	NaN	NaN	NaN	NaN	NaN	NaN	NaN	NaN	NaN	NaN	NaN	NaN	NaN	NaN	NaN	NaN	NaN	NaN	NaN
NaN	NaN	NaN	NaN	NaN	NaN	NaN	NaN	NaN	NaN	NaN	NaN	NaN	NaN	NaN	NaN	NaN	NaN	NaN	NaN	NaN	NaN	NaN	NaN	NaN	NaN	NaN	NaN	NaN	NaN	NaN	NaN	NaN	NaN	NaN	NaN	NaN	NaN	NaN	NaN	NaN	NaN	NaN	NaN	NaN	NaN	NaN	NaN	NaN	NaN
NaN	NaN	NaN	NaN	NaN	NaN	NaN	NaN	NaN	NaN	NaN	NaN	NaN	NaN	NaN	NaN	NaN	NaN	NaN	NaN	NaN	NaN	NaN	NaN	NaN	NaN	NaN	NaN	NaN	NaN	NaN	NaN	NaN	NaN	NaN	NaN	NaN	NaN	NaN	NaN	NaN	NaN	NaN	NaN	NaN	NaN	NaN	NaN	NaN	NaN
NaN	NaN	NaN	NaN	NaN	NaN	NaN	NaN	NaN	NaN	NaN	NaN	NaN	NaN	NaN	NaN	NaN	NaN	NaN	NaN	NaN	NaN	NaN	NaN	NaN	NaN	NaN	NaN	NaN	NaN	NaN	NaN	NaN	NaN	NaN	NaN	NaN	NaN	NaN	NaN	NaN	NaN	NaN	NaN	NaN	NaN	NaN	NaN	NaN	NaN
NaN	NaN	NaN	NaN	NaN	NaN	NaN	NaN	NaN	NaN	NaN	NaN	NaN	NaN	NaN	NaN	NaN	NaN	NaN	NaN	NaN	NaN	NaN	NaN	NaN	NaN	NaN	NaN	NaN	NaN	NaN	NaN	NaN	NaN	NaN	NaN	NaN	NaN	NaN	NaN	NaN	NaN	NaN	NaN	NaN	NaN	NaN	NaN	NaN	NaN
NaN	NaN	NaN	NaN	NaN	NaN	NaN	NaN	NaN	NaN	NaN	NaN	NaN	NaN	NaN	NaN	NaN	NaN	NaN	NaN	NaN	NaN	NaN	NaN	NaN	NaN	NaN	NaN	NaN	NaN	NaN	NaN	NaN	NaN	NaN	NaN	NaN	NaN	NaN	NaN	NaN	NaN	NaN	NaN	NaN	NaN	NaN	NaN	NaN	NaN
NaN	NaN	NaN	NaN	NaN	NaN	NaN	NaN	NaN	NaN	NaN	NaN	NaN	NaN	NaN	NaN	NaN	NaN	NaN	NaN	NaN	NaN	NaN	NaN	NaN	NaN	NaN	NaN	NaN	NaN	NaN	NaN	NaN	NaN	NaN	NaN	NaN	NaN	NaN	NaN	NaN	NaN	NaN	NaN	NaN	NaN	NaN	NaN	NaN	NaN
NaN	NaN	NaN	NaN	NaN	NaN	NaN	NaN	NaN	NaN	NaN	NaN	NaN	NaN	NaN	NaN	NaN	NaN	NaN	NaN	NaN	NaN	NaN	NaN	NaN	NaN	NaN	NaN	NaN	NaN	NaN	NaN	NaN	NaN	NaN	NaN	NaN	NaN	NaN	NaN	NaN	NaN	NaN	NaN	NaN	NaN	NaN	NaN	NaN	NaN
NaN	NaN	NaN	NaN	NaN	NaN	NaN	NaN	NaN	NaN	NaN	NaN	NaN	NaN	NaN	NaN	NaN	NaN	NaN	NaN	NaN	NaN	NaN	NaN	NaN	NaN	NaN	NaN	NaN	NaN	NaN	NaN	NaN	NaN	NaN	NaN	NaN	NaN	NaN	NaN	NaN	NaN	NaN	NaN	NaN	NaN	NaN	NaN	NaN	NaN
NaN	NaN	NaN	NaN	NaN	NaN	NaN	NaN	NaN	NaN	NaN	NaN	NaN	NaN	NaN	NaN	NaN	NaN	NaN	NaN	NaN	NaN	NaN	NaN	NaN	NaN	NaN	NaN	NaN	NaN	NaN	NaN	NaN	NaN	NaN	NaN	NaN	NaN	NaN	NaN	NaN	NaN	NaN	NaN	NaN	NaN	NaN	NaN	NaN	NaN
NaN	NaN	NaN	NaN	NaN	NaN	NaN	NaN	NaN	NaN	NaN	NaN	NaN	NaN	NaN	NaN	NaN	NaN	NaN	NaN	NaN	NaN	NaN	NaN	NaN	NaN	NaN	NaN	NaN	NaN	NaN	NaN	NaN	NaN	NaN	NaN	NaN	NaN	NaN	NaN	NaN	NaN	NaN	NaN	NaN	NaN	NaN	NaN	NaN	NaN
NaN	NaN	NaN	NaN	NaN	NaN	NaN	NaN	NaN	NaN	NaN	NaN	NaN	NaN	NaN	NaN	NaN	NaN	NaN	NaN	NaN	NaN	NaN	NaN	NaN	NaN	NaN	NaN	NaN	NaN	NaN	NaN	NaN	NaN	NaN	NaN	NaN	NaN	NaN	NaN	NaN	NaN	NaN	NaN	NaN	NaN	NaN	NaN	NaN	NaN
NaN	NaN	NaN	NaN	NaN	NaN	NaN	NaN	NaN	NaN	NaN	NaN	NaN	NaN	NaN	NaN	NaN	NaN	NaN	NaN	NaN	NaN	NaN	NaN	NaN	NaN	NaN	NaN	NaN	NaN	NaN	NaN	NaN	NaN	NaN	NaN	NaN	NaN	NaN	NaN	NaN	NaN	NaN	NaN	NaN	NaN	NaN	NaN	NaN	NaN
NaN	NaN	NaN	NaN	NaN	NaN	NaN	NaN	NaN	NaN	NaN	NaN	NaN	NaN	NaN	NaN	NaN	NaN	NaN	NaN	NaN	NaN	NaN	NaN	NaN	NaN	NaN	NaN	NaN	NaN	NaN	NaN	NaN	NaN	NaN	NaN	NaN	NaN	NaN	NaN	NaN	NaN	NaN	NaN	NaN	NaN	NaN	NaN	NaN	NaN
NaN	NaN	NaN	NaN	NaN	NaN	NaN	NaN	NaN	NaN	NaN	NaN	NaN	NaN	NaN	NaN	NaN	NaN	NaN	NaN	NaN	NaN	NaN	NaN	NaN	NaN	NaN	NaN	NaN	NaN	NaN	NaN	NaN	NaN	NaN	NaN	NaN	NaN	NaN	NaN	NaN	NaN	NaN	NaN	NaN	NaN	NaN	NaN	NaN	NaN
NaN	NaN	NaN	NaN	NaN	NaN	NaN	NaN	NaN	NaN	NaN	NaN	NaN	NaN	NaN	NaN	NaN	NaN	NaN	NaN	NaN	NaN	NaN	NaN	NaN	NaN	NaN	NaN	NaN	NaN	NaN	NaN	NaN	NaN	NaN	NaN	NaN	NaN	NaN	NaN	NaN	NaN	NaN	NaN	NaN	NaN	NaN	NaN	NaN	NaN
NaN	NaN	NaN	NaN	NaN	NaN	NaN	NaN	NaN	NaN	NaN	NaN	NaN	NaN	NaN	NaN	NaN	NaN	NaN	NaN	NaN	NaN	NaN	NaN	NaN	NaN	NaN	NaN	NaN	NaN	NaN	NaN	NaN	NaN	NaN	NaN	NaN	NaN	NaN	NaN	NaN	NaN	NaN	NaN	NaN	NaN	NaN	NaN	NaN	NaN
NaN	NaN	NaN	NaN	NaN	NaN	NaN	NaN	NaN	NaN	NaN	NaN	NaN	NaN	NaN	NaN	NaN	NaN	NaN	NaN	NaN	NaN	NaN	NaN	NaN	NaN	NaN	NaN	NaN	NaN	NaN	NaN	NaN	NaN	NaN	NaN	NaN	NaN	NaN	NaN	NaN	NaN	NaN	NaN	NaN	NaN	NaN	NaN	NaN	NaN
NaN	NaN	NaN	NaN	NaN	NaN	NaN	NaN	NaN	NaN	NaN	NaN	NaN	NaN	NaN	NaN	NaN	NaN	NaN	NaN	NaN	NaN	NaN	NaN	NaN	NaN	NaN	NaN	NaN	NaN	NaN	NaN	NaN	NaN	NaN	NaN	NaN	NaN	NaN	NaN	NaN	NaN	NaN	NaN	NaN	NaN	NaN	NaN	NaN	NaN
NaN	NaN	NaN	NaN	NaN	NaN	NaN	NaN	NaN	NaN	NaN	NaN	NaN	NaN	NaN	NaN	NaN	NaN	NaN	NaN	NaN	NaN	NaN	NaN	NaN	NaN	NaN	NaN	NaN	NaN	NaN	NaN	NaN	NaN	NaN	NaN	NaN	NaN	NaN	NaN	NaN	NaN	NaN	NaN	NaN	NaN	NaN	NaN	NaN	NaN
NaN	NaN	NaN	NaN	NaN	NaN	NaN	NaN	NaN	NaN	NaN	NaN	NaN	NaN	NaN	NaN	NaN	NaN	NaN	NaN	NaN	NaN	NaN	NaN	NaN	NaN	NaN	NaN	NaN	NaN	NaN	NaN	NaN	NaN	NaN	NaN	NaN	NaN	NaN	NaN	NaN	NaN	NaN	NaN	NaN	NaN	NaN	NaN	NaN	NaN
NaN	NaN	NaN	NaN	NaN	NaN	NaN	NaN	NaN	NaN	NaN	NaN	NaN	NaN	NaN	NaN	NaN	NaN	NaN	NaN	NaN	NaN	NaN	NaN	NaN	NaN	NaN	NaN	NaN	NaN	NaN	NaN	NaN	NaN	NaN	NaN	NaN	NaN	NaN	NaN	NaN	NaN	NaN	NaN	NaN	NaN	NaN	NaN	NaN	NaN
NaN	NaN	NaN	NaN	NaN	NaN	NaN	NaN	NaN	NaN	NaN	NaN	NaN	NaN	NaN	NaN	NaN	NaN	NaN	NaN	NaN	NaN	NaN	NaN	NaN	NaN	NaN	NaN	NaN	NaN	NaN	NaN	NaN	NaN	NaN	NaN	NaN	NaN	NaN	NaN	NaN	NaN	NaN	NaN	NaN	NaN	NaN	NaN	NaN	NaN
NaN	NaN	NaN	NaN	NaN	NaN	NaN	NaN	NaN	NaN	NaN	NaN	NaN	NaN	NaN	NaN	NaN	NaN	NaN	NaN	NaN	NaN	NaN	NaN	NaN	NaN	NaN	NaN	NaN	NaN	NaN	NaN	NaN	NaN	NaN	NaN	NaN	NaN	NaN	NaN	NaN	NaN	NaN	NaN	NaN	NaN	NaN	NaN	NaN	NaN
NaN	NaN	NaN	NaN	NaN	NaN	NaN	NaN	NaN	NaN	NaN	NaN	NaN	NaN	NaN	NaN	NaN	NaN	NaN	NaN	NaN	NaN	NaN	NaN	NaN	NaN	NaN	NaN	NaN	NaN	NaN	NaN	NaN	NaN	NaN	NaN	NaN	NaN	NaN	NaN	NaN	NaN	NaN	NaN	NaN	NaN	NaN	NaN	NaN	NaN
NaN	NaN	NaN	NaN	NaN	NaN	NaN	NaN	NaN	NaN	NaN	NaN	NaN	NaN	NaN	NaN	NaN	NaN	NaN	NaN	NaN	NaN	NaN	NaN	NaN	NaN	NaN	NaN	NaN	NaN	NaN	NaN	NaN	NaN	NaN	NaN	NaN	NaN	NaN	NaN	NaN	NaN	NaN	NaN	NaN	NaN	NaN	NaN	NaN	NaN
NaN	NaN	NaN	NaN	NaN	NaN	NaN	NaN	NaN	NaN	NaN	NaN	NaN	NaN	NaN	NaN	NaN	NaN	NaN	NaN	NaN	NaN	NaN	NaN	NaN	NaN	NaN	NaN	NaN	NaN	NaN	NaN	NaN	NaN	NaN	NaN	NaN	NaN	NaN	NaN	NaN	NaN	NaN	NaN	NaN	NaN	NaN	NaN	NaN	NaN
NaN	NaN	NaN	NaN	NaN	NaN	NaN	NaN	NaN	NaN	NaN	NaN	NaN	NaN	NaN	NaN	NaN	NaN	NaN	NaN	NaN	NaN	NaN	NaN	NaN	NaN	NaN	NaN	NaN	NaN	NaN	NaN	NaN	NaN	NaN	NaN	NaN	NaN	NaN	NaN	NaN	NaN	NaN	NaN	NaN	NaN	NaN	NaN	NaN	NaN
NaN	NaN	NaN	NaN	NaN	NaN	NaN	NaN	NaN	NaN	NaN	NaN	NaN	NaN	NaN	NaN	NaN	NaN	NaN	NaN	NaN	NaN	NaN	NaN	NaN	NaN	NaN	NaN	NaN	NaN	NaN	NaN	NaN	NaN	NaN	NaN	NaN	NaN	NaN	NaN	NaN	NaN	NaN	NaN	NaN	NaN	NaN	NaN	NaN	NaN
NaN	NaN	NaN	NaN	NaN	NaN	NaN	NaN	NaN	NaN	NaN	NaN	NaN	NaN	NaN	NaN	NaN	NaN	NaN	NaN	NaN	NaN	NaN	NaN	NaN	NaN	NaN	NaN	NaN	NaN	NaN	NaN	NaN	NaN	NaN	NaN	NaN	NaN	NaN	NaN	NaN	NaN	NaN	NaN	NaN	NaN	NaN	NaN	NaN	NaN
NaN	NaN	NaN	NaN	NaN	NaN	NaN	NaN	NaN	NaN	NaN	NaN	NaN	NaN	NaN	NaN	NaN	NaN	NaN	NaN	NaN	NaN	NaN	NaN	NaN	NaN	NaN	NaN	NaN	NaN	NaN	NaN	NaN	NaN	NaN	NaN	NaN	NaN	NaN	NaN	NaN	NaN	NaN	NaN	NaN	NaN	NaN	NaN	NaN	NaN
NaN	NaN	NaN	NaN	NaN	NaN	NaN	NaN	NaN	NaN	NaN	NaN	NaN	NaN	NaN	NaN	NaN	NaN	NaN	NaN	NaN	NaN	NaN	NaN	NaN	NaN	NaN	NaN	NaN	NaN	NaN	NaN	NaN	NaN	NaN	NaN	NaN	NaN	NaN	NaN	NaN	NaN	NaN	NaN	NaN	NaN	NaN	NaN	NaN	NaN
NaN	NaN	NaN	NaN	NaN	NaN	NaN	NaN	NaN	NaN	NaN	NaN	NaN	NaN	NaN	NaN	NaN	NaN	NaN	NaN	NaN	NaN	NaN	NaN	NaN	NaN	NaN	NaN	NaN	NaN	NaN	NaN	NaN	NaN	NaN	NaN	NaN	NaN	NaN	NaN	NaN	NaN	NaN	NaN	NaN	NaN	NaN	NaN	NaN	NaN
NaN	NaN	NaN	NaN	NaN	NaN	NaN	NaN	NaN	NaN	NaN	NaN	NaN	NaN	NaN	NaN	NaN	NaN	NaN	NaN	NaN	NaN	NaN	NaN	NaN	NaN	NaN	NaN	NaN	NaN	NaN	NaN	NaN	NaN	NaN	NaN	NaN	NaN	NaN	NaN	NaN	NaN	NaN	NaN	NaN	NaN	NaN	NaN	NaN	NaN
NaN	NaN	NaN	NaN	NaN	NaN	NaN	NaN	NaN	NaN	NaN	NaN	NaN	NaN	NaN	NaN	NaN	NaN	NaN	NaN	NaN	NaN	NaN	NaN	NaN	NaN	NaN	NaN	NaN	NaN	NaN	NaN	NaN	NaN	NaN	NaN	NaN	NaN	NaN	NaN	NaN	NaN	NaN	NaN	NaN	NaN	NaN	NaN	NaN	NaN
NaN	NaN	NaN	NaN	NaN	NaN	NaN	NaN	NaN	NaN	NaN	NaN	NaN	NaN	NaN	NaN	NaN	NaN	NaN	NaN	NaN	NaN	NaN	NaN	NaN	NaN	NaN	NaN	NaN	NaN	NaN	NaN	NaN	NaN	NaN	NaN	NaN	NaN	NaN	NaN	NaN	NaN	NaN	NaN	NaN	NaN	NaN	NaN	NaN	NaN
NaN	NaN	NaN	NaN	NaN	NaN	NaN	NaN	NaN	NaN	NaN	NaN	NaN	NaN	NaN	NaN	NaN	NaN	NaN	NaN	NaN	NaN	NaN	NaN	NaN	NaN	NaN	NaN	NaN	NaN	NaN	NaN	NaN	NaN	NaN	NaN	NaN	NaN	NaN	NaN	NaN	NaN	NaN	NaN	NaN	NaN	NaN	NaN	NaN	NaN
NaN	NaN	NaN	NaN	NaN	NaN	NaN	NaN	NaN	NaN	NaN	NaN	NaN	NaN	NaN	NaN	NaN	NaN	NaN	NaN	NaN	NaN	NaN	NaN	NaN	NaN	NaN	NaN	NaN	NaN	NaN	NaN	NaN	NaN	NaN	NaN	NaN	NaN	NaN	NaN	NaN	NaN	NaN	NaN	NaN	NaN	NaN	NaN	NaN	NaN
NaN	NaN	NaN	NaN	NaN	NaN	NaN	NaN	NaN	NaN	NaN	NaN	NaN	NaN	NaN	NaN	NaN	NaN	NaN	NaN	NaN	NaN	NaN	NaN	NaN	NaN	NaN	NaN	NaN	NaN	NaN	NaN	NaN	NaN	NaN	NaN	NaN	NaN	NaN	NaN	NaN	NaN	NaN	NaN	NaN	NaN	NaN	NaN	NaN	NaN
NaN	NaN	NaN	NaN	NaN	NaN	NaN	NaN	NaN	NaN	NaN	NaN	NaN	NaN	NaN	NaN	NaN	NaN	NaN	NaN	NaN	NaN	NaN	NaN	NaN	NaN	NaN	NaN	NaN	NaN	NaN	NaN	NaN	NaN	NaN	NaN	NaN	NaN	NaN	NaN	NaN	NaN	NaN	NaN	NaN	NaN	NaN	NaN	NaN	NaN
NaN	NaN	NaN	NaN	NaN	NaN	NaN	NaN	NaN	NaN	NaN	NaN	NaN	NaN	NaN	NaN	NaN	NaN	NaN	NaN	NaN	NaN	NaN	NaN	NaN	NaN	NaN	NaN	NaN	NaN	NaN	NaN	NaN	NaN	NaN	NaN	NaN	NaN	NaN	NaN	NaN	NaN	NaN	NaN	NaN	NaN	NaN	NaN	NaN	NaN
NaN	NaN	NaN	NaN	NaN	NaN	NaN	NaN	NaN	NaN	NaN	NaN	NaN	NaN	NaN	NaN	NaN	NaN	NaN	NaN	NaN	NaN	NaN	1989.84311411087	-34.1568858891259	-86.1568858891259	-14.1568858891259	504.843114110874	-17.1568858891259	1436.84311411087	95.8431141108741	3502.84311411087	-49.1568858891259	115.843114110874	767.843114110874	360.843114110874	1549.84311411087	319.843114110874	482.843114110874	981.843114110874	NaN	NaN	NaN	NaN	NaN	NaN	NaN	NaN	NaN	NaN
NaN	NaN	NaN	NaN	NaN	NaN	NaN	NaN	NaN	NaN	NaN	NaN	NaN	NaN	NaN	NaN	NaN	NaN	NaN	NaN	NaN	NaN	NaN	3163.270646735	-104.452030319005	-84.4230834783434	112.862042902178	824.891103087713	-55.3811105593834	1347.64661562899	360.219536384354	1217.45846116469	-14.3217695360262	236.040065972249	2124.76975304668	194.980724948892	1679.12568584195	-57.3840052434496	598.564003788232	2515.33421643959	NaN	NaN	NaN	NaN	NaN	NaN	NaN	NaN	NaN	NaN
NaN	NaN	NaN	NaN	NaN	NaN	NaN	NaN	NaN	NaN	NaN	NaN	NaN	NaN	NaN	NaN	NaN	NaN	NaN	NaN	NaN	NaN	NaN	728.660938724102	-58.614681869204	-56.6088841097306	43.6810038639389	931.246512430914	77.7795657749866	327.501386829424	213.17091453944	410.741993847569	-16.4929289202628	992.423344094852	1550.03512122846	218.185408938124	1316.35968224981	-74.6610639449911	72.7650713763031	1479.83219964689	NaN	NaN	NaN	NaN	NaN	NaN	NaN	NaN	NaN	NaN
NaN	NaN	NaN	NaN	NaN	NaN	NaN	NaN	NaN	NaN	NaN	NaN	NaN	NaN	NaN	NaN	NaN	NaN	NaN	NaN	NaN	NaN	NaN	903.327160237747	-88.975215567055	-32.7313562096978	-35.744420103842	387.088879707719	2.42105588865044	4.4297651514132	276.609870255767	189.231017325587	-67.8837683080461	304.731799934446	602.020770823334	-4.60942653101921	1176.51161997348	-72.905541464953	233.422621106368	503.594016947958	NaN	NaN	NaN	NaN	NaN	NaN	NaN	NaN	NaN	NaN
NaN	NaN	NaN	NaN	NaN	NaN	NaN	NaN	NaN	NaN	NaN	NaN	NaN	NaN	NaN	NaN	NaN	NaN	NaN	NaN	NaN	NaN	NaN	267.814610229984	-83.214690525068	-86.2321343711	-14.8192966816768	33.4598048548346	-6.77277975892493	-31.9181451425246	5.29699562520292	282.901829460144	-89.2495782171319	52.5702825463704	254.739020230512	-15.8251112970208	1078.50119019724	-73.1565443716281	238.645986385008	957.80343635596	NaN	NaN	NaN	NaN	NaN	NaN	NaN	NaN	NaN	NaN
NaN	NaN	NaN	NaN	NaN	NaN	NaN	NaN	NaN	NaN	NaN	NaN	NaN	NaN	NaN	NaN	NaN	NaN	NaN	NaN	NaN	NaN	NaN	-26.0661721282238	55.5234147305539	-9.94971052648997	15.2322607262192	291.226665655912	-62.328210732125	-55.2772587813665	-72.4009992332087	557.14828208452	-40.168076029741	-1.89147972562304	86.7490590839132	-39.1607971796326	202.586126846375	-65.3500472824501	-73.4082780833171	144.16395354009	NaN	NaN	NaN	NaN	NaN	NaN	NaN	NaN	NaN	NaN
NaN	NaN	NaN	NaN	NaN	NaN	NaN	NaN	NaN	NaN	NaN	NaN	NaN	NaN	NaN	NaN	NaN	NaN	NaN	NaN	NaN	NaN	NaN	-34.3195989799452	-86.774461401785	-83.7482193389866	-20.1971360202191	-6.07467306049305	-19.188388665953	69.5813785094682	-18.1796413116868	53.4414208412098	-36.3370936884775	113.966262097179	-87.7832087560512	76.6426099893312	620.357433938786	-47.4333145854052	58.4851576125405	10.0652846077653	-128.133102926697	NaN	NaN	NaN	NaN	NaN	NaN	NaN	NaN	NaN
NaN	NaN	NaN	NaN	NaN	NaN	NaN	NaN	NaN	NaN	NaN	NaN	NaN	NaN	NaN	NaN	NaN	NaN	NaN	NaN	NaN	NaN	NaN	-13.3007419345709	-29.4642642788517	-81.9957118977642	NaN	45.2920265634469	8.92410128881514	12.9649818748853	3.8730005562274	27.108063926131	-14.3109620810885	13.9752020214029	-12.2905217880534	-52.6993276487553	69.537310079868	-73.9139507256238	-69.8730701395536	351.388730958264	1.85256026319231	-14.3109620810885	NaN	NaN	NaN	NaN	NaN	NaN	NaN	NaN
NaN	NaN	NaN	NaN	NaN	NaN	NaN	NaN	NaN	NaN	NaN	NaN	NaN	NaN	NaN	NaN	NaN	NaN	NaN	NaN	NaN	NaN	NaN	31.0486174449146	NaN	NaN	1.70939732042241	NaN	-48.8754649631848	6.76788354878313	-79.2263823333491	8.79127804012741	NaN	42.1772871473081	-26.6181255583976	-17.5128503473483	44.2006816386524	NaN	NaN	110.972699853014	-24.5947310670533	6.76788354878313	-65.0626208939391	-19.5362448386926	-97.4369327554477	-50.8988594545291	NaN	NaN	NaN	NaN
NaN	NaN	NaN	NaN	NaN	NaN	NaN	NaN	NaN	NaN	NaN	NaN	NaN	NaN	NaN	NaN	NaN	NaN	NaN	NaN	NaN	NaN	NaN	-58.2117264567397	2.57899378224164	-67.3303344925869	-76.4489425284341	52.2247486440764	NaN	NaN	NaN	NaN	-0.460542229707431	NaN	NaN	NaN	NaN	-22.7504729840006	-73.409406516485	NaN	-88.6070865762304	-47.0667610795931	16.7634951713373	-67.3303344925869	-36.9349743730962	-61.2512624686888	-78.4752998697335	-91.6466225881795	-26.8031876665993	33.987532572382
NaN	NaN	NaN	NaN	NaN	NaN	NaN	NaN	NaN	NaN	NaN	NaN	NaN	NaN	NaN	NaN	NaN	NaN	NaN	NaN	NaN	NaN	NaN	NaN	-80.7660078867438	-48.2967457913544	-43.2234235889498	216.530673174165	-41.194094707988	-61.4873835176063	-87.8686589701102	-56.4140613152018	-66.5607057200109	-18.8714770174078	-15.8274836959651	-43.2234235889498	275.381210722058	-111.205941101171	-69.6046990414537	-15.8274836959651	-29.018121422217	-46.2674169103926	-86.8539945296293	-35.1061080651025	-119.323256625019	-95.9859744939575	16.6417783994243	-21.9154703388506	-40.1794302675071	-39.1647658270262
NaN	NaN	NaN	NaN	NaN	NaN	NaN	NaN	NaN	NaN	NaN	NaN	NaN	NaN	NaN	NaN	NaN	NaN	NaN	NaN	NaN	NaN	NaN	-55.6272706543158	-93.2249899037249	-93.2249899037249	-93.2249899037249	-44.4495703369239	-81.0311350120246	-71.8857438432495	-129.806554578826	2.29354008126027	-61.7241981001659	-66.8049709717077	-36.3203337424571	-71.8857438432495	440.25616160816	-132.855018301751	-70.8695892689411	-30.223406296607	-87.1280624578747	-73.9180529918662	-96.2734536266499	-66.8049709717077	-143.016564044834	-90.1765261807998	-73.9180529918662	-113.548081389892	-46.4818794855406	-53.5949615056991
NaN	NaN	NaN	NaN	NaN	NaN	NaN	NaN	NaN	NaN	NaN	NaN	NaN	NaN	NaN	NaN	NaN	NaN	NaN	NaN	NaN	NaN	NaN	-84.349989286944	-124.038303851042	-89.4382347438797	-57.8911129108784	-28.3792892606514	-61.961709276427	-5.99100925013438	-101.650023840525	-7.00865834152152	-74.1734983730726	-82.3146911041697	-101.650023840525	-84.349989286944	96.7915489799665	-10.0616056156829	-51.7852183625556	-32.4498856262	-99.6147256577511	-37.5381310831357	-54.838165636717	-91.473532926654	-118.950058394107	-36.5204819917485	-93.5088311094283	-93.5088311094283	-48.7322710883942	-35.5028329003614
NaN	NaN	NaN	NaN	NaN	NaN	NaN	NaN	NaN	NaN	NaN	NaN	NaN	NaN	NaN	NaN	NaN	NaN	NaN	NaN	NaN	NaN	NaN	-32.6446278029882	-66.2765121688216	-61.1807721133923	-60.1616241023065	-14.2999636034427	-58.1233280801347	-23.4722957032155	-113.157320678771	-9.20422354801341	-60.1616241023065	-21.4339996810437	-90.7360644348823	-85.640324379453	132.457349992921	-109.080728634428	-97.8701005124833	-107.042432612256	-108.061580623342	-57.1041800690489	30.5425488843352	-34.6829238251599	-67.2956601799075	-103.984988578998	-50.9892920025337	-69.3339562020792	-53.0275880247054	-25.5105917253872
44.6939143137557	87.6939143137557	31.6939143137557	75.6939143137557	25.6939143137557	31.6939143137557	217.693914313756	146.693914313756	45.6939143137557	78.6939143137557	55.6939143137557	47.6939143137557	822.693914313756	11.6939143137557	87.6939143137557	148.693914313756	66.6939143137557	29.6939143137557	-31.3060856862443	NaN	NaN	NaN	NaN	2.88285284422283	-61.4181823876828	-98.1616310916288	-46.1084120943719	-39.9845039770476	-71.6246959165567	-85.9138148569802	-54.273622917471	-4.2617066259889	-126.739868972476	-106.326841914728	-83.8725121512054	-123.677914913814	762.247459392441	-91.0170716214171	1.86220149133544	-46.1084120943719	-34.8812472126106	-100.202933797404	-85.9138148569802	5.944806902885	-99.1822824445162	-104.285539208953	-72.6453472694441	-87.9551175627549	-57.3355769761332	116.175153014723
75.2015428981104	95.2223900678991	26.1504673321281	82.2088394075365	22.1462978981704	69.1952887471738	66.1921616717055	178.308905822522	-14.8922693659387	41.1661027094696	11.1348319547866	40.1650603509802	351.489233841194	-5.88288813953381	172.302651671586	-19.8974811583859	60.1859075207689	31.1556791245753	52.1775686528534	NaN	NaN	NaN	NaN	-49.3903844661829	-93.343227330941	-43.2574296478446	-82.099476830654	-23.8364060564398	-41.2131113750651	-66.7670897848082	-76.9886811487054	-11.5704964197631	-16.6812921017118	-29.9693608747782	-83.1216359670438	-95.3875456037204	218.415309267925	-94.3653864673307	-61.6562941028596	-17.7034512381015	3.76189062608271	25.2272324902669	-70.8557263303671	15.0056411263697	-72.9000446031465	-99.4761821492793	-100.498341285669	-35.0801565567268	-107.653455240397	-53.4790210117418
9.57249595889629	-1.45045985605988	33.6225813733461	42.6413634037648	44.6455371883023	26.6079731274649	113.789532754846	103.768663832158	0.553713928477604	58.6747536800647	-12.4734156710161	95.7519686940081	205.98152684357	-2.45254674832862	116.795793431652	-13.4755025632848	32.6204944810774	-2.45254674832862	35.6267551578836	NaN	NaN	NaN	NaN	-78.2738524730961	-79.297523854403	-18.9009123572999	-118.197036344063	-42.445354127357	-72.1318241852551	-58.8240962282663	-55.7530820843458	0.548843887529949	-44.4926968899707	-43.4690255086638	-30.161297551675	-20.9482551199135	610.656987146402	-70.0844814226415	-64.9661245161073	-64.9661245161073	NaN	-35.2796544582092	-84.4158807609371	-80.3211952357098	-98.7472800992328	-46.5400396525843	-64.9661245161073	-114.102350818835	25.1169570388939	-53.7057393217322
71.2043134441905	53.1479084974108	84.2450503501981	114.339058594831	-17.0714440733992	113.335924986677	31.0789691180133	244.746427654907	56.1573093218741	121.360993851912	-21.083978506017	86.251317566507	455.404485367337	NaN	39.1040379832488	-29.1090473712524	25.0601674690868	-19.0777112897081	-34.1247154120245	NaN	NaN	NaN	NaN	5.52778076560915	8.60334508801773	-87.7643370141179	-21.1271100285986	-41.6308721779892	-103.142158626161	-64.1850105423188	-106.217722948569	-1.64853598667755	-45.7316246078673	-72.386515402075	-61.1094462199102	-41.6308721779892	68.0642553212504	-96.9910299813437	-65.2101986497883	7.5781569805482	-86.7391489066484	-77.5124559394227	-99.0414061962828	-73.4117035095445	-38.5553078555806	-74.4368916170141	-31.3789911032939	-117.494792130734	-75.4620797244836	-78.5376440468922
-11.6372630026314	17.4840298741224	8.44638725719878	31.5425850560035	28.530037517029	41.5844101859186	76.7307981406215	126.939923790197	12.4631173091648	52.6304178288253	50.6220528028422	57.6513303937828	242.420912784221	43.5927752119017	85.7684407575451	-16.658175567589	188.195057082679	16.4798473611309	87.7768057835281	NaN	NaN	NaN	NaN	-83.9357651500941	-60.3214504490886	-60.3214504490886	-43.8941010918673	-52.1077757704779	-94.2028584983573	-68.5351251276992	-48.0009384311726	-92.1494398287047	44.4029017031968	-74.6953811366571	7.44136564944901	-64.4282877883939	514.635777053654	-81.8823464804414	-26.4400423998198	-69.5618344625255	-75.7220904714835	-27.4667517346461	-76.7487998063098	5.38794697979636	-50.0543571008253	-32.6002984087777	-0.772309029161601	-66.4817064580465	-62.3748691187412	-13.0928210470775
21.9548354121383	14.9182001165627	73.2217497084752	176.760811914803	-30.3173124978522	44.0699749125189	6.87633120733339	92.3211883678948	3.8606303663724	12.9077328892554	-1.16553770189592	42.0595076852116	522.561175011663	86.2897866859728	42.0595076852116	-30.3173124978522	25.975769866753	48.0909093671336	-25.2911444295838	NaN	NaN	NaN	NaN	-34.8534706623041	-55.4181723311905	-49.2487618305246	-39.9946460795257	-67.7569933325223	-97.5758107524076	-55.4181723311905	-56.4464074146348	-49.2487618305246	-74.9546389166326	-108.886396670295	-105.801691419962	-1.94994799208582	426.824081804196	-84.2087546676315	-95.519340585519	-85.2369897510758	-35.8817057457484	-43.0793513298586	-96.5475756689633	-89.3499300848531	-98.604045835852	-147.959329841179	-86.2652248345201	1.13475725824714	-43.0793513298586	1.13475725824714
80.7745036650078	24.422436310579	-18.847901122286	17.3784278912754	6.30927180379832	19.3910017253622	-11.8038927029824	0.271550301538087	89.8310859183982	18.3847148083188	-27.9044833756763	-8.78503195185226	212.59808979769	57.6299045730103	81.7807905820512	45.5544615684898	-17.8416142052426	151.214587858044	-19.8541880393293	-31.9296310438498	NaN	NaN	NaN	-24.7561650850804	-29.9049919526307	-58.7384224109125	-103.018333471845	-71.0956068930333	12.3153883612819	-58.7384224109125	-71.0956068930333	129.708640941429	-15.4882767234898	-39.1728803142213	-42.2621764347515	-27.8454612056106	507.632533019623	33.9404612049933	-63.8872492784629	69.9822492778455	-61.8277185314427	-53.5895955433622	-122.583875568537	-62.8574839049528	-108.167160339396	-93.7504451102547	55.5655340487046	-0.0417961208388689	-93.7504451102547	-59.7681877844226
-24.479250100793	55.1008018764814	9.77039252233777	1.71165308160112	-42.6114138424505	87.335759639428	-27.5012773910692	31.9319259843636	-23.4719076707009	-17.4278530901484	-6.34708635913553	92.3724717898884	270.672081916187	-3.32505906885929	102.445896090809	-4.33240149895137	23.8731865436269	18.8364743931665	-18.4351955202405	144.754278154677	NaN	NaN	NaN	-64.1311705199287	-105.383179533147	-40.4112653373281	-83.7258748012075	206.069488516653	-56.9120689426155	-57.9433691679459	-56.9120689426155	-67.2250711959201	-66.1937709705897	-47.6303669146413	-95.0701772798426	-40.4112653373281	195.756486263348	-63.0998702945983	-66.1937709705897	-48.6616671399718	-69.287671646581	-144.572588095705	-45.5677664639804	-111.57098088513	-102.289278857156	-64.1311705199287	-15.660059929397	-1.22185677477047	-73.4128725479029	-16.6913601547274
-24.0720241785094	6.17998061430111	-20.038423539468	31.3899846083099	74.7511914780049	62.6503895608807	74.7511914780049	84.8351930756084	10.2135812533425	71.7259909987239	34.4151850875909	-27.0972246577905	140.297201862428	-5.92082130282309	74.7511914780049	3.15478013502006	22.3143831704667	37.440385566872	9.20518109358216	44.4991866851944	NaN	NaN	NaN	19.2841924364078	-72.638537244289	9.98863550240476	-66.4414992882869	122.568158369775	-86.0654528156267	35.8096269857466	-86.0654528156267	52.3350615350853	355.989921379185	-91.2296511122951	-104.656566683633	-74.7042165629563	126.69951700711	169.04594303979	-63.3429803102859	-71.6056975849553	44.0723442604159	-66.4414992882869	-50.9489043982819	-23.0622335962727	-110.853604639635	-118.083482254971	-63.3429803102859	558.426494608584	-103.623727024299	-10.6681576842687
-12.5598809231951	-38.8058438621832	-21.6450219405371	-3.47473990585307	-48.9004449925632	6.61986122452696	-19.6261017144611	5.61040111148896	21.761762920097	-20.6355618274991	-11.5504208101571	-5.49366013192907	366.997121579094	3.59148088541295	-16.5977213753471	-33.7585432969932	36.9036646156671	21.761762920097	-54.9572056707912	3.59148088541295	0.563100546298945	NaN	NaN	-31.5209226191853	-59.4492824130753	105.017725262055	16.0607274000348	176.390200290885	-81.1713400305453	163.977595938045	-64.6212008934253	-34.6240737073953	180.527735075165	-65.6555845894953	-52.2085965405853	182.596502467305	40.8859361057148	1258.35554638011	154.668142673415	32.6108665371548	-70.8275030698453	-82.2057237266153	-99.7902465598054	144.324305712715	-82.2057237266153	-115.306002000855	-71.8618867659153	-14.9707834820653	-87.3776422069653	110.189643742405
15.1448459211872	-8.09716690853126	11.1027567334101	-30.3286574413055	22.2185019997972	11.1027567334101	18.1764128120201	47.4815594234043	-11.1287337993641	-47.5075364893583	5.03962295174441	239.480795842818	216.238783013099	50.5131263142371	11.1027567334101	-23.2550013626955	-3.04455542380985	24.2395465936858	94.9761073797856	-9.10768920547554	-25.2760459565841	-0.0129885329769986	NaN	-6.85510462887598	-63.8313842205817	470.709711585239	243.840525574629	1341.92882316023	2.46828657703951	728.656868282235	-88.6937607696897	-23.4300223282813	733.836530063299	-29.6456164655583	-84.5500313448384	143.355087021985	59.4445661687452	830.178239191092	273.882563904801	72.9116867995121	-45.1846018087507	205.511028394755	-107.340543181521	11.791677782955	-38.9690076714738	-31.7174811779839	-51.4001959460277	-70.0469783578587	53.2289720314683	115.384913404238
80.3366462368951	1.43288219171054	63.139672021919	22.6762032807987	58.0817384292789	-9.69457171209754	-13.7409185862096	72.243952488671	40.8847642143028	62.128085303391	-19.8104388973776	196.669118867616	128.892808726239	-9.69457171209754	34.8152439031348	-1.60187796387348	-24.8683724900176	-15.7640920232656	1.43288219171054	-15.7640920232656	61.116498584863	-23.8567857714896	11.5487493769906	-92.088797499429	-59.9267420220834	359.217464843969	240.944099540182	1413.30289597246	-39.1770288108927	814.673669829606	-92.088797499429	177.657474246051	979.633889858573	-87.9388548571909	-51.6268567376071	559.45219733196	234.719185576825	2089.74354665728	635.188650552806	445.328774670411	-60.9642276826429	374.779749752363	-42.2894857925713	571.902025258675	1043.95800081326	-65.1141703248811	-78.6014839121551	-58.8892563615239	328.092895027183	763.836872462189
101.109180441692	-5.21942496941893	60.6030450469832	2.88180210952287	-18.3839189726994	-45.7255603641279	-14.3333054332285	25.1601765766128	-43.7002535943925	142.627969221269	-13.3206520483607	574.01831117492	193.260638464655	-35.5990265154507	39.337323964761	-46.7382137489957	26.1728299614805	-0.156158045080304	217.564319701481	-30.5357595911121	4.90710887925832	1.86914872465515	24.1475231917451	-74.7131581329833	-107.962554294021	670.281124600258	25.0350303501285	2278.72066389044	132.056524243467	1731.14467086335	-95.4940307336316	20.8788558299989	1880.76695358802	-83.0255071732426	-48.7370673821729	486.370402084521	1017.32169703108	2043.89680350311	896.792635947324	191.282011155315	-75.7522017630157	999.657955320534	-17.5657584812005	136.212698763597	643.265990219415	-112.11872881415	-99.6502052537613	144.525047803856	888.480286907065	1721.79327819306
221.270353733676	-46.3523342772986	41.8415060899543	0.27889166400752	-8.84460906363933	12.44355930087	-9.8583313667112	-15.9406651851424	194.913573853807	1124.49692577071	-35.201388943508	1417.46267135848	214.174297612172	-1.74855294213622	26.6356715438762	-40.2700004588674	164.501904761651	137.13140257871	303.381860282497	11.4298369977981	15.4847262100856	-49.3935011865142	61.1022298483198	-58.325861335478	-50.001011050041	840.757969491718	252.81541808273	1980.22185231091	823.067662635165	1834.53697231576	-72.8943493349928	108.171144373262	1200.80774433687	-90.5846561915464	434.921518076664	298.602094652634	479.667588360888	1129.00591062497	1384.99505690216	928.168897488807	-102.031325334022	1068.65074605556	-93.7064750485853	473.423950646811	1490.0962917558	-119.721632190576	440.124549505063	89.4402312310288	507.763958074238	1053.04165177036
1119.01727605466	8.83320862951137	26.0846977942532	267.605546100638	14.9219695111849	197.584795961392	-13.4922479366251	54.4989152420632	1072.33677596183	1293.56175466264	-26.6845631802512	2378.37598508081	258.472404778128	11.8775890703482	7.81841514923244	-35.8177045027615	113.356937098241	361.981339766579	924.176927841106	29.12907823509	58.5580891631789	63.6320565645736	44.3509804392739	36.2738242625873	-41.8891993881233	811.651018877636	-101.293097362663	2047.66896620754	722.024085091488	864.80187496012	-87.7448399298735	-53.3531095235609	1395.26826213628	-140.895696012357	807.482324282932	185.304656023275	394.78155940718	1225.39395740206	817.904060769693	730.361474280897	-22.0879000632767	1415.06956146112	-104.419618308692	NaN	1416.1117351098	-51.2687622262086	996.115754693313	317.660709405145	1596.40777633077	2889.74527433786
901.20984660301	-11.0386508414992	292.705559332118	778.289948840443	350.6099739806	729.528336504879	46.865763806983	381.085981690328	1114.5419005711	1722.03032091834	256.134350080445	2028.82213186293	178.928463882469	-5.95931622321126	-22.2131870017326	82.4211061349984	406.482654781767	186.039532348072	1064.76442131188	7.24695378433732	221.594874676087	-11.0386508414992	37.7229614940648	-34.7966605557355	-24.3592031524885	492.294938308238	-18.0967287105403	1338.77273371157	2392.95593143952	2297.97506906997	-46.2778636993073	10.0844062782266	1482.80964587638	-115.165082560738	1325.20403908735	375.395415391872	903.530759996171	1971.28265234834	820.031100770195	1364.86637721969	-36.8841520363849	657.206765279541	-82.8089646106718	2.77818609595369	1733.30862355431	-83.8527103509965	1241.70437986137	221.964791564141	1979.63261827094	2721.7358396418
1118.19258812611	-57.3931041842428	128.707399010216	324.977328608744	597.517956237789	1025.65080784909	74.8094390686517	770.398205106958	2579.5391623908	1571.74900574758	527.348914049714	1657.17218754176	38.199504014004	760.228778702889	0.572626318949371	-19.7662264891882	276.164081869214	411.417453043329	1241.24264761534	102.266890359637	439.891846974722	54.4705862605141	577.179103429651	448.984405839424	-31.8639819066935	-88.3114013377595	142.704889296788	1803.72247218501	1880.03102067515	2981.80102216299	-95.6286594121569	-37.0905948169774	1086.63118089406	-126.98833687386	2790.5069896466	664.32085774312	1000.9147291654	1110.67360028136	1061.5434389247	1817.31166575174	-60.0876916222265	686.272631966312	-118.625756217406	-92.4926916659866	1972.01940789615	-33.9546270708071	728.085535248583	159.430050609697	1689.78231074082	2808.27747354157
1098.43654074425	173.055781023685	238.209101840095	500.858426381246	778.778060488743	1200.23860451989	238.209101840095	623.020902912014	1312.2208746731	1938.30356689328	1145.26549008105	2076.75437362815	74.3077791613145	807.282638345922	143.53318252875	-20.3681401500306	359.353557733106	370.551784748427	1601.33873579591	447.921353217913	498.822385105733	-45.8186560939406	543.615293167015	-17.4064825961083	-83.3614469084218	73.6741824066104	810.694735991828	1918.31937476052	2224.01539982712	1555.04361894508	-76.0331175403869	-62.4233629997508	1048.34198835524	-34.156949723045	1934.02293769202	1061.95174289588	1577.02860704918	1282.84852813236	1068.23316806848	1787.45635033133	-40.4383748956463	970.871077893161	-131.519039898365	-102.205722426226	1449.30629520629	-43.5790874819469	1858.64583562081	120.78487120112	1447.21248681542	3694.91579441125
1056.21834430834	24.8882102663406	251.128615164881	792.271205260039	877.875682789216	997.110490776285	179.791550557233	1402.71265811691	2060.03275343024	2140.54172634458	1323.22278612553	3222.8269065349	153.294926560107	1488.31713564609	893.162196633712	-41.3533497264753	475.330818217489	1019.53071108155	1020.54981200451	374.439826843815	173.676945019435	-40.3342488035089	521.190359750977	514.000699375833	-93.0753592672106	20.1616257646525	671.274289697866	2544.92699573434	3103.77248667863	1609.67337861932	-80.493472041448	-59.5236599985104	1540.47299887763	-82.5904532457418	3034.57210693693	752.008066063175	860.002598084304	1432.4784668565	273.896351484198	2575.3332231966	25.4040787753869	990.015432750517	-57.4266787942166	-36.456866751279	986.869960944077	-42.7478103641603	1234.31374305074	-18.6325265147821	1266.81695171729	3209.67003749546
1405.66091724424	166.137960700726	275.297595556821	1086.34348070257	2154.47560868698	1834.13798864199	578.292096045235	1095.52513223253	2103.46643352058	2740.06093959725	809.873751300689	2092.24441498397	24.3324537381357	1089.40403121256	1378.11596265438	110.027868017687	480.354479725748	830.277421367249	740.501273074385	1609.69761790983	469.13246118914	78.4021794145192	1185.30128052539	798.151449113786	111.397936204492	-53.4649101666987	254.209064271257	1984.74391025675	2697.74946876656	1076.42313247917	-42.9640919264954	235.307591438891	1065.92231423897	385.469292273798	1976.34325566459	1091.12427801546	532.480747636643	1114.2260781439	846.455213018721	2489.83326761053	169.15243652561	1071.17272335907	-107.019083191735	-61.8655647588613	2075.0509471225	-111.219410487817	1149.92886016059	69.3946632436795	2120.20446555538	2315.51968482316
1814.05899614975	-56.9046873014155	213.731435031859	1219.68079540271	1399.42403136745	NaN	848.960371225433	2571.84013868292	1491.33818612215	1973.37686439123	1326.91397594986	2317.54431052826	72.7963977413238	2254.22567058614	569.132833416688	138.157574455775	550.750002465749	784.620462897145	317.900810420516	1926.39851862772	498.66531477142	-38.5218563504761	1810.99519099126	655.133083360869	256.547165700036	-44.2327088408568	953.809602135741	1787.79016336276	2323.09420581491	1610.05660113405	-8.47566081851297	6.24782954362861	69.3485025242354	375.386766480178	2628.08079188784	1130.49148648144	607.807578625413	716.130400575455	180.826358123307	1822.49553350209	114.57065149367	1438.6331062034	-85.2481462782512	-57.9045213199883	1359.75726497764	-61.0595549690186	1990.76399478371	166.102867761166	2104.3452061488	2285.23380202654
1270.49119706075	-50.3922107819697	215.420239712695	1503.58826903299	2503.45202512447	1460.64933472232	999.566968671957	2078.152104333	NaN	2527.98855901628	2393.0376226113	1929.91054540328	78.4245921500603	2557.63687080222	671.390827868928	571.199981144016	71.2681030982809	860.526609951671	179.637794453798	383.086554640099	576.311759038144	-34.0345215207595	2014.76605844581	157.777620569664	151.457947762427	-52.8781396715693	1172.0851061312	2256.96227137355	2947.91316496479	2557.14672971731	-81.3166673041358	236.773530660126	177.789917792581	1750.33516799339	2386.51556392191	878.220320594681	1667.1261426981	816.076871323517	512.732576576141	2547.66722050645	110.380074515386	737.080961233054	-108.701916135496	-30.7592848462399	831.876053341609	-92.9027341174036	1470.16300687255	-64.4642064848371	1144.69985729984	3211.23286526634
1649.93576804353	18.5642966563046	160.823163985555	1148.44767458071	2688.73253307367	830.15625199512	1345.97257669974	1802.42908625978	1876.11713264615	3145.18904263371	1699.06113230112	1981.53197678222	114.768134994071	1644.81854260003	1162.7759058225	716.55384714946	-32.6079577786775	1072.71273801693	481.161476748542	715.53040206076	1583.41183727806	-26.4672872464796	1791.17119028408	163.140488307384	590.368751644796	-40.4522396534069	701.131634732273	2331.98322762027	2906.89533507432	2104.12815384032	-104.800200304227	415.257907906499	759.150287778094	272.848486794028	3156.90298547176	1178.99435890967	1017.59701498221	601.97248225396	854.089901853074	1689.5585057129	563.996636623968	1686.3938519104	-88.9769312917302	330.867139839849	899.449939688898	21.7859517957469	1553.47839220543	-101.635546501728	1989.14573234951	2203.28730631863
1330.43122067948	378.6364190253	454.45215134221	1274.0816899034	1615.25248532949	662.433146752111	1484.1117591597	1278.1798375962	2684.86903315184	2173.6251084743	2339.60009003294	1976.91401921961	85.6188589896762	1285.35159605861	1710.53441918723	723.9053621442	-25.0311287160839	716.73360368179	440.108634417389	2154.15890693347	693.169254448155	52.8336774472288	1666.47933148956	560.47949104908	731.631730337796	-66.0222243719615	456.942951232449	2339.61758340833	1758.54516607009	3022.11354995469	-40.6663370699295	809.812382852394	727.40574912079	985.190603358116	2057.53333717322	1719.45483981279	943.987286492314	76.6046417019686	1611.69231877916	2459.00155278873	110.412491438011	1269.38784020172	-13.1974591593948	587.948368959614	1335.94704436956	80.8306229189739	1305.30868054627	-34.3273652444215	1263.04886837622	2652.34019346672
1322.03608713005	613.325004092758	687.170442556847	965.116467886956	1307.67725187314	1076.91025667287	1224.60113360104	1703.57085252784	2101.51571536209	2419.46135319358	1784.59570862038	2623.5619400596	92.304410485025	2902.53359647949	1253.31880411486	1478.95764386624	21.5358652902738	1892.28697304717	314.866356967069	595.889275566515	891.271029422868	134.355285165964	2288.18057370187	374.956507748461	774.922440784574	171.79920842853	486.058155814048	1733.5709469505	2003.38923510978	2900.66730710614	-78.9730829195093	850.04831709559	565.416475860896	1484.91487747037	3606.42730005611	2411.82005561756	1411.90522302727	-53.578420504518	1909.21736198752	1194.99248156589	9.90823553296035	2365.26317452341	-44.0554220988962	1246.83991732983	670.169458322735	259.622415947042	-10.1958722122411	-57.8108642403499	1375.9294512727	2463.6674913815
961.45543764387	838.248126134443	1312.59627544574	545.630761299553	2742.82781655101	623.662058588857	1757.16932447559	1493.30033232623	2582.65831158875	2488.19937276486	1614.45418864384	1811.58588705892	148.28718168165	2419.40862383876	1321.83682380895	797.179022297967	58.9618808373152	829.007577771236	965.562348027518	1064.12819723506	1263.31335084197	67.1757016046103	1089.79638713286	1615.26385483169	1114.01084937756	69.1155779657883	748.403477534699	2700.4289237218	2332.70208885376	3738.96580605804	-73.9481762335922	1033.47125442087	1115.07058089015	1172.2960825699	3747.44365815875	1968.15444852349	1034.53098593346	-59.1119350573601	1826.1504258367	2459.86987036432	755.821598122815	1265.55245567764	94.5491342679004	994.261188455115	1130.96655357897	10.8303447734481	80.7726246042564	-85.6052228720602	1925.76518801997	2134.53229599981
1023.56746372304	1721.46162267	1314.4423488217	184.861081247753	2940.46379131668	285.588073260716	764.555198546848	1370.97280352285	2968.2151054427	2858.23767538773	2218.92962404015	1567.28765530322	286.615899709828	1560.09287015944	1464.50501039203	1100.65444740643	76.9393040910063	1032.81790176505	855.003926068693	1341.16583649861	1585.78853138723	25.5479816354127	2137.73133456031	2054.86762902159	1033.84213449709	427.807251572461	1796.95786273318	2686.37508145618	1586.80916427595	2547.33730621428	-84.8282098156208	1145.28462610319	1647.30651686212	827.938864291522	2672.57743963828	1812.8782186769	1315.10175616964	-30.6989996069414	2008.16791825332	1796.95786273318	768.502868768266	2941.10077655585	593.378953387245	740.907585132469	360.941756608798	305.751189337203	-46.6193555506706	-85.8895668785361	1000.94006554671	1777.8534356007
1684.6484791225	1038.48191057496	317.203623072048	109.360236373635	1851.334759544	289.422576335132	1432.56120317641	863.564208898076	2850.42351441608	1903.81007004707	3231.12674747753	2309.20756687466	188.587665956694	1253.52779087183	1487.09436899332	1006.58515321035	609.419077638134	1115.65148484417	1141.37467626724	486.976686464317	1516.93327104408	-19.2557207417199	1879.11580628092	-79.7968589036841	995.946600244173	859.88418643891	1178.78046879499	3242.03941563886	1752.79377703595	3084.71724967652	-71.2929580408552	1632.67617734849	1463.66114769976	1440.27542032698	3061.33152230374	1971.76922425379	965.119959616418	-59.6000943544654	3165.5043078734	1162.83565467719	539.924916474973	2118.46151413759	1257.44155177616	1322.28379585523	512.287238670779	204.020832393231	-29.8364413345642	5.24214972460503	773.782190202768	1903.73801735116
1702.34802318271	1409.81915473712	134.640495808843	459.100332288979	1692.0477109135	262.364367947055	963.815633480302	1119.35034874538	3273.14564423734	2285.34569762003	2310.06644706614	1525.18265215228	18.246967166762	2193.67291842406	1466.47087221778	594.034423015639	689.827327119298	1792.99077115176	1567.41393245605	761.929513003773	873.172885511248	-18.8341570023965	2657.18697053854	689.649411342096	905.767914945034	1178.31144658224	575.734732103108	2697.52871082555	2765.66459373485	2885.96701199659	-65.1684165125024	1102.72320147973	2327.03984750623	645.999861353325	2877.45002663293	1841.57168177746	997.325507604407	61.5217407719788	1729.78624887939	1885.22123176623	1080.36611490012	1399.75306603747	591.704079659976	850.407510081227	1164.47134536629	-2.35564945549071	-51.3283152965507	-76.8792713875385	910.026407626866	2132.21380731245
2099.54405243239	2000.55488442771	165.130727674361	568.30535986007	1247.8247527255	37.2697190016556	653.889744697445	1654.09279641135	2875.99033896906	1695.33828307997	3463.73852399682	1780.92266791734	174.410962174799	1400.43305339937	743.598678201682	965.293169045486	534.277833358463	1610.78503540931	1581.91319474127	331.143811515535	1192.14334572287	-5.00690483367441	2161.41228243531	598.85974958494	583.932056749992	671.36568621183	1835.72572733777	2156.67112328916	2566.1164124763	2855.07389520994	4.95082750879417	864.359429292229	1732.29814126706	463.444250296483	2071.37002137517	1694.97890917969	1541.43692573451	680.962060177154	893.1485511882	1171.44339618259	856.895582874755	2369.92387807413	1179.97350637399	1064.8170187901	730.010193777697	75.3242365878347	-22.7720306132521	-48.3623611874487	571.136891462893	2913.7184027758
1009.09594570913	1769.86086737826	-8.69810146286632	1192.83564185174	1278.51201701936	42.9141727344966	1222.77076088621	1123.67519442728	2626.62461905448	1547.9280883296	2362.36977516399	2209.59744353979	232.847341780792	519.81158631813	736.583137947054	1299.15692669831	1202.12585120727	2067.14756675507	997.741245385711	264.846951783157	744.841101818632	-31.407502109706	1867.92418835325	742.729916104448	1111.15867345467	673.315802400782	2683.12137148231	1795.68862551698	3780.93227744182	3604.72721957867	-88.1036294563526	900.780513460487	2721.56611137972	584.679318748408	1758.31179506116	966.990898839368	861.267864121477	451.190638549051	1207.27052319821	1395.22258491891	897.576785135702	2117.12936743703	1718.79914572215	1372.79648664541	901.848422902082	172.466274292793	-48.5909801173428	-58.2021650916965	59.267873483738	2286.92696865061
1735.00806942677	1136.69483756419	53.7375543310658	1049.89291791574	2154.55068106098	119.8723502537	964.124354453572	1191.46271543763	2769.39761190422	1977.84677320519	2228.95232647394	1402.26737744102	859.755379638165	1129.46134426016	1243.13052475218	807.054214137317	1217.2966200949	2005.74739023505	2103.91622793271	317.24338183531	1072.62675401414	-6.19710447382109	1551.07066826695	325.525763095942	1167.2696380974	452.803426533265	2768.40125293498	2297.79476627597	2719.20148387517	3627.25809108767	-67.0028291855498	798.271370148855	2973.75681074982	551.202964652876	1120.2089894315	1276.36477818653	801.480050739712	813.245212906188	1123.41767002235	1784.40587173887	298.786758172134	1573.70251293927	1788.68411252668	1276.36477818653	1411.12936300252	119.100645084149	-37.0551436708856	-32.7769028830765	191.830738476905	2386.56826262301
968.710405055553	1358.70532416391	251.823193007564	578.715485947195	1639.04649943809	9.75738114720387	2339.38220298281	531.129899000287	2238.00421340026	3495.91885964897	1873.87102632827	1319.39549146864	853.8843148141	1326.63677643882	576.646547384286	1209.74174763446	1436.290520273	2052.8342120199	1279.05118949191	424.57956301047	1525.25487847809	-3.69071951170502	1511.80677781918	640.812803345616	1881.28100502575	516.551739964878	2682.55062061879	2712.54467040034	2455.45281512985	2200.50339198661	-81.1868235390198	1053.23098784203	2249.77933091346	215.540026085675	1039.30517901488	1284.61365758548	439.42418338373	947.180597542955	1770.94575047216	373.008787438852	950.394245733836	2154.44110125065	1845.93087492606	744.720761517441	256.246236503503	414.786213920307	-12.6289954668882	-94.0414163025445	-1.91683483061763	3386.33957442176
2192.1896289167	664.70208257899	356.097818979914	1130.71523230914	1293.3020423261	26.7818598372745	1061.33105223821	1144.17783441246	1618.47566236003	2444.87231454816	3177.03075201309	1519.05952375093	669.880006464881	861.463190242831	1548.05589751192	1065.47339134692	1462.10236100614	1591.5504581534	2101.05816852503	1005.40947427059	872.854622791791	110.664226788701	1016.80090681955	138.472395645281	2754.14668107977	385.23412068627	1920.52120126738	2336.79750264088	2359.32792101418	2927.95276567385	-64.3013697144882	1276.79496203002	1837.90966723192	511.833614402952	309.059849043182	307.986971977787	547.238557561007	2471.98001288072	1834.69103603573	1267.13906844146	359.485071116776	2525.6238661505	2040.68343259169	928.109915776447	159.929936953193	1047.19927003536	730.700535743655	-79.3216486300266	-10.6575164447079	2854.99712522695
977.912209851288	366.257627922023	136.109632687622	523.836435469901	1984.55051333148	10.6686082580607	645.130649174518	1759.58603150326	1722.26473497877	2204.33148175353	3059.61119377326	1361.49220190862	1268.18896059738	905.343022164765	1205.98679972322	1475.52949684459	1954.48613557564	1784.46689585293	1941.00900071957	546.643894457094	1303.4368517594	-22.5058775414926	1278.55598740974	562.977082256623	2446.65135775383	-117.208779916641	2250.00994736251	1660.08571618854	2316.6316273858	3017.23381085652	-77.4506805479039	979.899854015274	2036.17584535227	1157.19948633532	83.7308033794098	235.241398271085	1076.60874437166	703.742244886477	2401.52054225418	1117.44138696658	354.515696377297	1811.59631108021	1492.45697290413	1144.30496762113	-68.8543347384472	752.096690064671	1682.65112393836	-118.283323142823	-32.3198650482561	2488.55854357493
1538.80115701358	1783.72738535249	209.349892173965	1371.71165378237	2071.20435675028	10.0878758982384	765.623020943701	964.885037219428	1770.23568633382	2433.40458425147	1829.39159741568	1783.72738535249	326.623891336241	761.471728937957	1389.35464480678	344.266882360655	1400.77069782258	1742.21446529505	2188.47835591256	639.0086147685	1205.6599735526	219.728122188326	1359.25777776514	-29.2966657479985	3340.33115310835	-11.0010180569867	2215.68692739615	1864.84097755675	2796.84279522829	3113.24987882579	63.25778727712	632.575294838605	2518.10322158288	677.776306781104	-15.3058763372248	25.5902773250369	1393.45899587068	2453.53034737931	3287.59663917543	138.592807181286	121.373374060334	1992.91051139383	972.659098977412	2400.79583344639	176.260317133369	654.099586239795	1391.30656673056	-40.0588114485936	22.3616336148583	2791.461722378
1034.94533796207	1494.159357526	340.929579888074	915.466577215795	1754.93473967655	167.425640369576	1746.62317371159	776.247847302748	1559.61293950004	3028.68222380636	1889.99768660712	1422.47210107823	454.174666160626	1151.30726147148	1706.10428963242	225.606602124282	671.314326995154	2233.88872840726	2153.88990599454	359.630603309229	1874.41350042282	190.28244677321	965.335973005543	161.289007865244	2485.22226528216	-94.1711878712162	1315.71039872494	2027.11853875053	2084.24676817683	2690.02157831982	-85.5480589012092	442.618590511725	2751.46137223112	587.056000759344	40.5652022851446	-11.173571534898	1078.57435204975	1659.55766640398	2979.97428993631	1439.6678776688	29.7862910726357	2098.25935275309	327.28424053788	2337.55118167078	910.42333713461	1309.24305199744	551.485593758065	-60.7565631124388	-72.6133654461985	2580.07668395223
1624.15277892907	1788.48398455175	965.787885516662	904.42370113857	2153.54887805532	11.0027794304218	1632.47334630237	1351.65419745348	1770.80277888349	3669.97228183934	1945.5346937228	2378.20419713443	1062.51448123128	1437.98008395147	917.944623120183	55.7258290619124	1128.03894929602	1834.24710510491	2286.67795602813	1007.39072238316	2787.99214026949	1069.79497768292	1111.39781454942	-24.3015383165448	1790.46051352663	14.563086232149	1683.58279601772	1194.53627044666	2702.6996175168	3828.69415652479	-109.587797742845	134.395678590621	3801.70483392153	1057.4305116221	38.3136901230174	70.7008772469289	1328.40331055882	1272.26551954404	2605.53805614507	1525.96515201468	-40.4951318785005	3256.52051733569	321.161791005178	2899.18188606853	890.096711481889	860.948243070369	201.329198646705	2.68778428671479	-19.9832467000232	2509.45606767746
1579.5067165019	2707.12473258646	1049.53666092753	686.158371349037	931.881226192948	37.4916825026102	517.484208278217	775.701445571818	2533.24457682827	2619.66405543863	1627.40184922571	1349.4018397201	1001.64152820372	1539.94117207788	1000.60032966625	24.9973000529198	1746.09848249777	1488.92244374165	1005.80632235362	1480.59285544185	1890.82507920669	1144.28572783769	2117.80636037606	50.1115203862531	2584.58482730458	-15.845336150444	1189.75950054492	1025.40798917479	2547.82198923495	2878.68753186166	-28.8204554691386	281.501148236305	3460.40538131646	547.491094269543	32.8113612946604	277.176108463407	2202.90006734632	1063.25208718765	3402.01734438234	431.796280344517	-25.5766756394649	3140.352438122	530.190935177951	2106.66793239934	652.373308762324	305.288866987245	890.250496271724	28.4863215217622	-28.8204554691386	1381.14251049567
2744.90724673863	1560.82195600418	903.112608774038	672.757987953339	823.895635098142	20.260283728191	1293.98583414853	378.821322471723	1794.30356262787	2199.76938841635	2319.63717753119	1162.6524304227	1856.84327868779	1626.48865786709	1608.76907165012	99.4772574040875	1241.8694040986	2478.07112488298	1189.75297404866	1108.45134317077	1859.97026449079	1093.85874275679	1991.30366821662	135.587034990319	2148.79529230414	196.232361730273	220.057311520969	363.007010265145	1879.14017876399	3842.53263196999	-77.7545608627326	495.127186377188	3110.45690203769	1144.89854430526	155.080175728161	161.577889307442	2330.731272524	1210.95863236128	3153.77499256623	1737.27343228303	39.2042835643211	2670.77828317303	123.674560094971	1009.52951140358	750.703920495564	544.942990485007	1764.34723886336	372.753580634067	-48.5148497559692	1742.68819359909
1872.87376758332	789.761124800759	743.848835511325	493.418166659866	830.456108489121	409.941277042713	504.896238982224	596.720817561092	2241.21554301901	2351.82242176173	1696.52883826708	1548.35735919664	787.67420256033	2304.86667135209	1434.62009709327	88.5552520166736	901.411464663701	1625.5734820925	1153.92905575559	803.326119363546	1641.22539889572	864.890325456196	1044.36563813308	52.1251481364651	680.137433828077	251.700727699948	210.484031920533	325.456920147322	2086.92833977284	2593.45983790407	-89.9639873136231	701.830431606716	2968.74869947454	1440.47700596939	198.552883142281	532.625048933328	2188.88542933245	1081.45789273291	2811.4744655794	650.851886826913	-31.3928933112967	2132.48363510799	-17.292444755181	1993.64844932469	1479.52440197094	766.909424942634	1245.24002596163	653.021186604777	-58.5091405345959	1304.89576985289
2023.69202682401	3080.82328319639	1106.53664827169	171.623135966086	873.591717272643	359.650434530342	441.128930574853	342.936896880186	1991.30954762683	2041.4501605773	1340.52617537388	1084.60013010586	1218.30843130711	1458.56553502811	1639.28066087042	61.940545136936	955.070213317154	2150.08815530332	1011.47840288643	587.372385013719	1708.22400367732	1646.59283359236	1730.16052184315	-68.5348144203571	1094.94908297187	539.822778987341	-0.0945851619910548	350.797383892806	2483.30801935586	3106.87455259875	14.0280018278305	1307.87424066456	2597.37506811981	876.592161052317	591.967715565144	1374.14176423218	2122.63887469273	1474.08622600631	2914.59009896811	675.616884658702	24.8915302815394	1899.93654139169	4.2508262194925	1254.64295124139	1005.86814965145	411.633143233576	1915.14548122689	888.542042351397	-66.3621087296153	1212.27519027192
3193.38322163511	2127.78072622895	2016.93296910132	361.536747091542	856.16871993464	374.085549785235	254.871924195144	44.6794790757725	1753.40811253375	2208.30221018015	1344.52629143089	2051.44217650898	1198.1235933378	1635.24022050146	1596.54807886258	182.716308706405	1144.7911818896	2067.12817987609	1648.83475675297	1203.35226112684	1509.75219356453	1692.75556618089	902.180996478184	-38.333756630913	883.254043922537	2201.98416702854	6.2767508338939	732.013543005265	2478.3517010788	2592.59812263502	24.7737905144236	993.148220848037	2695.96393261445	406.683256859478	1058.43189030873	944.185468752518	1716.70889070405	1198.79177964922	2063.8004000034	688.491096698136	-64.4472244151903	1379.4099318238	-74.2397748342942	1627.48787577444	1153.09321102674	684.138852067424	2273.7962034353	752.686705001151	-73.151713676616	433.884785801434
1641.65970623937	1545.34734494622	2390.1742532459	261.880443365792	1079.48864086523	622.004924722781	223.14612415007	79.7244557026643	2077.15907904317	2799.50178874178	1324.45703806737	1273.16023694385	1275.25398392848	923.504490510027	1653.17531465486	546.630033275969	1583.03479066963	1534.87861002305	1099.37923721925	1227.09780328191	2310.61186782982	2388.08050626127	751.817237770067	-48.3592351600899	19.2068056118544	1476.2357816133	71.5159984675533	535.760085061881	1836.95125734739	2862.42939228932	-66.8854076298166	1955.73671612387	2846.08276952191	789.677625382252	1560.14844515265	1196.16364486508	2439.59675003909	834.358394279828	3026.98539481454	488.899766461984	-57.0774339693731	1827.14328368695	-28.7432878392028	2566.01063277369	2119.20294379793	1729.06354708251	1850.02855556131	997.824621953887	-73.424056736779	252.418623760178
1635.51701179446	1566.34796141896	2641.61228998355	360.081643506837	943.826508039465	1264.51937796224	558.156651400314	311.872911426943	2018.04282068927	2420.48093196491	1537.00351580511	2045.29123447356	2246.51029011138	1312.72811004213	941.730476209904	899.809839618692	2147.99679412203	1450.01819487835	1198.49437533108	930.202301147321	1922.67337244427	1835.6880515175	1002.51539926716	-6.02463404986906	242.835986842776	1757.82959122432	25.6286905373534	383.638706558352	3136.38645169542	3099.27565735178	-49.6843921012103	1673.78455697549	3103.64163315691	500.42855934569	1525.34137960093	1948.84103269894	1706.52937551399	1414.00899657001	1055.99898054901	863.896045123106	27.8116784399204	1531.89034330863	94.3928094682159	1142.22700270041	810.412841510213	377.089742850651	2567.7181030767	619.401400035595	250.476444501761	128.229121958005
1475.13425351442	1481.42921851454	1882.20865685509	375.613700161284	1405.88963851318	958.947123505126	67.1604151557267	471.087335996337	2046.92690769139	2270.39816519542	1373.36565267926	1628.31173518385	2309.21711602945	889.702508503878	1629.3608960172	773.24565600178	1474.08509268107	1539.13306434891	1863.32376185475	390.301951828215	1726.93285351896	627.41230016582	1375.46397434596	-36.8018961823796	-10.5646525741868	1900.38125688918	71.4267337014155	431.095614830391	2804.47294288816	2085.13518063021	-30.2425852803314	837.772890757378	2184.61806264461	796.23058837774	1932.08459291575	827.933924404306	1943.0167777525	1268.50097332521	1198.53499037003	-0.725686221114562	34.2573052564758	1718.90698859918	918.671058549306	1097.95888987196	1096.86567138828	75.7996076361143	3832.09831754237	1541.80559424388	518.553093524367	65.960641283042
1840.60512391057	1290.24359765009	995.106977651627	232.583183634243	2090.57848889148	1661.00241209656	94.9928020691228	931.038174022068	2027.55999351814	1756.58046341279	2443.48206298217	832.309197937172	2593.67614362196	1753.42953864412	1526.56295530011	1108.54026932363	2217.66578789438	1133.74766747297	1355.36270953587	2277.53335849905	1596.933608467	1209.36986192097	756.687003489167	-41.397803405173	13.3496203009853	1378.75036753257	560.823857362569	663.749013930146	2711.30266054047	3522.65947986573	-3.07460681086215	1928.4145015424	2241.56976514163	466.658288587976	1847.38831445729	1511.23913290148	1850.67315987966	1080.92438257107	350.593750330921	-15.119040026217	-12.9291430779707	2058.71336996306	613.381384120481	2278.79801326182	1527.66336001332	3054.02153294102	1341.52211941239	651.704580714792	749.154994911753	54.9576623176657
1741.08029074334	1179.60161642039	2161.66356738974	250.11257503184	1675.88988286314	1423.5399168753	287.965069930016	1028.19163682768	2033.38566801259	2982.85241504184	1534.9944851866	702.239597426722	2521.26226892241	857.855409785891	919.891443091236	1863.04944097079	1614.90530774942	1281.59306100714	1722.15404329425	1272.1299372826	1448.77491347409	1069.19850630071	318.45735748688	-36.1381239581938	38.4363845453631	1567.21380886828	207.325712626948	581.294939093314	1928.02282795167	2083.75194865027	-43.8149115982659	1341.29691546045	2178.0667682283	709.606961077376	1375.29411786648	1313.8798167459	880.689657056124	1515.66966328494	1416.96810791259	2.24581424216638	-66.845274518482	1857.83505524244	1097.8330788753	1207.50147373348	1150.47390840723	2854.72076450322	3496.28087442353	298.350480359231	1528.82987066792	80.1103745914685
1695.02043119928	1152.92594758488	783.459610208841	120.31490209801	2370.79646708366	1132.92634527677	91.8944146075462	824.511425472845	2931.83794235837	2240.27274675708	1099.24280454733	1245.55568459083	3630.77141249423	782.406999561046	1330.81714706223	1516.07662107414	803.459212516946	1356.0798026093	1688.70476731252	1808.70238116114	3113.9395844269	1336.0802003012	755.039122718377	-16.5822209091264	71.2917737443086	1154.3387578479	655.653838189652	904.996298018773	3433.57049417137	2461.46442831774	-104.456215562561	959.91754467717	2625.12974335976	276.697236246713	1230.13007823648	889.618348954422	1154.3387578479	2639.40926749095	1288.34659969438	-18.7790707754623	240.449213452171	1746.38979682541	1331.18517208793	1127.97655945187	1372.92531954832	2442.79120445389	2358.21248459996	1866.11811454072	1093.92538652366	823.712852964346
1300.06306803144	1421.246115833	774.234017135979	34.4905427299392	3235.83053595722	1791.11785303602	375.910607840419	1234.7295987819	1425.46117836523	2348.55987292319	1109.33148844812	921.761205763964	2546.66781193791	124.060621539787	1146.21328560511	1361.18147474875	1367.50406854709	1996.60215148214	1780.58019670545	2078.79587086059	1209.43922358854	615.115406544366	267.372747635544	-64.0745878896807	-57.4735591646876	1937.13728723738	692.843372576191	841.366518888535	2223.18186532042	3321.1529765776	-0.264643548081043	831.464975801045	2564.23501611172	196.666046747545	1522.37264901699	755.553145463625	811.661889626066	1815.01825582501	554.221769351336	-46.4718446230325	414.499994672317	1710.50196767929	1856.8247710833	1543.27590664613	1739.10642548759	2033.95237520395	2677.55267589077	757.753488371956	1774.31191202089	940.381949763431
2113.17994914699	1708.08945734416	635.23260796012	136.253955296746	2169.09087640102	1465.45713152476	393.655205296457	860.986163287736	989.686788287591	1489.7203641067	1222.82480570536	891.578934804095	3907.60423705481	136.253955296746	818.789237058275	940.105399967975	700.637843615785	923.226629476191	1633.18991328687	2274.58319197467	1345.1958917708	1810.4170034506	109.880876403333	74.5068546163391	-12.5451048876803	698.195577138807	792.961001409005	1356.04392934007	3518.01791094622	2727.93873418189	331.255038976295	1765.95948548558	1866.2345274459	30.4299130953166	2294.88278373785	261.833856080685	171.476125962588	1246.95349907554	1335.10738211758	-32.3797285721404	-110.616299771955	1756.04217364335	1839.78836253329	1235.93426369528	1254.66696384172	2859.06763520693	2894.32918842375	762.10714234429	1720.78062042653	2628.76561575959
1634.38320282187	1935.36692172012	1860.38501280161	263.587177804568	2332.45421402098	1843.48768121434	920.470943259701	1235.18374407261	3061.15163872201	1887.84317663093	1817.08560060923	833.872118874941	2671.45692899059	107.286860622318	875.059364618912	875.059364618912	1103.17334104706	1672.40219889323	912.022277466066	563.514813478616	1673.45828211743	1433.72739022304	56.5948658605068	179.316280857094	1.62360582684913	621.892446615656	419.918784935315	625.20349024976	2373.43452905665	3924.10663102866	739.98633623203	1019.21768270813	2488.21737503892	19.2825052087369	1567.74724475802	635.136621152072	29.2156361110487	1128.48212263356	412.193016455739	603.1298660224	95.4365087931277	1113.03058567441	1129.58580384493	1452.96439877575	2509.18731805491	2392.1971096499	3030.1248498206	397.845160707955	1428.68341212565	1767.51354401562
1601.74725259824	1927.37897343373	1086.86852517328	95.1719208106329	1363.86693705283	1461.13355496473	881.762830880793	443.005804430368	2163.14479728541	1720.15878744751	1485.4502094427	861.675159790291	2766.83217584732	528.642718026716	177.637096866375	973.743219558352	373.227578537047	1546.77046856108	1326.86333241243	NaN	1240.16917296921	2312.21646169387	40.1951367734712	1157.76175916662	-54.9108584114934	745.430960300041	236.926489847961	323.151160924618	2100.70591850493	2606.99949995505	1019.58119654377	1570.0925580332	1458.44266343394	-56.0163029124762	1845.34823877791	626.042954193901	-0.744077863337016	1555.72177952042	903.509523940579	260.1408243686	827.233853372767	957.676304488736	2207.93403510026	1009.63219603493	1963.63080038307	1822.13390425727	1007.42130703296	454.69905654157	2328.42748570739	1458.44266343394
1924.66547335333	1547.87114589949	1868.56968864812	643.988124423128	1965.9435036081	1289.6188540491	1751.08606407684	135.950828979743	1714.04167795076	1503.41788254819	1690.75663524294	903.29882730569	2792.56251973578	445.006850374469	393.144709797957	1030.30815116654	667.27316713095	1026.07450703784	686.324565710077	1629.36879537686	754.062871769195	1612.43421886208	116.899430400616	1349.89547705123	562.666725597073	1029.91079467394	371.118801544232	189.535798395875	2353.03084810252	1863.64251034902	915.867810989304	1338.82334271292	1410.79221591196	-9.76261969378514	2207.9858882706	241.574829785953	45.5980519977872	1415.22106964729	531.664749449792	36.7403445271356	1093.02196040234	1221.45871872678	1899.07334023163	1297.85644566115	1777.27986251017	2114.97995982876	784.109412363362	314.650916418829	2174.76948525566	3334.02195047718
2038.49965235074	2373.32654954905	1311.6286033696	1381.56080341735	1802.21358249244	965.146339496669	698.132484768905	17.8829024862657	1382.62038220595	2061.81038569999	904.750348546342	1286.19871244315	2439.02043444239	973.622969805487	440.65483913856	1097.59368807195	1062.62758804808	1344.47554581627	462.905993699207	1012.82738498377	643.034387761588	1954.79292805116	142.91319954133	886.124167496273	542.337876011297	1924.13697017349	32.2033789690733	316.104316453441	1751.13483639396	2510.79164177205	1568.15181028098	700.923165309205	1913.04708980301	68.7999841916676	1756.6797765792	787.424232198973	64.3640320434744	995.913983164056	2026.16386958194	995.913983164056	723.102926050171	469.144665566108	1824.32804683914	1374.07890379753	1728.95507565299	3198.364224742	1058.01731323876	1167.80712890654	1717.86519528251	1725.62811154184
1816.32782525321	2248.0527189954	3138.02123459664	1319.89723490591	2188.65076801368	899.840581535127	1537.35080546402	16.2365606819319	1144.87362933475	1769.65486376756	1778.14085676495	916.812567529906	1407.93941225383	993.186504506413	790.583421693735	1189.42509257105	1255.19153830082	1062.1351976102	576.312098509647	1938.31397459068	577.372847634321	2657.50188111945	717.39173209125	1587.17059315299	806.300451579794	540.826818811667	190.934792359952	60.9748968207431	3051.16326256048	1989.26873148798	1340.58002212987	846.288111745705	2384.70225979531	388.65155651362	2114.78555367542	830.737355014517	40.9810667377879	865.171173490718	1423.88764747552	755.205108034464	624.134444157314	172.051730614939	1167.30016141093	859.617331801008	2840.11727835151	1970.38566974296	147.614827180216	286.46086942296	1203.95551656301	2199.203947359
1485.34861577924	1281.45958238172	1279.33573828383	1128.54280733358	2728.85933509435	835.45232182464	2686.38245313653	112.2834064928	951.201825159692	1793.30600997342	1437.5621235767	1868.70247544855	2149.04989637014	581.652952126681	1127.48088528463	804.656582405222	752.622402006896	1004.29792760696	1291.01688082223	1245.35423271758	675.102092433879	2364.62007230606	443.603085763775	2160.30261063844	481.458075367585	1533.93450370836	218.895245464389	18.6354599450027	1911.0904331032	1664.10336429596	2512.98234402536	552.661554663366	2309.38489541398	750.69623145476	2939.09066543605	1278.04699998914	64.2501888688629	628.315251415135	2071.29826151871	827.462482570524	1430.46694785668	-18.0788340668848	1755.33282214368	1013.25906135796	3319.58425792289	1909.97787873921	434.730792079728	452.531661903673	1627.38907028407	1045.52313791386
2008.36708123256	2378.32503559696	1111.11273214188	922.944462249643	1256.75709923362	736.90238749743	1889.30015339114	250.003700431636	1217.42248914315	1254.63090409359	2132.74949692404	2235.86996121526	2243.31164420535	1001.61368243058	1073.90431719144	1633.09363901809	811.319217398315	948.458803929947	1352.43588053475	1071.77812205141	522.156678354874	2111.48754552379	1798.93685994007	1357.94886413949	1690.02401471579	1054.8467132779	25.1908772627897	-12.6968915949091	1607.56240014315	1645.45016900085	1403.6370559973	846.463984560555	2514.64016044217	941.183406704802	2785.42627316043	1406.98009442592	407.411604268398	1207.51213485157	1807.03035971751	738.372408701826	2057.75824186404	0.675262119572844	1768.02824471693	2095.64601072174	3025.01069387824	3048.41196287858	680.426409272404	741.715447130446	1267.68682656674	1578.58940042844
1992.95698842335	1766.266265067	1485.29748118872	1706.66682606252	850.989166069548	853.117717462565	1610.88201337674	120.8960382646	1616.20339185928	1907.81493270266	1852.47259648421	2344.16796827121	2074.90621705452	637.069751071305	937.19549748675	1226.67848693711	1003.18059067029	977.637973954079	710.504774130403	2018.49960513956	131.538795229686	1672.61000377424	1389.51266850294	534.032109845001	1044.10978184747	1074.24566181261	986.070309322029	-2.83301101537085	3048.70387138017	1689.24084184185	1918.05030083639	48.5095992956002	1435.87622139423	1246.13179198412	2171.41492128401	1488.33497540762	612.16216901387	1145.678858767	2608.94325262968	643.414192681417	2303.11987816868	-28.5043161708564	1231.62192385276	1576.5103278982	1904.65657640745	1983.90277927873	32.8835874618264	2315.39745889521	1633.43365672123	910.172537557984
1905.06166501741	2114.95658312712	1892.27618777215	1797.45056486979	1793.18873912137	1165.63489766645	2454.83718656366	555.128359205213	1307.34060380143	2189.53853372448	1966.85813836951	1423.47535544589	1482.07545948667	743.71414857282	1108.10025006277	1840.068822354	960.001805305162	1407.49350888932	938.692676563059	1585.42473388587	739.4523228244	1655.74485873481	1189.07493928276	1306.11724004576	1785.71653334733	2078.61866585319	529.144025955805	16.0063205352436	1849.43951637342	1427.97347074476	1928.81375838836	-4.11672673615102	1547.5938073025	735.964234022916	2863.41750943758	1907.57276404633	566.036279286695	907.01013582977	1661.62440850707	462.067201717823	2065.20330100559	39.4832090185372	1852.79335758532	1727.58328567442	2800.81247348213	3567.72416393639	741.553969376081	1120.53802632068	1245.74809823158	836.579470379889
3010.54103415734	908.193987347835	1174.85393747588	1798.83822077551	1887.36932421802	2355.62419664286	2467.62137569664	1167.3874588723	1422.31437119471	2565.75223734376	1382.84869857576	1627.10921289305	1451.11364580854	828.196002309422	1444.71380700546	1060.72347882108	755.664495874593	1357.24934336346	935.926622161152	959.39269777242	267.143467240015	2056.96505249945	1389.24853737883	1504.02686228942	944.148724421219	2314.73040592258	2028.07279933406	8.03247790558605	3241.88860223232	1081.8787463368	2155.72501476801	347.318629453716	1557.77516352477	1193.85437391044	3271.00226540146	1070.68118357943	708.999906516574	1572.33199510934	1893.70204624569	843.370659604943	1929.53424706925	-33.3985042966608	2362.87992577924	1640.63712792926	3445.68424441634	1269.99780066051	354.037167108135	631.736723490763	1536.49979428578	1113.23192205742
1669.95421549726	1936.91066436694	1406.20124401402	1545.01859742625	1807.70374311402	2796.51042972731	2527.41832926668	1223.60303298716	2453.73834937864	1810.90722050045	1488.42383026588	1750.04115015817	1520.45860413024	652.316232406041	737.742296044339	1567.44293913131	1342.1316962853	1256.705632647	790.065760022796	1382.70907651349	550.872781835562	1704.12464095258	1264.18041321535	797.470011936747	607.924454444759	1596.02881036453	1738.46837132005	279.304050035574	1664.44466247702	1648.74266363153	2674.98044531892	283.79033542	1215.81612403445	1038.60785134963	2445.0583193671	1906.70407323601	641.571594827952	1713.7938017057	1784.45279651041	206.401912538656	3200.99740664284	62.840780237032	1765.3860836266	1839.40979246962	2623.38816339802	2146.72034130279	547.359601755012	475.5790356042	907.384003855177	954.490000391648
2960.43444346442	752.919643877693	1548.26638038739	2251.67787584892	828.819668463967	3022.43728045039	1969.45806611967	1069.3479153923	2319.02578498886	1830.48619011664	2268.7821067416	1472.36635580111	2431.27230022208	497.425194918261	562.635075196609	1805.89885820841	882.270390003597	1789.86364174652	771.092889201167	2903.77667863241	474.975891871616	1647.6847224511	1045.82959791487	1108.65907192229	1919.7483199671	1962.43722775893	1853.46817365873	424.513154942664	1984.90507396516	1242.34275684934	2011.86648941263	404.29209335706	1472.63818046317	1761.3500042132	3272.31266158199	1646.76398856144	976.098779305547	2043.32147410135	1477.13174970442	1045.74910254485	1088.43801033668	-33.8309076643748	1979.2881124136	2655.57028322105	2139.93321278813	2731.96096032222	1054.73624102734	1068.21694875108	1085.06783340575	2103.98465885816
2065.22014518891	405.331080788322	2097.32631664734	1614.66353905568	880.502418373018	2089.83487664037	2357.38630546059	703.918475351678	2232.17223677273	1199.42372152671	1621.08477334736	1081.70109284582	1352.46313881187	290.819069253272	656.829423879321	1435.93918460378	1793.38789350758	1222.96824726289	1083.84150427638	2731.95830580888	820.57089831729	2791.88982586461	1385.63951598558	1132.80414327328	1238.57474780117	1645.90409715329	2252.39724439304	745.728739469058	1390.47933941039	1385.97846262197	1721.29378335934	889.756796698535	1267.83044692591	1460.24292963091	2162.37970862461	2402.05139760804	2040.85603533724	1549.13524620223	1553.63612299065	1244.2008437867	1650.40497394171	-21.6707529567463	3095.18642302489	2389.67398643988	2575.33515396225	2218.64066847988	266.385361502207	2106.11874876935	1436.6133264917	1473.74555999618
1952.27295910013	745.87694440622	1542.99828981676	1626.56746312593	1136.93781950682	2153.69609476838	2373.33302461941	898.015695815221	2195.48068142297	1882.63198134249	1743.3500258272	1078.01083832728	1477.64291069036	52.6813658032371	677.307366306389	1063.01124311794	2587.61295618138	1923.34516833926	1140.15201848025	1568.7118816042	740.519946117171	3731.86779072231	1536.5698918699	396.267749182635	1462.45897469904	2484.69517083369	2300.98568905866	1226.90509929425	1427.52036160072	1938.07493365033	2276.19054427921	891.04359273623	531.513993434187	1826.4967821428	2599.65447844751	2149.96071631109	1708.15631842269	2214.20268233058	2165.73944480711	1457.95076655732	2656.00708021899	66.0415028017615	2234.48961896831	2768.71228376195	2263.79297188948	1790.43111700905	421.062893962086	2317.89146959011	1720.55389081242	1977.52175489037
1494.7700775477	1548.39989091198	1329.5902523857	3327.83709833893	683.887299479724	1606.32008934541	2582.38269257538	1979.58359036083	1544.10950584284	1661.02249897698	1151.53927201628	1503.35084768599	1913.08262178912	28.5309801681714	586.281039156727	1354.25996653328	1085.03830344457	1233.05658832999	1277.03303528871	1870.17877109769	337.438705146448	1753.26577796355	827.615199296005	593.178511246223	1522.25568442945	2216.52355989444	2513.42185460549	1074.08601522685	2061.86551283964	1575.31355458694	2797.90234991797	814.441118711488	982.645856019266	2004.29207926449	1746.90496445796	1580.95800885901	1646.43367841506	2375.6971703669	1439.84665205719	1418.39772582331	3860.18864392213	59.2131371081085	1395.81990873502	2295.54591970347	1867.69628588033	936.361330988266	200.324493909936	2033.64324147927	975.872510892778	2490.8440375172
1882.39501033568	775.311795549251	2072.45682315547	2073.53061870812	748.466906732897	1107.11462131938	1814.74589051847	1423.88430935236	2442.91628882115	998.661270501315	1350.86621177188	1852.32873486137	1888.83778365161	237.340223669519	637.865964809519	1525.8948868545	1328.31650516614	1255.29840758566	1421.73671824705	3013.10172728051	705.515084626731	2861.69655435627	1255.29840758566	616.599559645215	1691.92919454059	1409.24527369533	2576.16449894457	1799.34908446179	1897.72308891594	1387.76129571109	3092.91070624971	2097.86330487439	1396.80718117814	1638.78461742168	2482.31343722395	1972.35164401909	1880.76205366523	1282.60287715665	1239.63492118817	1007.83410609506	3100.82585603338	-14.3509516814099	2420.12297463799	2956.09168856061	2143.09273220963	1131.08429558359	478.649806272728	2618.00171922967	1287.12581989018	1929.38368805061
2094.58813771933	1741.98895020774	1204.49018875715	1683.93908397108	333.742195207182	1739.83895516194	1998.91335818112	1559.23937131454	1321.66491875338	1113.11539931054	987.340689131105	1135.69034729147	1531.28943571911	170.342571726201	347.717163004897	1348.5398568259	1245.34009462739	863.715973997468	1319.51492370757	1821.53876690243	285.367306676628	2451.48731532253	928.21582537154	1008.18791186304	1881.4121433329	1125.97691325456	1763.62314194138	1112.38587463247	1081.80603773274	1836.10868125924	2889.41417447192	1021.77895048514	819.045957705494	1072.74534531801	2805.60276963564	1625.44758261671	1974.28424058391	1460.08994604783	792.996467013137	708.052475625018	2419.39075545766	33.0308907274313	2483.94818891263	1872.35145091817	1926.71560540657	480.402578704859	136.096266945016	2268.75674406273	2028.64839507231	2161.16102163778
1276.25514579988	2594.60282493978	1375.26574700875	1558.22011880776	328.121019006205	1111.59621118077	1468.89533728236	669.277112301999	2842.12932796196	1692.74539218938	1200.92099270617	1242.89287800124	1716.42184030455	388.388341481171	781.202139755508	1424.77104761319	1701.3550096858	1919.82405365756	1873.54735961428	1860.63293336965	475.560718632463	1855.25192243438	539.056647668589	1473.66470849489	1137.86943560216	1279.67487178997	2400.50503941842	1983.02983528151	859.93078067405	1674.46120613683	2830.45912193986	1268.33043689494	1277.40598481096	857.661893695045	2888.31573990449	1532.65576994902	2091.93641027374	3292.17762216737	1583.70572697663	702.243135633205	3361.37867502702	1.15705912067188	2153.19635870688	3271.75763935633	1846.89661654121	669.344274437633	513.925516375793	854.258563226538	1618.87347515121	2258.69960323061
1059.43536531846	1597.06273285239	1522.72147361424	993.713382513715	100.540862101633	706.045031548666	2050.65215516058	544.433598422233	2144.38678637391	1815.77687235017	806.244120087053	1341.71666851263	1458.07690036366	874.120922000155	694.193526452727	1267.37540927447	1308.31697233317	1169.33113984444	918.29471372138	1852.40879719216	284.777895865766	3246.57676029618	687.72906912767	1200.93481255722	1647.50327737941	1562.28028790952	2473.59812197414	1444.10440917795	788.455543522982	1869.0830500011	2896.30414974476	1554.32614222567	1102.07614477215	785.046623944187	2279.28970598281	1850.90214558086	1599.77840327627	2575.865709338	1411.15151991626	1019.1257683548	3470.13894550864	-4.68641181006423	2249.74573629991	3263.33115772839	3033.79723942284	1597.50579022374	1287.29410855337	1282.74888244831	1646.36697085314	1916.80792410424
1031.96560340733	2325.23054382794	1360.94459158772	1370.65216828812	310.369068677232	1232.5888552157	1539.99545072852	357.828332545878	1928.29851874472	1541.0740703619	533.643332786545	1435.36934629082	1061.08833350854	1436.4479659242	537.957811320058	2043.7108195162	1281.12673871772	457.061338816684	1833.37999100742	1131.19860967814	1061.08833350854	1618.73468396514	1162.47857904611	1195.91712660044	1057.05969214867	2051.8252471556	2145.15565391826	1689.88537702722	550.571509107387	1011.53266445957	2599.28775511707	1084.37590876213	1334.77456105221	1044.53975953417	3278.77864337695	1809.39382471112	1151.52827460356	1928.90227239501	1595.41679457233	1088.92861153104	1586.31138903451	83.9194752940702	2114.42491022811	2237.34788498869	1996.05463823644	1066.16509768649	1508.91544196303	1297.21476320869	1637.52929518475	1530.54078011535
1155.61060820253	1333.7829597808	1725.76213325299	1767.87559817149	1071.38367836553	1329.46363004557	1427.72838152207	445.080866757065	1692.28732780495	1572.4259276523	839.219705096873	964.480267418566	526.068299292642	1129.69462979114	754.992775259873	1150.21144603349	918.047472764835	856.497024037796	1824.02688472949	1671.7705115626	699.92132113568	1556.22844114518	1383.45525173595	2377.67601518409	2731.09183066689	607.176784717025	3171.15152349386	1353.91020130165	587.795917416355	927.531120686919	2011.71963850674	1673.12448625386	1481.59591528254	624.277549982322	1958.13724067547	2340.05433160044	1418.89310930978	2680.92958588869	978.833416482809	1699.34565966065	1691.36530253684	583.235713345609	3191.67244181222	2154.22601571754	1969.53775085234	805.545661794468	129.4954083064	2379.95611721946	1557.97933346753	1816.77091448235
844.95269720625	1679.52172591907	1275.20978713851	1853.57044822835	1122.7820241223	1461.15003705898	1531.41815476148	257.943652399178	2281.66544223129	1980.05306009285	624.418912416853	1781.14023459653	203.891254166483	750.90152428136	486.044772941153	1281.69607492643	1934.64904557739	391.993600016263	770.360387645131	1318.45170572466	661.174543215086	1711.95316485868	954.138541636295	3187.6397987982	1071.63881489318	1739.66934677901	3671.81919284878	1602.63744280243	429.872731269531	1020.25185090196	3178.50433853309	2328.9065338783	1334.28329751496	435.582393935222	1866.42385795734	1698.55977558603	1765.93379504118	2089.10070191928	1443.90882069622	1063.64528716121	2244.40352642607	869.516756527725	3160.23341800288	1784.20471557139	2062.83625365711	329.382668353373	630.852857101848	2098.23616218439	1245.21255993018	1944.07527021074
1889.67419647348	872.343935434394	1862.61754059479	2105.04517726793	594.201513001366	848.534078261139	916.716851075461	666.71335075628	3206.79220464856	1989.2426901071	585.543383120183	1244.6435203253	63.8910577788619	865.850338023507	606.106441587994	1662.39828709241	1400.4898581866	494.633019367753	848.534078261139	1934.04711211455	1368.02187113216	1669.97415073845	831.217818498772	1912.80950383601	2026.04771049482	2794.69493145157	3793.25002653378	1387.79600023608	529.930798275421	1408.38476508314	3227.05899323974	2337.16682373922	1568.51960278246	241.688090416638	2362.3308696634	2076.37580234317	1671.46342701774	2513.31514520847	1070.95778564528	790.721819671462	1440.411732623	1268.83869223087	2013.46568753273	2968.55561238226	1668.0319662099	1108.70385453155	1469.00723935503	1425.54206912235	1402.66566373673	1869.34433360333
1846.76484007665	803.366613932925	1185.8376147935	1627.90041465502	745.94178944111	1553.1397940902	1107.826532465	752.442712968485	1517.38471468964	2132.80547528116	636.509576730294	1203.1734108665	363.470788580534	1290.93587848607	304.962476834157	1687.49221365596	1340.77629219594	768.695021786924	517.325978728414	2101.38434489885	1179.33669126613	2029.87418609772	748.108763950235	1418.57163517411	2445.13160946053	2076.21161870135	3943.72585763757	2228.59161488449	767.805937188973	1155.05735606041	2335.14304078698	1683.23162854483	1928.41447954627	645.214511688251	3564.49443856525	1666.04591468959	1511.37448999242	2159.84875946352	2311.08304138965	783.845936787198	2527.62303596569	1093.18878618154	2014.34304882248	2586.05446307351	2833.52874258898	878.940220119534	1804.67733978853	2346.60018335714	1639.69448677822	1691.25162834394
1744.09944635156	870.90706542076	604.068151496564	2390.58722155002	245.028799834334	1295.02907901572	533.561934402773	980.46287967419	1741.93002428714	1125.81415799062	778.706627682725	1520.64897371585	469.563983502255	1442.54977939658	753.758273941845	925.142617031369	1266.8265921782	689.760323041326	222.249868157879	1536.91963919904	999.987678254009	2903.65553978638	630.101216269657	1723.72923050553	2380.16474020709	1885.54287887602	4107.32460401975	1324.35937495283	392.49637866321	1148.77435225294	2118.50862794842	2103.58963909157	1804.06224742705	748.256882172795	3260.38508276145	2877.08183059306	1404.69239187435	3190.38059658698	1400.10193376455	366.101244531854	1100.57454210003	1724.87684503298	2629.1970926638	3091.68574722626	2303.27456686792	605.952680768961	2178.18458337584	1992.27102992889	56.2453221202796	2535.09270141287
1596.67843260285	492.279916332574	510.740855149285	1270.89715936678	925.569009736546	1389.26435530922	919.053384271825	1200.3112168323	1159.04558888906	1353.42841525325	395.631471939207	1564.10030527924	340.248655489075	909.279946074743	517.256480614006	964.662762524874	1264.38153390206	630.193988669177	225.139272278998	1902.91282944475	814.803376836283	2148.33472194926	655.170552950609	1872.41637801728	1153.96568308187	1603.42843783346	4102.48733509676	2151.75000820816	1017.17267076617	1795.3984635202	2455.22358174887	520.579550426824	2529.94245402216	489.542480405615	2778.23901419183	1974.72375697608	1280.41300539051	2579.37186183371	1443.64500327983	432.066424810783	966.593741842722	1011.42506520669	2023.00364367574	1947.13525029056	2720.762958597	1533.30765000777	130.891893493862	1245.92737203361	976.939431849792	2119.56341707505
2232.7709812492	125.841529658205	685.73248299637	1535.89699855063	238.906887225524	1166.26025265747	1097.76873797727	647.681641507369	1342.38129040657	1245.62343633454	778.14166946966	1036.88739159487	1027.1028894977	1206.48542794585	1105.37890627507	871.638022842635	1177.13192165433	793.36200606526	46.4783459811451	1470.66698456949	671.599313300455	1507.6306591588	1107.55324007444	2002.02401045938	1286.98347045386	1391.76396826466	2683.67296325046	3666.99763501328	418.802202878733	2493.68634634078	1907.60641902548	1458.54714269351	2157.46760611275	704.357845264188	2408.4802272419	2818.39074615005	1139.59991309363	2491.38347825703	934.644653639554	586.911572992751	1707.25689573891	1907.60641902548	2217.34217629035	2132.13605719146	1990.50967004061	296.750194439789	217.301245550287	2631.858431366	1098.14828758606	2258.79380179791
2377.26057271588	532.424253561919	498.683884303056	1296.48035742391	291.888072716477	1148.45809228826	1620.82326191234	1193.08245163062	1913.6025951586	1001.52422616095	202.639354031742	1028.73420136971	855.678759041993	1358.51910089989	348.484821150698	1285.59636734041	1008.05462021105	959.076664835283	-3.0680585464869	2218.35431749672	455.147923969039	1024.38060533631	889.419128300856	1232.44811242291	976.403668917685	1691.48274537373	1953.29395562457	2692.59345241219	28.3472159388625	1375.46392771412	2452.69595579468	1047.91157656329	2285.4597201719	847.228093815947	3623.34960515418	2871.36322152621	1308.56943346501	1189.77403850538	1275.12218634045	881.828694289627	1428.51818177377	306.305373077422	1667.26232504216	1565.76723031936	1600.36783079304	551.969636440548	307.458726426545	3155.08814541038	1092.89235717907	2452.69595579468
2179.93299317913	157.572450777224	1046.71372372979	1102.28505328932	80.2084429590478	1372.51426369647	1966.36474624445	642.459542031992	1611.1440906286	2218.07018013175	46.4297916581538	958.45337678229	865.834494183065	1618.77152801912	534.585784651718	728.540621153625	1604.606287151	1036.9070185134	117.255995998738	2395.68050793968	554.199195084495	1085.94054459534	1139.33260632901	1978.33903502158	1007.90461993619	407.159505835711	2031.48187203816	2597.56861417131	109.097506916627	1719.55652433215	2711.94124166352	2389.6183823673	2508.61212612181	1634.06587347938	2144.69922046479	2834.40082261477	607.022784180679	2074.22719746454	1553.19633888894	1006.74934087061	1436.51315326557	1031.01020124775	1599.40750151205	1401.85478129824	2406.94756835096	780.314644017356	1518.5379669216	3766.71102853609	2078.84831372686	2326.07803376051
1682.16743039368	113.494036579653	525.843510057888	1474.9018220316	246.580374580565	1074.55193640591	1529.44540317952	953.46518625754	1746.52885614822	801.834030666337	120.039266317403	1379.99599083423	1264.36359880065	904.375963224416	618.567598009343	783.289213076046	399.302401794726	1089.82413912733	14.2247188904486	1238.18267984965	454.936854565599	1291.63538937461	724.382145436298	2322.85818585508	751.365344478093	3491.64152148892	2668.86434165163	2611.00378048164	45.466498204188	1693.33528032557	1923.62031378213	2290.45627159988	1627.37424059177	927.261450434869	2450.15142042906	2295.08511649348	285.009221447956	1714.16508234676	889.073480062674	923.789816764669	1184.16234202963	1221.19310117843	1781.28333330395	1622.74539569818	2683.90808755583	148.458297086774	1073.07006458325	1463.050246869	1946.76453825013	1869.23138628234
1055.49264122584	78.0522687657822	874.202024657825	1501.07439760986	25.6308856617794	799.938398593821	1932.45869606988	1098.08501499784	1875.66886437388	1079.51910848184	445.001950493802	844.714996661824	1040.20307115383	744.240679045818	440.633501901802	815.227968665822	1323.06011748585	1827.61592986188	71.4995958777819	2525.47559243391	666.700716537814	1217.12523912984	580.423856845809	1772.50881823248	1598.63633998824	2192.12106572857	2323.10499933922	2000.86133965991	17.5559378206599	1538.36054753024	2129.52697356064	1338.98677247685	1798.01011504163	595.971715446483	2353.24289556822	1952.17704575152	34.9431856450834	1104.83850177461	1048.0401588815	2151.55082080491	NaN	2006.65708893471	2384.53994165219	2133.00442312552	1080.49635482042	24.5108369504293	2713.73850046127	1087.45125395019	2141.11847211026	2466.83958135446
583.740772692847	49.0899343312929	624.194926106707	1631.17533946252	16.2892694011363	724.78363189252	2158.17268934037	1079.03081313821	687.609544971676	1260.52782575175	380.376650125875	1261.62118124942	1107.45805607768	1194.92649589143	400.057049083969	745.557386348286	1048.4168592034	1187.27300740773	64.3969112986994	1551.36038813247	545.473330274331	332.269008228312	593.580972171894	2017.98465804497	967.193689512783	2113.19444745894	2736.70245862113	2419.72352557219	0.00156046602940974	1783.44346948861	1242.373202819	1934.38581855954	1532.64695103231	769.807540727731	2757.60216849249	3011.88197192735	30.1900302802138	672.275561328059	1202.89597306199	1854.27026405266	2764.56873844961	990.415589369848	1361.96598708289	2002.89042313788	1469.94782141824	30.1900302802138	536.427447164229	2384.8906757866	2684.45318394273	1432.79278164693
862.904873415209	24.4399852849829	382.374735178695	1749.53223553725	75.8862643216938	735.931078345879	1110.28485346407	1406.92190918639	1190.19077622322	1435.38155290882	625.376308501032	1563.44994965978	969.081236533527	1171.58254763547	363.766506590949	638.511528680618	1958.60115672899	1312.78616456602	69.318654231901	1331.39439315377	364.861108272581	251.022533382838	259.779346835895	1386.18549958392	873.281918164984	2660.88464977702	1893.27384765344	1502.49016657234	98.6928360220975	2452.69929586775	1162.88053896615	2343.37290889863	1679.27326039474	596.476810732541	2322.43806884072	2239.86175527894	57.98620257615	1410.60947965149	1262.9025525762	1787.43660069398	1863.03463423645	2006.08937463221	2248.00308196813	3009.79865074229	1861.87158756657	131.258142778855	2252.65526864766	1679.27326039474	1715.32770716116	1494.34883988315
1090.10523715244	463.278631270801	264.929652836226	1781.58703489949	76.4433307879009	572.863702229129	1092.29693857161	1697.20653026158	1050.65461160744	1427.62725570409	675.873668929958	1160.23968256577	659.435908286209	828.196917562035	172.87819323123	896.139661556198	1154.76042901785	1007.91643393369	39.1844066620692	2081.85012932531	206.849565228312	245.204340063727	612.314327774127	2039.58922632341	2216.66997402429	1874.15852781337	3399.14996689535	1961.53389674473	68.4009032319481	2951.78807796679	2128.12960017385	1933.57377868669	1241.56085675033	1474.56184056729	2249.29011175867	1799.59821299194	97.5260262090678	887.399361348553	2827.13255162472	1311.46115189542	2170.0697772609	2258.61015111135	1641.15754399641	2918.00293531334	1497.86193894898	219.85154271297	1212.43573377321	2065.21933454327	2186.37984612809	2371.61562826257
999.664949280928	981.014205229302	371.025164482024	970.043179316582	188.906134330858	192.197442104674	1852.11366269934	2034.2326928505	1366.0972147658	1878.44412488987	733.069019601812	1524.07998790898	470.861500287783	831.808252816299	368.83095929948	1098.40418249542	611.29063197061	1349.64067589672	74.807464838561	1407.78711323414	283.256957180257	209.751083565027	353.47152302167	2210.90451055774	1320.50657321846	2053.36359110715	2723.2042412156	1695.10387057876	124.36255516765	2007.85176993253	3377.87428426584	2622.8448406767	1432.53567149443	664.669560394502	2576.16604972838	1874.81721572981	173.37528566339	1769.78993609608	1875.98418550351	1404.52839692544	1844.47600161339	1143.12716761482	2718.53636212076	3307.85609784336	1968.17479762645	507.128640943908	1695.10387057876	2364.94452068721	2293.75936449101	3083.7979012914
900.230931419208	892.542430063778	692.641394822613	1024.34531044257	402.675057989275	842.017992585242	1161.63997750381	1954.65397444953	1538.37654391985	1490.04882111429	765.132979030948	1265.98392447035	310.413041724122	999.0830917033	415.855346027154	1136.37775876454	916.706291466556	1303.32807391101	130.282438539775	1347.2623673706	451.002780794831	79.7580010612389	566.330301126272	2268.24239502763	934.480409115894	1665.06870113591	3531.86790490544	1333.08938124201	29.7198682783093	2435.40099624181	2753.35302092892	3019.87162985782	1272.30443534595	734.591452419218	2125.63156042532	1612.46634411047	155.965525139368	950.845586857142	2275.25604263102	1764.42870885063	2091.73226367559	1647.53458212743	2947.39727128943	2824.65843823007	1555.1882220161	1019.81312162383	1395.04326840531	1763.2597675834	1974.83813695239	1846.25459755687
1722.04654211046	438.795889540261	1022.69143068403	1139.25061592177	534.462390631613	1201.92866836093	1697.85501309885	1044.68372978549	1597.79005218721	1068.87525879709	467.385878372159	1382.2655209929	539.960465406978	464.08703350694	423.401280169239	790.672675163623	897.335325805704	1460.33818280308	278.252106099603	1076.5725634826	128.704472209674	75.9229543661697	411.305515663436	2956.89991662809	2944.01980286112	1748.51106139953	3997.84729288602	2645.43534735406	16.7212194585978	1500.27614152699	2026.01896710609	2871.42279799273	919.500102579934	1248.52846335438	2883.13199232634	2170.04205740949	433.568537735116	1788.3223221338	2127.88895780849	1791.83508043388	1805.88611363422	1093.96709815072	1915.95254037015	1925.31989583704	2170.04205740949	885.543439012465	1524.86544962758	2277.7666452787	2137.25631327538	2343.33813354692
2113.10221244847	482.705660775621	1384.3226599789	1295.15174796979	970.393488183501	855.902440665624	815.170048760225	626.92034562987	2012.92254587032	1180.66070045191	826.178803329252	1286.34474431457	530.043305422436	760.126275915092	764.529777742703	1484.50232655704	1371.11215449607	904.340960769341	393.534748766505	NaN	223.999928403495	116.114133627034	539.95118453456	3080.20649628475	2009.34486488113	1150.77891286858	2806.91979298021	2225.15925719029	2.50559726710385	999.47425739096	1685.62327641738	1775.93690798154	703.902372271888	1626.97806111598	1650.43614723654	2266.21090790127	421.232434519124	1527.28119510359	1820.50727161061	1934.27898929533	2783.46170685965	1211.76993678204	1286.83581236784	1801.74080271416	2211.08440551795	1984.71387445454	1764.20786492126	2175.89727633711	1938.97060651944	3263.17956802513
973.082451159063	444.055802244387	793.433818298454	836.417233522771	1505.41551662946	1011.65731097576	1308.13266213836	1006.14661671623	1325.76688376885	1149.42466746395	526.716216137305	1269.55780232166	489.243495172516	482.630662061082	461.690023874876	1664.12351130386	1126.27975157394	873.889954487561	560.882520546378	710.773404405536	196.074560565633	139.865479118448	640.236517883579	2315.71051461766	1384.01805053609	775.421964288609	2535.41605154483	1890.39819179606	25.8383677135273	2003.18820005814	1485.0590996042	1755.28516106544	720.201856076965	1375.79377910031	2312.18582685947	1958.54215512106	179.749733154492	1730.61234675811	2538.94073930302	1426.31430363437	2017.2869510909	1688.31609365983	2076.03174706073	1783.48266313096	2153.57487774091	1665.99307119129	2684.62783330821	2773.91992318236	2964.25306212462	1880.99902444088
2656.26363661403	312.631097899258	1065.15341023611	836.748544174926	663.513935616442	1552.85848656	1696.30115606702	869.850698676547	1966.63541783026	897.435827427898	425.17842320477	1038.67168663482	406.420535653852	696.616090118064	780.47488152217	1218.52672609362	1971.04903843048	1379.62387800151	360.077519351582	1553.96189171005	128.362437840234	160.361187191801	646.962858365632	1500.36119349086	1264.98233191831	430.564267643613	2044.08636372346	2486.59862347986	44.5429346646275	2238.27392452081	2370.08608700144	2112.3462335795	1613.34304704569	1262.62854330258	1945.22724186299	1879.32116062267	637.697665827459	1600.3972096592	2434.81527393389	2790.23735490845	2444.2304283968	1643.94229905012	2524.25924133146	1152.00047836348	1954.64239632589	1639.23472181867	3535.21145178557	1949.93481909444	1500.36119349086	1792.23098184083
1257.96154869951	346.60520057236	722.194483436881	1052.49211748539	959.699471130622	1048.07342003992	1044.75939695582	1351.85886941564	1476.68707225002	611.727047300257	1033.71265334216	1538.54883648653	964.118168576087	1852.27635511454	679.112183343598	1199.4138075471	1729.65750100289	978.478935273848	661.437393561738	1401.56921567712	644.867278141244	221.776997737976	987.316330164777	1818.69260399671	1084.23821172342	927.444577417885	4187.1017116645	1796.29351338163	215.389275759674	1345.95390206799	2271.39001432246	1879.99537831165	998.178547781284	1146.71988554442	2297.3258034557	2360.98637678276	145.834204902332	1856.41738819052	1852.88068967235	2698.15163551496	1406.07777687688	1720.84394499401	1875.27978028743	1382.49978675575	2122.84867655932	3002.30770807757	1910.64676546912	1516.89433044621	2854.94526982049	1529.86222501283
1566.23219549049	498.993826940714	701.382035691604	944.690264791035	1387.06886315364	1214.54120979222	1526.41812163786	1258.77906962848	1128.27738311151	1889.16857229519	972.338927188698	1284.21583903433	1231.13040723082	1765.30256475366	796.493434339563	1406.97590007995	1162.56172448462	504.523559420247	854.002652126702	857.320491614421	379.551605382812	807.552899298629	366.280247431934	1362.25172744946	2260.92541612056	1963.33570581161	2880.90397926423	2321.15190511166	56.1635544268175	1702.35425351684	1718.88701520068	2327.05646285589	1144.96400246197	2044.81860268192	2708.49089313285	1946.80294412777	793.052360906141	1286.67338832338	1848.78728557363	1041.04378616361	2504.19319518265	1435.46824347786	1955.06932496969	1437.83006657555	2066.07501056113	1989.3157598862	2647.0834925929	2009.39125621656	1454.36282825938	1727.15339604259
1662.62712484793	755.812664107544	604.123309868919	1123.41022328436	1515.36665686445	1161.05575645307	758.027107235115	1097.94412731729	908.609239909954	1214.20239151477	1546.36886065045	1196.48684649421	1321.60288320198	1620.55270542408	1335.99676353119	1072.47803135022	679.414376206339	631.803848963559	398.180099004801	963.970318099233	773.528209128113	731.453789704261	456.862841885437	2149.8759466613	2393.55962375595	835.640193010082	3947.93026308781	2489.37699193394	625.078569112767	2544.9747240866	1935.76553134999	761.115573316089	1480.33729988669	1511.09349214136	2775.64616599658	1899.09468673866	717.347145876759	1475.60557800136	2619.49934378059	1366.7759746387	1389.25165359403	1472.05678658736	1583.25225089268	2220.85177494129	2000.82670727331	2501.20629664727	1777.25284819133	3070.19585335855	3824.90549406915	1058.03112162073
1730.42359309977	1764.78707992976	603.079525161138	856.925927872983	1345.77424051894	1263.74527195703	1520.91717339436	1954.34050728227	1306.97675538831	984.403379016486	875.770420650719	621.924017938873	1515.37467551856	1778.08907483169	978.860881140682	1472.14319208728	901.265910879419	1191.69279957157	284.94014708996	380.271110553797	846.949431696535	1178.39080466964	502.206063821496	1365.3909363588	2718.61104108467	1199.49705311745	2920.05361359202	2578.78619663839	930.511971004691	1428.19362072874	2722.16591001127	1013.45891262537	1909.28588212865	1583.42289719029	1978.01334804293	1844.11328514098	816.75616535348	976.725267050496	2220.92939136062	2674.7676576566	2761.26946820387	527.626825989985	1335.76702863713	3626.28757367662	2470.95517253151	123.556724666411	1858.33276084738	2254.10816800889	1427.00866441987	1706.65835331243
1311.18309330155	276.867629800826	527.67803189435	978.248931230502	1509.83381000394	1287.87770195658	1505.394687843	1272.34077439326	855.063291264214	2017.00351689217	604.252889170691	395.614147606167	977.139150690265	1939.3188790756	1149.15513442697	2255.60633304309	1132.50842632342	1075.90961877134	342.344681674799	414.480416790193	964.93156474766	493.274835147008	1195.76591711692	1480.32607753213	702.848218974899	2382.43779127792	3516.01237894533	1576.47219439188	594.832211144811	1416.22866629229	2251.86899060419	1556.2933797423	1189.51374875881	907.010343664736	1621.57778007917	1544.42348877196	673.17349154905	1506.43983766687	2410.92552960673	1335.51340769399	1347.38329866433	2141.47900458003	2239.99909963385	3742.72729647881	1348.57028776136	1856.60162129189	2315.96640184402	2198.45448123766	1359.25318963467	1016.21334059186
1205.40378156356	1386.50729005375	1114.29649508383	1080.96456100588	1204.29271709429	668.759642908576	814.309088382288	1045.4104979894	897.638923577161	874.306569722596	873.195505253331	480.989747602795	1203.18165262503	1513.16863954996	1687.60576122456	1515.39076848849	702.091576986525	888.750407823041	569.874905143993	87.6729254829942	550.986809166489	1089.85307676	1044.29943352014	2292.42715677627	2087.91419084946	2650.3248471482	4009.38484746417	1866.7548207193	1090.31896752041	1891.72442702432	1927.39529317434	106.992090651375	1619.43681541246	1291.26484683222	2001.11508321773	2190.17067381287	442.298232461615	1919.07209107267	3525.45009669549	2842.94752435833	1605.16846895245	1734.77261596421	1768.0654243709	2147.36563443284	2715.72143508991	1537.3938232674	1381.63104107895	2562.3367106448	1379.25298333562	1432.75928256066
1706.7232790109	775.685180191208	1168.34521469939	1142.76113313087	1591.03873626628	516.507310388355	1110.50294332708	1476.4665448942	1201.71575587573	573.237230388121	968.121967641395	696.708232740553	922.515561367073	1236.1986484246	859.11153313204	1418.62427352189	1089.36826724874	975.908427249205	685.584719015109	507.608499408	1086.0312131311	1233.97394567951	571.012527643033	1573.21868007488	1523.1935019833	1818.58026785738	2233.07460061617	1623.24385816646	2305.73021641584	1385.02872439704	1823.34457053277	340.455362818145	1647.0653715434	1184.92801203073	1455.30218885902	1437.43605382631	1050.33646145101	1326.66601662353	2911.98773185901	2240.22105462925	1022.94172106753	2124.68671475108	894.305548832041	1975.8022561452	1918.63062404054	1807.86058683776	2727.37100318771	2403.3984212613	1573.21868007488	1063.43829380833
1226.97384965504	1149.01896142549	1076.63227949806	1096.67782218565	1390.67911493708	353.879101484137	1218.06471957166	1015.38201017484	1752.61252457425	623.380286506276	719.153434902574	587.74376617277	844.994897330267	1181.31455797773	1441.90661291649	1046.56396546666	777.062780444521	866.154081278286	1020.95021647695	589.971048693614	666.812295662737	1490.90682837507	800.449246913385	1295.37402250436	1272.70456153124	1426.61827024348	3052.85381268364	1845.40673348376	1408.72132736997	1146.23283189173	2283.28526912245	941.014553608746	2314.30663676988	1193.95801288777	1625.87090090196	2193.80055475487	993.512252704394	1678.36859999761	1901.48382115411	1825.12353156044	1488.66100553834	1743.99072386717	791.873362996113	1455.25337884111	2303.56847104577	2215.27688620309	2840.47675725125	1592.46327420473	1826.31666108534	623.642099985062
1869.9641056341	631.272272435811	839.764957231563	1331.45091442368	1709.41358899994	511.974319103482	827.500681655342	1512.07024563712	1135.22250520415	899.971400969374	633.502140722396	795.167591499851	700.398189319964	1465.24301161882	781.788381780338	1436.25472389321	888.822059536446	1587.88576738103	555.456750691901	585.559972560806	741.650752621797	791.822789069973	1021.49922258829	1084.69535251254	1137.28373347453	1832.8845907445	3922.07754350722	1177.92020967243	1763.56354311278	1892.64411456494	2079.09382888473	1823.32306693322	1572.33306688736	1260.38835254464	1458.78997162852	2741.22935281525	943.662876296287	1507.79278116128	2321.71749559573	1880.69220980085	1237.67973349287	1663.16754309443	869.561066758937	1793.443305023	2163.95235270976	2517.72873372678	1739.6597335846	1971.52668600793	3095.00573383227	846.852447707168
2056.79474421265	488.491549814843	1494.21480828632	1197.29761988075	1342.40752398874	132.414169734488	912.65896182279	1189.48400965956	1587.97813094071	664.855894807621	735.178386798412	757.502987430409	884.753211032794	623.555383638426	1094.60445697357	687.180495439618	724.016086482414	1126.97512788996	670.43704496562	1084.55838668917	905.961581633191	228.409952452076	981.865223781981	2029.83936095574	1894.54914365279	1499.45381878575	2204.6391107454	788.282234025089	873.287591799512	1649.11113881114	1396.48958260828	2159.14328545768	1977.1599843068	1905.32447069461	1276.76372658797	1360.57182580219	1207.32273009619	1349.79649876036	2481.20583815232	1014.56410190348	1815.53007867938	1859.8286454069	943.925846851497	1538.96335127246	2406.97580741973	3211.53355987624	1871.80123100893	869.695816118903	2080.12422048427	451.852578608008
1518.78391543684	548.768799131958	894.08524030501	870.617132652472	1484.14051842595	202.334829023071	824.798446283233	984.605084107655	1930.03456382417	941.021455610085	524.183162543586	658.2866348438	945.491571353426	223.567878803939	991.310257722665	737.631189288093	537.593509773607	937.66886880258	603.527716987879	886.262537754164	1697.58854517046	350.966177489142	1386.9155010083	1495.88328319119	344.522822354256	1915.65011787132	3366.84403205121	1542.65730191269	1711.76336959812	1262.01318958369	1831.6967509353	2054.77284022245	1115.69446435233	1589.43132063419	1620.61399978186	1651.79667892953	1164.86715070057	416.482851156564	1679.38135663708	1283.60119822438	1835.29475237541	1531.86329759235	847.043690157043	920.203052772724	1871.27476677657	2502.12435261014	2373.79563457935	1362.75722990692	2684.42309224265	89.0647201060609
1732.49268546962	501.778732276377	1202.16685472999	705.405949986532	1507.60768129522	714.356596918847	1116.01687800646	1321.8817574497	1197.69153126383	1187.62205346498	478.283284079051	665.128038791117	757.99100071388	276.893728101974	905.67667509707	638.276097994173	1213.35516339538	1227.89996466039	473.807960612894	546.531966937949	1374.46680817704	310.458654098154	1057.83767294642	2018.52067590587	1220.78027046092	2207.14303080777	2077.39007329563	1456.25786001997	1569.19098970646	961.27435543666	1405.79837654303	1091.02731294879	1308.48365840893	1391.38138126391	1524.73858759582	1032.15791555903	1445.44511356063	1315.6921560485	1586.0108175321	1121.0627197803	1966.85977615567	1155.90379170486	1457.45927629323	1165.51512189094	1809.47424435855	2144.66938459822	2562.76224769286	1058.58907357076	1963.25552733589	238.021758933858
1577.05515603477	833.284962057995	825.444011217878	611.498066866125	1899.65427631385	658.543771906825	1299.26146912778	1199.56937987487	1562.49339018884	2360.03010421213	415.47429586321	241.853241546342	1478.48320261616	198.167944008549	988.983843026025	438.99714838356	708.949884450432	1141.32231649115	878.09039543009	1051.71144974696	693.267982770198	305.700984101577	1141.32231649115	1651.17825612337	1327.43514818273	2783.67738092689	2635.64614569753	3043.63467206139	855.660805012718	756.973314859807	1954.46176244695	1848.55323642919	941.109729413408	2171.09283839236	1682.46941153771	1369.55785739434	1229.95116400729	965.179848962899	1753.47626420871	1057.84980922844	1420.10510844827	942.313235390883	992.860486444813	314.083115149185	894.172996291902	1671.63785774044	2757.20024942245	688.37347414376	1932.79865485241	202.157059244055
1270.98113280904	880.718673091279	1392.09706858352	548.77129356123	1433.59049102477	962.584074124028	764.088512715857	674.373004734762	1146.50086548527	1119.58621309094	438.869796284389	280.74621346771	1103.88599919425	298.689315063929	894.175999288444	201.123700134489	853.804020696951	1010.80615966387	775.302951213493	436.626908584862	295.324983514638	348.032844453531	1387.61129318446	2030.02956055302	1280.14451701876	2763.03616259294	2367.59839043983	917.258024890446	842.510641129796	662.875799511461	1932.37572047862	1462.19056456486	1004.06143828991	1280.14451701876	1868.47876339291	723.155947705533	688.193461752971	1133.06095542523	1524.8819186867	1101.71527836431	1650.26462693037	1532.11553646998	625.502107631136	187.86823174217	1113.77130800312	2367.59839043983	1556.22759574761	730.389565488822	2574.96210022744	133.616098367505
1040.53878546817	570.104472474587	1305.5089474407	1077.58969794738	1629.98512036467	813.742290898473	1140.46397366968	1112.39510057937	785.673417808164	1567.11084464238	466.811019502248	85.0743454740395	1205.58375923919	329.834918821538	461.197244884186	520.703255835642	1358.27842885048	845.17942875962	1164.04182706554	1223.54783801699	525.194275530092	379.236135460483	1462.69463674643	2387.25695071348	351.062492459733	2970.57956241962	2854.63966444076	2435.56524153801	313.623567070726	260.484447163748	738.73652632655	1167.47260739421	1788.23414448936	2707.29937742596	2442.81148516168	1855.8657516437	1167.47260739421	1445.24527963523	2468.17333784456	1300.32040716166	845.014766140505	1059.98666030964	683.181991878345	69.6666984068724	1725.43336641748	1541.86186128428	2162.62339837944	1023.75544219125	1306.35894351472	152.998500079179
809.556989694537	952.313761151169	2062.89399893977	1083.82984194192	2180.92125093148	2255.10980932626	738.740638499514	1125.42039740567	1135.53701900496	1567.17954057462	453.22709558625	205.931900936966	1629.00333923694	359.929363059475	807.308851561361	595.983867042882	1637.99589176964	1102.93901607391	1023.13011234619	884.86961715591	646.566975039327	420.629092655208	819.673611293826	1970.23962070322	1493.57095989237	1878.29338156204	2388.8369725828	2090.01169537396	387.796452326076	84.1318993729704	630.970058475775	998.755015040492	1320.56685203462	2567.89017512088	2071.86441133294	1372.58906628555	759.210865698998	854.786561648382	1731.90529029779	1558.90118244005	2005.32436984919	1698.03036008788	592.255852521594	229.310171701148	1368.95960947735	1942.41378517365	2247.28815706282	451.916855937688	1577.04846648107	197.854879363377
1498.59983384916	767.098745687784	1350.04884363792	480.12524187063	2039.91063908857	785.104926319448	959.539801188699	992.176003583591	969.66827779401	1476.09210805958	1096.83692850514	94.1177445793212	1379.30888716438	545.397646660414	638.804708687174	849.251944819753	850.377331109232	993.30138987307	920.151281056932	2400.03425172186	406.975133054493	847.001172240795	1230.75789695315	1160.30546054065	531.309639104236	2146.82299165672	4248.32348177375	1653.56422609868	588.270725053198	181.059557418064	480.408243149844	1104.5563125906	1394.20949433107	1636.59709411389	2466.77462337004	1468.13771226483	658.563128990215	1477.83321625614	1642.65678410846	2476.47012736135	1975.93973380983	748.246540909858	481.620181148758	474.348553155273	937.308868740456	1148.18608055151	1080.31755261232	910.646232764346	633.112431013019	206.51025539526
1091.84722948787	783.129620231158	1060.29944460032	972.416329556439	1284.51405862253	796.650099468678	1213.53154262555	1077.20004364722	822.564351340592	974.669742762693	949.882197493906	463.144944943182	946.502077684526	384.275482724315	964.529383334553	833.831417371858	1889.55550450155	1222.54519545056	1702.52220838253	2246.72149769271	428.217040246255	864.252495656279	1083.96028326598	311.107100689789	1392.83856848793	2014.43959150997	2724.66732289259	2149.20075079796	431.299486000693	132.639619470568	291.68206872035	655.901418147332	1920.95662515705	1120.88812091578	1591.94514617468	1143.95534637949	427.657292506424	1275.0743121732	1038.33173504566	1389.19637499366	1789.83765936334	1520.31534078737	624.335741196994	525.996516851709	1102.67715344443	1644.14991959254	2077.57094541065	760.310964983067	745.742191005988	184.844392888436
820.630724448638	843.191324817071	1054.13293826192	485.605808977403	1156.78366993829	1248.15410143045	1033.82839793033	1507.60100566743	1129.71094949617	1117.30261929354	902.97691579342	601.792900874835	1471.50404507794	443.868698295801	553.287610082703	831.911024632855	1283.12303200152	984.19507711978	2011.83042390192	1441.04723458055	554.415640101124	856.727685038131	1173.70412021462	423.368838905938	1284.43735765433	2555.36476173917	3074.68150962838	3041.84415086255	273.776426750498	127.832610013483	366.207510683941	1362.27405991407	1426.73257897292	1094.71039589621	1956.99511311741	785.79598380286	707.959281543118	1516.73126596074	1650.51309796967	1444.97555606504	3171.97738745306	780.931189911626	379.585693884834	1230.92462485076	1761.18715899524	1313.62612100173	1314.84231947454	1414.57059424483	777.2825944932	684.851510559757
996.001527557749	990.354744826217	897.747508029098	658.323920212156	1515.50553885866	1411.60473659848	1148.4646613091	1247.84803738406	1045.69321559523	1168.79307914262	665.100059489994	442.616819867647	2099.38287329903	794.976062315222	490.049794812513	1463.55513772857	1465.81385082118	785.941209944772	1394.66438840388	898.876864575405	581.527675063326	361.303148533592	702.368825518103	366.676664644489	1280.43163656344	1951.73695593322	3737.82334104412	1851.83307900342	728.523633524392	179.052310410465	107.170252619508	2082.09933192699	925.894707458885	730.960313449509	1778.7326812499	1243.88143768668	727.305293561834	1552.121448214	1078.18720277871	1362.06041405486	1503.38784971166	1325.5102151781	838.174230154666	1084.2789025915	1712.94232327174	1719.03402308453	868.632729218631	1218.29629847295	1405.92065270697	505.567420376169
786.221283954742	778.30648057032	1352.69506903977	1575.44025000135	1055.32459902508	1187.61488416469	1264.50154561336	1846.80493746724	726.294915472692	954.693527423144	1110.72822271603	404.049349106955	927.557058676556	1100.55204693606	398.395918118083	2124.95374211977	1143.51812245149	869.892062590056	1664.76445962554	1380.96222398414	1142.38743625371	405.18003530473	1506.46839193711	1334.99525633427	444.038281145491	2770.29032869317	3370.77092019026	2786.15668578557	536.795445685692	159.664342489347	264.626397100628	1237.35613576563	1846.38015031248	867.547966611936	2090.47795173406	1018.88860349332	970.069043209001	747.940043915361	1039.63691661415	1206.84391058794	1371.6099265475	957.864153137921	970.069043209001	841.91769746267	1572.99061272031	1798.78107903527	213.365858802096	815.066939306296	1489.99736023697	1015.22713647199
1107.99540965373	560.098221459726	948.380732927791	1100.07127676663	1105.73137168599	1375.1518898475	1865.31610986404	2581.88412665496	1134.03184628278	1063.84666928273	869.139404056757	538.58986076616	872.535461008373	1212.14115616995	804.614321976058	1497.40994010567	1638.91231308966	1614.00789544447	1580.04732592832	1126.10771339568	821.594606734137	583.870620121036	858.95123320191	1112.21114533892	1523.02008256462	2867.93029372017	2925.39463910591	1680.74137096377	93.7473218002089	290.593270887522	167.106060590512	1337.17794429585	975.274832930352	641.492571434473	1207.57750576631	1384.86112450955	827.334709703241	919.03313319112	724.632475396816	624.375532383402	2191.80725120288	3132.02175336527	1139.10934956203	1464.33309153237	1388.52906144906	1714.97544906591	1818.90032901884	2164.90904697977	1020.51272185104	383.514340021907
1032.72143182659	706.315216106045	989.653945030131	619.046887597427	1007.78762368127	934.11955416101	1398.79506959651	980.58710570456	935.252909076706	855.918064977962	1535.93101439577	407.109518362211	1223.12505766358	1903.13800708138	519.311655016149	1364.79442212562	1200.45795934965	736.915798829846	1495.1302374307	1096.18930710559	743.715928324025	976.053686041775	1058.78859488761	1006.22006112319	1389.58556642193	3944.53906179948	3134.93970396412	2991.6369431975	217.442471946233	974.375003175055	124.356917943983	1437.35315334414	1083.38308615137	1178.91825999579	2050.98292380634	919.258556726355	902.111217831203	593.459117718479	1058.88688772973	483.226224821078	1934.62598130353	1695.78804669249	1030.71625954484	593.459117718479	1061.33650757189	1736.20677408821	1670.06703834977	1570.8574347421	1214.43774770717	684.095051878565
1167.1879684359	253.759294895435	1486.03698367176	446.657275643111	874.436915301191	1449.72677553102	1816.23293895161	1697.09006848981	718.983836698653	1191.01654252826	1108.1838802072	317.302159141728	750.755268821799	1483.76759566297	720.118530703051	1706.16762052499	631.61239836	1279.52267487131	1176.26552047108	915.285899459522	877.840997314385	857.41650523522	867.628751274803	1730.51979678042	1438.49811137347	2088.79850324609	1703.52619560835	1531.74873360426	161.20998318594	1090.03525987947	70.4133246980659	1025.00522069221	498.629997836825	512.12679842286	1675.30561256482	1094.9431873653	1050.77183999282	1740.33565175208	1579.60102659111	54.462560369115	1398.00770961536	1309.66501487041	1042.18296689261	1175.92399088151	783.289792015026	1348.92843475705	1772.23718040998	1247.08893942606	625.009130596975	1432.36320201618
602.17429554767	459.033726638965	1338.32579279244	353.382354349207	922.536521200485	982.746443043035	1165.64828109305	1361.04651801604	1036.1401473185	946.393282685269	1097.48610542223	562.413026406363	988.426624348936	1535.99610223779	549.916627533381	1308.78885000175	780.53198855296	923.672557461665	982.746443043035	853.238309268493	631.711238338355	906.632013543962	1000.92302322192	2566.78826815496	1818.22889118498	2533.60090661442	1626.47969117297	1313.04349884563	67.902860306078	1284.77278345925	178.527398774548	2281.62279121401	227.69386031609	76.5069910758479	1439.6471373151	691.087760345125	743.941706502283	1810.85392195375	1493.7302450108	51.9237603050768	983.628206517301	1525.6884450128	1450.70959116195	906.191029589372	428.047191097875	1423.6680373141	1378.18906038818	2726.57926816497	1199.96063730009	1086.87777575454
702.327977666543	125.67545713607	1892.02923304105	371.349903752603	590.864571331264	1174.34138204553	1542.85305197033	1304.00289553759	1017.3827078183	1528.06708990544	730.762520099012	659.10747316919	240.551008563245	1587.21093816498	526.033814585235	1844.2592017545	662.519618261086	772.845642899066	833.126872855901	634.085075828617	864.973560380266	684.129870509763	1143.63207621846	3758.19900223668	1706.77162900781	2429.57347059566	2991.06859796202	1695.68948833611	277.175482357922	769.715067767014	368.295305658604	1129.26896511565	218.070732108831	232.846919671104	892.849964119288	1103.41063688167	1084.94040242883	1115.7241265169	1248.70981457736	122.025512954058	974.118995711788	1666.13711321156	1195.76180914588	1062.77612108542	165.122726677354	1227.77688219747	1571.32324302031	1611.95775881656	552.997650187014	1363.22526818497
457.683881898111	259.544805511098	1070.32079624416	274.348299723921	875.597910829339	2057.59998720704	1689.79009253459	893.817596014351	876.736641153402	1827.57646174625	910.898550875301	364.307995324921	220.827974492946	1204.69097448363	454.267690925921	1252.51764809429	901.788708282795	1515.56435295291	934.81188768063	1291.23447911244	430.354354120592	651.26803698887	850.545843699946	1599.85113601308	1316.13597279557	2602.72256077757	1850.26060615722	1387.6815356939	425.517069130187	1137.27206554975	141.801905912682	1834.2245317145	194.844305992476	378.642389989903	1905.77009461282	1069.42713521513	1161.9429493078	1784.88276419841	1026.25308863856	114.663933778833	490.894911089003	1766.37960137988	1164.4100376836	1057.09169333611	108.496212839322	514.332250659145	1116.30181435542	2680.4358446154	516.79933903495	1337.10622398991
777.939681875566	401.712571439361	1204.3304070366	154.314744273736	928.430526050047	1383.323305032	1968.18544943738	1017.35693397133	864.585925491176	1547.49513504053	714.095081316695	380.051010535459	66.5284185052884	893.087979312101	588.686044504627	1669.48392539409	1205.47048918943	881.687157783731	938.69126542558	785.920256945425	498.619554430505	687.873191801444	1333.15969030718	2073.34993983547	618.875422506842	2405.76595101763	3564.89687476805	1393.68895042957	469.350004837544	1179.90467558008	426.098850966259	1528.38540105728	128.283762881128	887.032576508806	1226.86307121176	1446.82608232857	743.685895106834	1166.31145579196	1123.06030192067	83.7968617563785	1183.61191734047	830.188202849403	831.423950102869	1197.20513712859	49.1959386593508	547.202081805856	2361.27904989288	1111.93857663949	391.497927869231	1755.76289569489
757.667039226741	480.297800832736	1531.56145746187	410.670131935475	1051.01639835127	2191.31215619329	1205.11041968127	991.661664209338	278.263417311176	1685.65547879187	416.377317910661	420.943066690809	52.2588526938387	911.761060556744	657.22056606348	2351.11336349848	1295.2839580892	1272.45521418845	547.642595339922	1097.81532334778	166.402572197545	910.619623361707	1311.26407881971	1561.89038611173	1747.58411645663	2308.37918209823	1808.2440683693	1404.66969441971	788.166509674639	1248.68696092999	697.795560906787	1700.54170476925	75.1025851502185	87.4821671732119	2161.06215602461	1485.13697756917	885.965207656286	1174.40946879203	1501.23043419906	117.193164028396	500.960206741192	529.433245394076	1049.3756903598	751.027763605658	115.955205826097	531.909161798675	1556.93855330253	249.654691674425	218.705736616942	2709.47763964321
833.340968041002	669.921216955684	687.06314888771	1051.6149013088	603.639080151849	1511.01867708711	1572.7296320424	567.069625363526	267.657214284133	1146.46692466602	163.66282722984	643.636921326577	60.8112356376821	645.922512250847	676.777989728495	1894.9979523645	968.190832572942	863.053650056514	787.629149555598	611.638648386795	241.372918655026	2369.25806915056	1283.60238012223	1080.84199070534	1105.64553224121	2180.8790578212	2926.22548097411	1222.2221774598	656.701430441954	2864.21662713443	681.504971977825	1265.62837514758	159.390422647751	418.587431697597	1620.31901911052	621.976472291736	798.081617196416	1346.23988513915	1165.1740319273	94.9012146544873	619.496118138149	393.783890161727	1415.68980143959	994.029595329793	207.757328642698	535.164076916189	799.32179427321	226.359984794601	466.954337692545	1229.66323992056
1421.77753026242	964.114743999494	684.940444379112	736.427507833691	722.697624245803	829.104222051932	972.123842759096	830.24837901759	198.673733974757	1022.46674924802	55.6541132675937	974.41215669041	117.438589413088	608.281927680072	831.392535983247	1940.08063570518	977.844627587382	1097.9811089814	670.066403825567	1390.88529218967	552.218236362864	1207.8201776845	1044.20573159551	1462.77919719776	967.060033260842	1790.7738319831	2727.54638739272	1485.14246775131	1222.99524070697	1734.86565559923	1031.66503708219	1430.47669528709	66.3171915208206	241.496144190259	1432.96150312637	776.972233555706	1377.05332674251	1662.80622826003	1251.57053085872	66.3171915208206	625.398955359454	200.496814842093	1032.90744100184	417.917500779339	184.345563886754	1501.29371870665	1667.7758439386	2574.73070527682	817.971562903873	1382.02294242107
1719.50982999493	898.170758773329	891.297628470219	689.68580624567	711.450718872183	777.89097846891	1999.01712898806	790.491717357944	304.790509271529	594.607503719319	32.156340581513	611.790329477094	123.798077956308	1009.28636534027	553.368721900662	1622.14048403421	721.760414326848	609.499286042724	606.062720891169	709.159675437814	889.006585035849	1741.27474262145	848.913324934376	1242.44066675658	239.261815038505	1823.68697414161	1488.87914397764	1476.4327562392	1273.55663610267	2082.57183910111	1435.35967670236	913.856030461823	189.476264084755	647.503332859259	211.879762013943	1122.95534446757	1042.05382416773	2736.00719536909	1363.17062781942	27.6732234850663	87.4158846295668	52.5659989619415	1688.02134779264	272.867061932287	203.167290597036	1160.29450768289	1645.70362948195	1827.42089046314	915.100669235667	1986.73465351514
1895.23604776311	590.07553689563	1506.44042985091	1012.1309569301	514.38081482423	442.126761937894	1090.11945845821	686.414274077412	457.036328406503	471.945894875112	174.901455231284	665.77025896703	79.7096077778565	695.589391904249	942.170683500476	1297.70649929039	717.380296742985	935.289345130349	221.92393409382	413.45451872903	934.142455401994	1616.54184377295	891.707535452876	915.323068508847	588.640067638484	2020.06023939107	1525.04821135468	1255.72176788903	1001.35790461593	2819.31139800902	2043.75099136258	966.44521750001	346.74502119249	1314.32520697647	1776.91831126236	699.61253739979	1054.97381697251	1824.29981520539	614.824582975421	62.4559975343114	402.854696914499	30.0370737838174	1410.33509654524	113.578146525475	164.700295516639	838.016404180746	1015.07360312575	642.25597999507	1255.72176788903	3089.88472315737
1374.38804720932	669.355786542302	944.9384291483	771.551016508693	493.671851880977	749.734057302385	1004.64800171293	1295.15803746009	309.950090143645	475.299675707244	221.533992307553	417.886625164327	61.9257117982455	317.987917219653	1004.64800171293	1260.71020713434	686.579701705176	851.929287268776	680.838396650885	141.15572154747	921.973208931134	1809.57897032462	958.7175612786	545.802994580207	320.959110404049	1787.44088830855	1381.47276410159	1287.78781236153	806.871726762524	3641.15380007198	1993.54778213669	1282.79128160206	641.986211700008	1327.76005843729	1391.46582562053	404.651000625174	1117.90576653954	1537.61435033504	409.647531384645	126.094410784712	208.53716831597	94.8660935380234	715.685040402193	121.097880025242	312.215181574976	2534.42223684934	2613.11759631099	1184.10979910252	1704.99813077729	2274.60263735689
1301.80055879247	509.701646622226	1090.26761272669	1268.46112707558	1096.01579060891	1414.46484528403	969.555877200017	1385.72395587292	583.278323514673	1005.1945800698	80.8875766084363	263.679633263108	239.537286157774	1078.77125696224	1098.3150617618	1231.67278862936	1125.90631559647	1001.74567334046	1015.5413002578	259.08109095733	1792.69494993426	2124.93963152672	591.325772549784	1357.51159966477	123.639246162753	2015.74370711108	1920.63792732796	790.631096483823	2210.96083403432	2871.69572515913	2223.47475242683	710.542018771724	1266.15999539941	880.731308909933	1119.74715020698	1337.48933023674	2551.33941431074	2274.78181783615	879.479917070682	56.0640868431703	416.464936547613	54.8126950039188	909.513321212719	183.706054446827	209.985283071109	1974.44777641578	1371.27690989654	392.688491601834	1964.43664170176	1960.68246618401
1011.49753578071	686.911746569973	1048.32996576207	1290.04278751475	1464.99682992621	385.346226097587	938.983689254906	1309.61001594234	582.16952381048	494.692502604749	121.764149043478	417.574602331277	661.589450957788	681.156679385385	691.515800317643	1143.86408102622	1072.50124793734	910.208353331969	1280.83468001941	145.935431218745	898.698218962794	2291.42447763297	538.431013207615	1472.61977553484	855.819461375403	1975.33710475828	1224.39525886092	1156.6976634044	1502.70759573774	2031.75176763872	2169.65427690201	958.619513735309	1608.01496644789	1082.73177207227	666.516925932162	439.604615235296	2687.4155162269	1611.77594397325	1105.29763722444	133.71177650582	1789.7955468404	58.4922259985717	759.287704891101	144.994709081907	442.111933585538	1107.80495557469	2004.17126578606	1391.13192915199	1258.24405658918	2165.89329937664
1792.22479203087	1378.51512914512	1614.75602299353	1090.41647811047	1138.81705148429	437.008737563893	1111.15958098497	1320.89539893819	873.766292532417	712.431047953015	183.481924653404	634.068214871591	478.494943312882	912.947709073129	428.941975334923	1511.04050862105	728.564572410955	738.936123848202	963.653071655227	327.531250170728	1083.50211048564	3358.32905905521	442.770710584586	1937.29568460803	1232.71629431562	4490.61101520421	1525.34908921425	2258.8149785739	2354.26601897002	2030.23485552004	2002.60429119485	531.904708249381	1267.88246709314	1925.99227192954	1129.72964546718	854.67993695731	1765.2326249466	1941.06348883419	1260.34685864082	170.195502537772	464.084232178454	55.9054410108401	786.859460886383	161.403959343393	658.754117196855	1831.79716627548	2899.34169702154	1370.86911594159	1084.51599475323	2104.33500530124
1980.63174702745	808.392191561149	1253.75092031114	589.174164456229	1057.60847500674	337.650322830585	1474.12272650609	1417.58755109482	834.929110631744	1012.61109049573	94.202934835122	334.188985560507	1438.35557471529	1002.2270786855	638.786665327343	1123.37388313822	529.177651774883	952.614577814385	579.943931736022	118.432295725666	1721.03145177163	1786.7968599031	624.941316247032	1765.74474231621	522.624780380848	2475.38002423073	1862.62757335773	2378.49719318921	2184.73153110617	1295.17099154311	2188.50618686103	863.602016903605	945.386224925668	1418.47641286868	761.686311522264	693.742507934704	1349.27439069617	2287.90545507246	1173.12378880249	67.1496526272015	1037.23618162737	65.8914340422467	819.564366430186	200.520822632413	106.154428760801	971.808815209719	2703.11758810756	521.366561795893	629.573360102008	1890.30838222674
1671.61501373887	381.293579116999	1818.32121087134	689.723143167167	1073.23855614341	157.19119924534	1148.32440506948	1429.02996336233	1042.04904966642	1454.44363530654	251.914885582845	310.828397817147	1474.08147271797	1388.59912163291	882.636016561842	726.688484176925	865.308512963518	649.292301437744	762.498658280128	124.846525861802	1233.80675615454	1292.72026838885	712.826481298266	2373.82490663258	1298.60923769037	3157.86259254354	1341.46660315817	2212.47953075379	2390.21154637027	1255.75187222257	1971.72197768467	581.378621479215	1287.26464094889	1136.00335106253	899.027330240571	1211.63399600571	1311.2143451809	1899.87286498865	1316.25638817711	43.1405316335851	1241.88625398299	126.334241071083	693.564078144932	176.754671033203	227.175100995323	2294.41272944224	1696.93063439112	827.17821754455	452.806525075809	1986.84810667331
962.841454501124	570.768270208847	855.281554385544	271.219731177284	1162.92599987742	354.491911911927	885.352064095276	1240.41539028327	708.398680034159	2102.05114927367	86.1704406558548	308.229589281569	1781.68456505845	1267.01622579572	997.538196473892	730.373283283579	774.322489782419	990.598848079339	745.408538138445	128.963089088935	1039.17428684121	1764.33619407206	538.384644367597	1870.32510993388	709.801543697294	1899.36976937179	1924.62599496998	1081.06805999061	2173.3998171121	1034.34404263397	2359.03307525875	1363.93778669028	1419.50148300628	1086.11930511025	1000.24813807642	1579.87851555476	1549.57104483693	2207.49572166965	3130.61076728329	31.6718863860356	298.125066446884	50.6140555846741	236.247313731332	84.7099601422235	233.721691171513	1963.77314464716	4579.05530533919	809.563634810124	83.4471488623142	2192.34198631073
1442.73394703979	372.78576337009	1350.09774066146	322.993802441739	1367.46702935739	69.4021874810643	679.643196998304	1115.03336697645	929.760954219791	819.755459145526	77.507855539168	659.958003142909	957.55181613329	940.182527437353	769.963498217174	1419.5748954452	717.855632129364	387.839146906569	838.282700421192	108.772575191854	860.283799436045	2139.82140003671	362.364190152528	1227.08599538489	452.832418653528	2859.09108359315	1464.92859738733	1821.692500391	1877.35779022136	492.051145579463	2466.9038143338	1610.41742308032	1425.7098704614	1367.51434018421	1043.64356298939	1048.70404388306	1055.02964500014	2068.39094395737	2842.64452068873	61.910269617596	822.247523891367	202.338614416912	407.288090610507	104.924357213783	280.776068268781	1282.75128521525	1964.65108563715	1621.80350509107	75.8265920751858	2263.21945836362
910.512789875578	144.182135409001	878.050976978355	53.7527994810236	1000.94212580356	83.895911457016	439.81650286585	612.559721497499	802.693197038374	1495.9847724862	162.731742778842	838.633061317442	1305.85129694533	1310.48869878779	508.21818004214	973.117714748793	1695.393051712	725.016716177163	554.592198466744	115.198373893624	1526.12788446219	2568.38394855516	401.557937665552	1443.34794115701	1156.90703772462	2326.75196634453	714.571306317953	2120.15963333798	2103.68294420249	179.712628227374	1551.08013935061	637.257611143722	841.315068898659	1051.70971478263	1466.16181842154	761.466498472814	1123.95365945363	2525.73967359624	1857.80004479592	41.561927014404	1355.89474497633	80.8524934144229	492.769721801717	113.805871685406	221.538069879006	1471.23156892477	2121.42707096379	1461.09206791831	201.259067866094	1918.63705083466
758.892400424639	45.0300922401066	892.378848296544	363.076063691427	872.646069045914	133.247223007626	710.140828158378	502.366270166458	1151.22648199598	1233.63985416037	136.729478169502	684.604290304623	963.184703254684	1029.34755133032	484.954994357079	887.735841414043	931.844406797802	592.904904375228	569.689869962722	84.4956507413653	975.952972181562	1931.25163825615	708.980076437753	1586.75733785082	350.00765607768	2474.32204787076	993.777767637209	1737.85919835493	1114.40530333377	96.0549493480825	2014.66764869019	912.512901483737	1471.20885628885	719.508844369244	1237.57236609762	1754.36612429235	1915.62609306565	3063.49232748343	2267.35059188614	121.450220021042	1713.73369121562	66.8503880741788	206.524376775457	94.7851858144345	258.584681655025	2136.5649479204	1764.52423256154	1075.04263379068	70.6596786751228	2283.85751782356
790.525759361755	90.9076234014696	1514.54917913461	162.961318467147	498.824509982965	142.04250377066	668.499340298915	460.473349706072	601.094270721346	824.22829415054	116.475063586065	670.823653042969	754.498911828917	963.687058793786	981.119404374192	837.012014242838	1068.28113227622	462.797662450127	516.256855563371	36.2862739161981	1093.84857246082	2744.11062073923	724.282846156213	827.504475249538	841.497553181909	2312.04283407465	178.734498385095	1612.38893745613	925.456020776131	157.108832489614	2408.72228160739	646.866560122576	873.300003028205	1003.05399840109	1139.16848374324	1090.82875997687	1856.63175227568	2069.07211724894	1763.7685987245	29.8990331044286	1618.74942742539	132.938970606428	505.66368280502	46.4363070245027	679.941107962724	2212.8191905542	1813.38042048472	723.192439753687	277.958141905539	1759.95230474294
502.255554051609	98.4986978314625	1793.81206818522	472.002878945777	928.120134387556	136.896323927327	99.6622622586099	220.672962681939	437.095946131355	1349.33045701491	96.1715689771677	765.22111458692	732.641310626793	2344.17804222594	975.826275900599	1013.06033756932	1092.18271861534	373.099902638248	676.790218123718	225.327220390529	833.871415788617	1798.46632589381	539.489615720326	1318.23025357133	514.057948701721	3022.15794233627	115.157898901105	1743.89356549915	716.69407623622	175.056628423881	3730.74716818017	1059.51871967509	819.923801583983	1417.63665575807	498.764656057608	1013.63884174275	1603.70504959478	2563.35916301287	2122.40255844095	62.9058157003849	1389.5989525772	120.255663115809	65.454697807737	149.567807350359	1602.4306085411	2203.96678587622	3025.9812654973	605.8177045664	59.0824925393566	701.400783592106
955.375619003669	73.4888639353008	1262.92925617414	118.922923971848	1027.6041247028	31.5497315938725	220.2758271303	85.1386229190309	1262.92925617414	1158.08142532057	40.8695387808566	971.685281580892	879.652185609424	1416.70607475938	1069.54325704422	597.728018203155	1889.68628949882	226.100706622165	583.748307422679	52.5192977645867	1322.34302699117	1385.25172550331	271.534766658713	1317.92508415841	306.705217662656	1552.85495213217	371.821648459731	1855.45483642446	500.777717293154	148.382915332513	3120.75646230488	574.831697415318	1157.04919630681	1153.21881802463	332.241072877195	711.448522813103	1223.44241986462	2326.59136513271	1284.72847237951	166.25801398269	915.735364529417	122.847060117973	163.704428461236	108.802339749977	914.45857176869	1315.37149863696	1506.890412746	376.928819502639	38.5787379099938	1390.70227151985
722.592160914481	142.895934233535	1205.47795134891	580.292483540083	1245.13523848604	85.7427851241457	98.5730839038045	55.416624372225	1147.15841144137	1180.98374458774	104.405037894558	539.468805604806	861.392665894425	1483.0789613088	790.242827207227	778.578919225719	1481.91257051065	113.736164279765	423.996116587877	151.06066982059	894.051608242648	1992.7917401007	798.407562794282	802.120061740279	255.921661155182	2386.99083065113	781.653611132875	1851.02565536974	1093.76698289579	120.33142588113	1662.99014041421	1047.71746902913	866.077719888417	1138.53734359948	125.448038532981	979.922351392102	1402.04289516981	1077.13799177727	1609.26570756978	96.0275157848373	209.872147288523	53.8154614070663	90.9109031329863	106.260741088539	1368.78491293278	2046.73608930304	1124.46665880689	873.752638866193	101.144128436688	1002.94710832543
1001.91078162846	74.6703252718343	1890.61353639848	393.482220215612	1075.48275738472	319.910244459356	73.5025161328461	67.6634704379051	975.051171431735	1041.61629235406	182.108766058748	1163.06844280884	893.304531702561	1131.53759605615	1202.77395353443	1071.97932996776	1147.88692400199	78.1737526887989	708.790687742426	110.872408580468	608.359101789441	1757.48329455383	530.115889477231	1686.38977897425	1127.64605238233	1682.54521204816	886.719858347284	1396.76573720871	1990.11056613545	96.0205938811965	2867.95334759294	420.245737981553	945.669884547349	1695.36043513513	293.375029420544	891.845947582072	1359.6015902565	1513.38426730015	1241.70153785637	120.369517746441	895.690514508163	56.2934023115876	143.436919302988	160.09670931605	1897.84095990927	1952.94641918324	1521.07340115233	809.82851982546	71.6716700159524	1098.1710392823
1028.18642432855	72.9247516969869	1304.1249246236	427.201724533418	1153.29413420808	106.83244876714	78.7709063642547	533.601739477693	700.801762961554	1009.4787293933	138.401683970387	1009.4787293933	1371.9403187639	1228.12491394911	1103.01720406958	939.324873386082	1038.70950272964	371.078639727647	984.924879790771	181.663228508169	896.0633288483	1306.4633864905	517.232506409343	1355.5197882062	261.636778101246	4526.7533973133	2374.93658400824	1826.71117870916	1772.78736835187	75.471242343947	1940.97830065674	121.691651221621	369.484398815819	785.468078714888	108.852648755601	1333.69348401397	1169.3542524489	2394.19508770727	1517.29121927806	92.1619455497738	1432.55380300233	105.000948015794	142.234055167254	93.4458457963759	1372.21049141203	1143.67624751686	2109.16923296162	1340.11298524698	43.3737361788954	690.459460466335
2104.60473179333	144.926262741791	1563.76157008376	373.204220606218	995.99331590814	88.7347654213171	149.608887518497	507.82968293652	958.53231769449	1199.68749369486	158.97413707191	621.383333771645	1562.59091388959	1363.57936087958	888.292946043898	1051.01415703444	830.930792529247	284.2343498488	725.571735053358	62.9803291494331	910.535413733252	1708.92293816166	990.140034937257	1082.58882158773	254.219977029285	2752.18938096174	1449.18062391561	1392.58399478429	1432.45889258136	106.29696907242	2017.71948928026	250.36111595215	258.078838106421	1401.58800396427	103.724395020996	1082.58882158773	890.932054756662	1894.23593481192	857.488592088153	40.6963307611147	1013.12932219929	32.9786086068435	18.8294513240129	148.744440920912	915.371508245187	516.622530274507	2777.91512147598	1170.05633933614	88.288950712454	1683.28486259517
1417.31849605114	65.9045673239105	833.620198994625	283.912365019716	1249.71035051081	124.508814016331	71.7649919931525	620.300741034212	690.625837065117	784.392631772991	238.201052599628	810.178500317656	1734.95351312406	844.16896339926	403.465028272255	993.023749998009	593.342787555699	227.652288194992	1209.85946275997	64.732482390062	370.646650124499	1542.73158397292	531.222286061733	1404.01260932559	327.962558644964	2273.87342873807	1245.5046377882	1647.57363876108	1206.84415692543	67.648654168933	2120.52018798239	181.052731366412	581.833049643865	1090.86271433709	123.062010072246	696.52580953677	1197.82337805744	2829.29567046663	1047.04750269261	38.0089521741374	1327.98033029546	22.5447598290266	43.1636829558409	101.154404250006	1498.08644609168	172.031952498431	2793.2125549947	1134.67792598158	98.5770388591545	989.056781398449
2808.99853284955	12.5071281243054	2039.17127246359	101.694432681216	1407.81903757387	94.6533296898813	202.616908890352	959.535480458873	230.781320855693	1105.05160894646	169.758428264122	743.608322057931	1595.58178400948	995.914512580771	882.083347554187	825.754523623507	727.179081744816	702.535221275143	1352.66373080842	64.1418833940959	677.89136080547	1035.81409619834	1134.38953807703	1450.34323143126	200.570719695398	1916.42574872118	1521.35303323443	2487.0863377576	1663.37263684078	154.091576696957	1955.15836788655	192.824195862324	738.954126094008	1287.66623093672	185.077672029251	963.60331725314	1234.73165141071	1504.56889826277	1760.2041847542	145.053965558371	472.990141158483	239.303338860766	139.889616336322	139.889616336322	1585.90739851005	240.594426166278	2835.67991024591	1165.01293691305	101.156997170954	944.237007670456
1427.67015745916	40.0507812428631	1774.28126328796	77.6492740785292	1075.18428712479	75.2993682763	148.146448145403	1509.91686053718	951.814232507765	1259.65189259978	105.848143705279	515.906706194262	1157.43099020281	1512.26676633941	486.532883666398	774.396344439466	609.902938283427	323.214430411473	1106.90801545489	690.974688460332	634.576949206833	1314.87467895217	868.392576528631	1619.72966356105	116.681610659819	2163.00004412776	1220.03788357268	1562.81562369215	1881.01684659551	127.029617908708	2869.25153886448	3010.2431376306	1500.72758019882	2051.75896620219	158.073639655377	943.228689664883	1278.24542434769	2163.00004412776	1556.3481191616	142.551628782043	623.733965855414	33.897552668701	55.8870680725916	45.5390608237019	2025.88894807997	85.6375889131495	3120.19071465005	745.323051029868	50.7130644481468	515.079889742072
948.779636958148	90.0133642438815	1788.72363520197	87.6605799350753	1602.85367480627	88.8369720894784	247.649912933898	1862.83634092936	464.106069344069	1669.90802760725	58.2507760749976	317.057050043681	1048.77297008241	954.661597730164	708.795637459915	745.263794246411	727.617911930364	306.469520654053	718.20677469514	715.853990386333	637.035716041325	2028.7076347002	600.567559254829	2486.95746353797	1074.40079650281	2597.11096509576	701.174814754075	1047.1864020003	869.644875960104	149.111383417398	1912.86333188974	2012.64944506562	755.6036037591	1403.56537762844	90.7948237691578	775.04245697518	937.032900442515	2150.01734112592	1066.62525521638	71.3559705530776	110.233676985238	77.835588291771	85.611129578203	141.335842130966	925.369588512867	138.743995035489	2245.91568365858	889.083729176184	81.723358934987	436.806411015385
1352.09065148246	90.6294328524988	1448.67311640091	203.701586903364	1108.27881931028	77.6732485341705	130.675820745513	1818.51328694228	712.526280132256	1644.19371611386	96.518607542648	496.982486472795	1111.81232412437	791.441220980256	746.683493335122	1414.51590319804	790.263386042226	612.410310399719	1129.47984819482	487.559806968556	505.227331039004	1463.9849705953	812.642249864793	1735.79413346334	499.759905675529	2429.11585367205	939.902346032743	1073.63294000558	315.393455732388	124.535229382799	3771.61521452562	880.178003093416	1505.98524867506	1129.46221710104	85.5845709441078	1025.59379459787	719.181948213491	2091.54348053672	1428.08393179768	98.568123757005	62.2141758808929	77.7944392563695	223.210230760818	98.568123757005	1439.76912932929	90.7779920692667	2984.81191406405	932.112214345005	182.961217040837	163.485887821491
1305.90671741884	61.7649828437787	1704.50378498886	123.087608623782	1136.09021525883	256.346391568788	191.485921993785	1410.86275000384	1121.93884007883	1650.25684679886	139.597546333783	424.983612463796	1084.20183959883	1206.84709115883	376.633080598794	1407.32490620884	552.345989083803	435.597143848797	1618.41625264385	248.091422713788	633.716396368807	1219.81918507384	788.202242083814	1044.24468092787	1175.62509289013	2992.83732567498	132.386574140341	2002.93144940492	565.55169476837	114.175427927751	1943.09482613499	1738.86982932237	1473.50741308178	1660.82205983984	210.434343622868	375.635455694219	215.637528255037	2173.33574610844	1813.01521033077	110.273039453624	142.792943404678	110.273039453624	68.6475623962762	161.004089617267	1509.92970550696	69.9483585543183	3297.22362665684	650.103445041108	125.88259335013	75.1515431864869
1429.63450579121	64.7092982604807	1927.90305040883	110.757813047417	1208.83778104359	135.55316716346	136.733898311843	1244.25971549508	728.280203651717	1403.65842052678	63.5285671120977	205.216304918056	720.015085613036	708.207774129206	160.348521279502	747.171902025844	468.519351007461	774.328718438653	1143.89756788253	1243.0789843467	880.594521793121	1435.53816153312	957.342046438015	2996.98323059461	655.049755895527	2620.34507022286	102.473354519672	1387.47413696447	381.368047666919	132.448017801853	1460.45592582543	1924.4115835844	1874.88822685732	1569.92860911687	133.751264031513	462.169313905842	344.877153236439	2164.20888984185	1302.76313203656	47.7370128739508	304.476520116978	124.628540423893	89.4408922230719	86.8343997637518	1038.20414741558	179.364882069614	1761.5058048769	969.132097243595	90.7441384527319	175.455143380634
1894.13607147387	84.2114468648821	1738.08770410066	130.316646316058	968.485528646412	65.2964932438868	127.952277113434	1000.40451288184	1356.24207787682	1230.93051013772	41.6528012176427	409.312212225739	1035.87005092121	830.169930292884	172.875291963298	1480.3714610146	262.721321663025	401.036920016553	1190.73623369311	1312.50124762826	1116.25860381044	996.857959077905	742.688269795781	2570.2619518453	129.898282264109	3020.73036597344	170.375154258232	947.269955435764	409.319269578381	163.846626517245	1579.23144076337	1432.99241936525	1303.72757009369	949.881366532159	127.286871167714	637.817740512949	521.609946723368	1827.3154949209	2072.78813798204	162.540920969047	71.1415325952201	111.618404589344	123.369754523121	80.2814714326028	423.682030608554	73.7529436916151	2427.94004709176	1160.09995979196	35.8874827938867	156.01239322806
911.005264464174	69.4360605670833	1411.68567690928	90.7416100328324	772.519192936805	88.3743267588603	141.638200423233	849.455899340899	1228.22122317644	687.296995073808	32.7431698205153	265.92057230677	1351.31995342299	824.599424964191	89.5579683958463	1447.19492601886	308.531671238268	373.631961272501	961.901854854575	1338.29989541614	1120.50983421071	860.108674073773	302.613463053338	1801.80183807824	254.231799579117	3680.33994060126	204.521181267226	1156.87197418976	938.406888450664	38.3830621722234	1621.27380315611	1328.24278994917	2679.58670353294	1062.68343423039	69.7792421586807	416.445396175813	284.319805399472	1990.17891799698	1346.55722827461	38.3830621722234	128.647079633288	76.3201129891926	67.1628938264759	85.4773321519093	48.8484555010425	140.420647128209	2219.1093970649	1329.55096411528	27.9176688434044	170.508652948564
1041.81439796944	164.83871915509	2181.88278042809	129.285651095048	539.331036054189	79.5113558109908	195.651378140458	1136.62257946288	1425.78753301788	949.37642101333	42.7731854822817	99.6580943783475	904.342534803944	740.798421727755	193.281173603122	1421.04712394321	331.938139037283	603.326558562263	900.78722799794	1695.99085027419	802.423739698493	1125.95665904487	433.856934142734	2499.67150345325	381.657651322145	2037.01129936768	165.400048845887	697.524816151104	588.740688844865	105.110050579779	1457.70305515856	972.76176475725	1240.13480054608	1131.35067323984	120.837876214416	730.291119556597	133.944397576613	2223.12390271089	942.616765624196	74.9650514467245	507.48025639924	67.101138629406	69.7224429018455	141.808310393932	198.166352251381	92.0035292175812	1508.81848847113	717.1845981944	149.67222321125	98.5567898986799
1390.08844252855	2.99219270426192	1286.85715618577	55.201119130497	609.327679154401	93.1712474404861	119.275710653604	1072.08861793239	1767.41659260907	833.588749485274	145.380173866721	227.253263035135	840.708148543397	661.536605580636	178.604036137962	2157.79697429615	115.716011124542	755.275359845922	1098.19308114551	1851.66281479686	662.723172090323	1085.14084953895	695.947034361564	1499.67435640179	415.021119658351	4405.65209600618	153.706356810961	308.656819202881	1457.65389202432	144.51438022839	2772.10654333204	818.154949779701	1964.52574357755	807.649833685333	80.1705441503892	903.509018046436	127.443566575043	1208.15738478309	1954.02062748318	30.271242702144	107.746473898104	90.6756602447567	52.5946144026748	97.2413578037363	228.555308983329	53.9077539144707	1105.73250286301	1887.05051238159	126.130427063247	141.888101204798
1072.73688111179	85.4803167844554	1690.51475529977	161.514516684515	622.471853578623	71.2239043031943	182.899135406406	1654.87372409661	1488.54891181523	990.762509344535	104.48886675947	160.326482311076	1269.95058710256	1338.85658076199	84.292282411017	1462.41215559959	98.5486948922781	1142.83090914465	741.275290922466	1834.26691448582	787.608631486564	849.386418905362	648.608609794269	1689.15653891105	636.647461725269	3427.11215261406	109.077286785898	201.171831039654	1164.21763666464	163.018376991669	2503.53543738354	1974.64962609769	1283.94054419452	1048.4416381742	72.239469084396	1569.43363138116	141.968195447954	1262.89036265081	1122.11727357721	26.1921969575183	176.174740456492	27.5078333040005	53.8205602336449	159.071467952223	49.8736511941983	106.446014092934	2448.27871083129	1323.40963458899	113.024195825345	182.752922188903
871.170751694207	58.738240173495	1131.67253796512	77.7703341476259	1201.85338449473	86.0968752613082	182.446851005346	1842.99705024827	1691.9298043286	1247.05460768329	285.933861989682	132.487604323252	1350.54161866763	485.770848718057	318.050520571028	1683.60326321492	113.455510349121	758.167693722805	507.181954438954	1272.03423102434	736.756588001908	2073.7611896846	848.570140099927	1236.10703115872	1203.15346380025	2554.24972549746	155.230021800944	180.27473299338	1965.03994112804	97.231743250039	2506.79658850127	1547.18870702266	1917.58680413185	591.535253627069	234.318583461269	1034.43119892489	84.0503163066515	2384.20931792777	2384.20931792777	60.3237478085541	239.591154238624	61.6418905028928	55.0511770311991	115.685740970781	114.367598276443	210.592014963171	1188.65389416252	1452.28243303027	32.6427512274404	118.322026359459
1015.68016095018	45.030627164786	1309.85247364342	117.680469570809	750.091392810124	112.916545478611	178.420501746336	1261.02225169838	1750.51545217175	865.616552045931	720.316867233885	116.489488547759	814.4043680548	747.709430764025	134.354203893503	1065.70136391826	87.9059439945701	1101.43079460974	958.513071843797	1757.66133831005	474.974776485677	858.470665907634	719.125886210836	2161.41631562386	974.144225379172	2597.23365687052	37.7972710037728	86.6616395677922	1733.52292603623	98.5475670563375	2813.82166888401	1424.48881133405	1075.83493833673	733.78435838859	531.72359108332	1448.26066631114	239.858038309042	1458.82593518985	1514.29359680306	23.2700262955509	95.9062498366608	165.901156158094	135.526008131812	94.5855912268224	91.9442740071457	106.471518715368	1571.08191702611	757.55621336568	64.2104432005401	176.466425036801
1147.43137984476	57.5230897107091	1351.34201180638	81.3722864313667	987.641761816353	112.376242168221	108.798862660123	1670.92124786319	1574.33200114453	1469.39553557364	622.749051990293	95.6818044637612	687.141883136068	629.90381100649	203.00318970672	855.278720016704	107.60640282409	870.780697885131	1477.74275442587	1670.92124786319	1183.20517492574	1741.27637818913	614.401833138063	869.96159750789	654.282581404981	2883.84787056695	188.521761354529	48.2642416802456	2157.41977338599	62.8192673068222	1571.24919587931	1089.61016605441	1231.19086987656	1452.16262257095	580.184269124228	2247.39629544119	709.856315615547	979.78588178115	2562.31412263439	156.765341805635	83.9902136727518	171.320367432212	118.393001517388	106.484344186552	107.807528334423	89.2829502642343	2063.47369888717	1438.93078109225	48.2642416802456	217.631812607683
1429.94692332568	78.4042102981377	1206.67970836442	141.683153575929	1386.96499958982	215.707577787685	107.058826122043	1372.63769167787	1589.93519500915	914.163838495382	892.672876627453	101.089114492063	961.921531535224	975.054897121181	238.39248198161	1014.45499387905	70.0466140161652	1046.69143668094	1230.55855488434	2220.33674313508	782.830182635815	933.266915711319	597.769122106425	1437.51946000551	368.98965282649	4134.03264586421	52.1427248912733	398.155478828895	2239.57967507164	175.434625719621	2385.40880508367	1658.91459375103	647.390719213082	738.865355311534	595.687664027001	2026.13885750859	390.201162646421	297.400807184224	1546.22844783265	21.6511795251227	174.108906355876	73.3542347112041	12.371143978903	28.2797763438511	34.9083731625795	146.268799717216	1865.72681449536	1066.31803815672	41.5369699813079	106.497218804846
1041.33497842457	69.4516025017953	821.376133197272	173.453882582092	717.373853116975	47.933889381734	135.200170368649	1586.45037746612	1815.97265074677	1631.87666071958	1652.19894533297	87.3830301018464	1464.51666978577	583.485860369927	480.679008796301	706.614996556945	77.8196020484858	1201.52239831836	938.528126850939	1140.55554447818	509.369292956382	1182.39554221163	573.922432316566	2126.80016322822	672.350740275853	2120.15884166223	93.227499721304	559.44827365398	1713.70996182348	366.849948240197	2461.52277015424	1143.88457146132	680.320326155044	967.225417805922	734.779162996183	1989.98893896877	357.552098047807	381.46085568538	2429.64442663748	-2.40753082898855	183.549473018803	103.853614226892	82.6013852157159	114.47972873248	52.0513060121503	117.136257358877	686.961647721037	645.785454011883	65.3339491441353	118.464521672076
1701.45179432848	60.4766790962103	1591.33530227788	168.199334363099	1000.05761670185	316.617214953034	158.623987228264	1132.91555819768	912.682574096483	1062.29737307827	1396.23760440563	131.094864215615	899.516471786086	372.872379370187	377.660052937604	1320.8317457188	119.125680297072	1397.43452279748	1199.94298814152	1132.91555819768	540.440954229791	1147.27857889993	797.778408478469	1766.05447495093	598.926166002436	2241.15687665516	54.6211735737783	97.2073832503481	3111.51253692006	521.738660963654	2301.04373401284	1731.45317958872	557.670775378259	879.728986057319	657.48220430772	1171.17835853134	173.064069236738	367.363650886088	1855.21935146125	57.2828116785639	258.236488589878	20.0198782115653	134.470316717347	42.643802102243	215.650278913308	117.16966903624	895.698814686032	1433.34971185273	46.6362592594215	35.989706840279
1764.01009799117	103.011072343099	1020.99466083258	105.407896333933	699.820246060804	1074.92320062635	258.804631747319	1501.55787099483	1446.43091920564	246.820511793149	1659.74825438988	126.979312251441	858.010629455858	388.233127252364	343.891883421932	1096.49461654386	120.987252274355	1187.57392819556	741.764665900402	768.129729799578	1048.55813672717	1607.01812659153	1342.16907560436	1035.90453601756	2043.94256628903	1065.23897605192	93.2023040044355	125.203511314641	3506.66441709299	298.543384244919	2175.94754644362	1285.24727630958	65.201247608006	458.549420795945	535.885671795607	2473.29209770095	61.2010966942303	567.886879105813	2171.94739552985	77.2017003493329	493.217395382001	43.8671094012025	94.5356876423608	30.5332730219504	54.5341785046043	135.870580418042	793.228713915174	925.233694069771	127.870278590491	95.869071280286
1267.5669781281	24.4609109054846	944.791368009485	96.4554707832421	718.008504394549	185.248761299143	78.4568308138027	1194.37250891904	1429.55473785305	607.61684591532	2709.85799434584	246.444137195237	1181.17350627479	294.440510447075	444.42917685907	1394.75736724547	73.6571934886189	1094.78003442148	745.606419014356	1332.36208201808	613.6163925718	1184.77323426868	796.002610928786	1415.78817873559	751.816989701335	1514.64908012097	109.221130696353	345.685719145172	1803.21603551614	232.129278364666	4162.51808749701	729.105701545234	51.7749312426853	469.929824940314	1092.48631204285	1610.83806525269	135.940293232943	710.402287769621	1920.78035067713	41.0872662280494	135.940293232943	42.4232243548789	58.4547218768327	26.3917268329251	14.3681036914598	101.205381935376	334.998054130536	702.386539008644	126.588586345136	101.205381935376
1297.30093272183	25.0073048271365	1094.26257284062	642.532257365262	1572.42391741295	525.995447255927	148.752577417461	1279.27977651936	1254.0501578359	769.881761196082	1354.96863256975	169.176554446932	1131.50629565907	410.66004756009	476.737620302497	1328.53760347279	141.544114936471	1292.49529106784	702.602778040177	1685.35649628179	417.86851004108	1919.63152691395	938.079219085844	1255.03186979222	1161.33388943158	700.875243087819	63.7289766354112	833.390958169307	1835.95934802824	391.67190789768	3431.50209931242	1541.47998118049	181.520723374512	397.026078204002	1411.64135125216	1573.60500301843	251.124937356708	620.562688492977	2217.44398235374	0.817475536118875	150.734244113156	67.7446043651533	126.640477734704	71.7602320948953	32.9424973740554	67.7446043651533	794.573223448467	771.817999646595	98.5310836265091	95.8539984733477
1075.70008611146	19.5404912542376	622.20103456115	339.515949377269	1100.96130648959	675.129305829621	121.788288022875	1347.55893399043	1165.91873031908	114.570796486266	1371.61723911246	333.501373096761	1177.9478828801	489.880356389971	569.272763292678	2431.38557973799	114.570796486266	1016.75723856248	523.561983560817	1019.16306907468	774.971272086056	1242.90530670959	1073.29425559926	1194.23765818344	875.04704144975	1262.63564748351	187.043737313696	315.79289364325	997.090512553807	221.913300486284	2107.55198589621	1097.67579093627	260.80627479417	319.816304778549	753.003570345694	1569.7560308113	247.394904343174	571.950069257259	2001.60215933335	82.4350477959333	22.0838807664548	103.893240517526	142.786214825412	115.963473923421	54.2711698488433	209.843067080388	1265.31792157371	1086.94669457547	34.1541141723505	117.304610968521
749.96295200393	-17.2550552589104	1297.97581433453	494.625090874068	1334.10853053215	952.306162710613	108.005027559513	1941.1381626522	1155.85379729055	95.9607888269719	1249.79885940437	589.774576861139	1101.65472299412	852.338981230526	506.669329606609	1337.72180215191	265.784554955795	837.885894751477	733.101017778373	1106.47241848713	834.272623131715	1653.28085694448	1418.41820165994	1311.92494821299	1889.73383223834	1516.173670008	89.1201006244766	931.646078028872	820.115525996074	266.493990604349	2001.26438427114	837.58416667591	75.6826847169104	163.02588811609	2069.79520539972	903.427504622984	184.525753568196	998.833157566703	998.833157566703	0.433155634540153	125.401123574905	60.9015272185877	21.933021086646	129.432348347175	50.1515944925348	176.463304023656	1121.11364232555	931.646078028872	13.8705715421063	47.4641113110216
425.819628340272	39.9200190043218	1080.64302793221	113.482132033987	993.815615831623	1052.90649351119	158.101774363456	1589.548137744	1886.20846242101	419.789946944397	1655.87463309861	372.758432056579	1359.2143084216	468.027398111391	459.585844157167	1676.37554984458	144.836475292533	1543.72255913535	422.201819502747	974.520635364825	443.908672527894	2174.42723314379	451.144290202943	1415.26031622484	1692.60970833448	1078.67124813061	144.299995101042	277.589266066355	976.34817142997	191.422464634233	2952.79917927927	1338.51800869936	622.256471794843	357.024286136593	1233.50221945396	773.048374301057	242.584002984556	886.142301180717	917.108495445386	11.010724135728	81.0212502993271	203.539671085626	95.8311692954731	66.2113313031811	35.2451370385123	109.294732019242	1536.43238073876	732.65768612975	144.299995101042	35.2451370385123
365.293316685361	69.4674570874675	457.059705785115	99.6537692913341	1163.4194113556	557.278262301953	260.244950215905	659.911723795099	764.960090264555	234.888447964657	1630.70352427145	333.899551993339	1476.14960578765	638.177579008315	510.187615263921	971.434465739003	643.007388960934	1896.34307166548	942.455606023291	669.571343700337	867.593551757702	979.886633156086	1176.7013887253	1295.06774190336	1838.70714504873	1475.83121590207	178.11135032925	887.675434831642	1470.43529130509	174.064406881518	2880.12059226516	1316.65144029126	752.777319907233	160.574595389077	1069.78788997959	814.830452772461	176.762369180006	253.654294686919	799.991660130776	134.943953553439	-35.0276712513163	52.6561034495496	311.660484104415	101.219424822337	116.058217464022	242.862445492966	1281.57793041092	NaN	106.615349419313	68.8438772404787
267.136467494348	82.1636727672469	974.385388509732	119.64182071849	556.080898473283	727.754995540265	107.552095572927	1250.03112182855	948.996965704052	629.828221861212	1274.21057211967	186.135309019081	1106.16339259636	458.154124794229	484.751520114466	1200.46324873174	163.164831242513	1484.57178965245	793.0395113263	1919.80189489269	724.128077996596	1211.34400136275	744.680610744052	1835.3459549756	1004.10194209597	1055.46336077797	106.628731442201	255.306522363759	355.326127165535	124.199743096567	2324.63104873564	594.562208921134	391.819766755372	322.887336419013	690.526964879595	978.421232754977	176.912778059665	63.377010446838	1355.52217518329	30.9382197003161	1.20266151600429	26.8833708570008	16.0704406081602	141.770754750933	-21.7748152627821	118.793277972146	986.530930441608	1621.790582561	53.9156964791024	114.738429128831
326.096701730647	64.6294852026987	1125.02430778827	82.7869307949174	746.138943097305	668.667175237172	161.469195027865	1157.70770985426	913.187442545717	506.460661280019	1294.49379998231	551.249027074158	1772.63986724407	556.091012565417	441.093857148032	1035.44757619999	527.039099617867	1017.29013060777	738.875964860418	812.716243602107	529.460092363496	1708.48355948489	891.398507835054	888.051183005652	1397.25359279928	820.338096596924	343.637968279485	113.413474489812	649.701118846932	156.749849791397	2287.00354820996	775.647459567164	349.055015192183	197.377701636634	720.122728712008	1567.89057054927	159.458373247747	594.176387991775	95.8080720235429	53.825958450132	28.0949856148157	40.2833411683866	-13.8871279585952	105.287904120765	9.13532142037206	41.6376028965611	1448.71553846991	37.5748177120375	152.687064606874	24.0322004302921
559.737224418805	26.4466303462093	758.509173118591	31.2947266559602	545.192935489552	1483.29957142635	78.5636656760312	1061.51519247802	975.461482979942	1248.16690040343	1427.54646386421	872.439436397736	964.553266283002	470.047442688414	111.28831576685	1398.45788600571	295.515975537383	693.059872936954	846.986930771544	1202.1099854608	616.702356058378	1126.96449265966	733.056667492398	764.760665250375	1368.58897550745	903.166255466604	492.020237471336	371.25457541992	405.177514198407	121.581746010252	1744.45513717309	582.933713397682	378.039163175617	56.4497035555557	1314.31227346187	463.524968897406	193.498376220645	217.922892141156	1717.31678615031	-5.96850379686139	399.749843993849	83.5880545783457	-0.540833592303386	55.0927860044162	57.8066211066952	45.5943631464396	1962.91886290655	865.172564034698	22.5267647770681	13.0283419190916
1257.54647909129	54.9128368714241	906.82889826229	68.2619489445003	457.813310349725	895.906897475227	86.4652835896043	912.896676477324	611.934877011605	1350.99026360283	1119.2011357885	269.712185683651	1303.66159352556	563.392651291328	297.62396547281	791.541112176631	627.711100370695	783.046222675583	632.565322942723	643.487323729786	625.283989084682	1434.7256029703	1428.65782475527	620.591873669117	823.169861532545	548.533931677427	1133.15497047793	14.2174938899954	310.606764723736	129.782117838931	2073.98696780338	582.523526956526	846.282786322332	211.357146508768	713.043572828265	358.192198114474	283.415088500457	458.801400140607	704.886069961281	60.4433434695696	282.055504689293	56.3645920360778	128.422534027767	59.0837596584057	-15.6933499556115	75.3987653923731	1190.25749054681	970.004913138251	95.7925225598323	46.8475053579301
528.174413466991	90.7416231631605	1096.83704086197	93.1718053315151	440.687855406225	331.329657830267	134.484902193544	322.824020241026	550.046052982182	1534.2698311658	1598.6696586272	302.167471810012	1042.15794207399	418.816215891033	102.892534004934	1219.56124036388	794.279360901821	754.18135512397	1026.36175797969	1130.85959121893	666.694797063204	742.030444282197	756.611537292324	622.979542455939	2012.48532374738	1110.66882647784	1377.67189817698	-25.4564888134006	253.806928014781	259.255970294356	2685.4420452748	854.563839337846	771.465944574338	-21.3697071037199	947.197558090609	405.017851272968	229.286237756697	951.284339800289	1415.815194134	48.1055819608522	287.863442262121	46.7433213909587	35.8452368318101	131.20347672436	69.9017510791493	34.4829762619165	851.839318198059	889.982614155079	16.7735888533001	49.4678425307458
416.219227390608	43.9303201930794	1329.90866956493	116.928145133771	525.715964801645	1674.21507720186	188.709339658785	540.315529789784	820.140525395769	1029.40095689242	958.836392783083	424.735640300355	765.39215669025	681.444658008454	129.094449290553	1617.03344766499	930.853893222485	708.210527153375	1221.62856256957	696.044222996593	467.317704849092	1245.96117088314	862.722589944506	708.63845276671	720.922983771854	1553.54119634275	2096.79045634802	-3.86434553165991	170.848984319281	228.176795676621	3244.71163138428	305.978825375869	543.479758141992	71.2077883886664	977.533186990424	501.166373568717	22.0696643680892	1053.97026880021	510.72100879494	61.653153162443	58.9232573835221	46.6387263783778	61.653153162443	60.2882052729826	35.7191432626939	84.8572672832712	795.99511769218	568.04882015228	86.2222151727316	52.0985179362197
647.504991826664	25.0182554943695	1316.28232694688	143.181099768797	366.106878142202	1140.86532101371	140.74475246417	437.97912362871	684.050201396074	1921.71463214678	1378.40918321488	479.397027807375	764.449662448778	283.271069784871	126.126668636406	2116.62241651697	793.685830104306	500.105979896708	1109.19280605355	719.377237313171	687.704722353016	697.450111571525	486.706069721257	402.121634329667	1369.0472378987	1713.69398768568	2002.26725834065	23.2837387304846	149.107155319383	149.107155319383	2895.33998695533	72.5189887000535	559.40090506579	35.5925512228768	800.106571583682	455.4598217967	176.460071969143	339.209926035218	1029.87107144167	-6.80446958425188	188.768884461535	-2.70153208678781	28.7543220604367	188.768884461535	-4.06917791927583	198.342405288952	832.930071563394	1999.53196667568	142.268926156943	54.7395928777092
1234.31700641391	15.8159182597946	1302.62137171584	287.81365865856	-8.57849791946687	2246.68527785326	378.072998521828	346.360257488788	586.645256854513	735.451195548008	1148.93654978649	729.352591503193	642.752414066815	715.935662604599	107.294978932025	1187.96761567331	851.3246723995	626.896043550295	961.099545206177	1037.94195617085	326.844724545378	1041.60111859774	853.764114017426	739.827651267858	894.677705484668	1567.52174637364	1977.25773054024	40.9468755990702	219.092955671506	183.463739657019	2774.80402747992	626.088230913918	384.905845585081	-7.01553057427803	453.423568689865	384.905845585081	417.794352675377	606.903268444579	339.684148335925	27.2433309781135	209.500474436837	9.42872297086992	9.42872297086992	247.870399375515	-22.0894296573303	131.390270097384	471.238176697108	883.714869787903	73.8353826893661	-0.163758263799715
646.536652117775	29.7943423241999	1713.92829322586	188.559689399774	613.562310802079	1518.52478913285	52.9985084352453	418.158806709065	623.33248600673	1258.39387430903	1523.40987673518	578.145425685221	1103.2923429352	591.579416591615	143.372629078264	951.85462726311	953.075899163691	859.037962818928	656.306827322426	929.871733052646	308.244335656745	850.489059514859	475.558586036388	620.267316511997	679.309491713863	1238.15054536874	3517.45312292917	6.50330918096403	130.079954952313	103.991551956139	3038.25035210472	255.029674565566	157.54143179039	-53.9119398628065	452.752307799724	248.164305356046	80.6492966437733	754.828553018576	341.53332660551	-49.7927183370949	212.464385466545	84.7685181694849	-23.7043153409212	66.9185582247346	-27.8235368666329	53.1878198056958	465.109972376859	823.48224511377	14.7417522323873	61.4262628571191
614.868545761443	-0.213406164969577	688.238162293421	188.101942933773	314.053117980335	1061.20037966431	123.292114997193	532.939140634068	666.227277333828	1181.03741999987	691.90664312002	497.477159310279	345.846618477525	283.482444425344	53.5909792918141	1306.98859504643	1747.2062942383	667.450104276028	594.08048774405	993.944897843328	1012.28730197632	1442.72238563059	1349.78753802342	743.748833104891	1325.71394034945	1467.42175606149	3760.88708413875	-26.7014270770342	227.822319590209	160.40792182429	2694.63895620841	402.549432167181	164.535333932408	-62.4723320140522	358.523703013928	526.371795410705	209.9368671217	523.620187338627	630.932902149681	-18.4466028607993	311.746365788597	145.27407742786	-28.0772311130734	105.375760382724	120.509604779155	72.3564635177847	542.881443843175	637.811922329876	11.821085932062	86.1145038781763
673.724251010896	18.6777683356197	725.148460865777	649.236532032381	132.545661585714	912.479511051417	147.238292972823	717.802145172223	376.198465421939	999.410913425146	933.294072183155	330.896185311686	591.690392432871	453.334780204261	125.19934589216	922.274598642823	1506.30669628041	644.338988236678	70.1019781905012	962.679334957373	307.632852282097	1243.06371726137	777.797056669585	1380.54116528882	750.546050412288	2614.33903796825	1915.41666763477	221.184728502901	157.771653482505	112.279664880917	2807.33535324772	462.430122602231	-119.315913454439	-21.4392107055682	539.628648714016	204.642187193232	43.3524094239661	518.950472076931	179.82837522873	-35.2246617969585	-87.6093759442416	24.0527778960197	36.4596838782709	138.472021954559	232.213089376013	70.9233116067466	1230.27974839267	1078.63978638738	66.7876762793295	-26.9533911421244
921.526356621535	-7.74293682450969	933.785845980982	369.849335446443	122.207650385623	1327.31545441921	163.889914207741	818.546646002185	796.479565155181	872.488399183749	939.915590660705	390.690467357502	481.410688617406	744.989709845506	178.601301439077	1115.22628850079	917.848509813702	908.040918326144	123.433599321568	957.07887576393	592.972041788369	1064.96238212706	911.718765133978	1037.77372321236	510.11822094391	1141.37100768914	2384.53842141061	95.7290830367534	162.031345101898	90.2038945313247	1787.81806282431	383.038885319048	240.765281304258	-75.5517606315378	446.578553131479	420.333907730692	86.0600031522531	-3.72431006096405	177.225613491827	-99.03381177961	-93.5086232741812	54.2901692460378	28.0455238452513	46.0023864878947	682.780361738558	84.6787060258959	1616.53721915602	942.464221493709	77.77222039411	-63.1200864943231
820.119896506744	-4.77080073796527	632.309960973351	324.203465425103	201.451873573212	1114.72371695128	121.663338869483	1157.68677409945	530.426139736281	768.56422792895	1042.30027775867	268.965249091752	836.07760344749	278.785376439904	192.85926214358	993.199641017911	788.204482625252	838.532635284528	378.214165839936	818.892380588225	305.79072664732	937.96142468456	934.278876929003	876.330936834987	2350.35500017258	1708.15108900953	2912.28342244024	-39.9168846950437	108.177551715399	99.8731907951876	1911.60793155472	326.859055947642	-122.960493897161	-32.9965839282006	856.954094687827	609.207327234842	5.757100366121	56.9673260407602	117.86597278898	12.6774011329641	-131.264854817373	9.90928082622688	91.5688298749759	92.9528900283445	11.2933409795955	79.1122884946582	1482.54928401045	1241.7228173243	63.8876268076033	9.90928082622688
1287.52111359489	47.3724193977369	536.54901036946	311.626105475427	-32.5182298815647	638.563224064568	95.3068089653178	1360.03724140226	406.265797698599	1246.96124549925	515.654532865643	464.032882562094	551.298053313331	204.695544132361	98.9940697012856	766.388262911451	1130.19798886027	1067.51455634882	183.801066628544	863.486128958602	140.78302470892	829.071695422903	917.565953086129	1782.10336102467	607.454745875144	2687.70613043746	1485.32083016044	91.552402503689	155.346778296933	117.902253374812	2284.13736183237	402.203275931662	59.6552146070668	-81.8018795431708	680.956961463012	341.182568651167	59.6552146070668	23.59752394132	120.675921887561	-83.1887137995456	675.409624437513	0.0213415829470415	-45.7441888774239	84.6182312218146	474.318657263155	33.3053637359441	1314.74021662633	1199.63297334722	2.7950100956968	-31.8758463136752
873.735633018658	-33.2622106995364	1081.71749948864	316.245777924571	-49.2608158126117	461.463885874024	121.801192704117	868.812985291557	927.884758016759	1442.30144549872	360.549607468472	89.8039824779662	372.856226786222	132.877150090092	209.178189860144	1292.16068982217	980.803221083085	690.367005184179	-19.7249294500111	1097.71610460171	219.023485314344	888.503576199958	1155.55721539514	812.748430743371	469.512413722375	1973.08071500463	2281.5762444729	165.18574276044	216.601664338484	344.446658532539	2148.1727722704	564.006539865808	186.030035292079	-86.3353871213425	404.200297123239	197.146991308954	147.120689233019	516.759476794091	181.861176785751	-39.0883240496265	445.888882186517	222.160142346921	-34.9194655432986	83.1981921359915	229.108239857467	47.0680850811498	607.084744431196	463.953935713938	8.15873902208955	-75.2184311044682
651.117891596135	-34.0081007202066	1025.71915358205	202.582170007739	-78.3687764816963	283.91007557047	46.0875638491499	1164.96238583339	810.076979741474	850.740932522839	436.707958748935	21.4427439816556	367.702463119951	99.0739265642627	250.639568749353	1252.451496363	1047.89949146279	360.309017159702	41.1585998756511	738.60700212574	184.098555107118	522.964828285165	312.251618418089	815.575647489547	801.651487911123	1919.76150205858	2480.90513306907	361.648045232923	95.6965972850229	108.228340905605	1146.97064545604	30.2530472664298	44.1772068448539	-120.12787618055	179.241554755567	535.700039963223	34.430295139957	622.029829349453	290.63483138296	-83.9250612766475	-141.014115548186	138.861491978138	-1.77251976394555	155.570483472246	241.900272858476	76.2027738752292	943.677915611048	1202.66728376974	58.1013664232779	9.3668078987937
498.256109240203	70.1191422490415	801.776840882352	319.351612947066	15.8308813049172	1028.80047755778	131.810347867364	968.343096051824	415.58989371165	1303.9432546155	548.842897847228	79.9897351479731	62.7161975748427	52.845604675911	466.176682318675	1268.16235535687	944.900437916862	394.61488380142	140.44711665393	1021.39753288358	155.253006002327	374.873698003557	249.023638542178	890.965898055606	325.900303043737	2651.73819658642	2774.5178814285	122.197644101187	228.234644646624	145.916446854772	2520.58716959601	20.3463146299121	-87.0859096069124	-102.433370212173	-103.82859390356	1139.31571512255	459.841777416921	484.955803861893	144.521223163384	-15.9295013461585	-108.014264977722	66.388696445694	-45.2291988652924	85.9218281251166	-81.505014841363	155.683012694483	807.252476572366	533.78863306045	9.18452509881343	23.1367620126867
257.286841303191	-7.09117784023922	732.920193500483	310.409527392759	-49.09516219013	58.385621293414	76.9167908595423	767.511710023923	688.445386541776	862.638380463381	714.389023934355	89.2709039036278	345.001043916198	159.689348254915	742.803483935752	1868.26318225194	846.57803350607	468.542174357053	173.278872603409	839.165565679619	134.981122166744	998.533623948322	695.857854368227	886.972365940236	1665.68218944586	3225.89792199933	2539.45892138665	278.823760509449	120.844927374555	98.476243036871	1927.11618764255	74.7095159280816	-16.1632641937601	-105.638001544497	48.1467032770817	1275.6282563075	434.006508102133	238.280520147397	144.611654483344	39.7584466504502	-193.714696124128	73.3114731569764	-30.1436919048126	83.0977725547132	-104.239958773391	115.252756290134	485.734090633027	443.792807499869	14.5936767705556	-58.1045473269178
305.155413752934	10.7487984658229	867.991590037117	92.3909690916604	-109.240452302453	110.94600787026	115.89401821122	885.309626230477	898.916654668116	1101.78507864747	282.889367218615	315.051434434854	303.918411167694	118.3680233817	970.662804612034	1188.37525961427	576.058979920486	331.132468042973	253.201305172856	811.089471116079	80.0209432392608	620.591072989124	699.759238444482	675.633419760325	1058.07182135403	1925.21237295293	1440.51022294773	165.715550968723	172.719917298278	122.288479725482	2052.69184015083	273.582792443869	-125.666088340764	-62.6267913747697	24.227351111712	777.897168171828	109.680620332283	543.951332764691	154.508564841435	18.6238580480681	-7.99273400424085	102.676254002728	-83.6398903634346	60.6500560253979	-50.0189319815707	27.029097643534	426.277978428168	975.420298665278	-29.0058329929058	-65.4285379065917
320.943912956822	44.7365654949915	1072.7728811601	106.666464029034	-67.9758498369664	177.266548357843	121.529639677205	423.747544523333	828.769080935973	826.291884994611	281.308777895035	356.863254106567	251.582426598694	206.992899654184	1284.57313414653	1028.18335421559	602.105652301377	483.200247116014	126.484031559928	642.979385333845	-86.5548193971793	527.789774060525	587.242476653206	885.95526738923	2154.91384912108	1774.50701765058	2543.74297206325	136.371326410463	285.165142409993	118.123028221841	2163.33614059275	182.693929504656	10.0369543353895	-110.682556758569	251.475976523307	1373.0444575009	171.464207542427	32.4963982598469	257.090837504421	-86.8193975888333	-76.9933908718831	66.1855641465331	-33.4782182682468	47.9372659579114	-11.0187743437894	59.1669879201402	501.337290182896	71.8004251276475	-8.21134385323219	-65.7636689096544
455.832147956937	49.0473756212749	847.734550573002	455.832147956937	-101.016519051332	111.057249452931	129.660211602427	717.513815526524	1121.81819290892	1154.06332730138	143.302383845392	178.027913191119	184.228900574285	276.003513845135	1063.52891150716	897.342449638326	586.052883003414	164.385740948155	-4.28111587394914	801.847243937576	71.3709302006709	413.665433751411	724.955000386323	746.896591954025	1063.3745672846	3219.64450587026	3562.84728800653	-37.968786865805	511.999605819775	68.9304403569676	1052.12201705063	278.509188464772	-18.2768239563469	-97.0446755941793	-102.670950711167	1219.50370178102	26.7333769795574	482.461661455588	220.839868515644	-43.595061982793	-130.802326296107	16.8873955248283	-12.6505488393588	105.50122861739	-126.582619958366	2.82170773235824	665.315602757699	192.708492930704	33.7662208757924	-11.2439800601118
217.28708168776	-58.3927667481946	1651.56737422617	609.696235317317	-41.0075510810623	94.3487708987532	588.585616292942	788.515596464963	1023.21600797125	851.847453538088	245.84850742662	199.901866020628	269.442728689157	620.872445389045	1092.75687063978	864.265464728897	612.179837555479	9.90629480125365	40.9513227782756	766.163176321507	23.5661071111433	388.655636120921	589.827417412023	701.703469585835	683.380828386298	1733.40911251358	2328.1902345293	-14.2889711345139	542.43743454371	192.897817814091	1461.38836239739	122.426120892797	-96.0361395632151	-155.232364977102	-176.37387405349	1309.16949704739	518.47705759047	40.6789524640955	667.877055063614	-121.405950454881	-162.279534669232	73.0959330478909	74.5053669863167	25.1751791414108	144.977063907611	11.080839757152	891.977051273329	622.775169033985	-42.4776499030315	-97.445573501641
367.311303448844	-69.1252253971147	2493.54054654454	703.031710253427	-97.7236304212089	96.2481601769948	448.132882864762	690.597621112516	867.161686913445	1201.63868480394	52.7288481838081	322.548582541566	179.556557421095	475.487878974765	1472.70182807579	977.825080267549	773.906018356617	77.5970264656291	-23.1190955757459	121.116338458816	-60.4213629984774	566.256729703411	716.709208308428	482.611628345903	1515.01081876089	2465.4959831238	3908.87761459318	-0.398663202559262	830.040083670236	94.2261599955313	1163.34543105456	130.946240639566	-86.5496216366418	-186.823688010738	-28.6448790825863	1050.36056753445	170.490942871604	36.3214174414759	1146.39770152654	-73.8388244906296	-239.079187388788	60.3307009394989	-106.321972752661	10.8998231494516	73.0414980855111	34.9091066474745	671.861274742084	389.399115941814	20.785998707461	-138.805121014692
607.366013243311	-10.1643421523659	970.91210956496	395.712464014954	-119.726179399986	144.218246696553	1092.92415559072	733.113121902512	760.503581214417	690.78241205684	103.132557728696	152.93339284125	94.4174115839988	192.774060931294	960.951942542449	1381.76899924354	655.921827478052	134.258079674042	-36.3097805864571	339.68652451333	-46.269947608968	423.102923326859	555.075136375129	429.617093720557	806.060138839914	2119.36519850444	3352.00389135767	-60.041904818155	643.312205799591	150.822808425395	1581.5894197625	82.8932363737813	-106.743485603639	-150.614667553639	-188.825051832672	2050.02042703508	2.22686956249048	582.458630836687	1748.58295105605	-94.0066908439617	-143.53867046493	63.0804445253941	-60.041904818155	102.706028222168	-115.234682110091	145.162010754427	706.996179597978	17.7940631576519	-72.7786995778325	-89.7610925907359
636.115653586304	-39.5616147677044	915.362347518589	445.380188534343	-88.1804588005574	72.6357176158026	920.348895624522	522.671684176314	742.079800837394	954.008095339574	123.747835701622	314.483300753584	38.9765179007505	154.913761363708	949.021547233641	690.967682751575	492.752395540712	95.075184092504	11.5505033181155	673.514764380807	-75.7140885357233	164.886857575575	956.501369392541	730.930304021115	630.245212398792	2059.68989345937	3805.37084820697	-39.0979319073531	660.025309920888	54.4966603049469	1065.60187617419	61.5871597149696	75.768158535015	-141.20112341168	138.164553343215	1712.25542236826	-12.1540341492668	420.36642986212	1428.63544596735	-161.054521759744	-217.778517039926	81.4405580630332	-37.6798320253486	200.560948151415	-117.093425417603	20.4622631368378	901.102289861661	689.805407442983	-13.5721340312713	-66.0418296654395
605.023676094571	-7.87069572675451	1172.98078236484	295.455846742863	-152.668551391263	100.727696021627	924.577564457625	721.111612101462	777.28319404028	555.093381037844	18.3427091780272	148.161476325518	-44.0701596428817	54.5421730941544	967.018315255843	1358.97113145115	295.455846742863	-74.028336676918	60.7834599762453	362.861745069445	-110.227800593045	225.553433663445	572.568984307699	1152.84616907215	1240.94892917605	2342.2334304749	3770.35075151406	24.5624348382294	260.450469955144	41.6145819551148	2303.86609946191	40.1935696953744	-170.116244746212	-178.642318304655	17.4573735395272	1850.56318860471	27.4044593577103	0.40522642264177	1971.34923068265	-82.0134846423043	-217.009649317647	108.402158162916	-69.2243743046403	13.1943367603058	-144.538024070884	72.8768516694047	827.434361591584	493.496480552578	-117.538791135816	-126.064864694258
528.855018162027	12.6537752811028	1693.74498999017	381.368948767478	-69.8384330243234	71.3982266501184	733.835656981571	407.616469591931	796.329754182652	912.568774976661	23.9027127772973	111.39444885881	-9.84409971128617	8.90412944903797	890.070899984273	720.086955597334	410.116233479975	40.1511780495782	16.4034211131676	785.080816686457	-112.334419121058	390.118122375629	1055.05531659512	595.406258945098	253.661469064746	2190.21527838674	3542.95507166313	-29.7019192110463	403.1748146374	144.018348978133	1530.93262124256	121.235362986109	-108.018433558627	-163.551961914184	-184.911011281706	1341.54905018387	-9.76680646802576	910.096252959922	2188.79134176224	-115.138116681134	-209.117933898231	191.008257586681	15.8640527730006	95.6045037450828	-177.791328159199	102.72418686759	1011.19575329953	793.333449750802	-6.91893321902283	-150.736532293671
293.545974935171	-59.3800553755367	1034.4403364385	492.536183514613	-128.213146393582	54.5074224906846	915.546815589149	535.087548871223	1152.08234654207	548.854167074832	82.0406588979029	98.3102985930774	-38.1043726972316	20.716632354553	606.423661380834	909.289261860235	75.7831051689897	24.471164591901	-76.9012058164938	242.234034358082	-116.949549681539	227.21590540869	938.074009013236	700.590097815058	570.744650224461	1465.39405285418	3221.87477795335	-82.7632068798614	373.836169262897	99.8765435772418	2900.82834160297	465.156044491448	-169.802462957075	-178.363701259751	119.852766283487	1068.72334483016	-49.9451267196007	301.065643690145	1248.50934918637	-136.984382796814	-201.193670066889	49.9359868116276	-81.3363338294153	24.2522719035975	-172.656209057967	98.4496705267956	672.052636806135	211.172641512039	34.2403832567203	-107.020048737445
161.633773924309	-42.6286651947309	1061.3910210867	261.885277786414	-129.095587275797	40.0788254915059	743.09249632452	171.658924310519	672.916443621046	561.386645574454	46.3445444828875	-26.3377958171388	-52.6538155809415	67.6479890535849	748.105071517625	1439.84044816615	130.305178967401	-17.5657892292046	-65.1852535637046	204.240663065703	-88.9949857309547	154.114911134651	666.650724629664	1027.83100089879	919.164558360497	1160.80441084695	5065.64723416362	-171.78933185943	464.481285634499	48.40319644184	2260.33723074096	91.2978448122171	-188.94719120758	-227.55237474092	-237.561126027341	1591.18071616307	-35.9562786865685	997.804747039521	1898.59236281744	-170.359510247084	-206.105050555731	11.2278345208464	-0.210738377920832	51.2628396665318	-171.78933185943	42.6839099924563	987.7959957531	493.077717881417	-90.2894999557129	-128.894683489052
212.574911159548	-57.2030292457639	1221.4189301636	235.160971286504	-126.215990744797	120.975889533558	1183.77549661867	378.206018757228	759.659478679158	509.958036164473	49.4533657981967	-65.9864970729136	-22.0691579371651	9.30037001694095	481.098070446696	691.901298298289	206.301005568727	-57.2030292457639	-27.0882824098221	739.58298078853	-119.942085153976	141.052387424186	472.314602619546	1339.23376988843	693.048913986589	1941.00237183692	5275.0869831087	-158.023823054854	320.525493732758	127.099871677885	2282.00457960773	16.7756279873275	-152.292693512488	-153.725475898079	-188.112253152279	1281.92247446476	-10.447237338914	-16.1783668812806	2431.01394770927	-156.591040669263	-4.71610779654733	33.9690166144274	-92.1158333176383	102.742571122827	-216.767900864112	8.17893367377756	932.323572380395	2.44780413141094	28.2378870720607	-159.456605440446
249.828688910656	-84.3797551932824	958.45110422878	252.341534355046	-128.354550470116	110.365766746982	978.553867783904	473.471933461411	704.653714345339	420.702179129211	-5.22512369498123	-101.969673304016	-25.3278872501053	41.2625170262433	660.678919068505	704.653714345339	212.136007244798	28.6982898042907	-54.2256098605962	197.058934578455	-129.610973192312	257.367225243827	689.576641678996	1221.2022426614	694.279993906025	1147.97871490521	5287.26166629965	-76.7206807033456	727.302369168624	102.748750071648	1613.16347947399	104.184505517847	-178.659317383542	-246.139823354939	-193.016871845541	1281.5039714018	16.6034232996508	717.252081045224	1508.35333190139	-119.793344089344	-193.016871845541	53.9330649008494	-128.407876766544	46.7542876698497	-195.888382737941	7.98889062245113	870.877913788618	94.1342173944478	-30.7765064249474	-118.357588643144
318.631786720415	26.7598652086334	631.890874894697	51.9212377527525	-158.176222990642	79.5987475512835	652.019972929992	473.374227866747	694.794306254995	770.278423887352	166.405482828494	-72.6275563406369	-66.3372132046071	45.6308946167227	818.085031721178	673.407139592494	170.179688710112	-21.0467426251928	-34.8854975244583	253.212218105705	21.7275906998096	259.502561241735	714.92340429029	896.939915409173	1006.28422159146	732.923456135737	5299.48698011719	-100.107508068818	868.16509799278	157.427107807892	2124.1858782183	94.1225094918292	-151.902179418325	-288.582562146188	-264.123967342254	1633.57524126881	2.043093759374	627.895372565905	3036.34759031794	-100.107508068818	-219.523000346846	35.1341337882251	-61.2615045566889	19.3079842092093	-113.056175906195	40.8890972715035	977.509404175071	91.2450277501899	49.5215424964212	-136.076029839309
334.707192435665	-15.4946478980461	800.803166980533	380.057071040031	-112.492999357383	206.215869723296	601.767588661373	475.795703649247	684.909032769377	730.258911373742	218.813058224509	-112.492999357383	-34.390430649865	249.046310627419	720.181160572772	877.64601683793	32.374668406562	-28.0918363992587	84.0231412615338	562.716304307614	-108.71384280702	37.413543807047	368.71960138894	1247.50174218899	543.933238660684	849.581850849211	4455.37043143179	-122.150057712428	872.649670637024	195.032464370006	1757.87725499436	46.5333744859574	-179.819607181962	-263.440453912785	-223.071769284112	876.974886847239	42.2081582757424	525.190635083085	3682.59846854004	-126.475273922643	-182.703084655438	71.0429330105091	-57.2718145592029	-2.48574256314609	-109.174409081783	167.639428371978	532.399328766777	525.190635083085	-18.3448686672678	-104.849192871568
862.942429756301	-51.5532910111028	616.974615205069	59.4475688889407	-157.508657279326	69.5385561525811	855.374189308571	645.986203588034	681.304659010776	1150.53556677005	196.93727035604	-117.144708224765	-84.3489996179339	2.68576553096392	712.838994209652	1066.02354843706	186.8462830924	-88.133119841799	-23.8030760360919	821.317107293785	-110.83784118499	20.3449932423345	586.701653414148	1007.18039204235	953.724674532441	1102.53383408704	3864.89415513941	-186.182382638229	1517.17683206927	154.77841012765	1910.14859322317	43.5327277421725	-178.958637028782	NaN	-51.8207143025223	1475.27910753448	83.9857031550733	869.92922546286	1817.68464942225	-183.29288439445	-209.298368588458	47.8669751078404	-12.8124880115108	34.8642330108366	-138.505661615881	26.1957382795007	1134.3183147686	432.170241530398	-46.041717814965	-139.95041073777
787.57461623386	-102.863167822639	1297.83967262936	-1.82058239778772	-129.386846496662	111.85232620517	565.280928299188	454.134084331852	1040.18107979599	673.901707630902	32.2812901830995	-120.545620271987	-101.600135504828	162.373618917595	810.309197954451	1006.0792072151	104.274132298306	-32.133358025243	3.23154687345482	680.216869219956	-143.280201992579	-39.7115519321068	428.873437975639	1430.38074459751	195.43113915363	969.989215252663	4446.09003901674	-98.4665981325456	865.749623702887	60.7883334018351	1882.08564131321	295.327414388832	-180.989608109452	NaN	-169.407431270588	952.615949994367	-36.2123976236513	958.407038413799	3109.7963862328	-117.2876354957	-160.72079864144	102.773724442717	-114.392091285984	121.594761805871	-195.467329158032	193.983367048772	2795.62983947861	645.68826376447	-127.422040229706	-124.52649601999
1537.85452470503	-83.4852304970546	1606.14808693663	16.4257216565838	-179.602095860049	456.539789371346	827.095599257625	440.098746611886	698.096648375712	999.094200433509	75.8664147100143	-146.72001034113	-103.720360047159	55.6312851599103	634.861868531637	780.301862173009	160.601019701075	-83.4852304970546	55.6312851599103	417.334225868019	-107.514446837803	104.954413438289	250.394407079661	1218.45120469232	919.584805125193	1040.00184961098	3420.7773917938	-81.4725526482043	574.292557081615	117.288111141586	1753.79926993636	82.4687247842506	-148.209709833097	NaN	-220.750098077547	1541.98133626257	-6.03054887397727	902.175111946525	2766.46308982887	-152.562133127764	-148.209709833097	94.0751869033625	-100.333053591761	82.4687247842506	-132.250824419319	231.901924567816	1534.72729743812	715.020910275847	-136.603247713986	-75.6693215886484
1313.74704103551	-47.593466100136	1924.13413353726	34.7201459592288	-148.902527096277	417.161851219662	695.76176895905	512.139095903544	990.824409110312	1242.83069833821	222.14190880209	-124.841625109694	-112.177992485176	111.968304968786	612.181793637234	685.630862859436	347.511871784815	-29.8643804258113	-27.3316539009077	543.798177464838	-143.83707404647	33.453782696777	198.081006815506	1239.70190329585	666.882567630072	1066.6930176506	5231.99097877358	-124.015195319632	1473.7727485806	107.147937601329	2161.44672261591	184.20231524165	-151.638462775596	NaN	-260.677676417559	1481.04202949006	-35.3299682241688	1004.17720182921	2657.21168064137	-108.022777318811	-173.446305503988	91.1555196005081	9.73957341450919	-0.437419858740681	-192.346435868595	14.1011419601877	1466.50346767113	871.876289276962	-48.4146738612043	-89.1226469542038
1572.16920873233	-148.554736651699	2130.10475476695	198.88694428804	NaN	461.370257990689	238.196039576842	588.173791180374	840.512822227848	908.986730150279	-102.905464703412	-101.637429371515	-53.4520867594344	93.6400117406008	528.576130581222	897.574412163207	276.237099533748	-78.8127933973715	-85.1529700568558	1186.68646783569	-176.451513953429	359.92743143894	389.092244072568	1562.62400262518	698.671962808424	545.695631980836	2872.39277799662	-160.909324698974	1043.96139524784	162.52634619364	2575.18162096017	78.0251348793538	-176.935416499959	NaN	-149.253985207348	949.261761878378	-7.93299387138595	928.864917768032	1816.12763656804	-141.969398025082	-219.186022157102	5.179263056693	-56.0112692743421	-6.47607643493273	-160.909324698974	236.829135452754	1529.11490158676	1081.84124859562	-115.744884168924	-109.917214423111
1686.52755721054	-116.463231000854	1178.64282813691	105.73633796886	NaN	1204.03706459059	358.408990682992	537.438357681447	969.140377394034	1333.54767050436	-83.4507236110678	-64.4050462708067	-30.1228270583365	-21.234844299548	547.596052262919	330.475330583942	221.280113833111	-60.5959108027544	-33.9319625263888	162.873369989643	-159.633432972113	175.570488216484	945.015852763036	959.814195364311	637.156049591019	564.156469099324	2692.82423623715	-159.999369378291	1005.07393526916	133.458944198323	1796.38938779914	64.8393385361296	-120.579595912776	NaN	-256.358815627329	1778.86948848113	28.3395482902821	841.554874967765	2034.36802020206	-154.159402938956	NaN	89.659195903306	-91.3797637160978	32.7195231197838	-197.959151233973	72.1392965852991	1410.95160280299	967.114153413481	-72.3998727882571	-103.059696594769
2239.81919576435	-138.956643925997	1880.01504684272	209.404970224273	NaN	740.847140716289	274.246000595308	415.370596108738	761.189424754261	978.597585410086	47.9380906728705	-138.956643925997	-103.357646859546	-9.27458318392553	846.372739163269	206.862184719526	25.0530211301521	-61.4016860312286	-86.8295410786935	843.829953658522	-121.157145392771	192.87686444342	533.61012207945	1014.30361892751	475.890626420661	437.850578037025	3067.00315285988	-138.602462853463	806.546431601499	88.1747486643685	2020.90182230989	304.710408694298	-144.454777989407	NaN	-156.159408261295	1615.62899914576	32.5777548729001	655.84931685094	2737.81042646303	-128.360911365561	-201.514850564861	0.390021625207892	4.77925797716592	47.2085427127602	-232.239505028568	85.2485910963964	1244.00698801332	1118.18221259052	-112.267044741715	-150.307093125351
990.62602306999	-130.955817051827	1792.66525039887	179.675248770787	NaN	797.118146000164	123.659810671627	NaN	495.398627147871	769.110426950584	-21.4710971307417	-95.3096291705435	-92.763472893309	61.278981879381	803.483536693251	242.056077563034	56.1866693249119	-39.2941910713835	-90.2173166160744	256.059937087824	-158.963536101407	57.4597474635292	528.49865875192	803.645561671496	353.528595914026	352.062416872471	1932.60342366906	-76.0618632616692	1727.33835785132	58.8266085614161	2835.76971326711	240.63280971427	-188.957649461425	NaN	NaN	1447.29816091426	110.142875015851	1283.08610826007	2233.17012718789	-93.6560117603325	NaN	29.5030277303106	10.442700190092	16.3074163563131	-232.943020708084	152.662067220954	1085.15193765011	812.442635920827	13.3750582732026	-133.242845882325
1434.83274510066	-85.9654779005656	2084.9644246737	513.175481705954	NaN	1739.50229690057	151.141369943717	1032.00605736522	599.859705649025	547.59421768335	-28.6009179382392	-139.505733865403	-51.5467419231698	-23.501845941588	525.923161697582	352.55471381144	-27.3261499390764	-32.4252219357277	-63.0196539156351	147.317065946228	-144.604805862055	46.6103940123664	982.290105397867	1088.71369508837	1200.37992249597	133.673592260249	3076.66640143677	-144.022683792852	1000.55614713501	152.774394316812	3161.88536445835	107.22632787424	-192.509335167203	NaN	-263.035373529895	1570.64162390011	64.6168463634465	1100.46803481549	2158.35861025588	-139.614806395183	-216.018014621433	54.3317991022205	-57.3344283053757	61.6782614316676	-246.873156405111	51.3932141704417	1532.44001978698	508.343171062052	-97.0053248843901	-132.268344065736
1222.84218703469	-108.508045945742	1113.06642477552	194.013531442909	NaN	953.508630794165	319.106841924292	NaN	864.156266164605	565.464075831506	156.996123239235	-103.402196538339	-119.9962071124	118.702252683709	845.009330886842	859.050416757202	118.702252683709	-30.6438424828403	-76.5964871494709	1314.74747636795	-112.337433001295	66.3672962578243	815.650696794273	1176.21850250669	862.593225463968	183.808001441927	1588.49586199947	-138.651790447068	680.013251974308	91.0455955560517	2276.11560086778	204.421869416566	-182.824364678438	NaN	-235.831453756081	1532.54393463973	5.64528537540445	1719.54116555253	2340.90204307379	-181.351945537392	NaN	-50.3066419843299	-53.2514802664212	-0.244391188778111	-194.603717806803	110.187044389645	1360.27089513739	656.454545717578	7.1177045164501	-128.344856459749
353.312481869564	-95.3221044611349	1106.1494372792	160.31013846234	NaN	1060.13563355297	199.933136115479	352.034320654947	1167.50117558083	658.793012163118	-36.5266885887355	NaN	-79.9841698857263	47.8319515760113	962.995381242053	169.257266964662	83.6204655852979	-32.6922049448834	-8.40714186715325	1190.50807744395	-160.508326406621	50.3882740052461	752.098780830186	752.077501398979	1267.04764537653	287.276368582565	1485.43039984265	-130.306871376308	1061.94492327659	30.5290761696888	2674.73107619195	-12.2621392324573	-215.8893021806	NaN	-276.387227404324	2130.24974917844	93.9781196970087	1903.01363980153	2474.05503154741	-77.1867419115754	NaN	43.809108535872	-44.7244405720163	68.8936141164404	-245.400485216563	82.1736464826236	1447.0658618959	774.210888675951	-139.160226287097	-103.746806643942
632.063432396843	-102.578851156701	885.476624284651	209.70811258383	NaN	751.090840707783	817.64380019347	1159.36764986036	675.578828983638	603.906411075975	161.073257575059	NaN	-69.3023714138578	-36.0258916710143	1031.38118931096	162.353122180553	537.353451590289	-51.3842669369421	-82.1010174687976	59.9639537410341	NaN	47.1653076860943	304.418093390384	1028.51210578669	207.82662186326	207.82662186326	1618.51842666137	-113.054008787882	717.982463221067	102.838028424407	3421.06906612562	82.136052253366	-204.734188973922	NaN	-223.957452561318	2516.09696493438	116.14644167722	42.210812494929	1398.19025169814	-167.766374382777	NaN	-11.0228405163204	-15.4589782672578	-62.7777809439239	-293.456943992671	292.113239131072	1183.7769270695	337.953329224092	-118.968859122465	-116.011433955173
735.982912490971	-70.1262168097751	1694.59917436213	248.985346299741	NaN	991.015848470062	482.231549054488	545.028603642304	625.76767382664	561.689046696215	113.13865678324	NaN	-111.136538173247	29.8364415136878	1238.3593491935	437.37651006319	383.550463273633	-82.9419422358601	-72.6893618949921	NaN	-149.583714451502	36.2443042267303	277.179942237128	1304.64890332049	224.358731184703	136.927839338322	1758.10403730342	-146.111149520301	1012.71863732495	212.503695002143	1562.49594029118	108.772128404742	-224.650764229762	NaN	NaN	2313.80885836093	43.5694294006611	1206.84485481437	3060.67613786221	-79.4265709934003	NaN	10.9680798986207	-32.0064262631598	-43.8614624457199	-220.205125661302	125.072803155762	1851.46244724108	520.734635748706	-46.8252214913599	-174.266860453881
971.075191945906	-108.167530214241	1245.69819140164	229.33643640659	NaN	860.712678145939	360.231510913528	910.76079486918	423.112478078626	1240.5650512249	26.5773994252544	NaN	-11.9211519003157	104.85778712058	1513.90476563644	305.050254013544	334.565810029815	8.61140880665502	-20.9041472096154	NaN	-99.1845349049412	2.19498358572668	167.738754285678	1616.12741781767	186.014583608089	316.69986856182	1858.19220699333	-87.2364667497115	1408.21900993673	95.4259201742531	2522.01405215603	73.1500193298672	-167.429709789501	NaN	-235.742472378951	3796.1955804549	38.9936380351421	751.822465055492	2520.52899209973	-167.429709789501	NaN	-64.9605659053256	-97.6318871437583	34.5384578662649	-287.719574349185	55.3292986543584	1384.45804903605	123.642061243809	-90.2065868622963	-113.967547762975
1256.9116792973	-116.755596120259	1522.90711990669	164.659870031702	NaN	1110.42143664286	358.695191442414	1139.97648559946	808.445936434132	947.226166317291	160.804863646059	NaN	-4.96041093660298	50.2946805909509	1481.78705179316	510.325442611051	782.745893863177	-52.5054896928703	-53.790491821418	NaN	-147.595647205405	-35.8004620217493	185.219904088466	1671.47786149263	123.693418838437	196.617878155798	2487.04120242964	-81.6856706675998	1193.74824025032	146.01723291518	4531.90257185931	114.76389320774	-154.610129984961	NaN	NaN	1638.7362675134	67.1397565106876	973.486608026458	2571.87169592127	-144.192350082481	NaN	52.2572137928589	-32.573279698765	-29.5967711551992	-294.506031532551	73.0927735978191	1614.92419916488	144.528978643397	-120.380281733955	-159.074892800309
1288.74279657413	-130.513570395003	1247.56763452244	99.8099923316281	NaN	1360.79933016458	120.397573357472	543.729708201392	462.666107912131	1097.02094827095	68.9286207928619	NaN	36.7605254399805	49.627763581133	1252.7145297789	622.219860862422	385.462679065215	72.7887922352077	-43.0163510351655	NaN	-118.933056067966	94.663097075167	270.944259608957	1307.96603050694	465.289854868182	152.082780736962	2578.69187412503	-94.0084917947101	1472.02687886139	96.898677199557	1935.87164102715	11.8853285067974	-161.124293394257	NaN	-246.137642087017	1577.92069916289	87.9499036529507	927.643154776172	1970.1752729558	-99.974340825781	NaN	-8.99514310195056	4.42801721795884	-59.7048598660528	NaN	146.116931705891	1677.84867043333	144.625469448124	-119.363350176761	-140.243821785509
1207.27571440895	-139.15466037186	1257.52526906584	11.5940035988137	NaN	1582.21469915652	NaN	319.533582137199	511.512649928913	401.994389779278	331.129633211867	NaN	-45.097801655115	91.4779110020769	1729.09801276897	529.550951600617	575.935155899286	-81.1744049985242	-59.2707529685972	NaN	-132.712409774823	10.3055534794063	193.265470435267	448.14325013829	93.9031176117129	226.930002822115	3047.39890610334	-140.762286635851	1086.37336232752	249.35026437443	1573.6403800645	28.1370170582556	-215.496491810234	NaN	NaN	1482.46464975175	59.5253832314966	1096.83615105194	3950.18810460989	-160.19317998119	NaN	-9.23008552893608	68.4934878524226	35.6104375756939	-321.619063157858	149.206429440757	1075.91057360311	301.664207996498	-31.6503470812511	-157.203811774215
1402.97867001561	-107.823354808038	2277.72143075893	299.873861113629	NaN	658.544196639652	NaN	692.088904278776	532.106452461413	1617.14872648079	161.824487368001	NaN	-63.9571986645673	28.9358378745466	554.039530533149	388.896354463613	637.90129963096	3.13221661368162	-71.6982850428268	NaN	-131.046613942816	NaN	296.003317924499	495.33296075313	123.848825811974	131.338425306755	3303.93277129615	-87.3578799408611	1749.09191617953	53.4465905610288	1747.59399628058	39.9653114704223	-175.735153979281	NaN	-264.112428017702	1644.23752325259	14.5006731881656	1427.03913790393	2421.6579508109	-127.801717212681	NaN	29.4798721777284	35.4715517735535	-70.8807610523421	-255.124908623964	215.221939648307	1428.53705780289	270.644975909689	-120.312117717899	-169.743474383456
1880.84599245513	-156.506586265404	1034.64057770437	210.397746237216	NaN	995.883077792119	NaN	724.58057840638	532.084995508878	1044.9759110143	765.921911646111	NaN	-27.3149198912422	28.2374966496474	630.270661953241	578.593995403577	358.968162567502	NaN	59.2434965794462	NaN	-99.6622530607728	NaN	139.342329731427	655.315163869481	138.912775040406	256.004014367929	4077.98215959706	-125.293098314004	2036.39132004026	113.392889545946	2243.55274346588	104.385871136137	-71.250987855147	NaN	-285.918259955605	1105.66608435995	30.8285541226932	725.870141412988	2462.72352477124	-141.805965398654	NaN	86.3718343165181	59.3507790870898	-75.7544970600517	-270.906562605923	138.912775040406	2189.51063300702	213.971261788818	-143.307135133622	-140.304795663686
1464.79013472166	-110.884018591109	960.263927995897	300.498888431437	NaN	2560.51756317479	NaN	515.245940524967	516.53959746529	595.45267082496	242.284326116926	NaN	1.66413521694637	190.538048504027	660.135517841084	247.458953878216	353.538822984658	NaN	-81.1299089636918	NaN	-119.939617173366	NaN	634.262379034635	524.132921816943	137.49346011821	378.202852615476	2553.61398730951	-97.1981975666237	2353.52430479616	107.404786056052	3162.90963706822	21.6520649789012	-104.720366082163	NaN	NaN	1455.37738404074	167.582134180368	889.710311672165	2296.35582407806	-219.057327518364	NaN	-0.914440567717468	-46.0474516609547	-65.6050898013576	NaN	90.856015321865	1503.51926254019	290.945697835217	-146.844509769185	-139.322341253645
1629.24732716437	NaN	1379.23475820487	748.374027203444	NaN	2118.9092497897	NaN	403.797118689317	532.041907948334	823.507338082463	418.046539718097	NaN	-76.7969905540689	276.847731342008	261.302908401521	239.281075902498	223.736252962011	NaN	-50.8889523199241	NaN	-150.634899521382	NaN	491.88444868541	1144.72721802397	127.021688387391	205.422706966801	5075.33213026481	-174.520690764189	1325.65264551492	50.1283817037379	3650.54438877359	75.7594839316222	166.222197677096	NaN	NaN	2280.03427552967	75.7594839316222	591.396952280823	3276.63183862564	-239.352302281778	NaN	105.91372184678	-55.4114509993148	-75.0117056441675	-129.289333891452	145.114231136485	1753.84282391016	134.56024786618	-88.5811127059885	-138.335605265999
1184.48753012177	-51.6979417425988	1995.20727819651	93.5830371123952	NaN	1987.42436861499	NaN	450.299726265282	507.374396529744	1140.3843758265	281.670018665735	NaN	-88.0181864563472	123.417523841546	543.694641243492	126.011827035385	460.676939040639	NaN	-38.7264257734029	NaN	-102.286854022463	NaN	220.703893610515	356.753881146562	207.164444941891	130.103220230394	5222.18806881362	-152.454603711761	680.108824053627	118.015184981532	2825.73508072668	196.587414099137	-141.877572869007	NaN	NaN	1579.15644568776	193.565405286921	1024.6178286462	2769.82791770069	-178.141678615593	NaN	-33.0852556292463	-51.2173085025397	-25.5302335987073	NaN	80.2400748288375	633.267687464286	57.5750087372207	-93.5254318735576	-128.278533214037
604.737324126168	-29.1288112358465	1251.59251963904	422.890482014114	NaN	1142.48441437181	NaN	550.183271492552	431.982824119717	707.350899317969	493.031406828763	NaN	-59.0036495828267	79.9792940313855	251.43488802275	187.788493283531	130.636628619743	NaN	-30.4277172509326	NaN	-155.122694699198	NaN	-17.4386571000716	346.716137571906	289.172307101714	142.284108269907	3172.42107592398	-149.977978065543	873.696479772614	39.3109379548261	1841.34141846874	90.7975231123666	-131.806242127588	NaN	NaN	578.405770780838	205.885184052751	-9.1470245463884	2768.09995130447	-221.150610489202	NaN	115.026504362974	-48.5191190786252	-77.2910343137214	-248.408214396135	74.1400985025741	625.34942195389	213.456740693566	-124.234685486773	-34.8903171251586
660.742692299244	-29.9105211677796	1106.87085090412	288.752449264274	NaN	2018.63714589542	NaN	286.151118893401	572.297459689531	1614.13027322453	135.273957382714	NaN	-36.4138470949643	48.1293899584377	150.881939607957	106.659323303101	243.229167773981	NaN	-75.433802658073	NaN	-126.159744890114	NaN	101.456662561353	213.706107947008	46.7665047041179	166.659492487648	1845.16132145707	-94.3733416739621	1157.67368264772	78.6367925959424	3071.40858891394	40.6959736771037	-103.479138214483	NaN	NaN	503.573964486936	-16.9740710795311	717.560183189186	2010.58329194321	-183.913674322421	NaN	10.3433185420327	28.5549116230753	24.0020133528147	NaN	116.577611514781	790.406555513356	NaN	-97.4086071874692	-177.843143295407
389.990256734674	-45.0210717857591	1751.02869477016	207.650178911738	NaN	1721.07282484211	NaN	535.862318993023	315.751796478193	1504.8695897092	181.601596365604	NaN	83.9194118176028	44.8465379984022	192.021029384058	116.48014000027	530.652602483796	NaN	14.8906680703485	NaN	-149.215401970294	NaN	188.113742002138	154.63878879474	174.411383032806	127.261350618957	840.595711976866	87.7161621428255	796.487617138104	133.345225769131	3313.69096052262	130.303288194044	-84.1533108495917	NaN	NaN	615.492331420425	315.861480274353	855.805399852301	2221.63537106638	-243.855033541661	NaN	137.908132131762	37.5241921538895	-56.7758726738084	NaN	43.6080673040636	1045.92649829524	NaN	-58.2968414613519	-170.848531739572
111.981454087957	NaN	1760.48754929838	255.443218702788	NaN	2896.44388547581	NaN	203.275304297395	235.880250800765	797.989528518876	181.103940675102	NaN	178.495544954833	222.838272199417	199.36271071699	183.712336395372	119.806641248766	NaN	-47.1306848484925	NaN	-49.7390805687621	NaN	65.0303311231028	188.294706835255	67.8734649891106	168.478553113738	1508.35540859173	-49.4991378229545	610.531213055282	77.0193820913495	1843.70570234049	84.6409796765485	-89.1314452659895	NaN	NaN	1461.10150356349	314.813226749559	43.4843527164737	3275.04172884087	-291.865941032284	NaN	-47.9748183059147	-5.29387182880011	-101.326001402308	NaN	110.554411466225	327.007782885878	NaN	-127.239433191985	-145.531267396462
292.918472185756	NaN	2095.15900896976	-8.7609220150443	NaN	1451.31510706069	NaN	217.172130784689	217.172130784689	1273.70299618922	188.440759908422	NaN	-29.656464470511	129.672046752422	200.194502539622	80.045133420689	234.149759029756	NaN	-25.738550260111	NaN	-115.850577099311	NaN	347.769271131356	277.09590335123	86.1352730260202	119.744343963257	1734.50743399323	-86.4931367879696	707.903085364904	37.2493516627665	1875.05445791259	130.438139261469	-107.880727384393	NaN	NaN	1138.71026737858	286.26201360684	-55.939435935936	3680.77817826777	-243.844696175943	NaN	23.5001862793513	26.5555563645547	-43.7179555951226	NaN	64.7476824295967	1224.26062976427	NaN	-39.1349004673176	-210.235625238706
118.640323757058	NaN	1116.45340357292	-8.21140460747507	NaN	992.217174762293	NaN	155.257317511768	163.103816173492	1083.75965914907	109.48607531838	NaN	12.7125918237881	32.3288384780973	237.645553459867	83.3310797793011	228.491305021189	NaN	-0.364905945751396	NaN	-136.370882748962	NaN	92.4853282179787	199.40395819759	107.540030450583	132.037077849785	700.062364418782	-59.3461049564813	548.48688363622	112.133226837933	2048.93103683735	112.133226837933	41.7042155652272	NaN	NaN	1436.50485185729	438.25017033981	461.216152276562	3018.09547456828	-209.390520276594	NaN	1.89651354152384	86.1051139762809	-108.340199754885	NaN	38.6420846403269	1251.24593090083	NaN	-45.5665157944301	-178.769211027591
165.197967470574	NaN	2274.85563104344	-29.9224495824098	NaN	894.607848668642	NaN	201.864891480531	277.817805501156	306.627531508979	197.936292479464	NaN	-19.4461855795651	26.3874694328808	359.008851523203	102.340383453506	107.578515454928	NaN	-75.7561045948558	NaN	-171.352013620814	NaN	104.959449454217	259.46890011185	13.9551600034602	245.658752230753	1135.64606012366	50.7822210197186	623.136127647401	17.0240817548151	2281.88833425471	64.5923689008155	-45.8888141479597	NaN	NaN	1508.52005291328	374.553465787657	331.588561268689	3029.17078070962	-179.386910331896	NaN	13.9551600034602	99.8849690413965	-91.9226404182827	NaN	161.263404068494	1043.57840758302	NaN	-91.9226404182827	-174.783527704864
176.47708531253	NaN	1195.37357499192	91.2412142325289	NaN	1545.49630696669	NaN	105.665746261452	413.826203242993	417.760166523609	162.052553283606	NaN	-59.5607115243953	6.00534315252825	175.165764218991	91.2412142325289	384.977139185147	NaN	-105.456949798242	NaN	NaN	NaN	257.778993111915	NaN	NaN	NaN	NaN	NaN	NaN	NaN	NaN	NaN	NaN	NaN	NaN	NaN	NaN	NaN	NaN	NaN	NaN	NaN	NaN	NaN	NaN	NaN	NaN	NaN	NaN	NaN
82.7379211459907	NaN	1209.38979876418	-38.0685738899924	NaN	1051.81610958681	NaN	298.088629688395	250.816522935185	305.967314147264	109.000202675552	NaN	-95.8455932550278	-44.6341442723828	456.975432942243	17.0822173220869	366.370561665255	NaN	-66.9570835725101	NaN	NaN	NaN	126.070685669767	NaN	NaN	NaN	NaN	NaN	NaN	NaN	NaN	NaN	NaN	NaN	NaN	NaN	NaN	NaN	NaN	NaN	NaN	NaN	NaN	NaN	NaN	NaN	NaN	NaN	NaN	NaN
157.050797003041	NaN	1249.74264345754	107.084142171187	NaN	592.286658827876	NaN	189.923596234524	729.037503630845	358.232328299717	54.4876634008142	NaN	-96.7272130640076	33.449071892665	157.050797003041	0.576272661182056	614.640162305284	NaN	-95.4123010947483	NaN	NaN	NaN	33.449071892665	NaN	NaN	NaN	NaN	NaN	NaN	NaN	NaN	NaN	NaN	NaN	NaN	NaN	NaN	NaN	NaN	NaN	NaN	NaN	NaN	NaN	NaN	NaN	NaN	NaN	NaN	NaN
101.212683223887	NaN	1021.59632288589	97.2625388476548	NaN	1977.53126193398	NaN	107.796257184273	551.529142114309	573.913293579622	136.763982609973	NaN	-62.0599509936935	-38.3590847363029	214.450155342531	23.5265104913283	504.127409599528	NaN	-123.945546221325	NaN	NaN	NaN	47.2273767487189	NaN	NaN	NaN	NaN	NaN	NaN	NaN	NaN	NaN	NaN	NaN	NaN	NaN	NaN	NaN	NaN	NaN	NaN	NaN	NaN	NaN	NaN	NaN	NaN	NaN	NaN	NaN
144.110436844132	NaN	1256.94348190488	-47.0753351153576	NaN	2299.89483100803	NaN	153.340094800797	306.288712368388	473.741078153596	368.259272934568	NaN	-77.4013541158284	39.947154190341	245.636674367447	72.9102183212875	538.348683850251	NaN	-105.090327985823	NaN	NaN	NaN	-10.1567032886976	NaN	NaN	NaN	NaN	NaN	NaN	NaN	NaN	NaN	NaN	NaN	NaN	NaN	NaN	NaN	NaN	NaN	NaN	NaN	NaN	NaN	NaN	NaN	NaN	NaN	NaN	NaN
NaN	NaN	NaN	NaN	NaN	NaN	NaN	NaN	NaN	NaN	NaN	NaN	NaN	NaN	NaN	NaN	NaN	NaN	NaN	NaN	NaN	NaN	NaN	NaN	NaN	NaN	NaN	NaN	NaN	NaN	NaN	NaN	NaN	NaN	NaN	NaN	NaN	NaN	NaN	NaN	NaN	NaN	NaN	NaN	NaN	NaN	NaN	NaN	NaN	NaN
NaN	NaN	NaN	NaN	NaN	NaN	NaN	NaN	NaN	NaN	NaN	NaN	NaN	NaN	NaN	NaN	NaN	NaN	NaN	NaN	NaN	NaN	NaN	NaN	NaN	NaN	NaN	NaN	NaN	NaN	NaN	NaN	NaN	NaN	NaN	NaN	NaN	NaN	NaN	NaN	NaN	NaN	NaN	NaN	NaN	NaN	NaN	NaN	NaN	NaN
NaN	NaN	NaN	NaN	NaN	NaN	NaN	NaN	NaN	NaN	NaN	NaN	NaN	NaN	NaN	NaN	NaN	NaN	NaN	NaN	NaN	NaN	NaN	NaN	NaN	NaN	NaN	NaN	NaN	NaN	NaN	NaN	NaN	NaN	NaN	NaN	NaN	NaN	NaN	NaN	NaN	NaN	NaN	NaN	NaN	NaN	NaN	NaN	NaN	NaN
NaN	NaN	NaN	NaN	NaN	NaN	NaN	NaN	NaN	NaN	NaN	NaN	NaN	NaN	NaN	NaN	NaN	NaN	NaN	NaN	NaN	NaN	NaN	NaN	NaN	NaN	NaN	NaN	NaN	NaN	NaN	NaN	NaN	NaN	NaN	NaN	NaN	NaN	NaN	NaN	NaN	NaN	NaN	NaN	NaN	NaN	NaN	NaN	NaN	NaN
NaN	NaN	NaN	NaN	NaN	NaN	NaN	NaN	NaN	NaN	NaN	NaN	NaN	NaN	NaN	NaN	NaN	NaN	NaN	NaN	NaN	NaN	NaN	NaN	NaN	NaN	NaN	NaN	NaN	NaN	NaN	NaN	NaN	NaN	NaN	NaN	NaN	NaN	NaN	NaN	NaN	NaN	NaN	NaN	NaN	NaN	NaN	NaN	NaN	NaN
NaN	NaN	NaN	NaN	NaN	NaN	NaN	NaN	NaN	NaN	NaN	NaN	NaN	NaN	NaN	NaN	NaN	NaN	NaN	NaN	NaN	NaN	NaN	NaN	NaN	NaN	NaN	NaN	NaN	NaN	NaN	NaN	NaN	NaN	NaN	NaN	NaN	NaN	NaN	NaN	NaN	NaN	NaN	NaN	NaN	NaN	NaN	NaN	NaN	NaN
NaN	NaN	NaN	NaN	NaN	NaN	NaN	NaN	NaN	NaN	NaN	NaN	NaN	NaN	NaN	NaN	NaN	NaN	NaN	NaN	NaN	NaN	NaN	NaN	NaN	NaN	NaN	NaN	NaN	NaN	NaN	NaN	NaN	NaN	NaN	NaN	NaN	NaN	NaN	NaN	NaN	NaN	NaN	NaN	NaN	NaN	NaN	NaN	NaN	NaN
NaN	NaN	NaN	NaN	NaN	NaN	NaN	NaN	NaN	NaN	NaN	NaN	NaN	NaN	NaN	NaN	NaN	NaN	NaN	NaN	NaN	NaN	NaN	NaN	NaN	NaN	NaN	NaN	NaN	NaN	NaN	NaN	NaN	NaN	NaN	NaN	NaN	NaN	NaN	NaN	NaN	NaN	NaN	NaN	NaN	NaN	NaN	NaN	NaN	NaN
NaN	NaN	NaN	NaN	NaN	NaN	NaN	NaN	NaN	NaN	NaN	NaN	NaN	NaN	NaN	NaN	NaN	NaN	NaN	NaN	NaN	NaN	NaN	NaN	NaN	NaN	NaN	NaN	NaN	NaN	NaN	NaN	NaN	NaN	NaN	NaN	NaN	NaN	NaN	NaN	NaN	NaN	NaN	NaN	NaN	NaN	NaN	NaN	NaN	NaN
NaN	NaN	NaN	NaN	NaN	NaN	NaN	NaN	NaN	NaN	NaN	NaN	NaN	NaN	NaN	NaN	NaN	NaN	NaN	NaN	NaN	NaN	NaN	NaN	NaN	NaN	NaN	NaN	NaN	NaN	NaN	NaN	NaN	NaN	NaN	NaN	NaN	NaN	NaN	NaN	NaN	NaN	NaN	NaN	NaN	NaN	NaN	NaN	NaN	NaN
NaN	NaN	NaN	NaN	NaN	NaN	NaN	NaN	NaN	NaN	NaN	NaN	NaN	NaN	NaN	NaN	NaN	NaN	NaN	NaN	NaN	NaN	NaN	NaN	NaN	NaN	NaN	NaN	NaN	NaN	NaN	NaN	NaN	NaN	NaN	NaN	NaN	NaN	NaN	NaN	NaN	NaN	NaN	NaN	NaN	NaN	NaN	NaN	NaN	NaN
NaN	NaN	NaN	NaN	NaN	NaN	NaN	NaN	NaN	NaN	NaN	NaN	NaN	NaN	NaN	NaN	NaN	NaN	NaN	NaN	NaN	NaN	NaN	NaN	NaN	NaN	NaN	NaN	NaN	NaN	NaN	NaN	NaN	NaN	NaN	NaN	NaN	NaN	NaN	NaN	NaN	NaN	NaN	NaN	NaN	NaN	NaN	NaN	NaN	NaN
NaN	NaN	NaN	NaN	NaN	NaN	NaN	NaN	NaN	NaN	NaN	NaN	NaN	NaN	NaN	NaN	NaN	NaN	NaN	NaN	NaN	NaN	NaN	NaN	NaN	NaN	NaN	NaN	NaN	NaN	NaN	NaN	NaN	NaN	NaN	NaN	NaN	NaN	NaN	NaN	NaN	NaN	NaN	NaN	NaN	NaN	NaN	NaN	NaN	NaN
NaN	NaN	NaN	NaN	NaN	NaN	NaN	NaN	NaN	NaN	NaN	NaN	NaN	NaN	NaN	NaN	NaN	NaN	NaN	NaN	NaN	NaN	NaN	NaN	NaN	NaN	NaN	NaN	NaN	NaN	NaN	NaN	NaN	NaN	NaN	NaN	NaN	NaN	NaN	NaN	NaN	NaN	NaN	NaN	NaN	NaN	NaN	NaN	NaN	NaN
NaN	NaN	NaN	NaN	NaN	NaN	NaN	NaN	NaN	NaN	NaN	NaN	NaN	NaN	NaN	NaN	NaN	NaN	NaN	NaN	NaN	NaN	NaN	NaN	NaN	NaN	NaN	NaN	NaN	NaN	NaN	NaN	NaN	NaN	NaN	NaN	NaN	NaN	NaN	NaN	NaN	NaN	NaN	NaN	NaN	NaN	NaN	NaN	NaN	NaN
NaN	NaN	NaN	NaN	NaN	NaN	NaN	NaN	NaN	NaN	NaN	NaN	NaN	NaN	NaN	NaN	NaN	NaN	NaN	NaN	NaN	NaN	NaN	NaN	NaN	NaN	NaN	NaN	NaN	NaN	NaN	NaN	NaN	NaN	NaN	NaN	NaN	NaN	NaN	NaN	NaN	NaN	NaN	NaN	NaN	NaN	NaN	NaN	NaN	NaN
NaN	NaN	NaN	NaN	NaN	NaN	NaN	NaN	NaN	NaN	NaN	NaN	NaN	NaN	NaN	NaN	NaN	NaN	NaN	NaN	NaN	NaN	NaN	NaN	NaN	NaN	NaN	NaN	NaN	NaN	NaN	NaN	NaN	NaN	NaN	NaN	NaN	NaN	NaN	NaN	NaN	NaN	NaN	NaN	NaN	NaN	NaN	NaN	NaN	NaN
NaN	NaN	NaN	NaN	NaN	NaN	NaN	NaN	NaN	NaN	NaN	NaN	NaN	NaN	NaN	NaN	NaN	NaN	NaN	NaN	NaN	NaN	NaN	NaN	NaN	NaN	NaN	NaN	NaN	NaN	NaN	NaN	NaN	NaN	NaN	NaN	NaN	NaN	NaN	NaN	NaN	NaN	NaN	NaN	NaN	NaN	NaN	NaN	NaN	NaN
NaN	NaN	NaN	NaN	NaN	NaN	NaN	NaN	NaN	NaN	NaN	NaN	NaN	NaN	NaN	NaN	NaN	NaN	NaN	NaN	NaN	NaN	NaN	NaN	NaN	NaN	NaN	NaN	NaN	NaN	NaN	NaN	NaN	NaN	NaN	NaN	NaN	NaN	NaN	NaN	NaN	NaN	NaN	NaN	NaN	NaN	NaN	NaN	NaN	NaN
NaN	NaN	NaN	NaN	NaN	NaN	NaN	NaN	NaN	NaN	NaN	NaN	NaN	NaN	NaN	NaN	NaN	NaN	NaN	NaN	NaN	NaN	NaN	NaN	NaN	NaN	NaN	NaN	NaN	NaN	NaN	NaN	NaN	NaN	NaN	NaN	NaN	NaN	NaN	NaN	NaN	NaN	NaN	NaN	NaN	NaN	NaN	NaN	NaN	NaN
NaN	NaN	NaN	NaN	NaN	NaN	NaN	NaN	NaN	NaN	NaN	NaN	NaN	NaN	NaN	NaN	NaN	NaN	NaN	NaN	NaN	NaN	NaN	NaN	NaN	NaN	NaN	NaN	NaN	NaN	NaN	NaN	NaN	NaN	NaN	NaN	NaN	NaN	NaN	NaN	NaN	NaN	NaN	NaN	NaN	NaN	NaN	NaN	NaN	NaN
NaN	NaN	NaN	NaN	NaN	NaN	NaN	NaN	NaN	NaN	NaN	NaN	NaN	NaN	NaN	NaN	NaN	NaN	NaN	NaN	NaN	NaN	NaN	NaN	NaN	NaN	NaN	NaN	NaN	NaN	NaN	NaN	NaN	NaN	NaN	NaN	NaN	NaN	NaN	NaN	NaN	NaN	NaN	NaN	NaN	NaN	NaN	NaN	NaN	NaN
NaN	NaN	NaN	NaN	NaN	NaN	NaN	NaN	NaN	NaN	NaN	NaN	NaN	NaN	NaN	NaN	NaN	NaN	NaN	NaN	NaN	NaN	NaN	NaN	NaN	NaN	NaN	NaN	NaN	NaN	NaN	NaN	NaN	NaN	NaN	NaN	NaN	NaN	NaN	NaN	NaN	NaN	NaN	NaN	NaN	NaN	NaN	NaN	NaN	NaN
NaN	NaN	NaN	NaN	NaN	NaN	NaN	NaN	NaN	NaN	NaN	NaN	NaN	NaN	NaN	NaN	NaN	NaN	NaN	NaN	NaN	NaN	NaN	NaN	NaN	NaN	NaN	NaN	NaN	NaN	NaN	NaN	NaN	NaN	NaN	NaN	NaN	NaN	NaN	NaN	NaN	NaN	NaN	NaN	NaN	NaN	NaN	NaN	NaN	NaN
NaN	NaN	NaN	NaN	NaN	NaN	NaN	NaN	NaN	NaN	NaN	NaN	NaN	NaN	NaN	NaN	NaN	NaN	NaN	NaN	NaN	NaN	NaN	NaN	NaN	NaN	NaN	NaN	NaN	NaN	NaN	NaN	NaN	NaN	NaN	NaN	NaN	NaN	NaN	NaN	NaN	NaN	NaN	NaN	NaN	NaN	NaN	NaN	NaN	NaN
NaN	NaN	NaN	NaN	NaN	NaN	NaN	NaN	NaN	NaN	NaN	NaN	NaN	NaN	NaN	NaN	NaN	NaN	NaN	NaN	NaN	NaN	NaN	NaN	NaN	NaN	NaN	NaN	NaN	NaN	NaN	NaN	NaN	NaN	NaN	NaN	NaN	NaN	NaN	NaN	NaN	NaN	NaN	NaN	NaN	NaN	NaN	NaN	NaN	NaN
NaN	NaN	NaN	NaN	NaN	NaN	NaN	NaN	NaN	NaN	NaN	NaN	NaN	NaN	NaN	NaN	NaN	NaN	NaN	NaN	NaN	NaN	NaN	NaN	NaN	NaN	NaN	NaN	NaN	NaN	NaN	NaN	NaN	NaN	NaN	NaN	NaN	NaN	NaN	NaN	NaN	NaN	NaN	NaN	NaN	NaN	NaN	NaN	NaN	NaN
NaN	NaN	NaN	NaN	NaN	NaN	NaN	NaN	NaN	NaN	NaN	NaN	NaN	NaN	NaN	NaN	NaN	NaN	NaN	NaN	NaN	NaN	NaN	NaN	NaN	NaN	NaN	NaN	NaN	NaN	NaN	NaN	NaN	NaN	NaN	NaN	NaN	NaN	NaN	NaN	NaN	NaN	NaN	NaN	NaN	NaN	NaN	NaN	NaN	NaN
NaN	NaN	NaN	NaN	NaN	NaN	NaN	NaN	NaN	NaN	NaN	NaN	NaN	NaN	NaN	NaN	NaN	NaN	NaN	NaN	NaN	NaN	NaN	NaN	NaN	NaN	NaN	NaN	NaN	NaN	NaN	NaN	NaN	NaN	NaN	NaN	NaN	NaN	NaN	NaN	NaN	NaN	NaN	NaN	NaN	NaN	NaN	NaN	NaN	NaN
NaN	NaN	NaN	NaN	NaN	NaN	NaN	NaN	NaN	NaN	NaN	NaN	NaN	NaN	NaN	NaN	NaN	NaN	NaN	NaN	NaN	NaN	NaN	NaN	NaN	NaN	NaN	NaN	NaN	NaN	NaN	NaN	NaN	NaN	NaN	NaN	NaN	NaN	NaN	NaN	NaN	NaN	NaN	NaN	NaN	NaN	NaN	NaN	NaN	NaN
NaN	NaN	NaN	NaN	NaN	NaN	NaN	NaN	NaN	NaN	NaN	NaN	NaN	NaN	NaN	NaN	NaN	NaN	NaN	NaN	NaN	NaN	NaN	NaN	NaN	NaN	NaN	NaN	NaN	NaN	NaN	NaN	NaN	NaN	NaN	NaN	NaN	NaN	NaN	NaN	NaN	NaN	NaN	NaN	NaN	NaN	NaN	NaN	NaN	NaN
NaN	NaN	NaN	NaN	NaN	NaN	NaN	NaN	NaN	NaN	NaN	NaN	NaN	NaN	NaN	NaN	NaN	NaN	NaN	NaN	NaN	NaN	NaN	NaN	NaN	NaN	NaN	NaN	NaN	NaN	NaN	NaN	NaN	NaN	NaN	NaN	NaN	NaN	NaN	NaN	NaN	NaN	NaN	NaN	NaN	NaN	NaN	NaN	NaN	NaN
NaN	NaN	NaN	NaN	NaN	NaN	NaN	NaN	NaN	NaN	NaN	NaN	NaN	NaN	NaN	NaN	NaN	NaN	NaN	NaN	NaN	NaN	NaN	NaN	NaN	NaN	NaN	NaN	NaN	NaN	NaN	NaN	NaN	NaN	NaN	NaN	NaN	NaN	NaN	NaN	NaN	NaN	NaN	NaN	NaN	NaN	NaN	NaN	NaN	NaN
NaN	NaN	NaN	NaN	NaN	NaN	NaN	NaN	NaN	NaN	NaN	NaN	NaN	NaN	NaN	NaN	NaN	NaN	NaN	NaN	NaN	NaN	NaN	NaN	NaN	NaN	NaN	NaN	NaN	NaN	NaN	NaN	NaN	NaN	NaN	NaN	NaN	NaN	NaN	NaN	NaN	NaN	NaN	NaN	NaN	NaN	NaN	NaN	NaN	NaN
NaN	NaN	NaN	NaN	NaN	NaN	NaN	NaN	NaN	NaN	NaN	NaN	NaN	NaN	NaN	NaN	NaN	NaN	NaN	NaN	NaN	NaN	NaN	NaN	NaN	NaN	NaN	NaN	NaN	NaN	NaN	NaN	NaN	NaN	NaN	NaN	NaN	NaN	NaN	NaN	NaN	NaN	NaN	NaN	NaN	NaN	NaN	NaN	NaN	NaN
NaN	NaN	NaN	NaN	NaN	NaN	NaN	NaN	NaN	NaN	NaN	NaN	NaN	NaN	NaN	NaN	NaN	NaN	NaN	NaN	NaN	NaN	NaN	NaN	NaN	NaN	NaN	NaN	NaN	NaN	NaN	NaN	NaN	NaN	NaN	NaN	NaN	NaN	NaN	NaN	NaN	NaN	NaN	NaN	NaN	NaN	NaN	NaN	NaN	NaN
[truncated: 110 more columns]
