# Supplementary material for: Notch-dependent and -independent transcription are modulated by tissue movements at gastrulation
Source: eLife. 2022 May 18;11:e73656. doi: 10.7554/eLife.73656 (PMC9183233; doi:10.7554/eLife.73656)
Supplement: Source data 1. [file elife-73656-data1.zip › numerical data/3EG_vndEEEpeve Fog_MSE_sorted-nc14_normF-Y.txt]

NaN	NaN	NaN	NaN	NaN	NaN	NaN	NaN	NaN	NaN	NaN	NaN	NaN	NaN	NaN	NaN	NaN	NaN	NaN	NaN	NaN	NaN	NaN	NaN	NaN	NaN	NaN	NaN	NaN	NaN	NaN	NaN	NaN	NaN	NaN	NaN	NaN	NaN	NaN	NaN	NaN	NaN	NaN	NaN	NaN	NaN	NaN	NaN	NaN	NaN
NaN	NaN	NaN	NaN	NaN	NaN	NaN	NaN	NaN	NaN	NaN	NaN	NaN	NaN	NaN	NaN	NaN	NaN	NaN	NaN	NaN	NaN	NaN	NaN	NaN	NaN	NaN	NaN	NaN	NaN	NaN	NaN	NaN	NaN	NaN	NaN	NaN	NaN	NaN	NaN	NaN	NaN	NaN	NaN	NaN	NaN	NaN	NaN	NaN	NaN
NaN	NaN	NaN	NaN	NaN	NaN	NaN	NaN	NaN	NaN	NaN	NaN	NaN	NaN	NaN	NaN	NaN	NaN	NaN	NaN	NaN	NaN	NaN	NaN	NaN	NaN	NaN	NaN	NaN	NaN	NaN	NaN	NaN	NaN	NaN	NaN	NaN	NaN	NaN	NaN	NaN	NaN	NaN	NaN	NaN	NaN	NaN	NaN	NaN	NaN
NaN	NaN	NaN	NaN	NaN	NaN	NaN	NaN	NaN	NaN	NaN	NaN	NaN	NaN	NaN	NaN	NaN	NaN	NaN	NaN	NaN	NaN	NaN	NaN	NaN	NaN	NaN	NaN	NaN	NaN	NaN	NaN	NaN	NaN	NaN	NaN	NaN	NaN	NaN	NaN	NaN	NaN	NaN	NaN	NaN	NaN	NaN	NaN	NaN	NaN
NaN	NaN	NaN	NaN	NaN	NaN	NaN	NaN	NaN	NaN	NaN	NaN	NaN	NaN	NaN	NaN	NaN	NaN	NaN	NaN	NaN	NaN	NaN	NaN	NaN	NaN	NaN	NaN	NaN	NaN	NaN	NaN	NaN	NaN	NaN	NaN	NaN	NaN	NaN	NaN	NaN	NaN	NaN	NaN	NaN	NaN	NaN	NaN	NaN	NaN
NaN	NaN	NaN	NaN	NaN	NaN	NaN	NaN	NaN	NaN	NaN	NaN	NaN	NaN	NaN	NaN	NaN	NaN	NaN	NaN	NaN	NaN	NaN	NaN	NaN	NaN	NaN	NaN	NaN	NaN	NaN	NaN	NaN	NaN	NaN	NaN	NaN	NaN	NaN	NaN	NaN	NaN	NaN	NaN	NaN	NaN	NaN	NaN	NaN	NaN
NaN	NaN	NaN	NaN	NaN	NaN	NaN	NaN	NaN	NaN	NaN	NaN	NaN	NaN	NaN	NaN	NaN	NaN	NaN	NaN	NaN	NaN	NaN	NaN	NaN	NaN	NaN	NaN	NaN	NaN	NaN	NaN	NaN	NaN	NaN	NaN	NaN	NaN	NaN	NaN	NaN	NaN	NaN	NaN	NaN	NaN	NaN	NaN	NaN	NaN
NaN	NaN	NaN	NaN	NaN	NaN	NaN	NaN	NaN	NaN	NaN	NaN	NaN	NaN	NaN	NaN	NaN	NaN	NaN	NaN	NaN	NaN	NaN	NaN	NaN	NaN	NaN	NaN	NaN	NaN	NaN	NaN	NaN	NaN	NaN	NaN	NaN	NaN	NaN	NaN	NaN	NaN	NaN	NaN	NaN	NaN	NaN	NaN	NaN	NaN
NaN	NaN	NaN	NaN	NaN	NaN	NaN	NaN	NaN	NaN	NaN	NaN	NaN	NaN	NaN	NaN	NaN	NaN	NaN	NaN	NaN	NaN	NaN	NaN	NaN	NaN	NaN	NaN	NaN	NaN	NaN	NaN	NaN	NaN	NaN	NaN	NaN	NaN	NaN	NaN	NaN	NaN	NaN	NaN	NaN	NaN	NaN	NaN	NaN	NaN
NaN	NaN	NaN	NaN	NaN	NaN	NaN	NaN	NaN	NaN	NaN	NaN	NaN	NaN	NaN	NaN	NaN	NaN	NaN	NaN	NaN	NaN	NaN	NaN	NaN	NaN	NaN	NaN	NaN	NaN	NaN	NaN	NaN	NaN	NaN	NaN	NaN	NaN	NaN	NaN	NaN	NaN	NaN	NaN	NaN	NaN	NaN	NaN	NaN	NaN
NaN	NaN	NaN	NaN	NaN	NaN	NaN	NaN	NaN	NaN	NaN	NaN	NaN	NaN	NaN	NaN	NaN	NaN	NaN	NaN	NaN	NaN	NaN	NaN	NaN	NaN	NaN	NaN	NaN	NaN	NaN	NaN	NaN	NaN	NaN	NaN	NaN	NaN	NaN	NaN	NaN	NaN	NaN	NaN	NaN	NaN	NaN	NaN	NaN	NaN
NaN	NaN	NaN	NaN	NaN	NaN	NaN	NaN	NaN	NaN	NaN	NaN	NaN	NaN	NaN	NaN	NaN	NaN	NaN	NaN	NaN	NaN	NaN	NaN	NaN	NaN	NaN	NaN	NaN	NaN	NaN	NaN	NaN	NaN	NaN	NaN	NaN	NaN	NaN	NaN	NaN	NaN	NaN	NaN	NaN	NaN	NaN	NaN	NaN	NaN
NaN	NaN	NaN	NaN	NaN	NaN	NaN	NaN	NaN	NaN	NaN	NaN	NaN	NaN	NaN	NaN	NaN	NaN	NaN	NaN	NaN	NaN	NaN	NaN	NaN	NaN	NaN	NaN	NaN	NaN	NaN	NaN	NaN	NaN	NaN	NaN	NaN	NaN	NaN	NaN	NaN	NaN	NaN	NaN	NaN	NaN	NaN	NaN	NaN	NaN
NaN	NaN	NaN	NaN	NaN	NaN	NaN	NaN	NaN	NaN	NaN	NaN	NaN	NaN	NaN	NaN	NaN	NaN	NaN	NaN	NaN	NaN	NaN	NaN	NaN	NaN	NaN	NaN	NaN	NaN	NaN	NaN	NaN	NaN	NaN	NaN	NaN	NaN	NaN	NaN	NaN	NaN	NaN	NaN	NaN	NaN	NaN	NaN	NaN	NaN
NaN	NaN	NaN	NaN	NaN	NaN	NaN	NaN	NaN	NaN	NaN	NaN	NaN	NaN	NaN	NaN	NaN	NaN	NaN	NaN	NaN	NaN	NaN	NaN	NaN	NaN	NaN	NaN	NaN	NaN	NaN	NaN	NaN	NaN	NaN	NaN	NaN	NaN	NaN	NaN	NaN	NaN	NaN	NaN	NaN	NaN	NaN	NaN	NaN	NaN
NaN	NaN	NaN	NaN	NaN	NaN	NaN	NaN	NaN	NaN	NaN	NaN	NaN	NaN	NaN	NaN	NaN	NaN	NaN	NaN	NaN	NaN	NaN	NaN	NaN	NaN	NaN	NaN	NaN	NaN	NaN	NaN	NaN	NaN	NaN	NaN	NaN	NaN	NaN	NaN	NaN	NaN	NaN	NaN	NaN	NaN	NaN	NaN	NaN	NaN
NaN	NaN	NaN	NaN	NaN	NaN	NaN	NaN	NaN	NaN	NaN	NaN	NaN	NaN	NaN	NaN	NaN	NaN	NaN	NaN	NaN	NaN	NaN	NaN	NaN	NaN	NaN	NaN	NaN	NaN	NaN	NaN	NaN	NaN	NaN	NaN	NaN	NaN	NaN	NaN	NaN	NaN	NaN	NaN	NaN	NaN	NaN	NaN	NaN	NaN
NaN	NaN	NaN	NaN	NaN	NaN	NaN	NaN	NaN	NaN	NaN	NaN	NaN	NaN	NaN	NaN	NaN	NaN	NaN	NaN	NaN	NaN	NaN	NaN	NaN	NaN	NaN	NaN	NaN	NaN	NaN	NaN	NaN	NaN	NaN	NaN	NaN	NaN	NaN	NaN	NaN	NaN	NaN	NaN	NaN	NaN	NaN	NaN	NaN	NaN
NaN	NaN	NaN	NaN	NaN	NaN	NaN	NaN	NaN	NaN	NaN	NaN	NaN	NaN	NaN	NaN	NaN	NaN	NaN	NaN	NaN	NaN	NaN	NaN	NaN	NaN	NaN	NaN	NaN	NaN	NaN	NaN	NaN	NaN	NaN	NaN	NaN	NaN	NaN	NaN	NaN	NaN	NaN	NaN	NaN	NaN	NaN	NaN	NaN	NaN
NaN	NaN	NaN	NaN	NaN	NaN	NaN	NaN	NaN	NaN	NaN	NaN	NaN	NaN	NaN	NaN	NaN	NaN	NaN	NaN	NaN	NaN	NaN	NaN	NaN	NaN	NaN	NaN	NaN	NaN	NaN	NaN	NaN	NaN	NaN	NaN	NaN	NaN	NaN	NaN	NaN	NaN	NaN	NaN	NaN	NaN	NaN	NaN	NaN	NaN
NaN	NaN	NaN	NaN	NaN	NaN	NaN	NaN	NaN	NaN	NaN	NaN	NaN	NaN	NaN	NaN	NaN	NaN	NaN	NaN	NaN	NaN	NaN	NaN	NaN	NaN	NaN	NaN	NaN	NaN	NaN	NaN	NaN	NaN	NaN	NaN	NaN	NaN	NaN	NaN	NaN	NaN	NaN	NaN	NaN	NaN	NaN	NaN	NaN	NaN
NaN	NaN	NaN	NaN	NaN	NaN	NaN	NaN	NaN	NaN	NaN	NaN	NaN	NaN	NaN	NaN	NaN	NaN	NaN	NaN	NaN	NaN	NaN	NaN	NaN	NaN	NaN	NaN	NaN	NaN	NaN	NaN	NaN	NaN	NaN	NaN	NaN	NaN	NaN	NaN	NaN	NaN	NaN	NaN	NaN	NaN	NaN	NaN	NaN	NaN
NaN	NaN	NaN	NaN	NaN	NaN	NaN	NaN	NaN	NaN	NaN	NaN	NaN	NaN	NaN	NaN	NaN	NaN	NaN	NaN	NaN	NaN	NaN	NaN	NaN	NaN	NaN	NaN	NaN	NaN	NaN	NaN	NaN	NaN	NaN	NaN	NaN	NaN	NaN	NaN	NaN	NaN	NaN	NaN	NaN	NaN	NaN	NaN	NaN	NaN
NaN	NaN	NaN	NaN	NaN	NaN	NaN	NaN	NaN	NaN	NaN	NaN	NaN	NaN	NaN	NaN	NaN	NaN	NaN	NaN	NaN	NaN	NaN	NaN	NaN	NaN	NaN	NaN	NaN	NaN	NaN	NaN	NaN	NaN	NaN	NaN	NaN	NaN	NaN	NaN	NaN	NaN	NaN	NaN	NaN	NaN	NaN	NaN	NaN	NaN
NaN	NaN	NaN	NaN	NaN	NaN	NaN	NaN	NaN	NaN	NaN	NaN	NaN	NaN	NaN	NaN	NaN	NaN	NaN	NaN	NaN	NaN	NaN	NaN	NaN	NaN	NaN	NaN	NaN	NaN	NaN	NaN	NaN	NaN	NaN	NaN	NaN	NaN	NaN	NaN	NaN	NaN	NaN	NaN	NaN	NaN	NaN	NaN	NaN	NaN
NaN	NaN	NaN	NaN	NaN	NaN	NaN	NaN	NaN	NaN	NaN	NaN	NaN	NaN	NaN	NaN	NaN	NaN	NaN	NaN	NaN	NaN	NaN	NaN	NaN	NaN	NaN	NaN	NaN	NaN	NaN	NaN	NaN	NaN	NaN	NaN	NaN	NaN	NaN	NaN	NaN	NaN	NaN	NaN	NaN	NaN	NaN	NaN	NaN	NaN
NaN	NaN	NaN	NaN	NaN	NaN	NaN	NaN	NaN	NaN	NaN	NaN	NaN	NaN	NaN	NaN	NaN	NaN	NaN	NaN	NaN	NaN	NaN	NaN	NaN	NaN	NaN	NaN	NaN	NaN	NaN	NaN	NaN	NaN	NaN	NaN	NaN	NaN	NaN	NaN	NaN	NaN	NaN	NaN	NaN	NaN	NaN	NaN	NaN	NaN
NaN	NaN	NaN	NaN	NaN	NaN	NaN	NaN	NaN	NaN	NaN	NaN	NaN	NaN	NaN	NaN	NaN	NaN	NaN	NaN	NaN	NaN	NaN	NaN	NaN	NaN	NaN	NaN	NaN	NaN	NaN	NaN	NaN	NaN	NaN	NaN	NaN	NaN	NaN	NaN	NaN	NaN	NaN	NaN	NaN	NaN	NaN	NaN	NaN	NaN
NaN	NaN	NaN	NaN	NaN	NaN	NaN	NaN	NaN	NaN	NaN	NaN	NaN	NaN	NaN	NaN	NaN	NaN	NaN	NaN	NaN	NaN	NaN	NaN	NaN	NaN	NaN	NaN	NaN	NaN	NaN	NaN	NaN	NaN	NaN	NaN	NaN	NaN	NaN	NaN	NaN	NaN	NaN	NaN	NaN	NaN	NaN	NaN	NaN	NaN
NaN	NaN	NaN	NaN	NaN	NaN	NaN	NaN	NaN	NaN	NaN	NaN	NaN	NaN	NaN	NaN	NaN	NaN	NaN	NaN	NaN	NaN	NaN	NaN	NaN	NaN	NaN	NaN	NaN	NaN	NaN	NaN	NaN	NaN	NaN	NaN	NaN	NaN	NaN	NaN	NaN	NaN	NaN	NaN	NaN	NaN	NaN	NaN	NaN	NaN
NaN	NaN	NaN	NaN	NaN	NaN	NaN	NaN	NaN	NaN	NaN	NaN	NaN	NaN	NaN	NaN	NaN	NaN	NaN	NaN	NaN	NaN	NaN	NaN	NaN	NaN	NaN	NaN	NaN	NaN	NaN	NaN	NaN	NaN	NaN	NaN	NaN	NaN	NaN	NaN	NaN	NaN	NaN	NaN	NaN	NaN	NaN	NaN	NaN	NaN
NaN	NaN	NaN	NaN	NaN	NaN	NaN	NaN	NaN	NaN	NaN	NaN	NaN	NaN	NaN	NaN	NaN	NaN	NaN	NaN	NaN	NaN	NaN	NaN	NaN	NaN	NaN	NaN	NaN	NaN	NaN	NaN	NaN	NaN	NaN	NaN	NaN	NaN	NaN	NaN	NaN	NaN	NaN	NaN	NaN	NaN	NaN	NaN	NaN	NaN
NaN	NaN	NaN	NaN	NaN	NaN	NaN	NaN	NaN	NaN	NaN	NaN	NaN	NaN	NaN	NaN	NaN	NaN	NaN	NaN	NaN	NaN	NaN	NaN	NaN	NaN	NaN	NaN	NaN	NaN	NaN	NaN	NaN	NaN	NaN	NaN	NaN	NaN	NaN	NaN	NaN	NaN	NaN	NaN	NaN	NaN	NaN	NaN	NaN	NaN
NaN	NaN	NaN	NaN	NaN	NaN	NaN	NaN	NaN	NaN	NaN	NaN	NaN	NaN	NaN	NaN	NaN	NaN	NaN	NaN	NaN	NaN	NaN	NaN	NaN	NaN	NaN	NaN	NaN	NaN	NaN	NaN	NaN	NaN	NaN	NaN	NaN	NaN	NaN	NaN	NaN	NaN	NaN	NaN	NaN	NaN	NaN	NaN	NaN	NaN
NaN	NaN	NaN	NaN	NaN	NaN	NaN	NaN	NaN	NaN	NaN	NaN	NaN	NaN	NaN	NaN	NaN	NaN	NaN	NaN	NaN	NaN	NaN	NaN	NaN	NaN	NaN	NaN	NaN	NaN	NaN	NaN	NaN	NaN	NaN	NaN	NaN	NaN	NaN	NaN	NaN	NaN	NaN	NaN	NaN	NaN	NaN	NaN	NaN	NaN
NaN	NaN	NaN	NaN	NaN	NaN	NaN	NaN	NaN	NaN	NaN	NaN	NaN	NaN	NaN	NaN	NaN	NaN	NaN	NaN	NaN	NaN	NaN	NaN	NaN	NaN	NaN	NaN	NaN	NaN	NaN	NaN	NaN	NaN	NaN	NaN	NaN	NaN	NaN	NaN	NaN	NaN	NaN	NaN	NaN	NaN	NaN	NaN	NaN	NaN
NaN	NaN	NaN	NaN	NaN	NaN	NaN	NaN	NaN	NaN	NaN	NaN	NaN	NaN	NaN	NaN	NaN	NaN	NaN	NaN	NaN	NaN	NaN	NaN	NaN	NaN	NaN	NaN	NaN	NaN	NaN	NaN	NaN	NaN	NaN	NaN	NaN	NaN	NaN	NaN	NaN	NaN	NaN	NaN	NaN	NaN	NaN	NaN	NaN	NaN
NaN	NaN	NaN	NaN	NaN	NaN	NaN	NaN	NaN	NaN	NaN	NaN	NaN	NaN	NaN	NaN	NaN	NaN	NaN	NaN	NaN	NaN	NaN	NaN	NaN	NaN	NaN	NaN	NaN	NaN	NaN	NaN	NaN	NaN	NaN	NaN	NaN	NaN	NaN	NaN	NaN	NaN	NaN	NaN	NaN	NaN	NaN	NaN	NaN	NaN
NaN	NaN	NaN	NaN	NaN	NaN	NaN	NaN	NaN	NaN	NaN	NaN	NaN	NaN	NaN	NaN	NaN	NaN	NaN	NaN	NaN	NaN	NaN	NaN	NaN	NaN	NaN	NaN	NaN	NaN	NaN	NaN	NaN	NaN	NaN	NaN	NaN	NaN	NaN	NaN	NaN	NaN	NaN	NaN	NaN	NaN	NaN	NaN	NaN	NaN
NaN	NaN	NaN	NaN	NaN	NaN	NaN	NaN	NaN	NaN	NaN	NaN	NaN	NaN	NaN	NaN	NaN	NaN	NaN	NaN	NaN	NaN	NaN	NaN	NaN	NaN	NaN	NaN	NaN	NaN	NaN	NaN	NaN	NaN	NaN	NaN	NaN	NaN	NaN	NaN	NaN	NaN	NaN	NaN	NaN	NaN	NaN	NaN	NaN	NaN
NaN	NaN	NaN	NaN	NaN	NaN	NaN	NaN	NaN	NaN	NaN	NaN	NaN	NaN	NaN	NaN	NaN	NaN	NaN	NaN	NaN	NaN	NaN	NaN	NaN	NaN	NaN	NaN	NaN	NaN	NaN	NaN	NaN	NaN	NaN	NaN	NaN	NaN	NaN	NaN	NaN	NaN	NaN	NaN	NaN	NaN	NaN	NaN	NaN	NaN
NaN	NaN	NaN	NaN	NaN	NaN	NaN	NaN	NaN	NaN	NaN	NaN	NaN	NaN	NaN	NaN	NaN	NaN	NaN	NaN	NaN	NaN	NaN	NaN	NaN	NaN	NaN	NaN	NaN	NaN	NaN	NaN	NaN	NaN	NaN	NaN	NaN	NaN	NaN	NaN	NaN	NaN	NaN	NaN	NaN	NaN	NaN	NaN	NaN	NaN
NaN	NaN	NaN	NaN	NaN	NaN	NaN	NaN	NaN	NaN	NaN	NaN	NaN	NaN	NaN	NaN	NaN	NaN	NaN	NaN	NaN	NaN	NaN	NaN	NaN	NaN	NaN	NaN	NaN	NaN	NaN	NaN	NaN	NaN	NaN	NaN	NaN	NaN	NaN	NaN	NaN	NaN	NaN	NaN	NaN	NaN	NaN	NaN	NaN	NaN
NaN	NaN	NaN	NaN	NaN	NaN	NaN	NaN	NaN	NaN	NaN	NaN	NaN	NaN	NaN	NaN	NaN	NaN	NaN	NaN	NaN	NaN	NaN	NaN	NaN	NaN	NaN	NaN	NaN	NaN	NaN	NaN	NaN	NaN	NaN	NaN	NaN	NaN	NaN	NaN	NaN	NaN	NaN	NaN	NaN	NaN	NaN	NaN	NaN	NaN
NaN	NaN	NaN	NaN	NaN	NaN	NaN	NaN	NaN	NaN	NaN	NaN	NaN	NaN	NaN	NaN	NaN	NaN	NaN	NaN	NaN	NaN	NaN	NaN	NaN	NaN	NaN	NaN	NaN	NaN	NaN	NaN	NaN	NaN	NaN	NaN	NaN	NaN	NaN	NaN	NaN	NaN	NaN	NaN	NaN	NaN	NaN	NaN	NaN	NaN
NaN	NaN	NaN	NaN	NaN	NaN	NaN	NaN	NaN	NaN	NaN	NaN	NaN	NaN	NaN	NaN	NaN	NaN	NaN	NaN	NaN	NaN	NaN	NaN	NaN	NaN	NaN	NaN	NaN	NaN	NaN	NaN	NaN	NaN	NaN	NaN	NaN	NaN	NaN	NaN	NaN	NaN	NaN	NaN	NaN	NaN	NaN	NaN	NaN	NaN
NaN	NaN	NaN	NaN	NaN	NaN	NaN	NaN	NaN	NaN	NaN	NaN	NaN	NaN	NaN	NaN	NaN	NaN	NaN	NaN	NaN	NaN	NaN	NaN	NaN	NaN	NaN	NaN	NaN	NaN	NaN	NaN	NaN	NaN	NaN	NaN	NaN	NaN	NaN	NaN	NaN	NaN	NaN	NaN	NaN	NaN	NaN	NaN	NaN	NaN
NaN	NaN	NaN	NaN	NaN	NaN	NaN	NaN	NaN	NaN	NaN	NaN	NaN	NaN	NaN	NaN	NaN	NaN	NaN	NaN	NaN	NaN	NaN	NaN	NaN	NaN	NaN	NaN	NaN	NaN	NaN	NaN	NaN	NaN	NaN	NaN	NaN	NaN	NaN	NaN	NaN	NaN	NaN	NaN	NaN	NaN	NaN	NaN	NaN	NaN
NaN	NaN	NaN	NaN	NaN	NaN	NaN	NaN	NaN	NaN	NaN	NaN	NaN	NaN	NaN	NaN	NaN	NaN	NaN	NaN	NaN	NaN	NaN	NaN	NaN	NaN	NaN	NaN	NaN	NaN	NaN	NaN	NaN	NaN	NaN	NaN	NaN	NaN	NaN	NaN	NaN	NaN	NaN	NaN	NaN	NaN	NaN	NaN	NaN	NaN
NaN	NaN	NaN	NaN	NaN	NaN	NaN	NaN	NaN	NaN	NaN	NaN	NaN	NaN	NaN	NaN	NaN	NaN	NaN	NaN	NaN	NaN	NaN	NaN	NaN	NaN	NaN	NaN	NaN	NaN	NaN	NaN	NaN	NaN	NaN	NaN	NaN	NaN	NaN	NaN	NaN	NaN	NaN	NaN	NaN	NaN	NaN	NaN	NaN	NaN
NaN	NaN	NaN	NaN	NaN	NaN	NaN	NaN	NaN	NaN	NaN	NaN	NaN	NaN	NaN	NaN	NaN	NaN	NaN	NaN	NaN	NaN	NaN	NaN	NaN	NaN	NaN	NaN	NaN	NaN	NaN	NaN	NaN	NaN	NaN	NaN	NaN	NaN	NaN	NaN	NaN	NaN	NaN	NaN	NaN	NaN	NaN	NaN	NaN	NaN
NaN	NaN	NaN	NaN	NaN	NaN	NaN	NaN	NaN	NaN	NaN	NaN	NaN	NaN	NaN	NaN	NaN	NaN	NaN	NaN	NaN	NaN	NaN	NaN	NaN	NaN	NaN	NaN	NaN	NaN	NaN	NaN	NaN	NaN	NaN	NaN	NaN	NaN	NaN	NaN	NaN	NaN	NaN	NaN	NaN	NaN	NaN	NaN	NaN	NaN
NaN	NaN	NaN	NaN	NaN	NaN	NaN	NaN	NaN	NaN	NaN	NaN	NaN	NaN	NaN	NaN	NaN	NaN	NaN	NaN	NaN	NaN	NaN	NaN	NaN	NaN	NaN	NaN	NaN	NaN	NaN	NaN	NaN	NaN	NaN	NaN	NaN	NaN	NaN	NaN	NaN	NaN	NaN	NaN	NaN	NaN	NaN	NaN	NaN	NaN
NaN	NaN	NaN	NaN	NaN	NaN	NaN	NaN	NaN	NaN	NaN	NaN	NaN	NaN	NaN	NaN	NaN	NaN	NaN	NaN	NaN	NaN	NaN	NaN	NaN	NaN	NaN	NaN	NaN	NaN	NaN	NaN	NaN	NaN	NaN	NaN	NaN	NaN	NaN	NaN	NaN	NaN	NaN	NaN	NaN	NaN	NaN	NaN	NaN	NaN
NaN	NaN	NaN	NaN	NaN	NaN	NaN	NaN	NaN	NaN	NaN	NaN	NaN	NaN	NaN	NaN	NaN	NaN	NaN	NaN	NaN	NaN	NaN	NaN	NaN	NaN	NaN	NaN	NaN	NaN	NaN	NaN	NaN	NaN	NaN	NaN	NaN	NaN	NaN	NaN	NaN	NaN	NaN	NaN	NaN	NaN	NaN	NaN	NaN	NaN
NaN	NaN	NaN	NaN	NaN	NaN	NaN	NaN	NaN	NaN	NaN	NaN	NaN	NaN	NaN	NaN	NaN	NaN	NaN	NaN	NaN	NaN	NaN	NaN	NaN	NaN	NaN	NaN	NaN	NaN	NaN	NaN	NaN	NaN	NaN	NaN	NaN	NaN	NaN	NaN	NaN	NaN	NaN	NaN	NaN	NaN	NaN	NaN	NaN	NaN
NaN	NaN	NaN	NaN	NaN	NaN	NaN	NaN	NaN	NaN	NaN	NaN	NaN	NaN	NaN	NaN	NaN	NaN	NaN	NaN	NaN	NaN	NaN	NaN	NaN	NaN	NaN	NaN	NaN	NaN	NaN	NaN	NaN	NaN	NaN	NaN	NaN	NaN	NaN	NaN	NaN	NaN	NaN	NaN	NaN	NaN	NaN	NaN	NaN	NaN
NaN	NaN	NaN	NaN	NaN	NaN	NaN	NaN	NaN	NaN	NaN	NaN	NaN	NaN	NaN	NaN	NaN	NaN	NaN	NaN	NaN	NaN	NaN	NaN	NaN	NaN	NaN	NaN	NaN	NaN	NaN	NaN	NaN	NaN	NaN	NaN	NaN	NaN	NaN	NaN	NaN	NaN	NaN	NaN	NaN	NaN	NaN	NaN	NaN	NaN
NaN	NaN	NaN	NaN	NaN	NaN	NaN	NaN	NaN	NaN	NaN	NaN	NaN	NaN	NaN	NaN	NaN	NaN	NaN	NaN	NaN	NaN	NaN	NaN	NaN	NaN	NaN	NaN	NaN	NaN	NaN	NaN	NaN	NaN	NaN	NaN	NaN	NaN	NaN	NaN	NaN	NaN	NaN	NaN	NaN	NaN	NaN	NaN	NaN	NaN
NaN	NaN	NaN	NaN	NaN	NaN	NaN	NaN	NaN	NaN	NaN	NaN	NaN	NaN	NaN	NaN	NaN	NaN	NaN	NaN	NaN	NaN	NaN	NaN	NaN	NaN	NaN	NaN	NaN	NaN	NaN	NaN	NaN	NaN	NaN	NaN	NaN	NaN	NaN	NaN	NaN	NaN	NaN	NaN	NaN	NaN	NaN	NaN	NaN	NaN
NaN	NaN	NaN	NaN	NaN	NaN	NaN	NaN	NaN	NaN	NaN	NaN	NaN	NaN	NaN	NaN	NaN	NaN	NaN	NaN	NaN	NaN	NaN	NaN	NaN	NaN	NaN	NaN	NaN	NaN	NaN	NaN	NaN	NaN	NaN	NaN	NaN	NaN	NaN	NaN	NaN	NaN	NaN	NaN	NaN	NaN	NaN	NaN	NaN	NaN
NaN	NaN	NaN	NaN	NaN	NaN	NaN	NaN	NaN	NaN	NaN	NaN	NaN	NaN	NaN	NaN	NaN	NaN	NaN	NaN	NaN	NaN	NaN	NaN	NaN	NaN	NaN	NaN	NaN	NaN	NaN	NaN	NaN	NaN	NaN	NaN	NaN	NaN	NaN	NaN	NaN	NaN	NaN	NaN	NaN	NaN	NaN	NaN	NaN	NaN
NaN	NaN	NaN	NaN	NaN	NaN	NaN	NaN	NaN	NaN	NaN	NaN	NaN	NaN	NaN	NaN	NaN	NaN	NaN	NaN	NaN	NaN	NaN	NaN	NaN	NaN	NaN	NaN	NaN	NaN	NaN	NaN	NaN	NaN	NaN	NaN	NaN	NaN	NaN	NaN	NaN	NaN	NaN	NaN	NaN	NaN	NaN	NaN	NaN	NaN
NaN	NaN	NaN	NaN	NaN	NaN	NaN	NaN	NaN	NaN	NaN	NaN	NaN	NaN	NaN	NaN	NaN	NaN	NaN	NaN	NaN	NaN	NaN	NaN	NaN	NaN	NaN	NaN	NaN	NaN	NaN	NaN	NaN	NaN	NaN	NaN	NaN	NaN	NaN	NaN	NaN	NaN	NaN	NaN	NaN	NaN	NaN	NaN	NaN	NaN
NaN	NaN	NaN	NaN	NaN	NaN	NaN	NaN	NaN	NaN	NaN	NaN	NaN	NaN	NaN	NaN	NaN	NaN	NaN	NaN	NaN	NaN	NaN	NaN	NaN	NaN	NaN	NaN	NaN	NaN	NaN	NaN	NaN	NaN	NaN	NaN	NaN	NaN	NaN	NaN	NaN	NaN	NaN	NaN	NaN	NaN	NaN	NaN	NaN	NaN
NaN	NaN	NaN	NaN	NaN	NaN	NaN	NaN	NaN	NaN	NaN	NaN	NaN	NaN	NaN	NaN	NaN	NaN	NaN	NaN	NaN	NaN	NaN	NaN	NaN	NaN	NaN	NaN	NaN	NaN	NaN	NaN	NaN	NaN	NaN	NaN	NaN	NaN	NaN	NaN	NaN	NaN	NaN	NaN	NaN	NaN	NaN	NaN	NaN	NaN
NaN	NaN	NaN	NaN	NaN	NaN	NaN	NaN	NaN	NaN	NaN	NaN	NaN	NaN	NaN	NaN	NaN	NaN	NaN	NaN	NaN	NaN	NaN	NaN	NaN	NaN	NaN	NaN	NaN	NaN	NaN	NaN	NaN	NaN	NaN	NaN	NaN	NaN	NaN	NaN	NaN	NaN	NaN	NaN	NaN	NaN	NaN	NaN	NaN	NaN
NaN	NaN	NaN	NaN	NaN	NaN	NaN	NaN	NaN	NaN	NaN	NaN	NaN	NaN	NaN	NaN	NaN	NaN	NaN	NaN	NaN	NaN	NaN	NaN	NaN	NaN	NaN	NaN	NaN	NaN	NaN	NaN	NaN	NaN	NaN	NaN	NaN	NaN	NaN	NaN	NaN	NaN	NaN	NaN	NaN	NaN	NaN	NaN	NaN	NaN
NaN	NaN	NaN	NaN	NaN	NaN	NaN	NaN	NaN	NaN	NaN	NaN	NaN	NaN	NaN	NaN	NaN	NaN	NaN	NaN	NaN	NaN	NaN	NaN	NaN	NaN	NaN	NaN	NaN	NaN	NaN	NaN	NaN	NaN	NaN	NaN	NaN	NaN	NaN	NaN	NaN	NaN	NaN	NaN	NaN	NaN	NaN	NaN	NaN	NaN
NaN	NaN	NaN	NaN	NaN	NaN	NaN	NaN	NaN	NaN	NaN	NaN	NaN	NaN	NaN	NaN	NaN	NaN	NaN	NaN	NaN	NaN	NaN	NaN	NaN	NaN	NaN	NaN	NaN	NaN	NaN	NaN	NaN	NaN	NaN	NaN	NaN	NaN	NaN	NaN	NaN	NaN	NaN	NaN	NaN	NaN	NaN	NaN	NaN	NaN
NaN	NaN	NaN	NaN	NaN	NaN	NaN	NaN	NaN	NaN	NaN	NaN	NaN	NaN	NaN	NaN	NaN	NaN	NaN	NaN	NaN	NaN	NaN	NaN	NaN	NaN	NaN	NaN	NaN	NaN	NaN	NaN	NaN	NaN	NaN	NaN	NaN	NaN	NaN	NaN	NaN	NaN	NaN	NaN	NaN	NaN	NaN	NaN	NaN	NaN
NaN	NaN	NaN	NaN	NaN	NaN	NaN	NaN	NaN	NaN	NaN	NaN	NaN	NaN	NaN	NaN	NaN	NaN	NaN	NaN	NaN	NaN	NaN	NaN	NaN	NaN	NaN	NaN	NaN	NaN	NaN	NaN	NaN	NaN	NaN	NaN	NaN	NaN	NaN	NaN	NaN	NaN	NaN	NaN	NaN	NaN	NaN	NaN	NaN	NaN
NaN	NaN	NaN	NaN	NaN	NaN	NaN	NaN	NaN	NaN	NaN	NaN	NaN	NaN	NaN	NaN	NaN	NaN	NaN	NaN	NaN	NaN	NaN	NaN	NaN	NaN	NaN	NaN	NaN	NaN	NaN	NaN	NaN	NaN	NaN	NaN	NaN	NaN	NaN	NaN	NaN	NaN	NaN	NaN	NaN	NaN	NaN	NaN	NaN	NaN
NaN	NaN	NaN	NaN	NaN	NaN	NaN	NaN	NaN	NaN	NaN	NaN	NaN	NaN	NaN	NaN	NaN	NaN	NaN	NaN	NaN	NaN	NaN	NaN	NaN	NaN	NaN	NaN	NaN	NaN	NaN	NaN	NaN	NaN	NaN	NaN	NaN	NaN	NaN	NaN	NaN	NaN	NaN	NaN	NaN	NaN	NaN	NaN	NaN	NaN
NaN	NaN	NaN	NaN	NaN	NaN	NaN	NaN	NaN	NaN	NaN	NaN	NaN	NaN	NaN	NaN	NaN	NaN	NaN	NaN	NaN	NaN	NaN	NaN	NaN	NaN	NaN	NaN	NaN	NaN	NaN	NaN	NaN	NaN	NaN	NaN	NaN	NaN	NaN	NaN	NaN	NaN	NaN	NaN	NaN	NaN	NaN	NaN	NaN	NaN
NaN	NaN	NaN	NaN	NaN	NaN	NaN	NaN	NaN	NaN	NaN	NaN	NaN	NaN	NaN	NaN	NaN	NaN	NaN	NaN	NaN	NaN	NaN	NaN	NaN	NaN	NaN	NaN	NaN	NaN	NaN	NaN	NaN	NaN	NaN	NaN	NaN	NaN	NaN	NaN	NaN	NaN	NaN	NaN	NaN	NaN	NaN	NaN	NaN	NaN
NaN	NaN	NaN	NaN	NaN	NaN	NaN	NaN	NaN	NaN	NaN	NaN	NaN	NaN	NaN	NaN	NaN	NaN	NaN	NaN	NaN	NaN	NaN	NaN	NaN	NaN	NaN	NaN	NaN	NaN	NaN	NaN	NaN	NaN	NaN	NaN	NaN	NaN	NaN	NaN	NaN	NaN	NaN	NaN	NaN	NaN	NaN	NaN	NaN	NaN
NaN	NaN	NaN	NaN	NaN	NaN	NaN	NaN	NaN	NaN	NaN	NaN	NaN	NaN	NaN	NaN	NaN	NaN	NaN	NaN	NaN	NaN	NaN	NaN	NaN	NaN	NaN	NaN	NaN	NaN	NaN	NaN	NaN	NaN	NaN	NaN	NaN	NaN	NaN	NaN	NaN	NaN	NaN	NaN	NaN	NaN	NaN	NaN	NaN	NaN
NaN	NaN	NaN	NaN	NaN	NaN	NaN	NaN	NaN	NaN	NaN	NaN	NaN	NaN	NaN	NaN	NaN	NaN	NaN	NaN	NaN	NaN	NaN	NaN	NaN	NaN	NaN	NaN	NaN	NaN	NaN	NaN	NaN	NaN	NaN	NaN	NaN	NaN	NaN	NaN	NaN	NaN	NaN	NaN	NaN	NaN	NaN	NaN	NaN	NaN
NaN	NaN	NaN	NaN	NaN	NaN	NaN	NaN	NaN	NaN	NaN	NaN	NaN	NaN	NaN	NaN	NaN	NaN	NaN	NaN	NaN	NaN	NaN	NaN	NaN	NaN	NaN	NaN	NaN	NaN	NaN	NaN	NaN	NaN	NaN	NaN	NaN	NaN	NaN	NaN	NaN	NaN	NaN	NaN	NaN	NaN	NaN	NaN	NaN	NaN
NaN	NaN	NaN	NaN	NaN	NaN	NaN	NaN	NaN	NaN	NaN	NaN	NaN	NaN	NaN	NaN	NaN	NaN	NaN	NaN	NaN	NaN	NaN	NaN	NaN	NaN	NaN	NaN	NaN	NaN	NaN	NaN	NaN	NaN	NaN	NaN	NaN	NaN	NaN	NaN	NaN	NaN	NaN	NaN	NaN	NaN	NaN	NaN	NaN	NaN
NaN	NaN	NaN	NaN	NaN	NaN	NaN	NaN	NaN	NaN	NaN	NaN	NaN	NaN	NaN	NaN	NaN	NaN	NaN	NaN	NaN	NaN	NaN	NaN	NaN	NaN	NaN	NaN	NaN	NaN	NaN	NaN	NaN	NaN	NaN	NaN	NaN	NaN	NaN	NaN	NaN	NaN	NaN	NaN	NaN	NaN	NaN	NaN	NaN	NaN
NaN	NaN	NaN	NaN	NaN	NaN	NaN	NaN	NaN	NaN	NaN	NaN	NaN	NaN	NaN	NaN	NaN	NaN	NaN	NaN	NaN	NaN	NaN	NaN	NaN	NaN	NaN	NaN	NaN	NaN	NaN	NaN	NaN	NaN	NaN	NaN	NaN	NaN	NaN	NaN	NaN	NaN	NaN	NaN	NaN	NaN	NaN	NaN	NaN	NaN
NaN	NaN	NaN	NaN	NaN	NaN	NaN	NaN	NaN	NaN	NaN	NaN	NaN	NaN	NaN	NaN	NaN	NaN	NaN	NaN	NaN	NaN	NaN	NaN	NaN	NaN	NaN	NaN	NaN	NaN	NaN	NaN	NaN	NaN	NaN	NaN	NaN	NaN	NaN	NaN	NaN	NaN	NaN	NaN	NaN	NaN	NaN	NaN	NaN	NaN
NaN	NaN	NaN	NaN	NaN	NaN	NaN	NaN	NaN	NaN	NaN	NaN	NaN	NaN	NaN	NaN	NaN	NaN	NaN	NaN	NaN	NaN	NaN	NaN	NaN	NaN	NaN	NaN	NaN	NaN	NaN	NaN	NaN	NaN	NaN	NaN	NaN	NaN	NaN	NaN	NaN	NaN	NaN	NaN	NaN	NaN	NaN	NaN	NaN	NaN
NaN	NaN	NaN	NaN	NaN	NaN	NaN	NaN	NaN	NaN	NaN	NaN	NaN	NaN	NaN	NaN	NaN	NaN	NaN	NaN	NaN	NaN	NaN	NaN	NaN	NaN	NaN	NaN	NaN	NaN	NaN	NaN	NaN	NaN	NaN	NaN	NaN	NaN	NaN	NaN	NaN	NaN	NaN	NaN	NaN	NaN	NaN	NaN	NaN	NaN
NaN	NaN	NaN	NaN	NaN	NaN	NaN	NaN	NaN	NaN	NaN	NaN	NaN	NaN	NaN	NaN	NaN	NaN	NaN	NaN	NaN	NaN	NaN	NaN	NaN	NaN	NaN	NaN	NaN	NaN	NaN	NaN	NaN	NaN	NaN	NaN	NaN	NaN	NaN	NaN	NaN	NaN	NaN	NaN	NaN	NaN	NaN	NaN	NaN	NaN
NaN	NaN	NaN	NaN	NaN	NaN	NaN	NaN	NaN	NaN	NaN	NaN	NaN	NaN	NaN	NaN	NaN	NaN	NaN	NaN	NaN	NaN	NaN	NaN	NaN	NaN	NaN	NaN	NaN	NaN	NaN	NaN	NaN	NaN	NaN	NaN	NaN	NaN	NaN	NaN	NaN	NaN	NaN	NaN	NaN	NaN	NaN	NaN	NaN	NaN
NaN	NaN	NaN	NaN	NaN	NaN	NaN	NaN	NaN	NaN	NaN	NaN	NaN	NaN	NaN	NaN	NaN	NaN	NaN	NaN	NaN	NaN	NaN	NaN	NaN	NaN	NaN	NaN	NaN	NaN	NaN	NaN	NaN	NaN	NaN	NaN	NaN	NaN	NaN	NaN	NaN	NaN	NaN	NaN	NaN	NaN	NaN	NaN	NaN	NaN
NaN	NaN	NaN	NaN	NaN	NaN	NaN	NaN	NaN	NaN	NaN	NaN	NaN	NaN	NaN	NaN	NaN	NaN	NaN	NaN	NaN	NaN	NaN	NaN	NaN	NaN	NaN	NaN	NaN	NaN	NaN	NaN	NaN	NaN	NaN	NaN	NaN	NaN	NaN	NaN	NaN	NaN	NaN	NaN	NaN	NaN	NaN	NaN	NaN	NaN
NaN	NaN	NaN	NaN	NaN	NaN	NaN	NaN	NaN	NaN	NaN	NaN	NaN	NaN	NaN	NaN	NaN	NaN	NaN	NaN	NaN	NaN	NaN	NaN	NaN	NaN	NaN	NaN	NaN	NaN	NaN	NaN	NaN	NaN	NaN	NaN	NaN	NaN	NaN	NaN	NaN	NaN	NaN	NaN	NaN	NaN	NaN	NaN	NaN	NaN
NaN	NaN	NaN	NaN	NaN	NaN	NaN	NaN	NaN	NaN	NaN	NaN	NaN	NaN	NaN	NaN	NaN	NaN	NaN	NaN	NaN	NaN	NaN	NaN	NaN	NaN	NaN	NaN	NaN	NaN	NaN	NaN	NaN	NaN	NaN	NaN	NaN	NaN	NaN	NaN	NaN	NaN	NaN	NaN	NaN	NaN	NaN	NaN	NaN	NaN
NaN	NaN	NaN	NaN	NaN	NaN	NaN	NaN	NaN	NaN	NaN	NaN	NaN	NaN	NaN	NaN	NaN	NaN	NaN	NaN	NaN	NaN	NaN	NaN	NaN	NaN	NaN	NaN	NaN	NaN	NaN	NaN	NaN	NaN	NaN	NaN	NaN	NaN	NaN	NaN	NaN	NaN	NaN	NaN	NaN	NaN	NaN	NaN	NaN	NaN
NaN	NaN	NaN	NaN	NaN	NaN	NaN	NaN	NaN	NaN	NaN	NaN	NaN	NaN	NaN	NaN	NaN	NaN	NaN	NaN	NaN	NaN	NaN	NaN	NaN	NaN	NaN	NaN	NaN	NaN	NaN	NaN	NaN	NaN	NaN	NaN	NaN	NaN	NaN	NaN	NaN	NaN	NaN	NaN	NaN	NaN	NaN	NaN	NaN	NaN
NaN	NaN	NaN	NaN	NaN	NaN	NaN	NaN	NaN	NaN	NaN	NaN	NaN	NaN	NaN	NaN	NaN	NaN	NaN	NaN	NaN	NaN	NaN	NaN	NaN	NaN	NaN	NaN	NaN	NaN	NaN	NaN	NaN	NaN	NaN	NaN	NaN	NaN	NaN	NaN	NaN	NaN	NaN	NaN	NaN	NaN	NaN	NaN	NaN	NaN
NaN	NaN	NaN	NaN	NaN	NaN	NaN	NaN	NaN	NaN	NaN	NaN	NaN	NaN	NaN	NaN	NaN	NaN	NaN	NaN	NaN	NaN	NaN	NaN	NaN	NaN	NaN	NaN	NaN	NaN	NaN	NaN	NaN	NaN	NaN	NaN	NaN	NaN	NaN	NaN	NaN	NaN	NaN	NaN	NaN	NaN	NaN	NaN	NaN	NaN
NaN	NaN	NaN	NaN	NaN	NaN	NaN	NaN	NaN	NaN	NaN	NaN	NaN	NaN	NaN	NaN	NaN	NaN	NaN	NaN	NaN	NaN	NaN	NaN	NaN	NaN	NaN	NaN	NaN	NaN	NaN	NaN	NaN	NaN	NaN	NaN	NaN	NaN	NaN	NaN	NaN	NaN	NaN	NaN	NaN	NaN	NaN	NaN	NaN	NaN
NaN	NaN	NaN	NaN	NaN	NaN	NaN	NaN	NaN	NaN	NaN	NaN	NaN	NaN	NaN	NaN	NaN	NaN	NaN	NaN	NaN	NaN	NaN	NaN	NaN	NaN	NaN	NaN	NaN	NaN	NaN	NaN	NaN	NaN	NaN	NaN	NaN	NaN	NaN	NaN	NaN	NaN	NaN	NaN	NaN	NaN	NaN	NaN	NaN	NaN
NaN	NaN	NaN	NaN	NaN	NaN	NaN	NaN	NaN	NaN	NaN	NaN	NaN	NaN	NaN	NaN	NaN	NaN	NaN	NaN	NaN	NaN	NaN	NaN	NaN	NaN	NaN	NaN	NaN	NaN	NaN	NaN	NaN	NaN	NaN	NaN	NaN	NaN	NaN	NaN	NaN	NaN	NaN	NaN	NaN	NaN	NaN	NaN	NaN	NaN
NaN	NaN	NaN	NaN	NaN	NaN	NaN	NaN	NaN	NaN	NaN	NaN	NaN	NaN	NaN	NaN	NaN	NaN	NaN	NaN	NaN	NaN	NaN	NaN	NaN	NaN	NaN	NaN	NaN	NaN	NaN	NaN	NaN	NaN	NaN	NaN	NaN	NaN	NaN	NaN	NaN	NaN	NaN	NaN	NaN	NaN	NaN	NaN	NaN	NaN
NaN	NaN	NaN	NaN	NaN	NaN	NaN	NaN	NaN	NaN	NaN	NaN	NaN	NaN	NaN	NaN	NaN	NaN	NaN	NaN	NaN	NaN	NaN	NaN	NaN	NaN	NaN	NaN	NaN	NaN	NaN	NaN	NaN	NaN	NaN	NaN	NaN	NaN	NaN	NaN	NaN	NaN	NaN	NaN	NaN	NaN	NaN	NaN	NaN	NaN
NaN	NaN	NaN	NaN	NaN	NaN	NaN	NaN	NaN	NaN	NaN	NaN	NaN	NaN	NaN	NaN	NaN	NaN	NaN	NaN	NaN	NaN	NaN	NaN	NaN	NaN	NaN	NaN	NaN	NaN	NaN	NaN	NaN	NaN	NaN	NaN	NaN	NaN	NaN	NaN	NaN	NaN	NaN	NaN	NaN	NaN	NaN	NaN	NaN	NaN
NaN	NaN	NaN	NaN	NaN	NaN	NaN	NaN	NaN	NaN	NaN	NaN	NaN	NaN	NaN	NaN	NaN	NaN	NaN	NaN	NaN	NaN	NaN	NaN	NaN	NaN	NaN	NaN	NaN	NaN	NaN	NaN	NaN	NaN	NaN	NaN	NaN	NaN	NaN	NaN	NaN	NaN	NaN	NaN	NaN	NaN	NaN	NaN	NaN	NaN
NaN	NaN	NaN	NaN	NaN	NaN	NaN	NaN	NaN	NaN	NaN	NaN	NaN	NaN	NaN	NaN	NaN	NaN	NaN	NaN	NaN	NaN	NaN	NaN	NaN	NaN	NaN	NaN	NaN	NaN	NaN	NaN	NaN	NaN	NaN	NaN	NaN	NaN	NaN	NaN	NaN	NaN	NaN	NaN	NaN	NaN	NaN	NaN	NaN	NaN
NaN	NaN	NaN	NaN	NaN	NaN	NaN	NaN	NaN	NaN	NaN	NaN	NaN	NaN	NaN	NaN	NaN	NaN	NaN	NaN	NaN	NaN	NaN	NaN	NaN	NaN	NaN	NaN	NaN	NaN	NaN	NaN	NaN	NaN	NaN	NaN	NaN	NaN	NaN	NaN	NaN	NaN	NaN	NaN	NaN	NaN	NaN	NaN	NaN	NaN
NaN	NaN	NaN	NaN	NaN	NaN	NaN	NaN	NaN	NaN	NaN	NaN	NaN	NaN	NaN	NaN	NaN	NaN	NaN	NaN	NaN	NaN	NaN	NaN	NaN	NaN	NaN	NaN	NaN	NaN	NaN	NaN	NaN	NaN	NaN	NaN	NaN	NaN	NaN	NaN	NaN	NaN	NaN	NaN	NaN	NaN	NaN	NaN	NaN	NaN
NaN	NaN	NaN	NaN	NaN	NaN	NaN	NaN	NaN	NaN	NaN	NaN	NaN	NaN	NaN	NaN	NaN	NaN	NaN	NaN	NaN	NaN	NaN	NaN	NaN	NaN	NaN	NaN	NaN	NaN	NaN	NaN	NaN	NaN	NaN	NaN	NaN	NaN	NaN	NaN	NaN	NaN	NaN	NaN	NaN	NaN	NaN	NaN	NaN	NaN
NaN	NaN	NaN	NaN	NaN	NaN	NaN	NaN	NaN	NaN	NaN	NaN	NaN	NaN	NaN	NaN	NaN	NaN	NaN	NaN	NaN	NaN	NaN	NaN	NaN	NaN	NaN	NaN	NaN	NaN	NaN	NaN	NaN	NaN	NaN	NaN	NaN	NaN	NaN	NaN	NaN	NaN	NaN	NaN	NaN	NaN	NaN	NaN	NaN	NaN
NaN	NaN	NaN	NaN	NaN	NaN	NaN	NaN	NaN	NaN	NaN	NaN	NaN	NaN	NaN	NaN	NaN	NaN	NaN	NaN	NaN	NaN	NaN	NaN	NaN	NaN	NaN	NaN	NaN	NaN	NaN	NaN	NaN	NaN	NaN	NaN	NaN	NaN	NaN	NaN	NaN	NaN	NaN	NaN	NaN	NaN	NaN	NaN	NaN	NaN
NaN	NaN	NaN	NaN	NaN	NaN	NaN	NaN	NaN	NaN	NaN	NaN	NaN	NaN	NaN	NaN	NaN	NaN	NaN	NaN	NaN	NaN	NaN	NaN	NaN	NaN	NaN	NaN	NaN	NaN	NaN	NaN	NaN	NaN	NaN	NaN	NaN	NaN	NaN	NaN	NaN	NaN	NaN	NaN	NaN	NaN	NaN	NaN	NaN	NaN
648.63468201246	395.63468201246	NaN	NaN	NaN	NaN	NaN	NaN	NaN	NaN	NaN	NaN	NaN	NaN	NaN	NaN	NaN	NaN	NaN	NaN	NaN	NaN	NaN	NaN	NaN	NaN	NaN	NaN	NaN	NaN	NaN	NaN	NaN	NaN	NaN	NaN	NaN	NaN	NaN	NaN	NaN	NaN	NaN	NaN	NaN	NaN	NaN	NaN	NaN	NaN
498.081033401014	231.952677217927	NaN	NaN	NaN	NaN	NaN	NaN	NaN	NaN	NaN	NaN	NaN	NaN	NaN	NaN	NaN	NaN	NaN	NaN	NaN	NaN	NaN	NaN	NaN	NaN	NaN	NaN	NaN	NaN	NaN	NaN	NaN	NaN	NaN	NaN	NaN	NaN	NaN	NaN	NaN	NaN	NaN	NaN	NaN	NaN	NaN	NaN	NaN	NaN
865.882172614824	101.144492413426	NaN	NaN	NaN	NaN	NaN	NaN	NaN	NaN	NaN	NaN	NaN	NaN	NaN	NaN	NaN	NaN	NaN	NaN	NaN	NaN	NaN	NaN	NaN	NaN	NaN	NaN	NaN	NaN	NaN	NaN	NaN	NaN	NaN	NaN	NaN	NaN	NaN	NaN	NaN	NaN	NaN	NaN	NaN	NaN	NaN	NaN	NaN	NaN
417.857658737366	229.585242120918	NaN	NaN	NaN	NaN	NaN	NaN	NaN	NaN	NaN	NaN	NaN	NaN	NaN	NaN	NaN	NaN	NaN	NaN	NaN	NaN	NaN	NaN	NaN	NaN	NaN	NaN	NaN	NaN	NaN	NaN	NaN	NaN	NaN	NaN	NaN	NaN	NaN	NaN	NaN	NaN	NaN	NaN	NaN	NaN	NaN	NaN	NaN	NaN
417.264172670253	65.5857014711007	NaN	NaN	NaN	NaN	NaN	NaN	NaN	NaN	NaN	NaN	NaN	NaN	NaN	NaN	NaN	NaN	NaN	NaN	NaN	NaN	NaN	NaN	NaN	NaN	NaN	NaN	NaN	NaN	NaN	NaN	NaN	NaN	NaN	NaN	NaN	NaN	NaN	NaN	NaN	NaN	NaN	NaN	NaN	NaN	NaN	NaN	NaN	NaN
643.216439741617	42.7684314272299	NaN	NaN	NaN	NaN	NaN	NaN	NaN	NaN	NaN	NaN	NaN	NaN	NaN	NaN	NaN	NaN	NaN	NaN	NaN	NaN	NaN	NaN	NaN	NaN	NaN	NaN	NaN	NaN	NaN	NaN	NaN	NaN	NaN	NaN	NaN	NaN	NaN	NaN	NaN	NaN	NaN	NaN	NaN	NaN	NaN	NaN	NaN	NaN
682.847477798492	25.9465010687259	NaN	NaN	NaN	NaN	NaN	NaN	NaN	NaN	NaN	NaN	NaN	NaN	NaN	NaN	NaN	NaN	NaN	NaN	NaN	NaN	NaN	NaN	NaN	NaN	NaN	NaN	NaN	NaN	NaN	NaN	NaN	NaN	NaN	NaN	NaN	NaN	NaN	NaN	NaN	NaN	NaN	NaN	NaN	NaN	NaN	NaN	NaN	NaN
820.848859217448	-1.92897463149903	NaN	NaN	NaN	NaN	NaN	NaN	NaN	NaN	NaN	NaN	NaN	NaN	NaN	NaN	NaN	NaN	NaN	NaN	NaN	NaN	NaN	NaN	NaN	NaN	NaN	NaN	NaN	NaN	NaN	NaN	NaN	NaN	NaN	NaN	NaN	NaN	NaN	NaN	NaN	NaN	NaN	NaN	NaN	NaN	NaN	NaN	NaN	NaN
559.442253822561	53.4900501681448	NaN	NaN	NaN	NaN	NaN	NaN	NaN	NaN	NaN	NaN	NaN	NaN	NaN	NaN	NaN	NaN	NaN	NaN	NaN	NaN	NaN	NaN	NaN	NaN	NaN	NaN	NaN	NaN	NaN	NaN	NaN	NaN	NaN	NaN	NaN	NaN	NaN	NaN	NaN	NaN	NaN	NaN	NaN	NaN	NaN	NaN	NaN	NaN
1051.05217265293	94.9017303365396	NaN	NaN	NaN	NaN	NaN	NaN	NaN	NaN	NaN	NaN	NaN	NaN	NaN	NaN	NaN	NaN	NaN	NaN	NaN	NaN	NaN	NaN	NaN	NaN	NaN	NaN	NaN	NaN	NaN	NaN	NaN	NaN	NaN	NaN	NaN	NaN	NaN	NaN	NaN	NaN	NaN	NaN	NaN	NaN	NaN	NaN	NaN	NaN
623.704087580253	144.392322326106	NaN	NaN	NaN	NaN	NaN	NaN	NaN	NaN	NaN	NaN	NaN	NaN	NaN	NaN	NaN	NaN	NaN	NaN	NaN	NaN	NaN	NaN	NaN	NaN	NaN	NaN	NaN	NaN	NaN	NaN	NaN	NaN	NaN	NaN	NaN	NaN	NaN	NaN	NaN	NaN	NaN	NaN	NaN	NaN	NaN	NaN	NaN	NaN
278.378939273751	465.371007436999	NaN	NaN	NaN	NaN	NaN	NaN	NaN	NaN	NaN	NaN	NaN	NaN	NaN	NaN	NaN	NaN	NaN	NaN	NaN	NaN	NaN	NaN	NaN	NaN	NaN	NaN	NaN	NaN	NaN	NaN	NaN	NaN	NaN	NaN	NaN	NaN	NaN	NaN	NaN	NaN	NaN	NaN	NaN	NaN	NaN	NaN	NaN	NaN
385.338376683323	453.734232175425	NaN	NaN	NaN	NaN	NaN	NaN	NaN	NaN	NaN	NaN	NaN	NaN	NaN	NaN	NaN	NaN	NaN	NaN	NaN	NaN	NaN	NaN	NaN	NaN	NaN	NaN	NaN	NaN	NaN	NaN	NaN	NaN	NaN	NaN	NaN	NaN	NaN	NaN	NaN	NaN	NaN	NaN	NaN	NaN	NaN	NaN	NaN	NaN
830.521659769965	402.840087332413	NaN	NaN	NaN	NaN	NaN	NaN	NaN	NaN	NaN	NaN	NaN	NaN	NaN	NaN	NaN	NaN	NaN	NaN	NaN	NaN	NaN	NaN	NaN	NaN	NaN	NaN	NaN	NaN	NaN	NaN	NaN	NaN	NaN	NaN	NaN	NaN	NaN	NaN	NaN	NaN	NaN	NaN	NaN	NaN	NaN	NaN	NaN	NaN
503.92304866893	347.869322364333	NaN	NaN	NaN	NaN	NaN	NaN	NaN	NaN	NaN	NaN	NaN	NaN	NaN	NaN	NaN	NaN	NaN	NaN	NaN	NaN	NaN	NaN	NaN	NaN	NaN	NaN	NaN	NaN	NaN	NaN	NaN	NaN	NaN	NaN	NaN	NaN	NaN	NaN	NaN	NaN	NaN	NaN	NaN	NaN	NaN	NaN	NaN	NaN
342.202225845676	750.153607066164	NaN	NaN	NaN	NaN	NaN	NaN	NaN	NaN	NaN	NaN	NaN	NaN	NaN	NaN	NaN	NaN	NaN	NaN	NaN	NaN	NaN	NaN	NaN	NaN	NaN	NaN	NaN	NaN	NaN	NaN	NaN	NaN	NaN	NaN	NaN	NaN	NaN	NaN	NaN	NaN	NaN	NaN	NaN	NaN	NaN	NaN	NaN	NaN
1478.3409196949	376.840698760521	NaN	NaN	NaN	NaN	NaN	NaN	NaN	NaN	NaN	NaN	NaN	NaN	NaN	NaN	NaN	NaN	NaN	NaN	NaN	NaN	NaN	NaN	NaN	NaN	NaN	NaN	NaN	NaN	NaN	NaN	NaN	NaN	NaN	NaN	NaN	NaN	NaN	NaN	NaN	NaN	NaN	NaN	NaN	NaN	NaN	NaN	NaN	NaN
572.83558751028	33.4127201299033	NaN	NaN	NaN	NaN	NaN	NaN	NaN	NaN	NaN	NaN	NaN	NaN	NaN	NaN	NaN	NaN	NaN	NaN	NaN	NaN	NaN	NaN	NaN	NaN	NaN	NaN	NaN	NaN	NaN	NaN	NaN	NaN	NaN	NaN	NaN	NaN	NaN	NaN	NaN	NaN	NaN	NaN	NaN	NaN	NaN	NaN	NaN	NaN
861.82689123459	176.880482735508	NaN	NaN	NaN	NaN	NaN	NaN	NaN	NaN	NaN	NaN	NaN	NaN	NaN	NaN	NaN	NaN	NaN	NaN	NaN	NaN	NaN	NaN	NaN	NaN	NaN	NaN	NaN	NaN	NaN	NaN	NaN	NaN	NaN	NaN	NaN	NaN	NaN	NaN	NaN	NaN	NaN	NaN	NaN	NaN	NaN	NaN	NaN	NaN
410.311045031673	-4.49014195735928	NaN	NaN	NaN	NaN	NaN	NaN	NaN	NaN	NaN	NaN	NaN	NaN	NaN	NaN	NaN	NaN	NaN	NaN	NaN	NaN	NaN	NaN	NaN	NaN	NaN	NaN	NaN	NaN	NaN	NaN	NaN	NaN	NaN	NaN	NaN	NaN	NaN	NaN	NaN	NaN	NaN	NaN	NaN	NaN	NaN	NaN	NaN	NaN
236.033954885896	37.1151470380012	NaN	NaN	NaN	NaN	NaN	NaN	NaN	NaN	NaN	NaN	NaN	NaN	NaN	NaN	NaN	NaN	NaN	NaN	NaN	NaN	NaN	NaN	NaN	NaN	NaN	NaN	NaN	NaN	NaN	NaN	NaN	905.090934030963	-5.90906596903659	89.0909340309634	31.0909340309634	435.090934030963	19.0909340309634	3.09093403096341	102.090934030963	507.090934030963	NaN	NaN	NaN	NaN	NaN	NaN	NaN	NaN
301.012048858749	43.4028553139447	NaN	NaN	NaN	NaN	NaN	NaN	NaN	NaN	NaN	NaN	NaN	NaN	NaN	NaN	NaN	NaN	NaN	NaN	NaN	NaN	NaN	NaN	NaN	NaN	NaN	NaN	NaN	NaN	NaN	NaN	NaN	282.355665428297	315.367782121933	396.397523097223	70.2778248509948	255.345751769867	21.2598333968071	23.260567741876	280.354931083228	889.578539156704	NaN	NaN	NaN	NaN	NaN	NaN	NaN	NaN
481.276098679362	18.3642312339326	NaN	NaN	NaN	NaN	NaN	NaN	NaN	NaN	NaN	NaN	NaN	NaN	NaN	NaN	NaN	NaN	NaN	NaN	NaN	NaN	NaN	NaN	NaN	NaN	NaN	NaN	NaN	NaN	NaN	NaN	NaN	683.915171835737	276.616183612437	773.98128716767	41.4435491346097	527.800571927052	327.653648967199	749.963656412488	276.616183612437	364.680829714772	NaN	NaN	NaN	NaN	NaN	NaN	NaN	NaN
518.12309280022	82.2883280413701	NaN	NaN	NaN	NaN	NaN	NaN	NaN	NaN	NaN	NaN	NaN	NaN	NaN	NaN	NaN	NaN	NaN	NaN	NaN	NaN	NaN	NaN	NaN	NaN	NaN	NaN	NaN	NaN	NaN	NaN	NaN	119.706032548183	112.698316258541	154.744613996396	39.6178463808401	878.541596483762	201.79642336971	476.098460992861	71.6531208477774	535.163498291277	NaN	NaN	NaN	NaN	NaN	NaN	NaN	NaN
202.930624395133	52.1856879344293	NaN	NaN	NaN	NaN	NaN	NaN	NaN	NaN	NaN	NaN	NaN	NaN	NaN	NaN	NaN	NaN	NaN	NaN	NaN	NaN	NaN	NaN	NaN	NaN	NaN	NaN	NaN	NaN	NaN	NaN	NaN	15.7584546392119	100.883430964545	21.7672764974707	32.7834499042785	791.897944664306	484.446559583398	131.929010565549	308.187785074473	125.92018870729	NaN	NaN	NaN	NaN	NaN	NaN	NaN	NaN
74.6883104547729	48.3709831573936	NaN	NaN	NaN	NaN	NaN	NaN	NaN	NaN	NaN	NaN	NaN	NaN	NaN	NaN	NaN	NaN	NaN	NaN	NaN	NaN	NaN	NaN	NaN	NaN	NaN	NaN	NaN	NaN	NaN	NaN	NaN	149.170170483487	61.0083769437559	21.9366729886479	NaN	293.434923548501	241.339318275024	127.129722098554	51.9918298771925	869.492097245607	NaN	NaN	NaN	NaN	NaN	NaN	NaN	NaN
16.1969717492677	34.4255589987255	73.9208313725509	NaN	NaN	NaN	NaN	NaN	NaN	NaN	NaN	NaN	NaN	NaN	NaN	NaN	NaN	NaN	NaN	NaN	NaN	NaN	NaN	NaN	NaN	NaN	NaN	NaN	NaN	NaN	NaN	NaN	NaN	358.847775374906	121.324695728531	42.1503358464063	90.2562760279505	251.611617053547	54.1768208917923	143.373251645072	26.1150224525582	428.000064385876	NaN	NaN	NaN	NaN	NaN	NaN	NaN	NaN
41.7435829148683	19.4533111657257	22.4928936769725	NaN	NaN	NaN	NaN	NaN	NaN	NaN	NaN	NaN	NaN	NaN	NaN	NaN	NaN	NaN	NaN	NaN	NaN	NaN	NaN	NaN	NaN	NaN	NaN	NaN	NaN	NaN	NaN	NaN	NaN	-2.78855708112914	76.4149376364449	103.48448646397	5.23204997887835	664.926980664495	143.587521764008	164.641615296527	31.2990229239027	587.728637711922	NaN	NaN	NaN	NaN	NaN	NaN	NaN	NaN
76.4383799625808	25.7539033076391	5.48011264566239	31.8360405062321	-10.738919883919	NaN	NaN	NaN	NaN	NaN	NaN	NaN	NaN	NaN	NaN	NaN	NaN	NaN	NaN	NaN	NaN	NaN	NaN	NaN	NaN	NaN	NaN	NaN	NaN	NaN	NaN	NaN	NaN	356.426278910957	174.893243068234	22.4456107583239	19.4367759101019	435.658929914134	131.76661024372	373.476343050881	45.5133445946919	293.240747098296	23.4485557077312	NaN	NaN	NaN	NaN	NaN	NaN	NaN
42.2025131360174	25.9755470496741	334.287902690196	6.70602482214153	5.69183944174508	NaN	NaN	NaN	NaN	NaN	NaN	NaN	NaN	NaN	NaN	NaN	NaN	NaN	NaN	NaN	NaN	NaN	NaN	NaN	NaN	NaN	NaN	NaN	NaN	NaN	NaN	NaN	NaN	0.542592233908691	1.54590652204327	28.6353923016769	156.056306894768	342.6727644878	20.6088779966003	37.6652208948881	95.8574496066936	101.877335335501	-2.46735063049504	-20.5270078169175	NaN	NaN	NaN	NaN	NaN	NaN
55.6231774099411	26.1974077323634	5.90377347196507	147.959213294754	NaN	NaN	NaN	NaN	NaN	NaN	NaN	NaN	NaN	NaN	NaN	NaN	NaN	NaN	NaN	NaN	NaN	NaN	NaN	NaN	NaN	NaN	NaN	NaN	NaN	NaN	NaN	NaN	NaN	51.8923606337303	42.8592055428819	32.8223665530502	44.8665733408482	519.609057559884	5.72290128050482	-4.31393770932682	NaN	17.7671080683028	-59.5165521534008	432.288558348349	NaN	NaN	NaN	NaN	NaN	NaN
44.6926992446471	86.3150190436142	-27.3849765047836	-16.2180126562803	6.11591504072644	NaN	NaN	NaN	NaN	NaN	NaN	NaN	NaN	NaN	NaN	NaN	NaN	NaN	NaN	NaN	NaN	NaN	NaN	NaN	NaN	NaN	NaN	NaN	NaN	NaN	NaN	NaN	NaN	-13.1902622933779	75.1664705449664	15.9272973919856	-13.1902622933779	650.489287776458	105.288084012584	21.951620085509	3.87865200493863	335.21640014873	-25.2389076804248	612.335244050809	10.907028480716	NaN	NaN	NaN	NaN	NaN
52.0336771224108	10.3909678014193	-25.1576864969881	16.4850228240034	23.5947536836849	NaN	NaN	NaN	NaN	NaN	NaN	NaN	NaN	NaN	NaN	NaN	NaN	NaN	NaN	NaN	NaN	NaN	NaN	NaN	NaN	NaN	NaN	NaN	NaN	NaN	NaN	NaN	NaN	25.1347935015944	23.1259456250981	-0.980228892856737	-2.98907676935297	149.683361844361	9.06401048962445	117.541795820421	39.196728637068	305.369072272819	177.807232115308	429.917640615586	46.2276962048049	27.1436413780906	46.2276962048049	NaN	NaN	NaN
-8.70178243524542	NaN	14.6702110543244	-20.895865995021	-19.8796923650397	NaN	NaN	NaN	NaN	NaN	NaN	NaN	NaN	NaN	NaN	NaN	NaN	NaN	NaN	NaN	NaN	NaN	NaN	NaN	NaN	NaN	NaN	NaN	NaN	NaN	NaN	NaN	NaN	26.3107260758265	43.3922303193744	88.607976846413	NaN	45.4018190539095	-21.9194035530146	-8.85707677853675	-0.818721840396571	NaN	-28.9529641238872	167.986731860547	22.2915486067565	8.22442746501114	165.977143126012	-2.82831057493162	200.140151613108	NaN
85.0373251821876	-6.46314681240668	36.2370734517373	79.9539656269323	0.653556564950653	77.9206218048302	NaN	NaN	NaN	NaN	NaN	NaN	NaN	NaN	NaN	NaN	NaN	NaN	NaN	NaN	NaN	NaN	NaN	NaN	NaN	NaN	NaN	NaN	NaN	NaN	NaN	NaN	NaN	37.5391770281458	NaN	NaN	85.7871003696327	55.6321482812034	114.936887388448	NaN	29.4978564712314	33.5185167496886	197.360423096821	NaN	-10.708746313341	51.6114880027462	52.6166530723605	59.6528085596606	381.30563083624	65.6837989773465
NaN	21.2069523445287	690.505260459044	NaN	-39.8232885169773	20.1897816635036	201.246162885971	31.3786591547797	NaN	NaN	NaN	NaN	NaN	NaN	NaN	NaN	NaN	NaN	NaN	NaN	NaN	NaN	NaN	NaN	NaN	NaN	NaN	NaN	NaN	NaN	NaN	NaN	NaN	44.7537719602859	111.119150969299	4.53233013664163	34.6984115043748	98.0471823766146	127.207727698757	-26.6392872766827	-21.6116070487271	-25.6337512310916	22.6319789572816	28.6651952308282	36.7094835955571	57.8257405529703	83.9696777383391	47.7703800970592	-6.52856636486054	14.5876905925527
69.2576130366617	18.3741160054935	13.2857663023767	25.497805589857	NaN	4.12673683676638	111.999750542843	NaN	74.3459627397785	10.2327564805066	-15.2089920350776	NaN	NaN	NaN	NaN	NaN	NaN	NaN	NaN	NaN	NaN	NaN	NaN	NaN	NaN	NaN	NaN	NaN	NaN	NaN	NaN	NaN	NaN	17.7728461884152	14.7551243019122	-9.38665079011169	10.7314951199082	NaN	NaN	22.8023826659202	-55.6583863831575	-28.4988894046306	NaN	1.67832946039926	41.9146212804391	NaN	60.020952599457	-37.5520550641396	53.985508826451	-6.3689289036087
78.665018224341	16.5566670997439	60.337963794132	-12.9702539267039	-2.78855702103223	NaN	33.8655518393857	27.7565336959827	22.6656852431469	893.200770678073	NaN	-30.2791386663457	35.9018912205201	NaN	NaN	NaN	NaN	NaN	NaN	NaN	NaN	NaN	NaN	NaN	NaN	NaN	NaN	NaN	NaN	NaN	NaN	NaN	NaN	-52.4979992243972	NaN	NaN	4.85989349551016	-8.22173115990731	42.0922098224676	57.1863921171801	-42.4352110279223	12.9101240526902	22.9729122491651	-37.4038169296848	-26.3347499135623	NaN	45.1110462814101	-26.3347499135623	76.3056896904825	10.8975664133952
53.4468897178625	27.9801414283815	172.631271712634	5.56940293363811	205.22870952317	345.805160081105	NaN	156.332552807366	-15.822665629526	15.7561022494305	28.9988113599607	39.1855106757531	23.9054617020645	35.1108309494362	12.7000924546928	3.53206307047963	NaN	NaN	NaN	NaN	NaN	NaN	NaN	NaN	NaN	NaN	NaN	NaN	NaN	NaN	NaN	NaN	NaN	28.1768209382133	26.1635197015441	38.2433271215592	-38.2621198718696	61.3962913432548	-46.3153248185464	-21.1490593601816	6.03050733485234	73.4760987632699	-40.2754211085388	78.5093518549428	-30.2089149251929	6.03050733485234	18.1103147548674	19.116965373202	27.1701703198787	5.02385671651775
96.4884035057121	-9.5053455901989	-4.4094922682801	78.1433315468044	-20.7162228984203	87.3158675262582	31.2614809851515	49.6065529440591	-14.6011989121177	NaN	45.5298702865241	72.0283075605018	5.78221437555749	79.1625022111882	NaN	23.1081156700814	40.4340169646053	-51.291342829933	29.223139656384	NaN	NaN	NaN	NaN	NaN	NaN	NaN	NaN	NaN	NaN	59.7982595878967	NaN	NaN	NaN	8.2090092197758	250.901477959649	62.5882345805773	-15.9595353850249	4.18091845230903	-33.0789211467587	-15.9595353850249	9.2160319116425	-1.86121769889114	-30.0578530711586	-2.86824039075784	-24.0157169199584	17.2722134465761	59.5671665049772	81.7216657260445	201.557366058181	14.251145370976
-3.18181186971915	-12.3588588770759	2.93621946851865	NaN	-15.4178745461948	21.2903134832321	0.896875689106052	54.93948584354	-4.20148375942545	-21.5359058844326	129.3755337921	-6.24082753883805	7.01490702734386	76.3525955273723	61.0575171817778	1.91654757881235	NaN	NaN	31.4870323802951	224.205019534786	116.119799225918	21.2903134832321	-0.122796200600249	47.8017826155959	NaN	NaN	NaN	NaN	NaN	-24.5949215535515	NaN	NaN	NaN	125.232156738227	NaN	-10.7661737358456	4.34475187238465	-16.8105439791377	-7.74398861419956	77.8845898324386	2.32996179128729	7.36693699403071	13.4113072373228	-58.1137406416338	-16.8105439791377	-23.8623092629785	42.6257634132347	-45.0176051145009	330.740745010158	-34.943654709014
-59.0826454006689	-43.7800412765607	20.4908960446938	40.8943682101715	16.4102016115983	226.565964916018	107.205652747974	-9.09413859524873	66.3987084170185	8.24881274540726	-6.03361777042709	NaN	23.5514168695155	NaN	28.6522849108849	12.3295071785028	NaN	20.4908960446938	15.3900280033244	-24.396742719357	354.087665950253	NaN	82.7214861494006	29.6724585191588	196.980930276075	-26.4370899359047	71.4995764583879	NaN	NaN	60.2776667673752	NaN	NaN	NaN	266.528299311083	145.596179548777	76.0602106854506	37.765039427387	-3.55343482473433	34.7417364333293	-20.6854851243944	-26.7320911125097	-2.54566716004844	-30.7631617712532	132.49519990786	210.093310088673	43.8116454155023	25.6718274511563	8.53977715149629	121.409755596315	59.9359280504764
30.9181255583717	-10.9295830950412	24.7940706334821	11.5252849628877	26.8354222751119	55.4143452579305	28.8767739167418	-13.991610557486	-12.970934736671	25.814746454297	134.006383460682	55.4143452579305	16.6286640669625	0.297850933923282	-10.9295830950412	61.5384001828202	27.8560980959269	62.5590760036351	124.820301073347	16.6286640669625	65.62110346608	-10.9295830950412	131.965031819052	36.0215046624465	96.2413780905285	51.3316419746707	37.0421804832614	NaN	NaN	17.6493398877774	NaN	NaN	NaN	299.049827306504	59.1123729354949	-5.40862319788569	25.8437343042205	-15.4900288437264	-12.4656071499742	22.8193126104683	NaN	9.71348527087538	-14.4818882791423	55.0798106771586	10.7216258354595	35.9251399500613	5.6809230125391	11.7297664000435	31.892577691725	35.9251399500613
15.8261631902319	78.1180534018542	-4.59740737095579	18.88969877441	225.167761442405	3.57202085351927	190.447691488386	42.3768049197758	133.261693917061	8.67791349381618	70.9698037054385	23.9955914147069	-43.4021914372123	-9.70330001125271	48.5038760881321	54.6309472564884	54.6309472564884	82.2027675140917	93.4357313227449	51.5674116723103	19.9108773024694	17.8685202463506	142.452300669595	-23.9997994040841	-12.7668355954309	44.4191619758946	172.066477983317	-46.4657270213905	NaN	55.6521257845478	NaN	NaN	NaN	3.82846613218292	54.2541531596567	1.81143865108397	3.82846613218292	-23.4014048626529	3.82846613218292	13.9136035376777	21.9817134620735	-54.6653308196866	-1.21410257056445	6.85400735383135	61.313749343503	-37.5205972303456	-23.4014048626529	49.2115844569093	91.5691615599872	74.4244279706462
160.101677187099	128.429543534206	33.4131425755249	5.82773584558533	40.5649146906945	75.3020935358036	169.296812763746	65.0852762284186	14.0011896914934	25.2396887296169	-31.9744881917393	29.3264156525709	49.760050267341	-4.3890814617997	-34.0178516532163	NaN	40.5649146906945	16.0445531529704	185.643720455562	29.3264156525709	288.833575260151	3.78437238410833	345.026070450769	1.74100892263132	22.1746435374014	60.9985493054645	-4.3890814617997	42.6082781521715	-7.45412665401521	6.84941757632384	NaN	NaN	NaN	12.0635092522466	17.1079452166905	-14.1675577628616	-22.2386553059718	13.0723964451354	18.1168324095793	33.2501403029109	-36.3630760064146	2.98352451624765	31.2323659171334	17.1079452166905	-11.1408961841952	-20.2208809201942	163.396588185563	-26.2742040775269	93.7833718762376	66.5434176682406
-14.4024044351704	-8.26929185765998	-15.4245898647555	90.8826948120922	158.346933164707	37.7290524736683	87.8161385233369	-13.3802190055854	58.1727610653698	-22.579887871851	34.6624961849131	-8.26929185765998	-36.890483886042	221.722429798982	-11.3358481464152	10.1300458748713	-10.3136627168301	-47.1123381818928	127.681370277155	54.0840193470295	126.65918484757	62.2615027837101	93.9492511008474	-7.24710642807491	27.5071981778176	33.640310755328	28.5293836074027	93.9492511008474	81.6830259458265	58.1727610653698	NaN	NaN	NaN	39.4806110158838	1.12869598333748	28.3787408748836	35.4435673282474	-20.0657833767539	283.72175411789	26.3602190310654	-26.1213489082086	15.2583488900651	7.18426151479217	70.7676995950664	32.41578456252	55.6287857664297	25.3509581091562	-4.92686954811721	-23.0935661424813	-20.0657833767539
21.5954275337789	12.3912209057792	114.660183439109	-9.08526122622015	26.7088756604454	93.1837013071099	49.208047417778	-3.97181309955364	52.2761162937779	-14.1987093528867	48.1853577924447	44.0945992911115	4.20970390311276	142.272803323108	26.7088756604454	-41.8113292368858	-18.2894678542199	-51.0155358648855	159.658526953774	73.7525984257772	1.14163502711286	31.8223237871119	-27.4936744822196	6.25508315377936	49.208047417778	53.2988059191112	9.32315202977927	423.512450289766	67.6164606737774	341.697280263102	NaN	NaN	NaN	61.8698582783318	220.382541961471	24.5133659453628	-22.9394756667871	-12.8431263876063	46.7253343595605	13.4073817382639	24.5133659453628	-9.81422160385202	-4.76604696426161	96.1974458275465	NaN	9.36884202659153	-21.929840738869	27.542270729117	53.7927788549871	24.5133659453628
91.3942016029127	46.3736515792836	41.2576799856894	33.0721254359387	-39.5746711930991	95.486978877788	96.5101731965069	21.8169879300314	60.6983720413474	-17.0643961812846	51.4896231728778	24.886570886188	19.7705992925937	42.2808743044083	17.7242106551561	32.0489311172198	-12.9716189064092	422.909160867817	621.408858699273	47.3968458980025	113.904476614727	52.5128174915967	196.783216430953	101.626144790101	65.8143436349416	26.9329595236256	79.1158697782866	281.708344884617	25.9097652049068	174.784538578498	NaN	NaN	NaN	4.48497775817873	19.6351159265346	-2.58508672038735	2.46495933573128	-26.8253077897568	-14.705197255072	39.8353001510091	75.1856225438395	-10.6651604101771	-8.6451419877297	7.5150053918499	64.0755212203785	75.1856225438395	-32.8853630570991	190.326672623344	-12.6851788326246	26.7051804051007
126.456117181494	-26.0751098798478	15.8965700497833	28.180964175529	-25.051410369369	320.959024172468	108.029525992876	0.541077392601212	23.062466623135	49.678653895584	18.9676685812197	50.7023534060628	26.1335651545714	15.8965700497833	148.977506412028	-31.1936074322418	47.6312548746264	174.569994173998	67.0815455737237	45.5838558536687	79.3659396994694	5.65957494499525	91.650333825215	2.58847641355883	-18.9092133064961	-6.62481918075044	-26.0751098798478	110.076925013834	NaN	80.9014889651876	56.8445504689356	NaN	NaN	79.4178091359885	36.9816907063373	-14.5478816725248	-12.5271141282557	-10.5063465839866	-4.44404395117931	10.711712630839	128.926613970582	20.8155503521845	-1.41289263477566	-24.6517193938704	54.1582148326247	245.120747766055	53.1478310604901	-23.6413356217358	-13.5374979003903	-5.45442772331387
28.4059966139944	-14.6106218427797	7.92189258695912	79.6162566815825	327.473915408709	121.608669937005	161.552672789724	-30.9979050644079	78.5920514802308	49.9143058423814	-5.3927750306138	50.9385110437332	72.4468202721202	3.82507178155207	267.045808528955	2.80086658020031	32.5028174194014	101.12456590997	117.511849131598	99.076155507266	132.874927151874	73.471025473472	-2.32015942655851	70.3984098694167	22.2607654058838	-3.34436462791027	112.390823124839	303.917195777619	762.761125983209	39.1601512281879	27.3817914126426	NaN	NaN	7.84624007507328	64.4487222888067	2.79244702027566	117.008170058702	214.040996710816	60.4056878449686	13.9107917408304	268.621961702631	-15.4012079769958	60.4056878449686	7.84624007507328	155.416997275164	-42.6916904729029	-26.5195526975506	-2.26134603452196	195.847341713545	11.8892745189114
46.051345152374	19.4088489583529	60.3973046414623	52.1996135048404	421.095714652826	143.398927399759	766.423453783023	78.8421096988616	35.8042312315967	461.059458943857	18.3841375662751	81.9162438750948	80.8915324830171	26.581828702897	223.326415981822	-30.8020092534562	8.13702364549778	566.604732327864	48.1007679365295	87.0398008354835	41.9524995840631	218.202859021434	100.361048932494	26.581828702897	35.8042312315967	26.581828702897	114.707008421582	425.194560221136	64.4961502097733	18.3841375662751	16.3347147821197	NaN	NaN	-26.3665049417458	9.0231755385365	8.01204181052844	63.624396850972	82.8359376831253	2.95637317048811	-57.7116505099958	194.060647764013	62.613263122964	172.826839475843	-19.2885688456893	318.430096309005	34.3015187387381	124.292420531456	-16.2551676616651	81.8248039551172	127.32582171548
-8.05112187766938	-6.00068571087295	27.8315110412682	-15.2276484614569	378.456095563458	67.8150162937987	446.120489067741	-14.2024303780587	-24.4546112120409	615.281472828447	54.4871812096219	13.4784578736932	80.1176332945773	71.9158886273916	528.137935739598	-24.4546112120409	87.2941598783648	657.315414247774	22.7054206242771	21.6802025408789	-3.95024954407651	72.9411067107898	36.033255708454	67.8150162937987	239.026436221301	-11.126776127864	91.3950322119577	707.551100334286	196.992494801974	54.999790251321	100.621994962542	NaN	NaN	63.8109684552216	66.8454958259918	-23.1788161735233	206.43375488142	104.271333398824	-27.2248526678835	181.146026791668	1022.7216176186	323.768813217866	149.789243960376	-13.0637249376227	644.417205395914	-30.2593800386537	47.6268224777807	49.6498407249608	160.915844319867	151.812262207557
-4.76650425240101	139.860759671518	-62.2071197115461	-4.76650425240101	43.4425837222387	14.7222759926661	737.858595612261	-13.9980317369065	73.1886167278674	121.397704702507	275.256496110931	47.5454848264633	87.5487705926537	-2.71505370028868	440.398265555974	-7.8436800805695	49.5969353785756	381.931924820773	57.8027375870249	-8.86940535662566	-22.2038339453558	49.5969353785756	59.8541881391373	-44.7697900185914	67.0342650715304	-6.81795480451334	35.2367815137893	273.205045558819	815.81371659253	238.843248810938	16.7737265447784	NaN	NaN	-41.2383403488117	-26.0600683785741	-34.1551467627008	191.495163194831	317.980762946811	84.2353746051524	46.7956370785663	707.556410182909	113.580033747612	312.921338956732	27.5698259162654	283.576679814273	-51.3571883289701	351.372961281334	194.530817588879	127.746420919833	105.484955363485
-25.0819934355071	26.229655104293	70.3576728485211	5.70499568837295	227.37131738031	34.439518870661	541.398606443886	-10.7147318443631	213.004055789166	464.431133634186	314.60111989797	24.177189162701	423.381814802346	74.4626047317051	461.352434721798	6.73122865916895	4.67876271757695	402.857155386426	21.098490250313	23.150956191905	50.8592464033971	-24.0557604647111	-26.1082264063031	18.019791337925	-6.60979996117908	39.570683724641	132.957884067077	336.152012284686	321.784750693542	218.135220643146	-26.1082264063031	NaN	NaN	-49.1886766044931	-54.2499803624742	7.49792548489506	661.418371016051	365.838231549956	45.9638340455513	-8.69824654064441	497.432129257464	170.471906491886	669.516457028821	19.6450545040497	785.926443462386	-62.3480663752439	266.636677893527	116.822086657286	56.0864415615135	35.8412265295891
-2.2944742849935	37.7484312811884	-17.6955918104481	21.3205725873702	82.9250426891886	-22.8292976522663	818.071719237554	-7.42818012681169	-22.8292976522663	258.497782479371	367.332346325917	-45.4176033562664	526.477227422281	-6.40143895844805	260.551264816098	-23.8560388206299	79.8448191840977	523.39700391719	32.6147254393702	12.0799020720975	28.5077607659157	-3.32121545335714	173.278265505189	27.481019597552	100.37964255137	88.0587485310068	36.7216901128248	648.659426457554	301.620911550644	407.375251892099	25.4275372608248	NaN	NaN	-9.55098448063581	68.4220633368332	25.8913099818501	315.505487589592	288.164289004246	-7.5257105113509	-24.7405392502726	717.522370492647	587.904836458412	544.361446118787	55.2577825364813	589.930110427697	35.0050428436322	979.795349515042	120.066549553598	336.770864267084	153.483570046799
19.4883752477673	34.8971232903642	-4.1383717508811	40.0333726378964	101.668364808284	41.0606225074029	647.138045516211	256.783095103758	91.3958661132191	213.638600584487	544.413058565565	29.7608739428319	216.720350193007	8.18862668319635	301.982089362042	35.9243731598706	21.5428749867803	65.7146193755578	52.3603710719739	8.18862668319635	0.997877596651175	17.4338755087544	292.736840536484	-27.7651187495295	85.2323668961804	-17.492620054465	402.652576573675	207.475101367448	290.682340797471	220.315724736279	36.9516230293771	NaN	NaN	32.1422103527838	49.3634398097106	-5.33928905346853	346.176394567331	425.191447369701	-0.274221566137128	-14.4564105306651	523.45375662393	616.650998390828	306.668868166146	334.020232597735	848.631089310606	30.1161833578513	433.295555349431	208.406558911917	262.09627427763	536.622932090992
0.182457201356928	3.26573442627686	16.6266024009299	121.458028048208	41.2928202002893	97.8195693238214	740.168991182141	190.317886071419	416.424882565548	1312.63079594227	295.149311718697	64.9312789246755	315.704493218163	51.5704109500224	304.399143393457	26.904193150663	-10.0951335483762	222.178417395592	-41.9556648725488	403.064014590895	31.0152294505562	62.8757607747289	369.147965116775	44.3760974252093	17.6543614759032	21.7653977757964	193.401163296339	564.422189361704	180.040295321686	250.955671494845	81.3754241242485	NaN	NaN	-0.11107023454567	228.915135391309	-26.4592177844227	1118.67181034485	758.918257259989	12.049613250013	-37.6065109786015	507.597465245778	88.0538850285045	736.623670871632	25.2236870249515	1060.9085637932	-48.7538041727802	346.468409075376	244.115989747007	432.606583757666	573.46783412047
-20.1708789237756	235.868048669349	128.928094975835	19.9316037112921	-2.69030957002814	-12.9729974251737	NaN	221.472285672145	87.7973435552529	331.497045722203	619.412305666279	23.0164100678358	730.465334501851	70.3167742015054	315.04474515397	124.815019833777	2.45103435754464	332.525314507717	-21.1991477092902	446.663149699833	155.663083399214	113.504063193117	301.677250942281	8.62064707063198	-52.0472112747269	32.2708291374668	1010.15444416181	630.723262306939	459.002375126008	477.51121326527	79.5711932711364	NaN	NaN	-25.2919815810974	249.438973980499	134.883261882859	1152.70569503357	521.128627451009	-15.1543079441381	-12.1130058530503	867.837065835016	442.054773082726	237.273765616148	107.511543063069	369.063522896619	-40.4984920365363	274.783158072898	346.760640895309	284.920831709857	340.678036713133
43.8154648744306	7.80819980855946	-24.0839492497835	52.0456968894868	-26.1415072535476	313.355563367523	659.025307999886	688.859899054465	46.9018018800767	963.543892556968	633.305832952835	44.8442438763126	702.234026078931	-11.7386012271992	105.542204987353	46.9018018800767	84.9666249497119	123.031448019347	-11.7386012271992	166.240166098392	512.938689732637	27.3550008443181	2.6643047991493	-9.68104322343509	-10.7098222253171	4.72186280291336	368.909629469153	405.945673536906	96.2831939704142	340.618206917397	75.7076139327736	NaN	NaN	-4.85512678165333	143.210002006566	183.775790715667	722.286635828986	911.931698044035	43.8238196692682	46.8662538224508	494.104074340292	285.190262488421	148.280725595204	314.600459302519	1080.2797211868	48.8945432579058	787.191897763548	212.171842812038	318.657038173429	326.770195915249
-14.6201383310844	11.1121047896423	83.162385527677	254.024479849302	1.84849726618072	40.9615068096853	667.798949230587	430.033022795073	1.84849726618072	395.037172150884	254.024479849302	-21.8251664048878	800.577323733537	-20.7958766800588	-5.35653080762275	79.0452266283607	0.81920754135165	96.5431519504549	34.7857684607109	489.731826835158	944.677885209606	-11.5322691565972	342.543396184602	18.3171328634458	22.4342917627621	41.9907965345143	188.149937460242	127.421843695327	101.6896005746	291.078909943149	633.832388311228	NaN	NaN	-24.9839460314183	571.55519740809	88.642557480869	795.7646373743	1287.80797847662	-37.1582142648777	11.5388586689597	631.412016222599	561.409973880208	186.036703348544	110.962049242211	554.30831741069	-37.1582142648777	1028.09025616282	303.721296271984	696.341446801049	300.67772921362
-3.08732448201878	-30.891950270002	-10.2959311677922	335.717189749332	41.1941165877322	170.949036931654	994.789801020045	356.313208851542	156.531823560107	650.836282013142	624.061457180269	-16.4747368984551	642.597874372258	9.27028697930709	36.0451118121798	108.131178669914	-9.26613021268171	87.5351595677043	484.008527285243	689.96871830734	441.786688125712	26.7769032161854	64.8795385552735	362.492014582205	-5.14692639223976	35.0153108570693	435.607882395049	352.1940050311	26.7769032161854	203.902667495189	236.856298058725	NaN	NaN	5.61725193716104	362.862146692827	42.1536616280814	786.075558945987	1847.66124052106	-9.60625210072244	430.860464728706	349.668443193328	235.999613043798	222.805909544299	1056.03903055112	628.766017221192	1.55765086039211	506.977984918124	405.4879579989	361.847246423634	572.946502415619
25.9722671448153	-11.1189898205592	-21.4221167553855	189.791985408553	22.8813290643675	159.912917297557	1010.95120211421	898.6471185246	6.39632596864544	720.403022552105	814.161477659025	23.9116417578501	681.251140199766	59.972586029742	33.1844559991937	30.0935179187458	46.5785210144679	5.36601327516282	359.793579833186	1140.77060149302	751.312403356584	183.610109247657	87.7910287537729	193.913236182483	37.3057067731242	17.7297655969543	522.582985403441	824.464604593851	28.0328925317806	329.399355375449	296.944505530746	NaN	NaN	-37.8740714037418	906.334903142395	216.96082387699	1021.06136994209	1169.29202616116	4.76762422092251	137.769103431185	203.762203802689	831.204296565606	66.6996107234111	406.817897253471	514.437414782386	-37.8740714037418	1519.56309736376	530.681870258448	340.824796881967	474.841554559483
2.48868228574063	39.5983801510598	1.45785734503732	35.4750803882466	73.6156031942691	459.144131017308	575.627349316782	47.8449796766863	-10.9120419434024	984.864850775996	667.370769039377	134.434274695764	564.288274969045	-0.603792536369301	52.9991043802029	90.1088022455221	105.571176356072	31.3517806254334	310.705339556031	587.997248605222	481.82227971278	44.7525048545764	74.6464281349724	196.283771137963	41.6600300324665	37.5367302696532	874.566582120742	95.2629269490387	0.42703240433401	415.334071037417	398.325459515812	NaN	NaN	168.453788509373	448.775105960946	272.05079713278	1215.59610116362	721.986824781502	36.4183853618924	395.960944701954	242.596745661419	699.642371941159	320.802330602619	639.718612051149	599.092334159616	-33.6619440010009	970.822776867137	438.618536488063	138.999737038012	249.706344292438
-16.8929143698503	52.2067113647859	-25.1436159501054	72.8334653154236	-22.0496028575098	704.012136204937	831.89801069889	386.360125365116	-44.7390322032112	795.801191285274	191.43730053159	-17.9242520673822	528.684727624516	61.4887506425728	88.3035307784018	131.619714074741	19.2039050437656	267.75629014895	302.821771865034	193.499975926654	812.302594445785	-22.0496028575098	4.76517727831922	582.314287896174	-5.54819969699962	-31.3316421352967	217.220742969887	309.009798050225	20.2352427412975	573.032248618387	558.593520852941	NaN	NaN	-27.4146035766256	443.009929973217	64.0286102883546	444.025965682828	829.103499625356	36.5956461288605	491.77964403454	27.4513247423625	771.189464177535	158.519931282167	341.406359012128	238.786752341428	-6.07785367479693	872.793035138624	464.346679875046	380.015715977342	NaN
-6.37012437802816	12.2031929870974	61.7320392940988	73.0823999061199	-41.4530571788208	682.906320061075	1580.61665937548	171.108241555394	157.694179013914	1027.54454228063	396.051751866358	-15.6567830605909	886.180960112726	132.929755860413	30.7765103522229	54.5090825409944	2.91653430453461	-13.5930811311325	153.566775154997	875.862450465435	385.733242219066	106.101630777454	33.8720632464105	303.185165040731	55.5409335057236	-11.5293792016741	196.904515673623	494.077593515632	52.445380611536	464.153915538485	294.930357322897	NaN	NaN	-10.9984543087117	536.849098387049	289.860313034415	361.009345852046	392.518203242711	27.6253063637166	643.572647613495	167.890542489904	931.218023147633	243.105234325685	1151.78002488229	292.909557298027	-10.9984543087117	533.799854123436	239.039575307535	605.965301695605	779.772224721532
-2.0310438478029	1.06605038136994	10.3573330688885	36.1664516453288	83.6552298259791	1042.7220761265	2317.69253380266	218.895011166527	-5.12813807697575	589.51395392421	630.808543646515	-4.09577333391813	230.25102334016	-22.6783387089552	162.114950298358	143.532384923321	-3.06340859086052	7.26023883971563	173.470962471992	1244.03320102274	301.484190611136	69.2021234231725	89.8494182843248	558.543011632482	-28.8725271673009	60.9432054787116	115.658536860765	779.469066646811	-14.4194207644943	343.294962704969	357.231886736247	NaN	NaN	-32.1914330151137	1264.22102202552	547.381193944227	992.737002028772	786.327803304656	-16.9395217793416	334.871230725802	218.956705333934	943.930886074301	255.561292299787	984.602649369694	47.1185054109013	-54.5609028275794	713.11862937295	118.294091177838	360.291082785422	792.428567798965
-19.3780998415348	77.7125292868816	2.31235985736673	248.137569778251	111.797537385156	708.801618621589	1015.56669150605	56.0220695879801	11.608271156896	525.982029730847	464.009287733985	16.7726663233011	363.820021505726	30.2000937559544	265.696513344028	566.264312028807	171.704521315455	102.501626085626	134.520876117338	533.212182963814	110.764658351874	-8.01643047544354	-46.2329547068415	641.664481458322	146.91542451671	43.6275211886078	2.31235985736673	1017.63244957262	71.5152550871955	324.054178724406	771.807239651731	NaN	NaN	7.63018546404085	1003.44323137061	394.156188982422	1043.11300541592	565.041369485286	-8.64459363146994	262.940782524866	410.430968077933	1056.33626343102	303.627730263643	607.762664611001	198.858839836293	-23.9021990335113	449.083568429771	394.156188982422	779.665018807334	680.9991705408
-11.9409958492748	21.1276069080001	312.544668706485	286.709822802364	291.876791983188	948.081877947861	NaN	469.62053180354	73.8306925524069	469.62053180354	571.92652158386	0.459730184703322	76.9308740609014	74.8640863885718	369.381329695551	801.339953212454	235.040130994122	136.867716558462	43.8622713036266	734.169353861739	436.551929046266	18.0274253995056	54.196209665275	434.485141373936	65.5635418630882	257.774795389748	46.9624528121211	188.537408366704	-2.6404513237912	247.957553946182	902.612549156608	NaN	NaN	3.72674485828795	546.082807320274	643.767951778718	784.190346937732	1221.73838982451	33.2357989134429	237.76407012331	745.523310589597	584.749843668408	299.834838997946	726.18979241553	-39.0105058422813	-28.8349699611934	1032.47342243628	180.781069189218	350.712518403386	692.61052400794
22.3851633395156	-3.46256547238418	175.403717905962	69.9449843534111	395.626367383348	860.885485997544	940.496490738195	18.2495267296116	294.303270440701	445.254006702196	968.412037855047	-9.66602038724012	464.898280599239	34.7920731692275	844.342939557928	345.998728064501	431.813187720008	344.964818912025	84.419712488075	385.287275858588	593.103015506262	-6.56429292981215	186.776718583198	464.898280599239	627.22201753797	399.762003993252	-5.53038377733616	510.390283308183	98.8944406227389	238.472176206998	18.2495267296116	NaN	NaN	-36.8252281538465	439.567774624657	211.550610901613	1239.66371518855	1026.91555796482	18.1431952436731	183.048465436232	575.970899351836	560.701892852525	546.450820119834	688.961547446737	171.851194003404	-10.3589502217074	1421.87385941367	100.595830339953	639.082792882321	411.065629159277
38.1259243547852	9.16202483126272	554.303990863275	147.774972550977	400.174668398816	1087.03285709949	1372.53415240278	26.7472495419728	258.458445730153	712.571013259665	643.264539399808	18.4718496781092	-13.5953247943621	92.9504484528813	1267.02280413852	546.028590999411	659.815339127535	147.774972550977	210.874896512937	18.4718496781092	507.754866629042	-24.9739996071745	12.2652997802116	743.603762749154	521.202391407821	702.226763429836	191.220821836261	242.942070985408	-0.14780001558379	379.486168739157	648.436664314723	NaN	NaN	-34.6383169275863	247.434724595038	816.672378786903	670.035129764312	1339.06757842989	53.9550210235627	938.87008630573	1074.30587880576	65.1564775461218	731.133983523725	808.525864952315	21.368965685209	77.3762482980044	666.980187076341	17.2957087679148	924.6136870952	271.874266098803
76.6511089703883	19.7293359053245	215.333246983453	21.7992185622359	499.942112308772	1261.65893005217	1580.42085921653	19.7293359053245	1023.62242450736	787.655801619458	360.225032967252	-39.2623198166507	-19.5984345759923	39.3932211459829	1451.05319315956	291.918905289175	330.211734442036	76.6511089703883	298.128553259909	203.94889237044	1140.57079462285	4.20521597848892	750.397913795052	802.144980217838	414.041982046948	568.248239986848	19.7293359053245	613.785658438899	-20.633375904448	477.173403082746	109.769231480971	NaN	NaN	42.933657932502	341.411286057557	258.896992958139	603.215895027314	1089.133398835	580.804605543522	379.103000189389	1007.63780071212	810.010975264127	392.346034884358	361.785185588277	16.4475885425654	-43.6554150730599	612.384149816139	62.2888624866864	736.664936953533	317.981301597228
294.349040209529	-17.3238748798798	179.413181156624	58.2645729657242	922.872161336675	950.829532457652	672.291279437549	-1.79200203489268	699.21319236886	1633.19647944742	221.866966932922	14.7753289997603	25.1299108964184	-15.2529585005482	1058.5171841829	1339.12635358233	886.631124698372	174.235890208295	866.957419094721	29.2717436550816	1034.70164582058	49.9809074483978	139.030311759657	934.262201422999	549.071754867318	813.113593232099	12.7044126204286	168.0231410703	-34.9266641041986	670.220363058217	343.015575123822	NaN	NaN	-2.7445342979103	503.736241965056	52.2855701652692	1020.4077783138	1002.0644101594	682.074543466101	416.0957052274	802.325512478234	56.3618741995788	490.48825385355	399.790489090162	204.127895443301	8.46530179644108	1471.85845011358	203.108819434724	482.335645784931	775.829536255222
134.133439535855	-7.79521319607348	24.320029392903	60.5791742514248	1031.28828089242	736.035244187317	913.187066210381	86.4785634360832	693.560245924477	925.618773019017	455.285865425619	87.5145390034696	30.535882797221	11.8883225842669	928.726699721176	254.30660535267	715.31573283959	550.595617625163	1658.05349916116	310.249285991532	866.568165677995	-33.6946023807319	487.401108014596	1335.86509770401	1187.72059156776	703.92000159834	5.67246917994891	107.19807478381	12.9242981516533	437.674280780052	382.767575708576	NaN	NaN	-17.8731904270962	181.940445423316	127.909207157643	649.871357950557	357.287105455311	318.547727076149	122.811920528806	893.521658808968	358.306562781078	945.513982423106	864.976853687481	92.2282007557841	-42.340166245514	1005.66196464338	312.430983121545	755.894919830368	186.018274726386
1176.09006833276	53.5676485623097	209.041667921097	-29.3518284290438	739.726320665759	962.572415080022	790.514500322963	212.151148308273	483.712435454956	1057.92981362008	702.41255601965	-4.47598533163773	19.3633643033764	33.8742727768632	932.514104670656	564.558925521525	1814.57004116618	509.624772014754	802.952421871666	357.260233043142	541.756069348903	109.538295531473	583.21580784458	590.471262081323	519.989706638673	814.353849957977	29.7282989272956	95.0273870579864	-9.65845264359732	772.894111462301	298.180105686802	NaN	NaN	9.82006253852196	228.065593221744	219.906881794333	686.993111013565	59.7921700314092	596.227446383627	432.033378906998	911.357675267344	212.76800929535	900.139447054655	728.806507079042	106.704760739018	2.68119003953808	1052.09544739017	220.92672072276	336.168519634928	189.311713941545
561.944011200085	-35.3748290641416	552.610904320956	-18.782639056802	544.314809317287	557.79596369825	551.573892445498	422.984419888615	1167.55894646798	746.532125031738	379.429921119349	-18.782639056802	-18.782639056802	39.2900259688867	633.497830606737	1075.26488955215	820.159968189308	247.729412936091	399.133146753065	608.609545595728	435.42856239412	47.5861209725565	852.307336328528	585.795284335636	840.900205698482	788.012600050087	44.4750853461804	9.21668158058365	49.660144723474	250.321942624738	582.684248709259	NaN	NaN	15.0891975401893	201.789607028253	300.751026265096	444.602161444423	-3.27477716355464	1145.49386263732	454.80436961317	1670.90758332777	322.175663419463	506.835631273778	349.721625475079	656.808091354353	52.8373677645519	901.661087404273	104.86862942516	555.806230483762	149.758345367645
717.031162535496	-15.4655874638363	342.482541076914	241.842052762558	417.184759207158	555.176356586635	969.151148725068	374.645996105213	706.655854461851	939.062755311498	372.570934490484	28.1107064454725	33.2983604822949	-19.6157106932942	732.594124645964	1163.16940970223	1476.50371352631	527.163024787794	252.217360836203	255.329953258297	557.251418201364	35.3734220970239	1181.84496423479	527.163024787794	1173.54471777587	1021.02768909329	-39.3287960332196	186.85291997224	26.0356448307435	336.776121636409	417.184759207158	NaN	NaN	-17.4000305068907	131.608006242439	126.50499128527	437.788903672569	3.01202932178463	565.36427760179	69.3512237649795	898.080852809199	82.6190626536185	682.733621616674	751.114022042736	597.002970336237	-42.9151052927349	595.982367344803	281.636645983203	414.315034869593	169.370316925489
987.497184877495	-9.03106365547189	511.03211604767	-15.2593652088029	635.598147114291	700.995313424267	249.443450807766	426.950045077701	1155.66132681743	337.677722813289	247.367350289989	80.2412586089397	83.3554093856052	312.764516599965	889.920460541975	688.538710317605	577.467332616535	414.493441971039	376.085582392164	655.321102033173	286.813260127753	48.061700583396	1180.57453303076	550.478025885433	2026.58549402489	1987.13958418713	-7.99301339658339	45.985600065619	-15.2593652088029	358.43872799106	869.159455364205	NaN	NaN	-60.1234631192772	220.64753629766	482.019812118519	1140.55542893279	-2.94827778346444	952.694105686549	47.0800093853717	996.596480140833	325.809037897459	471.809957594266	1281.45142136747	584.118357361041	-19.2840450222681	466.70503033214	7.26157674078784	686.216902603564	54.2269075523483
328.713810043316	19.2198812614546	320.405248196823	198.892531191864	385.835172737955	161.504002882646	284.055290118417	407.645147584999	684.9433992117	644.439160210047	889.541734681589	48.2998477241799	291.325281734098	-4.66723404721255	708.830514520368	722.331927520919	1094.14007015148	45.184137031745	587.317797515409	615.359193747322	358.832346736853	243.551051116764	590.433508207843	935.2388248373	735.83334052147	636.130598363554	47.2612774933682	1326.77980185328	114.768342496123	250.821042732445	318.3281077352	NaN	NaN	30.9203061097061	579.39502960163	415.976117574241	282.176883351816	167.783644932644	675.403640417721	19.6852559078232	941.980740662398	167.783644932644	523.219778592215	901.126012655551	281.155515151645	-1.76347629577162	845.972129846308	125.907548725626	606.971971006252	-6.87031729662752
414.29816838461	-26.2762985558736	242.848198938431	217.910021564442	410.141805488945	155.564578129467	9.0527860572784	191.932753466536	865.263542564256	348.835452777887	897.475355005659	22.5609654681895	293.763644410327	116.079130620651	417.415440556359	743.689927866056	950.468981925387	100.492769761907	1129.19258643898	600.295407965616	351.952724949636	-17.9635727645437	1130.2316771629	787.331738270538	1399.3561746572	1106.33259051282	52.6945964617603	1317.26800746782	59.9682315291739	195.050025638284	421.571803452024	NaN	NaN	-28.1650695013515	408.12270784119	291.643067051846	735.083103039347	467.384279470856	339.665375096575	75.0318052330669	744.278864154295	27.0094971883375	541.972119625435	1036.49971736265	616.559959780015	13.7267311334124	411.187961546172	447.971006005965	358.056897326472	11.6832286634239
652.791278819275	8.23200064773944	556.107387093545	287.887558435067	571.70156317834	118.430844980292	137.143856282047	126.747738892183	773.386240541691	499.968353188282	533.235928835845	453.185824933896	130.906185848128	34.2222941223981	677.741960554947	1179.87443048535	663.187396209138	14.4696710816575	575.860010134285	486.453400581459	328.432416255534	31.1034589054391	667.345843165084	560.26583404949	1399.23250741147	846.159062270736	226.550465834872	721.405653592374	-25.0355749998237	450.066989716937	176.649102363528	NaN	NaN	69.0918089680675	497.366188442206	476.923497297855	227.522665336782	193.792224948604	579.136953019607	31.2728303510196	537.229436173689	73.1803471969376	408.440481964282	892.932262085383	557.672127318039	-7.56828282324596	919.507760573039	241.832549137827	505.543264899946	175.393802918689
302.808242331333	-4.03107432688322	401.620903628046	708.460220286262	86.4605207553702	10.5307915484219	4.28999188757687	218.557446909924	887.363143897154	341.29317357321	553.480362041943	340.253040296403	132.226384934901	50.0558560671073	572.202761024478	1335.66058620119	1122.43326445565	10.5307915484219	484.831565772647	708.460220286262	349.614239787671	47.9755895134923	836.396613333586	1063.14566767762	1717.38949878955	562.84156153321	47.9755895134923	975.774472425792	-9.23174071092077	154.069183747858	75.0190547104876	NaN	NaN	-27.8567627688746	349.452440914856	425.118785285035	118.363335135661	350.474959082021	381.150504096958	8.95389124905031	1090.77811210918	229.8178153566	831.058497649374	483.402320813416	969.098450216593	-31.946835437533	647.00522755975	557.023628849266	109.160671631179	4.86381858039198
263.629826555254	34.6856521585453	253.223273173586	76.3118656852197	108.572181168392	185.58067619274	58.6207249363831	135.629219960731	1232.4799463886	269.873758584255	1185.65045617109	268.833103246089	-9.02187204446277	30.5230308058779	112.73480252106	1321.97630547095	1153.39014068792	-30.8756341459668	363.532739019273	456.151064116123	508.183831024466	-10.0625273826296	494.655311628297	651.794267691493	957.74693711255	502.980554333632	47.1735162165476	866.169267353866	57.5800695982162	85.6777637287214	219.922302352246	NaN	NaN	250.52692594848	479.656988544212	416.237060504322	409.076746048205	964.512567429824	736.405406899252	141.076404976411	1277.52059936864	270.98496725167	120.618363673221	978.833196342058	228.02308051497	-38.9543584916644	681.168695380637	97.0916161745517	555.351741366017	138.007698780933
792.895208768302	69.2765516903922	204.629681791296	712.724508631613	267.100357222483	207.753215562856	-4.64708090317846	64.0706620711266	528.436016109613	312.912185872019	760.618693128856	490.953610850901	241.070909126155	21.3823671931492	226.494418192211	1640.41403878473	791.854030844449	288.965093623398	109.882490720663	21.3823671931492	197.341436324324	-2.56472505547224	872.024730981138	687.736238459138	1494.6491294453	229.617951963771	104.676601101398	752.289269738031	7.84705418305884	69.7971406523187	151.529607674788	NaN	NaN	-45.9671453827126	510.700575447913	627.355208121978	551.632025508988	619.168918109763	386.88293901316	194.505123726105	1229.04752401979	294.78717637574	684.659238207484	1243.37353154116	341.858343945977	17.4766022119543	577.214181797161	7.24373969668543	332.648767682235	78.8737773035674
86.1932920981421	-55.4780486151496	465.372468713129	384.119788009917	429.954633534806	280.991385578918	268.490973163039	8.06571449890037	516.4158194113	180.988086251889	1025.80762535836	749.756851174369	21.6078279494356	61.1924672663847	13.2742196721831	1469.57226612205	1249.77334780952	-23.1853165407963	78.9013848555462	-35.685728956675	193.488498667767	58.0673641624151	446.621850089311	227.864632811434	1152.89515158646	403.912107668392	61.1924672663847	614.335716669016	63.2758693356979	88.2766941674552	310.159014549302	NaN	NaN	20.7190902706484	480.347246510333	495.702307409209	303.252210809965	864.223768982231	225.453235588994	653.347599304335	1296.21281560394	546.885843738796	461.921173431682	718.862525806206	62.6895900609092	-3.84900716755303	245.926650120828	27.8847853567905	98.5180654916196	277.660442645172
127.098207180818	-9.43322476853324	129.182656523556	184.420564106118	180.251665420642	142.731577251355	122.929308495342	535.650278357503	592.972635282803	419.963339835534	630.492723452091	645.083868851258	184.420564106118	19.7490660298014	-6.30655075442596	2200.08307853395	961.920168947463	76.0291982837325	92.704793025638	11.4112686588487	59.353603541827	14.5379426729559	603.394881996494	500.214639530954	898.344463993948	264.671863801539	18.7068413584323	306.360850656302	-14.6443481253787	209.955068554661	583.592613240482	NaN	NaN	-23.1425367531282	754.115580672671	411.056991295013	724.417971442963	327.084441059287	325.036330077928	251.304334748999	870.857906610143	282.025999469386	314.795775171132	797.125911281213	44.445125631724	11.6753499299775	162.211507059875	28.0602377808507	137.634175283565	483.764931133263
37.7006623262152	-11.3085329086424	180.557252691651	170.129764343809	246.250429283056	741.556125805554	81.4961133871518	-22.7787700912687	564.288823892239	231.651945596077	1408.91538006744	196.198485213414	170.129764343809	6.41819728268907	15.8029367957469	500.681144970402	696.717925909833	58.5556390218993	120.077820274167	-13.3940305782108	78.3678668827992	-16.5222770825634	781.180581527353	634.15299582278	1029.35480420599	499.638396135618	34.5724158218626	350.525312761477	229.566447926509	26.7517995609811	151.360285317694	NaN	NaN	37.4557870451194	812.957278941283	603.971407941524	440.06092088289	207.512917368452	243.368336412529	200.341833559637	981.9899687205	498.454031897528	84.5800520744768	509.72287788281	20.0402977951395	-28.1084077783343	188.04854703024	-3.52183471953919	195.219630839055	486.160745368131
365.522561542155	24.3721186392464	-17.3588223886323	156.867856402761	505.321213985548	462.546999431972	254.935567818276	67.146333192822	284.147226537791	85.9252566553674	1131.28532940373	70.276153769913	212.1613532647	54.6270508844584	-7.96936065735956	1150.06425286627	616.951481235124	9.76628927948887	22.2855715878525	-2.75299302887473	193.382429802155	185.036241596579	741.101030793062	343.613817502518	1556.94092788809	219.464267944579	-26.748284119905	683.720986879729	176.690053391004	-13.7073650486929	649.292960531729	NaN	NaN	43.7839269157768	442.44119704782	610.51264255336	638.182941508541	117.571390796258	99.1245248261376	880.041850894562	959.978270098416	1198.76270182275	150.365819187583	945.630707677212	111.422435472884	27.3867127201144	505.980402056012	14.0639761861386	252.848407910473	819.577123548057
65.3076896071764	164.468570373062	39.2127209845749	216.658507618265	659.229175457587	991.157176337078	605.99543946748	141.504997985173	13.1177523619734	175.950356567007	924.354056663218	219.789903852977	259.454256159332	0.592167423124679	120.629023087092	866.945125693495	1584.03486344258	249.016268710291	83.0522682705455	27.7309347906303	8.94255738235717	133.15460802594	270.936042353276	300.16240721059	1223.92429645068	290.768218506454	65.3076896071764	571.550080885646	27.7309347906303	1.63596616802874	443.162835262446	NaN	NaN	352.554227736455	729.83206722301	367.932400541613	523.764551633886	121.881635659077	21.4109066653748	566.82343548833	543.24357052042	420.218188079152	14.2344260229675	493.008206023569	127.007693260797	-28.8244578314764	275.663363710662	81.8983863656649	369.982823582301	338.20126645164
385.119137724994	53.023948886195	21.6942140900818	-20.0787656380691	262.933172020153	732.879193961851	392.429409177421	163.722345165795	44.6693529405648	182.520186043463	940.699768109401	194.007755468704	771.51920021039	14.3839426376554	-7.54687171962383	988.738694796775	1534.92040474235	190.874781989093	84.3536836823081	-0.236600267197421	129.25963689007	58.2455713522138	884.306245476398	525.0586198143	990.827343783182	164.766669658999	2.8963732124139	478.06401762013	79.1320612162893	29.5266477891101	284.863986377432	NaN	NaN	-29.695685897243	503.614984873014	791.807866577711	1267.68508049579	22.6097837359938	84.1456303633311	1500.49570023588	569.253221275507	718.990448068695	-9.18373702146389	371.312914624239	230.806064825152	12.3538092981042	487.205425772391	-20.4653089031424	262.59958558261	174.398205416759
144.16805396607	270.594997304985	-21.9632186858938	-0.0213524865778858	293.581714275697	1133.64173447808	305.075072761053	77.2976045967258	38.638126055074	127.450441623734	1020.79785116731	168.199621708177	628.978811893812	51.1763353118259	371.945522130397	622.709707265436	884.967250885831	62.6696937971819	287.312609647321	52.2211860832219	19.830812169946	40.727827597866	787.796129146003	600.76784106612	1478.44248903876	268.505295762193	107.59827696721	966.465611054718	68.9387984255578	44.9072306834499	414.784403757633	NaN	NaN	332.630644765795	483.450242475928	621.958036291357	1073.39084576386	393.163680581427	106.914240029541	953.350757790494	554.243114870481	507.047866607446	8.41980887190308	85.3685832138078	567.580902423078	-41.853390364808	60.7449754243983	-13.1258479438302	443.436879818138	179.759079739878
46.1907258803146	105.777247956402	9.60251057043622	14.8293984718474	901.309586551187	671.326518889094	168.499902773337	368.167020607245	11.6932657310007	8.55713299015398	741.366816768004	152.819239069103	265.720017739585	-5.03277555351514	552.153474736919	759.138235632803	633.692925998934	317.988896753697	136.093197784587	-40.5756132831113	77.5520532887818	138.183952945152	274.083038381843	293.945212407206	1219.10437095699	440.298073646719	43.0545931394679	1538.98991052335	1.2394899281783	27.3739294352343	289.763702086077	NaN	NaN	0.377363787134819	458.138456476977	877.923853136496	813.262532868648	-12.9654483316274	87.6188276405801	1034.9584880727	583.355616360746	1437.29559196153	-3.72811686479202	-23.2291499614445	205.651396383477	31.1684686765861	229.257910132056	41.4321703064032	925.136880633655	221.046948828202
73.6231390112966	21.3278929780151	-12.141064483285	78.8526636146248	353.925657749686	633.182271567409	386.34871029032	568.33616648614	30.7410372640058	57.9345652013122	924.98974443312	65.2558996459716	246.197450921126	-26.7837333726039	324.640319971048	611.218268233431	268.161454255104	161.47915234721	224.233447587147	-48.7477367065821	18.1901782160182	253.518785365785	321.502605209051	98.7248571072718	1023.30480697569	358.109277432348	17.1442732953526	1246.08255507747	327.778034733045	121.734765361916	49.5673258359871	NaN	NaN	-0.483844310840934	952.346614000179	586.821136458452	1052.96879602009	165.850783109833	17.9977809581228	1161.8050337151	416.37948120023	1129.97556797411	23.1315657550572	85.7637402776566	225.402686754272	-14.8584417422572	1065.28987953274	25.1850796738309	982.122565822399	72.4158998056272
86.4331835477578	10.0435896331412	13.1828880131939	89.5724819278105	465.241854740788	570.93156686923	357.459277025644	21.5543503600012	29.9258127068085	2.71856007968479	831.493332413607	17.3686191865976	276.883951937624	70.7366916474941	128.290495281794	175.379970982585	522.795658375088	259.094594450658	476.752615467648	-29.7208565141935	57.1330653339322	342.809217918731	988.458251416244	158.637046288971	829.400466826906	569.885134075879	-24.4886925474389	653.599757543952	83.293885167705	94.2814294978896	72.8295572341959	NaN	NaN	179.431650588062	1132.62132660964	501.954881483293	605.696430274434	58.228652990491	19.1971791878835	441.353382684507	931.301093311975	524.552050526907	41.7943482314984	39.7400601366243	519.416330289722	165.051633923943	477.303424344804	-8.5357100929166	474.221992202492	77.7443898917948
189.294828308546	11.3114244539881	36.4384932334552	253.159461456358	270.957801841814	410.203641328027	56.3307560171999	54.236833618911	67.8473292077889	149.510302741057	1144.12344192829	-1.25210993574536	216.515819486302	18.6401528479994	178.825216317102	410.203641328027	183.013061113679	32.2506484368773	195.576595503413	2.93573486083248	21.7810364454327	404.968835332305	309.695366210159	36.4384932334552	859.349995761	409.156680128883	-14.8626055246233	844.692538972978	43.7672216274664	292.943987023848	-1.25210993574536	NaN	NaN	15.2598249692472	887.634006884639	643.081527148639	745.834669894858	201.243013339902	144.728784829482	658.494498560572	407.7768302598	553.68629295943	53.2784877853479	13.2047621143229	247.4819275757	-3.23574072507203	90.2696191739864	-6.31833500745858	373.868293153548	16.2873563967094
27.2454022752138	25.1504219975052	64.9550472739676	207.413706158149	196.938804769606	276.548055322531	256.645742684299	80.6673993567816	-6.27428216812292	163.419120326269	1151.20232126585	11.5330501923997	135.136886577204	89.0473204676158	223.126058240963	52.3851656077163	70.1924979682389	24.102931858651	64.9550472739676	-1.03683147385156	144.564297826892	87.9998303287616	687.164189753405	36.6728135249022	431.576595872963	421.10169448442	-27.2240849452084	953.22668502239	-9.41675258468573	439.43277191437	108.949633105847	NaN	NaN	46.2687491331503	1571.70069322562	1267.43663968696	328.946501576162	1089.60663542281	0.0123896424756818	867.576109867573	486.218123844455	512.944020439067	268.299274688388	58.6037783306635	808.984721179385	-50.35564624737	67.8550502287984	64.7712929294201	503.692748540932	116.167247919059
108.172704403643	-15.4936099645756	229.742979545281	124.941018216283	208.782587279481	237.079116838311	294.72019556926	52.6276648992735	44.2435079929536	137.517253575762	1535.5754177046	2.32272346135416	125.989037829573	21.1870765005739	249.655352197791	250.703371811081	73.5880571650732	-11.3015315114157	47.3875668328236	20.1390568872839	117.604880923253	92.452410204293	1737.84320306957	223.454861865541	770.521100002914	324.06474474138	9.65886075438406	775.761198069364	154.285567388402	483.363725961458	-12.3495511247057	NaN	NaN	56.7349392451761	1149.82534908482	513.303275998517	64.9613957632543	420.755640170137	23.8291131728632	1927.22549004321	296.330485334204	496.850362962361	248.000053290495	78.3293876051314	367.283672802629	-11.1333270289692	469.086072213847	-8.04840583468988	262.396352197132	31.0272626261817
176.599265011876	32.947966624862	311.862166412787	168.210868025773	212.249952202814	67.5501041925368	445.027968567172	229.02674617502	110.540638746315	139.900028197675	1646.66583682643	32.947966624862	101.103692136949	-2.70272056607579	148.288425183778	170.307967272299	-18.4309649150189	67.5501041925368	15.1226230293931	148.288425183778	-29.9650107709105	226.929646928494	969.302780198609	-33.1106596406992	302.425219803421	587.630717330923	9.87987491307871	807.826138216127	62.3073560762225	514.756518514153	-1.65417094281292	NaN	NaN	119.672494254174	526.007146718572	472.514989938449	38.4055637612943	414.908051867547	19.8890479527901	651.507976087323	437.53934896683	523.949756073183	483.83063848809	50.7499076336304	482.801943165395	1.37253214428585	152.590744580404	65.1516421513559	221.513331200947	-10.9718117280503
20.5919144256193	-42.3528957495319	294.401838687527	315.383442079244	203.131863933558	8.00295239058907	481.138108873809	333.217804962204	19.5428342560335	514.708674300556	902.868337047322	32.1317962910637	117.107290027518	-6.68416998361288	78.2913237528413	44.7207583260939	326.923323944689	539.886598370617	32.1317962910637	304.892640383386	147.530614945508	104.518327992488	1056.03404180686	-17.1749716794714	44.7207583260939	345.806766997234	14.2974334081042	1178.7764216484	6.95387222100321	225.162547494861	-12.978651001128	NaN	NaN	156.930497036112	261.897052176916	780.555324637357	115.767142078935	168.250419649336	27.2659289210023	911.248976626396	95.1854646003458	262.926136050845	443.015813988498	95.1854646003458	799.078834368087	233.082703706891	370.979942813437	304.089491008023	79.7492064914041	161.04683253183
68.0511934631439	14.5210195563962	316.809060441559	601.253710024473	228.641715183387	-3.322371745853	409.174850712026	322.057116706927	90.093029777687	141.523981178288	750.298507960908	-11.7192617704409	620.146712579796	8.22335203795532	270.626165306326	7.17374078488183	61.753525944703	25.017132087131	5.07451827873487	40.7613008832333	235.988993954901	82.7457510061726	1110.31516776511	-16.9673180358083	49.1581909078212	250.68355149793	-42.1579881095719	516.235198525521	55.4558584262621	592.332014373349	32.3644108586454	NaN	NaN	145.831438307406	608.064689047058	690.422506550782	383.639636349409	99.5051659615608	87.1514933360021	717.188797239493	75.82729342924	496.88163541703	317.75338234643	25.3831302082089	631.742561579379	-29.1789238880084	220.982946779554	273.486055438178	14.0589303014468	8.91156670746408
17.8952608182573	57.8006900508524	454.754696627719	570.270412827336	140.761977139668	48.3494041799746	432.701696262338	236.324978722988	408.548410147872	949.37199053699	1101.64270734558	-24.1104541634217	642.730271170733	-23.0603112888797	241.575693095698	19.9955465673413	131.310691268791	141.81212001421	46.2491184308907	10.5442606964635	119.759119648829	-4.15773954712416	718.340558137755	19.9955465673413	36.7978325600129	202.720406737645	-12.55888254346	401.197410026078	72.50269029444	413.799124520582	123.959691146997	NaN	NaN	630.087542249843	429.264480012193	871.075216935024	46.1558689742124	243.889345638976	108.97744228958	866.955769504508	77.0517247030818	149.14205473711	320.099123103521	32.7676648250357	470.458954317352	152.231640309997	174.888601177835	141.933021733707	44.0961452589545	-8.42680948012346
37.0330473981243	4.46212131903923	298.651131065614	300.752481135232	2.36077124942084	-13.3993542727171	128.441775426524	459.404411391421	456.252386286993	226.15455366378	1064.59323144152	-6.04462902905273	769.353546660134	13.918196632322	-24.9567796556182	13.918196632322	279.738980439049	888.079825593573	43.3370976069795	68.5532984424002	201.989027863168	28.6276471196507	732.579920441812	-4.99395399424353	-26.0074546904274	87.4654490689657	-33.3621799340918	262.928179882101	-29.159479794855	228.781241250803	131.593800530952	NaN	NaN	89.6098461909479	636.673281584616	392.503725674448	285.357591435387	134.940902984397	158.636682671881	521.285137019473	121.547636204514	160.697185253402	704.66986677479	35.0065277806571	646.975794492218	-38.1413138633174	277.115581109305	444.016290212458	297.720606924509	17.4922558377336
209.666569237429	4.68106097196882	427.266570319226	508.209565890715	64.599901849565	262.226955972163	171.823090788421	487.185411196822	232.793139400712	202.308115094567	440.932270870257	50.9342012985343	856.159326074651	58.2926554413969	100.340964829184	-11.0870550484512	802.547731605223	698.47816587045	47.7805780944503	34.1148775434196	-17.3943014566192	-5.83101637497788	488.236618931517	0.47623003319014	153.952559298612	30.9612543393355	-25.8039633341766	405.191207890638	56.1902399720076	346.849178615084	126.62115819655	NaN	NaN	146.495032552716	627.804388203524	280.478364960864	371.174774590995	564.935286073547	24.8793923668593	685.52028524088	136.188622367474	13.542341163093	592.762593573701	271.202595794146	79.5033663486426	315.520159590687	257.804262553332	-37.9897097631177	49.6147768114404	0.144007922278207
314.112069401266	62.7459763715855	294.128990875894	414.027462028126	65.9011992966443	60.6424944215464	106.919097322408	798.964658885294	219.455381649503	191.058375323975	968.294955863447	-19.2898196799419	628.582620932121	11.210668595626	588.616463881377	53.2803075964093	666.445296032826	111.126061222486	24.8833012708805	364.595636202206	60.6424944215464	-11.9276328548049	843.137779836116	57.4872714964876	15.4176324957043	60.6424944215464	110.074320247467	174.230519723661	-15.0828557798636	390.889160577696	31.193747120998	NaN	NaN	347.767618508909	433.343194933115	143.62347234032	231.261110847038	354.984835797698	-21.3414942605595	224.043893558249	174.554403577985	53.9237717510919	640.580434225471	370.45030141653	682.852706916946	-35.7759288381365	275.595445621024	241.571421259593	61.1409890398804	9.58943697710542
117.713005934778	-0.141766805182508	437.604531943243	377.624870816656	176.640392304759	30.3742011364145	78.7788399403269	561.772953222845	370.258947520408	151.385798146196	1427.79507791023	1.96278270803108	1369.91996629686	6.17188173445825	414.454487297894	14.5900797873126	571.243426032306	214.522283542603	10.3809807608854	167.169919495297	148.228973876375	14.5900797873126	310.279286393821	-5.40314058821647	53.5242457817639	-30.6577347467795	253.456449537054	84.0402137233609	37.740124432662	255.034861671965	165.065369982084	NaN	NaN	658.523260314522	441.92477486382	845.210526345841	184.069435041555	533.721275840546	3.57069716596961	225.326289413117	173.755221448664	43.7961301782429	801.890829255701	355.285380683539	627.58061953585	33.4819165853523	617.26640594296	85.0529845498052	173.755221448664	27.293388429618
312.759465449878	24.2897774529326	110.62012203596	196.950466618987	15.867304810686	-16.7697766780195	33.76505917546	1012.87750383663	482.26172737509	-8.34730403577288	780.206697094563	76.9302314669737	500.159481739864	-44.1428127653208	313.812274530159	43.2403408979874	679.137025387604	159.049339728878	21.1313502120902	-38.8787673639167	-16.7697766780195	21.1313502120902	420.145991638522	-45.1956218456017	193.792039378145	-11.5057312766153	291.703283844261	241.168447990782	10.6032594092819	353.81901958083	285.386429362577	NaN	NaN	922.050926365728	452.576478668747	93.5059120785286	258.595827752192	160.573690320954	111.046715618855	47.0743732953107	219.386972779697	-10.7070971904715	902.44649887948	432.9720511825	180.178117807202	10.9609542416968	457.735538533549	161.605502293915	337.013537697182	18.1836380524196
21.3592033781745	68.7596809872289	38.2127065280605	235.188024592353	-6.02773924039023	8.71907601576001	1.34566838768489	963.048691878055	616.498533358524	108.786750968208	701.819393054822	94.0399357120579	805.047099847873	22.4125473250424	184.627515142695	-22.8812423902762	391.082928728799	237.294712486089	83.5064962433791	43.4794262623999	32.9459867937211	122.48022227749	304.708725085633	50.852833890475	190.947578823902	67.706337040361	227.814616964278	77.1864325621719	-42.8947773807659	177.25410751462	446.910157912796	NaN	NaN	133.963533877032	284.66515473744	43.1296802077459	262.988894202724	57.5805205642233	68.9347522728841	64.805940742462	526.200629267134	60.6771292120399	1173.3918366608	1393.25105065578	850.31233440527	-23.9635071616136	36.9364629121127	2.87376778613019	-18.8024927485859	86.4822012771781
106.951516110746	177.561433042867	192.315744043609	114.328671611117	67.9579798945004	55.3114276081504	31.0722023926463	1509.6649405384	220.770486687896	210.231693115938	935.300690866669	42.6648753218005	463.162738842937	23.6950468922755	204.962296329958	55.3114276081504	447.354548485	96.4127225387879	44.7726340361921	-10.0290925379911	17.3717707491005	141.729534898209	349.343768265787	-24.7834035387327	121.705827111488	179.669191757259	313.511870121129	125.921344540271	22.6411675350797	276.626092619275	77.4428941092629	NaN	NaN	444.991473839161	398.524739853917	66.0294433372816	169.288852193379	298.363113263502	26.7908679719645	80.4857605771353	376.840263994136	-20.7084601018405	1057.31976835582	396.459551676795	530.696783189722	6.13898620074491	800.203840304137	15.4323329977937	164.125881750575	103.202830525477
38.6862499581212	62.9378021362891	402.45953263064	47.1215724548752	232.698667383464	254.841388937444	3.89054465901071	650.24713097279	884.327330257715	-16.1433462707802	1693.06387463401	304.398908605874	368.718242643623	-7.70802377402611	171.542579281998	54.502479639535	60.8289715121006	-3.49036252564908	655.519207533261	61.8833868241948	216.882437702051	24.9788509008958	612.288179737397	-33.0139912642883	7.05379059529348	220.045683638333	31.3053427734614	16.5435284041418	93.5158461870225	163.634464441291	85.0805236902685	NaN	NaN	240.795453016728	571.350842189136	295.543689348408	48.6601330602655	425.699873835044	-4.02213208908704	67.2538737012135	272.818006342805	-19.5169159565437	1066.15094035658	460.821383934612	152.991677767807	-10.2200456360697	232.531568287418	517.63559144862	13.5386229606972	109.606282938928
334.30989056122	-32.8133401520329	227.759757509385	111.715058146001	16.7693950305041	444.024879050238	49.4729012147306	1101.25985817195	586.443373723483	-42.3079064635825	584.333470098694	42.0882385279698	241.474131070512	75.8466965245908	36.8134794659978	19.9342504676873	29.428816779237	-22.2638220280889	41.0332867155754	-21.2088702156945	228.814709321779	46.3080457775474	139.143805268255	34.703575841209	148.638371579805	237.254323820935	157.07798607896	-12.7692557165392	-0.109833967806362	341.694553247981	64.2422265882523	NaN	NaN	151.149424150052	465.296150938498	274.121333649476	147.015914587046	27.1441372598754	15.7769859616093	71.5793650621886	320.623316233292	20.9438729153666	488.03045353503	916.882070696889	322.690071014795	102.580686784733	482.863566581273	525.232039602083	-47.2590348742303	49.8784398564077
83.4912897342031	89.8242228877784	329.420193864712	362.140348491518	211.205441664639	520.463677330901	32.8278245056005	1239.2515902617	608.069252622026	-61.1106839391003	877.218911648978	451.856901500502	62.3815125556187	-17.8356407230022	89.8242228877784	470.855700961228	18.0509804805914	15.9400027627329	20.1619581984498	2.21864759665305	399.08245855404	18.0509804805914	38.1052688002466	-52.6667730676665	19.1064693395206	206.983486228922	128.87731066816	38.1052688002466	38.1052688002466	437.607801904957	-2.00330783906383	NaN	NaN	123.461535319152	196.859168943162	42.8275152815074	76.9419083743571	1.47673577502292	42.8275152815074	61.4353660594254	318.843968487291	26.2872034789136	1109.67762654881	1581.07651292273	479.078239074918	118.292687880842	790.242854861214	309.540043098332	35.5911288678726	82.1107558126676
-18.6830808571332	14.0537391714007	624.437028735678	38.3423475796678	37.2863211271345	108.040093446869	37.2863211271345	1112.32124980609	325.581542668739	77.4153263234018	702.582986223146	206.250553532471	176.681812861537	-15.5150014995331	15.1097656239341	378.382865295407	1.38142174100052	-26.0752660248666	48.9026121050013	9.82963336126733	211.530685795137	161.89744252607	66.8550617980683	87.9755908487354	63.6869824404683	582.195970634344	43.6224798423346	-32.4114247400667	-4.95473697419959	328.74962202634	73.1912205132684	NaN	NaN	142.289911846627	664.541662374937	59.5569612678849	-6.62939919510878	4.74638150946826	-0.424427901703122	401.864544287431	701.771490135371	175.383092078124	1057.52317762396	460.811771574784	187.793034664935	140.221588082159	310.858298650814	61.6252850323535	41.9762092699022	35.7712379764966
15.3352469165349	-18.4748200928455	226.648165725163	674.631553599453	303.777381090312	344.983400257994	-8.96573874645727	459.092376414653	674.631553599453	14.2786823224918	530.938768809587	78.7291225591232	73.4462995889076	118.878577132763	79.7856871531664	641.878051184116	-31.1535952213632	16.3918115105781	69.220041212735	1084.57861608819	218.195648972818	637.651792807944	-1.5697865881553	1.59990719397412	170.650242240876	343.926835663951	58.6543952723036	17.4483761046212	103.030108222115	220.837060457925	39.6362325795271	NaN	NaN	120.784959001577	376.319938978918	-12.6725811485323	23.5368289697144	44.2279204658554	70.0917848360316	1281.55519193509	538.745007223625	53.5389116391189	545.986889247274	600.818281712048	76.2991122848739	158.028923694631	314.246664490495	724.964830688894	9.05306492241574	100.093867505436
-30.9515863763027	33.5317139657919	654.051341847916	516.627914889353	151.927281807015	450.030407978665	-8.7524174060734	637.13768929917	106.47184058226	-18.2663469647431	495.485849203421	289.350708765577	280.893882491204	40.9314369558684	152.984385091312	278.779675922611	50.4453665145381	-20.3805535333364	24.0177844071222	619.166933466127	184.697483620211	291.46491533417	137.127835826862	13.4467515641559	487.029022929048	456.373027684445	12.3896482798593	28.2461975443088	26.1319909757155	220.110443644148	162.498314649981	NaN	NaN	326.952132663784	380.769406081225	92.0190352453376	-12.5106688923852	-23.8950921153055	85.8093498510175	1043.13584814204	158.255679451419	75.4598741938172	612.597660802512	777.154323751996	282.449387337823	97.1937730739378	395.258672001306	-3.19614080090491	48.5512374850965	466.670054035988
15.7868996244365	106.744156699926	136.358147375666	264.332892795832	109.917084272327	535.089378974032	16.8445421485701	465.284972381215	219.91190678222	72.8995959276507	211.450766589152	216.73897920982	53.8620304932459	-4.30830833410185	211.450766589152	199.816698823682	10.4986870037685	76.0725235000514	3.09518933483333	429.325126560672	438.843909277875	55.9773155415131	-7.48123590650263	209.335481540885	607.009070615117	439.901551802008	9.4410444796349	34.8244650588412	-27.576443865041	212.508409113285	-0.0777382375674627	NaN	NaN	305.501009001247	344.843961503153	40.4537500410347	72.5493165557479	139.846472151114	-37.196814107465	455.625433021679	373.833505451927	160.553289257381	521.887247761733	674.082353492792	191.613514916781	270.299419920594	199.896241759287	181.260106363647	237.168512550567	391.434299992253
147.227678729217	7.54761322901073	568.384239858626	471.03146693424	301.72229663096	523.940582654015	38.2349003464803	476.322378506218	6.48943091461523	-23.1396738884588	964.144425442544	0.140337028242221	81.6203752366958	113.365844668561	380.027787896227	781.078885052122	30.8276241457118	158.867684187567	7.54761322901073	1530.27196364414	364.155053180295	163.100413445149	84.7949221798823	168.391325017127	676.318835926967	450.926002960726	-37.9542262899958	195.90406519141	55.1658173768083	123.947667812516	-14.6742153732948	NaN	NaN	219.818040368908	633.076083496014	276.783434784925	-43.2585083886989	108.994454868656	8.52821380768035	634.111817939942	703.50602568309	26.1356993544493	55.1362637844217	364.82086251877	387.607020285177	39.6002471255079	286.105044780273	353.427783635566	65.4936082236975	436.286539149773
167.636814642615	9.8871389097088	162.343201362987	292.566088041829	172.930427922242	292.566088041829	18.3569201571131	861.100154273845	10.9458615656343	-1.75881030547216	599.595658260236	104.113455287082	278.802693514797	10.9458615656343	107.289623254859	696.998142605386	83.9977248244968	383.616236451425	-14.4634821765787	827.221029284228	44.8249865552517	154.932142771508	42.7075412434006	-49.4013298221216	1092.96041592154	356.089447397361	-0.70008764954662	304.21203725701	-12.3460368647276	89.8206994320873	-15.5222048325042	NaN	NaN	201.418243147604	432.474861162185	341.295567954637	104.022179948633	137.178286569559	229.393708109011	650.061810862014	339.223311290829	221.104681453779	15.9512717367972	548.521234335427	120.600233259096	127.853131582424	938.105487131312	108.166693276249	209.707269802836	315.392359657038
269.630097628622	3.75494668689471	156.288897824778	353.311918044545	324.711802206191	732.528268790116	42.9476980209342	589.527689598351	103.325720346347	-5.77842525922301	646.727921275057	63.0737054627383	281.281996673877	54.5995970661893	225.14102854674	496.31249723631	50.3625428679147	83.1997129045424	297.170949917407	637.194549328939	159.466688473484	11.1697915338752	70.4885503097188	47.1847522192088	815.15082565647	664.735401617724	31.2957989756793	563.046100859135	150.992580076935	170.059323969171	-33.3192775480076	NaN	NaN	30.6356354025566	225.501869084366	966.615470586991	19.2338876871316	67.9504461075839	-25.3365806549843	210.990553810188	504.326426852486	144.653112556807	43.0739056375657	130.141797282629	463.902048588707	-43.9939860074979	119.776572086788	168.493130507241	378.907201982811	429.696805442432
629.260263195372	-35.2374694041124	378.086479102744	77.1018601900588	60.144980251316	294.361884405201	92.9989351326303	702.386807931201	18.8125854006304	52.726345278116	791.4104276096	18.8125854006304	859.237947364572	76.0420551938874	387.624724068287	430.016923915144	82.400885170916	72.8626402053731	48.4871252934303	267.866759500916	294.361884405201	19.8723903968018	187.321579791887	62.2645902436589	640.918118153258	529.638593555258	59.0851752551446	454.392438827087	247.730464573659	134.861232481402	65.4440052321732	NaN	NaN	26.6666703132437	421.73205009843	395.809124915675	215.3855656437	168.724300314741	1.78066213779884	199.831810534047	237.160822797214	80.5863546933741	168.724300314741	423.805884113051	105.472362868819	-17.920761001095	301.449677250447	45.3311764448273	271.379084038451	134.506039073505
172.791082078036	60.3943004403131	769.766441153865	326.541396582468	310.636191633733	427.274361257785	48.7304834779079	335.024172555126	80.5408933753766	14.7993795872746	731.593949276902	64.6356884266422	324.420702589303	17.9804205770215	478.171017093735	420.912279278292	186.575593033606	-10.6489483307004	108.109915286516	-26.5541532794347	328.662090575632	30.7045845360089	32.8252785291735	8.43729760778086	395.463951360317	470.748588117659	138.859978187402	1097.41366309779	125.075467231833	63.5753414300599	-32.9162352589284	NaN	NaN	81.821455334309	310.030050327807	788.230788018728	513.343162231105	53.8140368578343	50.7021014715593	298.619620578132	378.492628825857	24.7693065859345	34.1051127447594	311.067362123232	249.865966193158	-18.7977888219151	883.663473197827	450.067142710181	196.963064626483	184.515323081383
338.596938304726	361.936508441055	280.248012963902	105.201236941431	19.2691832576731	392.702305438944	156.123935420696	700.360275417832	-5.13127643030767	249.482215966013	245.238657759408	73.3745503918913	688.690490349667	0.173171327949019	317.379147271699	549.713959083342	58.5220966687726	8.66028774115972	16.0865146027191	-22.1055092567291	292.978687583718	82.9225563567534	39.4260847390485	-33.7752943248938	823.423463409387	289.796018928764	-3.00949732700499	991.044012570299	520.009051637105	78.1485533743224	70.1918817369373	NaN	NaN	372.57771753143	197.205254089513	305.126770053769	465.971337115882	28.0590319532266	7.30489426779268	130.792013496124	639.268386789255	71.6427210926378	6.26718738352098	192.016719668155	203.431495395143	167.111754445634	584.269921922856	119.377237769136	295.787408095324	89.2837381252567
713.674793910166	5.699208202473	760.377831048305	327.313304858292	156.422646239193	405.859321863343	65.1394372873768	946.128546938629	182.958462794954	5.699208202473	466.360983610477	230.722932595323	756.132100399383	31.1735920960032	341.111929467287	328.374737520522	24.8049961226206	8.88350618916427	49.2179473539204	38.6036207316162	161.729809550345	144.746886954659	534.292673993224	-34.6352329622831	1007.69164134799	189.327058768336	38.6036207316162	466.360983610477	141.562588967967	149.523333934696	6.76064086470342	NaN	NaN	122.704264369956	59.3800256441179	696.774821999278	936.576447338109	12.6654233053847	61.4562301925061	99.8660143376867	939.690754160691	2.28440056344396	38.6179801602365	147.618718950614	-7.05851990430269	29.2750596924898	229.628798611946	601.269412773423	187.066605369989	134.123389386091
505.049899026484	-20.6283839142246	574.078360422738	129.110278499189	243.803722049889	580.450218397777	192.828858249578	682.399945998399	465.756774847077	29.2845035569134	116.366562549111	21.8506692527013	304.336372812759	35.6563615319522	565.582549789353	99.3749412823411	-4.69873897662738	-7.88466796414682	194.952810907924	18.6647402651819	369.116928892321	157.783639386864	429.64957965519	-48.2397684727264	358.497165600589	187.518976603712	32.4704325444328	900.105093478895	201.324668882963	249.644591860342	47.3381011528569	NaN	NaN	106.302365937574	45.030985970926	444.85270270244	517.547560289988	95.9173862822096	21.1455327635888	11.7990510737612	897.637815676311	63.7239493505812	-32.856361444304	27.3765205568072	7.64505921161557	59.5699574884356	156.150268283321	719.01616560405	132.264815075984	28.4150185223436
532.090741673835	-11.9197816336114	574.591563807229	92.2072325932045	174.021315199988	229.272383973401	7.20558832641597	604.342139300605	232.459945633405	14.64323219976	829.596496607595	42.2687665864662	754.15753732082	5.08054721974626	226.084822313396	41.2062460331314	15.7057527530948	18.8933144130994	-18.2949049536206	174.021315199988	298.336219940167	446.026576853712	135.770575279934	-5.5446583136023	96.4573148065439	233.52246618674	-3.41961720693259	1035.72548395456	348.274685946905	230.334904526736	63.5191776531633	NaN	NaN	52.4877764693332	43.1377308415418	505.445542437894	661.279636234417	17.1653818754546	181.310627341126	271.694401743109	1120.47076595484	56.6433523039071	15.0875939581676	480.51208743045	28.593215420533	373.506009690171	25.4765335446025	832.697139410593	103.393580442864	6.77644228901972
485.807805269368	141.374636543829	493.249262618377	352.924638322787	247.681170101094	169.014335268718	45.69875634229	902.529416813848	130.743983188102	80.7799124161876	604.871122853505	31.8789069798456	380.564337047676	-9.58064110748787	458.168106544479	15.9329269462558	140.311571208256	4.23920825495661	372.059814363094	-1.07611842290666	92.4736311074867	80.7799124161876	174.329661946581	43.5726256711447	62.7078017114525	336.978658289197	43.5726256711447	1102.38569990151	172.203531275436	156.257551241846	-3.20224909405196	NaN	NaN	-21.1143839170486	6.9464529371894	603.499058653212	647.14924931536	40.2037410607307	41.2430313145914	226.23669650179	265.729726148495	96.3254147692067	9.02503344491073	207.529471932298	51.6359338531981	258.454694371471	-9.68219112458127	401.876749404243	20.4572262373781	-8.6429008707206
342.688811976127	232.073301594606	941.501622983786	393.742124459906	585.192046274078	359.706582804054	52.3230972246338	397.996567166888	72.5317000827964	-39.1474209754703	609.655091839222	29.9872730129805	410.759895287833	66.150036022324	316.098545057492	22.5419982757627	1.26978474085477	-55.1015811266513	32.1144943664713	38.4961584269437	85.2950282037411	493.721528073974	309.71688099702	6.58783812458175	100.185577678177	140.602783394502	157.620554222428	779.832800118485	351.19769739009	146.984447454974	3.39700609434556	NaN	NaN	14.3944012996987	36.2278251819084	398.03884951567	812.873903277654	293.030477510756	-3.28027517637588	94.450288867801	860.699498448209	-3.28027517637588	61.1803096187195	206.736468833451	-6.39933573097727	87.1724809070644	101.728096828538	768.167368661701	70.5374912825237	88.2121677585982
261.143987793233	243.0533259721	936.883414641442	794.286433227805	342.019887699476	78.1090564264744	-51.7180460545988	418.639161294863	107.905440602458	25.9653841185024	373.944585030887	38.7352630510669	802.799685849514	22.7729143853612	388.842777118879	791.093963494663	13.1955051859378	-4.89515663519537	117.482849801882	313.287660101205	33.4144801624984	313.287660101205	526.118975643948	324.993382456056	101.520501136176	85.5581524704704	11.0671920305104	2019.13065417629	33.4144801624984	173.883148420709	17.4521314967926	NaN	NaN	222.584200308856	46.81004621929	471.16421703907	772.788505121757	310.991319229643	104.0146525798	317.231821741699	950.642826715341	255.866880373152	43.6897949632622	156.018840180263	40.5695437072344	348.434334301977	21.8480361710677	940.241989195248	180.980850228485	667.740046168821
691.637576358798	255.109330229399	472.308750254758	607.526036250938	512.767465749678	-6.80761744824081	23.0040676532791	224.232942088539	113.503825997179	195.485960026359	160.350759728139	46.4275345187591	794.913771174778	-17.4546478416408	477.632265451458	295.568045724319	49.6216436367791	-12.1311326449408	237.009378560619	667.149406453978	67.7215953055591	214.650614734479	915.225214620198	12.3570372598792	128.409668547939	251.915221111379	16.6158494172392	980.172100019938	301.956263960359	254.044627190059	-7.87232048758081	NaN	NaN	34.5097688444281	1.21437826414051	184.339026455722	927.24242877839	892.906557242468	-25.8381265823432	506.888122702259	313.358664954337	37.6312117113301	-2.94754555839544	409.082912872664	27.2264021549902	310.237222087435	-9.19043129219937	805.506156969214	54.2789070014739	129.193535807121
503.663236627332	25.365958570035	628.297493938476	1128.96502330803	517.511487439681	16.8439580701277	-39.6142952417581	196.871218630669	93.5419625692934	186.218718005785	322.570726004302	66.9107110070831	958.525013309884	2.99570725777835	521.772487689635	301.265724754534	6.19145744524358	44.5404596948264	2.99570725777835	356.658728003931	10.4524576951972	214.980469692972	671.972746500501	100.998713006712	115.91221388155	88.2157122568513	100.998713006712	940.415762247581	171.305217130948	75.9653365382346	105.259713256666	NaN	NaN	358.403836501611	588.437976770558	119.001790067866	735.201840019071	957.94983104873	362.567350352633	595.724126009846	909.028543299225	242.86632713576	74.2440161693829	256.39774715158	209.558216327587	527.026147467988	288.664979496998	897.578880208916	154.39165780155	395.875461160806
605.392602948585	217.442259067523	303.771868557539	1041.30384099077	269.666343820743	3.21693181451838	-49.0071529387016	86.3491483604604	351.73276271866	18.1380988868669	434.864979264602	25.5986824230412	519.062993458569	0.0195388704436827	318.693035629888	478.562682833623	40.5198494953898	-36.2175811624028	540.378946419067	365.588132142984	58.6384095118131	19.2038965348918	869.71041965876	-18.0990211459796	118.323077801207	8.54592005464286	7.48012240661796	619.247972372909	465.773111057324	197.19210375505	53.3094212716886	NaN	NaN	353.502178333041	464.918739621244	141.081818493851	772.095240369093	898.089669489397	312.892403657902	106.719701461041	884.553077931017	13.0048368261037	-18.2334513855419	474.290226084738	92.1418336289393	616.945075584586	19.2524944684328	1176.11043457304	190.021803358762	348.295796964434
261.494066756356	185.783515182337	226.304655461389	273.223870521345	451.303618589814	1.30569233296502	82.3479728910705	121.802767373306	142.063337512832	4.50472972341655	831.989068053546	29.0306830502116	843.718871818535	94.0777766560594	396.919982952138	942.889030922532	-1.89334505748651	97.2768140465109	161.257561855542	314.811356597215	329.740197752656	82.3479728910705	508.886291617941	16.2345334884055	980.211133811134	93.0114308592423	180.451786198251	998.339012357026	126.068150560575	86.0801831799306	129.267187951026	NaN	NaN	137.136871082056	401.722165857784	177.762172248408	1003.8099626309	664.224111855751	107.969988193393	214.220775859237	339.221702524935	-0.364148250211806	13.1776188052388	44.4278504716634	265.262820914397	538.181510801171	78.8031053047304	1188.1863294628	20.4693395274046	964.226335853426
272.517480398463	90.0785192338185	488.030171364884	597.920305867564	224.507227460398	211.704493343581	10.0614310037115	489.097065874619	207.436915304642	45.2689498249586	798.496473697699	58.0716839417757	192.500392168356	58.0716839417757	406.946188625042	946.794810550831	27.1317431594677	36.7337937470805	122.085354525861	92.212308253288	275.718163927667	29.2655321789372	1076.95594073847	133.821194132944	720.613174487062	0.459380416098661	51.6703168833672	413.347555683451	475.227437248067	236.243067067481	2.59316943556818	NaN	NaN	311.383356210256	882.439255313385	108.179158536698	670.898475171167	1068.97028804963	61.2858821504919	344.729686084891	841.798415778673	188.418764797539	-18.9537241103491	31.0657707016037	454.147330986038	562.522903078603	46.696862830339	1127.32636533024	31.0657707016037	586.490577675997
527.996871958267	1.74708464733628	631.538919360215	469.287463637575	603.785380881342	245.124268231296	31.6355107015068	276.080138073116	229.112611416562	13.4889663114747	336.924433969105	113.828682350476	315.575558216127	7.08430358558101	355.070978359138	468.220019849926	142.649664616997	2.81452843498522	295.294126250797	289.956907312552	443.668812734	107.424019624582	1469.48229266464	-5.72502186620635	1225.03766529303	45.5122799409431	-26.0064538315363	413.78038667983	75.4007059951136	91.4123628098478	-26.0064538315363	NaN	NaN	452.404094896183	407.577818969628	480.550826291927	1153.98743672343	492.018013156859	28.1181808936748	171.979252471921	321.052681716045	23.948294760972	-24.0053957651099	91.7089444173922	259.546861258679	693.215019059768	40.6278392917832	1195.68629805045	106.303545881852	326.265039381924
503.925128621888	23.3279944771142	510.333090410485	146.14726209189	212.362867240725	125.855383094666	90.6115932573825	229.45076534365	205.954905452128	68.183726997293	478.2932814675	-39.6836297774228	277.510478758128	-15.1197762544677	236.92672076368	1594.34662631481	17.98802631995	21.1920072142485	16.9200326885172	243.334682552277	663.05617970538	72.4557015230244	789.079428214454	-37.5476425145572	833.935160734632	-10.8478017287364	19.0560199513828	541.304905722037	409.941689055799	0.900128217024734	-45.023597934587	NaN	NaN	247.299764492178	608.132979293972	340.115244600154	807.321256829066	396.430255002746	0.139441058579339	160.741507762268	316.129221650902	57.4973220241824	84.6119566624674	212.885035912816	93.9977917295661	664.447989696563	266.071434626375	620.647426050103	28.2969462598754	424.587760204042
858.093164491911	-13.8387737485146	273.599573539077	173.156433594714	160.333905091178	163.539537217062	173.156433594714	702.085734365561	347.329112434407	102.632526825268	324.88968755322	300.31317458811	177.430609762559	8.60065113267284	702.085734365561	1169.03948070265	68.439117482506	19.2860915522859	-22.3871260842051	214.829651231205	834.585195568763	-2.08478928694023	1524.86464667577	-25.592758210089	868.778604911525	141.100112335875	114.386511286842	349.46620051833	319.546967343413	78.5902858811384	28.9029879299377	NaN	NaN	14.9133398518448	385.274153797621	77.5095337581732	729.553220282428	399.879932375765	39.9518174143762	142.192267461379	149.495156750451	104.634551117582	20.1296893440388	12.8268000549671	299.726022125639	509.42327171184	245.475987406821	491.68768343838	21.1729592424776	350.846247149141
410.805177779542	52.6583460423321	391.561467417543	618.20961168109	147.807802832218	240.819069581881	32.3455406602217	390.492372397432	210.884409018771	15.2400203384445	423.634318020875	162.775133113773	147.807802832218	8.82545021777808	550.856625414093	719.773638591642	172.396988294772	10.9636402580002	32.3455406602217	254.717304843325	395.837847497987	34.4837307004439	711.220878430754	66.5565813037761	517.714679790649	54.7965360825543	258.993684923769	474.950878986206	40.8983008211103	71.9020564043315	343.452191512544	NaN	NaN	184.161649297779	1241.39889312573	265.567873402991	1044.14535010156	327.144376251806	18.2181924679238	337.58107164991	576.581396266494	55.7902959010986	-9.96088510695732	8.82516660963009	407.506930817207	1030.57764608402	158.069910802519	574.494057186873	49.5282786622362	202.947701014367
151.313474629967	-3.78527755032596	971.73239133538	399.471478118436	218.701208335888	75.3685683899616	0.493308716716604	534.246945530277	-16.6210363514537	60.3935164553126	265.765657273356	66.8113958558764	119.224077627148	106.38831882602	608.052558636761	1002.75214177144	-1.64598441680468	119.224077627148	362.033848281814	378.078546783223	532.107652396756	290.367528308851	381.287486483505	-4.85492411708661	959.966279101012	174.845699098701	493.600375993373	201.586863267717	116.015137926866	116.549961210246	136.338422695318	NaN	NaN	196.929251904762	460.034762749092	101.918928544309	442.285581461975	86.2578862321468	19.4374390335867	339.96677168918	215.722502679357	-6.66429815335088	102.962998031787	11.0848831337667	250.176795766115	730.448760005765	60.1561490452092	349.363397076477	-3.53208969091837	547.736599697203
400.968462492177	56.3644866336897	722.028067329276	226.526077197352	539.024092572129	193.349918030852	10.3459432737054	734.87045152276	71.3472681927544	114.155215504368	450.197601900532	122.71680496669	263.983031095014	53.1538905853187	532.602900475387	1124.42277205844	129.137997063432	2.85455249417313	609.657205636291	220.10488510061	478.02276765308	414.881045368451	579.691642518162	-3.56663960256886	739.151246253921	240.438660073627	567.919457007468	435.214820341467	393.477071712644	51.5485925611332	381.704886201951	NaN	NaN	47.8138337061944	556.470597959065	154.349747369013	530.358854414256	244.174145163155	-24.2545784774771	161.66103556156	291.17528354381	49.9027731897791	32.1467875793093	-4.40965338342265	252.529903097493	393.533318239459	401.889076173798	492.757943709732	-2.32071389983796	203.439825233253
306.099369833824	35.1992734560065	858.607076280283	253.632552748792	-16.1967922599432	275.047580130438	-25.8335545816837	534.169411448351	75.8878254811333	6.28898649078481	490.268605315977	141.203658995153	609.122007284111	16.9965001816077	284.684342452179	761.168701693795	171.184697329457	52.331295361323	271.835326023191	223.651514414488	556.655190199079	550.230681984585	884.305109138258	-3.34777583095574	409.962252634806	245.066541796134	383.193468407749	423.882020432876	21.2795056579368	132.102272357953	389.617976622242	NaN	NaN	270.557869841115	599.692015320052	65.7632904319994	596.557404410729	46.9556249760602	56.3594577040298	393.852565607828	961.217140195328	-6.3327604824343	-2.15327927000336	49.0453655822757	13.5197752766127	398.032046820259	494.160114706171	359.371845605273	66.8081607351072	190.10285650182
451.104475759239	57.9356778262295	947.118517838214	185.420928382165	89.0035119953229	214.346153298217	159.709617345673	511.097534844385	236.843550455147	20.4400158980133	188.634842261726	220.77398105734	388.968807421052	-5.27129513847785	325.761834456345	111.500909152253	126.499173923539	208.989630165615	285.052258648568	379.327065782368	328.975748335907	435.034906361432	1029.60897408029	296.836609540293	415.751423084064	47.2226315610248	408.252290698421	83.6469888627206	311.834874311579	151.13918033351	316.120092817661	NaN	NaN	88.9528757783632	257.241534434465	65.9569099992685	502.880259802067	696.255426580817	79.5454352323699	238.426653342478	650.263495022628	3.24063969264677	94.1792316372483	47.142028907282	187.208365925404	503.925530973844	293.826025446661	160.031315459201	139.125892023661	102.541401011465
309.001441278043	48.5398364723129	524.444990932166	161.084974351332	165.372408175295	306.857724366062	37.8212519124063	427.977729893007	49.6116949283036	50.6835533842942	472.995785044614	89.270457799958	6.73735668867716	0.306205952733199	28.1745258084904	386.175250109371	92.48603316793	50.6835533842942	123.569928391659	68.9051471361355	477.283218868577	423.690296069044	528.732424756129	296.139139806155	483.714369604521	-10.4123786071734	75.3362978720794	330.438610397857	187.881435751099	241.474358550632	600.546941307503	NaN	NaN	123.662657337876	185.357325878968	199.996738753126	622.448367407387	139.347742560187	330.70578227239	400.765829598715	213.590479279129	-38.4165566260117	10.7300437372316	8.63869904092335	17.0040778261562	781.390564326812	830.537164690055	99.6121933303311	38.9631971373926	59.8766441004748
376.944325797835	3.74465108142082	725.478504771497	184.982424147725	794.112927707849	707.247486179029	14.4687796652258	434.854620150382	38.0618625495968	94.8997440437633	480.968373060743	231.096177058087	129.216955511939	-30.5725603867552	-28.4277346699942	243.965131358653	-16.6311932278087	45.5687525582603	104.551459769188	352.278830055083	536.733841696529	347.989178621561	514.213171670539	110.985936919471	243.965131358653	136.723845520603	265.413388526263	314.744380011766	121.710065503276	272.384072105736	257.906498517599	NaN	NaN	189.781307419606	186.643085921826	310.079798167849	429.332215083498	405.27251693385	27.6398633676267	342.508086978245	538.123893673213	30.7780848654069	2.53409138538471	79.9435549972975	94.5885886536053	502.557383365037	763.029767680798	128.062951296595	264.052549533739	253.591811207804
295.815002519005	84.4403391068549	746.461493042372	197.101961737697	205.685704414332	850.539372996578	199.247897406855	478.219534397511	150.96434485078	289.377195511529	863.414987011532	163.839958865734	67.2728537535837	-38.9509618697813	14.697429859191	214.269447090968	-0.324119824921271	176.715572880687	344.09855507508	400.965850307791	558.692121990969	415.987399991903	337.660748067604	34.010850881621	368.776815270408	25.4271082049854	26.5000760395648	381.652429285361	80.1484677685371	210.51405966994	41.5216257236771	NaN	NaN	165.953845541015	68.6316123741727	17.3543067271268	714.307073276771	456.874069416092	-12.9934864109207	489.314813805039	288.391493718655	192.115736177263	3.75012359627791	51.888002366974	-17.1793889127204	718.492975778571	566.754010088333	38.2838192361251	686.052231389623	412.922093147195
266.130789031763	499.085363680662	1372.9333994604	170.58720772415	197.42529236112	445.409194406722	444.335671021243	832.951136564568	23.5145039135548	215.67518991426	238.219181009314	98.6611408970706	100.808187668028	-0.103010566978766	19.2204103716396	110.469898137337	117.984561835689	37.4703079247791	-20.4999548910759	569.937907122263	513.041167691886	411.056446071401	513.041167691886	18.1468869861608	348.79208971363	55.7202054779187	73.9701030310583	433.600437166455	62.1613457907915	305.314392601739	120.131608606647	NaN	NaN	686.484490641034	16.4827453103875	89.764186205927	529.452831579164	657.171914282819	-8.64232013951179	67.7797539372651	268.780277536459	-14.9235865019866	0.779579404200435	-3.40793150411611	249.936478449035	563.999796572775	568.187307481092	54.1703434852364	692.765757003509	434.186958414963
221.378707243373	757.344383717256	744.455429573596	489.8985852363	351.34232819195	380.342475015186	213.860150659571	1206.30961972143	116.118915070145	269.7122852821	633.825239840509	63.4890189835314	171.971049692674	-15.9928649023752	68.8594165433899	76.3779731271919	28.0443950884649	22.6739975286064	58.1186214236728	354.564566727865	972.160286111598	590.862059361641	356.712725751808	370.675759407441	412.564860374337	0.118327777200454	42.0074287440971	580.121264241924	184.860003836335	332.008896976459	98.9336428785978	NaN	NaN	496.312097119532	75.3054817090008	348.645597684495	742.422929511261	464.893692984418	-14.7606101449935	294.187030516964	377.969441543935	1.99587206040076	-0.0986882152735306	13.5159535766093	111.960286533301	760.226691854493	321.416314100729	40.7452371603751	781.172294611235	76.3527618468379
323.805396264736	301.238035750719	891.213317760017	174.430962386243	246.431588788107	583.867360283406	344.223484348846	1069.60292944225	59.4448873862525	136.818694862882	482.851556077807	430.194381545101	73.4151581806439	-12.5557390156109	14.3101663582187	93.8332462647544	143.266512152601	-31.8991908847682	31.5043457974697	447.388560984352	444.164652339493	292.640946031094	387.208932946974	193.774414255401	249.655497432966	388.283569161927	106.728880844193	257.177950937638	177.654871031103	277.596039021749	19.6833474329846	NaN	NaN	675.825495028674	58.7402916192272	101.69528880053	560.580380639813	467.336606270644	80.7416316389188	371.997466185313	625.536717840808	60.8356573353883	81.7893144969994	98.5522402262883	432.763071953985	335.328566152494	359.425271888347	312.279543274722	999.559498175566	19.9760258702466
347.849192138238	440.315832735765	1658.51006293342	456.443735165566	306.991839316075	613.421985482298	245.70581008283	1003.71722428349	268.284873484552	384.40577097912	299.465484848834	75.8252378222574	531.707279837971	36.0430784954144	181.194200363625	17.764789074973	76.9004313175775	41.4190459720148	43.569432962655	477.947605071967	325.270128736516	441.391026231085	603.745244024417	547.835182267773	197.322102793426	417.736769334043	-1.5886938407884	438.165445745124	74.7500443269373	198.397296288747	210.224424737267	NaN	NaN	1510.53068602072	168.980749167555	190.990552819052	475.021828512183	542.099325354842	10.7197800544076	277.981681536874	143.826687851558	17.0082953834068	17.0082953834068	62.0759885745679	477.118000288516	342.9630066032	859.669349469302	122.864970088227	522.185693479677	42.1623566994037
28.7532560962136	133.101137431412	645.158781921664	180.434197006141	528.977635692783	794.688220123649	142.782899617152	1047.48978830686	348.251408225636	545.11390600235	243.903526890437	25.5260020343003	653.764792753433	30.9047588041559	157.843418572748	26.6017533882714	0.78372089296456	86.843829210654	37.3592669279826	909.793614998559	696.794846912278	207.327980855419	496.70509507365	298.766845942964	151.388910448921	247.13078095235	-0.292030461006557	544.038154648379	14.7684884945891	244.441402567423	42.7380236978381	NaN	NaN	1219.8008934433	41.2990006623468	222.687637184682	609.580162483766	566.592104117201	232.124040240757	193.329938788003	533.040448806711	138.808498908457	40.250511433894	43.3959791192524	695.556279216895	157.681305020608	325.439581573056	205.911809529437	447.064332073581	84.2870590289117
358.340830031484	316.364748151016	738.278186539314	162.452447922632	352.95928107245	973.990030945022	263.625568352479	705.988892785108	335.73832440354	433.682515457966	42.9820610320677	17.1506260287025	769.491170501714	48.3636099911021	-0.0703306402076623	223.802106055624	8.5401476942474	5.31121831882675	66.6608764518191	423.995727331704	766.262241126293	38.6768218648401	487.49800504831	19.3032456123162	69.8898058272397	470.2770483794	-7.60449918285584	243.175682308148	36.5242022812264	248.019076371279	-4.37556980743519	NaN	NaN	757.877709309545	92.8796238348557	155.813196592713	801.931210240045	704.384172465367	240.77351981582	157.910982351308	213.502304954082	83.4395879211771	-18.3030213706918	-13.0585569742037	1030.58985792693	765.219959464629	981.291892599938	565.930312398081	486.214453571462	15.2615507668319
225.217180708739	136.913938310893	765.805323193116	299.521128580098	275.830014766041	345.826487398481	50.7644335325061	1083.48162206342	869.18472892718	503.049333619036	270.445670717392	-22.4626455291226	708.731276277435	-9.5402198123646	19.5352380503409	345.826487398481	167.066264983328	360.902650734698	-22.4626455291226	365.210125973618	716.269357945544	38.9188766254779	717.346226755273	275.830014766041	205.833542133602	576.276412680665	-13.8476950512839	224.140311899009	44.3032206741271	251.60046654712	-40.7694152945298	NaN	NaN	1572.5929783426	-9.74665797557784	132.957712408555	565.268010925193	698.528709739788	343.866377461575	321.831143799319	215.852162852279	26.9787314615152	228.443724944997	37.4716998721132	608.289181408645	821.296440143785	700.627303421908	577.859573017911	466.634107865572	56.3590430111896
238.48543855464	21.9223284171347	1071.33759843669	476.597116865031	320.369997611607	627.437094075234	149.058880637163	1314.8364187903	528.313680479958	304.208571481942	239.562866963284	103.806887474102	597.269098633193	125.355455646988	7.91575910475871	795.515925823745	155.523451089028	154.446022680384	96.2648886135917	409.796555529084	772.889929242215	31.6191840949334	405.486841894507	478.75197368232	302.053714664654	449.661406648923	11.1480443306916	509.997397533004	32.6966125035777	516.46196798487	-38.4136624669464	NaN	NaN	430.243456504706	52.351055429166	103.786410020003	251.794267107923	967.690426923253	521.567453431295	156.27146572494	195.110406946592	-6.43220696036251	-12.7304136449549	-20.0783214436459	1021.22518374229	700.016642828078	858.521511056986	571.953106908034	331.571551779426	92.2396977649175
140.734668656039	-14.4956882256977	457.663313956253	51.2616157311492	611.815682248533	682.962929152663	193.556109539408	666.793100310815	408.075838841253	229.129732991473	157.982486087344	-10.1837338678717	1308.19631103744	-27.4315512991758	-2.63781374167613	356.332386547341	-10.1837338678717	349.864455010602	-5.87177951004566	66.3534559835404	663.559134542446	-11.2617224573282	632.297465448207	63.1194902151708	343.396523473863	385.438078462667	28.6238553525626	137.50070288767	54.4955814995188	264.16436214881	NaN	NaN	NaN	894.725171474336	199.555198885743	22.0873357928849	138.649068356833	610.146527106498	274.112703498719	231.058369848972	569.1924048543	3.18543321494738	81.9433606230205	77.7429378279233	295.114817474205	385.423907568796	538.739339589845	555.541030770234	326.617988437434	35.7387098769509
422.531572235201	-2.41687287616961	402.039134526785	28.8610583629922	548.721846544923	685.69761438539	101.123865018987	727.761039155297	178.779418440354	690.011811797688	139.95164172967	24.546860950694	754.724772982161	-27.2235079968841	110.830809196658	314.676636927747	108.673710490508	21.3112128914704	194.957658736472	219.764293857187	487.244533419674	198.193306795696	709.42570015303	166.915375556534	216.528645797963	214.371547091814	125.930500139701	396.646387761412	46.1178480121849	395.567838408337	NaN	NaN	NaN	445.620855397369	102.103890686188	102.103890686188	67.4370410364353	564.328552682884	216.609545589915	109.457464854317	228.165162139832	7.55793709595421	20.1640642413187	87.396742349929	984.532790861699	66.3865304409883	1152.61448613322	256.528948216902	873.178667744313	43.2752973411535
66.8673827995092	25.8611761839898	486.641445258379	188.806891945659	555.704530084517	670.090264327808	19.3865119815394	459.663677748169	363.622825411821	283.768633581599	-3.27481272703709	-2.19570202662868	987.348810247879	-29.1734695368388	92.766039609311	193.123334747293	60.3927185970588	306.429958290175	-38.8854658405144	160.75001373504	433.765020938367	31.2567296860319	728.362242149862	625.846725611063	102.478035912987	146.721574629731	263.265530273839	1.04163007459653	46.3642794917495	461.821899148985	NaN	NaN	NaN	937.790637897071	272.560933662532	22.4429721967811	55.0213621355974	939.892469506027	227.37155406998	358.736029629723	575.22468535218	26.6466354146929	30.8502986326047	114.92356299084	860.022868365703	51.8686147221635	812.731657164195	165.367521605782	553.155453458143	67.6323517893327
116.789688726927	138.383141374326	258.226803567394	39.0532591962887	427.73540684948	326.246179406702	-7.37266399562016	801.302137649491	242.031714081844	622.076480676075	39.0532591962887	181.570046669125	922.225472474928	-28.9661166430196	148.100195065656	69.284092902648	44.4516223581386	47.6906402552485	52.0093307847284	340.281923627512	730.043743913072	290.616982538493	513.029544806708	391.0265373489	291.696655170863	311.130762553522	99.5149266090073	379.150138392831	26.097187607849	277.660910950053	NaN	NaN	NaN	881.550519774116	131.958414173107	97.2648104075619	251.80904536317	473.637845197409	322.247574220488	73.0844199043035	291.759255759857	117.239915605906	24.7236388977868	89.9055611239615	884.704483752802	190.832408441909	575.616013841586	377.967604510605	779.572351129939	51.0066720535024
192.689658039584	10.1299177110408	635.586069487531	202.411774388442	333.12022752308	417.378569213177	1.48803651205646	537.284670849084	217.535066486664	350.403989921048	19.8520340598981	87.9068485018996	723.085116627247	4.72874196167558	15.531093460406	22.0125043596442	261.824707631459	40.3765019074859	29.5741504087555	301.793408176761	470.310091556956	159.20236839352	719.844411177628	376.329633518001	157.041898093774	163.523308993012	178.646601091235	240.220004633998	115.992962398599	332.039992373207	NaN	NaN	NaN	1483.64818445089	173.196141768598	163.730597319047	186.868594862394	408.783025846314	160.575415835864	222.627318338476	457.16247525513	-4.54574845074919	8.07497748198555	293.093038129579	1015.62959777864	97.47178617219	618.076730897498	185.816867701333	696.95626797709	100.626967655374
220.032836058601	16.8427643379426	317.304678903598	218.952037804768	345.405433503263	505.36357507059	15.7619660841093	530.221934908756	159.508133843937	178.962502412936	33.054738145442	213.548046535602	763.674357736747	-15.5811832770561	137.892168767271	118.437800198272	62.2362909989409	126.003387975105	210.305651774102	347.56703001093	427.546100794593	164.912125113104	310.819889380598	96.8218351216062	116.276203690605	129.245782736605	124.922589721272	208.144055266435	388.637363656595	233.542814231518	NaN	NaN	NaN	1140.343031348	462.76918013403	-0.169475974895611	138.712120857782	267.072384597075	31.3945233052584	277.59371769046	758.41864005814	2.98692395311979	127.138654455059	209.205052583459	479.603313083446	110.304521505643	941.489835883033	526.949312003677	268.124517906414	20.8731902118737
475.571906228018	-21.8545885494154	723.203791671566	30.0507848186646	440.968323982631	638.857559948436	8.42354591529792	513.419574308909	21.3998892573179	62.4916431737146	46.2712139961896	91.6884156932595	1091.94821497397	150.08196073235	43.0271281606846	238.753640236153	136.024255445161	253.892707468509	5.17946007979292	567.487671567326	883.245359556479	347.971196698154	399.876570066234	546.941794609128	54.9221095575362	38.7016803800112	250.648621633004	437.724238147126	695.088381097189	361.488221012759	NaN	NaN	NaN	709.411824654125	298.921313798916	114.726853799784	166.301302599541	415.753228426937	64.2049447714505	386.282114827076	842.031835853501	26.3135130002004	-9.4728392282024	157.880984428152	419.963387512632	263.134961570513	599.94768842607	285.238296770409	665.205154254334	43.1541493429783
222.872343115865	9.73287683072253	423.028694703436	180.677220348756	657.806685484533	446.831071648985	60.5834093962135	536.630948307193	183.922999023149	155.792917178409	64.9111142954042	137.400171356849	1024.57967569095	-9.74179521563571	56.2557044970228	187.168777697542	142.809802480837	35.6991062258668	-23.8068361380056	NaN	268.313244557368	609.120005368637	326.737260696443	279.132506805345	150.383286054421	87.6315650161555	249.920498735808	101.696605938525	395.980539083494	240.724125825027	NaN	878.51963534326	NaN	997.310025067164	600.349176591616	54.9228648931173	262.353334786176	940.450911492417	89.6701009665738	333.953700028449	123.36439049235	-21.9422330875591	24.3874150103828	197.070648829985	189.700022996221	100.199566443379	485.578002894441	108.623138824823	346.589058600615	25.4403615580633
890.026342975712	-3.02880927957403	529.556808792669	920.336093597709	350.945778341612	1196.37132247662	-3.02880927957403	318.471045532329	73.8280583690627	234.036740228193	24.0334680614952	306.563643502258	1000.44043452727	-19.2661756842156	81.4054960245621	465.689834267746	19.7035036869242	56.5082008707784	1.30115509499705	48.930763215279	266.511473037476	295.738732565831	332.543429749685	580.433890193879	205.891971793481	35.9408700915657	212.386918355337	200.479516325267	298.986205846759	229.706775853622	NaN	328.213465375114	NaN	872.516213930495	508.055855018657	66.7006804982528	187.836348922708	651.311949851056	50.90037592115	196.263178030496	459.601587648876	30.8866567901531	26.6732422362591	178.356166176446	470.135124033611	102.514704206352	969.424748670059	392.18695478657	311.078724624109	-22.8343787719964
580.960332508167	9.10647272112799	530.0566745347	167.232729404665	239.797518430672	251.711140509569	275.538384667362	995.770992164296	9.10647272112799	184.561634246697	68.6745831156112	226.800839799149	614.535085639603	-10.3885452261574	91.4187707207776	44.8473389578179	92.5018272734045	169.398842509919	16.6878685895168	-9.30548867353047	328.608155746084	263.624762588466	147.73771145738	669.770969823579	131.491863167975	32.9337168789213	161.81744664153	491.066638640129	658.940404297309	233.29917911491	NaN	272.289215009481	NaN	973.130733215595	254.465701093268	82.702650893943	202.831409929053	1091.15197016237	124.853092660648	451.519016352615	894.098654903022	41.6059701714052	-47.9637185828438	484.185608721812	338.766584626678	39.4984480830699	1253.43117096419	43.7134922597404	150.143357720672	146.982074588169
314.916164845222	8.25096828803693	621.581361402407	315.999787447897	390.769747032511	324.668768269302	426.529292920805	200.052168961612	257.484166903417	28.8397977388727	60.2648532164641	358.261068952244	442.783631960938	-25.3413323949056	92.773531296731	230.393601836528	77.6028148592731	104.693379926162	12.5854586987392	165.376245675994	343.090352514787	59.1812306137885	13.6690813014148	418.943934702076	297.578203202413	-14.5051063681499	284.574731970306	400.522350456591	265.069525122146	151.830963142549	NaN	595.574418938193	NaN	1587.20330060769	305.334082211593	96.6086667161758	153.533780033108	360.150857998268	9.11265921052102	272.654850492614	402.317608603403	20.7085156269331	-16.1873911525599	420.238477610586	8.05849044539265	83.9586415346353	666.913968650624	170.400480275162	265.275669136715	90.2836541254056
778.253122136418	-14.2892157508242	824.873259659197	616.708924673765	55.0988959109863	484.437836818439	52.9305174215547	515.879324915197	16.0680831012179	404.207832709471	292.536340503744	197.127686968755	544.068245277808	30.1625432825231	9.56294763292313	176.528091319155	49.6779496874074	128.82376455166	47.5095711979758	550.573380746102	325.062017845218	42.0886249743968	57.2672744004179	806.442042499029	403.123643464755	30.1625432825231	19.3206508353652	167.854577361428	100.634844189049	367.887493011492	NaN	448.659591742818	NaN	532.356168416756	322.495384874114	64.1240684522695	50.4145700298859	378.387955365371	-30.7878437026939	259.220776770805	365.733033744709	-6.53257726309212	18.7772659782315	103.143410115977	406.86152901186	234.965510331204	973.169271536475	300.349272037956	164.308864615842	38.814225210946
807.087555884672	72.7074191434701	398.134363046514	480.575855501951	149.725129200524	661.730187607979	157.318424558261	439.355109274233	30.4019164360744	573.864912754157	164.911719915999	176.844041192444	362.337399217179	23.8933775580136	45.5885071515498	323.286165948814	26.0628905173672	364.506912176532	-10.8188297916444	500.101472136134	385.117285290392	120.43670424925	45.5885071515498	720.307037510527	629.187493217675	13.0458127612454	-1.05602147455312	351.489834420411	94.4025487370063	234.336134615315	NaN	1025.12360829971	NaN	416.683894180127	258.436121032932	212.016774243089	516.907483840016	170.872353224818	76.9786744908164	542.227127543567	349.16484430399	3.12971368879248	21.0644613121412	421.9588199517	208.851818780145	140.277783749694	1089.76442263286	278.48083896491	101.243333040053	8.40463946036562
418.102318325972	72.9691882262325	981.38563443215	167.39240306484	55.6039992903966	241.194456042143	233.597185882715	278.095482530794	17.6176484932555	239.023807425164	84.9077556196197	210.80537540443	349.726886891118	127.23540365072	74.0545125347223	323.679103487364	5.67908109986829	644.935098800328	161.965781522392	145.685916895045	261.815617903448	30.6415401951324	39.3241346630504	491.904371303274	919.522148848234	131.576700884679	50.1773777479479	553.76785688719	23.0442700357042	249.877050510061	NaN	503.842938696662	NaN	674.531417585067	151.056081241147	191.161046525561	113.061903603282	63.4583939094027	-5.14220460340935	467.674228223357	263.983220331469	82.4554827283353	21.2426409784415	490.892892335386	40.239729797374	135.225173892037	818.064977550336	246.04152533581	14.9102780387973	84.5662703748834
130.783546305515	-27.7567925792827	381.624767417764	265.434245084384	-22.3273289188444	224.170321265054	321.900667152943	596.63152837112	12.4212385079606	483.698684234003	422.888691237095	308.869954367891	224.170321265054	-13.6401870621432	-3.86715247335426	628.122417601662	423.974583969182	114.4951553242	245.888175906807	315.385310760417	180.734611981547	84.0901588257459	455.465473199724	713.907943436586	806.208825664037	-16.8978652584061	52.5992695952039	445.692438610935	-11.4684015979679	229.599784925492	NaN	655.269735903853	-21.2414361867568	961.085458722298	303.320308735343	65.7646767175831	518.70408176478	44.6486205382267	41.4812121113232	332.882787386443	753.092305355636	27.7557755947415	10.8629306512563	809.049854230931	21.4209587409345	9.80712784228848	743.590080074926	321.268956487796	8.75132503332066	20.3651559319667
439.6311596341	2.87353556906335	1190.37622985535	521.115790989518	49.5913908795026	397.259151329283	539.585640763412	163.669874777087	91.9633991843196	703.641365225652	439.6311596341	24.6027705971746	66.9747789019917	51.7643143823138	119.124942969459	476.570859181889	47.4184673766915	188.658495059415	31.121541105608	259.278508900777	263.624355906399	169.102183534115	95.2227844385363	710.160135734086	1318.5787165212	-0.385849685153341	22.4298470943635	611.292116356179	5.04645907187448	438.544697882695	NaN	551.536720028873	1.78707381765779	432.465926236567	365.924563195411	518.01910728948	519.075319401245	129.333050160193	-4.80588803388156	639.483500142383	599.347439895337	54.341990224923	-0.581039586824095	316.282593942486	65.9603234543311	272.977897360147	741.936074983526	290.933503260141	103.983959477848	70.1851719013885
5.27316622987984	105.280052028881	375.950862506614	219.418345603829	227.027565175492	236.810847481916	460.739309162289	302.032729524743	133.542867580773	641.186516147444	165.066777234806	23.7526994753475	103.105989294121	24.839730842728	33.5359817817716	241.158972951438	29.1878563122498	215.070220134307	7.44722896464075	144.413181254578	349.862109689483	579.225728206759	241.158972951438	387.908207547799	982.514365504906	19.4045740058257	35.7100445165325	292.249447218319	-25.1637120567728	223.766471073351	NaN	517.264940266073	-0.161990607022421	855.452555770898	579.67428371039	24.9478743932747	344.04763746712	-7.80739929973593	-6.75077756770333	392.652237140619	873.415125215452	37.6273351776659	410.614806585174	135.893156256698	73.5524740667742	205.630190570849	953.71837684993	424.350889101597	153.855725701252	28.1177395893725
131.661894621411	47.9165728881638	345.919406068811	287.188920697443	62.0553934405303	345.919406068811	245.860060621295	120.785878811899	-1.02549825464325	565.614925420967	551.476104868601	-15.1643188070097	153.413926240437	34.8653539167486	7.67531439296689	473.168791040109	62.0553934405303	243.684857459392	277.400506468881	-23.8651314546199	139.27510568807	107.734659840484	118.610675649996	382.897859821154	822.288898525466	60.967791859579	-22.7775298736686	531.899276411478	124.048683554753	550.932304078125	NaN	337.218593421201	-46.7047646545965	883.437553378642	315.811546512372	427.856903547428	571.613210686744	100.177085803398	0.816108810047647	224.906822880158	924.661788514181	18.7856472024621	86.435674091552	287.271691418538	34.6411222545926	150.914605970216	114.975529185387	830.585969871541	305.241229810952	25.1278372233143
-4.06625708761671	68.8412932473316	455.142492783251	356.118805014889	10.0799840221494	764.183452411987	507.37476765008	106.927327004394	32.9316042763869	739.155487371632	483.434975002784	57.9595693167423	-6.24260187373457	-46.5049804169149	62.312258888978	818.592072064934	15.520845987444	36.1961214555637	48.1660177792119	77.546672391803	312.591909292532	183.099394518519	202.68649759358	363.736011766301	512.815629615375	-17.1243258043239	0.286432484619009	611.839317383737	142.837015975339	425.217751974131	NaN	720.65655668963	-16.0361534112649	426.078429877484	270.634466687462	182.866786791054	429.250755656873	33.767475159808	-19.104621163329	312.932143745971	470.490990788919	3.10165929238854	290.725863290254	331.966098422301	159.603064408874	183.924228717517	514.903551700354	630.164721684793	120.477713129753	456.744245744904
52.7706998614924	-8.19895319870218	792.027743216352	584.077676528903	157.29010510754	216.082270558442	247.655840893186	250.922072307125	3.77722865240748	991.267859466631	319.512931999844	23.3746171360415	177.976237395821	79.9892949776508	48.4157246429071	1101.23098373591	169.26628695865	16.8421543081635	9.22094767563914	84.3442701962361	50.5932122521998	265.075741767527	52.7706998614924	262.898254158235	861.707346713718	60.3919064940168	38.6170304010901	263.986997962881	91.9654768287604	290.661221176716	NaN	503.510634985074	183.419956419052	312.166210000388	158.777597302407	251.868617422561	337.554670033158	38.182412146753	33.9510021412915	420.067165139658	412.6621976301	-6.24739291059324	247.6372074171	916.199988280024	153.48833479558	233.88512489935	119.637054751888	484.596167722946	139.73625227783	56.1659046699646
-2.53214949078202	10.5396403091182	160.865223007971	225.134856190814	166.311802091263	75.8985893086195	176.115644441188	115.11395870832	61.7374836920609	165.222486274605	27.9686933756519	-14.5146234740239	197.901960774355	-13.4253076573656	228.402803640789	626.003076721088	29.0580091923103	263.260909773856	48.6656938921606	85.7024316585447	144.525485758096	173.937012807871	279.600647023732	278.511331207073	216.420329657547	60.6481678754025	126.007116874904	185.919486791113	36.6832199089187	381.451675881288	NaN	457.159125139044	-56.9979403236997	30.9598815091788	345.264109889877	651.102231108805	983.396937208264	47.892095832718	62.7077833658149	357.963270632531	468.022663735537	67.999100341921	221.447292648996	439.449552064564	82.8147878750178	142.077538007405	151.601908564396	301.875310685807	194.990707768466	-20.8950248566603
42.3765953605007	66.3541408214216	497.949959117997	290.871157410044	273.432942529375	175.342983825607	501.219624408123	18.3990498995798	38.0170416403333	406.399330994481	130.657558193891	46.7361490806682	158.99465737498	4.23050030903568	-13.2077145716341	749.714186457667	36.9271532102914	6.41027716911939	38.0170416403333	81.6125788420076	125.208116043682	203.680083006696	143.736219354394	127.387892903766	285.421715259835	52.1855912308774	230.927293757742	324.657698741342	60.9046986712123	409.668996284607	NaN	324.657698741342	41.2867069304589	165.594135428509	583.770605747301	308.515207562779	286.283040786337	168.770159253715	22.6730632942379	302.163159912367	55.4919761547001	13.1449918186198	164.535460820107	355.096890332468	98.8976350991823	99.9563097075843	106.308357357996	1013.59249675852	336.040747381232	-12.2631987830283
38.2618047458738	24.0858033511797	248.720902374794	141.855661091715	235.635362625845	31.7190348713996	328.32460251423	81.8802705757018	56.7996527235507	209.464283127949	126.589198051275	27.3571882884168	371.943068344058	-29.3468172903596	187.655050213035	919.354814508399	1.18610879051996	109.141811719344	8.81934031073986	283.615675038656	513.703082290999	38.2618047458738	235.635362625845	54.6187294320593	292.339368204622	6.63841701924846	46.9854979118394	503.888927479288	66.613807535262	326.688910045611	NaN	491.893849376085	498.436619250559	46.1523867372837	301.392146785806	123.465675050736	868.0032323707	154.179173147862	73.6886264105682	284.446768525323	189.129015810107	126.642933474577	445.42786199991	402.005330207423	86.3976601059303	127.702019615857	-14.2155233156863	375.528176675418	75.8067986931286	62.0386788564863
15.5950806890772	5.77576150659059	828.416501906023	456.373408436253	261.078060251242	118.152414372826	888.423452465663	65.7827120662309	-0.770451281733808	129.062769020033	37.4157899834918	87.6034213606455	26.5054353362845	13.4130097596357	30.8695771951674	924.427622801447	95.2406696136907	69.0558184603931	94.1496341489699	299.264301516468	86.5123858959248	247.985634674593	122.516556231709	137.791052737799	473.829975871785	97.4227405431321	174.886258538304	208.708357944647	185.796613185511	365.271947132072	NaN	362.54435847027	300.355336981188	191.492240597029	401.272843454308	126.86286294908	487.092180986832	45.2815173934712	11.3775815781534	50.5790073646146	199.968224550859	273.073586152638	290.025554060297	227.515172400805	416.10581537351	118.38687899525	31.5080434684983	1191.65834714891	135.338846902909	21.9725615204402
78.0500601193321	182.844609359634	347.677702435525	333.486773892568	278.906279496577	152.279532497879	301.830087142893	45.3017634817378	-6.00390125049331	80.2332798951717	97.6990381018887	257.074081738181	222.142565324747	21.286345947502	75.8668403434925	580.190608562445	14.7366866199831	426.273614365752	235.241883979785	359.685411202643	-32.2025385605688	4.9121976287048	11.4618569562237	116.256406196525	302.921697030813	26.744395387101	81.3248897830915	162.104021489158	217.776125773068	470.483814826504	NaN	437.18971324495	669.702619371869	11.5527552699201	266.991105666599	158.88026856925	376.16185293157	2.01356376133046	5.19329426419368	91.0460178415007	124.963143205375	212.935687117924	584.964155952921	528.788917069005	422.797900306897	101.645119517711	45.4698806337945	141.921705887312	346.48436823818	-7.52562774725921
61.9335245138732	21.5226826108547	105.620921165785	807.895822345269	160.230166980675	104.528736249487	344.809417835003	-18.8881592921638	13.8773881967701	160.230166980675	100.159996584296	101.252181500594	390.68118431951	16.0617580293657	66.3022641790644	921.48305364024	22.6148675271525	238.867480954116	146.031763068804	231.222186540032	263.987734028966	26.9836071923437	164.598906645866	725.981953622934	60.8413395975754	192.995714469609	460.581018962569	395.049923984702	144.939578152506	218.662060002607	NaN	174.428570892546	235.590926205223	24.4519372513211	390.263255583182	39.2964545169618	266.205504148899	-0.99580663263451	95.4935555940304	67.9251663864118	299.075506665675	155.931947318425	257.722922854247	361.634543713732	186.681304511538	413.590354143475	67.9251663864118	777.281027151673	286.351634723697	-3.11645195629747
43.6144794122464	22.8520289468265	64.3769298776662	618.406529139132	186.766111568562	6.46062068465299	300.413208852965	66.5624509792893	-14.3018297807668	26.1303105992613	32.6868739041307	256.702786820502	712.383936508927	-6.65250592508585	27.2230711500728	586.716473165597	66.5624509792893	245.775181312387	352.865715291921	250.146223515633	212.99236478804	6.46062068465299	232.662054702648	190.044393220997	396.576137324383	127.757041824737	301.505969403777	546.284332785568	192.22991432262	152.344154217998	NaN	688.343204391072	736.424668626781	52.211459990591	527.420953791699	366.189161252038	272.844439255391	74.486905012518	-14.6148750751899	174.196039872572	23.5716021052563	321.638271208184	463.776825157622	1004.75191854728	594.24728885748	71.3046985808141	34.1789568776025	631.373030560692	213.443252530253	244.204581370057
323.757058405014	6.68938860320816	102.90302633617	593.811246132759	24.1827772819285	37.3028187909688	564.291152737419	24.1827772819285	12.1560725653083	100.71635275133	11.0627357728882	661.598127262801	574.131183869199	-14.0840104527722	-2.05730573615201	1038.79932064771	-0.963968943731989	260.343524444653	204.583348031232	-19.5506944148723	34.0228084137087	-8.61732649067214	511.810986701258	435.277411231856	546.797764058699	125.86309897699	55.8895442621091	294.236965009674	67.9162489787293	119.30307822247	NaN	249.410156520453	402.477307459256	180.801724727136	371.808475284175	338.912868243796	248.715236036305	282.67199169089	-11.2661744441094	230.675709594807	92.7263897480565	186.107467798165	326.179084873327	798.390218194897	720.926369357875	85.2983494486161	7.83450061159457	736.843598570962	46.0358507230025	0.406460312154147
51.7688572452824	71.4593028027956	123.967157622831	457.610818458472	337.280317829225	58.3323390977868	84.5862665078045	113.02802120199	23.3271025510965	246.485485536247	43.0175481086098	87.8680074340567	409.478618206773	3.63665699358329	-14.9598749218459	936.744993691295	60.5201663819549	128.342812191167	505.743018710171	76.928871013216	25.5149298352647	6.9183979198355	141.469775896176	221.325471768313	563.720441740627	38.6418935402735	132.718466759504	559.344787172291	46.299289034862	172.09935787453	NaN	569.190009951047	281.490722082937	114.164774126919	220.320981439003	343.46218192102	684.223607392809	400.786533869545	-34.4539161099978	380.616854480249	26.0551220578899	130.088205223732	336.031247409174	464.480258256795	305.24594728867	240.490660828299	116.287898273161	101.426029249469	35.6091807159774	63.2097946171192
199.778082751758	10.431122319125	108.935321388125	550.01523499709	347.534381355257	54.2107663497915	327.833541541457	93.6124459773914	21.3760333267916	154.903947620325	48.7383108459582	254.502637790091	963.732871086889	52.0217841482582	50.9272930474915	564.243619307057	44.3603464428916	3.86417571452502	129.730652302691	322.361086037624	173.510296333358	-25.6870840061749	222.762395867858	314.699648332257	913.386280451622	267.636530999291	188.833171744091	477.77882234649	11.5256134198917	134.108616705758	NaN	465.739420238057	680.259675988323	160.0453158879	223.763867149276	155.797412470475	564.658116397639	224.825843003632	-17.3046517895974	769.619456288399	32.6082133651473	76.1492233937544	108.008499024442	638.996426202577	449.964724127161	86.7689819373171	19.8645031128721	28.3603099477222	58.0956338696978	43.22797190871
144.260788456372	87.3171916458675	366.559829851227	304.140887193558	174.92272520049	73.0812924432413	238.436737027591	30.3735948353628	64.3207390877791	478.256885133371	35.8489406825267	128.929820084313	984.178841411316	-2.47848024762066	21.6130414799006	715.886894900284	-26.5700019751419	46.7996323768545	93.8876066624642	46.7996323768545	281.14443463547	64.3207390877791	722.457309916881	291.000057160365	1634.64992805439	527.534997757846	112.503782542821	612.950392973603	48.9897707157201	202.846989021026	NaN	757.49952333873	127.83475091488	60.4142144268538	165.590820297477	116.720882216178	629.855232069827	500.243657158553	109.284152508154	582.047683946816	221.897488086801	197.462519046151	17.9186160952886	545.926425364985	282.453715709282	8.35710647068648	377.006421997014	294.140005250462	88.0363533423711	102.909812758419
283.710136045552	-3.34960040540357	73.3457490280578	544.474324119321	276.040601102206	-2.25395255635412	8.70252593414036	128.12814148053	118.267310839085	418.474821478634	15.2764130284371	159.901929102964	499.552762308293	79.9196361223545	143.467211367223	1176.66313302085	101.832593103343	36.0937221603766	159.901929102964	-0.0626568582552276	337.396880648975	25.1372436698821	302.336149479393	394.370568799546	932.333662682826	285.901431743651	-51.5581057635793	598.161068722744	55.8153834432666	277.68407287578	NaN	258.510235517415	318.770867215134	110.560801229541	203.024782750384	120.126040697214	578.194730760245	398.580789645042	11.7199933969145	330.561308986031	-4.22207238254129	122.251649467808	252.976588859346	489.981966780589	165.826629264987	102.058366147164	102.058366147164	166.889433650284	57.4205819646879	44.6669293411232
518.678704337943	13.3179925279226	33.0500810584658	737.924132455089	228.178512082725	34.1463081990515	93.3425737906808	39.6274439019801	108.689753758881	682.016548285217	262.161553440883	311.491774767241	299.433276220798	102.112390915367	109.785980899467	498.9466158074	40.7236710425659	15.5104468090941	584.452332773087	205.157742130425	478.118300136272	289.567231955526	215.023786395697	357.533314671841	596.51083131953	325.742727594855	80.1878481036521	255.584190597369	399.189946014099	269.835143424983	NaN	547.180609993172	507.716432932086	63.9935852446301	236.235085237472	166.062622277425	996.436767304642	675.344588305641	31.0337920361234	805.057322868152	104.395912403445	164.999403141667	266.005221038703	440.373159303061	113.964884625269	268.13165931022	100.143035860412	75.6889957379712	41.6659833937062	212.844264250789
924.997768513167	253.751856965371	71.6818874932559	508.211091408326	139.683924284046	47.5521325029757	135.296696103995	224.138066750027	112.263748158727	448.983510977638	504.920670273288	283.365647180715	492.855792778148	22.3255704676827	291.043296495804	1048.93696459961	50.8425536380139	182.459399039543	224.138066750027	145.167959509109	242.783786515243	101.2956777086	264.719927415498	289.946489450791	325.044314891199	153.942415869211	16.841535242619	419.369720762294	191.233855399644	262.526313325472	NaN	1234.29735520676	444.596282797587	85.4625995864163	-4.94630826797211	38.6626943441447	497.089038876397	322.653028427929	51.4263048647642	489.643599406035	33.3445232938865	232.244120573541	136.517041668895	479.007257305519	123.753431148275	531.125333598049	293.934904756536	370.516567880253	57.808110125074	89.7171364266228
301.300024046085	64.264310372496	71.9460233156215	422.012656009487	107.062425341338	130.107564170715	7.20015708070606	285.936598159834	112.549363157857	488.953297371009	563.575651675658	257.404521513939	288.131373286441	56.5825974293704	383.604091293859	639.29539354361	170.71090401295	-10.3580439321524	280.449660343315	110.354588031249	223.385507051526	334.221650945194	121.328463664286	395.675354490199	492.24546006092	168.516128886343	17.0766451504389	193.756042842327	390.188416673681	533.946187466459	NaN	805.000915602461	96.0885497083019	117.58887930602	117.58887930602	11.1839184503687	645.357485150051	242.082683507132	25.0165633616033	161.214913256837	63.3223492696378	431.483513830192	202.712847990541	135.677722651481	-4.77682567797904	296.349213543514	177.175657385185	67.5785477038639	5.8636704075861	-11.1611233293181
358.780268658991	94.1698128184687	109.541374568541	490.536512231036	109.541374568541	104.051531086372	88.6799693363002	32.6835658181814	50.2510649611206	578.374007945732	478.458856570265	405.99292260564	117.227155443577	38.1734093003499	230.317931176248	913.254460358011	126.010905015046	87.5820006398665	51.3490336575543	184.203245926032	503.71213658824	398.307141730604	74.4063762826621	192.986995497502	808.947434196809	546.532915749154	-4.64736986056453	295.098084265836	174.321527658129	369.210971275111	NaN	763.930717643028	445.519795677254	132.708817128594	119.935233148758	42.2292639380934	605.3314243825	252.993399605376	66.7119665661111	433.952505986376	46.4871252647052	497.820425885553	252.993399605376	455.241812619435	63.5185705711523	172.094034399752	494.627029890594	-5.67167598628898	67.776431897764	9.23083865685221
581.103990871477	23.0403646183387	82.3620886688691	207.596839442211	170.246124299285	93.3475931226711	88.9533913411503	6.56210793763584	142.78236316478	448.179386980473	335.028691106313	338.324342442454	42.8142726351822	17.5476123914378	127.402656929457	618.454706014403	141.6838127194	108.727299357994	108.727299357994	309.762030862569	516.289514594045	751.379309905406	74.6722355512078	188.921481870748	340.521443333214	285.593921064205	244.947554585138	269.115664383502	116.417152475655	392.702589488773	NaN	544.85182617393	725.014099216282	329.935290189899	7.27623213427901	-7.63210718182222	726.071163446303	256.458474989114	77.5584031958991	397.022817112354	93.5316238917219	706.903298611316	259.653119128279	466.240106794253	14.7304017923296	124.413183903646	245.809661191899	80.7530473350637	16.8601645517727	34.9631480070385
282.674477997591	24.3782673838049	57.3522517174797	63.9470485842147	1.2964783502325	273.881415508611	58.4513845286022	4.59387678359998	176.058595318709	977.326414627007	381.596430998615	138.688079740544	68.3435798287046	72.7401110731946	30.9730642505398	837.736547614451	29.8739314394174	61.7487829619697	548.664618289235	118.903689140339	115.606290706972	637.694375990157	305.756267031163	393.686891920963	414.57041533229	255.196157719529	52.9557204729897	316.747595142388	136.489814118299	487.662747271936	NaN	726.724133691079	481.617516810762	72.4338555398116	29.8219454140743	35.1484341797914	671.131192806421	85.2174285775328	1.05890607920156	331.301209553666	35.1484341797914	205.596074682741	333.431805059953	240.750900536474	101.196894874684	127.82933870327	602.952136605242	58.584984748947	13.8424791169228	44.7361139580823
417.216412297561	-7.27388443427353	344.635169851185	534.886002324262	-13.8721792021259	129.090874101342	141.187747842404	92.8002528781539	11.4212840746415	727.336266386622	303.945685449429	179.677800654877	108.196274003143	9.22185248535736	267.655064226241	316.042559190492	165.38149532453	181.877232244161	472.202202029664	134.589453074552	295.147959092293	837.307845850828	30.1164525835565	265.455632636957	633.860423842047	508.492823252852	-20.4704739699782	16.9198630478518	70.8059369853127	383.125222663657	NaN	295.147959092293	1141.92912096668	86.4881590151029	75.8310144920981	-19.0175717626452	505.313938769194	479.736791913982	12.9538618063694	314.551051807407	43.8595809230835	485.065364175485	511.708225482997	456.291073963372	188.79674643595	226.096752266467	422.188211489756	-15.8204284057437	4.42814618796553	12.9538618063694
828.076293900944	66.6691112306275	294.431086393569	364.850247796604	5.05234500297188	105.179590122912	20.4565365598858	54.5658178644809	111.781386504447	756.556833100987	27.0583329414203	210.808332227465	159.094260572111	12.7544407814288	529.895157334967	578.308330799554	52.365219070636	483.682582664226	252.619709310517	346.145158048923	416.564319451958	528.794857938045	106.279889519835	75.4715064060069	363.749948399682	903.996952288591	46.8637220860239	703.74246204871	39.161626307567	507.339019698058	NaN	329.640667095087	226.212523784379	36.585573029442	52.577545193068	83.4953580427448	348.962095958936	195.439163188127	8.86615461249033	473.699478835218	19.527469388241	803.134105405913	259.40705184263	283.928075826857	-10.3242119838608	272.200629573531	356.425016301961	1.40323426946488	21.6597323433911	35.5194415518669
753.88280514496	-0.222473835247643	657.005046677429	258.485176617816	175.918905196626	36.1066855900762	42.7119873037715	65.8305433017048	33.9049183521778	327.840844611616	65.8305433017048	423.617719460197	185.826857767168	38.3084528279746	-4.62600831104447	232.063969763035	153.901232817641	320.134659278972	284.906383472597	57.0234743501112	337.748797182159	257.384292998867	106.563237202826	147.295931103946	589.851145921528	454.442460790775	28.4005002574318	121.975607868114	3.08017702159998	420.31506860335	NaN	272.796663664156	418.113301365451	57.036139678787	39.9713584091844	19.7069306515314	598.842944988667	357.802909555532	-2.6905947648219	792.954831930396	26.1062236276324	277.81174735427	302.342370429323	198.887133982358	-19.7553760344244	55.9695908494368	94.3653487060425	156.225180808352	-26.1546690105254	-0.557497106121584
560.651892166449	78.2087059374107	637.754684486158	230.211353653409	12.1205982348027	50.6719943946574	29.7440936221649	3.30885054112167	27.5411566987446	247.834849040771	87.0204536310918	693.929576033375	44.0631836243966	-9.90877099939992	26.4396882370345	367.894911367176	69.3969582437296	422.968334452682	248.936317502481	472.534415229638	350.271415979813	500.071126772392	-5.50289715255939	278.675965968655	76.0057690139904	734.68390911665	-17.6190502313708	134.383597484627	183.949678261583	517.694622159754	NaN	186.152615185004	197.167299802105	119.114417719857	134.051948831988	16.6856329509589	801.972982845846	203.404771852596	79.636656923511	588.579681243974	31.6231640630899	100.975987083698	166.060944072269	65.7660923193894	-27.0599938774247	310.101422653532	270.623661857186	-8.92156324126563	44.4267621592022	48.6946281912397
719.872819181471	24.4767917524161	363.909401020481	473.012739713787	227.254714172299	67.4568948740217	17.864468195246	135.784238298113	47.6199242025115	499.462033942468	145.702723633868	745.220059483956	4.63982108090586	-21.8094731477745	76.2733262835819	215.132120984154	106.028782290847	177.662287493523	518.196950687783	144.600669707673	412.399773773062	339.664214644191	-4.17661032865427	282.35741048205	76.2733262835819	178.764341419718	0.231605376125795	373.827886356236	34.3952770881713	264.72454766293	NaN	328.64367538224	243.785523065224	176.971798572527	92.6484219715157	-17.29218296398	584.712682896404	-14.0900294221695	105.457036138758	477.974231502719	124.669957389621	332.809937607307	220.734563643938	230.34102426937	1.92073828688329	59.5595020394733	298.653633161328	5.12289182869384	-2.34879976886412	38.2118117607363
1132.87030096749	-18.2858730177059	461.362532809458	835.157497350628	162.547089179202	146.007488978265	51.1804478262282	183.497249433722	14.7933273841675	746.946296278965	4.86956726360548	341.174771349318	55.5910078798114	2.66428723681392	74.3358881075396	373.151331737796	9.2801273171886	223.19228991597	591.47405439016	52.283087839624	275.016370545572	116.236208616579	15.8959673975633	179.086689380139	185.702529460513	473.491572956812	30.2302875717084	255.168850304447	7.07484729039704	278.875610592457	NaN	354.406451510068	136.083728857703	534.927130966865	-1.10989848688803	-37.4151953024808	511.435468321481	56.5514552790535	38.3988068712571	448.435100317952	23.449567006013	661.995669821439	385.434732314424	-0.0420956393705928	51.2124410414663	45.8734268038791	153.72151440314	74.7041036868499	17.0427499209084	40.534412566292
902.022884801745	54.7447605343831	631.732337346662	465.145101976386	415.499899382596	50.3318536371572	92.2544691608027	-0.416575680939955	37.0931329454797	380.196644204789	27.1640924267216	273.183651947062	152.931938997658	37.0931329454797	18.3382786322699	62.4673476045283	-3.72625585385934	182.719060553933	465.145101976386	41.5060398427055	322.828854540853	446.390247663177	66.8802545017541	291.938506260272	93.3576958851092	921.880965839261	15.0285984593505	220.228769180352	15.0285984593505	270.977198498449	NaN	146.312578651819	125.351270889997	554.536937527912	-20.1662343875271	86.6559165261233	243.684478369189	268.253573079329	64.2232648342567	526.763178290363	31.1083980510251	337.687971173202	280.00400967983	74.9054799256217	2.26641730433949	30.0401765418886	51.4046067246187	59.9503787977107	91.9970240718058	34.3130625784346
632.296179538741	35.1327731202846	380.626573876249	494.31942204834	57.2090543187488	40.6518434199006	-16.7464876961063	49.4823558992863	37.340401240131	234.923117966385	8.64123568212753	292.321449082392	64.9357527382112	-33.3036985949544	64.9357527382112	-9.01978927664382	170.901902490839	284.59475066293	601.389385860891	50.5861699592095	236.026932026309	611.3237124002	95.8425464160611	75.9738933374433	63.831938678288	209.535394588152	-22.2655579957223	281.28330848316	14.1603059817436	228.300233606846	NaN	101.361616715677	584.832174962043	376.463634905348	-6.10966380111301	88.9993406259122	500.425932810235	-12.5215067961934	43.0477991611697	286.697832974223	69.7638116406711	624.388230715121	715.222673145426	215.098919529159	22.7436296767486	58.0087661496905	43.0477991611697	19.5377081792084	145.637287082455	22.7436296767486
863.680644847047	57.4671693387078	542.299656664956	98.3300441247469	216.501060397887	71.8243956148837	-3.27494182972873	355.655715074669	26.5439127438674	288.287191778767	-9.90135395719454	247.424316992728	228.649482631574	30.9615208288446	42.0055410412876	125.940094655854	111.582868379679	315.897242309874	722.317186127777	69.6155915723951	183.368999760558	349.029302947203	85.0772198698153	18.8130985951573	17.708696573913	39.796736998799	183.368999760558	350.133704968447	72.928797636128	180.055793696825	NaN	167.907371463138	135.879712847053	476.206138268671	-7.00889948301565	5.81981833340081	516.83041135399	30.408194148199	63.5490485072749	237.805798846932	137.31417595167	80.6540055958302	246.358277391209	23.9938352399908	115.932979590975	95.6208430483161	68.8943475974484	0.474519243227284	20.7866557858867	4.7507585153661
1436.75383985118	23.4708505946754	369.332911296228	268.778765852646	135.074902130959	77.6153904489121	52.2006064356989	77.6153904489121	-29.5686986502912	270.988747071186	26.7858224224858	490.881878315943	135.074902130959	0.266047800002523	137.284883349499	245.573963057973	66.5654843562107	115.185071164097	431.212385415356	70.9854467932912	233.419066356001	66.5654843562107	679.835272501136	73.1954280118315	133.969911521689	114.080080554827	122.920005428988	284.248634382428	-30.6736892595613	282.591148468522	NaN	242.258991230162	80.9303622767225	826.285142412664	-4.70040273744703	79.788475083478	642.334674245587	15.6197071182185	132.192968921773	276.572696843607	64.8157625582508	282.989573640133	279.78113524187	228.446120869663	117.220256396546	72.3021188208644	50.9125294991112	-1.49196433918405	-0.422484873096389	32.731378575621
1837.96774344412	123.213434864079	50.2451664138648	578.712322765419	84.5181409889656	69.0400234389201	165.225468214203	-32.6733204613791	-14.9840432613271	206.131921739323	45.8228471138518	113.26321643905	216.082140164353	-12.7728836113206	44.7172672888485	-14.9840432613271	336.590341089707	99.9962585390111	479.210138515127	155.275249789174	328.851282314684	53.5619058888745	404.030710414905	30.3447295638062	62.4065444889006	48.0340067638583	-20.5119423863434	101.101838364014	80.0958216889526	274.125080977023	NaN	578.712322765419	343.223820039727	1154.17120574008	39.335985376817	32.9165887144565	327.138935739311	32.9165887144565	136.69683475595	267.224566890613	133.48713642477	316.439941302043	371.004812932107	234.057684135084	0.819605402654251	183.772410279927	8.30890150874144	19.0078959460089	-6.66969070343294	61.8038736950785
794.952166752858	53.8184882224808	195.408205911866	341.422602279045	65.9863545864124	354.696638312425	179.92183053959	67.0925242558607	-0.38382558048705	251.822859053731	47.1814702057909	177.709491200693	116.870159381035	198.726714920211	85.8974086364822	30.588925164066	48.2876398752392	142.312061778347	291.644967153871	289.432627814974	452.039569223878	323.723887567872	169.966303514555	163.329285497865	53.8184882224808	27.2704161557211	28.3765858251694	44.9691308668942	9.57170144454787	306.578257691423	NaN	375.713862031943	157.798437150623	730.950422246004	368.112026541613	72.7037751716672	602.512052085158	137.993280003431	75.9147344256884	71.6334554203269	34.1722641234134	314.596038974594	468.72208316761	306.033480963871	25.6097061126903	-1.14828767081931	278.205167429021	58.7896184042422	41.6645023827961	200.071825581173
904.067134777904	35.2604220423481	296.455815934821	78.4240676432229	180.246000855543	185.779801573604	338.512701392083	-21.1843452818727	48.5415437656942	438.121114317179	-12.3302641329753	340.726221679308	249.97188990311	77.3173074996107	19.7657800317777	47.434783622082	107.199831377139	536.622767098663	410.452110726875	148.14995669079	98.345750228242	118.267432813261	481.284759918054	244.438089185049	139.295875541892	72.890266925162	28.6198611806751	107.199831377139	69.5699864943255	95.0254697974055	NaN	1111.03128163338	321.911299237901	475.503226508219	340.589937454198	11.8726379336856	181.049619445871	54.7022535063908	29.0044841627677	18.2970802695914	7.58967637641507	575.082082714759	194.969244507	387.702514584174	7.58967637641507	14.0141187123208	96.4611286897784	-19.1788333565257	8.6604167657327	32.2167053307206
1067.55886749255	67.6206900936449	464.052437057995	130.73971125836	216.00575739315	239.260133611729	52.1177726145922	-2.14243856209257	166.17495121048	76.4795000816751	82.0162563241939	170.604356204496	412.006928378317	67.6206900936449	5.60902017743382	129.632360009856	26.6486938990055	67.6206900936449	424.187792111859	107.485335039781	70.9427438391563	177.248463695518	488.414164525078	237.045431114722	292.41299353991	230.401323623699	12.2531276684564	274.69537356385	87.5530125667128	54.3324751115997	NaN	769.681381645035	485.092110779566	338.754079973907	126.664131080377	34.5442542882377	390.169825160217	65.6079336716335	39.9000610784783	4.55173626288997	118.094840215992	674.027585042972	258.416978120297	192.004973921313	42.0423837945746	2.4094135467937	30.2596088560451	-23.2984590463615	7.76522033703436	-8.30220003368761
657.310864458884	18.0277620364256	113.310858757971	277.286420557839	108.879086817434	221.889271301126	358.166258472638	-20.7502424432729	80.0725692039432	408.023692803679	45.7263366647817	292.797622349718	252.911674884885	-11.886698562199	254.019617870019	49.0501656201844	124.390288609313	442.369925342841	454.557298179317	68.9931393526008	-32.9376152797496	327.143854888879	326.035911903745	425.750780565827	196.406582643039	95.5837709958226	53.4819375607214	150.980920252535	-22.9661284135414	274.516563095003	NaN	483.363815792808	388.080719071263	882.352351248983	287.623976102186	73.3074445177544	434.430800237521	27.2293902271017	9.01248504242502	108.669672229186	55.0905393330778	349.775770261671	232.973260548156	300.482967997252	182.608875625814	82.9516884390539	62.5916179385329	63.663200596455	47.5894607276227	4.72615441073639
1112.39028943641	30.4597834279328	236.647359368073	105.840187535081	-7.23041862564124	307.593622057154	225.562005822904	80.3438743811926	-41.5950146156646	249.949783622276	23.8085713008315	141.313318879621	333.089935211042	-26.0755196524283	159.049884551891	254.383925040343	292.074127093917	92.5377632808783	396.276450418504	289.857056384884	-20.5328428798438	31.5683187824497	448.377612080798	347.500894819762	203.391298732567	102.51458147153	24.9171066553484	193.414480541915	43.7622076821354	27.1341773643822	NaN	732.16266283712	191.197409832881	537.686841611128	181.781417553373	77.7970014883063	134.613228822827	-11.1793545261324	93.8770658282651	25.2687913111075	42.4208599403969	309.349927983713	0.612692656504049	86.373035802951	52.0688985443722	34.9168299150828	109.957130168224	31.7008170470911	96.0210744069263	44.5648685190581
707.272991905955	49.5598758093346	321.296323437786	192.637433948397	17.3951534369872	837.041009753012	174.891380225723	56.2146459553375	-16.9878256506945	260.294263766093	118.325833984698	547.558508401885	320.187195080119	-15.8786972930273	166.018353364385	161.581839933717	55.1055175976703	403.371821905156	235.893439897416	397.82618011682	8.52212657564998	143.835786211042	454.391726357845	26.2681802983244	575.286717343564	21.8316668676558	56.2146459553375	437.754800992837	15.1768967216529	83.9428548970162	NaN	730.564687416965	636.288777015257	694.645483097782	115.535306658726	10.4375338975641	180.953308071286	-13.1558436610641	59.7691415201503	14.7272389082237	1.85812387624472	179.880881818621	10.4375338975641	273.181965800469	-46.4010574936766	29.7412064455326	26.5239276875378	126.259569185375	2.93055012890964	-4.57643363974479
1225.01073346484	60.9123600776373	580.26225401969	176.323447620316	-20.097345601358	239.577601369668	321.697029044266	-26.7556775749741	-18.9876236057554	287.295647180583	50.9248621172132	295.063701149802	592.469195971319	77.5581900116775	60.9123600776373	262.881763277324	470.399776455025	480.387274415449	391.609514767235	210.724829483999	-0.122349680509865	157.45817369507	377.1831288244	236.24843538286	246.235933343284	-9.00012564533128	-13.439013627742	407.145622705672	-3.45151566731789	18.7429242447356	NaN	182.981779593932	139.702621765427	577.078509287412	92.1509654480089	39.581386580463	249.859702050647	52.4555691602702	39.581386580463	46.0184778703666	-12.9881922870829	152.230484153776	44.9456293220493	77.1310857715673	-19.4252835769865	23.4886583557041	94.2966625446435	30.9985981939249	83.5681770614708	39.581386580463
905.014205224388	25.6437199045154	530.837622455705	336.532275320632	11.2096084030528	209.956220615499	762.893722748449	94.4833286037984	-14.3276657918424	94.4833286037984	-4.33481936775298	238.824443618424	865.04281952803	-4.33481936775298	111.138072643947	243.265708695797	214.397485692872	263.251401543976	635.207351773973	202.184006730096	113.358705182634	67.8357381395598	202.184006730096	91.1523797957686	632.986719235286	85.6007984490522	-13.2173495224992	627.43513788857	40.077831405978	48.4052034260525	NaN	410.923465366631	164.433253572425	811.451854863577	220.079436512702	76.261098837534	69.8214717774518	-32.1392900071819	23.6708111801965	50.5025905972054	132.071200024912	92.3601664877393	25.8173535335573	94.5067088411	8.64501470667157	16.1579129434341	46.209505890484	6.49847235331086	91.2868953110589	18.3044552967948
553.569253873821	49.2155781942535	412.483534025131	353.605241489851	86.9865583112255	263.621435917065	186.96856450321	16.9991539768362	79.2101800518489	393.598043966645	51.4374005540754	64.7683347130067	348.050685590297	-31.8809379392452	170.304896804546	18.1100651567471	276.952370075996	490.247316618897	238.070478779113	166.972163264813	30.3300881357675	122.535716068376	251.401412938045	215.852255180895	408.039889305487	303.614238393859	83.6538247714927	284.728748335373	8.11186453754868	-22.4381929100022	NaN	398.041688686289	373.601642728248	371.730008332358	36.7374372303248	31.3689665395871	251.476264859833	16.3372486055215	191.349393123571	42.1059079210625	48.5480727499478	178.4650634658	49.6217668880953	87.2010617232593	36.7374372303248	18.4846368818166	52.842849302538	218.19174657726	-30.9052934729704	-33.0526817492654
836.41783212352	6.12230606110861	587.44032497763	465.174584861344	161.73324802729	415.1567820865	200.635983518836	87.262297229189	-18.3308419621485	139.503113460693	115.049965437436	110.603938524116	439.609930109757	35.0214809976852	68.3666828475813	100.600377969147	107.269418339127	355.135418756687	141.726126917353	236.204198825391	212.862557530464	195.078449877186	207.305023888815	42.8020280959943	341.797338016729	265.103373761968	168.402288397269	601.889912445918	29.4639473560359	128.388046177394	NaN	387.369113878254	277.329947773597	304.380197745019	176.560223204596	14.3684908045636	321.566076674823	91.704945988685	37.9990743330451	5.77555133966123	26.1837825688044	97.075533154249	-51.152672615317	177.634340637709	25.1096651356916	108.89082491849	28.33201743503	21.8873128363532	-10.3362101570307	-2.81738812524114
643.589789760725	59.7357590568422	1335.31780328037	472.325940754253	118.677213585044	833.759388332847	374.460884179126	124.237728163176	69.7446852974802	392.254530829149	163.161330210101	150.928198138211	358.891443360356	57.5115532255893	200.972829341401	223.214887653929	167.609741872607	251.017460544591	493.455896151155	56.3994503099628	53.0631415630835	35.2694949130604	103.107772766273	244.344843050832	434.514441622954	689.186009301409	436.738647454207	661.383436410748	9.6911278536522	150.372146680397	NaN	1015.03216357996	355.555134613476	169.281175106385	763.502382376187	-5.86901799484072	155.312141300766	72.5724795290211	26.3672138642806	-16.6144286145478	0.578228376983536	12.3981800586613	-1.57085374695788	39.2617066079291	-14.4653464906064	53.2307404135483	19.9199674924563	65.0506920952261	-32.7325445441085	128.448614751498
478.372272675475	27.7288768296259	891.183877265129	378.229295820842	102.279759599186	1038.06024331859	252.494224881136	389.356293249134	-33.4696090259833	107.843258313332	-7.87751494091035	95.6035611422105	717.602717383765	-30.1315097974955	106.730558570503	103.392459342015	136.773451626893	551.810455702206	169.041744168942	170.154443911771	5.47488197304073	258.057723595282	29.9542763152844	117.857555998796	518.429463417328	914.550571864544	143.449650083869	730.955114297716	18.8272788869918	32.1796758009429	NaN	315.918110222403	131.209952912747	413.538198948344	452.236939852538	34.0755450822213	183.495683573414	17.9510697054739	-13.2229160229045	101.798341664561	2.90155935384298	175.970928397599	-3.548230796856	17.9510697054739	3.97652437895947	23.3258948310564	46.9751253836193	-19.6727061736034	20.1009997557069	21.1759647808234
416.513967927044	99.2242628008479	767.202589382313	169.361987091902	50.2391855182072	856.266366259841	164.908798248025	826.207341563676	89.2045879021259	351.942729690835	76.9583185814657	51.3524827291763	675.912218082846	-42.1644829922288	89.2045879021259	217.233767163573	625.813843589236	312.977327306917	120.376909809261	71.3918325266202	222.800253218419	258.42576396943	557.90271372012	45.7859966743307	621.36065474536	392.021429285723	117.037018176354	442.119803779333	23.5200524549486	2.92405405202006	NaN	324.110299416608	90.317885113095	24.5837322206866	385.91454473054	33.1868468042546	164.384344203666	95.5594275351222	70.8254731073644	62.2223585237964	38.5637934189846	-8.75333679063916	54.6946332631745	272.998665821211	11.6790603453347	20.2821749289027	86.9563129515543	23.5083428977407	-52.8442990314249	-5.52716882180117
592.962796120835	14.8511244808277	332.311290988346	128.468447230887	365.728150620717	657.568724743418	147.40466768923	367.955941262875	237.63018869663	528.356867498252	50.4957747553561	334.539081630504	386.892161721218	159.657516221099	135.151819157361	156.315830257862	414.739544748193	486.02884529725	308.919489245687	47.1540887921191	254.338618512815	18.1928104440648	108.418331451465	1.48438062787957	357.930883373164	268.819257686843	347.905825483452	656.454829422339	-0.743410014278455	-20.2365781331612	NaN	169.68257411081	350.13361612561	106.528609649787	213.034191279498	6.47791175520993	50.5862839452923	16.1602373579109	252.839307646158	34.4490746074573	16.1602373579109	18.3118652696223	109.756051517354	3.25046988764293	19.3876792254779	23.6909350489006	195.821167985808	41.979772298447	-30.0997627438828	378.709540481271
631.404052496955	51.8671339159683	881.050725116457	46.2946635449973	54.0961220643567	448.627024329106	55.2106161385509	342.750087280656	106.477343551484	308.200770980636	-10.5445342389072	209.010798377351	610.228665087265	-32.8344157227914	7.28737094820005	65.2410628062987	164.431035409583	273.651454680615	376.184909506482	NaN	154.400588741835	87.5309442901829	-45.0938505389276	139.912165777311	921.172511787449	407.39074358392	38.4932050256378	352.780533948404	-1.6285816453536	80.2867328079205	NaN	268.078984309644	254.705055419314	56.1608391825635	405.938489561411	36.7885385461965	141.18371419773	83.0668122886287	63.6945116522618	62.6182727280192	62.6182727280192	71.22818412196	73.3806619704453	28.1786271522557	147.641147743185	-3.03230165077998	85.2192901371139	83.0668122886287	-22.4046022871469	33.5598217734687
637.548947153765	350.969925016262	571.758432343988	450.213243966603	106.76445479014	834.920491583095	52.124874693885	489.241515463928	8.63622931115107	441.292496195786	6.40604236844677	386.65291609953	995.493951457805	-6.97507928777905	361.005766258431	122.375763389071	416.760439826039	379.962355271418	408.954785526573	166.979502243157	-14.7807335872441	117.915389503662	261.76244730809	55.4701551079414	261.76244730809	580.679180114805	22.0173509673769	584.024460528861	123.490856860423	5.84849563277069	NaN	388.883103042235	52.124874693885	41.2831799439859	338.442507011238	76.8130994846356	108.036362111267	118.803004396312	12.2132457743635	29.4398734304361	20.8265596023998	386.892397293942	-12.5500314812408	42.3598441724905	123.109661310331	-0.706724967690911	28.3632092019315	53.1264864575358	60.6631360570676	94.0397271407082
317.917949092281	53.4985863708472	510.932926943791	50.1515058300696	-35.7568947165565	336.884738823354	-10.0959439039279	139.406986917473	117.093116645622	420.561752342795	91.4321658329937	695.022356686561	573.411763704974	16.6807004222932	13.3336198815155	414.983284774832	134.944212863103	403.826349638907	615.808117221491	31.1847160989963	229.778161518469	205.232904219433	127.134358267955	13.3336198815155	581.221618300122	410.520510720462	342.463206391317	330.190577741799	98.126326914549	40.1102642077366	NaN	162.836550702917	753.038419393374	49.0126447059894	362.445796596569	49.0126447059894	184.725968205003	22.0853979799946	74.8628015629444	56.5522737892679	-12.3814778292788	184.725968205003	-30.6920056029553	17.7770385038354	30.7021169323129	55.4751839202281	-13.4585676983186	10.2374094205569	66.2460826106261	43.6271953607904
195.526846704647	74.9670728932561	552.740991330991	631.997879669961	112.921075759805	414.320510288283	14.6871859875605	145.293607616568	189.945375694861	476.832985597893	26.9664222090911	133.014371395037	589.578699995583	-8.75499225354332	12.4545975836459	72.7344844893414	611.90458403473	715.719944816761	460.088572568533	0.175361362115283	127.43290038525	51.5248946521522	281.481500255361	-14.3364632633299	559.438756542735	515.903282666399	83.8974265089147	374.133919017819	-35.5460531005191	120.735135173506	NaN	214.503848137922	119.618840971549	49.2056123810171	328.282216559083	194.670251624411	247.468528090531	10.4150419161122	-2.51514823885615	76.1435085372011	23.3452320710805	176.352482238205	-18.6778859325665	43.8180331497803	-4.67017993135087	12.5700736086069	38.4304539185435	26.5777796098225	8.26001022361744	-38.073171165019
212.615824994613	123.264181995359	756.543951752568	-64.374268303073	21.6266880837085	743.14120530268	66.3025095833352	469.501798617466	-29.7505066408623	480.670753992373	27.2111657711618	402.488066368026	597.944785428893	-25.2829244908996	-10.7632825035209	9.34083717131114	110.978331082962	395.786693143082	263.993019719184	176.875167794911	28.3280613086525	4.87325502134846	211.498929457122	-25.2829244908996	523.112784417019	563.321023766683	124.38107753285	222.667884832029	50.6659720584659	6.54859832758447	NaN	485.138336142336	577.840665754061	3.04721984696929	288.701892386583	24.6060630575062	455.782927268244	80.659055404902	15.9825257732914	240.194495162875	23.5281208969793	353.378422018193	-12.0439704004065	4.12516200749614	-20.6675076846213	15.9825257732914	-12.0439704004065	67.7237494785799	-2.34249095566493	3.04721984696929
77.7435616124914	62.0985963151453	703.542173506336	200.668288948782	-22.8312152990193	740.419591707223	25.2211781142581	72.1560740062964	-41.8286731600824	740.419591707223	59.8636012726673	227.488229458519	1004.14900671963	-3.83375743795614	92.2710293885986	-34.0061905114094	78.8610591337305	282.24560799923	364.940424570917	7.34121777443394	67.6860839213404	11.81120785939	180.55333356648	-55.2386434149505	532.565052756768	765.004537174481	124.67845750453	385.055379953219	2.87122768947791	58.7461037514283	NaN	420.815300632867	587.322431297479	146.645199098182	363.397330366158	87.334914422865	130.469666914005	87.334914422865	62.5324317404599	-7.5615410576418	15.0842040002064	380.651231362614	49.592005993118	4.30051587742155	19.3976792493204	-15.1101227435912	157.428887220967	32.3381049966622	92.7267584842575	6.45725350197853
16.5204432501199	113.79515666996	800.308651380094	202.125068855791	173.054464845265	887.520463411675	149.574361605993	6.45754186186062	64.5987498829143	569.980019604381	97.0236543561943	128.330458675223	582.279121301143	-32.6759635369255	-0.251059063645581	118.267557286964	184.235466387775	328.470386286158	148.456261451742	108.204655898705	345.241888599924	24.3471443298771	573.334320067134	-53.9198664676952	442.516602019764	525.25601343434	284.864480270368	395.55639554122	-8.07776014340281	51.7405981090275	NaN	478.295806955797	231.195672866318	47.6278406892906	1383.17704344541	9.86998762267986	85.3856937559014	22.8155372455178	8.79119182077669	-22.4938864344151	33.6034952645495	660.383856170288	-18.1787032268024	81.0705105482887	-9.54833681157711	4.47600861316403	86.4644895578045	61.6521861140317	35.7610868683558	18.5003540379052
46.9649395454028	109.612332049754	567.162038019031	98.4252976739768	41.3714223575143	693.575526465311	96.1878907988214	426.205404884242	30.1843879817373	263.993406435476	64.8641945466459	215.889158619635	362.439308942313	-49.2435560862791	-11.2076392086374	26.8282776690042	288.604882062185	520.176493640768	-8.97023233348203	NaN	662.251830213135	13.4038364180719	466.478728637039	-13.4450460837928	383.694674256289	803.208463347925	86.1195598606221	252.806372059699	-26.8694873347252	376.423101912034	NaN	850.194007726188	183.446758929882	19.7607641969778	358.636826954927	19.7607641969778	158.980547941486	28.3945492353969	-14.7743759566986	66.1673587784804	125.524630917612	290.645769777377	-0.744475269267529	-22.3289378653153	78.0388132063067	12.2062022883611	10.0477560287563	20.8399873267802	31.6322186248041	19.7607641969778
74.0843847904132	59.5333889508743	859.83816012551	209.520576835351	28.1927825272522	559.863784356555	316.974084573484	196.088888368085	37.14724150543	554.267247495194	30.4313972717967	-31.1305082031753	142.362134499018	-24.414663969542	1.32940559271902	-5.38643864091428	281.156248660773	534.119714794295	343.837461508018	380.774604793001	208.401269463079	71.8457700458687	416.592440705712	-50.158733531803	114.379450192213	160.271052455374	67.3685405567798	590.085083407905	84.1581511408631	166.986896689007	NaN	209.520576835351	634.857378298794	59.8896019577382	339.519158219718	-17.8452553814994	226.155824599996	53.4116971794684	38.2965860301722	71.7657607178995	81.4826178853042	203.483157876052	31.8186812519024	-4.88944582495981	-17.8452553814994	-4.88944582495981	56.6506495686033	64.2082051432514	51.2523955867118	8.06636373157979
83.3145354943433	73.2353278598324	768.700654641082	1.56096245886632	-10.7580690944247	483.123104996607	83.3145354943433	23.9592016466682	-48.835075713688	738.463031737549	-30.9164843634464	17.2397298903277	230.023002174446	55.3167365095909	103.472950763365	242.342033727737	30.6786734030088	314.016399128703	-21.9571886883257	251.301329402858	151.629165017139	250.181417443467	478.643457159047	-60.0341953075889	317.376135006873	249.061505484077	132.590661707508	235.622561971396	-26.4368365258861	49.1572207329454	NaN	430.487242905273	74.3552398192225	28.7650553115512	250.181209728458	-34.9595940084365	224.259318479649	-1.4771511453921	62.2474981745956	40.6459221339218	-11.1978603636953	83.8490742152694	-14.4380967697964	41.7260009359555	-4.71738755149317	0.683006458675282	36.3256069257871	29.8451341135849	-10.1177815616616	76.2885226010336
71.2648360076132	26.4441480080489	1227.63858639637	355.876204804847	142.977936806916	584.461713602625	86.9520768074608	132.893282007014	-35.1842979913521	668.500503601808	12.9979416081796	-1.56878199167885	74.6263876075806	10.7569072082014	207.967934406285	165.388280806698	27.564665208038	214.691037606219	294.247758805446	438.794477604041	270.716897605675	113.844489607199	242.703967605947	38.7698372079291	47.7339748078419	237.101381606001	-15.0149883915482	386.130169204553	-20.6175743914937	103.759834807297	NaN	361.478790804792	278.560518005598	10.5819072545067	495.729616334725	3.01835722430283	22.4674858733985	28.9505287564303	64.6072646131056	-17.5112785719648	-26.1553357493406	508.695702100789	9.5014001073347	10.5819072545067	-52.0875072814681	11.6624144016787	-6.70620710024498	57.0437145829018	107.827550499985	32.1920501979463
35.6585203008709	32.2951510154829	687.031038571008	283.426724324452	-77.5749123071909	487.471127637989	79.3823210109146	384.327802886091	18.841673873931	475.138773591566	-5.82303421891412	58.0809822034574	65.9288438693627	-14.7920189799487	117.500506245312	321.544909558849	100.683659818372	378.722187410444	541.285036204196	116.379383150182	358.541971698116	435.89946526204	444.868450023074	-52.9102042143458	113.016013864794	957.221704497176	61.4443514888454	206.069230760528	6.50931982750845	178.60171492986	NaN	313.697047892943	117.500506245312	64.8070318348731	965.226580055167	72.3735826602537	305.855722414856	50.7548660163091	117.772887612537	133.986925095496	88.5876201432121	89.6685559754094	39.9455076943368	36.7027001977451	-38.9628080560611	20.4886627147866	32.3789568689561	63.7260960026758	71.2926468280565	75.6163901568454
143.595071761869	72.926104071864	789.711347784777	321.950085455693	-50.4641569741774	601.260767278096	3.37886602773156	205.29020228489	-63.9249127246547	333.167381914424	-17.9339972438574	10.1092439029702	210.898850514256	-25.7861047649691	31.4221071745591	41.5176739874171	189.585987242667	389.253864208079	383.645215978714	111.064912031549	225.481335910606	108.821452739803	539.565636755075	-13.447078660365	116.673560260915	870.475882287641	86.3868598223412	270.35052174553	17.9613514240819	192.39031135735	NaN	287.176466433627	63.9522669048792	63.9255927750438	492.146076350648	96.3665385004684	282.361293992902	20.6709984744778	-8.52585267840431	24.9964579045344	-19.3395012535458	412.125076894601	125.56338965335	27.1591876195627	6.61325532679381	2.2877958967372	68.2510522051004	88.7969844978693	-2.0376635333194	5.53189046927966
310.009994620775	8.10138108708121	883.524126649465	449.179764428128	-1.99965059248475	320.111026300341	20.4470864732174	173.084898519992	292.052604968213	977.800422325414	-23.3240508049018	99.0106662031749	189.919951319269	46.2608340987748	-44.6484510173188	76.5639291374727	26.0587707396429	307.765320914205	334.701405393047	155.12750886743	463.770143520835	278.584562728792	384.084226937592	-92.9089357085784	23.8140970330727	246.036793983524	196.653972438979	281.951573288647	-4.24432429905496	122.579740122162	NaN	52.9948552184855	626.508987247175	38.1621866068502	574.732121476782	-4.02778811074523	245.866677524243	68.4524248656367	13.2809194657042	32.7532154892098	23.017067477457	71.6978075362209	110.642399583232	71.6978075362209	44.6529519480187	271.829738888917	-17.0093187930823	119.296753371457	162.56852231258	11.117331018648
383.400768720582	81.3286394622926	693.333511007897	569.809591980344	-23.1052193519115	647.292777552173	4.96839860889607	177.901885247471	-12.9987168860208	770.816696579726	92.5580866466156	30.796127132839	135.229985947043	6.09134332732837	29.6731824144067	490.080516971651	127.369372918017	80.2056947438603	65.6074134042404	303.671693711888	108.279312704668	889.84883673355	179.024829965903	-93.8507366131465	26.3043482591098	309.28641730405	22.9355141038129	369.925432099394	27.4272929775421	187.446915354145	NaN	51.0091320646205	68.9762475595373	17.7894327631672	503.707977622787	-17.9239569481189	130.340721550251	38.3516874454228	-0.608374057798352	13.4605370405871	6.96719345671688	303.496550453456	13.4605370405871	54.5850464050983	161.725215538957	40.5161353067129	30.7761199309076	52.4205985438082	25.3650002776824	-2.77282191908842
347.886419257399	78.2336410852463	1041.11876980831	519.790065342146	31.0444049051195	279.349671471977	29.9208516627356	747.871373546093	24.3030854508157	595.068132581872	-22.886150729311	-61.086960970366	234.407541776618	-8.27995857831941	83.8514072971661	166.99434723358	136.658409689213	133.287749962061	463.612403222948	122.052217538221	431.029359193813	929.886998812295	65.8745554190226	-27.3803636988469	80.4807475700142	54.6390229951829	104.075365660078	280.473224714361	31.0444049051195	90.5927267514699	NaN	59.1332359647188	314.17982198588	90.5087298947871	184.699626091418	-24.2525919080049	17.9709132835884	47.2025707239222	28.7974530763046	132.73223508638	156.550622630356	62.3597264337249	73.1862662264411	35.2933769519343	-8.01278221893059	8.22702747014375	46.1199167446506	-0.434204364029229	-36.1617856799928	39.6239928690208
350.555080950963	81.8802610863643	1626.47943470125	349.430918524751	26.7963022019905	320.202695443247	24.5479773495671	105.48767203681	-46.2742555017706	1032.92167366147	-12.5493827154193	-47.3984179279823	319.078533017035	116.729296298927	-51.8950676328291	20.0513276447203	6.56137853017977	238.138838329792	516.931120030296	185.303204297842	576.511728619517	572.01507891467	86.3769107912112	-76.6266410094867	104.363509610599	222.400564362828	140.336707249373	542.786855833165	13.30635308745	97.0564538402224	NaN	248.256300165697	32.4171143330491	50.645069187408	363.656452063984	-27.3370054392823	47.3958160779626	-4.5922336731643	61.4759128855594	9.48786313443255	131.876396923544	24.6510443118446	39.8142254892566	-0.25989619390373	-15.4230773713157	27.90029742129	35.481888009996	1.90627254572656	-2.42606493353402	7.32169439480227
775.016239700178	112.525372087394	1464.50164181671	394.843212105745	-37.0693399542023	636.669250368476	90.0299266676052	276.742123651853	-70.8125080838857	893.11732815407	99.0281048355207	-61.8143299159701	615.298577219677	38.2904022020906	4.54723407240723	269.993490025917	376.846855769914	452.206597926207	382.470717124861	15.7949567823017	433.085469319386	544.437924147342	242.99895552217	-111.304309839506	51.787669453964	147.393312488067	362.224816247051	227.252143728318	37.1656299311012	281.803598871306	NaN	-13.4491222634239	185.635569701708	19.417822466094	366.142655324822	59.5078812653844	82.2616984217384	-8.7535702036776	101.764970270042	42.171639622448	218.784601359862	85.512243729789	40.004609417081	-15.2546608197787	-33.6744175653986	17.250792260727	47.5892151358657	61.6749114707515	-16.3381759224623	7.49915633657526
479.69320091397	90.3107597974405	1082.89836981125	465.063224802655	-7.59754187058843	436.928655357819	36.2923864633556	79.0569320195062	61.0508075748112	983.864685365429	458.310928135894	-58.2397668712931	515.70544980336	4.78166868513937	68.9284870193652	100.439204797581	23.9131759076278	308.635018689367	109.442267019929	11.5339653519	131.949922575798	521.332363692327	298.506573689226	-36.8574940932178	19.411644796454	174.714468131948	102.689970353168	244.488200355141	80.1823147972996	91.9988339641307	NaN	5.90705146293281	91.436142575234	81.3850996079302	242.893080172447	82.4690457862155	57.5382836856525	30.4396292285188	129.078731452485	2.2570285930998	-2.07875612004158	20.6841136239507	94.3924537473543	-3.16270229832693	45.6148757245137	101.980076995352	29.3556830502335	148.589762661622	-33.5131952903167	3.34097477138515
587.155228892209	169.411474294665	784.204169740107	426.138094370784	74.8279826876741	792.086127374023	-0.613611808378277	47.8041279428195	15.1503034594536	1176.0500635405	37.670182413499	-36.6454181348511	834.873897386709	70.324006896865	64.6940371583536	90.5918979555059	225.711171679779	555.627398356545	229.089153522886	45.552140047415	125.497710334276	605.171132055445	1.63837608702627	-59.1652970888965	195.309335091817	412.626166998356	44.4261460997127	102.977831380231	32.0402126749877	18.5282853025604	NaN	41.0481642566059	155.899546922238	4.60137121616982	401.483571729093	69.6640270379605	8.9388816042892	47.9764750973636	59.9046286646919	17.613902380528	133.642305262721	88.0984461874679	25.2045455597369	17.613902380528	-12.7486703363077	119.545396501333	242.080064965706	118.461018904304	-17.0861807244271	4.60137121616982
1078.90661227491	121.291697747549	604.605578138419	455.893614941228	-54.4588042127669	347.739459888726	-9.39457294089093	157.34308276505	16.5173600404377	852.458850133736	5.25130222246874	-47.6991695219855	607.985395483809	-42.066140613001	-46.5725637401886	230.572458581848	111.152245711377	427.728470396306	221.559612327473	249.724756872396	556.161529521152	420.968835705524	171.98895792841	-57.8386215581576	302.67522861685	400.68993163318	87.4935242936423	211.420160291301	27.7834178584067	-27.4202654496413	NaN	111.152245711377	158.469688546847	36.2374334161451	183.771506284603	25.3893398228761	-14.7486064722192	53.5943831653755	22.1349117448954	36.2374334161451	85.0538545858555	-6.07013159760396	44.9159082907603	41.6614802127796	-15.8334158315461	12.3716275109533	64.4424767586445	78.5449984298942	-12.5789877535654	-8.23975031625776
705.489054578861	122.717203218832	1068.45334111257	276.018889456673	-15.9306453639218	452.992159598887	121.589984937671	19.0131213520567	-29.457264737849	1829.32568089598	-18.185081926243	17.8859030708961	1421.27266311584	33.6669590071445	-50.8744120799004	203.876919462395	518.370819906202	261.365051801585	245.583995865337	205.004137743555	179.078117276862	854.28186769206	404.521773508981	22.3947761955385	200.495264618913	507.098637094596	153.152096810168	83.2645633782108	75.3740354100866	-7.47650825521736	NaN	410.157864914784	225.294066804446	8.21041785282648	164.485188897361	-10.2386870621533	163.399947431774	93.9444936342031	85.2625619095068	49.4495935451342	47.2791106139601	65.7282155289399	-23.2615846491979	20.148073974284	3.86945199047829	16.8923495775228	68.9839399257011	19.0628325086969	-18.9206187868497	72.2396643224622
402.718626915419	38.4290695734953	676.781668507021	251.58921303363	-10.0676826423026	541.441894881538	55.3465412766806	198.581135030316	-8.9398511954236	780.542161619891	-12.3233455360607	-3.3006939610285	650.841545228803	54.2187098298015	29.4064179984631	168.129685964583	641.818893653771	631.66841063186	645.202387994408	68.8805186392288	207.603786605348	423.019592959241	99.3319677049624	-52.9252776237054	104.971124939357	84.6701588955351	-12.3233455360607	117.377270855027	49.7073840422855	34.4816595094187	NaN	121.888596642543	57.6022041704386	169.068327114991	431.801414840589	47.4728484981854	29.0163919224203	61.5866094090647	34.4447615035277	106.099239974145	-19.8389343075462	100.670870393038	-0.296803815559579	65.9293050739506	4.04589184932633	82.2144138172727	38.7874571684136	37.7017832521921	-7.89652122910992	81.1287399010512
667.22660365143	69.1506052301369	975.292165102398	183.123578514195	63.508378829936	389.629064761547	61.2514882698557	-29.0241341333583	-24.5103530131976	834.236505097376	12.7283412281281	-41.4370322138003	1531.6156881622	-32.4094699734789	-9.84056437267536	186.508914354315	531.813170046609	246.316514196444	77.0497221904181	273.399200917409	295.968106518212	393.014400601667	145.884884272869	154.91244651319	-62.8774925345636	481.033132444801	78.1781674704583	168.453789873672	87.2057297107797	8.21456010796744	NaN	318.537012119016	213.591601075279	49.8389542698813	353.948833529652	33.5473535952507	50.9250609815233	74.8194086376482	106.316503275267	23.7723931904723	131.296957643034	41.150100576745	-53.3411833361125	6.3946858041997	72.6471952143641	121.521997238256	9.65300593912582	11.8252193624099	63.9583415212278	47.6667408465972
1253.80469701504	80.7115837929587	763.792751742296	72.8081653208176	-50.2593508882366	506.367121506843	-26.5490954718133	-6.22601940059331	35.549192523581	642.983355096711	29.9038936149088	-10.7422585275311	862.020952753193	-14.1294378727344	175.552605458652	418.300458531557	417.171398749822	211.682518474154	430.720116130636	-28.8072150352822	270.393627124345	627.176518152429	139.42269244315	-121.390117137506	75.0662848842865	169.90730654998	-33.3234541622199	14.0970566706266	29.9038936149088	11.2744072162905	NaN	171.036366331714	157.487648950901	63.0723457756541	519.419083725373	10.9184328671148	-5.37966491680373	35.9088494691232	25.0434509465109	40.2550088781681	67.418505184699	139.130135433941	-10.8123641781099	12.004972719376	-5.37966491680373	-23.8508424052447	54.3800269575642	75.0242841505277	21.7838313897272	9.83189301485356
425.539271568666	34.671737811782	569.007990606597	269.644128047134	-70.3880328222937	372.444548775101	67.4323114503647	42.579462483164	50.487187154546	1504.37885173579	-26.3307096531652	-52.3132335734205	728.292158987292	-10.5152603104011	-30.8494094653835	392.778697930083	210.901030488296	269.644128047134	58.3949118259281	114.878659478657	181.529481708877	240.272579267715	189.437206380259	-98.6299066486582	-59.091283291748	444.743745770594	-22.9416847940015	60.6542617320372	77.5993860278559	-57.9616083386934	NaN	175.881106943604	135.212808633639	65.4465630913563	924.155500500215	24.1415762286517	178.491790294548	4.57605613579164	41.5331496445273	38.2722296290506	153.491403509227	140.44772344732	-39.9898507423896	-19.3373573110373	-20.4243306495296	-8.46762392611507	104.577603277076	19.7936828746828	-21.5113039880218	8.92394948976055
1054.44591438295	85.7867029859169	803.521357871699	380.7926005059	-30.6332489089423	939.156253283186	109.522809682927	129.86804399465	-29.5029581138466	1454.56885584683	16.8389644850779	140.040661150511	1000.19195621835	10.0572197145036	49.6173975428538	228.203343167978	476.867318089036	79.0049582153426	154.734441486756	27.0115816409394	147.952696716182	383.053182096091	208.98839965135	-63.4116819667182	163.776767847522	332.190096316784	15.7086736899822	192.034037724915	47.3568159526624	-24.9817949334637	NaN	462.173537752792	115.174263658406	36.2878676482037	445.152963849765	-6.12101201100084	-31.131376938224	42.8123106726967	35.2004604774548	125.455255649608	61.2982325754268	50.4241608679385	-1.7713833280055	53.686382380185	-19.1698980599868	-28.9565625967263	52.5989752094362	66.735268429171	-33.3061912797217	47.161939355692
835.858146115641	14.8194398140211	758.956449106674	160.706482669268	-86.9622179919649	317.902598614068	63.4484540991033	-34.9404817800165	166.361019214045	876.570809238036	67.9720833349249	-8.92961367404228	487.538694957378	8.03399596028871	-51.9040914143475	117.732004928962	299.808081670782	201.419145791662	510.156841136486	-8.92961367404228	267.011769711075	247.786345458833	117.732004928962	-93.7476618456973	-21.3695940725517	183.324628848376	-15.7150575277747	-32.6786671621057	78.1502491155235	-26.458676962851	NaN	169.753741140911	2.37945941551171	121.329228995416	195.302440757713	47.3560172331196	78.9034163670402	54.9709066792384	48.4438585825651	69.1128442220304	144.173897333773	76.7277336681492	96.3088779581689	87.6061471626046	-35.3199253247414	-34.2320839752959	77.8155750175947	169.19424837102	1.66668055640693	94.1331952592778
598.92739964278	42.2173477418788	721.132045182003	34.2966762717441	-14.3588770447981	971.198958739115	22.9814313144087	-35.8578424637354	64.8478376565496	475.591229607825	147.449125845098	-6.43820557466337	1406.83588959653	-24.5425975064	29.7705782888099	342.071339111267	132.739307400562	102.188146015756	256.075477435518	181.394860717104	406.568235368079	305.862555247794	33.1651517760105	-133.16894909682	129.344733913361	142.923027862164	-16.6219260362652	30.9021027845434	38.8227742546782	106.714243998691	NaN	173.474189246969	-4.17515658319629	85.6399057797529	317.442667154218	-0.33388834504868	17.0785256549111	66.0509400297981	46.4619742798433	70.4040435297881	504.626117653786	24.6964567798936	-27.5407852199859	9.46059452992872	-67.806992594893	12.7254221549212	51.9033536548308	49.7268019048358	-51.4828544699307	11.6371462799237
505.519983795213	70.7773188867454	575.712809900226	39.0773329038363	-73.004760392878	560.994959265304	78.7023153824727	-67.3440486102156	234.937960583953	500.991414369083	617.602077091927	-18.6619272793195	581.373521682888	20.9630551993168	-27.7190661315793	189.652266322654	211.162971096771	148.895141487486	187.38798160959	350.416480950265	688.927045553473	472.687855455771	110.402301365382	-80.9297568886052	-51.4940556187611	290.412936054044	134.177290852564	41.3416176169013	134.177290852564	-12.4351443183909	NaN	142.102287348291	-77.5333298190078	18.3494481155687	385.244970131073	56.4543242892858	37.9462415763375	81.4946714891571	53.1881920458244	55.3656135414653	412.462738826586	201.252853749411	-18.6667173103279	76.0511177500546	-65.4812794666089	-34.9973785276352	41.212373819799	18.3494481155687	-37.1748000232762	6.37362988954334
425.603634032519	112.96162771441	859.451055843519	438.064003849545	-44.4921363371019	595.517767901057	-34.2972883049897	-30.8990056276189	88.0408880803575	477.710635085537	327.053436388767	-83.0060066806371	550.20733220278	15.5441909631147	83.5098445105298	146.944454488117	376.894915656872	385.957002796527	262.486065518723	82.3770836180729	813.007859252785	824.335468177354	106.165062359668	-52.4214625843004	-30.8990056276189	281.74300069049	152.608258950402	-59.2180279390419	99.3684970049267	51.7925395217361	NaN	168.466911444799	-69.4128759711541	113.287939974787	259.233499731143	71.9003931782084	58.8306415582362	208.043639219585	16.3539487933267	38.136868159947	284.283857002756	-18.4987221932657	34.8694302549539	3.28419717335457	-26.1227439715828	-38.1033496232239	-2.1615326683005	45.7608899382641	84.9701447981805	19.6213866983198
559.808753131292	80.3889688795513	1194.50161171516	69.0551678334108	-90.7514269171693	955.358409641593	41.8540453226738	-0.0810185480457976	95.1229102395339	302.531469383904	62.2548872057266	12.3861626027087	533.741010725169	70.1885479380249	-65.8170646156603	207.327540596324	316.132030639272	290.064288233149	61.1215071011126	-5.74791907111601	449.870882983729	429.470041100677	278.730487187009	-86.2179064987131	8.98602228886655	181.259798190201	91.7227699256917	23.7199636488491	243.595703943974	-4.61453896650197	NaN	261.729785617798	-46.5496028372216	38.3276472133988	364.112526760313	111.329610188794	120.046262484364	12.1776903266901	17.6255980114211	77.552582543462	64.4776041001076	1.28187495722806	-30.3159896142117	83.000490228193	32.8797395286678	33.969321065614	6.72978264195905	99.344213282386	-34.6743157619965	29.6109949178292
528.59667705007	NaN	742.922675937506	196.334678774839	-78.0933198006077	1035.49467441877	86.3366793458378	-57.6813199065662	2.42067978144489	542.204676979431	183.860678839592	-38.4033200066381	739.520675955166	-41.8053199889784	-27.063320065504	403.856677697595	146.438679033849	277.982678351005	16.0286797108059	96.5426792928585	767.870675808001	790.55067569027	106.748679239879	-124.587319559258	81.8006793693841	860.858675325302	20.5646796872596	115.820679192787	167.984678922004	30.7706796342803	NaN	105.614679245766	18.2966796990327	182.400882858761	354.623640604011	10.178125113512	124.629957792317	57.0488756391178	116.99983561373	40.69861382786	346.993518425423	-6.17213669774581	110.459730889227	-21.4323810549198	1.45798548084119	209.651319210858	62.4989629095371	2.54800293492504	21.0782996543506	18.8982647461829
53.7138003288853	24.2136657151423	1760.18312567772	194.406750025198	-51.8059119433495	NaN	-31.3827418261428	34.4252507737456	144.483445294249	749.236204875982	225.041505201009	-27.9788801399416	454.234858738551	-9.82495114686898	24.2136657151423	160.368133163187	277.234051056092	4.92511616000255	1027.21824258241	136.541101359779	533.658298083244	617.620219676205	163.771994849388	52.5791797668183	25.3482862772093	288.580256676763	37.8291124599468	80.9446938184943	60.5215237012876	-34.2192932313104	NaN	91.1562788770977	34.4252507737456	-4.90848534437865	180.468647083239	187.011369404214	-11.4512076653534	25.6242188201701	137.940951996903	71.4232750669934	189.192276844539	14.7196816185456	61.6091915855312	23.4433113798452	86.6896271492677	28.8955799806575	23.4433113798452	48.5237469435817	108.498701552517	87.7800808694302
148.202279474262	NaN	1482.11140574175	300.324681959236	-56.1412462518214	NaN	69.8705946125969	9.70277870436109	176.583324713996	836.158816085411	136.849861378369	-28.8954428216769	366.168706915418	105.063090709867	-53.8707626326427	156.148972141388	454.717568063388	140.255586807137	NaN	294.648472911289	1403.77972088009	1181.27232620057	384.332575868848	-104.956644064164	145.931795855084	276.484603957859	24.4609222290227	-35.7068936792131	77.8172872797223	14.8113668475132	NaN	143.661312235905	-23.2192337737302	59.6278174006886	75.9911724347058	3.99241028503	281.078555527722	33.446449346261	130.535689214763	173.080412303208	117.44500518755	82.5365144483127	18.1739846478449	8.3559716274346	-16.7345060913918	-0.371151057374594	44.3553527022725	73.8093917635036	-22.1889577693976	116.354114851948
205.31078396552	NaN	1679.66191562633	186.001100422967	-85.4703329105725	NaN	-36.6281921852913	176.914190520589	106.49063877716	702.819101120709	205.31078396552	-44.579238349872	490.412582152626	-1.41641631357706	-67.2965131058167	307.538520367271	78.0940453322294	140.566550911077	441.570441427345	263.239834593179	728.943967090045	1330.95174812258	62.1919530030681	-87.7420603861669	181.457645471778	189.408691636358	131.479641008699	48.5615881495013	69.0071354298515	155.332779502441	NaN	603.998955932349	-49.1226933010609	-19.8393824542529	212.613332620354	-0.195491039497412	-3.46947294195666	41.2749463916531	139.49440346543	-8.92610944605541	56.5535286031295	15.0830911719791	81.6540565219838	-15.4740732509739	42.3662736924728	20.5397276760778	8.53512736706058	47.8229101965716	17.2657457736186	76.197420017885
273.846758611238	NaN	1654.6776712004	155.652178438997	-111.422113296356	NaN	59.0508388751455	92.0089429616359	101.100833744116	925.053435906376	15.864357658365	-4.59239660221522	380.676475305379	-10.2748283412653	-97.7842771226363	112.465697222216	276.119731306858	35.1846255711352	676.162925735983	269.300813219998	879.593981993975	1178.48989146801	381.812961653189	-100.057249818256	186.337309829867	161.334610178047	85.1900248747758	15.864357658365	214.749468525117	27.7974643103702	NaN	412.49809304406	-103.466708861686	22.9073666999536	88.4132436742785	62.2108928845485	-22.9467471820738	67.6697159657423	66.5779513495035	150.643826799887	289.297933062208	68.761480581981	-49.1490979718037	-27.3138056470288	180.121471438333	-1.11145485729884	92.7803021392335	48.0179528734448	-13.1208656359251	13.0814851538049
207.141861550666	NaN	2016.28329998308	744.994721625166	-106.700399296189	NaN	-11.1831894732331	78.6484721459753	59.3176082532342	655.163060005958	21.7929901085016	158.246146998438	481.185284971289	-20.2800665992289	134.366844542699	52.4949504087374	46.80940220499	115.035980649958	423.192693293066	563.057179105251	535.766547727264	451.620434311802	28.6156479529985	-101.014851092441	242.392260413899	82.0598010682237	70.688704660729	-57.8046847439615	59.3176082532342	-20.8486214196036	NaN	268.545782151137	-96.4664125294436	51.4897587743729	-47.9006489130442	0.156251507245369	-10.7657713155477	38.3833313870212	51.4897587743729	54.7663656212108	49.3053542098142	281.944440335307	133.404929945321	18.7236903059936	-34.7942215256925	44.936545080697	38.3833313870212	101.731063759221	-12.9501758801063	90.809040936428
118.746818527593	NaN	686.475893779783	355.395411017484	-96.2848352252408	NaN	14.0753256955257	284.855926717613	144.91469173561	808.213390877948	191.561770062944	107.369482350194	909.471682856796	15.2130593132656	-56.4641586043456	109.644949585674	59.5846704051201	62.9978712583397	1440.79328234131	115.333617674373	524.917720060723	802.524722789249	16.3507929310054	-40.5358879559876	10.6621248423061	264.376721598295	128.986421087252	-49.6377568979065	76.650674671218	56.7403363607705	NaN	511.264916647845	-45.0868224269471	42.9453060501663	NaN	7.98081647054164	175.154782273122	73.539234432338	50.5937881457092	50.5937881457092	-1.85294622372781	15.6292985660845	9.07345676990491	28.7409821584438	-52.1143999944383	99.7626016170565	41.8526657508031	12.3513776679947	64.7981120374318	58.2422702412522
231.744126079129	NaN	2162.39976880291	585.773551130484	-73.3358929361858	NaN	-8.44947098143597	10.9026197769982	362.655328268537	697.332662561457	140.675463686498	62.1287423728533	1252.85150315651	147.505613365945	123.60008948788	87.172624530827	166.857704124379	5.21082837745874	531.132353694905	189.624869722537	773.602667315286	1197.07194744102	13.179336336814	-147.329181130199	-13.0029041010675	185.071436602906	47.3300847340507	-66.5057432567385	34.8081436550639	-16.9871580807452	NaN	374.038911067616	-124.562015532041	89.0479306330175	43.1386265806649	0.508558532051866	99.978717312149	85.768694629278	42.0455479127518	54.0694132597965	43.1386265806649	-13.7014641508192	169.935752058591	-39.9353521807349	8.16010920744395	-1.67759880377444	45.3247839164912	202.728112095986	66.0932786068412	27.8355252298807
NaN	NaN	1756.06629762221	358.533385596563	-77.6973440740335	NaN	-7.08035911430245	127.319709034863	-3.66340822915418	742.370868361552	37.3400023926251	49.8688223048354	793.625131638777	123.902758149715	4.30947716952513	86.3162984130837	423.45545241438	74.9264621292561	923.469265274411	150.099381602518	510.01820817147	946.248937842066	-9.35832637106797	-83.3922622159472	29.3671169939458	316.390991346401	218.438399305484	-0.246457344005904	40.7569532777734	-10.4973099994507	NaN	320.946925859932	-62.8905569050576	22.5552719155725	17.0876849738117	12.7136154204031	111.130180372097	113.317215148801	80.5116934982366	19.274719750516	-3.68914540487925	-28.8400453369788	31.3034110223897	8.33954586699445	-10.2502497349922	19.274719750516	-22.2789410068659	36.7709979641505	24.7423066922768	64.1089326729543
68.3648859812778	NaN	1695.72748659616	618.79635383631	4.54674478069432	NaN	-47.8752997769278	-15.9662291766361	370.361447019753	1032.47466197581	124.205759531788	18.2220607522479	1268.37386248511	46.7123023596513	-53.5733480984085	79.7609826242391	241.58555495429	-14.8266195123399	392.01403064138	307.682915483466	917.374085881897	1052.98763593314	2.26752545210206	-143.602511577803	109.390833895939	152.696001139192	3.40713511639819	3.40713511639819	152.696001139192	1.69772061995399	NaN	459.251000834851	-55.8525674270007	54.4652979889319	-24.2995672105664	0.861431394828904	-37.4270447438161	71.9686013665982	23.8345170780159	99.3175128942018	15.0828653891828	197.773594393575	9.61308308366205	106.975208121931	-23.2056107494622	4.14330077814133	-19.9237413661498	160.579074716034	-87.7490419546067	30.3982558446408
69.7777475214907	NaN	1622.77970904282	557.798921920264	-53.3677824669848	NaN	-20.3009271923016	277.300770279848	139.332167237204	544.116085254878	8.20498252725293	19.6073464150747	875.924874390493	59.5156200224511	0.223327805777663	205.46587778657	406.147482212234	18.4671100262926	408.427954989798	394.745118324412	379.922045270244	1482.53063322261	35.5706558580253	-136.605038848084	145.033349181115	401.586536657105	175.819731678234	-55.6482552445492	164.417367790412	1.93368238895093	NaN	149.594294736243	-22.581399969866	30.5867693796515	-24.1330249500324	63.4186459774618	-35.0769838159692	11.9820393075589	24.0203940600894	237.427591945857	4.32126810140319	-15.377857857283	71.0794171836176	26.2091858332768	-31.7937961561882	36.0587488126199	-4.43389899134624	8.69885164777791	11.9820393075589	214.445278327389
298.224060706188	NaN	1318.15630056813	400.901802974169	-96.5148151240476	NaN	39.2479774302822	197.828046044163	136.221400683375	711.216757384066	234.335687739445	-7.52743849179781	783.091176971652	83.7416657464071	-66.852356246631	301.646652115121	382.647982126528	32.4027946124168	502.438681439172	211.518411679894	321.04133676574	811.612772046091	67.7695725047212	-147.853686258038	773.964266547831	366.675888884842	38.1071136273046	24.4167479915739	72.3330277166314	103.136350397026	NaN	329.027383386583	-66.852356246631	59.2411617178928	-21.7766775103111	26.3960917605129	-50.242404806707	72.3791897008448	178.578249229707	29.6805987562509	0.120035794608903	-36.0095411585091	73.4740253660908	-48.052733476215	2.3097071251009	67.9998470398608	39.5341197434649	27.4909274257589	-89.656488755563	36.2496127477269
16.6750342327984	NaN	1330.53222036547	25.8069694969699	-52.9559721565092	NaN	-27.8431501800376	480.120748889501	54.3442671975058	1251.76927871199	-7.29629583565175	133.107208850985	416.197202040301	9.82608278466979	-80.3517779490236	181.049868987885	502.95058704993	-13.0037553757589	411.631234408215	442.451515924794	622.807237392181	NaN	44.0708400253129	-161.397703418546	194.747771884142	248.39789156115	81.7400729900203	-36.9750854442091	72.6081377258488	2.40638538253046	NaN	288.3501083419	-98.6156484773666	46.2981123177161	NaN	23.2973205704885	-56.6578126460644	140.4918309016	49.5839397101771	110.919384369451	37.5359059378199	-6.27512596166119	-29.2759177088887	69.2989040649436	-81.849155988266	11.2492867981312	-1.89402277171309	-7.37040175914822	-69.8011222159087	27.6784237604366
141.410793130088	NaN	785.566870781379	90.0153614025919	23.772360509374	NaN	-43.6127610888992	179.100776396919	248.770139405303	283.033760556968	86.5889992874254	5.49842922848639	477.194280416399	13.4932741638747	-99.5766756366177	141.410793130088	349.276761450186	99.1523270430357	98.0102063379802	502.32093592762	762.724456680269	NaN	94.5838442228138	NaN	152.832000180643	175.674414281753	31.7672054447624	-61.8866923697869	111.715654798646	52.325378135761	NaN	437.220055739457	-47.0391232040657	41.014666310559	2.66459637954108	82.651885092807	-42.259771253937	173.596336643507	19.1003406356916	83.7476013765504	42.1103825943024	-11.5797153091227	19.1003406356916	64.0247082691697	-48.8340689563973	113.331941037621	48.6846802967626	55.2589779992228	-52.1212178076274	26.7703546218952
374.845319059624	NaN	1792.99831133246	0.0232550261910144	-57.114254735003	NaN	-55.9715045397791	53.7325142017134	217.145792118728	821.660645392161	-51.4005037588836	153.151781186191	161.151032552758	148.580780405295	-122.251015862764	133.725027867385	1030.78393111813	115.441024743803	238.858045827982	556.542600100221	802.233892073355	NaN	294.852805393952	NaN	145.152529819624	74.3020177157432	65.1600161539522	46.8760130303701	117.726525134251	-19.403498292615	NaN	308.565807736639	-76.541008053809	227.554465691894	-42.1001869209167	9.4191979278724	3.9384123056608	57.6501114033345	21.4769262967379	81.7655681410655	14.899983550084	39.015440287815	115.746438998777	-9.21547318764704	-8.11931606320472	-30.0424585520511	269.208436420702	-8.11931606320472	-48.6771296675706	45.592383034469
331.839254115567	NaN	493.055887649509	84.8690921061222	-86.6379648448809	NaN	-34.0424673799066	107.736699699589	37.9904965395147	690.860693333	-28.3255654815398	51.7110610955949	154.615295266197	118.027123116649	-93.498247122921	180.913043998684	402.728837655314	119.170503496323	201.493890832804	561.658710429911	631.404913589985	NaN	111.166840838609	NaN	382.147990821194	58.571343373635	43.7073984378814	-107.218811679001	40.2772572988614	-34.0424673799066	NaN	445.033911703229	-109.505572438348	68.8159561964558	7.40645027579153	73.2023494765033	117.066282276978	137.901650357203	85.2649309966338	42.4975965161711	63.3329645963965	10.6962452358271	149.964231877334	63.3329645963965	-74.8384237250982	-17.8153110844813	35.9180065961	74.2989477965152	-29.8778926046118	72.1057511564914
668.597468664371	NaN	1360.72428069402	118.328052819309	-41.833523518131	NaN	-24.6733546248338	117.184041559756	79.4316699945022	974.04847496506	23.3751182763982	34.8152308719296	112.607996521543	33.6712196123765	-49.841602335003	451.235329349274	557.628376487716	57.6954560629925	78.2876587349491	210.992964843114	1500.29365435951	NaN	59.9834785820988	NaN	164.088503201435	427.211092898658	88.5837600709273	-56.7056698923218	84.0077150327148	16.5110507190793	NaN	912.27186694919	-84.1619401215973	49.2736765728603	-20.9368751635024	36.1091981222923	-33.0043137431897	53.661836056383	87.6700720536837	69.0203942487123	42.6914373475763	29.5269588970083	-6.67535684205369	36.1091981222923	-51.653991548161	47.079596831099	-16.5487156799797	30.623998767889	38.3032778640537	41.5943974766957
666.91323324283	NaN	1624.97928698741	53.3846731387732	-94.2742527071659	NaN	-23.3063968742339	285.747168849825	262.854312129524	907.288228805987	-18.7278255301738	151.823957036066	160.981099724186	33.9257449265177	-126.324252115587	655.46680488268	619.982876966214	260.565026457494	210.200741672833	301.772168554035	520.398950232906	NaN	270.866811981629	NaN	356.715024682757	43.0828876146379	333.822167962456	-134.336751967692	54.5293159747883	48.8061017947131	NaN	714.988232355462	-81.6831815110005	17.6433534618514	9.9609810195047	15.4483899068952	-40.5231807444877	29.7156530141104	22.0332805717638	84.5897418880152	218.482518740343	-30.6458447471849	-30.6458447471849	234.944745402514	-65.7652616264839	108.734340992533	14.3509081294171	56.0552156735847	81.2972965555809	48.3728432312381
582.767329220632	NaN	480.837844411644	90.2990318288929	-28.8095796332953	NaN	-34.535955184362	65.1029794041992	192.228516637881	1545.94369691006	-24.2284791924419	30.7447260977988	116.6403593638	139.545861568067	-35.6812302945753	1353.53747839422	662.936586935567	118.930909584227	723.636167776874	383.48946004351	1192.05368785413	NaN	318.208778761349	NaN	1110.73915502899	122.366734914867	380.05363471287	-34.535955184362	30.7447260977988	107.478158482093	NaN	613.689757196393	-36.8265054047887	32.1003472914367	27.7086511304999	48.5692078949497	72.7235367801022	48.5692078949497	146.284447475794	86.9965493031469	28.8065751707341	-0.837373915589412	34.2961953719051	73.8214608203364	-71.1045124905784	24.4148790097973	-22.7958547202735	57.3526002168234	NaN	3.5543222453474
379.353972659158	NaN	228.094105662902	380.499880742463	-92.7601576624892	NaN	-79.0092606628296	162.777344914519	103.190124582661	1111.58923789103	-68.6960879130849	393.104869658818	76.8342386666462	17.2470183347878	-75.5715364129147	386.229421158988	1102.42197322459	323.204476577215	433.211652574492	NaN	638.329199486081	NaN	311.745395744165	NaN	527.176115405499	255.595899662221	692.186879401415	-124.845583995028	131.837826665285	-40.6213398721131	NaN	328.934016993739	-93.9060657457942	138.831796969905	-21.5297353287366	50.962464203526	-2.85750211588112	52.0608308631057	43.2738975864678	63.0444974589031	4.83106450117704	-35.8085019032732	-47.8905351586503	14.7163644373947	-53.382368456549	134.438330331586	20.2081977352933	36.6836976289894	32.2902309906705	68.5363307568018
302.981780870686	NaN	565.539843097584	120.681641595242	14.0532582454539	NaN	-91.428583347885	689.366352794112	73.6734295808193	533.436673917003	-11.1706603964315	407.317080707576	168.836395366114	194.060314008	-65.0581229495502	434.83408286236	543.755549725047	19.7859670277006	1006.95841933058	308.714489652933	679.047476986068	NaN	564.393301341135	NaN	638.918515510342	299.542155601338	194.060314008	-85.6958745656383	NaN	27.2384884446213	NaN	981.734500688693	-11.1706603964315	-12.5709272219349	5.01002695320336	18.195742584557	-14.7685464938271	-7.07687904220417	39.0731256675336	95.1124171007867	113.792180911871	58.8516991145641	2.81240768131108	18.195742584557	-53.226883751942	-2.68164049841961	57.752889478618	25.88741003618	20.3933618564493	7.20764622509563
NaN	NaN	671.629415326955	329.770928346037	NaN	NaN	-101.56729683794	233.408133358127	149.66427580911	820.762312332053	-6.35167798083902	462.843359519817	135.898162239409	684.248352765848	-96.9785923147066	138.192514501026	NaN	84.2752363530285	593.62143843198	527.08522284509	1520.53975212521	NaN	259.793184366721	NaN	505.28887635973	279.295178590465	NaN	-90.0955355298559	145.075571285876	-37.8990215780714	NaN	777.169619361332	-78.6237742217714	37.0674699394456	11.784651634838	NaN	-15.6966726093007	19.4794224231968	105.22115406491	51.3577585463977	159.084549583421	-5.80339588141078	-25.5899493371906	22.7771813324935	-102.537657220779	-31.0862141860184	12.8839046046035	34.8689639999145	-10.200407760473	72.2435649719431
NaN	NaN	719.298078351804	307.23385484247	-22.1879617234876	NaN	-97.9435014215825	410.53686352169	384.137205748112	906.391305181947	67.3413124651699	300.346987597189	195.896167710422	496.622704087707	-86.4653893461135	524.170173068833	727.332756804632	59.3066340123416	595.33446793674	253.286728087766	728.480568012179	NaN	373.80690488019	NaN	681.420308502757	412.832485936784	NaN	-133.525648855536	61.6022564274354	-19.8923393083939	NaN	886.87851465365	NaN	28.4620151560537	-12.2267613183659	NaN	-34.2206945477819	19.6644418642873	110.939264766364	74.6492749378273	197.815301022557	-2.32949136512872	-56.214627777198	167.023794501375	-67.211594391906	-50.716144469844	106.540478120481	5.36838526516688	29.5617118175245	36.1598917863493
NaN	NaN	255.960639772391	477.610908423931	-80.5343276623316	NaN	-74.7920927231726	508.61897709539	475.314014448268	561.447538535654	18.2321132912046	693.518942136313	199.686737368632	138.819047013545	-101.206373443304	424.782346983668	563.744432511317	-4.73682646543177	710.74564695379	188.202267490313	133.076812074386	NaN	385.735149397386	NaN	630.354357805563	799.17606501684	NaN	-123.026866212109	108.959425329918	-20.8150842950772	NaN	438.563710837649	-35.7448951368908	13.2487664555864	-20.855595600772	NaN	NaN	NaN	100.159882663726	55.0541134924128	15.4490478785773	17.6493293015681	-28.5565805812401	-5.45362563983598	-125.368963192838	-45.0586912536716	-15.3548920432949	2.24735934063206	8.84820360960465	47.3531285119448
NaN	NaN	728.612655682428	401.123865925032	NaN	NaN	-91.8329439203127	148.325501901778	240.252179728416	714.823654008433	-78.0439422463171	375.844029522706	403.422032870698	112.703914243956	-90.6838604474798	522.926714045327	973.367435395851	383.887613832537	1074.48678100515	359.756860903045	205.779675543427	NaN	435.596370110021	NaN	837.775585601561	109.256663825457	NaN	-28.6333529144994	57.5479075479735	-14.2698095040872	NaN	212.674176380424	-60.8076901538225	78.3659405595935	4.62673750125689	NaN	141.099292415193	NaN	62.957748875762	64.0583339960357	12.3308333431727	0.224397020162164	-38.2960821894167	51.9518976730252	-8.58028394202728	15.6325887039937	83.8688661609619	48.6501423122041	198.329718669425	76.1647703190462
NaN	NaN	1148.90171197627	156.692779183588	NaN	NaN	-29.561968339488	354.444733343892	278.563169538194	929.305065205239	-16.9150410385384	373.989984627178	391.235794583018	961.497243789474	-69.8021915697823	610.832441354053	NaN	4.92965157219279	200.382164405051	521.154229583682	47.4693161299325	NaN	820.081602151583	NaN	1273.07154365832	340.648085379219	NaN	-138.785431393144	NaN	128.524622922382	NaN	599.335234716826	NaN	8.10906865659934	-42.5383062024629	NaN	NaN	NaN	62.059533180383	32.3317261978899	11.4121583213208	23.5234870919661	-17.2146187729318	46.6451147450162	-74.4681729614369	63.1605630686235	10.3111284330803	75.2718918392688	52.1502641862186	64.261592956864
NaN	NaN	918.554199173296	268.601611826396	NaN	NaN	-152.429621746993	352.577786828739	476.816511489739	1055.44686801273	36.2291823678589	423.900017652647	703.437148139897	451.508623132869	-97.2124107865488	596.453801904036	NaN	153.565755658804	444.606471762813	474.515794366388	4.01914264093287	NaN	360.630296760471	NaN	1084.20583205463	226.038345044387	NaN	23.5752381894236	82.243524834896	100.649261821711	NaN	606.807028959119	-61.551295374595	77.6827164559272	-61.1031355388392	NaN	77.6827164559272	NaN	61.160591218455	42.4355159493198	-13.7397098580856	3.88389039521806	10.4927404902069	44.6384659809828	-98.5532860771095	49.0443660443087	23.7104406801847	132.756467247501	-15.9426598897486	41.3340409334884
NaN	NaN	854.845527019889	555.586263373631	NaN	NaN	-137.314031684244	138.92528860461	465.808484279753	784.634699779805	-25.6673064008322	685.648943342966	613.136121767142	292.007911931349	-97.0291308087861	746.651793240088	NaN	54.9024953500834	188.418166823029	1053.96803706144	35.3355434962896	NaN	377.181702353746	NaN	1728.45237743339	340.349792981899	NaN	152.737254619052	12.3156001388852	-53.8667370136527	NaN	397.89965137541	NaN	96.6242987237096	-30.0965591768373	NaN	NaN	NaN	30.5090685147286	88.9108551993285	126.376152317751	45.9359555634909	-110.536755931098	-0.344705582795861	-113.842517441547	-43.3196052186335	84.5031731853964	23.8975454938305	-6.95622860369396	84.5031731853964
NaN	NaN	969.569736480671	621.775518467975	NaN	NaN	-97.9972837106165	179.547108809448	549.222420008373	NaN	-41.5670960198149	144.998014304876	755.365350552322	750.758804618379	-138.304560632618	834.828267912839	NaN	43.6540037581303	64.3834604608738	267.071481554365	43.6540037581303	NaN	802.582446375238	NaN	1023.6966512045	227.91584111585	NaN	-150.972561950961	64.3834604608738	223.309295181907	NaN	373.022038035054	NaN	5.34457373871911	52.7463268589015	NaN	NaN	NaN	56.0534259137979	51.6439605072693	-10.088555184131	-25.521684106981	-28.8287831618775	41.72266334258	-87.2541997983813	-50.8761101945204	10.8564054968798	15.2658709034084	81.4078520013373	64.8723567268551
NaN	NaN	1246.89245061424	614.292646786041	NaN	NaN	-62.0936644109636	62.3521986372076	284.741565010328	NaN	-47.1140697847949	522.110526009618	554.374268281366	584.333457533703	-74.7687060177218	352.72587908294	NaN	106.138706006009	NaN	753.718104460381	88.8545583604292	NaN	617.749476315157	NaN	995.696171498492	129.184236200114	NaN	-77.0732590371324	62.3521986372076	-34.4390281780367	NaN	292.807500578265	NaN	43.0200230641321	-40.793731550332	NaN	NaN	NaN	14.3468964854996	58.4593989141649	33.0947100176824	-42.9993566717653	-23.1487305788659	-3.29810448596652	-36.3824813074655	-6.60654216811642	47.4312733069986	27.5806472140992	35.3003351391156	250.348784478859
NaN	NaN	1048.36875908673	270.149616879593	NaN	NaN	-134.524337068115	48.7895053184535	468.451383486448	NaN	-59.5847159666879	933.077034315299	462.686797247877	621.789377432446	-96.4780678935446	640.236053395874	NaN	101.82369871331	170.998733576166	288.596292843022	38.4132500890251	NaN	451.157624770734	NaN	1159.0488148673	283.984623852165	NaN	-132.218502572687	14.2019878870254	78.1888951351674	NaN	347.39507247645	NaN	24.4597691244384	-43.9422970084079	NaN	NaN	NaN	76.3129482896606	73.0031708961358	17.8402143373888	16.7369552062138	-69.3172570254315	0.188068238589741	-81.4531074683559	45.4216926167623	76.3129482896606	77.4162074208356	228.562708391802	108.307463093734
NaN	NaN	436.650147339322	387.04712329519	NaN	NaN	-106.675999748731	37.5188375888625	840.395691884585	NaN	-15.544862551372	329.369188360153	620.065980432742	598.148365157428	-85.9119431721178	712.350676328802	NaN	170.178087939449	149.414031362835	383.586447199088	136.724885677127	NaN	773.489287359942	NaN	541.623988921091	239.391609861494	NaN	-144.743436805856	53.668659370673	-25.9268908396788	NaN	333.983423154956	NaN	14.7141261073722	-42.6785891918328	NaN	NaN	NaN	126.188438515444	42.3067776935285	9.19559579014098	21.3363624880497	159.299620418831	-37.1600588746015	-68.0638286510965	18.025244297711	221.107159971821	47.8253080107597	193.514508385665	74.3142535334697
NaN	NaN	495.995373096808	437.131129040181	NaN	NaN	-103.034875244163	152.043515667888	629.882673304039	NaN	-25.7034173658486	796.087597699222	163.585524306443	405.967705716084	-78.7966571031986	462.523548045001	NaN	261.692597734155	137.038904437768	485.607565322109	NaN	NaN	274.388807236565	NaN	667.971301811268	399.042500532952	NaN	-73.0256527839215	38.9318310100558	348.257662523313	NaN	19.3104163245134	NaN	23.7311910205835	162.854514124861	NaN	NaN	NaN	57.9599451176676	124.209146595895	-34.7889369518505	91.0845458567812	-32.5806302359096	34.772724600288	-61.2886175431414	11.5855040829085	80.0430122770766	73.4180921292539	126.417453311836	50.2308716118744
NaN	NaN	896.085613062407	267.850616124212	NaN	NaN	-129.415631939646	342.915459508371	645.484520533752	NaN	-52.0411010667437	766.743113692779	301.341084710991	452.625615223681	-95.9251633528676	1065.84764348504	NaN	795.614207302071	262.076397402354	319.818584620938	147.746866709557	NaN	421.444834125646	NaN	807.162644745788	378.715615583894	NaN	19.5592110843006	-0.0731325700179804	258.611866169239	NaN	90.0046794909732	NaN	50.4291837593164	-32.4158923797953	NaN	NaN	NaN	61.4751939111979	33.860168531494	-18.0560791823493	-41.2527005013006	-27.9974883190427	13.9773502581072	-99.7965543062728	15.0819512732954	117.809845685794	29.4417644707414	-20.2652812127256	29.4417644707414
NaN	NaN	1393.68273213058	545.555023509577	NaN	NaN	-107.295324407135	227.796004612062	514.356865290548	NaN	1.32048568874296	237.039903343626	135.357017296422	345.655713439504	-70.3197294808785	752.387257628323	NaN	487.780656437302	67.1832641511369	233.57344131929	56.7838780781273	NaN	255.527700806755	NaN	451.960548852491	327.167915976376	NaN	-143.115431991945	129.579580589194	144.023172357263	NaN	71.8052135169189	NaN	61.6781471308896	104.775059516976	NaN	NaN	NaN	50.6276567754828	56.1529019531862	28.5266760646693	-16.7803343924984	-1.30964789492892	-0.204598859388248	-14.570236321417	-42.1964622099339	84.8841768772438	100.354863374813	NaN	85.9892259127845
NaN	NaN	1141.50533957845	84.8010057425496	NaN	NaN	-78.2135577923097	436.265029250331	423.5475810313	NaN	53.5854510231085	195.789644745007	102.142980586684	305.622152091189	143.763720212605	517.194245189623	NaN	453.607004094465	NaN	668.647492161727	149.544378493983	NaN	959.992669543177	NaN	442.045687531709	877.90732194761	NaN	-145.269193856294	29.3066862413209	73.2396891797936	NaN	45.4925294291793	NaN	55.2482805340761	-8.87056979518688	NaN	NaN	NaN	133.73859731645	88.4132031181776	61.8812650508964	-9.97606721465693	134.84409473592	1.07890698004358	-82.9388968996803	46.4043011783157	-23.2420362482975	13.2393785942141	74.0417366650669	66.3032547287766
NaN	NaN	1429.26126956408	377.751258296527	NaN	NaN	-138.171145471712	178.785667605636	516.564461104124	NaN	-27.1205832256335	127.887493242851	107.065512821711	531.602558074947	-75.7052042082927	828.894167421219	NaN	61.9512219092417	166.06112401494	326.853083933741	76.9893188800648	NaN	546.64065504577	NaN	NaN	257.446482529942	NaN	-165.933786033231	63.1079985993051	68.8918820496216	NaN	330.323414003931	NaN	39.9656245234048	-40.7684456981846	NaN	NaN	NaN	111.852125405642	87.5213097224233	10.1050780030909	-4.2722221733565	-41.8743918656036	0.151562496319635	-81.6884538926888	-37.4506071959275	122.911587079832	23.3764320121193	18.9526473424432	23.3764320121193
NaN	NaN	1063.39478990082	241.6248546518	NaN	NaN	-80.1385847837303	598.110967407712	476.581610786378	NaN	-41.9436441313112	48.3353065016794	117.780653142441	440.701515021985	-106.759300996022	1093.48777344515	NaN	114.308385810403	132.827144914606	15.9274780693238	252.041656647914	NaN	733.529393357197	NaN	NaN	385.145237709375	NaN	-121.805792768188	32.1313922855016	-7.79968203293658	NaN	117.780653142441	NaN	23.564161000362	-47.2451369088282	NaN	NaN	NaN	49.0112524364772	137.522874822965	52.3304382759705	92.16066834989	-31.7556029911929	171.821128497729	40.1600901978284	187.310662415364	52.3304382759705	21.3513704406998	64.5007863541126	141.948455942289
NaN	NaN	1300.47350965355	167.88210654833	NaN	NaN	-68.3639529950891	368.228029592505	598.683744539272	NaN	52.0752146152816	106.504453823814	159.775624113017	994.743314950298	-19.7250583832086	809.45228785742	NaN	314.956859303302	600.999882377933	NaN	140.088452484399	NaN	582.470779668645	NaN	NaN	427.28954447836	NaN	-120.477054364961	90.2914889531877	34.125146365659	NaN	296.427756594014	NaN	14.8972844626418	60.2779195058097	NaN	NaN	NaN	59.1710747486592	-1.70538689461469	-16.0943687375703	22.6451977626949	-26.0559715519243	45.888937662854	-90.2529674666495	111.19277833473	24.8588872769958	82.4148146488184	-20.5217477661721	48.1026271771549
NaN	NaN	883.142610595188	32.6449805512248	NaN	NaN	-104.083521281456	417.338731470293	957.300442097659	NaN	38.4385611373554	243.531313886377	234.261584948568	573.765407295817	1.35964538611989	773.064579458708	NaN	438.195621580363	NaN	NaN	70.8826124196864	NaN	1253.93176810754	NaN	NaN	532.051627075678	NaN	-128.416559743204	10.6293743239288	1.35964538611989	NaN	119.548689343183	NaN	22.8327821567222	-33.6392424341979	NaN	NaN	NaN	89.27045814604	-9.27876123811475	72.6610391487106	11.7598361585026	-60.2143128299251	38.3349065542297	-35.8538316338419	-48.0340722318835	85.9485743465741	128.025769139809	22.8327821567222	38.3349065542297
NaN	NaN	725.042536690688	66.5237625888435	NaN	NaN	-103.902751131176	398.101877717589	691.420979562249	NaN	-47.093913224503	224.197271880835	621.859137227547	520.994465842229	-49.4126413023264	595.193764332578	NaN	534.90683430917	NaN	NaN	112.898324145311	NaN	312.308938838124	NaN	NaN	364.48032058915	NaN	-101.584023053353	50.2926660440797	134.926240884634	NaN	12.0336527599936	NaN	198.044198798473	-5.78084592712989	NaN	NaN	NaN	60.6838425703494	16.3740502386965	24.1282638967358	-4.67310111883857	5.29660215578332	3.08111253920068	-5.78084592712989	38.528946404523	69.54580103668	16.3740502386965	79.5155043113019	239.030756705252
NaN	NaN	1411.2547886918	63.3200480221511	NaN	NaN	-109.521842132563	171.201227783147	366.083358964301	NaN	-66.6013727652849	NaN	665.366631849645	275.602369487337	-58.4812839660702	1127.05168071928	NaN	253.562128460897	NaN	NaN	45.9198577381195	NaN	825.448382462735	NaN	NaN	241.962001604876	NaN	-115.321905560573	92.3203651622037	-35.8610365968291	NaN	105.080504703827	NaN	69.7526148302001	-11.1456481291556	NaN	NaN	NaN	65.3198332981807	47.5887071701027	4.36908723291264	-2.2800850651166	-56.5816588323554	16.5592364459662	-14.4702342781702	-38.8505327042774	168.382003917634	71.9690055962099	-10.0374527461507	66.4280286811855
NaN	NaN	1271.84393567828	97.2539324611956	NaN	NaN	-138.36046541733	380.455474738832	385.098122972891	NaN	-19.9729354488095	253.943310360707	1528.35025061007	864.451553139546	24.1322227747568	552.233459399037	NaN	106.539228929315	NaN	NaN	112.342539221889	NaN	349.117599158929	NaN	NaN	584.731997037455	NaN	-79.1667004330695	43.8634777695101	212.159476254171	NaN	144.841076860307	NaN	165.303180834255	-66.4039009673743	NaN	NaN	NaN	58.8731336909229	105.436279316131	37.8088535271384	45.5693777980064	NaN	120.957327857867	-89.6854737799782	-18.7321090177568	59.9817800153326	78.8287675302977	139.804315372832	86.5892918011656
NaN	NaN	1891.77506327661	81.2894075976868	NaN	NaN	44.1274185138346	177.678316783928	693.300915322378	NaN	-58.068051466759	NaN	1096.2762344504	283.357723241133	22.0624874952974	744.398650312674	NaN	120.77402099928	NaN	NaN	160.258634400873	NaN	904.659728236787	NaN	NaN	510.974906379728	NaN	-18.583438065166	71.9989103267237	-24.3899988595179	NaN	66.1923495323718	NaN	52.42118542943	-8.5791843830207	NaN	NaN	NaN	80.1486262532712	46.8756972646618	-22.9974536114181	4.72998721242309	-62.9249683977495	47.9847948976154	-68.4704565625178	-35.1975275739083	60.1848688601055	61.2939664930592	31.3483304033107	99.0032860134833
NaN	NaN	1299.31168201934	21.1523953386084	NaN	NaN	-113.635311256814	112.947471382043	562.627147696083	NaN	-9.05864234657256	947.236896688195	953.046711627653	338.368291033009	3.72295052023479	986.743638276509	NaN	227.981807183309	NaN	NaN	74.602692781621	NaN	484.775627507348	NaN	NaN	250.059103953249	NaN	-96.2058664384408	40.9057661327652	-29.3929946346752	NaN	52.525396011681	NaN	69.2645175920037	-20.6089764439008	NaN	NaN	NaN	60.3881231193218	55.9499258829808	47.0735314102989	17.1157000649974	-58.333652952799	90.3459544646233	-37.2522160801794	-35.033117462009	82.5791093010266	45.9639821012136	2.69155904688923	265.654745300091
NaN	NaN	1474.67208058424	24.8917407193185	NaN	NaN	-125.085535818432	67.9084789510763	744.550145191158	NaN	5.12729342364602	674.793272382902	417.85545753916	502.726319455871	80.6972389659232	613.174701402276	NaN	59.7701771234464	NaN	NaN	101.6243008084	NaN	85.3476971531402	NaN	NaN	700.370792412596	NaN	-102.995859429151	45.8188025617953	-1.84839385717956	NaN	-9.98669568480941	NaN	88.3415768265011	NaN	NaN	NaN	NaN	117.201612011099	39.5015172833355	12.8614848052452	9.53148074548386	5.09147533246881	21.7414956312753	-10.4485436130839	-7.11853955332259	127.191624190383	NaN	-31.5385693249054	52.8215335223806
NaN	NaN	1843.33154751822	26.308748378878	NaN	NaN	-134.222075104624	53.0638856261283	897.595609169768	NaN	-14.4055909104159	511.391019339894	523.023687708264	372.962265756295	-1.60965570520927	732.411718338919	NaN	40.2679504209216	NaN	NaN	60.0434866471501	NaN	63.533287157661	NaN	NaN	486.962415766318	NaN	-91.1812021416559	33.2883493998998	8.85974582632346	NaN	-41.1607281576662	NaN	31.9233307764767	-19.1575424553479	NaN	NaN	NaN	47.4696834992059	57.4637673923889	135.195531006035	-4.72164349852791	15.2665242878382	89.6669266037566	-68.017508155354	-3.61118973261868	54.1324060946612	NaN	-4.72164349852791	21.9292468832936
NaN	NaN	2533.64680387063	347.805308253632	NaN	NaN	13.7603086572109	26.5634271086417	482.820011923265	NaN	-40.9439247261751	638.785273058877	790.094854757604	584.081039675491	148.775012326844	975.15811237374	NaN	20.7438278125368	NaN	NaN	49.8418242930613	NaN	134.807974016193	NaN	NaN	530.540726151326	NaN	-58.4027226144898	232.577242190755	NaN	NaN	3.28502992422208	NaN	100.991516117122	-27.8736433931546	NaN	NaN	NaN	79.8842917145766	6.56445957941929	96.5478899271124	4.34264648441453	-54.5354005332118	5.45355303191691	-38.9827088681784	-40.0936154156808	48.7789083845099	NaN	44.3352821945003	103.213329212127
NaN	NaN	1335.79913541064	137.452885379777	NaN	NaN	-86.1452487367694	17.5018030151712	920.046354787688	NaN	5.85606686326773	1098.22611791181	1350.93859240812	323.784663810232	119.984281151921	631.232098220482	NaN	95.5282352329242	NaN	NaN	43.1224225493587	NaN	61.7556003924042	NaN	NaN	659.181864985051	NaN	-93.1326904279115	67.578468468356	NaN	NaN	-45.3851722051074	NaN	103.434466891501	6.74617312333141	NaN	NaN	NaN	121.216222067256	176.784206991492	-8.81286265545451	-52.1558908963581	5.6348134248467	28.9733670930256	-45.4877327054499	-3.25606416303097	54.5346401581739	NaN	-3.25606416303097	70.0936759369598
NaN	NaN	NaN	129.613716671803	NaN	NaN	2.60385311977698	32.8997838753061	406.938005895493	NaN	11.9256779676321	1174.82332773756	716.888682086675	457.042814452714	43.3868368291431	240.310386740082	NaN	230.988561892227	NaN	NaN	117.961435611984	NaN	103.978698340201	NaN	NaN	341.685231960507	NaN	-78.9621142989553	-17.2050246819151	NaN	NaN	-47.5009554374443	NaN	78.084081009379	-0.854657561518868	NaN	NaN	NaN	69.1895752549116	76.9722677900706	43.617871210818	237.073371370483	-47.5508127724725	86.9785867638464	-9.74916331598623	108.103037930706	64.7423223776779	NaN	18.0461671667243	273.763207607661
NaN	NaN	1890.41074768888	170.732831756929	NaN	NaN	-8.813201499695	38.9880151465492	778.158048164081	NaN	-18.1402681623768	312.970598362827	801.475714820785	517.000181608991	29.6609484838674	395.748314994127	NaN	185.889315083787	NaN	NaN	48.3150818092309	NaN	92.6186484569694	NaN	NaN	365.435348340412	NaN	-54.2826514802687	35.4903651480435	NaN	NaN	NaN	NaN	76.0706061584226	-54.0646457614753	NaN	NaN	NaN	161.715173661261	93.8668799252462	81.631941710555	92.7546128148198	-11.7984955652692	-6.23716001313676	-89.6571932951226	71.6215377167167	38.2535244039223	NaN	99.4282154773786	101.652749698232
NaN	NaN	1108.9669361519	83.5788940952814	NaN	NaN	-49.4065857618913	18.2526934636878	1276.94859491886	NaN	111.575837223107	218.89745254644	607.355038445023	202.565902388541	130.240465974991	570.025780941255	NaN	199.066284497563	NaN	NaN	5.4207611967676	NaN	64.9142653433975	NaN	NaN	75.4131190163322	NaN	99.9104442531798	6.58730049376034	NaN	NaN	NaN	NaN	51.8010592119895	11.7430898094568	NaN	NaN	NaN	-6.06045214722443	96.3099141036926	371.152093059959	146.382375856859	5.06676157570133	58.477387445745	-63.9219635064384	-1.60956665805412	101.873520965155	NaN	20.6448607877974	117.451620177252
NaN	NaN	326.64329781843	483.047561778183	NaN	NaN	102.541665876098	208.756501848766	313.804141821734	NaN	-35.1874620884596	NaN	740.997877711804	NaN	67.5257858851091	395.507861800709	NaN	555.413713759561	NaN	NaN	54.686629888413	NaN	NaN	NaN	NaN	44.1818658911162	NaN	407.179821797706	-20.0139140923642	NaN	NaN	NaN	NaN	65.3596644595662	-11.4494799103534	NaN	NaN	NaN	68.6991924756496	242.35464931199	26.3985042719258	13.0403922075919	-84.9190962641896	73.1518964970943	-28.1471199907708	-4.77042387818653	59.7937844327604	NaN	200.053961108266	19.7194482397589
NaN	NaN	425.167694821327	529.106651177476	NaN	NaN	14.0832831655443	14.0832831655443	1044.13001918941	NaN	-18.6166132161657	35.104645125215	1313.90416433852	273.346747334816	60.7974208537014	239.478997510902	NaN	940.191062833259	NaN	NaN	86.4901965821878	NaN	NaN	NaN	NaN	126.197213617121	NaN	-27.9594407537971	32.7689382408071	NaN	NaN	NaN	NaN	76.7020917014261	-30.2064852669636	NaN	NaN	NaN	81.1566157417756	64.4521505904648	12.1114931163573	77.8157227115135	104.542866953611	-7.93386506521574	-71.4108326401971	72.2475676610765	46.6340544290665	NaN	73.3611986711639	81.1566157417756
NaN	NaN	533.151238384225	355.537471269252	NaN	NaN	-34.745411733388	42.3763555665348	NaN	NaN	-12.5436908440163	NaN	564.701052279648	350.863424766226	52.8929601983424	576.386168537212	NaN	784.381237921852	NaN	NaN	35.3652858119964	NaN	NaN	NaN	NaN	72.7576578362013	NaN	66.9150997074193	68.0836113331757	NaN	NaN	NaN	NaN	76.9129311782647	NaN	NaN	NaN	NaN	65.7720673089925	66.8861536959197	25.6649573796127	26.7790437665399	-50.092916931438	47.9466851181571	-59.0056080268557	5.61140241492283	257.394925860474	NaN	31.2353893142488	23.4367846057583
NaN	NaN	652.94827170076	666.978318320089	NaN	NaN	-27.5089893366758	254.261113601506	NaN	NaN	131.498205682381	NaN	707.899287626464	506.801952749421	76.5471897566778	133.836546785603	NaN	636.57988397821	NaN	NaN	168.911663333924	NaN	NaN	NaN	NaN	140.851570095267	NaN	115.129817959831	27.4420265890278	NaN	NaN	NaN	NaN	139.538302790021	-8.69580134283937	NaN	NaN	NaN	37.0004262469899	3.56416215687091	3.56416215687091	25.8550048836169	-9.81034347917667	38.1149683833272	-46.5902339783075	NaN	87.1548223821683	NaN	1.33507788419631	39.2295105196645
NaN	NaN	447.667687337903	389.176176286737	NaN	NaN	93.2091303678369	4.30203357006465	NaN	NaN	34.7176193166709	NaN	537.744614356698	588.047313860701	40.5667704217876	283.891456394638	NaN	507.329028610092	NaN	NaN	48.7555819689508	NaN	NaN	NaN	NaN	231.249096448589	NaN	42.9064308638342	-2.71694775607527	NaN	NaN	NaN	NaN	263.539837059249	55.0351626683138	NaN	NaN	NaN	130.855044265018	160.959997251944	165.419990287044	145.350021629093	-19.6697206696151	51.6901678919886	-78.7646283846931	47.2301748568884	380.61465423063	NaN	57.2651591858639	116.360066900942
NaN	NaN	641.292631998925	670.554897880263	NaN	NaN	-64.5132210589486	36.1489735728543	NaN	NaN	-7.15917993152601	NaN	919.869403189263	468.060017981404	122.765280581615	204.699625049361	NaN	NaN	NaN	NaN	214.06355013139	NaN	NaN	NaN	NaN	NaN	NaN	-73.8771461409767	NaN	NaN	NaN	NaN	NaN	42.9673880607851	-60.7699041261904	NaN	NaN	NaN	124.395585153787	63.045573645361	118.818311380294	55.2373903624703	-22.8444424664359	-7.22807590065468	-94.2335467671503	-36.2298995228199	75.3155759470463	NaN	-23.9598972211346	107.663763833307
NaN	NaN	84.4280166736954	NaN	NaN	NaN	-38.5429218604688	28.2127304866489	NaN	NaN	1.27623918868913	NaN	783.605638625086	528.29454719225	3.61854277981607	157.03942799863	NaN	268.29884857716	NaN	NaN	384.242876337943	NaN	NaN	NaN	NaN	NaN	NaN	117.220266949472	NaN	NaN	NaN	NaN	NaN	29.7738163491157	NaN	NaN	NaN	NaN	23.0783466017135	77.7580162054979	39.8170209702189	69.9466348335287	20.8465233525794	38.7011093456519	0.760114110372909	73.2943697072298	30.8897279736827	NaN	45.3965790930541	36.4692860965178
NaN	NaN	205.414081750266	NaN	NaN	NaN	-5.51238482900259	-6.68419853222075	NaN	NaN	-9.02782593865707	NaN	2399.04933417466	631.954269721676	49.5628592222509	50.7346729254691	NaN	471.415792380789	NaN	NaN	354.234422058973	NaN	NaN	NaN	NaN	NaN	NaN	54.2501140351236	NaN	NaN	NaN	NaN	NaN	48.9441297139702	-25.8525844982986	NaN	NaN	NaN	72.3878759596066	33.3149655502125	58.9914495335287	26.6167523371735	-16.9216335475799	-18.0380024164198	-110.696618530126	13.2203259110955	27.7331212060134	NaN	-7.99068259686128	91.3661467298838
NaN	NaN	NaN	NaN	NaN	NaN	-32.2407848409404	-20.5160212460858	NaN	NaN	40.4527494471581	NaN	964.3641207217	750.973423295346	116.663712813713	99.0765674214311	NaN	135.42333456548	NaN	NaN	345.296602913378	NaN	NaN	NaN	NaN	NaN	NaN	NaN	NaN	NaN	NaN	NaN	NaN	56.9618946929714	-14.5150005375883	NaN	NaN	NaN	84.8825568924087	80.4152509404988	184.280114322406	89.3498628443187	12.2888351738715	7.82152922196156	252.406530089033	58.0787211809489	44.6768033252189	NaN	26.807579517579	8.93835570993906
NaN	NaN	121.664092330153	NaN	NaN	NaN	-15.5932602492701	119.317812798881	NaN	NaN	-8.55442165545353	NaN	490.029978739888	418.468453036086	86.4698993610703	134.56862975215	NaN	14.9083736572684	NaN	NaN	196.745037330863	NaN	NaN	NaN	NaN	NaN	NaN	NaN	NaN	NaN	NaN	NaN	NaN	143.196149382828	37.0541235509139	NaN	NaN	NaN	70.5726580241499	60.5170976821791	68.3380890592675	134.257873523298	0.183735630354357	127.554166628651	-42.2730747024112	106.325761462268	80.6282183661206	NaN	82.862787331003	143.196149382828
NaN	NaN	161.884251330189	NaN	NaN	NaN	19.8539766540029	-17.7077488801949	NaN	NaN	-2.44829788192706	NaN	1030.49915430851	341.476251540572	75.022761032356	336.781035848797	NaN	92.6298198765112	NaN	NaN	60.9371139570318	NaN	NaN	NaN	NaN	NaN	NaN	NaN	NaN	NaN	NaN	NaN	NaN	32.778417867358	-5.22483912419982	NaN	NaN	NaN	41.7203606889011	109.902674703167	299.918959660956	23.836475045815	38.3671321308224	19.3655036350435	-58.876496053458	112.138160408552	NaN	NaN	121.080103230095	45.0735892469797
NaN	NaN	38.8988085882901	NaN	NaN	NaN	-19.8246330459455	NaN	NaN	NaN	-3.38206938835954	NaN	983.171750066798	462.882057187471	170.439317848978	142.252065864545	NaN	58.8647787439301	NaN	NaN	159.869098354815	NaN	NaN	NaN	NaN	NaN	NaN	NaN	NaN	NaN	NaN	NaN	NaN	39.6812184865219	-18.4652646716301	NaN	NaN	NaN	55.3360408752551	37.4448152881314	555.172155715523	86.6456856527216	-65.4297318378297	84.4092824543311	-33.0018854611681	161.565192798802	79.9364760575502	NaN	24.0263960977887	19.5535897010077
NaN	NaN	102.620339770955	NaN	NaN	NaN	-9.01743736220894	NaN	NaN	NaN	-65.4238931768603	NaN	826.503189392315	248.337017292138	74.4171118636296	128.473298686004	NaN	NaN	NaN	NaN	522.143354892425	NaN	NaN	NaN	NaN	NaN	NaN	NaN	NaN	NaN	NaN	NaN	NaN	20.8604909421759	17.5045087749408	NaN	NaN	NaN	106.997366567877	87.9801342868784	327.373528882984	NaN	-57.4457596266438	61.1322769489974	212.151474474578	331.848171772631	49.9456697248803	NaN	-0.394062783646586	36.5217410559398
NaN	NaN	199.336569487626	NaN	NaN	NaN	14.7358258973798	NaN	NaN	NaN	21.7906313849052	NaN	971.837770371648	227.555791437727	172.293148452112	94.6902880893335	NaN	458.012770696887	NaN	NaN	182.8753566834	NaN	NaN	NaN	NaN	NaN	NaN	NaN	NaN	NaN	NaN	NaN	NaN	7.61990293076963	-31.549304867459	NaN	NaN	NaN	80.3627174131942	50.1464713974178	NaN	59.0994331798701	-10.2860206341349	64.6950342939028	-13.6433813025545	119.531925211423	35.5979085009329	NaN	64.6950342939028	13.2155040448023
NaN	NaN	393.809408355628	NaN	NaN	NaN	32.6337049353519	NaN	NaN	NaN	-8.54267819073817	NaN	363.22123803339	153.809918134988	109.104130740948	159.692258581573	NaN	558.514940859988	NaN	NaN	124.398215902067	NaN	NaN	NaN	NaN	NaN	NaN	NaN	NaN	NaN	NaN	NaN	NaN	68.2607197136025	-5.63156694214622	NaN	NaN	NaN	79.4565207220493	41.3907972933303	NaN	62.6628192093791	51.4670182009324	272.024298067334	-31.3819092615738	153.348807377798	71.6194600161366	NaN	194.773271109051	108.565603344011
NaN	NaN	108.231571847107	NaN	NaN	NaN	45.843362701533	NaN	NaN	NaN	18.769234204397	NaN	792.147600405196	323.647463802581	-17.7219824656559	128.242884214556	NaN	NaN	NaN	NaN	196.516773468203	NaN	NaN	NaN	NaN	NaN	NaN	NaN	NaN	NaN	NaN	NaN	NaN	106.550587886015	27.0277225395904	NaN	NaN	NaN	28.1477628965823	84.1497807461769	NaN	52.7886507504039	38.2281261095093	-2.09332674219879	-63.6955463767528	191.673655017399	114.390870384958	NaN	47.1884489654445	76.3094982472336
NaN	NaN	83.8019273554434	NaN	NaN	NaN	66.1348566638656	NaN	NaN	NaN	0.17779274864194	NaN	285.20653323943	366.475058420688	68.4904660894093	52.0012001106034	NaN	NaN	NaN	NaN	280.495314388343	NaN	NaN	NaN	NaN	NaN	NaN	NaN	NaN	NaN	NaN	NaN	NaN	41.7858594765626	-16.4801920926009	NaN	NaN	NaN	86.60589914515	139.26944575574	NaN	29.4603485677011	29.4603485677011	3.6888257582634	-24.3236990346037	832.859559627129	NaN	NaN	41.7858594765626	47.3883644351361
NaN	NaN	91.163314208789	NaN	NaN	NaN	-5.47156724598142	NaN	NaN	NaN	107.661952505945	NaN	188.976669827642	46.3812959736515	51.0951926299818	NaN	NaN	NaN	NaN	NaN	266.755964657091	NaN	NaN	NaN	NaN	NaN	NaN	NaN	NaN	NaN	NaN	NaN	NaN	55.4351784477896	54.3142164423092	NaN	NaN	NaN	26.290166305301	102.515582677964	NaN	49.8303684203879	-62.2658321276452	101.394620672483	-72.3544901769682	717.923723686665	NaN	NaN	21.8063182833796	17.3224702614583
NaN	NaN	215.268367392266	NaN	NaN	NaN	169.281736695362	NaN	NaN	NaN	-73.622004934436	NaN	119.757672867928	168.102592318518	20.7095452130584	45.4715771267757	NaN	NaN	NaN	NaN	332.00366069979	NaN	NaN	NaN	NaN	NaN	NaN	NaN	NaN	NaN	NaN	NaN	NaN	53.3958060852352	29.8459147113406	NaN	NaN	NaN	56.7600762815058	75.8242740603728	NaN	2.93175314117541	126.288327004433	60.1243464777765	-57.6251103916963	555.793488728319	NaN	NaN	26.48164451507	19.7531041225287
NaN	NaN	148.384573961735	NaN	NaN	NaN	107.091036629307	NaN	NaN	NaN	-27.4079135391709	NaN	261.646847787822	169.621250304126	133.046974381119	NaN	NaN	NaN	NaN	NaN	87.0341756392711	NaN	NaN	NaN	NaN	NaN	NaN	NaN	NaN	NaN	NaN	NaN	NaN	55.8422948887657	60.3298355768183	NaN	NaN	NaN	93.986390737213	39.0140173085683	NaN	53.5985245447394	-33.9085188722869	58.086065232792	18.8200842123315	872.574700114344	NaN	NaN	56.9641800607788	123.155405209555
NaN	NaN	96.7709508247526	NaN	NaN	NaN	-1.20947780457238	NaN	NaN	NaN	-37.8045776540793	NaN	440.29269457335	24.7612382176583	110.936795927788	NaN	NaN	NaN	NaN	NaN	815.687589803776	NaN	NaN	NaN	NaN	NaN	NaN	NaN	NaN	NaN	NaN	NaN	NaN	107.674081655992	-9.05004021875766	NaN	NaN	NaN	128.998680844648	38.0885474614296	NaN	26.8650742042421	-6.80534556732017	44.8226314157421	-76.3908797618823	390.505607737115	NaN	NaN	24.6203795528047	74.0036618844294
NaN	NaN	150.221724868691	NaN	NaN	NaN	126.598532931831	NaN	NaN	NaN	-19.8652570767025	NaN	1389.25814195701	49.823159137035	104.156500591813	NaN	NaN	NaN	NaN	NaN	75.8086702675812	NaN	NaN	NaN	NaN	NaN	NaN	NaN	NaN	NaN	NaN	NaN	NaN	23.6885964926952	28.1798359340712	NaN	NaN	NaN	157.302969873632	95.5484275547118	NaN	110.144955739184	-25.7150373624412	41.6535542581993	0.109589425470975	507.619646300963	NaN	NaN	38.2851246771673	80.9518993702396
NaN	NaN	110.368637149995	NaN	NaN	NaN	85.5501469128784	NaN	NaN	NaN	-62.1789616413897	NaN	NaN	60.7316566757613	113.914135755298	NaN	NaN	NaN	NaN	NaN	274.643405862341	NaN	NaN	NaN	NaN	NaN	NaN	NaN	NaN	NaN	NaN	NaN	NaN	21.6327723386015	3.66040791684005	NaN	NaN	NaN	124.97386776373	109.248048894689	NaN	367.60078745751	-50.2566853484444	38.4818639840029	-53.6265036775247	118.23423110557	NaN	NaN	77.7964111566062	31.7422273258424
NaN	NaN	210.005905427024	NaN	NaN	NaN	21.9873070542677	NaN	NaN	NaN	-15.8529140018846	NaN	196.998329438972	113.040338970634	136.690477130729	NaN	NaN	NaN	NaN	NaN	175.713205094886	NaN	NaN	NaN	NaN	NaN	NaN	NaN	NaN	NaN	NaN	NaN	NaN	76.8857921066249	49.916126324891	NaN	NaN	NaN	69.0196395869525	182.516983085083	NaN	38.6787655825018	-45.6014399854167	0.471739058378745	-77.0660500641063	84.7519446262973	NaN	NaN	19.5752523204403	60.0297509930412
NaN	NaN	313.306436772837	NaN	NaN	NaN	43.5410053265657	NaN	NaN	NaN	-21.533989101263	NaN	270.711894965531	-1.41989991447957	107.432818037525	NaN	NaN	NaN	NaN	NaN	123.997362073699	NaN	NaN	NaN	NaN	NaN	NaN	NaN	NaN	NaN	NaN	NaN	NaN	13.0192353211371	22.0128333567625	NaN	NaN	NaN	126.563410520907	98.4584166595779	NaN	59.111425253717	-65.6747474905847	51.2420269725449	-107.270138405352	45.621028200279	NaN	NaN	4.02563728551178	52.366226726998
NaN	NaN	256.904199300723	NaN	NaN	NaN	67.4870318852871	NaN	NaN	NaN	-14.1991215626198	NaN	121.944467517225	-9.46369237723387	108.922037257414	NaN	NaN	NaN	NaN	NaN	100.635036182988	NaN	NaN	NaN	NaN	NaN	NaN	NaN	NaN	NaN	NaN	NaN	NaN	233.639896881811	-4.78883242317157	NaN	NaN	NaN	43.5717117283108	34.5744011885001	NaN	58.1923413555031	71.6883071652192	54.8183499030742	-0.290177153266229	63.8156604428848	NaN	NaN	71.6883071652192	77.3116262526008
NaN	NaN	1242.8271253486	NaN	NaN	NaN	126.996429162328	NaN	NaN	NaN	-5.67133938635842	NaN	NaN	8.54306438671512	89.0913524341319	NaN	NaN	NaN	NaN	NaN	126.996429162328	NaN	NaN	NaN	NaN	NaN	NaN	NaN	NaN	NaN	NaN	NaN	NaN	101.152500646645	-21.4864801056656	NaN	NaN	NaN	28.0191635007719	102.277628910428	NaN	39.2704461385986	-19.2362235781003	111.27865502069	-69.8669954483205	86.5258332174708	NaN	NaN	80.9001918985574	53.8971135677733
NaN	NaN	209.092866803271	NaN	NaN	NaN	56.2006771607855	NaN	NaN	NaN	-54.0239246744947	NaN	NaN	-16.0971799569789	36.0520940296052	NaN	NaN	NaN	NaN	NaN	69.2379956574315	NaN	NaN	NaN	NaN	NaN	NaN	NaN	NaN	NaN	NaN	NaN	NaN	39.4679989160326	-56.2074140609812	NaN	NaN	NaN	198.176625148491	131.766632611505	NaN	15.830543945241	-1.05335246246736	86.7429088576159	-51.7050416855923	91.2452812330048	NaN	NaN	46.2215574791159	5.70020610061597
NaN	NaN	1920.69425192306	NaN	NaN	NaN	36.3171526362192	NaN	NaN	NaN	-54.9962750825262	NaN	NaN	11.4134905311068	162.021351833453	NaN	NaN	NaN	NaN	NaN	116.957582309917	NaN	NaN	NaN	NaN	NaN	NaN	NaN	NaN	NaN	NaN	NaN	NaN	119.615854871288	-23.3935502632308	NaN	NaN	NaN	144.389137650496	141.010962726058	NaN	72.3214059291634	-11.0069088736269	40.7917733010806	-77.44434905423	27.2790736033308	NaN	NaN	38.539656684789	84.7080473187674
NaN	NaN	542.060204376614	NaN	NaN	NaN	100.657151354013	NaN	NaN	NaN	-32.2383914915019	NaN	NaN	-1.38764047379315	56.7541595211194	NaN	NaN	NaN	NaN	NaN	89.978045232498	NaN	NaN	NaN	NaN	NaN	NaN	NaN	NaN	NaN	NaN	NaN	NaN	38.7370706647118	-28.8543637645923	NaN	NaN	NaN	78.1654074151391	63.5205966221232	NaN	73.6593117865188	-60.3970331649341	69.1532161578986	0.435257821439492	104.075457279706	NaN	NaN	57.8879770863479	45.4962141076422
NaN	NaN	1031.76099828342	NaN	NaN	NaN	58.2186229032846	NaN	NaN	NaN	-53.382576225658	NaN	NaN	-3.51821065740708	68.9038440964812	NaN	NaN	NaN	NaN	NaN	64.1548568995049	NaN	NaN	NaN	NaN	NaN	NaN	NaN	NaN	NaN	NaN	NaN	NaN	68.2363851395349	-45.5895938870556	NaN	NaN	NaN	87.3952132925254	245.173798081859	NaN	41.1886277470778	18.6488299200301	78.3792941617063	NaN	47.950567095192	NaN	NaN	61.4744457914206	56.9664862260111
NaN	NaN	632.265592982388	NaN	NaN	NaN	10.9797561693024	NaN	NaN	NaN	-32.9735439494054	NaN	NaN	57.3089103484809	75.1278158020111	NaN	NaN	NaN	NaN	NaN	174.91368634178	NaN	NaN	NaN	NaN	NaN	NaN	NaN	NaN	NaN	NaN	NaN	NaN	315.359172784435	-54.4464808943969	NaN	NaN	NaN	90.995376802461	57.1716889659824	NaN	94.3777455861088	10.9459822561284	162.025121259066	NaN	53.7893201823346	NaN	NaN	33.4951074804474	65.0638827944941
NaN	NaN	705.378145226319	NaN	NaN	NaN	113.451340734711	NaN	NaN	NaN	-23.2385839972863	NaN	NaN	1.72218486681761	NaN	NaN	NaN	NaN	NaN	NaN	31.4373858955127	NaN	NaN	NaN	NaN	NaN	NaN	NaN	NaN	NaN	NaN	NaN	NaN	167.913517297888	-28.3450876992214	NaN	NaN	NaN	126.180365660572	157.762210142865	NaN	297.624664278736	32.562755230916	19.0276790242188	NaN	191.599900659608	NaN	NaN	3.23675678307205	83.3192910060305
NaN	NaN	434.869811172034	NaN	NaN	NaN	NaN	NaN	NaN	NaN	-78.9033968237399	NaN	NaN	-25.3853543241801	30.5112678420268	NaN	NaN	NaN	NaN	NaN	117.329425674646	NaN	NaN	NaN	NaN	NaN	NaN	NaN	NaN	NaN	NaN	NaN	NaN	60.9677748483252	-50.7428509776766	NaN	NaN	NaN	62.0961650081838	90.305919004649	NaN	27.1160700525671	-72.1822640149901	15.8321684539811	NaN	55.3258240490322	NaN	NaN	-1.09368394389801	66.6097256476183
NaN	NaN	NaN	NaN	NaN	NaN	65.283258969074	NaN	NaN	NaN	6.97461097179358	NaN	NaN	235.449313328484	74.8030382339361	NaN	NaN	NaN	NaN	NaN	522.232663682455	NaN	NaN	NaN	NaN	NaN	NaN	NaN	NaN	NaN	NaN	NaN	NaN	70.2057520396797	-2.04114009459491	NaN	NaN	NaN	63.4326059020914	60.0460328332973	NaN	127.77749420918	-15.5874323697714	84.8809020044542	NaN	215.828393997827	NaN	NaN	87.1386173836503	43.1131674893267
NaN	NaN	69.1381367883749	NaN	NaN	NaN	44.1343656845519	NaN	NaN	NaN	-58.2620302644378	NaN	NaN	19.1305945807288	116.764367462324	NaN	NaN	NaN	NaN	NaN	120.33633476287	NaN	NaN	NaN	NaN	NaN	NaN	NaN	NaN	NaN	NaN	NaN	NaN	86.2273412508309	3.78657194534633	NaN	NaN	NaN	114.460481423942	61.3821778984931	NaN	35.4076889392308	-101.240709498627	-27.8345450485382	NaN	83.968690036982	NaN	NaN	114.460481423942	94.132620499302
NaN	NaN	NaN	NaN	NaN	NaN	NaN	NaN	NaN	NaN	NaN	NaN	NaN	NaN	NaN	NaN	NaN	NaN	NaN	NaN	NaN	NaN	NaN	NaN	NaN	NaN	NaN	NaN	NaN	NaN	NaN	NaN	NaN	32.2149954684001	-62.6876931664792	NaN	NaN	NaN	286.418625740398	34.4745832930401	NaN	116.9495388924	-38.9620210077594	228.799136212079	NaN	42.38314067928	NaN	NaN	54.8108737147999	87.5748971720797
NaN	NaN	NaN	NaN	NaN	NaN	NaN	NaN	NaN	NaN	NaN	NaN	NaN	NaN	NaN	NaN	NaN	NaN	NaN	NaN	NaN	NaN	NaN	NaN	NaN	NaN	NaN	NaN	NaN	NaN	NaN	NaN	NaN	61.7972686075318	-37.6658407440213	NaN	NaN	NaN	200.819569178453	107.007772858238	NaN	117.180136314647	-76.0947693571214	91.1840963704906	NaN	406.527363519165	NaN	NaN	67.44858163887	52.7551677573906
NaN	NaN	NaN	NaN	NaN	NaN	NaN	NaN	NaN	NaN	NaN	NaN	NaN	NaN	NaN	NaN	NaN	NaN	NaN	NaN	NaN	NaN	NaN	NaN	NaN	NaN	NaN	NaN	NaN	NaN	NaN	NaN	NaN	73.3123892617514	-53.3295599343816	NaN	NaN	NaN	77.8353160187562	109.495803317789	NaN	28.0831216917039	-92.9051690581732	171.686046226605	NaN	74.4431209510026	NaN	NaN	186.38555818687	NaN
NaN	NaN	NaN	NaN	NaN	NaN	NaN	NaN	NaN	NaN	NaN	NaN	NaN	NaN	NaN	NaN	NaN	NaN	NaN	NaN	NaN	NaN	NaN	NaN	NaN	NaN	NaN	NaN	NaN	NaN	NaN	NaN	NaN	62.2130486885103	-9.0526245020663	NaN	NaN	NaN	73.5250603060622	35.0642208063859	NaN	95.0178823794107	-88.2367058249293	73.5250603060622	NaN	135.741124202597	NaN	NaN	96.1490835411659	64.4754510120207
NaN	NaN	NaN	NaN	NaN	NaN	NaN	NaN	NaN	NaN	NaN	NaN	NaN	NaN	NaN	NaN	NaN	NaN	NaN	NaN	NaN	NaN	NaN	NaN	NaN	NaN	NaN	NaN	NaN	NaN	NaN	NaN	NaN	40.9194483193324	35.2610931980073	NaN	NaN	NaN	53.3678295862477	98.6346705568485	NaN	52.2361585619827	-43.9558785005442	20.5493698825621	NaN	210.670101959086	NaN	NaN	9.23265963991184	NaN
NaN	NaN	NaN	NaN	NaN	NaN	NaN	NaN	NaN	NaN	NaN	NaN	NaN	NaN	NaN	NaN	NaN	NaN	NaN	NaN	NaN	NaN	NaN	NaN	NaN	NaN	NaN	NaN	NaN	NaN	NaN	NaN	NaN	85.2723454055306	0.361749610514335	NaN	NaN	NaN	94.3294756236657	102.254464564534	NaN	78.4794977419293	-40.3953363710935	16.2117274922507	NaN	161.125810982412	NaN	NaN	38.8545530375884	NaN
NaN	NaN	NaN	NaN	NaN	NaN	NaN	NaN	NaN	NaN	NaN	NaN	NaN	NaN	NaN	NaN	NaN	NaN	NaN	NaN	NaN	NaN	NaN	NaN	NaN	NaN	NaN	NaN	NaN	NaN	NaN	NaN	NaN	79.8271939624414	-66.2797438785207	NaN	NaN	NaN	53.7771197737428	145.518685394812	NaN	13.0030906088231	-73.0754154060073	34.5227171125307	NaN	197.618833772209	NaN	NaN	54.9097316949905	NaN
NaN	NaN	NaN	NaN	NaN	NaN	NaN	NaN	NaN	NaN	NaN	NaN	NaN	NaN	NaN	NaN	NaN	NaN	NaN	NaN	NaN	NaN	NaN	NaN	NaN	NaN	NaN	NaN	NaN	NaN	NaN	NaN	NaN	150.294071512614	-54.7939436492682	NaN	NaN	NaN	95.9060895912308	61.9136008903664	NaN	41.5181076698477	-126.178169921084	-37.797699298836	NaN	78.9098452407986	NaN	NaN	53.982020193498	NaN
NaN	NaN	NaN	NaN	NaN	NaN	NaN	NaN	NaN	NaN	NaN	NaN	NaN	NaN	NaN	NaN	NaN	NaN	NaN	NaN	NaN	NaN	NaN	NaN	NaN	NaN	NaN	NaN	NaN	NaN	NaN	NaN	NaN	11.1120245181239	-10.4255087797503	NaN	NaN	NaN	70.0568524912533	166.408975139638	NaN	142.604333073566	182.278736517019	15.6462420545185	NaN	465.667332541679	NaN	NaN	5.44425259763071	NaN
NaN	NaN	NaN	NaN	NaN	NaN	NaN	NaN	NaN	NaN	NaN	NaN	NaN	NaN	NaN	NaN	NaN	NaN	NaN	NaN	NaN	NaN	NaN	NaN	NaN	NaN	NaN	NaN	NaN	NaN	NaN	NaN	NaN	53.2583065438217	-2.30897744956556	NaN	NaN	NaN	97.4853284977421	87.279092662222	NaN	-3.44300365351224	-88.4949689495131	-13.6492394890323	NaN	270.991337701584	NaN	NaN	-23.8554753245524	NaN
NaN	NaN	NaN	NaN	NaN	NaN	NaN	NaN	NaN	NaN	NaN	NaN	NaN	NaN	NaN	NaN	NaN	NaN	NaN	NaN	NaN	NaN	NaN	NaN	NaN	NaN	NaN	NaN	NaN	NaN	NaN	NaN	NaN	67.0772278924715	-97.4250425333551	NaN	NaN	NaN	206.620533150242	38.7147674742256	NaN	88.6326978103385	-98.5595409500849	-32.7586327797543	NaN	345.029339991282	NaN	NaN	22.8317896400078	NaN
NaN	NaN	NaN	NaN	NaN	NaN	NaN	NaN	NaN	NaN	NaN	NaN	NaN	NaN	NaN	NaN	NaN	NaN	NaN	NaN	NaN	NaN	NaN	NaN	NaN	NaN	NaN	NaN	NaN	NaN	NaN	NaN	NaN	1.45969093136808	-80.2582227202534	NaN	NaN	NaN	59.3432131012666	49.1284738948139	NaN	103.607082995895	-98.4177590872804	-60.9637153302872	NaN	407.779317143597	NaN	NaN	101.337140950017	NaN
NaN	NaN	NaN	NaN	NaN	NaN	NaN	NaN	NaN	NaN	NaN	NaN	NaN	NaN	NaN	NaN	NaN	NaN	NaN	NaN	NaN	NaN	NaN	NaN	NaN	NaN	NaN	NaN	NaN	NaN	NaN	NaN	NaN	45.925531880404	-109.630299279721	NaN	NaN	NaN	157.199046140931	92.4787368261348	NaN	11.8622111884058	-94.8695269798551	-81.2441987030558	NaN	522.812021568378	NaN	NaN	299.129549024257	NaN
NaN	NaN	NaN	NaN	NaN	NaN	NaN	NaN	NaN	NaN	NaN	NaN	NaN	NaN	NaN	NaN	NaN	NaN	NaN	NaN	NaN	NaN	NaN	NaN	NaN	NaN	NaN	NaN	NaN	NaN	NaN	NaN	NaN	-6.12452986160942	-118.580354204484	NaN	NaN	NaN	131.321477668571	149.496156350248	NaN	41.584001677792	25.6811578313249	-15.2118692024478	NaN	612.950462733004	NaN	NaN	30.224827501744	NaN
NaN	NaN	NaN	NaN	NaN	NaN	NaN	NaN	NaN	NaN	NaN	NaN	NaN	NaN	NaN	NaN	NaN	NaN	NaN	NaN	NaN	NaN	NaN	NaN	NaN	NaN	NaN	NaN	NaN	NaN	NaN	NaN	NaN	5.41989598645088	-96.8553126478045	NaN	NaN	NaN	25.874937713302	34.9660673696802	NaN	70.194194788146	-70.718314885717	-74.1274885068589	NaN	641.798971932929	NaN	NaN	220.197834118387	NaN
NaN	NaN	NaN	NaN	NaN	NaN	NaN	NaN	NaN	NaN	NaN	NaN	NaN	NaN	NaN	NaN	NaN	NaN	NaN	NaN	NaN	NaN	NaN	NaN	NaN	NaN	NaN	NaN	NaN	NaN	NaN	NaN	NaN	1.05784069177955	-94.4388522268472	NaN	NaN	NaN	27.2057447052131	11.2896292187753	NaN	96.5545336104063	-137.639737118607	-51.2379673350875	NaN	674.08215268972	NaN	NaN	13.5633600025521	NaN
NaN	NaN	NaN	NaN	NaN	NaN	NaN	NaN	NaN	NaN	NaN	NaN	NaN	NaN	NaN	NaN	NaN	NaN	NaN	NaN	NaN	NaN	NaN	NaN	NaN	NaN	NaN	NaN	NaN	NaN	NaN	NaN	NaN	202.55067859054	-112.492493826131	NaN	NaN	NaN	133.172940260515	78.5806215745937	NaN	49.0097822863863	-73.822934756937	-55.6254951949632	NaN	591.520949227731	NaN	NaN	-20.3679560436389	NaN
NaN	NaN	NaN	NaN	NaN	NaN	NaN	NaN	NaN	NaN	NaN	NaN	NaN	NaN	NaN	NaN	NaN	NaN	NaN	NaN	NaN	NaN	NaN	NaN	NaN	NaN	NaN	NaN	NaN	NaN	NaN	NaN	NaN	-77.0839119491307	-121.458694989308	NaN	NaN	NaN	166.40848729697	89.0370707140966	NaN	62.8673268698895	-105.529285692834	-102.11584084359	NaN	679.563029633377	NaN	NaN	-15.6419046627316	NaN
NaN	NaN	NaN	NaN	NaN	NaN	NaN	NaN	NaN	NaN	NaN	NaN	NaN	NaN	NaN	NaN	NaN	NaN	NaN	NaN	NaN	NaN	NaN	NaN	NaN	NaN	NaN	NaN	NaN	NaN	NaN	NaN	NaN	266.830934761884	22.0985151535808	NaN	NaN	NaN	38.0345796862145	107.470289435547	NaN	26.651676448619	NaN	-96.2836785174123	NaN	66.4918377802033	NaN	NaN	-10.9119042354461	NaN
NaN	NaN	NaN	NaN	NaN	NaN	NaN	NaN	NaN	NaN	NaN	NaN	NaN	NaN	NaN	NaN	NaN	NaN	NaN	NaN	NaN	NaN	NaN	NaN	NaN	NaN	NaN	NaN	NaN	NaN	NaN	NaN	NaN	-26.6757395228269	-172.437799702702	NaN	NaN	NaN	112.253724086117	18.8749042833842	NaN	83.7845717072349	NaN	-85.8915764709012	NaN	1133.7269114404	NaN	NaN	-35.7858682840691	NaN
NaN	NaN	NaN	NaN	NaN	NaN	NaN	NaN	NaN	NaN	NaN	NaN	NaN	NaN	NaN	NaN	NaN	NaN	NaN	NaN	NaN	NaN	NaN	NaN	NaN	NaN	NaN	NaN	NaN	NaN	NaN	NaN	NaN	-72.0730568213518	-164.35168024049	NaN	NaN	NaN	81.7246488772117	30.4587469776905	NaN	158.053880594277	NaN	-118.781989663138	NaN	592.105183343556	NaN	NaN	74.8891952906089	NaN
NaN	NaN	NaN	NaN	NaN	NaN	NaN	NaN	NaN	NaN	NaN	NaN	NaN	NaN	NaN	NaN	NaN	NaN	NaN	NaN	NaN	NaN	NaN	NaN	NaN	NaN	NaN	NaN	NaN	NaN	NaN	NaN	NaN	NaN	NaN	NaN	NaN	NaN	NaN	NaN	NaN	NaN	NaN	NaN	NaN	NaN	NaN	NaN	NaN	NaN
NaN	NaN	NaN	NaN	NaN	NaN	NaN	NaN	NaN	NaN	NaN	NaN	NaN	NaN	NaN	NaN	NaN	NaN	NaN	NaN	NaN	NaN	NaN	NaN	NaN	NaN	NaN	NaN	NaN	NaN	NaN	NaN	NaN	NaN	NaN	NaN	NaN	NaN	NaN	NaN	NaN	NaN	NaN	NaN	NaN	NaN	NaN	NaN	NaN	NaN
NaN	NaN	NaN	NaN	NaN	NaN	NaN	NaN	NaN	NaN	NaN	NaN	NaN	NaN	NaN	NaN	NaN	NaN	NaN	NaN	NaN	NaN	NaN	NaN	NaN	NaN	NaN	NaN	NaN	NaN	NaN	NaN	NaN	NaN	NaN	NaN	NaN	NaN	NaN	NaN	NaN	NaN	NaN	NaN	NaN	NaN	NaN	NaN	NaN	NaN
NaN	NaN	NaN	NaN	NaN	NaN	NaN	NaN	NaN	NaN	NaN	NaN	NaN	NaN	NaN	NaN	NaN	NaN	NaN	NaN	NaN	NaN	NaN	NaN	NaN	NaN	NaN	NaN	NaN	NaN	NaN	NaN	NaN	NaN	NaN	NaN	NaN	NaN	NaN	NaN	NaN	NaN	NaN	NaN	NaN	NaN	NaN	NaN	NaN	NaN
NaN	NaN	NaN	NaN	NaN	NaN	NaN	NaN	NaN	NaN	NaN	NaN	NaN	NaN	NaN	NaN	NaN	NaN	NaN	NaN	NaN	NaN	NaN	NaN	NaN	NaN	NaN	NaN	NaN	NaN	NaN	NaN	NaN	NaN	NaN	NaN	NaN	NaN	NaN	NaN	NaN	NaN	NaN	NaN	NaN	NaN	NaN	NaN	NaN	NaN
NaN	NaN	NaN	NaN	NaN	NaN	NaN	NaN	NaN	NaN	NaN	NaN	NaN	NaN	NaN	NaN	NaN	NaN	NaN	NaN	NaN	NaN	NaN	NaN	NaN	NaN	NaN	NaN	NaN	NaN	NaN	NaN	NaN	NaN	NaN	NaN	NaN	NaN	NaN	NaN	NaN	NaN	NaN	NaN	NaN	NaN	NaN	NaN	NaN	NaN
NaN	NaN	NaN	NaN	NaN	NaN	NaN	NaN	NaN	NaN	NaN	NaN	NaN	NaN	NaN	NaN	NaN	NaN	NaN	NaN	NaN	NaN	NaN	NaN	NaN	NaN	NaN	NaN	NaN	NaN	NaN	NaN	NaN	NaN	NaN	NaN	NaN	NaN	NaN	NaN	NaN	NaN	NaN	NaN	NaN	NaN	NaN	NaN	NaN	NaN
NaN	NaN	NaN	NaN	NaN	NaN	NaN	NaN	NaN	NaN	NaN	NaN	NaN	NaN	NaN	NaN	NaN	NaN	NaN	NaN	NaN	NaN	NaN	NaN	NaN	NaN	NaN	NaN	NaN	NaN	NaN	NaN	NaN	NaN	NaN	NaN	NaN	NaN	NaN	NaN	NaN	NaN	NaN	NaN	NaN	NaN	NaN	NaN	NaN	NaN
NaN	NaN	NaN	NaN	NaN	NaN	NaN	NaN	NaN	NaN	NaN	NaN	NaN	NaN	NaN	NaN	NaN	NaN	NaN	NaN	NaN	NaN	NaN	NaN	NaN	NaN	NaN	NaN	NaN	NaN	NaN	NaN	NaN	NaN	NaN	NaN	NaN	NaN	NaN	NaN	NaN	NaN	NaN	NaN	NaN	NaN	NaN	NaN	NaN	NaN
NaN	NaN	NaN	NaN	NaN	NaN	NaN	NaN	NaN	NaN	NaN	NaN	NaN	NaN	NaN	NaN	NaN	NaN	NaN	NaN	NaN	NaN	NaN	NaN	NaN	NaN	NaN	NaN	NaN	NaN	NaN	NaN	NaN	NaN	NaN	NaN	NaN	NaN	NaN	NaN	NaN	NaN	NaN	NaN	NaN	NaN	NaN	NaN	NaN	NaN
NaN	NaN	NaN	NaN	NaN	NaN	NaN	NaN	NaN	NaN	NaN	NaN	NaN	NaN	NaN	NaN	NaN	NaN	NaN	NaN	NaN	NaN	NaN	NaN	NaN	NaN	NaN	NaN	NaN	NaN	NaN	NaN	NaN	NaN	NaN	NaN	NaN	NaN	NaN	NaN	NaN	NaN	NaN	NaN	NaN	NaN	NaN	NaN	NaN	NaN
NaN	NaN	NaN	NaN	NaN	NaN	NaN	NaN	NaN	NaN	NaN	NaN	NaN	NaN	NaN	NaN	NaN	NaN	NaN	NaN	NaN	NaN	NaN	NaN	NaN	NaN	NaN	NaN	NaN	NaN	NaN	NaN	NaN	NaN	NaN	NaN	NaN	NaN	NaN	NaN	NaN	NaN	NaN	NaN	NaN	NaN	NaN	NaN	NaN	NaN
NaN	NaN	NaN	NaN	NaN	NaN	NaN	NaN	NaN	NaN	NaN	NaN	NaN	NaN	NaN	NaN	NaN	NaN	NaN	NaN	NaN	NaN	NaN	NaN	NaN	NaN	NaN	NaN	NaN	NaN	NaN	NaN	NaN	NaN	NaN	NaN	NaN	NaN	NaN	NaN	NaN	NaN	NaN	NaN	NaN	NaN	NaN	NaN	NaN	NaN
NaN	NaN	NaN	NaN	NaN	NaN	NaN	NaN	NaN	NaN	NaN	NaN	NaN	NaN	NaN	NaN	NaN	NaN	NaN	NaN	NaN	NaN	NaN	NaN	NaN	NaN	NaN	NaN	NaN	NaN	NaN	NaN	NaN	NaN	NaN	NaN	NaN	NaN	NaN	NaN	NaN	NaN	NaN	NaN	NaN	NaN	NaN	NaN	NaN	NaN
NaN	NaN	NaN	NaN	NaN	NaN	NaN	NaN	NaN	NaN	NaN	NaN	NaN	NaN	NaN	NaN	NaN	NaN	NaN	NaN	NaN	NaN	NaN	NaN	NaN	NaN	NaN	NaN	NaN	NaN	NaN	NaN	NaN	NaN	NaN	NaN	NaN	NaN	NaN	NaN	NaN	NaN	NaN	NaN	NaN	NaN	NaN	NaN	NaN	NaN
NaN	NaN	NaN	NaN	NaN	NaN	NaN	NaN	NaN	NaN	NaN	NaN	NaN	NaN	NaN	NaN	NaN	NaN	NaN	NaN	NaN	NaN	NaN	NaN	NaN	NaN	NaN	NaN	NaN	NaN	NaN	NaN	NaN	NaN	NaN	NaN	NaN	NaN	NaN	NaN	NaN	NaN	NaN	NaN	NaN	NaN	NaN	NaN	NaN	NaN
NaN	NaN	NaN	NaN	NaN	NaN	NaN	NaN	NaN	NaN	NaN	NaN	NaN	NaN	NaN	NaN	NaN	NaN	NaN	NaN	NaN	NaN	NaN	NaN	NaN	NaN	NaN	NaN	NaN	NaN	NaN	NaN	NaN	NaN	NaN	NaN	NaN	NaN	NaN	NaN	NaN	NaN	NaN	NaN	NaN	NaN	NaN	NaN	NaN	NaN
NaN	NaN	NaN	NaN	NaN	NaN	NaN	NaN	NaN	NaN	NaN	NaN	NaN	NaN	NaN	NaN	NaN	NaN	NaN	NaN	NaN	NaN	NaN	NaN	NaN	NaN	NaN	NaN	NaN	NaN	NaN	NaN	NaN	NaN	NaN	NaN	NaN	NaN	NaN	NaN	NaN	NaN	NaN	NaN	NaN	NaN	NaN	NaN	NaN	NaN
NaN	NaN	NaN	NaN	NaN	NaN	NaN	NaN	NaN	NaN	NaN	NaN	NaN	NaN	NaN	NaN	NaN	NaN	NaN	NaN	NaN	NaN	NaN	NaN	NaN	NaN	NaN	NaN	NaN	NaN	NaN	NaN	NaN	NaN	NaN	NaN	NaN	NaN	NaN	NaN	NaN	NaN	NaN	NaN	NaN	NaN	NaN	NaN	NaN	NaN
NaN	NaN	NaN	NaN	NaN	NaN	NaN	NaN	NaN	NaN	NaN	NaN	NaN	NaN	NaN	NaN	NaN	NaN	NaN	NaN	NaN	NaN	NaN	NaN	NaN	NaN	NaN	NaN	NaN	NaN	NaN	NaN	NaN	NaN	NaN	NaN	NaN	NaN	NaN	NaN	NaN	NaN	NaN	NaN	NaN	NaN	NaN	NaN	NaN	NaN
[truncated: 53 more columns]
