# Supplementary material for: Notch-dependent and -independent transcription are modulated by tissue movements at gastrulation
Source: eLife. 2022 May 18;11:e73656. doi: 10.7554/eLife.73656 (PMC9183233; doi:10.7554/eLife.73656)
Supplement: Source data 1. [file elife-73656-data1.zip › numerical data/4S1BC_m5m8peve Fog:+ eveNICD_NE_sorted-nc14_normF-Y.txt]

NaN	NaN	NaN	NaN	NaN	NaN	NaN	NaN	NaN	NaN	NaN	NaN	NaN	NaN	NaN	NaN	NaN	NaN	NaN	NaN	NaN	NaN	NaN	NaN	NaN	NaN	NaN	NaN	NaN	NaN	NaN	NaN	NaN	NaN	NaN	NaN	NaN	NaN	NaN	NaN	NaN	NaN	NaN	NaN	NaN	NaN	NaN	NaN	NaN	NaN
NaN	NaN	NaN	NaN	NaN	NaN	NaN	NaN	NaN	NaN	NaN	NaN	NaN	NaN	NaN	NaN	NaN	NaN	NaN	NaN	NaN	NaN	NaN	NaN	NaN	NaN	NaN	NaN	NaN	NaN	NaN	NaN	NaN	NaN	NaN	NaN	NaN	NaN	NaN	NaN	NaN	NaN	NaN	NaN	NaN	NaN	NaN	NaN	NaN	NaN
NaN	NaN	NaN	NaN	NaN	NaN	NaN	NaN	NaN	NaN	NaN	NaN	NaN	NaN	NaN	NaN	NaN	NaN	NaN	NaN	NaN	NaN	NaN	NaN	NaN	NaN	NaN	NaN	NaN	NaN	NaN	NaN	NaN	NaN	NaN	NaN	NaN	NaN	NaN	NaN	NaN	NaN	NaN	NaN	NaN	NaN	NaN	NaN	NaN	NaN
NaN	NaN	NaN	NaN	NaN	NaN	NaN	NaN	NaN	NaN	NaN	NaN	NaN	NaN	NaN	NaN	NaN	NaN	NaN	NaN	NaN	NaN	NaN	NaN	NaN	NaN	NaN	NaN	NaN	NaN	NaN	NaN	NaN	NaN	NaN	NaN	NaN	NaN	NaN	NaN	NaN	NaN	NaN	NaN	NaN	NaN	NaN	NaN	NaN	NaN
NaN	NaN	NaN	NaN	NaN	NaN	NaN	NaN	NaN	NaN	NaN	NaN	NaN	NaN	NaN	NaN	NaN	NaN	NaN	NaN	NaN	NaN	NaN	NaN	NaN	NaN	NaN	NaN	NaN	NaN	NaN	NaN	NaN	NaN	NaN	NaN	NaN	NaN	NaN	NaN	NaN	NaN	NaN	NaN	NaN	NaN	NaN	NaN	NaN	NaN
NaN	NaN	NaN	NaN	NaN	NaN	NaN	NaN	NaN	NaN	NaN	NaN	NaN	NaN	NaN	NaN	NaN	NaN	NaN	NaN	NaN	NaN	NaN	NaN	NaN	NaN	NaN	NaN	NaN	NaN	NaN	NaN	NaN	NaN	NaN	NaN	NaN	NaN	NaN	NaN	NaN	NaN	NaN	NaN	NaN	NaN	NaN	NaN	NaN	NaN
NaN	NaN	NaN	NaN	NaN	NaN	NaN	NaN	NaN	NaN	NaN	NaN	NaN	NaN	NaN	NaN	NaN	NaN	NaN	NaN	NaN	NaN	NaN	NaN	NaN	NaN	NaN	NaN	NaN	NaN	NaN	NaN	NaN	NaN	NaN	NaN	NaN	NaN	NaN	NaN	NaN	NaN	NaN	NaN	NaN	NaN	NaN	NaN	NaN	NaN
NaN	NaN	NaN	NaN	NaN	NaN	NaN	NaN	NaN	NaN	NaN	NaN	NaN	NaN	NaN	NaN	NaN	NaN	NaN	NaN	NaN	NaN	NaN	NaN	NaN	NaN	NaN	NaN	NaN	NaN	NaN	NaN	NaN	NaN	NaN	NaN	NaN	NaN	NaN	NaN	NaN	NaN	NaN	NaN	NaN	NaN	NaN	NaN	NaN	NaN
NaN	NaN	NaN	NaN	NaN	NaN	NaN	NaN	NaN	NaN	NaN	NaN	NaN	NaN	NaN	NaN	NaN	NaN	NaN	NaN	NaN	NaN	NaN	NaN	NaN	NaN	NaN	NaN	NaN	NaN	NaN	NaN	NaN	NaN	NaN	NaN	NaN	NaN	NaN	NaN	NaN	NaN	NaN	NaN	NaN	NaN	NaN	NaN	NaN	NaN
NaN	NaN	NaN	NaN	NaN	NaN	NaN	NaN	NaN	NaN	NaN	NaN	NaN	NaN	NaN	NaN	NaN	NaN	NaN	NaN	NaN	NaN	NaN	NaN	NaN	NaN	NaN	NaN	NaN	NaN	NaN	NaN	NaN	NaN	NaN	NaN	NaN	NaN	NaN	NaN	NaN	NaN	NaN	NaN	NaN	NaN	NaN	NaN	NaN	NaN
NaN	NaN	NaN	NaN	NaN	NaN	NaN	NaN	NaN	NaN	NaN	NaN	NaN	NaN	NaN	NaN	NaN	NaN	NaN	NaN	NaN	NaN	NaN	NaN	NaN	NaN	NaN	NaN	NaN	NaN	NaN	NaN	NaN	NaN	NaN	NaN	NaN	NaN	NaN	NaN	NaN	NaN	NaN	NaN	NaN	NaN	NaN	NaN	NaN	NaN
NaN	NaN	NaN	NaN	NaN	NaN	NaN	NaN	NaN	NaN	NaN	NaN	NaN	NaN	NaN	NaN	NaN	NaN	NaN	NaN	NaN	NaN	NaN	NaN	NaN	NaN	NaN	NaN	NaN	NaN	NaN	NaN	NaN	NaN	NaN	NaN	NaN	NaN	NaN	NaN	NaN	NaN	NaN	NaN	NaN	NaN	NaN	NaN	NaN	NaN
NaN	NaN	NaN	NaN	NaN	NaN	NaN	NaN	NaN	NaN	NaN	NaN	NaN	NaN	NaN	NaN	NaN	NaN	NaN	NaN	NaN	NaN	NaN	NaN	NaN	NaN	NaN	NaN	NaN	NaN	NaN	NaN	NaN	NaN	NaN	NaN	NaN	NaN	NaN	NaN	NaN	NaN	NaN	NaN	NaN	NaN	NaN	NaN	NaN	NaN
NaN	NaN	NaN	NaN	NaN	NaN	NaN	NaN	NaN	NaN	NaN	NaN	NaN	NaN	NaN	NaN	NaN	NaN	NaN	NaN	NaN	NaN	NaN	NaN	NaN	NaN	NaN	NaN	NaN	NaN	NaN	NaN	NaN	NaN	NaN	NaN	NaN	NaN	NaN	NaN	NaN	NaN	NaN	NaN	NaN	NaN	NaN	NaN	NaN	NaN
NaN	NaN	NaN	NaN	NaN	NaN	NaN	NaN	NaN	NaN	NaN	NaN	NaN	NaN	NaN	NaN	NaN	NaN	NaN	NaN	NaN	NaN	NaN	NaN	NaN	NaN	NaN	NaN	NaN	NaN	NaN	NaN	NaN	NaN	NaN	NaN	NaN	NaN	NaN	NaN	NaN	NaN	NaN	NaN	NaN	NaN	NaN	NaN	NaN	NaN
NaN	NaN	NaN	NaN	NaN	NaN	NaN	NaN	NaN	NaN	NaN	NaN	NaN	NaN	NaN	NaN	NaN	NaN	NaN	NaN	NaN	NaN	NaN	NaN	NaN	NaN	NaN	NaN	NaN	NaN	NaN	NaN	NaN	NaN	NaN	NaN	NaN	NaN	NaN	NaN	NaN	NaN	NaN	NaN	NaN	NaN	NaN	NaN	NaN	NaN
NaN	NaN	NaN	NaN	NaN	NaN	NaN	NaN	NaN	NaN	NaN	NaN	NaN	NaN	NaN	NaN	NaN	NaN	NaN	NaN	NaN	NaN	NaN	NaN	NaN	NaN	NaN	NaN	NaN	NaN	NaN	NaN	NaN	NaN	NaN	NaN	NaN	NaN	NaN	NaN	NaN	NaN	NaN	NaN	NaN	NaN	NaN	NaN	NaN	NaN
NaN	NaN	NaN	NaN	NaN	NaN	NaN	NaN	NaN	NaN	NaN	NaN	NaN	NaN	NaN	NaN	NaN	NaN	NaN	NaN	NaN	NaN	NaN	NaN	NaN	NaN	NaN	NaN	NaN	NaN	NaN	NaN	NaN	NaN	NaN	NaN	NaN	NaN	NaN	NaN	NaN	NaN	NaN	NaN	NaN	NaN	NaN	NaN	NaN	NaN
NaN	NaN	NaN	NaN	NaN	NaN	NaN	NaN	NaN	NaN	NaN	NaN	NaN	NaN	NaN	NaN	NaN	NaN	NaN	NaN	NaN	NaN	NaN	NaN	NaN	NaN	NaN	NaN	NaN	NaN	NaN	NaN	NaN	NaN	NaN	NaN	NaN	NaN	NaN	NaN	NaN	NaN	NaN	NaN	NaN	NaN	NaN	NaN	NaN	NaN
NaN	NaN	NaN	NaN	NaN	NaN	NaN	NaN	NaN	NaN	NaN	NaN	NaN	NaN	NaN	NaN	NaN	NaN	NaN	NaN	NaN	NaN	NaN	NaN	NaN	NaN	NaN	NaN	NaN	NaN	NaN	NaN	NaN	NaN	NaN	NaN	NaN	NaN	NaN	NaN	NaN	NaN	NaN	NaN	NaN	NaN	NaN	NaN	NaN	NaN
NaN	NaN	NaN	NaN	NaN	NaN	NaN	NaN	NaN	NaN	NaN	NaN	NaN	NaN	NaN	NaN	NaN	NaN	NaN	NaN	NaN	NaN	NaN	NaN	NaN	NaN	NaN	NaN	NaN	NaN	NaN	NaN	NaN	NaN	NaN	NaN	NaN	NaN	NaN	NaN	NaN	NaN	NaN	NaN	NaN	NaN	NaN	NaN	NaN	NaN
NaN	NaN	NaN	NaN	NaN	NaN	NaN	NaN	NaN	NaN	NaN	NaN	NaN	NaN	NaN	NaN	NaN	NaN	NaN	NaN	NaN	NaN	NaN	NaN	NaN	NaN	NaN	NaN	NaN	NaN	NaN	NaN	NaN	NaN	NaN	NaN	NaN	NaN	NaN	NaN	NaN	NaN	NaN	NaN	NaN	NaN	NaN	NaN	NaN	NaN
NaN	NaN	NaN	NaN	NaN	NaN	NaN	NaN	NaN	NaN	NaN	NaN	NaN	NaN	NaN	NaN	NaN	NaN	NaN	NaN	NaN	NaN	NaN	NaN	NaN	NaN	NaN	NaN	NaN	NaN	NaN	NaN	NaN	NaN	NaN	NaN	NaN	NaN	NaN	NaN	NaN	NaN	NaN	NaN	NaN	NaN	NaN	NaN	NaN	NaN
NaN	NaN	NaN	NaN	NaN	NaN	NaN	NaN	NaN	NaN	NaN	NaN	NaN	NaN	NaN	NaN	NaN	NaN	NaN	NaN	NaN	NaN	NaN	NaN	NaN	NaN	NaN	NaN	NaN	NaN	NaN	NaN	NaN	NaN	NaN	NaN	NaN	NaN	NaN	NaN	NaN	NaN	NaN	NaN	NaN	NaN	NaN	NaN	NaN	NaN
NaN	NaN	NaN	NaN	NaN	NaN	NaN	NaN	NaN	NaN	NaN	NaN	NaN	NaN	NaN	NaN	NaN	NaN	NaN	NaN	NaN	NaN	NaN	NaN	NaN	NaN	NaN	NaN	NaN	NaN	NaN	NaN	NaN	NaN	NaN	NaN	NaN	NaN	NaN	NaN	NaN	NaN	NaN	NaN	NaN	NaN	NaN	NaN	NaN	NaN
NaN	NaN	NaN	NaN	NaN	NaN	NaN	NaN	NaN	NaN	NaN	NaN	NaN	NaN	NaN	NaN	NaN	NaN	NaN	NaN	NaN	NaN	NaN	NaN	NaN	NaN	NaN	NaN	NaN	NaN	NaN	NaN	NaN	NaN	NaN	NaN	NaN	NaN	NaN	NaN	NaN	NaN	NaN	NaN	NaN	NaN	NaN	NaN	NaN	NaN
NaN	NaN	NaN	NaN	NaN	NaN	NaN	NaN	NaN	NaN	NaN	NaN	NaN	NaN	NaN	NaN	NaN	NaN	NaN	NaN	NaN	NaN	NaN	NaN	NaN	NaN	NaN	NaN	NaN	NaN	NaN	NaN	NaN	NaN	NaN	NaN	NaN	NaN	NaN	NaN	NaN	NaN	NaN	NaN	NaN	NaN	NaN	NaN	NaN	NaN
NaN	NaN	NaN	NaN	NaN	NaN	NaN	NaN	NaN	NaN	NaN	NaN	NaN	NaN	NaN	NaN	NaN	NaN	NaN	NaN	NaN	NaN	NaN	NaN	NaN	NaN	NaN	NaN	NaN	NaN	NaN	NaN	NaN	NaN	NaN	NaN	NaN	NaN	NaN	NaN	NaN	NaN	NaN	NaN	NaN	NaN	NaN	NaN	NaN	NaN
NaN	NaN	NaN	NaN	NaN	NaN	NaN	NaN	NaN	NaN	NaN	NaN	NaN	NaN	NaN	NaN	NaN	NaN	NaN	NaN	NaN	NaN	NaN	NaN	NaN	NaN	NaN	NaN	NaN	NaN	NaN	NaN	NaN	NaN	NaN	NaN	NaN	NaN	NaN	NaN	NaN	NaN	NaN	NaN	NaN	NaN	NaN	NaN	NaN	NaN
NaN	NaN	NaN	NaN	NaN	NaN	NaN	NaN	NaN	NaN	NaN	NaN	NaN	NaN	NaN	NaN	NaN	NaN	NaN	NaN	NaN	NaN	NaN	NaN	NaN	NaN	NaN	NaN	NaN	NaN	NaN	NaN	NaN	NaN	NaN	NaN	NaN	NaN	NaN	NaN	NaN	NaN	NaN	NaN	NaN	NaN	NaN	NaN	NaN	NaN
NaN	NaN	NaN	NaN	NaN	NaN	NaN	NaN	NaN	NaN	NaN	NaN	NaN	NaN	NaN	NaN	NaN	NaN	NaN	NaN	NaN	NaN	NaN	NaN	NaN	NaN	NaN	NaN	NaN	NaN	NaN	NaN	NaN	NaN	NaN	NaN	NaN	NaN	NaN	NaN	NaN	NaN	NaN	NaN	NaN	NaN	NaN	NaN	NaN	NaN
NaN	NaN	NaN	NaN	NaN	NaN	NaN	NaN	NaN	NaN	NaN	NaN	NaN	NaN	NaN	NaN	NaN	NaN	NaN	NaN	NaN	NaN	NaN	NaN	NaN	NaN	NaN	NaN	NaN	NaN	NaN	NaN	NaN	NaN	NaN	NaN	NaN	NaN	NaN	NaN	NaN	NaN	NaN	NaN	NaN	NaN	NaN	NaN	NaN	NaN
NaN	NaN	NaN	NaN	NaN	NaN	NaN	NaN	NaN	NaN	NaN	NaN	NaN	NaN	NaN	NaN	NaN	NaN	NaN	NaN	NaN	NaN	NaN	NaN	NaN	NaN	NaN	NaN	NaN	NaN	NaN	NaN	NaN	NaN	NaN	NaN	NaN	NaN	NaN	NaN	NaN	NaN	NaN	NaN	NaN	NaN	NaN	NaN	NaN	NaN
NaN	NaN	NaN	NaN	NaN	NaN	NaN	NaN	NaN	NaN	NaN	NaN	NaN	NaN	NaN	NaN	NaN	NaN	NaN	NaN	NaN	NaN	NaN	NaN	NaN	NaN	NaN	NaN	NaN	NaN	NaN	NaN	NaN	NaN	NaN	NaN	NaN	NaN	NaN	NaN	NaN	NaN	NaN	NaN	NaN	NaN	NaN	NaN	NaN	NaN
NaN	NaN	NaN	NaN	NaN	NaN	NaN	NaN	NaN	NaN	NaN	NaN	NaN	NaN	NaN	NaN	NaN	NaN	NaN	NaN	NaN	NaN	NaN	NaN	NaN	NaN	NaN	NaN	NaN	NaN	NaN	NaN	NaN	NaN	NaN	NaN	NaN	NaN	NaN	NaN	NaN	NaN	NaN	NaN	NaN	NaN	NaN	NaN	NaN	NaN
NaN	NaN	NaN	NaN	NaN	NaN	NaN	NaN	NaN	NaN	NaN	NaN	NaN	NaN	NaN	NaN	NaN	NaN	NaN	NaN	NaN	NaN	NaN	NaN	NaN	NaN	NaN	NaN	NaN	NaN	NaN	NaN	NaN	NaN	NaN	NaN	NaN	NaN	NaN	NaN	NaN	NaN	NaN	NaN	NaN	NaN	NaN	NaN	NaN	NaN
NaN	NaN	NaN	NaN	NaN	NaN	NaN	NaN	NaN	NaN	NaN	NaN	NaN	NaN	NaN	NaN	NaN	NaN	NaN	NaN	NaN	NaN	NaN	NaN	NaN	NaN	NaN	NaN	NaN	NaN	NaN	NaN	NaN	NaN	NaN	NaN	NaN	NaN	NaN	NaN	NaN	NaN	NaN	NaN	NaN	NaN	NaN	NaN	NaN	NaN
NaN	NaN	NaN	NaN	NaN	NaN	NaN	NaN	NaN	NaN	NaN	NaN	NaN	NaN	NaN	NaN	NaN	NaN	NaN	NaN	NaN	NaN	NaN	NaN	NaN	NaN	NaN	NaN	NaN	NaN	NaN	NaN	NaN	NaN	NaN	NaN	NaN	NaN	NaN	NaN	NaN	NaN	NaN	NaN	NaN	NaN	NaN	NaN	NaN	NaN
NaN	NaN	NaN	NaN	NaN	NaN	NaN	NaN	NaN	NaN	NaN	NaN	NaN	NaN	NaN	NaN	NaN	NaN	NaN	NaN	NaN	NaN	NaN	NaN	NaN	NaN	NaN	NaN	NaN	NaN	NaN	NaN	NaN	NaN	NaN	NaN	NaN	NaN	NaN	NaN	NaN	NaN	NaN	NaN	NaN	NaN	NaN	NaN	NaN	NaN
NaN	NaN	NaN	NaN	NaN	NaN	NaN	NaN	NaN	NaN	NaN	NaN	NaN	NaN	NaN	NaN	NaN	NaN	NaN	NaN	NaN	NaN	NaN	NaN	NaN	NaN	NaN	NaN	NaN	NaN	NaN	NaN	NaN	NaN	NaN	NaN	NaN	NaN	NaN	NaN	NaN	NaN	NaN	NaN	NaN	NaN	NaN	NaN	NaN	NaN
NaN	NaN	NaN	NaN	NaN	NaN	NaN	NaN	NaN	NaN	NaN	NaN	NaN	NaN	NaN	NaN	NaN	NaN	NaN	NaN	NaN	NaN	NaN	NaN	NaN	NaN	NaN	NaN	NaN	NaN	NaN	NaN	NaN	NaN	NaN	NaN	NaN	NaN	NaN	NaN	NaN	NaN	NaN	NaN	NaN	NaN	NaN	NaN	NaN	NaN
NaN	NaN	NaN	NaN	NaN	NaN	NaN	NaN	NaN	NaN	NaN	NaN	NaN	NaN	NaN	NaN	NaN	NaN	NaN	NaN	NaN	NaN	NaN	NaN	NaN	NaN	NaN	NaN	NaN	NaN	NaN	NaN	NaN	NaN	NaN	NaN	NaN	NaN	NaN	NaN	NaN	NaN	NaN	NaN	NaN	NaN	NaN	NaN	NaN	NaN
NaN	NaN	NaN	NaN	NaN	NaN	NaN	NaN	NaN	NaN	NaN	NaN	NaN	NaN	NaN	NaN	NaN	NaN	NaN	NaN	NaN	NaN	NaN	NaN	NaN	NaN	NaN	NaN	NaN	NaN	NaN	NaN	NaN	NaN	NaN	NaN	NaN	NaN	NaN	NaN	NaN	NaN	NaN	NaN	NaN	NaN	NaN	NaN	NaN	NaN
NaN	NaN	NaN	NaN	NaN	NaN	NaN	NaN	NaN	NaN	NaN	NaN	NaN	NaN	NaN	NaN	NaN	NaN	NaN	NaN	NaN	NaN	NaN	NaN	NaN	NaN	NaN	NaN	NaN	NaN	NaN	NaN	NaN	NaN	NaN	NaN	NaN	NaN	NaN	NaN	NaN	NaN	NaN	NaN	NaN	NaN	NaN	NaN	NaN	NaN
NaN	NaN	NaN	NaN	NaN	NaN	NaN	NaN	NaN	NaN	NaN	NaN	NaN	NaN	NaN	NaN	NaN	NaN	NaN	NaN	NaN	NaN	NaN	NaN	NaN	NaN	NaN	NaN	NaN	NaN	NaN	NaN	NaN	NaN	NaN	NaN	NaN	NaN	NaN	NaN	NaN	NaN	NaN	NaN	NaN	NaN	NaN	NaN	NaN	NaN
NaN	NaN	NaN	NaN	NaN	NaN	NaN	NaN	NaN	NaN	NaN	NaN	NaN	NaN	NaN	NaN	NaN	NaN	NaN	NaN	NaN	NaN	NaN	NaN	NaN	NaN	NaN	NaN	NaN	NaN	NaN	NaN	NaN	NaN	NaN	NaN	NaN	NaN	NaN	NaN	NaN	NaN	NaN	NaN	NaN	NaN	NaN	NaN	NaN	NaN
NaN	NaN	NaN	NaN	NaN	NaN	NaN	NaN	NaN	NaN	NaN	NaN	NaN	NaN	NaN	NaN	NaN	NaN	NaN	NaN	NaN	NaN	NaN	NaN	NaN	NaN	NaN	NaN	NaN	NaN	NaN	NaN	NaN	NaN	NaN	NaN	NaN	NaN	NaN	NaN	NaN	NaN	NaN	NaN	NaN	NaN	NaN	NaN	NaN	NaN
NaN	NaN	NaN	NaN	NaN	NaN	NaN	NaN	NaN	NaN	NaN	NaN	NaN	NaN	NaN	NaN	NaN	NaN	NaN	NaN	NaN	NaN	NaN	NaN	NaN	NaN	NaN	NaN	NaN	NaN	NaN	NaN	NaN	NaN	NaN	NaN	NaN	NaN	NaN	NaN	NaN	NaN	NaN	NaN	NaN	NaN	NaN	NaN	NaN	NaN
NaN	NaN	NaN	NaN	NaN	NaN	NaN	NaN	NaN	NaN	NaN	NaN	NaN	NaN	NaN	NaN	NaN	NaN	NaN	NaN	NaN	NaN	NaN	NaN	NaN	NaN	NaN	NaN	NaN	NaN	NaN	NaN	NaN	NaN	NaN	NaN	NaN	NaN	NaN	NaN	NaN	NaN	NaN	NaN	NaN	NaN	NaN	NaN	NaN	NaN
NaN	NaN	NaN	NaN	NaN	NaN	NaN	NaN	NaN	NaN	NaN	NaN	NaN	NaN	NaN	NaN	NaN	NaN	NaN	NaN	NaN	NaN	NaN	NaN	NaN	NaN	NaN	NaN	NaN	NaN	NaN	NaN	NaN	NaN	NaN	NaN	NaN	NaN	NaN	NaN	NaN	NaN	NaN	NaN	NaN	NaN	NaN	NaN	NaN	NaN
NaN	NaN	NaN	NaN	NaN	NaN	NaN	NaN	NaN	NaN	NaN	NaN	NaN	NaN	NaN	NaN	NaN	NaN	NaN	NaN	NaN	NaN	NaN	NaN	NaN	NaN	NaN	NaN	NaN	NaN	NaN	NaN	NaN	NaN	NaN	NaN	NaN	NaN	NaN	NaN	NaN	NaN	NaN	NaN	NaN	NaN	NaN	NaN	NaN	NaN
NaN	NaN	NaN	NaN	NaN	NaN	NaN	NaN	NaN	NaN	NaN	NaN	NaN	NaN	NaN	NaN	NaN	NaN	NaN	NaN	NaN	NaN	NaN	NaN	NaN	NaN	NaN	NaN	NaN	NaN	NaN	NaN	NaN	NaN	NaN	NaN	NaN	NaN	NaN	NaN	NaN	NaN	NaN	NaN	NaN	NaN	NaN	NaN	NaN	NaN
NaN	NaN	NaN	NaN	NaN	NaN	NaN	NaN	NaN	NaN	NaN	NaN	NaN	NaN	NaN	NaN	NaN	NaN	NaN	NaN	NaN	NaN	NaN	NaN	NaN	NaN	NaN	NaN	NaN	NaN	NaN	NaN	NaN	NaN	NaN	NaN	NaN	NaN	NaN	NaN	NaN	NaN	NaN	NaN	NaN	NaN	NaN	NaN	NaN	NaN
NaN	NaN	NaN	NaN	NaN	NaN	NaN	NaN	NaN	NaN	NaN	NaN	NaN	NaN	NaN	NaN	NaN	NaN	NaN	NaN	NaN	NaN	NaN	NaN	NaN	NaN	NaN	NaN	NaN	NaN	NaN	NaN	NaN	NaN	NaN	NaN	NaN	NaN	NaN	NaN	NaN	NaN	NaN	NaN	NaN	NaN	NaN	NaN	NaN	NaN
NaN	NaN	NaN	NaN	NaN	NaN	NaN	NaN	NaN	NaN	NaN	NaN	NaN	NaN	NaN	NaN	NaN	NaN	NaN	NaN	NaN	NaN	NaN	NaN	NaN	NaN	NaN	NaN	NaN	NaN	NaN	NaN	NaN	NaN	NaN	NaN	NaN	NaN	NaN	NaN	NaN	NaN	NaN	NaN	NaN	NaN	NaN	NaN	NaN	NaN
NaN	NaN	NaN	NaN	NaN	NaN	NaN	NaN	NaN	NaN	NaN	NaN	NaN	NaN	NaN	NaN	NaN	NaN	NaN	NaN	NaN	NaN	NaN	NaN	NaN	NaN	NaN	NaN	NaN	NaN	NaN	NaN	NaN	NaN	NaN	NaN	NaN	NaN	NaN	NaN	NaN	NaN	NaN	NaN	NaN	NaN	NaN	NaN	NaN	NaN
NaN	NaN	NaN	NaN	NaN	NaN	NaN	NaN	NaN	NaN	NaN	NaN	NaN	NaN	NaN	NaN	NaN	NaN	NaN	NaN	NaN	NaN	NaN	NaN	NaN	NaN	NaN	NaN	NaN	NaN	NaN	NaN	NaN	NaN	NaN	NaN	NaN	NaN	NaN	NaN	NaN	NaN	NaN	NaN	NaN	NaN	NaN	NaN	NaN	NaN
NaN	NaN	NaN	NaN	NaN	NaN	NaN	NaN	NaN	NaN	NaN	NaN	NaN	NaN	NaN	NaN	NaN	NaN	NaN	NaN	NaN	NaN	NaN	NaN	NaN	NaN	NaN	NaN	NaN	NaN	NaN	NaN	NaN	NaN	NaN	NaN	NaN	NaN	NaN	NaN	NaN	NaN	NaN	NaN	NaN	NaN	NaN	NaN	NaN	NaN
NaN	NaN	NaN	NaN	NaN	NaN	NaN	NaN	NaN	NaN	NaN	NaN	NaN	NaN	NaN	NaN	NaN	NaN	NaN	NaN	NaN	NaN	NaN	NaN	NaN	NaN	NaN	NaN	NaN	NaN	NaN	NaN	NaN	NaN	NaN	NaN	NaN	NaN	NaN	NaN	NaN	NaN	NaN	NaN	NaN	NaN	NaN	NaN	NaN	NaN
NaN	NaN	NaN	NaN	NaN	NaN	NaN	NaN	NaN	NaN	NaN	NaN	NaN	NaN	NaN	NaN	NaN	NaN	NaN	NaN	NaN	NaN	NaN	NaN	NaN	NaN	NaN	NaN	NaN	NaN	NaN	NaN	NaN	NaN	NaN	NaN	NaN	NaN	NaN	NaN	NaN	NaN	NaN	NaN	NaN	NaN	NaN	NaN	NaN	NaN
NaN	NaN	NaN	NaN	NaN	NaN	NaN	NaN	NaN	NaN	NaN	NaN	NaN	NaN	NaN	NaN	NaN	NaN	NaN	NaN	NaN	NaN	NaN	NaN	NaN	NaN	NaN	NaN	NaN	NaN	NaN	NaN	NaN	NaN	NaN	NaN	NaN	NaN	NaN	NaN	NaN	NaN	NaN	NaN	NaN	NaN	NaN	NaN	NaN	NaN
NaN	NaN	NaN	NaN	NaN	NaN	NaN	NaN	NaN	NaN	NaN	NaN	NaN	NaN	NaN	NaN	NaN	NaN	NaN	NaN	NaN	NaN	NaN	NaN	NaN	NaN	NaN	NaN	NaN	NaN	NaN	NaN	NaN	NaN	NaN	NaN	NaN	NaN	NaN	NaN	NaN	NaN	NaN	NaN	NaN	NaN	NaN	NaN	NaN	NaN
NaN	NaN	NaN	NaN	NaN	NaN	NaN	NaN	NaN	NaN	NaN	NaN	NaN	NaN	NaN	NaN	NaN	NaN	NaN	NaN	NaN	NaN	NaN	NaN	NaN	NaN	NaN	NaN	NaN	NaN	NaN	NaN	NaN	NaN	NaN	NaN	NaN	NaN	NaN	NaN	NaN	NaN	NaN	NaN	NaN	NaN	NaN	NaN	NaN	NaN
NaN	NaN	NaN	NaN	NaN	NaN	NaN	NaN	NaN	NaN	NaN	NaN	NaN	NaN	NaN	NaN	NaN	NaN	NaN	NaN	NaN	NaN	NaN	NaN	NaN	NaN	NaN	NaN	NaN	NaN	NaN	NaN	NaN	NaN	NaN	NaN	NaN	NaN	NaN	NaN	NaN	NaN	NaN	NaN	NaN	NaN	NaN	NaN	NaN	NaN
NaN	NaN	NaN	NaN	NaN	NaN	NaN	NaN	NaN	NaN	NaN	NaN	NaN	NaN	NaN	NaN	NaN	NaN	NaN	NaN	NaN	NaN	NaN	NaN	NaN	NaN	NaN	NaN	NaN	NaN	NaN	NaN	NaN	NaN	NaN	NaN	NaN	NaN	NaN	NaN	NaN	NaN	NaN	NaN	NaN	NaN	NaN	NaN	NaN	NaN
NaN	NaN	NaN	NaN	NaN	NaN	NaN	NaN	NaN	NaN	NaN	NaN	NaN	NaN	NaN	NaN	NaN	NaN	NaN	NaN	NaN	NaN	NaN	29.0730204032485	NaN	NaN	NaN	NaN	NaN	NaN	NaN	NaN	NaN	NaN	NaN	NaN	NaN	NaN	NaN	NaN	NaN	NaN	NaN	NaN	NaN	NaN	NaN	NaN	NaN	NaN
NaN	NaN	NaN	NaN	NaN	NaN	NaN	NaN	NaN	NaN	NaN	NaN	NaN	NaN	NaN	NaN	NaN	NaN	NaN	NaN	NaN	NaN	NaN	64.348214781759	NaN	NaN	NaN	NaN	NaN	NaN	NaN	NaN	NaN	NaN	NaN	NaN	NaN	NaN	NaN	NaN	NaN	NaN	NaN	NaN	NaN	NaN	NaN	NaN	NaN	NaN
NaN	NaN	NaN	NaN	NaN	NaN	NaN	NaN	NaN	NaN	NaN	NaN	NaN	NaN	NaN	NaN	NaN	NaN	NaN	NaN	NaN	NaN	NaN	-26.4606936303233	NaN	NaN	NaN	NaN	NaN	NaN	NaN	NaN	NaN	NaN	NaN	NaN	NaN	NaN	NaN	NaN	NaN	NaN	NaN	NaN	NaN	NaN	NaN	NaN	NaN	NaN
NaN	NaN	NaN	NaN	NaN	NaN	NaN	NaN	NaN	NaN	NaN	NaN	NaN	NaN	NaN	NaN	NaN	NaN	NaN	NaN	NaN	NaN	NaN	168.042658658231	NaN	NaN	NaN	NaN	NaN	NaN	NaN	NaN	NaN	NaN	NaN	NaN	NaN	NaN	NaN	NaN	NaN	NaN	NaN	NaN	NaN	NaN	NaN	NaN	NaN	NaN
NaN	NaN	NaN	NaN	NaN	NaN	NaN	NaN	NaN	NaN	NaN	NaN	NaN	NaN	NaN	NaN	NaN	NaN	NaN	NaN	NaN	NaN	NaN	-26.9953980983954	NaN	NaN	NaN	NaN	NaN	NaN	NaN	NaN	NaN	NaN	NaN	NaN	NaN	NaN	NaN	NaN	NaN	NaN	NaN	NaN	NaN	NaN	NaN	NaN	NaN	NaN
1870.46292335198	-62.5370766480247	NaN	NaN	NaN	NaN	NaN	NaN	NaN	NaN	NaN	NaN	NaN	NaN	NaN	NaN	NaN	NaN	NaN	NaN	NaN	NaN	NaN	28.3656791133381	NaN	NaN	NaN	NaN	NaN	NaN	NaN	NaN	NaN	NaN	NaN	NaN	NaN	NaN	NaN	NaN	NaN	NaN	NaN	NaN	NaN	NaN	NaN	NaN	NaN	NaN
1663.04357226353	-79.1461855207396	NaN	NaN	NaN	NaN	NaN	NaN	NaN	NaN	NaN	NaN	NaN	NaN	NaN	NaN	NaN	NaN	NaN	NaN	NaN	NaN	NaN	-34.5505991274849	NaN	NaN	NaN	NaN	NaN	NaN	NaN	NaN	NaN	NaN	NaN	NaN	NaN	NaN	NaN	NaN	NaN	NaN	NaN	NaN	NaN	NaN	NaN	NaN	NaN	NaN
1991.07224891692	-32.6918461822662	NaN	NaN	NaN	NaN	NaN	NaN	NaN	NaN	NaN	NaN	NaN	NaN	NaN	NaN	NaN	NaN	NaN	NaN	NaN	NaN	NaN	NaN	NaN	NaN	NaN	NaN	NaN	NaN	NaN	NaN	NaN	NaN	NaN	NaN	NaN	NaN	NaN	NaN	NaN	NaN	NaN	NaN	NaN	NaN	NaN	NaN	NaN	NaN
NaN	-45.2950514919949	NaN	NaN	NaN	NaN	NaN	NaN	NaN	NaN	NaN	NaN	NaN	NaN	NaN	NaN	NaN	NaN	NaN	NaN	NaN	NaN	NaN	40.1850604821207	NaN	NaN	NaN	NaN	NaN	NaN	NaN	NaN	NaN	NaN	NaN	NaN	NaN	NaN	NaN	NaN	NaN	NaN	NaN	NaN	NaN	NaN	NaN	NaN	NaN	NaN
1527.41503096828	-110.057951883732	NaN	NaN	NaN	NaN	NaN	NaN	NaN	NaN	NaN	NaN	NaN	NaN	NaN	NaN	NaN	NaN	NaN	NaN	NaN	NaN	NaN	30.4083191533921	NaN	NaN	NaN	NaN	NaN	NaN	NaN	NaN	NaN	NaN	NaN	NaN	NaN	NaN	NaN	NaN	NaN	NaN	NaN	NaN	NaN	NaN	NaN	NaN	NaN	NaN
402.060481801201	-111.693756223564	NaN	NaN	NaN	NaN	NaN	NaN	NaN	NaN	NaN	NaN	NaN	NaN	NaN	NaN	NaN	NaN	NaN	NaN	NaN	NaN	NaN	55.7853114672208	NaN	NaN	NaN	NaN	NaN	NaN	NaN	NaN	NaN	NaN	NaN	NaN	NaN	NaN	NaN	NaN	NaN	NaN	NaN	NaN	NaN	NaN	NaN	NaN	NaN	NaN
540.346614902678	-99.2742035621896	NaN	NaN	NaN	NaN	NaN	NaN	NaN	NaN	NaN	NaN	NaN	NaN	NaN	NaN	NaN	NaN	NaN	NaN	NaN	NaN	NaN	111.339524416388	NaN	NaN	NaN	NaN	NaN	NaN	NaN	NaN	NaN	NaN	NaN	NaN	NaN	NaN	NaN	NaN	NaN	NaN	NaN	NaN	NaN	NaN	NaN	NaN	NaN	NaN
578.342196275581	-53.6790967546052	NaN	NaN	NaN	NaN	NaN	NaN	NaN	NaN	NaN	NaN	NaN	NaN	NaN	NaN	NaN	NaN	NaN	NaN	NaN	NaN	NaN	NaN	NaN	NaN	NaN	NaN	NaN	NaN	NaN	NaN	NaN	NaN	NaN	NaN	NaN	NaN	NaN	NaN	NaN	NaN	NaN	NaN	NaN	NaN	NaN	NaN	NaN	NaN
501.763723126545	-109.576195149774	NaN	NaN	NaN	NaN	NaN	NaN	NaN	NaN	NaN	NaN	NaN	NaN	NaN	NaN	NaN	NaN	NaN	NaN	NaN	NaN	NaN	-17.8442499654652	-25.8927015117329	NaN	NaN	NaN	NaN	NaN	NaN	NaN	NaN	NaN	NaN	NaN	NaN	NaN	NaN	NaN	NaN	NaN	NaN	NaN	NaN	NaN	NaN	NaN	NaN	NaN
69.8969903870533	-130.333664201483	NaN	NaN	NaN	NaN	NaN	NaN	NaN	NaN	NaN	NaN	NaN	NaN	NaN	NaN	NaN	NaN	NaN	NaN	NaN	NaN	NaN	94.1187458191749	38.7598508226008	NaN	NaN	NaN	NaN	NaN	NaN	NaN	NaN	NaN	NaN	NaN	NaN	NaN	NaN	NaN	NaN	NaN	NaN	NaN	NaN	NaN	NaN	NaN	NaN	NaN
129.798739182951	-102.78962867395	NaN	NaN	NaN	NaN	NaN	NaN	NaN	NaN	NaN	NaN	NaN	NaN	NaN	NaN	NaN	NaN	NaN	NaN	NaN	NaN	NaN	NaN	21.906127617326	NaN	NaN	NaN	NaN	NaN	NaN	NaN	NaN	NaN	NaN	NaN	NaN	NaN	NaN	NaN	NaN	NaN	NaN	NaN	NaN	NaN	NaN	NaN	NaN	NaN
180.714802413253	-109.46502951126	NaN	NaN	NaN	NaN	NaN	NaN	NaN	NaN	NaN	NaN	NaN	NaN	NaN	NaN	NaN	NaN	NaN	NaN	NaN	NaN	NaN	60.4472272211196	-16.1200760521879	NaN	NaN	NaN	NaN	NaN	NaN	NaN	NaN	NaN	NaN	NaN	NaN	NaN	NaN	NaN	NaN	NaN	NaN	NaN	NaN	NaN	NaN	NaN	NaN	NaN
687.43568860862	-46.579501983878	NaN	NaN	NaN	NaN	NaN	NaN	NaN	NaN	NaN	NaN	NaN	NaN	NaN	NaN	NaN	NaN	NaN	NaN	NaN	NaN	NaN	-53.173842435845	-42.0865601762891	NaN	NaN	NaN	NaN	NaN	NaN	NaN	NaN	NaN	NaN	NaN	NaN	NaN	NaN	NaN	NaN	NaN	NaN	NaN	NaN	NaN	NaN	NaN	NaN	NaN
151.592969235227	-19.929779257427	NaN	NaN	NaN	NaN	NaN	NaN	NaN	NaN	NaN	NaN	NaN	NaN	NaN	NaN	NaN	NaN	NaN	NaN	NaN	NaN	NaN	79.1498965910431	-47.9091868521061	NaN	NaN	NaN	NaN	NaN	NaN	NaN	NaN	NaN	NaN	NaN	NaN	NaN	NaN	NaN	NaN	NaN	NaN	NaN	NaN	NaN	NaN	NaN	NaN	NaN
NaN	101.66407756193	NaN	NaN	NaN	NaN	NaN	NaN	NaN	NaN	NaN	NaN	NaN	NaN	NaN	NaN	NaN	NaN	NaN	NaN	NaN	NaN	NaN	NaN	56.2302885276782	NaN	NaN	NaN	NaN	NaN	NaN	NaN	NaN	NaN	NaN	NaN	NaN	NaN	NaN	NaN	NaN	NaN	NaN	NaN	NaN	NaN	NaN	NaN	NaN	NaN
225.446427700287	70.8629298140066	NaN	NaN	NaN	NaN	NaN	NaN	NaN	NaN	NaN	NaN	NaN	NaN	NaN	NaN	NaN	NaN	NaN	NaN	NaN	NaN	NaN	-30.2996747064655	-16.1688014368412	NaN	NaN	NaN	NaN	NaN	NaN	NaN	NaN	NaN	NaN	NaN	NaN	NaN	NaN	NaN	NaN	NaN	NaN	NaN	NaN	NaN	NaN	NaN	NaN	NaN
NaN	NaN	-17.6104452313028	NaN	NaN	NaN	NaN	NaN	NaN	NaN	NaN	NaN	NaN	NaN	NaN	NaN	NaN	NaN	NaN	NaN	NaN	NaN	NaN	-5.83035539136395	33.5526279304282	NaN	NaN	NaN	NaN	NaN	NaN	NaN	NaN	NaN	NaN	NaN	NaN	NaN	NaN	NaN	NaN	NaN	NaN	NaN	NaN	NaN	NaN	NaN	NaN	NaN
-31.3368873486761	-106.206078226575	-78.8889410143684	NaN	NaN	NaN	NaN	NaN	NaN	NaN	NaN	NaN	NaN	NaN	NaN	NaN	NaN	NaN	NaN	NaN	NaN	NaN	NaN	76.2485331823132	29.7750772025849	NaN	NaN	NaN	NaN	NaN	NaN	NaN	NaN	NaN	NaN	NaN	NaN	NaN	NaN	NaN	NaN	NaN	NaN	NaN	NaN	NaN	NaN	NaN	NaN	NaN
282.949983521546	-43.0574199178927	-90.6423514758232	NaN	NaN	NaN	NaN	NaN	NaN	NaN	NaN	NaN	NaN	NaN	NaN	NaN	NaN	NaN	NaN	NaN	NaN	NaN	NaN	-16.4581565590888	NaN	NaN	NaN	NaN	NaN	NaN	NaN	NaN	NaN	NaN	NaN	NaN	NaN	NaN	NaN	NaN	NaN	NaN	NaN	NaN	NaN	NaN	NaN	NaN	NaN	NaN
48.5467056392023	-120.648651295627	-77.0833797495331	4.98143409310858	NaN	NaN	NaN	NaN	NaN	NaN	NaN	NaN	NaN	NaN	NaN	NaN	NaN	NaN	NaN	NaN	NaN	NaN	NaN	-5.09408342813891	14.1194522697486	NaN	NaN	NaN	NaN	NaN	NaN	NaN	NaN	NaN	NaN	NaN	NaN	NaN	NaN	NaN	NaN	NaN	NaN	NaN	NaN	NaN	NaN	NaN	NaN	NaN
99.7237856366715	-123.322624218434	-91.8933573752146	-29.0348236887757	NaN	NaN	NaN	NaN	NaN	NaN	NaN	NaN	NaN	NaN	NaN	NaN	NaN	NaN	NaN	NaN	NaN	NaN	NaN	NaN	56.8662621115349	NaN	NaN	NaN	NaN	NaN	NaN	NaN	NaN	NaN	NaN	NaN	NaN	NaN	NaN	NaN	NaN	NaN	NaN	NaN	NaN	NaN	NaN	NaN	NaN	NaN
NaN	-158.465894670827	NaN	-47.8799711409618	88.0696963177717	NaN	NaN	NaN	NaN	NaN	NaN	NaN	NaN	NaN	NaN	NaN	NaN	NaN	NaN	NaN	NaN	NaN	NaN	-15.7361387442456	-11.6873919658794	NaN	NaN	NaN	NaN	NaN	NaN	NaN	NaN	NaN	NaN	NaN	NaN	NaN	NaN	NaN	NaN	NaN	NaN	NaN	NaN	NaN	NaN	NaN	NaN	NaN
-86.041060498225	-140.864731722802	-138.834225381151	60.155396100646	29.6978009758812	NaN	NaN	NaN	NaN	NaN	NaN	NaN	NaN	NaN	NaN	NaN	NaN	NaN	NaN	NaN	NaN	NaN	NaN	35.1380527150681	40.2013594562135	NaN	NaN	NaN	NaN	NaN	NaN	NaN	NaN	NaN	NaN	NaN	NaN	NaN	NaN	NaN	NaN	NaN	NaN	NaN	NaN	NaN	NaN	NaN	NaN	NaN
-55.1699885976086	-120.191272473634	-119.175314913071	9.85129527841632	48.4576825798061	NaN	NaN	NaN	NaN	NaN	NaN	NaN	NaN	NaN	NaN	NaN	NaN	NaN	NaN	NaN	NaN	NaN	NaN	-50.7134400510593	-57.8053951817566	NaN	NaN	NaN	NaN	NaN	NaN	NaN	NaN	NaN	NaN	NaN	NaN	NaN	NaN	NaN	NaN	NaN	NaN	NaN	NaN	NaN	NaN	NaN	NaN	NaN
-55.7726006056644	-159.472219302457	-75.0891962452631	-12.0560946844673	-25.2727127536664	NaN	NaN	NaN	NaN	NaN	NaN	NaN	NaN	NaN	NaN	NaN	NaN	NaN	NaN	NaN	NaN	NaN	NaN	2.21931633918683	27.5596161456601	NaN	NaN	NaN	NaN	NaN	NaN	NaN	NaN	NaN	NaN	NaN	NaN	NaN	NaN	NaN	NaN	NaN	NaN	NaN	NaN	NaN	NaN	NaN	NaN	NaN
28.0655999706676	-30.9418180590991	-25.8549716772227	-74.6886969432365	62.6561553674274	NaN	NaN	NaN	NaN	NaN	NaN	NaN	NaN	NaN	NaN	NaN	NaN	NaN	NaN	NaN	NaN	NaN	NaN	0.441035986479421	-25.9252515950961	NaN	NaN	NaN	NaN	NaN	NaN	NaN	NaN	NaN	NaN	NaN	NaN	NaN	NaN	NaN	NaN	NaN	NaN	NaN	NaN	NaN	NaN	NaN	NaN	NaN
-35.6007296953834	-82.4322535959148	-105.84801554618	49.9177052534131	107.948071825811	NaN	NaN	NaN	NaN	NaN	NaN	NaN	NaN	NaN	NaN	NaN	NaN	NaN	NaN	NaN	NaN	NaN	NaN	45.3310481396091	53.4475635221327	NaN	NaN	NaN	NaN	NaN	NaN	NaN	NaN	NaN	NaN	NaN	NaN	NaN	NaN	NaN	NaN	NaN	NaN	NaN	NaN	NaN	NaN	NaN	NaN	NaN
NaN	-83.0550907724505	-77.9611661678306	-21.9279955170124	95.232270389244	NaN	NaN	NaN	NaN	NaN	NaN	NaN	NaN	NaN	NaN	NaN	NaN	NaN	NaN	NaN	NaN	NaN	NaN	13.1201210476595	25.3006167630482	NaN	NaN	NaN	NaN	NaN	NaN	NaN	NaN	NaN	NaN	NaN	NaN	NaN	NaN	NaN	NaN	NaN	NaN	NaN	NaN	NaN	NaN	NaN	NaN	NaN
-47.9964974590181	-106.107668090392	-52.0744743454303	-14.3531881461174	NaN	NaN	NaN	NaN	NaN	NaN	NaN	NaN	NaN	NaN	NaN	NaN	NaN	NaN	NaN	NaN	NaN	NaN	NaN	77.3531700770352	-5.91935880799913	NaN	NaN	NaN	NaN	NaN	NaN	NaN	NaN	NaN	NaN	NaN	NaN	NaN	NaN	NaN	NaN	NaN	NaN	NaN	NaN	NaN	NaN	NaN	NaN	NaN
1.39381015645843	-92.465004821686	-125.11154916191	109.535488283451	133.000192027987	NaN	NaN	NaN	NaN	NaN	NaN	NaN	NaN	NaN	NaN	NaN	NaN	NaN	NaN	NaN	NaN	NaN	NaN	4.48714227800131	20.7430851487162	NaN	NaN	NaN	NaN	NaN	NaN	NaN	NaN	NaN	NaN	NaN	NaN	NaN	NaN	NaN	NaN	NaN	NaN	NaN	NaN	NaN	NaN	NaN	NaN	NaN
NaN	-201.313213223609	-86.9706447348686	NaN	NaN	NaN	NaN	NaN	NaN	NaN	NaN	NaN	NaN	NaN	NaN	NaN	NaN	NaN	NaN	NaN	NaN	NaN	NaN	-44.0520903525967	102.320261218864	NaN	NaN	NaN	NaN	NaN	NaN	NaN	NaN	NaN	NaN	NaN	NaN	NaN	NaN	NaN	NaN	NaN	NaN	NaN	NaN	NaN	NaN	NaN	NaN	NaN
12.5211636611645	-152.982582385126	-27.3223307573868	-17.1060501372455	0.261626916994882	NaN	NaN	NaN	NaN	NaN	NaN	NaN	NaN	NaN	NaN	NaN	NaN	NaN	NaN	NaN	NaN	NaN	NaN	-58.0606259447415	727.027359010758	NaN	NaN	NaN	NaN	NaN	NaN	NaN	NaN	NaN	NaN	NaN	NaN	NaN	NaN	NaN	NaN	NaN	NaN	NaN	NaN	NaN	NaN	NaN	NaN	NaN
91.7050691853372	-109.696172532919	-22.7971596087983	80.4593145716274	-21.7748182802793	NaN	NaN	NaN	NaN	NaN	NaN	NaN	NaN	NaN	NaN	NaN	NaN	NaN	NaN	NaN	NaN	NaN	NaN	24.5737242639581	6.25993954929246	NaN	NaN	NaN	NaN	NaN	NaN	NaN	NaN	NaN	NaN	NaN	NaN	NaN	NaN	NaN	NaN	NaN	NaN	NaN	NaN	NaN	NaN	NaN	NaN	NaN
111.662394743322	-133.870947259256	-57.1417778834502	15.4951691256459	24.7026694507425	NaN	NaN	NaN	NaN	NaN	NaN	NaN	NaN	NaN	NaN	NaN	NaN	NaN	NaN	NaN	NaN	NaN	NaN	-71.8665473727156	29.9246597881813	NaN	NaN	NaN	NaN	NaN	NaN	NaN	NaN	NaN	NaN	NaN	NaN	NaN	NaN	NaN	NaN	NaN	NaN	NaN	NaN	NaN	NaN	NaN	NaN	NaN
NaN	43.6033329325043	312.855067423932	-4.51389718573554	NaN	NaN	NaN	NaN	NaN	NaN	NaN	NaN	NaN	NaN	NaN	NaN	NaN	NaN	NaN	NaN	NaN	NaN	NaN	-27.8596686717981	2.69209467049116	NaN	NaN	NaN	NaN	NaN	NaN	NaN	NaN	NaN	NaN	NaN	NaN	NaN	NaN	NaN	NaN	NaN	NaN	NaN	NaN	NaN	NaN	NaN	NaN	NaN
335.044016369882	-191.54236141953	769.426553690331	19.5019845427633	-13.2816031795347	NaN	NaN	NaN	NaN	NaN	NaN	NaN	NaN	NaN	NaN	NaN	NaN	NaN	NaN	NaN	NaN	NaN	NaN	61.0191308336646	-28.6416583350882	NaN	NaN	NaN	NaN	NaN	NaN	NaN	NaN	NaN	NaN	NaN	NaN	NaN	NaN	NaN	NaN	NaN	NaN	NaN	NaN	NaN	NaN	NaN	NaN	NaN
1082.08353332457	-122.531615532791	236.289918169402	-49.7421044103466	-47.6916956463341	NaN	NaN	NaN	NaN	NaN	NaN	NaN	NaN	NaN	NaN	NaN	NaN	NaN	NaN	NaN	NaN	NaN	NaN	-41.6566288628807	36.833594532752	NaN	NaN	NaN	NaN	NaN	NaN	NaN	NaN	NaN	NaN	NaN	NaN	NaN	NaN	NaN	NaN	NaN	NaN	NaN	NaN	NaN	NaN	NaN	NaN	NaN
1523.41894716279	-112.927683959027	273.845156124311	-21.6205678650825	-56.5019380582748	NaN	NaN	NaN	NaN	NaN	NaN	NaN	NaN	NaN	NaN	NaN	NaN	NaN	NaN	NaN	NaN	NaN	NaN	260.445107629054	33.0219134982737	NaN	NaN	NaN	NaN	NaN	NaN	NaN	NaN	NaN	NaN	NaN	NaN	NaN	NaN	NaN	NaN	NaN	NaN	NaN	NaN	NaN	NaN	NaN	NaN	NaN
725.189752339938	-100.230359894456	330.959250974257	-72.5110277671813	-31.4453505415896	NaN	NaN	NaN	NaN	NaN	NaN	NaN	NaN	NaN	NaN	NaN	NaN	NaN	NaN	NaN	NaN	NaN	NaN	207.762071744002	-1.40287365690299	NaN	NaN	NaN	NaN	NaN	NaN	NaN	NaN	NaN	NaN	NaN	NaN	NaN	NaN	NaN	NaN	NaN	NaN	NaN	NaN	NaN	NaN	NaN	NaN	NaN
186.790493095271	-86.4878568455582	-54.6396280930555	2.89265610501383	74.8080113526005	NaN	NaN	NaN	NaN	NaN	NaN	NaN	NaN	NaN	NaN	NaN	NaN	NaN	NaN	NaN	NaN	NaN	NaN	41.7205264616826	-10.3402285543534	NaN	NaN	NaN	NaN	NaN	NaN	NaN	NaN	NaN	NaN	NaN	NaN	NaN	NaN	NaN	NaN	NaN	NaN	NaN	NaN	NaN	NaN	NaN	NaN	NaN
1182.56391663702	-72.7260569061626	-24.4061316346395	31.1103782517913	41.3912134159452	NaN	NaN	NaN	NaN	NaN	NaN	NaN	NaN	NaN	NaN	NaN	NaN	NaN	NaN	NaN	NaN	NaN	NaN	-62.1798761344562	62.416513870784	NaN	NaN	NaN	NaN	NaN	NaN	NaN	NaN	NaN	NaN	NaN	NaN	NaN	NaN	NaN	NaN	NaN	NaN	NaN	NaN	NaN	NaN	NaN	NaN	NaN
415.33456755806	-120.673269116357	-30.1383562039795	-23.965521232681	125.211323907032	NaN	NaN	NaN	NaN	NaN	NaN	NaN	NaN	NaN	NaN	NaN	NaN	NaN	NaN	NaN	NaN	NaN	NaN	-40.5014921638127	-42.5450223827394	NaN	NaN	NaN	NaN	NaN	NaN	NaN	NaN	NaN	NaN	NaN	NaN	NaN	NaN	NaN	NaN	NaN	NaN	NaN	NaN	NaN	NaN	NaN	NaN	NaN
1607.24989241356	-122.359090277171	-56.4692242699053	75.3105077446263	-14.2585288590007	NaN	NaN	NaN	NaN	NaN	NaN	NaN	NaN	NaN	NaN	NaN	NaN	NaN	NaN	NaN	NaN	NaN	NaN	266.40482869642	-20.8470816121567	NaN	NaN	NaN	NaN	NaN	NaN	NaN	NaN	NaN	NaN	NaN	NaN	NaN	NaN	NaN	NaN	NaN	NaN	NaN	NaN	NaN	NaN	NaN	NaN	NaN
235.511188574444	34.6117556843375	254.055751610453	-15.8706659136892	-48.8387779777066	NaN	NaN	NaN	NaN	NaN	NaN	NaN	NaN	NaN	NaN	NaN	NaN	NaN	NaN	NaN	NaN	NaN	NaN	206.440730687269	19.2806043234138	NaN	NaN	NaN	NaN	NaN	NaN	NaN	NaN	NaN	NaN	NaN	NaN	NaN	NaN	NaN	NaN	NaN	NaN	NaN	NaN	NaN	NaN	NaN	NaN	NaN
449.54835396013	-23.6709462731501	-11.2991998618225	84.5818348259662	62.931278606143	NaN	NaN	NaN	NaN	NaN	NaN	NaN	NaN	NaN	NaN	NaN	NaN	NaN	NaN	NaN	NaN	NaN	NaN	-22.4110849332576	31.8194441336077	NaN	NaN	NaN	NaN	NaN	NaN	NaN	NaN	NaN	NaN	NaN	NaN	NaN	NaN	NaN	NaN	NaN	NaN	NaN	NaN	NaN	NaN	NaN	NaN	NaN
302.790284550441	-71.7187231414976	-51.0846180345038	261.522074336453	-26.3236919061111	NaN	NaN	NaN	NaN	NaN	NaN	NaN	NaN	NaN	NaN	NaN	NaN	NaN	NaN	NaN	NaN	NaN	NaN	59.7257108761741	218.399611958298	NaN	NaN	NaN	NaN	NaN	NaN	NaN	NaN	NaN	NaN	NaN	NaN	NaN	NaN	NaN	NaN	NaN	NaN	NaN	NaN	NaN	NaN	NaN	NaN	NaN
92.8468765327436	-150.807232968867	-32.0774762202009	362.311802718847	30.9009164899612	NaN	NaN	NaN	NaN	NaN	NaN	NaN	NaN	NaN	NaN	NaN	NaN	NaN	NaN	NaN	NaN	NaN	NaN	110.190586523924	13.9169045793744	NaN	NaN	NaN	NaN	NaN	NaN	NaN	NaN	NaN	NaN	NaN	NaN	NaN	NaN	NaN	NaN	NaN	NaN	NaN	NaN	NaN	NaN	NaN	NaN	NaN
707.06977756939	28.282931013617	-70.9005351497837	360.960807103357	64.4435697190234	NaN	NaN	NaN	NaN	NaN	NaN	NaN	NaN	NaN	NaN	NaN	NaN	NaN	NaN	NaN	NaN	NaN	NaN	-12.4665668142239	-21.6886335766848	NaN	NaN	NaN	NaN	NaN	NaN	NaN	NaN	NaN	NaN	NaN	NaN	NaN	NaN	NaN	NaN	NaN	NaN	NaN	NaN	NaN	NaN	NaN	NaN	NaN
22.5595769421379	-137.693461871474	-101.507291816788	1166.04255067024	41.1696072559768	NaN	NaN	NaN	NaN	NaN	NaN	NaN	NaN	NaN	NaN	NaN	NaN	NaN	NaN	NaN	NaN	NaN	NaN	62.6158038863086	0.0810118578195318	NaN	NaN	NaN	NaN	NaN	NaN	NaN	NaN	NaN	NaN	NaN	NaN	NaN	NaN	NaN	NaN	NaN	NaN	NaN	NaN	NaN	NaN	NaN	NaN	NaN
830.040296919337	-57.6645819359677	79.9400204973139	272.379539689723	55.1091147950676	NaN	NaN	NaN	NaN	NaN	NaN	NaN	NaN	NaN	NaN	NaN	NaN	NaN	NaN	NaN	NaN	NaN	NaN	-10.949381297694	116.230899708399	NaN	NaN	NaN	NaN	NaN	NaN	NaN	NaN	NaN	NaN	NaN	NaN	NaN	NaN	NaN	NaN	NaN	NaN	NaN	NaN	NaN	NaN	NaN	NaN	NaN
245.078276565262	-52.0679201693951	39.0431087945417	52.5026926187596	13.1592937479687	NaN	NaN	NaN	NaN	NaN	NaN	NaN	NaN	NaN	NaN	NaN	NaN	NaN	NaN	NaN	NaN	NaN	NaN	-45.591357484613	14.9505952794043	NaN	NaN	NaN	NaN	NaN	NaN	NaN	NaN	NaN	NaN	NaN	NaN	NaN	NaN	NaN	NaN	NaN	NaN	NaN	NaN	NaN	NaN	NaN	NaN	NaN
11.5574308666759	-94.1232562684795	-52.6798495488107	234.315741984896	84.0833926260963	NaN	NaN	NaN	NaN	NaN	NaN	NaN	NaN	NaN	NaN	NaN	NaN	NaN	NaN	NaN	NaN	NaN	NaN	-21.7487821309373	-10.4559332983636	NaN	NaN	NaN	NaN	NaN	NaN	NaN	NaN	NaN	NaN	NaN	NaN	NaN	NaN	NaN	NaN	NaN	NaN	NaN	NaN	NaN	NaN	NaN	NaN	NaN
223.537966508313	-83.3603898593123	26.5423999209861	35.8737688645964	1.65874940469216	NaN	NaN	NaN	NaN	NaN	NaN	NaN	NaN	NaN	NaN	NaN	NaN	NaN	NaN	NaN	NaN	NaN	NaN	20.6044701611825	55.5262412279171	NaN	NaN	NaN	NaN	NaN	NaN	NaN	NaN	NaN	NaN	NaN	NaN	NaN	NaN	NaN	NaN	NaN	NaN	NaN	NaN	NaN	NaN	NaN	NaN	NaN
83.0507409097695	-36.2679017726406	21.83508944662	27.0228565197682	41.5486043245834	NaN	NaN	NaN	NaN	NaN	NaN	NaN	NaN	NaN	NaN	NaN	NaN	NaN	NaN	NaN	NaN	NaN	NaN	-38.7343368462191	-45.9275345434026	NaN	NaN	NaN	NaN	NaN	NaN	NaN	NaN	NaN	NaN	NaN	NaN	NaN	NaN	NaN	NaN	NaN	NaN	NaN	NaN	NaN	NaN	NaN	NaN	NaN
-15.0658586206055	-78.4014936934808	-48.2911098063762	NaN	34.7720181580505	NaN	NaN	NaN	NaN	NaN	NaN	NaN	NaN	NaN	NaN	NaN	NaN	NaN	NaN	NaN	NaN	NaN	NaN	-35.4162217256203	14.9601340658255	NaN	NaN	NaN	NaN	NaN	NaN	NaN	NaN	NaN	NaN	NaN	NaN	NaN	NaN	NaN	NaN	NaN	NaN	NaN	NaN	NaN	NaN	NaN	NaN	NaN
65.3907450217829	-124.750981594992	48.7663317656714	78.8980807923735	11.3614019394206	NaN	NaN	NaN	NaN	NaN	NaN	NaN	NaN	NaN	NaN	NaN	NaN	NaN	NaN	NaN	NaN	NaN	NaN	98.5345342635501	NaN	NaN	NaN	NaN	NaN	NaN	NaN	NaN	NaN	NaN	NaN	NaN	NaN	NaN	NaN	NaN	NaN	NaN	NaN	NaN	NaN	NaN	NaN	NaN	NaN	NaN
-28.7186780266132	76.2974459479487	-26.6391508191961	-27.6789144229047	-44.3151320822412	NaN	NaN	NaN	NaN	NaN	NaN	NaN	NaN	NaN	NaN	NaN	NaN	NaN	NaN	NaN	NaN	NaN	NaN	NaN	-18.4798168844027	-43.1774665928461	4.15969534833713	-49.3518790199569	NaN	NaN	NaN	NaN	NaN	NaN	NaN	NaN	NaN	NaN	NaN	NaN	NaN	NaN	NaN	NaN	NaN	NaN	NaN	NaN	NaN	NaN
0.857945325711107	-25.1546153590471	18.5464865913467	47.6805545582759	-27.2356202138278	NaN	NaN	NaN	NaN	NaN	NaN	NaN	NaN	NaN	NaN	NaN	NaN	NaN	NaN	NaN	NaN	NaN	NaN	-74.8617421860593	-40.886283284356	-5.8812650219951	4.41432858458165	-43.9749613663291	NaN	NaN	NaN	NaN	NaN	NaN	NaN	NaN	NaN	NaN	NaN	NaN	NaN	NaN	NaN	NaN	NaN	NaN	NaN	NaN	NaN	NaN
31.5178733255553	-59.0702069300872	140.8483150134	211.652791535051	47.1365078523902	NaN	NaN	NaN	NaN	NaN	NaN	NaN	NaN	NaN	NaN	NaN	NaN	NaN	NaN	NaN	NaN	NaN	NaN	35.5707182817744	-5.63129977859178	-21.0820565512291	1.57905338197231	228.190152713986	NaN	NaN	NaN	NaN	NaN	NaN	NaN	NaN	NaN	NaN	NaN	NaN	NaN	NaN	NaN	NaN	NaN	NaN	NaN	NaN	NaN	NaN
60.137468859744	-61.774568950518	-71.1524180128458	19.50012292299	-13.8433404097312	NaN	NaN	NaN	NaN	NaN	NaN	NaN	NaN	NaN	NaN	NaN	NaN	NaN	NaN	NaN	NaN	NaN	NaN	27.5962483955426	-12.5948900364342	71.9095548718248	18.3213702958556	18.3213702958556	NaN	NaN	NaN	NaN	NaN	NaN	NaN	NaN	NaN	NaN	NaN	NaN	NaN	NaN	NaN	NaN	NaN	NaN	NaN	NaN	NaN	NaN
28.3197613903887	-78.0382102045778	-39.4573773711096	56.4733421067033	-14.431972289941	NaN	NaN	NaN	NaN	NaN	NaN	NaN	NaN	NaN	NaN	NaN	NaN	NaN	NaN	NaN	NaN	NaN	NaN	-4.09961918116658	-33.9996063420528	-54.6202871426639	-43.2789127023278	50.545184940453	NaN	NaN	NaN	NaN	NaN	NaN	NaN	NaN	NaN	NaN	NaN	NaN	NaN	NaN	NaN	NaN	NaN	NaN	NaN	NaN	NaN	NaN
-9.80410182284395	NaN	NaN	NaN	NaN	69.4994853100239	-42.1516176270401	68.4560170582756	-96.4119667179497	-118.324800004663	NaN	NaN	NaN	NaN	NaN	NaN	NaN	NaN	NaN	NaN	NaN	NaN	NaN	-5.9114977621525	-4.87997122310801	-9.00607737928596	25.0342984091821	-36.8572939334871	NaN	NaN	NaN	NaN	NaN	NaN	NaN	NaN	NaN	NaN	NaN	NaN	NaN	NaN	NaN	NaN	NaN	NaN	NaN	NaN	NaN	NaN
NaN	-76.1760709668461	-21.8770286884046	-36.4960016095235	34.5104382930539	-60.5128856942188	-32.3191522034895	-5.16963106426874	-16.6559669308621	-44.8497004215914	1.0956430447822	NaN	NaN	NaN	NaN	NaN	NaN	NaN	NaN	NaN	NaN	NaN	NaN	29.4275941685346	-18.0453032358993	38.715769747663	-40.7497324293241	-5.66106913039476	NaN	NaN	NaN	NaN	NaN	NaN	NaN	NaN	NaN	NaN	NaN	NaN	NaN	NaN	NaN	NaN	NaN	NaN	NaN	NaN	NaN	NaN
53.8092448056799	-122.788574936062	-106.069254723826	-10.9781210167344	10.9659867618253	-21.4276961493819	-52.7764215473243	-70.540699272825	-65.3159117065013	-72.6306142993545	-23.5176111759114	73.6634375577101	NaN	NaN	NaN	NaN	NaN	NaN	NaN	NaN	NaN	NaN	NaN	-34.3207636215001	-12.6379916725829	-49.8084578707267	31.7600651752001	67.8980184233955	NaN	NaN	NaN	NaN	NaN	NaN	NaN	NaN	NaN	NaN	NaN	NaN	NaN	NaN	NaN	NaN	NaN	NaN	NaN	NaN	NaN	NaN
-0.0636470689769905	-152.73639300564	-57.5773527300486	-6.33786950473026	-108.816835955367	150.517691389101	-52.3488340335876	-85.8113536909383	-76.4000200373084	20.8504277168672	-69.0800938622629	108.689541817413	NaN	NaN	NaN	NaN	NaN	NaN	NaN	NaN	NaN	NaN	NaN	120.867344213071	19.6326716204321	4.1375686725792	53.7218981057085	56.8209186952791	NaN	NaN	NaN	NaN	NaN	NaN	NaN	NaN	NaN	NaN	NaN	NaN	NaN	NaN	NaN	NaN	NaN	NaN	NaN	NaN	NaN	NaN
28.656094069144	-153.426385476683	-71.8032049906224	-32.0380657794649	-77.0354601499853	-73.8961070543676	32.8418981966343	-114.707697297398	-90.6393235643286	-99.0109318193092	60.0496250253211	-23.6664575244843	NaN	NaN	NaN	NaN	NaN	NaN	NaN	NaN	NaN	NaN	NaN	13.6946774798758	72.604248683997	12.6611762306807	66.4032411888264	-27.6453724879286	NaN	NaN	NaN	NaN	NaN	NaN	NaN	NaN	NaN	NaN	NaN	NaN	NaN	NaN	NaN	NaN	NaN	NaN	NaN	NaN	NaN	NaN
-16.9342443118448	-52.5390236838417	-54.6334224704298	-60.9166188301939	1.91534476744764	-10.6510479520807	-113.276588494895	-53.5862230771357	-39.9726309643134	-139.456573327246	-69.2942139765461	123.390474389555	NaN	NaN	NaN	NaN	NaN	NaN	NaN	NaN	NaN	NaN	NaN	-57.3907579472268	5.68300467995269	39.8048762651481	3.61501246266811	8.78499300587954	NaN	NaN	NaN	NaN	NaN	NaN	NaN	NaN	NaN	NaN	NaN	NaN	NaN	NaN	NaN	NaN	NaN	NaN	NaN	NaN	NaN	NaN
21.2460695485419	-86.6926595141471	-108.699584857025	79.9312037962175	3.43093950906899	5.52683716077169	-16.4800881821067	-82.5008642107417	-83.548813036593	-111.84343133458	261.226350668501	-20.6718834855121	NaN	NaN	NaN	NaN	NaN	NaN	NaN	NaN	NaN	NaN	NaN	2.83611314249574	-20.9571900283833	-7.50880127962556	-36.4745616615652	-20.9571900283833	NaN	NaN	NaN	NaN	NaN	NaN	NaN	NaN	NaN	NaN	NaN	NaN	NaN	NaN	NaN	NaN	NaN	NaN	NaN	NaN	NaN	NaN
-29.6583728634214	-2.39219023542872	-33.8531701908049	-2.39219023542872	-8.68438622650397	13.3382997422594	46.8966783613274	-57.97325482326	-78.9472414601775	-150.258796025697	-99.921228097095	-40.1453661818802	NaN	NaN	NaN	NaN	NaN	NaN	NaN	NaN	NaN	NaN	NaN	-57.9727933293753	41.3859827269144	20.6862377151874	2.05646720463306	44.4909444786735	NaN	NaN	NaN	NaN	NaN	NaN	NaN	NaN	NaN	NaN	NaN	NaN	NaN	NaN	NaN	NaN	NaN	NaN	NaN	NaN	NaN	NaN
-65.9434668672986	-80.6357796574961	-50.2017031635157	22.2104098738859	-25.0148812374629	31.6554680961557	-33.4104885461472	78.8807592075046	-74.3390741759829	-78.536877830325	-23.9654303238774	193.270908788327	NaN	NaN	NaN	NaN	NaN	NaN	NaN	NaN	NaN	NaN	NaN	-39.1077842684163	32.3405796084932	6.4534912472941	92.3986246064752	-2.86586056273758	NaN	NaN	NaN	NaN	NaN	NaN	NaN	NaN	NaN	NaN	NaN	NaN	NaN	NaN	NaN	NaN	NaN	NaN	NaN	NaN	NaN	NaN
72.0531854141533	-78.1259255798836	-118.033661368509	-81.2765363000383	2.73974957075165	135.065399817246	-71.8247041395744	-89.6781648871172	-92.8287756072719	-49.770429098492	-46.6198183783374	59.4507425335348	NaN	NaN	NaN	NaN	NaN	NaN	NaN	NaN	NaN	NaN	NaN	37.7902217789995	33.6463006010743	38.8262020734808	14.998655300411	37.7902217789995	NaN	NaN	NaN	NaN	NaN	NaN	NaN	NaN	NaN	NaN	NaN	NaN	NaN	NaN	NaN	NaN	NaN	NaN	NaN	NaN	NaN	NaN
-18.8607738818337	-95.5806577720861	-66.1538529922633	16.8717747793797	-37.7780055260055	-18.8607738818337	-31.4722616446149	-20.9626885089639	-89.2749138906955	-114.497889416258	-25.1665177632243	-58.7971517973076	NaN	NaN	NaN	NaN	NaN	NaN	NaN	NaN	NaN	NaN	NaN	17.3331569676597	9.0413367166838	20.4425895617757	174.877741736202	-23.0894667558479	NaN	NaN	NaN	NaN	NaN	NaN	NaN	NaN	NaN	NaN	NaN	NaN	NaN	NaN	NaN	NaN	NaN	NaN	NaN	NaN	NaN	NaN
-7.88924913812745	38.3860848658521	-101.491629282541	-14.1995219568519	-38.3889010952958	139.350449965444	-55.2162952785611	-23.6649311849387	22.6104028190409	-106.750189964811	-98.3364928731784	87.8165552791939	NaN	NaN	NaN	NaN	NaN	NaN	NaN	NaN	NaN	NaN	NaN	5.15224723966196	NaN	-19.7351586597061	142.032979686186	9.30014822288998	NaN	NaN	NaN	NaN	NaN	NaN	NaN	NaN	NaN	NaN	NaN	NaN	NaN	NaN	NaN	NaN	NaN	NaN	NaN	NaN	NaN	NaN
44.144300691366	-125.30305445484	0.993110871524834	-15.8463778386571	78.8757461561162	100.97757508823	-74.7845883242938	-52.68275939218	-46.3679511258618	-126.355522499226	-3.21676130602065	80.980682244889	NaN	NaN	NaN	NaN	NaN	NaN	NaN	NaN	NaN	NaN	NaN	0.221947463774767	608.181382409897	26.15878342564	12.6716287254701	45.8707787566577	NaN	NaN	NaN	NaN	NaN	NaN	NaN	NaN	NaN	NaN	NaN	NaN	NaN	NaN	NaN	NaN	NaN	NaN	NaN	NaN	NaN	NaN
83.6140010648416	-102.806830962633	-36.4536534613285	-30.1343032231091	29.899524039976	57.2833750722604	-38.560103540735	53.0704749134474	-36.4536534613285	-69.1036296921292	89.9333513030611	-25.9214030642961	NaN	NaN	NaN	NaN	NaN	NaN	NaN	NaN	NaN	NaN	NaN	-8.86498034441416	381.412533039807	-20.2826735551227	-30.6623946557669	-28.5864504356381	NaN	NaN	NaN	NaN	NaN	NaN	NaN	NaN	NaN	NaN	NaN	NaN	NaN	NaN	NaN	NaN	NaN	NaN	NaN	NaN	NaN	NaN
-26.5250836696578	-126.653480521167	-31.7949992934214	-17.0392355468832	32.4979713164949	16.688224445204	44.0917856887749	-44.4427967904541	-54.9826280379814	-89.7640711548214	241.186630017535	98.8989081759167	NaN	NaN	NaN	NaN	NaN	NaN	NaN	NaN	NaN	NaN	NaN	-27.3068891433549	684.045924824779	68.2324668932412	-2.38357887293853	-16.9221765306814	NaN	NaN	NaN	NaN	NaN	NaN	NaN	NaN	NaN	NaN	NaN	NaN	NaN	NaN	NaN	NaN	NaN	NaN	NaN	NaN	NaN	NaN
1057.14545241311	-105.180564269216	19.2790273537558	-32.4033454388342	-51.3887068728469	79.3993385614625	-41.8960261558406	-66.1550990993012	-46.1149953633989	-164.246133175033	-13.4179840048216	-2.87056098592566	NaN	NaN	NaN	NaN	NaN	NaN	NaN	NaN	NaN	NaN	NaN	61.2474583926006	421.770358185755	14.4937682176957	5.14303018271477	18.6496517887984	NaN	NaN	NaN	NaN	NaN	NaN	NaN	NaN	NaN	NaN	NaN	NaN	NaN	NaN	NaN	NaN	NaN	NaN	NaN	NaN	NaN	NaN
464.129143515487	-66.7886509426457	-6.62500425454716	-61.5111380752687	185.476464117978	102.09176081342	-55.1781226344162	-21.4020402832029	-82.6211895447769	54.5941450070268	13.4295446414857	64.0936681683055	NaN	NaN	NaN	NaN	NaN	NaN	NaN	NaN	NaN	NaN	NaN	365.057555951869	1410.76538726652	32.4268342613246	-24.7440710292377	94.7950945783016	NaN	NaN	NaN	NaN	NaN	NaN	NaN	NaN	NaN	NaN	NaN	NaN	NaN	NaN	NaN	NaN	NaN	NaN	NaN	NaN	NaN	NaN
1484.22861383046	-38.9039903584505	2.29030337481394	17.077998561114	208.261772041136	170.236270133508	54.0472365268642	-53.6916855447506	-38.9039903584505	-140.305328778794	30.8094298055355	-11.4411278696075	NaN	NaN	NaN	NaN	NaN	NaN	NaN	NaN	NaN	NaN	NaN	36.8575421221034	476.765528703894	-17.2209810510717	21.2579681298414	7.73833733654759	NaN	NaN	NaN	NaN	NaN	NaN	NaN	NaN	NaN	NaN	NaN	NaN	NaN	NaN	NaN	NaN	NaN	NaN	NaN	NaN	NaN	NaN
994.253042903467	-75.4576834845289	86.2673571650397	35.5300895102731	336.78261621045	18.6176669586842	-34.233653515031	-53.2601288855685	-97.6552380834893	-111.396581406655	16.5036141397356	-41.6328383813511	NaN	NaN	NaN	NaN	NaN	NaN	NaN	NaN	NaN	NaN	NaN	-20.0953683197613	1324.19532916977	154.704041260921	74.5876452031083	45.4544102729946	NaN	NaN	NaN	NaN	NaN	NaN	NaN	NaN	NaN	NaN	NaN	NaN	NaN	NaN	NaN	NaN	NaN	NaN	NaN	NaN	NaN	NaN
1753.87733478999	-106.775237646012	46.6043092574667	4.29271011167938	337.496553384755	-3.11181973883341	-86.6772280517634	-9.45855961070152	-94.0817579022762	-63.4058485215804	-18.9786694185037	14.8706098981262	NaN	NaN	NaN	NaN	NaN	NaN	NaN	NaN	NaN	NaN	NaN	-35.4642176133085	926.395976223957	58.223463604607	92.5756133845093	-0.0710935976515582	NaN	NaN	NaN	NaN	NaN	NaN	NaN	NaN	NaN	NaN	NaN	NaN	NaN	NaN	NaN	NaN	NaN	NaN	NaN	NaN	NaN	NaN
3214.30451164775	-90.5031112053187	50.2846574812472	67.2215319097062	38.6405563116816	86.2755156417227	-52.3951437412858	-37.5753786163841	-85.2103379464252	-109.557094937335	14.2937993207717	17.4694632761078	NaN	NaN	NaN	NaN	NaN	NaN	NaN	NaN	NaN	NaN	NaN	-37.3086995254686	1459.29271371435	-33.1427944085868	-15.4376976618388	48.09235537061	NaN	NaN	NaN	NaN	NaN	NaN	NaN	NaN	NaN	NaN	NaN	NaN	NaN	NaN	NaN	NaN	NaN	NaN	NaN	NaN	NaN	NaN
2426.84809662902	-92.215888936297	-24.4193813348755	3.12294987820199	-0.0550114156146405	48.6737284229071	1.00430901565757	-32.8939447850532	13.7161541909241	-54.0803534104974	19.0127563472852	-6.41093400324791	NaN	NaN	NaN	NaN	NaN	NaN	NaN	NaN	NaN	NaN	NaN	6.69210609752707	539.143276563112	-2.68570316703314	29.6156398553409	566.234725549619	NaN	NaN	NaN	NaN	NaN	NaN	NaN	NaN	NaN	NaN	NaN	NaN	NaN	NaN	NaN	NaN	NaN	NaN	NaN	NaN	NaN	NaN
2234.02060710739	-57.888177712304	-36.6864313217426	47.0604669209752	32.2192444475822	-41.9868679193829	-99.2315831738988	-35.6263440022145	-46.2272171974952	-27.1456454459899	68.2622133115366	-0.643462457788087	NaN	NaN	NaN	NaN	NaN	NaN	NaN	NaN	NaN	NaN	NaN	-3.47366033771283	1008.77618718808	6.95115786543645	7.99363968575138	784.642595820373	NaN	NaN	NaN	NaN	NaN	NaN	NaN	NaN	NaN	NaN	NaN	NaN	NaN	NaN	NaN	NaN	NaN	NaN	NaN	NaN	NaN	NaN
1611.26731868526	-40.4844129293327	23.1669062080311	-3.35447676587048	208.816587025342	-9.71960867960686	-64.8840852653221	-2.29362144691442	-61.7015193084539	-48.9712554809812	-51.0929661188933	-13.9630299554311	NaN	NaN	NaN	NaN	NaN	NaN	NaN	NaN	NaN	NaN	NaN	-10.5202905613494	691.408829359987	-24.079099712876	-2.17640800656387	271.085745662664	NaN	NaN	NaN	NaN	NaN	NaN	NaN	NaN	NaN	NaN	NaN	NaN	NaN	NaN	NaN	NaN	NaN	NaN	NaN	NaN	NaN	NaN
2268.99173570958	-119.663236229573	-28.3635350798981	47.011799590182	830.490630386225	-26.2402862159522	16.2246910629662	-31.548408375817	-47.4727748554113	-66.5820146309246	36.3955552704524	297.5551655358	NaN	NaN	NaN	NaN	NaN	NaN	NaN	NaN	NaN	NaN	NaN	-24.8781559876257	189.037151532769	59.6444777155545	45.035627445869	637.737552673108	NaN	NaN	NaN	NaN	NaN	NaN	NaN	NaN	NaN	NaN	NaN	NaN	NaN	NaN	NaN	NaN	NaN	NaN	NaN	NaN	NaN	NaN
1003.67380519395	-138.400455383792	292.931776983243	-35.3481732665449	151.633287069904	68.7665035117051	-65.0952237746164	-95.9046689436904	-130.963692756775	-68.282407757624	-19.4122533515067	-34.2857786055424	NaN	NaN	NaN	NaN	NaN	NaN	NaN	NaN	NaN	NaN	NaN	42.1816106971982	219.660552941672	11.9057911378469	91.2493182589056	260.37631028011	NaN	NaN	NaN	NaN	NaN	NaN	NaN	NaN	NaN	NaN	NaN	NaN	NaN	NaN	NaN	NaN	NaN	NaN	NaN	NaN	NaN	NaN
419.071093886976	-47.6587838338437	796.495026895839	1710.81779418492	593.430319276986	58.6578170137233	78.8579711747611	-49.7851158507951	-50.8482818592707	-30.648127698233	229.827544378306	-28.5217956812817	NaN	NaN	NaN	NaN	NaN	NaN	NaN	NaN	NaN	NaN	NaN	-23.3450912551329	48.7253217254272	-19.1670962997382	-52.5910559428965	924.015264880636	NaN	NaN	NaN	NaN	NaN	NaN	NaN	NaN	NaN	NaN	NaN	NaN	NaN	NaN	NaN	NaN	NaN	NaN	NaN	NaN	NaN	NaN
36.8311178611222	-127.01540757073	1512.51378522463	890.109776278952	29.3835485233107	78.3247184575005	-17.4297444572186	-16.3658059803884	-14.2379290267279	-118.503899756089	377.29143044679	195.357950908824	NaN	NaN	NaN	NaN	NaN	NaN	NaN	NaN	NaN	NaN	NaN	75.130445548275	3.02515654135478	-45.0450361299254	-31.4599816793462	1585.16149793958	NaN	NaN	NaN	NaN	NaN	NaN	NaN	NaN	NaN	NaN	NaN	NaN	NaN	NaN	NaN	NaN	NaN	NaN	NaN	NaN	NaN	NaN
-14.8392596783518	-98.9515130907333	1204.25605876692	1196.80307428735	-18.0333958838853	-15.903971746863	16.0373903084718	-36.133501048575	-23.3569562264411	-37.1982131170861	1447.01041038747	1.13142134931556	NaN	NaN	NaN	NaN	NaN	NaN	NaN	NaN	NaN	NaN	NaN	67.0593032575287	13.7382867504039	-6.12640567381911	47.1946108333057	239.568474309992	28.3754285366734	NaN	NaN	NaN	NaN	NaN	NaN	NaN	NaN	NaN	NaN	NaN	NaN	NaN	NaN	NaN	NaN	NaN	NaN	NaN	NaN	NaN
15.4576513695793	-119.859170448689	926.448853374454	1145.9391312844	59.1426095943745	57.0116360224332	42.0948210188446	-77.2396990098641	-33.5547407850689	-93.2220007994233	779.411676910509	81.5178320997574	NaN	NaN	NaN	NaN	NaN	NaN	NaN	NaN	NaN	NaN	NaN	-12.1487839739753	188.686394934253	63.1644081166104	239.941206218124	353.957010910816	-6.91870118990682	NaN	NaN	NaN	NaN	NaN	NaN	NaN	NaN	NaN	NaN	NaN	NaN	NaN	NaN	NaN	NaN	NaN	NaN	NaN	NaN	NaN
133.23222025949	-16.0445481740047	514.954242396569	840.164345055254	31.9372702510472	223.864543951255	-43.767376597368	-19.2433360690081	-39.5023260706967	-89.6166697590842	636.5081824067	-44.8336392290358	NaN	NaN	NaN	NaN	NaN	NaN	NaN	NaN	NaN	NaN	NaN	-18.1769993986659	20.544369246179	1.70694666220038	203.685977701527	505.084739045184	154.499374287805	NaN	NaN	NaN	NaN	NaN	NaN	NaN	NaN	NaN	NaN	NaN	NaN	NaN	NaN	NaN	NaN	NaN	NaN	NaN	NaN	NaN
-35.855222792104	-76.4027278987331	736.681453449987	591.564066752578	276.787382372168	64.4465003663995	-37.9893020082424	39.9045893808083	-28.3859455356197	-90.2742428036325	417.6366106373	48.4409062453618	NaN	NaN	NaN	NaN	NaN	NaN	NaN	NaN	NaN	NaN	NaN	-29.4462148809932	58.5043797552488	6.15283532891428	138.078727283277	-37.8224619892067	541.185619366053	NaN	NaN	NaN	NaN	NaN	NaN	NaN	NaN	NaN	NaN	NaN	NaN	NaN	NaN	NaN	NaN	NaN	NaN	NaN	NaN	NaN
62.8329764587028	-26.8637118237562	621.301642788775	855.153722953758	42.5444398233847	155.733117894107	72.4433359175378	63.9007941763512	-38.6097067178878	-124.035124129754	388.517380341441	-36.4740712825911	NaN	NaN	NaN	NaN	NaN	NaN	NaN	NaN	NaN	NaN	NaN	-27.1083592226619	83.9307527766162	-12.4428161284176	150.973235493161	23.173502814747	203.350175115462	NaN	NaN	NaN	NaN	NaN	NaN	NaN	NaN	NaN	NaN	NaN	NaN	NaN	NaN	NaN	NaN	NaN	NaN	NaN	NaN	NaN
137.087481961882	-65.9459409864682	432.020243718432	924.643443608902	98.6179912979838	304.857205134992	-21.064868545254	-33.8880320998867	-37.0938229885448	-52.0541804689495	375.384604685471	-9.31030195350746	NaN	NaN	NaN	NaN	NaN	NaN	NaN	NaN	NaN	NaN	NaN	-37.3448005964067	63.2677295823871	18.2017004398023	189.033392305879	20.2977948185272	112.525947482422	NaN	NaN	NaN	NaN	NaN	NaN	NaN	NaN	NaN	NaN	NaN	NaN	NaN	NaN	NaN	NaN	NaN	NaN	NaN	NaN	NaN
39.2806890426852	-110.432139435178	532.263645673362	2611.13320682311	44.6275757740374	752.555379005074	-39.8532345813281	66.0151226994464	7.19936865457169	-125.403422282964	369.718289040254	-15.2575556171077	NaN	NaN	NaN	NaN	NaN	NaN	NaN	NaN	NaN	NaN	NaN	-35.0085098395467	-25.5715051196	70.8956542398552	-17.1830564796473	33.1476353600684	30.0019671200862	NaN	NaN	NaN	NaN	NaN	NaN	NaN	NaN	NaN	NaN	NaN	NaN	NaN	NaN	NaN	NaN	NaN	NaN	NaN	NaN	NaN
-8.37159559961251	-99.3350995748455	530.988475030004	700.073576536908	96.5039736894797	701.143735407205	123.257945446901	-71.5109689471272	2.32999310335608	-100.405258445142	384.376709799335	187.467477664713	NaN	NaN	NaN	NaN	NaN	NaN	NaN	NaN	NaN	NaN	NaN	32.3721096756674	-23.2283599725382	-50.5040620641107	278.902493964881	71.1875318829053	22.9305204901231	-30.5718182279616	NaN	NaN	NaN	NaN	NaN	NaN	NaN	NaN	NaN	NaN	NaN	NaN	NaN	NaN	NaN	NaN	NaN	NaN	NaN	NaN
-44.3132249037089	18.8723258068989	51.0005719309368	626.096177551215	-55.0226402783882	505.079783817339	246.982873287568	22.0851504193027	7.0919688947517	-118.208190988996	238.415340987824	67.0646949929557	NaN	NaN	NaN	NaN	NaN	NaN	NaN	NaN	NaN	NaN	NaN	49.4386109992355	32.6454054747141	-21.9325124799803	276.146885580274	-18.7837864441325	189.032131921819	41.0420082369748	NaN	NaN	NaN	NaN	NaN	NaN	NaN	NaN	NaN	NaN	NaN	NaN	NaN	NaN	NaN	NaN	NaN	NaN	NaN	NaN
-21.3625706753691	-19.2191199747818	32.2236968393125	1374.02383540694	-57.8012325853526	1001.06341350476	131.89415441662	-17.0756692741946	12.9326405340271	-130.67855640532	175.834893778659	-32.0798241783054	NaN	NaN	NaN	NaN	NaN	NaN	NaN	NaN	NaN	NaN	NaN	-10.1345475123046	41.3196528354487	-39.5369477110208	93.8239389045848	68.6218815913995	-6.98429034815643	5.61673830843622	NaN	NaN	NaN	NaN	NaN	NaN	NaN	NaN	NaN	NaN	NaN	NaN	NaN	NaN	NaN	NaN	NaN	NaN	NaN	NaN
12.3468060412865	48.8121566251905	116.380306236542	620.46015254345	150.700636197863	1599.6620667524	399.523028417444	-27.3360754764914	33.7970122671124	-19.8285032974523	98.14763094459	62.7547906719773	NaN	NaN	NaN	NaN	NaN	NaN	NaN	NaN	NaN	NaN	NaN	-26.6912110302122	73.115465407828	50.0023403379661	150.859613370091	50.0023403379661	89.9250109131821	-27.7418076242968	NaN	NaN	NaN	NaN	NaN	NaN	NaN	NaN	NaN	NaN	NaN	NaN	NaN	NaN	NaN	NaN	NaN	NaN	NaN	NaN
48.2521911386013	26.7862626788889	93.3306409039975	1389.87271987063	245.738732967956	1052.85764305314	-46.1978940841335	-59.077451159961	-19.3654835094929	-152.45423995971	141.62897993835	35.3726340627738	NaN	NaN	NaN	NaN	NaN	NaN	NaN	NaN	NaN	NaN	NaN	-22.2418329299439	30.3135652757298	-29.5995886787382	12.4447298858008	94.4311510866517	18.7513776704816	32.4157812039568	NaN	NaN	NaN	NaN	NaN	NaN	NaN	NaN	NaN	NaN	NaN	NaN	NaN	NaN	NaN	NaN	NaN	NaN	NaN	NaN
28.3578977982026	-97.309893687119	60.5804084354646	270.026727577667	-46.8279603554086	691.06753323789	137.914433964893	5.80214035211927	-71.5318851773094	-61.8651319861308	58.4322410596471	-12.4572823423292	NaN	NaN	NaN	NaN	NaN	NaN	NaN	NaN	NaN	NaN	NaN	9.55399431969676	38.9993496211793	-21.9946006461774	14.8120934806758	35.8444901245919	37.9477297889835	-81.9369310813383	-29.355939471548	NaN	NaN	NaN	NaN	NaN	NaN	NaN	NaN	NaN	NaN	NaN	NaN	NaN	NaN	NaN	NaN	NaN	NaN	NaN
128.820074195699	-8.76355570512253	97.6487830462944	47.1297939420864	28.8569680958835	1063.95880867785	164.290853779505	-42.0845910717278	-30.2609978771259	-30.2609978771259	92.2744225032935	-39.9348468545275	NaN	NaN	NaN	NaN	NaN	NaN	NaN	NaN	NaN	NaN	NaN	28.7552181039014	-21.7471274509599	8.76470632176879	42.4329366916763	40.3286722935571	261.276434096075	-62.7802832142847	52.9542586822724	NaN	NaN	NaN	NaN	NaN	NaN	NaN	NaN	NaN	NaN	NaN	NaN	NaN	NaN	NaN	NaN	NaN	NaN	NaN
47.6430202964934	-37.3342530244557	-44.8638848377044	54.0969904221351	-35.1829296492418	515.555854405517	28.2811099195683	-77.1337354659129	21.8271397939266	-59.9231484642017	-22.2749893979584	13.2218462930709	NaN	NaN	NaN	NaN	NaN	NaN	NaN	NaN	NaN	NaN	NaN	-45.7102494969799	-16.2361876648199	102.712704729254	67.9754175699229	80.6071583551344	190.0822451603	80.6071583551344	NaN	NaN	NaN	NaN	NaN	NaN	NaN	NaN	NaN	NaN	NaN	NaN	NaN	NaN	NaN	NaN	NaN	NaN	NaN	NaN
7.25180897192149	-75.6350279443136	-37.9591929823885	5.09890411695434	-45.4943599747736	438.909232392834	-91.7818143565672	-22.8888589976185	-93.9347192115343	-73.4821230893464	-8.89497744033209	-47.6472648297407	NaN	NaN	NaN	NaN	NaN	NaN	NaN	NaN	NaN	NaN	NaN	-2.29460513937277	2.97118702088051	428.447193569346	1.91802858882985	37.7254152785522	19.821721933691	53.522791759312	-9.66671416372737	NaN	NaN	NaN	NaN	NaN	NaN	NaN	NaN	NaN	NaN	NaN	NaN	NaN	NaN	NaN	NaN	NaN	NaN	NaN
-3.03598951120905	-115.069399913583	13.1226754506717	33.5903177357207	15.2771641122558	366.458815950465	35.7448063973048	-53.6664730584355	31.4358290741366	-77.3658483358607	-17.0401658115057	-24.5808761270501	NaN	NaN	NaN	NaN	NaN	NaN	NaN	NaN	NaN	NaN	NaN	-6.25184667518981	14.8215993176296	41.1634068086538	-2.03715747662593	29.5730115126031	-15.7348973719585	38.0023899097309	1.12385942229698	NaN	NaN	NaN	NaN	NaN	NaN	NaN	NaN	NaN	NaN	NaN	NaN	NaN	NaN	NaN	NaN	NaN	NaN	NaN
-12.2608983875657	-122.220713197965	-18.7291227881775	66.4358318198769	-37.0557585899107	207.658731233233	35.1727472169203	26.5484480161046	-31.6655715894009	-103.894077396232	16.846111415187	12.5339618147792	NaN	NaN	NaN	NaN	NaN	NaN	NaN	NaN	NaN	NaN	NaN	-10.2129518098719	78.338728380996	166.890408571864	61.4717416779735	95.2057150840185	84.6638483946294	-50.2720452295503	108.910141780224	NaN	NaN	NaN	NaN	NaN	NaN	NaN	NaN	NaN	NaN	NaN	NaN	NaN	NaN	NaN	NaN	NaN	NaN	NaN
-37.6818746314803	-146.643870068512	-44.1548644594228	69.1224575295705	188.872769346506	32.4421818378964	-20.4205684236337	-53.8643492013365	-23.657063337605	-106.727099462867	58.3341411496663	28.1268552859348	NaN	NaN	NaN	NaN	NaN	NaN	NaN	NaN	NaN	NaN	NaN	-4.68561233832471	3.75199998711186	89.1828247821572	29.0648369634216	-37.3813600993914	144.027304897495	197.817083472153	NaN	NaN	NaN	NaN	NaN	NaN	NaN	NaN	NaN	NaN	NaN	NaN	NaN	NaN	NaN	NaN	NaN	NaN	NaN	NaN
22.1502007062834	-99.8476556094807	1.63728681248239	106.361110375572	28.6279629885364	83.6889423876866	-32.9107786928667	14.5928113769883	-45.8663032573727	0.557659765440227	-14.55711889315	-4.84047546977058	NaN	NaN	NaN	NaN	NaN	NaN	NaN	NaN	NaN	NaN	NaN	-43.4719815053718	247.767887200096	-4.42895562818943	166.516184698933	-7.594606374988	178.123570770528	94.7614344381657	43.0558055737891	NaN	NaN	NaN	NaN	NaN	NaN	NaN	NaN	NaN	NaN	NaN	NaN	NaN	NaN	NaN	NaN	NaN	NaN	NaN
46.4165882347931	-17.3284059263312	42.0948937153948	105.839887876519	9.68218481990791	586.628403159575	-57.304080230765	5.36049030050966	-48.6606911919685	-123.209921651588	178.22827107644	11.843032079607	NaN	NaN	NaN	NaN	NaN	NaN	NaN	NaN	NaN	NaN	NaN	-5.22778076168973	46.5031261657107	12.7196767437349	68.6735148488823	-44.2898941558493	65.5063164655721	-1.00484958394275	4.27381438824097	NaN	NaN	NaN	NaN	NaN	NaN	NaN	NaN	NaN	NaN	NaN	NaN	NaN	NaN	NaN	NaN	NaN	NaN	NaN
0.43942092659729	-108.763939363679	200.465377893936	69.6375898234063	51.2568262101914	283.719424847909	-53.6216485240347	-29.8347779657566	-53.6216485240347	-30.9159993547693	-41.7282132448957	-76.3272976933002	NaN	NaN	NaN	NaN	NaN	NaN	NaN	NaN	NaN	NaN	NaN	9.81635032582099	289.722382477449	82.6975436030372	90.0912878485519	83.7537927809679	395.347300270516	33.0538322402957	115.441268118888	NaN	NaN	NaN	NaN	NaN	NaN	NaN	NaN	NaN	NaN	NaN	NaN	NaN	NaN	NaN	NaN	NaN	NaN	NaN
136.173721509237	-89.9685268628339	119.943416602151	-17.4731649445145	49.6120953381095	483.502246520887	-17.4731649445145	70.1704815537523	188.110697211914	-54.2618560672438	-56.4258967215219	5.24926192540652	NaN	NaN	NaN	NaN	NaN	NaN	NaN	NaN	NaN	NaN	NaN	30.1590358190046	118.927385432068	153.8006656372	13.2507787498497	77.7135088260028	204.525436844665	19.5913751507828	29.1022697521824	NaN	NaN	NaN	NaN	NaN	NaN	NaN	NaN	NaN	NaN	NaN	NaN	NaN	NaN	NaN	NaN	NaN	NaN	NaN
21.9772412891604	-4.01044943510402	51.2133933539578	50.1305729071134	29.5569844170708	813.518987932379	-75.476598926831	5.73493458649512	37.1367275449812	-58.1514717773215	33.8882662044482	12.2318572675612	NaN	NaN	NaN	NaN	NaN	NaN	NaN	NaN	NaN	NaN	NaN	123.474199828779	24.0895544145394	69.5527432742446	41.0060898041972	18.8031371052714	361.362978745841	247.176364865651	-31.9464690637018	NaN	NaN	NaN	NaN	NaN	NaN	NaN	NaN	NaN	NaN	NaN	NaN	NaN	NaN	NaN	NaN	NaN	NaN	NaN
56.0679265927431	84.2420921122837	126.503340391594	48.4825743374822	105.914527127315	571.871879950485	21.3920305686932	-25.2037047136238	-42.5416527256487	-92.3882532602204	-19.785595959866	10.5558130611777	NaN	NaN	NaN	NaN	NaN	NaN	NaN	NaN	NaN	NaN	NaN	5.32051047022997	-7.37310589499489	43.4013595659045	132.256674122479	110.042845483335	0.0315036513862765	-14.7777154413761	9.55171592530492	NaN	NaN	NaN	NaN	NaN	NaN	NaN	NaN	NaN	NaN	NaN	NaN	NaN	NaN	NaN	NaN	NaN	NaN	NaN
85.8714075663011	0.201892488460327	24.0592258012767	26.2280742842601	47.9165591140932	596.635225308871	25.1436500427684	-29.0775620318144	84.7869833248095	-31.2464105147977	189.9761347495	13.2149833863602	NaN	NaN	NaN	NaN	NaN	NaN	NaN	NaN	NaN	NaN	NaN	0.291226832968076	162.214152149829	81.7818493780547	-20.8751686332882	32.0408200323525	99.7732855243726	44.7406573121062	38.3907386722294	NaN	NaN	NaN	NaN	NaN	NaN	NaN	NaN	NaN	NaN	NaN	NaN	NaN	NaN	NaN	NaN	NaN	NaN	NaN
22.3894627297678	35.4121977902082	-4.74123531281646	127.656571134995	43.0087932421318	242.690730835552	10.4519555910307	57.1167562242756	-4.74123531281646	-44.8946684158411	74.4804029715295	25.6451464948779	NaN	NaN	NaN	NaN	NaN	NaN	NaN	NaN	NaN	NaN	NaN	4.78655947568149	49.2577845074482	186.906814367678	2.66888209321641	192.201007823841	102.199719069075	-23.8020851875971	-26.9786012612947	NaN	NaN	NaN	NaN	NaN	NaN	NaN	NaN	NaN	NaN	NaN	NaN	NaN	NaN	NaN	NaN	NaN	NaN	NaN
27.2334196227614	-29.240285666968	6.59879653612951	135.836699026087	66.3306002079587	77.1909281482913	27.2334196227614	47.8680427093933	-11.8637609624359	-55.3050727237662	14.2010260943623	35.9216819750275	NaN	NaN	NaN	NaN	NaN	NaN	NaN	NaN	NaN	NaN	NaN	10.3456607240544	5.04887013267395	81.3226546485524	12.4643769606066	90.8568777130372	58.0167760464785	-27.7912315338848	-16.1382922328478	NaN	NaN	NaN	NaN	NaN	NaN	NaN	NaN	NaN	NaN	NaN	NaN	NaN	NaN	NaN	NaN	NaN	NaN	NaN
100.555415257904	-46.1678309954199	142.942130842198	67.9502494238324	9.26095092250263	100.555415257904	87.5133489242756	53.8213442290678	33.1714058674888	-82.0335134128992	38.6056001731675	14.6951452281813	NaN	NaN	NaN	NaN	NaN	NaN	NaN	NaN	NaN	NaN	NaN	-31.7842936559938	22.2694871588544	22.2694871588544	187.610463768978	-34.9639278215731	-24.3651472696421	-63.5806353117869	-21.1855131040628	NaN	NaN	NaN	NaN	NaN	NaN	NaN	NaN	NaN	NaN	NaN	NaN	NaN	NaN	NaN	NaN	NaN	NaN	NaN
45.6440899084352	-67.4711071615676	-18.5270315062779	128.305195459591	51.0823205368008	36.9429209030504	-2.21233962118136	26.0664596463194	-15.2640931292586	-14.1764470035855	20.6282290179538	138.094010590649	NaN	NaN	NaN	NaN	NaN	NaN	NaN	NaN	NaN	NaN	NaN	-29.4188863059793	-26.2376907977752	130.701287606958	-6.09011924581615	98.8893325249179	-7.15051774855084	-42.1436683387955	40.5674148745101	NaN	NaN	NaN	NaN	NaN	NaN	NaN	NaN	NaN	NaN	NaN	NaN	NaN	NaN	NaN	NaN	NaN	NaN	NaN
12.4202234444799	-9.34886836183169	-0.641231639307035	59.2237708280499	61.4006800086811	100.585045260042	58.1353162377344	104.938863621304	-7.17195918120052	80.9928626343616	67.9314075505746	33.100860660476	NaN	NaN	NaN	NaN	NaN	NaN	NaN	NaN	NaN	NaN	NaN	1.59367069161922	194.681012712544	0.532751229965786	92.8327443938146	-1.58908769334108	85.4063081622405	3.71550961492609	49.3350464660238	NaN	NaN	NaN	NaN	NaN	NaN	NaN	NaN	NaN	NaN	NaN	NaN	NaN	NaN	NaN	NaN	NaN	NaN	NaN
-43.7276208283634	-60.0665846944833	-35.0135067664328	31.4316129557883	100.055261193492	166.500380915713	-39.3705637973981	-44.8168850861047	-24.1208641890195	-77.4948128183446	36.8779342444949	52.1276338528735	NaN	NaN	NaN	NaN	NaN	NaN	NaN	NaN	NaN	NaN	NaN	176.992681583721	-5.57515884126593	87.8316432366343	34.7595966014637	-40.6027096204785	-5.57515884126593	-27.8654184280376	-4.51371790856252	NaN	NaN	NaN	NaN	NaN	NaN	NaN	NaN	NaN	NaN	NaN	NaN	NaN	NaN	NaN	NaN	NaN	NaN	NaN
16.6789784321395	-77.0674828025981	15.588903301503	99.5246883605122	-10.5728998337726	53.7415328737799	123.506341234515	42.8407815674151	-18.203425748228	-55.2659801898684	-0.762223658044262	75.5430354865096	NaN	NaN	NaN	NaN	NaN	NaN	NaN	NaN	NaN	NaN	NaN	12.7360708063757	42.4710324723004	107.250770387351	169.906582469121	29.7274774726184	2.11644163997395	99.8170299708696	-21.2467425261098	NaN	NaN	NaN	NaN	NaN	NaN	NaN	NaN	NaN	NaN	NaN	NaN	NaN	NaN	NaN	NaN	NaN	NaN	NaN
118.629294808777	-90.8210498366989	47.7216260485898	116.447520385387	25.9038818146861	141.537926254376	98.9933249982636	21.5403329679053	20.4494457562102	-40.6402380987203	-21.0042682882069	-11.1862833829502	NaN	NaN	NaN	NaN	NaN	NaN	NaN	NaN	NaN	NaN	NaN	11.94058165583	-18.8714953565717	NaN	43.8151440824524	108.626754349918	72.5022502664126	73.5647356806334	32.1278045260242	NaN	NaN	NaN	NaN	NaN	NaN	NaN	NaN	NaN	NaN	NaN	NaN	NaN	NaN	NaN	NaN	NaN	NaN	NaN
16.5836315671794	111.561575382086	5.66662653098328	-23.8092870667463	78.8105602734975	150.862793512392	79.9022607771171	62.4350527192032	18.7670325744187	-32.5428910957032	103.919671856749	-39.0930941174209	NaN	NaN	NaN	NaN	NaN	NaN	NaN	NaN	NaN	NaN	NaN	23.9004104553622	NaN	29.2154525863805	NaN	34.5304947173989	-24.9979771500068	32.4044778649915	20.7113851767511	24.9634188815658	NaN	NaN	NaN	NaN	NaN	NaN	NaN	NaN	NaN	NaN	NaN	NaN	NaN	NaN	NaN	NaN	NaN	NaN
12.7120488969396	-71.4116068053009	227.937505693581	45.4874991705398	47.6725291887799	60.7827092982199	-0.398131212500458	56.4126492617399	-8.04573627634051	59.6901942890999	-27.7110064405006	79.3554644532601	NaN	NaN	NaN	NaN	NaN	NaN	NaN	NaN	NaN	NaN	NaN	58.2061906052282	58.2061906052282	NaN	127.335767572911	-7.73279050240789	168.813513753521	-21.5587058959445	13.5378485645715	-46.0199408229708	-8.79632245575686	39.0626154449467	NaN	NaN	NaN	NaN	NaN	NaN	NaN	NaN	NaN	NaN	NaN	NaN	NaN	NaN	NaN	NaN
89.741158912141	4.46136190079447	309.500635825995	-38.1785366048788	12.1146770171974	91.9278203739704	-13.0319297938407	30.7012994427472	NaN	-56.7651590304287	51.4745833301265	44.9145989446383	NaN	NaN	NaN	NaN	NaN	NaN	NaN	NaN	NaN	NaN	NaN	NaN	-2.15520537334627	-28.7566052838002	75.5208823651791	NaN	-21.3082133088731	-10.6676533446915	23.3821385406895	11.6775225800898	28.7024185227802	-60.6782851763448	-47.909613219327	24.4461945371076	NaN	NaN	NaN	NaN	NaN	NaN	NaN	NaN	NaN	NaN	NaN	NaN	NaN	NaN
-21.3080177314593	-65.0739246006652	41.0583995571591	127.496065623841	73.8828297090636	NaN	-25.6846084183799	41.0583995571591	-35.5319374639512	25.7403321529371	-31.1553467770306	160.320495775745	-37.7202328074115	-10.3665410141578	NaN	NaN	NaN	NaN	NaN	NaN	NaN	NaN	NaN	22.5903290576877	9.81536238359661	30.0423929509075	9.81536238359661	-58.3177932115558	-65.7698571047756	NaN	163.11496247269	-98.7718543461776	-39.1553432004192	50.2694235182184	-15.7345709645855	-43.4136654251162	NaN	NaN	NaN	NaN	NaN	NaN	NaN	NaN	NaN	NaN	NaN	NaN	NaN	NaN
NaN	NaN	NaN	40.4813306301881	NaN	179.541991586411	28.4367064528774	58.0007839790036	3.25249226395509	NaN	21.8669114470716	NaN	-26.3115852621711	55.8108523104016	59.0957498133045	17.4870481098677	39.3863647958871	-66.8253211313069	NaN	NaN	NaN	NaN	NaN	-20.8064868402513	-13.3507474065787	23.9279497617843	-35.7179657075965	20.7326328616389	144.284886333928	-68.7362403424323	NaN	19.6675272282571	91.0296046648377	19.6675272282571	-49.5643389415599	-44.2388107746509	70.7925976305835	NaN	NaN	NaN	NaN	NaN	NaN	NaN	NaN	NaN	NaN	NaN	NaN	NaN
-36.8015674594758	-64.1961979937249	-0.640655154267061	NaN	-41.1847083449557	-10.5027221465967	NaN	NaN	79.3516660057402	-46.6636344518055	NaN	-29.1310709098861	-65.2919832150948	-37.8973526808458	-34.6099970167359	128.662000967388	-38.9931379022157	-47.7594196731754	-62.004627550985	-34.6099970167359	-85.0161171997542	NaN	NaN	63.6296148486481	-4.57078379498848	52.9733025605799	-23.7521459135113	-58.9179764641364	18.8731032387616	-2.43952133737483	-48.2616641760682	-16.2927273118635	-14.1614648542499	-9.89893993902258	68.9577709926822	-91.9525445571478	55.1045650181935	NaN	NaN	NaN	NaN	NaN	NaN	NaN	NaN	NaN	NaN	NaN	NaN	NaN
20.6823006288062	-109.813793818083	48.0974465210098	109.507373319546	110.603979155234	-33.0513853199127	-6.73284526339732	31.6483589856876	-33.0513853199127	7.52303060054852	-41.8242320054179	-0.15321024926847	124.85985501918	-87.8816771043198	-107.620582146706	16.2958772860537	-34.1479911556009	3.13660725779595	-69.2393778976214	-16.6022977845906	-5.63623942770918	NaN	NaN	-65.0823779541952	13.8132654438533	5.28400669811836	-83.207052788882	-16.0391401662191	-44.8253884330746	-11.7745107933516	2.08553466846774	-21.3699268823034	-34.1638150009059	-34.1638150009059	-30.9653429712553	-27.7668709416047	-22.4360842255203	NaN	NaN	NaN	NaN	NaN	NaN	NaN	NaN	NaN	NaN	NaN	NaN	NaN
55.2063492814877	-49.0492803199155	32.1603680011775	-80.8746830403439	-92.9463875205064	180.313104803172	14.6015251209412	-58.9261294400485	4.72467600080824	-65.5106955201371	112.272588642256	-30.3930097596644	-49.0492803199155	85.9343243219013	-31.4904374396792	-19.4187329595167	65.0831984016206	-75.38754464027	-10.6393115193986	-12.8341668794281	-85.264393760403	NaN	NaN	163.41760570091	-6.18514670267166	NaN	NaN	22.6153206866158	7.68174500328158	NaN	-68.0528173907707	-11.5185665895767	-62.7193975038656	-34.9856140919591	110.083406831859	-64.8527654586276	222.085224456866	-40.3190339788642	-43.5190859110073	NaN	NaN	NaN	NaN	NaN	NaN	NaN	NaN	NaN	NaN	NaN
-87.0361874896866	-35.4184019051693	-24.4358943339954	-13.4533867628215	12.9046314079958	-42.0079064478737	23.8871389791697	-126.573214745913	28.2801420076393	NaN	-35.4184019051693	-92.5274412752736	79.8979275921565	-44.2044079621084	-38.7131541765215	20.5923867078175	-11.2568852485868	-110.099453389152	-25.5341450911128	-9.06038373435198	37.0661480645784	NaN	NaN	-60.3540814860195	NaN	NaN	NaN	NaN	NaN	-14.4640028070161	-55.0180258256702	-24.0689029956447	13.2834866267999	-30.4721697880638	-1.65746922217796	-35.808225448413	10.0818532305903	NaN	-30.4721697880638	4.74579757024112	11.1490643626602	-10.1951582787367	NaN	NaN	NaN	NaN	NaN	NaN	NaN	NaN
125.508997680671	NaN	30.9885416802922	190.35442679721	95.8339707968312	57.3663433548165	-65.7300644596303	-28.3615120873875	91.4376705177438	-76.7208151573488	5.70981507553973	7.90796521508342	-36.0550375757905	-81.1171154364362	46.3755926570981	36.4839170291514	125.508997680671	NaN	-91.0087910643828	-37.1541126455623	67.2580189827632	NaN	NaN	-20.6155681542945	-23.8187845784608	35.9745886726452	-41.9703443154038	-25.9542621945718	43.4487603290335	-30.2252174267936	34.9068498645898	-27.0220010026272	NaN	1.80694681487032	30.6358946323679	-33.42843385096	-57.9864264362357	-55.8509488201248	-38.7671278912374	84.0228350351412	74.413185762642	-34.4961726590155	NaN	NaN	NaN	NaN	NaN	NaN	NaN	NaN
-20.1941203304458	-60.8904432986521	-80.6886544723741	23.8019045000475	-41.0922321249301	-49.8914370910288	-85.0882569554234	-22.3939215719705	-20.1941203304458	-109.286070612195	-30.0932259173068	-34.4928284003561	150.290475887716	65.5981280890161	76.5971342966395	134.891867197043	-64.1901451609391	-101.586766266858	-30.0932259173068	-15.7945178473965	85.3963392627381	NaN	NaN	64.0294758012516	-37.4558897793424	-43.8654918160115	-31.0462877426733	-10.7492146265545	-23.5684186998927	55.4833397523595	73.6438788562553	12.7526595078988	11.6843925017873	21.298795556791	28.7766645995716	60.8246747829171	8.47959148345278	-0.0665445654393528	51.2102717279134	27.7083975934601	-34.2510887610079	3.1382564528952	NaN	NaN	NaN	NaN	NaN	NaN	NaN	NaN
-42.8348173246064	-12.014449763927	132.180841323537	222.440489179813	69.4393787892972	-26.3239061313853	-58.2450011049461	165.20266370998	-28.5253609571481	-48.3384543890134	-34.0289980215551	-20.8202690669782	22.1081000353966	-13.1151771768084	-57.1442736920647	-32.9282706086737	112.367747891672	-60.4464559307089	-1.00717563511291	-31.8275431957923	-81.3602767754556	NaN	NaN	7.6772710908722	36.5347557202277	-74.6199998891418	21.5716155420434	5.53967963684586	32.2595728121751	-16.9050306304307	62.1858531685438	-67.1384298000496	NaN	-43.6249238057599	19.4340240880171	-76.7575913431681	-48.9689024408257	37.6035514472409	-11.5610519953648	-74.6199998891418	77.1489933467281	-54.3128810758916	NaN	NaN	NaN	NaN	NaN	NaN	NaN	NaN
-6.02558357502392	10.4977481589266	3.8884154653464	-66.6111332661759	58.9661879118482	118.45018215407	2.78686001641636	-34.6660252472048	-4.92402812609388	17.1070808525068	117.34862670514	-55.5955787768755	-3.82247267716385	72.1848532990086	-1.61936177930378	31.4273016885973	-43.4784688386451	-30.2598034514847	-11.5333608196741	-34.6660252472048	-23.6504707579045	NaN	NaN	-20.9282931450791	-2.74976862894794	121.291928069359	-36.968167718136	-47.6614174335073	59.2710797202054	-16.6509932589306	17.5674058302575	6.8741561148862	-51.9387173196558	69.9643294355767	25.0526806310174	38.953905261	43.2312051471485	164.064926930844	-43.3841175473588	19.7060557733317	3.66618120027482	6.8741561148862	NaN	NaN	NaN	NaN	NaN	NaN	NaN	NaN
-69.4779383011242	24.2247638948731	10.9961471142617	66.1153837001424	103.596464578541	-0.0277002029144617	-20.9730101055491	-50.7373978619247	-44.123089471619	-35.3040116178781	27.5319180900259	-33.0992421544429	-18.7682406421139	167.534779018163	-1.13008493463208	117.92746609087	-13.2563169835258	-86.0137092768884	-50.7373978619247	-24.280164300702	-15.4610864469611	NaN	NaN	-18.5364136560892	134.452814229925	71.3313845426883	53.1438539548405	-16.3967041751659	-11.0474304728577	-15.3268494347043	363.401728688715	87.3792056496128	62.7725466189952	15.6989380386832	14.6290832982216	2.86068115314355	-21.7459778774741	-33.5143800225521	-46.3526369080917	9.27980959591337	28.5371949242228	25.3276307028379	NaN	NaN	NaN	NaN	NaN	NaN	NaN	NaN
5.9792207329333	-1.74328611550077	-42.5622508857951	75.4817823688399	43.4885397110416	151.603635589119	32.4563870704215	86.51393500946	-19.3947303404929	-51.3879729982912	136.15862189225	1.56635967668526	12.5985123173054	52.3142618235377	40.1788939188556	7.08243599699531	17.0113733735534	-87.7940767123376	-32.633313509237	75.4817823688399	-12.7754387561209	NaN	NaN	-36.4794786616018	-21.494088177671	-30.0571684542029	-31.1275534887693	17.0397730667225	-2.22715755547424	85.5444152789776	-15.0717779702721	-20.4237031431045	-3.29754259004073	-3.29754259004073	4.19515265192467	-25.7756283159369	-4.36792762460721	-10.7902378320061	-1.15677252090776	61.9959445185149	-18.2829330739715	28.8140084469538	NaN	NaN	NaN	NaN	NaN	NaN	NaN	NaN
-16.7100235940137	-2.35741195974906	144.480845529266	9.78710557693637	-55.3516703016491	27.4518583575697	37.388281796676	94.7987283337344	48.4287522845718	7.5790114793572	16.4113878696739	44.0125640894135	0.954729186619698	17.5154349184635	-66.392140789545	-81.8487994725991	87.0703989922073	47.3247052357822	-48.7273880089116	-55.3516703016491	-10.0857413012761	NaN	NaN	9.81461113828425	43.0130026319075	-30.88019133777	75.1404782708977	-29.809275483137	15.1691904114493	-5.17821082657786	30.1620123763114	20.5237696846143	24.8074331031464	29.0910965216784	-48.0148450118982	21.5946855392473	-35.1638547563021	33.3747599402104	34.4456757948434	104.055206345989	54.7930770328706	NaN	-23.383780355339	NaN	NaN	NaN	NaN	NaN	NaN	NaN
-56.0067088197349	-7.39198491538476	-36.1188672225008	67.739861118611	148.396107596283	-11.8115052703257	-36.1188672225008	10.2860965043789	36.8032186340245	-14.0212654477961	-2.97246456044383	-1.8675844717086	-32.8042269562951	107.515544313079	-85.8384712155862	14.7056168593199	-46.0627880211179	14.7056168593199	-44.9579079323826	-62.6359893521463	37.9080987227597	NaN	NaN	-32.7754781266946	-29.5611365223623	17.5825403411776	-25.2753477165859	-65.9903413714613	-7.06074529203645	-19.9181117093655	48.6545091830561	32.5828011613948	-5.98929809059236	11.1538571325131	29.3684595570626	-1.70350928481601	-39.2041613353591	70.0834532119379	49.7259563845002	13.2967515354012	-32.7754781266946	-0.632062083371918	-47.7757389469118	NaN	NaN	NaN	NaN	NaN	NaN	NaN
24.0544136515858	29.5829855852978	-57.7684509673523	-38.9713063927314	-38.9713063927314	348.028728967111	-21.2798762048529	-45.6055927131858	80.4458473754485	-99.7855976635638	-38.9713063927314	46.1687013864339	5.25726907696486	67.1772747345396	45.0629869996915	166.691569541356	20.7372704913586	-54.4513078071251	-22.3855905915953	-55.5570221938675	-57.7684509673523	NaN	NaN	30.718077038368	65.0214074634614	-37.8885838118187	-43.2484791907395	55.3735957814039	-45.3924373423078	-94.7034748283795	-64.6880607064229	9.2784955226847	10.3504745984689	46.7977631751306	62.8774493118931	28.5741188867997	3.91860014376386	-10.0171278414303	103.612654191691	32.8620351899364	-26.0968139781928	65.0214074634614	-12.1610859929987	NaN	NaN	NaN	NaN	NaN	NaN	NaN
-3.09880848941221	-6.4184583264017	34.5238896631353	43.3762892284406	-5.31190838073853	136.326484664146	-9.73810816339118	12.392890749872	-50.6804561529282	-42.934606533286	-18.5905077286965	-62.8525055552229	22.3518402608405	59.974538413388	23.4583902065037	17.9256404781879	-51.7870060985913	-78.3442047945072	113.08893580522	22.3518402608405	-47.3608063159387	NaN	NaN	126.450045208065	13.8363399719447	-5.46886663996166	-17.2664929027933	-15.1214699459148	7.40127110130926	69.6069368507854	-39.7892339500174	-7.61388959684014	116.797441902112	-33.354165079382	99.6372582470841	-65.5295094325593	147.90027477685	-20.4840273381111	135.030137035579	7.40127110130926	6.32875962287001	108.217350074598	-12.9764469890364	NaN	NaN	NaN	NaN	NaN	NaN	NaN
58.2978418695642	-13.6822980737171	-17.0044583787916	-43.5817408193877	191.184254072545	-7.03797746356803	31.720559428968	-22.5413922205825	45.0092006492661	35.0427197340425	66.0495492480714	70.4790963215041	45.0092006492661	29.5057858922517	-49.1186746611786	-20.3266186838661	-12.5749113053589	-67.9442497232675	32.8279461973262	-49.1186746611786	11.7875975985209	NaN	NaN	-64.2257055713075	171.844064672005	-32.0343732654013	18.3987140138519	20.5448028342456	-10.5734850614638	-6.28130742067625	22.6908916546394	72.0509345236957	-45.9839505979606	-64.2257055713075	45.2248242687738	24.8369804750331	75.2700677542863	193.304952875943	-4.1352186002825	38.7865578075925	249.10326220618	-43.8378617775669	19.4717584240488	NaN	NaN	NaN	NaN	NaN	NaN	NaN
43.3199091278565	21.1554119739209	-43.1216297724923	-29.822931480131	-84.1259495072732	13.3978379700435	-46.4463043455827	-37.5805054840084	-39.796955199402	53.2939328471276	7.85671368155957	7.85671368155957	89.8653531511213	90.9735780088181	-15.4160083300728	-22.0653574762535	0.0991396776821098	-19.8489077608599	-9.87488404158891	-48.6627540609762	39.9952345547662	NaN	NaN	-53.2584044970426	905.446635061606	-26.4189577008878	-54.3319823688888	15.4505793011137	6.86195632634415	-79.0242734213511	78.791673740039	730.453441950677	59.4672720468075	58.3936941749613	-73.6563840621202	51.9522269438842	55.1729605594228	-1.72666664842538	46.5843375846532	5.78837845449796	40.1428703535761	41.2164482254223	37.9957146098837	NaN	NaN	NaN	NaN	NaN	NaN	NaN
-64.842106089364	-70.3874271721491	-22.6976658601975	98.1903337445171	1.70174690405684	61.5912145981356	-14.9342163442984	-52.6423997072369	-16.0432805608554	-52.6423997072369	2.81081112061385	-49.3152070575658	0.592682687499821	-7.17076682839928	1.70174690405684	-34.8973722423246	74.8999851968198	-13.8251521277414	-62.62397765625	-0.516381529057193	-62.62397765625	NaN	NaN	-49.798976309236	1409.91904710851	4.9807287638362	-3.6121661495869	2.83250503548043	28.6111897757497	-10.0568373346542	32.9076372324613	1381.99213863989	-34.7614102107456	-34.7614102107456	-46.5766407167024	-54.0954237659476	-19.7238441122552	-14.3532847913658	25.3888541832161	-26.1685152973225	-33.6872983465677	-11.1309491988321	-3.6121661495869	NaN	NaN	NaN	NaN	23.3827861613133	-8.61721383868667	132.382786161313
45.4831677864722	-1.13283582220435	-37.7596958004502	-7.79226490915814	-24.4408376265426	29.9444999169133	118.736887742964	36.6039290038671	42.1534532429953	-66.6172218439166	54.3624065690773	148.704318634256	9.96621265605197	-53.2983636700091	88.7694568516718	120.956697438615	22.1751659821339	NaN	-7.79226490915814	-18.8913133874145	-51.0785539743578	NaN	NaN	23.5159102151284	2075.01586487703	28.8891421550496	46.0834843627973	-29.141762796099	93.3679254341036	15.9933854992388	-19.4699453042409	1191.65653395399	-2.27560309649315	99.815803762009	133.12984178952	NaN	39.6356060348919	119.159438745725	26.7398493790811	52.5313626907027	-52.7839833317521	40.7102524228762	6.32156800738071	NaN	NaN	NaN	NaN	87.066076530383	39.0256351768499	-60.0577751148121
103.770716342717	34.9044175700314	-8.41470585149645	-10.6361993602927	18.2432162540591	83.7772747635499	-42.8478552378391	-91.7207124313576	-2.8609720795057	-59.5090565538113	0.471268183688744	-16.1899331322835	-27.297400676265	184.855229413781	-42.8478552378391	12.6894824820684	-35.072627957052	-52.8445760274224	31.5721773068369	-50.6230825186261	-40.6263617290428	NaN	NaN	-40.7194225498713	2449.40080189095	164.640233265413	8.73892387684629	-24.5917008889851	61.4228146357411	-39.6442411058122	48.5206373070322	1655.91689617535	33.4680970902051	7.66374243278722	20.5659197614961	24.8666455377325	23.7914640936734	304.413820993093	-25.6668823330442	63.5731775238592	-50.396055546403	19.4907383174371	23.7914640936734	-62.2230514310528	NaN	NaN	NaN	-12.4181284770388	123.811232436019	82.7420868666413
15.416886859299	70.9963838182426	-40.1626100996447	-26.8235308294982	0.966217649973642	9.85893716340462	-2.36855216756298	84.3354630883891	-4.59173204592072	-106.858006450377	-77.9566680317263	92.1165926626412	22.0864264943722	14.3052969201201	101.009312176072	35.4255057645187	30.9791460078032	-104.634826572019	-60.1712290048644	-34.6046604037503	184.378557614488	NaN	NaN	-8.20421849579392	2938.18473543312	-14.658520694981	-18.9613888277724	81.0802952596277	-39.4000124585316	-12.5070866285853	13.3101221681631	1619.35565273255	-32.9457102593445	7.93153700217384	-51.2328998237079	-38.3242954253337	24.0672925001416	0.40151776978889	102.594635923585	-77.0501086204564	-22.188539927366	-6.05278442939821	25.1430095333395	-56.6114849896972	NaN	NaN	NaN	1.21584621826159	716.021055915229	94.4513083526486
25.9354760462661	41.5095577173993	-7.43755610616198	41.5095577173993	-40.8105882585901	9.24895997005208	-27.4613753976189	17.0360008056186	68.2079834393418	11.473828780214	-64.1717107652898	-68.6214483856135	-43.035457068752	25.9354760462661	14.8111319954568	12.5862631852949	-18.5619001569714	-57.4971043348042	-4.10025289091917	-8.54999051124292	-65.2841451703707	NaN	NaN	-3.63918621614052	1011.26754007817	8.19959850203274	-44.5368061516481	27.572155313589	-82.205666618563	-25.1642493400919	-3.63918621614052	2434.07421257135	45.8684589689476	0.665826408649758	-25.1642493400919	117.977420434185	44.7922058127501	-54.2230845574262	-11.1729583095235	-35.9267809020676	-20.8592367153016	117.977420434185	-21.9354898714992	80.3085599672698	NaN	NaN	NaN	-32.2859435276063	1009.22109789689	73.0688149979929
28.6770980730657	28.6770980730657	14.2044560577234	29.790378228092	-31.4400302983564	3.07165450746001	-6.94786688777701	-24.7603493681984	10.8646155926443	-45.9126723136987	18.6575766778287	-32.5533104533827	-33.666590608409	27.5638179180394	-28.1001898332774	-38.1197112285144	13.091175902697	15.3177362127497	-34.7798707634354	172.290238071463	-2.49474626767167	NaN	NaN	-38.9108244780342	2102.82411528321	-8.76070969004273	25.696564353376	-44.2947735473183	-70.1377290798824	-17.3750282008974	-46.448353175032	3416.50768818855	96.7646920679272	-7.6839198761859	32.157303236517	54.7698893275106	28.9269337949465	-59.369830941314	-41.0644041057478	2.00718844852563	14.9286662148077	-34.6036652226068	143.066654063771	-18.4518180147543	NaN	NaN	NaN	133.996773756188	1776.91195937632	-6.59499029443504
-42.10950265359	-29.8541035421846	-62.1637921086171	106.069413875221	-0.886796551589879	96.0422691477078	60.3901990054374	-34.3106123099684	45.90654551014	94.9281419557618	35.8794007826265	44.7924183181941	58.1619446215455	10.2544753678696	10.2544753678696	-35.4247395019143	-23.1693403905089	-20.941086006617	-57.7072833408333	-71.0768096441847	-75.5333184119685	NaN	NaN	21.6644479748854	2503.82587204725	4.42721586327174	78.7627793446056	33.5150450516198	-56.9804235343519	-40.8205184297141	-27.8925943460039	2610.48124573786	-0.959419171607528	-3.11407318555923	-42.9751724436658	42.1336611074266	19.5097939609337	44.2883151213783	-26.815267339028	-2.03674617858338	-21.4286323041487	63.6802012469437	60.4482202260161	-95.7641957854826	NaN	NaN	NaN	66.3780348635928	2059.44484322016	-3.97732397904955
-31.6106882065698	-102.969121408464	117.796031309896	94.3815454155245	-18.2309819812146	-23.8058595751126	-100.739170370905	17.4482346197324	28.5979898075284	-118.578778671378	28.5979898075284	-109.658974521141	-43.8754189131453	-56.1401496197209	67.6221329648142	-59.4850761760596	26.3680387699692	9.64340598827527	122.255933385014	-23.8058595751126	-7.08122679341866	NaN	NaN	-58.9000898089976	1251.7834296004	2.53820016331807	-39.4985245545822	-11.4740414093153	4.69392963603091	-72.9123313816311	1.46033542696166	2353.36119015666	3.61606489967449	-6.08471772753325	-49.1993071817899	71.5215432901287	-42.7321187636514	-19.0190945638102	-48.1214424454335	-26.5641477183052	-36.2649303455129	25.1733596268028	67.210084344703	81.2223259173364	NaN	NaN	NaN	-33.5449095443815	2679.4419968337	-37.5686201952944
75.9809136383553	20.1896567145532	-12.1692723012521	10.1472304682688	-28.9066493783927	-36.717425347725	-44.5282013170573	126.193044869777	50.3169354534064	-115.941010179524	97.1815912694002	-44.5282013170573	-31.1382996553448	12.3788807452209	5.68392991436463	-84.6979063021949	11.2630556067448	NaN	264.555362040807	26.8846075454095	78.2125639153074	NaN	NaN	45.9402238994756	1975.20319591212	83.6843289975429	9.27452180421023	109.566001064789	49.1754329078814	47.0186269022775	-56.5080613667071	2668.61632671375	-12.2935382518282	-16.6071502630359	17.9017458266256	-52.1944493554994	-9.05832924342247	-28.4695832938571	-24.1559712826494	-2.58791122661093	-67.2920913947263	-34.9400013106686	-17.6855532658379	NaN	NaN	NaN	NaN	-29.938866706709	3262.23243057092	-63.1626137434558
0.601738883922456	-21.7317821959387	-27.315162465904	18.4685557478114	-103.249134137432	-27.315162465904	-68.6321764636473	-30.6651906278832	-48.5320074917722	-83.1489651655571	159.169738550937	31.8686683957281	-34.0152187898624	68.7189781774991	-79.7989370035779	-21.7317821959387	19.5852318018045	-57.4654159237167	-42.9486272218069	-40.7152751138208	-55.2320638157306	NaN	NaN	-33.6137483227571	1604.21991488142	-29.2979810942876	-37.9295155512266	-3.4033777234705	40.833236368342	131.464348166202	-16.350679408879	1795.1926147412	-15.2717376017617	48.3858290181637	-28.2190392871702	-76.7714206074523	-21.7453884444659	-75.6924788003349	-3.4033777234705	16.0175748046423	-29.2979810942876	-32.5348065156397	11.7018075761728	-58.4294098864568	NaN	NaN	NaN	34.13134635579	2295.26251378794	11.9633937339062
-61.4821509869746	-36.8965290844308	-44.7192269625129	44.6830345012825	122.910013282104	-36.8965290844308	151.965748257837	21.2149408670362	-73.7749619382465	-55.8945096454874	73.7387694770161	93.85427830637	-70.4223771333541	-26.8387746697538	-16.7810202550769	-48.0718117674053	58.0933737208519	-54.7769813771899	-90.5378859627081	5.56954511087201	26.8025822085234	NaN	NaN	5.49567085750927	1229.62729508157	20.6084069590408	81.059351365167	-62.5116415993827	135.033408870637	-54.9552735486169	-38.763056296976	1285.76031488725	-10.6965463941317	57.3107660627603	89.6952005660422	16.2904823586032	-45.2399431976324	-49.55786779807	-0.98121604314711	31.4032184601348	3.33670855729048	-27.968244795882	-39.8425374470854	23.846850409369	NaN	NaN	NaN	22.6736219720561	1634.24009380143	-48.929143672428
42.9780114426731	-42.0190041690709	42.9780114426731	-24.1248956192301	-54.3212037970865	36.2677207364828	0.479503636801079	120.146354563862	54.1618292863236	46.3331567957682	-36.4270952472457	-39.7822406003408	-76.6888394843876	-18.5329866974048	-36.4270952472457	-31.9535681097855	-20.7697502661349	-43.137385953436	-7.34916885375429	-2.87564171629408	20.610375755372	NaN	NaN	42.4841676739364	2096.6841716529	-21.2370732486496	0.363347403074454	37.0840625110054	18.7237049570399	-53.6377042262357	60.8445252279019	527.413611305142	15.4836418592813	79.2048827818673	-1.79669466209795	-5.03675775985656	40.324125608764	-52.5576831936495	17.6436839244537	2.52338946824686	-19.0770311834772	40.324125608764	44.6442097391088	60.8445252279019	NaN	NaN	NaN	67.719833852018	2146.97374244164	45.5142095855269
2.09710077758948	-7.97602866903814	47.9858015900042	5.45481059313202	180.055721001344	-41.5531268244635	-23.64534114157	255.044573548461	-81.845644610974	139.763203214834	115.139997900855	-25.8838143519317	13.2894668293979	-62.8186223228996	-78.4879347954314	-18.0491581156658	-24.7645777467508	-30.3607607726551	31.1972525122915	-57.2224392969954	11.0509936190362	NaN	NaN	104.362594698186	951.522775698579	362.616782528663	155.148983099995	-39.3520788643808	-14.499165391155	-19.9019726679432	-14.499165391155	517.137070644806	-4.77411229293621	-49.0771319625996	-55.5605006947455	-46.9160090518843	-41.5132017750961	-29.627025766162	30.8844157338661	98.9597874213977	25.4816084570778	-72.8494839804678	-6.9352352036515	-25.3047799447315	NaN	NaN	NaN	750.281962943218	1323.06815009071	-13.4329532534395
-10.8440329493651	-31.0057021566656	-17.5645893517986	-52.287464097705	50.7610674062752	7.0774507904575	-37.7262585590991	-19.8047748192765	-33.2458876241434	36.1998618676693	32.8395836664525	26.1190272640191	0.356894388024007	19.3984708615856	-7.4837547481484	-102.691637115956	60.8419020099254	-37.7262585590991	-52.287464097705	44.0405110038417	-6.36366201440948	NaN	NaN	-17.484432879273	1010.64396781339	134.951008232888	-39.1064812639768	-28.2954570716249	-3.43010142921562	110.085652590479	-27.2143546523897	652.799067046543	45.2195074363678	-29.3765594908601	0.894308247725127	-19.6466377177434	-74.7828610987379	91.7069114634808	-7.75451110615637	35.4895856632511	-31.5387643293305	0.894308247725127	253.872274348759	3.0565130861955	NaN	NaN	NaN	977.004734820925	483.605144241073	19.52643097027
0.855924062721322	-63.0382358007023	99.499539290463	135.369944827824	3.09782440880636	-8.11167732161883	63.6291337531024	13.186375966189	-46.2239832050645	5.3397247548914	12.0654257931465	-43.9820828589794	106.225240328718	-52.9496842433196	-102.27149185719	-22.6840295711716	-20.4421292250865	-49.586833724192	-38.3773319937668	-18.2002288790015	-10.3535776677039	NaN	NaN	-35.6157058571631	1031.96684814934	-41.0239254823228	-60.4935161328974	-35.6157058571631	-9.65625165639702	-26.9625544569078	2.24183151895412	84.4467698213802	18.466490394433	88.7733455215079	-7.49296380633317	-4.24803203123741	-46.4321451074824	89.8549894465398	146.1004735482	-10.7378955814289	-49.6770768825781	-37.778993707227	266.162949226743	-13.9828273565247	NaN	NaN	NaN	941.013013228031	154.746496562879	-25.3763347967051
5.84295404898957	184.210573299545	-23.3240780297175	17.0610433100308	-36.785785142967	-0.887899507635148	61.9334003541956	-91.7544225220689	36.1317950538008	12.5738076056143	158.40896799915	5.84295404898957	37.2536039799049	3.59933619678133	-41.2730208473835	-92.876231448173	43.9844575365296	35.0099861276967	63.0552092802997	-65.9528172216741	82.1259610240697	NaN	NaN	-0.73803852465322	1097.68072464136	-12.6420842338415	55.5356321006006	-12.6420842338415	-33.2036177315304	-55.9295231763445	-45.1076634407187	118.30241856723	-16.9708281280918	-13.7242702074041	53.3712601534754	-33.2036177315304	-7.23115436602866	-72.162312779783	15.4947510787854	125.877720382168	-3.98459644534094	50.1247022327877	71.7684217040392	-32.1214317579678	NaN	NaN	NaN	2069.66700697465	92.7033248334274	62.3196616857651
-17.2290939388632	38.9043558584077	-2.63439699157276	18.6963139313902	-7.12507297535444	111.87784059486	20.941651923281	113.000509590805	-69.9945367482979	-71.1172057442433	79.3204397124428	-21.7197699226449	-41.9278118496624	9.71496196382684	9.71496196382684	-21.7197699226449	24.3096589111173	-64.3811917685708	24.3096589111173	-11.6157489591361	-18.3517629348086	NaN	NaN	46.0846173255886	734.699985074852	-16.7136394817342	6.02366039677925	0.610017568561766	70.987374335389	-25.3754680068821	-34.0372965320301	111.048331264198	-29.7063822694561	-2.63816812836872	43.9191601943016	20.0991317501447	NaN	-21.0445537443082	-17.7963680473777	-2.63816812836872	41.7537030630146	-64.353696370048	556.049771743675	-25.3754680068821	NaN	NaN	NaN	2084.2152400126	149.151669315342	-59.6608480045304
18.0870331680196	13.59291162563	196.728364478005	-49.3247899678238	100.104751316629	-3.26004415833083	-33.5953645694604	27.0752762527987	-96.5130661629142	-1.01298338713605	145.045966740525	-23.4835910990838	28.1988066383961	-45.9541988110316	38.3105801087726	101.228281702226	12.4693812400326	-23.4835910990838	-41.4600772686421	9.09879008324046	42.8047016511622	NaN	NaN	53.9564678312064	837.161908444219	115.70295485049	3.04269783285014	-26.2056381236524	73.4553584688747	-20.789279613189	-39.2048985487646	53.9564678312064	-42.4547136550427	17.1252299600551	-11.0398342943548	50.7066527249283	-0.207117273427916	-51.1208872717842	53.9564678312064	25.7914035767966	39.8739357040015	153.617464423734	294.442785695783	-22.9558230173743	NaN	NaN	NaN	1871.53613428069	75.8380388640064	66.7073705822266
-20.7525486137465	54.5817889589748	-42.1160174776525	-53.3599484586557	-33.12087269285	-35.3696588890506	-49.9867691643548	-51.1111622624551	-11.757403828944	-108.455210265571	288.455553363841	105.179478373489	8.48167193686176	32.0939269969684	-46.6135898700538	20.8499960159653	63.5769337437773	269.340870696135	33.2183200950687	-72.4746311263611	20.8499960159653	NaN	NaN	18.4836045705167	967.905880717803	73.7581891407355	7.64545073321895	3.31018919829984	-15.1146723251064	-41.1262415346211	-68.2216261278656	243.917204386311	-21.6175646274851	-20.5337492437553	142.038558315712	-36.790979999702	-25.9528261624042	-10.7794107901873	-17.282303092566	-2.10888772034906	2.22637381457006	-3.19270310407884	615.665881005625	8.72926611694873	NaN	NaN	NaN	1949.90919198849	280.614806574718	307.01483943406
65.2517193049158	-0.0131946123064614	-29.2698801614061	132.767147495146	-58.5265657105057	-15.7667945233601	-11.2657659773448	13.4898910257395	-60.7770799835133	3.36257679720503	66.3769764414196	32.6192623463046	26.9929766637855	35.9950337558161	-16.8920516598639	-67.5286228025363	-27.0193658883984	-2.26370888531412	-2.26370888531412	37.12029089232	43.871833711343	NaN	NaN	-9.43436613624369	395.031768907026	27.4338606505423	7.91538764577324	17.6746241481578	-18.1092430272522	-76.6646620415593	-18.1092430272522	50.2054124894395	-59.3149082595423	33.9400183187986	2.49358958889295	154.303935181541	-9.43436613624369	48.0366932666874	-34.374637197893	28.5182202619183	-33.290277586517	-15.9405238045	31.7712990960465	-25.6997603068846	NaN	NaN	NaN	1068.05580210631	219.483257710578	443.05925743161
-24.2868419941385	-20.9084744825377	-5.14275942840052	-11.8994944516022	-27.6652095057393	-49.0615370792112	-19.7823519786708	277.513989042202	-107.619907280292	1.61397559480113	573.684207559207	14.0013231373375	-33.295822025074	15.1274456412044	-43.4309245598765	-31.0435770173402	-5.14275942840052	-87.3497022106872	230.21684387979	30.8931606953416	21.8841806644061	NaN	NaN	-22.1917270168661	81.9590940251616	-60.1633805217721	-36.295484032974	-47.1445278915186	37.478014205129	-27.6162489461384	77.6194764817438	65.6855282373448	-8.08797000075819	34.2233010475656	201.298576469152	37.478014205129	-3.74835245734037	-48.2294322773731	-8.08797000075819	-36.295484032974	-13.5124919300305	3.84597824364082	-36.295484032974	71.1100501666171	NaN	NaN	NaN	2656.3052780918	631.21000690239	340.312343637613
-62.1217233440517	-26.0580688397933	38.180315745917	-22.6771012300191	-18.1691444169868	-32.8200040593417	53.95816459153	-26.0580688397933	7.75160725794895	-10.2802199941802	629.849647456406	-57.6137665310194	-49.7248421082129	-64.3757017505678	-24.9310796365352	42.6882725589493	-13.6611876039545	3.24365044491665	6.62461805469088	102.418700331627	2.11666124165858	NaN	NaN	34.5068685578202	974.50631567678	333.005538254949	-0.22752209784574	110.488348117089	84.43755512534	1.94337731813338	50.7886141776636	134.36824169286	-36.0473624615013	-7.82567005377267	-40.3891612934595	-71.8672028251568	-40.3891612934595	171.273531764505	-59.9272560372716	-8.91111976176223	47.5322650536949	-18.6801671336683	119.171945781006	NaN	-34.9619127535117	NaN	NaN	639.497882646105	284.217159755663	734.171542327512
-52.6448834000595	-45.8777399735288	-35.7270248337328	34.2001239070842	105.255129885656	-7.53059388985496	-67.307027490876	-3.01916493883451	-54.9005978755697	20.6658370540229	2355.33031920711	12.7708363897371	-28.9598814072021	-9.78630836536519	28.5608377183087	40.9672673336149	-49.2613116867942	-42.4941682602635	109.766558836677	-40.2384537847532	82.6979851305541	NaN	NaN	0.038862763766897	95.6064736812374	-66.2068675312979	-4.30511955066358	22.8447699145269	-22.7670443869931	-40.142973644715	-23.8530399656007	48.9086638011098	116.240389674782	8.72682739262785	93.4344825240222	-30.3690134372465	52.1666505369326	-52.0889250093988	32.6187301219955	-14.0790797581322	-54.2609161666141	46.7366726438945	122.756363146428	36.962712436426	-62.948880795475	NaN	NaN	810.819092242394	447.082687948468	1204.10271145095
69.7192274266038	-34.1236207343756	22.3127097878958	-30.7374409030393	-77.0152319313019	90.0363064146215	53.9170548803678	-53.3119731119479	-23.9650812403667	-86.0450448148653	1097.98916954239	25.6988896192321	-30.7374409030393	372.217959025978	18.9265299565595	32.4712492819047	112.61083862353	-112.00575685511	-18.3214481881396	-2.5192756419036	-31.8661675134847	NaN	NaN	50.2864476217617	395.806803156382	11.1709356744462	63.3249516042001	93.7481275632233	-29.0311182714059	-21.4253242816501	-17.0791562875039	281.719893310045	-82.2716761996964	27.4690656524943	70.9307455939559	20.949813661275	-59.454294230429	-48.5888742450636	-14.9060722904308	138.296349503222	-30.1176602699424	115.478967533954	92.6615855646868	-1.86756830799234	-20.3387822831135	NaN	NaN	406.279013072714	122.790148256331	1187.40300749484
-65.276065270974	-8.79619904967816	69.1460163357101	126.755479881432	12.6661501144143	-41.5545214580297	-30.2585482137706	-35.9065348359002	43.165277873914	-63.0168706221222	1226.98327387227	-61.8872732976962	66.8868216868583	206.956889915672	7.01816349228467	-48.3321054045852	95.1267547975062	38.6468885762103	-3.14821242754858	-31.3881455381965	-48.3321054045852	NaN	NaN	38.6205509841358	114.716778786549	9.26914883177639	-24.4306091950066	8.18205986317049	14.7045936748059	172.332494122662	57.1010634504361	114.716778786549	51.6656186074066	-57.0432782531837	21.2271274864413	13.6175047062	-28.7789650694302	277.780124077434	-10.2984526031299	-11.3855415717358	-55.9561892845778	-13.5597195089476	62.5365082934656	56.0139744818302	-59.2174561903955	NaN	NaN	77.5903099028035	308.250488484962	1348.2625326231
-12.8218753643073	74.2242671115268	13.1789204401626	-80.6500383324897	-16.2132835127164	-17.3437528955195	-47.8664262312015	38.0492468618295	76.4852058771328	-63.6929975904441	1270.26087411714	57.2672263694812	4.13516537773829	117.182103658042	-45.6054874655955	-35.4312630203681	-50.1273649968076	-0.386712153473864	-55.7797119108228	-15.0828141299134	-2.64765091907994	NaN	NaN	-12.2120105248023	80.2370910951886	-36.1400132970352	26.942903102488	34.5563585300167	22.5923571439002	43.2574504471923	123.742550681067	33.4687220403697	11.7159922474307	10.6283557577837	82.4123640744826	41.0821774678984	4.102536819902	0.839627350961142	22.5923571439002	-24.1760119109188	-26.3512848902127	4.102536819902	-20.9131024419779	22.5923571439002	6.2778097991959	NaN	NaN	55.8071872604023	135.484024021828	208.010375432869
100.805877832726	-14.5910866139452	-12.3284010365594	-32.6925712330309	88.361107157105	48.7641095528549	-71.1582260485881	-50.7940558521166	-73.4209116259738	94.0178211005693	676.659357277392	37.4506816659263	-45.1373419086524	125.695419183969	19.3491970468406	-68.8955404712024	-74.5522544146667	-28.1672000782595	52.1581379189335	22.7432254129192	-47.4000274860381	NaN	NaN	-5.4220204753124	28.3117009619586	3.2834560246285	83.8091136490818	-54.39032578748	-32.6266345376277	16.3416707745398	19.6062244620177	59.8690532742443	-36.9793727875982	-27.1857117251646	114.278281398875	20.6944090245103	-76.1540170373322	-3.24565135032718	23.9589627119881	-21.7447889127016	-19.5684197877164	45.7226539618404	0.0189023371506593	-44.5966647250464	-5.4220204753124	NaN	NaN	21.7180442603597	159.738948155389	367.281492530877
-49.1973425904142	-32.2140794120981	-12.9663811433399	-25.4207741407717	9.67796976108158	-24.2885565955506	-63.9161706782881	84.4043277456724	-96.7504794896992	-61.651735587846	394.631935136246	54.9666715699245	227.063738443527	219.13821562698	-11.8341635981188	-75.2383461304988	-6.17307587201343	-19.7596864146663	25.5290153941766	-95.6182619444781	21.0001452132923	NaN	NaN	-42.1745113828376	15.5283475799692	103.715735806146	19.8832803318791	-4.06884980362556	7.90721526412679	11.1734148280593	-12.7787153074454	80.8523388586184	-28.0209799391303	-18.2223812473329	46.0128768433388	-60.6829755784549	-24.7547803751978	-47.618177322725	55.8114755351362	-11.689982119468	-51.973110074635	48.1903432192938	0.286082948284387	35.125544963564	12.2621480160367	NaN	NaN	92.9657197749879	-2.19724996978275	265.896277698281
-15.8715358995915	-60.0621884649906	-17.0046295551146	-41.9326899766218	-82.7240615754517	317.257998824186	-34.0010343879604	-7.93988031093016	-45.3319709431909	-10.2060676219763	55.5133643983608	-27.2024724548221	122.365890074221	236.808349282049	-50.9974392208062	-28.3355661103451	118.966609107652	-94.0549981306823	-48.7312519097601	20.3874610771462	-28.3355661103451	NaN	NaN	-7.07144346657786	93.1425342917054	41.9462630456259	-22.3213966037079	15.8034862391172	-41.9284792085894	-57.1784323457195	1.64281546892504	23.4284628076823	51.7498043480667	59.3747809166317	-4.89287873270213	25.607027541558	-27.7678084383972	-32.1249379061487	28.8748746423716	29.9641570093094	22.3391804407444	-45.196326309403	0.553533101987177	-48.4641734102166	28.8748746423716	NaN	NaN	95.7188709092256	34.2704750479588	106.984410150458
194.405380918916	-84.5515152760804	19.7738280163573	-22.1831035251665	-21.0491324024227	213.682890005562	15.2379435253818	61.7307595578812	8.43411678891845	-118.570648958397	110.491517835868	95.7498932401979	119.56328681782	-47.1304682255321	-11.9773634204715	62.8647306806251	-34.6567858753493	45.8551638394668	110.491517835868	52.6589905759301	50.3910483304423	NaN	NaN	-17.7058924972461	47.6840335154567	36.7857125133395	16.078902609317	-4.62790729470558	-49.3110234033858	-3.53807519449387	-0.268578893858724	43.3247051146098	-35.1432061006336	226.416497950178	-20.9753887978813	10.6297421082584	98.9061422254072	90.1874854237135	-26.4245492989399	-2.44824309428215	-2.44824309428215	12.8094063086818	-13.3465640963993	-27.5143813991516	-24.2448850985164	NaN	NaN	-29.6511823184101	60.5508984688824	53.3757329517114
111.082089777788	14.6198440245229	24.8334935748686	-86.3818015288957	16.8895439245997	89.519940727058	-46.6620532775514	3.27134452413876	6.67589437425399	-55.7408528778586	-45.5272033275129	-14.8862546764758	-13.7514047264374	-53.4711529777818	-65.9545024282043	-40.9878035273593	-72.7636021284348	-59.1454027279739	3.27134452413876	78.1714412266739	-58.0105527779355	-47.7969032275898	NaN	-7.63381543880965	80.6871580409258	15.2642147226032	-8.72419782744836	26.1680386089903	13.0834499453258	7.63153800213228	-29.4414632115838	49.0660687704032	17.4449794998807	1029.3198361566	-9.81458021608707	-40.3452870979709	NaN	175.550425852494	1.08924367030002	8.72192039077099	17.4449794998807	-38.1645223206935	15.2642147226032	-8.72419782744836	14.1738323339645	NaN	NaN	-16.7400824968312	113.55034602551	36.6071795753086
-30.2926897555532	120.759418940422	-63.2288638321193	-22.3425787715545	-90.4863872058292	41.2583091004353	37.8511186787215	-0.76370610070082	-82.5362762218305	-9.84954722527079	137.795371048991	0.372024039870426	28.7652775541516	-42.7857213018369	-101.843688611542	-23.4783089121257	241.146813840975	-83.6720063624018	102.587736691283	44.665499522149	-9.84954722527079	-73.4504350972606	NaN	-35.7342250204745	25.3580360308975	23.1761695647771	101.723362345112	-43.370757651896	-64.0984890800401	-44.4616908849562	-65.1894223131003	19.9033698655964	4.63030460275343	291.54574489759	56.9950997896437	-30.2795588551734	42.8129677598609	61.3588327218846	151.906291065882	22.0852363317169	28.6308357300781	3.53937136969322	-39.0070247196551	-34.6432917874143	NaN	NaN	NaN	6.46129398583602	6.46129398583602	20.8364331846328
23.6102716769779	38.3862237446968	46.3425056273147	99.7632554106061	16.7906014918769	14.5173780968432	-37.7667599889314	-40.0399833839651	-75.2749460069871	33.8397769546294	139.544664823696	-13.8979143410778	69.0747395776515	-24.1274196187294	-50.2694886616167	30.4299418620789	-24.1274196187294	-86.6410629821555	-61.6356056367851	20.2004365844274	-44.5864301740325	NaN	NaN	24.5472146374494	79.121446353414	-3.83138585485226	51.8343304954317	-6.01435512349085	25.6386992717687	-6.01435512349085	28.9131531747265	33.2790917120037	32.1876070776844	608.491493998271	-19.1121707353224	-57.3141329364976	-21.2951400039609	131.51270880074	-52.9481943992204	3.80900658538279	-40.9418634217082	64.9321461072632	1.62603731674421	-15.8377168323645	-10.380293660768	NaN	NaN	-57.6503222120934	-28.8751712636425	59.5056495065994
-22.5025495431187	-15.6775817987617	-14.5400871747022	-49.8024205205468	100.346869855308	-27.0525280393567	-28.1900226634162	-20.2275602949997	-5.44013018222612	-47.5274312724278	13.8972784267855	-37.2899796558922	12.759783802726	38.9221601560946	10.4847945546069	-19.0900656709402	26.40971929144	92.3844074868913	35.5096762839161	-79.3772807460939	49.1596117726301	-23.6400441671782	NaN	57.5887075775143	35.7479757122999	45.5763050516464	23.735573186432	-13.3936709844323	20.4594634066499	-58.1671713081217	-1.38126845856446	-2.47330505182517	20.4594634066499	970.531299543474	-33.0503296631253	-42.8786590024717	28.1037195594749	-11.2095977979109	29.1957561527356	-16.6697807642145	-13.3936709844323	161.332183937282	-7.93348801812876	-72.3636470205111	65.2329637303393	NaN	NaN	-79.7014373816444	90.0132406333667	63.2703216734256
37.1821720050156	-40.2275947857394	-59.5800364834281	-7.21460600732917	82.7173289407538	16.6913513839334	7.58431999678574	-25.4286687816245	-56.1648997132477	-23.1519109348375	87.2708446343276	39.4589298518025	-76.6557203343299	-23.1519109348375	20.1064881541137	112.315180948984	198.831979126886	-64.1335521770019	-4.93784816054226	-29.9821844751983	-4.93784816054226	-80.0708571045103	NaN	87.3858679662447	112.515417513057	-21.873043106852	-9.85456288881136	-27.3359886605068	7.6268628828841	104.86729373794	-12.0397411102733	48.0526599799299	-22.965632217583	321.199937662672	37.1267688726202	-33.8915233248926	-31.7063451034307	-57.9284837609739	6.53427377215314	7.6268628828841	-3.29902822442556	-62.2988402038978	273.126016790509	1.0713282184983	58.9785510872395	NaN	NaN	176.164829316249	-34.8755350800501	114.396917785625
70.7566789422595	1.26153842016595	-23.8022827517367	116.327262891173	26.3253595920686	-1.01699077727974	-63.6765437070363	-16.9666951593996	-75.0691896942647	-87.601100280216	4.67933221633449	6.95786141378018	26.3253595920686	55.9462391588626	104.934616903945	1.26153842016595	75.3137373371509	-10.1311075670625	-40.8912517325793	-2.15625537600259	98.0990293116079	-15.8274305606767	NaN	12.2715454420538	45.0658110694009	-10.6844404970892	-29.2678576859192	7.89897669174085	62.5560860706527	-70.8072608138922	0.246981378693189	112.840626699252	-21.6158623728715	1674.94081274855	-67.5278342511575	11.1784032544756	12.2715454420538	-27.0815733107627	24.2961095054144	2.43326575384966	13.364687629632	-12.8707248722456	77.860076696748	30.8549626308838	-34.7335686238104	NaN	NaN	107.912150785141	42.9995889394714	81.1228395472457
-41.5559421529561	-8.49154420836358	4.05012397751633	-17.6127574344581	100.96301450477	-44.9763971127415	-17.6127574344581	-19.8930607409817	-30.154425620338	-106.544586388879	13.1713372036108	64.4781616003923	87.2811946656285	24.5728537362289	-31.2945772735998	-114.525647961712	26.8531570427525	66.7584649069159	-43.8362454594797	-106.544586388879	-9.63169586162539	NaN	NaN	5.98397448294374	-1.67189628962334	9.26506195690105	24.5768035020352	23.4831076773828	-11.5151587114953	-57.4503833468977	160.195085758938	285.970105593968	171.132044005462	322.062067807499	25.6704993266876	85.8237696825718	70.5120281374377	-22.4521169580197	67.2309406634803	18.0146285541206	-12.6088545361477	9.26506195690105	113.166165298883	24.5768035020352	55.2002865923035	NaN	NaN	27.1659368472466	166.385038826123	24.0721790254938
95.8441824555738	-62.7603900870219	43.3563383047868	2.2788950563447	-70.7476707186634	59.3308995680698	-19.4008666581108	-45.6447887335044	-1.14422521435881	12.5482558684552	38.7921779438487	55.9077792973663	-25.1060671092833	96.9852225458083	-93.5684725233534	-38.7985481920974	91.2800220946358	-3.42630539482781	-38.7985481920974	52.4846590266628	-2.28526530459331	-120.953434688981	NaN	-2.49846860464002	34.7060321707371	-1.40421858183481	53.3082825584257	81.7587831513612	-27.6662191291599	-11.2524687870817	-32.0432192203807	-4.68696865025045	-56.1167197220953	315.928288031676	151.790784610895	17.1980318058538	-20.0064689695234	-7.96971871866608	18.292281828659	50.0255324900101	-53.9282196764849	13.9152817374381	-22.1949690151338	-60.4937198133162	-15.6294688783025	18.292281828659	NaN	-36.1740680453649	947.463590037147	36.076337060381
-45.1722929113318	-54.3077322143328	10.7822728195495	97.5689461980592	1.64683351654846	13.0661326452997	-36.0368536083308	-54.3077322143328	-53.1658023014577	-45.1722929113318	94.1431564594338	14.2080625581749	198.05877853107	-24.6175544795795	-29.18527413108	24.485431774051	37.0466608156774	-50.8819424757074	112.414035065436	-8.63053569932769	87.291576982183	-73.72054073321	NaN	5.43255923641588	10.9065831508654	8.71697358508561	-15.3687316384925	10.9065831508654	30.6130692428839	-24.1271699016118	66.741627078251	221.109101465729	-25.2219746845017	659.031014621694	12.0013879337554	45.9403362033427	21.8546309797646	-36.1700225134008	20.7598261968747	21.8546309797646	12.0013879337554	-8.79990294115299	157.610424058114	45.9403362033427	-40.5492416449605	4.33775445352596	NaN	250.578436664977	585.285418405641	50.1674661165543
166.72284844242	-37.8421328301911	-44.6990595767591	103.86768659888	-66.412660940891	151.866173824856	-12.7000680927752	-8.12878359506324	13.5848177690687	-59.555734194323	-57.270091945467	13.5848177690687	-3.55749909735126	163.294385069136	-18.4141737149152	-54.9844496966111	156.437458322568	-46.9847018256151	-44.6990595767591	-29.8423849591952	14.7276388934967	NaN	NaN	-52.3499734846764	-12.9170096772574	25.4205940244	-31.5381314752052	44.0417158223479	-38.1102921097751	-39.2056522155367	46.2324360338712	-44.6824527443449	31.9927546589699	344.170384801037	68.139638149104	-17.2984501003039	0.227311591882325	-0.868048513879315	14.4669929667836	59.3767573030109	-37.0149320040134	110.858682273808	141.528765235134	-19.4891703118272	25.4205940244	-62.2082144365312	NaN	-30.8398517552424	392.043816042267	14.6537457584261
-46.5125144579727	-61.3807929238908	9.52945822125704	83.8708505508475	-1.90767906021843	-37.3628046327924	64.4277171723393	-24.7819536231694	-21.3508124387267	-85.3987812149893	66.7151446286343	24.3977366871751	63.2840034441917	33.5474465123555	-11.0573888853988	-60.2370791957433	114.751121210831	-17.9196712542841	-15.632243797989	-99.1233459527598	-25.9256673513169	-120.853906787563	NaN	3.78410864225565	-0.599555326853237	-2.79138731140768	140.773607676908	-43.3402790256649	-18.1342112032888	-42.2443630333877	10.359604595919	98.0328839780968	-46.6280270024966	110.087959893146	-59.7790189098232	73.9227321479979	NaN	164.883759507007	72.8268161557206	107.896127908592	-58.683102917546	-0.599555326853237	460.781077421857	100.224715962651	-54.2994389484371	-32.3811191028927	NaN	-12.6430813906836	485.117903649272	27.7159173963398
-10.5567493609224	101.61480791432	-26.5812575431	118.783923823796	-48.3288043617695	105.048631096216	-41.4611579979791	281.318221100169	-5.97831845172883	-82.6670361807214	82.1564765502477	-0.255279815236847	5.46775882125514	12.3354051850455	-12.8459648155192	-65.4979202712455	86.7349074594413	-38.0273348160839	74.144222459159	-46.0395889071727	24.9260901853279	77.5780456410541	NaN	69.8434468857387	-15.6814036912891	35.8528011435866	9.53746250450113	40.2386909167675	-12.3919863614035	8.4409900612059	56.685777566196	106.027037514481	-41.9967423303746	131.245903710272	-28.8390730108319	-45.2861596602603	-29.9355454541271	116.991761947434	-39.8037974437842	53.3963602363103	-11.2955139181082	28.17749404052	251.857872472747	-69.4085534127554	86.2905335351672	NaN	NaN	65.6588292150818	1162.51640404331	18.0144019798611
-40.9839109402069	101.05847657906	18.5822515678729	-21.5103578125654	33.4737921948928	12.854735942096	-14.6373390616332	-0.891301559768596	-57.0209546923822	12.854735942096	-26.092370313187	48.3653328219128	-51.2934390666053	-12.3463328113224	27.7462765691159	12.854735942096	-0.891301559768596	-73.0579984445576	-22.6558609377208	-40.9839109402069	111.368004705459	52.9473453225343	NaN	3.22933780577243	43.8194278137835	24.072897539616	25.1699269992919	-15.4201630087191	-15.4201630087191	-36.2637227425627	-15.4201630087191	112.93228377337	-17.6142219280711	33.9461626766997	-29.6815459845068	14.1996324025322	13.1026029428562	142.552079184621	-17.6142219280711	-41.7488700409425	-53.8161940973783	13.1026029428562	573.684656837279	-2.25580949260745	15.2966618622082	-4.4498684119594	NaN	18.6624769357974	793.041736361934	-7.2538302739126
-0.38191924598887	-7.26031879601038	-8.40671872101396	-30.1883172960821	36.3028783541258	15.6676797040613	115.404473179373	-24.4563176710641	-34.7739169960964	-59.9947153461752	78.7196755792584	-8.40671872101396	45.4740777541545	25.9852790290936	7.64288022903622	39.7420781291366	83.3052752792728	19.1068794790721	4.20368045402547	-38.2131167711071	-4.96751894600321	NaN	NaN	-40.4031587391916	24.3544767554184	43.0134564742043	18.8665415440108	6.793084078914	0.207561825224848	164.845618167454	-14.061069724435	62.7700232352718	6.793084078914	22.1593026708553	36.4279342205152	10.0858452057586	-22.8417660626872	69.3555454889609	15.5737804171662	21.0617156285738	-0.890025217056676	12.2810192903216	342.654719017061	-20.6465919781241	-15.1586567667165	-21.7441790204056	NaN	-2.47702849345121	755.977677666559	16.1990107827187
5.86475192127385	70.1134472090238	57.4931677775015	-7.90282564038685	-44.6163658048154	1.27555940072029	2.42285753085868	-122.632638654226	1.27555940072029	-46.9109620650922	33.3999070445953	-17.081210681494	107.974285503591	-59.5312414966145	-52.6474527157841	-72.1515209281368	-9.05012377052524	-51.5001545856457	-59.5312414966145	12.7485407021042	-56.0893471061993	-34.2906826335699	NaN	22.4400519670227	-8.30801340829673	-18.191320136078	53.1881173423421	-20.3876105200294	4.8697288954116	19.1456163910956	-3.91543264039396	41.1085202306095	38.9122298466581	68.5621500300019	49.8936817664151	74.0528759898803	45.5011009985123	-37.9579335916405	89.4269086775401	-28.0746268638592	-3.91543264039396	-8.30801340829673	223.400622098575	23.5381971589984	-18.191320136078	83.9361827176616	NaN	31.3851385958672	370.96311832952	82.2699123174237
123.496400461203	-71.697215995936	-29.2138994729117	14.4176147939782	84.457677169775	56.9009313170025	-7.39814233946676	17.8622080255747	-72.8454137398015	-67.1044250204739	126.940993692799	-73.9936114836671	-3.9535491078702	-20.0283175219875	-9.69453782719781	77.5684907065819	-36.1030859361048	-23.4729107535841	-38.3994814238359	36.2333719274231	-30.3620972167772	NaN	NaN	-24.5231811696841	17.2275673960301	12.8327517575339	-53.0894828199097	91.9394332504662	-37.7076280851728	-17.9309577119398	42.4977573173835	-22.325773350436	86.4459137023459	-14.6348459830676	-5.8452147060751	54.5835003232482	-55.2868906391578	373.207634114225	20.5236791249023	-8.04262252532322	4.04312048054143	-48.6946671814134	136.986293545053	23.8197908537745	NaN	NaN	-62.9778180065262	13.3378925869649	174.44076793341	-19.922055871656
1.1510244285835	-34.4710374259497	-76.9876918974893	71.2460493681488	2.30012319808457	40.2203825916199	-55.154815276969	1.1510244285835	-80.4349882059925	54.0095678256328	-14.9363583444315	1.1510244285835	60.9041604426392	-35.6201361954508	-48.2602226599625	172.366741084243	-45.9620251209604	-43.6638275819583	-3.44537064942078	13.7911108930953	-10.3399632664272	-66.6458029719797	NaN	41.6898823721067	130.730201255717	37.2928295877309	206.5793617862	32.895776803355	9.81124968538191	-56.1445420802556	47.1861983525765	2.1164073127242	19.7046184502275	23.0024080385094	171.402939511194	23.0024080385094	-49.5489629036918	130.730201255717	115.340516510402	-8.87622464821538	-56.1445420802556	-12.1740142364973	48.2854615486704	51.5832511369523	-17.670330216967	17.5060920580396	-42.9533837271281	9.82300793614729	127.375054764131	100.327681157692
41.9136532060203	1.66361084301603	-30.5364230473874	-6.38639762958482	-43.1864363614744	-53.5364472548184	-53.5364472548184	-22.4864145747865	-82.2864775141072	-99.5364956696804	105.163719776456	25.8136362608186	-4.08639520884172	13.1636229467315	-14.4364061021857	-40.8864339407313	-29.3864218370158	-65.0364593585339	45.363656837135	-37.4364303096167	25.8136362608186	121.263736721657	NaN	29.8829540007862	7.88649295569628	-21.8087294551751	-16.3096141939026	74.9756991432204	54.079061150385	-11.9103219848846	4.5870237989328	71.676229986457	183.858181316415	-15.2097911416481	72.7760530387115	15.5852543214777	3.4872007466783	101.371452397328	32.0826001052952	60.677999463912	-36.1064291344835	58.478353359403	115.669152076637	-5.31138367135765	72.7760530387115	117.868798181146	NaN	19.8375019943562	44.8261917565842	7.34315711324222
41.3077753799623	13.6860537044279	-35.8028642975712	-57.6700606240359	59.7222564969852	2.1770030062886	164.454617850053	-87.5935924391981	-10.4829527616647	-72.631826531617	42.4586804497762	51.6659210082877	-36.9537693673851	17.1387689138697	18.2896739836836	141.436516453774	-79.5372569505006	-9.33204769185072	37.8550601705205	14.8369587742418	-24.2938135994318	NaN	NaN	21.3651433704974	34.5697451182159	9.26092510175542	8.16054162277888	21.3651433704974	285.457178324868	-5.04406012493966	NaN	10.361308580732	36.770512076169	-16.0478949147051	13.6624590176616	5.95977466482579	-40.2563314521891	176.51921390619	26.8670607653801	-12.7467444777755	-14.9475114357286	40.0716625130987	109.395821688621	20.2647598915209	-11.6463609987989	-36.9551810152595	-54.5613166788842	51.7538518960614	-1.39369757034413	167.427930146474
1.53939246858869	-72.1764700066552	-67.5692286019524	70.6480135391298	-9.97871104316816	22.271978789751	41.8527547597377	-28.4076766619791	17.6647373850483	-111.338021946628	68.3443928367784	-30.7112973643305	93.6842205626435	26.8792201944538	-37.6221594713846	28.0310305456294	-61.810176846074	115.568617234982	83.3179274020623	-76.7837114113579	-23.8004352572764	-51.4438836854928	NaN	1.82920285837206	91.0057055061257	86.6019275975947	-20.1896866842832	41.4632040351514	104.217039231719	0.728258381239295	7.33392524403586	-1.47363057302623	92.1066499832585	6.2329807669031	11.7377031525669	-12.4830753443538	-21.2906311614159	-26.7953535470797	-10.2811863900883	44.7660374665497	-2.57457505015899	16.1414810610979	16.1414810610979	12.8386476296997	21.6462034467618	-45.5114096583367	-14.6849642986194	-11.1889186443684	475.903206875729	3.41341488300065
-4.8628072139107	-14.0845436764293	67.758367428423	-12.9318266186144	76.9801038909415	-17.5426948498737	36.6350068674228	-62.4986601046517	-25.6117142545775	22.802402173645	11.2752315954968	112.714332683201	-39.4443189483553	-33.6807336592812	-30.2225824858367	4.35892924860786	144.990410302016	-52.1242065843183	-47.513338353059	32.0241386361635	-89.0111524343926	-80.9421330296888	NaN	-30.9447400350497	23.0290562972315	-14.4221493210861	-14.4221493210861	54.9727316775612	45.059177249183	4.30345348807271	28.5365865352194	-0.102570702317591	-8.9146190830982	14.2170079164509	25.2320683924267	-8.9146190830982	30.7395986304145	81.408876819903	0.998935345279985	3.20194744047514	-24.3357037494643	-11.1176311782933	136.484179199782	31.8411046780121	52.769719582366	-61.7869093677818	NaN	-14.7377133204766	437.288498038913	14.4926190538026
-30.8867227602625	29.1017872809339	-17.0432204430633	11.7974093844349	21.0264109292343	-48.1911006567614	-13.5823448637635	-32.0403479533624	31.4090376671337	53.3279163360324	-33.1939731464623	19.8727857361344	6.02928341893526	67.1714186532315	32.5626628602336	60.249667494632	-20.5040960223631	29.1017872809339	-56.2664770084609	-60.8809777808607	39.4844140188332	18.7191605430345	NaN	-10.8528615193173	-15.2611342843061	57.4753663380095	21.1071160268517	26.6174569830877	323.073800428586	-60.4459301254416	54.1691617642679	112.57877590037	153.355298976516	78.4146619717064	-22.9756116230365	-35.0983617267558	3.47402496689641	177.600799183955	-16.3632024755533	-31.7921571530142	-21.8735434317893	4.57609315814361	97.149821222909	87.2312075016841	-52.7314527867111	102.660162179145	269.072459057473	50.6679215092245	597.129007475475	75.7445296606394
1.92959774416558	-16.5429584223981	123.15574758724	79.283426691651	-33.8609798285515	10.0113410670372	-69.6515574012687	-7.30668033911626	-26.9337712660902	-84.6605092866017	3.08413250457581	-110.060274015627	37.7201753168827	-20.0065627036288	-66.187953120038	15.7840148690883	65.4290095667282	-1.53400653706511	44.6473838793441	-20.0065627036288	-13.0793541411674	-18.8520279432186	NaN	0.438487612845104	56.6726639697878	143.780505777601	21.3884748830787	50.0568785160298	61.0831876056264	-28.2299160201061	100.777900328174	66.5963421504247	-44.769379654501	73.2121276041827	41.2358312443525	63.2884494235457	-60.2062123799362	-17.2036069305095	46.7489857891508	-24.9220232932271	-6.17729784091286	20.285843974119	31.3121530637156	18.0805821561997	-31.537808746985	29.1068912457963	-20.5114996573884	1.15307956418253	1178.69969393253	48.2131129980862
27.8650320757102	29.0204778388459	-68.0369662645448	20.9323574968966	-5.64289505522226	31.3313693651171	-4.48744929208665	-18.3527984497139	-28.7518103179343	24.3986947863034	-39.1508221861548	-3.33200352895105	-16.0419069234427	5.91156257613378	12.8442371549474	208.114571124864	-32.2181476073411	-31.0627018442055	26.7095863125746	109.901681258338	133.01059652105	-29.9072560810699	NaN	289.746312202999	33.8052574283799	-20.2512584507422	65.7978892752074	-26.8704236604307	112.132045743026	-22.4576468539717	28.2892864203063	44.8371994445273	22.7733154122326	42.6308110412979	13.9477617993147	-13.6320932410538	-7.01292803136538	44.8371994445273	-32.3863946685044	-39.0055598781928	8.43179079124096	-8.11612223298012	-35.6959772733486	-21.354452652357	-32.3863946685044	10.6381791944704	-21.354452652357	54.1275783832446	1060.00626833657	50.9874784146078
-13.2273476665197	-61.7943922629386	60.7795774327852	-25.9472879179627	-23.6345715086095	103.564831005821	175.259039695773	-73.357974309705	-39.8235863740824	140.568293555473	-12.0709894618431	85.0630997309946	-53.6998848302021	82.7503833216414	-54.8562430348787	-51.3871684208488	24.9324730878094	-27.1036461226394	-20.1654968945795	148.66280098821	-34.0417953506992	NaN	NaN	-10.0569285824579	115.771491408263	31.8858780811156	132.327862459673	-8.9531705123639	49.5460072026203	7.60320053904672	-35.4433641946209	21.9520554502693	25.2633296605514	-6.74565437217582	31.8858780811156	-32.1320899843388	66.1023782540309	117.979007548451	178.685701403623	-2.33062209179965	-4.53813823198774	24.1595715904573	-10.0569285824579	-39.8583964749971	-56.4147675264077	-27.7170577039626	121.290281758733	2.43320620814001	1095.10408244566	43.2905064701375
85.6452436912352	-2.30743503056036	-34.7110535070113	-9.25106756122843	-56.6992231874602	-76.3728486910198	-33.5537814185667	12.7371021192205	-99.5182904599133	-41.6546860376794	-18.5092442687859	179.384282855254	3.47892541166303	72.9152507183437	47.4552647725608	71.757978629899	-45.1265023030134	-4.62197920744972	-78.6873928679091	-32.396509330122	-39.3401418607901	-38.1828697723454	NaN	3.46079528395813	75.2417587772213	22.2342780437347	145.918399755204	11.1910528909249	-35.1904927508759	-57.2769430564953	46.529373379916	-36.2948152661569	-5.37378483828965	20.0256330131727	1.25215025339619	0.147827738115214	112.788724296774	74.1374362619404	22.2342780437347	-50.6510079648095	123.831949449584	78.5547263230642	27.7558906201395	45.4250508646351	22.2342780437347	-10.8953974146945	54.2596309868829	-4.26487019378445	1486.7701118485	31.3857552558905
200.888862898298	-73.601555134961	129.081242990863	41.0589992333623	-4.11031006324992	397.780723934812	-60.8614935384806	-33.0649955097962	-102.556240581507	-57.3869312848951	-35.3813703455199	27.1607502190201	27.1607502190201	101.284744962179	-49.2796193598621	36.4262495619149	-8.74305973469732	-27.2740584204869	120.97393106583	56.1154356655663	19.0534382939871	-56.2287438670332	NaN	2.62881374852634	1.5239262104656	-38.2520251597211	23.6216769716804	-40.4618002358426	14.7825766671945	-41.5666877739034	-41.5666877739034	26.9363395858627	76.6562787985961	-4.00051147983811	-7.31517409402034	-1.79073640371663	-20.5738245507492	21.411901895559	14.7825766671945	-34.9373625455389	281.060473339833	-9.52494917014182	-31.6226999313567	-36.0422500835996	-28.3080373171744	-1.79073640371663	5.94347636270857	-2.57898833796535	854.841404444141	24.7073399513061
57.8346915249851	30.016190812318	-27.9390190057384	-2.43872668579356	100.721546790347	1164.77919904986	-62.7121448965722	6.83410688509546	-31.4163315948217	-33.734539987544	-87.0533330201558	136.653776877542	-15.188872845766	-11.7115602566826	152.881235626597	21.9024614377901	-1.27962248943243	-7.07514347123807	-43.007373558433	141.290193662986	-48.8028945402386	-56.9166239147665	NaN	42.6977465712031	12.850511809553	57.068637382368	75.8613407508144	-25.8403480666602	31.6432151779994	20.5886837847956	157.664873060522	16.1668712275141	63.7013562182903	22.7995900634364	6.21779297363074	-52.3712234103492	5.11233983431036	37.1704808746013	104.603122373144	0.69052727702886	-11.4694572554953	-71.1639267787956	50.4359185464458	-25.8403480666602	1.79598041634924	25.0104963420771	6.21779297363074	-20.8477660617189	810.020343179448	119.906123493675
64.1967610493545	-30.9250779963264	50.2764919207183	-1.92451731166758	-43.6853246975763	1115.17708026139	78.1170301779907	25.9160209456049	-1.92451731166758	3.87559482526418	-15.8447864403038	182.519048642762	-19.3248537224629	2.71557239787782	-36.7251901332581	17.7958639539004	-73.8459078096214	23.5959760908322	255.600461568103	21.2759312360595	3.87559482526418	NaN	NaN	50.7331633763231	-3.46178330116387	61.7933565758102	37.4609315369385	85.0197622947332	4.28035193847713	-18.9460537804459	-18.9460537804459	98.2919941341178	94.9739361742716	90.5498588944768	-8.99187990090743	20.8706417377078	-3.46178330116387	94.9739361742716	52.9452020162205	31.930834937195	10.9164678581694	142.532766932066	79.4896656949897	-11.2039185408049	0.962293978630988	42.9910281366821	8.70442921827198	-16.0195810696313	626.344148339705	-0.249604079222052
-40.8815244776786	-62.9394246511322	-31.5939875625403	-8.37514527469439	62.4423237032355	1209.45313272282	-24.6283348761865	-60.6175404223476	28.775002385859	-54.8128298503861	-17.6626821898327	24.1312339282898	62.4423237032355	-13.0189137322636	-44.3643508208555	-24.6283348761865	63.6032658176278	-19.9845664186173	99.5924713637889	5.55616009801312	-8.37514527469439	-95.4458038541164	NaN	166.115665249356	4.55409744723877	58.7768154082233	70.9492622974239	17.8331304172758	-16.4710380886532	-24.2171406545081	-0.978832956943322	0.127753123893097	152.836632279319	27.7924051448036	312.185027919763	14.5133721747665	-26.430312816181	57.6702293273869	24.4726469022943	74.2690205399332	-4.29859119945258	95.2941560758251	-6.51176336112542	3.44751136640235	-19.7907963311624	62.0965736507325	NaN	230.83766719198	997.937456037086	49.848416600268
-46.2063177479451	-39.235138182877	75.7893246407466	-21.8071892702067	21.1817513810465	1518.82349460984	-0.893650575002446	11.8868452942891	2.5919392075316	-11.3504199226046	59.5232389889211	54.8757859455423	418.538986589928	216.374779202953	8.40125551175501	9.5631187725997	-41.5588647045663	298.867070722926	-36.9114116611876	4.91566572922097	39.7715635545614	-95.0045747034217	NaN	25.864038686991	40.2570331843788	34.7212660699989	88.971783790922	-21.7435584966761	65.7215619105264	53.5428742588906	59.0786413732705	168.686830237993	-44.9937803770717	148.758068626225	-22.8507119195521	84.543170099418	80.1145564079141	33.6141126471229	75.6859427164102	29.185498955619	183.07982473538	-16.2077913822962	35.8284194928749	21.4354249954871	3.72097022947143	55.7571811046425	17.0068113039832	446.536762254498	1085.82674740608	46.3222740212155
18.2275845988455	61.2506617969952	-24.7954925993041	-16.6559915077623	1.94858241576186	2129.84672491884	34.5065867819292	69.390162888537	13.5764411179645	-34.0977795610662	176.366462948801	8.92529763708343	317.063553245453	808.921976348623	46.1344454841318	34.5065867819292	-63.1674263165727	-46.8884241334891	-44.5628523930486	6.59972589664291	60.0878759267749	-8.51649041622048	NaN	47.1958421703054	53.8421702520758	-12.6211105656275	10.6410377205686	-14.836553259551	-4.86706113689548	-20.3751599943596	32.7954646598031	70.4579904565016	5.10243098576002	41.6572354354968	138.028992621167	85.9660893139657	40.5495140885351	-19.2674386473979	-54.7145217501729	-25.9137667291682	38.3340713946117	60.4884983338461	28.3645792719562	8.42559502664518	-3.75933978993376	-52.4990790562495	-14.836553259551	980.966120017462	1419.48445554537	114.47075510414
160.732465664736	-32.4433853723962	-19.6425759663212	196.807473990947	95.564708688354	1032.35121522384	-54.5538743465258	79.2727694442585	-14.9877361822939	-63.8635539145804	59.4897003621426	28.0695318199584	345.76234707982	832.193104510671	93.2372887963404	25.7421119279448	8.28646273784246	-91.7925926187441	-18.4788660203144	-19.6425759663212	-88.3014627807236	NaN	NaN	-51.1457626731593	-12.3556177835164	-9.03074822154702	17.5682082742081	-43.3877336952307	7.59359958829993	-23.4385163234144	-19.0053569074552	8.70188944228973	49.7086140399122	22.0013676901673	141.696671921065	39.734005354004	-51.1457626731593	-22.3302264694246	88.4987589295551	-4.59758880558783	90.7153386375347	43.0588749159734	5.37701988032034	101.798237177433	22.0013676901673	34.1925560840551	-41.1711539872511	1065.83125945536	1373.91078461851	19.2049273942549
71.7015636996931	100.817450992274	-72.7132372715098	104.311357467384	-6.32901424442461	1218.86752302739	21.6222375564534	-26.1278176033799	-48.2558919457416	-85.5242276802456	56.5613023075508	-8.65828522783111	237.079803521554	764.659681263126	42.5856764071119	-41.2680789955221	23.9515085398599	-99.4998535806846	-86.6888631719488	56.5613023075508	-16.8107336697539	4.15270518090463	NaN	96.5783242481339	81.054299020119	-39.8113259694252	56.6594022332385	71.0745685163952	2.32531393518653	-26.5050186311268	40.0265180603655	55.5505432883803	61.0948380126714	20.0670570529178	258.471730197432	-40.9201849142834	21.175915997776	40.0265180603655	44.4619538397983	13.4139033837686	48.8973896192311	23.3936338874924	53.3328253986639	75.510004295828	-36.4847491348506	-19.8518649619776	209.681936623671	1237.43967545743	2175.17192394772	-10.7579796276129
-8.14657067561863	146.873243263385	68.7805550384734	903.32331278529	-45.4445710218451	1304.27681650722	-26.7955708487318	-38.4511959569276	1.17792941093798	176.012306033874	5.84017945421629	-26.7955708487318	146.873243263385	797.257124300709	23.3236171165099	-10.4776956972578	23.3236171165099	-66.4246962165974	59.4560549519168	34.9792422247057	121.230868025354	-18.6366332729948	NaN	-38.4501007299649	-9.60495659782848	82.4776189009148	85.8059047623152	-20.6992428024963	-7.38609935689491	-59.5292445188339	0.3799009863726	13.693044431974	-32.902957627631	-0.729527634094186	306.582200235206	74.7116185576473	-27.3558145252971	27.0061878775755	74.7116185576473	56.9607606301787	-5.16724211596133	-45.1066724527657	13.693044431974	19.240187534308	-28.4652431457639	-8.49552797736169	-1.83895625456097	652.581301195799	1156.74376602423	-6.95198612693257
41.3585814369214	114.847514870173	15.6957792856271	1760.76632557364	56.5229645263226	1907.74419244014	-42.6287710582236	-30.9638609894534	-61.2926271682558	-112.618231470844	40.1920904300444	-49.6277170994856	355.144662286838	1326.83167101539	-8.80053185879017	-0.635094810651069	46.0245454644295	61.1889285538307	56.5229645263226	-44.9617530719776	-14.6329868931752	58.8559465400766	NaN	261.502223067639	-11.5575018348017	53.9324321865154	3.98248250923967	21.7424646167155	-41.5274716411671	16.1924702081293	136.072349433591	43.9424422510602	-9.33750407136717	152.722332659349	157.162328186218	-33.7574794691464	36.1724500790396	67.2524187671222	134.962350551874	-4.89750854449823	-37.0874761142981	83.9024019928808	55.0424310682326	-10.4475029530844	18.4124679715638	82.7924031111635	-4.89750854449823	1143.60880976019	2413.07156645252	652.749877172489
11.5580419277216	-1.28358888976647	-38.6410603588226	1510.5265846236	71.0965120815298	861.440517848749	20.8974097949856	-87.6727416619588	-3.61843085658248	-77.1659528112867	44.2458294631457	-56.1523751099427	403.811492352811	787.892995894044	15.0603048779456	-39.8084813422306	1.05125307704954	-80.6682157615108	5.72093701068156	-28.1342715081506	-3.61843085658248	173.829558621434	NaN	-5.73806726656642	72.0018137993509	-23.5071829387761	-11.2909159141319	-32.3917407748809	25.3578851598005	-49.0502867175775	-41.2762986109857	0.925351110512207	-15.7331948321844	183.058786750661	156.405113242347	-4.62749753705331	-36.8340196929333	-19.0649040207237	-35.7234499634202	40.9058613729839	29.8001640778529	27.5790246188267	73.112383528864	57.5644073156805	8.69933921710393	-50.1608564470906	9.80990894661704	1343.27498027225	3153.87183225878	815.978353202488
-22.9634617995555	90.366725264202	66.9996763850767	2344.11858965583	57.6528568334266	1798.49799832826	160.467871901578	-11.2799373599929	38.9592177301264	-102.411427988581	28.4440457345201	8.5820541872636	141.774232798278	340.394148270842	-11.2799373599929	3.90864441143855	-22.9634617995555	-54.5089777863746	61.1579141652954	114.902126587283	151.121052349928	-52.172272898462	NaN	-31.024596619604	44.533002584062	11.1987676412682	-31.024596619604	28.9770262774249	-3.24606750060911	-32.1357377843638	40.0884379250229	73.4226728678167	106.75690781061	718.995689593257	53.4221319021404	-28.8023142900844	156.758260224801	3.42077948794965	31.1993086069445	-41.0248671024421	23.4213204536259	37.8661555955033	43.4218614193022	-15.4686203129668	51.1998495726208	-5.4683498301287	42.3107202545424	953.003743887905	3355.50956269156	984.796939549179
-25.9693918869239	-4.92225482954106	142.407704572139	1346.77165841127	76.9277226158366	2652.86344136108	315.461942599509	-9.59939639784836	44.1877316376855	20.8020237961491	61.7270125188379	-3.75296943746424	59.3884417346843	1069.65102048906	40.6798754614551	-58.709382865075	48.8648732059928	95.6362888890658	-21.2922503186166	-8.43011100577153	-13.1072525740788	85.1127203603744	NaN	58.1692970481111	65.9512893666631	31.4881805273612	59.2810102364757	124.872088349986	120.425235596528	-17.4271997606803	-49.6668822232531	47.0521651644653	23.7061882088091	895.289327886639	57.0575838597465	44.8287387877361	-31.8794712094199	5.91877719497584	87.0738399455902	-42.9966030930657	28.1530409622674	70.3981421201214	112.643243277975	-1.86321512357621	-26.320905267597	11.4773431367987	NaN	1354.39299826613	3264.74881051142	652.196691932767
65.8076799609968	-74.6186997993337	-48.8738635099397	696.556169051148	-61.7462816546367	2976.14440049385	58.7863609729803	-74.6186997993337	68.148119623669	-26.6396867145541	145.382628491851	30.7010850209142	34.2117445149225	584.215065242883	36.5521841775946	166.4465854559	-0.894850425160162	26.0202056955698	58.7863609729803	10.8073478882007	-9.08638924451277	-24.2992470518819	NaN	-32.7352264439906	71.81963887225	-13.8263678229683	6.19477659929049	39.5633506363885	88.503925890799	-39.4089412514102	-19.3877968291513	39.5633506363885	41.7879222388617	1356.50973930053	31.7773500277323	-59.430085673669	-12.7140820217317	3.97020499681729	69.5950672697768	28.4404926240225	97.4022123006918	7.30706240052709	397.719378634574	-12.7140820217317	13.9807772079467	-18.2755110279147	-3.81579561183892	243.623541349906	2541.07199993337	1762.86972630043
48.8140710084678	-21.4552749102439	-44.8783902164811	733.940193715906	-2.7167826652541	1383.93164346399	-72.9861285839657	-60.1034151655353	-34.3379883286743	-65.9591939920946	53.4986940697152	-13.2571845530608	19.5351768756712	838.173056828662	-23.7975864408676	-60.1034151655353	8.99477498786451	-33.1668325633625	47.6429152431559	-22.6264306755557	-30.8245210327387	95.6603016209422	NaN	38.7439715938419	89.9354857910382	73.2426007267351	18.7125095166782	50.9854206409976	318.071581669848	-58.0747617791163	-21.3504146376494	-2.43181156477247	55.4368566581451	704.233656157394	56.5497156624319	-29.1404276676575	40.9696896024157	77.6940367438826	8.69677847809628	29.8410995595469	9.80963748238316	23.1639455338257	835.551018663245	34.2925355766944	-14.6732606119281	72.1297417224482	-50.2847487491081	261.491538022786	3626.80017718796	1653.52005627551
95.0862902189754	-27.9834955283323	-66.6625710489147	283.793295031514	194.714212014415	2128.66798804354	3.6630208066897	-49.0811730850136	-47.9090798874202	-49.0811730850136	-18.606749947585	52.8909351056128	82.193265045448	446.714249496997	-8.05791116924437	3.6630208066897	70.4723330695139	73.9886126622941	-25.6393091331455	85.7095446382282	-56.113732270574	-107.685832964684	NaN	17.8819572299699	-19.9747579165922	55.738672376532	4.52076364883035	32.3565836095377	328.529707991464	-31.1090859008751	NaN	-14.4075939244507	99.1625515152355	522.267014917988	29.0162852142529	31.2431508111094	-15.521026722879	12.3147932378284	6.74762924568694	74.667029949813	-19.9747579165922	23.4491212221114	1065.622220551	-9.95386273073749	-27.7687875055902	-82.3269946285767	-8.84042993230919	591.017125648053	3630.6961412124	1813.05742966605
-1.67727564107878	11.2260778085176	133.221419513793	261.081921877975	62.8394916069032	858.155276954754	-40.387335989868	47.5900738937438	-8.71546843176773	-46.2524966487754	-32.1761110673975	33.5136883123659	98.0304555603479	528.533247924155	67.5316201340292	-54.4637215712459	13.5721420720806	-12.2345648271122	127.356258854885	-63.8479786254978	20.6103348627695	NaN	NaN	-4.11558847704972	-11.9136387690792	25.9626055064925	93.9170437656065	46.014734828854	297.780358542949	-11.9136387690792	-17.4836746919574	61.610835412913	-4.11558847704972	758.979332957263	101.715094057636	-20.8256962456843	-15.2556603228061	19.2785623990387	28.1906198756438	99.4870796884847	342.340645925974	21.50657676819	772.347419172171	85.0049862890014	41.5587060905515	-14.1416531382305	13.7085264761605	1154.26356088293	1966.49360683907	946.681832230966
159.677970250477	113.893039962428	25.8450971007962	68.1081096743795	-8.20010747236809	1127.03136915694	-7.02613490087966	-31.6795589021366	9.40948109995828	-36.3754491880903	88.0656433896827	-7.02613490087966	64.5861919599142	591.699876558217	124.458793105824	-1.15627204343754	42.2807131016342	-15.2439429012986	135.02454624922	11.7574262429351	-7.02613490087966	-31.6795589021366	NaN	17.3328627532251	-28.3650059562434	119.874421808618	-14.9900199924965	34.0515952079087	635.925963576518	-2.72961619239521	57.4578206444658	-14.9900199924965	13.9891162622884	958.040208870089	56.3432384808202	0.614130298541511	3.95787678947823	12.8745340986428	18.4474449168707	67.4890601172759	266.999267409834	-3.84419835604078	1140.83168370796	-28.3650059562434	12.8745340986428	34.0515952079087	NaN	2145.77646547481	1950.79426676866	794.752268975359
106.282788970058	-34.7069534705157	73.3851824005907	126.256335815806	99.2333018480291	341.26569303768	-5.33409046206286	-35.8818679908538	121.556677734453	-58.2052438772779	31.0882596684186	22.8638580260518	228.473899085222	1230.67598493363	-6.50900498240097	-44.1062696332206	-27.657466348487	-0.634432380710411	-25.3076373078108	-10.0337485434153	-27.657466348487	-58.2052438772779	NaN	25.4215732084642	5.34873395044437	84.5249332459671	-26.9908404096987	49.9550434127107	674.443375884439	110.17356118677	20.9609422622376	142.513135546913	-0.227054732338915	357.738578702348	-23.6453672000287	-53.7546260870585	29.8822041546909	25.4215732084642	13.154838106341	52.185358885824	-0.227054732338915	-42.6030487214919	1201.91298527574	29.8822041546909	133.59187365446	-9.14831662479218	-3.57252794200889	2130.22398144771	2693.30061615493	1344.26284550222
11.6468251808558	8.11925123495747	-41.2667840076187	77.4948721709574	-47.1460739174492	103.363747774212	10.4709671988897	58.6811444594998	30.4605528923134	-51.8495058453136	-14.2220504223984	12.8226831628219	557.244928813126	1005.24681994221	13.998541144788	-37.7392100617204	-81.2459553944661	-41.2667840076187	-53.0253638272797	2.23996132512697	2.23996132512697	-81.2459553944661	NaN	-15.5736497470206	83.7266677293917	95.9997406759146	72.5693286870982	154.017903695841	227.656341374978	4.50956052910774	-26.7309887893141	-7.76351241741512	-14.4579158427912	171.86964616351	-44.5827312569837	62.527723549034	43.560247177135	-27.8467226935434	-39.004061735837	14.5511656671719	5.6252944333371	133.934693419712	1888.98412477248	-25.6152548850847	35.7501098475296	138.39762903663	-31.1939244062315	1544.65661314119	3646.35001169405	718.49577490863
-4.2954486372338	-16.06347823743	-31.3619167176851	14.5333987230801	-44.3067492779009	393.463951849398	23.9478224032371	-26.6547048776066	0.411763202844683	-0.765039757174937	6.29577800294278	12.1797928030409	234.595552246749	1281.95018666421	-27.8315078376262	7.4725809629624	29.8318372033352	2.76536912288392	-38.4227344778028	83.9647733642377	-29.0083107976458	-13.7098723173908	NaN	5.90214084453553	30.4609755314279	60.6013635562503	-36.517664523733	17.0652475203957	171.116119647266	62.8339848914223	-29.8198005182169	51.6708782155621	52.7871888831481	4.78583017694952	-38.7502858589051	-57.7275672078673	-32.052421853389	21.5304901907397	39.391460872116	15.9489368528097	52.7871888831481	22.6468008583258	885.554946902315	104.137479592105	14.8326261852236	-13.0751405044267	18.1815581879817	2235.78404743564	2136.42738294683	621.505337300129
30.379859625247	15.0691166691978	129.310814110489	45.6906025812963	92.8005809076018	729.963037770883	23.3133628763012	17.424615585513	10.3581188365672	38.6241058323505	18.6023650436707	5.64712100393667	-0.241626286851512	961.979681027938	51.5793498720845	-41.4628573223688	161.110049480745	-82.6840883578861	-12.0191208684279	-62.6623475692063	16.2468661273554	63.3568444536609	NaN	37.4521383991149	49.737906702175	72.0756672531934	48.6210186746241	63.140563032786	364.700330471534	63.140563032786	-13.9247108682273	-8.34027073047275	-18.392262978431	435.064276207242	265.297296019502	5.06238560013827	20.6988179858511	-73.119776328426	59.7898989501333	-1.63894256516724	-12.8078228406764	-22.8598150886347	725.45516337048	-13.9247108682273	-36.2624714192457	175.946253815429	-11.6909348131255	3066.09711068184	2054.52708219202	45.2880932571611
180.62334426791	-42.1504794617101	15.6056970607839	73.361873583278	15.6056970607839	6.17611722037673	7.35481470042763	-40.9717819816592	-26.8274122210484	-61.0096391425245	-30.3635046612011	101.6506131045	640.31536148776	847.766117976718	79.2553609835325	34.4648567415983	-52.7587567821682	-9.14695002028495	-32.7208996213029	-38.6143870215574	-26.8274122210484	-78.690101343288	NaN	131.612883552993	131.612883552993	-1.36556866798585	244.476948043068	336.109158817188	18.7488190629186	-10.3052965483878	42.2156047489737	-11.422762533438	62.3299924798781	126.025553627742	486.967066798971	56.7426625546269	-18.1275584437395	33.2758768685717	32.1584108835215	6.45669322736586	-5.83543260818683	-18.1275584437395	903.781879222712	-46.0642080699956	-57.2388679204981	-34.8895482194932	-38.2419461746439	3286.77856438694	2185.46419517825	35.2789981517598
32.6582003935237	-18.0666218699014	-2.7312104879357	3.1670246589742	52.7121998930174	44.4546706873435	-60.5339149276527	56.2511409811633	25.5803182172318	-27.5037981049573	13.783847923412	-52.2763857219789	196.629137477619	752.242888316532	-7.44979860546362	131.74855086161	33.8378474229057	-16.8869748405195	-22.7852099874294	98.7184340389146	90.4609048332407	-87.6657966034383	NaN	44.7479144834653	35.8035581553685	2.26222192500566	219.162862881352	612.714541317609	149.844101338602	-4.44604532106691	3.38026646601776	14.5607118761387	29.0952909092959	-21.2167134362483	1057.69626864042	-59.2302278306596	10.0885337120903	117.420809649251	-8.91822348511529	195.683927520098	12.3246227941145	114.066676026215	655.200233876069	3.38026646601776	14.5607118761387	68.2268498447193	-26.8069361413088	2370.1995401371	1533.55991228833	12.396952563301
67.4471722477831	-21.0976859906169	88.6979382249991	75.7113590167004	183.145787012626	63.9053779182471	-16.3752935512355	-11.6529011118542	-24.6394803201529	-8.1111067823182	7.23666864567113	32.0292289524231	161.89502103541	1436.94097966837	36.7516213918045	-8.1111067823182	15.5008554145885	66.2665741379378	36.7516213918045	-19.9170878807715	-12.8334992216995	-97.8365631305635	NaN	34.9779870683276	37.2152344610606	-13.1228318754316	331.413266605448	537.240026736883	8.13101835553177	2.5378998736993	-25.427692535463	51.757342513825	17.0800079264637	26.0289974973957	1256.51506350054	-45.5629190700599	-6.41108969723264	-43.3256716773269	80.8415586193538	58.469084692024	60.706332084757	24.9103738010292	604.357448518873	-18.7159503572641	78.6043112266209	51.757342513825	18.1986316228302	2395.5093153608	883.695430078573	92.4056092712814
92.839880194795	-31.2229459456749	-7.59193144272828	286.614199118958	-72.5772213258316	121.197097598331	-26.4967430450856	11.312880159629	-26.4967430450856	-54.8539604486216	14.857532335071	24.3099381362497	708.427807996555	248.804575914243	-59.5801633492109	-13.4996850684649	34.9438946625757	-56.0355111737689	133.012604849804	70.3904164169957	-44.2200039222956	-67.8510184252423	NaN	-65.4575469979139	-24.0470192722344	-1.66295023132656	420.276751189786	36.3899671382168	34.151560234126	36.3899671382168	84.5157155761686	52.0588154668522	27.4363395218536	216.581722917525	1142.16297775906	-12.8549847517805	-0.543746779281168	-5.02056058746274	63.2508499873062	80.038901767987	15.1251015493543	24.0787291657175	493.024975572737	-18.4510020120074	49.8204085627615	-12.8549847517805	-13.9741882038259	2729.93982172513	209.046849827209	54.5093496342332
-30.7220151697025	102.901036158013	-34.2695298067215	48.5058117237214	13.0306653535316	111.178570311057	-41.3645590807595	21.3081995065759	-8.25442246858231	-65.014656660886	24.8557141435949	48.5058117237214	678.780912234094	150.201231318266	26.0382190226012	17.7606848695569	-5.88941271056965	-8.25442246858231	-24.8094907746709	-62.6496469028734	18.9431897485632	-16.5319566216266	NaN	4.20989728798477	-11.4670760377727	4.20989728798477	180.015955298265	569.700720824236	-15.9462112737034	-22.6649141275994	-28.2638331725128	130.745467703027	19.8868706137422	-17.0659950826861	1154.22786911319	55.7199525011878	-31.6231845994608	1.97032967001942	140.823521983871	4.20989728798477	72.516709635928	25.4857896586556	599.934883666768	25.4857896586556	-47.3001579252183	-3.62858937489396	-36.1023198353916	2542.93945639389	463.389912156458	167.999351895459
504.70390527615	54.988886718129	10.0173848623269	13.567766587785	-29.0368141177117	57.3558078684344	12.3843060126323	-32.5871958431698	-27.8533535425591	-68.0910130977504	6.46700313686884	-20.7525900916429	2092.90799713105	76.2911770708773	-8.91798434011608	54.988886718129	-46.788722745002	-58.6233284965289	-4.18414203950533	50.2550444175182	51.4385049926709	-19.5691295164903	NaN	61.6256179675291	28.0146749241041	52.6626998226158	414.540519923492	202.791578749914	31.3757692284466	-2.23517381497844	87.394007634155	28.0146749241041	90.7551019384975	125.486409750037	1565.15513677674	89.6347371703833	77.3107247211275	11.2092034023916	43.6997816777024	59.3848884313008	31.3757692284466	-5.59626811932094	282.33747728602	85.1532780979266	-43.6886702352026	-20.1610101048051	-24.6424691772618	2752.31975233543	346.201963127738	229.013920668561
285.337416859093	50.822689027981	2.2615585174983	138.469607510316	104.121490807779	37.7940930373637	43.7161821240079	-35.6398116370248	-1.29169493448824	-15.5047087424344	117.150086798396	20.027825777431	1442.51362438938	33.0564217680483	216.641183454019	86.3552235478464	76.8798810092156	46.0850177586656	80.4331344612021	25.9499148640752	-43.9307363583267	-36.8242294543536	NaN	9.24820531489085	63.0536291730173	-27.7430235875711	19.3367222882896	691.90452051487	29.4252392616883	75.3840388071713	-8.68693597115131	175.148262210781	51.844165869241	375.797655348377	1657.03931097001	91.0772874324582	26.0624002705554	5.88536632375794	-18.77545294455	-16.5335602837948	42.8765952262199	-28.8639699179487	154.971228263983	5.88536632375794	-6.44504331039604	14.852936966779	-72.5808768026765	1360.85214543948	890.599250700282	1430.798228181
2099.72203351259	-64.7756550497902	-19.7313438967944	168.743536980214	245.793016584023	171.114290198793	104.733200078589	-46.9950059104498	39.5374865676737	-74.2586679241051	15.8299543818865	-23.2874737246625	973.614254687692	-16.1752140689263	596.664492933674	66.8011485813291	-75.4440445333945	-37.5119930361349	128.440732264376	25.3129672562014	43.0936163955418	-48.1803825197391	NaN	279.816595029883	80.1845226150067	117.194963006529	25.22962627608	1225.26511775877	35.3233827464951	-11.7808141154421	-36.4544410431235	-38.6974980365491	100.372035555837	-22.99609908257	1079.4664131861	48.7817247070486	-5.05164313516538	201.309600259988	-17.3884565990061	19.621983792516	6.16364183196253	-34.2113840496979	80.1845226150067	117.194963006529	-18.5099850957189	-42.0620835266875	1.67752784511137	868.3682391527	1179.64125870274	1649.2434612073
998.65762748011	13.9979549953135	-57.1822622927441	2.13458544730388	-18.0331427843124	87.550846192973	86.364509238172	-44.1325557899335	93.4825309669777	12.8116180405125	43.6563788653375	132.631650475409	1959.59056086889	44.8427158201384	1118.47765991501	-77.3499905243604	32.9793462721288	-32.2691862419239	-4.98343628150187	-20.4058166939143	29.420335407726	25.8613245433231	NaN	31.1286544339003	45.7161009186972	33.3728769700229	118.653333342682	761.623089941809	226.376015076567	-53.0296906706975	-3.65679487600012	-21.610575164981	45.7161009186972	30.006543165839	470.996271513931	76.0131051563524	-51.9075794026362	-40.6864667220231	-39.5643554539618	17.6633192171646	58.0593248673716	7.56431780461291	21.0296530213486	8.68642907267422	-17.1221300927358	25.5180980935938	-37.3201329178392	2096.63108872217	1790.46581630058	1690.20747004985
1223.2078195696	57.2803413645931	73.9025253715892	46.5946516458099	-19.8940843821743	107.146893385581	78.6517208021595	1.47729505539203	-44.8273603926684	-9.20839466339116	-27.0178775280298	-36.5162683891704	1566.33718942831	9.78838705889006	1015.43051948215	101.210399097368	2.6645939130346	-53.1384523961665	-27.0178775280298	-21.0813832398169	-43.6400615350259	18.0994790623881	NaN	-20.2236106002249	81.9416021281538	11.2118394700455	243.609631060973	1723.32117365441	76.3281289013199	187.474898792633	-5.62858021045646	-16.8555266641245	14.5799234061459	243.609631060973	661.252039137422	104.39549503549	15.7026180515127	26.9295645051807	26.9295645051807	23.5614805690803	48.2607627671499	-10.1193587919237	58.3650145754511	2.23028230711113	29.1749537959143	-8.99666414655686	-6.75127485582326	1164.75726261289	1131.30745749011	1674.05752125661
2820.56542708301	-62.1589651317377	2.00720023495485	95.8799236417828	-20.5697838755481	142.222154184394	2.00720023495485	-55.0293912021052	-15.8167345891264	19.8311350590361	98.2564482849937	-19.3815215539427	1339.99057436265	4.38372487816568	1073.81981432304	-11.0636853027047	-62.1589651317377	74.4912018528853	-7.49889833788849	35.2785452399065	-21.7580461971535	-51.4646042372889	107.762546857837	28.3424993019568	12.6165984879086	56.4244650413284	35.082171079406	2316.46106774596	22.7261061540824	-60.3965124344576	-17.7119245106127	27.2192206723819	99.1090529651733	220.423144959259	348.476908730794	72.1503658553765	56.4244650413284	-21.0817603993373	47.4382360047295	46.3149573751546	-22.2050390289122	29.4657779315316	37.3287283385557	149.656591296042	88.9995452989995	-40.1774971021101	-26.6981535472117	1865.23954845645	3232.52839794171	2002.40043620102
3324.04995605009	-2.21894327884357	-37.8957637936337	71.5131524517228	42.9716960398907	648.288417440831	77.4592892041878	-11.7327620827876	-61.6803108034939	26.3225131329886	170.219022542642	2.53796612312846	1239.33441063585	-37.8957637936337	707.749784965481	113.136109718978	12.0517849270725	-28.3819449896897	-9.3543073818016	1.34873877263545	78.6485165546808	-80.7079484113819	-54.5449467005358	-35.4271620782042	76.959160085102	38.7478105495779	47.7387163226424	826.575928914354	72.4637071985697	-42.1703414080026	-25.3123930835067	-45.5419310729018	103.931877404295	490.540825646069	858.04409912008	18.5182725601828	-0.587402207579303	5.03191390058601	216.318199567602	40.995536992844	17.3944093385497	79.2068865283681	72.4637071985697	-19.6930769753414	8.40350356548519	9.52736678711826	-28.6839827484059	1771.3882204511	1580.05302691741	2093.52317905584
3942.61156309992	39.9656072104087	73.2910377578031	129.230153319501	-25.4950599362588	432.729610090414	295.857306056473	35.2048314179238	-65.9616541723806	-54.0597146911683	4.25978876677187	4.25978876677187	1387.26515648364	79.2420074984092	377.980688476837	12.5911464036205	-23.1146720400164	-23.1146720400164	34.0146374698026	-37.3969994174711	38.7754132622875	-74.2930118092292	154.224226230047	42.4172674511262	57.0350969435082	270.680297216783	52.5373032535445	1314.16843328836	266.182503526819	160.484351812673	89.6441011957448	-50.9119516156201	-10.431808405947	200.964495022346	277.426987751728	24.4260926912715	37.9194737611625	69.4040295909083	45.790612718599	161.608800235164	32.2972316487079	-12.6807052509288	60.4084422109809	-11.5562568284379	-53.1608484606019	22.1771958462897	55.9106485210172	1612.44746459608	2204.28745492192	1017.36155110574
2120.29717267886	51.2485731598242	23.8518444385013	40.5281140949587	-28.5592887675078	992.266646631351	266.848916575452	14.3225474919542	-30.9416130041446	-26.176964530871	-4.73604640114004	-29.7504508858262	2077.4153364194	189.423378884757	88.1745988276942	-36.8974235957365	73.8806534078736	-46.4267205422836	16.7048717285909	45.2927625682323	20.2783580835461	11.9402232553174	-7.11837063777682	-10.1611639045763	38.2153081187214	-10.1611639045763	563.606294976396	291.348010566209	328.474140258508	-10.1611639045763	132.718183699117	71.9663351117198	-20.2864720024758	176.594518790015	633.358417428593	74.2164035779197	29.2150342539218	106.842396337818	12.3395207574227	39.3403423518214	4.46428112572303	60.7159927807203	5.58931535882297	-0.0358558066767579	-31.5368143334753	22.4648288553222	89.9668828413189	2432.21345279825	1981.70176932622	1582.08924240031
1577.7495107622	171.033910150402	6.51971279071648	76.8554928213066	41.0915368735489	792.13461177646	559.668898116035	37.5151412787731	-22.0914519674897	-11.3622651831624	-10.1701333182371	-3.01734212868556	1272.56375334134	33.9387456839974	2204.81087171289	185.339492529505	-26.8599794271907	-67.3924628346494	92.3532070653349	107.850921309363	10.0961083854922	-39.9734299413685	-47.12622113092	19.375899757104	201.726445772113	269.263685036932	524.779573588828	604.698640052196	98.1693455660587	-41.4076155812325	-61.668787360678	80.1594150954405	21.6271410659313	326.670338412027	1130.36348566337	-32.4026503459234	-2.01089267675512	-8.76461660323695	47.516416117445	-6.51337529440968	146.571033705845	-34.6538916547506	102.671828183713	-36.9051329635779	-29.0257883826824	44.139554154204	27.2552443379995	1395.58696586423	2960.80927439746	1708.8482173643
2275.1450528254	36.8834650177594	29.7248458669887	23.7593299080131	27.3386394833984	3395.46894992102	191.986879951125	4.66967883929117	-29.9303137227673	-41.8613456407185	76.2558703469984	42.848980976735	1221.63493447031	123.979998018803	1820.57273675146	227.779975704979	-29.9303137227673	-27.5441073391771	-21.5785913802015	-4.87514669506979	78.6420767305886	NaN	NaN	73.7203408429365	794.493260770922	74.846548530324	972.434075378144	862.065722014171	335.000524316831	-22.0073125849991	0.516841162750494	-26.512143334549	44.4389409708621	444.242669993417	1056.8996519322	32.0506564095999	84.9824177168113	116.516232963661	46.6913563456371	37.6816948465373	-37.7742202084237	6.14787959968788	77.098963905099	86.1086254041988	9.52650266185032	38.8079025339247	7.27408728707536	886.517144360673	1337.85175244884	2637.60862862584
1760.49665099552	1.62255158020357	-52.110873045519	173.569510382516	78.0434221590091	985.541260282325	104.313096420473	123.418314065175	-41.3641881203745	69.6848894394522	39.8329868696063	106.701248626061	1119.27778379523	202.227336849568	1690.04616093069	660.752560322401	-3.15375283097177	8.78700819696659	-0.765600625384098	173.569510382516	212.974021774713	-44.946416428756	167.599129868547	53.7530028863403	1349.56763581212	268.970911485318	1361.96238447489	1222.2397631855	7.55439423420366	136.009062193803	-17.2351030913331	178.827284847003	175.446898848066	874.06000529501	1944.515571625	-18.361898424312	-11.6011264264383	-1.45996842962787	34.5974822256983	57.1333888852771	-7.09394509452258	24.4563242288878	102.205202204435	216.011530835308	-19.4886937572909	-36.3906237519751	36.8510728916562	1226.80037337088	3607.16061330597	2484.30820085484
1376.46379460637	-58.7919781552836	14.1061085545092	302.113303588281	0.960551934710474	2505.78661330726	333.184619235077	38.0071205905068	28.4467157761077	-36.0860167210858	-10.9899540832883	-38.4761179246856	1818.63251727233	179.023091602893	1021.53376587181	783.718696113633	-21.7454094994873	92.9794482733013	29.6417663779076	126.440865123698	-64.767231164283	-20.5503588976874	-46.8414721372848	21.3635969633793	1484.70749957084	494.864705665332	1884.92867478321	868.028674666157	87.8792289000822	79.9875437550497	2.19807589687172	-57.5532544869461	-21.4769795382259	383.253730042729	1766.55339760772	29.2552821084119	32.6374328848544	58.5672555042471	13.4719118183468	3.32545948901923	-1.1840748795708	17.9814461869368	74.3506257943122	91.2613796765248	52.9303375435095	-3.43884206386581	38.2743508455919	1400.31996084363	2128.55929948156	2244.86020878643
1530.01561084481	-4.48663589494269	25.4140314226674	337.576998218517	-3.29060920223829	2595.67539404443	85.2153660578875	9.86568441751015	-18.8389562073955	-15.2508761292823	101.959739755749	32.5901915788938	1851.74679118229	36.178271657007	1154.46322933562	506.216761889837	-21.2310095928043	-27.2111430563263	34.9822449643026	-55.915783681232	-3.29060920223829	-64.2879705301628	23.0219780372586	16.0116938769013	1679.77108101252	167.160004301425	1853.47884075413	787.544860521485	97.2257114184364	-56.1785439377966	1.3480518207908	49.850867852541	98.3536838842911	799.952557645886	1716.99417238572	30.6753359330118	52.1068127842503	-33.6190946207035	98.3536838842911	-8.80370037190109	114.145298406256	29.5473634671572	73.5382896354887	87.0739592257445	21.6515562061746	-41.5149018816861	27.2914185354479	969.273954676763	1864.6319711753	2379.21804870118
1902.87026901563	-48.2468694247434	-14.7307468012278	666.364745083786	23.5733933399329	1401.32543404231	71.4535685163838	-30.2918037335743	-30.2918037335743	18.7853758222878	88.2116298281416	103.772686760488	1667.06040627161	5.61832764876383	1669.45441503043	344.370567022154	-38.6708343894533	-50.640878183566	-1.56369862770381	-13.5337424218165	-7.54872052476017	24.7703977193442	-12.3367380424053	50.1538653060807	2630.0464945821	121.253268475105	1993.53755192608	465.464664769587	117.867582609913	-36.7454052338377	125.76751629536	0.497139283270202	-25.4597856831989	867.232720772327	2253.10680159077	35.4825598902504	14.0398827440367	1.62570123833408	2.75426319339795	73.8536663624221	1.62570123833408	35.4825598902504	30.9683120699949	72.7251044073583	30.9683120699949	73.8536663624221	-29.9740335034545	242.341162282715	3514.53701841426	1471.72855714878
1928.91973956517	-14.2097664226684	125.954322480277	768.073567368981	9.74990689407433	2254.77129667287	-3.42791343013416	-10.615815425157	-20.1996847518541	13.3438578915857	121.162387816928	86.420861507651	910.633623603601	306.849856021684	2630.93816774573	1126.27068345429	-22.5956520835283	137.934159138648	103.192632829371	10.9478905599115	15.73982522326	45.6894168691884	-100.464590362942	13.1951616195145	1511.57994622239	82.0734373246958	1652.72395381498	167.888993940987	-35.3583769923347	-8.2587275345584	520.184436892079	-26.3251605064092	-27.4543125671499	275.158439711352	3647.93564514376	-6.00042341307705	-21.8085522634465	58.3612440491416	156.597473333581	365.490604570606	114.818847086175	-38.7458331745567	216.442532552836	7.54940131581108	86.5900455676585	83.2025893854365	13.1951616195145	99.3594218868344	2789.27256602782	2631.23471922861
1066.57913197311	-31.6724012417963	143.376423921278	778.827638554355	88.2240543493504	1754.78478706629	10.2913582151051	-1.69828734400959	75.0354442343243	13.8882518828395	33.071684777423	45.0613303365376	1299.17825581993	1291.98446848446	2721.15021913093	681.711509525527	-48.4579050245568	-4.09621645583252	55.8520113397408	16.2861809946624	4.29653543554775	28.2758265537771	6.69446454737068	72.2259241966771	1865.12772217073	-3.46684232144619	1484.40440401241	72.2259241966771	170.513546391852	-54.3052675948126	450.689756787294	-4.59658510529878	65.4474674935616	454.078985138851	2776.83014873977	31.555183977984	24.7767272748685	36.0741551133943	-26.0616979984979	-5.72632788915137	-26.0616979984979	54.1500396550357	33.8146695456892	93.6910370898762	-26.0616979984979	145.659205147095	83.523352035203	43.3884347438637	1767.03747559675	1126.66912940647
1094.38588630596	-10.7653500381096	7.23385576553968	1010.38959255559	46.8321085335681	2409.52785702593	42.0323203192617	-40.7640263775251	-75.5624909312471	-7.16550887737976	14.4335380869994	205.225119605682	1067.98705112727	1105.18540978815	2271.53394586462	889.194940144355	36.0325850513786	69.6311025515239	44.4322144264149	28.8329027299188	14.4335380869994	-4.76561477022652	-45.5638145918316	64.628770347424	1303.47497175202	107.581467111452	1355.470341519	26.1974100848727	-9.97328192694023	-6.58227955083276	748.480916195763	4.72106170285879	14.8940688311812	595.885809270927	2597.7075452997	17.1547370819195	113.233137738298	30.7187465863494	124.536478991989	-23.5372914313701	62.3681020966857	8.11206407896625	13.763734705812	-31.4496303089542	13.763734705812	13.763734705812	64.628770347424	67.0247022152435	2666.88594652477	1304.1699310278
1714.2973140441	-9.03890455650822	16.1806498620373	777.571007069554	8.97506288531	2134.62322101986	137.474697303613	4.17133823415848	-60.6789445563871	-12.6416980448719	87.0355884665223	0.568544745794834	803.991492650887	1026.16375776665	1528.15298381198	157.890527071007	107.451418233916	101.446762419977	103.848624745553	-35.4593901378416	7.77413172252212	13.7787875364615	-31.856596649478	42.3216200518036	1659.54592340642	16.3103200677784	2002.21652754379	69.4638461220908	136.188485211547	-34.5813538140101	734.448384844127	8.39383746394462	64.940141777043	19.7030983265643	1842.75594938085	5.00105920515873	51.3690287418994	-47.0215407628917	60.4164374319951	-2.91542339867504	6.13198529142069	0.477354860110858	58.1545852594712	35.5360635342318	174.639972144454	-11.9628320887708	-27.7957972964383	68.8459725416439	2613.17420655461	872.145479414293
1287.15486291129	-20.5307107034245	78.0264740726845	777.542102605556	-16.9249600408839	2616.47494050125	-32.5498795785597	19.1325465845218	-48.1747991162355	-15.7230431533704	-30.1460458035327	431.390039001661	287.160012500038	2565.99443122568	1224.65518476059	188.602827723929	17.9306296970083	59.9977207599816	29.9497985721435	-22.9345444784515	75.6226402976574	-8.51154182828925	-51.7805497787761	152.378776908547	1617.69545132706	535.963605192621	803.002010723716	52.8051341681389	-13.9544672146349	-7.16535520960708	803.002010723716	-2.63928053958851	33.56931682056	220.269896958826	1484.17624856151	16.5965368079904	62.9888021756807	-12.8229485471303	-32.0587658947092	12.0704621379718	-3.77079920709315	51.6736155006343	81.093100855755	-25.2696538896813	38.0953914905786	14.3334994729811	-3.77079920709315	-3.71670832285707	2343.85914120214	1511.37767732119
1287.54454490857	55.7706116120733	72.6112708563613	54.5677073803384	41.3357608312549	2204.15756949053	628.353025917867	100.278068186263	109.901302040142	-33.2443015363064	99.0751639545283	58.176420075543	138.771003601779	2626.37695482947	1540.15443357289	120.727440125756	-36.853014231511	32.9154312091109	-44.0704396219202	54.5677073803384	-70.5343327200871	-13.9978338285486	-47.6791523171247	520.672835830845	935.025780277505	219.53107839147	296.514685556423	88.2061014630199	23.675724868868	111.98045073455	482.181032248369	54.2427453608347	-2.36284814280737	315.760587347661	1875.81074430804	22.5436129987951	262.551329454238	54.2427453608347	-5.75918375302589	11.2224942980667	114.244674474695	8.95827055792105	41.7895147900334	88.2061014630199	97.2629964236027	53.1106334907619	3.29771120755684	98.777128467151	3096.72089074559	2576.62473037953
931.582480623854	117.750677798158	-61.6294089193399	292.315191717871	40.7015130335952	2777.15075537503	40.7015130335952	-45.9787973265381	28.6625810391322	17.8275422441156	0.97303745186745	611.346889571139	183.964803767704	3013.1138224665	1410.73197400348	163.498619377117	-7.45421494425662	-53.2021565232158	38.2937266347026	-39.9593313293066	-23.1048265370585	-3.84253534591773	19.0314354435619	48.885630519773	975.43888898419	343.389111205285	55.6818646894387	45.4875134349402	59.0799817742715	-41.730825075769	533.683667955923	5.84281411189058	57.9472760793272	166.687022793978	842.91232267571	55.6818646894387	677.537291213846	20.5679881461662	-16.8112997869949	25.0988109259433	47.7529248248288	50.0183362147173	20.5679881461662	34.1604564854974	-12.2804770072178	-28.1383567364377	210.862544896804	-35.2649996407157	2804.34006711118	781.217352628741
1048.55395761072	-6.92424650739564	15.9685455910566	17.173429385712	75.0078515291703	3508.92666629701	465.390200997514	11.1490104124351	1.50994005519203	12.3538942070905	-8.12913030205102	1165.42768569229	25.6076159482997	2567.91242267115	1584.72724623236	71.3932001452041	-14.1535492753279	29.2222673322658	81.0322705024472	68.9834325558934	132.842273672629	-88.8563445439616	12.3538942070905	244.117018139663	836.832992980285	409.578839032074	95.6546993937327	8.39058837513257	128.520403543595	-24.4751157747298	378.979735168409	-13.1421143437428	21.990190092317	117.187402112608	823.2333912631	-34.6748170626182	1115.62482818257	-36.9414173488156	48.0560933835872	6.12398808893516	83.188397819647	82.0550976765483	87.7215983920418	9.52388851823127	25.3900905216131	-7.47561362824927	182.918810412333	132.10972779496	2614.53363165788	1801.68515054325
644.779646338561	8.07710704840557	35.8122555402116	503.692151836765	99.7236846735038	2752.65093171582	744.86735611334	50.282767796806	-7.59928122957175	-40.1579338069093	-34.1285536999949	184.135006170305	97.311932630738	3354.38306638587	3213.29557188408	71.9885361816977	-29.3050496144634	-63.0695782131838	46.6651397326574	-24.4815455289319	-6.39340520818888	-84.7753465980755	-70.304834341481	292.147051653759	818.274431654086	264.933566481328	63.1002181191339	29.0833616535956	95.9831793691543	15.4766190673802	428.214477515912	-8.33518045849664	65.3680085501698	10.9410382053084	717.357757472988	-24.2097134757479	944.136800576578	-31.0130847688555	50.6273707484365	-38.9503512774812	7.53935255875459	208.238805705431	30.2172568691135	174.221949239893	187.828691826108	8.67324777427254	21.1460951449699	214.15177939244	2557.23134846288	1957.73676331177
866.705236999743	-37.2403058636737	-25.171607027046	386.371023301959	54.4818052946969	2903.9016006225	771.362516190384	-78.273881908208	50.8611956437086	-3.44794912111612	64.1367643639991	243.960377029752	101.549730757545	2909.93595004082	1751.34086172455	71.3779836659757	-28.7922166780343	-16.7235178414066	-17.9303877250694	21.8963184358021	24.3100582031276	90.6879018045801	52.0680655273714	89.5050590027408	595.488006283645	1136.64017187331	1.01476777424188	83.8326044368114	680.574824772586	20.3011132984019	63.4117679994655	157.574513793894	418.507423826647	100.8499681346	1068.57071708216	74.7566771313243	1334.04159076765	-6.9266686180593	157.574513793894	97.446495395042	49.7978770412349	73.6221862181384	133.75020461699	70.2187134785808	60.0082952599078	-3.52319587850165	-51.1718142323088	531.529755695519	2277.82681132969	1581.06637503512
157.732731665385	26.0754046412635	4.33382770150022	1556.44084812349	23.6596738701787	2235.26119479832	1264.13742482223	10.3731546292122	-5.329095382839	-1.70549922621179	3.12596231595782	376.35636644856	84.0529431472988	2841.60961834061	3996.32892691914	30.9068661834331	73.1821546774172	16.4124815569243	-22.2392107804326	20.0360777135515	91.3001354605533	15.2046161713819	-34.3178646358567	274.849871498972	1135.24599721203	411.060339949588	-6.65176329896778	72.804343297225	774.288255817898	39.8868134216594	223.770945829991	92.1008263277289	319.118273745423	189.718328717337	562.026942482355	27.4008538136863	753.856685550306	13.7798069686246	-7.78685053605625	55.778034740898	-0.976327113525438	1061.46532680128	76.2096050084904	59.1832964521634	60.3183836892518	17.18506867989	-11.1921122473216	175.190065924528	2407.10812294111	2043.00517721785
26.6348032892285	-45.8969485757183	165.65399436371	1033.61729168091	-16.8842478297396	3480.35505459178	1479.68756565033	199.502145234019	-43.4792235135534	91.9133799676807	37.5145660689706	324.014985935511	142.685606273144	4298.7549881346	1445.83941478002	33.8879784757232	7.29300279190937	39.9322911311355	-8.42221011216245	45.9766037865477	193.457832578606	35.0968410068057	-77.327374383862	152.619217519697	1827.75339513494	285.494267540702	166.247427778261	11.7943781811949	787.466678731168	-18.8690949005756	20.8798516869047	146.940796578628	547.837315018073	54.9503773333165	1037.31720013819	-31.3616209709266	916.934676187533	92.4279555443693	51.5433247686753	16.3371149340498	36.7794303218969	312.750688057832	24.2869042515459	157.161954272552	-10.9193055830795	-1.83383207736976	9.52300980476749	307.046454109602	1699.84745726284	2198.61335009163
33.2444329380423	-62.3346116861614	71.9599953174666	952.739039449369	120.354448291747	3074.83580237156	404.671859515644	-44.1866918208063	-67.1740569835894	11.4669290996162	17.5162357214012	103.416389750749	134.872784184031	4302.84504659393	2982.88634172043	42.9233235328984	5.41762247783111	-30.8782172528792	226.822244835164	38.0838782354703	42.9233235328984	-36.9275238746642	-47.8162757938773	98.4368378593698	1432.43163296513	132.525290885922	139.342981491233	20.0333958982986	893.834075145599	-14.0550571282541	116.617346140198	155.250926236958	1452.88470478106	32.5324953413679	1215.40181536275	0.716605849918746	475.682384686553	64.3483848328171	-18.6001841984611	1.8528876174705	-25.4178748037716	288.195893040513	50.713003622196	60.9395395301618	20.0333958982986	-29.9630018739787	10.9431417578846	326.738404369026	813.844466473648	2228.87655638843
145.209967652487	78.6125703325357	42.2867172489258	1650.31114708339	71.3473997158138	3736.62597585206	611.391748892149	71.3473997158138	-6.14775352922085	-86.0646303131628	7.17172593476947	73.7691232547211	49.5518878656478	2585.09643310162	1411.77137850102	-2.51516822085986	-24.3106800710258	-8.56947706812818	3.53914062640847	-37.6301595350162	45.9193025572868	51.9736114045551	-13.4129241459428	113.547086872879	1156.06602495177	644.470035709129	72.6194077334682	253.383323932534	1295.90226201142	171.527965653712	82.8513275183209	47.6080482593836	759.2949132947	115.820846825069	520.550118314801	31.691728594057	307.953562785082	-9.23595054535414	290.900363143661	64.6612479008049	22.596688785299	181.759885438565	211.318764817028	81.7144475422262	-5.82531061706987	2.13284921559341	113.547086872879	470.011131674853	1049.12459556646	2109.17800280423
122.84393658456	99.8185230455629	51.3439682266218	3168.25784308454	11.3524605009954	2158.77523898009	620.91998734918	200.403224294866	182.225266237763	-54.0881885045752	-1.97804207421345	194.343904942498	58.615151449463	3082.21550828092	3234.91035596058	121.632072714086	-11.6729530380017	31.9541462990453	-16.5204085198958	-4.40176981516051	2.86941340768066	168.894763662554	-68.6305549502575	309.532385752952	1015.90672976673	246.971050936917	170.759970342839	37.67494900691	998.844547544173	126.398296564196	38.812427821747	62.699482933324	1177.42872147358	102.511241452619	1998.68842578589	-24.8863858091248	26.3001608585401	-21.4739493646138	25.1626820437031	105.92367789713	-10.0991612162438	541.5780639797	60.42452530365	24.0252032288661	67.249398192672	52.462173599791	80.8991439707159	241.468988671959	1430.58309164792	3213.70219685328
139.25261911038	42.2232085878762	-8.71723193643818	2386.69634033787	76.1835022707525	2344.24597323427	761.453714085934	-32.9745845670641	-26.9102464094076	-12.3558348310321	-1.44002614725041	-23.2716435148137	51.9261496401266	2757.83383558645	3495.25735555747	0.985709115812179	91.9507814806593	0.985709115812179	-17.2073053571572	176.85151568785	0.985709115812179	-39.0389227247206	98.0151196383158	148.367678129066	2119.51926735913	674.159845695052	11.7982839560825	106.258781592396	1853.20894872181	22.0409885190562	124.468034148794	122.191877579244	2241.29364383004	75.5306679034747	2505.3278058978	33.4217713668049	20.9029102342814	10.6602056713076	59.5975719166267	34.5598496515797	15.2125188104071	759.515717053166	82.3591376121239	39.1121627906792	-23.4821428719382	3.83173596265846	57.3214153470769	151.747448317189	1097.73502814749	3535.64227242979
92.5671071429788	124.127806618617	1.52662788633072	1993.49231402179	22.162469851171	4319.27309076496	427.596070807444	154.474633037499	-49.4560404973922	69.5035190646279	92.5671071429788	90.1393610294682	63.4341537808514	2667.19186052099	2746.09360921008	88.9254879727129	71.9312651781386	-2.1149912839352	31.8734543052134	63.4341537808514	104.705837710532	-4.54273739744581	96.2087263132447	337.745951226249	803.46541147114	1114.3246110967	80.4046357853063	89.5140628805609	1335.22821815663	-25.4924541970283	-49.4047003220716	165.805514803318	1980.8588635328	53.0763544995425	2181.2662596284	32.5801435352197	131.645163196113	89.5140628805609	21.1933596661515	197.688509636709	217.046042214125	75.849922237679	55.3537112733562	-1.58020807198502	-9.55095678033279	-2.71888645889185	47.3829625650084	25.3557070239946	1842.76796215288	2306.24680262702
45.8041296170618	67.6719723222388	119.911818784606	2804.79695092022	68.8868524725264	3596.89880890774	1318.99852711847	-72.0392449608361	151.498702692084	-6.43571684530528	-13.7249977470309	609.508519350512	130.845740137194	1661.59472949958	2942.07840790272	197.664148403013	-69.6094846602608	-42.8821213539335	38.5148487153362	51.8785303684999	-5.22083669501767	26.3660472124601	-58.6755633076724	407.699738001395	1327.09798964381	1291.78033685457	68.1945595758205	93.2587002649569	869.10778250595	159.336889354498	-42.3155152808261	134.272748665362	2567.77295375605	101.233654120591	1366.97275892198	-3.58002512488811	51.1053727423185	86.4230255315561	24.9019529309487	36.2947441532834	36.2947441532834	187.818867410335	84.1444672870891	-22.9477702028571	-26.3656075695575	51.1053727423185	292.632546655814	272.95713969714	1854.01837926336	2345.60884870831
163.108497262251	65.8373839595318	24.497160805876	4053.95302937103	-2.25239535237191	3386.43001433112	448.84239258899	167.972052927387	-8.33183993379188	-41.1608406734597	26.9289386384439	1144.33085270343	34.2242721361479	2045.30453966987	3103.12789683695	105.961718196904	36.6560499687159	-11.9795066826439	43.9513834664199	-21.7066180129158	-70.3421746642756	-82.5010638271155	-10.7636177663599	578.036858391536	696.584429534316	972.43550853963	76.489442018237	0.11744907048471	1378.2329636053	32.0341028396946	10.3763734963022	-27.2396827316952	1665.48284752819	-3.30219240478778	1470.56328343766	90.168007919327	371.718489383429	75.3495615264795	229.233427913742	65.0906371006621	68.5102785759345	58.2513541501171	-7.86171437181777	21.7751784138772	160.840598408292	-2.16231191303028	-21.5402802729077	15.6728491143693	1639.21318178836	2127.93760957623
278.174033562333	-50.3887933444687	-29.7015042429293	4214.84345964939	62.7828470345408	2741.17833600443	337.802102149123	4.37167780666495	54.2645515221423	-60.1239882157813	1.93787908883678	751.547884179911	122.410915621331	1755.48985528403	3077.04255906472	-5.3635170646477	-10.231114500304	90.7715322895647	1.93787908883678	46.9631553686578	4.37167780666495	66.4335451112831	43.3124572919155	529.581259636624	828.387673715359	1197.90400257608	49.4381286169781	-15.5693736825939	1378.10023702051	-58.9077085489753	-24.6932336544637	12.9426887294991	2023.6133300303	16.3641362189502	1090.69864790661	100.759840958745	6.09979375059677	-15.5693736825939	-9.86696120017531	19.7855837084014	59.7024710853316	19.7855837084014	98.4788759657781	60.8429535818153	518.176434671787	-6.44551371072415	0.397381268178172	68.4990395839784	2081.79414442613	2052.95355339258
80.4277242511492	-26.74848619665	69.466520909897	2261.70718916034	26.8396190272496	3418.72309740362	1064.50020199912	129.144183545603	-2.39025654942291	60.9411405333675	174.206908392973	1119.30621870538	103.568042416015	2297.02662214881	2779.31956916391	-4.82607951414562	62.1590520157289	109.657599827822	-10.9156369259524	36.5829108861404	26.8396190272496	18.3142386507201	32.9291764390564	301.924085581756	476.510111606875	899.852697589352	24.64039718892	-0.463475834299657	1562.82316242984	-16.4386677581667	70.2838026856831	149.018677167599	1489.79371363502	90.8233351592265	1568.52858811693	-6.16890152139504	138.748910930828	37.1923337005299	26.9225674637582	45.1799296624634	28.0636526011773	77.1303135101976	9.80629040247204	73.7070580979404	210.63727458823	-3.88673124655689	-0.463475834299657	139.188623944874	2678.42249413897	3103.66367135118
134.669735932958	18.8718333047508	137.107586514604	2507.91727716578	32.2800115038064	2609.08807630411	677.091490349294	104.196603662377	296.786799612447	4.24472981487211	27.4043103405134	1082.99361219343	51.782816156978	3829.23229241816	4339.96198927309	-3.06882193006726	104.196603662377	150.51576471366	44.4692644120386	-32.3230289098247	46.9071149936851	-34.7608794914712	-50.6069082721732	438.224796808846	93.4348953059091	898.325228284619	40.9172281895677	151.661004500114	2048.00546276627	45.4839818518583	-1.32524318661991	-28.7257651603632	1208.86447732038	54.6174891764394	655.145595767647	112.843598370644	102.56840263049	20.3668367092602	63.7509965010205	-2.46693160219255	13.5167062158244	123.118794110798	134.535678266524	2.09982206009801	317.205824758146	149.377627668968	-44.7094029783802	44.4224530926484	2054.81661129899	1524.71267903562
142.644376672706	59.6884030539503	3.57112678243944	1680.98971098521	-15.9479258337383	3180.29694006536	723.336192003992	-2.52857716011609	85.3071596126836	49.9288767458615	56.028580688417	1072.23925751817	-6.18839952564941	1615.11290840561	2539.82802609703	23.0901793986171	-30.5872152958715	3.57112678243944	2.35118599392833	36.5095280722393	-20.8276889877827	79.207455670128	-62.3056757971603	610.080767694944	25.2270937336735	449.017548889204	60.6381560242973	125.748818945767	1926.0015341078	-4.4725068971723	-10.1839685569503	67.4919100160309	1220.06487295924	210.278451510482	363.345623992533	-10.1839685569503	59.4958636923417	75.4879563397202	69.7764946799422	-9.04167622499473	-22.749184208462	2.38124709456134	-7.89938389303912	34.3654323893183	466.151933868538	305.088715062797	26.3693860656291	120.783729528127	2018.48637345416	3440.09480190519
85.9215430608391	189.702971331126	150.632315982312	3482.62664244835	-0.766473494341908	2918.54405584985	549.885575328005	105.456870735246	9.00119034286159	-33.7323389449037	7.78023236321115	1441.18490047282	195.807761229378	2363.0081751089	2540.04708215822	-33.7323389449037	72.4910052846843	-23.9646751077002	-3.20838945364278	6.55927438356071	-1.98743147399234	-50.8257506600098	-42.2790448024568	767.260987808055	97.5234116853971	1443.8559452562	49.5217424069813	-7.62310197208502	1585.57515931628	40.3785673063307	68.9509894958639	-25.9094521733863	880.407779678606	1459.85650168234	52.9504330697253	-57.9105650256634	1.5200731285656	78.0941645965145	-19.0520708478983	128.381627650093	-3.05151442175971	135.239008975581	88.3802365847465	89.5231334723278	259.814769721945	84.9515459220025	24.3780108801921	160.545546380062	2544.36123144716	2085.63537332121
27.882062227285	143.969864732958	-31.9948043282729	2398.51718707998	24.2161316218427	2583.03569422058	1383.05440937246	563.107930621863	142.747887864478	54.765553333862	20.5502010164003	1835.18585071035	173.297309576497	2826.20909104825	4352.45819978074	-24.6629431173883	-3.88933635321512	-77.2079484620615	32.7699697012081	26.6600853588042	98.7567205991698	-93.0936477523115	3.44252485766952	697.050755961504	34.9630496351017	1255.07977269257	196.196843403708	8.66250171540004	1683.89305399205	189.335830902916	28.10203713431	-34.790577456281	827.409993476548	1161.31260184841	78.4161288067827	158.461274649353	72.6986183894563	5.23199546500417	36.106551718567	52.1155808870811	-0.485514952322283	63.5506017217339	85.2771413075745	15.5235142161918	454.628314266863	42.9675642193587	-24.4990587050934	46.5869249677291	3274.05395673562	2599.807563704
144.634269327522	-41.2613444793648	14.9965386464034	1536.40537796066	-15.5783978349924	3169.10698606719	554.338418178225	644.840230163157	-62.052301286714	-43.7073393978765	125.066309979428	1054.54437901386	76.146411609195	2349.69868836579	3555.57418319203	96.9373684165441	118.951322683149	74.9234141499391	44.3484776685434	-37.5923521015973	74.9234141499391	-71.8362809607606	-22.9163825905274	1317.80731221285	129.079182683328	1612.98715573413	45.5593044776929	13.5242827001891	1562.64640722663	4.37141933518796	2.08320349393769	148.529017333955	1222.84635480096	1987.11044577855	127.935074762703	280.101428205846	105.0529163502	28.3976856683159	47.8475203189432	0.939095573312549	38.6946569539421	-7.06965987106342	107.34113219145	-4.78144402981314	595.875214298384	68.4414628901957	-7.06965987106342	48.4266290420368	2913.03931088576	1935.85834932224
31.4659473358771	62.0664412419659	-37.0791590137618	2721.8613715592	-38.3031787700054	3728.0056111914	414.584131040109	358.279222252905	145.299784666527	49.8262436795304	47.3782041670433	2202.87699491194	86.5468363668369	2284.88631858026	3310.61487431235	57.1703622169917	46.1541844107997	-5.25464535142946	-22.3909219388392	98.7870339292724	13.1056509922238	-59.1115146261457	40.034085629582	1814.44811176847	61.890365244956	1793.84325256701	67.6139372453594	45.8643636438266	1189.43404932442	-9.08192756004567	-21.6737859609331	69.9033660455207	1268.41934292998	1946.09026777774	162.625232452055	16.1017892417291	100.810654847699	50.4432212441493	53.8773644443913	3.50993084084172	12.6676460414871	-35.4103587619011	93.9423684472148	59.6009364447947	-18.239642760691	-29.6867867614978	-30.8315011615784	60.3187584473605	2223.07975178744	2602.70739129989
44.2877811484311	87.1643128788465	-12.064231982972	1850.00228888078	52.8630874945141	2854.53817513623	125.140669554357	185.167813976939	18.5618621101818	-32.8899759663167	-2.2638818731628	1003.49704814601	-21.8645820927813	1698.09686217874	4007.30435680254	77.3639627690372	55.3131750219665	56.5382187856926	39.3876060935264	22.2369934013603	-25.5397133839597	-25.5397133839597	14.8867308190034	1174.31144640979	69.0761768558153	2470.81541028035	146.958040409878	58.7682831501306	2414.69465566051	-15.67761583537	-28.2761525867624	88.5466427443309	822.697738893653	1689.70613169402	99.9998579728695	331.354805589348	9.51945766741483	-1.93375756112373	133.214182135631	38.1524957387612	27.8446020330765	31.2805666016381	16.391386804538	134.359503658485	83.9653566529155	-32.8574386781779	41.5884603073228	6.29472564792132	1587.70205649433	2798.06540582766
51.0007388300921	96.3653098120996	193.224799206116	3339.31910028264	71.8439200920955	2855.02165331256	-10.3027354699181	297.440705516133	74.2960590640959	16.6707932220863	80.426406494097	921.510073890237	3.18402887608411	2685.82406424453	1524.73626100234	102.495657242101	-47.0848200499242	162.573062056111	95.1392403260994	84.1046149520975	27.7054185960882	-37.2762641619226	107.399935186101	1305.8517429333	147.317230774823	1972.78258969516	65.9562511870369	125.544574265416	829.145158306274	-46.3448192299078	35.0161603578787	22.4109381682216	1004.4723396715	1543.05910595685	23.5568674581904	161.068382254449	33.8702310679098	101.48005917607	15.5353624284087	-1.65357692112369	159.92245296448	37.3080189378163	44.1835946776293	182.841038763857	111.79342278579	6.36792810865807	43.0376653876604	116.611199868844	2011.61244032171	2227.51281777591
27.047524191271	191.478512459744	12.322361062751	3218.72663229798	-6.08409284789896	3559.85957810869	24.5933303365177	216.020451007277	8.64107028062102	181.661737040731	50.3623658114276	1374.39995045085	128.896569163534	3272.71889710255	1775.66064570302	-17.1279651942889	45.453978101921	44.2268811745443	83.4939828505976	69.9959166494543	-15.9008682669123	-36.7615160323156	1.27848871636103	1108.47539720699	309.338618598027	1413.45442605919	66.2726256782277	50.2210978439014	1087.83771856286	21.5576552826043	67.4191633806796	162.581792684186	1508.6170553627	1228.86185596444	137.357963230244	219.90867780678	162.581792684186	-13.9850134934041	265.770185904855	76.5914650002947	43.3418716291901	102.961832156688	47.9280224389976	96.0826059419767	35.3161077120269	5.50612744827792	3.21305204337415	55.8201271626477	1845.11549433644	2233.65460097555
130.77924407125	162.710522467955	43.5822915264016	2459.30631484636	57.0916785403922	2546.50326739121	34.9854088811348	30.072904512411	98.847965674545	42.3541654342206	52.1791741716684	1674.53374194272	89.0229569370973	2416.32190162003	997.836265151012	361.666949401272	-71.8615611386091	136.919874532155	64.460435093478	119.726109241621	28.84477842023	97.6198395823641	-12.9115087139228	995.778212974174	698.66720178931	1849.25540340483	48.2349881143362	21.8506126037111	455.472088387027	-40.0953125081911	17.262025558385	63.147896011646	1162.11449336724	1152.93731927659	44.7935478303416	16.1148787970535	70.0307765796351	48.2349881143362	152.625343395505	28.7334931717003	-33.212431940202	-25.1824046108813	40.2049607850155	12.6734385130589	97.5622988515916	-65.3325412574846	-20.5938175655552	-21.8971410753829	3091.58987987591	2935.80345226171
40.4783057679458	1.14528225584802	-9.91713060692948	4051.21754701717	-29.5836423629784	4228.21615282161	184.289672984053	170.76894615177	-0.0838747289050339	53.9990326002294	53.9990326002294	1092.63668471656	58.9156605392417	2264.02329118622	1653.13226976396	237.143423328435	-71.3749798445823	222.393539511398	29.4158929051683	63.8322884782539	1.14528225584802	-32.0419563324845	-30.8127993477314	644.227886797352	877.222449727951	2177.63052756228	43.9512542224583	-5.40227388599378	933.462516642233	-51.3125325915306	-23.7663773682085	35.9169589489893	1223.84490295475	582.249037544877	234.478827850436	-38.6872114475079	245.95639252682	360.732039290662	558.14615172447	22.1438813373283	-14.5843256271011	14.1095860638594	237.922097253351	49.6900365606504	34.7692024813509	-1.95900448307852	47.3945236253735	32.6140447930878	3281.41660034512	2403.02834033226
43.5200526897968	-29.061134267604	68.1238448787462	3972.74566526502	-5.68753168810206	3827.58329135022	-4.45734207865459	89.0370682393532	-43.8234095809737	-77.0385290360554	21.3766397197423	1170.37373494368	71.8144137070887	2073.33290827812	1117.47558173744	1031.36230907612	-3.22715246920712	210.825839574653	25.0672085480847	-13.0686693447869	53.3615695653766	-69.6573913793706	-61.0460641132383	798.733433926343	757.392228319747	1409.66458344604	100.526405903835	13.2505274010218	308.38080075922	-48.761281008872	-10.8651758694925	-15.4586431591142	403.695247018871	1361.43317690501	75.2623358109156	13.2505274010218	330.199770384923	833.184438598506	865.338709625859	-10.8651758694925	-16.6070099815197	53.4433661852122	1.76685917696738	62.6303007644557	71.8172353436992	-26.9423113831686	134.977410575998	170.321739365209	1977.04291339917	2044.41598390386
85.9660817613779	-33.4626433900613	19.4799873471746	2342.79961993239	8.39897161147408	2180.27805580878	-39.6187632432283	35.4858989654087	-21.1504036837274	-88.867722068564	1.01162778767372	1946.34550138844	17.0175394059078	2428.98529787673	1879.85940697423	632.629524722604	8.39897161147408	333.44209985869	-5.14449206549325	-31.0001954487945	-38.3875392725949	-13.763059859927	-2.68204412422646	804.036277164392	994.766596391222	1353.24767831153	119.245492470472	46.8598893904097	408.78790479072	-34.7175363029936	129.586292910481	62.9455789637568	915.487126351154	1583.04324364506	169.800516843848	135.331182043819	622.497780550903	608.710046630891	398.447104350711	60.6476233104215	-1.39717932963169	-14.0359354229759	50.3068228704126	-34.7175363029936	15.8374880703831	7.79464328370953	-28.9726471696553	20.559605138692	1358.05645971347	2770.85775904163
305.928999835763	130.948069513115	-72.3748424815121	4394.5679210368	8.95432231633854	4066.78674170001	97.6770475503575	170.380391839345	45.9221244971798	-18.155399282945	245.548256273722	1693.45384169	17.5801428252015	2469.77768748767	528.968072993505	1190.69173203056	47.1543845698745	594.277856846325	15.1156226798121	21.2769230432856	70.5673259510739	74.264106169158	-60.0522417545651	1492.20091829548	1027.7667677847	1978.47726895404	21.8759715051641	81.6546245412049	156.377940836256	-49.3985763455	-44.8002184196507	55.2140664675715	1422.07595992628	1020.86923089592	187.416856835739	146.031635503095	211.558235946448	1376.09238066778	181.668909428427	-25.2571972347912	335.713899944379	51.7652980231845	23.0255609866264	-12.6117129387057	-1.11581812408242	1.18336083884223	-1.11581812408242	211.392251976148	2108.16143390381	2315.16352730516
67.4756107295068	60.0758232093264	-15.1553499125079	3286.38318200799	3.34411888794313	2360.17644406541	463.36424305916	4.5774168079732	-20.0885415926282	-29.9549249528688	-0.355774872147083	2220.81377910201	8.27731056806342	2802.9303973562	1142.91139699573	1895.22312821407	-7.75556239232751	1022.04820083278	58.8425252892963	51.4427377691159	58.8425252892963	-74.3536500739514	-94.0864167944325	858.366578312776	776.702251376921	2132.79015922724	83.1305733160722	55.5257304081777	325.823150547978	12.968264258507	72.7787572256118	35.9723000150858	843.413955071	1490.97756161869	68.177950074296	354.578195243701	414.388688210806	259.1114468539	249.909832551268	76.2293625890986	726.093372712448	26.7706857124543	79.6799679525854	-12.3361750737296	60.1265375594934	-35.3402108303084	-19.2373858007032	52.3764928810882	1260.65801072213	2160.39420154691
203.858822669685	-41.7743432238564	65.6130207597522	4403.0750556839	-57.820730945545	2725.61037000891	395.181137812896	-29.4309680533267	-13.384580331638	-49.1803683261742	171.766047226308	2012.16328515229	-26.9622930192207	2305.9356142109	1675.18914299683	1506.08490316057	-10.9159052975321	1013.58423385643	11.3021700094214	-24.4936179851148	-26.9622930192207	-33.1339806044856	-54.1177183943861	1261.89158118515	1217.0098060596	1570.30993333002	462.075332152769	47.7820233014609	147.90290627386	-22.4176762538996	-7.45708454538013	99.5686869078744	259.531936714352	2148.01893622823	71.9491329844538	234.214012284549	398.780521078263	447.114740444249	-30.4733794815639	395.328076837836	717.556205944408	175.522460197281	63.8934297567895	-21.2668615070904	-20.1160467602812	27.0673578588955	-15.5127877730444	-69.7452029090259	1525.16683747905	1475.57239947405
240.406466186449	-42.4952946294715	-4.19854971552597	4025.6073183261	60.0411514304472	2318.31372248504	1189.17743695774	-58.5552199159648	270.055559023052	-36.3184002885125	-31.3768848157454	2545.62343423233	90.925623135242	2375.14115042186	2588.86169461904	2679.04435199704	20.5090276483099	1100.23015844794	22.9797853846934	98.3378963443927	15.5675121755427	-51.142946706814	52.6288782212964	2050.42397392396	1039.4698743295	1920.31256930645	196.624315214301	56.1500553617681	165.535749509233	-10.6327894861575	119.478615131353	68.8157673156851	99.9043330207539	1965.21827532488	64.2100538778971	309.464294440107	520.175684218906	407.335704993101	87.238621066837	373.944282569138	697.495651573744	-7.17850440781649	0.881494108312459	-19.8442163617334	-8.32993276726349	-38.2670701128853	140.204325601399	110.263240625339	2095.92486205329	1692.02323678556
232.504637543231	-20.9618679241923	-8.59764814529359	3821.83763935752	13.657947456724	2461.77346367866	1089.34506822091	11.1851035009443	-46.9267294598795	-3.65196023373412	51.9870287713099	2071.06411866546	29.7314331692923	3213.5180262357	2574.28786366664	1865.81807033575	21.0764793240632	2498.86612301536	-4.88838221162399	45.8049188818606	38.3863870145214	-7.36122616740372	-11.0704921010733	1548.3579191297	1308.73305275769	1725.77248365513	187.795576892483	65.6790584529025	387.098951326894	-59.8935878670439	334.104990494623	63.3749731993255	465.437849948512	1562.18243065116	27.661651768882	380.186695566163	99.088294629769	635.940158713209	23.053481261728	637.092201339998	415.900016996606	210.836429428253	12.6850976206315	-13.8118827955039	41.486163290344	215.444599935407	-27.6363943169659	-13.1649058258824	1833.22322687401	2779.56772546882
556.230569543	-42.7033861500903	-79.827391668257	3674.64703306901	27.8322243344265	3753.84491150776	1022.75557222129	267.900793351905	241.913989489188	-51.3656541043292	27.8322243344265	2808.42023764511	45.1567602429043	1616.73966051196	2094.40186484571	1455.86896993324	950.982494886173	1491.7555086008	-20.4289828391902	88.4681000140989	-6.81684748252909	24.1198237826099	30.3071580356376	1894.11184780527	1292.42460676682	2150.00182387909	333.413525264929	6.05878109841747	272.322675121179	-37.7422057971017	724.164434674956	-13.536397249578	221.605742926367	1723.51853042272	74.0655765414604	406.030950907501	205.468537228018	288.459880819528	102.882015288513	1013.48147969536	640.020433533564	99.4240426388663	71.7602614416962	4.90612354853538	25.6539594464129	554.723774842289	-41.200178446748	-39.6166501822538	1616.36656063734	1874.08954498333
601.838576054027	-49.6195201132449	-24.8492502969988	2953.77569510659	112.625747183167	1731.36287967485	1562.92504492438	-2.55600746237731	87.8554773669209	59.3696670782379	113.864260673979	2489.33313605198	3.63655999168421	2065.76152219417	1903.51625489776	1383.34058875659	729.405465607695	1271.87437458348	-2.55600746237731	167.120340778908	25.9298028263057	-73.1512764386787	-53.3350605856818	3018.69444073128	965.86826972579	1533.27864957675	207.014550331625	67.4685016284423	137.818162544923	-12.107344326265	592.207775677599	138.971435674701	998.159917359584	1638.22650438658	34.0235808648696	100.913422392015	301.582946973451	73.2348672773341	52.4759509413235	2124.90776515305	276.210938118327	13.2646645288591	20.1843033075292	5.19175262041049	7.49829887996722	505.712290944221	39.7899465137615	6.29341510774757	2230.70563880541	1605.01898585281
81.0440080242039	-6.96488708870345	4.1911700382848	3391.91385093372	32.7010938072548	2436.21162372172	1275.98168251495	568.191835902691	32.7010938072548	-52.8286774996552	176.490274555103	2680.40531861247	19.0659128742691	1905.67912923828	1924.27255778326	829.739397435415	923.946102063316	2003.60451957518	7.90985574728088	26.5032842922613	-11.9231347006982	84.7626937332	138.063855562144	1758.23563621566	2427.49146938318	1208.98429727128	291.642250084759	-16.4462110458077	238.563339178369	-64.9095644820766	627.42405603605	128.943849262999	964.359751354871	1322.06545528924	92.0193895020321	243.17889664849	712.811869233285	-11.8306535756869	-23.369547250989	2259.02362172377	148.559968511012	7.7854656723267	152.021636613603	62.0182659462466	57.4027084761258	709.350201130695	-0.291759900384776	71.5438474646213	2105.54849341162	2679.73577375412
695.767654903999	61.81487606138	9.70916821130171	2383.0000995732	25.8371254029926	3087.66776764092	1347.08900302998	455.088909120304	24.5965133113241	4.74671984462759	-28.7498066304227	2787.43964145714	120.123644369801	3685.64279582516	3293.6093748579	1058.02638567121	1144.86923208801	2002.13218743096	96.5520146280988	39.4838584113464	20.8746770363185	132.529765286486	-75.8930661138268	1781.3945613171	708.858241882051	1858.74648101801	230.892648506259	111.978503294408	420.231675833867	-9.24465444582912	1028.65647706344	452.557851231264	1362.30878741514	1776.77653626033	62.3347339341203	48.4806587638075	564.544958857959	-8.09014818163638	79.6523278970113	1205.29593548493	65.7982527266985	32.3175710651093	34.6265835934947	-19.6352108235637	26.5450397441456	788.519174111349	-35.798298522262	57.5668123145025	2209.13968425472	2003.95807739425
283.435961541662	-19.5300694255143	109.602992953938	3182.72154477263	9.02820398532607	3357.79617742169	2009.34900680549	465.960578558772	88.4947039111427	-33.188374100264	-71.6799600018314	2360.73993616496	-69.1966318791497	2080.12385830192	1988.2407177627	1188.60906225917	1194.81738256587	1450.60017920209	-70.4382959404906	68.6280789296885	156.786227284891	319.444219320547	-81.6132724925585	1567.77787901837	851.601110107921	1404.90542028228	725.692613638181	39.5490640691379	235.9201136091	33.7734449650214	335.260762199904	848.135738645451	1706.39273751717	1314.80576225807	-6.65588876379432	79.9783977979536	685.263279909365	73.0476548730137	161.992189076408	1374.87220094088	38.3939402483146	9.51584472773195	105.391121856066	49.9451784565476	55.7207975606642	1513.48705943968	31.4631973233747	15.1960042597478	2158.61190761549	3542.92498442544
312.811948994913	15.8023908394203	19.5305442890709	2585.74283546519	-66.2169850528913	2549.70401878523	2672.7330826237	450.753626631982	12.0742373897698	30.7150046380225	-2.83837640883233	3101.47072933351	-52.5470890708394	2408.03418769851	2637.93698376029	1135.49114355113	494.248750211238	877.005837708693	7.10336612356909	-14.0228367577839	23.2586977387214	502.94777492709	-64.9742672363412	1284.58802081931	186.633084261819	1008.36567362221	825.758431542124	-14.4660304339735	354.215679841646	45.6325555670678	444.363558843208	259.444832686157	1616.28598586351	1278.8093106269	654.708609846853	-7.53157820308414	984.095090814099	39.85384537466	109.198367683554	1774.62264513549	102.263915452665	-23.711966741826	5.18158422021307	-65.3186801271624	-22.5562247033445	1270.71911635753	42.1653294516232	-31.7988970980861	3610.60822058569	3044.9958898696
1087.258083213	47.4635527095554	-42.0881293433731	2778.78985532387	-24.6753022775259	3272.56787997682	1668.10024319519	801.190209988369	-37.1130358959881	-64.4760498566052	-34.6254891722957	1936.75528935398	72.3390199464799	2032.52583821613	2164.36581457184	680.544193889285	1036.26337537731	391.98877394096	-25.9190756393721	0.200164959398694	-29.6503957249108	758.901915685598	-28.4066223630645	1741.16586380583	299.183798773742	1760.82399941573	442.57255263419	-13.0336491482013	776.760858002492	78.3188633919228	227.489421843518	782.542662593639	2600.34202605029	451.823439980025	363.940010194589	-13.0336491482013	1915.77636245847	40.158953090352	99.1333599200523	1273.99605284114	35.5335094174343	-39.6299502674779	56.3480059455638	6.62448646169882	73.6934197190051	1231.21069886665	71.3806978825463	-1.57763010815674	2449.48108455068	2290.32142775465
646.821345323463	19.42667161912	128.971773377021	2919.88220679991	-5.46994241676661	2674.65055854643	1942.69010589136	446.403602334576	30.630147935269	-30.3665564526532	-21.6527415400929	2131.9043725641	9.46802600476537	2785.44049100612	2677.14021995002	536.031412863768	740.183647958038	852.218411119528	19.42667161912	-29.1217257508589	21.9163330227087	295.779087417462	-36.5907099616249	1333.96854328537	362.104955935287	647.879129834656	122.61000048116	-5.81483070438642	387.55852608017	25.4236417461519	34.6794854352003	264.918597200279	1572.30651827836	665.233836751622	977.618561257005	8.06893482918617	422.267939914102	-23.1695376213521	-24.3265180824832	1012.32797509094	13.8538371348414	-24.3265180824832	-52.0940491496284	-5.81483070438642	143.435648781519	606.227833233938	159.633375237354	-62.3339612748927	2329.62376533867	1786.82460473226
492.189797367318	71.0790311176605	0.0633101820672828	1998.47061510648	-21.1168171145131	3451.1781696837	1060.31556485206	715.204078901901	43.6694546162035	-31.0839358423157	-32.329825683291	2539.18680608977	-57.2476225027974	2865.6099444253	3086.13244627793	807.399927134074	1404.18116096125	238.028269808353	348.912465655157	48.6530139801047	-57.2476225027974	579.402086235591	21.2434374786477	2090.88093332786	282.708689516798	918.23145638765	-12.4794808876968	91.704579255066	183.155032047047	-7.84907821468508	-0.903474205167562	604.521675291109	1263.19645552702	406.57196101986	260.714276819992	36.1397471789258	349.849528275467	72.0253678947663	17.6181364868791	2162.65217475954	201.676642739093	-25.2130882384789	12.9877338138675	22.2485391598908	12.9877338138675	545.48404121021	236.404662786681	56.7607021339846	2279.01771971807	2523.91021524886
1243.82811501012	-28.0616846552124	20.569395920227	2019.43150264918	-79.186666798623	2031.90101048904	1089.20621779591	636.563083209126	30.545002192112	4.35903572841384	1.86513416044259	2575.57155230677	-71.7049620947093	2871.09888811137	2145.37353183173	231.304078413798	357.246107596346	6.85293729638509	675.21855751268	-20.5799799512986	-33.0494877911549	678.959409864637	-14.3452260313705	2048.27416992083	109.411310849656	957.229478615544	371.16937903967	-11.0437293793775	676.939865774909	2.85492910858789	42.2344614911565	388.542702149627	850.673096874476	482.358646943393	525.212843947953	65.3988923044321	57.2913415197856	-0.619735513403456	-64.3219202499114	621.345231823047	23.702916840536	29.4940245438549	80.4557723330612	50.3420122758029	-21.4677232453515	1096.2160634952	72.3482215484148	-86.1454848762175	1927.32071753043	2008.26981173817
751.230137183559	46.1024896614551	46.1024896614551	2322.47917829919	-6.31407882691367	2452.27258598467	1512.51839380034	569.020161009706	-37.5144172128475	12.4061242046466	-67.4667420633439	1804.55356109268	24.8862595590201	2519.66531689829	2726.83556378089	339.385670489233	331.897589276609	57.3346114803913	843.583138805923	67.3187197638901	107.255152897885	264.504858362992	-28.778322464786	1470.23617550751	101.64249869515	1099.40639008841	761.024210893484	-23.5125538837955	686.858253809665	-47.8482585519238	55.2887755177629	799.266032514829	932.532986649817	748.276937019703	1073.91184234085	-10.765280010014	13.5704246581144	83.1010094241953	-28.1479262015342	1345.08112292856	40.223815485112	84.25985250363	46.0180308822855	-75.6604924583561	50.6534032000242	420.324345539688	463.201539478771	34.29635544802	3044.8437175207	1091.0692353871
1634.27584627574	24.2141754294382	65.4337527280635	1563.07839457812	47.9466593286467	2183.87021025741	1446.91413128199	109.151486226605	212.824968523148	-124.426118465604	67.9319089279802	1495.62817718036	-5.763698969562	1761.68181247149	2724.72102753937	747.430395305318	-5.763698969562	-68.2176039674791	1781.66706207083	11.7233944298548	-30.7452609687288	351.472637618524	-118.180727965813	2803.53571661528	233.001178353689	925.201953880153	598.232743329964	-55.7056777704138	398.804714200061	-64.9814000555255	-38.3136984858293	714.179271893861	103.141066362125	982.015752876462	924.042488594514	-20.9217192012448	30.0947533668698	26.6163575099529	23.137961653036	1022.59703787383	-24.4001150581617	28.9352880812308	25.4568922243139	28.9352880812308	44.0083367945374	423.15348519848	163.433261215351	21.3182973445078	3492.83134249876	896.336063908562
1189.92574562114	49.7939778618212	38.5426775220911	1548.71721201032	61.0452782015513	1971.26604699129	1297.43817108968	299.822874300269	41.0429664864755	-51.4677251957501	356.07937599892	2536.33135294218	48.543833379629	2146.28627449821	3696.46543241658	331.076486355075	72.2965785412815	22.2907992535919	3050.14073512319	336.077064283844	-48.9674362313657	161.05683677693	-33.9657024450588	2101.15296808224	291.41543793267	1445.7031574832	502.551483116787	-36.889511447028	282.134732649852	-26.4487180038574	11.8341912877682	971.227099899113	130.163183643702	515.312452880662	769.371759997814	31.5556900137572	15.3144557688251	25.7552492119957	-74.0123325783013	867.979253627759	-62.4114509747784	29.2355136930526	12.9942794481205	37.3561308155186	3.71357416530219	224.130324632237	3.71357416530219	-3.11894877870047	2706.78737165263	1180.32115318182
1675.71852079729	110.451449612297	178.016934699419	980.044266937295	31.6250503439879	2157.43540521474	2183.71087163751	56.6493040799591	116.70751304629	-47.2013489243212	-29.6843713091414	2178.70602089031	203.04118843539	1609.40424839697	2616.63046126981	353.186710851217	51.6444533327649	-55.9598377319111	1940.97561039859	273.10909889611	-20.9258825015515	-45.9501362375226	-95.998643709465	1797.29998823175	1023.10528122845	1103.19438884948	267.481961499596	111.946593076146	764.266571090916	-40.1066402333472	-76.0887030775783	767.748706204874	22.5717918178941	203.642817743702	969.712542814429	93.3752058017037	-37.785216824042	14.4468098853258	26.053926931852	1503.63992695463	12.1253864760206	-6.44600079842131	30.6967737504624	-28.499523186821	46.9467376155991	89.8930706877459	8.64325136206271	53.6577811374642	3046.58294564134	1643.3989105814
921.330017728635	-2.8546284894977	22.1910258795574	1486.10952375083	-12.8728902371197	2186.13556336592	1873.06488375273	355.29822898799	-42.9276754799859	19.6864604426519	35.9661357825377	1860.5420565682	-21.638869266289	1843.01009850986	2839.82714239826	18.4341777241991	-31.6571310139111	49.741245685518	1944.44499870454	38.4707012194432	325.243443745124	240.088218890337	-72.982460722852	1820.6169217146	668.571689451326	799.802648368412	216.812016719057	20.5462463032378	1573.25237083549	-20.1005108834703	-74.6832991056211	1143.558080576	128.550486827919	188.939954648171	465.337903517786	-23.584518642331	-52.6179166328368	6.61021526779499	53.0636520526042	1256.20766477916	24.0302540620984	-27.0685264011917	378.237709546269	109.969112113996	105.323768435515	24.0302540620984	-1.51913616954663	-12.0379417243532	2721.42531111295	1376.46057564313
1121.95965666448	35.3012342037433	7.72743340312485	740.939863783206	-86.274160235347	3384.26467689704	1588.2075611113	35.3012342037433	101.729027041597	6.47407882127856	-31.1265586341102	1529.29989576452	-17.339658233801	920.169568987225	3106.01995972716	10.2341425668174	29.0344612945118	-61.2070685984212	2677.37269273573	-38.6466861251879	30.2878158763581	174.423592788682	125.542764096676	1767.26953453296	767.983241082505	663.406768512109	321.790291448813	169.573425818569	1647.58757148018	-22.1501072271587	46.4055803467681	658.758925286758	118.447150339708	68.4828356671851	461.225588209342	88.2361693749267	23.1663642200132	95.2079342129532	49.8914627657813	916.714224293736	-44.2273625475757	60.3491100228209	35.9479330897284	240.453035005171	-17.5022640018077	53.3773451847945	-34.9316760968738	62.0407724588486	2548.15522478109	501.239035945665
897.681851235059	175.131160983515	-45.6482165933451	660.594905996271	0.765629829063084	1369.34688514926	2111.96842790779	-11.778652987804	-68.2279256637058	30.8719085895441	-54.429214565152	1371.85574171263	15.8187692093036	1003.05382689674	2340.27437517477	48.433904533158	-5.50651157937045	-63.210212536959	1285.30019027625	124.954029716047	259.177855856525	378.348542616762	35.8896217162909	1287.19551028946	787.28337295672	460.596604141605	68.8049988366445	17.6511987374806	2438.15601252065	14.1634396398103	11.8382669080301	700.089395514963	-12.5760467756618	79.2682761296553	571.042308901163	6.02533507857967	10.67568054214	1.37498961501931	37.4151669576121	1091.88100081992	-31.1774286299032	-7.92570131210141	13.0008532739202	92.0567261544463	6.02533507857967	3.70016234679949	-42.8032922888041	78.8706564725932	2170.23479891138	637.868646246298
824.935418844452	1265.61726061134	30.2014990768176	752.116197127986	13.8799493817477	2340.32853284056	2588.9182897347	0.0694073320731922	15.1354532044454	-12.4856308949036	94.2321940343995	1899.64669107367	-53.9172570439272	878.922083220452	2833.74153516075	31.4570028995153	64.1001022896551	-8.71911942681059	1153.87742039124	-32.5736920580666	8.85793409095698	382.998073254867	-14.996638540299	1491.73651809884	733.321903313154	503.005808638972	44.700044489338	83.0860602683683	770.54470649282	78.4332098709101	54.0057452842545	1017.1457775581	129.61456424295	598.389241786866	366.909934513319	142.409902835961	63.3114460791709	29.5782806975988	16.7829421045887	655.386659155729	-14.6237980782542	35.3943436944216	0.497965713484985	33.0679184956925	220.345146993386	84.2492728677328	38.8839814925153	456.50340101707	1822.60496819946	957.44560731776
1112.70294165722	426.60960120518	-5.65433490379747	917.932854166255	32.0431013847761	1840.26346202669	1490.93388575257	11.9378020308702	372.576609191557	-67.2268141751343	-15.7069845807504	1430.61798769086	-67.2268141751343	788.504989575486	2165.71799531804	83.56293097916	53.4049819483011	-28.2727966769416	1276.0584989077	-33.2991215154181	-37.0688651442754	637.715244421192	-13.1938221615122	1929.2659004919	440.71516995078	476.794194694153	-17.8375961424186	-43.4420653151352	1492.82608504786	-2.70768254035875	-39.950546791583	928.363923740246	127.642342338926	461.664281092093	295.235231469435	29.8798236794624	91.5633175955525	183.506638715762	-28.3121517130754	792.194701321708	75.269564485642	13.5860705695518	221.913342474837	-27.1483122052246	368.557120464033	35.6990212187162	-74.8657320271057	1120.08281775887	2152.83882048618	595.654379848342
1759.39800064817	377.229169167461	-40.3140993053281	2219.701724326	28.8572252910676	2010.93009008961	2097.7086609469	-8.87258812514822	59.0410760240403	3.70401634692373	-2.58428588911225	1943.01642594042	16.2806208189957	1162.00928822475	2257.43153774222	25.084243949446	45.2068111047612	-21.4491925972202	702.963224994124	-40.3140993053281	-15.1608903611842	531.921404173945	27.5995648438604	1276.16148077873	960.590898727307	512.271068137649	12.714685480601	2.23448164863501	731.190881516495	45.3197640689398	-66.4690768053646	1330.89143412344	139.641598556634	1274.99701368629	235.127900136769	-15.232524737975	-28.0416627548224	29.0172247747704	24.3593564050078	332.943135901785	-53.6599387885172	48.8131653462618	-35.0284653094664	-53.6599387885172	747.493420810664	66.2801717328719	6.8923500183977	598.085008806923	1992.16019733942	758.098593617837
1724.96695131461	762.029673035257	126.365195216862	1239.09271678411	-13.3551157491612	1581.47041572788	1641.89000965913	-20.9075649905678	52.09944434303	-82.5859004620556	-23.4250480710367	1742.58933287789	121.330229055924	958.39335331183	1650.70120044077	399.512109447737	206.924653791867	-43.5649127147879	1769.02290522281	-9.57889112845784	189.302272228584	211.959619952804	-96.4320574046345	899.645020041772	117.866037354364	579.2437976289	146.99342121008	110.875465228992	974.211122712403	-68.549219322216	-41.7520261749576	653.809900299532	94.5641302697915	383.507778118491	244.861430965284	3.68669263995877	60.7763649971614	10.6772647653305	254.182193799113	582.739083691585	162.139660815052	58.4461742887041	-20.7803097988424	57.2810789344755	603.710800067701	-19.6152144446137	-23.1105005072996	1019.95520063148	1712.48361615101	268.659814743403
1102.13861828982	688.916184425153	-17.8453564226406	1545.59683999824	96.7986724849338	2395.97837310387	1366.70176192268	-16.5855319291508	59.0039376802389	36.327096797422	-50.6007932533762	977.415993434324	-25.4043033835796	639.78302917905	1958.8192738629	579.311453491538	72.8620071086271	33.8074478104424	1007.65178127808	-30.4436013575389	-7.766760474722	472.226371544903	-51.860617746866	690.586356547192	149.690283986743	444.618530447505	26.1235087897444	59.9295133247724	537.87647399241	-68.3001590494719	-15.8425658054629	1360.8778257762	89.0726206825552	1110.24710249926	-24.002635865642	68.0895833849516	73.9182048565082	13.3005415523199	192.822082876262	428.298390327147	225.462363116979	145.027386809498	24.9577844954331	-8.84822003959499	681.260562192702	-14.6768415111515	-15.8425658054629	795.580293276816	2611.05136778349	35.4815397190646
1565.14149345911	292.883997874297	-26.1260580057394	856.510460239421	-4.69059970549979	3239.62905950136	519.847673994481	-26.1260580057394	125.183059407717	-10.9951462643938	-12.2560555761726	1439.05056228123	-31.1696952528546	1744.1906157317	1131.3886902072	1354.56963839205	25.5712237771914	19.2666772182974	2045.54794124683	-39.9960604353062	-71.5187932297762	190.750343620214	-76.5624304768914	701.742753363158	46.2518538144184	329.675854864852	84.7415329694156	-20.2303192714858	698.243691621795	25.2574833662381	-62.2190601678464	851.036054327996	199.044216520619	1562.51194173855	52.0836233833573	-43.5573975472417	-12.0658418749713	21.7584216248747	297.017945278794	741.398786431943	624.763395053164	84.7415329694156	66.0798703488109	5.42946683184562	848.70334650042	73.0779938315376	-24.895734926637	1054.51873000667	2370.68678710188	61.6200202681862
1752.56530320602	366.893695290144	-19.277080686411	2233.38577917682	14.7968113115203	1881.2888951982	416.111539287155	-50.8269806844955	27.4167713107541	-54.6129686842656	66.5386473083789	1530.4540072195	-82.37688068258	1310.86670323283	1302.03273123337	1582.19584321636	-6.65712068717715	-93.7348446818904	1413.08837922663	-10.4431086869473	-4.13312868733039	736.658523267694	-11.7051046868707	866.953124273377	71.069890489394	257.787364690915	96.7435431921031	-29.2907518939235	1664.00334227112	-43.2945624590376	61.734016779318	639.391202590273	303.299749027536	1081.67821960513	-4.78408340497387	17.3886166564567	-3.61709919121437	123.584180108572	931.13725603015	582.208976116058	600.88072353621	64.067985206837	69.9029062756345	-59.6323414516706	1052.50361426114	211.107996140535	39.5613167178873	1383.30037963744	2462.68362103366	77.4084494685675
2267.45134789548	391.770772193573	-45.2564865221567	1767.26986104164	-25.0471335179611	2847.20716220334	377.876842003189	-51.5719093359679	9.05614967661893	-31.3625563317723	-50.3088247732056	1731.90349328429	-86.9382770933102	1502.02210286157	1174.88320110615	670.912460564025	-12.4162878903389	-16.2055415786256	889.42608992189	-13.6793724531011	17.8977416159545	-89.4644462188346	-81.8859388422613	1507.56153625457	304.917885064391	87.7414587329609	80.7357675609793	28.1930837711172	1110.57236984228	-38.3609823627082	-23.1819848234147	993.81085030925	367.969105612226	1607.97644305297	125.10514498353	-31.3552911907266	71.3948459983371	162.468831234098	260.548507641841	574.636995185683	1049.8563796851	239.531434125896	146.122218499474	-39.5285975580384	881.719791557544	-9.17060247945144	-45.3666735346898	1421.21331241795	1440.87860565049	124.460741025125
1402.74730672186	95.5903513960391	-30.8271491190309	2104.3644345805	-43.4688991705379	2258.59378520889	147.421526607218	-24.5062740932774	15.947326071545	112.024626462998	-35.8838491396337	1718.79105800954	-23.2420990881267	865.472929532816	1295.29243128405	1697.30008292198	52.6084012209153	-40.9405491602365	1085.43938042904	65.2501512724223	17.2115010766957	-27.0346241035788	-24.5062740932774	1258.65896246048	313.547253038991	29.6632661546621	19.1490444182055	61.2059313640319	1096.27264897521	34.3362535930872	60.0376845044257	737.620863076075	951.410038384026	1098.60914269442	22.6537849970243	206.068541955212	54.1964502063942	3.96183524332367	231.76997286655	220.087504270488	773.83651572387	24.9902787162369	29.6632661546621	-5.38413963352666	409.343495526707	23.8220318566306	37.8409941719061	1488.14789468084	1555.30664732036	471.50332886182
1265.34293127282	59.5431639140318	-41.6782226428446	2244.6598462106	124.07179784404	1350.11584251421	421.409620854865	0.0755993118669303	39.2988866026565	-79.6362426016732	-6.25073734793784	1405.78760512049	-108.737391236775	1324.81049587499	936.373424962973	1353.91164451009	63.3389659099147	-73.3099059418684	555.527958042726	737.726453845103	117.745461184236	-23.9644799953912	-42.9434899748055	1118.19270325486	87.2412420668292	225.168988574978	174.907182644042	29.9661608897166	1907.18616844977	-60.0375381028889	-63.5441757259775	841.168331030863	228.675626198066	2128.10433870435	-1.59357771808015	-42.5043499874463	18.2773688127548	19.446248020451	180.751578682523	1448.98551903287	1252.61381213992	103.605550974576	68.5391747436904	-1.59357771808015	990.784869615973	63.8636579129057	70.8769331590827	1392.94759096934	1792.81615016954	641.890123254176
1185.95352961894	29.7654362200855	-105.735249424687	2119.26199055537	8.23728990269167	1500.01119354327	44.9617747970694	89.284428979939	-48.7489797609978	-61.4125952418177	264.042322615254	1283.46336882125	-79.1416569149656	1493.67938580286	1315.1224075233	1041.58831313759	-1.89360248196424	-85.4734646553755	508.450101395077	105.747129105005	90.550790528021	-42.4171720205879	-5.69268712621021	1145.98406134201	296.918174585873	263.002319605257	25.5913347409385	-56.2745221088263	1492.15968459244	294.579150104452	-78.4952546823339	645.432822317729	694.552336427588	1163.52674495267	13.8962123338292	63.0157264436882	10.3876756116965	13.8962123338292	537.837696172324	667.653554891237	1460.58285409325	260.663295123835	-7.15500799896743	12.7267000931183	805.655999295126	32.6084081852041	39.6254816294696	1252.3146516912	1936.81570841809	671.068839114629
1112.76398387224	97.5303994780375	-7.66858617080032	2089.97383851386	145.693790497987	1326.96432814518	136.821586889049	-20.3431627549977	13.8781940223351	-11.4709591460595	41.7622625075693	2344.73282785622	6.27344807181674	2458.804017114	1978.43756457292	643.804650256943	-8.93604382922005	-29.2153663639358	191.322266201098	798.43448458415	-5.13367085396085	176.112774300061	-59.6343501660094	619.156352891454	288.005046278254	159.288990704219	57.4862922047546	55.1460002852267	853.185544844245	-27.9343628580142	-77.0804931681003	973.710578699933	929.245032228902	842.65423120637	85.5697952390896	-72.3999093290445	-43.1462603349456	70.3578977621582	1.31928613608473	1219.44123025036	1024.02685496978	14.1908916934883	-20.9134870994304	51.6355624059349	620.326498851218	11.8505997739603	-85.271514886448	981.340531014941	1379.66830942528	1847.67441642053
859.312723817438	11.9175376621661	15.7232046658574	1876.69436947092	-5.84224168839354	1178.98875212751	-10.916464359982	29.6773170127257	261.823004237898	-139.040586817591	170.486996149305	1707.97646564061	-60.3901354079694	1425.08855169955	2587.08554349331	1756.1815810207	-23.6020210389531	-75.6128034227348	113.401991093935	430.540908068214	-66.732913747455	-10.916464359982	37.2886510201084	687.684601013185	122.197684249147	295.473178412869	670.122895523619	-27.6622025951525	2411.07329972264	80.0495910741881	-60.4440528423431	900.766627619924	1356.20018998268	1363.22487217851	13.3151102138358	-46.39468845069	91.757394733899	29.7060353374311	132.734707542887	307.18098207258	1454.54574072425	103.46519839361	-39.3700062548634	121.026903883176	1170.04611179328	58.9755444867084	99.9528572956967	1736.27226730859	2667.38822120513	766.795731041785
634.624027365015	-63.6865424347597	-40.8327419685852	2103.61553510745	59.4700489662915	1360.86701995678	175.008706878618	483.535013171973	-21.7879082467732	26.459003848484	13.7624480339426	1142.48625994667	-63.6865424347597	1895.39201974897	1740.49403881157	492.422602242152	-57.338264527489	-75.1134426678469	84.8631605953742	474.647424101794	36.6162485001171	-103.045865459838	-11.6306635951401	766.829935122046	722.316147624924	301.777997323164	219.778915091623	239.692977919283	1218.99630285597	27.666779577727	-18.0184233798458	1238.91036568363	1751.99033736099	864.057418339445	175.265127594501	6.58130128961649	79.2090598375528	-14.504176998494	-21.5326697611975	283.035349955955	1891.38877715461	86.2375526002563	49.9236733262881	44.0665960240352	689.516514732308	46.4094269449364	5.40988582916591	973.046779271412	3004.65838446006	1110.34928179848
1113.54495757458	131.249484245512	259.595982054354	1935.7249979936	856.85196195689	1145.31389267577	173.184478579094	60.0870696188265	156.664632326471	-68.2594281900164	-21.2414042402422	1095.7543539179	-33.9489782807217	1915.39287952883	1398.19461608132	732.317736360191	79.1484306795457	-74.6132152102561	-5.99231539166686	1046.19481516003	-49.1980671292971	-41.5735227050094	-3.45080058357097	1060.54655894971	8.04454154755522	323.326326270471	274.100174008901	-51.7300719129233	1667.66910350908	23.2812077237556	8.04454154755522	863.641949903424	880.050667323948	1076.95527637023	124.077614735543	-1.33186840702964	16.248900257817	40.8619763886023	-0.159817162706536	331.530684980733	1231.66604062088	-16.5685345832301	19.7650539907863	66.6471037637106	976.158869358443	313.949916315886	-37.665456981046	264.231256977412	1194.843657663	1583.86060613482
1527.16105729044	-0.344172633727199	378.670447280844	2395.84221635638	1089.64082490583	814.918818524798	374.854863858886	280.737139450569	44.1709672891252	-52.4904794004971	-37.228145712662	1260.07021775332	-105.90864730792	1218.09880011177	2040.99295811422	465.157004845243	-23.2376731654798	-76.6558410729027	84.8705237900188	758.956928336069	30.180494741943	-77.9277022135556	-93.1900359013907	249.910353346578	783.483265360435	143.195770943806	17.7181850416466	-58.5065166746186	1124.73539150556	-30.3620114255361	-103.068649985666	283.918297189219	1310.02005106202	366.006437499043	415.259321684938	-10.4263202074359	-16.2897588009948	1.3005569796818	49.3807534468645	124.432767444418	1776.74976310931	109.187827101165	-74.9241447365835	292.127111220202	1299.46586159361	337.861932249961	-50.2977026436362	858.626797180845	1183.90299679384	1537.15994476064
742.361565257481	356.652625990478	163.161672958846	1583.79261758583	2686.18186314762	1208.26741268891	-37.9670808503501	1145.89203967213	7.85972381503636	-15.0536785176569	2.76785662999342	1240.09158259543	-119.436955811037	2647.9928592598	1846.02377761554	242.085614327012	-27.7833464802642	-134.712557366166	65.1432296467695	2388.30763282261	98.2403663495486	-57.0615827942612	-74.8831179419115	603.504859064147	919.129253059781	10.9757922693711	19.189066462566	10.9757922693711	1491.71179681394	27.4023406557609	-55.9037261609304	494.385644783129	5.10916784566041	323.080211610778	-55.9037261609304	-54.7304012761883	5.10916784566041	15.6690918083396	-27.7439289271193	192.841149404401	367.666557230979	34.4422899642137	30.9223153099873	277.320541105835	817.049988087215	438.066050315507	-3.10410634753451	325.691671758267	1933.83127659449	1785.62102273803
1279.9596771867	1644.3449486885	511.692828530802	3128.64159658919	1304.16709032843	674.774348643496	13.5297475615564	883.722546287886	-56.5443431118669	82.3297638590992	0.789003802752121	995.841091365363	-56.5443431118669	1411.18933790238	1550.06344487335	118.003846383751	-71.833235622432	-24.6924837148563	103.989028249066	1048.07814077646	-73.1073099983124	-27.2406324666172	101.440879497306	439.76624656909	849.479244065312	46.4887274824596	-12.2094096946494	61.750243148508	1044.35705949331	134.535933248123	-117.866056613446	489.072681797862	976.267220367867	20.6615471245316	-26.2969626171556	-5.16563323339635	-32.1667763348665	23.009472611616	-0.46978225922762	-15.731297925276	305.934493805282	-20.4271488994447	-18.0792234123603	634.644061997093	587.685552255405	867.088685218445	146.275560683545	180.704836003253	1542.776461959	1220.3649964669
1017.67862821285	664.452692195686	1177.07661378015	1502.24850433747	2624.41032273133	1043.18230590361	10.2833594274462	353.307824368297	146.728035073063	-73.8787769520935	242.366826413449	1192.37882039462	-72.603593067555	1716.47939693993	984.523847214845	155.654322264833	16.6592788501386	-40.723995954093	294.649365679527	961.570537293152	-43.27436372317	-19.0458699169388	316.327491716681	381.563626287333	482.579337764177	-14.277010546348	-29.5468273974989	-23.673820916287	791.499478675923	-78.8800818396788	-92.9752973945873	528.38878831763	948.896052372401	31.5324400071047	89.0879035229812	-62.4356636922855	-30.7214286937413	-22.4992196200447	-22.4992196200447	37.4054464883166	282.897117402973	28.0086361183776	-29.5468273974989	144.294164446373	511.944370170237	927.753229040038	635.277506275686	293.849491267622	1239.81914044214	1095.99433593229
656.665633812867	1999.32831811029	1312.68143203423	1899.77728258253	1589.63751805376	1149.31563014253	60.6357159736122	128.279368319395	179.331181410552	24.8994468098025	-54.2308634814905	2212.46963776587	-33.8101382450278	1930.40837043723	1324.16808997974	115.516415046606	-21.0471849722386	-52.9545681542116	1066.3564338694	1149.31563014253	63.1883066281701	-73.3752933906743	133.384549628511	558.345764124683	530.139991069268	-6.94493752759544	-4.59445643964417	7.15794900011214	1467.98194516182	-17.5221024233761	-109.190864853475	273.937552482581	815.723443255347	255.13370377897	206.94884147597	-29.2745078631324	-11.645899703498	-23.3983051432543	-31.6249889510837	208.124082019945	107.053395238041	57.6932923910643	15.3846328079416	345.627225665094	210.474563107896	950.876105812544	1398.64275306726	-15.3187630328894	1873.80285346968	880.082746647696
809.818486634857	2114.05277869065	966.939757861951	1430.63911928825	1982.47968164682	1609.47633857112	181.333401726485	-16.6649481938356	805.986260507367	-93.3094707436371	-11.5553133571821	1180.26701229223	-109.915783962761	1933.93815069861	1534.10922473048	47.2054872643324	49.7603046826591	-10.2779046480188	1343.77532706514	2144.71058771057	51.0377133918224	-131.631732018538	-17.9423569029989	741.199827798639	263.792349720444	9.80216433894165	73.2997106843173	-43.1124576155381	797.642091216751	26.2644911692242	-136.007016157847	309.65168874766	1053.98403757401	-19.5948478579915	-5.4842820034636	19.2092082419603	3.92276189955501	92.1137984903546	-16.0672063943595	269.671752159831	7.45040336318699	162.666627762994	2.74688141167768	125.03845215092	414.305052168742	842.325549756089	931.692466834766	109.571881887314	2318.06408054393	564.158074502045
940.225347264483	1800.67202300193	1409.44366820897	1711.17534053295	1230.45030327102	2248.15543534681	637.215150905235	14.5739457282135	832.829328301712	-40.4025877884434	-19.9462032241059	1373.64499522138	-57.0234002469676	1248.34963976482	1106.43347184973	-18.6676791888348	-48.0737320000699	1.78870537550261	988.809260604785	1917.0177102116	-77.479784811305	-123.506650081064	504.248651237041	1326.62336209988	248.93000785773	52.4509793004816	17.155345427922	117.159641400174	699.537600297407	-32.2585419936614	-122.850668933231	210.104810597914	891.310544338314	303.049979795655	203.045683823402	161.867444305416	-78.1428660279888	44.2153313968844	-55.7889645753678	47.7448947841403	52.4509793004816	26.5675144606046	-21.6698518318935	81.8640075276146	346.581261571811	810.130586431427	670.124572070274	177.243367263511	1575.18590650125	739.000478249145
959.531333522223	1166.83322585549	703.603071382391	2097.13245873378	1283.28058512911	2355.62000349501	1067.02120362095	205.822601520416	455.352657106753	-115.367367465075	175.111210063636	876.354648326778	-59.0631497943115	1266.64524809002	1558.40346692943	-28.3517583375316	-10.4367799877433	-87.2152586296931	2243.01156815349	2295.47686189215	-5.31821474494662	-42.4278127552224	368.337047979209	899.148257453542	192.850776209575	189.319288803355	-28.4557679135347	-46.1132049446339	609.566290143516	30.4023555234625	-48.4675298821138	445.940706988663	945.0575937344	139.878465116277	145.764277459977	2.15045627370385	121.043865616438	42.173980210862	-79.0737540693524	72.7802043981006	170.484689303516	259.949036927752	8.03626861740358	563.656953862658	72.7802043981006	355.299196895687	637.818189393274	274.396842477094	1458.8917694132	839.056961264274
902.025459054239	1980.42583420783	1131.28159581492	1614.12831960697	1424.57575960372	1395.11826717079	1168.42365149123	186.080316879824	1147.93148284223	-27.8066933941066	25.9852493095167	895.621656351427	-143.075142044728	2077.76363529058	2683.56337097662	-9.87604582623215	8.0546017416423	-90.5639598816671	2209.68197096851	2980.69981638711	9.33536228220476	-100.810044206167	529.324141750564	895.216475063925	235.645950592868	28.3523571876787	-41.138108783379	-25.8266501795866	543.0529271767	11.8630940759023	-145.962709993958	217.978882973108	381.693709582888	473.562461205642	41.3082067755031	-64.6941989430596	511.252205461131	-28.1822591955547	-80.005657546852	53.0862518553434	-12.8708005917623	-25.8266501795866	46.0194248074392	90.7759961108323	27.1745526796947	706.76775378648	620.788024703646	674.915962444956	1955.7649650891	1575.0355367802
854.673956094654	2742.88574437548	259.880833377545	1848.13229683983	848.264547444685	834.163848414754	1109.76842036341	466.263791906542	712.385084065346	-156.73072887043	-20.8512654910902	1029.00987137381	-110.582986590654	2249.36127832787	1122.58723766335	180.404166117932	-41.3613731709906	-56.7439539309158	1877.61557662968	2545.47595795644	31.7058854386543	-113.146750050642	280.390941057446	1046.8354381776	485.894548147262	-39.6929244441882	-65.6187638993718	-73.8678946351121	469.396286675781	-70.3325528912234	NaN	377.477401334676	865.354561991313	356.265350871344	174.784474685058	14.5156489621049	845.320958775944	85.2224838398784	-119.827337305665	71.0811168643237	-23.1946629727077	12.1587544661791	220.743917355611	-22.0162157247448	147.680187981912	417.544607765414	752.223626186876	317.544180217755	1607.89525163978	1342.06175834773
1374.32763541515	2985.78176989985	512.148353270467	2036.35815563339	750.787261721227	795.692432666262	621.203768422696	772.598344751673	521.129387459474	4.07841914949363	131.095902679737	1226.7820737386	-102.410986234448	1085.65153648278	1612.96654386591	77.2096975456943	28.4555119482272	-93.4299520454406	2145.41357078562	3246.23176138106	122.11486849073	-115.241035075886	38.7195510213782	1770.47895625056	263.601054655039	-50.0370688382396	-72.4397919449023	-11.1270760740359	568.985543319546	-59.4697943568344	NaN	281.287415002404	894.414573711068	975.771831308948	156.303801881022	12.4547377224512	620.865533671818	11.2756470326268	-15.8434388333333	396.83830260519	-28.8134364214012	212.900154992591	41.93200496806	-8.76889469438719	77.3047256627906	526.538278485869	1180.93361133839	92.5124526235087	1425.35219676646	1538.3845425595
456.667120412709	2978.6984564814	108.667888195491	1789.59406890523	389.892359987265	963.898473644447	886.85067315355	125.361578301852	210.114158841839	-108.350083187202	0.800967508235655	721.197902098122	-103.213563154475	1685.57953824251	1635.49846792343	18.7787876227783	-13.3244625817621	124.077448293671	2101.63766089336	2572.91337389601	27.7676976800496	144.623528424577	-22.3133726390334	382.008047640837	268.753503507837	-35.6180838495983	29.2673320599325	-3.76524331219227	757.163725081397	-56.8533108745357	NaN	126.005588506869	870.418269214396	1272.70784785349	409.141948839368	-4.94497814691101	380.828312806118	84.7148692917134	29.2673320599325	8.03210503499516	-9.66391748578598	195.609943755275	3.31316569612019	-58.0330457092544	135.443467184619	576.664295369429	397.34460049218	525.865137679457	927.763801079728	1128.123838552
214.726213668127	2244.14718608534	18.0818762521463	1296.91269800967	60.4953607928481	937.040707967352	753.248941624311	208.299928131657	1203.08892917721	-129.722691086663	-14.0495514302035	1087.41578952075	-93.7354920824312	1568.1019476487	971.74264986429	57.9248465782601	46.3575326126142	-104.017548940783	975.598421186172	2070.63747660066	11.6555907156763	-62.8893215073753	-120.725891335605	714.193207127293	420.278665861366	-76.6611810179725	7.14577653174966	-32.9871327174131	631.56662926137	29.5729905239288	NaN	-11.7402984090328	1320.90836459993	1147.39255108149	24.8514717887332	-38.8890311364076	946.728004835677	49.6394451485102	-106.170673112945	23.6710921049343	-44.7909295554021	350.636264517231	-3.47764062244048	-8.19915935763609	86.2312153462762	556.02232949824	11.8672952669453	207.392367022656	2090.28767215519	1446.13927829406
885.694416442022	2657.04819550896	-10.9167556782815	1297.33799618162	44.3978503492265	576.961731637326	227.064688858671	399.440437874626	201.336965124947	-44.3627965321235	116.435476803655	1213.72289404701	-61.0858169590445	816.229562360965	2168.22144456819	131.87211104389	-39.2172517853785	-171.71502901406	381.431031261019	2532.2687354004	-18.6350727983988	66.2664155228924	-22.4942313584575	469.22037193754	248.368652390362	2.71540284055991	-39.8015057353674	-22.0861271620643	634.563905288368	221.205071911297	NaN	133.809204283002	836.519221024023	945.173542940282	35.7841095107256	-20.9051019238441	1090.43964724137	83.0251190395337	-29.1722785913856	23.9738571285236	-50.4307328793492	1275.86060964194	52.3184628458084	-43.344581450028	126.723052853681	638.106981003029	-55.15483383223	189.423997648286	2083.63860129829	1641.97010892603
644.992795694903	3030.76226287608	21.8344459292854	1436.81590541774	135.135964068489	377.189207365877	200.799343899163	10.2467906650487	171.186447112781	-121.0799689963	26.9845149356129	1673.71907970881	-94.0421067130815	760.86934833727	1228.23811066148	74.6226532441415	-12.9285198634246	-23.2286578760795	61.7474807283229	3092.56309095201	63.0349979799048	-118.504934493137	-57.9916236687896	713.191437499091	-32.4432784585863	-6.44650547749456	-71.438437930224	112.902315935699	439.043649698487	-54.8950369422565	NaN	76.2704994623429	303.151427297326	840.811959406269	50.2737264812511	-12.3548629731972	595.024287585038	19.5502675035972	134.172402920229	-8.80984847577563	-11.1731914740567	1124.4131192	13.6419100078945	-26.5349209628837	279.517997314515	590.297601588476	-27.7165924620242	-47.2699219307545	1126.56229598299	1519.02180892092
1075.2543350305	1707.98163587689	-31.6962788738671	1280.14973387892	59.7978929389503	1129.37764793386	71.3957457039553	-44.5827819460949	17.2724328005985	-8.50057334385707	14.695132186153	1579.11660515461	-105.149346385566	1053.34727980771	1366.48930446285	41.7567886378314	144.848813215654	-107.726647000011	30.1589358728264	3414.15464263985	6.9632303428163	-141.231554987803	NaN	768.258697960172	842.744761426553	-75.9166879921444	-110.203923556034	44.6797957153293	767.076379492451	-13.2538092029669	NaN	-20.3477200092889	63.5968911988546	834.46853215251	26.9450186995244	-51.0880001700175	295.33131087204	183.011056438608	270.502623049913	-83.0105987984664	-40.4471339605345	1461.09732004429	106.160356036787	-73.5520510567038	297.69594780748	1014.180939246	87.2432605532612	-71.4441826604147	1660.88429133413	1066.87548399447
787.863383850219	1523.04103840577	-84.0315187454913	2321.41817554593	20.4410953229296	1417.27863897848	30.7593781938848	-33.7298897495849	-45.3379579794095	-51.7868847737565	53.9755146535339	1280.56139093833	-124.014864870443	649.856350451194	1199.30491332956	50.1061585769257	13.9921685285826	-80.1621626688831	97.8282168550933	3087.55067871435	-5.35461185445827	-143.361645253483	-41.4686019028013	973.622990854028	276.855931376837	-52.0086569672355	-79.2168783050545	50.9093976584277	625.830944187994	-101.693235062383	NaN	159.742283009704	91.1302465925948	496.887634369634	-25.983401774539	-5.87297730745544	430.641530242771	339.553137068333	576.146366092846	66.287957545021	-8.23890959770057	532.376618723311	68.6538898352661	-30.7152663550293	500.436532805002	1284.74308702126	-48.4597585318678	-101.588973594387	1872.91307295932	992.856072005866
924.679188160543	1845.10686777439	-47.3853879253305	1895.45284183462	63.6339394895235	1366.17465299636	55.8884050187198	404.437456204889	-22.8578621011186	-113.222430927163	70.0885515485267	1064.09880863501	-114.513353338963	418.637602734696	2015.50862613207	73.9613187839285	228.872008200004	-154.531948104783	70.0885515485267	2269.8203412568	-46.0944655135299	-65.4583016905393	67.5067067249254	1273.90156795269	263.094757186797	-76.6026136443649	-75.4189991118521	-48.1958648640587	531.775256067193	-77.7862281768776	NaN	132.897158610393	-5.58574169359935	864.370939703278	-4.40212716108659	-42.2777922014949	-32.8088759413928	90.2870354399341	443.004166128736	-20.9727306162652	5.06678909901548	793.354067752513	5.06678909901548	-102.642133359646	531.775256067193	322.275483812435	-51.7467084615969	-58.2838535307367	1115.50622957402	886.676445696018
683.16242321939	2086.34118106645	-62.3570457288174	1829.22094827495	16.4587040213397	594.01018169872	3.53808930819916	-71.4014760280158	79.7697161157282	-117.915688995322	13.8745810787116	295.543981825175	-173.474332261826	1203.86319615895	1725.85603056983	41.0078719763066	303.296350653059	-58.4808613148753	59.0967325747034	3596.76104103257	-0.338095105742992	NaN	-130.836303708462	1326.99839390375	255.239807795361	16.0185543214447	107.206853912987	-13.5880364550302	724.208205694723	-94.1179633670418	NaN	-7.66671829973519	-1.74540014444022	379.587489056556	-15.9565637171481	8.91297253509073	-11.2195091929122	267.082444105951	876.978214101333	152.208871893229	-34.904781814092	648.415333306947	25.4926633699166	-62.1428453284489	302.610353037721	1109.0938857889	30.2297178941526	-125.267496012699	1014.09038341888	1075.80560188809
544.675275373471	1543.0276383579	-26.9202485113952	1237.83183827457	36.4466760821759	694.68677032968	-8.81541291323205	-25.6270459686693	-96.753185818596	-109.685211245855	-10.108615455958	331.29685582369	-10.108615455958	561.486908428908	1804.25455198854	-34.6794637677509	767.106112722333	-103.219198532226	26.1010557403684	1673.64109517322	15.7554353985608	NaN	-10.108615455958	627.733453170728	146.658595746371	-40.5577280788712	-58.3314297078499	-14.4896323563691	1134.87640631759	176.281431794669	NaN	177.466345236601	15.1332036919287	861.161401231315	-66.6258238013733	-59.5163431497818	4.46898271454149	-0.270671053186161	403.784812645596	222.493056030014	2.09915583067767	714.232134431758	-31.0784205434159	26.9823381112478	404.969726087528	765.18341243483	-90.3240926400116	-20.1224985632301	1050.28178215041	611.903114466353
182.021509955141	1686.05113360868	-38.0172473779927	1366.34776265995	73.2964769199456	796.835684856545	44.8208730297754	-94.9684551583332	-3.06991533096553	-45.7833211662209	75.8851681826884	219.557533264911	-198.516105668043	408.531995445132	2008.34319582015	48.7039099238895	1344.34388692664	-141.564897887703	51.2926011866322	1139.83727716996	31.8774167160616	NaN	-84.6136901073622	507.441490919889	23.7313926675584	21.3602647349489	-69.9281606705155	-104.309515693353	446.977728638348	-128.020795019447	NaN	171.92688845565	65.226131488224	712.544057090608	-10.6499623552788	-10.6499623552788	-35.5468056476782	22.5458287012537	680.53383000038	13.0613169708158	8.31906110559687	221.720575040449	-8.27883442266938	-11.8355263215836	NaN	1349.19190699625	-56.8869570411634	-39.633756451991	1596.71561397178	1318.44108440844
150.371693024044	2732.28474303444	-18.0421035145164	651.726610411913	13.0496743079871	1496.38657458992	16.9361465358	-34.8834831683724	-45.2474091092069	46.7324336156992	67.4602854973682	327.853924760835	105.029517032893	316.194508077396	1365.54200958689	9.16320208017414	962.644388636947	-151.47765000276	130.939331884979	1570.22954691837	203.486813470821	NaN	-10.2691590588905	610.025832747714	-50.6960366340418	-118.310303339177	-96.9584296428182	-93.3997840267585	582.742883024589	-94.5859992321117	NaN	-15.1095804734445	33.5252429460384	848.455089023716	-0.874998009205592	-53.0684670447482	-66.1168343036339	20.4768756871528	457.004071257146	99.95329444582	105.884370472586	50.1322558209838	-38.8338845805093	130.794889785004	101.139509651173	1088.07056050507	64.3668382852227	81.2829745784408	1885.92800506642	376.501950542174
272.965733073713	1599.42628615273	-7.10804939458341	1770.58248655002	-5.81141151278575	1871.72024133024	3.26505365979793	-66.7533919572762	-34.3374449123345	-14.8878766853694	512.843741206282	735.865456875481	-153.62813003772	149.785134302934	901.835105745582	-7.10804939458341	1918.39920507495	-87.4995980660389	34.384362822942	870.715796582438	-51.1937373757041	NaN	-116.025631465588	467.041435018138	-25.5084364880279	-116.897207827726	-19.5741006867488	-63.4881856162141	518.076722909138	-102.654801904656	NaN	209.491261242625	-57.553849814935	737.647147556465	-67.0487870969816	-43.3114438918652	-11.266030564958	33.8349215247631	773.253162364139	202.37005828109	164.390309152903	26.7137185632282	-5.33169476367893	-49.2457796931443	16.0319141209258	1329.89386052412	NaN	91.6241232104357	1401.18504206735	695.761871946063
443.795197217817	1215.97849455215	9.03653401277326	731.903923282055	179.046638131761	3196.4015394802	55.7568679691362	41.4812103713586	1.24981168671278	-136.315616073689	446.390771326504	907.105175618416	-67.5329021934882	84.3081831646913	809.77114654266	190.726721620851	1986.86400483214	-20.8125682371253	426.923965511353	650.14333885842	72.6280996756006	NaN	-159.675783051871	358.337854883939	67.395495996547	84.0207736472551	145.771804921314	-44.231368229636	753.781959004353	3.26942505810142	NaN	86.395813311642	4.45694489029485	1314.29131979966	11.5820638834555	-82.232002859826	NaN	50.7702183458389	791.782593634543	-58.4816062159573	291.836744281106	-43.0438483974426	-44.231368229636	-3.8556939350592	-13.3558525926067	942.59761232311	-83.4195226920194	24.4547095544437	1354.41521048333	303.56749629647
853.932373243395	1160.48180393742	-51.4275979165011	873.416447228185	5.72568577221539	1999.59592354903	-77.4063632295541	-26.7477708691008	1.82887097525745	-121.570264261744	905.889903869501	1444.94928411535	21.3129449600472	251.225017980566	708.451287490298	69.3736607891952	1531.97814791408	-148.84796784045	-25.4488326034482	370.72733842061	135.61951233748	NaN	-160.538412231324	437.24602339587	66.535978022777	13.0681830170424	91.4876156921199	-14.2598010969997	237.632922041128	78.4177102462736	NaN	-20.200667208748	-16.636147541699	1397.28998705439	8.31549012764379	-32.0823994322446	-45.1523048780908	7.12731690529413	683.19788042225	42.7725135757839	611.90748708127	329.122260162052	58.2187654663294	-70.1039425474337	NaN	1480.46211261887	-61.7867299909861	287.885107374865	1246.65794220326	145.800465600794
569.248861717166	878.670643752219	-59.9954345221871	320.931381176429	40.1116126068009	990.478514571608	45.3119786914236	-11.8920482394266	-36.5937871413847	-9.29186519711526	994.378789135075	967.076867190806	-65.1958006068098	62.2131684664475	454.840807855465	45.3119786914236	1029.48126020628	-147.101566439618	19.3101482683099	149.319300383879	24.5105143529326	NaN	-69.0960751702769	257.076714128106	19.311247745974	-36.563636853827	-0.898816896507211	-46.0742555091123	46.6542763799192	-75.7949388068789	NaN	177.425282890092	7.42297442686742	1136.808939742	31.1995210650806	-80.5502481345215	-44.8854281772017	28.8218664012593	579.248921075896	-37.7524641857377	243.999613477089	757.573020862495	-11.5982628837032	-52.0183921686656	318.895735387461	1341.28724083063	-2.08764422841787	140.700272492456	2844.21982232815	152.652171474931
569.032446423391	315.289315294472	78.4623929074807	500.066364629377	168.248423922329	857.909241862468	48.5337159025312	-17.8298722388783	22.5087793764883	-88.0972008591944	1436.96407956692	1067.40998089711	-177.883231874043	346.519239125723	652.312243306728	143.524734222588	1232.66832783749	-213.016896184201	174.75465805384	567.731199597088	22.5087793764883	NaN	-69.8797452909643	243.23642574565	33.887565222169	-138.58734827729	-114.797705035985	-8.93379261217942	71.9509944082564	0.582064684342444	NaN	49.350833329017	110.014423594344	1149.62183323936	24.3717079256471	4.15051117053814	169.488531697606	31.5086008980385	350.289820331521	0.582064684342444	431.174607351957	1219.80128080121	133.804066835649	-54.1341147706583	-30.3444715293536	1323.28622890088	74.3299587323869	305.477701550912	1899.07401664841	45.8602838510945
607.887771756501	32.2251212965213	0.96742081905636	127.300626915477	69.9948427067915	1691.48805497529	-17.2662377927982	10.0842501249836	-104.527318292388	-120.15616853112	1892.05829970569	1518.26829816267	-143.599443889219	153.348710646698	646.959897353332	-6.84700430030988	899.626309546174	-40.7095131508969	45.2491631621317	377.362230735197	77.8092678261577	NaN	NaN	131.789589389908	38.9588476975345	-61.0127202788672	59.1911888356158	-8.64666086265677	93.7051825417545	-84.8154745589628	NaN	110.367110537821	134.169864817917	973.216953191289	36.578572269525	-75.2943728469246	-52.6817562808337	-70.5338219909055	87.7544939717306	-1.50583457862808	373.387545332878	1784.89087414255	162.733169954032	-47.9212054248146	0.874440849381487	1257.65986683843	167.493720810051	300.5282053504	2390.33983675806	-46.7757333935666
418.688645044487	-29.7372359082831	-6.27309097470796	101.922688441222	148.850978308372	1284.25488037193	74.5478526853842	75.8514162928051	-44.0764355899124	-118.3795612129	2624.31826880055	1187.79117342278	-100.129670709009	225.761231146202	908.828561434723	114.95832451543	957.060414909294	-208.325450124938	-1.0588365450246	833.221872204314	64.1193438260175	NaN	-114.468870390638	121.437332344319	36.8909591307613	17.8382553079878	-53.609384027413	-2.40524250370908	119.055744366472	-9.55000643724916	NaN	103.575422510469	39.272547108608	1012.15123605898	-40.5106501492562	15.4566673301411	-19.0763583486359	-21.4579463264826	35.700165141838	-34.5566802046394	165.496709934483	1097.88840326146	-23.8395343043293	-8.35921244832581	122.628126333242	1095.50681528362	NaN	252.411617534735	1392.4783888674	-61.6761785632242
814.973929445882	33.4435979065136	-34.4021070017454	136.516880363292	77.8042511157599	1374.70099493902	NaN	-13.5265054915119	-61.801333983927	-108.771437381952	1776.55632401101	1205.08673266837	-73.5438598334333	92.1562271540455	1284.67496342614	149.564131307188	817.583379634661	120.860179230617	620.569890381832	233.066537348122	-5.6981549251743	NaN	NaN	267.153731387021	61.0327104599763	-137.939604538962	245.707613602704	-42.6235254975546	114.648004920768	-52.1551334016953	NaN	119.413808872839	12.1832199512549	707.990596953531	33.6293377355716	19.3319258793605	-39.0491725335018	NaN	-52.1551334016953	46.7352986037652	50.309651567818	1208.40001192092	229.027299770457	-48.5807804376425	NaN	1870.84676125871	553.101968511244	21.7948636434735	2981.04274639429	355.400261617815
829.3406558483	32.7485775213527	-50.828296270327	30.1368002153627	201.208213757707	2496.96046572291	-1.20452745651718	48.4192413572926	41.8897980923177	49.7251300102876	1067.01239069339	1273.3427978666	-139.628724673987	167.255108779837	1070.93005665237	198.596436451717	620.3984713691	-194.476048099776	1896.25168534521	364.444295382081	92.8194555591225	NaN	-63.8871828002769	135.269681970909	63.7431592216984	-60.2361468769337	147.190769095778	32.7483326970403	58.974724371751	330.775510818752	NaN	131.693355833449	31.5562239845535	933.982519337097	100.698529308791	-49.5071684645521	-5.39914610253876	31.5562239845535	19.635136859685	-55.4677120269863	154.343421370699	1915.08798971377	144.806551670804	-25.6649942148152	316.47020626891	1795.87711846509	386.804620305634	422.560207133783	3633.45575295516	233.966641591712
560.102249055173	NaN	-43.7568323632493	183.670613885247	-11.0804751436377	1556.07761710893	-30.6862894754046	12.4465020544827	-37.221560919327	-102.57427535855	1511.63777129026	893.401092695211	79.1062707824903	139.230768066576	1480.26846835944	-3.23814941093091	337.903019961814	-86.8896238931366	1199.25179627078	716.948763709309	-24.1510180314823	NaN	83.0274336488437	68.8421364968458	140.40816630883	-27.7720037493322	282.347458769264	281.154691605731	62.8783006791805	91.504712603974	NaN	114.167288711102	NaN	786.887968943749	-25.3864694222661	-20.6154007681338	40.2157245720523	6.8182439931266	-3.91666047867096	-19.4226336046008	41.4084917355854	2199.1242905669	50.9506290438499	6.8182439931266	NaN	969.381344964308	350.335187090649	186.839008848227	2089.11307783332	463.402242645048
634.445156552698	44.4370312490096	-43.2138432417823	92.8412455200439	141.245459791078	1896.87939362157	28.7383671611065	-37.9809552124813	79.7590254467914	-48.4467312710834	1588.13899989281	1101.48041316781	-94.2345015274672	138.629015776428	1641.77610219314	92.8412455200439	274.684104538254	-79.8440594468894	2161.14023910127	266.834772494302	44.4370312490096	NaN	-71.9947274029379	112.136392593393	25.01626960105	-25.1076367781063	464.197163589848	187.322252162127	62.0124862142368	245.80014293781	NaN	130.037787728806	14.2754325198022	1393.87628428896	66.7861915836802	26.2096959434109	NaN	-1.239109930889	2.34116909619359	88.2678657461758	59.625633529515	2041.90678819091	130.037787728806	116.910097962836	239.833011226005	1103.87368309527	13.0820061774414	724.598152513484	3122.30331013269	1215.69438961621
735.108854594568	147.191930016736	66.0096375360554	33.2748421809423	89.5786901917369	2246.14700818659	5.77761408264725	148.501321830941	56.8438948366238	-58.3825848133745	1546.93177940137	1051.98167363206	-59.691976627579	80.4129474923052	1270.65010660422	81.7223393065098	157.667064530372	-122.542783709396	1618.94832918262	1364.92631722695	-38.7417076003066	NaN	-71.4765029554198	65.9220592418387	203.241978012255	58.7575417407735	252.199514269534	-66.6215145278677	52.7871104898858	30.0994717365127	NaN	219.959185514741	58.7575417407735	988.950730629074	-22.4403232712989	-51.0983932755597	56.3693692404185	22.9349542354475	-6.91720201899093	21.7408679852699	16.9645229845598	1692.26753198364	175.777994258172	221.153271764918	248.617255519002	1343.5943469318	228.317789265984	87.4773821806747	3259.94781440468	1415.26409555358
1122.96619350185	133.490588654616	-10.6714199986238	88.9314223436143	7.67647201178845	2172.72772924044	16.8504180169946	108.589878069056	155.770171810116	31.2666188823185	488.653355427596	889.685852226608	-78.8207331801552	161.012426670234	1406.04795594821	124.316642649409	-10.6714199986238	-30.3298757240656	1339.20920648171	803.188647034664	69.2729666181726	NaN	-95.8580614755381	289.669385703671	65.0569707233804	37.5777922949406	477.244647149978	53.1095018414501	210.816091082931	716.194024788585	NaN	238.295269511371	111.652099362909	768.762887869079	28.0198171893963	-66.3651869778535	87.7571615990481	28.0198171893963	39.9672860713267	-29.3280334438694	50.720008065064	2054.31053956479	96.1203898163994	491.581609808294	213.205584859317	860.758398259943	-53.2229712077301	160.66861299106	4092.59204005506	647.93765119163
858.273033808775	62.0482405444158	-62.5668424211758	37.1252239512975	24.0078467970247	3573.57010474325	-46.8259898360484	25.319584512452	-48.1377275514757	-33.7086126817756	451.634342026318	961.90031332753	-118.971564184549	173.545946355735	965.835526473812	557.885096975928	NaN	-129.465465907967	2337.91317681075	1462.98412062075	229.950668119108	NaN	-87.4898590142941	618.86035597607	147.869502473789	213.616956642889	490.95167241073	-55.349901321611	52.2368418641891	586.58433302033	NaN	484.97463112263	60.6046996675291	938.03436076061	-57.740717836851	8.00673633224906	11.5929611051091	189.708791490489	24.7424519389291	35.5011262575091	77.3404152742091	1882.40688428041	-1.55652972871095	702.53893400947	335.548598920129	1508.24409964535	-90.0167407925911	196.58116396895	2553.30361938246	1118.98687910006
881.94626633307	125.707905410886	-80.4195644932506	33.8039379377042	57.4363867165224	1962.47434105348	133.585388337159	140.149957442386	-10.8351319778414	-26.5900978303869	120.456250126704	1713.02071505484	-180.201014892705	182.163199715841	1325.71113784643	381.72610051475	44.3072485060678	-105.364927093114	1965.10016869557	1686.76243863394	50.8718176112951	NaN	-20.0255287251596	284.596935341075	95.6178185126219	425.733237782578	548.928484828975	-34.7538506918173	38.2064412482817	473.576052169528	NaN	440.086082098663	5.91254153709036	1351.49169617006	35.8143005289342	31.0300190902392	114.754944267402	25.0496672918704	5.91254153709036	58.5396373627355	150.637055057615	1223.51216768497	70.5003409594731	857.514637624803	325.263327569983	912.533874169796	-28.7734988934485	27.1106270386234	2070.79515907002	503.285497304958
649.41404052815	730.887746856355	-57.5674756746601	332.717859478192	-18.1447145481093	1096.20533329573	-43.1124632615915	48.8739793670269	2.88075805271773	-48.3688314117982	40.9894271417168	1228.92862908845	-149.553918303279	168.456354784231	1376.10693729424	345.858779853709	-56.2533836371084	-169.265298866554	1410.27333027058	2607.41117648017	152.687250333611	NaN	26.5344147286482	756.561205643484	190.50640413778	130.669744359165	361.639251104621	-12.9382391095128	27.7506895399458	875.037792005142	NaN	167.768473421906	101.948147665429	1011.46537630039	82.8004165362721	-47.6435017811099	277.867927414559	219.228000831516	9.79969160636109	33.7343555178073	-0.97090715378971	2141.18151292065	63.6526854071151	724.249409363031	683.560480713573	1171.82762450708	-77.5618316704177	136.757893896896	1616.33901294271	761.012887705268
765.011266524855	765.011266524855	-4.42307029606863	45.5572797880255	10.044925780906	1961.90912380185	46.8725521586596	29.7740113404169	86.3307232776813	-45.1965137857244	85.0154509070473	1112.24317237225	-89.9157743872823	82.3849061657791	1224.04132387614	444.084808090145	29.7740113404169	-175.408478478496	1334.5242030094	2178.92906495647	106.059808837192	NaN	11.3601981515401	685.430738437687	72.3635939710539	411.226878900853	71.1661972045175	-50.9682729821945	109.482893733682	808.762605390935	NaN	169.352732060502	19.6781362434526	1008.72786540251	-0.677608787666027	-41.3890988499034	165.760541760893	8.90156534462511	-52.1656697487309	-1.87500555420242	-23.4281473518575	2595.27858106323	102.298513134464	859.053269585464	698.602102869587	1127.27014528962	-30.6125279510758	50.4418890634125	2814.01200284871	649.901663964255
1121.72757397543	654.386110745049	-44.6514018615256	26.4371587425329	43.551071480547	2863.39730877487	-28.8539439495126	404.259693804844	71.1966228265697	43.551071480547	138.335818952625	1864.20809584004	114.639632084605	140.968728604627	1444.2590063457	697.829120003085	34.3358876985394	-109.157688335579	695.196210351083	2206.48635060033	230.487656772701	NaN	-17.0058505155028	1029.94853847708	281.160367358688	541.139620370993	294.339039170372	6.80438146091036	83.4802901834335	608.231040503201	NaN	240.426290849848	143.383343872905	984.42221767308	45.1423358221719	-30.3355118265618	374.609131114263	160.156198905957	57.1229465600662	114.629878101959	15.1908089774363	2942.054012245	103.847328437854	429.719940508577	1250.39177605433	429.719940508577	-48.3064279334031	28.199794695267	2540.01435457023	636.757183236402
767.560567256222	1045.58248263579	71.8469591026079	50.7647285524984	15.1884644991886	2232.77559048883	17.8237433179523	85.0233531964263	75.7998773307534	133.776011343555	34.9530556399162	1684.63759618599	121.917256659118	186.481587718828	1189.20517825841	663.467053915056	31.0001374117707	-115.257837029614	738.572500249821	2734.79620546332	1096.97041960168	NaN	24.4119403648615	1118.32143341988	58.6475446150054	327.162195171897	569.304871120522	-1.28876131287209	264.828437006904	518.958374141104	NaN	214.481940027487	135.366016202689	1032.01315288374	196.501048249124	-37.2505448695986	244.450092991426	-0.0900351943145425	71.8335319191384	65.8399013263507	69.4360796820233	2460.89468620433	142.558372914034	634.036081522629	791.069203053668	191.706143774893	-54.0327105294043	127.262667987667	2111.34187993366	1067.72834949112
812.359923795899	1139.42880317436	-46.1958845725645	118.657381243193	100.193815471828	2596.73167298565	-5.31227465025672	278.235342552846	141.077425394136	464.18982639302	54.0349010434159	1189.54419598235	-68.6159287235075	171.410426304235	999.633233762599	803.128140910216	76.4549451943588	-89.7171467479244	702.897355294236	2540.02214954503	2.60068210889963	NaN	-58.065319711299	1235.57790024976	303.650392341647	592.70384074043	867.364586314377	37.3853900821873	1006.49404695445	212.496607784354	NaN	382.810257878243	118.944039422923	777.410193659154	123.741607031201	1.40363302009818	126.140390835341	45.7811333966748	51.778092907023	45.7811333966748	84.1616742629032	2805.58190005891	26.5908629635606	181.312418330544	966.914114186157	390.006609290661	-52.5690025730355	272.688454848657	2302.52739806005	2490.81287753208
982.641472558736	1567.40811011818	-7.36976484439059	86.3512989631054	123.311718492822	2748.82152008591	3.19035502124276	214.39275233391	-45.6501993573115	488.955868840377	21.6705647861011	1255.884574082	102.191478761555	108.791553677576	1600.40848469829	149.712018156905	91.631358895922	211.752722367501	912.680678448915	1806.33082207814	384.674685167247	NaN	440.115314461822	942.544708562042	88.1031095652522	178.107491482049	420.519293444621	22.0998961596013	1332.56369686816	276.512282377746	NaN	167.306965652033	218.909477950997	179.307549907606	13.6994871807003	-39.1030835438204	174.507316205377	36.5005972662888	-25.9024408626902	104.903927523054	101.303752246382	1471.77047423281	90.5032264163668	62.9018826285491	682.13203021611	427.719643997965	24.5000130107159	122.926765825156	2051.48451582064	1799.77489775692
1334.23551911877	486.021276615591	127.974454624371	84.3746571125256	35.4900356598499	2643.55065045936	-5.4673498815811	220.458873588893	87.0170690829405	1508.63470916616	149.113750387691	2146.77720002136	-121.733476579837	151.756162358106	1564.12536054487	328.797764375904	1.13868004445615	-37.1762935265599	557.366399816793	2006.72936558937	516.409014275362	NaN	410.712535458766	483.485502978334	51.2242544865912	292.570118227814	427.051395536356	-29.2243667604831	866.516998169628	122.067070211627	NaN	261.351250281188	399.434704660495	706.820481365734	6.79740394716211	57.2278829378654	74.0380426014332	105.256910548059	114.862716070098	69.2351398404138	105.256910548059	2589.55836368532	191.709160246408	54.8264315573557	274.559232873992	758.451686046692	-36.4287209020121	70.2369183210147	1399.45699844107	1308.16441052073
1094.02978597147	711.856434988865	-20.7526876559816	44.0448701230752	8.34009338767655	3117.30046764406	-15.4630911025892	69.1704537516891	46.6896683997714	268.852723642252	74.4600503050815	2052.76916127384	-111.998228202	176.284783957885	1551.57988783991	268.852723642252	1.72809769593606	-47.2006704229436	483.081384054644	1317.51524035229	953.855477306567	NaN	438.119813350809	643.834662762441	117.624223301514	616.202607722256	773.585182081574	-16.9318708072169	2292.14681559439	9.49879053556947	NaN	478.042332521327	224.548262370058	473.23675773173	7.09600314077071	16.7071527199657	-6.11932753062245	19.1099401147645	34.7280581809564	58.755932128944	3.49182204857257	2534.82834246906	461.222820757736	22.7141212069626	378.326655637179	1155.62837785458	56.3531447341452	84.455547511484	1953.60858352227	1140.88037294913
2460.23347167983	969.866122714641	-104.892569434326	151.884753566782	38.0556309992805	4768.58218979289	47.3207921384958	104.235353422246	6.28936423625688	408.66207656789	36.7320365508212	1647.54648032581	-77.0970860166802	174.38585919059	1099.57837866365	848.095433456384	40.7028198961992	-127.393675058134	691.911288538184	1869.91034766698	783.239305481877	NaN	488.077743475449	187.704301997002	185.300177100541	281.465172959	895.71908400491	29.0320588305443	949.811894175294	72.306306966851	NaN	501.442600985227	192.512551789925	252.615674201463	79.5186816562355	109.570242862004	164.865115480618	15.8093719000061	3.78874741769865	8.59699721062162	69.9021820703895	1573.68230480705	746.663340424298	47.0629955540054	127.601179585465	526.685912398072	-40.6875631668389	47.4745392491457	4166.51695659134	907.387155247442
1258.81287400418	662.656509376241	67.8249366696931	38.6795143989937	30.7307628706211	4231.64594561553	134.064532739465	79.748063962252	-19.6113301424052	565.946699114374	45.3034740059708	1493.30104409117	1.58534059992167	198.979336887841	1896.03778819538	1375.39456308698	102.269526625974	21.4572194208531	180.432249988305	2832.66567662195	846.802586450205	NaN	958.085107847421	272.295227045604	143.602909038509	500.814296403996	527.27439917181	-9.14404784841576	1910.41613476208	-30.7932228402634	NaN	565.761821379539	194.117650686154	195.320382630146	24.5324465833473	123.156465990653	114.737342382713	29.3433743593134	190.509454854179	274.700690933587	17.3160549193981	2640.47442476494	344.459143685096	49.7898174071696	0.47780770351654	1609.73314876419	174.873939582289	87.3397475166469	2684.3810359419	1716.13762187456
1298.99651257197	1920.88655563396	349.586553441098	60.5203927001328	43.2825023807174	4096.83871056939	40.6305192546535	24.7186204982701	-12.4091432666245	442.405962853335	161.295751490561	2183.43288511429	7.48073017885474	85.7142323977398	1422.31372793395	1435.57364356427	73.7803083304523	0.850772363694983	159.969759927529	3098.36706360633	502.075583189772	NaN	720.864191090044	299.217126507043	46.5026674623451	41.6890587186366	1171.68371130421	29.6550368593652	1792.63923924261	142.774842336516	NaN	811.866457712002	89.8251461557219	176.470103542475	158.419070753568	7.99379751267685	582.016640199919	57.3332871356893	70.5707111808878	78.9945264823777	32.0618412312195	1241.48103808799	1148.8190697716	0.773384397114051	407.523323240485	876.850175752067	271.538876230719	262.956096876521	3017.89451562909	1084.30419687729
968.966039435404	2353.22873400954	837.573894888099	435.43430097059	-17.1386413590166	2836.32712406225	-33.0649619102051	20.0227732604232	100.981569395631	187.249139047902	-30.4105751516737	2524.43667993481	-34.3921552894708	351.82111807685	1570.18464024277	1092.39502370711	-6.52109432489093	-50.3184758406593	18.6955798811575	2297.48661208038	1745.37416630584	NaN	468.614135452232	82.946266623659	86.5584861495161	486.310780344361	1131.69400229749	43.2118518392316	2341.78754345959	-29.0325386779091	NaN	333.39348708308	73.3136812213736	315.332389453795	78.1299739225163	-12.1755142239096	246.700218462511	50.4362908909457	-25.420319152052	63.6810958190882	28.7629737358035	1356.85568607591	993.225587139632	76.9259007472307	20.3344615088037	1674.73100435133	326.169048031366	86.5653208506012	1560.88651889071	1184.04757366552
1622.67923108952	1171.02412324445	1269.32552906955	24.6171877435699	140.187759456868	2466.21156485899	-49.7730653132656	7.34802185537597	48.5283405118385	3.36282972733121	25.9455851195849	1821.93883749176	-9.921144032818	217.234807265733	1220.174826157	866.82112413703	28.6023798716147	88.3802617922861	8.67641923139089	1841.86479813198	367.343710755419	NaN	433.763579556165	200.148437874024	202.55792770066	68.8312423223496	394.112368918239	19.4367008763071	1820.53034628688	44.7363440559874	NaN	631.447116841907	78.4692016288945	167.620325214435	84.492926195485	-78.1476371024599	701.322321814358	71.2407321489858	147.139661688027	173.644049781025	164.00609047448	803.725639446397	771.197526786808	14.6177212230346	92.9261405887118	1251.89074720073	350.741552038788	212.32765717038	2353.21606831267	1347.68438321666
1128.80208914663	698.010535959572	1025.09301152752	154.202680238875	106.33695210698	2502.28256582017	2.62787448787419	13.2647029616286	212.705236844525	-13.3273682227575	155.532283798094	1950.49708874416	54.4824132974272	276.526207687051	898.780673401687	727.261814262396	-11.9977646635382	-106.399617368109	67.7784488896202	3184.36919169968	659.452032742212	NaN	312.425503785973	130.641756303678	37.8246164052603	221.04806139954	139.079678112625	96.89006906789	1108.23526874026	-33.2950102701509	NaN	225.869731004653	76.3979732461613	213.815556991871	94.4792342653337	-67.0466975059393	1013.00729403929	NaN	NaN	110.14966048195	-1.95415783691885	411.504010801489	366.903566954197	77.6033906474395	-14.0083318497004	1104.61901653643	298.194775081342	56.3630104310729	1930.9607544004	1446.67945363658
1018.63190157639	449.044393464799	2368.07520350433	31.1694459249846	172.235511018043	2708.76305882341	-20.7322195337822	181.551194561924	39.1543175340256	55.1240607521077	45.8083772082265	3150.59262119035	-8.75491212022062	92.3867949276326	1049.24057607772	584.787210818497	41.815941403706	-87.2728162757909	7.21483109786146	4362.96229382975	302.65508063238	NaN	96.3792307321531	162.369048005675	137.041144556806	91.2097002207564	345.694825349871	-26.9871825406334	1101.91365689468	-12.5140948555653	NaN	321.573012541424	68.2939780527319	537.463237177024	169.605591848209	-54.7272672703474	443.388167224081	158.750776084408	248.001483475661	147.895960320607	56.2330716485084	38.1417120421732	198.551767218345	94.8279721420235	18.8442617954157	966.831505167379	206.994401701302	24.0329153606775	2382.89446998556	1424.37684555162
1606.24107587056	523.306776166956	992.17869928586	180.976991389802	-10.8342498861134	2377.4821085008	137.020248597405	42.4466504683075	-33.4786325367423	2.48597520249183	46.4427179948891	1704.81074152624	312.847219766994	172.984856336639	1217.29050328329	609.88823924289	271.554521992317	-26.8185199924397	-34.8106550456028	1826.02478983255	872.296673488413	NaN	15.8062002910971	190.511505713227	165.169448441017	274.985029953928	135.000332640767	36.0456328159455	988.182927471847	-1.364070776365	NaN	592.364128172562	31.2185742879054	822.856172886475	159.135625280967	-32.7399512086254	73.4553364082559	109.658275368556	NaN	340.150320082469	44.4929852400156	681.664710941303	37.2523974479555	101.210922944486	-2.57083540837502	524.785308780002	270.157971425888	34.6357077829481	2270.62327631268	1232.48619092388
2268.24820250643	869.684386144321	1576.29908840545	237.730859971164	237.730859971164	1954.93790999443	141.737919286634	180.401742617903	-60.9138443807073	36.412331591108	113.739978253646	2258.91555549544	25.7464492928269	101.74086066808	1244.32350187145	527.04291731204	56.4108609003851	-18.2503151875828	51.0779197512446	2464.23378973735	216.399095374602	NaN	39.0788021656783	160.728344220747	53.2662396407516	1080.79714972588	689.586791479601	-3.48341109250444	1481.66702299058	-38.4991530343007	NaN	245.249100631979	353.918644589278	917.792833789928	120.882844769737	-39.706592411604	101.563814732884	84.6596634506379	1196.71132994699	163.143222975354	218.685434331306	270.605327555349	117.260526637827	106.393572242098	73.792709054908	1365.75284276946	97.9414966009744	73.5466945452524	1816.22505845903	1699.39058804844
1877.24619663862	963.147757482232	697.592152530231	-5.66314299592203	149.1330890364	2156.14630435202	-45.6966512801433	432.03654757823	-71.0512065268167	110.43403102832	38.3737161167213	2411.0263070949	-35.0210490710176	62.3938210872541	2068.07258612674	1330.12158342093	-32.3521485187362	-85.7301595643645	-2.99424244364061	1623.70064417188	85.0794757816461	NaN	17.02251169847	5.26791116553429	77.7548038195685	795.375041094507	461.93533488595	-21.3106161409449	1223.04770775331	70.5061145541651	NaN	594.827971418346	797.791270849641	748.258560869385	58.4249657784927	6.47602604310153	52.3843913906565	152.657926228737	592.411741663211	446.229841477576	89.8359525952408	298.839826414373	167.155304759544	-9.22946736527255	41.5113574925514	1109.48490926199	-98.629968305248	100.227222876261	1797.92942918956	1149.13387971378
1687.21668341626	1036.7466199375	8.28265920106487	-7.74535057664581	-35.7943676876395	1683.20968097183	-27.7803627987842	-5.07401561369403	-71.8573896874885	91.09404305257	179.248096829979	1197.02671771461	-98.5707393170063	135.171069941274	1040.75362238193	1604.40529956475	-6.40968309516992	-29.11603028026	18.967999052872	1406.72651230632	26.9820039417273	NaN	-43.8083725764948	265.457586621031	143.369682080004	748.974040248863	683.699319009105	80.5125431083857	3700.84198964677	-7.72920967869354	NaN	590.622401685748	1001.6113872694	1290.51246831203	9.19386619828057	-59.7072284436854	201.391656515344	45.4576002203679	539.853174054826	171.171878163604	-5.31162741055438	133.699353007447	1133.36962088299	176.007042699882	72.0510051698987	1356.99598068586	-2.89404514241522	193.512079427394	1364.28097688079	520.094982401235
1729.45850892471	1986.1407955221	53.0023245854557	30.2752471263111	-57.9592888915441	1086.41590552185	-13.8420208826165	333.748575551359	-17.8526816107008	117.172896234805	141.236860603311	1214.75704882055	-94.0552354443031	261.556682445841	712.087570900647	1381.86791249073	323.053480276467	-100.73966999111	-4.48381251708638	1272.24318592309	58.3498722229014	NaN	65.0343067697086	43.3609225936408	66.3408174071798	614.229888487871	1163.32842771664	109.881670738096	184.868695919117	-8.64620777384201	NaN	533.195522566444	1131.88225586654	703.730531445865	73.5976262956657	-64.2817425855678	121.976352218906	100.205925553448	778.717556626887	157.050928513255	51.8271996302078	180.030823326793	476.350519606638	126.81422481123	170.355078142145	1615.66951509894	-2.59886703343703	187.063570797113	1363.98301402113	571.968042794906
1817.2732274196	1512.18447439661	115.199131607124	274.434050948071	109.846697343563	1625.92370249729	199.499971258214	40.2650519172667	21.5315319948023	14.8409891653508	50.9699204443892	1170.96679009458	-86.8552618423129	175.414017072188	1980.52247245822	837.777757187893	58.9985718397311	-3.89253075711359	13.5028805994605	1442.60282897031	61.6747889715117	NaN	8.15044633589922	358.320126325491	171.957654510743	1384.52386722748	1060.20476043299	32.7908736101187	1420.82824485373	37.6314572936187	NaN	407.936109081366	808.494408890987	1754.82851901523	87.2474400494932	-2.30335809525599	102.979337020868	67.8851053154934	622.131937076239	87.2474400494932	106.609774783493	31.5807276892437	1259.87883737736	NaN	66.6749593946184	1380.89342946486	56.9937920276185	205.300668503758	1572.39110111078	1214.25539609178
1633.36409529719	1467.28687060715	2.05716245471036	213.671690688793	46.2551335415756	2157.04308605369	32.8618089697983	126.61508097224	58.3091256561753	20.8078168551987	11.4324896549545	1865.06861038894	-48.8374709180436	308.764295148412	1369.51560123318	1909.26658147581	16.7898194836655	-126.518753434352	55.6304607418198	1861.05061301741	83.7564423425522	NaN	34.201141426976	NaN	100.912560795492	1081.6803683151	1473.98749132295	146.923890037152	1205.18446259535	-10.4832889474764	NaN	149.345538944608	427.835163302028	3137.6602907451	119.07492760141	NaN	91.2259651656684	37.9496892016402	723.27633001164	85.1718428970288	96.06926298058	-25.0131823922114	521.068646239078	NaN	30.6847424792727	1656.82198383586	68.220300544838	133.330503442162	1536.45825432655	630.297336795046
3324.55969939772	809.67178575584	-5.38783657585681	134.030256717723	-5.38783657585681	1874.07530570875	-34.8801255418064	162.181987094311	-12.0906295226635	231.891033741101	40.1911554624289	1658.24537282157	-13.4311881120249	328.411252175118	2124.75976191932	1380.74974482377	45.5533898198743	-112.632523724764	-8.0689537545795	2123.41920332996	-6.72839516521816	NaN	-5.38783657585681	43.1142931689305	100.054969321123	1698.02841282627	1353.96134841728	79.4594056065002	1584.14706052188	-31.9989392020469	NaN	146.092111742045	572.541431009529	2137.80427332086	NaN	NaN	127.91955552326	20.0957219584697	553.157371042825	258.761960298511	316.914140198622	15.2497069667937	915.396991670603	NaN	112.170006800313	1047.45090019377	210.301810381751	66.1604806389964	1401.44863766782	842.087889774376
1845.52847191893	436.652154887601	-14.1882665624242	240.751257471816	-24.9225623112343	2403.71185085705	87.7875430512719	341.385280116911	86.4457560826707	-59.8090234948672	138.77544785812	903.594019960841	-16.8718404996267	62.2935906478479	1798.56592801788	1444.33416830715	54.2428688362403	-23.580775342633	114.623282423297	1182.6857094299	59.6100167106454	NaN	NaN	128.288826371806	54.345614283257	1236.22482389531	2127.17992037208	59.1943495021782	1661.70133935565	-46.2656415093586	NaN	216.778244117118	261.62904489214	797.414286582936	81.0136579873238	NaN	128.288826371806	83.4380255967844	188.898016608321	209.505141288736	576.79683412202	9.49481350823561	1005.90990099655	NaN	97.9842312535481	1026.51702567696	314.965132300273	151.224524065461	1704.69770558144	1257.48572908442
2238.63680087661	434.964162625875	15.9426710888458	107.267867962301	3.85551267912381	2113.73616397615	-23.0048393424806	863.386777370466	-53.8942441673258	66.9773399298943	18.6287062910063	1516.09333149545	-35.0919977522026	83.0935511428569	1724.26105966289	2015.6958790973	-5.54561052843775	-104.928913008374	-60.6093321727269	1396.56476499931	62.9482871266536	NaN	NaN	142.000022900799	82.5696562539041	1113.50458788372	978.876614459121	-4.75659677826857	849.100099536309	-10.8209199055028	NaN	248.732109940122	281.479454827186	1215.38521642126	118.955595017309	NaN	77.7181977521168	23.1392896070088	145.63861677714	91.059708632032	340.909821474082	38.9065297378178	519.200921414768	NaN	64.3766868722015	875.783121296139	-55.696911047036	111.215304975832	1626.62678567515	814.356311159558
1488.50970821378	504.518347335112	414.453564303868	89.144944996985	-26.4605974013287	1086.57881080569	9.83416590976982	1268.05262736118	-26.4605974013287	9.83416590976982	51.5059311928829	708.844422271666	-74.85361514946	266.586010073466	890.318238827159	1940.17787386301	42.0961777418574	-101.738625009533	-22.4278459223177	1386.3466707455	167.111473591197	NaN	NaN	57.4293866997725	291.643805491568	1455.43462218241	899.630457381152	160.580814665071	653.280576475792	-102.75871319928	NaN	227.325856289676	294.070897914281	1484.55973125496	105.971235154031	NaN	133.882798015229	-12.9562935589019	141.164075283368	229.752948712389	419.066157683996	155.726629819645	438.482897065699	NaN	99.9035040972484	770.994558977368	146.018260128794	79.8122885267649	2486.89377785795	1072.93513095325
1156.79563775807	963.045704071707	-35.3046486733271	171.900141519038	52.1519186156584	1696.33538364859	108.662315940849	1238.87026244466	38.6970621096606	196.118883229834	15.8238060494644	989.955417083703	-91.8150459985177	139.608485904644	1516.04030646822	1891.43080298555	-59.5233903841231	23.896719953063	17.1692917000642	1026.2835296499	81.7526029288534	NaN	NaN	46.8315881844514	163.397530304442	674.58775564315	1076.49741024437	28.6181597282028	998.786782164374	-26.0221256405427	NaN	310.31918651818	233.822787001936	507.024213845664	35.9035311107022	NaN	176.754044505691	24.9754740369531	73.5446165869492	180.39673019694	349.174500558177	-27.2363542042926	734.084955266895	NaN	20.1185597819535	NaN	39.5462168019519	390.086680074304	3042.01322367556	1379.27764947758
735.587695875325	1431.84352829724	579.367818581434	83.7737250973628	95.8942328184406	1268.89003560275	-3.7632751104214	1281.01054332383	50.1056480943689	54.1458173347282	35.2916942130516	1520.72725158514	2.97034029017739	125.522140581075	738.281142035565	1241.95557400035	-80.5264906772476	-21.2706751519782	56.8392634949677	510.684941495326	97.2409558985604	NaN	NaN	92.1078025707206	128.555153088346	511.252333523412	762.739052095026	-25.7386307696013	1189.17305315124	-97.4184201209311	NaN	734.796083364847	432.283074068557	501.533040052045	-5.08513214294694	NaN	79.9586857315121	172.291973709496	126.125329720504	169.862150341655	565.92335929985	4.63416132841982	734.796083364847	NaN	2.20433796057813	813.765342819702	-5.08513214294694	98.9131777719604	2003.48270882317	1019.47585117359
1602.25670461671	1116.99010099511	48.0556102397714	68.2750520573377	150.500782115441	1751.8805740667	39.9678335127448	1224.82712402213	-9.9067896372522	107.365972904633	56.1433869667979	986.237710574851	18.4004289073407	190.939665750574	1018.58881748296	2714.32600458286	8.9646893924764	-11.25475242509	30.5320939978805	177.460037872196	2.22487545328761	NaN	NaN	-29.1016034524176	96.1047405836659	638.260366215639	1264.29208639606	11.0130504620558	797.503386300367	71.7928291203487	NaN	419.453163045784	621.242028191317	329.499090631511	41.4029397912023	NaN	32.8937707790413	30.4625796327095	88.8111671446708	346.517428655833	409.728398460458	43.834130937534	1058.85643453103	NaN	160.531305961456	NaN	88.8111671446708	137.135736080315	2041.21125692736	1402.36839087469
1338.5399739273	2544.72904729295	-17.4108300240238	217.350801704862	35.2081563979677	784.016809326309	89.1763476000104	2273.53888650269	-5.26798700356425	43.3033850782741	-12.0140109038196	1207.66711026234	-32.2520826045856	144.493743582104	1449.17476589148	2245.20558612161	58.1446376588358	-17.4108300240238	-20.109239584126	135.049310121747	NaN	NaN	NaN	19.8316856218165	186.462077513285	66.0503344676253	856.632485777513	-54.3614085780345	879.741810200417	-19.0892818272856	NaN	468.639091519276	1097.45597186883	157.271351926459	36.8596088807987	NaN	59.9689333037031	129.296906572416	86.7270984249609	719.192819472871	267.952853109843	151.189950762536	1664.24256034638	NaN	118.350384477356	NaN	-38.5497655518367	75.7093507806161	2679.88722225994	1544.22133383597
1085.14041847312	2386.97331528243	145.227870569295	103.363949613809	-4.6719754326074	359.949271599047	8.83251519819463	1551.04534523579	61.5000286583225	-42.4845491988531	288.375471255797	1363.33292546764	-78.9466739020186	173.587300893979	970.352248111299	3410.61370509723	3.43071894587381	15.5847605135956	26.3883530182373	162.783708389338	38.5423945859591	NaN	NaN	150.356826623421	115.064822365129	98.0273030680227	816.037044874644	15.2736379106493	706.510135107533	34.7450885359136	NaN	1259.01254659941	556.823358425813	854.979946125173	62.7352988097311	NaN	80.9897837709164	106.546062716576	155.224689279737	1398.96359796849	369.410646157644	-11.4996066990891	868.366568430042	NaN	186.865796545791	NaN	105.329097052497	211.32592711935	2114.41031373402	2287.87177585825
1376.00638825552	2570.90533690534	32.4209188461032	189.21761346531	147.31504852397	370.34482966336	29.7175275595651	1248.94699778823	2.68361469418457	55.3997447816766	250.043917412417	2295.15942567845	256.802395628762	145.963352880701	1125.94269425075	2561.44346740245	124.336222588397	52.6963534951386	-18.9435155981199	185.162526535503	147.31504852397	NaN	NaN	43.5870503984318	89.8578213959201	65.504784028821	662.154199522748	28.9752279781724	376.006010459334	41.1517466617219	NaN	668.242458864523	580.571524342967	122.734421841504	290.770379674487	NaN	172.658148444057	26.5399242414625	89.8578213959201	1021.36150068746	597.618650499936	274.940905385873	2213.44267980696	NaN	67.9400877655309	NaN	144.652155471893	172.334624529515	1295.3982773053	946.861281616263
1507.76238841978	2711.88301743629	3.28807441263869	264.406368120713	22.2292977904265	162.93552859685	74.9941343428353	1043.70241566398	12.7586861015326	27.6410758983658	123.70013731429	1118.11436464815	-29.1825942349975	61.4646890729869	728.466340876514	1560.52722497219	119.641303733335	-2.12370369530068	37.1116875872597	115.582470152381	35.7587430602749	NaN	NaN	-2.38625888015154	85.3341380981284	197.421312014819	742.018776588307	-6.0412754209132	266.866626289291	-71.8315731546231	NaN	411.848949072837	438.652403705089	399.665560603631	30.5088899867034	NaN	90.2074934858106	60.9673611597173	NaN	1147.72561261285	54.8756669251145	81.6791215573667	1507.13557245442	NaN	81.6791215573667	NaN	230.316460881674	125.757916706387	2269.203466345	363.362732593981
1251.10791082097	2157.06484791475	-40.7948066490799	129.833854148852	123.062875545759	289.628949181835	100.041548295244	962.664222329231	22.8523922199898	113.583505501429	1209.1278434818	1679.03375853642	-13.7108922367098	129.833854148852	721.617384059137	1060.16631421376	148.792594237511	20.1440007787528	32.3317622643193	155.563572840603	39.1027408674118	NaN	NaN	86.9004805533127	130.785438192448	375.809785010952	375.809785010952	-14.2787273369152	702.50891410229	-22.8119135445248	NaN	437.980141666393	419.694742650086	815.878388003389	149.070837208754	NaN	125.909331788099	49.1106559196131	82.0243741489644	1132.82530428603	51.5487091217873	40.5774697120036	1559.48461466651	NaN	5.22569828047815	NaN	675.690328878374	52.7937787691576	1497.45124329324	874.020205742983
1149.85495079882	3078.6592059206	1.78945249371919	262.035704765949	84.4718555593756	247.125763229519	107.514492479313	2562.2330490679	-3.63234442861894	18.0548432607336	1202.71747079161	1244.73639693973	-32.0967782708941	150.888867858018	1092.92608311427	1410.10120307105	42.4529294112551	43.8083786418396	-57.8503136520002	11.2775971078109	134.623477091003	NaN	NaN	271.425862238129	77.4911562232947	170.189506268121	1094.73357645205	-20.0860543502067	1208.16708374374	-67.6549445047886	NaN	333.631333978736	995.936650746377	1034.96753497578	120.181185849202	NaN	23.823690407869	48.2179930512443	50.6574233155818	1283.78942193821	29.9222660687128	99.4460286023325	819.077956581905	NaN	15.2856844826876	NaN	247.031559594753	113.767046487857	1794.29513781506	928.340692545037
1629.08413479494	3746.90073863936	-32.8795677735495	83.7970676720752	173.339601851276	272.379071473724	55.3062613423296	656.326604393629	-55.9435538500102	-23.382632330301	257.455315777191	701.097871483229	-26.0960424569434	163.842666408027	612.91204236735	1398.44427403034	14.6051094426931	117.714694255106	-34.2362728368707	79.7269524821116	101.434233495251	NaN	NaN	171.80557425586	141.29546321879	232.82579633	269.437929574484	144.956676543239	1046.83555879903	-28.3407541473195	NaN	151.058698750652	565.996208854805	751.497683960192	72.9528144957531	NaN	-45.4264163280788	58.3079611979595	NaN	1599.67877079074	61.9691745224079	21.6958279534754	731.971212896467	NaN	175.466787580309	NaN	529.384075610321	125.943064960658	1054.28319226378	529.89647170607
1458.73777545378	2440.54518733898	-74.4027058994613	240.64476236799	-11.9363975360874	327.554408786597	289.531438478456	948.143602744464	46.4560211514143	27.444535997344	54.6038005031588	464.708694540961	-78.4765955753335	95.3426972618809	1025.54750658604	1172.20753491744	195.831975933395	34.2343521237977	122.501961767696	54.6038005031588	74.9732488825198	NaN	NaN	34.2186934246553	217.38287297706	736.34804837554	931.723173231439	366.356405679683	857.236406880127	142.896106625749	NaN	308.964962753262	639.88158047794	783.970735059166	80.6202855779312	NaN	NaN	31.7765043639566	NaN	857.236406880127	17.1233699997642	153.885957398893	2096.64735518473	NaN	-17.0672768500181	NaN	295.532922919419	82.8878705937078	NaN	1538.40636648351
946.910021575584	1444.38590418599	34.8709034565012	168.074828308469	-29.012611523524	399.142861214943	162.637933416552	919.725547115999	-26.2941640775655	68.8514965309827	215.647658612743	912.929428501103	-31.7310589694825	230.599119565515	1445.74512790897	1964.96859008705	117.783550558236	162.637933416552	4.9679815509575	82.4437337607753	45.7446932403353	NaN	NaN	28.4289482451181	241.01960786106	972.869062515939	176.264981656204	112.73214085144	1288.08969573958	-28.9949655591879	NaN	393.742782872512	577.010592886255	1170.79829733078	230.023539260235	NaN	NaN	140.833205053547	NaN	1040.06725952098	77.3003642487829	172.599625455929	749.282334299173	NaN	-42.4346049601957	NaN	394.964568272604	110.143009470755	1011.53319036363	1190.05118992679
1276.2723829771	1764.68705905715	-6.6664458348205	174.278267030488	35.5086376149882	340.257627703929	287.198651750943	504.876501814472	36.8691241778853	79.044207627694	87.2071270050763	806.904518777618	-107.342451489203	342.978600829723	748.403596573045	1498.03169272932	-43.399583033041	-5.30595927192344	230.058216109267	64.0788554358264	17.8223122973265	NaN	NaN	104.538610409788	328.251910932325	841.692272787328	334.364296192504	48.304666016145	1160.75878336865	NaN	NaN	114.318426826074	692.55007243897	1165.64869157679	93.5363169414667	NaN	NaN	64.1968676926094	NaN	1388.1395150473	47.0821889641092	76.4216382129666	565.412459027255	NaN	28.7450331835734	NaN	351.478974921004	22.9323168626918	496.128652794877	854.801407424327
2123.71299306919	1622.58834848826	0.742012358132447	200.919519840189	-22.407767418704	230.878058374919	184.578498821246	824.601822063195	-21.0460156671254	138.278939267573	232.239810126497	318.03017047595	143.725946273887	131.47018050968	962.138748972635	1009.80006027789	-21.0460156671254	53.8503306696985	56.5738341728557	23.8917921349689	-8.79024990291787	NaN	NaN	65.7565608210276	133.030882634124	1438.15272580819	381.334288598824	180.734492647047	913.41301566604	NaN	NaN	114.683340321461	540.346321975234	1332.96014988226	102.451645446353	NaN	NaN	92.6662895462661	NaN	1407.57348862042	60.8638828709843	32.730984658235	1228.99074344384	NaN	7.04442542050733	NaN	-7.63360842962276	222.779158060827	550.33641430268	678.839645597561
1934.11052707247	1507.48548755507	-16.3700849064579	80.4042850799182	249.418677732181	489.310073754747	113.116748173904	246.692639141015	-30.0002778622855	38.1506869168526	87.219381557832	213.980176047029	-35.4523550446165	96.7605166269113	1082.22346733325	661.050504998175	-23.1851813843717	-16.3700849064579	27.2465325521905	14.9793588919457	-6.82894983737852	NaN	NaN	314.538288819162	63.6464337100865	1081.90020664058	297.404210909274	9.79647456472392	648.652808061981	NaN	NaN	523.818811861367	155.436136798773	1501.68511543284	214.181546775532	NaN	NaN	189.704292618549	NaN	771.039078846896	7.34874914902562	78.3327862042764	1019.48320854027	NaN	37.9453168452544	NaN	168.898626585114	236.396720736221	410.438614399393	257.836664158496
1284.38930027019	2899.70771483761	-74.4427444165898	489.008695799918	304.829653598396	250.258085538686	158.850709038671	-11.6854411479231	63.3504649341784	101.550562575975	100.186273374483	418.065657322294	-64.8927200061405	173.857890255091	1826.01211326282	259.808109949135	-32.1497791703144	53.8004405237291	19.6932104864103	98.82198417299	48.3432837177581	NaN	NaN	164.396677460027	123.986305885294	815.8608495133	530.539135061397	100.719728311963	1425.69009327746	NaN	NaN	198.684265462831	668.914043786998	1523.65463042832	90.9232745968758	NaN	NaN	65.2075835947729	NaN	561.153052921043	105.617955169506	27.2463254488114	1224.86279211818	NaN	72.554923881088	NaN	5.20430458986608	113.691768183941	1239.85383439506	323.269013689598
1017.17904692183	3073.71462965195	-27.4754821542237	113.177349865167	32.6092227860984	195.111038420152	174.627616281405	-8.35762149139396	20.3191695028507	111.81178838925	65.3826982080924	357.612854054205	-27.4754821542237	429.987612277775	690.80985417781	275.67916549922	73.5760670635909	-24.7443592023909	141.854140859412	147.316386763077	182.820985136904	NaN	NaN	41.0402233452243	164.790625699601	687.973019811669	521.338814661221	36.1392173113876	738.208331658495	NaN	NaN	328.974327833131	53.2927384298161	2301.6292564524	83.9240261412955	NaN	NaN	255.45923732558	NaN	310.595555206243	63.0947504974895	3.05742658298988	1820.10541362795	NaN	431.895454543701	NaN	-30.0243641454079	75.4041177556649	1926.95427697482	374.938170817057
1249.73197390332	3186.53876371731	5.9110997108526	169.9314347692	-18.6919505478996	510.273630015272	221.871207537677	-51.4960175595691	-7.75726154400971	-10.4909337949822	186.333468275035	190.433976651494	-67.8980510654039	190.433976651494	1241.53095715041	235.539568792539	219.137535286705	61.9513808557881	112.524317498779	100.222792369403	292.946686062961	NaN	NaN	101.435772479598	284.101889099746	441.023116800276	597.944344500805	90.4022486569048	404.244704057964	NaN	NaN	178.670439238453	111.243349210881	2353.50057940048	74.4649364685698	NaN	NaN	738.928260013	NaN	416.504174972068	18.0713702636919	-6.44757156451582	1486.75598577334	NaN	1106.71238743612	NaN	-16.2551482957989	38.3001120009138	888.516435324648	166.085601071892
1975.24018452219	2506.06808938367	29.7832754679993	72.1947833306434	36.6238412522968	167.962704310807	150.177233271634	73.5628964875029	5.1572386445286	24.3108228405614	635.857403956752	549.666275074604	7.89346495824757	195.324967447997	886.222111662038	96.8208201541142	54.4093122914701	54.4093122914701	121.446856977585	252.785720036096	58.5136517620486	NaN	NaN	44.1421618284696	176.619656003521	206.059099153532	758.048658216245	-18.4166548653045	1241.34618326226	NaN	NaN	161.899934428515	55.1819530097239	1670.6713958666	89.5279700180704	NaN	NaN	987.430986093416	NaN	76.0348919076485	17.1560056076259	76.0348919076485	717.569423884979	NaN	865.993283099619	NaN	13.4760752138745	85.975957774112	1201.80812057236	142.970790153137
809.604802710464	3722.30281339041	105.737018277227	213.919031837978	29.0510339809994	168.729076806272	NaN	30.4204265577177	201.594498647513	34.5286042878728	571.330494361469	847.947794858578	49.5919226317748	56.4388855153666	639.800123197387	157.773936192525	111.214588584101	87.9349147798888	55.0694929386482	113.953373737538	-33.9410245480451	NaN	NaN	125.47291646376	367.25902044114	-32.8540247193971	367.25902044114	34.649709893577	358.667636035852	NaN	NaN	137.746322757028	313.256032750761	1280.40044866028	75.1519506613614	NaN	NaN	962.519225664638	NaN	84.9706756959758	10.1028973070409	37.1043911522306	660.593430850245	NaN	789.46419692956	NaN	-40.2180684953579	109.663406832568	1087.2171432118	204.756182744945
2222.76712289377	3450.89137791973	14.6106777522192	79.0323741654115	3.6452826180588	339.460508601721	NaN	-26.5095540008823	201.022395032946	21.4640497110694	1459.30148667785	1085.10737772463	-31.9922515679625	251.737347528438	577.957852769709	103.704513217272	-96.4139479811548	88.6270949078018	209.246441383566	47.5068631547004	-33.3629259597325	NaN	NaN	81.6362367241742	162.686783465502	192.159709553257	227.772828575962	130.757780203767	NaN	NaN	NaN	192.159709553257	120.933471507848	852.844469353775	41.1109633535105	NaN	NaN	954.771672073929	NaN	263.385947598666	147.950320421624	66.8997736802965	872.493086745612	NaN	1233.53643132062	NaN	0.585689982846706	154.978868365815	1271.92627433979	604.296347587162
1986.73932797225	2963.57385740004	49.5337724216386	155.174585295149	64.6253171178544	181.24179886134	NaN	41.3020207691572	4.25913833299102	306.090032257308	1271.94889281512	1249.99755507517	135.967164772693	347.248790519715	308.833949474802	129.107371728958	-27.2959096681876	53.6496482478792	2.88717972424413	140.083040598934	82.460779031564	NaN	NaN	32.8347216315146	83.2129525274948	19.3186109033248	338.790319024175	117.617598017432	NaN	NaN	NaN	160.623404879855	107.787699306022	625.086118994013	37.74967098722	NaN	NaN	1692.85886652101	NaN	144.649819473812	48.8083070375571	-16.3147719255392	1427.45160131292	NaN	NaN	NaN	20.5473482422512	100.012603298265	741.673709082795	257.568993629516
1096.60410675143	1706.32499082791	0.754409695056764	158.677611651803	-33.5767211651054	271.283720873135	NaN	57.0574643057227	33.7122953208125	84.5223689938525	2018.05165903819	997.730449874167	58.4307095401292	209.487685324843	257.55126852907	99.6280665723239	734.067364868121	65.2969357121617	40.5785214928449	335.82624689024	47.4447476648773	NaN	NaN	-14.7929241561854	318.384472083417	63.8910365793664	259.371501531753	74.9559685578034	NaN	NaN	NaN	354.038141791714	79.8737161037754	523.700432127748	87.2503374227334	NaN	NaN	1239.23270006667	NaN	274.124744169669	40.5317357359995	40.5317357359995	1078.17646793609	NaN	965.068274378734	NaN	61.4321628063804	259.892669668332	1080.31757259085	326.035452539604
1215.08046952415	1635.68795783687	46.7263353221247	120.951186200841	52.2244724242519	160.812680191263	NaN	79.7151579348877	59.0971438019108	123.700254751905	2214.36688783576	283.146230713593	-32.9966526587191	193.801502804026	148.441871711477	98.9586377923328	34.3555268423386	19.2356498114889	5.49030705617101	41.2281982199976	148.441871711477	NaN	NaN	49.4676562275405	270.892357816442	229.06769196076	366.843061838299	35.9361466859965	NaN	NaN	NaN	231.527966422859	205.695084570821	1603.130979043	101.133419931617	NaN	NaN	885.960973341168	NaN	258.590985505947	76.5306753106284	17.4840882202547	1220.55830018662	NaN	1513.33096117639	NaN	1.49230421661182	92.8671002442495	594.563081161192	924.358154911161
1556.66323433665	1211.3309738649	-3.52315361140105	187.716624100044	72.1472620298183	204.226532967219	NaN	91.4088223748559	-28.2880169121637	26.7450126450867	2865.07351206028	267.514516958057	81.7780422023371	519.290627182478	226.239744790119	68.0197848130245	-3.52315361140105	123.052814370275	34.9999670786743	142.314374715313	46.0065729901243	NaN	NaN	-15.4365392821017	107.647298113747	117.494005105415	318.12066006065	39.9511875460304	NaN	NaN	NaN	244.27035762314	164.265863315838	1467.72370133788	7.94938982310963	NaN	NaN	1233.86441028577	NaN	140.879934210627	163.03502494188	-26.5140846477282	499.053901032548	NaN	587.67426395756	NaN	-6.82067066439228	52.9537137557208	184.248476939695	163.853173920825
NaN	NaN	NaN	NaN	NaN	NaN	NaN	NaN	NaN	NaN	NaN	NaN	NaN	NaN	NaN	NaN	NaN	NaN	NaN	NaN	NaN	NaN	NaN	-28.6900707462451	253.332661751951	101.853202811872	234.859557003161	128.947089776764	NaN	NaN	NaN	216.386452254371	100.621662495286	1736.10720292151	156.040976741657	NaN	NaN	1114.17934304557	NaN	176.977162123619	52.5915901484317	11.9507597010933	797.673481682968	NaN	555.060039315524	NaN	9.48767906792128	56.3411512081532	397.053379096235	511.900197485476
NaN	NaN	NaN	NaN	NaN	NaN	NaN	NaN	NaN	NaN	NaN	NaN	NaN	NaN	NaN	NaN	NaN	NaN	NaN	NaN	NaN	NaN	NaN	102.213710337671	243.921662272288	77.5688491316505	502.692704935502	59.0852032271353	NaN	NaN	NaN	117.000627061283	59.0852032271353	1212.46470766889	194.631939860247	NaN	NaN	554.446913468145	NaN	232.831474729579	110.839411759778	117.000627061283	693.69037928216	NaN	245.153905332589	NaN	124.394085423089	115.943587376355	182.370884736815	395.704705105982
NaN	NaN	NaN	NaN	NaN	NaN	NaN	NaN	NaN	NaN	NaN	NaN	NaN	NaN	NaN	NaN	NaN	NaN	NaN	NaN	NaN	NaN	NaN	49.5579254468047	171.619639487894	42.1602458079508	273.954207825373	209.840984288639	NaN	NaN	NaN	404.646548111792	139.563027719527	924.950016044517	90.2451634605012	NaN	NaN	773.297583448012	NaN	206.142144469212	97.6428430993551	-13.3223514834536	1515.53144054635	NaN	156.824280210186	NaN	68.0521245439394	81.041431794932	270.30727235648	326.57549522613
NaN	NaN	NaN	NaN	NaN	NaN	NaN	NaN	NaN	NaN	NaN	NaN	NaN	NaN	NaN	NaN	NaN	NaN	NaN	NaN	NaN	NaN	NaN	109.104215862573	101.702310123662	141.179140731188	122.67437638391	101.702310123662	NaN	NaN	NaN	365.703614811491	278.114396901043	697.555722106005	98.0013572542064	NaN	NaN	743.200807495957	NaN	230.002009598121	96.7677062977212	44.9543661253435	609.966504195557	NaN	65.9264323855916	NaN	-6.85897404703413	26.861026778988	250.896277389027	281.621111758404
NaN	NaN	NaN	NaN	NaN	NaN	NaN	NaN	NaN	NaN	NaN	NaN	NaN	NaN	NaN	NaN	NaN	NaN	NaN	NaN	NaN	NaN	NaN	-10.2630565676716	73.6731590284743	82.3136518104305	141.562745172416	183.530852970489	NaN	NaN	NaN	263.764000231511	97.1259251509268	530.384920360445	136.625320725584	NaN	NaN	193.405701864153	NaN	165.015511294868	151.43759406608	77.3762273635984	244.014302444182	NaN	139.094032949	NaN	113.172554603131	173.772182323335	218.627573001895	319.87259767636
NaN	NaN	NaN	NaN	NaN	NaN	NaN	NaN	NaN	NaN	NaN	NaN	NaN	NaN	NaN	NaN	NaN	NaN	NaN	NaN	NaN	NaN	NaN	51.7872570338809	95.0144296072825	244.456940503899	244.456940503899	141.946788401261	NaN	NaN	NaN	217.285574886333	155.532471210045	800.234873590491	43.1418225192006	NaN	NaN	281.508802709672	NaN	116.01048485722	146.887036695364	54.2573811809324	243.221878430374	NaN	108.600112416066	NaN	71.548250210293	97.7644619813359	202.967734083117	163.195765361712
NaN	NaN	NaN	NaN	NaN	NaN	NaN	NaN	NaN	NaN	NaN	NaN	NaN	NaN	NaN	NaN	NaN	NaN	NaN	NaN	NaN	NaN	NaN	12.5755426220924	159.632034977542	75.5997536315709	NaN	42.233994861847	NaN	NaN	NaN	107.729743557972	170.75395456745	807.17490887885	139.859733484372	NaN	NaN	326.460828826162	NaN	239.957009793544	211.534326397113	31.112075271939	228.835090203636	NaN	94.1362862814175	NaN	188.054718373974	142.32164715029	308.003296139294	184.70532479864
NaN	NaN	NaN	NaN	NaN	NaN	NaN	NaN	NaN	NaN	NaN	NaN	NaN	NaN	NaN	NaN	NaN	NaN	NaN	NaN	NaN	NaN	NaN	5.46731134054234	103.148948717092	148.898576349148	319.532322652488	4.23083491805437	NaN	NaN	NaN	62.3452267749893	103.148948717092	245.34373730321	125.405524321876	NaN	NaN	75.946467422357	NaN	307.167558427609	NaN	-45.2282219814647	387.538525889327	NaN	108.094854407044	NaN	82.1288495347969	248.690998767285	342.550311211454	171.546358402215
NaN	NaN	NaN	NaN	NaN	NaN	NaN	NaN	NaN	NaN	NaN	NaN	NaN	NaN	NaN	NaN	NaN	NaN	NaN	NaN	NaN	NaN	NaN	112.171938044792	52.7870670490426	124.543786168907	NaN	105.986013982735	NaN	NaN	NaN	307.647138405802	151.761852041959	284.140626969984	66.3960999855685	NaN	NaN	190.114581226714	NaN	155.473406479193	NaN	-21.4440216956446	190.114581226714	NaN	45.3639581745739	NaN	-27.6299457577018	70.8335489199992	334.696666016327	280.636905440494
NaN	NaN	NaN	NaN	NaN	NaN	NaN	NaN	NaN	NaN	NaN	NaN	NaN	NaN	NaN	NaN	NaN	NaN	NaN	NaN	NaN	NaN	NaN	4.8432346619819	246.232567487105	NaN	275.942023834812	17.22217480686	NaN	NaN	NaN	188.051548806178	NaN	121.205272023836	116.253695965885	NaN	NaN	168.245244574373	NaN	66.7379353863723	NaN	85.3063456036895	215.285217124909	NaN	70.4516174298358	NaN	53.1211012270064	92.3129169906659	172.201983412464	NaN
NaN	NaN	NaN	NaN	NaN	NaN	NaN	NaN	NaN	NaN	NaN	NaN	NaN	NaN	NaN	NaN	NaN	NaN	NaN	NaN	NaN	NaN	NaN	173.600109508295	318.516781031694	129.010364424173	202.088002200929	32.3992500752401	NaN	NaN	NaN	131.487572484402	79.4662032195918	242.961935194708	84.4206193400499	NaN	NaN	65.8415588883321	NaN	268.972619827113	NaN	-53.0644280026617	338.334445513526	NaN	157.498257116807	NaN	2.67275335249166	149.95704447056	450.511324980965	33.863116376412
NaN	NaN	NaN	NaN	NaN	NaN	NaN	NaN	NaN	NaN	NaN	NaN	NaN	NaN	NaN	NaN	NaN	NaN	NaN	NaN	NaN	NaN	NaN	42.6364860430745	561.909412673133	164.089342390916	265.713160967682	86.0125061673038	NaN	NaN	NaN	214.901251679299	NaN	239.687548893145	130.627841152225	NaN	NaN	98.4056547742264	NaN	145.499619480532	NaN	71.1407278389966	NaN	NaN	119.474007405995	NaN	-1.97884894184698	205.143828800112	236.135863554738	NaN
NaN	NaN	NaN	NaN	NaN	NaN	NaN	NaN	NaN	NaN	NaN	NaN	NaN	NaN	NaN	NaN	NaN	NaN	NaN	NaN	NaN	NaN	NaN	NaN	162.007811657967	261.209932267962	455.894093965078	15.6846837582233	NaN	NaN	NaN	180.608209272341	148.367520074092	142.167387535967	44.205293433597	NaN	NaN	108.686671830094	NaN	109.926698337719	NaN	21.884816296348	230.209269577338	NaN	77.6860091394704	NaN	25.6048958192229	58.7832749476603	237.181406057422	NaN
NaN	NaN	NaN	NaN	NaN	NaN	NaN	NaN	NaN	NaN	NaN	NaN	NaN	NaN	NaN	NaN	NaN	NaN	NaN	NaN	NaN	NaN	NaN	-21.2240009456828	388.219859919811	141.312804428195	189.701624348663	114.016547037162	NaN	NaN	NaN	315.01626055295	249.257095020007	133.868370594277	251.738572964647	NaN	NaN	63.1462491720554	NaN	127.664675732679	NaN	-58.4461701152732	NaN	NaN	321.219955414549	NaN	22.201863085506	159.286171734883	409.056820952597	NaN
NaN	NaN	NaN	NaN	NaN	NaN	NaN	NaN	NaN	NaN	NaN	NaN	NaN	NaN	NaN	NaN	NaN	NaN	NaN	NaN	NaN	NaN	NaN	NaN	140.45723874414	92.0406007528532	109.420932339469	NaN	NaN	NaN	NaN	317.984911378857	43.6239627615666	118.111098132777	134.249977463206	NaN	NaN	206.254208322042	NaN	90.7991484966664	NaN	53.5555808110613	231.083253445779	NaN	98.2478620337874	NaN	67.2115556291165	64.3787497758463	228.914853846529	NaN
NaN	NaN	NaN	NaN	NaN	NaN	NaN	NaN	NaN	NaN	NaN	NaN	NaN	NaN	NaN	NaN	NaN	NaN	NaN	NaN	NaN	NaN	NaN	NaN	594.233576782463	NaN	65.0707071498163	-15.6701062917847	NaN	NaN	NaN	672.490057502784	73.7658716742964	30.2900490518959	125.936858821177	NaN	NaN	NaN	NaN	84.9453689200566	NaN	82.4610361987766	205.435505902138	NaN	55.1333762646962	NaN	60.1020417072563	NaN	NaN	NaN
NaN	NaN	NaN	NaN	NaN	NaN	NaN	NaN	NaN	NaN	NaN	NaN	NaN	NaN	NaN	NaN	NaN	NaN	NaN	NaN	NaN	NaN	NaN	NaN	142.471796722229	39.3126498932541	199.644335928649	NaN	NaN	NaN	NaN	455.677881070442	106.428239396442	NaN	110.156883257731	NaN	NaN	120.099933554499	NaN	118.857052267403	NaN	-1.70243258091665	132.52874642546	NaN	82.8134949416169	NaN	25.6409557351971	NaN	NaN	NaN
NaN	NaN	NaN	NaN	NaN	NaN	NaN	NaN	NaN	NaN	NaN	NaN	NaN	NaN	NaN	NaN	NaN	NaN	NaN	NaN	NaN	NaN	NaN	NaN	155.29498777656	200.064481107665	280.89828851105	62.0252100034229	NaN	NaN	NaN	147.833405554709	57.0508218555223	NaN	115.499882593355	NaN	NaN	40.8840603748453	NaN	68.2431951882987	NaN	7.30694037651607	130.423047037057	NaN	140.371823332858	NaN	122.961464815206	NaN	NaN	NaN
NaN	NaN	NaN	NaN	NaN	NaN	NaN	NaN	NaN	NaN	NaN	NaN	NaN	NaN	NaN	NaN	NaN	NaN	NaN	NaN	NaN	NaN	NaN	NaN	NaN	NaN	NaN	NaN	NaN	NaN	NaN	NaN	NaN	NaN	NaN	NaN	NaN	NaN	NaN	NaN	NaN	NaN	NaN	NaN	NaN	NaN	NaN	NaN	NaN	NaN
NaN	NaN	NaN	NaN	NaN	NaN	NaN	NaN	NaN	NaN	NaN	NaN	NaN	NaN	NaN	NaN	NaN	NaN	NaN	NaN	NaN	NaN	NaN	NaN	NaN	NaN	NaN	NaN	NaN	NaN	NaN	NaN	NaN	NaN	NaN	NaN	NaN	NaN	NaN	NaN	NaN	NaN	NaN	NaN	NaN	NaN	NaN	NaN	NaN	NaN
NaN	NaN	NaN	NaN	NaN	NaN	NaN	NaN	NaN	NaN	NaN	NaN	NaN	NaN	NaN	NaN	NaN	NaN	NaN	NaN	NaN	NaN	NaN	NaN	NaN	NaN	NaN	NaN	NaN	NaN	NaN	NaN	NaN	NaN	NaN	NaN	NaN	NaN	NaN	NaN	NaN	NaN	NaN	NaN	NaN	NaN	NaN	NaN	NaN	NaN
NaN	NaN	NaN	NaN	NaN	NaN	NaN	NaN	NaN	NaN	NaN	NaN	NaN	NaN	NaN	NaN	NaN	NaN	NaN	NaN	NaN	NaN	NaN	NaN	NaN	NaN	NaN	NaN	NaN	NaN	NaN	NaN	NaN	NaN	NaN	NaN	NaN	NaN	NaN	NaN	NaN	NaN	NaN	NaN	NaN	NaN	NaN	NaN	NaN	NaN
NaN	NaN	NaN	NaN	NaN	NaN	NaN	NaN	NaN	NaN	NaN	NaN	NaN	NaN	NaN	NaN	NaN	NaN	NaN	NaN	NaN	NaN	NaN	NaN	NaN	NaN	NaN	NaN	NaN	NaN	NaN	NaN	NaN	NaN	NaN	NaN	NaN	NaN	NaN	NaN	NaN	NaN	NaN	NaN	NaN	NaN	NaN	NaN	NaN	NaN
NaN	NaN	NaN	NaN	NaN	NaN	NaN	NaN	NaN	NaN	NaN	NaN	NaN	NaN	NaN	NaN	NaN	NaN	NaN	NaN	NaN	NaN	NaN	NaN	NaN	NaN	NaN	NaN	NaN	NaN	NaN	NaN	NaN	NaN	NaN	NaN	NaN	NaN	NaN	NaN	NaN	NaN	NaN	NaN	NaN	NaN	NaN	NaN	NaN	NaN
NaN	NaN	NaN	NaN	NaN	NaN	NaN	NaN	NaN	NaN	NaN	NaN	NaN	NaN	NaN	NaN	NaN	NaN	NaN	NaN	NaN	NaN	NaN	NaN	NaN	NaN	NaN	NaN	NaN	NaN	NaN	NaN	NaN	NaN	NaN	NaN	NaN	NaN	NaN	NaN	NaN	NaN	NaN	NaN	NaN	NaN	NaN	NaN	NaN	NaN
NaN	NaN	NaN	NaN	NaN	NaN	NaN	NaN	NaN	NaN	NaN	NaN	NaN	NaN	NaN	NaN	NaN	NaN	NaN	NaN	NaN	NaN	NaN	NaN	NaN	NaN	NaN	NaN	NaN	NaN	NaN	NaN	NaN	NaN	NaN	NaN	NaN	NaN	NaN	NaN	NaN	NaN	NaN	NaN	NaN	NaN	NaN	NaN	NaN	NaN
NaN	NaN	NaN	NaN	NaN	NaN	NaN	NaN	NaN	NaN	NaN	NaN	NaN	NaN	NaN	NaN	NaN	NaN	NaN	NaN	NaN	NaN	NaN	NaN	NaN	NaN	NaN	NaN	NaN	NaN	NaN	NaN	NaN	NaN	NaN	NaN	NaN	NaN	NaN	NaN	NaN	NaN	NaN	NaN	NaN	NaN	NaN	NaN	NaN	NaN
NaN	NaN	NaN	NaN	NaN	NaN	NaN	NaN	NaN	NaN	NaN	NaN	NaN	NaN	NaN	NaN	NaN	NaN	NaN	NaN	NaN	NaN	NaN	NaN	NaN	NaN	NaN	NaN	NaN	NaN	NaN	NaN	NaN	NaN	NaN	NaN	NaN	NaN	NaN	NaN	NaN	NaN	NaN	NaN	NaN	NaN	NaN	NaN	NaN	NaN
NaN	NaN	NaN	NaN	NaN	NaN	NaN	NaN	NaN	NaN	NaN	NaN	NaN	NaN	NaN	NaN	NaN	NaN	NaN	NaN	NaN	NaN	NaN	NaN	NaN	NaN	NaN	NaN	NaN	NaN	NaN	NaN	NaN	NaN	NaN	NaN	NaN	NaN	NaN	NaN	NaN	NaN	NaN	NaN	NaN	NaN	NaN	NaN	NaN	NaN
NaN	NaN	NaN	NaN	NaN	NaN	NaN	NaN	NaN	NaN	NaN	NaN	NaN	NaN	NaN	NaN	NaN	NaN	NaN	NaN	NaN	NaN	NaN	NaN	NaN	NaN	NaN	NaN	NaN	NaN	NaN	NaN	NaN	NaN	NaN	NaN	NaN	NaN	NaN	NaN	NaN	NaN	NaN	NaN	NaN	NaN	NaN	NaN	NaN	NaN
NaN	NaN	NaN	NaN	NaN	NaN	NaN	NaN	NaN	NaN	NaN	NaN	NaN	NaN	NaN	NaN	NaN	NaN	NaN	NaN	NaN	NaN	NaN	NaN	NaN	NaN	NaN	NaN	NaN	NaN	NaN	NaN	NaN	NaN	NaN	NaN	NaN	NaN	NaN	NaN	NaN	NaN	NaN	NaN	NaN	NaN	NaN	NaN	NaN	NaN
NaN	NaN	NaN	NaN	NaN	NaN	NaN	NaN	NaN	NaN	NaN	NaN	NaN	NaN	NaN	NaN	NaN	NaN	NaN	NaN	NaN	NaN	NaN	NaN	NaN	NaN	NaN	NaN	NaN	NaN	NaN	NaN	NaN	NaN	NaN	NaN	NaN	NaN	NaN	NaN	NaN	NaN	NaN	NaN	NaN	NaN	NaN	NaN	NaN	NaN
NaN	NaN	NaN	NaN	NaN	NaN	NaN	NaN	NaN	NaN	NaN	NaN	NaN	NaN	NaN	NaN	NaN	NaN	NaN	NaN	NaN	NaN	NaN	NaN	NaN	NaN	NaN	NaN	NaN	NaN	NaN	NaN	NaN	NaN	NaN	NaN	NaN	NaN	NaN	NaN	NaN	NaN	NaN	NaN	NaN	NaN	NaN	NaN	NaN	NaN
NaN	NaN	NaN	NaN	NaN	NaN	NaN	NaN	NaN	NaN	NaN	NaN	NaN	NaN	NaN	NaN	NaN	NaN	NaN	NaN	NaN	NaN	NaN	NaN	NaN	NaN	NaN	NaN	NaN	NaN	NaN	NaN	NaN	NaN	NaN	NaN	NaN	NaN	NaN	NaN	NaN	NaN	NaN	NaN	NaN	NaN	NaN	NaN	NaN	NaN
NaN	NaN	NaN	NaN	NaN	NaN	NaN	NaN	NaN	NaN	NaN	NaN	NaN	NaN	NaN	NaN	NaN	NaN	NaN	NaN	NaN	NaN	NaN	NaN	NaN	NaN	NaN	NaN	NaN	NaN	NaN	NaN	NaN	NaN	NaN	NaN	NaN	NaN	NaN	NaN	NaN	NaN	NaN	NaN	NaN	NaN	NaN	NaN	NaN	NaN
NaN	NaN	NaN	NaN	NaN	NaN	NaN	NaN	NaN	NaN	NaN	NaN	NaN	NaN	NaN	NaN	NaN	NaN	NaN	NaN	NaN	NaN	NaN	NaN	NaN	NaN	NaN	NaN	NaN	NaN	NaN	NaN	NaN	NaN	NaN	NaN	NaN	NaN	NaN	NaN	NaN	NaN	NaN	NaN	NaN	NaN	NaN	NaN	NaN	NaN
NaN	NaN	NaN	NaN	NaN	NaN	NaN	NaN	NaN	NaN	NaN	NaN	NaN	NaN	NaN	NaN	NaN	NaN	NaN	NaN	NaN	NaN	NaN	NaN	NaN	NaN	NaN	NaN	NaN	NaN	NaN	NaN	NaN	NaN	NaN	NaN	NaN	NaN	NaN	NaN	NaN	NaN	NaN	NaN	NaN	NaN	NaN	NaN	NaN	NaN
NaN	NaN	NaN	NaN	NaN	NaN	NaN	NaN	NaN	NaN	NaN	NaN	NaN	NaN	NaN	NaN	NaN	NaN	NaN	NaN	NaN	NaN	NaN	NaN	NaN	NaN	NaN	NaN	NaN	NaN	NaN	NaN	NaN	NaN	NaN	NaN	NaN	NaN	NaN	NaN	NaN	NaN	NaN	NaN	NaN	NaN	NaN	NaN	NaN	NaN
NaN	NaN	NaN	NaN	NaN	NaN	NaN	NaN	NaN	NaN	NaN	NaN	NaN	NaN	NaN	NaN	NaN	NaN	NaN	NaN	NaN	NaN	NaN	NaN	NaN	NaN	NaN	NaN	NaN	NaN	NaN	NaN	NaN	NaN	NaN	NaN	NaN	NaN	NaN	NaN	NaN	NaN	NaN	NaN	NaN	NaN	NaN	NaN	NaN	NaN
NaN	NaN	NaN	NaN	NaN	NaN	NaN	NaN	NaN	NaN	NaN	NaN	NaN	NaN	NaN	NaN	NaN	NaN	NaN	NaN	NaN	NaN	NaN	NaN	NaN	NaN	NaN	NaN	NaN	NaN	NaN	NaN	NaN	NaN	NaN	NaN	NaN	NaN	NaN	NaN	NaN	NaN	NaN	NaN	NaN	NaN	NaN	NaN	NaN	NaN
[truncated: 319 more columns]
