# Supplementary material for: Notch-dependent and -independent transcription are modulated by tissue movements at gastrulation
Source: eLife. 2022 May 18;11:e73656. doi: 10.7554/eLife.73656 (PMC9183233; doi:10.7554/eLife.73656)
Supplement: Source data 1. [file elife-73656-data1.zip › numerical data/4S1BC_m5m8peve + eveNICD_NE_sorted-nc14_normF-Y.txt]

38.2338485951849	211.233848595185	747.233848595185	404.233848595185	2247.23384859519	NaN	NaN	NaN	NaN	NaN	NaN	NaN	NaN	NaN	NaN	NaN	NaN	NaN	NaN	NaN	NaN	NaN	NaN	NaN	NaN	NaN	NaN	NaN	NaN	NaN	NaN	NaN	NaN	NaN	NaN	NaN	NaN	NaN	NaN	NaN	NaN	NaN	NaN	NaN	NaN	NaN	NaN	NaN	NaN	NaN
-4.49430673172043	193.582367406845	746.796512854454	727.789155235096	2618.52104473958	NaN	NaN	NaN	NaN	NaN	NaN	NaN	NaN	NaN	NaN	NaN	NaN	NaN	NaN	NaN	NaN	NaN	NaN	NaN	NaN	NaN	NaN	NaN	NaN	NaN	NaN	NaN	NaN	NaN	NaN	NaN	NaN	NaN	NaN	NaN	NaN	NaN	NaN	NaN	NaN	NaN	NaN	NaN	NaN	NaN
-4.22225143710307	27.8025417238183	277.996238293516	1611.02825361687	715.334819897348	NaN	NaN	NaN	NaN	NaN	NaN	NaN	NaN	NaN	NaN	NaN	NaN	NaN	NaN	NaN	NaN	NaN	NaN	NaN	NaN	NaN	NaN	NaN	NaN	NaN	NaN	NaN	NaN	NaN	NaN	NaN	NaN	NaN	NaN	NaN	NaN	NaN	NaN	NaN	NaN	NaN	NaN	NaN	NaN	NaN
42.1034956953099	42.1034956953099	177.260450720065	1945.31365496983	353.465073567153	NaN	NaN	NaN	NaN	NaN	NaN	NaN	NaN	NaN	NaN	NaN	NaN	NaN	NaN	NaN	NaN	NaN	NaN	NaN	NaN	NaN	NaN	NaN	NaN	NaN	NaN	NaN	NaN	NaN	NaN	NaN	NaN	NaN	NaN	NaN	NaN	NaN	NaN	NaN	NaN	NaN	NaN	NaN	NaN	NaN
-30.7193789034748	738.471615586939	234.691576226681	2485.17616557559	1068.98337103204	NaN	NaN	NaN	NaN	NaN	NaN	NaN	NaN	NaN	NaN	NaN	NaN	NaN	NaN	NaN	NaN	NaN	NaN	NaN	NaN	NaN	NaN	NaN	NaN	NaN	NaN	NaN	NaN	NaN	NaN	NaN	NaN	NaN	NaN	NaN	NaN	NaN	NaN	NaN	NaN	NaN	NaN	NaN	NaN	NaN
102.800737884828	632.826584956884	6.61457282071189	917.37732327156	88.7735888129776	NaN	NaN	NaN	NaN	NaN	NaN	NaN	NaN	NaN	NaN	NaN	NaN	NaN	NaN	NaN	NaN	NaN	NaN	NaN	NaN	NaN	NaN	NaN	NaN	NaN	NaN	NaN	NaN	NaN	NaN	NaN	NaN	NaN	NaN	NaN	NaN	NaN	NaN	NaN	NaN	NaN	NaN	NaN	NaN	NaN
144.210291889559	427.869106321017	102.112517309625	854.860819917487	-33.201758125876	NaN	NaN	NaN	NaN	NaN	NaN	NaN	NaN	NaN	NaN	NaN	NaN	NaN	NaN	NaN	NaN	NaN	NaN	NaN	NaN	NaN	NaN	NaN	NaN	NaN	NaN	NaN	NaN	NaN	NaN	NaN	NaN	NaN	NaN	NaN	NaN	NaN	NaN	NaN	NaN	NaN	NaN	NaN	NaN	NaN
25.217269355474	2013.60510958514	5.16292906067156	735.14091579148	16.1928162228129	NaN	NaN	NaN	NaN	NaN	NaN	NaN	NaN	NaN	NaN	NaN	NaN	NaN	NaN	NaN	NaN	NaN	NaN	NaN	NaN	NaN	NaN	NaN	NaN	NaN	NaN	NaN	NaN	NaN	NaN	NaN	NaN	NaN	NaN	NaN	NaN	NaN	NaN	NaN	NaN	NaN	NaN	NaN	NaN	NaN
91.7065154719632	1299.44657944136	76.6599199906169	727.675951150201	85.6878772794246	NaN	NaN	NaN	NaN	NaN	NaN	NaN	NaN	NaN	NaN	NaN	NaN	NaN	NaN	NaN	NaN	NaN	NaN	NaN	NaN	NaN	NaN	NaN	NaN	NaN	NaN	NaN	NaN	NaN	NaN	NaN	NaN	NaN	NaN	NaN	NaN	NaN	NaN	NaN	NaN	NaN	NaN	NaN	NaN	NaN
33.8139103145183	864.708613706941	72.9502550395237	327.838243761354	97.0341594856809	NaN	NaN	NaN	NaN	NaN	NaN	NaN	NaN	NaN	NaN	NaN	NaN	NaN	NaN	NaN	NaN	NaN	NaN	NaN	NaN	NaN	NaN	NaN	NaN	NaN	NaN	NaN	NaN	NaN	NaN	NaN	NaN	NaN	NaN	NaN	NaN	NaN	NaN	NaN	NaN	NaN	NaN	NaN	NaN	NaN
99.3542861934749	738.829652009304	38.1172417432934	238.894436661921	54.1794173367836	NaN	NaN	NaN	NaN	NaN	NaN	NaN	NaN	NaN	NaN	NaN	NaN	NaN	NaN	NaN	NaN	NaN	NaN	NaN	NaN	NaN	NaN	NaN	NaN	NaN	NaN	NaN	NaN	NaN	NaN	NaN	NaN	NaN	NaN	NaN	NaN	NaN	NaN	NaN	NaN	NaN	NaN	NaN	NaN	NaN
9.28280328462907	561.634731866949	-13.8155500924498	97.6591118578003	31.3768804279219	NaN	NaN	NaN	NaN	NaN	NaN	NaN	NaN	NaN	NaN	NaN	NaN	NaN	NaN	NaN	NaN	NaN	NaN	NaN	NaN	NaN	NaN	NaN	NaN	NaN	NaN	NaN	NaN	NaN	NaN	NaN	NaN	NaN	NaN	NaN	NaN	NaN	NaN	NaN	NaN	NaN	NaN	NaN	NaN	NaN
299.909978710539	100.985952999122	150.214626028715	91.9439518304208	75.8692830860638	NaN	NaN	NaN	NaN	NaN	NaN	NaN	NaN	NaN	NaN	NaN	NaN	NaN	NaN	NaN	NaN	NaN	NaN	NaN	NaN	NaN	NaN	NaN	NaN	NaN	NaN	NaN	NaN	NaN	NaN	NaN	NaN	NaN	NaN	NaN	NaN	NaN	NaN	NaN	NaN	NaN	NaN	NaN	NaN	NaN
127.431709014862	57.0776725939253	31.9512310150194	36.9765193308006	76.1737681938938	NaN	NaN	NaN	NaN	NaN	NaN	NaN	NaN	NaN	NaN	NaN	NaN	NaN	NaN	NaN	NaN	NaN	NaN	NaN	NaN	NaN	NaN	NaN	NaN	NaN	NaN	NaN	NaN	NaN	NaN	NaN	NaN	NaN	NaN	NaN	NaN	NaN	NaN	NaN	NaN	NaN	NaN	NaN	NaN	NaN
43.298678791005	91.5602228250524	56.3695136335595	12.1297649356827	19.1679067739813	NaN	NaN	NaN	NaN	NaN	NaN	NaN	NaN	NaN	NaN	NaN	NaN	NaN	NaN	NaN	NaN	NaN	NaN	NaN	NaN	NaN	NaN	NaN	NaN	NaN	NaN	NaN	NaN	NaN	NaN	NaN	NaN	NaN	NaN	NaN	NaN	NaN	NaN	NaN	NaN	NaN	NaN	NaN	NaN	NaN
66.7250466290961	65.7192063195592	153.227313249273	30.5147954857661	53.6491226051158	NaN	NaN	NaN	NaN	NaN	NaN	NaN	NaN	NaN	NaN	NaN	NaN	NaN	NaN	NaN	NaN	NaN	NaN	NaN	NaN	NaN	NaN	NaN	NaN	NaN	NaN	NaN	NaN	NaN	NaN	NaN	NaN	NaN	NaN	NaN	NaN	NaN	NaN	NaN	NaN	NaN	NaN	NaN	NaN	NaN
124.381554931097	14.7022571216364	61.9951653514038	47.9079160914731	-4.41615258826954	NaN	NaN	NaN	NaN	NaN	NaN	NaN	NaN	NaN	NaN	NaN	NaN	NaN	NaN	NaN	NaN	NaN	NaN	NaN	NaN	NaN	NaN	NaN	NaN	NaN	NaN	NaN	NaN	NaN	NaN	NaN	NaN	NaN	NaN	NaN	NaN	NaN	NaN	NaN	NaN	NaN	NaN	NaN	NaN	NaN
65.3145914134321	143.831277123762	71.3543364680728	36.1224903160016	55.2483496556974	NaN	NaN	NaN	NaN	NaN	NaN	NaN	NaN	NaN	NaN	NaN	NaN	NaN	NaN	NaN	NaN	NaN	NaN	NaN	NaN	NaN	NaN	NaN	NaN	NaN	NaN	NaN	NaN	NaN	NaN	NaN	NaN	NaN	NaN	NaN	NaN	NaN	NaN	NaN	NaN	NaN	NaN	NaN	NaN	NaN
76.6927378995305	85.7558870045936	7.20859476071319	13.2506941640886	59.5734562566335	NaN	NaN	NaN	NaN	NaN	NaN	NaN	NaN	NaN	NaN	NaN	NaN	NaN	NaN	NaN	NaN	NaN	NaN	NaN	NaN	NaN	NaN	NaN	NaN	NaN	NaN	NaN	NaN	NaN	NaN	NaN	NaN	NaN	NaN	NaN	NaN	NaN	NaN	NaN	NaN	NaN	NaN	NaN	NaN	NaN
-4.60189389499407	106.213125224203	3.45738022276571	179.754001548761	65.916754635404	NaN	NaN	NaN	NaN	NaN	NaN	NaN	NaN	NaN	NaN	NaN	NaN	NaN	NaN	NaN	NaN	NaN	NaN	NaN	NaN	NaN	NaN	NaN	NaN	NaN	NaN	NaN	NaN	NaN	NaN	NaN	NaN	NaN	NaN	NaN	NaN	NaN	NaN	NaN	NaN	NaN	NaN	NaN	NaN	NaN
122.655115656145	100.483465746861	27.9217024073842	102.499070284068	NaN	270.80204914091	NaN	NaN	NaN	NaN	NaN	NaN	NaN	NaN	NaN	NaN	NaN	NaN	NaN	NaN	NaN	NaN	NaN	NaN	NaN	NaN	NaN	NaN	NaN	NaN	NaN	NaN	NaN	NaN	NaN	NaN	NaN	NaN	NaN	NaN	NaN	NaN	NaN	NaN	NaN	NaN	NaN	NaN	NaN	NaN
NaN	NaN	17.11827448919	NaN	67.5280534511681	167.339415795885	51.3969241833351	NaN	NaN	NaN	NaN	NaN	NaN	NaN	NaN	NaN	NaN	NaN	NaN	NaN	NaN	NaN	NaN	NaN	NaN	NaN	NaN	NaN	NaN	NaN	NaN	NaN	NaN	NaN	NaN	NaN	NaN	NaN	NaN	NaN	NaN	NaN	NaN	NaN	NaN	NaN	NaN	NaN	NaN	NaN
7.31500006157156	NaN	NaN	75.8990654566482	12.3579460465037	NaN	-34.0371570148717	NaN	NaN	NaN	NaN	NaN	NaN	NaN	NaN	NaN	NaN	NaN	NaN	NaN	NaN	NaN	NaN	NaN	NaN	NaN	NaN	NaN	NaN	NaN	NaN	NaN	NaN	NaN	NaN	NaN	NaN	NaN	NaN	NaN	NaN	NaN	NaN	NaN	NaN	NaN	NaN	NaN	NaN	NaN
-26.7115270391393	35.8454265375252	117.573059436071	38.872375904138	NaN	-26.7115270391393	92.3484813809642	NaN	NaN	NaN	NaN	NaN	NaN	NaN	NaN	NaN	NaN	NaN	NaN	NaN	NaN	NaN	NaN	NaN	NaN	NaN	NaN	NaN	NaN	NaN	NaN	NaN	NaN	NaN	NaN	NaN	NaN	NaN	NaN	NaN	NaN	NaN	NaN	NaN	NaN	NaN	NaN	NaN	NaN	NaN
-34.5208328059813	-13.3239083456577	NaN	-28.4645686744603	-25.4364366086998	-0.202002727362157	-0.202002727362157	NaN	NaN	NaN	NaN	NaN	NaN	NaN	NaN	NaN	NaN	NaN	NaN	NaN	NaN	NaN	NaN	NaN	NaN	NaN	NaN	NaN	NaN	NaN	NaN	NaN	NaN	NaN	NaN	NaN	NaN	NaN	NaN	NaN	NaN	NaN	NaN	NaN	NaN	NaN	NaN	NaN	NaN	NaN
37.4357363120778	118.217488031686	-4.97468334071665	19.2598421751659	-9.01377092669707	5.12303562423441	-32.2385245460845	NaN	NaN	NaN	NaN	NaN	NaN	NaN	NaN	NaN	NaN	NaN	NaN	NaN	NaN	NaN	NaN	NaN	NaN	NaN	NaN	NaN	NaN	NaN	NaN	NaN	NaN	NaN	NaN	NaN	NaN	NaN	NaN	NaN	NaN	NaN	NaN	NaN	NaN	NaN	NaN	NaN	NaN	NaN
83.1842441944401	76.1130769704059	138.743415240424	-9.7510964642958	209.455087480766	28.6352398947473	22.5742394170036	NaN	NaN	NaN	NaN	NaN	NaN	NaN	NaN	NaN	NaN	NaN	NaN	NaN	NaN	NaN	NaN	NaN	NaN	NaN	NaN	NaN	NaN	NaN	NaN	NaN	NaN	NaN	NaN	NaN	NaN	NaN	NaN	NaN	NaN	NaN	NaN	NaN	NaN	NaN	NaN	NaN	NaN	NaN
295.71125835728	0.627182096663235	113.8101154569	31.9546011517287	82.4826964018343	50.1447154417667	68.3348297318047	NaN	NaN	NaN	NaN	NaN	NaN	NaN	NaN	NaN	NaN	NaN	NaN	NaN	NaN	NaN	NaN	NaN	NaN	NaN	NaN	NaN	NaN	NaN	NaN	NaN	NaN	NaN	NaN	NaN	NaN	NaN	NaN	NaN	NaN	NaN	NaN	NaN	NaN	NaN	NaN	NaN	NaN	NaN
-1.11790505619872	-9.20556404013702	64.5943241882999	0.904009689785852	12.024540792701	-15.2713082780907	-13.2493935321062	NaN	NaN	NaN	NaN	NaN	NaN	NaN	NaN	NaN	NaN	NaN	NaN	NaN	NaN	NaN	NaN	NaN	NaN	NaN	NaN	NaN	NaN	NaN	NaN	NaN	NaN	NaN	NaN	NaN	NaN	NaN	NaN	NaN	NaN	NaN	NaN	NaN	NaN	NaN	NaN	NaN	NaN	NaN
52.7600647140866	-6.9097711727512	-35.2276593902336	65.9076556722034	-38.2617188421067	30.5102954003505	200.417624705245	NaN	NaN	NaN	NaN	NaN	NaN	NaN	NaN	NaN	NaN	NaN	NaN	NaN	NaN	NaN	NaN	NaN	NaN	NaN	NaN	NaN	NaN	NaN	NaN	NaN	NaN	NaN	NaN	NaN	NaN	NaN	NaN	NaN	NaN	NaN	NaN	NaN	NaN	NaN	NaN	NaN	NaN	NaN
86.4452513927228	60.1397711979065	-33.9529079604749	38.893037194401	117.80947777885	62.1632696744309	5.50531233174957	NaN	NaN	NaN	NaN	NaN	NaN	NaN	NaN	NaN	NaN	NaN	NaN	NaN	NaN	NaN	NaN	NaN	NaN	NaN	NaN	NaN	NaN	NaN	NaN	NaN	NaN	NaN	NaN	NaN	NaN	NaN	NaN	NaN	NaN	NaN	NaN	NaN	NaN	NaN	NaN	NaN	NaN	NaN
67.5252603417737	104.974648883766	93.841046884795	-54.9443616469025	24.0029979821615	-29.6407207401512	65.5009690692336	NaN	NaN	NaN	NaN	NaN	NaN	NaN	NaN	NaN	NaN	NaN	NaN	NaN	NaN	NaN	NaN	NaN	NaN	NaN	NaN	NaN	NaN	NaN	NaN	NaN	NaN	NaN	NaN	NaN	NaN	NaN	NaN	NaN	NaN	NaN	NaN	NaN	NaN	NaN	NaN	NaN	NaN	NaN
48.5904379748618	82.0043353602899	-14.1871874159424	19.2267099694856	20.2392523144986	143.769418406081	298.688397193066	NaN	NaN	NaN	NaN	NaN	NaN	NaN	NaN	NaN	NaN	NaN	NaN	NaN	NaN	NaN	NaN	NaN	NaN	NaN	NaN	NaN	NaN	NaN	NaN	NaN	NaN	NaN	NaN	NaN	NaN	NaN	NaN	NaN	NaN	NaN	NaN	NaN	NaN	NaN	NaN	NaN	NaN	NaN
-4.79917155929644	5.33022208926805	38.7572211295308	14.4466763729761	38.7572211295308	103.585340480344	121.81824904776	NaN	NaN	NaN	NaN	NaN	NaN	NaN	NaN	NaN	NaN	NaN	NaN	NaN	NaN	NaN	NaN	NaN	NaN	NaN	NaN	NaN	NaN	NaN	NaN	NaN	NaN	NaN	NaN	NaN	NaN	NaN	NaN	NaN	NaN	NaN	NaN	NaN	NaN	NaN	NaN	NaN	NaN	NaN
67.423084466447	-6.5504943537129	-30.8705750617107	32.9696367967835	119.103255970942	-43.0306154157095	NaN	NaN	NaN	NaN	NaN	NaN	NaN	NaN	NaN	NaN	NaN	NaN	NaN	NaN	NaN	NaN	NaN	NaN	NaN	NaN	NaN	NaN	NaN	NaN	NaN	NaN	NaN	NaN	NaN	NaN	NaN	NaN	NaN	NaN	NaN	NaN	NaN	NaN	NaN	NaN	NaN	NaN	NaN	NaN
41.3697910059756	6.90282346943514	26.1637759163254	316.09179695899	-27.5641440671054	9.94402648736518	22.1088385590854	NaN	NaN	NaN	NaN	NaN	NaN	NaN	NaN	NaN	NaN	NaN	NaN	NaN	NaN	NaN	NaN	NaN	NaN	NaN	NaN	NaN	NaN	NaN	NaN	NaN	NaN	NaN	NaN	NaN	NaN	NaN	NaN	NaN	NaN	NaN	NaN	NaN	NaN	NaN	NaN	NaN	NaN	NaN
75.1298477734306	53.8330695856963	150.175637577828	585.2383919844	2.11232255834151	80.2005092467007	124.822330211477	NaN	NaN	NaN	NaN	NaN	NaN	NaN	NaN	NaN	NaN	NaN	NaN	NaN	NaN	NaN	NaN	NaN	NaN	NaN	NaN	NaN	NaN	NaN	NaN	NaN	NaN	NaN	NaN	NaN	NaN	NaN	NaN	NaN	NaN	NaN	NaN	NaN	NaN	NaN	NaN	NaN	NaN	NaN
942.860543328144	76.4514428964422	-7.75459379656859	1916.80988339188	185.006213091047	-35.1469189858613	98.7711152729029	NaN	NaN	NaN	NaN	NaN	NaN	NaN	NaN	NaN	NaN	NaN	NaN	NaN	NaN	NaN	NaN	NaN	NaN	NaN	NaN	NaN	NaN	NaN	NaN	NaN	NaN	NaN	NaN	NaN	NaN	NaN	NaN	NaN	NaN	NaN	NaN	NaN	NaN	NaN	NaN	NaN	NaN	NaN
406.611118922048	-12.5546173085763	28.0425484280459	572.044569298783	-21.6889795993163	29.0574775714614	-2.40532587442073	NaN	NaN	NaN	NaN	NaN	NaN	NaN	NaN	NaN	NaN	NaN	NaN	NaN	NaN	NaN	NaN	NaN	NaN	NaN	NaN	NaN	NaN	NaN	NaN	NaN	NaN	NaN	NaN	NaN	NaN	NaN	NaN	NaN	NaN	NaN	NaN	NaN	NaN	NaN	NaN	NaN	NaN	NaN
432.43190674925	5.99413096965316	64.8831571487403	3347.43870261406	15.1320833077874	-32.5883344580246	-9.23578959390385	NaN	NaN	NaN	NaN	NaN	NaN	NaN	NaN	NaN	NaN	NaN	NaN	NaN	NaN	NaN	NaN	NaN	NaN	NaN	NaN	NaN	NaN	NaN	NaN	NaN	NaN	NaN	NaN	NaN	NaN	NaN	NaN	NaN	NaN	NaN	NaN	NaN	NaN	NaN	NaN	NaN	NaN	NaN
155.586279940375	39.7933739646954	9.32155660267454	2383.0761291041	37.761919473894	18.4631018112808	99.7212814433364	NaN	NaN	NaN	NaN	NaN	NaN	NaN	NaN	NaN	NaN	NaN	NaN	NaN	NaN	NaN	NaN	NaN	NaN	NaN	NaN	NaN	NaN	NaN	NaN	NaN	NaN	NaN	NaN	NaN	NaN	NaN	NaN	NaN	NaN	NaN	NaN	NaN	NaN	NaN	NaN	NaN	NaN	NaN
580.66646273435	60.4095578888471	-0.558048147735322	988.133296412176	0.458078619541052	40.0870225433196	679.230759160159	NaN	NaN	NaN	NaN	NaN	NaN	NaN	NaN	NaN	NaN	NaN	NaN	NaN	NaN	NaN	NaN	NaN	NaN	NaN	NaN	NaN	NaN	NaN	NaN	NaN	NaN	NaN	NaN	NaN	NaN	NaN	NaN	NaN	NaN	NaN	NaN	NaN	NaN	NaN	NaN	NaN	NaN	NaN
549.660730605513	82.058492964129	228.438323877954	1724.76548433038	80.0254397569926	49.5296416499458	25.1330031643083	NaN	NaN	NaN	NaN	NaN	NaN	NaN	NaN	NaN	NaN	NaN	NaN	NaN	NaN	NaN	NaN	NaN	NaN	NaN	NaN	NaN	NaN	NaN	NaN	NaN	NaN	NaN	NaN	NaN	NaN	NaN	NaN	NaN	NaN	NaN	NaN	NaN	NaN	NaN	NaN	NaN	NaN	NaN
552.189170848864	-32.5437130734829	137.28305495266	1376.91676886804	-38.6452736013682	119.995300123651	916.248949012691	NaN	NaN	NaN	NaN	NaN	NaN	NaN	NaN	NaN	NaN	NaN	NaN	NaN	NaN	NaN	NaN	NaN	NaN	NaN	NaN	NaN	NaN	NaN	NaN	NaN	NaN	NaN	NaN	NaN	NaN	NaN	NaN	NaN	NaN	NaN	NaN	NaN	NaN	NaN	NaN	NaN	NaN	NaN
457.05618928907	-29.226222294564	156.944659127622	856.865787097371	136.598114709897	41.9866831674744	788.704863297991	NaN	NaN	NaN	NaN	NaN	NaN	NaN	NaN	NaN	NaN	NaN	NaN	NaN	NaN	NaN	NaN	NaN	NaN	NaN	NaN	NaN	NaN	NaN	NaN	NaN	NaN	NaN	NaN	NaN	NaN	NaN	NaN	NaN	NaN	NaN	NaN	NaN	NaN	NaN	NaN	NaN	NaN	NaN
369.990075406092	-52.3670456964849	416.805563528306	499.241531743507	69.7603146223326	88.0794186701552	19.8916424921488	NaN	NaN	NaN	NaN	NaN	NaN	NaN	NaN	NaN	NaN	NaN	NaN	NaN	NaN	NaN	NaN	NaN	NaN	NaN	NaN	NaN	NaN	NaN	NaN	NaN	NaN	NaN	NaN	NaN	NaN	NaN	NaN	NaN	NaN	NaN	NaN	NaN	NaN	NaN	NaN	NaN	NaN	NaN
241.11204100453	8.97860612877177	431.502182766664	1406.86986088498	46.6493828410658	73.1207394497049	137.262872770638	NaN	NaN	NaN	NaN	NaN	NaN	NaN	NaN	NaN	NaN	NaN	NaN	NaN	NaN	NaN	NaN	NaN	NaN	NaN	NaN	NaN	NaN	NaN	NaN	NaN	NaN	NaN	NaN	NaN	NaN	NaN	NaN	NaN	NaN	NaN	NaN	NaN	NaN	NaN	NaN	NaN	NaN	NaN
-1.94303551870052	33.7055324813197	658.064737738817	748.713953510297	25.5572883670294	84.6320581956344	374.913254767228	NaN	NaN	NaN	NaN	NaN	NaN	NaN	NaN	NaN	NaN	NaN	NaN	NaN	NaN	NaN	NaN	NaN	NaN	NaN	NaN	NaN	NaN	NaN	NaN	NaN	NaN	NaN	NaN	NaN	NaN	NaN	NaN	NaN	NaN	NaN	NaN	NaN	NaN	NaN	NaN	NaN	NaN	NaN
653.508395527497	123.663628183076	321.33648369234	355.980180018706	88.0009996118164	-12.8732926326022	184.799562876663	NaN	NaN	NaN	NaN	NaN	NaN	NaN	NaN	NaN	NaN	NaN	NaN	NaN	NaN	NaN	NaN	NaN	NaN	NaN	NaN	NaN	NaN	NaN	NaN	NaN	NaN	NaN	NaN	NaN	NaN	NaN	NaN	NaN	NaN	NaN	NaN	NaN	NaN	NaN	NaN	NaN	NaN	NaN
57.734567990868	48.5605593581198	462.410282124316	308.490803952652	-15.6575010711176	-17.6961696561727	23.0772020449304	NaN	NaN	NaN	NaN	NaN	NaN	NaN	NaN	NaN	NaN	NaN	NaN	NaN	NaN	NaN	NaN	NaN	NaN	NaN	NaN	NaN	NaN	NaN	NaN	NaN	NaN	NaN	NaN	NaN	NaN	NaN	NaN	NaN	NaN	NaN	NaN	NaN	NaN	NaN	NaN	NaN	NaN	NaN
45.7995018782265	23.3652954117944	382.312598874708	1145.0756187334	-1.10838436976797	43.7600285630963	22.3455587542293	NaN	NaN	NaN	NaN	NaN	NaN	NaN	NaN	NaN	NaN	NaN	NaN	NaN	NaN	NaN	NaN	NaN	NaN	NaN	NaN	NaN	NaN	NaN	NaN	NaN	NaN	NaN	NaN	NaN	NaN	NaN	NaN	NaN	NaN	NaN	NaN	NaN	NaN	NaN	NaN	NaN	NaN	NaN
76.7008620083251	63.4390505833631	333.775975784512	571.468442093446	36.9154277334391	56.2980752006912	58.3383538814546	NaN	NaN	NaN	NaN	NaN	NaN	NaN	NaN	NaN	NaN	NaN	NaN	NaN	NaN	NaN	NaN	NaN	NaN	NaN	NaN	NaN	NaN	NaN	NaN	NaN	NaN	NaN	NaN	NaN	NaN	NaN	NaN	NaN	NaN	NaN	NaN	NaN	NaN	NaN	NaN	NaN	NaN	NaN
48.4351811971275	73.9487397309769	553.603640167346	583.199368066611	5.57240286026047	-7.69464757734122	9.65457222567638	NaN	NaN	NaN	NaN	NaN	NaN	NaN	NaN	NaN	NaN	NaN	NaN	NaN	NaN	NaN	NaN	NaN	NaN	NaN	NaN	NaN	NaN	NaN	NaN	NaN	NaN	NaN	NaN	NaN	NaN	NaN	NaN	NaN	NaN	NaN	NaN	NaN	NaN	NaN	NaN	NaN	NaN	NaN
63.026876882987	-22.7325586291819	106.927540299931	1027.82052639489	-26.8163412726186	68.1316051872828	108.969431621649	NaN	NaN	NaN	NaN	NaN	NaN	NaN	NaN	NaN	NaN	NaN	NaN	NaN	NaN	NaN	NaN	NaN	NaN	NaN	NaN	NaN	NaN	NaN	NaN	NaN	NaN	NaN	NaN	NaN	NaN	NaN	NaN	NaN	NaN	NaN	NaN	NaN	NaN	NaN	NaN	NaN	NaN	NaN
-28.5902166861962	8.17835808770485	197.127978453585	1274.65148918874	10.2210566862549	39.8401863652307	23.4985975768303	NaN	NaN	NaN	NaN	NaN	NaN	NaN	NaN	NaN	NaN	NaN	NaN	NaN	NaN	NaN	NaN	NaN	NaN	NaN	NaN	NaN	NaN	NaN	NaN	NaN	NaN	NaN	NaN	NaN	NaN	NaN	NaN	NaN	NaN	NaN	NaN	NaN	NaN	NaN	NaN	NaN	NaN	NaN
-66.1268592783546	21.7439208219254	92.2448955535455	479.489379948966	-18.1044562002946	-26.2784822561346	155.593597486306	NaN	NaN	NaN	NaN	NaN	NaN	NaN	NaN	NaN	NaN	NaN	NaN	NaN	NaN	NaN	NaN	NaN	NaN	NaN	NaN	NaN	NaN	NaN	NaN	NaN	NaN	NaN	NaN	NaN	NaN	NaN	NaN	NaN	NaN	NaN	NaN	NaN	NaN	NaN	NaN	NaN	NaN	NaN
-47.4745417470847	-4.54392530425579	41.4531637416324	255.084088421424	-42.3637540753194	-39.2972814722602	50.65258155081	NaN	NaN	NaN	NaN	NaN	NaN	NaN	NaN	NaN	NaN	NaN	NaN	NaN	NaN	NaN	NaN	NaN	NaN	NaN	NaN	NaN	NaN	NaN	NaN	NaN	NaN	NaN	NaN	NaN	NaN	NaN	NaN	NaN	NaN	NaN	NaN	NaN	NaN	NaN	NaN	NaN	NaN	NaN
-4.26596687618915	72.4261930068486	-4.26596687618915	341.360033663368	31.5237077358951	70.3810687433009	113.328678277802	NaN	NaN	NaN	NaN	NaN	NaN	NaN	NaN	NaN	NaN	NaN	NaN	NaN	NaN	NaN	NaN	NaN	NaN	NaN	NaN	NaN	NaN	NaN	NaN	NaN	NaN	NaN	NaN	NaN	NaN	NaN	NaN	NaN	NaN	NaN	NaN	NaN	NaN	NaN	NaN	NaN	NaN	NaN
-35.6997668524542	-8.07965651264664	-39.7916350509442	170.939577171291	-26.4930634058517	89.102213201491	48.1835312165909	NaN	NaN	NaN	NaN	NaN	NaN	NaN	NaN	NaN	NaN	NaN	NaN	NaN	NaN	NaN	NaN	NaN	NaN	NaN	NaN	NaN	NaN	NaN	NaN	NaN	NaN	NaN	NaN	NaN	NaN	NaN	NaN	NaN	NaN	NaN	NaN	NaN	NaN	NaN	NaN	NaN	NaN	NaN
-6.77950622138593	436.340694603797	191.754717704908	10.6178226793718	-55.9013760588196	54.6228310754061	34.1553853098088	NaN	NaN	NaN	NaN	NaN	NaN	NaN	NaN	NaN	NaN	NaN	NaN	NaN	NaN	NaN	NaN	NaN	NaN	NaN	NaN	NaN	NaN	NaN	NaN	NaN	NaN	NaN	NaN	NaN	NaN	NaN	NaN	NaN	NaN	NaN	NaN	NaN	NaN	NaN	NaN	NaN	NaN	NaN
71.3050131719642	729.594169517845	20.1161207655971	49.80567836129	5.78323089181437	-60.7623292364628	13.9734536768331	NaN	NaN	NaN	NaN	NaN	NaN	NaN	NaN	NaN	NaN	NaN	NaN	NaN	NaN	NaN	NaN	NaN	NaN	NaN	NaN	NaN	NaN	NaN	NaN	NaN	NaN	NaN	NaN	NaN	NaN	NaN	NaN	NaN	NaN	NaN	NaN	NaN	NaN	NaN	NaN	NaN	NaN	NaN
35.7670525167132	308.199924576198	134.088690553219	63.4200132144804	-24.659787526556	-12.3695827719928	18.3559291144153	NaN	NaN	NaN	NaN	NaN	NaN	NaN	NaN	NaN	NaN	NaN	NaN	NaN	NaN	NaN	NaN	NaN	NaN	NaN	NaN	NaN	NaN	NaN	NaN	NaN	NaN	NaN	NaN	NaN	NaN	NaN	NaN	NaN	NaN	NaN	NaN	NaN	NaN	NaN	NaN	NaN	NaN	NaN
67.8238378836635	967.413798988537	461.26637212543	3.27467210962365	-14.1433567500379	16.5943412376001	-61.2744936644162	NaN	NaN	NaN	NaN	NaN	NaN	NaN	NaN	NaN	NaN	NaN	NaN	NaN	NaN	NaN	NaN	NaN	NaN	NaN	NaN	NaN	NaN	NaN	NaN	NaN	NaN	NaN	NaN	NaN	NaN	NaN	NaN	NaN	NaN	NaN	NaN	NaN	NaN	NaN	NaN	NaN	NaN	NaN
321.305296604649	1165.90237851871	499.654680406889	26.106316518183	35.3312846458851	-7.71856661672459	53.7812209012892	NaN	NaN	NaN	NaN	NaN	NaN	NaN	NaN	NaN	NaN	NaN	NaN	NaN	NaN	NaN	NaN	NaN	NaN	NaN	NaN	NaN	NaN	NaN	NaN	NaN	NaN	NaN	NaN	NaN	NaN	NaN	NaN	NaN	NaN	NaN	NaN	NaN	NaN	NaN	NaN	NaN	NaN	NaN
236.604891097429	515.514590619831	1233.29690556719	-2.31407944933512	11.0161635425444	8.9653569284091	54.083102439386	NaN	NaN	NaN	NaN	NaN	NaN	NaN	NaN	NaN	NaN	NaN	NaN	NaN	NaN	NaN	NaN	NaN	NaN	NaN	NaN	NaN	NaN	NaN	NaN	NaN	NaN	NaN	NaN	NaN	NaN	NaN	NaN	NaN	NaN	NaN	NaN	NaN	NaN	NaN	NaN	NaN	NaN	NaN
421.625375063973	528.309664839204	671.923131844322	17.4560464924253	67.7207599442168	21.5592884068573	15.4044255352093	NaN	NaN	NaN	NaN	NaN	NaN	NaN	NaN	NaN	NaN	NaN	NaN	NaN	NaN	NaN	NaN	NaN	NaN	NaN	NaN	NaN	NaN	NaN	NaN	NaN	NaN	NaN	NaN	NaN	NaN	NaN	NaN	NaN	NaN	NaN	NaN	NaN	NaN	NaN	NaN	NaN	NaN	NaN
648.867791773118	408.732785941448	1030.62087796706	44.425405299384	56.7400209830594	96.7625219550045	3.3766863537994	NaN	NaN	NaN	NaN	NaN	NaN	NaN	NaN	NaN	NaN	NaN	NaN	NaN	NaN	NaN	NaN	NaN	NaN	NaN	NaN	NaN	NaN	NaN	NaN	NaN	NaN	NaN	NaN	NaN	NaN	NaN	NaN	NaN	NaN	NaN	NaN	NaN	NaN	NaN	NaN	NaN	NaN	NaN
318.833015350841	203.850926585442	623.740875737657	68.3363219690788	94.0019667827839	28.2979160596989	33.4310450224399	NaN	NaN	NaN	NaN	NaN	NaN	NaN	NaN	NaN	NaN	NaN	NaN	NaN	NaN	NaN	NaN	NaN	NaN	NaN	NaN	NaN	NaN	NaN	NaN	NaN	NaN	NaN	NaN	NaN	NaN	NaN	NaN	NaN	NaN	NaN	NaN	NaN	NaN	NaN	NaN	NaN	NaN	NaN
280.213460822135	306.916343150856	335.673293351017	24.4820108278473	-17.626380536674	210.375153193173	73.7796397424088	NaN	NaN	NaN	NaN	NaN	NaN	NaN	NaN	NaN	NaN	NaN	NaN	NaN	NaN	NaN	NaN	NaN	NaN	NaN	NaN	NaN	NaN	NaN	NaN	NaN	NaN	NaN	NaN	NaN	NaN	NaN	NaN	NaN	NaN	NaN	NaN	NaN	NaN	NaN	NaN	NaN	NaN	NaN
589.86616186518	52.5137848127178	1314.21305636229	-23.5169530493897	-17.3522986281377	-2.96810497854984	-61.5323219804434	NaN	NaN	NaN	NaN	NaN	NaN	NaN	NaN	NaN	NaN	NaN	NaN	NaN	NaN	NaN	NaN	NaN	NaN	NaN	NaN	NaN	NaN	NaN	NaN	NaN	NaN	NaN	NaN	NaN	NaN	NaN	NaN	NaN	NaN	NaN	NaN	NaN	NaN	NaN	NaN	NaN	NaN	NaN
460.872807707401	-3.71593306612173	1373.60467011202	-25.3008081905553	78.5121626460062	157.656704768929	33.2867100043358	NaN	NaN	NaN	NaN	NaN	NaN	NaN	NaN	NaN	NaN	NaN	NaN	NaN	NaN	NaN	NaN	NaN	NaN	NaN	NaN	NaN	NaN	NaN	NaN	NaN	NaN	NaN	NaN	NaN	NaN	NaN	NaN	NaN	NaN	NaN	NaN	NaN	NaN	NaN	NaN	NaN	NaN	NaN
155.944252617556	4.78998635857122	712.23308286321	103.502976568521	-10.6339183617334	298.872436359046	72.6551671279115	NaN	NaN	NaN	NaN	NaN	NaN	NaN	NaN	NaN	NaN	NaN	NaN	NaN	NaN	NaN	NaN	NaN	NaN	NaN	NaN	NaN	NaN	NaN	NaN	NaN	NaN	NaN	NaN	NaN	NaN	NaN	NaN	NaN	NaN	NaN	NaN	NaN	NaN	NaN	NaN	NaN	NaN	NaN
131.599702006481	114.112316107104	359.964388457165	172.746492357955	18.4460285399254	163.488464528873	95.5962604489403	NaN	NaN	NaN	NaN	NaN	NaN	NaN	NaN	NaN	NaN	NaN	NaN	NaN	NaN	NaN	NaN	NaN	NaN	NaN	NaN	NaN	NaN	NaN	NaN	NaN	NaN	NaN	NaN	NaN	NaN	NaN	NaN	NaN	NaN	NaN	NaN	NaN	NaN	NaN	NaN	NaN	NaN	NaN
173.09684596768	-17.2828669140882	369.651036023991	17.7058370749935	-33.7481393795384	210.143709014943	-14.1956283268163	NaN	NaN	NaN	NaN	NaN	NaN	NaN	NaN	NaN	NaN	NaN	NaN	NaN	NaN	NaN	NaN	NaN	NaN	NaN	NaN	NaN	NaN	NaN	NaN	NaN	NaN	NaN	NaN	NaN	NaN	NaN	NaN	NaN	NaN	NaN	NaN	NaN	NaN	NaN	NaN	NaN	NaN	NaN
97.2652464920263	86.9703502321436	371.109487004907	158.005134425334	3.58169052709345	104.471673873944	56.0856614524954	NaN	NaN	NaN	NaN	NaN	NaN	NaN	NaN	NaN	NaN	NaN	NaN	NaN	NaN	NaN	NaN	NaN	NaN	NaN	NaN	NaN	NaN	NaN	NaN	NaN	NaN	NaN	NaN	NaN	NaN	NaN	NaN	NaN	NaN	NaN	NaN	NaN	NaN	NaN	NaN	NaN	NaN	NaN
13.1339834545813	81.1073867460265	50.210385249915	12.1040834047109	-44.54041933816	650.642114324347	-19.8228181412709	NaN	NaN	NaN	NaN	NaN	NaN	NaN	NaN	NaN	NaN	NaN	NaN	NaN	NaN	NaN	NaN	NaN	NaN	NaN	NaN	NaN	NaN	NaN	NaN	NaN	NaN	NaN	NaN	NaN	NaN	NaN	NaN	NaN	NaN	NaN	NaN	NaN	NaN	NaN	NaN	NaN	NaN	NaN
123.664354304507	46.3910442198923	73.1791250492252	75.2397466514816	-1.00325263200452	158.694921542865	141.179637923686	NaN	NaN	NaN	NaN	NaN	NaN	NaN	NaN	NaN	NaN	NaN	NaN	NaN	NaN	NaN	NaN	NaN	NaN	NaN	NaN	NaN	NaN	NaN	NaN	NaN	NaN	NaN	NaN	NaN	NaN	NaN	NaN	NaN	NaN	NaN	NaN	NaN	NaN	NaN	NaN	NaN	NaN	NaN
127.087849639412	-0.72166349962886	194.084771849393	-20.3053792225464	69.367424350813	19.8927741034423	67.3059805905059	NaN	NaN	NaN	NaN	NaN	NaN	NaN	NaN	NaN	NaN	NaN	NaN	NaN	NaN	NaN	NaN	NaN	NaN	NaN	NaN	NaN	NaN	NaN	NaN	NaN	NaN	NaN	NaN	NaN	NaN	NaN	NaN	NaN	NaN	NaN	NaN	NaN	NaN	NaN	NaN	NaN	NaN	NaN
81.0196801221494	30.4941490425404	78.9574135474715	-23.1247818990854	56.2724812260144	12.9648831577781	25.3384826058456	NaN	NaN	NaN	NaN	NaN	NaN	NaN	NaN	NaN	NaN	NaN	NaN	NaN	NaN	NaN	NaN	NaN	NaN	NaN	NaN	NaN	NaN	NaN	NaN	NaN	NaN	NaN	NaN	NaN	NaN	NaN	NaN	NaN	NaN	NaN	NaN	NaN	NaN	NaN	NaN	NaN	NaN	NaN
82.3657912494756	149.416217749513	34.9147201879104	-26.9779811967398	18.4099998186704	118.469867057188	-31.1041612890498	NaN	NaN	NaN	NaN	NaN	NaN	NaN	NaN	NaN	NaN	NaN	NaN	NaN	NaN	NaN	NaN	NaN	NaN	NaN	NaN	NaN	NaN	NaN	NaN	NaN	NaN	NaN	NaN	NaN	NaN	NaN	NaN	NaN	NaN	NaN	NaN	NaN	NaN	NaN	NaN	NaN	NaN	NaN
159.045845228281	29.0192521701526	71.3294927684326	34.1790376089672	142.534531824075	216.835442143005	174.525201544725	NaN	NaN	NaN	NaN	NaN	NaN	NaN	NaN	NaN	NaN	NaN	NaN	NaN	NaN	NaN	NaN	NaN	NaN	NaN	NaN	NaN	NaN	NaN	NaN	NaN	NaN	NaN	NaN	NaN	NaN	NaN	NaN	NaN	NaN	NaN	NaN	NaN	NaN	NaN	NaN	NaN	NaN	NaN
141.841562626232	25.1838111840074	254.369836141297	22.0867027386386	72.6728073463287	144.9386710716	151.132887962338	NaN	NaN	NaN	NaN	NaN	NaN	NaN	NaN	NaN	NaN	NaN	NaN	NaN	NaN	NaN	NaN	NaN	NaN	NaN	NaN	NaN	NaN	NaN	NaN	NaN	NaN	NaN	NaN	NaN	NaN	NaN	NaN	NaN	NaN	NaN	NaN	NaN	NaN	NaN	NaN	NaN	NaN	NaN
130.820217298261	14.1158280708291	110.164573187211	68.8532849651115	85.3778002539515	209.311664920251	23.4108679208016	NaN	NaN	NaN	NaN	NaN	NaN	NaN	NaN	NaN	NaN	NaN	NaN	NaN	NaN	NaN	NaN	NaN	NaN	NaN	NaN	NaN	NaN	NaN	NaN	NaN	NaN	NaN	NaN	NaN	NaN	NaN	NaN	NaN	NaN	NaN	NaN	NaN	NaN	NaN	NaN	NaN	NaN	NaN
118.756860893552	121.856446671894	83.6282220723449	91.893784147923	159.051476011995	104.29212726129	43.3336069539014	NaN	NaN	NaN	NaN	NaN	NaN	NaN	NaN	NaN	NaN	NaN	NaN	NaN	NaN	NaN	NaN	NaN	NaN	NaN	NaN	NaN	NaN	NaN	NaN	NaN	NaN	NaN	NaN	NaN	NaN	NaN	NaN	NaN	NaN	NaN	NaN	NaN	NaN	NaN	NaN	NaN	NaN	NaN
45.7009413326629	118.053546403574	114.952720471964	80.8436352242484	102.549416745522	101.515808101652	102.549416745522	NaN	NaN	NaN	NaN	NaN	NaN	NaN	NaN	NaN	NaN	NaN	NaN	NaN	NaN	NaN	NaN	NaN	NaN	NaN	NaN	NaN	NaN	NaN	NaN	NaN	NaN	NaN	NaN	NaN	NaN	NaN	NaN	NaN	NaN	NaN	NaN	NaN	NaN	NaN	NaN	NaN	NaN	NaN
115.281624173555	23.2536342031463	50.1382155428163	70.8186627271778	125.621847765736	155.60849618306	40.8320143098536	NaN	NaN	NaN	NaN	NaN	NaN	NaN	NaN	NaN	NaN	NaN	NaN	NaN	NaN	NaN	NaN	NaN	NaN	NaN	NaN	NaN	NaN	NaN	NaN	NaN	NaN	NaN	NaN	NaN	NaN	NaN	NaN	NaN	NaN	NaN	NaN	NaN	NaN	NaN	NaN	NaN	NaN	NaN
286.292798248182	110.438609247131	108.369736435354	54.5790433291497	213.882249835985	25.6148239642706	130.092900959013	NaN	NaN	NaN	NaN	NaN	NaN	NaN	NaN	NaN	NaN	NaN	NaN	NaN	NaN	NaN	NaN	NaN	NaN	NaN	NaN	NaN	NaN	NaN	NaN	NaN	NaN	NaN	NaN	NaN	54.4450977424818	-43.5549022575182	-37.5549022575182	-51.5549022575182	-38.5549022575182	-75.5549022575182	-116.554902257518	-151.554902257518	-66.5549022575182	-95.5549022575182	-193.554902257518	-57.5549022575182	-113.554902257518	NaN
63.1628320992964	45.5703687665411	79.7204446477719	-3.06761809460569	162.508507390149	41.4309656294223	68.337086020695	NaN	NaN	NaN	NaN	NaN	NaN	NaN	NaN	NaN	NaN	NaN	NaN	NaN	NaN	NaN	NaN	NaN	NaN	NaN	NaN	NaN	NaN	NaN	NaN	NaN	NaN	NaN	NaN	NaN	NaN	NaN	21.9795203296169	-82.0951839029934	-91.1016486923539	-54.0750712249829	-67.0844092540592	-132.131099399441	-152.14546559802	-186.169888135604	-21.0513669973277	-73.0887191136329	-101.108831791643	-8.04202896825146
46.9071288026128	75.8945626567446	112.128854974409	65.5419077088404	74.8592971619542	24.1312879172235	61.4008457296787	NaN	NaN	NaN	NaN	NaN	NaN	NaN	NaN	NaN	NaN	NaN	NaN	NaN	NaN	NaN	NaN	NaN	NaN	NaN	NaN	NaN	NaN	NaN	NaN	NaN	NaN	NaN	NaN	NaN	46.5492148916523	-47.5859244469181	89.6110339507855	-104.667870641583	-83.6376799382854	-55.5974256672219	31.5276501035825	-75.6261787179816	61.570779679722	14.5032100104368	49.5535278492662	-112.679371861887	-147.729689700716	-59.6031762773739
100.028987557038	56.530404968594	89.672182178837	98.9933070192179	30.6383915230917	17.1745445314305	44.1022385147529	NaN	NaN	NaN	NaN	NaN	NaN	NaN	NaN	NaN	NaN	NaN	NaN	NaN	NaN	NaN	NaN	NaN	NaN	NaN	NaN	NaN	NaN	NaN	NaN	NaN	NaN	NaN	NaN	NaN	9.02045968311849	-33.0701775792195	-106.227713773283	63.1369933061245	-21.0442812185515	-130.279506494619	-138.296770735065	-64.1370765109452	-93.1996593825595	-165.355037546568	-61.1306024207782	-58.1241283306112	-158.339931336178	17.0377239235638
57.8726329565728	70.3057839217986	26.7897555435082	26.7897555435082	37.1507146811964	39.222906508734	-16.7262728347821	NaN	NaN	NaN	NaN	NaN	NaN	NaN	NaN	NaN	NaN	NaN	NaN	NaN	NaN	NaN	NaN	NaN	NaN	NaN	NaN	NaN	NaN	NaN	NaN	NaN	NaN	NaN	NaN	NaN	18.5730073883226	-48.6199154077144	-38.5911209605447	-53.6343126312993	-160.942413216015	-122.83299431677	-43.6055181841296	-21.5421704003562	-132.86178876394	-106.786923201299	-86.7293343069593	-71.6861426362047	-84.7235754175253	-102.775405422431
73.72710074229	83.0557053496259	16.7189614752372	135.917798124529	-6.08429423158396	160.794077077425	9.46338011397591	NaN	NaN	NaN	NaN	NaN	NaN	NaN	NaN	NaN	NaN	NaN	NaN	NaN	NaN	NaN	NaN	NaN	NaN	NaN	NaN	NaN	NaN	NaN	NaN	NaN	NaN	NaN	NaN	NaN	-39.1020091997084	75.3086072593082	-112.36494780943	-56.1632414786846	-95.3037155304534	NaN	-103.33253072056	-120.393762999536	-129.426180088406	-120.393762999536	-31.073194009602	-42.1128148959983	-175.591867431518	87.3518300444679
NaN	NaN	112.406704756501	38.7848404685857	-1.65533850646668	52.2649001269364	132.108330411014	25.3047808102349	NaN	NaN	NaN	NaN	NaN	NaN	NaN	NaN	NaN	NaN	NaN	NaN	NaN	NaN	NaN	NaN	NaN	NaN	NaN	NaN	NaN	NaN	NaN	NaN	NaN	NaN	NaN	NaN	-45.6395864032441	69.8578339576483	-111.925062436452	-12.4968483866402	-148.080776636384	-158.124030580809	-105.899110069797	-164.149982947464	-136.028871903073	-72.7563720531928	-91.8385545476011	-141.050498875286	-72.7563720531928	-5.46657062554241
173.938941220884	88.8767296834197	62.9431286049244	150.080028228669	29.7481192244505	59.831096475505	88.8767296834197	157.341436530647	91.9887618128391	3.81451814595521	6.92655027537464	NaN	NaN	NaN	NaN	NaN	NaN	NaN	NaN	NaN	NaN	NaN	NaN	NaN	NaN	NaN	NaN	NaN	NaN	NaN	NaN	NaN	NaN	NaN	NaN	NaN	-82.3380942937534	-92.3885936338439	-55.201746075509	-60.2269957455543	-88.3683938978076	-91.3835436998348	-160.731989146459	-62.2370956135724	-50.1764964054638	-137.615840664251	-142.641090334296	-148.671389938351	-154.701689542405	-50.1764964054638
20.7041376948917	34.1950275070118	NaN	-6.27764192934845	NaN	97.4984335484985	NaN	48.7236780739104	169.103925628213	64.2900893955874	-20.806292496247	60.1390463764736	147.310949777865	49.7614388286889	25.8929414687841	NaN	NaN	NaN	NaN	NaN	NaN	NaN	NaN	NaN	NaN	NaN	NaN	NaN	NaN	NaN	NaN	NaN	NaN	NaN	NaN	NaN	-38.6275488454049	6.63234954216147	-91.9336513907607	-80.8701206738001	-165.355264330591	-135.18199873888	-140.210876337498	-86.9047737921423	-109.031835226064	-162.337937771419	-133.170447699432	-126.130019061366	-109.031835226064	-118.083814903577
-22.6069803176245	103.012533645274	117.547022864122	NaN	-5.99613549608426	NaN	121.699734069507	44.8745767698829	22.034665140265	23.0728429416112	17.8819539348799	29.3019097496888	159.074134917972	30.3400875510351	19.9583095375724	47.9891101739217	NaN	NaN	NaN	NaN	NaN	NaN	NaN	NaN	NaN	NaN	NaN	NaN	NaN	NaN	NaN	NaN	NaN	NaN	NaN	NaN	-69.3350044063457	-118.653609945186	-117.647107791332	-63.2959914832224	-56.2504764062452	-61.2829871755147	-166.965713330173	-139.790155176118	-151.868181022364	-155.89418963778	-104.562579791232	-101.54307332967	-152.874683176218	-110.601592714355
2.59435875299844	29.5978335174247	97.1065204284904	-53.4897811423485	28.5592383341776	125.148590376164	-39.9880437601353	86.7205685960188	1.55576356975128	51.4083323656152	-26.4863063779222	36.8679998001549	72.1802360305585	88.7977589625131	-0.521426796743054	48.2925468158737	NaN	NaN	NaN	NaN	NaN	NaN	NaN	NaN	NaN	NaN	NaN	NaN	NaN	NaN	NaN	NaN	NaN	NaN	NaN	NaN	-126.274837762756	-99.0796321185693	-113.18084986	-108.144700666632	-90.0145635705071	-111.166390182652	-70.877196635709	-190.737547437866	-145.412204697554	-166.5640313097	-102.10132163459	-91.0217934091807	-129.296527278777	-71.8844264743826
5.99669860282136	78.7276016648251	0.801634098392523	-82.3193979724689	-11.6665207122367	24.6989308187652	29.893995323194	125.483182204685	125.483182204685	9.11373730547866	75.6105629621678	83.9226661692539	64.1814210524243	84.9616790701397	21.5818921161079	28.8549824223082	NaN	NaN	NaN	NaN	NaN	NaN	NaN	NaN	NaN	NaN	NaN	NaN	NaN	NaN	NaN	NaN	NaN	NaN	NaN	NaN	-79.4773304739116	-69.3977447092783	-62.3420346740349	-69.3977447092783	-107.700170614885	-110.724046344275	-97.6205848502516	-111.732004920738	-106.692212038422	-167.169726626222	-200.432359649512	-159.106058014515	-170.193602355612	0.151397066691713
107.108286099708	86.3196670063614	61.3733240943453	-8.2685498683661	86.3196670063614	324.349355625181	NaN	95.6745455983674	63.45218600368	30.1903954543253	52.0184455023393	4.20462158764192	31.2298264089926	49.9395835930047	118.542026601049	66.570478867682	45.7818597743353	NaN	NaN	NaN	NaN	NaN	NaN	NaN	NaN	NaN	NaN	NaN	NaN	NaN	NaN	NaN	NaN	NaN	NaN	NaN	-51.7771365331815	-4.36878316619832	-28.5773040344451	-98.1768015306544	-154.66335022323	-26.5599272954245	-137.515647941555	-142.559089789107	-15.4643552308114	-86.0725410965311	-64.8900853368152	NaN	-138.524336311066	-13.4469784917908
-23.5851317412747	188.544134638272	-4.86784353131471	115.754680488428	-20.4655837062814	88.7185975184853	-23.5851317412747	73.1208573435187	64.8020625835364	66.881761273532	79.3599534135053	55.4434184785564	37.7659796135942	-53.7407627462103	44.0050756835809	36.7261302685964	-42.3024199512347	NaN	NaN	NaN	NaN	NaN	NaN	NaN	NaN	NaN	NaN	NaN	NaN	NaN	NaN	NaN	NaN	NaN	NaN	NaN	-55.3287977659953	-30.0933172632902	-114.884531752379	-52.3005401056707	-90.6584704697825	-163.336654317573	-149.204785236058	-169.393169638222	-93.6867281301071	-74.5077629480512	-71.4795052877266	-132.044658494219	-74.5077629480512	-29.083898043182
81.7570473862017	56.7906136513937	64.0724901573794	150.414740156923	20.3812311214655	119.206697988414	-1.4643983964914	9.97855039862889	96.3208003981729	132.730182928101	-53.4778020106746	-40.9945851432706	81.7570473862017	17.2604269046145	-23.3100279144483	47.4282010008408	12.0590865431962	76.85143456156	51.85143456156	153.85143456156	6.85143456156004	-44.14856543844	-56.14856543844	107.85143456156	65.85143456156	104.85143456156	22.85143456156	-29.14856543844	-18.14856543844	-69.14856543844	-54.14856543844	-28.14856543844	-48.14856543844	-17.14856543844	-2.14856543843996	-29.14856543844	-31.6115289561658	-130.606339750804	84.5558510579504	-91.2104456590602	-135.657095403592	-89.1901433979452	-103.332259225751	-99.2916547035205	-142.728153317494	-111.413468270211	-92.2205967896178	NaN	-66.9668185256795	-58.8856094812192
116.417373908563	40.4472129125116	-6.38370824943782	12.348660215342	-10.5464567971667	71.6678270204779	57.098207103427	7.14522453068091	203.835093410869	66.4643913358169	52.9354585556982	58.1388942403592	6.1045373937487	-16.7905796187599	-37.6043223574041	26.9182801323929	81.0340112528678	-15.7811001817217	-14.7805260172581	-11.7788035238672	62.2636846464408	-4.77478437262188	-7.77650686601275	80.274019606786	-35.7925834709942	-51.8017701024121	0.228086449696229	-7.77650686601275	131.303301994431	-26.7874159908216	-41.7960284577759	46.2544980150229	-87.8224400231025	-28.7885643197488	41.2516271927047	-96.8276075032751	61.8911617988113	-110.970019842468	-54.3605100652066	-152.416268072248	-127.144165493113	-118.046208564625	-71.545539819018	-155.448920381744	-94.7958741918215	-110.970019842468	-71.545539819018	-100.861178810814	-131.187701905775	33.5864069101808
43.8716634674687	38.6661307707122	44.91277000682	63.6526877151433	49.0771961642252	111.543588525303	120.913547379465	45.9538765461713	143.817891245193	160.475595874814	75.1048596480075	18.8851065230376	67.8171138725485	114.666908143357	16.802893444335	-2.97813080333959	115.708014682708	37.647683686092	14.6212569474711	20.6281508792853	-1.39712687069988	-33.4338945070419	80.6970901974265	-28.4281495638635	-47.4499803479415	20.6281508792853	52.6649185156273	-19.4178086661423	-50.4534273138486	2.60746908384287	65.6798553678912	33.6430877315492	-25.4247025979564	-22.4212556320493	-44.4465333820345	24.632746833828	6.8217768595109	-84.223855762587	32.1122303656492	-109.514309268725	49.3097387498233	-80.1773832016049	-61.9682566771853	-140.874471616337	-116.595636250444	-86.2470920430781	-126.711817652899	-20.4919129271185	NaN	-11.3873496649087
4.59629780066163	222.275290310097	95.2090841562641	105.624346955759	81.6692425169212	-4.77743871888345	74.378558557275	116.039609755253	83.7522950768201	74.378558557275	-15.192701518378	21.2607182798529	-7.90201755873181	-9.98507011863072	61.8802431978816	76.4616111171739	73.3370322773256	30.0326990144457	42.0533926982919	14.0051074359842	-5.02765756343895	-18.050075720939	90.1361674336766	16.0085563832918	20.0154542779072	132.208595327138	16.0085563832918	-26.0638715101698	0.982689278484133	-4.02593308978511	46.0602905929073	-4.02593308978511	-1.02075966882356	70.1016779605996	34.0395969090611	18.0120053305995	173.377718787394	-102.994716856969	-123.24178173934	-19.9817508392483	-94.8958909040205	-57.4388208716344	-63.5129403363457	-44.2782286980933	-84.7723584628351	-137.414727156999	-11.8829248862999	59.9941554461168	-107.044129833443	70.1176878873022
-70.1369259727933	35.0996562999305	60.1063689191916	88.2389206158603	22.5962999903	42.3932808138816	10.0929436806694	41.3513344547458	38.2254953773381	-25.3332325299505	81.987242461045	5.92515824412589	20.5124072720282	1.75737280758238	14.2607291172129	-9.70403714291229	15.3026754763488	178.76785156998	31.4296603332004	40.4503659191257	36.4411634364923	21.4066541266167	14.3905497820082	50.4733721257094	-16.6807694584012	-9.66466511379267	6.37214481674121	-51.7612911814441	-5.6554626311592	145.691931088254	-28.7083769063017	-23.6968738030098	-42.7405855955188	218.859876396315	72.5239857801935	31.4296603332004	-98.4918213167163	101.086793854287	-58.9813340493604	-75.1907647231474	-41.7588139584616	-67.0860493862539	-70.125317637589	-97.4787318996046	-140.028487418296	-87.3478377284877	-59.994423466472	-140.028487418296	23.0789087366866	43.3406970789205
550.328182043617	31.2295269380456	111.491768791718	-21.9311787052961	58.3310631483766	64.5852638122992	27.0600598287639	115.661235901	102.110467795834	243.872349511412	10.3821913916371	9.33982461431668	48.9497621524928	6.21272428235541	29.1447933834048	108.364668459757	103.152834573155	-16.3127645930542	88.9893656401206	114.061301409924	45.8656361160585	144.147624333688	51.8829007008114	18.7879454846707	4.74766145358077	37.8426166697214	16.7821906230865	133.115972594975	54.8915329931878	137.127482318143	-30.3530486241442	174.233947257453	-46.3990875168184	93.0008753632892	54.8915329931878	-20.3242743162227	-41.2633856898499	-103.106812044951	-58.4984389363534	-117.300385306777	-67.6228788903847	-84.8579321368882	-94.9961987524785	1.3173340956294	-121.355691953013	-116.286558645218	-19.9730257971102	-114.2589053221	-178.129985000319	-14.9038924893151
381.904035044991	-15.3980157570933	53.4259615472048	24.2279105696238	87.8379501993539	64.8966244312545	-34.1681913855382	102.436975688144	47.1692363377232	-22.6975285014885	72.1961371756498	-25.8258911062293	-13.3124406872661	39.8697235933279	23.1851230347102	-11.2268656174388	24.2279105696238	27.2042250032303	-48.0548928868215	-21.9650653516035	-12.9339712047973	42.2560485812407	10.1454916148186	65.3355114008565	108.484072324486	62.3251466852545	119.522076281694	23.1904053824275	-60.0963517492298	29.2111348136317	-26.982339877607	11.1489465200192	44.262958391642	103.466797798483	59.3147819696524	-27.9857947828077	-73.233315184611	-105.699394538256	-99.6120046594478	-4.24289655811456	-63.0876653865968	-65.1167953461996	-67.1459253058025	-128.019824093888	-124.976129154483	-115.84504433627	-63.0876653865968	-83.3789649826251	-147.296558710114	148.956415391899
228.991991792151	24.5230998561358	32.8687689147487	-10.9459936429688	-11.9892022752954	8.87497037123675	42.2576466056881	-24.5077058632147	24.5230998561358	15.1342221651964	21.393473959156	39.1280207087083	-2.60032458435592	77.7267401047928	160.140222058595	45.387272502668	52.6897329289542	35.6302025887332	50.6906982642159	-34.6521105635195	43.6624669489907	36.6342356337654	52.6987643542803	64.7471608946665	226.396481144848	83.8237887502779	-33.6480775184873	-66.7811680045493	-17.5835487979724	16.5535747331218	84.8278217953101	72.7794252549239	51.6947313092481	55.7108634893768	-22.6037140231333	-17.5835487979724	-58.5458415395254	-65.6529721588311	52.1223352468067	-116.418190868158	41.9692915049414	-96.1121033844271	-80.8825377716291	-67.6835809072042	-105.249842752106	-36.2091453074217	-104.234538377919	-78.8519290232561	-74.7907115265099	-64.6376677846446
278.420634648058	8.1204465255007	11.2513367354145	199.104749330242	-35.7120164132924	55.0837996742076	45.6911290444662	3.94592624561565	8.1204465255007	57.1710598141501	101.003522752943	119.788864012426	78.0436612135754	-28.4066059234935	105.178043032828	47.7783891844087	-0.228594034269408	-40.3215005072979	97.3103231396294	70.1858031508189	79.2273098137558	-9.1785331127377	41.0520594591336	-23.2430990328617	152.563974968688	43.0612831620084	27.9921053904471	7.89986836169854	78.2226979623183	95.3010994367546	-35.2984412501108	-17.2154279242371	6.89525651026111	45.0705068648833	-5.160085706988	16.9413750246354	-28.5962717094549	23.2220154910594	-18.4358232387658	-129.184711569277	-7.25932992100784	-123.088442486863	-69.2380655922112	-92.607097074796	-134.264935804621	-119.024263098588	-102.767545545485	-69.2380655922112	-92.607097074796	-89.5589625335893
556.536584989894	38.6868682528892	-62.5861610283396	-5.1633093740346	63.7441126111313	-5.1633093740346	-2.03115382925433	7.36531280508648	-9.33951676707497	88.8013569693735	26.1582460737681	-68.8504721179001	-33.352709277057	74.1846310937322	-30.2205537322768	226.616200939705	-14.5597760083754	1.24656148426848	37.4334492047845	-18.8572650271293	59.5476583673221	-14.8364997248498	22.3555793212362	23.3607706468061	-1.76901249244119	10.2932834143975	141.973347064053	67.5891889718813	67.5891889718813	-51.0233874453658	-34.9403262362476	23.3607706468061	75.6307195764404	100.760502715688	-45.9974308175164	-0.763821166871304	58.337053564516	8.51451992482895	-14.8715672937997	4.44737432158919	-96.2144793585949	-106.382343366694	-84.0130425488756	-23.0058585002792	-122.650925779653	-90.1137609537353	58.337053564516	-116.550207374794	-98.2480521602148	-50.4590913221476
429.621525350796	74.5003763646678	21.2322040167485	21.2322040167485	170.591981384444	44.2106313040862	49.4330011421175	-25.7691245255332	16.0098341787172	4.52062053504833	-28.902546428352	-16.3688588170769	132.990918550618	8.69851640547338	74.5003763646678	-18.4578067522894	-3.83517120580175	41.8568337600398	27.7760331998399	73.0357492861966	52.9203199144825	158.526324115982	29.7875761370113	61.9722631317539	74.0415207547823	35.8222049485255	37.8337478856969	87.1165498463965	-11.4490540750026	37.8337478856969	76.0530636919537	105.220436280939	-33.5760263838882	0.620203548025821	82.087692503468	9.67214676529717	-59.1259696263041	NaN	22.2763533959308	-94.7394859485318	-68.2837309663055	12.1010630181514	-46.9156211729688	-74.3889051929731	-164.948989555209	-81.5116084574186	-124.247828044092	23.2938824337087	-98.8096020996436	40.5918760759336
666.227755543822	109.297959194033	-27.5834729294617	-8.77533721783651	131.240784190929	-10.8651300746838	91.5347199108311	100.938787766644	36.1552092043792	8.98790206536504	36.1552092043792	54.9633449160044	91.5347199108311	58.0980342012752	171.99174489945	-5.64064793256565	-40.1222300705451	92.5775321044517	143.901498468279	-29.1910939744325	16.0947586995327	87.5457706962334	25.1519292343257	-19.1275711579958	45.2789748671992	32.1963952058314	67.4187250633599	86.5394184145897	163.022191819509	-37.2419122275819	4.01853131980862	14.0820541362453	35.2154520507624	34.2090997691188	36.2218043324061	27.1646337976131	48.2775773260075	48.2775773260075	82.8988511778436	-37.2573345432344	-37.2573345432344	-93.2623363623809	-39.2938800639307	-72.8968811554186	-80.0247904778554	-152.322156462572	-90.2075180813366	-87.1526998002922	-126.865337453869	-41.3304255846269
278.969883547649	-5.35694731880964	-52.3963127195104	17.6400757659774	50.0449719309047	-25.2180127102166	-12.6741819366964	4.05092576133052	7.18688345471058	46.9090142375246	80.3592296335785	35.4105026951311	33.3198642328777	-41.9431204082436	27.0479488461176	31.2292257706243	15.5494373037241	24.5386603135208	167.523255072069	137.315242094911	21.517859015805	-34.87043187489	-10.7040214931636	2.3861174636049	-38.8981669385111	7.42078629313124	-48.9675045975637	-37.8912331726058	-39.9051007044163	27.5594616112366	183.634195326553	-31.8496305771742	95.0240239268895	-35.8773656407953	-13.7248227908794	41.6565343339103	35.5941704940635	NaN	548.160008658103	-23.508848618291	-11.280637767459	-33.6990243273176	-138.657834130292	-24.5278661891936	-61.2124987416895	-118.277482712239	-165.152290973761	-93.8210610105748	-52.0413406035655	-47.9652703199549
155.971308902962	-0.890047516634035	91.1352815828622	-8.21024414954851	63.9459798034656	-20.7591526631162	29.4364813911545	15.8418305014562	10.613118620803	-20.7591526631162	129.827749499696	8.52163386854171	96.3639934635154	146.559627517786	6.43014911628044	127.736264747435	-70.9547867173868	74.3004783991869	95.4583127724148	-8.315827248655	33.9998414978006	29.969777807662	33.9998414978006	-7.30831132612034	30.9772937301967	-27.4586297768135	-29.4736616218828	-57.6841074528532	49.1125803358205	44.0750007231472	-18.3909864740016	87.3981853921375	1.75933197669158	14.8570389696421	-37.5337890021601	-2.27073171344705	47.3665189746759	-4.64141808869085	187.074114615485	-70.9260437576877	-96.4201305534557	-101.518947912609	-27.0762144689667	-131.0920885957	-75.0050976450106	-139.250196370346	-144.3490137295	-32.1750318281203	-111.716582630917	33.0898303690458
177.244003549568	56.9349292066635	193.982657371189	52.7502657512582	32.8731143380827	36.0116119296367	73.673583028285	-20.4813447183357	-3.74269089671422	-19.4351788544843	-11.0658519436736	48.5656022958528	-10.0196860798223	68.4427537090283	86.2275733945011	36.0116119296367	23.4576215634206	-8.94916620587357	23.3099938804849	67.6663389992277	-16.0058574747645	-17.0139562274632	38.4314751709654	127.144165408451	-6.93296870047617	30.3666851493758	-22.0544499909567	-30.1192400125463	31.3747839020745	-7.94106745317487	-38.1840300341359	-2.90057368968136	-10.965363711271	70.6906352573238	146.298041709726	-16.0058574747645	-57.1820787329752	-122.494748526795	294.894031874337	-37.7923798879348	6.08957012978811	-67.3871833882596	-110.248622940454	-26.566764767122	-166.376698544518	-59.2230996640321	-83.7153508367146	-121.474238061267	-128.617811319966	18.3356957161294
87.595426876525	24.8000451942056	-6.59764564695408	-12.877183815186	23.7534554995003	38.4057112253748	23.7534554995003	28.9864039730269	-16.016952899302	3.86825130009915	46.7784287830174	-20.2033116781233	-34.8555674039978	14.3341482471524	-21.2499013728286	-18.1101322887126	-35.9021570987031	4.53831326791812	-20.6787431712559	172.9882502816	-42.869752837729	-12.6092851107202	109.441268054882	-22.6961076863898	112.467314827583	59.0071551765339	-3.53114479261755	24.7119584192573	115.493361600284	-3.53114479261755	72.1200245249044	74.1373890400383	-22.6961076863898	26.7293229343912	7.564360040619	75.1460712976052	-50.5667734629773	-68.9494274421593	132.238507774443	-101.629701182927	456.998728073325	-139.41626769569	11.7299983553616	NaN	-157.798921674872	-115.927320944513	-79.1620129861493	-196.606746742034	-82.2257886493463	-30.1416023749974
159.114318348984	-2.12581749392439	-26.2071364834496	24.0495292338204	57.5539730453338	8.34432119717355	-32.4892196981084	36.613695663138	116.186749715482	94.1994584641766	30.3316124484792	84.7763336421884	-5.26685910125376	-12.5959561850223	-4.21984523214397	5.20327958984417	31.378626317589	64.4676715161135	10.9765502855934	3.91168521741154	16.0228824771519	-38.4775051916798	-10.2180449189523	-65.7276990260957	29.143346175204	-44.53310382155	48.3194085031263	69.514003707672	-18.2921764254459	109.88466124014	131.079256444686	-5.17171272739376	-10.2180449189523	64.4676715161135	63.4584050778018	-87.9315606689531	-86.8660874471868	-52.1178242581976	-14.3035378466505	-92.9981338923025	365.883341750525	-72.55797907525	-135.922459008113	-69.4919558526922	-86.8660874471868	-114.460296450208	-102.196203559976	-59.2718784441659	-33.7216849228504	84.8312130160539
287.252878316206	33.7727885454079	195.078300217734	85.0972695320571	64.1485017824044	49.4843643576475	76.717762432196	55.7689946825433	43.1997340327517	-58.401789553064	53.674117907578	-34.3107066409633	52.6266795200954	0.254760145963613	-17.5516924412412	4.44451369589415	420.2775535265	24.4912081382917	27.5207620266154	-18.9323975943485	47.7177879487736	12.3729925849967	98.2103527541691	-48.2180851814779	-30.0407618515355	-33.0703157398592	282.003288645809	-44.1786799970463	44.6882340604499	39.6389775799103	202.225036253284	121.436932564651	20.45180295386	80.0330294242267	188.087118107773	57.8163009098527	-39.3525400166962	-28.1022017163234	-14.8063473613374	-55.7166684536021	656.122918551805	-124.241456283146	-154.924197102344	-128.332488392372	-148.787648938505	-109.922843900853	-119.127666146613	-32.1932338255499	-57.7621845082154	173.381129663081
106.375730783296	44.5517990189938	-3.64991049215711	29.8817135156001	-40.3251242506415	12.0680382614791	64.4612007735996	29.8817135156001	166.103936047114	18.3552177629335	-49.7558935028232	27.7859870151152	60.26974777263	11.0201750112367	-37.1815344999143	124.189406037417	1314.5620583128	171.399200078736	-7.44811920885905	25.89629625154	-32.7090400121916	-26.6464190193918	2.65624911247399	-28.6672926836584	54.1885275512725	44.0841592299394	8.71887010527381	104.710369157938	-13.5107402016589	31.9589172443398	535.156459646725	52.1676538870059	-61.0012713119241	-15.5316138659255	-5.42724554459244	91.5746903402047	-8.14532976011031	-87.9790642225714	151.522139164812	44.053650465345	220.097270049233	-20.4274427543351	9.25433031504145	-71.602913563605	-53.1797440722678	-81.838007725459	-140.178044448027	2.08976440174367	-76.720460644532	916.083673055304
48.0015382172064	153.878672455851	9.21486527829692	16.5528844829555	-41.1029806965045	30.1806344344642	32.2772113500809	81.546768867074	28.0840575188475	50.0981151328231	83.6433457826907	191.617056936952	16.5528844829555	0.828557615830017	21.7943267719973	12.359730651722	1274.49903385299	55.6116600496603	64.7108674777752	-37.4024603266255	45.5014295739771	33.3691530031572	-2.01665366173416	0.00539243340248378	-56.6118982304237	152.669872616219	49.5455217642504	-23.248137660669	6.07153071881243	-45.4906447071721	261.860361753598	3.03846157610746	-17.181999375259	25.2809686226106	164.802149187039	24.2699455750423	-55.7603988992746	3.64679187611424	-56.7846608091951	-58.8331846290361	406.18172247487	-78.2941609175255	-125.410208773868	-39.3722083405466	-118.240375404425	-117.216113494504	-57.8089227191156	75.345125570549	-109.02201821514	247.421126437193
31.5285120578756	1.11580575046359	0.0670917398631758	29.4310840366747	135.351199107316	-10.420048366141	42.0156521638797	-10.420048366141	35.7233681002772	0.0670917398631758	92.3539246726995	46.2105082062813	205.615037817544	95.5000667045008	71.3796444606913	-9.37133435554054	1263.76747451336	-19.8459109164563	64.1177144020249	-27.9387904652255	94.4660127099096	14.5488271658131	-48.1709893371487	-11.753031367687	-3.66015181891773	10.5023873914285	-45.1361595063602	29.7229763197555	-1.63693193172541	6.45594761704385	1098.9946867009	-75.484457814245	31.7461962069478	17.5836569966016	26.688146488967	-53.2290390551295	8.28115705026827	-27.5943858330032	7.25614153931765	-93.1953785338423	524.888974569377	445.96278022618	12.3812190940707	-138.296061015669	-67.569990760077	-102.420518132398	-142.396123059472	182.533793911872	-63.4699287162746	373.186678948686
33.9266243768354	50.712862921462	-75.1839261632378	-13.2846715299271	19.2386656502871	33.9266243768354	-1.74413253049624	-19.579510984162	22.3860853774046	13.9929661050912	54.9094225576187	24.4843651954829	18.1895257412479	53.8602826485795	-27.9726302564754	21.3369454683654	947.727485149948	33.1579466368269	52.389699543479	-30.6104972115458	64.5360698003119	-19.4763244761156	28.0969590298132	-20.4885219975184	-21.5007195189211	90.8532053567832	-10.366546783491	-38.7080773827677	123.243526041671	-20.4885219975184	974.501641541376	-8.34215174068549	-58.9520278108226	-61.9886203750308	27.0847615084105	-21.5007195189211	1.638874277946	-69.1392710208458	114.473598667324	-10.6703683827134	716.600718817916	741.219204139234	-119.402011885205	1.638874277946	-59.9073390253512	-123.505092772092	-122.47932255037	330.911115450586	-70.1650412425674	405.792341636265
-4.60639468260306	162.274623731196	129.738072971273	45.7727806876005	5.88926685285602	39.4753837663251	-17.2011885251539	124.490242203544	38.4258176127791	116.093712975176	-31.8951146747966	9.03796531349374	-49.7377392850771	1.69100223867239	16.3849283883151	17.434494541861	3492.54802893236	-56.5793823897952	124.709272619846	165.220703906916	-16.0679511027246	-20.1190942314316	29.5074090952298	-24.1702373601387	-43.4131672214972	92.3001275901893	-44.425953003674	63.9421256892399	106.479128540664	60.9037683427096	730.355170361551	-31.259737835376	-2.90173593442662	-52.5282392610881	-35.3108809640831	-33.2853093997296	-14.2519314237579	-33.7559262728035	-51.2068690324759	-39.9150825409232	165.390126396399	1140.58986884868	-12.1988793343847	-114.851483803046	96.6128814023958	-80.9761243283875	-98.4270670880599	434.33995010429	-106.639275445553	445.631736595843
42.9286681986106	9.32890037324699	19.8288278186731	52.3786028994941	48.1786319213237	74.428450534889	29.2787625195566	10.3788931177896	63.9285230894629	70.2284795567186	135.328029718361	24.0287987968436	-7.47098353943482	-63.1205990001933	-47.3707078320541	-44.2207295984263	2403.3123579304	223.460697692767	-10.62886426957	-2.52186645269255	11.6653797268431	17.7456280895012	15.7188786352818	-15.6957379051185	-0.495116998473174	-33.9364829930928	-31.9097335388734	200.153078969245	-13.6689884508991	-5.5619906340216	346.079039673039	-68.3912237148221	25.8526259063787	153.537841522199	42.0666215401336	-14.6823631780088	-75.3666234048018	-84.6121702455549	-90.7758681393903	-35.3025870948717	207.13619672932	1948.38085173782	-108.239678838591	-88.7213021747785	-58.9300956879074	-120.567074626261	26.3343918434822	76.6712579764713	-118.51250866165	229.73642234005
-47.1025908249961	-11.3883216216301	3.3175539326971	154.577988205777	7.51923266250486	449.745918974772	-18.7412593987937	15.9225901221204	71.5948332920733	-28.1950365408611	56.8889577377461	-5.08580352691843	-12.438741304082	110.460361542795	24.3259475817359	29.5780459939956	1904.57717917071	-48.783915358395	19.1516965871192	133.729668972837	383.164900892188	-7.21137670516992	133.729668972837	52.6125203811784	-40.6722004992292	102.296773893569	-33.574449997459	-48.783915358395	86.0733441752377	-47.7699510009993	352.745970170316	11.0399817279533	-12.2811984921486	-46.7559866436036	-2.14155491819124	-8.22534106256565	-31.7113253618841	-62.5525564732963	-101.618115881085	5.29815197181061	-13.2065866950367	876.048910350683	-110.870485214509	-106.758321066321	-141.711716325921	3.24206989771646	1.18598782362231	414.458484716546	-122.178936622027	478.197029013465
38.284348692527	49.8436653371967	45.6402774664077	68.758910755747	12.0131745000961	155.979209074618	-6.90207091845423	-15.3088466600321	80.3182274004166	27.7758790155546	91.8775440450862	3.60639875851816	-23.71562240161	12.0131745000961	108.691095528242	69.8097577234442	1183.70754348252	-24.0810033919529	32.7340583650347	3.31197281230897	283.329062900319	9.3993008577005	65.1998079404562	-65.6777450354617	-49.4448702477509	40.8504957588901	29.6903943423389	43.8941597815858	5.34108216077281	-3.78990990731448	189.990032870983	-13.9354566496337	-12.9209019754018	-29.1537767631125	-17.9936753465614	24.6176209711793	25.3828514193829	-92.929172889893	-60.0075661255728	56.2468577609332	-46.6331633775677	1200.27269282106	-36.3451612637176	-124.821979442828	-97.0443737354331	-143.340383247758	-105.274775426513	4.80684719168276	-4.45235471078231	281.55410405425
189.971082994453	-42.360603760809	35.4337166911791	358.175019106859	137.407352959326	42.7926388960969	23.8696960834511	91.1512705284138	19.664597680641	84.8436229241985	-28.6940339516759	93.2538197298189	-16.0787387432454	17.5620484792359	-30.796583153081	-33.9504069551886	1294.86068833282	67.6503035588276	-58.2277606146103	-21.6825161771606	544.76877260331	62.5745751647373	-7.47047667370792	10.8021455450169	79.8320517046441	-16.6067877830703	108.256130711549	-51.1217408628839	74.7563233105539	79.8320517046441	234.134194884987	42.2716615883764	13.8475825814711	-37.9248470382493	-16.6067877830703	-1.37960260079964	-78.0500243735356	-21.4241964444317	-110.995960623196	-87.3160689437526	-23.4833174600355	745.598381867976	-37.897164569262	-116.143763162206	-13.1877123820166	-152.178380935272	164.92625546771	241.11373304505	-34.8084830458563	-16.2763939054223
46.2528972302694	-77.8480074330546	37.8392765751288	848.701967214305	1.0296862088886	68.3386514500135	63.0801385405506	37.8392765751288	26.2705481743104	-3.1771241186817	-44.1935248124922	38.8909791570213	5.2364965364589	72.5454617775838	38.8909791570213	-6.33223186435943	420.659016384026	49.7889083494724	23.379736668198	-47.7218793967716	328.100948375211	-7.09238450250326	-15.2182834813569	26.4269487852681	-38.5802430455612	21.3482619234846	40.647271998262	-24.3599198325673	3.06498922106382	31.5056356470517	128.000686020939	-40.6117177902746	-20.2969703431405	36.5843225088352	7.12793871049065	98.5443022225944	-115.695286201829	-34.2998538276362	23.3981741844497	-47.6940389018705	-47.6940389018705	1547.24430686079	-82.7249844806369	-122.90753970334	6.91302332385369	-165.150738783617	-114.664964273042	-147.635265994234	-8.54180560795503	-16.784381038253
14.9956540164189	6.57860672287685	-14.4640115109784	928.245285365736	119.156614274002	-50.2364625085322	53.9244977490511	178.075945328797	-28.1417133629843	134.938577949394	198.066432650959	-11.3076187759001	139.147101596165	91.8012105699905	26.5690940450393	-37.6108915682191	586.302739065588	-26.0241166853884	-19.9261381490685	-30.0894357096016	292.087096959297	-29.0731059535483	3.44944624015756	-22.9751274172285	-51.4323605867211	112.196730137862	8.5310950204241	-47.3670415625079	40.0373174580767	-42.2853927822413	8.5310950204241	-40.2527332701347	-73.7916152198939	-45.3343820504013	-34.1547547338149	-16.8771488809086	-75.0338508032618	35.2921882184029	-5.95119085511658	11.5772452511292	-121.432652260971	370.394643190749	-61.6297526043679	-116.277229876781	-129.681328075675	-176.080129533385	-75.0338508032618	-110.090723015753	-128.650243598837	-5.95119085511658
90.0214586257955	-2.60378534077478	-27.8652155134758	1147.84384710765	42.6562770519812	442.62892145308	-3.65634493130399	64.7600284530945	-61.5471224104104	18.4474064698094	-17.3396196081837	65.8125880436237	6.86925097398809	113.177769617438	68.9702668152114	-13.1293812460669	257.37843351994	-35.8256384576404	-0.233339368578106	80.103564289591	685.17264880365	-5.31795352415843	-42.9440982754528	48.578956524993	-87.6887028445597	62.8158761606179	131.96662867651	-26.6733329775958	-44.977943937685	-12.4364133419709	-35.8256384576404	27.2235770715556	-33.7917927954082	-53.1133265866135	27.2235770715556	16.0374259292789	-6.45228306338401	NaN	-61.1402352496796	-96.2230725012654	-26.0573979980937	4.89804663565847	-78.6816538754725	-100.350465119099	139.038306715251	-139.560694988518	-78.6816538754725	-81.7771983388477	-114.796339281517	0.770654017824839
363.070285325169	-40.2243556862327	87.1872671920429	320.95074057202	-16.005617453172	48.2266882953801	22.9549614434908	12.4250752552035	12.4250752552035	111.406005425104	93.5051989050153	211.439924213832	69.2864606719546	141.942675371137	-24.4295264038018	80.8693354790706	429.408568311378	-25.2882742097109	69.3407694745984	64.2531864808184	989.175774750036	-14.0955916233948	-70.0590045549756	-32.410890401003	138.531898190007	-19.1831746171748	1057.34938686669	-10.0255252283707	-37.4984733947831	109.023916826083	38.815271511918	-23.2532410121989	-59.8838385674154	-45.6386061848312	5.23722375296952	19.4824561355537	-23.4759255210437	-50.3238625892096	1.30678561880179	39.5134652927302	-46.1934107325687	-18.3128607002425	-96.7914459764199	-20.378086628563	-140.161190471149	-94.7262200480994	-55.4869274100108	-127.769834901227	-34.8346681268062	2.33939858296201
173.891294102911	49.5879704546915	-20.9910353455688	357.186025584185	51.6948064487292	134.914828213215	127.540902234084	-0.976093402211406	-36.792305300851	753.271192463258	-17.8307813545124	49.5879704546915	75.9234203801618	135.968246210234	24.3059385262401	101.205452308613	29.5730285113341	119.652062424074	63.6559541137878	67.7283983545359	333.45538506335	93.1811748592115	-8.62993115949111	72.818953655471	-30.0102634234187	-2.52126479836895	721.355698994607	17.8409564053716	-36.1189297845408	23.9496227664937	142.050505748189	67.7283983545359	42.2756218498602	-46.3000403864111	-25.9378191826706	105.398507581456	-29.1576546790942	-72.5595688345246	-53.9587484821973	-37.4246859467953	32.8450798286635	-116.994861898418	-152.129744786147	-39.4914437637205	-98.3940415460904	-72.5595688345246	-168.663807321549	-115.961482989955	-115.961482989955	-28.1242757706316
47.7888200729969	46.7349723474692	180.573633489483	465.112519381954	21.4426269348052	173.19669941079	-24.9266729884123	17.2272360326945	-63.9190388329361	869.79004598458	-41.7882365968551	31.9811041900819	-41.7882365968551	476.704844362759	36.1964950921925	79.404251838827	125.773551762045	25.3658934842252	11.1040064514639	60.0019048495027	602.972318311058	10.0853002348381	-43.9061292463297	-16.4010613974329	69.1702607991349	-20.4758862639361	1273.28100885084	-41.8687168130781	-8.25141166442645	-43.9061292463297	26.384599700851	3.97306293508324	-25.5694173470652	-25.5694173470652	7.02918158496066	-21.4945924805619	-30.7112350195933	17.8936265053432	-81.3843885243142	-62.7697607062535	-17.2673371509938	8.58631259631279	-79.3160965445297	49.9521521920034	-83.4526805040988	-161.013629746019	-110.340476241298	-114.477060200867	-27.6087970499165	0.313144677174671
110.29914730294	147.198870470387	-15.1599114663797	1057.04061599915	39.6625343823987	33.3368675536935	-9.88852244245875	110.29914730294	116.624814131645	1000.10961454081	0.654255605383255	51.2595902350249	54.4224236493775	34.3911453584777	-20.4313004903007	24.9026451154199	94.4849802311771	-40.4901155861258	-7.87244936878469	39.0154458186432	118.521007223412	137.887746539959	-5.83384523020087	19.6487065020969	-33.3550011010825	20.6680085713888	2334.48370586403	57.3628830658976	61.4400913430652	-30.2970948932067	-37.4322093782501	-12.9689597152442	-65.9726673184236	-41.5094176554177	-51.7024383483369	-77.1849900806346	18.443672806524	-26.0576382657578	-56.0701503842735	0.850131219807953	-32.2671235316576	-115.060260410322	-47.7908366964071	281.311882396282	-92.292147768689	-32.2671235316576	15.3389301735741	-130.583973575071	-18.8132387888747	187.134689196802
19.9278226603873	48.4049450112733	30.4749050125673	196.064097941793	-43.3546714526927	36.8031544238753	44.1861120704014	-37.0264220413847	89.5385661847754	1416.36152608902	75.8273591269414	37.8578626590933	100.085648536955	926.976904947868	-7.49459145528069	65.2802767747614	129.617479123059	140.392256319009	47.5814819529042	142.432053557824	23.1039150871183	-61.5476703237246	64.9197584828358	-11.572637972745	41.4620902364577	256.660698931492	604.446128149533	-61.5476703237246	-6.47314487570631	-15.652232450376	-3.41344901748308	-43.1894951743851	-27.891015883269	140.392256319009	-20.7517255474147	-61.5476703237246	68.7073484904402	-49.3605789771871	-60.7530982942389	-104.251808413891	-63.8601490170712	-0.683450986147796	-127.036847047995	97.7064885702083	-4.82618528325753	-104.251808413891	-106.323175562446	-71.1099340370132	-85.6095040768973	209.560314592171
182.716040144836	9.67324131429926	19.1694924696336	665.969710049629	-33.587458393335	80.3675554706773	-44.1388485659288	-5.09870492733196	8.61810229703989	1131.28601666101	46.6031069183773	-11.4295390308882	23.3900485386711	997.283361469072	26.5554655904492	-4.04356591007259	110.966586971199	37.7886249365959	-3.03120979134735	323.527468032199	65.3420133779577	23.5016827818158	4.11226128604272	28.6041621228087	112.284823315092	56.1575505641704	666.414079746923	37.7886249365959	-24.4616230235176	114.32581505149	16.3582117044257	-52.0150114648793	236.785319235319	17.3787075726243	-17.3181519461275	24.5221786500144	-50.9326569116133	-62.3336518171765	-91.3543661222464	-1.18286096006478	8.14522578085057	2.96295536923093	-70.6252844757679	-7.40158545400834	-105.864723274781	-125.557350838936	-90.3179120399225	-107.937631439429	-59.2242895702047	-20.8754885242194
94.4115934617308	-44.9236665150598	-53.3682277257744	19.4661127166389	7.85484105190631	45.8553665001219	-53.3682277257744	75.411330737623	93.3560233103914	288.636501308166	1.52142014387038	119.745277093875	-31.2012545476486	378.359964172009	32.1329545327107	177.801635417537	114.467426337178	17.7733537106533	-1.62742881030544	385.367127791977	12.6678846261905	5.52022790794252	-62.8930578238594	-3.66961644409057	66.7858569214964	0.414758823479692	771.340590577367	-2.648522627198	32.0686671471492	76.9967950904221	42.2796053160749	-25.1125865988344	126.009298301265	-51.6610258380411	-16.9438360636939	-40.4289938522229	-15.1669491600044	1.42866264286981	-100.219459649735	-52.5070757164714	-63.9165588309474	-19.315852110723	-78.4377191584624	78.1833672311631	-68.065461781666	-139.634037681561	-101.256685387414	-63.9165588309474	86.4811731326002	65.7366583790074
-10.861072035596	-16.1410802250438	31.3789934799864	104.243106494366	152.819181837286	59.8910377030045	19.7629754632012	-8.74906875981685	-83.7251850499755	522.419755098631	171.827211319298	-20.365086776602	17.6509721874221	195.059247352868	30.3229918420968	239.411316144229	56.7230327893358	46.7758516654146	32.4721571313246	70.2747783999912	8.97323039674805	-57.4367799400987	-28.8293908719185	-28.8293908719185	23.2769249308381	-35.9812381389636	296.06881354527	-37.0029306056843	54.9493913991804	52.906006465739	51.8843139990183	-26.7860059384771	46.7758516654146	17.1467701305138	8.97323039674805	-40.0680080058465	51.7920107526276	-40.5898595662772	-80.0338041968208	-75.8818100251847	-70.6918173106394	13.386064664993	-38.5138624804591	-30.2098741371868	-64.4638260531852	-111.173760484092	-87.2997939971841	-74.8438114822756	-76.9198085680937	-6.3359076502788
43.3016175083577	81.3332226926876	40.1323170763302	89.7846905114276	-6.35075592673966	198.597338677705	31.6808492575902	-10.5764898361096	17.9472140521378	395.093965463409	-17.9715241775071	-28.5358589509321	13.7214801427678	136.267763514497	58.0916861911526	1556.11435706281	94.0104244207975	-0.859509512672076	-65.2638941044402	136.1275942222	16.5194514089162	78.8792523628504	49.2327896142587	-14.1493031585925	-41.7511822693503	-4.94867678833989	671.808507334684	-51.9741004585198	-25.394513166679	-37.6620149936824	80.9238360006843	105.458839654691	429.525346251366	42.07674688184	-19.2607622531773	1.18507412516183	-17.2283743608045	-101.36894690813	-74.3608618929389	-148.113709434421	-42.1589143748267	-54.6241843818379	-102.407719408714	136.509955725666	-88.9036769011185	-127.338259422736	-39.042596873074	16.0123456578919	-74.3608618929389	43.0204306730827
-21.9171971597581	58.4045937702177	42.5516087182488	30.9260863468049	181.001011505444	174.659817484656	23.5280266558861	47.8359370689051	-20.8603314896269	278.23265315752	-2.89361509739542	104.906683255993	247.583548723713	839.428323997219	55.2339967598239	2093.92787444303	18.2436983052298	21.0058556249303	-45.482116231745	2.59380188000481	78.2878006091429	9.75404500303139	229.675798067419	82.3793681080152	-10.7037924913303	79.310692483861	123.295043096738	29.1889906226749	-20.9327112385111	-59.8026024777982	26.1203149985207	68.0588818619621	207.172176823621	9.75404500303139	-64.9170618513886	-7.63511686717601	263.975782750039	-15.6625252236518	17.6029984014713	-38.5325727159239	-25.0184537432177	-73.8771915676173	-131.052310298298	-51.0071440753451	-121.696381778732	-126.894119845157	-53.0862393019153	-126.894119845157	32.1566649874627	-58.2839773683408
5.85284664403104	121.098352263206	49.202073528308	3.73825021065168	102.066984362792	29.1134074112041	-36.4390820235563	10.0820395107898	10.0820395107898	64.0042485619636	34.3998984946525	87.2648093291366	-5.77743373955547	109.46807187962	-3.6628373061761	2638.52540620134	38.6290913614112	-11.3482051592359	-16.465668336055	-2.13677144096153	154.457601769702	-44.099969490878	52.1083382333207	-3.16026407632535	143.1991827807	-28.7475799604207	89.9775657417819	-52.2879105737885	-55.35838847988	270.112269565814	0.933706465129917	74.6251762113247	13.2156180894957	37.7794413382273	71.5546983052332	-5.20724934705298	-28.6588718969474	-2.65077480697099	457.172381743812	-77.5540944261031	-13.0540136429616	33.760561118996	-39.062110732938	110.744528505326	-51.5459973361267	-111.884782584872	173.16396152127	-17.2153091773578	187.728495891656	-38.0217868493389
127.783700265054	353.080428282395	12.4910084627527	51.627059808488	-20.2986561782688	9.31781511039579	-32.9914295876964	57.9734465132018	44.2229419863219	63.2621021004634	-1.25949606412727	-22.4141184131734	9.31781511039579	87.5899178018664	132.014624734863	1881.50189300098	51.627059808488	-47.8366687929491	7.46441272027729	0.295754005599786	11.5607891286644	6.4403186181805	36.1390475789873	40.2354239873744	-1.75243419859379	2.34394220979336	37.1631416810841	-43.740292384562	80.1750939691491	-19.1620339342391	99.632881908988	-13.0174693216584	95.5365055006009	86.3196585817298	130.355704971892	-41.6921041803684	-8.35940077025156	-66.6610743610488	121.778263494921	157.175708175048	-136.414862407181	-58.3322638480778	-106.222924297661	-37.5102375656502	-89.5653032717192	-97.8941137846902	-118.716140067118	-43.7568454503785	-131.209355836574	-52.0856559633495
24.4254302375645	503.773891140601	-17.9011446766109	1.14581403476802	27.5999233561276	166.219456200052	76.2754845074293	-44.3552539979705	121.776552540168	39.2397314575259	116.485730675896	164.103127454343	-65.5185414550582	4.32030715333118	118.602059421605	2698.40680044059	70.9846626431574	143.114529968344	-30.059140703126	16.0521917241885	3.75583641023796	-19.8121779415005	-34.1579258077761	261.979298003199	-58.7506364356772	83.6821459509164	-51.5777625025394	240.460676203785	43.7189911805772	35.5214209712768	9.90401406721323	69.3363980846407	90.8550198840541	-59.7753327118397	-1.36764497057475	-11.6146077322002	-27.6210039849851	-70.3380801906431	1253.89128218475	-16.1603250029793	-70.3380801906431	-95.3431979695648	-27.6210039849851	-104.72011713666	250.560931305519	-138.060274175223	-41.1654427819011	-43.2492025968112	-3.65776611351848	66.1481876859713
28.9594470108466	488.390971776886	80.830748194109	49.0728086941524	40.6040248274973	4.61169339421315	97.7683159274192	85.0651401274366	37.4282308775017	104.119903827411	1.43589944421749	-22.9118541724159	24.725055077519	89.2995320607641	64.9517784441307	2282.71455352443	108.354295760738	-17.3871895000769	86.1680255396899	1.06819535849542	3.11879367611456	-9.1847962296003	366.074695894703	111.800504509929	15.4223835818294	20.5488793758773	-30.7160785646013	17.4729818994486	3.11879367611456	-32.7666768822204	-25.5895827705534	29.7765718051634	166.141359926836	29.7765718051634	-23.5389844529343	-23.5389844529343	-63.5939932122104	1.05090609286731	604.750852828996	33.3733557454061	-98.0017621971711	-17.7169678989294	-57.3380352149448	-48.9967578852573	-103.215060528226	-135.537510180765	58.3971877344685	-147.006766509085	-43.7834595542027	-48.9967578852573
28.2020214243041	1131.7133126173	83.271682789022	20.7887977790536	84.3307147383435	-22.6315121431278	38.7923409175191	40.9104048161621	-42.7531191802362	3.84428658990968	92.8029703329155	-19.4544162951633	65.2681396505565	39.8513728668406	26.0839575256611	980.27174386433	-6.7460329033053	-21.1147623903674	-21.1147623903674	-4.70031836973868	109.174887023373	111.226692525951	50.6984301998832	-23.166567892946	-20.0888596390781	107.123081520794	-22.1406651416567	-17.0111513852102	174.832663105888	-28.2960816493924	5.55870914315426	-5.72622112102797	142.00377506463	10.6882228996007	-17.0111513852102	167.651343846863	-33.8841108725202	-93.3602246739518	907.29930402031	-43.2750762095883	-42.2316356165808	-33.8841108725202	-104.838071197035	-69.3610910347777	-129.880645429217	-1.53745248928543	-107.968392976058	-79.7954969648534	-37.0144326515429	6.81007225477515
-35.0645354255853	1182.26221025286	62.4063615303912	6.25464915357863	-7.51841237280936	155.639393401325	36.9791710201365	63.4658278016518	132.331135433592	-25.5293389842398	31.6818396638334	26.3845083075303	-6.45894610154875	57.1090301740881	86.7740857693854	958.714827016871	-31.8861366118035	28.5316401505659	31.6111613151341	61.3798659059605	53.1678094671118	25.4521189859976	90.1220634419307	10.0545131631564	29.5581472054219	17.240062547149	112.705218648764	80.883499948226	619.799703747668	-20.740698482526	81.9100070030821	-21.7672055373821	67.5389082350969	-13.5551490985334	6.97499199858817	-33.058783140799	-52.1639349748344	-108.551960260294	152.503712357574	-80.3579476175641	-99.1539560460506	210.980183023976	0.0471995487390993	-100.198178736522	-33.3679265463479	-77.2252795461497	-46.942821522477	-113.773073712651	-10.3950273559756	-10.3950273559756
-21.0102370217955	862.94715493406	107.237777878275	80.7402541385907	-0.872118979635702	-4.05182182839777	-51.7473645598288	-26.3097417697323	50.0031266005574	97.6986693319884	-12.5310294250966	27.7452066592229	52.1229284997321	102.998174079925	39.4041171046838	979.536259388669	9.72689051623786	8.39294434797873	17.6369529848841	-8.04084878429747	46.3960909663674	34.0707461171603	91.589022080127	-28.5830901996427	128.565056627748	16.6098409141168	34.0707461171603	40.2334185417639	1464.83786069596	38.1791944002293	-7.0137367135302	48.450315107902	71.0467806647817	-10.095072925832	-25.5017539873409	1.20315985260789	-52.706081104619	-70.4711824456475	62.2445746314479	-52.706081104619	-10.9058426551401	585.792561211171	-109.136403011416	-62.1111347557518	-117.496450701311	-140.486581848525	53.8845269415521	-80.9212420580173	-17.175878422562	-4.63580688771829
-55.7198567741117	864.651777980694	-27.0907851861166	57.7360935931281	100.14953298275	82.123821242161	-15.4270893539705	-3.76339352182433	-30.2717931403383	21.6846701119491	25.9260140509113	148.924988280816	43.9517257915008	-52.5388488198901	40.7707178372792	1860.30726765208	35.4690379135764	151.637625584103	-3.54776225865053	-14.852658061765	23.1729005487109	39.6163853532411	3.6462623433314	-30.268425066012	-39.5178852685602	141.360447581271	198.912644397127	124.916962776741	834.042244972103	71.4756371620182	11.8680047455965	1.59082674276514	-19.9912470631807	-54.9336522728072	42.6995387540905	-8.68635126006619	-7.23426322222204	-61.6153644354317	-39.6537658685586	-101.355399937393	106.756891243929	759.330105802445	-59.523783619539	-43.8369275003439	-34.4248138288269	-86.7143342261438	105.711100835983	-99.2638191214999	-65.798526067217	-45.9285083162366
31.5307270983922	579.949529089999	41.0776694928302	-0.292414216401242	34.7130412298715	-26.8116986453958	54.8676973959073	25.1660988354335	51.685383264428	115.331665894015	41.0776694928302	34.7130412298715	-5.59627110220015	77.1438963162627	60.1715542817063	306.270513782775	268.082744205023	0.950626903749007	97.6131059024435	3.00727539308293	-3.16267007491884	24.6020845310891	59.5651088497659	114.066293817115	71.9049997857694	66.7633785624346	51.3385148924302	51.3385148924302	430.790161174539	-81.315312669608	3.00727539308293	7.12057237175078	-32.9840731702607	79.1032694984382	41.0552724457605	20.4887875524213	11.0948970505718	-67.3983054431611	85.4017954113056	-47.5133608114154	-47.5133608114154	890.21876498038	-54.8393930441638	-57.9791211439132	-47.5133608114154	-75.7709137091593	90.6346755775544	-143.798355870394	129.357988807796	-68.4448814764109
12.7322808946184	307.747862279932	20.1607307856155	22.2831450401861	3.18141674905073	30.7728020584685	74.2822942771658	64.7314301315981	-13.7978972875141	-13.7978972875141	-29.7160041967936	130.526272023287	-21.2263471785112	150.689207441707	167.668521478272	415.990989263033	-29.7160041967936	74.3927322429127	8.54112231107242	130.983959528088	127.897165312533	-17.1821628185527	58.9587611651376	0.309671069592389	8.54112231107242	-17.1821628185527	29.1197504147725	116.578919855498	205.067020701408	-4.83498595633263	-4.83498595633263	80.5663206740227	61.0166239755076	10.5989851214424	7.51219090588742	-2.77712314596262	-8.25344551020899	8.50435992667803	69.2514046353935	-104.610826772309	-3.01663131118179	614.927444174027	-53.2900476218428	42.0199708004521	-63.7636760198972	-119.273906529585	-97.2792868936713	148.850980460607	-123.463357888807	-10.3481711898199
-26.2528374120592	41.6923296636606	-51.7322750654541	128.747074979427	68.2334105526136	96.8977779126829	-22.0062644698267	-9.26654564312923	91.5895617348923	39.5690431925444	103.267637326032	-38.9925562387566	70.3566970237299	-30.4994103542917	-9.26654564312923	41.6923296636606	117.068999388287	95.4151112293067	114.97635760833	4.81565431593453	15.1110471469995	-8.56835636445	-21.9523670448345	33.6427542429166	-8.56835636445	4.81565431593453	12.02242929768	75.8538648502832	427.956299672707	63.4993934530052	15.1110471469995	-39.4545348576451	-17.8342099124085	-0.332042099597986	57.3221577543661	21.2882828456386	165.228850989226	19.5358855803745	-73.7495383145018	3.81362312618186	-96.808856580651	618.030009669974	-102.049610732049	-65.3643316722658	-70.6050858236633	-136.638588131272	-39.160560915278	-42.3050134061166	-66.4124825025453	-62.2198791814272
-6.85562751005263	85.5453066004851	123.780175887604	18.6342853480267	-41.9042576899117	-14.2901854269924	16.5101259431868	-3.66938840279271	-22.7868230463522	-10.0418666173125	-3.66938840279271	-23.8489027487722	19.6963650504467	412.665854945837	46.248357610946	-16.4143448318324	23.9446838601266	466.712623438598	64.9549503541535	-33.9392460974022	-0.974513946883617	-45.2708727741429	-41.1502812553281	-54.5422036914763	-15.3965842627355	-47.3311685335503	45.3821406397831	-35.9995418568096	1217.6904277426	48.4725842788942	20.6585915268942	-21.5774715409577	-48.361316413254	-29.8186545785874	-19.5171757815503	41.2615491209683	24.2903829729642	-61.7226976294228	55.7585831933497	-17.6672173208831	-51.233297555961	943.161829408221	-66.9673976661537	-99.4845378938854	64.1501032521192	-53.3311775706533	-106.827117945309	-96.3377178718469	1.21370281134817	-62.771637636769
68.870914263902	27.4327696596829	49.7456167542624	9.3699886783566	8.30747215004329	-5.50524271802976	11.4950217349832	21.057670489803	146.434620830774	47.6205836976358	66.7458812072754	52.9331663392024	38.057934942816	33.8078688295628	32.7453523012494	45.4955506410092	-4.44272618971645	181.857035114329	-0.586988622251736	16.93588371403	18.9973981065338	30.3357272653043	93.2119162366683	-22.232889743541	43.7355708165786	34.4587560503118	117.950088946713	69.5045007228753	470.469050064852	94.2426734329201	-7.80228899601481	-17.0791037622816	41.6740564240749	2.50528296650387	-32.5404617060597	-15.0175893697779	179.163488740232	43.7482705345162	-20.2852822604346	-23.4344733814978	2.8087859606952	472.038262999105	-59.1253060868802	-42.3296201078767	-141.004275234522	-30.7825859973118	-101.114521034389	-15.036630391996	-108.462633650203	-7.68851777618198
-58.3643860592109	46.8680315952396	-48.797802636079	16.0423738984814	168.04475495491	63.8752910141407	48.9939390226022	-9.46851522987026	36.2384944584264	12.8535127574374	36.2384944584264	22.4200961805693	-38.1682654992659	118.085930411888	63.8752910141407	100.015717279306	14.9794201848001	772.295053692096	68.9026000841354	75.0908034883111	-39.3909594889377	-23.9204509784987	-9.48130970208893	-14.6381458722353	-19.7949820423816	54.4634588077257	-4.32447353194259	-43.5164284250548	11.1460349784964	55.494826041755	44.149786467433	-9.48130970208893	40.0243175313159	-18.7636148083523	21.4597073187891	-18.7636148083523	20.1641036625681	-7.14946656928801	10.7094062746179	-57.5745193050223	-63.8776508969891	1166.28353146853	-70.1807824889559	-38.6651245291219	-33.4125148691496	-62.8271289649946	-90.1406991968507	27.5177571865293	-25.0083394131939	-44.9682561210887
-30.4493107012253	154.580768359191	45.0514686854962	30.1639910599455	45.0514686854962	-19.8153981115462	102.474596669763	-26.1957456653537	35.480947354785	17.4032959523306	58.875555052079	-24.0689631474179	29.1005998009775	0.389035808844016	24.8470347651059	150.327203323319	92.9040753390521	1467.66214686637	41.4685587199924	-32.8338568708465	35.2766907540892	41.4685587199924	-2.9064950356475	5.34932891889016	57.9802066290678	11.5411968847934	136.410534197176	150.858226117616	-1.8745170413303	-41.0896808253842	37.3406467427236	91.0035024472184	-16.3222089617712	-12.1942969845024	9.47724089615899	7.41328490752457	17.570635957765	-71.7911122642507	-23.4306367558658	-39.2003570303391	-20.2766927009711	334.016356132197	-28.6872101806902	-63.3805947845316	-87.5608325387241	-48.6621891950232	-20.2766927009711	-112.792384977881	-79.150315059005	23.8785240675543
-42.9367526833541	70.8929679307426	-18.4686818971464	68.7653096015071	27.2759721814158	-13.1495360740578	14.5100222060031	70.8929679307426	0.680243065972664	63.4461637784185	37.9142638275931	115.573792844687	26.2121430167981	60.2546762845653	36.8504346629753	25.1483138521804	61.318505449183	935.071820776003	793.607062235199	53.2404062223791	-13.8779098736227	20.1975429135782	14.0020060431781	-3.55201508962241	-2.51942561122238	57.3707641359792	6.77387969437787	-57.2466679664238	-34.5296994416232	16.0671849999781	-6.64978352482249	-21.1060362224229	-5.61719404642247	97.6417537935803	184.379269979183	64.5988904847794	-54.4659188384498	-37.6321806735599	-12.381573426225	-74.4559829092565	3.40005610335929	84.412421021892	-63.9348965562004	-7.1210302496969	-92.3418297094521	-21.8505511439756	281.156735824043	234.863955870596	-31.3195288617261	-39.7363979441711
-4.34964689455729	10.5500971405088	-29.8920652403849	5.22875998512804	19.064236589118	48.8637246592501	54.1850618146309	136.133654007494	64.8277361253923	-67.14142532805	322.38045444582	46.7351897970978	243.624664546185	274.488420047394	-26.6992629471564	45.6709223660217	-9.67098404993804	143.549540736959	363.621500188328	38.1629686053171	21.6317416042752	54.6941956063589	82.590641170617	4.06731291566827	46.428582105838	10.266523041059	27.8309517296659	24.7313466669706	-41.3935613371968	52.6277922312287	20.5985399167101	56.7605989814891	58.8270023566194	7.16691797836362	-43.459964712327	42.2957753555775	17.6364591116941	42.906149969249	-18.1622696031754	-37.1145377463415	-9.73903931732373	32.3771121119344	-49.749383175119	-29.7442112462214	-82.3894005327941	-56.0668058895077	-23.4267885318326	28.1654969690086	-111.870706533275	50.2764764693692
48.1104442767891	-26.4189798384609	14.039850395532	49.1751503355784	45.9810321592106	133.286928979932	6.58690798400696	-20.0307434857252	68.3398593937856	102.410453275043	82.1810381580463	135.416341097511	72.5986836289427	-4.06015260388591	57.6927988058927	59.8222109234713	72.5986836289427	293.927073193134	2300.56125663588	-38.961235446003	62.3525976180821	151.260655204932	14.7971249553483	74.758373095317	87.1641485725519	24.1014565632744	37.5410466636123	-18.2849429839448	19.9661980708628	32.3719735480977	8.5942372167308	10.6618664629366	-22.4202014763565	93.3670363111694	14.7971249553483	37.5410466636123	-31.3276110962082	-11.3073084558654	-74.5293167937901	-51.347913736551	-71.3682163768938	-56.6164144313781	-146.180926243438	-72.4219165158592	-67.1534158210322	-66.0997156820668	148.855112666877	142.532911833085	-73.4756166548247	29.7869969637857
-27.2036106506704	64.3988634948727	11.1416110846732	-45.3110764701382	43.0959625307929	66.5291535912806	152.805902495804	32.444512048753	36.7050922415689	-19.7475953132425	55.8777031092407	170.913368315271	-2.70527454197864	-35.7247710363023	-9.09614483120257	72.9200238805046	67.5942986394846	652.403216739811	1931.99100690147	23.4708186652048	49.3315258228777	26.5741035241256	2.78225293906646	-29.285023936448	55.5380955407193	-52.0424462352002	-69.6277271024178	0.713396366452623	-33.4227370816757	23.4708186652048	29.6773883830463	-23.0784542186065	10.0232509432149	32.7806732419671	-2.38988849246813	22.4363903788979	2.93951378674425	-48.7308734024547	28.2474585324743	12.429993066393	53.5554032782044	-104.619251382609	-143.635666198942	-68.766329659491	-93.0197767074823	-31.8589102386346	-0.223979306472014	384.667680368173	-113.055232964519	19.8114769505643
33.8150064338327	62.5857852275643	46.6020192310468	-45.0382391489873	48.7331880305825	82.8318888231533	19.9624092368508	27.4215000352257	29.5526688347614	9.30656523917242	32.7494220340649	41.2740972322076	23.1591624361543	74.3072136250106	174.472147203187	-10.9395383564165	28.4870844349935	36.2949864604767	2001.84103288207	-2.00159264305083	59.0659253868985	19.7343036048972	59.0659253868985	-29.9477449618412	22.8394316403184	16.6291755694761	60.1009680653722	-18.5622754986303	-26.84261692642	-22.7024462125252	6.27874878473891	124.273614130743	-25.8075742479463	63.2060961007933	-50.6485985313155	23.8744743187921	64.6962604765804	-27.1145319602381	-21.838049636283	-40.8333860025213	77.3598180540726	8.76554784265648	-92.5429127772811	-106.261766819564	-86.211133988535	-111.538249143519	-56.6628329743866	331.686266068708	0.323176124328351	-28.1698284250291
-25.5767426040819	-31.9728872876569	-2.12421209764042	117.270488662425	10.6680772695095	72.4974758774008	-35.1709596294444	42.6488006873843	108.742295750992	-23.4446943762236	-45.831200768736	28.7904872063052	51.1769935988176	35.1866318898802	22.3943425227303	-27.7087908319403	-4.25626032549874	52.2413703791905	1825.28752552507	15.9933473475866	88.4893934107944	-11.9694132767936	83.3111044062795	41.8847923701608	27.3855831575193	-0.577177466860897	13.9220317457807	26.3499253566163	85.3824200080855	8.74374274126582	-22.3259912858232	8.74374274126582	64.6692639900261	-79.2871703354865	26.3499253566163	-51.3244097111064	35.7223437231744	-11.8019962059776	-4.40932110588732	-42.428793049209	139.219795124439	39.9467294946546	30.4418615088242	-71.9994934495702	-88.897036535491	80.0783943237163	-48.7653717064292	162.45391686758	-40.3166001634689	-1.24103177727719
68.5533155517956	-0.766856872110417	74.9521006986177	65.3539229783846	66.4203871695216	-35.960175179632	56.8222094492885	81.3508858454398	4.56546408357466	161.335700180716	14.1636418038078	-2.89978525438445	13.0971776126708	0.299607319026599	82.4173500365768	100.547241285906	226.390015840074	-17.8039940216268	1566.65842431653	18.465583899783	50.5900672016031	41.2636043075263	-29.2030042254985	14.3204892801933	13.2842156252959	-36.4569198097805	-1.22361554326805	133.491959593397	-22.985362296114	-56.1461192528315	-22.985362296114	-6.40498381775517	-67.5451294567032	-12.6226257471397	-0.187341888370624	63.0253510603722	20.4441349590929	-25.002463334384	5.64756807284463	-27.116258603848	109.223536276583	15.1596467854328	-69.3921639931289	-102.155990669822	-71.5059592625929	-50.3680065679525	159.95462274372	29.9562136716811	-67.2783687236649	68.0045285220339
-14.3450453398681	64.6058974163816	-52.7536120861518	-18.612663867233	16.5951889835271	66.739706680064	47.5354233069222	2.7254287695913	111.549701217395	-55.9543259816754	194.76826250101	92.3454178442532	-22.8802823945978	0.59161950590887	97.6799410034592	72.0742298392701	28.3311399337804	194.101432807167	1819.94533189145	-24.6824082048122	4.35051856455005	68.6377135538521	73.8221647626667	-42.3095423147821	71.7483842791409	73.8221647626667	-34.0144203806786	31.3096648503864	-18.4610667542345	44.7892379933045	99.7444208067401	48.9367989603563	32.3465550921493	31.3096648503864	30.2727746086234	0.202957597498303	47.450729149492	-111.204277321733	38.98912880436	-13.8958733527149	263.221537950357	16.7774278983885	-90.0502764589027	-66.7808755097898	-118.608177623723	-86.8771763294782	170.143934153906	-41.3960744743938	-66.7808755097898	3.02732733754908
64.9245991791167	55.3184902506861	-43.9446353430977	78.8000898535166	-45.01198077959	132.167361678132	-19.3956903037748	25.4328180289017	35.0389269573324	54.2511448141938	15.826709100471	58.5205265601629	-45.01198077959	62.7899083061321	8.35529104502492	-2.31816331989807	203.679505923116	135.469704984419	2494.76190281087	54.5441150853591	33.7939638291898	-21.1939369996589	157.257363803397	55.5816226481676	65.9566982762522	34.8314713919982	33.7939638291898	-8.74384624595732	-44.0191033814452	-61.6567319491891	83.5943268439961	16.1563352614459	0.593721819318869	60.7691604622099	-44.0191033814452	-59.5817168235721	-65.2241226463614	-32.4105088493472	-0.655398723204319	-23.9424794823757	1077.95984189478	-84.2771887220471	-22.8839758115043	5.69562330202425	-126.617335556904	-49.34656758329	317.954206209096	58.6208068455956	-10.1819317610472	-31.3520051784757
-19.1115774360457	40.6844724742821	31.074393024408	44.9556188964484	47.0911921075315	-9.50149798617157	89.8026563291942	-22.3149372526704	22.5321001800754	-39.3995229413355	38.548899263199	55.633484951864	52.4301251352393	54.5656983463225	90.8704429347358	182.700091011311	69.5147108239044	68.463116865135	753.626025633558	4.09932846567707	-0.0531740117073181	4.09932846567707	13.4424590397919	-0.0531740117073181	21.7474639945607	27.9762177106373	27.9762177106373	-66.4932136498575	74.6918705812116	-26.0063144953597	-6.28192772778389	34.2049714267138	-8.35817896647609	-29.120691353398	-5.2438021084378	-30.1588169727441	-58.3684597766112	-30.826438238328	101.587126849572	-42.4788319660632	581.453886728122	56.0368604593345	-35.0636723211408	-102.859417646146	74.0451053112889	-89.088406877004	397.134204125765	-23.4112785934055	-67.90223646294	38.0286156073801
35.6524055067212	47.4029150405729	26.0383522517517	28.1748085306338	160.635097821325	29.2430366700749	44.1982306222497	57.0169682955424	5.74201760237156	11.0831582995769	65.5627934110709	69.8357059688351	46.3346869011318	12.1513864390179	-20.9636858836549	149.952816426915	110.428375267595	57.4688460803016	246.52032919007	80.3212231595044	92.7861561117968	16.9578139853512	14.8803251599691	-24.5919625222903	-33.9406622365096	61.6238237310657	51.2363796041553	22.1515360488063	49.1588907787733	-3.81707426846955	-2.77832985577851	33.5777245884077	1.37664779498563	26.3065136995705	15.9190695726601	3.4541366203677	-65.2838530929824	48.1484086176713	25.8860021137112	-16.5185817033556	425.549204589566	-12.2781233216489	-37.720873611889	-39.8411028027423	-84.3659158106625	-59.9832801158491	936.524439585221	37.5472626634046	-45.1416757798757	9.98428318231119
0.693414177223503	27.4101651433126	94.736377577857	-35.6413671366576	14.5861246795898	59.4702663026195	-19.6113165570042	42.3715456843224	4.96809433179775	37.0281954911046	-28.1606768661527	9.242774486372	43.440215722966	16.7234647568769	255.036883374391	10.3114445250156	32.7535153365304	22.556090099106	214.838419769008	-35.6482907739455	26.7135458757525	-13.8216479465512	61.0125560330863	199.247960606583	45.4220968706619	10.0837227691664	74.5242873071876	37.1071853173688	-33.5695628856222	15.2805424899745	-0.30991667244996	-16.9397397790361	0.729447271711672	-29.4121071089757	77.6423791396725	-5.50673639325812	-9.61538690891113	38.1260984938974	-5.37169931755037	-26.5901372743542	213.178211637529	46.6134736766189	11.6030510478927	-19.1636839894728	20.0904262306142	-40.3821219462766	538.881234274467	162.253960541199	-50.9913409246785	134.669991197355
52.3035841530417	57.6491456710548	56.5800333674522	31.990450384592	-4.35936793789687	130.348782316033	20.2302150449633	110.035648547583	159.214814513303	-0.0829187234864099	260.780483355552	15.9537658305528	107.897423940378	106.828311636775	117.519434672801	101.482750118762	28.7831134737842	147.759232817921	16.7212217179191	74.9603377623644	36.4809218044273	100.959943139349	57.2806061060149	92.6400694187138	20.8811585782366	51.0407008155386	-14.4783047344623	10.4813164274428	-22.7981784550974	17.7612059329985	-24.8781468852561	-20.7182100249386	4.24141113696652	65.6004798266499	-12.3983363043036	-42.5578785416056	-72.775878638127	39.7675470214408	-46.232617869361	39.7675470214408	551.521614643249	-35.6153135618546	-28.1832005466001	72.6811903747106	-30.3066614081014	-99.3191394068929	488.879519228961	-40.9239657156078	-10.1337832238393	-32.4301222696027
123.208477978649	8.7660999579911	-35.0856523676816	98.6087144788816	29.0876437186687	22.6703141100337	146.738686543644	108.234708891834	40.8527480011663	31.2267535882137	78.287170718204	123.208477978649	221.60753197772	28.0180887838962	-7.27722406359648	28.0180887838962	-20.1118832808666	-17.2169562023167	20.2448319613648	78.5187246604249	40.0163312699745	113.899302370569	70.1938828462734	1073.33732145152	139.914433039792	54.5848044447395	36.8945155896677	29.6102790022852	-27.623008470006	49.3817783108948	15.0418058275201	106.615065783186	16.0824110542891	89.9653821548831	-10.9733248417031	-48.4351130053846	76.4753258665289	-19.1532918610831	52.0369013361392	-61.6548997400218	71.1626248816616	137.040117094017	-55.279658558181	384.611982988834	-42.5291761944993	-52.0920379672606	364.423719246339	-35.0913948156851	-39.3415556035789	-45.7167967854198
-18.7574807376942	-17.6874828050859	16.5524510383789	56.142374544885	-52.997414581159	30.4624241622864	319.361865966521	90.3823083883498	-14.4774890072611	91.4523063209581	12.2724593079458	-19.8274786703025	3.71247584707956	70.0523476687926	103.222283579649	-29.457460063777	14.4124551731623	32.1024687104637	42.5147385160447	0.86565929372074	61.2568241660905	-26.2062422007898	50.8445543605095	1071.24699530745	-53.2781436953004	777.620986790063	71.6690939716715	64.3805051077648	-41.8246469091613	156.008479396878	-38.700965967487	48.7621003993933	-14.7527454146508	-43.9071008702775	3.98934023539504	52.9270083216257	-16.4897059005963	-33.5033250899198	-11.1729499039328	36.6778540660393	-0.539437910605642	237.651230739922	85.5920092353442	1039.41803503679	66.4516876473553	-131.331635428529	269.551766719904	-20.7431106979272	-97.3043970498826	-54.770349076574
6.14775277395415	144.234680159932	-42.0221056165032	44.6836394863201	54.3176111644115	20.0634896423085	296.237344414264	-25.9654861530174	20.0634896423085	94.9943804719089	-47.3743121043318	6.14775277395415	36.1201091057943	-13.1201905822288	13.6408418569142	-31.317692640846	37.19055040336	43.9742836282949	7.50955190606915	28.3465414616267	67.9368216171862	1.25845503940188	-0.825243916153881	1267.10557053953	12.7187992949586	1107.70260043951	22.0954445949595	79.3971658727428	9.59325086162491	39.8068857171834	-37.2899756383797	35.6394878060719	-57.0851157161594	17.9280466838479	-10.2018892161548	-35.2062766828239	31.9369771711661	-43.6186271157684	-20.2070314212253	-100.019289470804	20.2311793238946	486.334766333434	-92.5701453861767	1239.76248232146	-23.3995217432084	33.0011406118272	98.9792739328123	-102.147616352126	-94.6984722674988	4.26872771397886
67.4837253584902	91.0431960207208	-28.8959273506349	78.1925756595041	128.524172074269	-13.9035369292155	899.561393747271	35.3571744554485	0.0179684621026121	34.2862894253471	229.1873649038	63.2001852380847	-3.19468662820156	-17.1161920195196	58.9166451176791	-17.1161920195196	0.0179684621026121	29.7984841652502	29.7984841652502	-1.47569742762319	-29.6224608612093	-21.2826791031097	178.87208309128	1174.43353046442	-29.6224608612093	1532.00167334294	51.6904112802616	63.1576111976485	1.65172073166415	48.5629931209743	72.5398656755106	61.0726657581236	29.7984841652502	-11.9004246252477	49.6054658407367	54.817829439549	117.71189062053	47.4234136497424	9.08424439294937	-59.0742787302383	-6.89040946404774	1130.50494515415	-84.6337249014337	1441.47820690369	-62.2692095016377	-49.48948641604	2.69438285015052	-43.0996248732412	-103.80330952983	-60.1392556540381
26.0229739752409	29.2369613672587	7.81037875380675	80.6607596395433	-37.1854447344423	35.6649361512943	1308.40394339034	-0.760254291574027	141.726520087881	96.7306965996323	60.305506156764	-44.6847486491505	23.8803157138957	-18.9728495130082	29.2369613672587	9.95303701515194	-36.1141156037697	123.044675324893	31.2521650341657	-49.0662814702207	139.73422265048	-0.0407362013095271	20.821197955674	720.73908892247	-42.8077012231257	1435.26033379915	-4.21312303270622	79.2346135952277	105.312031291457	93.8379675051161	5.17474733793634	142.863512774027	37.5107452812607	10.3902308771822	-34.4629275603323	-38.635314391729	18.1702956037953	-1.01395412498694	44.8150868937706	67.1967115773498	299.539291625934	167.381126827657	-109.724702588086	NaN	-85.2114946013089	-4.21132907978398	-62.8298699177296	-100.132577723695	-93.737827814101	-40.4482452341504
78.8438972027029	23.1116700163579	157.083369983534	-0.46734917786504	24.1834436160953	135.647897988785	1128.11025134562	40.2600476121564	79.9156708024404	-37.9794251686742	-1.53912277760245	59.5519724074297	34.9011796134693	13.4657076187212	0.604424421872365	56.3366516082174	52.0495572092678	64.0192304928183	92.1997094640415	56.7131803891679	-1.73522044003569	-29.9156994112588	-6.95382765692886	702.776753840543	-11.1287134304434	1174.53884624769	13.9206012106438	9.7457154371293	0.352222446721581	-29.9156994112588	11.8331583238866	-17.3910420907152	213.271396895963	23.3140942010516	97.4183166809347	104.724366784585	159.529605203187	667.234835615879	-108.188909153085	-8.99439984976475	776.028813561456	328.05361025614	-64.4579964494706	754.696661023107	-17.5272608651041	-69.7910345840577	-23.9269066266086	-101.78926339158	-80.4571108532318	182.994972995371
112.408735039734	94.1810215979047	16.9812940795702	-33.4129724948981	-20.5463512418423	0.898017513250573	1178.19386216785	28.7756968948713	95.2532400356593	-21.618569679597	124.203137855035	22.3423862683435	93.10880316015	3.04245438875986	92.0365847223954	31.9923522081353	109.19207972647	57.1403861769851	2.83434593686493	-12.8308579785544	-66.09255129098	19.5438967799788	17.4552029245896	1263.36108766427	13.2778152138111	2556.26258415021	-1.34304177391354	25.8099783461466	66.5395085262367	167.841160512615	-0.298694846218924	75.9386308754883	60.273426960069	130.244671115609	17.4552029245896	13.2778152138111	-63.9537681894085	643.748909099338	13.9682460520372	67.3394886831644	655.490582478186	929.81876960218	-51.144669957938	433.466213132697	-74.6280167156339	-40.4704214317125	-61.8189184841634	-67.1560427472761	-20.1893492318842	570.096594268383
-14.8981002611959	-20.2614184871154	-33.1333822293223	140.63812829047	77.35097322462	139.565464645287	422.748666973838	35.5170910624477	-5.24412745454071	3.33718170693054	133.129482774183	-9.53478203527633	-8.46211839009242	1.19185441656273	20.499800029873	-17.0434275515637	66.624336772781	47.1183726845654	32.4887484145475	-12.4450975576505	-28.1196949898126	134.896118304673	24.1289631173944	82.6474601974661	-44.8392655841188	1137.0253808009	9.49933884737642	30.3988020902592	77.4225943867454	173.560125304006	24.1289631173944	-16.6249902062271	126.53633300752	17.8591241445295	-11.4001243955064	48.1633458467096	-4.69538342856944	667.229672141979	-79.4724166399183	-46.3568733606066	561.4735823145	724.914812047877	-48.493360023788	124.562059693905	-63.4487666660578	-38.8791700394718	-2.55889676538804	-124.338636566728	-59.175793339695	276.252612779784
6.85148154807008	76.6035810096303	-25.3417951264962	0.412826213156827	16.50946455044	12.2170276604978	452.19180887957	65.8724887847749	52.9951781149484	84.1153455670291	115.23551301911	56.214505782405	12.2170276604978	37.9716490001508	4.70526310309899	-13.5375936791552	26.1674475528098	-23.5604758515901	46.4947340695982	-20.4236754073578	128.051545619638	26.6283312561269	73.6803379196116	133.279546360026	-13.1044743708158	1748.73177513967	62.1787362907597	-4.73967318619627	-27.7428764438999	-38.1988779246743	34.9931324407464	29.7651317003592	75.7715382157664	391.542782935153	46.4947340695982	151.054748877342	23.6511183039815	445.931029653254	18.3058029704464	100.623659106887	139.10992950834	914.180652870929	-91.8076929003767	81.3805239061605	-83.2551883667205	-80.0479991665994	241.739983912213	80.3114608394535	25.7892444373955	84.5877131062816
-5.73462531601662	20.0306987668795	54.384464210741	59.7522400613443	108.062222716775	16.8100332565175	46.8695780198963	62.9729055717064	56.5315745509823	-47.6032769507228	79.0762331235164	-37.9412804196368	-3.58751497577527	49.0166883601376	36.1340263186896	71.5613469326717	36.1340263186896	34.3618398812425	75.1647274683146	-7.48727559267767	13.4372821442824	-12.7184150269177	102.366652526363	9.25237059689039	108.644019847451	409.957651259676	18.6684215785224	-16.9033265743097	45.8703466365705	-28.4118333296377	-20.0420102348537	15.5297379179784	37.5005235417865	1007.35377464989	24.9457888996104	42.7316629760265	-10.0121177210871	481.064666216183	48.8315056265161	-64.5762048252282	161.169332017395	1727.4795971245	-49.597827973111	-47.45805985138	-48.5279439122455	-19.6410742688767	117.304085521909	40.272433139592	270.297506225677	150.47049140874
1.00082955041326	237.281157031673	14.9628489015786	35.3688771840511	90.1429531001613	125.58500222235	4.22283401606681	25.7028637870904	46.1088920695629	-16.1831942664056	24.6288622985392	68.6629233291377	136.325017107862	45.0348905810117	48.2568950466652	56.8489069550747	-39.8112270145316	72.4634749111131	61.9949111129873	57.807485593737	167.727405474058	174.008543752933	277.647325354378	-26.9878811710816	110.150304584366	55.7137728341119	78.7446131899886	130.040575800805	-25.9410247912691	-69.9089927433972	131.087432180617	75.6040440505508	30.5892197186101	291.256458291942	-0.816471675767227	-6.05075357483011	-60.8583983706302	1030.19133862086	104.030374442607	-12.6766141070219	33.3637575226483	1016.27215650026	93.3233112729164	-6.25237620520747	142.575801853494	-53.3634541518467	89.0404860050402	7.6668059153905	-26.5957962276199	117.949556563205
24.9330579764378	59.315399680109	233.376004554944	44.2731251847528	107.665567700897	152.792391186965	114.112256770335	81.8788114231432	32.4541952241158	38.9008842935542	119.484497661534	62.5387442148281	65.7620887495473	120.558945839773	64.6876405713076	42.1242288282734	-6.22593919251426	-44.4169584930443	-33.9421022097327	-1.47004773146682	56.1416618267468	2.71989478185781	631.211271780552	-22.41976029809	16.3372079501629	45.6668055434353	-10.8974183864472	56.1416618267468	2.71989478185781	50.904233685091	230.024276129719	-74.7940417146478	80.2338312783634	413.334261087671	38.3344061451171	59.2841187117403	-29.2750971171084	1157.97996330882	-66.7786414446422	-36.7758059826152	110.023781813731	1865.18965634231	-32.489686630897	24.3013947793684	10.3715068862844	-38.9188656584743	461.485568654619	-92.495357554951	315.757510696202	88.5931850551405
-31.731940904786	69.3082116222884	-17.7583027893395	-62.9039028546281	14.4885544001523	29.5370877552485	-8.08424563249198	81.1320592584354	88.6563259359835	-12.3838265910909	16.6383448794518	-4.8595599135428	-10.2340361117914	203.670116578504	121.978078365125	15.563449639802	44.5856211103447	6.26051510231625	38.7520997490939	11.5010932711514	-8.41310377042202	25.1265965101226	571.19484170274	149.852356928398	-53.4820760224038	173.959016505039	39.8002153828609	26.1747121438896	55.5219498893662	-45.0971509522677	583.772229307944	7.30863073608327	14.6454401724524	465.335162692271	32.4634059464917	-28.3273008119954	-44.8267782035367	951.390669970749	-44.8267782035367	-6.2220116434998	80.6387131165833	2782.97237231917	-3.00494776349673	24.8762725298633	-49.1161967102075	-74.8527077502321	1328.85949855778	-114.529828936937	18.4421447698571	62.4086844632325
82.5353707572975	144.90524580553	58.8778319458991	316.960073524791	81.4600280840522	-0.266015082597113	0.809327590648272	-21.7728685475048	80.3846854108068	-43.2797220124125	35.2202931345006	26.6175517485375	62.1038599656352	78.234000064316	140.603875112548	106.192909568696	100.816196202469	-4.87705259918763	-10.1207845866212	-1.73081340672747	65.3889560324225	1.41542578573269	269.894503542333	135.654964664033	33.926564107821	51.7552528650952	36.0240569027944	-15.3645165740548	161.873624601201	-11.1695309841079	890.75237085447	99.9975871494842	70.6326880198561	555.15352365872	4.56166497819284	193.336016525802	8.2811449856649	1561.17359779166	37.257023510725	79.1110702691452	41.5497462551784	2980.99164551961	-9.96292667826184	-50.7437927505687	-22.8410949116219	-66.8415030422687	1498.92911799709	-80.7928519617421	160.672802413759	74.8183475246918
103.304079652409	467.997052200084	-25.7907778865906	-2.12338733777391	-1.04759685828224	8.63451745714275	69.9545747881677	-9.65392069421557	20.4682127315511	314.159013632776	-18.2602445301489	69.9545747881677	32.3019080059594	366.872747127868	125.895679721734	17.2408412930761	-21.4876159686239	80.5147350053516	71.0703337176106	161.316834911579	-27.5711908432389	64.77406619245	453.043896910688	415.266291759724	11.2557922285848	-4.4848765843167	35.3914844083672	145.576166098678	1028.10299754202	-12.8798999511975	1202.2997324048	-23.3736791597985	-25.4724350015187	285.143429573071	50.0827753004086	-18.126789555498	-6.19155344758118	3026.80709278819	105.50528054977	-84.5941388495683	78.6550800696377	2435.02867420607	-49.1518742157933	-56.6699303502304	-114.666363387317	-67.4100105422834	1063.5204336809	-76.0020746959259	43.2128154358628	-7.26556146678648
99.3366040770665	818.264028191749	35.8385232046619	36.9147618635162	44.4484324754964	56.2870577228939	82.1167855353974	1.39888612132384	16.4662273452842	222.027811186458	14.3137500275756	7.85631807444973	54.1345804051853	437.275542957321	27.2286139338274	71.3543989468543	162.834684949471	23.2080373649852	107.208853785811	358.161292843026	49.4582924964931	74.6585374227407	721.464823863096	1328.37072250356	42.1082210596709	111.408894606852	46.3082618807121	135.559129327839	1011.26764051494	-15.6423402296466	1187.66935499868	110.358884401591	110.358884401591	1193.96941623024	3.25784346503914	2.20783325977883	22.3068815642815	2267.64059931859	56.7016536888091	19.082371677607	37.3545943687623	2371.89975232107	-8.86338067357158	-46.4826626847736	-8.86338067357158	-44.3329894269906	1026.20429294893	-4.56403415800564	365.179766180665	14.7830251620411
13.5375932892853	177.194049482863	-5.84277652311197	122.28300168107	74.9087643618769	8.15415723028609	57.6817689730792	-53.2170138423054	29.6879014662831	2.77072117128683	44.761522431481	58.7584561848791	6.00078280668639	895.344419753363	39.3780863724818	89.9823853270748	1265.72482061251	19.4150456385989	-23.6613276960179	1352.68133250759	16.2631158824074	-20.5093979398264	583.610471996872	1200.33806095834	-27.8639007042732	-7.90167891506053	71.9472082417901	581.509185492745	2197.39850716691	-13.1548951753797	845.220641760765	4.70604010970535	54.0862729567051	364.026032315533	237.948842067874	32.0227646633648	-10.4636672561929	865.128878500724	22.8819948058026	-1.85833511116183	41.1683256139938	1810.63974793602	-25.5229985099974	156.264643053785	-70.7009922714108	-82.5333239708286	1784.82375150092	-64.2469931626375	193.912971188296	55.1519903496693
64.4633239728163	145.248534382484	-13.0904780204651	-84.181463180973	56.9233710012472	156.01989577044	-24.9389755472164	119.397267051391	37.5349205029269	-1.24198049371379	-7.70479732648724	25.6864229761756	-29.2475201023987	64.4633239728163	51.5376903072694	50.4605541684738	1630.61926978158	-56.9206397277097	74.4889931035909	1422.22618742141	-1.20295540723824	156.488603990322	1703.96844021172	1082.66369618533	16.6687546578186	66.0787766023876	9.3098152192658	1324.45742059492	948.100232166077	66.0787766023876	1030.09984305281	7.207261093965	22.9764170337211	129.155400361412	165.950097554176	48.2070665373308	-14.219422314071	918.027577125177	39.6054621801119	11.6165222431368	450.827579715669	1675.88195080327	-77.7327860172068	16.9990106925551	-130.481172821506	-37.9023714915115	1257.12434943853	-26.0608969027912	-40.0553668712788	-52.9733391498827
6.5954100801154	312.629675128031	91.7246598645708	-4.18044432298023	-47.2838619353627	108.966026909524	-5.25802976328979	-7.41320064390892	11.9833372816632	15.2160936025919	58.3195112149744	-22.4993968082428	75.5608782599274	233.965937985433	19.5264353638301	138.060833797882	1764.13726322501	54.9437021221028	-22.8977591197317	2059.88728491854	9.71150167076653	29.6978228004268	228.509122458626	1813.7399615322	86.5010512741979	27.5939995236204	115.954577149487	876.486691714978	1536.03528899377	3.40003184034751	1254.12296990172	39.1650275460553	87.5529629126011	80.1895814437789	-29.2092289501508	-35.5206987805698	40.1948419113066	913.909591234635	-52.4555507419687	105.911980886304	858.965753730949	1186.47411845881	49.8908132354866	-10.4396750038555	-68.6155029489354	25.1122198514711	1033.49323756619	-83.6981250087709	35.8855213227821	635.958413274809
15.5173768583373	95.2919755023273	30.6098684936867	29.5318333768761	-27.6040278140897	-41.6184843326285	102.838221320002	130.86713435708	34.9220089609294	23.063622676012	79.1214487501671	69.419132698871	-2.80922012744419	227.89029487004	57.5607464139536	40.3121845449828	299.040612579545	136.419311035117	70.1088512504772	1023.71641577245	-21.4627360711689	61.6884754048086	155.365156687872	1788.91807074758	109.053089536694	-14.0949072062089	-38.3034877625061	1124.76092592047	965.826331833475	26.9544250414256	736.371090039005	48.0053646555971	-3.56943739912313	15.3764082536312	-31.9882058782547	61.6884754048086	102.240475777144	804.12517002625	-55.1714525797977	-16.3575524369901	737.279008669192	931.34850938323	46.1759533486445	-58.405944258365	1.97123374155799	-14.2012246512785	1201.96764649003	-62.7185998297881	50.4886089200676	799.812514454826
-1.43685103018043	-32.7129209244685	55.722862914553	3.95557481366235	86.998932808841	8.26951548873657	23.3683078514963	9.34800065750512	7.19103031996801	10.4264858262737	157.100468778797	-31.6344357557	17.9758820076536	50.3304370707102	14.7404265013479	27.6822485265706	643.497279893415	249.588892784087	223.259315510177	1635.57784048275	273.812103876085	-17.9196123188451	15.7822465917605	894.136944449421	72.6541335034076	85.2923305948847	130.579203506011	1264.85739246608	1262.75102628417	86.3455136858412	1647.16285448327	-1.0686828635423	-35.8237248651044	24.2077113194119	58.962753320974	125.313288051229	66.193315610064	294.941088780963	10.0853712473906	-15.8106030738433	1165.69322533245	879.758508868828	3.61137766708208	16.559364827699	-87.0245324572365	-83.7875356670823	826.887561296309	-96.7355228276992	-47.1015720453343	2196.13720353155
-54.0101154293703	105.672352875367	21.5153763363836	43.0940882694562	26.9100543196518	269.670563566718	-15.1684339498397	27.9889899163054	-2.22120678999617	34.4626034962272	-28.1156611096832	142.35616316159	-10.8526915632252	65.7517357991824	-5.45801357995706	94.8829969088303	1049.74099994729	547.313840918117	76.2563140867851	820.253213287949	85.7406938216441	54.1260947054473	87.8483337627239	711.70975632234	-16.4798433207254	28.8344154124899	30.9420553535697	1074.22382618806	575.766980122694	62.5566544697665	680.095157206143	23.5653155597905	54.1260947054473	106.817093232442	230.114029785609	41.4802550589686	64.6450035371607	12.8129109745481	-22.8216526622481	-70.3344041779763	1728.67114184937	800.012816769227	-47.6578636818333	-16.3426410919215	-49.8175342052755	-87.6117683655138	235.258974889094	-127.565673049194	-7.70395899815272	1295.65720189921
-11.6413092013175	9.94641881742468	-8.40314999850616	107.091194901764	100.614876496142	73.6302164727141	29.3753740342926	-20.2764004088144	32.613533237104	52.0424884539719	2.39071401086492	153.50481014206	148.107878137375	41.2486244446008	52.0424884539719	134.075854925192	694.277397011551	935.027984432525	-28.7462810294114	851.72583238494	656.65117252667	29.2488881176417	138.912480686615	725.190917882278	-4.49375574973464	71.4271929518621	155.783802620303	693.557189256613	865.433781456061	-15.0383319582897	1488.61823538167	99.8975487149609	92.5163453689723	104.115379198383	3.94190521710944	-48.7809758256661	27.4320840112542	-84.9578966399739	58.7715978466929	26.3514111203771	1125.39574114248	681.239182991956	-20.1175231873423	-36.3276165505002	-49.2956912410265	5.81862619371037	55.5295791740613	-82.7965508582195	-40.650308114009	1498.22788849511
38.3217802379726	102.032197581341	23.2040540886987	26.4435668349717	83.6749586857945	3.76697761106073	19.9645413424257	92.3136593425225	42.6411305663366	-15.6700988665772	116.070086148524	17.8048661782437	87.9943090141585	26.4435668349717	10.2460031036067	40.4814554021546	651.669526865659	2004.80365577224	31.7740547952484	423.214686860737	822.040991229348	7.50684579927477	159.440676034936	89.8043371769246	111.961354086292	35.9944389684613	1519.45947585276	589.919861702643	132.008178909053	-46.3030524091886	2888.97414006032	-28.3664196730341	64.4820321376477	63.4269360943445	-4.09921067706046	128.842890779143	-31.4688489315422	49.6445376090653	38.829419403651	-2.26802977692348	1855.76927791326	892.142245810842	-57.4251326245366	-32.5503607520836	150.225136919419	-63.9142035477852	286.495626307639	-34.7133843931665	36.6663957625681	3706.23600285965
-5.65849916314844	508.55913175678	52.6771144286081	42.9545121633153	19.1881510703775	244.968581453287	-51.030643067848	-11.0599448660889	24.5895967733179	0.823235680380065	53.7574035691962	114.253595442129	41.8742230227273	318.428243013277	92.6478126303672	59.1588492721366	145.581980519183	2144.71702438807	-24.8188923452417	424.924319590716	944.346057319568	412.25549671928	16.3547819869234	758.536655205182	30.0793400976451	30.0793400976451	451.317700572873	871.500325808814	154.656098333427	-7.92712851666111	929.56576396956	50.1383096440846	10.0203705512057	8.96463531191945	13.1875762690646	35.3580162940766	61.0679846538137	-28.7672358070157	-3.87313857088227	89.209138051182	2484.45423298872	374.950080239845	-57.9907412581289	-9.28489883960694	395.514769260998	155.232613329623	656.361614213527	22.1033107189961	358.71479943367	2762.61871080117
25.9762987347087	355.602327189804	96.2244687333356	122.162254578982	35.7029684268262	48.6718613496497	94.0629865795317	-5.36519249544796	-26.980014033487	25.9762987347087	31.3800041192184	40.025932734434	84.3363168874141	1012.69290194619	29.2185219654145	41.106673811336	64.8829775031789	2398.88854249314	55.8483262440923	679.109700268861	1461.88373103556	875.595489368195	6.19869136415307	415.015897715993	86.483207340225	16.7624434662678	449.876279652971	523.822544367774	12.5369426254219	67.4684535564185	1416.45959699647	106.554336334243	124.512714907838	-1.19593510732724	1.97319052330718	3.02956573351865	-55.3076486441229	-74.8051333276312	-31.4773895865016	85.5075185145482	2112.16273200588	593.525313879292	-33.6437767735581	-29.3110023994451	1922.60385313844	19.4327093093256	835.07748523609	-52.0580678635381	1292.18518170501	3198.60590631471
-24.5331213639132	1828.63235167904	64.1247367396588	-39.6698288450109	25.2017746454077	45.7444490840402	106.291279008431	51.1504160415751	-37.5074420619969	25.2017746454077	117.103212923501	-39.6698288450109	-26.6955081469272	881.506940718933	12.227453947324	40.3384821265053	1.4155200322542	2463.10552511129	145.069530338142	822.616759088524	2460.99149319631	1477.96665273164	167.266865445409	1261.27838144642	58.394221824053	17.1705994819861	531.937370779078	168.323881402898	47.8240622491641	85.8766367187643	1053.0462378211	52.0521260791196	262.39830161941	82.7055888462976	46.7670462916752	2.37237607714157	-32.0236881038723	126.245632565566	-25.5194694462241	1458.5264209405	1371.80350550519	325.708338066776	37.3546442443747	48.1950086737883	1576.68639322111	-101.402020452119	1525.73668040286	73.1278468614396	1752.30029697761	1462.86256671226
-32.9006405256192	1537.64947471771	56.8759845192817	9.28355678463542	-17.7575953373227	70.9373836226999	48.2228158402551	121.774749611981	13.6101411241487	-0.451257979269499	23.3449558880536	69.8557375378216	-19.9208875070793	1186.11449713225	13.6101411241487	-0.451257979269499	17.936725463662	2643.74278006173	119.114369257594	914.472796121738	1109.08177290765	1152.44572969146	-52.2261429126073	1165.13761948185	106.422479467209	52.4819478580712	1262.4421078748	-21.5540759191762	-5.68921368119464	148.728778768493	749.478228846729	9.11799107425485	547.465649683097	0.656731213998001	8.06033359172274	47.1936604454107	93.275312735422	-9.78834474373934	5.3999837268739	1945.16650554519	1581.73150285552	-1.10929990338892	-36.9103598698344	-27.1464344244402	2383.45826998289	114.972924836298	1869.22486319213	2.14534191174249	1766.16120571297	2368.26994151228
-19.6331863974195	1969.26506507281	84.2483327218088	61.5242504144776	-32.618376287323	-26.1257813423713	59.3600520994937	34.4717714771786	135.106993123931	-1.23750072005616	45.2927630520982	12.8297883273393	-18.5510872399275	1905.42121478078	-13.1405914524677	106.97241502914	105.890315871648	2919.84641401716	77.2531867849184	1835.08913259011	2083.78958247826	1983.25110273624	430.725315562121	1172.59346607954	29.6296963808043	13.7551995794329	1458.33440850423	88.8944844392575	115.35197910821	50.7956921159661	456.124510444316	40.2126942483852	1000.09060083798	92.0693837995317	9.52200043240049	67.7284887040956	48.3106166047606	41.7962601073329	10.3102037030989	2269.70618222761	2181.76236951233	110.197003330324	-57.0048134369874	59.1678774338068	3219.71650476915	3.79584720567123	2592.16682885028	-1.63278320885186	1011.34965214116	1455.41162004915
62.9287541805125	1618.55685449854	35.8649389348962	9.88367629910454	-25.840559825109	15.2964393482278	8.80112368927989	15.2964393482278	153.863173405783	495.949798110373	27.204518056299	107.313411183323	-38.8311911430048	2146.84252809297	104.065753353849	525.178718575639	79.1670433278823	3328.65346034452	79.8167303147239	3281.00103112309	1886.37326924263	2623.39750786739	555.282079657415	2322.6577323366	86.1703875442476	142.294359738374	1640.69852303438	168.767931528056	81.9346160578984	87.2293304158349	404.912191892021	18.3980437626613	555.282079657415	-11.2523566417827	44.8716155523434	19.4569866342486	59.7775710562274	1023.56771526358	-38.0139881079908	1082.24265076211	1184.38050144474	59.7775710562274	-22.8019677935569	-56.485727061232	2172.07524900334	-57.5722999408344	1760.26412763402	41.3058321029862	1690.72346333947	977.931654320276
64.3344355512028	1018.46311126504	90.3265901676978	63.2514291088489	56.7533904547251	57.8363968970791	21.0141778570445	57.8363968970791	37.2592744923539	439.054664605672	-10.3930089712202	34.010255165292	-0.645950990034627	1950.9316581318	-4.97797675945046	196.461221518386	97.9076352641755	3207.10468292682	47.4170288880914	1993.87786740893	1101.70583363945	3158.36369295842	1398.39012040364	3348.02971913982	94.0388453796086	403.438173005131	950.184930042014	-22.5156958491843	258.274789838362	103.575126025601	535.886515310578	7.15273282723571	369.531397374937	67.5491769185193	6.09314608879213	-26.7540428029586	-27.6928843914517	1852.45802154036	569.301243634324	1715.44297576395	1937.27685940195	14.7165345393411	7.1045875517629	-9.20672742161894	3730.43408547572	-62.4903563346663	3549.9221997703	6.01716655353745	1215.22931658024	586.699979605931
-37.1874662698212	1212.04266958883	-55.6062974143113	40.8217009303722	170.836979597361	2.90057798583375	3.98403864139199	104.745879608309	-2.51672529195746	952.012112254854	36.4878583081393	130.748935341706	72.2420599415613	3060.42654797119	39.738240274814	64.6578353526536	53.8232287970712	1772.84154619766	253.529966112749	3685.49897151042	976.607773243181	3508.44032958845	1900.06931284818	1942.47856839835	20.2790605868031	936.318980470518	1892.6476931269	66.9292416919922	386.058889707036	-20.0097321858603	69.0497044695008	10.7369780880144	286.397139164132	-29.551814684649	9.67674669926006	-10.4676496870716	-3.20814018039314	1055.67899976067	808.641609455818	1919.76573060672	1115.53387406361	-72.8574484601753	-2.11986973852154	-40.2093352040274	2416.01705210017	-71.7691780183037	1366.92434613595	-21.7087376922103	2360.51525956471	681.313967756841
-14.1443067080612	748.932029233276	259.00233627094	23.7927270390224	42.2192862876058	2.11442204068891	12.9535745398556	23.7927270390224	5.36616779043893	1047.00872296036	-1.13732370906111	69.3171675355226	109.42203178244	3428.37052702729	84.491981034356	160.366048528523	49.8066930370225	2213.52324334711	73.7346894393645	3688.14202863803	1896.32107298598	3688.14202863803	2027.86979915581	1998.1652480852	36.6040006011041	579.772934463656	2063.93961117012	57.82153708011	1022.15857005093	19.6299714178993	30.2387396574023	151.178697587736	338.953895426939	163.90921947514	-10.074579652709	7.96032635444606	40.9190685100203	2752.83089049457	1107.16873667182	924.196372778884	1193.20931255004	-51.656234650095	44.1864321509655	-28.7846891634783	2675.50328432553	-38.586780086314	1915.29667719894	-34.2302952317203	2265.99370799373	112.801068610816
24.099380857999	191.092395648019	102.174037123463	67.4741898943677	37.1118235689096	140.126995030285	129.283292771193	-17.1066877265514	205.189208584839	1842.58824970776	15.4244190507252	-24.6972793079159	69.6429303461862	2962.74269307198	86.9928539607337	359.169780663948	88.0772241866429	2161.133597228	10.487907114131	3690.78830574433	1548.63479999419	3690.78830574433	2744.97127223423	2119.73419845483	34.9029371598461	1357.56065181033	2306.56225445682	130.440011251775	671.816764439372	96.471273796867	11.5494301595968	20.0416145233239	380.959449981722	51.8873058873002	45.5181676145049	63.5640593874248	86.205298714001	1820.35284554107	1348.39439942157	956.00400541922	927.664699185716	-52.2213125034962	-76.2007254703067	3.36732664683735	1671.02650115684	-92.5503252204048	2387.13897021114	-52.2213125034962	1720.07530040714	136.344071280969
-9.22330088210246	815.244142970559	123.12542036793	68.8841411670971	96.0047807675136	87.3261760953803	165.43361814458	127.464722703997	23.3214666383974	1257.85298124936	-11.3929520501358	28.7455945584807	71.0537923351304	2985.9801365879	455.082049077028	107.937862191697	11.3883852142141	2546.29414959919	75.6866022766273	3570.22608236744	1210.08422073772	3693.43780871715	3159.16627118351	2860.69648580189	38.5106503607676	702.366934572549	1947.23023872648	45.9458407439395	611.020309865007	126.670764904092	108.613873973532	-9.28700210248063	35.324140196551	-35.8412534709519	125.608594849353	38.5106503607676	7.20819621733959	2674.2796099259	3112.79196506326	327.911261914811	1065.31014766818	74.8394549698675	-70.2405033218456	8.29902297141262	1919.42749610736	39.9329988395305	2265.21957714851	-63.6955427974074	1480.91514097	61.7495339209911
92.0009035895319	659.603036418395	-17.6125102072467	221.149381231281	478.361055190058	45.333806626547	235.258038452648	74.6364023940027	246.110851699854	1812.17180327165	-21.953635506129	10.6048042354884	16.0312108590913	2239.77264521156	183.164534866061	16.0312108590913	9.51952291076783	2047.66005312915	17.6779534970368	3696.09054345869	1136.82515292773	3696.09054345869	1548.1356621202	2945.74113909205	1.73568569887879	909.382132340672	1633.16109037704	117.582831698827	653.243029716934	93.1380210749845	-34.4001213102793	65.5047568915107	345.02585228588	-17.3950356589108	-58.8449319341215	59.1278497722475	59.0890724955614	1529.58409203802	2881.08582492114	48.1722572057139	709.731263770471	11.0550852202325	265.416881473679	8.871722162263	1258.8470728498	37.2554419158665	1506.65877992934	239.216524778045	972.826512255795	36.1637603868817
72.7933366206073	330.113111915907	2.22040246788803	19.592201643942	149.880695464347	767.665303662767	34.7925259229892	-17.3228716051727	38.0497382684994	2738.27877269639	101.022510281695	54.33579999605	45.649900408023	1565.68232831275	44.5641629595196	11.9920395044184	35.8782633714926	2032.29460076108	19.1526254384162	2983.0336002003	2171.60870470575	3145.74396587614	2172.67217114808	2204.57616441785	0.0102294765525801	1068.79400401394	2003.58100681828	326.49442727056	1254.90063142095	43.6123536119087	5.32756168818137	32.9776891886511	-6.37056917740197	177.609125344954	8.51796101515864	52.1200851505147	21.463233684476	2408.65798703728	1584.88460304276	150.382675741973	1051.7262324999	29.1109971963614	-8.03528271851058	21.463233684476	1372.93229999908	-64.8472402353736	1736.74733563592	-35.348723832387	669.338056905625	40.036373641912
87.2416303202538	389.203550046067	12.2942473667247	12.2942473667247	130.689388554184	1492.77660918789	-3.99866197099898	22.069992969359	18.8114111018142	1623.11988388968	69.8625270266818	34.0181264836897	9.03566549917999	1944.63329482076	15.5528292342695	138.292746245121	-37.6706746022947	3701.40573192876	-18.7431871422364	3267.24647592734	1820.0489559226	3701.40573192876	2285.06757080648	2508.53189374839	40.8472989756057	1024.09031992	1808.34368186374	37.654951505007	446.275427741638	267.503969388112	23.8214457990794	19.5649825049478	67.450194563928	635.688044330493	0.410897681355693	40.8472989756057	13.3000026944639	1596.53611320036	2317.08348669718	-41.369752502563	807.104848155294	72.3433383072529	-8.5678993843469	51.5688313323827	1091.38757517983	-36.9961720868009	1442.36740354475	96.3980305939447	-17.3150602158712	123.732908192458
72.3625060657058	513.542750044829	134.301604358341	23.4632179399409	35.4163772595723	601.561468671206	49.5428382736821	87.5756179270549	13.6833603147879	2033.7672853325	11.5100586203094	6.07680438411333	13.6833603147879	1207.91264143069	25.6365196344193	95.1821738577294	221.233672137479	3704.0681975339	11.4597154855305	3704.0681975339	2360.33350769969	3704.0681975339	2406.1184456259	2991.73974468201	41.2731634374782	587.49812055709	2282.60558982497	52.9855894186005	366.026792914051	1284.91984943301	95.5762293499543	222.283383145732	62.5684834031551	895.215494061121	19.9778434718013	40.2083974391943	-9.10135273690752	842.228189482472	2758.26678643123	129.868893872168	721.860259348626	-32.0806848533689	-15.6668761987536	81.7217218186303	1099.37785840478	-23.3266535709074	1694.65198561216	-72.5680795347532	254.613839647245	70.7791827155535
-53.4141693849785	502.098081550357	107.477832842868	-2.32008759640561	10.7252098815279	468.397729732362	47.6868860690062	-17.5396013206614	80.3001297638399	2431.71500016135	-6.66852008905011	45.5126698226839	110.739157212351	1032.60684565299	38.9900210837172	65.0806160395842	1475.05985177956	3706.73391866105	43.8303825599401	1567.37664684865	2048.94511640005	3706.73391866105	1809.22629859238	2216.2155803814	67.2695558566895	333.623797865206	2800.06407886406	-26.4871373303081	695.865566996787	676.688061572174	49.1574674001105	72.5966406968599	120.540404258393	1301.02240484014	18.2603753271226	44.8957995279742	94.4001915998636	738.327262897639	2654.7768798553	48.4054007928796	1461.10254700739	97.6855338003624	121.778043270687	-52.3450933557519	459.073175855236	-26.0623557517611	997.869296737048	-112.576367031564	-40.2988386205894	73.5930243300375
-6.37378644466334	944.1587088584	129.571936567788	50.1796343285166	32.7785817829228	1874.02745426357	87.1568709879035	-7.46135222876295	24.0780555101259	1911.00469092296	126.30923921549	95.8573972607004	417.776869354186	958.297064051695	55.6174632490147	17.5526608055282	900.656077494415	2179.59426764679	-4.7805688162301	1939.72880244222	2134.81938080861	3113.47047884329	1384.30699190184	1500.50848393428	43.1925242246855	105.024510810755	3666.76015191518	29.3336306795321	726.542582874172	985.597285295117	110.354854481967	47.4567991616558	-20.7715998298686	1462.13000950155	-80.4714489474525	43.1925242246855	66.5475129684866	1026.62211816013	2443.71853883683	7.36483182653625	583.847985172201	-22.2265087444389	-28.8023622046556	-66.0655318125503	618.91920362669	-18.9385820143306	684.677738228857	18.3245875935641	-69.3534585426587	186.00885082909
-7.16682836685247	355.145107203352	98.3714831956396	14.5936482439706	38.530172515876	841.491759455248	97.2834593650984	-70.2722105382394	42.8822678380407	1326.7503878766	33.0900533631703	135.364293434039	32.0020295326291	416.074441713657	11.3295767523472	43.9702916685818	622.798969516476	3712.07515139469	148.15929353401	2502.4131990409	1070.87321662575	3712.07515139469	1977.5863202419	1700.2387826652	-16.1157864152704	48.9542127854185	2620.81926316019	53.2210979789063	1497.56173597453	565.247321197442	-9.71545862503874	-6.5152947299229	414.839618126997	84.1560156316928	102.290277704016	-3.31513083480705	98.9770916346181	50.7162001376168	2585.5098421733	-53.4834519581816	254.728150556759	20.0047237304341	196.595713071734	320.538457143579	-10.7067526767486	41.9414925927074	549.777691754335	-6.31939890429391	-19.4814602216579	27.6825928322298
5.10124857954999	539.54603969931	-17.7568789428838	206.470467229562	81.2950069876624	780.100619816351	25.7824115760377	-17.7568789428838	115.037957139827	1375.5004176626	-5.78357405018037	9.45517763144213	11.6321421573882	277.221814322809	8.36669536846909	-42.7919709912636	1374.41193539963	3662.44931656193	55.7903340411068	2619.62427189699	1228.83508745643	2984.66640626281	1045.24664561163	1399.61503335857	75.0030779550976	47.2513367459998	2110.48655817623	9.89322357990662	2151.04679532799	909.690063551807	68.5988299837673	-22.1280162767447	799.750473377305	1883.13575519401	-6.11739634841902	38.7123394508928	709.947081142644	-32.0999232853329	3080.9848467705	289.526958811408	505.774384658023	24.9806155168191	-54.053976670776	-56.2493820093203	33.7622368709964	-11.243572569162	645.182623655587	-57.3470846785925	138.043990451851	35.9576422095407
121.918011908426	1146.61156996067	41.336371849057	5.40131614690595	90.3387205338085	1220.65956352874	29.35801994834	117.562247580893	26.0911967026899	1405.77954744891	25.0022556208065	-22.9111519820616	33.7137842758735	4.31237506502259	108.850718925826	62.026252404841	1190.16921323601	2240.34561138306	-33.4877597279178	2398.41387766978	1182.99707338406	3717.42947810288	897.833376772212	1934.88936707224	41.2742581103953	29.5259410215176	2308.69945626381	170.505746088051	1197.94947695173	38.0701716316105	-6.78703907137738	1.75719153871555	956.5749622166	1578.16773910086	112.832189469924	85.0634399871216	371.619083103822	135.426907548914	2896.12894089535	-1.89412475045094	537.502890121455	3.59871654152366	-20.5697851431646	125.53979322336	79.3999263707731	2.50014828312874	1263.6565089205	-12.8798073344001	-32.6540359855087	214.523822153348
42.7412465748071	271.515307004634	31.8472436971963	46.0094474380903	80.8702566464448	1489.46482872152	-32.4273732807074	-41.142575582796	175.648081681659	1175.71754584633	110.284064415994	55.81405002794	18.7744402440633	86.3172580852502	90.6748592362945	14.416839093019	1827.17891792745	2871.57663513916	40.6332675747671	2643.94698723761	316.353686159748	3152.64047268897	1193.74308018405	1956.78330836109	5.36670240692075	100.479559980809	3713.69946399562	48.1140541255224	1883.0441266465	-1.0454003508695	26.7403782662216	37.427216195872	1218.32280742224	1795.41205562337	7.50406999285083	191.317682382838	812.256656079947	-2.42483727826336	3779.63229787996	-23.3141063387303	801.262303942859	54.7457938345935	14.0666909273684	-33.2090232621094	25.0610430644563	75.6350628950604	1455.42625609959	-3.52427249197214	45.9503121249232	119.612471443412
61.5850647678181	69.2140839354896	56.1357653623384	-13.6152670278013	33.2487078593238	675.176177824829	62.674924648914	63.7647845300099	-13.6152670278013	1888.1902254846	24.5298288105563	49.5966060757628	20.1703892861726	144.414415731109	-15.7949867899932	47.4168863135709	1127.46802847964	2609.61446141617	152.272144549144	2825.62105323825	215.363178794207	3722.79694699431	1526.37348361534	1784.08431841297	13.258001297311	123.399976335302	3722.79694699431	23.9513969320674	1825.78856138852	-31.6542603686659	-12.4061482261043	-14.5448273530556	1748.79611281828	2463.11494122	38.9221508207264	82.7650729232277	1095.14654326316	23.4508968121061	3783.1880876984	59.7609135809816	1033.52954510992	-19.4609411874741	130.180340041831	4.74573665844291	41.0557534273184	-56.8712614948004	1528.66613741276	37.7548428119661	19.049682658303	114.77609050352
15.0255974897619	43.3739139116033	36.8319947373322	0.851439278841226	-12.232399069701	599.437043724646	125.147903589992	56.4577522601455	70.6319104710662	1556.73788289298	-5.69047989542986	8.48367831549083	54.2771125353885	124.057583727613	-15.5033586568365	105.522146067179	990.861874318533	2426.51031181004	66.0988285715296	3191.55755139097	344.297824782777	3472.96653602004	2259.59091408329	2012.42180591099	-17.3608702918447	360.347766871887	3725.48562488871	97.1287166104764	2318.44070174336	-25.9208394060369	10.45902932928	16.8790061649242	2425.44031567076	1544.83349304824	133.508585345793	13.6690177471021	1249.64636318231	-11.1969918867034	2772.56894838794	64.7839613881979	1600.92062542425	28.4452446045495	181.50832439022	50.4687093219121	73.593347275143	9.72529959479117	1864.10102879673	38.3558037273627	269.602183259671	4.2194334154505
14.2395820134416	125.499165687666	0.0594389961385451	48.053769208549	151.677891258071	1383.16877329924	14.2395820134416	-15.2114842532648	30.6012854949452	1106.11059434578	-17.3930447174652	26.2381645665442	7.69490062084021	43.690648280148	-49.0256714483721	81.8679564036563	358.926135357117	3559.0143500632	200.374252037129	3398.41632178653	1159.67980760977	2571.87180292261	1706.78375727229	1472.31063598835	34.4229561512374	401.657114143887	3348.09560625984	101.874128027438	1704.6424502286	48.3414519352154	-5.19122415700769	-20.1803734628301	2300.99646189596	1308.50064714615	47.2707984133709	64.4012547628823	1769.16728088528	4.79434182662422	3651.4589610303	-15.0424557393069	1266.63507588169	27.9372723202106	513.938812685524	-2.91996833790456	20.2229621556818	124.91717153143	2009.41294029489	-73.450804127882	-40.3894748513301	27.9372723202106
110.573350669439	160.770436244093	7.99669753862492	30.9127583444451	-10.5543993041819	2139.1903524799	56.011301131772	3.63173357561155	122.577001567726	1604.48226701077	-42.2003880360289	52.737578159512	50.5550961780053	7.99669753862492	57.1025421225254	15.6353844738983	63.6499880670454	3276.6367317909	78.7712694565008	3730.87289796503	408.735276960352	3547.67859509764	2785.97596738582	3313.06133002185	124.837673101519	1439.33714455355	3730.87289796503	-17.6467846842349	2301.7430732568	144.121283929666	124.837673101519	11.2786315579858	1429.69533913947	1688.95277360679	16.63519012136	-12.2902261208607	990.27482877037	34.0459963162947	1970.76782998337	116.764753449	1793.1982313385	43.9722471722194	540.284789968452	-8.96775739271215	-31.0260926281003	-12.2765076780204	1368.57527805728	-45.3640105311026	-36.5406764369473	116.764753449
6.11534525176951	107.643644163044	163.320453243421	-28.8191231908196	31.2244944448804	1991.9215357852	-18.9938039413414	130.569389078493	27.9493880283877	403.494923786221	36.683005139035	264.848752154695	51.9668350826677	148.036623299788	-11.3518889695251	177.512581048222	6.11534525176951	2714.12735704073	100.662758120814	3026.07083459844	1165.12967638475	2420.40738160839	3037.86251244427	3643.52596543432	43.8483103182073	1433.12235469893	3733.57150534789	4.18539392770816	3237.24906511002	18.1210132000457	-14.0381081976563	-6.53431320485918	965.743123718998	370.799377861511	109.238523826868	316.128871485418	1291.86293690132	-27.1668262739206	1219.01275751256	69.9667462444232	1769.80426531544	-8.40238612833144	925.404458763928	77.6932804220187	-2.88343314433464	-2.88343314433464	2330.52988848952	-47.0350570163091	30.2302847596462	57.8250496796302
33.720821483788	133.107716075031	2.04807485580936	-50.3757816318794	400.687816897609	831.000305567387	3.1402385326362	16.2462026545584	58.8405860508055	187.715899916374	302.393085983193	32.6286578069611	73.0387138495545	62.117077081286	-40.5463085404377	12.9697116240778	33.720821483788	3736.27343478618	-1.84394513635944	3736.27343478618	1296.03899021695	3403.75797200972	1805.5384896325	1984.66778732176	71.0949305694462	2461.98837098475	3736.27343478618	59.2959947935071	2594.99455609534	116.145412623032	329.598887115022	137.59802312474	1237.04431133725	148.324328375593	60.3686253185925	148.324328375593	2024.74898610587	-16.6734448131251	1165.31898001551	-35.4527637122717	1311.1348679383	78.3278155002048	872.582538352347	70.5951547770267	31.9318511611367	-36.5574295298686	2371.61405283128	-40.976092800256	-13.3594473603345	136.875103832838
-19.5046457114328	20.9225016822955	32.9413833398905	261.300134834194	24.2003784980032	1015.21180244697	30.7561321294186	28.5708809189468	77.7390331545624	501.677767986092	190.27947049386	-16.2267688957251	56.9791466550803	26.385629708475	93.0357916278651	-14.0415176852533	51.5160186289008	2745.11108783313	123.060809214498	3738.97869241801	2310.42817222095	3688.534008384	2160.1674112686	3069.24501503036	-15.3937490916028	2325.45424831619	3397.67210682622	-14.3204579419431	1389.54436581294	84.4223278267488	4.99878275193141	84.4223278267488	717.664106125968	241.122835677064	119.840935765519	66.176378282534	867.215108431309	4.89201501177802	727.91676257123	36.9527454081452	512.335989216348	-8.37449411775322	1302.79882485092	63.4857636672077	84.4910697889654	-50.3851063612688	1720.69386243115	298.966300716387	-34.9075123768157	94.4409516361139
492.351301830544	21.2304063479188	61.674659556404	70.4193629528333	2.6479116305067	1584.34613845964	96.653473142121	69.3262750282796	113.049792010426	72.6055388019406	-19.2138468605664	-2.81752799226157	170.98345201177	91.1880335193527	-18.1207589360127	34.3474614425627	61.674659556404	3322.84577488847	70.9173369640756	3205.7849427439	2189.82579403965	2601.14963542837	1699.02946110324	2023.36314282489	24.7373756593368	3031.80462340977	3741.68728439657	9.70203942058465	2359.51030301985	77.3610524949694	-21.442585645402	877.455730914281	445.726790344398	770.060472066051	23.6634230708545	-49.3653529459417	2328.95264285814	-35.4678154131291	677.066941314386	-7.80730467060135	1208.14874757092	67.4292845490741	680.386202603489	93.9833748619007	-29.9357132646235	8.7890017749153	2441.80752668766	807.624552019116	110.579681307417	38.6623533768453
551.910629798469	4.04176152492829	200.880875874703	660.172142690845	-12.3614980042196	473.174984058559	32.474078042118	81.6838566295618	159.325951734195	188.851818886662	19.3514704187997	100.274217429263	121.051679499517	8.4159640660344	79.4967553590087	103.554869335092	40.1289324890537	3744.39921689026	56.3210755100167	2680.53052226135	2309.78840140581	2452.71217553273	3103.92877042679	2544.05443719279	9.03802241539818	2057.25391328683	2488.17446535369	47.7241567655406	1883.16630871119	57.3956903530762	90.7087504879211	320.676326902657	539.897754886797	660.254617309463	23.0080153751718	-24.2750377194467	2097.73775873498	-42.6728080881443	880.815248161461	37.0527795017497	1287.19428490439	66.9498748479599	567.449396940072	-21.6341113630334	140.031663472029	-44.8874077434192	2352.41671909159	941.716738681519	-71.4626036067172	-6.13191377610959
519.623248783087	57.9494513885333	87.4878223118816	1542.52609372126	131.248371827953	496.64896028715	-30.6656613815113	36.0691766304976	127.966330614248	43.7272727958101	51.3853689611226	126.872316876346	158.598715275498	22.9410117756762	-32.8536888573149	41.5392453200066	74.3596574570601	3092.27024590776	134.180702014073	3113.77580420579	2135.27290164554	3680.44726535882	1589.03172087564	2146.02568079455	28.8034663537377	2411.61932577519	3418.07945412288	87.9437516733135	1495.48254227922	85.7931958435108	191.170431503846	1623.44061415248	218.05237937638	805.154120912533	0.846240566301908	16.9754092898226	2194.17650169089	-12.2111218886237	1487.1572631958	56.4960768366047	1373.01465886195	49.846993089002	775.705302202303	53.1715349628034	258.184950513888	-36.5910956298339	2521.08978594803	2098.87296797525	-54.3219856234412	2.19522623118223
1154.93962180492	353.782287301965	129.41445455182	1484.37726891611	63.7458205761685	155.681908142081	36.3838897529801	-47.89085718244	35.2894125200526	73.5961156725162	105.335955427415	68.1237295078786	119.564159455473	57.1789571786032	15.588822327357	176.476975567704	711.676342469268	3749.83312817277	53.9730262058582	2531.86700432225	2694.33421695602	1744.27760268039	1881.99815378716	2311.29893419031	91.6309893991164	2494.20904112899	2823.44723361862	18.4669466236433	1434.40636269015	41.0617245395982	3.40376134634	543.526547718215	175.554450229806	1261.17973200117	106.69417467642	67.9602696776398	3103.71184030597	-11.6456321174619	2581.34325023426	26.0625038962072	1715.1651847438	58.2253257902191	563.957973502958	0.554058945783995	24.9534410722758	-56.0081450747197	1946.95931494547	2135.49999501382	-65.9897104901027	42.6984462551789
722.132011307985	16.9899294788332	543.656608608992	731.98648139566	128.673923805811	364.086264789146	16.9899294788332	157.142392947981	56.4078098295312	121.009335959842	7.13545939115875	-11.4785396633375	289.630268571161	-2.71901069651574	20.2747528413914	9.32534163286419	852.430004689459	3752.55511937468	136.23383065984	3752.55511937468	2602.73935981903	2691.02109416693	606.710878343194	1671.47472310026	250.354121402256	1745.76057273447	1616.56779076193	47.9520963119341	2286.21704398629	-4.80162299352206	-53.2489162332267	750.97615154587	68.4076201242538	1051.34936963204	4.88783565441886	14.5772943023598	1910.23802728833	46.6379730271665	3167.80733132519	-16.6289734248205	2071.18025949075	137.653580203709	893.527098340607	6.67990158380628	91.0358301864557	-69.9064020159675	1707.11783078458	2973.5667062533	7.78984801278851	-9.96929485092715
1029.45141104596	42.4911436843514	434.646277663769	1665.88194971088	41.3957382821742	125.741954249814	-33.0918290658716	193.657089184797	23.8692518473399	187.084656771734	24.9646572495171	23.8692518473399	325.105737446055	77.54411655402	54.5406031082999	31.5370896625799	2131.42924563616	3755.280475918	134.569118653288	3755.280475918	1740.78174396768	3755.280475918	850.955031352197	2215.85871765222	27.9191857853301	1348.65471806933	1554.41367946105	-18.4035123290355	1281.86385102071	135.646390702459	74.2418838996956	566.555210370976	108.714589473177	1093.34124241574	35.4600901295291	25.7646416869875	2338.89655496841	26.1454904022327	1275.83086390701	63.9137594681548	1308.04497575735	-17.1769358792662	852.604084080059	72.8004110130777	130.563646055076	-63.8318564901112	1094.76533867921	1736.82591279988	-59.3885307176498	163.888589348537
1470.72769239186	321.159981197743	755.124531848716	1396.20852712856	110.752926336665	-31.7101837255232	117.328146801074	535.950516368427	36.2337610733666	83.3561744016288	39.5213713055709	91.027264943439	28.5626705315564	91.027264943439	-6.5051719452899	-1.02582155828266	3077.27322586238	3665.30650119647	10.017369004158	3758.00920404771	2521.61385322949	3157.59751232517	6.78355378841727	1680.82189713689	93.0186262081711	1861.91554921837	2349.14370838998	144.759669660023	967.226672863425	17.5629378408865	-11.5413991007804	1131.07331046096	61.7584124560103	1085.79989744059	55.2907820245288	211.591850785332	3191.80371697065	-73.3116663503187	2047.84602904512	402.50358188304	1614.27605986052	7.84373813808127	339.135663309906	5.62030239867306	-74.4233842200228	-69.9765127412063	2205.7099665431	1983.36639260228	6.73202026837716	52.3124529262456
2377.22461718249	79.3061490136348	2868.38276305065	719.565874877477	81.498819307689	23.3930565152513	74.9208084255263	712.987863995314	124.255890041747	43.1270891617396	63.957456955255	19.0077159271428	755.744934729372	260.201448273111	-25.9420251009694	76.0171435725534	1432.18372044511	3069.35512927417	-3.59218579132654	3046.70441196411	3760.74131002425	3642.09469554296	126.919090138096	2226.96416645699	71.9102052422238	1553.9142806722	2491.22253507441	47.1022767597715	1907.69691294369	53.573910276933	-27.3215086875852	389.020247583135	165.748891241065	1630.49527729194	75.1460220008045	14.7441091739642	2973.52127344677	149.727976054391	3720.07970628771	459.032364027237	1317.96397379356	25.1161362955473	243.186855873525	-28.2889378868146	0.638810628631428	-62.7797149629232	1384.72031652151	2071.19804090728	-24.9511207504169	210.921290221681
2804.09260618763	68.6718809656491	1134.76207539859	291.322405111624	50.0262705691882	68.6718809656491	-3.71695939708162	579.78096595099	43.445466899849	41.251865676736	32.4774607842838	159.706331724841	329.710426516102	28.0902583380577	29.1870589496142	64.284678519423	1070.05083931676	3656.62871436275	-37.7247963378186	2167.23115527225	2564.40383769638	2959.41797293343	57.2512798940394	2174.78607042706	261.233989073826	1449.5142155656	962.761824877323	288.215828912422	764.175483665256	-32.3284283700994	58.3305534875833	87.470940513267	461.97887747298	241.807064390036	20.5559777135488	76.6782045778286	2287.22201191177	30.1677000282522	2371.84762992023	1169.27305822107	2237.11473809097	109.225843167734	1242.76372649157	71.3670140586864	284.04455405363	-81.1817973512996	2399.68500426512	2390.77704447475	-42.2094732684565	113.679823062916
2542.2398706855	13.0406538944923	1730.2626817808	200.673220519769	63.5149115831632	81.0711751270487	101.919238085413	470.600772507009	54.7367798112204	187.506022861855	3.16525565105664	47.0559145107705	223.715816421119	5.35978859404234	142.518097530648	-56.0871338095571	1994.70390141057	2713.27181252398	84.6919407417585	2614.99705150008	3131.20953248278	3490.83036128454	68.4928043092468	2387.12919901608	924.887150374695	975.644444529898	2095.54474323087	367.636857096295	1033.96133568694	29.6148768712189	-11.4229354244772	355.75749037912	544.747415425089	579.30557314778	68.4928043092468	27.4549920135507	1974.25839034154	-52.8091217401477	3630.23547827634	1475.01361551329	1400.34977642067	-9.34808107429504	616.936658777223	29.6554169591625	-47.2371934496538	-31.6357942362708	2221.65200643947	2588.28488795398	-100.727705038395	306.023060167661
1700.56171965212	108.84926500891	1088.02685779632	137.390315919754	6.76012136627693	84.699145007427	68.2331540973249	354.741395933102	120.924325009652	73.7218177340256	72.6240850066854	-22.8786622719069	117.631126827631	95.6764722808284	63.8422231879643	67.1354213699847	1595.17937782746	2998.48153513223	15.9921567836061	1598.00826182071	2531.65711069506	3768.9579578723	-22.9098785861586	1236.00321046317	585.474730113217	2445.20814320669	2042.13983229219	134.859487080109	1207.90729602945	24.6370535324427	8.42787212837406	523.879840777757	883.72366794808	323.96660346091	-11.0231455565083	-17.5068181181358	1967.49507526555	-61.1951855613413	3844.50755958202	972.667305800136	2021.02840815158	12.4131471569515	505.365920815822	84.9062021067854	43.6409246738031	-19.929908128359	1371.93674690845	2753.76590202913	20.2200915361644	717.268696823029
2074.9728771304	163.007757241017	1586.27415320692	98.2139938444212	18.0454391333785	132.258174612124	63.0716136971148	276.12229334016	187.16814359229	19.1436385129819	259.64930264611	78.4464050115613	144.338367787761	34.5184298274284	296.988081552623	35.6166292070317	2638.34915886691	2753.13543893744	15.3279225785038	3771.70363815155	3079.68278093602	2568.23611615017	146.163115895815	1749.70519597493	838.183973111345	1137.69925037494	2188.70592727103	1606.97589417422	961.450188302861	59.6605087438737	-22.5169680504705	577.594869066122	1751.86776115372	271.59189626613	112.643355624438	23.9781832936979	2838.03157123128	43.1386152388196	3435.18322117376	1979.69583514574	1097.92050158582	-47.2712607337801	577.784671916292	84.4369536460564	38.6739300056048	6.30496206479749	1192.79506279163	1334.5488189462	-16.0184641012765	1235.20957250717
1476.28404259727	31.5376887408308	2294.79053204445	-35.4809634152472	27.1430230256781	78.7803451787218	28.2416894544663	84.2736773226626	22.7483573105255	69.9910137484165	13.9590258802202	-0.323637694025956	156.785661622681	45.8203523150769	809.393520322851	-2.52097055160228	1794.89730694583	2498.82905876732	47.1214811094822	2777.97316955095	1530.48030236671	3151.24727118023	131.513886695233	1608.38098444587	831.538071489857	682.228430838144	2854.79189771234	277.577665593647	986.2574817304	97.9733152444858	57.9410202871425	654.097628976227	3242.13140027258	44.9575732739501	23.3184949186294	42.793665438418	3367.02475274532	91.7864166436201	2943.65663221921	1568.54804022017	463.769488240436	81.7328201139764	146.522664416125	-18.8031451824604	2.42111415789846	-54.5492661767491	1333.96412119515	2034.36467942699	0.186981595755416	378.872450879001
3672.18320819393	18.662206360038	1533.26868666302	41.7440177434652	114.28685351995	12.0674031076303	-37.3936212854279	163.747877913009	16.4639386092354	40.6448838680639	46.1405532450703	67.0240968776949	146.161735906588	59.3301597498858	591.310955444111	103.295514765938	1866.30625090961	2663.18299662825	25.9058651232085	3665.69474694585	1584.88742069269	2467.22767610181	431.890645219428	1641.18397686603	1112.86244970082	1093.3751802562	3777.20523321228	1058.73114568799	1297.9915094247	38.8973780862875	51.8888910493666	1493.94682995114	2322.15578134743	109.268073302966	38.8973780862875	18.3274825614124	2744.2474000901	282.49355624313	1552.49917232404	1516.72436623725	204.236167928285	-42.8335866085814	57.7830555105047	-54.013213510702	-46.1874746792176	-80.8443180757917	962.214871892067	2121.54218164198	8.59269714117371	466.957400128121
1775.0349305228	175.114427995249	672.134405412742	168.516817675548	9.07456828276836	94.8435024388844	76.1502731997309	224.596505393009	136.628367796992	60.755849120428	103.640316198486	364.245923826685	50.8594336408761	-25.013085035688	834.875459965372	13.4729751625692	1827.81581308041	2604.58166062526	34.9962465976538	3343.39163211212	1864.68839005998	3255.64440675958	913.551799201529	1967.60180251049	1291.62317757237	967.716753122853	3779.96116071799	2329.42369470494	744.557142966998	1.41397516643295	10.0803677938448	1185.45986788657	3255.64440675958	254.905959518229	21.9966576565361	44.7459383034921	2561.30078025352	629.028629079222	3859.17900570933	2540.04243000898	608.889139373873	17.0119141444565	27.0816589971309	95.3321518874796	5.82330875259608	11.4176114485263	1143.7044771048	2063.40784031573	-59.0706025201944	813.640618044919
1697.98678758915	28.0805838412821	995.042081268407	-4.92151504701566	85.2842219143316	118.286320802629	58.8825428036934	15.9798142489063	14.879744285963	42.3814933595445	-28.0229842688241	515.411577425146	199.691498060431	39.0812834707147	726.625010310252	64.3828926184097	1305.26181081841	2507.96837004636	89.6247992801424	2923.12999604522	3198.45911615935	2785.46543598816	532.969721038718	1716.6681429467	859.245568103098	1076.04015087013	2229.38733119073	1731.84376374039	1667.88936182412	90.7087721939775	111.304257556845	924.283942933207	2297.67762476234	96.1286367631533	70.1132868311097	-1.42892548201013	3413.83791517522	530.456349152129	3507.89774101831	2142.91050646213	613.318576680559	-15.9864486029272	24.3249053298228	0.809948869051934	104.947613195323	-75.333719670587	930.210608985233	2344.46727612588	109.426652521184	431.917483983184
1552.6396044337	126.341572496673	518.133315837399	73.5157194619683	36.0974068957191	462.005846988025	285.919670205677	34.9968682908294	102.1297231891	218.786815307406	73.5157194619683	1112.42416247783	73.5157194619683	50.404408759285	576.461861896552	23.9914822419326	1651.68807887377	1530.50097206211	4.40181568151792	2463.29789778159	1503.38478236096	3785.48330760955	1635.71178810256	1840.71018224324	278.817655457133	2121.63390754713	3255.0906370551	1637.88108327866	904.659313759622	14.1636439739311	59.7188426718592	1593.41053216877	2506.68380130343	52.1263095555379	7.65575844565564	31.5180053826656	2452.27649406183	1470.57783427512	3532.59328405542	2327.88317073269	886.713677027545	8.11578972985038	58.5455154038252	101.130617084071	-7.57345825760845	68.6314605386202	798.181491955456	547.153524156115	-25.5040273861328	361.123869447674
1566.81463820378	80.454315699371	777.392155806993	48.5250939566837	73.8482698215736	185.050042097829	123.393613905054	76.0502851141728	158.62585858664	33.1109869084899	79.3533080530714	564.897680071178	7.78781104359997	50.7271092492829	847.856645170165	-1.02025012679651	832.442538121971	2707.26772959943	36.2875740369258	3179.38327924172	1701.17321346516	3261.86783504129	2758.27791542285	1295.26237308305	3.72788095814684	921.911225779713	3788.24953981489	1721.79435241505	1636.0538273076	12.4104657791546	23.2636968054142	1999.6370666873	1894.36072573258	-13.6372886838686	294.594472461906	40.6288664474297	2241.73547211258	1111.20021015077	3339.74541403779	1706.75003564851	733.233560070286	19.9196447848595	8.704017186032	-0.26848489302997	21.0412075447422	-58.5897484069327	317.133776153787	674.912296556383	-74.2916270452912	32.2568351435697
2377.36969411	-7.32820072556138	390.305027928314	40.0353140448448	92.9062142536703	157.893362427018	76.3840579384123	67.5722412369414	120.443141445767	21.3102035542191	49.9486078339995	949.855388471717	88.5003059029348	201.952445934373	776.92348570535	29.0205431680061	1259.37045011088	2778.86772384174	-36.0428742658251	3791.01921976621	2718.05175412954	1951.33613597215	1083.62256811415	2070.79607647826	123.599046228701	1002.17260867817	3791.01921976621	2785.38372059662	1043.44058812573	41.0630873335719	0.881107345153763	1263.89847833246	1537.57034203736	98.621058668333	174.641020808584	33.4610911195468	2386.67703410974	1386.55946901832	3644.96187189592	2400.14663094599	1282.1700935374	-17.6460011605362	32.864986975394	8.1707261089392	111.437635186841	206.847279443598	78.8861094992415	625.527247770309	-84.9939853417766	60.9266470509108
1849.75072516145	135.121302774765	1750.57550150155	-10.3356919264188	34.8441321853126	142.834931281646	610.060429412722	115.286258042786	40.3538668330847	52.4752830581834	87.7375848039249	863.50822321024	125.203780408775	28.232450607986	409.506088233817	138.427143563428	1569.85620505463	2328.95221733549	162.118958925873	2640.82841852082	1363.98334398156	3140.69968174471	2157.25730518468	1262.9224146776	117.565215899396	1605.22556232004	2720.15581464113	2420.23305670681	894.53902721478	52.3646163484551	-10.6626298841215	1247.70894144904	1099.92091580024	103.438419330026	-31.3094864085862	-0.882539951480311	2428.50216495714	1849.96584067352	3877.65140442485	1664.60954260207	1002.94372706217	175.018929009688	168.278699988908	84.0258372291577	15.5001755178942	703.003535637456	-68.7526872418561	144.687898416178	23.3637760421375	-0.227025530592558
1806.74500172179	60.5162006022544	2128.65081606959	57.2089490849825	89.1790470852771	89.1790470852771	181.782089568889	128.866065292539	16.4195137052964	82.5645440507334	41.7751086710472	681.177068676938	45.0823601883191	594.086112055446	232.493279500391	671.255314125123	1177.26479626772	1613.16070246213	7.13780419229822	3796.56894872201	1635.9951512527	3586.70949078966	1336.97260756671	1942.62917786888	78.9032146769355	1878.47525031443	2676.59360327994	2406.9296366104	726.966618447296	25.6228341656139	52.806701773431	660.637981484222	1523.99761670849	85.4273429028116	44.1078641389295	81.0779240855609	2017.31074151113	3881.36377284818	3328.21896499666	1529.37406141445	1723.87416661428	10.4743959522299	345.509259244415	30.7114011175297	10.4743959522299	624.330219299657	5.97728369327435	62.1911869302182	-3.01694082463667	22.8414546643575
2681.3052218233	624.419443480058	2747.47849083166	184.367204574454	156.795009154303	154.589233520691	256.054912666845	18.9340320535499	82.9015254282994	72.9755350770451	61.9466569089849	578.098155174205	60.8437690921789	788.749728184156	63.0495447257909	1422.91022284762	1692.01485014829	2651.47356676739	84.8023135195103	2238.02080024166	1752.75781637199	2375.11303335282	2931.09820097031	1346.9212850191	-22.9130124964032	464.526038565508	3799.34901067434	2248.90113620286	761.559210306361	-2.24037417011674	-3.32840776623708	775.703647055925	956.317224011901	97.8587166729544	-30.5292476692455	101.122817461315	2240.060073731	2130.91702296348	2747.51900049546	1237.51926719634	1459.18092700254	-36.1913871215532	906.714556622609	53.8235001093931	77.4524080075165	768.316667505029	59.4494305613272	175.34359787117	-12.5624792234298	104.4568741768
2911.14756107754	205.711628474083	1945.70855576431	47.9313110343215	76.6186414779145	138.406737817961	764.011213260929	72.205206025054	103.099254195077	84.3421535204202	216.745217106234	745.254112586272	65.5850528457633	1986.53283370327	22.554057180374	1533.05234092186	1850.81969352781	2896.32305055663	127.725036619927	2117.89301517923	1499.50384022207	2484.78940947599	1590.95576046221	1594.22190047079	-24.6948304469778	438.008337434697	3650.80139253781	2601.28173644855	1168.53498601965	52.6038164226668	70.0232298017416	344.37899052217	790.751458360962	71.1119431379337	22.1198430092858	38.4505430521685	2546.50057797304	1779.62948529753	3422.6029422925	1335.94782521801	1171.53786996012	-27.753926955329	794.295849334133	51.0727639217427	205.347858924012	1276.26475926823	-14.240779947831	-44.6453607147015	31.9291389944539	91.6122049442368
2307.79443112203	133.248716153929	1513.03660636212	-45.5717944170518	96.8223158524331	101.237637101099	334.145832968241	44.9422911806053	6.30823025477602	154.221492085094	-27.910509422387	485.370585735059	99.0299764767662	1358.5003626588	6.30823025477602	796.650733766026	2144.42754492138	2455.16048755752	74.8347589874305	1882.1392824189	2169.73927891433	2299.37715612249	2853.87866451708	878.807476463276	-5.78039154537789	287.266574580642	3332.12259808334	2505.27260815899	1968.20140258231	13.8286991247647	49.7786986866927	398.384755044783	845.036264753586	56.3150622434069	-39.5516032550679	106.427182844882	2014.9440053008	2699.03698055313	2434.19044153452	1546.10928091041	635.487989305996	11.126361151484	752.696670403594	-45.2239662992842	740.299598364425	1374.80428546007	4.36432185739182	77.6197475433905	-18.1758091229155	772.98278828587
2280.37120269278	187.718601578199	2332.27340440908	68.4539678471305	45.2636223994227	236.307896801968	44.1593202352461	161.215349637962	44.1593202352461	142.44221284696	22.0732769517149	555.451222248994	85.0185003097789	1259.99600299364	203.178831876671	259.498242249675	2010.9214746337	1880.4568147241	30.5989160838623	3807.71006445652	2509.43030176912	1982.92389926869	1518.55179271552	2076.67038087332	30.5989160838623	61.1210263737424	2736.16597820823	3646.37891006716	1721.30581106972	-9.73387251347925	65.4813278437253	175.578939960793	240.983462010536	46.9500465962981	66.571403211221	68.7515539462124	1985.57859064944	1441.92163788761	3896.27335823976	963.683986495458	116.616825657006	-13.0938580932225	1087.75507530002	151.582314320112	18.4878736024854	1111.44137407181	-9.71010112582522	-9.71010112582522	50.0696052981933	504.620957918561
1546.97366491017	85.3571075647179	2245.19109819992	-32.8537553498428	61.0520703299484	517.323905691758	-25.1203344115071	194.729775121181	-32.8537553498428	129.548084355208	129.548084355208	207.987068158328	99.7191750216271	1360.26678797035	430.04672653054	890.737659571398	2599.8236869436	2696.84048730684	-4.96624127157939	2510.32092711834	1470.82887530759	2367.43167340668	2105.64983454563	2441.60319441731	140.104527763919	562.227742927361	2269.26348383379	2112.19438051716	1125.05869647862	63.7514914294461	5.94133534763101	378.980455724626	34.301034557578	20.1211849526045	154.284377368892	-59.5041243676314	1813.93264178241	1598.32555637448	3900.01585557226	1105.02557562439	94.7201230584187	-115.24279781004	1517.04958700604	63.1128016373603	818.302017019075	1540.75507807184	55.2109712820957	29.2478144005121	-62.1876511389781	706.547559137476
2024.29938189539	492.426929789328	2246.45404486316	43.6966155360355	90.116992872583	1208.62703726749	106.695699064207	578.636201985773	1.69722651725449	85.6960045548166	-57.9861157725922	42.5913684565939	26.0126622649698	871.526678037799	673.687450817751	1977.87900455885	1478.30732465124	2591.97928809103	35.82490873417	1822.51351633758	2165.22593099089	2302.74747317662	2003.69269096322	1741.74689632374	236.650017957767	7.44744764822702	1736.28969226875	3310.14734172759	1126.17427892098	-7.83272370574229	31.4591454901788	270.484683098699	134.054581723973	38.0077903561656	28.1848230571854	35.82490873417	1944.78085505569	1462.37832715533	3298.21932911804	652.348789673939	165.427268537983	28.7277231610677	1078.26390212929	-41.3166719907404	1622.80258701915	1059.05818087799	278.402099427996	284.050840972497	12.9112468364658	1327.93827839622
2154.8375805775	79.4008707897087	1916.00202953106	-11.2681809964389	113.678195245447	1235.98414113496	-16.7967817151064	312.707821117479	13.0576621656983	111.46675495798	79.4008707897087	121.418236251582	35.1720650403684	1287.95298789043	1193.96677567308	1775.57557127691	2223.39222948898	1804.40864575947	-6.33429972039377	1759.63152828983	1748.7102801265	2362.48442690556	2825.54534903069	1390.49334036932	860.81280444789	38.4428177492531	1909.25262812743	3260.21102593116	853.16793073356	190.248167219519	34.0743184839217	741.771199467609	110.523055627221	23.1530703205932	78.8514359535686	-38.0059193940464	2217.17460671039	1796.56715388883	2096.19343076441	455.598231721161	45.1667656614099	-47.547780390655	2021.56952784445	-47.547780390655	2079.23345282805	789.144464469443	740.525861051897	188.761245522535	129.966655343177	832.109741908205
1682.61205301586	22.2154396661214	2642.78810923676	62.0384097397993	35.489763024014	1170.44441012383	868.453553731776	956.949042784393	-8.75798150229472	64.2507969661147	120.666671237158	145.002930726628	224.648870873984	897.214587673877	1716.90405502375	2866.23921909462	1398.32029443432	2390.6048211108	137.231261905443	2530.48446009153	2049.64820109524	2493.32893098728	1962.22342673228	1339.32190939617	2007.0286235933	39.9712004266471	2200.45593687135	3615.6444718718	1632.1949035121	111.003829596554	-10.2980448320562	906.569276299511	286.946188002016	22.4862455540547	81.4979682490542	7.18691004053626	1511.19106903994	1673.00751984822	2243.32564017948	101.237938220977	474.660517009306	-25.4994218526374	1256.58476532063	197.422541848274	995.188960168795	630.819049957153	695.319313566046	269.843890461768	-60.5785125872986	1155.87382740499
1903.8624533413	13.6743834361017	1436.84877330618	109.954454912538	75.6477627772559	2314.43609147645	543.768110300617	435.314696453597	56.8344154772627	135.40780714194	78.9677652419605	244.967888477195	66.7944228713767	366.701312183033	2015.63586965303	1756.67567740606	1234.32862295919	1682.83809992135	-13.1732689299972	1734.23238382594	2026.19565622008	3570.21116416212	2345.49631366985	1568.0210826877	568.566285053832	96.1762712925271	3124.06504005422	3137.18698488093	1286.99276431582	278.790003464143	-7.70579191887096	776.330411476628	411.102947133397	-7.70579191887096	49.1559689968417	32.753537963463	1933.16566810546	1356.72141637209	2210.62901127771	447.321152832014	532.258910945969	113.232637583793	1891.26304076924	66.7999964814983	1494.88683623745	275.180629721067	1982.99581953231	58.8724723908626	-26.0652857230918	1305.75876150371
1891.6955815802	22.8402746868453	1623.76727336445	221.018651424944	59.3759530799027	1350.30325630126	632.875389673954	352.768521993848	73.7687960832283	172.304413567534	103.661623859366	529.911205111702	119.161608632178	247.590053892622	2334.55228937484	3688.58667345693	1370.23180815202	1739.01580195157	3.64317212948084	1707.2845243571	1417.32629806274	2921.82652883536	1489.54230913982	1710.56707031515	1318.84991932126	34.2802677379415	3270.87058237461	2416.31445129576	1352.76956088777	245.457391039117	-12.769557660766	603.254900466497	1059.52878863536	43.0337236260731	-1.82773780060143	139.321738395521	1445.68675487593	2326.35783046018	3918.81968528114	20.9717715948284	545.747457560738	42.5068429411617	1756.2451521862	39.1065685180564	1995.39778661127	18.7049219794249	1748.31117853229	368.933187559265	13.0377979409162	2203.94795122839
2014.64748451356	53.0587383957559	2942.83007584428	47.5206561085797	105.116711895212	2484.2768624661	1120.80100336332	379.80559333915	6.53884718347603	-10.0753996780525	45.3054231937092	1235.99311493659	24.2607105024398	92.9329308634243	1160.67519583099	2698.0468387511	1895.02490711055	1543.44412452173	-1.41664478329697	2055.8430189475	3268.95835019482	2748.89536974132	2687.58268151943	1567.53125203747	285.439146540528	121.208731660476	1170.09364802774	2811.30292739574	2091.97371022111	321.56983781414	4.05770237937145	1412.05979261769	1333.22919347526	52.2319574108535	113.54464563274	-0.321775350763285	736.216206878133	2188.18122996805	3575.48843562349	-9.05021512973873	916.577487090083	-24.9310825697847	1952.23691371594	-28.3341255926517	1033.41529754185	-61.2302081470326	1952.23691371594	13.6367383560412	-23.7967348954957	1787.75650094403
1939.35647621397	475.567535223845	2433.56530867543	148.680527205612	125.410604600924	2245.18974473272	1646.82030632646	416.838682935823	118.762055285299	65.5736607602981	32.3309141821727	855.642937767078	15.70954089311	61.1412945498813	921.020339370725	2108.89448376241	1233.5021572051	3475.19968493822	-14.1517278036693	2139.71479572868	1979.76336519169	3103.80560992424	1445.13118641052	1939.22772868574	430.644716018373	255.355477073726	1496.62240035051	2471.66879198011	2427.84648224395	114.028528174604	-5.38726585643694	1062.78153396251	934.601277984234	-2.1005926262248	131.557452069069	39.5306016231289	1242.60100754945	2056.59106377799	3514.28036949269	-18.6862343890486	958.782996312165	-76.585108681455	1601.34697375338	-31.1742268834892	3658.45991920123	155.01038848817	1756.87924391141	-110.643270029929	-65.2323882319636	2008.90963789012
2019.20023811311	165.676121287582	1960.44618417067	12.6938676261454	4.93389823752182	2928.22522363759	594.691571772916	521.526146108751	62.5793851244401	58.1451169023694	-41.6259180942198	741.022423101247	275.424259783831	67.0136533465107	756.542361878494	1144.54083130968	1661.1330791809	1948.53411709633	-20.3253516883708	1280.91974265875	1856.44937579459	2473.63639190026	1286.40097726005	922.446999734146	829.266011512153	160.555390154321	2928.57886380764	2555.85491091967	1102.23149465658	73.9518834538809	52.0269450487061	788.704875462579	2402.38034208344	26.813265882755	229.618946130622	13.6583028396502	739.731825109579	1786.17011252613	3930.17559391052	-62.4239087841047	705.645887408714	-64.696304630829	1160.12505675358	-29.4741690066021	2384.94641813798	-94.2374506382451	1533.93417353973	-64.696304630829	48.9234877053868	2620.13938827395
1315.01917689076	851.439216809823	2441.80683105878	125.016073620792	119.470858787288	2593.7457174968	973.433943146912	121.68894472069	140.542675154604	141.651718121305	123.907030654092	1325.00056359107	58.4734956187438	102.835214286776	631.848709403063	494.327381532162	2072.49552314742	1861.32176862397	12.9829830487369	1822.92897485831	2443.79529689723	2795.91206257655	2026.95925029867	674.435972782782	84.2838857563869	131.452175239909	1919.45942775482	3225.91135275192	1026.5527384621	256.50298921948	2.01361340140611	1266.78193373864	1333.69508858736	0.916676436673029	-31.9914325053193	-12.2465671401239	1490.29095726864	1667.68250613096	3241.46393962747	90.4896966947965	1498.25083446118	15.4394260222751	1913.30157378649	49.5531854188757	2935.57723037129	-17.5372080611055	2401.12833315788	-60.7479699634663	-53.9252180841461	1403.86943346392
1717.53348999027	1826.26638008488	2394.34025486487	23.2975392304101	14.4213849369727	2638.4344979344	2180.2030325357	22.1880199437304	67.678310697597	100.963889297987	23.2975392304101	1354.72068324602	42.1593671039645	125.37331360494	971.936529341531	124.26379431826	1827.37589937156	1969.37731985339	-21.7196516848113	2273.42024218861	1598.37909693172	2815.64841415105	1147.254038882	2052.79703861685	34.2593701169794	133.045879178963	2765.1575317416	1718.02053568457	1478.73765817887	172.560482803757	-20.6220238063448	1542.40007512993	1307.5077091381	1.33053376298488	56.2119276863092	22.1854634538481	536.133063101301	1688.98198616503	3937.77712138115	282.346972436729	1608.18013667093	-77.2781605229336	1718.57139583893	24.0086648992498	2230.69579404098	-86.3825942687479	2209.07276389467	127.571598757887	-41.9984797579034	1214.41337716446
2276.90313955263	1380.02635863983	2184.77347022619	-10.7986493846069	192.330621539951	2350.16287660739	483.149577727024	76.8910358779074	20.2812390628665	137.940816756873	-36.3285577521743	1775.18494032913	284.46029086639	49.1411354783775	761.758577738304	254.490398434898	1988.30417539752	1797.49756193261	122.560075701253	1565.75211301798	1413.08567984672	2073.17579737134	1768.94125069194	2075.37243669755	92.9054447974848	23.7113060220255	2718.98775927563	2811.24661097624	2609.15579296538	184.065976834995	53.3659369257937	843.057774696512	1644.83112876136	11.6297897278976	134.641591995381	27.006265011333	1016.67464622704	1476.82444163488	3941.58720713624	9.81222261188065	1176.13249612085	-85.8624873244016	1013.25769230075	33.7309000959512	2218.30344364106	-57.3878712719367	1980.25565344246	236.470166389502	129.405610032233	1261.55634427824
2580.23438778952	948.949322898815	2238.20865600848	33.9194430690423	128.309661255366	1237.67234323345	490.323909828796	65.0126914127725	-3.83664420548712	-24.9356341530183	58.3498524819732	2134.93465258109	422.585047365669	38.3613356895752	423.695520520802	538.074255499524	2170.46979354536	2410.09580816763	76.8926521942668	1761.67853919717	1975.98594165351	2063.90692727663	2125.45161721281	2936.52270958603	-3.33524718682403	-16.523395030291	1222.06348993532	992.369914994934	1803.44100736815	260.427709682516	37.3282086638659	1630.89607308279	1923.23335027965	-48.3947523186696	224.160303112982	-38.5036414360693	725.139165218504	226.995616016125	2867.04243512988	-7.82720122801727	1376.03153728843	-42.0246988849312	1334.99454010014	-54.5637813591329	1772.72251010863	-96.7406951359935	1578.93669005279	620.266839070635	11.5513807775673	983.900230822486
2085.0529694171	1730.65969462912	2531.65515269223	45.3474756530585	203.102475715419	1747.32395519909	216.433884171393	63.1226869276907	27.5722643784263	6.46420098980062	49.7912784717165	1044.09215914645	550.830046275411	122.00307427491	1026.31694787182	34.2379686064134	1109.63825072166	2522.00134590957	11.3728865298109	1607.04607731388	1490.47725703607	3021.26780257117	886.738744465112	1899.5678338601	10.2731806781334	77.3552376304617	1541.06372621323	1610.34519486892	1160.56550153281	112.545824884142	49.8625913385239	2011.73783073121	1258.43932233211	11.3728865298109	110.346413180787	46.5634737834913	685.254073464316	297.365052600926	2401.09256575414	694.380873955219	1666.38512623642	26.9835880579154	1218.0310521208	76.0401406965206	3155.19445631502	93.1528916169643	2614.431527229	1748.52633065455	105.702242291956	746.859976777913
1956.21693018613	1777.27691510427	2389.67410957697	21.2196242387858	570.265384800524	1840.62834901524	142.365348735202	35.6681968851473	35.6681968851473	10.1053375877384	142.365348735202	1160.43400597114	1736.15405449539	850.345408406917	482.46252025725	90.1282014752793	2603.06841327708	2015.62326322991	-3.61121189629259	2354.54654297862	1495.13394075869	2645.05221133465	1370.78871150024	1853.86442516803	50.3084007910012	22.7983943178921	2390.85975152312	1305.8650962237	1093.4878462513	8.49319095187541	-6.91241267306568	1150.70865971536	2242.30571656833	-14.6152144855362	51.4088010499256	1.89078939832923	1371.47890557467	527.699743094855	3217.74535446489	193.156719269973	966.145207766372	-102.565612370451	1710.58906965655	-14.648162423298	1825.90936114567	-61.4613500574965	1731.14120081303	1030.0851713643	36.7321654678954	1556.44808598297
3564.06877765254	2462.16890400093	3021.45814360411	147.178452999258	759.839230377702	1673.82681477894	-25.1671377333346	73.7925885582833	56.0020759665317	167.192779664979	81.5759378171746	419.595677060454	1196.8186959126	260.592970771674	1028.92073332794	389.574187061873	2986.9890254576	1178.27661034858	183.987334396793	2767.1574798928	1551.54799965939	2339.93240894121	1633.02906989242	1154.05250838741	51.8558691540305	92.596404270549	1769.56491730995	1364.36175723214	982.281603571818	54.0580602414099	2.30656968799446	842.442469523228	2260.65352979555	-52.74820749649	19.9240983870295	163.066519066689	1158.36485296609	-31.208333660748	2729.60705432239	28.2131895905447	1045.23541446844	-34.6364984637072	1710.29938624252	196.193264935545	1673.73229501096	-100.914351320918	1978.83896247432	2078.25574176014	-66.6327032913263	1122.94048333551
3848.45378491539	1999.66855068726	3273.35031554358	209.839764963401	94.1516395965388	1499.09493131141	4.04838810888647	60.7800649714824	94.1516395965388	81.9153955673514	-17.0869424869826	485.711448530534	1974.08367680805	633.658762701617	808.303336572746	413.406370176245	2580.33394916324	1662.02118743174	-42.4505842841199	2457.51480034631	1107.81995848987	2734.06451896343	1557.35097520614	993.233620895523	-22.6183335466374	117.309213323378	1433.95030395069	1102.31099995168	909.497451115041	-21.5165418389995	25.8605015894309	1578.28501765126	2009.08557533768	-20.4147501313616	2.72287572903468	223.081217256618	1913.58064943196	-15.7732228891472	2221.22510210201	224.395308935057	943.757244732314	-3.19296646026031	1515.58708240899	-43.2210550976276	1298.29174409185	-14.6295632137938	2470.54291132904	1026.10074135776	-5.48028581096701	1505.29414533081
1967.44848490125	1662.52347019136	2315.77523528152	199.105972587335	76.6908206965036	972.547159533949	-0.0968654895631134	78.9165507308824	55.5463853699055	85.5937408340186	-29.0313559364868	467.306441729974	2235.64895404389	788.924431697702	777.795781525809	1386.5329459284	1443.28906180505	1344.86852023595	13.0621072912335	1542.2140069223	1871.85814390117	2876.2253973719	1619.38821959294	1202.64747117149	38.4193485973002	83.6213874472453	2224.65454468123	603.996078597832	792.521655264675	-67.4195716367173	5.34468602416976	1846.5009025951	2265.44662852142	8.65215228148281	-4.57771274776938	454.057608266307	855.847520223842	-86.1576963839603	1739.47817298353	386.56181085665	1211.81789976822	93.54439232494	1469.35274027461	-56.3981148143335	2220.20987526212	-52.964316940915	1638.75343536325	1305.67504164166	28.3022327299889	1563.20988214805
3051.8853079302	1253.83373600305	3056.33868643652	100.408702865885	97.0686689861446	527.933039472712	-23.1725506845253	36.9480591508097	32.4946806444885	121.562250770911	-13.1524490453028	1341.78796150289	1465.3692150533	956.570720706118	920.943692655549	339.777797580645	957.684065332698	1450.93799290669	-4.16523769918811	2891.69979667566	1523.74831377097	3487.42060374706	1054.89397487219	1411.22327243526	120.494857113901	-28.4353446539488	1753.21114316143	1159.69670944956	313.552526072224	23.4144292948581	16.795309216287	1698.05180917334	1917.58595844595	-8.5779844182355	205.440231455563	796.748291807913	1222.57278548838	3.71774440379073	2003.83137385276	1106.87319982152	1915.62475903743	-74.1790063422172	1050.74171766631	127.436113235686	1476.88276586506	-78.7611681508059	2080.58258414662	315.304747387822	55.2670647504136	2387.58742532206
1627.81031403558	1768.15221987789	1867.28261368714	102.984368812343	366.960810753838	535.148332834706	-20.6501672868377	45.0654870361504	156.447951990368	10.5369229003431	48.4069609847769	1017.43440608647	1937.4535666083	761.254736691766	296.789857832681	1387.22418973447	1217.92284300406	1244.74225055865	19.4293552295171	1732.65963770773	1161.95083871209	3224.00893643716	1583.63509638392	1201.69071639844	55.8575764420049	77.9352862677552	1206.10625836359	570.268215381985	1115.58764807802	82.3508282329052	3.97495835149191	1324.22200593136	1184.02854853784	9.49438580792946	-5.9600110700957	2047.26700272468	1846.71386421311	43.2958500862487	2350.01997241508	373.483000797334	1591.04811904446	199.217560144261	777.04507388866	-26.6396228074186	1836.39551575339	-16.3212743476972	2078.30346297575	640.613577587899	0.875973085171839	2478.4260865805
2520.2613794184	1360.26978425715	2336.40104012771	339.566324922187	8.61771419894983	398.624494512529	27.5609006713237	588.056359236267	56.5328329231895	180.220697536925	99.9907313009883	2426.65975214314	1390.35602159563	1093.95086855731	233.707341694215	1633.27453047666	1953.08009033379	1265.82966289265	16.5438144774407	2022.47051714943	913.466987698615	2644.35197838529	882.538602415126	1030.55301770039	26.4850811757049	100.492288818339	1673.42159752148	265.075481934047	1076.94559562563	-27.6395930704004	26.4850811757049	1615.98316770929	1617.08775289798	-24.3258375043123	-6.65247448517589	1089.09603270128	1391.00641477522	45.0740451338526	1900.46419151927	644.03116103564	793.196726298537	-105.238947554144	1736.38206973009	-37.5407294732904	2455.81906526729	-67.3738425258698	1639.99816602175	608.460910857564	9.50379495577716	2127.65482168892
1599.72595498037	1634.28431906831	3244.03521400316	26.762996010096	35.6812835166603	91.420580432687	89.1910085560459	542.908885452503	85.8466507410843	84.7318648027638	16.7299225652112	1589.69288153548	1910.7512317718	1483.78821739503	162.766880485201	949.805752939498	3031.11109978393	1086.8870996439	9.23347031271384	2079.43372440227	1478.15826352415	2461.86260209313	2146.85615659632	868.040516456645	20.286328049444	98.7616179802279	1069.20252726513	318.713486941157	722.142794331807	-2.92467319768931	61.1819016753454	931.041805556007	1218.41610671099	-1.81938742401629	79.9717598277867	1467.10540578742	3007.36139656399	128.389672073374	1949.70963818511	31.9263195176455	1483.47010083242	-46.1630611227063	909.283478476892	15.8490940916907	1664.91307349677	-69.1305260169274	1192.93166992052	134.131538296929	253.562355746879	2165.60380819079
1725.63162315844	1736.78429521054	2886.62478378217	136.37585573403	104.033106782937	87.3040987047855	93.9957019360462	750.888085804803	72.805625037054	111.839977219408	46.0392121120113	2030.0995701808	1743.4758984418	1359.82397984952	357.198762365633	2075.82552559442	2148.31789393307	1087.99332451305	81.5449289164398	1984.94898256674	993.984408440841	2385.31636630957	1166.51841911455	1485.04274651216	57.2132094624558	81.5449289164398	929.837148062156	298.318429506479	835.828231989945	-45.6436045930222	-27.9478086264884	750.667213901001	731.865430686559	-37.9016938576637	90.3928268997067	1832.32274235538	1216.34899191426	17.6075801649039	1651.94150874361	202.648200770509	757.770062587326	-50.2023367029888	478.485150741598	-36.4104892044344	1878.35767184487	-63.9941842015433	3641.41551041009	92.3134207820738	555.489632608527	2136.95481244277
2188.60221248007	1617.33878191781	2097.11080367908	-31.7380742755841	185.832958848714	30.7438634421629	10.6603834614585	1124.17777350274	68.6793256279379	45.2485989837828	-19.4648365095981	1917.47523274056	1277.03537113365	1705.48294405535	154.59198998984	2133.93051697704	937.847709237311	1349.17301349201	7.8652024193249	2227.88456629045	796.934896556969	3875.7454001908	1474.22893977189	959.618269682121	498.128701020975	132.921128699204	1839.43651209366	438.367461913776	1165.46253771803	218.136228907617	42.1725804253094	1698.88693123043	302.244639502934	-54.1094159140665	143.988024830167	1984.41285140927	750.94041623369	30.8716657454023	2376.27131789495	-22.0407344502227	609.457259188866	22.8197787591115	559.995667701652	106.789457330429	1315.72277484351	-33.5434301449238	1898.90944656486	26.2705874675218	1199.54554832703	2437.23560507687
1722.15247561043	2086.04377726805	1522.34712899475	-19.1678636100568	338.02605212748	86.8740801245244	-33.6788664368942	1245.52184429816	117.012316764879	119.244778738239	-21.4003255834164	2349.47429012448	2115.06578292173	1141.71236253694	279.98204082013	1293.51977672539	1016.6944920288	1017.1220625447	144.496480247736	2000.48693193519	632.856736330176	2625.05651114267	1414.67610321045	1539.81149762613	456.781269851473	26.005443057666	1210.91581495837	378.156376015071	1699.27607104081	165.536944795506	27.1128359286013	1615.11421284973	3.85758563896129	-49.2972721659301	21.5758715739251	1859.84803732642	788.99706588247	-41.0326134998084	1864.23662280764	46.4601127596273	1254.08997915631	160.430900913366	730.284841682059	22.2844910300464	2332.78319632857	-32.9740729232814	1704.21703135946	182.304082478225	680.782378140536	2135.92456224484
1473.05860516012	2117.40229600949	1990.09695674289	227.92305005259	248.023893094684	38.0817546550284	72.6998732275249	1939.84484913766	12.3973441012407	128.535548344455	65.9995922134933	2072.73375591595	1246.36576418539	1324.53570934909	415.530918445474	1052.05761477847	1608.18093894309	711.243161101596	-7.91180690851992	1716.28716107875	1081.34756682637	2961.7882150747	1582.20742128026	1120.13096263585	908.484431218393	230.329053064015	1373.88518093218	416.48935294953	919.565401449673	332.273979191797	14.2501335540414	867.484841362654	43.0606561553712	39.736365085987	-18.9927771398006	2068.66201443348	664.66038734417	-58.9037338101987	1713.13705971754	94.3351644597553	1082.89888412608	55.1613107666843	1457.35483854514	57.4656551015709	2602.61397298374	-35.8602904613334	452.66070853461	507.964972571887	1329.46372795893	1669.3545173547
1267.31994983042	881.88717964018	1801.33984592009	284.187086736472	124.427996483706	41.7554602689871	-31.9795044630591	1615.88523765464	35.0522816569829	14.9427458209703	52.9274246223275	2774.41794109603	1334.35173595046	1218.16330667572	790.277071942789	1201.40536014571	1847.14489976878	289.659601450337	24.6559063900583	1461.66339090103	844.060637141296	2394.16593293322	2039.34927009101	1572.54359803922	794.16454392911	16.8942918903848	1145.65480055718	30.1999167469679	1507.12427582768	597.90657729451	-41.8722178928569	906.153553138684	56.8111664601339	16.8942918903848	52.3759581746063	1177.81006062725	369.455257446427	153.820727494328	2410.48797410533	7.37374725948002	1283.88403954276	996.75570821617	1249.29026468414	77.7144228053519	1305.79343028656	14.2925022312051	1365.75597337484	824.939959751663	1478.76230457968	1684.0187020742
2812.80749536352	803.219239761911	2195.84825337682	483.562820906483	81.1980978716778	18.6080298440415	90.1395361613401	1834.8376824317	73.3743393682233	82.3157776578856	127.022969106197	1415.70776260378	2274.08583841136	1833.72000264549	1012.22535978277	1115.05190011388	1353.11769457614	578.733857936983	40.622469493964	1800.30218510351	878.301022637221	2808.84497292764	1352.06094607056	1051.38427335291	1862.43463407837	33.9654213895143	1135.70688267594	78.3457420858458	371.255858681633	1156.7875350067	58.3745977724966	725.188916234877	465.564040161338	19.5418171632066	-41.4811237942492	1923.45757503583	268.800736709818	4.5161717231826	2320.75687883313	51.8334955854187	1642.15720978448	975.098351433928	523.852653137969	-15.1032064635982	1559.06337275811	-1.25423362587058	2003.3845846352	976.252432503738	892.004514407562	1516.36237317512
1546.33341293269	853.072008521152	2059.57048490833	478.48721742782	73.71201033592	41.2852672263479	-28.0408732148063	1521.73381471164	121.793043222527	132.974678777552	113.965898334009	1256.72905205755	2354.76566356099	1309.28273916617	753.555452081431	1140.44004228529	761.382596969949	333.05287742598	24.4131455333776	1473.24354164793	641.692609318582	2408.04445622912	1735.25424929777	1387.75699720286	1515.43170643901	38.845938751377	1445.48817007486	89.9158224458364	1140.17908277102	909.254391283033	275.321704553982	922.576969638109	375.241042217055	-51.0814651453884	46.6174427918382	1592.0365319807	244.211815809345	-27.22208950214	1776.94710239803	-52.6329231908747	1529.76899288033	1477.79228760792	1512.4434244562	-19.1368242375426	2375.25673197824	-106.919704253172	2031.05543928537	1359.97842232379	1395.78459706701	731.637807475075
1651.34329244479	820.188018829867	3874.09635929923	96.4229286160651	-40.0520961228589	75.1686214845933	51.6770188655982	1779.98778297738	114.321292516252	66.2194395344999	-41.1707438666205	1944.42900131035	1587.58037105037	1137.88397805818	712.797835428746	891.781474430614	999.171657831734	1055.78317602664	121.497261314029	990.238742057502	1193.53757962279	1958.96325766915	2070.05551863379	1285.74415622344	2661.06634696566	11.5159229590371	2097.82858387495	-9.59160662424418	1343.51213192505	1145.767907408	-41.8083623039893	1376.83981021444	1357.95412585046	140.382945678018	110.388035217565	1974.5161742042	368.705612456079	-30.1131137898861	2753.52599577615	152.534302867686	755.964375622451	928.207825508389	350.20967152873	60.0545982309408	2088.82811869955	-70.5729845684623	1958.20053590014	673.888637757339	709.724523304078	1609.08965089643
1065.93949341846	1405.036595932	2547.67072684398	134.821376945629	-19.6188875654899	138.178774000218	-0.593637589482488	1609.83781626197	27.3846711987637	-19.6188875654899	112.438729915032	2784.9267853683	1258.43025788159	500.777655895888	1297.59989018514	591.427376369806	1029.00812581798	686.701995799551	27.5046590328884	488.831631643622	1411.48557686509	2428.62817912731	1558.22090309308	1325.88996989876	2364.15356608774	68.6350156270984	859.004840991512	350.989355490053	1166.92669981844	304.300842599329	39.7326028852211	1119.12655566841	1828.3472991037	-31.4117977101692	-40.304847784593	2450.86080431337	122.023206098992	-73.5024107671045	1916.46244727837	27.1527884479863	756.035265522782	1030.23391166044	360.356206539322	-1.77111937244208	2165.20805453405	-31.8519835056876	879.829590994216	1326.41472774163	189.126672242385	679.676148876851
1436.18151267577	1092.45897721457	3312.66024047048	68.0090751070797	91.5210400734811	81.4444836593091	78.0856315212517	2109.07155766659	15.3870582775146	17.6262930362195	-15.962228344354	1936.65048124632	2689.03336017116	157.578465455276	754.334528650131	397.1765846367	1382.43987846686	574.100374427296	22.3793308708718	660.862957889798	756.524267861275	2971.19482778232	1348.28958070808	1092.45119357507	1663.08203096306	0.132514598435391	1342.72787663998	118.040640842349	1208.13463819173	385.002436111586	6.80655948016633	581.886760122649	1402.79428057555	17.9299676163846	-67.7202750324958	2616.35810823696	255.885734637393	-50.9625124361588	2552.03695707835	-93.8054752351076	365.887936418478	1711.38855188817	815.160086850698	10.4071369785516	1215.79968491654	153.988958250704	1411.48781229553	1388.32945402582	-46.3308407822184	1059.48076659605
1255.65400285851	734.806187942728	2316.39138076225	38.1022290661376	11.2197611995168	28.0213036161548	-6.70188404489714	856.897396170298	47.0630516883446	17.940378166172	-22.3833236337593	1768.66109797985	1446.0714835804	254.28207482688	424.537704648812	678.801046553934	1341.90192059725	876.523039322753	80.6913781722423	125.213429145697	604.938528384676	3571.22017449112	2162.09726118127	1022.33275626082	2657.40507826096	25.0388144554234	1267.20403661482	486.95509330502	830.887937074961	121.874275322688	2.77778896869586	1317.29134395996	2345.75072144677	-68.4574925888324	29.4910195527689	1280.56065190686	501.223554069019	-93.2824573850658	1823.50690508093	-70.1048351061541	438.643973915957	1478.16033312515	140.811527631942	-24.9084716622763	1021.56117423059	-89.8058140432291	2544.33095795508	1169.89795681562	-50.4038561690792	1116.58942557412
1547.85830765823	1379.77000305612	2860.06767225209	14.8929696869359	1.44590531876667	77.6459367383926	-43.3776425751309	1338.30822125426	45.1488645153168	37.3047436338847	100.057710685341	105.660654172079	1272.19348811076	61.9576949755284	1235.2140610983	591.996148820867	1897.48198123063	782.832769555954	96.7549813542923	267.160665761523	555.625190346313	2042.49831899764	1625.95109044663	582.355493782741	2200.65261432984	153.556876156703	625.792236866937	442.021400741492	958.807267179107	29.9292227632214	-64.7406019074624	958.807267179107	2254.1132212027	-48.0341622596947	84.5035922792626	1396.51598595062	198.362756788686	-3.45043297710649	3699.93758381701	-59.1230370504287	468.606855727938	1863.90149531558	264.473974125757	34.8244823233025	1679.4859943227	-62.6025748050113	1752.55628716893	1401.12297395608	-31.2867350137676	2011.20192692624
971.483106552508	164.309114749387	2126.19034482642	167.672339715233	106.013215341384	-9.45750848600739	21.9325911952251	1377.3122524313	164.309114749387	56.685915842304	-0.488908577083818	860.496682679579	1268.5679785356	164.309114749387	97.04461543246	74.6231156601511	1252.87292869499	808.271481949402	102.808856381286	361.367038264071	398.144710687054	1891.54110604452	2162.3585120683	1161.56003219441	1378.88264196658	24.7956118476874	918.604499218349	670.076591632741	1216.16930336793	-56.5610574516371	35.940361066773	557.514624519977	1443.52218743728	56.000909661127	544.140925457074	1667.5316467409	319.854570297942	42.4204233705976	2964.18505858451	-24.9066917833185	720.334824230718	1138.22726311709	360.483001856339	-19.1026301321189	2468.51819357206	271.100452427864	1919.45396136857	685.51045432352	90.0137289104348	1938.02695865241
926.227686895193	356.474342213597	1922.17447838586	85.0564102983483	-8.03321097836923	95.1504656175104	-9.15477268049836	1927.7822868965	5.42552944718029	-6.91164927624011	-12.5194577868857	1081.00320178901	1932.26853370502	25.6136400855046	714.252525192788	192.726333702744	1086.61101029966	552.715348246284	44.1895690578762	234.886736253529	736.721386768405	2413.96430760035	1526.27457024514	546.024219572752	2732.90810770536	56.4566382926843	1176.10550299699	1013.28803860771	1147.11061207835	62.0325788539607	443.426913245267	164.629885181446	2270.10504111942	-13.8002127793984	160.169132732425	1492.81892687749	542.623903362898	-73.1196843127865	2136.58654919505	-87.0610485620473	866.760622158212	1045.67479669039	752.906147455915	12.8520618909884	1016.63028783776	-58.0165397094206	1164.17639280911	76.749981366767	18.6609636615137	1231.5596533472
1948.00140034108	226.77848217616	1411.6620555674	12.4671540343734	112.329500655415	25.9317400956375	3.49076332686406	1739.30031639149	157.211454192962	74.1798401485004	27.0537889340762	397.329905618838	1738.17826755305	107.841305301661	785.558803718618	337.861317181588	1705.63885123833	594.777818670595	51.3334394903097	1115.90415353136	550.141730031557	1139.33810006686	1552.22191997796	726.454280155757	1563.38094213772	16.7404707950553	1093.58610921184	1311.18704132715	1441.74760059634	-30.1274222759344	985.343594262176	263.354860525739	1054.52953165268	-73.6476086989963	427.392486274203	2353.43971104869	192.529342883039	29.7443437474885	2135.48458256521	-35.3696559067316	1194.8198375605	1177.37858765312	440.19509156784	15.7913438215842	1352.95383672075	-105.134655536253	2738.95182936057	150.670343105326	-27.2304059499541	1515.7388358563
1145.41890545231	-14.1611937800587	1619.1292654485	10.5346069780363	22.8825073570838	8.28953418184587	15.0247525704172	1438.40090535517	84.6220092523214	6.04446138565541	-28.7541669552967	614.45918915327	1177.97246099707	58.8036720961312	636.909917115174	77.8867908637501	1164.50202421993	931.681142484552	21.6380961011214	687.141968057594	745.206064268561	2563.05892256577	1893.08858166999	519.649382833649	2341.96871007016	42.853823562821	969.646128468646	1565.91973186589	1228.70132694835	-57.6417275715456	1186.26987202495	33.9208856842107	1343.71290213546	33.9208856842107	1297.93159550758	1387.26097429368	400.436107321773	-15.0123801598924	2308.93896297984	-65.0523940582442	644.817570546282	491.206365090876	587.79522912723	-33.6319202150931	NaN	-47.5965752564936	1173.1470196126	65.2843863281605	100.196023931662	1296.50147247831
790.225349335841	63.6285744077058	1447.19461260162	58.0134524994513	-11.6140591629048	-12.7370835445557	19.8306235233205	2523.05197022319	52.3983305911968	-65.5192294821483	-13.8601079262066	123.148866635204	1503.34583168417	14.215501615066	697.014325658816	177.054036954447	1022.69139633758	889.123209455136	175.147313463093	1010.91252504689	409.787279282074	1533.82444887205	1612.03777081171	686.885905582585	3690.27746806554	77.9393276238009	1014.26452455859	1632.14976788191	1679.07776104571	-25.9726572388907	1579.63510886528	94.6993251822996	1132.70184063865	20.9553359249055	929.347203595532	1330.46981182893	55.4607812864653	-87.7965975696873	2029.61734357247	-42.3735262250536	784.559311074689	379.245751384111	892.875865819585	-23.7384200323833	988.38078505702	-12.0914786619644	1350.60066167705	-23.7384200323833	174.259583264738	1305.17759033241
1187.47641195986	199.908669849809	1704.2922952029	42.6168792975819	39.2463409286056	3.29393165952508	315.630487184662	1646.9931429303	12.2820339767952	-23.6703752922853	54.9755199838283	108.904133887449	1416.67302105025	58.3460583528046	103.286569939155	84.1868525149562	609.990838075259	895.704869208197	33.6882999628386	631.84506331727	664.268514041155	1563.18073411024	1658.21498623198	638.553363467039	3922.26628677912	7.9731493887229	734.705665613733	1374.23027989174	1269.13357754536	-79.2347525582783	2003.6924439451	185.74310335761	1493.86163256263	-26.6864013850853	471.963909747768	1266.89747749543	44.4550685721292	-80.2714768363393	3962.26739677645	-54.6267665654392	1093.55685238168	75.9281220864157	1158.8342967076	-2.17167737496179	1386.13968319967	-66.283453052212	1714.85824212667	91.0818145192203	-95.4251692691439	1196.13569346528
811.760040826193	23.8349033325316	2048.16182576632	-21.125161574382	5.85087736976618	39.5709260499514	164.335106166637	1282.71672072611	60.9269568807354	27.2069082005502	13.7188887284761	91.2750006929021	738.699935352459	23.8349033325316	666.763831501397	-40.2331891598203	1556.97311665829	845.237821867021	31.8936314265814	878.800855860437	594.633834716184	1014.17175963388	1437.06598795092	991.79640363827	2927.26469725857	6.16197203162937	547.645587125402	2088.18884742318	1571.31812392458	-2.78817036661481	3925.2055746628	-49.7764179573968	1148.42389560754	-5.02570596617585	1308.40769097616	1047.7347936273	365.924689094805	33.4309232476323	2763.37973757179	95.263097247282	710.08490286644	25.2644097005088	803.416486262137	-48.2342122236031	1333.07322203272	-56.4007257707266	2474.05182904512	-24.9013163746787	-70.4004632800812	900.248004035174
1351.05216127925	15.1569943564804	23.0284305252173	110.738719262571	74.755011062631	-61.308385568392	1230.7316369857	630.253506399204	103.991773975082	-0.5858779809933	9.53453995023981	80.3774654688716	616.759615824227	82.6264472313679	774.188339198964	80.3774654688716	1059.80902303599	712.98342014469	7.7069271623743	1051.06834217748	649.172689827242	1341.01534484799	1875.01040382031	902.176638103438	3066.14403641267	-0.129478315206979	1191.00415427715	1245.85899262022	1460.8004000053	260.71087543857	2893.74311590588	74.8761169702139	657.009095304823	-41.550478696708	345.791849195167	608.871175942538	415.877105883631	-46.5014328075437	3456.36628454984	355.160732116103	767.331500191821	-47.6690553799962	768.499122764274	63.2550890029876	615.540565773001	-64.0157713943306	1370.99237014974	297.947226065932	-44.1661876626388	1465.56979851839
1210.20073295792	52.5957306050729	1061.70329825377	13.2214107971528	63.8455362644786	-29.5278507085891	530.712471129817	762.458467713576	226.967718325862	-26.1529090107674	116.719622863686	123.469506259329	709.584381114369	32.3460804181425	91.970050412993	85.2201670173496	827.707340538129	552.553835657366	30.5377847670551	816.922479455893	725.065577797083	1605.54758638031	1527.13315813499	801.239593806828	3420.28149720071	-23.2321088868825	1346.77997317074	2579.00670274014	1200.0329717402	107.83200689459	1876.63746688558	235.535504322692	1043.20411524955	8.13366241124774	926.702678999349	762.032379684165	281.274209569281	-100.858642080735	2216.47910966844	567.581697808589	392.291398886563	30.0247811143775	497.465578239779	37.0363930712585	1085.27238062497	-50.6087563897542	1344.70202302957	451.890100520052	-8.53908464846807	1086.44098261778
2241.96702313985	-22.4799796020842	1060.22281196737	21.4133768128936	-87.7572788858974	81.0633227101711	1456.38849037948	703.44860726101	294.902751398524	47.2992023909574	-39.3620397616911	76.5614400009426	449.0922341896	42.7973196817289	478.354471799586	-32.6092156978484	934.17009610897	1230.3710109868	71.3328398497242	947.897491522058	964.711391490197	583.596325545704	2151.77272924084	834.683898403252	3559.65661990638	24.2539199389339	889.609304965841	1668.65333682297	1663.04870350025	-11.6157333264301	2416.3114220729	472.624585755984	1529.65843041968	-48.6063132563368	388.555085915287	626.191538798324	1044.68509786777	-89.8104680630907	2480.93309267508	990.884277215377	1055.21134538671	-18.4659015457892	265.742781465756	100.8315703356	1734.73910188757	-53.5533932756096	1530.06206679695	739.423919818331	-69.9275560828591	868.078056161006
1335.72749424807	192.876860103814	1342.4832615435	63.3913202746625	-31.1894218614136	13.8490267748131	584.711363238987	317.858555069344	198.506666183343	16.1009492066245	-51.4567237477157	79.1547772973419	314.480671421627	25.1086389338698	458.603707057552	-7.5442363273946	1444.94573219092	1222.61206712136	154.803038944088	1436.84686164012	1007.25562446376	481.202647347015	1546.7683792466	947.80827310515	3304.3910128115	5.62383647814617	2108.71409680628	1141.85340112476	1114.93384579256	-91.9595516010792	2230.97374394002	1298.88414056259	976.971124715034	-12.3225337433206	1142.9750492636	751.519848807858	490.151236642701	-108.007872409434	2316.23383961986	457.375395050803	687.976851965227	-26.0682684296896	289.984489777896	343.8305152503	723.093825099403	-34.2622288276641	1314.2295395247	939.648492760157	18.4132308736002	1179.61447584369
1265.65161979388	517.687370749943	1038.10827897027	82.8768283840402	424.191839619451	55.8419760089581	830.841077427977	158.349124597811	489.526066192566	-38.7800073038291	169.613646420762	42.3245498214171	382.513108874533	28.8071236338761	4.02517562338416	-50.04452912678	1415.46976003913	981.390056039411	145.224001892051	820.891068464817	274.296614277214	557.133990982093	1892.75493653291	1101.48370408474	2900.64368367966	-2.92890971526698	1346.16048234531	1154.23511958128	964.554497902216	-35.4776554471777	1458.39753659327	1354.01707614266	1260.86032111685	-2.92890971526698	1969.07613342153	1168.82593663352	304.894568249516	-41.8842724233258	3036.94948868555	1252.67862941279	710.25091579277	-10.2524187133031	28.4087358211691	158.450801073485	457.196086112588	-111.005730530412	1520.96361087928	893.012737228457	-0.880017614037125	1242.13467817611
1932.53570601168	1143.67520208702	2235.68352823415	-47.50415883921	366.084133932717	23.493286514009	1408.5069426903	108.014054791651	73.0788039035588	42.6513273236078	29.1280043991851	20.1124557829033	627.535043804888	28.0010608221499	30.2549479762203	15.6046814747624	1765.74805661046	719.641434197027	-39.5700268263001	1023.99987493271	478.176250587537	791.519442341247	1026.24606268722	869.012919871735	3348.80420084734	180.556373115375	1374.40516463578	794.888723973008	1355.31256872248	-76.6321247756637	566.900666890559	1196.95633202974	473.683875078523	-11.492679894964	1371.03588300402	1537.25377683753	655.175086495615	-90.5579116720382	1783.15487303222	1955.51768864645	520.333428021904	-44.8290014070406	-17.8606697122984	31.3858490346221	982.312675314445	37.2485298378269	1525.19691769121	1480.64054358685	-26.0684228367852	779.463919523557
1990.05932703826	1303.45116801993	1554.86926237311	45.2332608533498	557.088932765204	65.5270980657141	231.260101966689	39.5960838499153	631.49966921054	-39.324394198168	31.704036045107	38.4686484492284	722.821936666179	-49.4713128043501	2.39071562724746	1.26328022656055	912.231083981579	1607.22117851985	-5.45785950405678	2090.46298085454	1045.31210603765	2032.02443731639	728.395389157691	458.679034366237	1404.93391242626	215.934315053929	1497.08700031334	384.507036798587	722.776298432869	-63.8964030422052	115.914500152098	958.778108875392	1062.16937821212	194.581770299605	2172.50170543694	1490.34409144355	582.403613409815	-78.2903113390237	1446.11716334791	1050.63962757462	691.541330997101	51.9708354587047	75.4413123591963	108.299980019885	2104.4640404067	-34.8699290731142	1716.02764770356	1529.43735634465	-70.0756444238516	1015.43391222389
1505.09997772039	1744.22064032852	324.159724179294	30.898534188191	179.784984491367	-41.2888356557729	89.5507721864117	88.4228445325998	364.765119716524	24.1309682653194	-49.1843292324564	45.5615936877462	1079.87125223329	38.7940277648746	77.1435679944804	50.0733043029939	1255.82796622795	795.636896078983	-10.6606840201589	1174.60800415905	619.083590534262	1247.70332174126	1244.32969169901	544.863729604633	1899.93846324406	300.837823214796	1118.38083678812	506.629255792401	1197.09887110743	-15.1588574098333	7.33200953853882	810.255959595425	666.314411125843	91.6727605949344	1958.41471730982	1387.14669682117	98.4298208800286	-14.3234458169735	3688.91665726269	785.520039814885	491.891741124776	6.81779168871435	-50.7333548545472	112.523979217154	1079.14833850499	-98.8883958397251	1604.15573656291	1750.96988590797	-66.0020263864329	1839.058375515
1670.81549859752	1898.75640666609	2353.50980246625	142.934362335933	216.281684239185	-74.8507626998761	312.197412881899	146.319623346853	-2.63186113359731	-97.4191694393382	141.80594199896	9.78076257310685	892.205466086075	75.229142117547	-64.6949796671181	-38.7413119167367	1023.10222517496	761.690987459371	7.76043155339216	861.839971751359	939.483566314811	2322.43976513339	991.245962690445	348.717085940723	2633.0141433872	590.650025522492	1450.35591315259	435.362836395589	735.809789271554	29.140551795502	137.166422492478	713.304399543017	1934.22179231613	-45.127234308669	628.909188061005	1145.40788233092	194.338384712453	-77.2030887363463	1690.75524921601	896.1144005087	395.349605317408	-66.6235508097697	-13.7258611768868	45.0493495263165	1413.33625469689	-52.5175002410009	1315.76940492957	1764.81201470204	26.2412821012915	1137.09276439183
1432.52483773646	1311.7310985079	1274.47695463368	4.44932255772009	417.631645526431	-45.222869274584	-0.0663312452166416	65.410648897366	31.5432453753405	-58.7698306833941	-54.2541768804574	37.1878126290114	1325.27805991671	346.510098130177	704.375662012913	-4.58198504815337	1108.52667737575	1154.45390915919	18.3233762804524	1264.80157241203	359.500335113214	1690.42827353013	1500.13485424717	235.64071309472	2295.08842829314	490.115936514536	741.213170242938	-65.0003694410802	1453.96899513118	56.6072594498052	90.3871563639401	960.782500184814	1529.41076490608	136.553015479924	947.270541419161	1535.04074772511	438.647545114557	-3.71529197956677	1962.21103989352	1609.26196774395	598.651124489028	57.4625471930248	-41.3631930088539	165.700262652225	NaN	-33.1277146586974	938.658730659777	NaN	-37.8337022873582	1305.72576569533
1233.55506713894	644.004615404455	1149.9789494601	-77.686454822237	110.92451345297	68.0070476178932	66.8776406222333	-5.40440710000186	-24.6043260262206	31.8660237567757	-85.5923037918565	42.030686717715	981.697307106772	108.665699461651	113.18332744429	-8.79262808698163	1666.11794647669	967.461556318194	1.85859008263846	1103.79523066417	751.130436694825	2611.35272053952	986.615874201513	548.320012047918	2156.15598966535	217.062985124635	356.776833214727	-40.9569440094865	596.769169046901	-74.7586814506378	16.5060096404707	683.526961812523	1346.04101565909	357.903557796099	1100.41505692006	2296.99656233681	301.862509870421	-36.077487003968	1564.13316021657	1387.50946847038	871.768288571482	-4.28522248965262	96.9790274448333	227.680559337019	1425.18918937623	-13.7051527161164	870.590797293174	NaN	-47.8523997870477	822.313654882547
2132.67499202548	1504.45005141774	1304.4575793178	-35.6049738490662	81.9047272718057	-85.3206166309735	23.1498767113697	89.8140340780182	15.2405699051572	-7.35744954116432	18.6302728221054	227.661952700579	617.477788149625	173.426706029408	53.6572029639038	25.4096786560019	1651.33717781883	676.501519968371	1.15684893733885	2594.29999312995	739.638918261756	1498.41515132333	744.148732425569	887.335332126639	2490.57426736224	240.17699961944	793.756688227515	145.470902179362	909.884402945705	-66.4903635198597	47.3824441164245	1037.28665307343	603.217039806406	119.539470737436	580.667968987339	1628.07230853296	445.326043507474	-57.8880471500959	1217.23524580421	703.414769160888	827.155938994716	-60.2450218135974	26.963040735958	176.630931868303	1173.63121452944	-43.7461991690869	1617.92093859947	NaN	-88.5287177756154	1287.94448570926
847.527497840569	1122.21357548903	1289.51209191689	-62.4407840812741	35.9036140891611	32.512427945353	-44.3544579809642	85.6410108650134	119.552872303094	33.6428233266224	-16.0945734492299	473.366626640407	352.414320844585	734.487959713632	8.77412493869621	34.7732187078917	1177.60294917122	584.853223378291	0.454199190048655	2471.17594237972	432.548458387147	899.616404359989	1248.22508867305	870.283634806139	2350.46031383119	72.6579396302948	123.426194627343	-88.6722929158802	751.82437314636	112.144360183554	33.1715190770352	246.398190064637	943.615558690764	634.49329493096	246.398190064637	1786.36859164176	158.520446351972	-139.889276804924	1806.26109160961	975.903601086077	655.08366156562	-41.9920158483137	-14.8638591976868	835.544877545877	NaN	-69.1201724989405	737.647616589267	NaN	-62.0432620683422	1419.38998807024
1034.80479214999	1125.27600999699	1181.82052115137	-70.0749558065327	-45.1953708986069	-80.2529678143205	-94.9545407144584	90.5114558718974	-42.9335904524318	-50.8498220140446	-96.085430937546	663.872798977278	131.223503903049	412.815169451845	45.275846948396	40.7522860560458	1220.27078873635	839.662873426031	5.3952105423752	1373.63933424331	744.834072773491	1037.22287478549	705.322072501599	894.97967380668	1431.21396321092	-28.4722182621034	16.6843534772014	-46.5348469578253	748.220815653939	-51.0505041317558	74.258982444815	475.023556631145	824.986987610757	-88.3046758166822	NaN	1319.45144815614	195.862040798125	-105.16150737564	1640.7750720322	440.222332845064	1229.96646511271	-41.4153442329601	-43.7763132382445	531.119639548514	NaN	-6.00080915369361	1038.72797568467	NaN	-106.341991878282	954.913575997069
1231.29720725039	674.655542067462	1415.7130434797	41.0796629974578	50.1307469841722	13.9264110373148	89.7292394260475	94.2547814194046	41.0796629974578	-9.83268442781037	16.1891820339934	504.947717316568	181.37146479153	770.823309426302	19.5833385290113	-12.095455424489	2062.86554852977	403.459467078812	126.696175003411	670.055944343281	270.161228446578	958.11569731972	694.908158325562	422.663450610575	1193.08208406129	35.1948417050126	4.69439727221322	-30.3246315210009	733.316125389087	-19.0281706199641	20.5094425336647	609.055055477682	719.760372307843	-60.8250759538003	55.5284713268789	1987.22328540417	180.100118054085	-134.175059174824	1932.24330538669	755.483619221297	746.031734191856	28.8699575830307	-111.726832229902	77.3108683589152	NaN	-16.0264963068134	1972.41381676181	NaN	-64.4674070826978	1068.57731082153
1727.91032613066	962.758629796869	2353.84063393034	-35.5605953013583	78.7594066656723	-59.3301006608399	111.583961685909	21.0334650783599	195.343171047892	22.1653462859542	31.2203959467091	960.494867381681	255.332875050393	369.652877017423	-14.0548523570654	-33.2968328861695	1956.55033006472	409.798676990519	121.552073788627	997.595671755163	591.789669600342	483.2733013361	542.053000812564	712.740205061528	1776.42668981832	310.325339414964	-24.2667960664481	251.5456399385	613.266867485973	-92.0895262315993	58.2508589678192	335.193673808853	833.690740522714	178.07101559292	24.3394938852436	491.185953188701	112.281946405241	-108.843394529513	2738.58880317576	954.213725793179	967.221098789341	44.8801045160377	-34.3466219151306	-23.7042258273618	NaN	31.8727315198757	1424.8441305634	NaN	-97.0185099875474	1414.20173447563
1538.7381364679	1419.83851456844	1632.72545663605	-56.7815516877494	-33.0016273078567	-113.400419258922	370.124709798895	-30.7368726050098	159.502522434131	89.2951266458769	-26.207363199316	1287.3503644519	478.832935535547	38.3381458318212	-104.341400447535	-10.3540802793876	1440.22130689406	815.42884035591	275.888161982424	818.822177955743	279.281499582258	528.126256903362	373.163839844311	844.837766221132	891.213380085519	827.871078221965	208.021409985759	29.3056297278753	1015.63575874607	-28.3811094692898	17.9945043950978	796.199927290188	333.57490117959	72.2879059924297	57.583443059819	1411.52514539328	-91.75314203994	-10.0921261768764	1175.76784331283	517.74574447423	779.297693832738	-58.6153385013055	-94.1201280069853	552.067040996388	NaN	-126.074438562097	1207.72215386794	NaN	-25.477534962671	1297.66762061566
1385.65199804085	1666.60473277963	1416.23959416161	27.3361554932854	-33.839036748223	-102.94434650252	285.631411624098	0.147181163726087	264.106806946531	90.7770955955903	-29.3075410266298	1027.66383603499	855.466998614445	146.287918185107	-51.9650196345959	-75.7553721729602	2016.66277727271	534.554671638044	407.787787082372	1814.67383621362	156.517712338095	466.643840626077	43.3329939848175	717.913915370354	1280.44196558614	1489.83369453971	133.88076866744	-41.555544780141	1589.43624669059	5.98203692823576	150.858476420431	122.562296832112	645.475695624256	54.6514658201453	55.783313003678	743.946400591608	180.033504147788	-136.227787860371	1625.12255377308	360.077385740447	896.655532855412	-23.7003618649585	113.701547771545	148.052025180671	NaN	1.1741217761326	1533.91611375575	NaN	30.7866023012411	1570.63558960688
1425.10459631251	654.412353650215	716.747755630254	130.794977017889	-27.8769552949375	15.1911406185438	53.7257527516588	-13.1431330087465	655.545724595306	292.86702216599	-0.676052612738778	1991.79006885832	1565.64259350387	-30.1436971851208	-27.8769552949375	11.791027783269	2479.13957524772	816.209059883492	912.478596923772	684.829456393227	117.405479249929	950.986411739884	68.704419335434	845.65621238993	1391.56111654775	1133.33224072206	-12.8415414516268	-7.17862750808093	1122.00641283497	-17.3718726064635	42.6550151951229	330.331043527254	296.353559865979	-15.1067070290452	59.6437570257606	1517.27780609447	-136.914359782411	-108.462187678357	2294.56084794319	762.88558300829	1442.18119199257	-45.6303076152383	-61.0419008382674	-14.80712116918	NaN	-75.2679868902943	2670.3666211509	NaN	-45.6303076152383	1817.98696520029
988.367100730484	1238.95201626353	1745.79118931	-8.30321942130738	-58.1934288487008	-49.1224816800838	177.651197535341	113.020698958945	814.885236130684	262.691327241125	-16.2402981938472	1033.72183657357	801.278815377758	31.3821744413919	-44.5870080957753	-52.5240868683152	1057.53307289119	711.767890820263	854.566129004685	700.434697313563	7.97657405418645	1336.22685303944	185.907712109378	447.704482114151	2012.81850538944	286.773134319009	22.7097256128966	82.7756511984072	1224.02823732311	-55.4893095833342	-48.6893934793141	623.368981468002	748.034110041704	77.1090544450571	51.0427093796469	564.436375233162	-27.2560352528694	-166.078505286221	1544.87877495389	-21.32345106341	549.39114796259	-18.9504173876262	-106.752663391626	-3.52569849503159	NaN	-5.89873217081538	1535.38664025075	NaN	-20.1369342255181	848.393391111347
1729.85262647588	1742.33065559911	1728.71826019195	64.6029216672864	18.0939040261744	-125.97061403288	148.546026678074	52.1248925440612	460.496754758703	40.7812297047656	39.6468634208361	733.879029185727	1154.72892052359	-11.3996193559942	-30.6838461827967	131.53053241913	3179.57273733786	574.303139903825	498.321329527851	650.284950279798	73.0500027966532	2666.63806742132	35.6261260443078	879.364438279003	2903.6559535195	190.991917410105	110.473879548999	-53.9643667870644	1479.28052318781	-106.130982866091	209.136827350636	-6.33397819317032	763.690637408118	-10.8702056783031	126.350675746963	1774.13530972144	11.3375414498677	-158.478994877246	1838.94348136195	-57.5390956618287	1042.11204167319	-84.8522448612945	-45.6638134011914	117.02755356954	NaN	282.093976992398	1096.73834007212	NaN	-38.538644044809	1469.62220305613
1203.21098592031	1676.449527967	1778.58734279722	-40.6006257899312	72.8858351325362	12.7380108436285	422.424134773736	15.0077400620778	600.59787842201	13.8728754528532	-38.3308965714819	790.12026816253	1123.77046327458	-16.7684689962131	-80.3208871127948	-29.2519796976845	1496.00605510028	1160.65879378839	1076.6839377092	1115.26697969153	101.894729979126	2090.0561874216	109.838297446076	292.540349185938	2757.31585464545	398.076316961138	95.0859578645965	6.57192037571907	1004.05703515422	-71.7289589413648	107.568706741233	23.5938506620416	1189.02867759893	-25.2023494920831	-52.4374379501992	2076.43864319254	10.7751044750852	-171.071720533162	2588.72127076847	-7.05301562376249	588.406195677752	210.45004958218	-68.857165299768	3.64385643554615	NaN	114.178201048402	1177.92270027965	NaN	149.834441246098	1107.79876122418
1176.80168363775	1423.17553547876	1382.30245406735	44.8444012161486	-67.5565726652342	-43.7139418419106	33.4907674907564	32.3554041182172	291.218253057159	84.5821192550213	56.1980349415408	470.605665918356	899.773020738181	-55.0675755673028	-57.3383023123812	-26.6834912538223	2191.81653868781	915.431592173812	226.161971024508	1613.78549169082	-40.6887060267054	1954.4459304796	49.0185428543408	1126.64106422286	3515.80627492819	144.4034657152	21.7657077512381	13.8169641794999	1191.36654759273	-37.2821016388176	17.2235685673877	-62.263867149995	803.013647373514	54.6962168341538	27.4433817310512	1592.21033056753	-77.8154505887508	-102.796130450456	1675.59036446616	-59.9721078303901	687.069175652979	-71.8676696692973	-63.5407763820623	-40.9392088881387	NaN	-54.0243269109365	1373.44309375792	NaN	183.886909867206	1002.30156438402
1390.03616103167	581.302008022584	1379.81339786162	NaN	44.0390103072756	-44.5582704999	-63.8679342655665	90.6093758597654	287.113601239783	50.8541857539814	61.0769489240401	NaN	1053.82083899419	6.55554535039363	82.6583378386086	-55.9168962444097	2957.52651377401	668.748322179611	199.466663014727	1261.8839785575	69.9312897827734	2756.08587154013	41.5244096880467	759.650338482737	2860.62319028872	68.7950145789843	-7.33542407488314	114.246022730547	939.181820681409	16.5263552046872	22.2077312236326	26.7528320387888	536.94039854008	-1.65404805593781	225.600992701875	1286.88203304086	-129.649666581368	-59.4058735996549	2034.8116154653	69.1759847397513	806.140524666533	33.458801867694	-2.25838100436324	-58.215300837253	NaN	29.8870835804883	1389.52117824347	NaN	-23.6886907275976	1328.80196736097
1219.3678039333	1276.18591471023	2076.18491444949	NaN	6.86931995349483	-28.3579087282052	-128.357783695612	68.2328795925852	522.777765808069	-74.9487595652923	101.187383843208	688.686649276721	NaN	2.32387109133999	-60.1760507632891	-62.4487751943665	2018.23044145701	471.7718797276	74.9530940794671	753.75199101911	113.611657724271	1816.86249125121	120.433757191001	1017.53983706601	3404.13763384375	65.8569614571603	4.45806625658958	38.56856359024	1211.96967186781	-14.8712155658123	-39.885580277156	31.7464641235099	1184.68127400089	36.2945304346633	-16.0082321436007	1124.41939537811	-39.7732134705088	-92.2032209864397	1199.48150963331	98.4513517987636	1021.93443872709	-52.8807153494916	162.79727011377	54.3624818421853	NaN	-5.21707215319073	1464.01472937278	NaN	-100.544358545792	1099.38785892108
726.817204333201	766.60738470658	1263.41620822562	NaN	68.5739347278788	-1.91152764782062	33.3312035400291	92.4480429519061	1458.95652320337	56.0684494676741	1.49905924132613	NaN	1356.63891652897	-54.2071932814041	-14.4170129080254	-81.4918883945781	1696.56074314726	874.137181763648	98.185598424002	1259.83745559377	-5.35046328260771	2955.09824617452	206.272695810023	833.177860648945	3005.15963864804	66.3283486681221	67.4661075879749	-20.1413292406948	834.315619568798	-51.9985789965747	106.149910862972	59.5017951490049	520.294157689411	-11.039257881872	-1.93718652304915	1094.8624122151	-131.019776384239	-96.4340532989064	1263.14264729694	26.4048942110688	552.346407336303	-39.1887185369762	217.222676750836	4.93789367534499	NaN	8.51572709796563	1981.09455410281	NaN	174.288675679389	2146.86750268423
782.041776784385	510.212063386968	2112.75627333241	NaN	-16.3869211444296	21.1460518351301	38.2064940985663	8.63506084194354	252.0307038003	239.519712807114	148.53068740212	387.376879090228	1023.16269410762	-33.4473634078658	-30.0352749551785	150.805413037245	2253.78926271015	332.071371833342	-18.5873155856772	1059.57429800462	154.465023660073	2152.53644060936	80.462378587877	1282.72073545309	3080.4157595915	44.0303071677191	59.9693384140382	-33.3878446001164	1011.75720426566	375.33445664478	597.342391861367	59.9693384140382	69.0773562690776	66.8003518053178	11.013742443201	801.134291367875	-88.7358059236549	-124.544794417093	1377.04545640777	561.794151707146	905.560441244157	11.5293618579732	339.778423047827	99.8582001417884	NaN	-101.865768371249	1133.54433465238	NaN	107.019997840476	1571.60762722212
1135.43530786644	895.346050357953	1390.31679451051	NaN	-5.84206313360406	-34.2886576251305	132.977317985045	249.039423510473	609.742241663028	-0.152744235298773	509.610229052855	1548.4798598834	621.120879459638	-13.8071095912315	-94.5954379471665	-45.6672954217411	1664.54196540883	823.732658549252	10.3106462881186	1902.59910898524	254.109400663304	2072.34683983525	109.425093160273	646.010202088836	2040.44793739364	91.1971489079231	134.488516507255	61.5767394978539	1530.06549832783	-35.2592143427572	307.653986904583	111.703586191817	150.437967728062	101.45036754987	74.1084511713447	1948.16896961611	147.15503784324	-163.455655049888	1294.02528852556	852.002379408415	564.090160226708	-5.76099558106903	644.132146472245	847.223753363905	NaN	-97.74954693788	2676.24287189998	NaN	145.960381332113	1100.49093372292
1391.24088134531	820.919924531518	1626.88247428034	NaN	91.2278420611832	-112.539525742545	-54.4829013962316	22.92593106552	490.794021385813	497.624212485379	856.209245212611	1112.34141144635	448.674509605154	12.6806444161705	-64.7281880455811	43.416504364219	2225.66256067566	277.504697005664	5.04666315445425	1697.93444670695	420.003668685167	788.221011505003	192.005313997962	1176.95820624669	3550.42107854049	-2.93327925959792	81.4261119746679	-50.812933743911	1334.27707098086	64.3262353731275	1545.17554906652	64.3262353731275	320.824384396233	-7.49324635334202	66.6062189199996	1327.43712034024	159.858287857424	-92.4305781510484	2322.84671728552	2198.49580702542	514.975791196365	-104.387396445289	945.42124978902	372.689653494904	NaN	-91.2348963216243	2070.55785127704	NaN	532.911018637725	1099.66420578472
975.340450348882	1036.83926991198	1510.60795395365	NaN	42.6083536418558	20.969880091876	92.7185029154934	-8.64066266072803	545.987580436124	412.740138049406	1551.60716699571	682.651623909681	340.991515225789	10.7200768313592	-31.4180032396542	-51.9176097606878	1775.96397169814	461.77468121047	156.056895392197	2029.14870253251	190.279035595735	1751.94936688386	53.3904747815827	834.796009429035	2253.87408986908	73.9237589037055	-0.224211537293619	8.9016925169832	1036.70663662991	442.382135095132	1059.5213967656	-10.490853598355	127.538445222582	-20.7574956594165	24.8720246119676	983.091950311034	36.1585461745074	-107.446522929346	2823.29359569846	1587.09329249612	597.415024588735	-67.9551289257863	1095.24593081543	1028.23023190029	NaN	9.8309501721343	2613.86953658868	NaN	590.234771133542	1687.61684086882
1811.24003983207	429.185057945037	1634.6377956503	NaN	25.8483196202146	-51.6287939563049	124.973450225467	31.5451662067234	669.591983895707	603.508563492205	1252.94907435421	719.724233856985	657.058921405388	-53.9075325909084	-49.3500553217013	-41.374470100589	2574.61748242424	429.403876627468	19.6106834606321	1738.68742136942	96.0901930488717	1363.13878473463	94.9487078311368	1977.25783187602	1807.17653443352	50.430784339475	-0.936050458596402	179.418613943521	1183.92560555025	205.672773951424	809.518454133196	133.759205234124	99.5146487020765	29.8840504202464	72.1190034764384	1230.72649947738	15.2515548192849	-134.465664555066	3316.21680758498	1599.85860467742	681.193746596399	-57.8104482353985	929.125461880325	1627.4065730423	NaN	-11.098675790601	1632.19752406228	NaN	NaN	1230.95537613902
1203.65940257399	1317.64660746532	1197.96004232942	NaN	-1.18535312744163	-13.7239456654887	40.9899126823529	-8.02458542092183	128.760060448682	732.892246372766	1503.4457514382	291.761763443293	642.84235450861	36.4304244866994	-18.2834338611421	-2.325225176355	1420.23509186753	677.980055350013	127.423552593134	1144.0112858994	226.797859107343	826.470398417221	95.4410171632743	1190.84285563599	1891.03193486828	52.0361476513212	120.570152143879	147.983753940902	777.354361864222	713.389291004501	1018.36561099638	69.1696487744606	143.414820308065	45.1827472020655	25.7647792625075	408.41297101262	-6.89018454905722	-105.189191001476	2051.39510909487	1559.90007683278	950.925744176337	-3.29387943494435	1038.43583528642	1344.12176998601	NaN	-94.400275659137	1329.73654952956	NaN	NaN	1190.67941845053
2536.46098669817	727.825880850301	2744.00927753317	NaN	72.1101268386224	-23.6813920083011	28.7758683126332	74.3908772873587	108.602134018403	1015.20043739107	2872.87167788677	117.725135813348	995.814058576813	-15.6987654377241	-4.29501319404278	114.304010140243	2368.82582871605	952.027924811621	26.2120349022042	1366.93060140066	223.948021265573	686.855966220282	234.234864486789	848.016510019328	913.166517087028	-26.3651637840096	12.4962439405832	23.9260697419341	1050.32442670324	NaN	258.237498669626	226.233986425844	89.0760768096337	51.357651665176	37.641860703555	923.453360308244	-80.6614941050859	-103.457708600219	2309.34162559519	1008.7575986097	1057.94942988867	-99.8583063115138	1153.93349092081	2132.97091344863	NaN	76.5124058350424	1885.81195629087	NaN	NaN	1371.09742900602
2316.56278586857	834.561167182486	2170.53029380405	NaN	27.9598242948309	86.1446453517904	-8.54829872130058	61.0453107782001	NaN	887.041594018175	1220.17821654037	220.768348973775	521.96036385686	13.1283993195275	-21.0979660080958	16.5510358522898	1456.34013730097	939.358600506931	75.8403852461745	935.927402300596	541.339608572171	388.07942202258	125.020892870297	1209.27952607188	1945.84340769828	3.78522291315776	11.7913520612707	67.8342560980615	1897.8066328096	131.883289282965	1141.79929468064	297.724535922448	159.332874933638	9.50388659038131	-28.2392936792941	795.248275840897	88.0086783122711	-112.530755695366	1436.54630939356	1382.50873735558	1093.10751821881	-56.0915137890248	991.036548813725	2436.84180956339	NaN	-23.6689705662332	2834.31817277613	NaN	NaN	1377.70539761887
1653.61370473881	1436.75095199834	2373.82632041899	NaN	-1.39151354371312	12.3050813662112	185.795283558586	64.8086951875877	NaN	1561.16168909682	1775.74167601897	149.271030465454	1100.04299379603	46.546568641022	62.525929369267	110.464011554002	1614.80668582736	1306.64128203134	5.36311493329863	1535.53805724647	500.924633274065	69.4542119935363	77.465599126066	1080.03347456835	969.018538589015	-40.4162401097283	59.1538571088552	-34.6938207293499	1199.05979768022	68.3097281174606	522.669826919502	29.3972763308877	115.233567036563	-11.8041432078365	282.328212943611	633.684762898843	-77.1502344326293	-144.455004261668	2082.61175454563	2035.73878984326	1062.22336910181	-14.6529481628076	774.976226438593	1684.79249002042	NaN	-50.7090748569355	2137.89781547663	NaN	NaN	1030.9747259669
2201.62110651252	582.424745410527	2194.76978199446	NaN	-12.4986002411944	-23.9174744379644	-73.0186334840758	93.6969297887674	NaN	1268.69908463641	1682.06233055949	33.176896545886	1358.90819079089	-29.6269115363495	-23.9174744379644	49.1633204213641	1408.009349837	1046.81737246578	48.1715770034538	1392.67864566489	505.120742587707	6.94308086051373	128.338097281393	1133.85530876754	597.884858909322	36.7192169637483	381.435254158887	192.471313503744	1328.54542944254	-48.0282473300731	195.907021515656	53.8977570233066	88.2548371424234	-13.6711672109563	30.9930369438955	222.247449606979	-15.2446252278611	-134.332580033875	1870.91611351789	1416.21664971311	696.877286339413	-36.8969806471363	827.994327489468	1233.37453728368	NaN	-139.144214571492	2583.03802508516	NaN	NaN	1793.92996091602
1971.00157886558	800.049393060477	2791.23930511734	NaN	121.468321481718	-36.1818264608223	27.7921466173099	72.3454492967234	NaN	2351.41824020518	1901.31564390547	27.7921466173099	2770.67624234223	-1.91005516896573	35.7888932520765	88.3389425662565	1975.57114837116	1065.12709441932	39.4668310553417	1746.99062146018	659.446945558037	64.6785917190372	89.8903523827328	951.674171432689	79.5764502930391	10.8171030284149	-4.08075554558701	NaN	1094.92281156732	238.868938122752	9.67111390733784	157.50371052628	133.437938983661	-43.0443856622074	194.175362400746	206.781242732594	-44.7320810751396	-162.719001991433	1442.14391210468	2011.61139775169	676.432874321388	-47.1399774203701	1275.99906428378	770.340831785376	NaN	-2.59389503360627	1632.36772337789	NaN	NaN	944.913316814585
3224.80221147595	741.285335737605	3342.52068280639	NaN	89.8336011905023	-40.4567457189183	56.6895655731935	196.123094721872	NaN	1990.47260917617	1327.59189683	53.260872233472	2937.93486871924	76.1188278316159	18.973938836256	23.5455299558848	1365.30752356694	832.324146255306	57.125723216036	855.259010842266	1256.61914111408	156.892384169315	169.506559692143	256.659045122594	72.0333851975605	20.429939876899	72.0333851975605	NaN	1362.1195182141	60.5659529040801	161.479357086707	34.1908586290754	154.598897710619	NaN	744.024917595507	-9.38538408614982	-81.5004834208363	2.84878221556916	1703.08897954369	1512.70063710723	760.787183434127	-117.650168693582	1334.36218976168	718.612550615924	NaN	-52.5807352026402	3737.11127089015	NaN	NaN	1217.47820737981
1990.52301366703	1395.9531256478	3035.5939322239	NaN	-16.1503583978655	4.43090695664626	-31.0146055983462	20.4385577879332	NaN	1803.00481821481	392.044737799951	45.5934376656697	1943.64346480397	542.97401706637	29.5857868343828	86.7559683746932	1389.09270386296	995.101532498457	35.7929279986336	822.976782887245	598.067110061927	74.8078712438417	132.182787780912	763.306869688691	152.837757734258	-61.7444301143868	81.6928612282902	NaN	2337.67457946591	71.3653762516174	120.707804473498	202.180185956139	179.23021934131	125.297797796464	381.1899255518	100.052834520153	399.055460850434	-88.1817291448487	2057.3503525423	1869.2092593758	873.026291712181	-12.2016722891488	1047.90102574514	50.5120254330163	NaN	-67.6791741202947	2333.53182904952	NaN	NaN	856.141834633136
1414.04285823406	1324.81788371851	2122.12310471003	NaN	113.417268180445	4.74582486022191	31.0557532430127	128.28809726637	NaN	1743.48891798379	354.782263344308	-33.0032028194344	2489.31819213942	615.593727312842	12.7531943680278	72.2365107117286	803.194955781437	656.306244874421	387.614708904859	138.443498198043	776.872959732557	55.7691794381773	48.8796528748552	821.654882394151	16.7285289126854	-82.0213518282647	79.8825224098047	NaN	1238.47123947514	268.196248473942	72.9929958464826	36.2488541754314	NaN	32.8040908937703	433.544885993673	15.5802744854651	146.540966528839	-56.2480695213107	1335.5123981324	735.594833150704	970.974964280342	35.4898277394715	1823.17174672919	39.1110605260813	NaN	-69.5259230722134	1488.81125276555	NaN	NaN	846.645971940072
2546.81046171444	1017.86978105059	2236.67354220853	NaN	59.9930222813972	29.09377199852	-29.2714785358037	-10.9608117015061	NaN	2280.16137593998	5.06102177850435	-14.3940617329369	2798.58213068603	502.882276335971	-41.8600619843833	22.2272719356584	805.008279101881	1532.7183815963	636.489395408849	226.292282499976	929.4873332009	195.268971439641	NaN	719.218224903075	-3.5100216506534	-88.5368741863862	-1.21199860914711	NaN	1161.58766039304	446.90249448458	5.68207051537176	74.6227617605605	NaN	57.3875889492633	348.087503699809	-42.5764133562603	176.289617783942	-42.3808904519511	1790.34375592291	857.671753944403	756.189308133271	1.11158632424852	1295.01277041619	88.0965398766479	NaN	-88.2896159379397	2636.03080434901	NaN	NaN	1118.6266146016
1595.67575875422	1549.87880380327	3981.69711169874	NaN	121.013809333615	-14.0872077716889	58.0429962760581	143.91228680909	NaN	1739.93616684971	114.144266090972	-14.0872077716889	2306.67348436773	798.808742607682	110.709494469651	189.709241760041	1007.18488763451	1608.89757278877	599.399852299687	147.540394267559	1182.33304624953	241.821502559249	169.386016920511	910.987417507592	140.641776587679	-49.0702096090161	39.4620506161082	NaN	2195.28007557855	207.32841415985	352.199385437327	3.81919260339582	NaN	32.5634329362284	752.319210870356	163.637168853945	-55.091444182342	-30.9079855564298	2466.034117569	509.592314732707	697.014119083527	-23.6529479686561	1485.39487028826	13.8314129015077	NaN	-62.3464817701156	2237.50043355413	NaN	NaN	1076.69441951035
794.894571543975	1586.38775198456	2090.37762086135	NaN	16.0011378253041	52.6549464708886	58.3821040717612	183.234139770783	NaN	1896.79969395186	92.7450496769967	32.0371791077474	3413.35102666292	963.273005009628	50.3640834305396	174.070687609387	1257.64890569448	1917.58415185108	648.550988162955	773.958617212825	825.732409022404	67.5339911887889	176.834218342345	547.304461957556	166.479459980429	16.9107280860893	-22.207247947815	NaN	1357.27667160075	658.905746524871	14.6096706723302	120.458311705248	NaN	85.9424504988615	NaN	27.2654864480051	281.93046120713	21.7324453699016	2428.86664769663	346.07229766933	807.167386199488	284.350907866081	1789.86872973358	18.1017753814752	NaN	-30.307157797544	2578.93434055159	NaN	NaN	1096.41076194413
780.663471389009	1033.91612673372	3458.72435618806	NaN	107.99691624265	34.6567807582083	-70.769664000676	287.90943610292	NaN	1486.56227542676	55.2836938632074	30.0730222904307	2066.40772160062	569.810581871241	-8.88892468567867	34.6567807582083	855.149546490395	1773.07080981108	506.65312603171	1284.9243571543	931.478694499517	126.727820897899	139.391997735692	1151.37485595575	38.0785830333425	43.8350270505215	215.377058762454	NaN	2597.39359307111	125.576532094463	158.963907394101	26.5656949989846	NaN	28.8682726058562	842.829456634961	42.6837382470857	422.100496448124	-58.7758985636646	2936.70854693798	579.566318492286	701.905149465058	72.0418612884088	951.427913627346	59.9291057465501	NaN	-64.8322763345939	3224.99212883421	NaN	NaN	1254.24680217381
1035.83505891334	1396.96623078849	2127.25371169156	NaN	29.2535703216696	142.751938625286	-5.13987461882035	335.35523029203	NaN	2487.23843540202	225.296206482462	28.1071221569866	3301.21663232695	1524.2219770683	23.5213294982546	51.0360854506466	665.532301720733	1926.74732150712	1342.65801968669	1736.65908718686	547.743585256523	175.631465950807	167.567116616009	1202.1079312802	334.614352836841	108.812571462474	-7.54446893962249	NaN	1036.21274496434	402.585297230145	-14.45676836945	152.590467851382	NaN	8.5842297299751	197.520414145261	80.011323838193	450.980160411361	-72.7462311929322	4241.93485149151	625.555624279459	826.802339571849	190.32929421941	1198.98752990175	-3.64344341181013	NaN	-139.424359753664	2233.10468739819	NaN	NaN	2265.83758687346
1435.74983093035	1294.67409975946	2640.05485312089	NaN	97.250820552867	29.5803478773988	15.8168619095069	433.309269602226	NaN	2721.48881176425	133.953449800579	50.2255768292366	2517.33043657385	971.232179513999	85.7812489129572	47.9316625012546	941.411293250234	1444.27492312282	537.011868513758	1255.21375291204	836.742992018658	132.374851782143	87.4151832564081	1231.00470062895	938.190449204932	146.208595943908	67.8173790272415	NaN	1199.87877626498	306.449465817681	205.002008631407	-4.80977782202271	NaN	9.02396633974191	994.678237865471	22.8577105015065	145.015731878564	101.333853796188	2807.18352389893	266.354282107387	800.243903114206	136.522033362546	1695.72240380292	84.3464567641526	NaN	NaN	3911.36433098122	NaN	NaN	1012.58636601465
1072.9545691893	362.672734213311	2447.61957452247	NaN	75.806080345788	-26.3184484310502	-74.5120462807941	195.142608354678	NaN	2216.97878481298	105.64021234801	320.216469440918	2468.27397360093	783.792982090835	52.8567480363862	39.0871486507451	960.50284087323	1565.63713679612	153.661176497523	1427.20812108058	801.970400098678	138.664699795005	99.443145342266	1601.39796585597	699.302213442979	41.7643887941205	7.15713486523318	NaN	1296.85413128177	581.637550084762	83.2930935087852	56.7608654966383	NaN	79.8323681158965	1501.0369294622	NaN	674.054818299337	-77.6855443308311	2657.24062149007	1246.05758211001	727.490320651078	146.986454193533	1548.45394769146	479.743900656644	NaN	-103.188852271435	1865.4236320961	NaN	NaN	1316.49528975549
1069.15352460684	642.106259269842	2420.32188832094	NaN	46.3064455335467	2.68333778406846	161.104097505858	205.875181775059	NaN	1679.87703309954	269.013890359831	544.528255093378	3711.79547300944	537.640395975039	2.68333778406846	260.978054721769	995.683027344561	1193.10292815859	312.342073218183	603.235566592997	1015.33468220732	209.605879129459	170.358344309048	1470.14435042032	1034.95844961752	374.676393227072	66.4678109608997	NaN	1283.14139039365	319.268108774726	68.7764894797474	150.734576898842	NaN	59.5417754043565	1108.83616222065	-29.3423475712812	376.259641552692	63.87541836771	3213.24320931047	1149.31943122448	934.175433155443	50.5048874142671	723.893446342206	511.18045390107	NaN	4.31578048419191	3462.42128617009	NaN	NaN	1355.95490959587
1385.77693913403	380.850921449346	3225.652916655	NaN	129.332295308838	27.1169632243391	8.74117318667636	181.014204789764	NaN	2103.58123748022	-1.59520870950891	53.5321614034792	1528.18931192591	1106.69462793702	-76.2468557375136	139.668677205023	1329.50108214368	1548.94573582926	300.2778784849	712.650149596775	668.756182363579	23.0528222752365	84.2733555215373	2134.58366707218	902.087271340046	422.718944977502	-69.3555297946514	NaN	1738.38285757253	5.72625626213253	85.4284599224109	33.4487618830989	NaN	2.26094305951173	1021.06302463003	61.1712675040653	277.460905629062	-33.9795406227196	4259.27567352782	1739.77112592063	1345.60431113322	120.52411826	1094.99207703999	386.951687514454	NaN	-105.75683096981	2401.58207420567	NaN	NaN	1546.33741125644
798.420821142553	134.300156919363	983.409449066314	NaN	-12.7715472684712	-5.87756113466648	-49.5394733154298	156.131113009745	NaN	1345.34372109106	88.340249360665	271.030881906491	1463.69048305471	535.300350369006	14.8043972667477	-3.57956575673157	768.546881229399	481.22806297211	453.487169596243	1304.2078997895	863.821217447611	141.402119117739	81.2968501366933	1893.70188402668	1474.12087171669	9.63287558236998	104.414261283249	NaN	1279.93461808562	40.8413806302204	35.0620278435815	111.349484627216	NaN	17.7239694836645	994.434590425651	-18.1080177934971	329.475281747859	68.9029908020825	2639.31470195411	1514.22686628169	1370.54681800318	418.362091276091	1325.49459947517	613.182495721531	NaN	5.58635935731442	NaN	NaN	NaN	1649.38352186572
1023.24482612566	71.4514112451046	1723.29577982403	NaN	65.7038664692558	86.3950276623113	-37.7519394960215	50.7602500520491	NaN	1126.70063209093	80.6474828864625	424.350660482217	1208.31576790799	591.029458981831	216.289539596493	22.0225261728054	910.592948519021	182.413789396987	360.53599994134	847.480484611292	732.97334926135	33.2075221228216	114.172163279346	2502.6290773968	838.227382764832	871.769876958249	-37.3473794564351	NaN	1044.10889884856	96.8225973172333	48.2438126233189	38.990710776859	NaN	58.6535522005862	817.407903610297	79.473031355121	749.625846312633	47.658866861965	4267.99159227458	1165.20004768881	830.059562708022	458.358297547512	882.463347632291	298.709557429391	NaN	-41.3056982420259	NaN	NaN	NaN	2215.7131315195
1217.21844049327	112.048570311526	900.962754437102	NaN	108.598508281822	36.1472056580451	-11.0036420812386	113.198590988094	NaN	1548.42439534483	376.553325922142	250.051051499674	1336.82059085633	324.802395476587	273.051465031031	25.797019568934	2590.34312831534	129.730056508792	436.442626193647	1681.81139970649	1831.11676381723	120.470809122079	83.4338195752287	1397.08954256508	1342.69146416814	118.155997275401	62.6005129551254	NaN	1791.7649624237	-69.3437623055291	34.8227707949876	95.0078788086195	NaN	126.257838738775	1810.28345719713	-2.21421875186278	433.777276920684	9.30090734893865	3303.87181026067	1076.59062969169	911.923072530235	394.744967075006	1109.52414112398	206.901975942682	NaN	-82.1810688518685	NaN	NaN	NaN	2167.05578600531
951.15169087787	89.4025834040799	895.926113896906	NaN	143.477627531274	-21.0485705578477	36.4780721306563	154.982956068974	NaN	784.324427081208	417.304446728553	406.949651044622	756.711638590726	218.262263026329	51.4349992296673	54.8865977909776	1516.06332207898	139.5177536492	1441.30660758589	562.251678637538	1569.86404778782	193.951985086054	42.2310421450341	1463.31193518802	1039.41983506273	180.053883442602	64.2363697471668	NaN	1554.80777100742	173.104832620876	17.9093642689927	-17.9940649765922	NaN	206.691911592552	329.458476109713	-43.4739179895879	201.612319742233	NaN	2588.33215991332	2913.07255760412	1246.64156945397	622.798173890072	918.238686074934	79.5294634674973	NaN	35.5796352085924	NaN	NaN	NaN	2894.76012916291
2367.67634540204	86.3041894038417	1799.05987463357	NaN	41.4134153958045	2.27786882469521	171.481555470374	89.7573258659984	NaN	1848.55483059115	101.267780739854	185.294101319001	751.6084811127	140.403327310963	8.03309626162305	55.2259612444314	916.207985808837	127.298507176346	2244.69170490891	1454.29096005198	1188.89246947685	246.669880666469	90.2122552182497	1662.90112731627	1002.30226431268	-25.6822821508015	42.6954948969387	NaN	2061.57833586581	75.145965360273	118.026944186822	28.7881504126525	NaN	47.3312763917007	252.464607534921	164.384759134442	372.266886480273	93.6738420246743	2998.12852040607	NaN	1572.17201654781	242.745558794775	1052.86480648803	NaN	NaN	-98.1643508679967	NaN	NaN	NaN	1941.1856105197
1265.85369275152	155.751223535697	2206.67705099772	NaN	21.0188699068051	198.358890922611	15.2610770166815	60.1718615596454	NaN	1401.73760495844	202.96512523471	381.456704828541	728.07583681398	485.096976850766	1.44237408038495	-8.92165312183749	1058.57314870707	141.736479847599	1590.22255769972	2178.19889194394	1175.04400215844	235.673527330403	47.799432364795	691.442165117341	2059.90779511375	103.465830873123	94.1880977884019	NaN	1583.26425788618	19.9662331106308	170.729395737353	50.1188656359753	NaN	48.9591490003852	436.304505287503	31.5633994665326	427.038733314579	27.1269047698174	4285.51524419752	1094.78141950858	2211.3548123568	456.390060180249	1340.59878200857	65.0390353046419	NaN	-9.56225381227079	NaN	NaN	NaN	3485.691587108
1361.20331530182	148.071366309015	3037.46825906681	NaN	24.7996487950257	32.8641536791185	-39.7163902777161	43.2328028158091	NaN	1713.7373859493	417.656243862972	557.056971145146	561.665259650342	16.735143910933	-28.1956690147265	-7.45837074134519	1313.96835812356	179.403460346563	2115.09898674849	2069.83991868513	874.536326242698	71.4779903493338	115.576569487987	1286.50989451169	808.388457534719	47.1077229306045	55.2311454035143	NaN	2272.92548050788	-7.43525653036095	195.650305292383	-2.79330083155538	NaN	44.7867450812018	599.500451088468	-1.63281190685398	988.662066364836	95.1081414046652	NaN	1526.01846781349	824.63983904338	-48.1052958834717	745.076818327748	152.63832561443	NaN	11.8729812713891	NaN	NaN	NaN	3205.41022814959
1137.37166110853	126.553622624653	2339.51899764067	NaN	87.3656941087444	-35.9610221030856	28.5838013348815	110.417416765161	NaN	1058.99580407671	276.389819891362	1256.08803278908	634.844107198644	495.381185127322	180.725170867232	88.5182802415652	718.982894894565	272.861229023713	1529.34697603378	1752.30932670469	1083.42227469194	104.478203777448	206.669281168285	305.376571829889	1673.34349417541	114.929563965147	28.9961579773982	NaN	2083.26906598183	6.93217535892205	1381.86667116291	90.5430568605159	NaN	167.186364903644	89.3817946174382	189.25034752212	509.918717231657	-29.1353509345829	1994.76765045321	541.771912168752	1149.43286173797	127.680377986505	272.244878085633	NaN	NaN	105.628166106977	NaN	NaN	NaN	2648.98326954587
1452.99126903124	17.381024267284	1066.70256863291	NaN	133.844184685886	5.85001828524422	-12.5995912860195	203.030220578125	NaN	412.894529451249	118.853876909234	1326.1502032288	1659.39627610975	53.1271428116074	32.3713320439358	77.3422553738909	1074.77427282033	106.147439423969	1841.06807244162	166.573342248428	852.174931987485	85.2307807539639	2.72618266672144	468.702856370724	465.21674659239	35.2632072645072	-12.3802930393934	NaN	1358.82288643872	-62.34786652885	1763.21162072549	87.55485393952	NaN	27.1289511150608	100.337256460079	NaN	598.063775785865	108.809502304612	2861.63116637833	357.728343198583	1436.78538746801	89.1902833178949	793.029764466365	121.07151417131	NaN	-8.90581161568972	NaN	NaN	NaN	3744.49602078059
1172.47353566497	60.3881714321464	607.201929364056	NaN	127.297871769806	11.9363194634962	-74.5848447662363	203.436496291971	NaN	488.379530488557	198.822034199718	832.15695636136	877.147961760821	46.5447851553892	2.70739527899144	59.2345559090834	1112.48552846569	129.91233024765	767.133293022764	1162.48936481754	575.269317004709	131.075142223517	7.81707278161514	321.776306265704	1518.30982943284	5.49144882988114	57.817987743896	NaN	2563.67779573727	-45.6722781082667	1008.9981840031	226.425724244611	NaN	17.1195685885511	105.493278754443	-52.6491499634687	914.638473306156	297.315933644591	4303.16239379439	467.908046990431	1006.68457762945	27.3140276295919	955.138759208406	62.9051879679326	NaN	-20.5499466185215	NaN	NaN	NaN	2843.92481992242
1497.62388290197	220.000967730446	326.181011267736	NaN	142.674196893507	3.02435702380973	9.94914247189387	270.782727683063	NaN	415.049091184816	187.685302306054	548.928276514443	719.739650900519	86.1217824008195	177.298124133927	68.8098187806091	1306.03815217164	115.310540058373	1786.22347443759	1524.41608569433	975.202363530687	51.3131783655753	54.8039435488188	840.226109778606	645.906847911384	25.7142336884564	28.0414104772854	NaN	1540.70632321613	22.2234685052129	1474.38178473451	54.8039435488188	NaN	60.6218855208913	158.363310651709	217.706318766849	939.420913436901	77.109736336027	2246.39967758979	170.465362346948	1311.61505398044	5.86465332769276	595.479133396666	50.0857393328658	NaN	88.1650078373203	NaN	NaN	NaN	2546.12037162485
1855.39499499707	171.920028140851	242.353480114945	NaN	50.682119005115	-48.617501810821	9.11483587286271	173.074674894524	NaN	597.984680246436	70.3111138175674	854.316259561992	440.952721746817	74.9297008322621	17.1973631485784	39.1356514683782	1532.09390396844	189.181042021733	1337.24577061089	1182.38511249491	552.463187376518	224.112017536616	26.1698229522781	544.312626423045	335.891139184242	137.948944599904	-49.5139573299688	NaN	1908.94940320448	14.5261644473171	1106.70133221266	NaN	NaN	26.1698229522781	4.0468717928521	-13.4186159645895	420.831290609783	47.0792447692886	3541.16909437022	279.444825900385	1333.0813498652	2.81913407765111	501.974826877784	-19.3109212681676	NaN	-80.7832972287752	NaN	NaN	NaN	3638.29544838798
1834.59258204735	47.555327206214	774.152892361401	NaN	66.0379361767752	133.03739369506	-13.66831500877	181.554242242783	NaN	128.416741452419	53.3311425095143	522.327345137505	399.880060707537	226.605601608526	108.778969421198	-54.0990221318727	1124.1672997414	314.41667494025	881.841971536196	1251.19272927935	524.142657254973	109.351270010299	31.2865988153744	510.160925100659	811.933310764621	229.361137668168	54.5894857392325	NaN	1937.46274918697	-47.9432167257432	444.912841713856	55.7546300854254	NaN	168.773631666137	97.69982654837	-64.2552375724439	761.46844235416	125.282647027263	3537.55191287153	69.9086416313048	1723.74560279059	-21.1508339087152	169.58185134403	60.0643740053567	NaN	77.2918423507659	NaN	NaN	NaN	3376.35203049663
2939.40371095908	106.832448628206	544.83510404371	NaN	94.1199705026899	49.0484571485879	-79.232003936164	113.76652760576	NaN	31.7132597047025	27.090540386333	601.463415693736	221.244751757849	572.571419953927	65.2279747628809	39.803018511849	896.161772239787	247.442444345015	1257.1325275353	765.112648659666	745.291942638609	52.7331557852256	-32.379287716958	663.6772707872	948.16269838354	153.002609774099	-9.06081004512686	NaN	1591.75268212608	-11.39265781231	765.112648659666	113.361197731986	NaN	23.5850586954367	106.365654430437	74.8857095734651	1405.68671678549	144.506498093337	2652.08747978985	94.0100244933584	2070.76222273643	-18.0675144724482	70.6092196543438	156.822711166503	NaN	-42.6999406187793	NaN	NaN	NaN	4163.28682386726
1505.03882646182	250.56501517834	1072.62112561387	NaN	62.1048942205448	8.91982941036951	143.038688496898	54.0115147929094	NaN	22.7941941434587	-18.8289000558089	551.176251061939	311.84345941615	124.539535519446	73.6668648314524	52.8553177318187	1089.96408153024	169.878195628844	1168.5772174842	1111.40869870977	357.717614459116	49.7076357560613	-1.6273606944479	592.225211880761	467.387834148841	20.5400241364538	122.043312572688	NaN	1128.90926568154	47.3742268264927	456.887493965782	214.212965290648	NaN	101.04263220657	94.0424054178647	118.543199178335	825.730222421683	102.128814629731	4247.73619862348	93.4998370240352	2321.00877038018	108.292370062372	60.2166376877785	141.575569398628	NaN	71.3110374665307	NaN	NaN	NaN	4325.39699707475
1591.62606832338	47.4118693615595	1710.76768816838	NaN	130.695331777478	-15.0507274503795	-13.8940126946028	10.3969971767068	NaN	23.1208594902499	107.561036661945	151.516197381458	718.306427712016	316.926407457519	174.650492496991	72.8595939886458	1218.00720220753	190.278851166578	763.514522274253	1460.50371912004	574.381775391476	81.7026446227623	54.8504645097755	1605.2719945118	891.937992379842	45.5105757748236	-43.2183672072197	NaN	1314.56795763642	35.0032009480026	197.283767717792	-4.69132617554305	NaN	-12.863728818626	65.3578393365964	261.495502770587	632.160567742498	211.433814308978	4110.250649646	208.966208716992	1617.96900174069	68.3126899738211	43.6366340539665	165.783110857247	NaN	-13.1182945616991	NaN	NaN	NaN	4248.43656279719
3436.12768169062	77.8377644719182	926.089490633637	NaN	8.40378961557011	-56.4012535836881	65.108202414921	61.6365036721036	NaN	191.24659007062	117.183683557182	295.397552355142	113.711984814365	22.2905845868397	1.4603921299353	141.485574756904	602.064274637346	179.163602930171	746.942223667437	784.326824209808	819.374887218282	134.769389786105	68.1780700700061	338.04815523525	769.13933023947	120.750164582716	56.495382400515	NaN	820.543155985231	24.9521256928892	203.697247036102	209.538590870848	NaN	NaN	133.601121019156	44.812694731024	1119.91058748114	118.409573956975	4330.6413336745	67.7788198823876	746.971862346369	-1.37538080485412	113.469988193601	113.469988193601	NaN	-82.8785459005319	NaN	NaN	NaN	4334.34602299704
2376.32619216359	77.0316392808076	1557.79585536192	NaN	59.6653662227805	-0.537713711713389	-85.0535759274452	89.7669061900275	NaN	90.9246577272293	64.2963723715878	-1.6954652489152	178.913774554567	166.178507645347	243.747860637868	11.0398016603047	1680.51751830531	267.402903347237	871.803041780395	986.370186009505	606.42812606603	49.9591398103562	21.9018799991457	625.13296594017	991.04639597804	37.0995623968847	110.749869401312	NaN	1169.91142727451	13.7185125542093	671.895065625521	177.385861452937	NaN	155.173864102395	NaN	27.7471424598146	1124.01718493279	132.751579894889	2355.06524305967	146.347492183439	1256.2683317396	-39.0513117513313	163.651380550684	193.315189180248	NaN	NaN	NaN	NaN	NaN	2931.03752728369
2434.46378410873	57.6924612201631	2246.82394282806	NaN	72.7499793476248	-28.0195650438496	135.29659310785	29.8939662156185	NaN	40.3184018423227	26.4191543400504	-52.3432481728262	93.5988506010333	22.9443424644823	225.64170187262	57.6924612201631	1383.91232706198	230.588084871183	1875.37928584128	1384.04763263542	209.531014019504	231.757922140721	14.1681900066975	976.944262836275	1220.27041490013	46.9236335537549	127.64240515186	NaN	595.577312966965	-8.05871811451993	98.3964734134164	NaN	NaN	127.64240515186	170.926384124758	56.282331710057	810.199059270361	72.8936831036007	3568.90877210908	100.10965336479	729.78823804412	160.727041673802	71.6565935462739	118.665996724691	NaN	-70.6087055463057	NaN	NaN	NaN	4343.32683499564
2380.25088508076	168.120433635204	827.472045407085	NaN	105.545763976712	-32.3502673077411	216.789621147364	121.768826480766	NaN	23.2716612775846	51.0826255702475	-94.9249369662325	125.245197017348	-45.0969592752115	82.3699603994932	-3.38051283621726	1256.22441158564	138.704520331735	1585.59467351574	2954.05307891387	178.505705775308	66.125888052279	19.3009640010168	642.072453882804	451.26088837391	206.600660206065	50.9077877356188	NaN	684.21488552894	52.0784108369003	108.268319698415	62.6140187484343	NaN	-2.9408749233327	63.7846418497159	54.4196570394635	1031.95896645377	152.844748539149	3888.46108015661	211.039633387018	1077.77196090847	11.691198057084	29.025844607513	71.1242719442693	NaN	43.8841130793094	NaN	NaN	NaN	4347.82921374298
2718.99548617779	54.9006492353787	1245.51222344768	NaN	24.7585840654471	-63.3489910466605	-37.8441666721031	51.4227186388481	NaN	18.9620330712295	18.9620330712295	-36.6848564732596	76.9275430134056	311.108203179797	117.503399972929	-40.1627870697901	1406.65634108693	236.465846553942	926.426330364326	2087.29362995022	190.780856963781	94.7252378254929	30.2976884034706	384.063505229848	1500.41722521507	222.408926680046	83.0111379305797	NaN	450.833874630853	-6.01602127076021	101.753697762441	352.435435513582	NaN	NaN	NaN	12.7265385611008	676.6040467348	196.998631978354	3254.32823974102	24.7372556188042	1109.11642334979	110.248298559876	25.9765460962111	97.8553937858076	NaN	-79.36314448337	NaN	NaN	NaN	4352.33960272348
1320.61788731265	157.307709490213	507.576576591285	NaN	11.1690430838058	68.0007466862976	-20.1463854318529	203.700936920819	NaN	239.655688179538	95.836683144661	98.1563445161912	1.89039759768471	158.467540175978	146.869233318327	7.68955102651041	1594.33792915322	276.920991855511	1401.05881276619	1835.94424713309	363.663639141632	109.296686964764	253.477033129532	809.098854935227	1394.02562514839	101.091301410671	259.338022811027	NaN	110.468884901063	31.931623169034	29.5872272964361	128.051853945547	NaN	99.9191034743721	65.9253633217031	33.1038211053329	964.38077022181	66.3356034019323	3120.18532814025	44.0085136191177	1337.73932714554	133.316872750376	12.9986666985418	44.0085136191177	NaN	4.31590956078058	NaN	NaN	NaN	3494.7842789408
2836.94775793396	124.045623017765	993.14900156876	NaN	16.13292047405	-83.65732058788	88.0747221698601	103.159293493175	NaN	3.36905243124504	85.7540188893501	117.083513176235	132.16808449955	9.17081063252004	2.20870079099004	111.28175497496	1473.53458063433	126.233726104201	1383.67572990287	1144.38639335909	211.861773004669	140.309569430305	15.9729533830488	787.798362431111	601.293438360227	362.004101816451	98.0820394519916	NaN	298.66280684898	-0.448863830739761	87.5251569574132	53.5085355859941	NaN	162.596321363304	21.837888102259	73.4493136313087	1451.31027190001	223.467520762492	2933.66036781325	96.8345979960335	1241.49689986539	21.1031441847204	89.385602539183	12.4126494850615	NaN	278.093487446062	NaN	NaN	NaN	3190.6507110746
3001.06241163651	277.654205971217	414.637227398542	NaN	19.9403859977745	-0.955329135207271	44.3187203195867	21.101259060718	NaN	24.5838782495483	-0.955329135207271	-92.6643011077386	363.558812629031	264.884602278839	93.0753889632109	-52.0337439047184	1988.78110074984	275.830383887194	1362.74789909568	2057.62389153998	335.693011614659	57.5078592340857	98.5900547333265	802.85626329174	400.25074739918	275.830383887194	105.632716818911	NaN	96.2425007047985	-82.171605463333	1.16656254941263	76.2882914623101	NaN	5.86167060646872	1.16656254941263	17.5994407491089	995.969998747032	216.855672695077	3762.01224721856	93.83762121319	1454.4918269977	-45.3343158168242	102.535867277566	117.447146245067	NaN	369.696282111968	NaN	NaN	NaN	2823.84427884659
1258.31411154472	164.280064441611	589.350617774667	NaN	154.988904805916	-130.714253991712	23.7512749517209	59.7545185400398	NaN	106.210316718516	108.53310662744	-22.7045232267552	264.160030525334	17.9443001794113	24.9126699061828	24.9126699061828	1916.82505072462	282.331386183085	1418.13878695657	1308.90394903316	270.585704685945	122.590117821975	115.54270892369	534.863538371606	896.630528483533	635.876399247014	76.7819599831267	NaN	195.413343104246	85.003937031125	75.6073918334126	120.240981522546	NaN	-23.0563327425675	205.984456451672	1.60959840142753	1232.56648555358	136.852781570387	3947.59828554825	109.491031868196	850.745705618459	57.2549642549227	44.8178052993813	146.80250873482	NaN	614.439685463174	NaN	NaN	NaN	1848.20585385287
2142.25510606142	99.6044655126269	736.335154375391	NaN	-22.3968526088881	57.7754421566789	12.4606668544019	163.509917861992	NaN	90.3091269890829	-6.13001019268608	-86.3023049582531	322.692590077683	81.0137884655389	133.300067660474	19.4321707470599	1476.47648431258	178.357284727991	1379.57556482671	1312.58002474293	92.5559790066536	98.4327807683891	54.9444477315469	675.534713770808	304.120842429129	406.377193083325	84.328456540224	NaN	339.381652999542	-66.1176685602029	76.1009340737944	96.0820600636949	NaN	-49.6626236273437	128.992149929413	25.5604389228698	1279.12722391805	96.5413906675596	3057.98528256537	39.2793397943779	1035.14109411058	57.9517476878067	64.175883652283	66.6655380380735	NaN	923.106646750009	NaN	NaN	NaN	3117.73698782434
1642.52538471305	109.266831452552	108.104391306032	NaN	-37.2006270090267	-32.5508664229448	37.1955423682832	167.388838778575	NaN	-46.5001481811904	-6.97718319949454	76.718507349979	788.131877020504	10.4594189983125	-72.0738314046406	-37.2006270090267	2219.0956973872	154.221281720738	1271.56722482846	1177.47493488254	254.194339788271	282.422026772045	162.454357091005	511.771983515208	322.411249999058	160.102049842357	42.4866874099659	NaN	28.3728439180789	-18.6733010548777	201.267426693694	269.484336904482	NaN	27.196690293755	309.473560131495	96.589754128866	1346.95223164614	135.898087061939	3612.07202059066	-3.64724647039665	991.859195425462	186.981646658597	99.7658132008877	74.8470036415421	NaN	346.46202783841	NaN	NaN	NaN	3255.73304389201
2515.80556391533	73.5823224240625	38.6934189741872	NaN	4.96747897264103	-0.847338269004849	-5.49919206232156	146.849019668801	NaN	46.8341631124914	24.737857594237	-122.958500343568	453.871370027703	44.508236215833	-17.1288265456133	17.760076904262	4014.86544881164	126.521833155981	815.036394325509	1411.74901400577	102.982873799758	72.3822266366676	78.2669664757234	544.338361728942	357.203634846968	165.361116093749	119.460145349114	NaN	270.109485228942	-51.1973099835041	32.3659957310882	40.6046315057663	NaN	42.9585274413886	908.015283782591	84.1517063147792	942.264532146718	134.172402188707	2609.57807806317	11.9609380901185	1534.61601629804	272.595591116699	65.5843356027643	81.7960604321689	NaN	679.135767607921	NaN	NaN	NaN	1512.16901268809
4000.70314680503	146.069981958462	121.636750306854	NaN	-15.6547418307542	-63.3577179124655	-52.8863329189191	47.173568130524	NaN	83.2416719971838	63.4623892315962	-74.992590127517	397.383221803575	-1.69289517269239	89.0591081047095	-63.3577179124655	1692.34449933881	65.8081295550937	1293.0167367056	620.525263881283	373.199153035212	87.0075104847569	81.1187935598505	758.321239924095	291.934859471502	5.74321692104763	134.117245884009	NaN	262.49127484697	-41.3665184782042	189.47118497813	9.27644707599151	NaN	96.4294575646073	806.608718708328	124.695298804158	840.15773465095	147.421701516605	2151.98759199184	82.5167038175312	989.938498571889	938.763404232235	122.458240863115	52.5605510333433	NaN	370.84467436534	NaN	NaN	NaN	1772.5429900588
2595.53437958212	24.233049673718	186.030643543011	NaN	-45.6076383274157	-134.072509795518	-42.1156039273591	64.9734510077127	NaN	162.7504142093	139.470184875589	-10.6872943268489	376.928524079443	68.4654854077693	71.957519807826	-18.8353745936478	1027.61093395667	112.259435025825	1097.51877304442	932.523190122648	274.897938191574	158.222490268319	278.433557825612	781.670085737025	391.573386114829	47.4397417351279	243.077361485232	NaN	NaN	120.509214171914	46.2612018571152	171.186428926459	NaN	39.1899625890391	1790.50022131588	35.6543429550011	1341.27599888921	100.728732037697	2270.74947979307	-39.192007023098	441.785533498386	264.386025046306	114.470947481168	108.224485915954	NaN	276.878948176734	NaN	NaN	NaN	2451.89686518428
1671.21673736199	99.0928882752197	163.142378423199	NaN	11.7526744370656	-26.6770196517222	52.5114408948708	173.623204083778	NaN	515.996842329342	45.5242237878185	-20.8543387291786	705.816240404263	205.065681065513	-2.22175977703906	-27.8415558362309	1533.80146758996	170.566986373339	1229.61201565576	195.33307280422	375.771702514922	209.485122193294	157.594274433354	782.643122450819	NaN	122.214150960667	126.931500757025	NaN	138.724875247921	-73.5558655881992	91.5513772843386	119.855476062488	NaN	247.22392056416	1148.23773166858	65.6059534043684	1136.81012482129	193.998268454497	2504.76260607497	157.736273978851	570.372762839649	559.119040416173	77.7098034119084	28.9436729101777	NaN	57.7031857701727	NaN	NaN	NaN	1506.9325511934
1067.62232365545	101.786443271368	113.437057027509	NaN	121.592486656807	-22.8751239193407	61.0092951248743	176.35037131067	NaN	651.695412561221	80.8153385103139	-58.9920265633776	106.446688773824	-4.23414190951512	168.194941681371	31.8827607345219	793.832900386141	107.39949152172	756.474346742876	127.461805228556	173.487113144238	352.867800405357	48.3926865016148	922.873536899572	154.604935537804	246.655551369168	113.30017202373	NaN	118.020716425339	99.1385388189052	-3.53330191607764	12.9886034895518	NaN	64.9145919072443	683.305908517946	10.6283312887476	745.49788940287	34.6249263482234	2568.98716259058	35.8764632550097	388.80987096876	1324.95947724495	127.238657450413	144.760174145422	NaN	78.4287180857456	NaN	NaN	NaN	2825.55222848178
1578.95003529476	123.13182153251	251.346396003164	NaN	-8.57951406007121	-97.1641291488868	18.2289878747019	918.062183250565	NaN	691.938297365957	18.2289878747019	-75.0179753766829	176.748825402056	120.800647451225	45.0374898094751	-40.0503641574136	845.795786730742	495.263872854318	1305.38585507876	53.5938708835576	205.934593488446	190.582427644542	165.782775127467	929.8482598202	379.532161107969	305.133203556745	79.5744592347788	NaN	260.257641859181	-19.6241508335204	-23.1669583359596	118.545341761611	NaN	46.5082558786791	559.034407898225	-10.176664160349	535.11797767729	154.308659450018	2156.06290460522	5.24185395973667	366.008576490837	998.603003151274	85.4122367444257	77.8962633583611	NaN	66.6223032792642	NaN	NaN	NaN	1375.65433468551
1293.11795269845	149.160922887779	163.1542810506	NaN	158.48982832966	-43.2477518510196	54.7057552887323	869.818868273096	NaN	635.430119045833	48.8751893875566	-88.7261658801901	221.459940062358	27.8851521433241	64.0346607306135	79.1941320736703	664.582948551711	51.7116894237763	1118.81988665346	87.1637889995134	199.428770989347	181.702721201479	172.248827981282	883.654292801072	938.014178817202	88.3455256520379	115.525468660103	NaN	82.4368423894151	250.243447047904	76.5281591267923	199.428770989347	NaN	32.8039029833832	663.851275431503	76.5281591267923	834.651757016134	132.529591804181	1877.80468818818	-63.0615827905771	725.572063492134	1027.73535244942	211.518335390526	113.722748093147	NaN	232.832758263031	NaN	NaN	NaN	1196.99694584873
1222.85606958395	74.8825112689887	245.211921344176	NaN	16.5505215172123	-17.282032538818	79.5490704491308	968.528594266203	NaN	983.694911601665	107.548425529983	-17.282032538818	111.04834491509	224.212405033536	36.3833980328163	99.3819469647348	939.362599390315	151.525269501115	986.397491268795	185.818887675708	293.429896430465	94.7634187293744	79.3904174786947	884.69917530276	745.159625488899	331.271130278292	88.8507259406514	NaN	55.7396463238029	35.6364908421449	-31.7682069492967	29.723798053422	NaN	-77.8872107013357	265.048971044595	126.691959788478	635.267414014604	NaN	2180.07265554047	114.476045019289	1263.98181369328	1934.1085390993	339.106539116063	74.3186382533852	NaN	93.1424226749026	NaN	NaN	NaN	1903.99048402488
1221.39354375105	76.4028288915439	106.749167919421	NaN	36.7191547781666	-55.4870291911514	77.5699957772315	940.106324300345	NaN	1073.16334926873	15.7101508357903	16.8773177214779	356.522881456561	85.7401639770445	-21.6391895062119	55.3938249491677	1533.02710222963	237.274306337052	969.762727037753	118.940151135	25.4561685253791	34.9229009415432	79.8898799183229	1168.5641077772	450.275785700745	167.457154767841	25.4561685253791	NaN	194.674010464313	-14.7774442433186	39.6562671496253	194.674010464313	NaN	-21.8774935554417	214.790816848662	-4.12737027513391	1504.42241900143	NaN	1922.68719507545	-59.360302356375	1293.40595539653	1260.74864555291	115.230700269115	105.18229724031	NaN	43.6358286888783	NaN	NaN	NaN	1323.55116448294
374.518911921811	52.2352429389292	305.624939204456	NaN	-35.3418410238105	-120.583536080877	NaN	672.280997395127	NaN	397.872800978542	133.973854637486	35.8875205992178	19.5397982595064	98.9430210523904	46.3967706747466	-50.5218689106854	667.61021958378	199.988730526413	988.629725149639	121.835118446634	91.0473318697515	216.566769452427	85.1266036818894	954.289501660039	687.856733206247	314.850857370937	93.4156231448963	NaN	127.755846634496	44.8656520044275	42.4973607292827	43.6815063668551	NaN	70.9168560310205	459.316625154771	-6.05261041118621	792.351622227882	NaN	1526.54698347226	64.4421801722414	967.100175674745	1195.90763414474	176.331541731744	332.222337612399	NaN	-27.3322399833057	NaN	NaN	NaN	1907.47368630967
512.858135597695	102.812039105471	151.877383984883	NaN	115.662486573889	68.9335866887351	40.8962467576429	800.240869891389	NaN	433.419005792933	19.8682418093238	47.9055817404159	157.718496470527	37.3915792662564	56.0831392203178	-15.1784331045415	1811.92155240497	130.658776801462	573.83038221972	24.0132033050896	156.727694767242	104.589858835682	NaN	540.651759354182	618.858513251521	33.4928098381005	73.7811376033966	NaN	197.016022532538	5.05399023906787	13.3486459554524	169.762153750132	NaN	71.4112359701439	109.329662102187	127.103924351583	706.895872989108	NaN	2570.46682205623	-51.8706916884585	1138.49940812079	NaN	86.544436196338	141.910487350257	NaN	-21.6710274226847	NaN	NaN	NaN	2125.02177413607
355.628525058987	153.434598735293	100.840802870748	NaN	50.5845090446279	-0.840535800704665	NaN	468.997373922561	NaN	384.847300539289	176.809619119535	7.34072133378006	83.3095375825668	17.859480506689	15.5219784682648	29.54699069881	660.672541073346	89.6926450612875	1089.28587312372	-47.8551775427958	113.407786889578	100.364458884018	175.067155643132	868.735054120621	1498.37206966173	58.8629606845102	87.3211308784585	NaN	205.89684001991	14.9899483021733	33.9620617648055	246.212581128003	NaN	84.9496166956295	80.2065883299714	-56.1554771826973	549.496570917582	NaN	3060.8536377603	91.0542578128923	1691.8239829669	1031.86856520081	166.621672060918	39.4165247434081	NaN	106.167740662497	NaN	NaN	NaN	2557.0708761068
374.817866850145	0.648260534915382	188.902343712265	NaN	55.6044214624647	-51.9693403531637	NaN	73.1436217584911	NaN	243.858504639814	78.9900218571665	10.0025006927961	149.146823041272	-22.7373398597865	-74.1856607281305	116.406982488689	724.432592750937	333.446197683594	551.774059091813	79.5214023501225	299.035828222516	282.423925724065	91.3870469918735	898.250882630942	978.937266194849	150.715270200629	96.133304848574	NaN	86.6407891351732	-32.0156572823369	73.588580029247	7.14097003544139	NaN	126.983980917127	98.5064337769242	NaN	NaN	NaN	2231.02274995981	-10.3178670450586	1716.69936877984	1154.47331974487	127.087153907434	103.135819979935	NaN	-58.2205349000559	NaN	NaN	NaN	1710.39638616734
653.722296336623	32.5534521829658	100.402403145136	NaN	66.4779276640506	-27.1068322837697	NaN	142.515545121655	NaN	155.38344961448	37.2326901803568	24.3647856875315	54.7798326705731	53.6100231712253	-50.5030222707248	5.6478336979674	550.779060394021	131.07969189364	1107.10024623296	132.267064830792	167.888252945366	176.199863505433	61.0246886016447	1941.82342105114	1382.57076765233	128.704946019335	151.265031825231	NaN	154.827150636689	61.0246886016447	50.3383321672725	50.3383321672725	NaN	141.766048328012	140.578675390859	-74.3358262337355	156.876626696537	NaN	1422.40004641091	142.997506440447	1225.56888641545	1041.35510847099	221.22527515659	197.252249259707	NaN	-87.9005850926836	NaN	NaN	NaN	2506.23316459101
1321.4321305244	391.012260856928	193.224892336422	NaN	-30.3099442755108	65.6578913379891	NaN	117.152827520843	NaN	236.527452308367	70.339249172794	-53.7167334495352	20.0146524486416	-27.9692653581084	-50.2057150734315	3.62990002682451	618.058115844964	135.180987951185	183.896470967663	145.874630564558	325.29018996671	109.04097267405	NaN	1072.65699039025	1023.94150737377	59.1373071449747	332.419285042293	NaN	358.559300319427	79.3364098591243	61.5136721701688	120.922797800021	NaN	8.04545910330224	151.815543127543	-58.4927616021317	309.219657056598	NaN	1334.67980658299	-41.8615271408613	1221.02043040396	935.609107998828	107.158543849427	36.4371542269174	NaN	6.12798724584175	NaN	NaN	NaN	2762.99930056618
618.658573638084	71.8623310629657	117.52625710243	NaN	63.6662417738312	-65.1294470554258	NaN	143.285394868281	NaN	146.798004563624	-20.6363909144098	-28.8324802035443	-39.3703092895744	92.9379892350259	-17.1237812190664	7.46448664833721	854.00342322609	119.074996244616	381.842491845775	NaN	140.476873714394	127.397948593974	323.581825400269	884.786612385549	1023.8988159391	101.240098353135	44.1684251003944	NaN	81.0272140761225	NaN	88.1611732327151	298.612968352195	NaN	255.80921341264	251.053240641578	-6.9582821885188	1577.97566729997	NaN	1743.56330719669	49.7660746653532	1394.69163840665	743.717328889014	229.258020202256	148.360241932103	NaN	-19.7554535355599	NaN	NaN	NaN	2824.30706377452
742.256661996254	154.213450737292	269.010731022906	NaN	82.7580007635929	10.1311499706533	NaN	192.869677772243	NaN	150.699248279569	211.612090880099	-49.6102918106357	217.469094976303	44.1017737286412	23.0165589823039	42.9303729094002	756.313471827146	60.1140324736296	348.046837614362	199.321215124314	175.525115525907	219.547899782961	73.2018872527538	645.498082594457	1931.67726588839	87.4795470117984	79.1509121523557	NaN	130.312526288932	144.590186047977	726.404821229043	61.30383745355	NaN	NaN	112.465451590126	-39.8295858396824	1830.56964930911	NaN	2407.48976601594	8.71664918227855	3413.30444316929	516.052102689819	140.294921413661	184.576070722299	NaN	-53.2769598498149	NaN	NaN	NaN	2921.15109799614
896.437127929221	99.5232171491447	90.1477593752615	NaN	93.6635560404677	29.2072838450203	NaN	125.305726027324	NaN	163.979489344592	241.327015979129	-73.9227516676955	5.7686394103122	98.3512849274093	174.526879340211	73.7407082709658	1112.07265672854	124.896761434596	245.149166944012	317.776857400194	173.712094364161	42.7441279677679	45.1253637204296	1126.20639542884	1225.0276791643	585.665879574635	89.1782251446709	NaN	124.896761434596	12.9786810594967	1389.33294609796	199.90568764344	NaN	17.7411525648201	148.709118961213	-2.49935133280435	1718.9210288413	NaN	1459.32426230849	NaN	4254.10506103	141.079218597975	214.526108641404	70.1649799353539	NaN	-62.7992175570608	NaN	NaN	NaN	1501.11301009182
1513.88086647095	167.89207210908	88.164512861165	NaN	36.5760921713373	3.74709718690159	NaN	218.308028692321	NaN	143.270325870754	140.92539765758	21.3340587857065	105.75147445997	2.5746330803146	24.8514511054674	143.270325870754	622.808145464833	220.745301385729	785.484014530643	217.171005732913	180.236617320482	170.705162246307	99.2192491899885	1619.48633352102	1270.39679142933	43.221950629206	NaN	NaN	150.450820213683	94.4535216529006	1711.22658860996	119.473591222612	NaN	90.8792260000847	102.793544842804	50.3705419348378	1103.88057696605	NaN	2595.7019225914	94.968265056292	2382.76565575618	565.20252098408	NaN	68.3512317018889	NaN	27.7919427808936	NaN	NaN	NaN	1473.98408837013
NaN	NaN	NaN	NaN	NaN	NaN	NaN	NaN	NaN	NaN	NaN	NaN	NaN	NaN	NaN	NaN	NaN	125.965470514036	273.80409926115	197.500290875543	260.689382194874	86.6213193152071	-8.75844116680216	1222.83271605714	943.846916647265	50.8539091344536	136.695693568262	NaN	209.422760935794	216.576242971945	2009.71574003372	0.779534881398764	NaN	NaN	122.388729495961	63.9686262007299	4187.05080376459	NaN	1970.75076024505	-118.686086736453	2228.28304921727	58.9223884168014	192.128744781742	52.5792285898995	NaN	62.7282843129426	NaN	NaN	NaN	1175.31851795154
NaN	NaN	NaN	NaN	NaN	NaN	NaN	NaN	NaN	NaN	NaN	NaN	NaN	NaN	NaN	NaN	NaN	146.782997691391	23.8974835719666	152.74831391078	149.169124179147	NaN	17.932167352577	3039.96136409531	NaN	62.0755073760596	79.9714560342282	NaN	225.525171787333	3.61540842604217	1727.59179582962	182.574895007728	NaN	NaN	195.698590690385	-33.3695521341729	NaN	NaN	2030.34603661838	-17.8224202113363	3457.58803629389	93.9189463113016	200.581159810183	15.1920744430795	NaN	-78.7722564964115	NaN	NaN	NaN	1141.49425746103
NaN	NaN	NaN	NaN	NaN	NaN	NaN	NaN	NaN	NaN	NaN	NaN	NaN	NaN	NaN	NaN	NaN	NaN	356.262183466906	365.8132282679	247.619048855601	-46.0755787749592	260.751735456968	1816.37815741884	1334.05039496865	39.8838244339853	27.945018432743	NaN	148.52695904529	14.8123318313765	2446.74711428443	153.302481445787	NaN	NaN	74.5063618375879	123.455466442681	3528.76166278274	NaN	2031.58650176109	-125.209973836316	3815.9956070874	116.269890844595	164.565863780777	101.018530970011	NaN	36.2002515030297	NaN	NaN	NaN	1131.75626916064
NaN	NaN	NaN	NaN	NaN	NaN	NaN	NaN	NaN	NaN	NaN	NaN	NaN	NaN	NaN	NaN	NaN	NaN	NaN	NaN	NaN	NaN	NaN	NaN	NaN	NaN	NaN	NaN	NaN	NaN	NaN	NaN	NaN	NaN	NaN	NaN	2704.50181907918	NaN	2892.77368053346	401.987837780209	2427.18245558571	204.81122612201	192.090154402127	34.3488650755675	NaN	24.1720076996605	NaN	NaN	NaN	443.967374455826
NaN	NaN	NaN	NaN	NaN	NaN	NaN	NaN	NaN	NaN	NaN	NaN	NaN	NaN	NaN	NaN	NaN	NaN	NaN	NaN	NaN	NaN	NaN	NaN	NaN	NaN	NaN	NaN	NaN	NaN	NaN	NaN	NaN	NaN	NaN	NaN	4491.48496583739	NaN	1755.22814617049	-105.019044864105	1564.2376748117	227.304375300186	213.298407400541	75.7852680222143	NaN	-20.9832374662382	NaN	NaN	NaN	874.125438301947
NaN	NaN	NaN	NaN	NaN	NaN	NaN	NaN	NaN	NaN	NaN	NaN	NaN	NaN	NaN	NaN	NaN	NaN	NaN	NaN	NaN	NaN	NaN	NaN	NaN	NaN	NaN	NaN	NaN	NaN	NaN	NaN	NaN	NaN	NaN	NaN	3931.68015924239	NaN	1398.10422762634	266.40632658255	2857.33181399474	170.823733588987	144.060607550789	662.755478862526	NaN	-58.574489595565	NaN	NaN	NaN	189.9402521877
NaN	NaN	NaN	NaN	NaN	NaN	NaN	NaN	NaN	NaN	NaN	NaN	NaN	NaN	NaN	NaN	NaN	NaN	NaN	NaN	NaN	NaN	NaN	NaN	NaN	NaN	NaN	NaN	NaN	NaN	NaN	NaN	NaN	NaN	NaN	NaN	4501.03311902251	NaN	2039.12228115427	179.295337313905	2239.39171200676	186.948946136294	202.25616378107	271.138643182565	NaN	-9.4936803050066	NaN	NaN	NaN	223.941388777837
NaN	NaN	NaN	NaN	NaN	NaN	NaN	NaN	NaN	NaN	NaN	NaN	NaN	NaN	NaN	NaN	NaN	NaN	NaN	NaN	NaN	NaN	NaN	NaN	NaN	NaN	NaN	NaN	NaN	NaN	NaN	NaN	NaN	NaN	NaN	NaN	4505.82032134616	NaN	2078.67958872819	-40.7594518535225	1768.42435567918	130.327796000664	185.228927774768	1047.04901957757	NaN	17.9719914397056	NaN	NaN	NaN	228.639124991502
NaN	NaN	NaN	NaN	NaN	NaN	NaN	NaN	NaN	NaN	NaN	NaN	NaN	NaN	NaN	NaN	NaN	NaN	NaN	NaN	NaN	NaN	NaN	NaN	NaN	NaN	NaN	NaN	NaN	NaN	NaN	NaN	NaN	NaN	NaN	NaN	4510.61630626446	NaN	1127.90466060935	149.00132831928	885.095740067426	361.139648371697	109.385136020335	472.320575146157	NaN	82.5483605920167	NaN	NaN	NaN	173.282220373472
NaN	NaN	NaN	NaN	NaN	NaN	NaN	NaN	NaN	NaN	NaN	NaN	NaN	NaN	NaN	NaN	NaN	NaN	NaN	NaN	NaN	NaN	NaN	NaN	NaN	NaN	NaN	NaN	NaN	NaN	NaN	NaN	NaN	NaN	NaN	NaN	4515.42109796841	NaN	1307.40063189597	70.4964091319995	NaN	197.128795950648	261.084546869158	1340.6576223736	NaN	56.4261439299274	NaN	NaN	NaN	342.94790804485
NaN	NaN	NaN	NaN	NaN	NaN	NaN	NaN	NaN	NaN	NaN	NaN	NaN	NaN	NaN	NaN	NaN	NaN	NaN	NaN	NaN	NaN	NaN	NaN	NaN	NaN	NaN	NaN	NaN	NaN	NaN	NaN	NaN	NaN	NaN	NaN	4132.30669735145	NaN	1864.91221082521	16.1727198348802	NaN	269.670240067627	167.246999569547	2123.53089308287	NaN	-8.15279978341369	NaN	NaN	NaN	200.534552731423
NaN	NaN	NaN	NaN	NaN	NaN	NaN	NaN	NaN	NaN	NaN	NaN	NaN	NaN	NaN	NaN	NaN	NaN	NaN	NaN	NaN	NaN	NaN	NaN	NaN	NaN	NaN	NaN	NaN	NaN	NaN	NaN	NaN	NaN	NaN	NaN	NaN	NaN	1058.68583539027	-26.7176932339574	NaN	119.369676616293	74.518291135953	2546.47036518098	NaN	179.598679975607	NaN	NaN	NaN	316.715772729789
NaN	NaN	NaN	NaN	NaN	NaN	NaN	NaN	NaN	NaN	NaN	NaN	NaN	NaN	NaN	NaN	NaN	NaN	NaN	NaN	NaN	NaN	NaN	NaN	NaN	NaN	NaN	NaN	NaN	NaN	NaN	NaN	NaN	NaN	NaN	NaN	NaN	NaN	2192.90394584607	-33.7729394631367	NaN	162.472200774369	NaN	1555.42790206803	NaN	156.058960897326	NaN	NaN	NaN	125.275409487521
NaN	NaN	NaN	NaN	NaN	NaN	NaN	NaN	NaN	NaN	NaN	NaN	NaN	NaN	NaN	NaN	NaN	NaN	NaN	NaN	NaN	NaN	NaN	NaN	NaN	NaN	NaN	NaN	NaN	NaN	NaN	NaN	NaN	NaN	NaN	NaN	NaN	NaN	3297.11672975179	20.7826496215583	NaN	79.8388281818994	NaN	2060.78846989073	NaN	120.921387180398	NaN	NaN	NaN	158.152456272787
NaN	NaN	NaN	NaN	NaN	NaN	NaN	NaN	NaN	NaN	NaN	NaN	NaN	NaN	NaN	NaN	NaN	NaN	NaN	NaN	NaN	NaN	NaN	NaN	NaN	NaN	NaN	NaN	NaN	NaN	NaN	NaN	NaN	NaN	NaN	NaN	NaN	NaN	1817.91805742896	234.780633891409	NaN	255.340860171117	NaN	1447.83398439421	NaN	113.989304498121	NaN	NaN	NaN	176.954997479729
NaN	NaN	NaN	NaN	NaN	NaN	NaN	NaN	NaN	NaN	NaN	NaN	NaN	NaN	NaN	NaN	NaN	NaN	NaN	NaN	NaN	NaN	NaN	NaN	NaN	NaN	NaN	NaN	NaN	NaN	NaN	NaN	NaN	NaN	NaN	NaN	NaN	NaN	2239.56485565385	204.795660249687	NaN	328.270908516943	NaN	759.148076949556	NaN	73.6032089657275	NaN	NaN	NaN	229.233469802582
NaN	NaN	NaN	NaN	NaN	NaN	NaN	NaN	NaN	NaN	NaN	NaN	NaN	NaN	NaN	NaN	NaN	NaN	NaN	NaN	NaN	NaN	NaN	NaN	NaN	NaN	NaN	NaN	NaN	NaN	NaN	NaN	NaN	NaN	NaN	NaN	NaN	NaN	1818.75109363714	120.684929207022	NaN	69.1893669801795	NaN	1660.4022397896	NaN	272.596837776206	NaN	NaN	NaN	306.068953223653
NaN	NaN	NaN	NaN	NaN	NaN	NaN	NaN	NaN	NaN	NaN	NaN	NaN	NaN	NaN	NaN	NaN	NaN	NaN	NaN	NaN	NaN	NaN	NaN	NaN	NaN	NaN	NaN	NaN	NaN	NaN	NaN	NaN	NaN	NaN	NaN	NaN	NaN	1232.22066530612	301.866044488091	NaN	261.920070464048	NaN	1017.02783749918	NaN	6.78126863306625	NaN	NaN	NaN	142.08214839192
NaN	NaN	NaN	NaN	NaN	NaN	NaN	NaN	NaN	NaN	NaN	NaN	NaN	NaN	NaN	NaN	NaN	NaN	NaN	NaN	NaN	NaN	NaN	NaN	NaN	NaN	NaN	NaN	NaN	NaN	NaN	NaN	NaN	NaN	NaN	NaN	NaN	NaN	1544.86561607891	86.1326204938686	NaN	213.820124086193	NaN	1590.00766280347	NaN	274.439443973458	NaN	NaN	NaN	104.189439183692
NaN	NaN	NaN	NaN	NaN	NaN	NaN	NaN	NaN	NaN	NaN	NaN	NaN	NaN	NaN	NaN	NaN	NaN	NaN	NaN	NaN	NaN	NaN	NaN	NaN	NaN	NaN	NaN	NaN	NaN	NaN	NaN	NaN	NaN	NaN	NaN	NaN	NaN	1843.88934416327	134.647803790471	NaN	187.577488953072	NaN	1474.67251595585	NaN	175.958777575916	NaN	NaN	NaN	133.356835859676
NaN	NaN	NaN	NaN	NaN	NaN	NaN	NaN	NaN	NaN	NaN	NaN	NaN	NaN	NaN	NaN	NaN	NaN	NaN	NaN	NaN	NaN	NaN	NaN	NaN	NaN	NaN	NaN	NaN	NaN	NaN	NaN	NaN	NaN	NaN	NaN	NaN	NaN	2973.0378988944	473.990179514046	NaN	187.129479564492	NaN	2602.18645346412	NaN	-57.0897649871556	NaN	NaN	NaN	238.816092168015
NaN	NaN	NaN	NaN	NaN	NaN	NaN	NaN	NaN	NaN	NaN	NaN	NaN	NaN	NaN	NaN	NaN	NaN	NaN	NaN	NaN	NaN	NaN	NaN	NaN	NaN	NaN	NaN	NaN	NaN	NaN	NaN	NaN	NaN	NaN	NaN	NaN	NaN	3148.4863111212	252.642249392181	NaN	93.5583639108641	NaN	2221.14366160815	NaN	-71.9923461835146	NaN	NaN	NaN	209.961206945974
NaN	NaN	NaN	NaN	NaN	NaN	NaN	NaN	NaN	NaN	NaN	NaN	NaN	NaN	NaN	NaN	NaN	NaN	NaN	NaN	NaN	NaN	NaN	NaN	NaN	NaN	NaN	NaN	NaN	NaN	NaN	NaN	NaN	NaN	NaN	NaN	NaN	NaN	3378.63259204634	208.238597870158	NaN	217.300565187117	NaN	2398.64555505517	NaN	10.1698836566188	NaN	NaN	NaN	631.561928248113
NaN	NaN	NaN	NaN	NaN	NaN	NaN	NaN	NaN	NaN	NaN	NaN	NaN	NaN	NaN	NaN	NaN	NaN	NaN	NaN	NaN	NaN	NaN	NaN	NaN	NaN	NaN	NaN	NaN	NaN	NaN	NaN	NaN	NaN	NaN	NaN	NaN	NaN	3631.23509382924	224.653576057785	NaN	201.329701078749	NaN	3581.99580220683	NaN	-13.7682570612514	NaN	NaN	NaN	80.8230136870621
NaN	NaN	NaN	NaN	NaN	NaN	NaN	NaN	NaN	NaN	NaN	NaN	NaN	NaN	NaN	NaN	NaN	NaN	NaN	NaN	NaN	NaN	NaN	NaN	NaN	NaN	NaN	NaN	NaN	NaN	NaN	NaN	NaN	NaN	NaN	NaN	NaN	NaN	2562.68821024606	159.389557474987	NaN	435.645689714727	NaN	1243.6624520873	NaN	-37.7509688181614	NaN	NaN	NaN	198.29887187495
NaN	NaN	NaN	NaN	NaN	NaN	NaN	NaN	NaN	NaN	NaN	NaN	NaN	NaN	NaN	NaN	NaN	NaN	NaN	NaN	NaN	NaN	NaN	NaN	NaN	NaN	NaN	NaN	NaN	NaN	NaN	NaN	NaN	NaN	NaN	NaN	NaN	NaN	1698.5614456301	NaN	NaN	245.891636897528	NaN	2177.59197237033	NaN	-64.3747476306973	NaN	NaN	NaN	127.756737349124
NaN	NaN	NaN	NaN	NaN	NaN	NaN	NaN	NaN	NaN	NaN	NaN	NaN	NaN	NaN	NaN	NaN	NaN	NaN	NaN	NaN	NaN	NaN	NaN	NaN	NaN	NaN	NaN	NaN	NaN	NaN	NaN	NaN	NaN	NaN	NaN	NaN	NaN	1603.36488005623	NaN	NaN	NaN	NaN	2714.34891015582	NaN	NaN	NaN	NaN	NaN	154.537753084259
NaN	NaN	NaN	NaN	NaN	NaN	NaN	NaN	NaN	NaN	NaN	NaN	NaN	NaN	NaN	NaN	NaN	NaN	NaN	NaN	NaN	NaN	NaN	NaN	NaN	NaN	NaN	NaN	NaN	NaN	NaN	NaN	NaN	NaN	NaN	NaN	NaN	NaN	1258.27352510196	NaN	NaN	336.141315648337	NaN	1518.39544596335	NaN	-26.7287639533011	NaN	NaN	NaN	115.037682916156
NaN	NaN	NaN	NaN	NaN	NaN	NaN	NaN	NaN	NaN	NaN	NaN	NaN	NaN	NaN	NaN	NaN	NaN	NaN	NaN	NaN	NaN	NaN	NaN	NaN	NaN	NaN	NaN	NaN	NaN	NaN	NaN	NaN	NaN	NaN	NaN	NaN	NaN	613.117495708728	NaN	NaN	152.271463661895	NaN	1400.72159002606	NaN	35.107218226259	NaN	NaN	NaN	113.216715183349
NaN	NaN	NaN	NaN	NaN	NaN	NaN	NaN	NaN	NaN	NaN	NaN	NaN	NaN	NaN	NaN	NaN	NaN	NaN	NaN	NaN	NaN	NaN	NaN	NaN	NaN	NaN	NaN	NaN	NaN	NaN	NaN	NaN	NaN	NaN	NaN	NaN	NaN	957.066967542995	NaN	NaN	215.635746506151	NaN	2149.35091701349	NaN	-82.7610015034051	NaN	NaN	NaN	1147.31118243118
NaN	NaN	NaN	NaN	NaN	NaN	NaN	NaN	NaN	NaN	NaN	NaN	NaN	NaN	NaN	NaN	NaN	NaN	NaN	NaN	NaN	NaN	NaN	NaN	NaN	NaN	NaN	NaN	NaN	NaN	NaN	NaN	NaN	NaN	NaN	NaN	NaN	NaN	553.013789509631	NaN	NaN	208.688498480462	NaN	1152.97452387864	NaN	-67.815144315689	NaN	NaN	NaN	NaN
NaN	NaN	NaN	NaN	NaN	NaN	NaN	NaN	NaN	NaN	NaN	NaN	NaN	NaN	NaN	NaN	NaN	NaN	NaN	NaN	NaN	NaN	NaN	NaN	NaN	NaN	NaN	NaN	NaN	NaN	NaN	NaN	NaN	NaN	NaN	NaN	NaN	NaN	483.712914869864	NaN	NaN	325.749272150802	NaN	1255.25434335718	NaN	-93.311300682412	NaN	NaN	NaN	216.088561502858
NaN	NaN	NaN	NaN	NaN	NaN	NaN	NaN	NaN	NaN	NaN	NaN	NaN	NaN	NaN	NaN	NaN	NaN	NaN	NaN	NaN	NaN	NaN	NaN	NaN	NaN	NaN	NaN	NaN	NaN	NaN	NaN	NaN	NaN	NaN	NaN	NaN	NaN	341.106327783107	NaN	NaN	168.620722911654	NaN	1914.38411767121	NaN	NaN	NaN	NaN	NaN	154.2469225057
NaN	NaN	NaN	NaN	NaN	NaN	NaN	NaN	NaN	NaN	NaN	NaN	NaN	NaN	NaN	NaN	NaN	NaN	NaN	NaN	NaN	NaN	NaN	NaN	NaN	NaN	NaN	NaN	NaN	NaN	NaN	NaN	NaN	NaN	NaN	NaN	NaN	NaN	444.123924294898	NaN	NaN	141.99073042314	NaN	1770.37093116054	NaN	NaN	NaN	NaN	NaN	94.9050378716973
NaN	NaN	NaN	NaN	NaN	NaN	NaN	NaN	NaN	NaN	NaN	NaN	NaN	NaN	NaN	NaN	NaN	NaN	NaN	NaN	NaN	NaN	NaN	NaN	NaN	NaN	NaN	NaN	NaN	NaN	NaN	NaN	NaN	NaN	NaN	NaN	NaN	NaN	447.838595432546	NaN	NaN	200.406413034982	NaN	2622.3616375614	NaN	NaN	NaN	NaN	NaN	199.097248048751
NaN	NaN	NaN	NaN	NaN	NaN	NaN	NaN	NaN	NaN	NaN	NaN	NaN	NaN	NaN	NaN	NaN	NaN	NaN	NaN	NaN	NaN	NaN	NaN	NaN	NaN	NaN	NaN	NaN	NaN	NaN	NaN	NaN	NaN	NaN	NaN	NaN	NaN	369.005282608424	NaN	NaN	NaN	NaN	1473.66943127828	NaN	NaN	NaN	NaN	NaN	114.788384812515
NaN	NaN	NaN	NaN	NaN	NaN	NaN	NaN	NaN	NaN	NaN	NaN	NaN	NaN	NaN	NaN	NaN	NaN	NaN	NaN	NaN	NaN	NaN	NaN	NaN	NaN	NaN	NaN	NaN	NaN	NaN	NaN	NaN	NaN	NaN	NaN	NaN	NaN	540.54487751297	NaN	NaN	NaN	NaN	2302.06409270691	NaN	NaN	NaN	NaN	NaN	189.028012530113
NaN	NaN	NaN	NaN	NaN	NaN	NaN	NaN	NaN	NaN	NaN	NaN	NaN	NaN	NaN	NaN	NaN	NaN	NaN	NaN	NaN	NaN	NaN	NaN	NaN	NaN	NaN	NaN	NaN	NaN	NaN	NaN	NaN	NaN	NaN	NaN	NaN	NaN	275.223357508129	NaN	NaN	NaN	NaN	1305.82327055554	NaN	NaN	NaN	NaN	NaN	172.819799269023
NaN	NaN	NaN	NaN	NaN	NaN	NaN	NaN	NaN	NaN	NaN	NaN	NaN	NaN	NaN	NaN	NaN	NaN	NaN	NaN	NaN	NaN	NaN	NaN	NaN	NaN	NaN	NaN	NaN	NaN	NaN	NaN	NaN	NaN	NaN	NaN	NaN	NaN	232.799070059672	NaN	NaN	NaN	NaN	1779.50006788269	NaN	NaN	NaN	NaN	NaN	98.7604109450184
NaN	NaN	NaN	NaN	NaN	NaN	NaN	NaN	NaN	NaN	NaN	NaN	NaN	NaN	NaN	NaN	NaN	NaN	NaN	NaN	NaN	NaN	NaN	NaN	NaN	NaN	NaN	NaN	NaN	NaN	NaN	NaN	NaN	NaN	NaN	NaN	NaN	NaN	457.309750560574	NaN	NaN	NaN	NaN	392.857835300723	NaN	NaN	NaN	NaN	NaN	300.783670643793
NaN	NaN	NaN	NaN	NaN	NaN	NaN	NaN	NaN	NaN	NaN	NaN	NaN	NaN	NaN	NaN	NaN	NaN	NaN	NaN	NaN	NaN	NaN	NaN	NaN	NaN	NaN	NaN	NaN	NaN	NaN	NaN	NaN	NaN	NaN	NaN	NaN	NaN	NaN	NaN	NaN	NaN	NaN	152.976292426165	NaN	NaN	NaN	NaN	NaN	129.277703697885
NaN	NaN	NaN	NaN	NaN	NaN	NaN	NaN	NaN	NaN	NaN	NaN	NaN	NaN	NaN	NaN	NaN	NaN	NaN	NaN	NaN	NaN	NaN	NaN	NaN	NaN	NaN	NaN	NaN	NaN	NaN	NaN	NaN	NaN	NaN	NaN	NaN	NaN	77.370134018986	NaN	NaN	NaN	NaN	182.796827432693	NaN	NaN	NaN	NaN	NaN	132.719148061182
NaN	NaN	NaN	NaN	NaN	NaN	NaN	NaN	NaN	NaN	NaN	NaN	NaN	NaN	NaN	NaN	NaN	NaN	NaN	NaN	NaN	NaN	NaN	NaN	NaN	NaN	NaN	NaN	NaN	NaN	NaN	NaN	NaN	NaN	NaN	NaN	NaN	NaN	101.870992137483	NaN	NaN	NaN	NaN	154.634249378763	NaN	NaN	NaN	NaN	NaN	181.015877999403
NaN	NaN	NaN	NaN	NaN	NaN	NaN	NaN	NaN	NaN	NaN	NaN	NaN	NaN	NaN	NaN	NaN	NaN	NaN	NaN	NaN	NaN	NaN	NaN	NaN	NaN	NaN	NaN	NaN	NaN	NaN	NaN	NaN	NaN	NaN	NaN	NaN	NaN	188.473873776428	NaN	NaN	NaN	NaN	143.582600754465	NaN	NaN	NaN	NaN	NaN	154.145253230221
NaN	NaN	NaN	NaN	NaN	NaN	NaN	NaN	NaN	NaN	NaN	NaN	NaN	NaN	NaN	NaN	NaN	NaN	NaN	NaN	NaN	NaN	NaN	NaN	NaN	NaN	NaN	NaN	NaN	NaN	NaN	NaN	NaN	NaN	NaN	NaN	NaN	NaN	178.765426467779	NaN	NaN	NaN	NaN	102.113551004337	NaN	NaN	NaN	NaN	NaN	128.545232198627
NaN	NaN	NaN	NaN	NaN	NaN	NaN	NaN	NaN	NaN	NaN	NaN	NaN	NaN	NaN	NaN	NaN	NaN	NaN	NaN	NaN	NaN	NaN	NaN	NaN	NaN	NaN	NaN	NaN	NaN	NaN	NaN	NaN	NaN	NaN	NaN	NaN	NaN	182.266931692458	NaN	NaN	NaN	NaN	150.518797167898	NaN	NaN	NaN	NaN	NaN	135.967568844141
NaN	NaN	NaN	NaN	NaN	NaN	NaN	NaN	NaN	NaN	NaN	NaN	NaN	NaN	NaN	NaN	NaN	NaN	NaN	NaN	NaN	NaN	NaN	NaN	NaN	NaN	NaN	NaN	NaN	NaN	NaN	NaN	NaN	NaN	NaN	NaN	NaN	NaN	349.963021911654	NaN	NaN	NaN	NaN	205.636535819753	NaN	NaN	NaN	NaN	NaN	255.952191521517
NaN	NaN	NaN	NaN	NaN	NaN	NaN	NaN	NaN	NaN	NaN	NaN	NaN	NaN	NaN	NaN	NaN	NaN	NaN	NaN	NaN	NaN	NaN	NaN	NaN	NaN	NaN	NaN	NaN	NaN	NaN	NaN	NaN	NaN	NaN	NaN	NaN	NaN	221.098469340646	NaN	NaN	NaN	NaN	252.907009956315	NaN	NaN	NaN	NaN	NaN	403.99757788074
NaN	NaN	NaN	NaN	NaN	NaN	NaN	NaN	NaN	NaN	NaN	NaN	NaN	NaN	NaN	NaN	NaN	NaN	NaN	NaN	NaN	NaN	NaN	NaN	NaN	NaN	NaN	NaN	NaN	NaN	NaN	NaN	NaN	NaN	NaN	NaN	NaN	NaN	145.053213682679	NaN	NaN	NaN	NaN	102.601440425666	NaN	NaN	NaN	NaN	NaN	306.900599225039
NaN	NaN	NaN	NaN	NaN	NaN	NaN	NaN	NaN	NaN	NaN	NaN	NaN	NaN	NaN	NaN	NaN	NaN	NaN	NaN	NaN	NaN	NaN	NaN	NaN	NaN	NaN	NaN	NaN	NaN	NaN	NaN	NaN	NaN	NaN	NaN	NaN	NaN	252.110761303794	NaN	NaN	NaN	NaN	114.010994259685	NaN	NaN	NaN	NaN	NaN	216.257937167343
NaN	NaN	NaN	NaN	NaN	NaN	NaN	NaN	NaN	NaN	NaN	NaN	NaN	NaN	NaN	NaN	NaN	NaN	NaN	NaN	NaN	NaN	NaN	NaN	NaN	NaN	NaN	NaN	NaN	NaN	NaN	NaN	NaN	NaN	NaN	NaN	NaN	NaN	53.6682593334353	NaN	NaN	NaN	NaN	235.761706487477	NaN	NaN	NaN	NaN	NaN	278.294482465064
NaN	NaN	NaN	NaN	NaN	NaN	NaN	NaN	NaN	NaN	NaN	NaN	NaN	NaN	NaN	NaN	NaN	NaN	NaN	NaN	NaN	NaN	NaN	NaN	NaN	NaN	NaN	NaN	NaN	NaN	NaN	NaN	NaN	NaN	NaN	NaN	NaN	NaN	106.295849919482	NaN	NaN	NaN	NaN	65.0528750920555	NaN	NaN	NaN	NaN	NaN	152.86049891819
NaN	NaN	NaN	NaN	NaN	NaN	NaN	NaN	NaN	NaN	NaN	NaN	NaN	NaN	NaN	NaN	NaN	NaN	NaN	NaN	NaN	NaN	NaN	NaN	NaN	NaN	NaN	NaN	NaN	NaN	NaN	NaN	NaN	NaN	NaN	NaN	NaN	NaN	84.449397074877	NaN	NaN	NaN	NaN	108.419821807522	NaN	NaN	NaN	NaN	NaN	212.291662315653
NaN	NaN	NaN	NaN	NaN	NaN	NaN	NaN	NaN	NaN	NaN	NaN	NaN	NaN	NaN	NaN	NaN	NaN	NaN	NaN	NaN	NaN	NaN	NaN	NaN	NaN	NaN	NaN	NaN	NaN	NaN	NaN	NaN	NaN	NaN	NaN	NaN	NaN	47.8985305247732	NaN	NaN	NaN	NaN	238.512442095478	NaN	NaN	NaN	NaN	NaN	371.808883753314
NaN	NaN	NaN	NaN	NaN	NaN	NaN	NaN	NaN	NaN	NaN	NaN	NaN	NaN	NaN	NaN	NaN	NaN	NaN	NaN	NaN	NaN	NaN	NaN	NaN	NaN	NaN	NaN	NaN	NaN	NaN	NaN	NaN	NaN	NaN	NaN	NaN	NaN	37.9624738830784	NaN	NaN	NaN	NaN	235.430143477479	NaN	NaN	NaN	NaN	NaN	294.13674795149
NaN	NaN	NaN	NaN	NaN	NaN	NaN	NaN	NaN	NaN	NaN	NaN	NaN	NaN	NaN	NaN	NaN	NaN	NaN	NaN	NaN	NaN	NaN	NaN	NaN	NaN	NaN	NaN	NaN	NaN	NaN	NaN	NaN	NaN	NaN	NaN	NaN	NaN	NaN	NaN	NaN	NaN	NaN	98.7899300467809	NaN	NaN	NaN	NaN	NaN	379.249141077517
NaN	NaN	NaN	NaN	NaN	NaN	NaN	NaN	NaN	NaN	NaN	NaN	NaN	NaN	NaN	NaN	NaN	NaN	NaN	NaN	NaN	NaN	NaN	NaN	NaN	NaN	NaN	NaN	NaN	NaN	NaN	NaN	NaN	NaN	NaN	NaN	NaN	NaN	NaN	NaN	NaN	NaN	NaN	NaN	NaN	NaN	NaN	NaN	NaN	366.938360085414
NaN	NaN	NaN	NaN	NaN	NaN	NaN	NaN	NaN	NaN	NaN	NaN	NaN	NaN	NaN	NaN	NaN	NaN	NaN	NaN	NaN	NaN	NaN	NaN	NaN	NaN	NaN	NaN	NaN	NaN	NaN	NaN	NaN	NaN	NaN	NaN	NaN	NaN	NaN	NaN	NaN	NaN	NaN	103.043855515118	NaN	NaN	NaN	NaN	NaN	171.286216368285
NaN	NaN	NaN	NaN	NaN	NaN	NaN	NaN	NaN	NaN	NaN	NaN	NaN	NaN	NaN	NaN	NaN	NaN	NaN	NaN	NaN	NaN	NaN	NaN	NaN	NaN	NaN	NaN	NaN	NaN	NaN	NaN	NaN	NaN	NaN	NaN	NaN	NaN	NaN	NaN	NaN	NaN	NaN	35.5296122397217	NaN	NaN	NaN	NaN	NaN	326.173321861455
NaN	NaN	NaN	NaN	NaN	NaN	NaN	NaN	NaN	NaN	NaN	NaN	NaN	NaN	NaN	NaN	NaN	NaN	NaN	NaN	NaN	NaN	NaN	NaN	NaN	NaN	NaN	NaN	NaN	NaN	NaN	NaN	NaN	NaN	NaN	NaN	NaN	NaN	NaN	NaN	NaN	NaN	NaN	53.6877220538879	NaN	NaN	NaN	NaN	NaN	299.028655126405
NaN	NaN	NaN	NaN	NaN	NaN	NaN	NaN	NaN	NaN	NaN	NaN	NaN	NaN	NaN	NaN	NaN	NaN	NaN	NaN	NaN	NaN	NaN	NaN	NaN	NaN	NaN	NaN	NaN	NaN	NaN	NaN	NaN	NaN	NaN	NaN	NaN	NaN	NaN	NaN	NaN	NaN	NaN	69.1969088658366	NaN	NaN	NaN	NaN	NaN	232.915079979479
NaN	NaN	NaN	NaN	NaN	NaN	NaN	NaN	NaN	NaN	NaN	NaN	NaN	NaN	NaN	NaN	NaN	NaN	NaN	NaN	NaN	NaN	NaN	NaN	NaN	NaN	NaN	NaN	NaN	NaN	NaN	NaN	NaN	NaN	NaN	NaN	NaN	NaN	NaN	NaN	NaN	NaN	NaN	98.1684637832613	NaN	NaN	NaN	NaN	NaN	270.103964361362
NaN	NaN	NaN	NaN	NaN	NaN	NaN	NaN	NaN	NaN	NaN	NaN	NaN	NaN	NaN	NaN	NaN	NaN	NaN	NaN	NaN	NaN	NaN	NaN	NaN	NaN	NaN	NaN	NaN	NaN	NaN	NaN	NaN	NaN	NaN	NaN	NaN	NaN	NaN	NaN	NaN	NaN	NaN	-16.670104592864	NaN	NaN	NaN	NaN	NaN	269.717441888224
NaN	NaN	NaN	NaN	NaN	NaN	NaN	NaN	NaN	NaN	NaN	NaN	NaN	NaN	NaN	NaN	NaN	NaN	NaN	NaN	NaN	NaN	NaN	NaN	NaN	NaN	NaN	NaN	NaN	NaN	NaN	NaN	NaN	NaN	NaN	NaN	NaN	NaN	NaN	NaN	NaN	NaN	NaN	-50.9800686533156	NaN	NaN	NaN	NaN	NaN	28.4245709912695
NaN	NaN	NaN	NaN	NaN	NaN	NaN	NaN	NaN	NaN	NaN	NaN	NaN	NaN	NaN	NaN	NaN	NaN	NaN	NaN	NaN	NaN	NaN	NaN	NaN	NaN	NaN	NaN	NaN	NaN	NaN	NaN	NaN	NaN	NaN	NaN	NaN	NaN	NaN	NaN	NaN	NaN	NaN	-27.4292484018443	NaN	NaN	NaN	NaN	NaN	221.792158503775
NaN	NaN	NaN	NaN	NaN	NaN	NaN	NaN	NaN	NaN	NaN	NaN	NaN	NaN	NaN	NaN	NaN	NaN	NaN	NaN	NaN	NaN	NaN	NaN	NaN	NaN	NaN	NaN	NaN	NaN	NaN	NaN	NaN	NaN	NaN	NaN	NaN	NaN	NaN	NaN	NaN	NaN	NaN	93.2553206311051	NaN	NaN	NaN	NaN	NaN	117.527360320353
NaN	NaN	NaN	NaN	NaN	NaN	NaN	NaN	NaN	NaN	NaN	NaN	NaN	NaN	NaN	NaN	NaN	NaN	NaN	NaN	NaN	NaN	NaN	NaN	NaN	NaN	NaN	NaN	NaN	NaN	NaN	NaN	NaN	NaN	NaN	NaN	NaN	NaN	NaN	NaN	NaN	NaN	NaN	-27.4320633035897	NaN	NaN	NaN	NaN	NaN	284.360899411667
[truncated: 91 more columns]
