# Supplementary material for: Notch-dependent and -independent transcription are modulated by tissue movements at gastrulation
Source: eLife. 2022 May 18;11:e73656. doi: 10.7554/eLife.73656 (PMC9183233; doi:10.7554/eLife.73656)
Supplement: Source data 1. [file elife-73656-data1.zip › numerical data/4S1BC_m5m8peve Fog eveNICD_NE_sorted-nc14_normF-Y.txt]

124.64823210164	221.64823210164	101.64823210164	108.64823210164	359.64823210164	41.6482321016396	57.6482321016396	47.6482321016396	NaN	NaN	NaN	NaN	NaN	NaN	NaN	NaN	NaN	NaN	NaN	NaN	NaN	NaN	NaN	NaN	NaN	NaN	NaN	NaN	NaN	NaN	NaN	NaN	NaN	NaN	NaN	NaN	NaN	NaN	NaN	NaN	NaN	NaN	NaN	NaN	NaN	NaN	NaN	NaN	NaN	NaN
40.1470126708466	86.1824199334755	71.170874086966	17.1293090395321	321.363304862123	17.1293090395321	172.248616120129	1.11699346992207	NaN	NaN	NaN	NaN	NaN	NaN	NaN	NaN	NaN	NaN	NaN	NaN	NaN	NaN	NaN	NaN	NaN	NaN	NaN	NaN	NaN	NaN	NaN	NaN	NaN	NaN	NaN	NaN	NaN	NaN	NaN	NaN	NaN	NaN	NaN	NaN	NaN	NaN	NaN	NaN	NaN	NaN
60.6773743186168	173.851465741549	279.01323210799	116.763649714052	37.6419397812059	5.59263955524293	110.754405921684	48.6588867338807	NaN	NaN	NaN	NaN	NaN	NaN	NaN	NaN	NaN	NaN	NaN	NaN	NaN	NaN	NaN	NaN	NaN	NaN	NaN	NaN	NaN	NaN	NaN	NaN	NaN	NaN	NaN	NaN	NaN	NaN	NaN	NaN	NaN	NaN	NaN	NaN	NaN	NaN	NaN	NaN	NaN	NaN
17.0913753874643	100.283331946316	109.304146512939	202.519230368037	159.419782994174	43.151506357707	1.05437171346884	45.1561318169565	NaN	NaN	NaN	NaN	NaN	NaN	NaN	NaN	NaN	NaN	NaN	NaN	NaN	NaN	NaN	NaN	NaN	NaN	NaN	NaN	NaN	NaN	NaN	NaN	NaN	NaN	NaN	NaN	NaN	NaN	NaN	NaN	NaN	NaN	NaN	NaN	NaN	NaN	NaN	NaN	NaN	NaN
143.962746007985	86.7868429511026	188.098530823824	394.734250643433	99.8269611921459	14.5646496160935	42.6510581352637	12.5584775790099	NaN	NaN	NaN	NaN	NaN	NaN	NaN	NaN	NaN	NaN	NaN	NaN	NaN	NaN	NaN	NaN	NaN	NaN	NaN	NaN	NaN	NaN	NaN	NaN	NaN	NaN	NaN	NaN	NaN	NaN	NaN	NaN	NaN	NaN	NaN	NaN	NaN	NaN	NaN	NaN	NaN	NaN
102.381467214686	52.1884421360814	245.933518939497	93.3467227005375	29.0996505999231	35.1228136093557	124.466398249273	81.3003966816723	NaN	NaN	NaN	NaN	NaN	NaN	NaN	NaN	NaN	NaN	NaN	NaN	NaN	NaN	NaN	NaN	NaN	NaN	NaN	NaN	NaN	NaN	NaN	NaN	NaN	NaN	NaN	NaN	NaN	NaN	NaN	NaN	NaN	NaN	NaN	NaN	NaN	NaN	NaN	NaN	NaN	NaN
140.102187306997	53.7034756993987	300.843976344389	124.028008403258	141.106823488481	100.921376229133	129.051189310676	64.7544736957195	NaN	NaN	NaN	NaN	NaN	NaN	NaN	NaN	NaN	NaN	NaN	NaN	NaN	NaN	NaN	NaN	NaN	NaN	NaN	NaN	NaN	NaN	NaN	NaN	NaN	NaN	NaN	NaN	NaN	NaN	NaN	NaN	NaN	NaN	NaN	NaN	NaN	NaN	NaN	NaN	NaN	NaN
495.591773138078	225.135659714761	97.4482009610018	341.763574796935	171.84876747894	79.3507658620438	152.745919318929	74.3237005567777	NaN	NaN	NaN	NaN	NaN	NaN	NaN	NaN	NaN	NaN	NaN	NaN	NaN	NaN	NaN	NaN	NaN	NaN	NaN	NaN	NaN	NaN	NaN	NaN	NaN	NaN	NaN	NaN	NaN	NaN	NaN	NaN	NaN	NaN	NaN	NaN	NaN	NaN	NaN	NaN	NaN	NaN
974.386900144274	216.724969415664	48.6910485236615	531.662797195286	143.273015971855	81.8953562448357	74.8520182433745	226.786880846323	NaN	NaN	NaN	NaN	NaN	NaN	NaN	NaN	NaN	NaN	NaN	NaN	NaN	NaN	NaN	NaN	NaN	NaN	NaN	NaN	NaN	NaN	NaN	NaN	NaN	NaN	NaN	NaN	NaN	NaN	NaN	NaN	NaN	NaN	NaN	NaN	NaN	NaN	NaN	NaN	NaN	NaN
1253.53655775506	101.562385474091	216.357014530061	343.235288749819	161.980611293023	168.022433874916	71.3532725646246	29.0605144913722	NaN	NaN	NaN	NaN	NaN	NaN	NaN	NaN	NaN	NaN	NaN	NaN	NaN	NaN	NaN	NaN	NaN	NaN	NaN	NaN	NaN	NaN	NaN	NaN	NaN	NaN	NaN	NaN	NaN	NaN	NaN	NaN	NaN	NaN	NaN	NaN	NaN	NaN	NaN	NaN	NaN	NaN
1612.73127213436	179.709455924501	293.58531051783	144.438173528337	145.445924453942	61.8025976287533	7.38404764610047	29.5545680094035	NaN	NaN	NaN	NaN	NaN	NaN	NaN	NaN	NaN	NaN	NaN	NaN	NaN	NaN	NaN	-137.574380158909	NaN	NaN	NaN	NaN	NaN	NaN	NaN	NaN	NaN	NaN	NaN	NaN	NaN	NaN	NaN	NaN	NaN	NaN	NaN	NaN	NaN	NaN	NaN	NaN	NaN	NaN
847.969352340751	145.022108014809	96.6125416910709	30.0493879959314	150.064771173531	61.3138995800121	246.883903821007	97.6210743228154	NaN	NaN	NaN	NaN	NaN	NaN	NaN	NaN	NaN	NaN	NaN	NaN	NaN	NaN	NaN	-111.018452918036	-20.9220493502549	NaN	NaN	NaN	NaN	NaN	NaN	NaN	NaN	NaN	NaN	NaN	NaN	NaN	NaN	NaN	NaN	NaN	NaN	NaN	NaN	NaN	NaN	NaN	NaN	NaN
181.94230896923	21.46113627198	60.8244427826263	-8.81833027467097	-47.1723212337622	60.8244427826263	-57.2654767493125	-45.1536901306522	NaN	NaN	NaN	NaN	NaN	NaN	NaN	NaN	NaN	NaN	NaN	NaN	NaN	NaN	NaN	-88.414152265044	-10.2468735668528	NaN	NaN	NaN	NaN	NaN	NaN	NaN	NaN	NaN	NaN	NaN	NaN	NaN	NaN	NaN	NaN	NaN	NaN	NaN	NaN	NaN	NaN	NaN	NaN	NaN
183.566387387696	15.8898392021282	55.2837270288581	12.8595401385336	233.061272093075	-66.938335202791	-45.7262417576288	-82.089830520764	NaN	NaN	NaN	NaN	NaN	NaN	NaN	NaN	NaN	NaN	NaN	NaN	NaN	NaN	NaN	-173.105900001379	3.46088181380796	NaN	NaN	NaN	NaN	NaN	NaN	NaN	NaN	NaN	NaN	NaN	NaN	NaN	NaN	NaN	NaN	NaN	NaN	NaN	NaN	NaN	NaN	NaN	NaN	NaN
617.851789881137	5.25545351314424	40.6364300360481	32.5493496879558	1.21191333909808	26.4840394268866	-52.3649939670135	-63.4847294456405	NaN	NaN	NaN	NaN	NaN	NaN	NaN	NaN	NaN	NaN	NaN	NaN	NaN	NaN	NaN	-109.343502376168	-70.1758641612798	NaN	NaN	NaN	NaN	NaN	NaN	NaN	NaN	NaN	NaN	NaN	NaN	NaN	NaN	NaN	NaN	NaN	NaN	NaN	NaN	NaN	NaN	NaN	NaN	NaN
292.035975095463	41.1414130028023	25.9663386826817	-20.5705558990216	-11.4655113069492	25.9663386826817	77.5615913710918	-33.7222869764594	NaN	NaN	NaN	NaN	NaN	NaN	NaN	NaN	NaN	NaN	NaN	NaN	NaN	NaN	NaN	-40.4170246837034	-1.2072514919947	NaN	NaN	NaN	NaN	NaN	NaN	NaN	NaN	NaN	NaN	NaN	NaN	NaN	NaN	NaN	NaN	NaN	NaN	NaN	NaN	NaN	NaN	NaN	NaN	NaN
92.2701536546599	-11.0007076147159	-3.91349164524895	53.7966955346964	62.9088303525825	80.1206405641451	5.19864317263715	16.3356968389424	NaN	NaN	NaN	NaN	NaN	NaN	NaN	NaN	NaN	NaN	NaN	NaN	NaN	NaN	NaN	-91.1110103811265	-74.0011646978759	NaN	NaN	NaN	NaN	NaN	NaN	NaN	NaN	NaN	NaN	NaN	NaN	NaN	NaN	NaN	NaN	NaN	NaN	NaN	NaN	NaN	NaN	NaN	NaN	NaN
215.41922600055	-44.9856269293638	20.8755226443499	9.72978963956756	48.2332309288155	17.8357772794092	-1.41594336521475	10.7430380945478	NaN	NaN	NaN	NaN	NaN	NaN	NaN	NaN	NaN	NaN	NaN	NaN	NaN	NaN	NaN	-112.695450236918	-54.2577499733469	NaN	NaN	NaN	NaN	NaN	NaN	NaN	NaN	NaN	NaN	NaN	NaN	NaN	NaN	NaN	NaN	NaN	NaN	NaN	NaN	NaN	NaN	NaN	NaN	NaN
NaN	43.6751268280716	NaN	-47.5883576592984	27.4505073636502	35.5628170958609	60.9137850090192	-62.7989384071934	55.8435914263876	-22.2373897461401	NaN	NaN	NaN	NaN	NaN	NaN	NaN	NaN	NaN	NaN	NaN	NaN	NaN	-57.6703000731637	-73.8084431741706	NaN	NaN	NaN	NaN	NaN	NaN	NaN	NaN	NaN	NaN	NaN	NaN	NaN	NaN	NaN	NaN	NaN	NaN	NaN	NaN	NaN	NaN	NaN	NaN	NaN
76.6586250193455	15.7688123155494	-30.9133774240276	NaN	NaN	NaN	NaN	NaN	7.65017062170992	20.8429633741991	83.762436501455	66.5103229020461	22.8726237976589	-84.6993786457141	-55.269302505546	NaN	NaN	NaN	NaN	NaN	NaN	NaN	NaN	-129.751434380936	15.6487756836373	NaN	NaN	NaN	NaN	NaN	NaN	NaN	NaN	NaN	NaN	NaN	NaN	NaN	NaN	NaN	NaN	NaN	NaN	NaN	NaN	NaN	NaN	NaN	NaN	NaN
36.5688012127221	NaN	-32.4935589440552	-81.2434602311922	10.1626046821896	-50.7747719267316	-26.3998212831631	-53.8216407571776	-83.2747061181562	-46.7122801528035	132.037357900032	-20.306083622271	-14.2123459613789	-20.306083622271	-107.649656761725	59.9281289128086	-58.8997554745877	NaN	NaN	NaN	NaN	NaN	NaN	-25.0957306550264	-54.4093881435282	NaN	NaN	NaN	NaN	NaN	NaN	NaN	NaN	NaN	NaN	NaN	NaN	NaN	NaN	NaN	NaN	NaN	NaN	NaN	NaN	NaN	NaN	NaN	63.1191335563165	0.119133556316456
-3.583703662194	-53.388132481643	36.0565560104287	-12.7314558943377	-66.6015523725172	81.7953171711471	-15.7807066383856	-92.011975239583	-39.1582956760861	137.698247478692	11.6625500580455	23.8595530342371	-45.2567971641819	-99.1268936423615	-94.0448090689483	-85.9134737514872	-84.8970568368046	NaN	NaN	NaN	NaN	NaN	NaN	-67.9522895796783	-80.0952123979351	NaN	NaN	NaN	NaN	NaN	NaN	NaN	NaN	NaN	NaN	NaN	NaN	NaN	NaN	NaN	NaN	NaN	NaN	NaN	NaN	NaN	NaN	NaN	-40.4675755794189	-65.4836945678847
-57.0227943917964	-43.7990367246648	-1.07612733854727	81.3180550489651	-73.2981884436507	80.3008429207242	-84.4875218543005	-126.193219112177	-33.6269154422559	-40.7474003399421	9.09599394386166	-60.0744307765191	-58.0400065200373	-83.4703097260596	-33.6269154422559	129.127025076287	-65.1604914177235	NaN	NaN	NaN	NaN	NaN	NaN	-24.7961541756576	41.049305170348	NaN	NaN	NaN	NaN	NaN	NaN	NaN	NaN	NaN	NaN	NaN	NaN	NaN	NaN	NaN	NaN	NaN	NaN	NaN	NaN	NaN	NaN	NaN	61.0765740305285	36.0443152544432
-69.8252253356682	-97.3114571866941	-87.1313713159438	20.7775389140097	-39.2849677234172	-40.3029763104923	-40.3029763104923	63.533899571161	-41.3209848975673	28.9216076106099	17.7235131527846	-39.2849677234172	121.560389034438	-36.2309419621921	-43.3570020717174	36.0476677201352	-10.7807272853163	NaN	NaN	NaN	NaN	NaN	NaN	-61.660757522194	15.4113196977531	NaN	NaN	NaN	NaN	NaN	NaN	NaN	NaN	NaN	NaN	NaN	NaN	NaN	NaN	NaN	NaN	NaN	NaN	NaN	NaN	NaN	NaN	NaN	-30.6219619620007	NaN
NaN	-49.027112430637	44.7030666277064	31.4585848042448	12.1012652161087	14.1388778043335	-33.7450180189506	-78.5724949598975	4.96962115732169	123.151151274363	35.5338099806946	55.9099358629431	-31.7074054307257	-97.9298145480336	-78.5724949598975	138.43324568605	181.223110038772	48.7782918041561	116.019507215576	NaN	NaN	NaN	NaN	-45.814641476776	-24.4952760039899	NaN	NaN	NaN	NaN	NaN	NaN	NaN	NaN	NaN	NaN	NaN	NaN	NaN	NaN	NaN	NaN	NaN	NaN	NaN	NaN	NaN	NaN	NaN	88.1036735122006	6.89436656372844
-38.3924318684502	-21.0591425795262	18.7054622597698	-37.3728266161605	-75.0982209508773	65.6073038650934	-46.5492738867673	-53.6865106527948	-50.6276948959259	5.45059398000448	17.6858570074802	131.88164526392	-28.1963793455537	19.7250675120595	-102.627562762698	-27.1767740932641	-35.3336161115812	-36.3532213638709	38.077962053273	NaN	NaN	NaN	NaN	17.8325967242731	31.0446511121749	NaN	NaN	NaN	NaN	NaN	NaN	NaN	NaN	NaN	NaN	NaN	NaN	NaN	NaN	NaN	NaN	NaN	NaN	NaN	NaN	NaN	NaN	NaN	164.84705422083	-2.6927120717928
57.9730004543921	-29.781869497119	-39.9859241426435	67.1566496353642	-8.35335474151744	-67.5368716855598	-66.5164662210073	7.97313269132182	46.7485403443151	1.8506999040071	50.8301622025249	-31.8226804262239	-36.9247077489862	-72.638899008322	6.95272722676937	-42.0267350717484	-8.35335474151744	156.95233051598	-21.6186257806993	NaN	NaN	NaN	NaN	-15.0363231531771	240.335664133498	NaN	NaN	NaN	NaN	NaN	NaN	NaN	NaN	NaN	NaN	NaN	NaN	NaN	NaN	NaN	NaN	NaN	NaN	NaN	NaN	NaN	NaN	NaN	-32.369814792183	26.8591682795922
11.520840952169	63.6023945788198	-29.3274364020669	35.0086004308546	47.2630836371254	164.701881030554	7.43601321674543	-66.0908860208792	-7.88209079109303	-7.88209079109303	-52.8151958807525	60.5387737772521	-38.5182988067699	-37.497091872914	-75.2817484255822	-75.2817484255822	-41.5819196083376	-3.79726305566944	18.6692894891603	NaN	NaN	NaN	NaN	-108.069984186435	-13.3469650335301	22.3014830347674	NaN	NaN	NaN	NaN	NaN	NaN	NaN	NaN	NaN	NaN	NaN	NaN	NaN	NaN	NaN	NaN	NaN	NaN	NaN	NaN	NaN	NaN	45.3994650482317	8.23182379795427
29.3822619161611	4.85403000021798	22.228194274011	5.87603966338227	51.8664745057757	-54.4225304633113	-19.6742019157252	-32.960327536861	10.9860879792038	-65.6646367581185	-16.6081729262323	-27.8502792210395	1.78800101072508	-46.2464531579969	-61.5765981054614	-31.9383178736967	8.94206865287516	82.5267644007046	-7.41008595775359	NaN	NaN	NaN	NaN	-35.1056020059982	19.9548672067709	-40.2037935997731	-96.2839011312972	NaN	NaN	NaN	NaN	NaN	NaN	NaN	NaN	NaN	NaN	NaN	NaN	NaN	NaN	NaN	NaN	NaN	NaN	NaN	NaN	NaN	138.347206456851	112.212488447765
-21.256729669309	134.21094595929	-25.3479842911142	-21.256729669309	11.4733073051329	-40.6901891228839	-44.7814437446891	-73.4202260973257	38.066462346867	0.222357095168512	51.363039867734	-44.7814437446891	-82.6255489963875	-15.1198477366011	78.9790085649193	25.7926984814512	54.4314808340879	-2.84608387118542	161.826914656475	NaN	NaN	NaN	NaN	-89.5758322226365	-90.5965841998747	-91.617336177113	-0.770410202908774	NaN	NaN	NaN	NaN	NaN	NaN	NaN	NaN	NaN	NaN	NaN	NaN	NaN	NaN	NaN	NaN	NaN	NaN	NaN	NaN	NaN	82.5521546617175	213.310434587641
-38.1960329674881	9.91405597640952	28.3391964230086	57.0005260066072	-4.41660881538979	-46.3849842770877	-10.5583222975895	-38.1960329674881	-7.48746555648964	29.3628153367086	112.275947346405	-4.41660881538979	11.9612938038094	20.150245113409	-15.6764168660892	31.4100531641085	-56.6211734140873	36.5281477326082	132.748325620404	NaN	NaN	NaN	NaN	-35.8471627916279	-48.1095796445615	-81.8312259901289	-57.3063922842617	NaN	NaN	NaN	NaN	NaN	NaN	NaN	NaN	NaN	NaN	NaN	NaN	NaN	NaN	NaN	NaN	NaN	NaN	NaN	NaN	NaN	126.326771720975	25.6782489109304
19.6210273749583	59.5736195701612	114.892593378904	65.7201722155771	-18.2827139384394	12.4500492886398	4.25464576141865	-56.1864552518372	95.4285100017537	53.4270669247454	17.572176493153	-35.6979464337843	154.845185574107	81.0865538291167	-50.0399026064213	-10.0873104112183	128.210124110638	18.5966019340556	15.5233256113477	NaN	NaN	NaN	NaN	-49.517986661056	-25.989294670826	-96.5753706415159	NaN	NaN	NaN	NaN	NaN	NaN	NaN	NaN	NaN	NaN	NaN	NaN	NaN	NaN	NaN	NaN	NaN	NaN	NaN	NaN	NaN	NaN	93.6156863972886	56.3515663257094
-69.0790836261488	16.015275298934	52.9236719411386	70.3526370221796	72.4031035023021	72.4031035023021	-49.5996520649853	49.8479722209548	31.3937738998526	74.4535699824246	1.66200993807663	-21.9183545833319	-28.0697540236993	-52.675351785169	194.405859069589	9.86387585856654	87.7816021032207	-0.388456542045851	-14.7417219029032	NaN	NaN	NaN	NaN	-85.7491386348551	-73.4598474726584	5.39643748477036	-93.9419994096529	NaN	NaN	NaN	NaN	NaN	NaN	NaN	NaN	NaN	NaN	NaN	NaN	NaN	NaN	NaN	NaN	NaN	NaN	NaN	NaN	NaN	-36.8937427355782	20.5504229696749
-66.601426007583	66.7840748367372	24.7163399550669	6.24757829969954	4.19549367132538	-25.5597334400999	-84.0441453487634	64.731990208363	-24.5336911259128	27.7944668976282	18.5600860699445	-17.3513949266033	-15.2993102982291	-51.2107912947769	-9.14305641310664	17.5340437557574	-28.6378603826611	15.4819591273832	-19.4034795549774	NaN	NaN	NaN	NaN	10.1950228922783	-31.8394499478795	-101.555160999849	36.8510300592077	NaN	NaN	NaN	NaN	NaN	NaN	NaN	NaN	NaN	NaN	NaN	NaN	NaN	NaN	NaN	NaN	NaN	NaN	NaN	NaN	NaN	26.0490898565537	16.9730647757814
18.0283585452539	-33.3142747697964	-53.8513280958166	12.8940952137489	-14.8309267763783	-37.4216854350005	-62.0661494262246	-75.4152340881377	76.5589605244113	9.81353721484586	-19.9651901078833	-41.5290961002045	-5.58925277966925	34.45800120607	-27.1531587719904	-69.2541180903317	-19.9651901078833	52.9413491994882	85.8006345211204	NaN	NaN	NaN	NaN	-37.3400570070437	-12.7074899557552	10.898720135063	-62.9989810188025	NaN	NaN	NaN	NaN	NaN	NaN	NaN	NaN	NaN	NaN	NaN	NaN	NaN	NaN	NaN	NaN	NaN	NaN	NaN	NaN	NaN	118.337759567935	-41.1005038744808
66.8236768293987	94.5706129141011	-43.1364032099776	96.6259415129679	38.0490764452628	-74.9939964924138	NaN	27.7724334509286	13.3851332588606	95.5982772135345	-9.22348132867467	-49.3023890065782	90.4599557163674	-32.8597602156434	1.05316166565956	51.4087123378973	33.9384192475291	-62.6620248992127	-20.5277886224423	-23.6107815207426	NaN	NaN	NaN	-68.5398927496404	74.2805711441224	-94.2270265434826	-74.7048048601625	NaN	NaN	NaN	NaN	NaN	NaN	NaN	NaN	NaN	NaN	NaN	NaN	NaN	NaN	NaN	NaN	NaN	NaN	NaN	NaN	NaN	-36.644553352956	44.1362057194355
-14.9204139061317	-49.8886392713584	-36.5184354552423	28.2756291920894	-51.945593704607	-47.8316848381098	-79.7144785534635	-60.1734114376015	3.59217599310589	188.718074985482	25.1901975422165	-30.3475721554964	-32.4045265887451	25.1901975422165	13.876948159349	-47.8316848381098	-33.4330038053694	9.76303929285177	-18.0058455560047	-8.74955060638587	NaN	NaN	NaN	-114.20903425193	-9.29017910748378	-101.865639529054	-58.6637579989877	NaN	NaN	NaN	NaN	NaN	NaN	NaN	NaN	NaN	NaN	NaN	NaN	NaN	NaN	NaN	NaN	NaN	NaN	NaN	NaN	NaN	8.23387525817171	76.9422243587957
46.2775758088522	24.6624559694631	-41.2121949696275	104.94718680148	4.07662755099729	-16.5092008674685	-53.563692020707	-7.2455780791589	-0.040538132695871	507.400132382486	14.3695417602302	12.3109589183836	-49.4465263370138	-87.5303089111756	-2.09912097454245	10.252376076537	-37.0950292859343	139.943095112872	2.01804470915071	-25.7728236557781	NaN	NaN	NaN	61.4173471023242	-51.8551082529371	155.124560168949	-51.8551082529371	NaN	NaN	NaN	NaN	NaN	NaN	NaN	NaN	NaN	NaN	NaN	NaN	NaN	NaN	NaN	NaN	NaN	NaN	NaN	NaN	NaN	73.392281999407	7.67239625804033
-21.1908261262697	-25.3112537878282	15.8930228277571	54.0069786971735	-24.2811468724386	15.8930228277571	2.50163292769185	-40.7628575186727	-4.70911548003558	750.359253500565	34.4349473047705	-7.79943622620448	60.1876201895113	33.4048403893808	93.1510414819795	-12.9499708031526	-27.3714676186075	20.0134504893156	-43.8531782648416	-107.719807018999	NaN	NaN	NaN	-76.9888872273015	4.45106424680823	-55.3402925316521	-94.5139400761606	NaN	NaN	NaN	NaN	NaN	NaN	NaN	NaN	NaN	NaN	NaN	NaN	NaN	NaN	NaN	NaN	NaN	NaN	NaN	NaN	NaN	13.1805909372786	99.1780056059566
-11.4469438079063	88.5526553920488	13.2952250663094	7.10968284775544	-31.0344941666605	5.0478354415708	-65.0549763687071	132.882374625019	-17.6324860264603	713.292419465996	-10.416020104814	-41.3437311975837	5.0478354415708	-26.9107993542912	-2.16863048007545	-7.32324899553706	-56.8075867439685	-27.9417230573835	11.2333776601247	-85.6734504305535	NaN	NaN	NaN	-21.6803158179687	49.5293289947853	-71.2174600355367	-84.6337699277947	NaN	NaN	NaN	NaN	NaN	NaN	NaN	NaN	NaN	NaN	NaN	NaN	NaN	NaN	NaN	NaN	NaN	NaN	NaN	NaN	NaN	80.4520227232003	34.8942803427092
-34.7033342651566	-57.4016535815784	58.1534265747505	8.62982079346668	-17.1637238842853	66.4073608716311	-29.5446253296062	-17.1637238842853	0.375886496586049	634.897085569285	43.7090415552094	-12.0050149487349	16.8837550903473	-62.5603625171288	6.56633721924652	-4.78282243896435	17.9154968774574	201.565534983051	3.47111185791629	-52.242944646028	NaN	NaN	NaN	-25.1398478141815	-0.343894271052753	-86.0965669410397	12.0540825005116	NaN	NaN	NaN	NaN	NaN	NaN	NaN	NaN	NaN	NaN	NaN	NaN	NaN	NaN	NaN	NaN	NaN	NaN	NaN	NaN	NaN	9.02272651658629	62.7146479636454
33.9012801721749	25.6407908079236	-61.0943475167146	32.8687190016435	-19.7919006954583	NaN	-32.1826347418352	49.389697730146	33.9012801721749	609.037852158169	-15.6616560133327	28.7384743195178	-38.3780017650236	-24.9547065481153	-36.3128794239608	16.347740273141	45.2594530480204	30.8035966605807	-43.5408076176807	-13.5965336722699	20.4779849552666	NaN	NaN	-88.5969099009478	-14.1267231479455	-47.2245839270576	-47.2245839270576	NaN	NaN	NaN	NaN	NaN	NaN	NaN	NaN	NaN	NaN	NaN	NaN	NaN	NaN	NaN	NaN	NaN	NaN	NaN	NaN	NaN	59.1461373608317	22.6523314279144
-27.5911645708591	31.3116012470547	-54.4590928386795	14.7774915437807	-28.6245464273137	0.310145553415856	-6.92352744176655	45.7789472374195	-0.723236303038773	505.633873359729	-38.95836499186	-15.1905822934036	-8.9902911546758	28.2114556776908	-27.5911645708591	-77.1934936806813	-7.95690929822117	36.4785105293279	9.61058226150751	-59.6260021209526	-67.8930569725896	NaN	NaN	NaN	-2.05374060287672	-128.379140974929	-15.5146439212102	31.0807906422518	NaN	NaN	NaN	NaN	NaN	NaN	NaN	NaN	NaN	NaN	NaN	NaN	NaN	NaN	NaN	NaN	NaN	NaN	NaN	NaN	1.81085340030719	55.5729619340335
-3.34251682542546	36.9914332461035	-29.1976130251235	30.786210158176	-24.0265937851839	-52.9843015288458	5.96531780646585	-13.6845553053047	-28.1634091771356	281.063541371253	40.0940447900673	22.5125793742726	15.2731524383572	12.1705408943934	-42.6422630489665	65.9491409897654	-7.47933221737715	417.578449305659	-66.4289515526888	-91.2498439043989	25.6151909182364	NaN	NaN	-54.2233370144392	78.4617952202588	-135.078339469958	-34.5278876983512	117.852693852435	-103.980261602451	NaN	NaN	NaN	NaN	NaN	NaN	NaN	NaN	NaN	NaN	NaN	NaN	NaN	NaN	NaN	NaN	NaN	NaN	NaN	39.814598356507	25.6039984870236
-3.89591332073009	6.45435816176358	47.8554440917383	11.6294939030104	4.38430386526484	-76.3478136981858	-51.507162140201	-40.1218635094579	-54.6122435849491	161.708430399169	-10.1060762102263	-8.03602191372756	-38.0518092129592	-20.45634769272	-24.5964562857174	-43.226944954206	278.666498151347	250.720765148614	-11.1411033584757	-52.5421892884503	-9.07104906197693	3.34927671701548	NaN	-36.9792978870171	102.079689917936	-41.130312448359	-72.2629216584232	-15.1864714399721	-75.3761825794297	NaN	NaN	NaN	NaN	NaN	NaN	NaN	NaN	NaN	NaN	NaN	NaN	NaN	NaN	NaN	NaN	NaN	NaN	NaN	-40.9696499083894	-29.7968711732258
21.4461024047602	-51.063520820928	11.0875848010904	43.1989893724667	-67.6371489867996	21.4461024047602	-54.171076102029	-16.8804127288179	-27.2389303324876	406.782957261275	-3.4143398440472	-56.2427796227629	5.90832599925557	-40.7050032172583	-73.8522595490015	13.1592883218244	-7.5577468855151	660.566638551184	-36.5615961757904	-42.7767067379922	45.2706928932006	-30.3464856135885	NaN	-102.809500119585	-60.2143031085368	-51.9030451551616	-3.07440467908239	36.4040705994497	-29.0470857833798	NaN	NaN	NaN	NaN	NaN	NaN	NaN	NaN	NaN	NaN	NaN	NaN	NaN	NaN	NaN	NaN	NaN	NaN	NaN	-77.1393254713867	-47.6645276760983
-15.3721306605231	-31.9589736601829	-43.362428222449	-5.00535378573576	-49.5824943473214	-0.858643035820809	-22.6288744728743	-17.4454860354806	-45.4357835974065	154.64301008599	0.178034651657927	-51.6558497222789	-22.6288744728743	-53.7292050972364	-6.04203147321449	120.432646399191	20.9115884012327	440.766051830121	-16.4088083480019	-70.3160480968962	25.0582991511476	NaN	5.36142308905161	-104.302291846762	16.3450643670895	-114.702926003129	238.918635313333	12.1848107045429	280.521171938799	NaN	NaN	NaN	NaN	NaN	NaN	NaN	NaN	NaN	NaN	NaN	NaN	NaN	NaN	NaN	NaN	NaN	NaN	NaN	-71.6578326776247	-29.9592587036107
77.4389926379269	-29.424015433537	15.1886966739674	8.96366707757142	-0.373877317022509	39.0513101268185	4.81364734664078	-51.2116190209228	23.4887361358286	506.966034789248	83.6640222343228	-59.511658482784	-23.198985837141	-89.5993015320311	52.5388742523431	-23.198985837141	51.5013693196104	807.842465281718	-43.9490844917942	-70.9242127428433	-33.5740351644676	39.0513101268185	90.9265567634514	-71.4380784605682	-51.6548573576474	-40.2014135612195	251.340792166034	-22.500636784922	269.041568942332	NaN	NaN	NaN	NaN	NaN	NaN	NaN	NaN	NaN	NaN	NaN	NaN	NaN	NaN	NaN	NaN	NaN	NaN	NaN	-43.7796339500786	51.884665658213
-26.8850082977504	89.4083436223716	104.983346111674	-77.7633497628038	176.628357562463	-62.1883472735018	23.9933331673029	-47.6516782834865	-46.6133447841997	499.550075840659	-8.19500531058798	10.4949976765745	-1.96500431486716	27.1083336651633	-48.6900117827733	-7.15667181130117	-6.11833831201437	265.925038501128	-25.8466747984636	-60.1116802749282	-33.1150092934713	192.203360051765	-74.6483492649434	-77.0687438800977	NaN	-97.9164137964371	796.448625614523	445.165387524204	NaN	-64.5601419302941	NaN	NaN	NaN	NaN	NaN	NaN	NaN	NaN	NaN	NaN	NaN	NaN	NaN	NaN	NaN	NaN	NaN	NaN	54.4028961375287	48.2926574439086
2.676305603526	-92.9267263049324	-55.5168442537965	-84.6134191824578	-33.6944130573006	-36.8119032282286	-50.3210273022499	1.63714221321667	63.9869456317765	30.7337171418779	-24.3419425445166	-1.48034795771132	-67.9868049375085	-36.8119032282286	-3.55867473832999	-78.3784388406018	22.4204100194033	897.39598465986	-33.6944130573006	-16.028635422042	-39.9293933991566	33.8512073128059	-53.4385174731779	-57.6668455844672	NaN	-100.452289878733	561.156775549674	153.129733621429	787.606566082741	-96.2781001914879	-52.4491084754104	NaN	NaN	NaN	NaN	NaN	NaN	NaN	NaN	NaN	NaN	NaN	NaN	NaN	NaN	NaN	NaN	NaN	-9.3132829325206	67.1148515573843
195.564064842047	265.243703643609	-24.9147922614022	-63.394592793608	137.324366739249	47.8848303670953	31.2449166234387	-12.4348569536598	-16.5948353895739	452.442733259745	-19.7148192165095	-54.0346413128012	-6.19488929978855	-50.9146574858656	3.16506218101827	-9.31487312672416	54.1247980209665	528.362339715179	16.6849920977392	-39.4747167871017	35.4048950593529	69.7247171556445	40.6048681042455	70.4286802858594	-27.7744310134076	-95.6808377629008	563.533664682179	428.765565133185	917.691693729536	3.56698748635845	17.1482688362571	52.668543135992	NaN	NaN	NaN	NaN	NaN	NaN	NaN	NaN	NaN	NaN	NaN	NaN	NaN	NaN	NaN	NaN	21.7199647090023	20.7002533595057
623.987587745382	1263.05546305388	-25.4885591479418	-56.7133739024285	6.77708276502779	-55.6725467439456	-17.1619418800787	185.799354024085	42.1652061534461	302.371995774169	82.7574653342788	-12.9986332461471	117.104761564214	-55.6725467439456	-27.5702134649076	-18.2027690385616	36.9610703610316	549.048032334614	-26.5293863064247	-49.4275837930483	-49.4275837930483	274.269662495131	-67.1216454872574	60.754341733409	-37.5586686415953	-90.8987061854806	-23.96218848335	954.98438291031	1373.33761854863	-20.8245392160626	92.1308344062828	503.162888420928	NaN	NaN	NaN	NaN	NaN	NaN	NaN	NaN	NaN	NaN	NaN	NaN	NaN	NaN	NaN	NaN	-43.1218682635412	-38.0199593323899
153.102453819055	1088.51406955399	83.3111640036417	39.561400238756	93.7277744238526	-14.6049739463405	-19.813279156446	-13.5633129043194	128.102588810548	276.018456777543	-0.0217193580453093	9.35323002014448	-56.271415627184	34.3530950286506	-14.6049739463405	-17.7299570724038	5.18658585206013	386.434527231778	21.8531625243975	21.8531625243975	-64.6047039633527	-45.8548052069732	-70.8546702154793	144.246207285317	-71.4470913815891	-68.3059268378963	129.58743941475	612.279724295545	1859.32204814159	-9.6708553556306	NaN	262.563405097746	NaN	NaN	NaN	NaN	NaN	NaN	NaN	NaN	NaN	NaN	NaN	NaN	NaN	NaN	NaN	NaN	-20.238454314705	-19.2174012095677
-63.1262224528745	1141.99945734633	-7.87392052436443	-29.766342043208	-11.0014093127707	-58.9562374016662	85.9507431278224	23.4009673596979	-63.1262224528745	110.970653435072	68.2283066601871	-27.6813495176039	16.1034935200833	-1.61894294755197	-50.6162672992496	-34.9788233572184	-19.3413794151873	293.407499425436	370.552222872789	-79.8061626577077	-34.9788233572184	-21.4263719407914	-93.3586140741347	868.393426194933	-30.9872576173718	-34.1319453230093	238.407655832235	469.01808757898	1338.00012357012	-22.601423735672	37.1476426714391	NaN	NaN	NaN	NaN	NaN	NaN	NaN	NaN	NaN	NaN	NaN	NaN	NaN	NaN	NaN	NaN	NaN	21.0661454328811	32.3051238204425
99.0278868042225	1195.57068487563	-25.1287192571453	-26.1720520811904	13.4745952325236	-13.6520581926492	-31.388716201416	38.5145830096062	61.4679051385986	359.861092815499	-53.2987055063632	-32.4320490254611	52.0779097221926	32.2545860653356	-69.992030691085	-27.2153849052355	-72.0786963391752	-10.5220597205138	93.8112226839969	-69.992030691085	-6.3487284243334	3.04126699207257	-53.2987055063632	489.142099148893	68.3301889310594	-100.624218912011	1227.92410611487	257.223315712132	1287.74026292887	249.877471892868	-29.2645932391613	279.260847169924	NaN	NaN	NaN	NaN	NaN	NaN	NaN	NaN	NaN	NaN	NaN	NaN	NaN	NaN	NaN	NaN	29.7084174824537	20.5068319144433
-22.5719889407077	1159.4292762644	60.9616693776741	34.8574011531798	-59.1179644549998	224.896473827498	48.4316206299168	29.6365475082809	93.3309619760471	70.3592059384921	36.9457426111393	126.7444253034	174.776278836469	-69.5596717447975	-33.0136962305055	-25.7045011276471	18.1506694895034	87.0659376021684	338.711083286294	36.9457426111393	33.8132304242	40.0782547980786	-43.4554035203032	78.5711231573882	-50.6509463358036	-81.1179383301334	1381.2976773977	911.685766312682	1295.1496310689	489.350222115421	8.18186579117801	540.82893272653	NaN	NaN	NaN	NaN	NaN	NaN	NaN	NaN	NaN	NaN	NaN	NaN	NaN	NaN	NaN	NaN	-58.8297916854225	-7.67617306815973
127.335258617257	758.52128704827	16.5642006475761	-48.2264181648789	-14.7860987778053	-32.5512684521882	11.3391507433458	-6.42601893103697	50.0045200346496	95.9849591918757	-13.7410887969593	11.3391507433458	-9.56104887357511	-26.2812085671119	13.4291707050379	5.06909085826956	-60.7665379350314	92.8499292493376	-74.3516676860301	9.24913078165375	33.2843603411128	218.251126950863	-68.0816078009538	482.196435724974	50.971450363545	48.8679138495868	NaN	246.600346161657	899.748433745675	378.071378284043	5.74541531344389	-13.1864133121798	NaN	NaN	NaN	NaN	NaN	NaN	NaN	NaN	NaN	NaN	NaN	NaN	NaN	NaN	NaN	NaN	104.357011891213	-20.5401510734452
78.7720650632155	281.667078144716	-44.6383037183156	79.8179156461099	112.239283715834	48.4423981592799	22.2961335869216	-64.5094647933079	-19.5378897288516	216.824342005267	53.6716510737516	-57.1885107130476	-42.5466025525269	-69.7387177077796	-51.9592577985759	11.8376277579783	-25.8129932262176	20.204432421133	-22.6754414775346	-78.1055223709342	100.734927303997	229.374548999999	-80.1972235367229	248.641581328079	83.3279215035794	-13.5437772470827	-24.0733097199808	43.3156981065668	1176.2933921904	270.753599521165	35.9450253755381	-92.5152707938181	NaN	NaN	NaN	NaN	NaN	NaN	NaN	NaN	NaN	NaN	NaN	NaN	NaN	NaN	NaN	NaN	-29.323419637505	-1.66399881526513
5.01005959553773	165.154017968518	-0.22340309638973	66.7649193602817	12.3369073642362	17.5703700561636	-7.55025086508817	-38.9510270166529	18.6170625945491	109.679313434087	-24.297331479256	-0.22340309638973	6.05675213392322	-9.64363594185916	-14.8770986337866	-66.1650330146757	-74.5385733217596	35.364143208717	57.3446865148123	35.364143208717	269.823271807067	402.753224182025	-57.7914927075918	116.811525588456	2.96430722355419	-95.0707974795557	-47.6344564941799	140.002625625751	399.321289679138	371.913625998699	4.01844813434031	-41.3096110294632	NaN	NaN	NaN	NaN	NaN	NaN	NaN	NaN	NaN	NaN	NaN	NaN	NaN	NaN	NaN	NaN	-27.8672947750338	-9.41550121698412
-82.4887709017268	128.065935067045	-22.7792274180453	25.4074217091363	5.5042405479091	-40.5873368780907	-24.8742991192271	-59.4429821887269	-40.5873368780907	78.8317500892724	-10.2087972109545	-40.5873368780907	-6.01865380859084	52.6433538244998	-15.446476463909	-25.921834969818	12.8369915020454	50.548282123318	73.5940708363178	6.55177639850001	358.523822197044	248.532557884999	-14.3989406133181	127.153462025195	-19.5375826316163	-39.5888765055689	-24.8142389142354	83.8848805077181	706.530321856772	329.777063277768	-62.806164149093	25.841661398908	-22.7035764011878	NaN	NaN	NaN	NaN	NaN	NaN	NaN	NaN	NaN	NaN	NaN	NaN	NaN	NaN	NaN	-3.84214697488811	-5.89370134544422
-20.2102946117708	84.6277576674787	-32.7908608852807	-56.9036129095081	-6.58134781546835	1.80569636687161	19.628165254344	86.7245187130637	81.4826160991012	-66.3390376146406	61.5633861660438	81.4826160991012	7.04759898083408	-79.967984410943	-62.1455155234706	65.7569082572138	61.5633861660438	127.611359101971	23.821687345514	-21.2586751345633	458.899604304399	240.83645556356	-43.2746661132057	-20.9598627519438	-1.94242546715112	-23.072911339143	-15.6772412839458	695.36360830858	NaN	250.566880703151	42.4315948640318	-95.9730875975148	-153.025399451893	NaN	NaN	NaN	NaN	NaN	NaN	NaN	NaN	NaN	NaN	NaN	NaN	NaN	NaN	NaN	4.81794646966167	-23.9228110214798
-62.7539575913115	12.7903546050491	45.3163779118155	-12.3910827937378	-61.7047310330287	-50.1632388919181	-24.9818014931312	45.3163779118155	54.7594169363606	27.4795264210081	-73.2462231741394	-3.99727032747549	-8.19417656060663	21.1841670713114	16.9872608381802	35.8733388872704	-16.5879890268689	52.660963819795	-5.04649688575827	103.023838617369	171.22356490575	258.309369243221	-11.341856235455	0.884478438436455	46.3664397779437	-103.829804645545	18.8657189680091	472.62761233193	53.770479996003	72.809440556727	-0.173241592714877	129.926322238899	305.50784741002	NaN	NaN	NaN	NaN	NaN	NaN	NaN	NaN	NaN	NaN	NaN	NaN	NaN	NaN	NaN	11.4352329806005	16.5709077911507
36.3936437657104	-31.8611636580105	-14.0099063318066	-21.3604240543611	5.94149891512721	71.0460844577533	12.2419426773168	-20.3103500939962	25.892904162061	0.691129113302529	50.0446052504545	58.445196933374	-28.7109417769157	86.7971938632273	-43.4119772220248	-69.6638262311482	59.4952708937389	21.6926083206013	60.5453448541039	35.3435698053454	176.053480494247	149.801631485123	-65.4635303896884	NaN	35.485342728489	-39.6978692349533	-38.638950756595	356.337641671067	21.7194025098306	176.321500350149	-22.7551735812198	-11.1070703192781	775.669359100971	NaN	NaN	NaN	NaN	NaN	NaN	NaN	NaN	NaN	NaN	NaN	NaN	NaN	NaN	NaN	45.8122946901129	-42.5798124532578
13.7944896544866	23.2527942456616	75.7989308633007	70.5443172015368	78.9516990603591	182.993049563285	-61.8719470749137	-13.5295013866857	23.2527942456616	-14.5804241190385	13.7944896544866	-33.4970333013886	-11.4276559219802	-73.4320971307943	-28.2424196396247	90.5118491162397	7.4889532603699	15.8963351191922	211.36796333681	12.7435669221338	9.59079872507547	152.516290325054	-9.32581045727461	-14.6448667383512	-30.5466614049749	-1.92343100505223	-30.5466614049749	949.003890059044	46.8420726392604	38.3611154837278	44.7218333503772	-72.951447182638	792.10618268169	NaN	NaN	NaN	NaN	NaN	NaN	NaN	NaN	NaN	NaN	NaN	NaN	NaN	NaN	NaN	-8.21576494432982	-60.6690781908444
-59.3263258063587	30.0743687871665	-40.3944140100828	-3.58236329510181	-10.944773438098	-22.5142750913777	55.3169178488677	-5.68590905024358	-81.4135562353473	-8.84122768295623	27.9708230320247	-33.0320038670866	-27.7731394792322	-16.2036378259524	-22.5142750913777	-37.2390953773701	26.9190501544538	5.88359260303615	284.603405159321	-42.4979597652245	-24.6178208465195	47.9545077058715	-36.1873224997992	-16.068051272522	-54.2756986644216	-71.2568752830437	-58.5209928190772	336.291363563886	-64.8889340510604	35.9368021220082	-78.6861400536909	-75.5021694376993	NaN	NaN	NaN	NaN	NaN	NaN	NaN	NaN	NaN	NaN	NaN	NaN	NaN	NaN	NaN	NaN	-1.59395701249786	-16.002454337818
5.32825692535422	-34.6714702501195	-25.1978506559283	57.9594768930828	26.3807449124456	-13.6189822630281	-56.7765826365654	-42.0398410456015	29.5386181105093	-42.0398410456015	-48.3555874417289	-52.5660850391472	-55.7239582372109	-55.7239582372109	30.5912425098639	-10.4611090649643	3.22300812664508	-53.6187094385017	161.116668029831	0.0651349285813666	25.3281205130911	115.853818857584	26.3807449124456	38.8196271491234	13.3189030611984	-73.8085709058788	-44.0577261366329	321.452652456959	66.4454115777088	-8.99423051573604	-36.6200149443215	-69.558450224558	893.093884094612	NaN	NaN	NaN	NaN	NaN	NaN	NaN	NaN	NaN	NaN	NaN	NaN	NaN	NaN	NaN	-29.978645959505	51.380398935045
249.178755156321	-13.1370928051232	51.1250225589254	277.62264228467	251.285709758421	-29.9927296219229	-42.6344572345226	-57.3831394492223	201.772276609072	15.3067943232261	98.5315011061743	56.3924090641753	-3.65579709567345	57.4458863652252	-20.5114339124731	-52.1157529439724	114.333660621924	15.3067943232261	827.537793432759	-35.2601161271728	75.3550004830749	455.660306162117	61.6597955694251	15.1155259553435	251.265705786256	-72.1111170452639	138.509313614739	317.217557811106	-37.0077119352634	-12.5417023131418	-55.0912842646576	NaN	1336.28004554991	NaN	NaN	NaN	NaN	NaN	NaN	NaN	NaN	NaN	NaN	NaN	NaN	NaN	NaN	NaN	5.49277006201648	15.7982218836911
-21.0890744885095	170.799274166056	-2.11110594025577	35.8448311562517	327.894680482156	85.3984156989141	-52.7190220689323	-60.099343171031	76.9637630108014	62.203120806604	3.1605519898147	-31.6323903486504	7.37787833387108	-22.1434060745236	-87.5119644073975	-22.1434060745236	-48.501695724876	110.702373763252	954.167642574528	-27.4150640045941	-35.8497166927068	712.725709377301	-66.4253326871156	6.26672653035881	69.0988758525441	-58.6953261586802	-70.4097946763757	6.26672653035881	-38.4612441735697	33.9554702994574	-42.7210509072771	-41.6560992238503	NaN	NaN	NaN	NaN	NaN	NaN	NaN	NaN	NaN	NaN	NaN	NaN	NaN	NaN	NaN	NaN	0.7933573800428	41.0113252488122
-1.61909476984322	-9.00540557314691	-34.3298997559024	78.5751368088825	620.941387222896	-55.4336449081987	-59.6543939386579	16.3190886096086	82.7958858393418	155.603806614764	61.6921406870455	25.8157739281419	-55.4336449081987	33.2020847314456	-10.0605928307617	14.208714094379	-38.5506487863617	21.5950248976827	616.720638192437	-29.0539634678283	-61.7647684538875	107.065192764482	-57.5440194234283	NaN	174.381390519425	-91.0940888168731	42.176734143116	-2.60226237144035	24.0519022205574	-80.4324229800739	-33.5210932981578	-0.46992920408053	107.212895747591	NaN	NaN	NaN	NaN	NaN	NaN	NaN	NaN	NaN	NaN	NaN	NaN	NaN	NaN	NaN	37.3643201029596	135.396303922086
2.04184861713479	13.6583361286754	44.2836213863732	233.315554528715	1148.90597930196	21.0506463632921	-45.4801457482584	-31.7515695982559	-7.46255025594385	31.6110895556017	-15.9109048097915	-69.7691650905705	47.4517543440661	40.0594441094494	-87.7219185174969	61.1803304940686	71.7407736863782	129.823211244081	2078.2249802252	-72.9372980482634	-27.5273923213321	239.651820444101	-29.639480959794	-70.1976441718864	15.1930965499455	47.2146243206325	158.222587259014	10.9235595138539	0.249716923624917	-37.1087321421766	-65.9281071357948	19.4626335860371	NaN	NaN	NaN	NaN	NaN	NaN	NaN	NaN	NaN	NaN	NaN	NaN	NaN	NaN	NaN	NaN	40.9406773167209	720.392928451501
-74.6158669009207	65.9522020746427	47.9848549123526	-31.2828531565741	555.298186553483	-16.4862143170411	-55.5916169643783	154.732035111841	8.87945226501546	44.8141465895956	-43.9656864476023	38.4727299440814	-20.7138254140505	-2.74647825176045	-38.6811725763406	-14.3724087685364	-27.0552420595646	23.6760911045484	1685.12725222925	-39.7380753505929	30.0175077500626	259.365409762824	114.569729690251	-73.8313215729109	-7.57782899645823	-90.9289970765116	-11.8522478723584	-2.23480540158301	15.9314748209927	-27.881318656984	70.4303154887199	-52.4592271934101	-16.1266667482586	NaN	NaN	NaN	NaN	NaN	NaN	NaN	NaN	NaN	NaN	NaN	NaN	NaN	NaN	NaN	-0.942950291531745	86.8866747053315
-0.138257902448206	-43.5065255717219	-59.3729649629197	18.901469366989	1133.78327725515	16.7859441148294	-45.6220508238816	-43.5065255717219	3.03502997579134	28.4213330017077	-88.9903184931554	-29.7556114326839	144.775221870491	23.1325198713084	-54.0841518325204	199.778878426643	35.8256713842666	-37.1599498152429	1997.97534276238	-14.9469346675661	-53.0263892064406	296.035277399909	13.6126562365898	-36.819855088883	-48.5879627929736	-73.1940061742539	39.1379310011563	16.6715435660743	-14.3534676538009	-81.7526299590471	-43.2388229274778	5.97326383508285	398.600129962469	NaN	NaN	NaN	NaN	NaN	NaN	NaN	NaN	NaN	NaN	NaN	NaN	NaN	NaN	NaN	122.55411278068	155.641412697364
0.35696202372128	8.82595304872416	21.5294395862285	39.5260455143596	98.8089826893797	21.5294395862285	0.35696202372128	-27.1672588075381	92.4572394206276	319.002749339455	-19.7568916606605	-13.4051483919084	-38.812121466917	-11.2879006356577	36.3501738799835	-26.1086349294127	118.922836373762	10.9432008049749	656.703766461444	-49.3983602481706	8.82595304872416	620.710554605182	2.474209779972	-27.5709607048713	-2.93671799182892	-66.1289058209376	147.010846348429	-36.139392952886	-72.5552300069487	47.4028214652577	111.666063325368	NaN	NaN	-38.2815010148897	NaN	NaN	NaN	NaN	NaN	NaN	NaN	NaN	NaN	NaN	NaN	NaN	NaN	NaN	28.9356764170173	559.720081784615
26.2806658549904	-8.68238976080358	4.03144864493968	-2.32547055793195	27.3401523888023	69.7196137412798	-56.3592837823408	-70.132608721896	-60.5972299175885	-31.9910935046662	15.685800516871	44.2919369297933	35.8160446592978	-24.5746877679826	-29.8721204370423	32.637585057862	109.980102026133	25.2211793211784	329.293814525205	-12.9203358960513	83.492938680835	86.6713982822708	-51.0618511132811	-65.4812906289636	68.554072162769	-57.9753103126266	180.071494005491	-51.5416128986234	-21.5176916332753	-9.72257970760285	NaN	-81.5655341639715	248.697599754858	NaN	NaN	NaN	NaN	NaN	NaN	NaN	NaN	NaN	NaN	NaN	NaN	NaN	NaN	NaN	137.087083008114	367.971852575435
6.65157811444097	86.1778728574756	49.0656019773928	54.3673549602618	0.289474534998193	49.0656019773928	19.3757852733265	62.8501597328521	63.9105103294259	39.5224466082286	130.712597913575	7.71192871101476	-59.0901588731343	24.6775382561955	-18.7968362033301	-16.6761350101825	36.3413948185072	7.71192871101476	404.283051829614	-45.305601117675	-23.0382385896253	-17.7364856067563	59.6691079431307	23.196009286366	-4.71537023018098	-56.2440708761139	158.45884848194	-17.5975453916642	13.5343779152536	9.24031952809254	26.4165530767369	-32.626749746728	922.801241396612	112.297720819958	NaN	NaN	NaN	NaN	NaN	NaN	NaN	NaN	NaN	NaN	NaN	NaN	NaN	NaN	233.986349540784	638.045415416284
126.009752442238	-31.0502258965024	43.2348989934426	9.27598475803914	60.2143561111443	98.4181346259731	-66.0703562017622	-61.8254919223368	-21.4992812677952	40.0512507838735	-43.7848187347787	37.9288186441608	-5.58104021994985	-42.7236026649223	-49.0908990840605	172.703259515918	-29.9890098266461	-17.2544169883698	191.805148773332	9.27598475803914	-5.58104021994985	-65.0091401319058	47.479763272868	-35.1633654015618	14.275094307532	95.9560277399478	451.697987820601	-50.209853139112	12.1255960593105	101.329773360501	-25.4906232845651	0.303355694092472	1237.33959754555	-20.1168776640115	NaN	NaN	NaN	NaN	NaN	NaN	NaN	NaN	NaN	NaN	NaN	NaN	NaN	NaN	22.0662631127455	212.826604553663
7.65634722909605	-44.3857176696029	58.6363291706787	155.285878268262	49.0775825566319	14.0288449717939	46.9534166423993	-57.1307131549985	59.698412127795	-23.1440585272768	-35.8890540126724	38.4567529854689	-5.0886482562996	-26.3303073986257	6.59426427197974	54.3879973422134	-47.5719665409518	12.9667620146776	26.7738404571895	-45.4478006267192	-6.15073121341591	14.0288449717939	-68.8136256832779	NaN	-68.9094302492676	-124.860727941416	NaN	9.6375838185557	-36.6298354268745	319.52169411353	53.7530300758263	-67.8334437551879	582.062398668994	NaN	NaN	NaN	NaN	NaN	NaN	NaN	NaN	NaN	NaN	NaN	NaN	NaN	NaN	NaN	236.248232947164	298.494273583832
-8.84725623096372	-27.980378943753	-0.343646136390716	17.7265253145769	6.03406143453904	23.041281623685	47.4891606455824	-42.8616966092557	14.537671529112	38.9855505510094	-1.40659739821234	11.3488177436472	54.9298194783338	49.6150631692257	-61.994819322045	96.3849186893772	52.8039169546905	3.90815891089579	334.486001337421	-40.7357940856125	-2.46954866003397	-34.3580865146827	4.97111017271741	-86.5748883127667	-9.01456472282174	-103.810515777199	98.7081069298796	-11.1690181558758	45.9239978200559	757.970857444412	-25.1729654707269	-65.0303539822264	841.994541333519	-99.5016089110909	NaN	NaN	NaN	NaN	NaN	NaN	NaN	NaN	NaN	NaN	NaN	NaN	NaN	NaN	40.6561952994509	298.111929943556
46.96196037186	-7.29290998817446	-60.4839593607573	140.578207267606	44.8343183969567	35.2599295098918	32.0684665475368	-54.1010334360473	42.7066764220534	18.2387937106653	7.60058383614873	-36.0160766493692	-4.10144702581949	34.1961085224401	-71.1221692352739	136.322923317799	88.4509788824746	22.4940776604719	498.022059051362	-103.036798858824	52.2810653091183	45.8981393844084	-27.5055087497559	-44.9652780380966	42.3907758694278	82.294158518544	361.617837062357	-20.160472607565	47.7831248760652	2124.91596223276	NaN	-53.5930364487163	878.204871898211	-15.8465934022551	-29.8667008195121	NaN	NaN	NaN	NaN	NaN	NaN	NaN	NaN	NaN	NaN	NaN	NaN	NaN	83.7315688061873	170.9926876135
47.4985887998728	99.6685035372323	244.466634236842	-2.54194166249237	136.932728349632	19.8165932249474	-2.54194166249237	86.8921978872667	94.3450428497466	35.7869752874044	-23.835784412435	7.04028757498182	21.9459774999417	-13.1888630374637	-56.8412406748461	-8.93009448747516	15.5578246749589	-37.6767821998977	509.574976473628	-54.7118563998518	42.1751281123872	94.3450428497466	36.8516674249015	-48.6075863803626	104.712051312687	-88.5570694412275	141.422387098346	-50.7670178971661	46.4074003589919	1570.96605122227	-33.491565762738	-10.8175348363012	943.65119559085	156.538407715971	33.4508112581708	-137.144278569306	-7.57838756109589	NaN	NaN	NaN	NaN	NaN	NaN	NaN	NaN	NaN	NaN	NaN	56.1773782418163	58.2564155507896
-5.24213894787091	-20.1600449643141	59.7573086952031	117.297803330055	-7.37326837879137	26.724802515936	-4.17657423241068	11.8068964994928	127.953450484658	76.8063441425667	39.5115791014587	183.36281568859	108.773285606374	-48.9302922817403	3.28237877581092	26.724802515936	40.5771438169189	-25.4878685416153	36.314884955078	4.34794349127115	41.6427085323792	-52.126986428121	-25.4878685416153	18.0043784709481	61.2429623796052	-84.6872583121126	10.4376262869331	-87.9301521052618	39.6236704252766	1092.48318860108	19.0853430686645	-19.8293824491269	-6.85780727652977	89.3480419202323	-53.3392849783362	-25.234205437709	-124.68294842762	NaN	NaN	NaN	NaN	NaN	NaN	NaN	NaN	NaN	NaN	NaN	211.664161102896	-10.9419342346684
-1.54813345608476	-17.544714328904	9.11625379246138	12.3155699670252	4.85049889304293	-19.6775917786132	46.4416091623729	-19.6775917786132	-4.7474496306486	15.5148861415891	-57.0029471485247	-45.272121175124	45.3751704375183	50.7073640617914	-20.7440305034678	15.5148861415891	30.4450282895537	90.1655968814121	36.8436606386814	-41.0063662757055	-6.88032708035783	-48.4714373496878	-90.0625476190178	NaN	62.0440705829666	-48.3419950040198	671.33186396996	45.8108256437039	14.4265520944627	2188.59915762638	10.097686777326	50.1396909608406	-45.0953460161672	NaN	-61.3285909554299	NaN	-92.7128645046711	NaN	NaN	NaN	NaN	NaN	NaN	NaN	NaN	NaN	NaN	NaN	229.958989605861	40.5128094677138
6.42119356400434	-50.1464574038869	-20.261660666133	52.3157028398406	-26.665545681366	-68.2907982803803	38.4406186401692	72.594672054745	88.6043845928274	12.8250785792373	150.508606406746	16.0270210868538	45.9118178246076	13.8923927484428	-50.1464574038869	-51.2137715730924	-38.4060015426264	-58.6849707575308	215.614770728281	-15.992403989311	22.4309061020868	-19.1943464969275	2.15193688718237	-35.7488213817943	438.8114604841	-37.9157633081225	351.050312467805	43.3445589291881	-12.9959311553473	1166.9039477304	30.3429073712184	-37.9157633081225	5.42307521844315	-55.2512987187488	-45.5000600502715	-58.5017116082413	NaN	NaN	NaN	NaN	NaN	NaN	NaN	NaN	NaN	NaN	NaN	NaN	561.803495110357	110.785632000726
-48.6196566243392	44.3129649039811	30.4264812273355	-29.3922176874454	-1.61925033415426	-27.2558355833461	33.6310543834845	-8.02839664645221	7.99446913429267	24.0173349150376	104.131663818762	-14.4375429587502	5.85808703019335	2.65351387404438	27.2219080711865	22.9491438629879	10.130851238392	-8.02839664645221	397.884203132418	-19.7784982189985	-26.1876445312964	36.8356275396335	-3.75563243825358	NaN	64.7365944063285	10.5001689332211	113.549377332125	34.3641961413883	49.5503952738584	831.639650596067	-37.2278854831134	-40.4820710114999	-86.0406684089101	-25.2958718790298	253.479355052742	-55.66827014397	-130.514537296858	NaN	NaN	NaN	NaN	NaN	NaN	NaN	NaN	NaN	NaN	NaN	541.79253741184	35.2292714205418
28.8135807552154	24.5373032474732	57.6784539324747	24.5373032474732	38.4352051476351	63.0238008171523	71.5763558326366	157.101905987479	-28.9161655993033	75.8526333403787	221.246068603611	41.6424132784417	-20.363610583819	7.43219321650476	-13.9491943222058	-31.0543043531743	-28.9161655993033	48.0568295400549	-33.1924431070454	-70.6098712997889	21.3300951166667	23.4682338705377	42.7114826553772	-23.5065412718786	216.497022939273	-95.1818138417247	181.745375632681	-53.9142326651466	-68.0320893834496	620.484922878406	-28.9364861635336	-79.9779681450906	15.5890619480375	128.531915694462	182.831364611012	55.7706541462846	-44.1403318601676	NaN	NaN	NaN	NaN	NaN	NaN	NaN	NaN	NaN	NaN	NaN	680.292467275684	120.195162369635
98.884618548382	30.4078731132965	89.2550762215731	25.0581273761805	-46.6284655011747	36.8275679978358	47.5270594720679	-48.7683637960211	75.3457373050714	-23.089584257864	-62.6777027125228	58.2265509463	-44.4885672063282	78.555584747341	-16.6698893733248	12.2187376071019	-2.76055045682301	-9.18024534136227	-13.4600419310551	-30.5792282898265	16.4985341967948	26.1280765236037	-1.6906013093998	-27.1493092751403	131.58953820059	-66.2903949540874	138.113052480414	-42.3708425947309	-40.1963378347893	334.905733255121	-34.7600759349356	-38.0218330748478	-72.8139092339119	NaN	67.4416477823153	NaN	NaN	NaN	NaN	NaN	NaN	NaN	NaN	NaN	NaN	NaN	NaN	NaN	529.870132335067	-18.0792857173397
29.8631308840219	50.208907858628	4.16320207399304	32.0047916181909	26.6506397827683	-57.9449592169099	3.09237170690851	73.7671759344878	-33.3158607739657	35.2172827194445	7.37569317524664	61.9880418965579	-51.5199770144027	-52.5908073814873	210.833462921308	-9.7575926981059	-60.086619951079	65.2005329978115	-29.0325393056275	24.5089790485992	-20.4658963689512	65.2005329978115	-40.8116733435574	NaN	185.814663312823	-91.7576114675659	373.039883949006	30.1564856908793	36.6875980386531	115.060946211939	-18.8268569174246	59.5464912558616	-25.3579692651984	-51.4824186562938	174.929476066533	-37.3316752361172	-14.4727820189087	NaN	NaN	NaN	NaN	NaN	NaN	NaN	NaN	NaN	NaN	NaN	886.831301052059	18.921972697224
-15.6944570531422	-38.2004308827075	60.3971687515784	150.421064069839	7.88322981592613	160.066481425367	45.3931861985349	-25.3398744086702	-19.9813092111547	81.8314295416405	-63.921543830782	-25.3398744086702	-22.1247352901609	7.88322981592613	-42.4872830407199	-45.7024221592292	-9.26417881612358	1.45295157890749	94.6919860156778	17.5286471714541	-19.9813092111547	-9.26417881612358	16.456934131951	-31.1909677283392	-30.1011797057381	-22.4726635475309	38.5554657181271	0.412884927090839	-31.1909677283392	46.1839818763343	-0.676903095510196	-84.5905808357899	3.68224899489394	-20.2930875023288	608.514601538468	168.24024040765	-84.5905808357899	NaN	NaN	NaN	NaN	NaN	NaN	NaN	NaN	NaN	NaN	NaN	263.951723503904	-1.50847301177286
-2.33436782334464	-10.9151451695396	-3.406964991619	58.8036707682941	-7.69735366471646	-31.2944913667525	10.5367981959477	-13.0603395060883	5.17381235457591	13.7545897007708	176.789359278474	73.8200311241352	42.7147132441787	-8.76995083299082	-51.6738375639654	-36.6574772081243	-76.3435724342758	84.5460028068789	63.0940594413916	-47.3834488908679	18.0449783738683	75.965225460684	-19.4959225157345	NaN	58.9757194746918	61.1578400431525	NaN	-5.39683729490066	-41.4018266745032	58.9757194746918	-9.76107843182218	43.7008754954664	-37.0375855375817	-2.12365644220952	576.138294199892	-11.9431990002829	-78.4978763383361	2.240584694712	NaN	NaN	NaN	NaN	NaN	NaN	NaN	NaN	NaN	NaN	173.602476926223	41.8287589988289
-14.7158032742559	-22.2301825732952	-52.2876997694524	72.2363000431988	-42.6263549564019	27.150024248963	57.2075414451202	-22.2301825732952	21.782610463935	-1.83401019018854	-24.3771480873064	160.261886117659	152.74750681862	3.53340359483953	-1.83401019018854	11.0477828938788	-37.2589411713738	-2.90749294719415	-51.2142170124468	60.4279897161371	25.0030587349518	-24.3771480873064	100.146851725345	0.795550348385969	-7.94313381088454	-36.3438573285137	548.055645822702	-4.6661272511581	48.8583132243738	-49.4518835674195	-61.4675742864164	-78.9449426049575	-52.7288901271459	13.9035765872917	311.018838002489	-69.1139229257781	-16.6818179701551	-71.2985939655958	NaN	NaN	NaN	NaN	NaN	NaN	NaN	NaN	NaN	NaN	129.178629766296	56.968171394053
0.815913983861125	-35.7126595328858	22.3033101701829	28.7495290260794	5.11339322112548	14.7827215049703	-35.7126595328858	14.7827215049703	1.89028379317721	73.8730610173551	2.9646536024933	-50.7538368633111	95.3604572036768	-24.968961439725	-58.2744255285237	45.9394459751368	27.6751592167633	4.03902341180939	97.509196822309	-19.5971123931445	-0.258455825454962	98.5835666316251	-13.150893537248	-1.74647961475932	62.7767310497708	-25.8059818964485	155.733898956297	2.62797534554781	-5.02732083498966	24.5002501470834	-15.9634582357575	-34.5548918170628	98.8659844723046	-23.6187544162949	337.273779809043	54.0278211291565	-2.8400933548361	24.5002501470834	NaN	NaN	NaN	NaN	NaN	NaN	NaN	NaN	NaN	NaN	233.402137248542	42.8054476924949
-4.05658709197255	15.2980628270933	46.4805543633659	55.0826209940619	-11.5833953938315	71.2114959266167	22.8248711289522	4.54547953872336	235.726020238676	26.0506461154631	69.0609792689427	27.1259044443001	26.0506461154631	-23.4112370110384	-25.5617536687123	-14.8091703803424	135.726995656836	104.544504120563	178.737328810316	-51.3679535608001	122.823895710792	129.275445683814	20.6743544712782	101.910344885715	13.223853512599	-65.6085832635039	221.253895005093	41.691122348414	27.4574879305065	40.5962273931903	-22.9076800097815	-1.00978090530846	-52.4698438008201	NaN	32.9319627066248	78.9175508260182	-101.740116785884	-26.1923648754525	NaN	NaN	NaN	NaN	NaN	NaN	NaN	NaN	NaN	NaN	824.011338441169	89.4042155293518
-0.327967543837488	226.739327809799	-41.2216036738762	21.1949988403934	51.3271517783167	-54.1353835044147	-33.6885654393954	48.098706820682	90.0684912699323	-6.78485745910676	19.0427022019703	-18.6224889704338	-69.2014599733764	-27.2316755241261	22.271147159605	-42.2977519930877	-7.8610057783183	26.5757404364511	47.0225585014705	13.6619606059126	35.1849269901435	44.8702618630474	-32.6124171201838	-1.36753319919066	-12.3293249580708	-59.4650295212552	371.333386602733	-11.2331457821828	-25.4834750687269	28.2293045497856	-9.04078743040673	76.4611882888581	-85.7733297425675	-26.5796542446149	5.2095418561374	9.59425855968944	-101.119838205	NaN	NaN	NaN	NaN	NaN	NaN	NaN	NaN	NaN	NaN	NaN	764.207169873669	24.909080240795
-15.9798866460809	-1.9783694528452	47.5654606155273	267.281576570918	-32.1354834075067	-26.7502844870314	164.962797081888	153.115359456843	572.083835469818	116.496006797611	54.0276993200976	29.2557842859114	59.4128982405729	66.9521767292382	117.573046581706	7.71498860401028	33.5639434222916	45.4113810473372	35.7180229904817	82.030733706569	132.651603559037	-21.3650855665562	-17.056926430176	NaN	37.7826651497767	-43.4298493869108	612.855065382537	106.923049147227	4.85867277003851	15.8333368966179	38.8801315624346	49.854795689014	-68.6715768780434	NaN	42.1725308004085	46.5623964510402	-20.3830547210941	-37.9425173236211	-51.1121142755164	NaN	NaN	NaN	NaN	NaN	NaN	NaN	NaN	NaN	437.784989305633	37.979280739101
27.6285411230516	-0.397709782976728	-68.3074715937377	-1.47564251013166	81.5251774807984	90.1486392980379	4.99195385279795	30.8623393045164	397.359466537195	113.863159295446	12.5374829428825	-44.5929515963291	-20.8784315989205	-3.63150796444153	4.99195385279795	-4.70944069159647	6.06988657995289	20.083012032967	507.308604706998	36.2520029402911	149.434939291559	43.7975320303756	43.7975320303756	85.8149727047906	38.5684356294239	-106.46744562519	509.935049706919	-40.5420450549109	4.50697866811309	112.185132932902	55.0497857719937	159.431670008269	-50.4308551404528	-41.6408017310823	-3.18431806508614	NaN	-88.8873388064489	-6.48058809360009	-53.7271251689668	NaN	NaN	NaN	NaN	NaN	NaN	NaN	NaN	NaN	391.289464761349	13.2646905599678
154.379028615683	-36.5733773008454	-24.7062786280668	5.50088162991515	17.3679803026938	-31.1792415404915	24.9197703671892	-26.8639329322083	528.732050384245	38.9445233441094	46.4963134086049	4.42205447784437	40.0233504961802	66.9940292979498	-9.60269849907581	30.3139061275432	60.5210663855251	-25.7851057801376	218.029830587859	-22.5486243239252	1.18557302163202	-29.0215872363499	51.8904491689588	23.9553562251753	-47.5478922873717	-71.7489917839261	517.877795950307	116.359554302928	400.172448398884	-10.1461930654241	-49.7479922416039	7.45460656843365	61.3570554471229	6.35455659131754	-65.1486919212294	12.9548564540142	-71.7489917839261	NaN	-3.54589320272743	-37.6474424933267	NaN	NaN	NaN	NaN	NaN	NaN	NaN	NaN	80.9852543809696	-14.6357056672996
744.541229457258	-27.4607602548469	15.7281622465296	6.01065468371987	26.5253928718737	-19.902698817106	16.807885309064	34.0834543096146	631.170307891144	62.1562539355093	218.716098002999	-8.02574512922748	66.4751461856469	86.9898843738007	36.2429004346834	113.982960937161	9.24982387132311	61.0765308729749	482.168525261396	78.3520998735255	31.9240081845458	-33.9390986300534	27.6051159344081	-23.7325544058193	-24.83390073205	-94.218719284581	66.5778443450941	-101.928143568196	814.391999855707	-25.9352470582806	-28.1379397107419	402.488473845443	98.5168878057831	-11.6177448172821	522.535223404584	NaN	-28.1379397107419	-63.3810221501228	-60.0769831714308	-33.6446713418952	NaN	NaN	NaN	NaN	NaN	NaN	NaN	NaN	72.0386879498897	-2.61722329410429
1565.85660214846	-15.0911341231593	-21.5748568966587	-42.1066456794071	-33.4616819814078	-22.6554773589087	-12.9298931986595	55.1491959230849	436.608219097304	97.2933939508315	88.6484302528322	15.1662388198382	128.631387356079	150.243796601077	-57.2353321509058	628.958661377788	155.646898912327	-26.9779592079083	506.848549143548	8.68251604633877	19.4887206688379	34.6174071403366	-41.0260252171571	-11.9901232143797	12.2680829403077	-47.2747867121068	-26.3245177603314	337.54857455998	961.646060176028	-16.4007061515956	-21.9139348231155	316.598305608204	194.204629100463	NaN	37.6289348292991	350.780323371627	142.380279588176	-70.4303471324903	NaN	-66.0197641952744	NaN	NaN	NaN	NaN	NaN	NaN	NaN	NaN	69.3932178996008	98.8549466973767
866.840632231199	21.0924966730496	77.3315031296017	49.2119999013257	12.4403418335801	-9.19004526509381	0.543628929309433	107.614045067745	199.543190237109	82.7390999042702	54.6195966759941	15.6848998983812	49.2119999013257	-5.94548720029273	-8.10852591016012	549.955461235626	14.6033805434475	-36.2280291384362	614.846622531648	0.543628929309433	-18.9237194594971	55.7011160309278	5.9512257039779	-24.5068116742466	-9.05153670378161	-79.70422228305	-33.3383973716551	562.793637203422	1179.90068780984	-2.42784743072519	28.4827025102047	377.330337557843	190.763089700087	19.6511168127962	520.843605140732	52.7695631780783	-69.7686883734654	-76.3923776465218	26.2748060858526	-47.689724129944	NaN	NaN	NaN	NaN	NaN	NaN	NaN	NaN	176.247678041517	-10.118889288398
1110.53078607315	20.534103548394	-22.7626862241881	7.54506661661936	-41.1638218775354	135.270596445736	55.1715353664596	14.0395850825067	336.600668888243	37.8528194574268	34.6055602244831	-31.4220441787045	14.0395850825067	-5.44397031515525	-3.27913082652615	653.749653972407	-46.5759205991082	-26.0099454571317	1429.84461064594	-24.9275257128172	-27.0923652014463	15.1220048268212	24.8637825256522	-91.2105400386582	-22.6848062528887	3.84128424482857	177.366126250729	976.46460249446	1611.98552066894	43.6304199914044	32.5778822840222	187.313410187373	190.629171499587	72.3670180305981	672.51981554145	104.419377382006	-87.8947787264435	-11.6322685455065	-30.4215826480562	-65.7897033116791	NaN	NaN	NaN	NaN	NaN	NaN	NaN	NaN	4.03440426790144	29.3216031881442
1011.21407513152	58.974358727999	6.97492028958136	38.3912476794587	94.7239726544111	35.1412827770576	-15.7748340272263	-4.94161768588935	180.306381750973	80.640791410673	60.0576803621327	99.0572591909459	-13.6081907589589	-15.7748340272263	-22.2747638320286	429.470357601724	41.6412125818598	16.7248149967847	726.300485354358	4.80827702131396	-46.10783978297	-37.4412667099004	193.306241360578	-48.5225467480037	5.69901187772692	27.8302602963925	192.708061015451	1460.82859540499	2040.66730397403	84.2649437639897	27.8302602963925	106.396192182655	255.782119008648	NaN	726.071147905292	101.969942498922	-55.1619212736034	-12.0059868572055	-9.79286201533899	-93.8916060062682	-102.744105373734	-77.293169692269	NaN	NaN	NaN	NaN	NaN	NaN	30.859117350725	60.3808918274164
1079.78660092315	-58.649678628928	54.109724298135	166.869127225198	13.9933982567761	-23.9544777282932	-10.9437773905552	11.8249482004864	-25.0387027564381	35.6778988196728	47.604374129266	84.4680250861905	7.48804808790704	-25.0387027564381	-42.3863032067555	441.178059345842	37.8463488759625	17.2460733412106	629.833214243044	-44.5547532630451	-36.9651780660313	183.132502647371	-0.101527109106816	-16.8120878980845	34.1501240946915	200.331250158092	637.941548791712	1328.1471590417	1359.16763590687	286.74543571106	-11.2727170293045	31.9343757471795	427.445455778072	48.5524883535195	626.862807054152	52.9839850485435	-83.2845383234445	2.02177305576752	-83.2845383234445	-53.3719356320325	-92.1475317134925	-56.6955581533005	NaN	NaN	NaN	NaN	NaN	NaN	302.495582616981	100.978003012922
1317.75385805433	157.749962762258	106.748856046891	53.5774894712956	-63.6165429810369	-1.7641369645281	54.6626194014098	-8.27491654521324	-10.4451764054416	-15.8708260560126	-31.0626450776112	82.8759975843787	0.406122895700283	-33.2329049378396	-3.93439682475648	355.24361004304	85.0462574446071	-18.041085916241	1204.90034532245	8.00203240649961	25.3641112883267	144.728403600888	-75.552972212293	-6.10095049628674	172.478484984499	-74.8706709919929	456.43087928935	1119.72592536084	1269.46644579504	485.269794335936	374.350890310604	88.1801179252459	514.108709382523	-19.4112189793266	479.723849134669	75.9790384824593	-61.560402508953	-43.8133778648998	-9.42851761704671	-40.4858107441398	-48.2501340259131	-135.876068205926	-47.1409449856598	NaN	NaN	NaN	NaN	NaN	201.810015439321	292.607405931482
1023.96085686396	36.7538203310593	47.614183769265	50.8722928007267	16.1191297984684	-26.2362876105339	-58.817377925151	9.60291173554498	172.508363308631	37.8398566748798	-28.408360298175	28.0655295804947	40.011929362521	-12.1178151408665	5.25876636026269	222.466035124377	-3.42952439030189	160.561963526604	691.633735654864	59.5605835512913	42.1840020501621	-29.4943966419956	-38.1826873925602	-3.13790734745168	368.881948213324	-6.46942844202579	647.619213126024	890.820253029934	1005.20247727698	881.936196777736	-8.6904425050752	150.112063002957	369.992455244848	5.74614890474594	518.800397469158	393.313102906867	-49.7792026714892	-67.5473151758844	10.1881770308447	52.3874442287834	-135.288244098891	-86.4259347118044	42.3928809450611	NaN	NaN	NaN	NaN	NaN	170.716518839645	396.808018778471
322.072529837088	-15.9671390831511	22.075910473789	114.466173683501	5.77174637795755	7.94563492406841	-25.7496375406499	3.59785783184669	95.9881210415582	-19.2279719023173	-2.92380780648589	4.68480210490212	222.073656715988	-27.9235260867608	59.0320157576736	93.8142324954474	34.0322974773987	54.6842386654519	455.766675422906	226.42143380821	-46.4015787287031	-46.4015787287031	-65.9665756437008	-3.50329863947427	608.002188657846	-40.1936278773135	1081.64098427359	2087.84546791736	939.326979957122	769.217271672595	6.50315478902734	-66.8775036866511	564.640890467673	7.61498294774974	245.546208914344	600.21939154679	-26.8516899726447	-84.6667542262096	-93.5613794959888	-62.4301910517615	-26.8516899726447	-81.3312697500424	-37.9699715598687	NaN	NaN	NaN	NaN	NaN	518.066150278328	460.97616005543
-25.2621731084847	43.2726113537582	30.2183666942834	112.895249537624	35.6576353023979	196.659986102587	41.0969039105124	32.3940741375292	518.664687702967	78.0839304456911	36.7454890240208	65.0296857862162	70.4689543943308	9.54914598344821	-13.2957821706327	362.013751789269	62.8539783429704	123.773786753853	231.47130519452	232.559158916143	78.0839304456911	-19.8229045003702	54.1511485699872	-40.6035906414429	1164.94049435368	-76.2244684991012	1225.05072573848	709.661149235485	1245.08746953341	1563.44906538623	500.388491821742	-76.2244684991012	944.536312609419	-66.2060966016349	-98.4875171601377	45.1091467035473	-59.5271820033239	21.7329456094591	-42.8298955075466	-27.2457614448211	-122.976870687278	-100.713822026241	82.9563294273093	NaN	NaN	NaN	NaN	NaN	991.784528275558	279.789072747082
260.482457386856	129.830694186071	49.2621068789208	18.7766954654045	-21.5075981881707	-7.35365717475241	53.6171656522803	19.8654601587443	991.043566617908	-23.6851275748505	12.2441073053652	-34.5727745082492	248.506045760117	74.3036948257378	-30.2177157348897	565.336571522019	49.2621068789208	34.0194011721626	3.53398975864628	5.71151914532602	-31.3064804282295	13.3328719987051	5.71151914532602	147.332566149818	1491.39528427063	52.6017775592141	1167.08164333103	918.552633263914	283.29910977398	1472.44912655251	167.393203733711	78.2348144719658	573.063874874652	103.867851384718	23.6253010491469	NaN	-22.0683734474975	-58.8462090179674	-19.8394137159539	-32.0986922394439	-53.2738096891084	-115.68468217233	-33.2131721052157	NaN	NaN	NaN	NaN	NaN	1132.66990971294	208.45589128544
47.6339017073155	62.8893823958196	16.0332631382713	-40.629950847601	-30.822856119277	32.3784210188114	-4.6706035104128	-38.450596463529	1479.46973204263	81.4138946604317	-24.2847929670609	36.7371297869555	13.8539087541993	11.6745543701273	-61.3338174962851	1604.78260912677	5.13649121791126	67.2480911639636	24.7506806745594	20.3919719064154	56.3513192436036	0.777782449767237	7.31584560198328	60.1122996537964	2393.27198864954	-12.4153807788786	1496.16037222076	1626.71019699958	411.592597135221	985.119177787451	629.175638433246	94.7024241678414	524.289454422916	-48.1213157611186	NaN	12.1324495214114	-87.1746821479436	-84.9430612115536	196.241176773586	-80.4798193387736	172.809156941491	-117.301564789209	-24.6892959290236	NaN	NaN	NaN	NaN	NaN	1030.08860878517	711.213106282762
54.7276948063737	48.1841474770507	71.0865631296813	51.4559211417122	11.1040459442202	47.0935562554969	22.0099581597586	-58.6937922352255	1303.45464348552	61.2712421356968	28.5535054890816	134.340853979804	-31.4290116963795	-53.2408361274563	-44.5161063550256	964.280773582276	47.0935562554969	59.0900596925891	78.7207016805582	-49.9690624627948	-27.0666468101642	54.7276948063737	-28.157238031718	-41.8393595192872	1487.5311210417	-17.2621859821494	2286.28926099868	1073.07060366542	122.380845478861	1629.40844100609	NaN	-12.793608975397	1255.16511669058	-79.8222640766822	NaN	20.7207185752456	-11.6764647237089	-18.3793302338374	455.289832481911	-67.5336773081132	389.378321632314	-51.89365778448	48.6493248674477	NaN	NaN	NaN	NaN	NaN	1161.6516294451	490.60156049881
79.2975071233807	15.9901135499505	11.6240864069554	32.3627153361825	160.069009268792	93.487095338115	41.0947696221728	-23.3041307370061	2070.20588432918	104.402163195603	58.5588781941536	60.7418917656511	193.905719627004	329.252561059855	18.1731271214481	2563.56695148764	38.9117560506752	117.500244624589	55.2843578369072	66.1994256943951	97.8531224811102	-0.382488236281398	-60.4153614524651	-10.9357800285117	3107.38988272157	-44.4902168586776	3161.07698164984	1231.6968639153	51.6991687211313	2290.89858652087	1910.61496911232	-73.5707287781547	1000.17124978715	-27.7129984435946	NaN	19.2632131186376	-13.1727424838561	-60.1489540460883	471.129629098205	NaN	381.651130884429	-135.087196300126	-52.319585452383	NaN	NaN	NaN	NaN	NaN	1735.76283844241	358.798587041731
11.052576875051	-14.073172560202	30.7162068678578	-31.5519547760302	-42.4761936609228	9.96015298656178	-10.7959008947342	18.6995440944759	2395.81392544711	-34.829226441498	58.0268040800893	-4.24135756379863	70.0434668534712	29.6237829793685	7.77530520958325	1945.73528338953	-10.7959008947342	-8.61105311775567	40.5480218642611	-41.3837697724335	4.49803354411547	-2.0565097868201	-57.7701280997725	53.6364998988633	2386.22449197798	-43.7879625643546	2681.8573435905	772.561843592954	210.41149696611	2515.00395385464	923.737733622085	54.7563213064865	1334.7121902198	-43.7879625643546	NaN	-51.626712417717	-41.5483197491083	60.3554283446024	855.42862775707	-75.1429619778041	231.688103710951	-153.530460511428	-51.626712417717	NaN	NaN	NaN	NaN	NaN	2563.31094908671	567.576368387614
71.7072880360678	-12.4800870554933	149.334607925689	112.160961781363	1.733365882043	2.82670841569964	-12.4800870554933	12.6667912186094	3513.54958398716	66.2405753677846	-62.7738436036986	-19.0401422574331	208.375104743147	2.82670841569964	-25.6001974593729	2067.05741195943	99.0408513774837	-59.4938160027287	74.9873156370377	-86.8273793441446	41.0936970936819	-1.54666171892691	-9.20005945452337	-24.0242216969504	1593.81658913596	-55.4168361829667	2322.57371113277	993.993419492436	578.04127755272	1324.73703639868	1935.77185407293	-25.1453865000224	1509.72922890556	-87.930615472055	NaN	48.8514905027303	-37.4781993338145	76.8806105795306	1777.68761683977	-98.0210986997031	-28.5088809092384	-147.352350034872	7.36839278906593	NaN	NaN	NaN	NaN	NaN	2303.14718573596	421.835911568649
37.263239937417	60.2427571654701	294.414980346583	73.3739098672147	4.43535818305541	-18.5441590449977	6.62388363334618	25.2263499608177	2061.64928145638	-6.50726906839845	217.816589586406	47.1116044637254	75.5624353175055	1.15257000761925	55.8657062648885	1487.16135075505	86.5050625689593	93.0706389198316	153.255088802828	-52.4663035245046	-16.3556335947069	30.6976635865447	41.6402908379985	-39.0108588650859	1297.90024903044	-28.9082560346411	2846.96601636531	641.23106505153	1936.60925019967	1049.82522397174	NaN	49.6675437577073	1831.09317619281	1.39955245669327	NaN	-15.4381189273814	-59.2160645259755	-58.0935531003705	508.774716830143	169.77626629744	141.713480657315	-96.2589415709397	76.6078179722267	40.6874523528674	NaN	NaN	NaN	NaN	1532.37974165167	195.106652365084
44.3781743520438	-24.6184470603311	693.822563201859	23.569669481645	0.570795677520041	-11.476233457974	-0.524388789343053	-45.4269519307299	1764.91297179396	167.03883464071	-35.5702917289621	44.3781743520438	19.1889316141926	27.9504073490974	69.567417089895	2729.77048710035	-0.524388789343053	243.701747321127	110.089242363829	-31.1895538615097	-60.7595344668132	-11.476233457974	108.994057896966	-66.3960141531037	1223.79674316694	42.6185306727191	1668.84581276515	541.612942040403	1412.60543936012	1058.58913399791	968.680231048781	-20.3177013916735	1401.36682649148	2.15952434560958	NaN	-30.4324529734509	-56.2812625713264	-9.07908852303195	NaN	169.614856088368	-58.5289851450547	-103.483436619621	192.092081825651	-61.9005690056471	NaN	NaN	NaN	NaN	1666.86540643874	175.496622661043
-8.78082168476151	20.8140879089628	766.167366565722	-26.31854588845	49.3128897399565	73.4272605200281	-53.7212399567132	12.0452258071185	2275.50775584566	-33.9913002275637	62.4661828927228	31.775165536268	44.9284586890344	55.8895363163397	-15.3574682611447	3671.94904556435	4.37247146800483	110.694924452866	1094.99969538488	17.5257646207712	1.08414817981324	139.19372628386	-7.68471392203098	2.9213262234293	1163.01737112608	38.9281869769547	1923.6623045443	140.197482846245	3340.30723231582	1392.5611084298	365.240362555779	49.0551165638837	1505.08254828457	151.449626831722	NaN	-38.7116065228345	-38.7116065228345	-108.47489923279	699.429038924437	-61.2158944937879	-43.2124641170251	-30.8351057330008	530.646879142286	137.94705404915	NaN	NaN	NaN	NaN	1569.48035592254	302.757020406792
34.509345477106	22.4419866936075	1736.0069339504	77.2936175276916	-43.3799703072935	-20.3422853569782	-22.5363505903415	8.18056267674559	2512.70602656103	13.665725760154	-30.2155789071133	95.9431720112803	-12.6630570402064	0.501334359973808	2.69539959333718	2681.64904953001	-18.1482201236148	226.490053396401	699.311111186206	-17.0511875069331	-3.88679610675293	18.0538562268807	-41.1859050739302	-0.821318381684575	1776.90736048139	-18.8464507402455	2069.81576130801	205.341132969357	2084.46118134934	1084.0663354492	970.282687435788	27.3429509285669	872.271030236113	410.377013547988	NaN	NaN	58.8869325560486	-19.9730215126556	614.286323354209	NaN	-122.490961801971	-77.4281309055687	373.200178058456	494.869821478742	NaN	NaN	NaN	NaN	2376.31982018542	457.887414536163
32.8563071773254	21.8767168506869	1652.3458803565	21.8767168506869	13.0930445893761	38.3461023406446	-16.5518492925477	3.21141329540152	2484.59882711569	8.70120845872075	102.027726235148	52.6195697652746	274.407294363371	-58.2742925337738	-5.57225896590924	3603.41908140015	224.999137893498	24.0726349160146	1302.09694893673	-49.4906202724631	-15.4538902598839	6.50529039339306	53.7175287979384	52.9514545202318	1204.56841360835	-45.1784920426151	2074.20276763083	129.650723098089	1919.67630005485	570.671517420769	29.264915694717	104.836253852312	562.776004478931	1063.57711107553	NaN	-18.1081619563125	-38.4109095210394	-28.259535738676	691.360072388868	5.57837686920227	-44.0505616223525	-86.9119175923316	124.011070996776	497.356040103699	NaN	NaN	NaN	NaN	1513.94649891161	1548.05643856761
31.2004746207492	31.2004746207492	1604.80667958186	104.825904601471	7.02496029872097	23.5082655182857	-7.26057089156842	-19.3483280525825	1899.30839950475	29.0027005914739	22.409378503648	21.3104914890104	-42.4249553599731	69.6615201330668	-16.0516670086696	1398.21592082998	-13.8538929793943	10.3216213426339	661.961621022758	38.8926837232127	14.7171694011845	-9.45834492084371	-27.040537155046	32.3208186236415	1122.08890520824	-0.428688641595259	1463.13549810829	75.2339660746413	1830.15583814974	673.759443680691	86.5268996143781	-35.4367826147793	1235.01824060561	624.07053610585	NaN	13.1228316060889	-36.566075968753	35.7086986855625	836.377686652901	NaN	-30.9196091988846	-100.935797145253	45.8723388713256	1380.69708326822	NaN	NaN	NaN	NaN	1932.52297328206	1513.32235761
-2.35283971437064	-10.0515556804104	972.084638272952	-33.1477035785298	105.429183810187	-4.55247284752487	145.022580206963	-41.9462361111467	2490.93131671595	33.9411069826741	16.3440419174403	164.819278405351	8.6453259514005	-13.3510053801418	63.6361542802562	1475.80062576527	75.7341365126045	-25.44898761249	672.934532163977	48.2387223481766	115.327532909381	193.414509136356	46.0390892150224	15.0322431439359	1254.23514881805	-95.7723962320339	1164.91304156599	22.9468602422195	1482.6283850828	189.153819306174	85.1331374430188	-51.6766723987398	910.514634835447	461.642779404222	NaN	NaN	-74.2898641081214	70.4345628319208	562.27148251097	-62.9832682534306	-124.038885868761	-142.129439236266	553.226205827218	1093.68148768144	NaN	NaN	NaN	NaN	1491.34932057143	1386.74393828878
87.3207737425161	95.0260075898043	897.471075400246	132.451429133775	-46.9704447387924	5.86544449975522	-9.54502319482116	-61.280164740899	3625.12385734026	-27.156986274337	6.96619219222497	-27.156986274337	141.257410673533	6.96619219222497	17.9736691169224	1444.54267855771	77.4140445102884	21.2759121943316	935.997244636687	-59.0786693559595	34.4848845039685	91.7237645123951	102.731241437092	2422.50817463835	1283.68687314557	-70.2199624263743	996.151474955539	366.743280492329	NaN	104.112523090414	30.5306298528086	87.1320861894282	751.633183581343	244.484134805231	NaN	-46.4473507649941	-57.767642032318	357.68704747847	250.144280438893	1.09787255776638	-43.0512633847969	75.8117949221043	69.0196201617099	1344.81644598912	NaN	NaN	NaN	NaN	2166.83917005623	1464.00535527673
39.4363051357601	70.283356232623	416.211000676014	32.8262227578609	127.570736841083	-9.0376323021673	-76.2401364774757	30.6228619652278	1864.92072183225	18.504377605746	111.045530896335	98.9270465368528	85.7068817810544	181.553076260593	14.0976560204799	1102.55788758121	-31.0712402284979	-31.0712402284979	876.713406336324	-6.83427150953424	33.9279031541774	759.935284326772	51.5547894952419	NaN	1197.6030293971	-49.1391593887717	1801.70628996334	621.834818575987	NaN	681.905124035669	88.0024813776739	26.7987739281858	911.985727966152	76.6684614796205	NaN	-24.2043156130543	-48.0057573989663	193.40886642957	88.0024813776739	NaN	-71.8071991848784	-57.072973317409	NaN	899.518306078294	-32.1381295416916	NaN	NaN	NaN	2455.25887955301	2185.90309897681
53.2170413808765	82.9876377984422	1116.13759495618	111.655619533876	28.9595183739711	85.1928671627063	-33.8895185075564	129.297454447989	2203.3156715384	35.5752064667635	22.3438302811788	-0.811078043594527	275.945207171553	28.9595183739711	14.6255275062543	1475.58998133124	28.9595183739711	215.30139965429	1220.88598975873	-36.0947478718205	81.8850231163101	944.129704543582	90.7059405733666	2069.06292621	2778.29929295257	28.7317463649832	1632.17332429658	698.250876569968	NaN	657.398861845596	411.151995312576	-29.1419411612104	768.607124150831	281.787282018732	NaN	599.525174319402	41.2143064196524	386.186875203238	547.325377727149	-101.767745115649	-17.7941592933293	-37.0853884687271	23.0578554310427	764.068011403678	-18.9289374801174	NaN	NaN	NaN	2237.08156969913	1571.78489132579
94.6099349643105	38.328856713139	64.814070007808	29.5004522815827	-40.0232326169232	-46.6445359405904	-47.7480864945349	37.2253061591945	1056.90601800395	52.6750139144181	16.2578456342483	-37.8161315090341	85.7815305327542	-41.1267831708677	-70.9226481273702	1301.89424097964	83.5744294248651	81.3673283169761	954.275816487106	-2.50251378280887	-22.3664237538106	944.343861501605	22.8791489579155	1415.6456912825	1807.62010807721	-64.7678306987084	1095.24921146769	1158.87404433871	NaN	1025.94358994746	1242.94971634685	-45.4531492914325	NaN	-19.321521505118	NaN	259.037122305623	107.928144236935	760.082681164957	394.239892156554	186.323027595878	-53.4062534003108	-94.3079316745422	-14.776890585759	612.382176285788	-76.129407997106	NaN	NaN	NaN	2658.67051734502	2226.25053687382
3.53459285254381	-5.30131127382304	69.8038738002952	-10.8237513528023	73.1173378476827	6.84805689993138	197.924483632614	23.4153771368692	1761.87951399955	-6.4057992896189	28.9378172158485	138.282130779638	-1.98784722643547	-25.1820955581484	-41.7494157950863	1712.17755328873	113.983394432129	101.834026258375	64.2814337213159	-0.883359210639615	16.7884490420941	3914.52665678567	-34.0179996845153	1724.13472638064	2162.08786938437	119.064895787739	1151.95178889784	998.383803688739	NaN	1382.87253702708	832.302871536675	-17.4399799536836	428.475947468298	97.4516237953474	NaN	896.005146882672	725.374052205893	339.747778236373	651.433911179289	-48.1535769955038	-69.7668489878957	-153.944855695107	57.637701704099	791.351408814248	-81.142255299681	NaN	NaN	NaN	2294.66485758456	1902.6476805445
878.447643594166	8.47653813348317	40.5339232139912	245.037931486197	-46.7948154535996	-2.57773258393338	-26.8971281622498	5.16025691825821	1663.30086453074	11.7928193487081	95.8052768010739	81.4347248684324	52.6936210031494	71.4858812227575	63.7478917205659	2021.45923577504	-11.4211491578666	502.602439202003	62.6424646488243	71.4858812227575	2.9494027747749	2731.14341583318	-11.4211491578666	1797.61777721236	1318.12955101475	-54.2773671993115	675.774777676383	1014.0360678918	NaN	1537.94244330961	662.107654839397	160.979817483226	605.161309685287	59.6153231089092	NaN	1287.37852463153	979.868260799333	170.091232707883	315.873876302406	57.3374693027448	-66.8055631332158	-107.806931644175	506.074669117135	NaN	16.3361007917853	NaN	NaN	NaN	2191.68169138902	2601.11880332191
812.224392094813	72.0643835002389	79.8089575811986	-6.48772503520914	-12.019563664466	13.4268940301157	-7.59409276106052	-55.1679049726699	1559.0226070445	21.1714681110754	22.2778358369268	124.063666615254	350.869050414787	-4.27498958350638	-50.7424340692644	1770.33884268211	10.1077908525616	1016.90242137732	77.5962221294958	16.7459972076699	13.4268940301157	2618.92288841012	-19.7641377454257	1089.022989137	1875.84141408008	42.2123889953244	982.973549253362	453.866666393084	NaN	2479.06887320311	1288.57838676749	5.72225914289143	77.5622022898688	-63.8370508883089	NaN	NaN	651.1414309078	119.753914931744	456.147299508861	-37.6097700568727	-11.3824892254365	-17.0840720148792	311.327096657018	291.941715172913	52.4752380163212	NaN	NaN	NaN	1897.63949767279	3117.1466303133
1560.86848724778	19.4929920137691	2.88334228064393	90.3608308751029	9.52720217389398	-0.438587665981092	-32.550577150023	-10.4043775058562	1952.85622094953	58.248841391061	-30.3359571856063	-0.438587665981092	62.6780813198944	10.6345121561023	-7.08244755923114	2022.61674982866	41.6391916579359	500.065524292189	81.5023510174362	18.3856820315607	-22.5847873101479	1647.23866586003	25.0295419248108	1271.5138267616	1778.43289271161	142.363024454049	819.396821995384	849.081271803267	NaN	1713.35544505587	846.797852587276	-28.8934167452769	192.598247205851	-41.4522224332274	NaN	1069.4312261464	NaN	-28.8934167452769	747.469116691667	-73.4200914571016	-31.1768359612679	-155.623183232778	609.322254124211	9.92470992657032	142.363024454049	NaN	NaN	NaN	2152.72398789796	2378.11854276799
1191.4524762351	288.225592633641	47.7345082882213	3.40435449183067	128.637038966634	12.2703852511088	97.6059313091608	-19.8689762512744	1982.74572150067	23.3529237002065	-40.92579930456	-7.67818395726699	-42.0340531494697	39.976731373853	30.0024467696651	1947.28159846356	25.569431390026	727.094115217908	41.0849852187627	-13.2194531818158	119.771008207356	1313.36039917517	106.471962068439	1676.21366075021	850.891081197989	470.236761266009	1269.26790130341	447.374639948773	NaN	2164.3199508732	977.775854508649	271.336305806055	67.8634260826537	33.5702441067995	NaN	850.891081197989	1206.39706768101	-12.1539985276726	425.655624697398	-39.5885441083559	-44.1609683718031	-168.75952955074	489.669564385659	32.4271380409377	-0.72293786905458	NaN	NaN	NaN	2212.6844091035	1910.87630430619
1998.26662955878	469.789969262636	37.2022352165575	140.357771796776	53.8402249875605	-41.5509163661903	40.5298331707581	25.0010427178219	1387.09780530394	-20.4761293229197	64.9322181682292	-1.61974091578296	47.1850290791593	34.9838365804237	-22.6945279590535	2861.22369901481	148.122167023244	76.0242113488979	104.863393618636	50.5126270333599	-62.6257034094608	1011.07923647927	-21.5853286409866	1310.50770087717	1078.17299424373	298.764446374875	1418.09125961384	346.833696023175	NaN	1820.95735190435	665.006348457155	377.735356511367	58.4181981333795	69.8632575734508	NaN	945.4103047389	NaN	-36.5757952192117	NaN	NaN	-72.0554794834325	-101.812634027618	477.307373639987	48.1176446373154	1.19290093302337	NaN	NaN	NaN	1641.82379332484	2238.33447148003
1439.86835081168	77.7187108890694	96.5911997877527	451.838049645322	214.266718803072	83.2694429180939	-6.65241595210322	34.4230010626782	1519.79889202964	-7.76256235790812	145.437641643168	52.1853435555566	346.374141093856	5.55919451175071	-16.6437336043473	2685.45261812479	17.7708049756046	1000.25037411294	115.463688686436	29.9824154394586	129.8955919619	480.701856196249	-49.9481257784944	1004.63812674402	1961.47235467951	452.309865827965	1681.87049645645	174.999826114924	NaN	1771.25141834743	1391.95545493827	232.295288865552	8.84298413810242	133.747092934472	NaN	1130.6881447954	1037.86949513939	-6.05383617706092	720.452631500905	-46.1606601025007	-64.4952081827017	-104.602032108141	831.605829237124	173.853916859912	-22.0965657472368	NaN	NaN	NaN	2987.85774209434	3186.83243218213
2116.05344737106	499.410059028072	-3.91602682716776	1146.06741436527	247.19146854432	32.7501118775186	-23.9157388479058	74.971726143521	1373.84191237923	-19.4713583988529	9.4171145199909	82.7493919293635	933.848247922991	144.970718216104	-37.2488801950644	3109.37247773438	39.4166825510979	246.080373432057	110.526769735944	99.4158186133119	60.5274896840991	390.522738026276	-65.026258001645	1506.87534930473	1101.87279723782	236.796524550975	1342.80915965723	-4.1398378684371	NaN	1901.55205726796	1539.00019762732	679.660504998085	-39.7066342255884	449.049986682362	NaN	706.048773263068	NaN	22.2484303965461	314.814013334404	54.3732787191344	-72.9787985596977	-116.576806997496	414.630506336732	231.05994449337	77.3195989495546	NaN	NaN	NaN	2468.4045941404	2612.62675051835
2607.68364919537	434.746856318072	-12.2954112032562	756.127988939126	26.6261792525809	16.6177702782228	-30.0881382687817	117.813905463399	853.987987799517	5.49731586226935	11.0575430702461	11.0575430702461	890.685487372163	-20.0797292944236	-59.0013197502606	2419.74796956576	18.8418611614135	1061.94048537785	-7.84722943687478	56.6514061756552	133.382541645734	160.071632244022	-15.6315475280422	2000.00867792497	758.23562736223	607.752491725117	914.46239413053	187.318692922192	NaN	1356.72199123197	1444.02518442602	932.84201375033	17.3072114390418	42.5791884162669	NaN	-42.4265523253082	651.404088322142	-21.7494802530332	570.993252485517	-66.5498030762957	-53.9138145876832	-122.837388161933	166.641620849917	327.463292523167	283.811695926142	NaN	NaN	NaN	2001.00501877923	2421.04736933601
2227.56560212667	98.4015798119591	77.254629250548	1346.07166293522	81.706618842424	27.1697463419426	90.610598026176	0.457808790686464	361.068965732645	-28.4801235565077	23.8307541480356	-51.8530689138569	2149.65578426884	65.0116578728889	79.480624046486	1712.24780686702	34.9607281277257	1224.75494655659	50.5426916992918	-26.2541287605697	51.6556890972608	217.492301394643	7.13579317850051	1983.69363965712	1446.57830078598	322.891606830746	1177.44556139445	84.812645061315	NaN	2286.18043649461	1382.17046571793	1038.27863205097	25.0053696409748	318.291047183028	NaN	-44.0030250748024	700.137497943662	-6.04840798112495	479.310634853175	-44.0030250748024	-85.4080619042687	-60.1049838418171	39.9571884960598	825.50274834399	572.471967719474	NaN	NaN	NaN	2484.63567037125	2627.98036043129
1980.47032255757	4.32127416306842	9.89102909089959	1298.73231939103	-31.3251573750511	5.43522514863466	34.3979507733567	75.6141372393074	316.227550121614	140.223294402149	111.260568777427	37.7398037300555	1911.40536145246	109.032666806294	22.1444899321282	3271.53951482883	41.0816566867542	1981.58427354313	17.6886859898632	-24.6414514616537	23.2584409176944	112.374519762993	140.223294402149	1956.97438180953	1713.99583762825	246.912115889135	1833.75777409675	-21.400684083561	NaN	1401.9238685613	1033.42560250438	282.610385413399	98.3612523849383	780.083044590242	NaN	NaN	888.329410244463	56.9051974535347	938.997921827289	47.6927408021117	97.2096953035104	-142.314177633488	35.025612906405	394.311422311903	671.836678936022	NaN	NaN	NaN	2288.38695442368	1995.02716964665
2263.64662541246	48.3279889572576	84.0049876319262	1115.29323057156	5.9615530310887	98.4987683435103	213.3341078276	-0.727884220411652	270.194324465353	18.225521325506	399.523444661026	-21.9111021834961	886.737457811969	-12.991852514829	32.7193020370901	2399.66518285963	-4.07260284616183	2203.44169014895	-21.9111021834961	50.5578013744244	257.930356170935	177.657109152931	-15.2216649319958	2593.15140220367	1105.810107766	259.524441008442	1787.21995661303	56.6003574262481	NaN	908.650912921937	1018.18379894642	46.2235576976132	-9.11937418843971	705.726829339743	NaN	9.32826977357792	1361.771167739	-36.7908401314661	1252.23828171452	-6.81341869318751	-69.074217064997	-138.252881922563	41.6116467071088	257.21848551319	1201.50726081897	NaN	NaN	NaN	2705.974841771	2204.1102656895
3961.10750879362	3.14119513636643	55.5867594842353	866.819212269357	43.3122657006915	77.9040209088604	132.581311399192	181.679286533367	75.6722947663979	-29.2188339293399	345.711158004361	-26.9871077868774	1357.79896361111	91.2943777636355	72.3247055527041	3117.51502694279	140.392352897811	1748.35103854205	-1.32225714855859	60.0502117691603	738.494959077762	-23.6395185731837	37.7329503445353	NaN	1120.65333776302	97.853233558122	879.383335755316	0.883471985648854	NaN	795.111995341143	601.172472196197	339.123235565823	-0.27092993783297	1328.44568398975	NaN	33.2067258431399	1209.54228587112	59.7579700832218	975.198695404308	-111.093514592088	32.0523239196581	-99.5494953572698	7.80988352653979	587.319649114415	1184.14544355452	2182.7031073663	NaN	NaN	2354.08273239977	2350.84264318008
2997.86510660814	337.596108443234	48.3393198098542	1093.68431656987	75.1430376754956	59.5075355872048	907.175113088114	-23.1372611651896	30.4701745660932	-22.0204395874545	611.217394988324	66.2084650536151	1961.45468247001	-17.5531532765143	4.78327827818688	1397.45978571381	175.656979671651	2853.79512308032	87.4280750305812	135.451402873189	528.572598235929	32.7038177215634	90.7785397637864	2020.89877274735	1718.07141177898	725.213766466653	1337.80346613549	-24.91965822217	NaN	977.184624066288	362.283265153417	170.415547898648	-54.9712283946036	1399.06243610238	NaN	62.9233930510974	794.563543787654	-67.6853542367871	910.146505989321	-90.8019466771206	-12.2055323799866	-53.815398772587	-21.45216935612	83.7283262473975	1061.56018647351	2172.31245323153	NaN	NaN	2551.8184815617	1418.07830239805
1932.36610969814	222.160059226232	114.853012922112	1038.14072383047	90.2618148107515	66.7883984317253	349.587176712374	3.07483968865429	113.735231189778	33.2549464616879	147.268683159815	194.215515917867	1788.17226622698	26.5482560676804	-59.5209373220821	1641.74285929115	559.730142391275	1996.07966844121	74.6128705580674	-34.9297392107214	149.504246624484	-9.22075936702608	55.6105811083795	1443.23707436078	1347.18442328649	473.452476767311	306.806913457693	-56.5729954257798	NaN	420.218477376739	510.484824169448	230.427696940785	12.8626559532278	1452.49516121132	NaN	213.068784096033	966.445601558264	142.475871860708	1046.29660064412	-31.1132565868103	-77.403690839482	-113.278777385303	45.2659599300979	163.306567274411	1429.34994408498	1096.05881746574	NaN	NaN	2580.02882532495	1081.0212547708
1473.62995870949	1191.70658680988	103.169123086376	576.397640203584	9.19466578650557	83.0317393792613	1065.28856687077	147.918864657744	147.918864657744	115.475302018502	718.478069692674	47.2319461221676	1996.0831915552	44.9944590435992	-5.34900022418874	2545.38626934374	1097.73212951001	3972.90302547035	127.781480950628	70.7255604471353	731.902992164084	75.200534604272	87.506713536398	3729.59731140451	1234.92559948954	486.408216351094	46.1038733284789	260.46256664212	NaN	80.8647425144748	424.997347455834	43.7864820494125	-44.2743865551106	1487.52124890778	NaN	487.566911990627	688.02125762987	-55.8613429504425	338.095174490845	18.2951779796821	-87.1461252178389	-134.6526464387	68.1190904796096	-43.1156909155774	963.790819838771	587.214736990482	-14.1482999272474	NaN	3448.13498868016	945.882195953134
2323.04116557046	724.099565496559	63.4724338133636	1152.94734758921	67.951261824775	102.662178913214	1578.4360086733	75.7892108447452	222.470828218472	41.0782937563061	420.65896772343	76.908917847598	1986.00935771175	4.12796266216127	41.0782937563061	1801.25770224102	428.4969167434	3404.67813032634	27.6418097220716	-17.1464703920433	669.233922356768	75.7892108447452	135.133681995947	2614.32037555667	1779.02390644147	645.573003211535	27.2215892693111	-5.26216230739107	NaN	87.5485564831867	354.379373006098	78.2674846041289	-13.3831002015666	2824.30462682035	NaN	1110.78673114931	625.850725468538	4.0189095716667	359.019908945627	-62.1087275666199	-70.2296654607955	470.39277149432	190.800481137704	145.555255727298	1928.68119049127	513.317728934962	24.9013212995467	NaN	1862.19078012147	774.814052513374
2592.28782774014	1385.32394661175	1.2938693661154	726.368735745005	14.7419348940082	52.844787223038	1404.37537277627	1.2938693661154	186.204770374642	84.2236067881213	510.079015171395	152.58460655491	2846.68040064278	56.2068036050112	-14.3955404164263	1973.67681345707	906.796948244234	2668.4935323982	188.446114629291	50.6034429683892	566.112621537615	103.275032952636	-19.9989010530483	2250.13386584292	1383.59824023108	643.674388334642	-7.9696947327072	93.0874090584859	NaN	51.2706764552336	1417.28394149481	122.126806699633	-2.16181520447771	1246.53228336486	NaN	990.985584122765	695.945304088707	74.5021945681516	74.5021945681516	18.7465510971485	93.0874090584859	287.070585301351	1483.49376811663	162.78196339724	1280.21798462859	228.991790019056	-33.524364656917	40.8164933044205	1985.35310783667	758.490507720716
2786.84923385243	1385.92222652282	29.860775873097	1059.52530167661	13.0361921181377	-38.5591980637376	1754.94143021493	25.3742202051079	97.1591108929344	-21.7346143087783	340.554755881346	14.157831035135	2307.90941629459	19.7660256201214	69.1181379680022	2083.58163289513	367.474089889281	2215.93502510081	2.9414418651621	-48.6539483167132	241.850531185585	36.5906093750808	-10.5182251388054	2388.62921362858	1964.12639709066	1552.41681611964	52.1191905472758	-39.7595012513419	NaN	4.43531252520838	1216.30362713482	183.540610461754	91.6619186631365	2167.65514474583	NaN	2288.60937192375	451.035535951401	-42.0855440816866	232.387509898994	-58.3678438940999	-117.681936067891	280.071387921061	954.623808721039	291.701602072785	2204.87183003134	-37.4334584209971	3.27229111003601	70.7275331900338	1581.59225280266	832.162485002361
1864.75228183696	1029.5323939554	51.7413692983573	1605.42997793825	101.136093850493	40.5152955365084	1913.02439901291	-12.2472511441816	45.005725041248	41.6379029126933	70.8256946935005	95.5230569695682	1888.32703673684	-10.0020363918119	11.3275037557011	2840.29809174163	97.768271721938	3367.92355854853	5.71446687477667	-13.3698585203665	395.259226410935	64.0900504363912	130.3238856313	2109.42476958109	1329.22951657395	1349.02551553085	2.89758646181429	-0.595825118814693	NaN	58.7921717518781	2185.11535382805	189.212870762027	169.416871805129	1982.49748215157	NaN	1234.90740389697	445.396386674819	27.3514675262172	35.5027612143515	-8.74711880694899	-39.0233525057335	307.988864503412	842.480836339647	195.035223396409	2866.33061205071	41.3251138487331	-36.6944114519809	119.344639149447	2030.32562975282	439.251310655551
2016.32529362903	1246.67469981642	244.4435615962	1916.32689530886	9.61586217016158	-52.1809008366906	1494.98532935305	42.1996099374109	175.905333534055	-19.5971530694413	99.5020629074011	3.9979746240841	2029.80822373962	409.609455450878	96.1313303797547	1742.17238138045	197.253306209149	2952.26535880554	41.0760324281954	14.1101722070236	451.181823291851	83.7719777783842	-8.36137797728634	2185.13027882918	1546.20433550601	779.026834216496	74.8091886559135	16.5130259439447	NaN	84.1365746898285	1192.92958947147	380.28108126663	10.6834096727479	683.421127368867	NaN	824.497841131832	235.706597740947	115.616502554292	96.9617304864616	77.1410351643922	-84.9222971748809	672.927818080713	1607.99826798069	58.4862630965622	1926.29531638804	283.509451164762	68.9795723847166	NaN	2100.64645326311	110.95478671243
2492.0307085336	2006.22540210683	564.553173312571	2167.03595492866	61.8796270793146	97.8652053331495	1858.9094411302	-19.0879239918139	791.712136039904	28.1431474663444	43.8868379523972	-8.96698010792286	2601.11199261554	332.896013303509	15.7731049415886	2228.88616755243	379.002535441235	2137.79767259742	122.605290382661	-13.4651773896522	63.0041763997469	114.733445139635	7.90125969856226	2261.02491581868	1187.03567387303	1080.80412928927	46.5057941111762	152.737338694931	NaN	50.0079329436076	1187.03567387303	564.822341311034	27.8277203382083	643.036775235337	NaN	1232.56347869463	568.324480143466	-18.8674640942113	79.1924232138699	25.4929611165873	-67.897407748252	609.182766521833	1743.87574822963	193.595625073298	3930.37775927768	78.0250436030594	-71.3995465806834	293.990271603	1720.02849028511	154.983479565895
2688.30455487505	1639.3172920465	680.371854353452	2941.54718806864	39.9493730772236	96.2255137869097	889.719097793484	157.003745753371	924.610305033489	-24.2054273318186	-6.19706230471903	-24.2054273318186	2169.43853753175	197.522567064345	-18.57781326085	2674.79828110473	290.940960642424	2236.96990638337	150.250608868208	-64.7242486427926	435.00788085922	0.556074580443299	84.9702856449725	1618.27302987827	1018.65830984237	683.201341713122	11.1185658444231	111.638772322176	NaN	52.0279522016483	1220.86756240808	907.618546872757	-13.427065969912	747.487520274476	NaN	2999.84144914227	932.164178687092	0.599009352565231	73.0670651853641	45.0149145404097	-39.1415373944535	796.578783903146	2081.13351552002	132.677885305892	2480.87666221062	99.950376220112	1.76784896277166	185.275667765182	1542.25797362842	163.183132938237
3000.94780767484	443.797359313052	934.950485077695	2563.8665856641	108.100956840888	-7.92833663103393	1335.98377125249	22.487109230538	1547.76539428862	74.3060169946975	66.4205310305862	47.2700651177447	2313.78403080229	647.693496385071	-11.307830615653	2118.89987768925	260.178186148748	1997.23809424296	5.58963930744246	4.46314131256943	-19.1933165797643	-11.307830615653	-22.5728105643834	3127.26940732725	1598.85334178476	854.540464537428	433.231288737048	200.340938780728	NaN	20.1142357994546	771.448932643464	1543.84908827749	0.21908027554783	549.091312082153	NaN	NaN	1163.50052679104	-11.4839523855738	-9.14334585334948	-60.6366895622847	-71.1694189572942	916.566537641372	2800.75479608196	113.738497088428	3431.54825651641	17.7736292672303	NaN	NaN	2054.25910199791	146.361980009797
2763.92555887642	260.931354449803	1400.80844484409	1672.52988775707	-23.1923119986242	6.12203453970559	934.033849964528	9.5044591402821	2723.3364636695	20.7792078088705	103.084873089566	-8.53513872945929	2731.22878773751	828.051212479798	-24.319786865483	2953.3413365087	-14.1725130637535	2204.69802491444	616.085937510336	20.7792078088705	62.4957778826474	-0.642814661447431	183.135588636543	1949.66446404447	1379.01218560349	973.579560674163	446.282794147587	140.450669562173	NaN	33.8195456645768	2076.21568801085	877.494372107098	43.193710402827	712.274718595437	NaN	697.041700895781	1438.77248580983	-23.5972133572059	56.0831869179211	-18.9101309880808	-51.7197075719566	494.32538843112	2580.0770426918	-25.9407545417684	2128.9453646635	30.304233887733	60.7702692870462	449.798105924431	1765.3828858698	436.65045248197
2994.80004863554	149.968940122555	641.974637588507	1566.178000489	77.7479203110395	-2.37227354236083	1440.9196692534	26.9675157560675	1885.53032246804	100.316989002138	45.0227707089464	-8.0145407151355	2462.17002752562	195.107077504753	87.9040012220339	2472.32610843661	340.677570562339	2517.46424581881	613.763301724633	83.3901874838142	34.866689797952	13.4260745414082	3.26999363041384	2696.73880463443	1028.38924582761	1714.73558331143	564.958812825722	20.5747092488144	NaN	10.0155348259865	1227.84031825881	895.812944740997	33.4803668767153	797.260650127936	NaN	NaN	573.171504043477	33.4803668767153	4.14932681330432	-81.4973101718556	-7.58308921206006	-40.4338540830803	2096.03910413577	40.5198164919339	2113.63772817382	49.9057493122254	48.732507709689	766.756368461989	2318.58574937054	557.323834675376
2741.54859336198	67.0495861251345	1019.16219723183	1900.12048508857	53.4963816965694	76.0850557441779	893.795056267607	-12.0107730414953	2139.56042999322	82.8616579584605	16.2250695180153	-6.36360452959321	1757.81183858863	501.881561541599	26.3899728394391	1983.69857906472	230.817472970296	2323.65812348123	504.14042894636	24.1311054346783	6.06016619659148	27.5194065418196	-6.36360452959321	1671.86958894989	991.70884501418	1279.51434115278	799.055370047933	-4.4505865186072	NaN	-18.5471822478448	748.542568684832	1526.20476641444	34.3150517367961	439.592178952376	NaN	753.241433927911	689.806753146342	7.29657658909076	-52.6139552601688	-63.186402057097	-86.6807282724929	30.7909028044867	1724.73182293453	21.3931723183283	2034.85692897776	75.4301226137389	-3.2758702078374	1358.22033397436	2607.53680621257	1854.98435457702
3816.09518315057	99.2884445075244	150.157149872165	1583.52422548025	-13.753122969454	583.106353308992	1397.00563914324	72.1584683130496	1762.12990209388	19.0289315988697	52.9414018419633	-62.3609969845547	2049.2554834854	-10.3618759451447	4.33352782686254	2550.02962740842	579.715106284683	1975.77846462537	223.634168732201	-25.0572797171519	31.4635040213374	99.2884445075244	-25.0572797171519	2020.56854338762	1144.30346883475	1160.77019506796	1360.72329932835	81.0234320618762	NaN	-40.1246252252987	210.404852465655	1083.14134282569	2.21838508866533	4.57077455055222	NaN	570.32044013435	1081.96514809475	-66.0009093060545	-7.19117275888224	-41.3008199562422	-60.1199356513373	-124.810645853227	2135.83562702008	118.661663452066	1701.81977130194	92.7853793713107	NaN	880.835849103419	1691.96357696021	1540.25581712888
1988.20975451848	0.341085722667029	234.54075245046	1707.62271418759	35.4144657640273	2402.30191887776	2025.54593327218	121.400816833169	3027.96576284138	-7.57870977054337	-18.8927033322725	-61.8858788668432	1694.04592191352	27.494670270817	38.8086638325461	2278.97938905491	1794.74046461291	1786.8206691197	650.895715522092	-9.84150848288919	16.1806767090878	155.342797518356	127.057813614033	1297.28266763718	2298.30801316356	1217.20063999507	1171.27124178857	-2.87260467001628	NaN	37.1684091510388	1145.36235049259	541.214112545496	-48.8020028765206	23.0362866259605	NaN	NaN	311.567121512975	-26.4261422118134	85.4531611117228	64.2549773241054	-2.87260467001628	-99.4421085913843	1232.51043939724	88.9861917429923	2432.5631771518	66.6103310782851	-22.8931115805438	459.954408026296	1987.43349212814	1974.32720231519
1576.01841688716	-5.92308033698203	158.272708566025	1936.11676772272	83.5353149963805	1110.60828420347	971.324959823675	13.3274604309568	2100.31255662573	146.948861055473	-37.6298533665283	15.5922299330672	1312.1727698913	65.417158979497	31.4456164478403	1552.238337115	913.573337519859	2024.44277830503	765.230935131625	22.3865384393985	62.0200047263313	23.5189231904538	-5.92308033698203	1160.57385731249	1974.19616399798	1047.37423203451	2326.76583022836	-13.8722549465715	NaN	10.8901630829869	743.15023909993	66.3108129586654	23.8609534794223	100.506533094722	NaN	966.012001365956	626.413125532012	6.1735120297377	366.997317603304	1.45686097648847	-71.6512303488746	-136.505182331052	892.903910040593	68.66913848529	1685.30128698646	-4.43895284007307	58.0566736154792	595.754893685892	2424.31141015647	3526.01507476342
1896.40005131554	86.4051846709238	258.677707983373	1540.52128605166	-13.331539352073	2344.08193755512	391.282216059403	36.5368226594254	2809.89777361707	71.6713504402538	110.205993812775	-8.79805189648221	1841.99820184845	29.7365914760393	21.8029884287554	1342.18120986956	306.279326267076	2537.88852628163	962.501635463839	-38.2657203578222	128.339943635138	45.6037975706069	-16.731654943766	1240.75967984089	715.369360156403	875.938087071212	1498.1419038661	28.2296611533227	NaN	62.4685808630982	1589.05213895757	122.681853456152	24.6877039419666	126.223810667508	NaN	609.11064381572	11.7005275003277	-50.8740499002964	825.170033708441	28.2296611533227	-61.4999215343647	-105.184060474423	897.189830339348	14.0618323078984	1493.41929425096	109.694677014513	-56.7773119192232	321.031457292092	2259.15973771754	3030.23955398145
2244.56539058193	83.6082586117689	1037.60560663639	832.286320081745	14.412255960756	1111.33905208419	548.696145282512	42.7712734406793	2100.50158178392	-6.00623662478883	127.848325880449	25.7558629527253	2202.59404471164	23.4871415543314	317.286562646337	1671.71323748748	565.711555770466	1899.71973802606	884.466912244804	-30.9621720071214	-28.6934506087275	24.6215022535284	-12.8124008199704	1588.31331038276	919.218780363269	1622.59553895266	1535.11674880877	124.816794191718	NaN	-7.58353683687386	1427.54147984804	72.8023784304854	-13.4942659006503	462.910496639729	NaN	1214.75523355209	214.65987596112	-51.3229319088194	673.33245131017	-57.2336609725958	-67.8729732873934	-54.8693693470852	512.560620775451	-19.4049949644267	461.728350826974	-32.4085989047348	-40.6836195940218	538.567828656067	1767.61365473285	2878.53275169182
1557.89843897738	7.0086158158185	638.263917190511	1652.132593679	2.4672107699574	2901.0189812908	248.838434507922	56.9640713202906	3510.70260869766	219.319301709825	9.27931833874905	50.1519637514989	1467.07033806016	138.70936214579	352.155399301262	1991.60262085712	559.924680149407	2452.55523301202	597.391271777761	56.9640713202906	9.27931833874905	79.6710965495961	-49.7589472574452	1413.57708868257	1853.89228637165	1376.88415554182	1421.86258971435	10.9601283020539	NaN	-13.8963747932971	2998.47507176233	20.4292723383781	-19.8145898159997	776.777152239771	NaN	NaN	-39.9365208931885	-42.3038069022696	848.979375516743	-54.1402369476748	-76.6294540339447	-49.4056649295127	197.975723019456	58.3058484836747	81.9787085744852	74.876850547242	-109.771458161079	NaN	1809.86748264415	3748.50246193446
1831.3778451822	106.408328341821	1132.52655871525	1324.56861954925	20.0462181442792	1123.4358102734	16.6371874785868	32.5459972518182	1910.92189404835	0.728377705355423	28.0006230308949	9.81912614720193	2642.727143617	-12.9077449574143	132.54423011213	1183.66201870063	616.626584640456	2104.10029843759	817.75939391631	63.2272732430501	30.2733101413566	-6.08968362602946	-32.2255853963382	1849.93199830387	1919.85549392227	1423.2801606323	1461.20476842533	28.3656802449638	NaN	60.3645680703317	1935.26236583818	-47.4835353410935	-4.81835157393625	376.798014343414	NaN	261.839046970796	106.585183818085	11.7736643355138	777.376684157279	-10.744071541597	40.2171201802852	78.1417279733139	144.509791611114	94.7337438827639	345.984270511579	-14.2995035221934	-73.5567031988006	23.6251042708352	1899.31103576953	3209.08781842125
2709.261967656	172.999153022395	911.131245711727	2029.13409180358	11.4972159470718	1911.98832054472	103.621560335108	-1.01349748834064	2596.66554673729	103.621560335108	158.213764416908	-6.70018541352809	1882.41754333374	38.7933179879715	576.753995710704	1726.60229418361	19.4585790423342	2970.84961221462	617.698148772054	-10.1121981686406	-12.3868733387155	13.7718911171467	-54.4683639851027	2050.06524592605	2353.8473372398	2311.1279806488	1328.58277905591	-2.83716803011467	NaN	19.7091590595774	1190.93151892937	-66.9162029166078	-24.1968463256124	1408.08824826693	NaN	138.374038479009	-32.5033878849726	-52.676417386276	1412.83484344371	-62.1696077398305	-6.39711441269762	38.6955397666864	101.587925858985	87.3481403286534	382.823690083039	52.9353252970183	5.46937352924556	7.84267111763419	1740.99921312586	2291.60392111315
2882.91663325195	93.9999124113045	926.121595241718	1260.7916017426	42.7749114162722	1315.43160280396	67.8182452360657	45.0515781271625	4053.12332264958	91.7232457004141	13.178244174698	71.2332453024012	3322.31330845378	-10.7267562896504	665.443256844776	2112.26495161558	83.754912212298	2528.89495970851	125.873246363769	-51.7067570856763	138.394913273666	65.5415785251754	-30.0784233322182	1139.78017722758	2731.91112145436	1455.83005123081	1459.394523494	-4.41541925778098	NaN	660.952736538484	-41.2482993107885	14.5950994792551	8.65431237393136	1220.57488185998	NaN	40.7345627426798	-7.97989152097526	66.8740260061045	1587.71552496899	43.1108775848093	-107.785114890415	-93.5272258376378	41.9227201637446	419.756780062338	1162.35516822781	49.0516646901331	20.5358865845789	-32.9311973633352	2021.50259801564	2082.96807670412
1493.71368915138	120.819989560626	877.335687924325	1350.15799940164	-13.6210532208742	812.393828275634	84.3614016876771	20.5588729100158	3514.886654358	91.1973869138551	64.9927768801728	17.1408802969268	1742.08781903584	28.5341890072235	143.60660698122	1221.41361097528	9.16556419971912	2121.48499908872	464.897912611586	1.19024810251145	38.7881668464905	395.398729478776	-4.50640625263689	836.288592676263	1158.68913252892	1457.29627460648	1531.0558077093	49.9167962090703	NaN	397.300403725591	747.063351019622	255.729686963721	-0.0493391186484331	1232.44866563175	NaN	-7.18735845117968	342.575588842851	26.1233984339661	1241.96602474179	-58.3431636676536	-16.7047175612213	-96.4126001078203	-15.5150476724661	632.855041699122	1553.65953559565	-20.273727227487	-2.42867889615885	-34.5497658925495	2099.20371688115	3298.62882153784
2537.81907838205	55.3203714764858	701.887558805588	1096.44178599407	69.0043331130805	104.35456734095	51.8993810673371	73.5656536586121	3258.50772457604	22.2507975213817	16.5491468394672	49.6187207945713	1999.58325400933	39.3557495671252	111.196548159248	920.830944991105	96.3722563862701	2545.80138933673	67.8640029766976	9.70716602116986	-25.6430682067	-18.8010873884026	70.1446632494634	635.656563145965	1580.26722922382	1819.69565782616	1128.80765489405	15.0485467190232	NaN	314.036285918951	-19.495853427582	-11.1575499439186	24.5780364146385	1377.765573192	NaN	-39.7460190307643	30.533967474398	-2.81924646025531	1756.56278859271	16.2397329309751	57.9312503492918	-29.0253431231972	30.533967474398	927.497185074181	2103.19797627071	-29.0253431231972	NaN	54.3576917134361	1713.1725237098	1311.98184568959
2480.09034054306	66.1749453643447	1200.65811454054	1241.7460361606	-33.1208652174749	68.4576076765704	66.1749453643447	-11.4355732513304	2811.07637581579	-2.30492400242743	140.361470511681	52.4789714909902	1941.38203485779	22.8043614320557	12.5323810270399	677.928445040842	103.838873516069	2723.1938767951	142.644132823907	53.6203026471031	115.252185077198	134.654814731117	75.3055946132476	890.126286746558	2067.3275088922	1071.4176603698	1658.2292118345	-18.7159941804738	NaN	686.173491420413	118.445242442372	64.7734541986498	110.09629760446	2224.76475440712	NaN	34.9557940632485	-21.1014069913059	-60.4607183700356	1671.34898229407	-11.5597557479775	-3.21081091006514	-73.5804888296122	21.836023603672	828.105553664923	1919.43191462061	-49.7263607212912	-46.148241505043	3.94542752243117	1986.55307321012	2316.53253813022
1597.495060285	-2.91478243115157	1196.53584915483	1068.59444845232	73.6215912033824	139.876959424322	-33.7577986719339	23.3588980702556	1892.2172154747	96.4682699002582	75.9062590730699	1.65455330822359	2598.17958720816	137.592291554635	35.9245713535373	266.676026191983	133.022955815259	2122.96867031314	41.6362410277562	-5.19945030083916	85.0449305518203	74.7639251382262	-9.76878604021432	874.156029661322	1239.59055776052	2169.8961047843	1292.13669905583	31.029307968399	NaN	681.884921739848	44.1658432922264	34.6119994203519	-81.2283575261261	1563.22701892027	NaN	-45.4014430065968	31.029307968399	-14.3514504230048	1553.67317504839	-40.6245210706596	-51.3725954265184	-126.60911591753	31.029307968399	684.273382707816	1769.82889264955	-23.9052942948793	-100.336045269875	NaN	2215.19222780277	703.915115948522
1469.09424520336	60.5012412730808	1958.44311345187	1274.72670407662	-27.5358214725619	93.6580571123488	78.794656908539	467.529739162026	1641.738355263	2.19097893505772	4.47765588948999	85.6546877718359	2279.72122554961	6.76433284392227	27.3444254338128	397.786092051842	5.62099436670613	2890.26397238302	46.7811795464871	156.541673359236	76.5079799541067	130.244888383265	173.691750517479	1775.29164653045	1410.58531544683	1005.22319663585	1636.58366487242	4.37336346537096	NaN	512.570710057308	159.821963599375	604.644111675142	-18.3460473234451	1829.10077734607	NaN	5.56912192794023	21.1139819413407	12.7436727033558	1849.42867120975	-38.6739411871226	-96.0703473904473	-78.1339704519083	74.9231127569576	549.639222396956	1781.2704388433	202.869268251869	164.604997449652	NaN	1228.10779010541	312.767205565444
1347.33347460006	69.100346530582	2377.24378369811	1537.29470938925	69.100346530582	202.988686713329	54.2238642880546	186.967859682915	2309.72744121279	26.7595893787731	113.729793258164	75.9664152579024	2382.96550763754	33.6256581060935	14.1717967120191	138.905378591672	30.1926237424333	2334.9030265463	83.9768287731095	-29.3133052276765	144.627102531106	449.022816108975	15.3161414999059	1802.31962355806	1649.06645796959	1627.51523155871	1502.99703451808	-65.4533320514245	NaN	239.855708769356	163.229125975121	791.806562959081	80.6160914000862	1414.39754816224	NaN	-3.19423353110842	19.5542832359301	26.7380253728897	2283.63034673435	24.3434446605698	-76.2289452568638	-28.3373310104668	29.1326060852095	921.113921424353	1955.57278914653	-1.9969431749485	336.83622761831	NaN	1776.19285363695	590.144726817776
904.659375391155	44.4993688730429	2197.76276734715	1463.5915766972	28.46442867164	259.825708720453	22.7376643139961	358.326055671928	1342.18417231515	26.1737229285825	7.84807698412202	199.122006529428	2964.0038383999	46.7900746161005	167.052126126622	132.691539980759	60.5343090744458	2419.96122442373	20.4469585709386	67.4064263036185	-54.000978078432	658.408508012468	303.349117838547	1419.41838733706	1711.93197521368	1514.12565554301	1710.73314903385	392.02435122943	NaN	707.31563652267	1078.95175226755	408.807917746941	-29.9624640679849	1548.89161475786	NaN	26.3823663836586	-31.1612902478071	27.5811925634808	2167.48592354611	-113.880296655539	-133.061515532694	-37.1554211469181	91.1189800940576	1377.45947104328	1461.37730363084	-35.9565949670959	281.732342685788	NaN	2315.12949147722	170.783471676617
1503.24838597817	10.6841078309164	2072.99066419567	1494.07748411552	43.9286270830442	137.930371175268	54.2458916785322	579.280023315585	2036.30705674505	101.246763724644	103.539489190308	79.465871800836	1564.00561081827	206.712135145187	-50.0731170091793	748.941707774721	63.4167935411881	1907.91443066787	16.4159214950764	7.2450196324204	53.0995289457002	466.93647549805	927.774294096512	1699.33592626666	2311.52256010337	1258.80162309398	1952.61314144224	168.869341674905	NaN	256.496055929962	961.110867816521	1629.7147012421	2.01847480568546	1545.68908483314	NaN	-13.586282527407	2.01847480568546	18.8235980874773	1381.23894986132	-38.7939674500948	-55.5990907318867	-83.2075075519733	8.02030454918256	1114.75770925005	1190.38076401811	388.536310286898	576.993764232707	NaN	2326.09187529105	233.205152968462
1157.45739753919	35.3252573196176	1620.99664564626	2340.40037971341	43.356877955136	57.1253704731676	-33.5172052705405	611.30719432394	1310.05818961404	41.0621292021307	151.210069346384	43.356877955136	1240.06835264738	38.7673804491255	43.356877955136	1515.43820300802	51.3884985906544	1956.02996358503	479.359141026137	-19.7487127525089	101.87297115677	465.590648508106	304.958235797737	1281.66391755944	2241.98975029166	1012.43614968458	1701.13039518591	1085.75264004336	NaN	1035.27243356682	817.726781846505	720.372097927469	2.83202015383255	1433.10453698905	NaN	-35.6290895425768	-48.8500960007175	16.0530266119733	2573.71682142319	-38.0329088986024	-28.4176314745	-142.599050885715	85.7637879367152	532.874188157474	1276.85627884739	19.6587556460116	526.86463976741	NaN	2064.22653078735	158.741711711109
1261.22358232676	40.4873432055651	2506.07596540048	904.074974267781	-33.0094764593043	57.7131603145189	23.2615260966113	910.965301111363	2883.8955539902	368.92625608295	196.668084993413	41.6357310128287	1038.43634771762	58.8615481217825	27.8550773256657	1261.22358232676	22.1131382893477	2334.96618211821	916.70724014768	-19.2288227721413	38.1905675910379	465.390831893092	352.84882678126	2520.07704869725	1986.94542800081	817.184851664604	1293.75397535713	960.396280248975	NaN	811.167564749294	1334.67152638124	779.877672789684	28.920265759034	1260.0571686314	NaN	75.8551036984496	217.863074899758	66.2274446339541	3358.88684469142	-56.5252084383637	-37.2698903093727	-46.8975493738682	24.1064362267862	637.869701588375	1352.72338712717	185.369725557086	1093.98004976885	NaN	2149.08867080532	84.1721945924573
2193.89281888674	8.87765913346927	2131.8250552746	1124.94800112212	34.1645257902668	82.4394530441529	-8.3633863143472	1185.86636170441	1315.74890407796	168.644680283235	181.288113611634	-18.7080135830371	804.264555792736	5.42945004390597	1.98124095434268	1922.6337038411	127.266171208476	1914.58788263212	559.441710433742	-54.3395075085245	180.13871058178	324.963492343438	114.622737880077	2216.86207405068	1842.10425041159	1285.39005580946	1634.84268878482	1439.63121795031	NaN	810.616478594656	2910.94730368451	457.548818381617	-46.144976734595	727.470852128105	NaN	83.996003821747	-30.479858704665	53.8707768411122	3542.37206119861	-22.0447951500872	-93.1403308243852	-129.290603201147	46.6407223657599	85.2010129009723	790.131324247825	81.5859856632962	1155.24907525312	NaN	2165.48716384325	86.9306258055073
1691.33791011568	265.967469365607	1394.52953746554	853.832114420721	72.6969011283087	10.5742184806058	0.220438039321977	997.634620549664	1471.60768075066	361.452333435224	1030.99680197158	35.8834595592996	840.027073832343	31.2817793631734	-12.4341825000249	2538.04706620289	8.27337838254273	-7.83250230389877	1740.80597222404	-30.8409032845295	125.616223383759	118.71370308957	9.42379843157426	1701.71534337187	1956.30051236566	1293.89644706902	1208.23034754978	1939.4086054182	NaN	1620.87550298047	606.154521351203	288.827983695438	-14.0197765767944	408.277897109585	NaN	164.551811153446	6.49182471654404	-41.7707665618993	NaN	-4.36725832110572	-94.8596169681871	-80.380839584654	-0.747563975222463	23.3837316639992	74.0594525063648	229.706309379345	1366.29033398669	NaN	1949.44059952477	151.684579022974
2537.37922376171	76.7543594946637	2167.76734663035	650.170916539581	-60.2668659839412	58.3313375815739	30.6968047119394	850.521279844432	1664.58856062908	331.222349669215	699.68278793101	-2.69492250553577	1043.96300993187	-48.7524772882601	-21.1179444186255	2052.62345967354	-13.0578723316487	1417.02920367194	1554.05042915055	11.1223439292815	228.744290277654	170.02090792968	-6.14923911424009	1838.83211175439	2998.63163828902	1126.03865273832	1205.77487018758	1063.21617838436	NaN	1292.75983467768	1573.04472025688	750.311931121377	-42.2177453439485	211.4884010855	NaN	18.1884799963965	-22.8877532350381	-67.5883599868934	1732.51715515539	-55.5071149188244	-28.9283757690726	-114.705215752362	26.6453515440448	87.0515768843897	113.630316034142	290.016494027949	1318.13044932062	NaN	2055.4504011542	259.73450282309
2419.15932876164	58.9222804328687	1493.73435326945	775.752087103032	-66.695804658848	8.21406259768032	-9.07282984613391	548.717566340938	2089.55591283291	654.743839996332	1637.79179030123	-27.5121817862024	918.657064638563	-7.92037034987962	1.29930562015463	1659.68852073007	24.3484955452403	126.917390711871	1865.97877055958	261.755151773622	288.261720187471	0.146846123900348	-42.4941552375081	2040.41731863468	2053.72388959787	1283.15246200208	567.017006528434	1796.06028821969	NaN	992.827277350601	2645.26145332526	329.918105729728	-13.6333627745198	62.5769981964929	NaN	169.029565902035	-94.6824768230571	-10.0042979663763	2611.39018178259	29.9154149232018	-64.4402700885283	-43.8755695090487	-22.1011806601879	75.8835691596856	49.2704272333002	270.643380530051	1684.76896743662	NaN	1336.83253344902	417.82462103219
2164.61880119049	44.5190066874497	1450.61348410813	171.402019416141	54.9003440925245	-24.6899093463817	103.346585316206	1038.82043370683	1534.81766528262	297.131550210935	1035.35998790514	73.3560550348795	776.980034712166	12.2215125383284	64.128199563702	2478.36588721052	46.8259705552441	2006.59177624657	2422.99875438346	51.4398982908329	211.773887102542	-22.3829454785873	27.2167776789919	1487.9125131762	1162.08462620814	1346.19555118637	940.424762583022	958.593603863769	NaN	1323.18168556409	2736.71753720622	27.1376742041355	18.6588816064535	6.54632075262217	NaN	-11.6225205281249	-22.5238252965732	53.7853080825646	2522.3252100934	33.1939546310512	247.586281743867	-18.8900570404237	78.0104297902273	229.41744046312	-20.1013131258069	475.302425795897	1628.41821908064	NaN	1337.16617104527	2366.65828686382
1693.7335696198	27.781141315534	1069.14572227911	376.442009886489	62.4163269351653	112.06009298997	33.5536722521392	543.84540704804	1789.55758316744	227.510711722074	1017.19294384967	37.0171908141023	920.2144241147	121.296142488538	46.2532403126707	1728.36875523943	95.8970063674755	13.9270670676815	1983.51462263738	20.8541041916077	194.030032289764	48.5622526873128	73.9613888083757	1047.97953114268	1208.07282326104	1597.3906018216	1289.33229729081	1308.73754482031	NaN	386.98828716915	2391.79292256043	-3.54231936199985	4.94747643215559	74.0786707559927	NaN	-7.18080327378075	94.6967462560845	183.23318810942	1862.9999273816	-48.4169542739643	309.367297051158	-48.4169542739643	34.0553477264028	232.959134903759	19.5014120792792	287.536393580472	1562.21859067438	NaN	2157.90857162621	1187.62867761797
1671.51338377911	230.564653854222	699.710751969303	43.3684275127368	-12.0971210328885	82.6565243992214	-42.1409598284356	343.806815468207	1582.53739965384	45.6794920354712	861.48526856071	34.1241694217992	603.801574275826	198.209750535941	97.6784437969949	2433.00914402009	7.54692741035377	1408.05202818739	1579.07080286974	-49.0741533966387	14.4801209785569	5.23586288761938	20.2577822853929	1815.23515676424	904.432201107657	1845.59525528613	1150.95620110537	1239.60768878928	NaN	456.317146924617	2650.74506808655	22.7749400320823	-59.8045279474481	-8.79956243067932	NaN	-6.37075454892842	-5.15635060805298	6.9876888007015	2471.01328483698	-16.085986075932	310.588674019563	-114.452705286843	136.928910474374	161.216989291883	90.7815607211074	286.300595202054	1234.75007302578	NaN	1395.60452650954	1453.37417380021
1719.80383598172	495.006625594734	1251.39697081956	556.304314122128	149.195137487359	38.1653620415133	77.4884075119171	462.622941089695	1064.03422475469	30.0694409152537	915.994524160233	21.9735197889941	936.812607056329	109.872092016955	26.599760432571	1491.96148428556	76.3318473510229	187.361622796869	2115.34741100755	-28.9151272903519	-25.4454468076692	10.4079181800518	-46.2635297037654	1424.43860041505	3271.51831490727	495.426815114162	1922.99204540637	2172.26876790203	NaN	116.039803315892	2697.57386116117	16.3291143176288	27.2729704271943	-12.8545019745458	NaN	-14.0704859867197	6.60124222023729	56.4565867193689	1318.64799135592	0.521322159367574	609.729312258513	-60.2778784493295	709.440001256776	165.895147815024	77.1283149263259	371.39644587242	1498.61362515766	NaN	1410.43374006554	1640.56611176979
2298.35644784528	391.805897733861	390.648307843083	869.890522625189	12.1164135586657	836.320415792626	93.1477059131281	152.184790342808	1273.88939450672	22.534722575668	590.911358947683	-1.77466513067071	1253.05277647272	-30.7144124001216	-55.0238001064603	2213.85238581849	139.451301544249	2.85569443244142	927.770017164091	-27.2416427277875	79.2566272237917	-29.5568225093435	8.64364388633159	1908.05531792024	1293.18337665886	1043.58189555276	1177.51439760969	2519.27455458006	NaN	487.153227916226	2340.29202910398	-5.961893293392	40.3056983262759	108.48951755526	NaN	-82.6686899259993	6.21378871178376	7.43135691230133	1324.84014987232	-48.5767803115072	538.291092337965	-76.5808489234114	404.358590281031	209.547678198219	724.579027017154	1041.14675915172	546.814069741588	NaN	1769.06141110642	1100.42032676343
1381.00127190233	556.062795293076	551.428309469428	615.152489544582	52.0624619714094	820.228487240984	59.0141907068807	235.124652005486	1890.79471250356	57.8555692509688	585.028331690873	115.786642046563	2020.56031556569	27.73141139726	2.24173936719869	2040.25688031619	420.504084951386	1029.93897076103	751.869821342183	35.8417615886431	49.7452190595856	57.8555692509688	198.048765416306	1390.78713334767	1153.05161155407	1176.21558547242	1050.64246370452	2438.04258576151	NaN	128.960133058582	1329.82930724675	80.1938721778439	28.9892982530693	325.244333103551	NaN	247.218315694371	-94.1455104707935	-42.9409365460189	2168.60899439544	-19.7769626276685	868.988141923777	-70.9815365524431	497.145402708151	117.987724360416	499.583715752188	1362.74653334125	-80.7347887285906	NaN	1344.40826774239	1887.72095866701
1756.18449410166	1209.9870544734	334.44763426251	711.335464154617	52.6515029893349	1303.91909823113	-9.96985951581521	952.543675285566	1303.91909823113	15.5425474307274	844.695773193363	35.2566800712376	1659.93314062152	-1.85227548736983	-70.2719122985523	700.898570403759	166.29767938757	2216.56747400063	808.746472495962	-44.7595053520097	110.634246049659	234.717316198753	531.588960667612	1432.49141779616	1880.50629818048	717.132507972686	1486.20437348256	2142.96733164814	NaN	331.375826224875	1582.64354391952	175.119955137154	29.8508249852878	158.029469236934	NaN	-32.4073736512261	-49.4978595514456	-38.5111186155902	2223.53676517775	-34.8488716369717	353.349308096585	-82.4580823590117	182.44444909439	669.523297250646	426.594247668955	1268.9110527512	215.404671901957	NaN	1709.07417666358	1670.07910373312
1363.66073169324	804.208097906806	273.772716910125	568.588005254013	18.4208923603002	1837.22229722201	41.6346945921024	790.279816567725	1680.52913215734	62.5271166007245	692.781847194155	-29.1674022148944	2422.21011346342	53.2415957080036	-80.2377671248594	1557.49598032879	296.986519141927	1664.27947059508	652.157693288501	-11.7570505410427	119.40093206864	-18.7211912105834	624.301130610339	1508.5304712241	1762.77836213134	1343.51381126027	863.131978921115	2362.95006614795	NaN	80.8307761296133	1004.92407192707	55.1615179130171	-35.2920586597503	204.287684695147	NaN	165.172624555572	-43.8484780652823	-35.2920586597503	1201.72171825431	-48.7378605827292	178.618426478551	-65.8506993937933	245.847436093446	341.19039518366	1003.70172629771	902.24703906069	-62.1836625057081	NaN	1562.50412715291	683.927189768848
2225.10090219071	1320.11540403598	381.439816733	547.566808050236	-50.7227061342134	2125.19236195797	-11.2239809259197	598.682805378616	2143.77999735011	54.9944701585728	627.725985678832	43.3771980384864	1709.29402005888	-10.062253713911	-62.3399782542998	1723.23474660298	311.736184012482	1780.1593799914	5.04020004220128	150.256101543281	80.5524688227629	22.4661082223309	735.766616395636	1153.93954080849	1800.18326527406	557.877620704842	710.870926686272	2330.15207719373	NaN	4.65382627599002	801.442963827279	262.906526772644	26.684862337316	529.726852404259	NaN	335.119367195879	38.9243268158304	-61.4392819079879	1244.5115779495	-39.4082458466619	122.152685269728	-62.6632283558393	41.3722197115333	360.82224260076	1166.17900528701	1275.11023914579	-0.241959515415749	NaN	1178.06923922998	366.921232736428
2286.93598899146	2262.51789947553	506.740986662821	449.765444458965	-61.8516692083131	2060.19658634347	43.9600520274195	591.622916884893	1039.28789134376	13.7281316743531	621.854837237959	16.0536640092043	1900.89762140615	103.261126566127	21.8674948463325	1663.69332325133	55.5877137016758	1870.66570105309	49.7738828645477	-43.2474105295029	83.494101719891	107.912191235829	1012.54426949297	1005.53682534126	1536.20060959712	1218.78278021544	297.168078690249	1789.8897628095	NaN	-14.1219933674606	716.306679649841	0.584624210068952	22.6445505763633	201.575064436306	NaN	159.906314633306	25.0956535059516	25.0956535059516	854.793995171578	-31.2797138745785	79.0199179568933	-64.36960342402	39.8022710834811	560.661643620987	789.839767537489	1677.13902804844	-75.3995666071672	NaN	1295.52852720169	133.200363009239
1551.67399222007	1450.42278471452	824.294627956051	544.980952078668	57.3458262760698	2096.33566018097	-11.3187857104536	1401.54289143598	834.768890801453	-26.4482764871452	670.672106223491	23.5954237742193	1801.89249352689	8.46593299752768	51.5267913619576	1172.27291581996	-7.82736476198635	1515.59597575258	-18.3016276073882	102.734298606145	-15.9740136417434	27.0868447226866	1002.35709632788	1125.49257685935	1800.43096005994	1021.18391763744	372.01590906815	1623.71981973106	NaN	-56.2631740900429	832.201170341279	341.336891649941	-36.6286029423894	332.746766772843	NaN	1361.1074306312	-61.1718168769563	5.09486074637436	1659.30747993618	89.7689488206302	-36.6286029423894	-43.9915671227595	-7.1767462209091	807.657956406712	1015.0481141538	1352.5173057541	-80.8063880246098	NaN	1463.43785470803	34.3427274408193
1417.32179640335	1720.18270883489	977.008623714422	512.233608098331	-49.223929563213	2330.56393235076	-35.2457336048343	886.150349984961	1583.8952982407	113.855023284538	909.447343248925	105.701075642151	2064.97820914156	52.1179911350325	275.769126469091	1243.75919658682	-16.6081389936627	924.590388870502	91.7228796837721	-43.3996812472219	38.1397951766538	69.5907360830059	2105.7479473535	820.607903131325	2194.37741432394	539.218620427292	141.095792496694	2029.72167684647	NaN	25.5910214304098	448.2893325666	1000.00893053215	18.218376468732	343.843528942832	NaN	289.777465890529	-26.0174933013344	-23.5599449807751	2426.61573061679	-49.3642023466472	-71.4821372316804	-70.2533630714008	-5.12833257658081	349.98739974423	400.367140315695	1047.93112278306	-96.0576204372729	NaN	1670.72468100566	52.749287869158
1431.96310584938	1282.7286465124	1465.77403804291	494.584158138988	-7.91624790974041	3419.81273998646	-10.2480363368807	592.51927207888	1213.94088791176	30.5582611380741	542.385820895364	-9.08214212331054	885.158719684984	4.90858843953109	519.067936623961	1717.60718817406	-54.5520164525458	959.775949353472	97.0142313115718	9.57216529381163	-42.8930743168445	257.907632784251	1322.36904977379	1107.96933520466	1795.75839174268	481.699872274681	288.528348345396	1848.66524224561	NaN	-7.99609284541699	1233.46930616508	1151.03305073029	NaN	219.626403504377	NaN	-27.6823627999938	-51.0598083710538	-1.84413348461173	NaN	-30.1431465443159	-100.275483257496	-26.4519709278327	-28.9127546721548	351.27833382561	628.116505061846	1036.60660661932	-74.4372539421137	NaN	1682.49158810617	100.27547322993
1026.53206730323	1233.08056040151	1750.03526346668	621.603665579499	-45.8863799132295	1803.71453285945	21.796177147222	516.579008071902	1187.56987548155	26.4639397031152	989.189966856088	21.796177147222	1192.23763803744	159.495172546071	88.3117935687001	1604.16768359502	5.45900820159578	1604.16768359502	24.1300584251686	-26.0483890506833	-63.390489497829	185.167866603484	583.09462449338	1234.6945874903	1302.45534919486	175.162677200788	155.450455614006	2062.60789413512	NaN	-9.63940017528932	1288.90319685395	984.595776108006	-73.7041203323294	592.815372070722	NaN	417.869405488036	-51.5278710472001	-8.40738632611547	712.320715440585	-60.1519679914171	-102.040438863328	-73.7041203323294	75.3695554177062	378.444962314473	258.939618944609	1446.6009695482	-41.6717602538094	NaN	1552.06442184927	16.8569079396751
1872.45675013669	1176.33533923797	1073.5523121254	350.567155504077	-36.0371851124967	1872.45675013669	-75.7488092241689	2.50645005471456	1732.29807680138	55.0659525554572	1005.80895334667	-4.50148361205112	1386.57334924094	196.392614835232	748.851385565259	1759.16182252398	-68.7408755574032	781.555076010166	-36.0371851124967	37.546118388543	29.3701957773163	147.337079167872	611.028690118868	892.9711534779	994.129642350951	NaN	162.656209418798	1946.49980588748	NaN	-44.5953287601362	991.662362134535	1115.02637295533	10.9184761092212	604.299368157241	NaN	13.3857563256371	-14.9879661631456	119.47880563152	566.056524802795	-27.324367245225	-72.9690512489189	-108.744614386949	741.233420168323	532.748241881181	401.982390411139	737.532499843699	NaN	NaN	860.038030878439	89.0785822173779
1224.70159594546	1236.3919872965	1689.97917171704	385.331496940443	126.973848082354	2682.49339742074	-39.0297091024814	-74.1008831556156	1356.80301821226	72.0290087324437	863.468503198173	28.7745607335781	1293.67490491662	111.776339325996	976.865299303307	1540.34216242366	-56.5652961290485	1009.59839508623	91.9026740292197	6.56281716659309	26.4364824633691	566.532562881636	1822.08059398384	1468.1504817872	1138.33321390043	NaN	358.87742350138	1898.02467363961	NaN	115.529102251596	452.757994135815	1461.97412845598	79.7062529305622	807.280675347429	NaN	61.1771929369238	-56.1735203561192	80.9415235968047	488.580843456849	-58.6440616886043	-104.349076339579	-58.6440616886043	326.760386179074	136.52870357772	289.702266191797	719.576458044207	NaN	NaN	801.718476702857	-1.19696524190721
1874.58179243994	1514.19369791393	1075.40949191635	441.220052847848	-8.09497409367295	2065.30666064688	-54.8986227334147	-81.8107207012661	1328.14919457095	92.5328704817717	1462.70968441021	254.005458288881	878.834167629432	454.091056223776	407.287407584035	1472.07041413816	-74.7901734053049	1186.56815743573	31.6881272501075	162.738343441384	-3.41460922969878	751.294225086136	1241.56244458743	1715.83542987899	785.682463538186	NaN	104.147510807095	1658.93777502303	NaN	214.232103897961	960.086144727086	629.832365454488	-50.4656817362557	403.478651571023	NaN	39.8284227090613	20.0379340635123	46.0129504107953	1119.64695943182	-31.9120986310536	-77.6776036238855	-123.443108616717	211.758292817268	243.917836866285	389.872690627208	542.012072089865	NaN	NaN	929.599972106784	122.737351690498
1613.31066177361	893.056368548382	1276.0208464096	166.94634936197	-41.5174948560646	2909.76838957903	-73.1384150464406	45.1472493694104	1276.0208464096	39.2915234082297	951.613628160189	-4.0408487045078	1158.90632718599	179.828946476567	968.009660851495	1746.82121368853	4.15716764114524	681.079088753639	104.875654173454	-25.1214621647585	-46.2020756250092	555.766553184371	1572.32058004535	1720.18355093828	1081.09446113525	NaN	194.296421796163	2040.96664058747	NaN	-0.155103589642141	1508.39239908495	1344.90449239115	-37.3114460200508	1472.47460140222	NaN	-8.82491682340415	-70.7521542074185	35.7626940930862	702.099768345081	-50.9354382445339	-2.63219308500272	-45.9812592538128	922.560733432172	236.406943217293	158.378624113435	939.900359899696	NaN	NaN	661.242889115303	-13.6880281848231
1975.17938808663	895.582203575662	1166.36065050512	2.36498902912653	93.7966724079058	3044.22676297697	-58.5894665567263	-8.18482059150184	941.298045265052	10.5703965118375	1295.30276809058	35.1866189599704	853.382965093149	352.85310864778	1146.43323233283	2289.32927456757	-10.5292227294193	831.111144782933	-29.2844398327586	66.8360478218555	23.4646082703833	734.990657128319	717.407641093939	991.59192342682	538.923191921629	NaN	57.730129390082	NaN	NaN	-52.6466297988552	800.602924380794	1382.25123965733	-17.9213572450323	1713.38151722414	NaN	4.40203225385392	34.1665515857022	-4.27928588460182	257.400446574564	11.843162086816	-22.882110467007	-123.337363211995	414.904361372261	471.95302342497	251.199505047096	1089.56679956082	NaN	NaN	1546.66684920583	33.996538936417
1444.85122188739	597.758331244355	1652.51803856858	72.1383658592029	-81.558543661902	1985.72355233952	-45.1875192714115	-39.3212250148808	1102.259637306	51.0197065356923	957.948798595341	65.098812751366	417.076468143209	204.716616056797	966.161610554484	1646.65174431205	310.30991267435	635.302614486152	26.3812706582633	149.573450045408	-1.77694177308418	1149.18999135824	1027.1710708224	982.570884078108	323.155845348427	NaN	41.259020882066	2913.62622348424	NaN	71.0630904291703	1388.6513316574	885.707658050019	-82.9246022308683	1535.18800693067	NaN	35.0498397264193	-30.7674805234359	-19.5909544432718	456.032322079267	6.48760641044442	211.390584546786	-204.624552881544	977.603539153591	493.287409013147	-86.6501109242563	899.367856592442	NaN	NaN	646.319881972923	114.364798144765
825.491174865278	540.131768565881	720.976824409943	-9.4493102329587	-39.9815923884498	2636.29037039479	-45.8531851106596	-3.57771751074888	1151.95173022014	-1.22908042186495	725.674098587711	-7.10067314407477	845.454590120791	387.470357788425	1261.16335485325	799.656166887555	22.2572904669743	933.528480953939	-2.40339896630692	447.360603554965	-41.1559109328917	1696.83553484122	578.884280532465	632.809978535396	610.427184779001	NaN	99.3533940079782	1595.27011006039	NaN	39.6659439909244	1340.35495894589	1443.56450793371	65.7792033733854	1086.68329637341	NaN	-41.1608112405026	40.9094325329463	33.4485012808146	529.600429547574	125.466653390439	NaN	NaN	282.146209685205	626.592535825286	NaN	668.871146254033	NaN	NaN	1023.18548482252	63.1712289610848
668.111078855148	481.22563444096	1034.82968676223	-20.6616911241853	32.2304157854904	2380.63996257509	38.1073165532322	-66.501517112571	1184.10296626287	36.9319363996838	837.36582096611	-18.3109308170886	1004.26980276998	-47.6954346557974	1115.93091735707	1110.05401658933	623.446633020311	772.719912520951	32.2304157854904	457.718031369993	61.6149196241992	1755.33772088737	324.90007401903	1357.92259319254	349.354936076274	NaN	128.964225817536	1880.88360058615	NaN	92.855013402262	1794.96857794292	1177.37653111617	-24.1886406334523	NaN	NaN	5.69484550332579	-61.542998304425	50.520074708493	1081.50034642734	122.73849953904	NaN	NaN	NaN	782.665485059557	NaN	1067.80374861465	NaN	NaN	769.885145888352	584.050086125136
615.149663280928	508.09328805274	1603.36235769497	58.691800831117	-78.9521101765529	2559.8110726457	78.6913434561631	-76.5992228089004	1206.90083624553	5.7518350589363	558.680366457269	-7.18904546315233	597.503008023535	28.1042650516348	732.794031663552	605.738113810318	475.152864905606	725.735369560595	50.4566950443334	222.217472882964	-74.246335441248	2003.35321019589	-44.835243345592	1313.19678151101	997.754764896204	NaN	184.836998758429	NaN	NaN	-9.66479804754114	1361.82223071251	977.805862659694	NaN	1786.98320962812	NaN	2.80326585027748	-58.2902472490338	-62.0306664183794	462.874823679785	232.21564157014	NaN	NaN	149.926419844537	410.508955308946	NaN	613.73839684339	NaN	NaN	630.053089898656	830.675292844478
1162.62197940673	466.714077373948	560.91480861358	-27.8397616341239	54.5858782005547	1650.11076357183	-86.7152186588944	23.9706405476741	1265.06527462983	-31.3722890556101	757.558835076314	15.7280765642062	779.931508745726	214.72712130793	372.513346134315	1159.08945198525	997.770699737377	545.60718978714	198.241993340995	374.868364415306	-61.9875267084908	1717.22878458007	162.916719126132	1319.53882446251	NaN	NaN	149.720596082058	1586.71182432742	NaN	101.030189564622	1203.43093199786	1255.86675440125	-50.0349178356296	1102.30470307703	NaN	-48.786445873644	-66.2650533414417	-7.586871128121	806.416848086455	534.249960373606	NaN	NaN	575.449535119129	637.873133218406	NaN	617.897581826638	NaN	NaN	867.867686513068	1064.12405348139
431.152730498445	79.9369249176648	714.01109740914	9.22233318999093	-19.0635035010786	2617.41219141236	202.508883912299	-13.1706208571058	923.797719534572	57.543970870568	868.404622681228	97.6155728495832	1006.29807655019	-2.5634320979547	301.509312331043	335.688031666085	1706.37253465416	731.689745341058	545.474653791517	657.439424027001	32.7938637658822	1125.33430595844	-75.6351768832177	834.592032261966	NaN	NaN	44.5022945059997	NaN	NaN	552.059942494801	2140.99041193758	854.594304103889	-108.015028288665	862.095156044611	NaN	-48.0082127628952	-73.0110525652992	92.0076901305673	755.833086884394	-10.5039530592892	NaN	NaN	465.800145176507	589.564202198407	NaN	385.791057808814	NaN	NaN	810.300819764687	1220.02998171146
879.181653972212	106.513619614381	460.407375808807	-46.8403414032039	-31.5049453014455	2899.91500184239	-56.2775082350553	127.747244986046	859.127674454528	-5.55273651385419	1143.42232526405	55.7888478931797	2170.89386408187	120.669369862158	-23.2474243235755	381.371103592052	517.030376799915	861.48696616249	1532.70545707792	51.070264477254	62.8667230170682	1104.49401208266	75.8428274108639	718.883798315521	NaN	NaN	60.4283234754931	2566.56494064229	NaN	74.1983048884975	1581.38536136643	NaN	-20.9397485104419	1516.29090377768	NaN	-84.7823896070985	50.4137915387627	16.6147462522974	646.278441774225	NaN	NaN	NaN	922.929886526404	687.588386013238	NaN	334.576135243489	NaN	NaN	288.404289928675	1365.99688501509
904.146864528952	888.797541951625	403.522805083846	-26.2582270812918	-107.727708453255	2171.05633571904	81.1870309599927	-6.18603601863424	1200.50686198348	13.8861550440233	825.038817399654	97.7170706586518	1764.88964598056	39.8619317133448	64.6569912613335	37.5004974706792	725.8585792077	708.147822387708	776.62941542501	13.8861550440233	-49.8725695079477	1264.26558653545	421.233561903838	849.803788689478	NaN	NaN	-12.6011056100053	1644.51992675034	NaN	369.71501758962	1218.3314615442	NaN	-62.7409250460218	2127.115688822	NaN	-41.4315017857148	-7.58712366640364	33.77822736831	602.865177967097	-57.7269431024201	NaN	NaN	345.898603357513	352.166080787015	NaN	164.141757901953	NaN	NaN	520.837810039673	1511.04604368574
806.251264466834	-10.3658578091469	7.36099723302345	-17.4565998260151	-109.636246045301	2242.12652288263	-29.274503187462	16.815319922181	710.526247239114	48.7236589980876	712.889827911404	20.360690930615	1482.2353367416	-28.0927128513173	-30.4562935236067	104.267804796888	647.891359423446	471.804599337887	918.52134640058	-44.6377775573429	6.17920689687876	1284.87635060543	225.992209419791	NaN	NaN	NaN	133.829624535364	2165.96440877186	NaN	604.521745652527	981.075442546258	NaN	-28.0884651289399	NaN	NaN	48.477453239452	17.0979784983078	13.3324415293705	276.920029354982	-19.3022122014195	NaN	NaN	289.471819251439	290.726998241085	NaN	367.292916609477	NaN	NaN	441.39934806026	849.762044370354
832.378415647676	-21.6504780471009	109.647592867193	-73.6965602113256	-41.7591916105514	3381.45357619095	12.652621561138	-65.4165016851989	643.119935050496	-41.7591916105514	1189.60379777485	36.3099316357856	1751.46491204773	23.2984110947294	140.402095964235	837.109877662606	643.119935050496	77.7102242664188	1452.19993960344	-55.9535776553399	45.7728556656446	284.711687419585	252.774318818811	NaN	NaN	NaN	36.8220082697968	1562.6585723987	NaN	692.906593504795	2031.46997142677	NaN	-28.5350768493985	1316.3126361802	NaN	NaN	-46.1312151507203	19.225869968475	43.1063433774117	-58.6998853659501	NaN	NaN	543.33941794356	-67.497954516611	NaN	510.660875383962	NaN	NaN	512.404153377621	1005.96649332273
1320.29077544391	-32.9556499951409	52.2882193238546	151.739400196016	-68.4739288780557	2948.21189091084	79.5188998007559	28.6093667352447	868.024691001464	-6.90891214767008	1085.87013481667	205.016818520388	2964.78708772287	-8.09285477710057	-63.7381583603337	354.19358982863	621.764624079922	-34.1395926245714	830.138526859688	6.11445677606534	214.488359555832	182.521908561209	278.421261545079	NaN	NaN	NaN	98.1316281401654	2128.188262659	NaN	981.640467217799	1361.72546636516	NaN	25.1351713502755	1088.61803320298	NaN	-56.6712026383943	104.424426139294	32.6865289492296	140.922654534239	198.816396126221	NaN	NaN	507.163498083514	2.48109855341306	NaN	252.934458918725	NaN	NaN	769.300022979139	1243.96418587388
487.793321800274	-56.1316470339676	41.0401338906681	-13.4708651646153	-27.6911257877327	1944.18501395122	10.229569207247	25.6348515489576	549.414451167116	-8.73077829024284	972.467204704859	60.000481388158	1221.32176560941	88.4410026343928	-60.87173390834	753.238186765132	615.77566740833	119.251567317814	926.251357679727	-51.3915601595951	-33.6162343806983	214.053304805263	588.520167880689	NaN	NaN	NaN	39.8822070884579	2324.72768204988	NaN	646.065700445569	1053.12862841718	NaN	216.318151100923	1661.83263526019	NaN	262.947650589931	-25.6511435447433	72.6488824050585	10.8963020006958	-98.7460346356216	NaN	NaN	651.106727417354	-82.3626969773213	NaN	493.574634549082	NaN	NaN	550.426633983266	1638.7570851423
1130.47490258826	-48.5112573460519	195.825914632286	15.5382925900173	-98.3275739629946	4043.54332190281	13.1660870368295	-109.00249895234	698.733491908089	-17.6725851546112	801.924433471756	264.619875674731	2148.1510849058	79.5878425260864	-24.7892018141745	1129.28879981166	717.711136333591	-1.06714628229698	790.063405705817	-48.5112573460519	-46.1390517928642	234.967306259884	274.108697887482	NaN	NaN	NaN	192.222541874302	1230.81436217082	NaN	931.730204928691	1011.23358849938	NaN	28.1679408554107	1731.81187451313	NaN	217.461711261824	67.2886534060695	0.404854529136674	15.5483561616498	-43.7636918990265	NaN	NaN	310.846637995655	194.746458813055	NaN	476.163197483923	NaN	NaN	427.666280936455	2127.15669686227
1356.44074570868	-66.9950390737008	13.7335959264677	-29.0050931912685	-49.1872519413107	1794.51230916548	-63.4334816472228	-62.2462958383968	606.139314530646	101.585345779592	806.773716222241	642.942074604252	2422.53360203444	-12.3844918677044	-75.3053397354828	1798.07386659196	1204.48096217895	423.312699971441	1432.42063747355	-36.1282080442246	109.895646441374	165.693379456197	487.420733648045	NaN	NaN	NaN	39.1679626258434	1660.44989808403	NaN	916.151332234556	524.415244945362	NaN	-58.1342267976017	1482.27316160733	NaN	289.373592571845	-42.9702492251168	29.0586442441867	NaN	-30.333601248046	NaN	NaN	476.395982632493	-89.7258467402787	NaN	211.026375114006	NaN	NaN	327.433042517531	1275.43879502891
862.727508131314	26.1848503567659	-45.1113988853832	-34.4169614990608	-71.2533569408378	1803.83799812768	46.3854543087081	-35.6052323197633	588.236948549041	16.678683791146	594.178302652553	515.752428486189	1620.8442917395	-17.781170009226	-37.9817739611683	2036.73907898537	407.619783802263	164.024265558254	709.440572260694	106.987266164535	-9.46327426430866	83.2218497504851	133.129224219989	NaN	NaN	NaN	43.8708927956726	2049.49145120658	NaN	634.801366472576	579.12483362079	NaN	-49.7669124550572	1306.71588793389	NaN	155.223958499243	-61.1552941747406	36.2786383158837	284.292284655655	-13.0710158027442	NaN	NaN	427.279744025012	-99.1165665736851	NaN	388.053095879436	NaN	NaN	187.287187378317	1438.20748444763
1480.1605599057	-58.8684561412555	11.3036551004527	50.552463083103	-129.040567382964	2222.31983812309	30.3333801829498	-61.2471717765677	502.50843379241	272.962374984788	1044.85559864358	1299.37817162198	2002.28864185672	142.133015042621	-73.1407499531284	1562.22624932397	1069.83211281436	419.253386556485	567.923113763494	54.1205365360712	58.8779678066955	-39.8387310587584	-30.3238685175098	NaN	NaN	NaN	34.6485706861764	848.121207719595	NaN	1026.78108594656	1275.13098759539	NaN	6.77256131742998	1135.75094075166	NaN	635.249863449167	52.3878493753787	-50.2465487550059	111.941142117701	78.9967674091821	NaN	NaN	537.683830658555	-46.4452747501768	NaN	231.047727602344	NaN	NaN	251.595943518536	1323.78672524128
542.810292671476	-66.6984715599163	16.6328047998443	-78.6029396113107	-77.4124928061712	3072.50975359278	66.6315706157007	-25.032833380036	739.234015519483	347.577016628608	382.099973977652	818.993951463825	1505.88175802928	2.34744313817109	-19.0805993543388	1274.93507783223	711.853739001276	178.533570298808	1278.50641824765	-69.0793651701952	65.4411238105613	20.2041452152627	98.7736343544655	NaN	NaN	NaN	-13.9319515317051	1182.55736985812	NaN	636.96838979701	591.291172861661	NaN	-53.2651105593662	1720.53348043	NaN	511.356043224802	1.29378744674436	11.444280099044	374.324392418756	-8.85670520555529	NaN	NaN	414.926363027955	-116.705689636239	NaN	332.45361022802	NaN	NaN	475.295667761606	983.90718279579
1106.27110993336	-82.8836031146302	17.2055711298898	-29.2644026264945	-48.3290072444983	2246.57277364771	126.827047683412	-93.6074432122574	615.35754101976	993.07502001396	139.933963358289	437.818410514599	2057.1182652563	29.1209490161422	-17.3490247402421	974.010415395957	55.3347803658975	142.31703893554	1124.14417676274	1.71557987776173	-11.3913357971159	14.8224955526394	194.74470163505	NaN	NaN	NaN	91.0903549158574	806.402407463557	NaN	698.406804503425	355.361948041828	NaN	-112.195485950274	1407.36617452406	NaN	108.877865991644	-67.7267082608076	35.1867486776713	314.704779868602	-14.3641750334482	NaN	NaN	1071.94453709494	9.77601856940493	NaN	300.728878309055	NaN	NaN	-0.957289650502588	763.089064911746
666.570529086678	-97.9057967949027	110.804588586184	72.6404038307853	1.0825574144127	3308.24769262443	21.3572805657183	20.1646497921121	964.72822248823	956.379807072987	193.096111965012	152.546665662401	1348.75533158943	9.43097282965617	-1.30270413279972	726.202067766988	240.801342909261	307.588666231209	1004.08503801723	-58.5489812658978	54.7509422266921	76.2182961516039	1.0825574144127	NaN	NaN	NaN	58.9938599556367	NaN	NaN	589.528834361108	934.312954418381	NaN	-37.6983655954803	1765.10273448258	NaN	1.74188430037006	NaN	28.4594729394945	332.531076975244	307.085754461792	NaN	NaN	464.846754045194	-125.484728266889	NaN	95.8895776001419	NaN	NaN	-85.9201509242745	450.786344314046
794.276006676068	-75.9500764428751	82.8154503812942	-21.0386912254932	-92.6622371612088	1474.69969306537	-17.4575139287075	2.83582408641192	382.440617545704	1097.48235113726	734.589718396305	-10.2951593351359	1472.31224153417	-37.7508519438269	-24.619868522279	1081.96391618453	-28.2010458190648	739.364621458686	1483.05577342453	-42.5257550062079	-10.2951593351359	27.9040651639123	-17.4575139287075	NaN	NaN	NaN	105.797886600467	638.330079516416	NaN	663.810088746844	1066.39423458761	NaN	0.055848294189603	1322.46832735341	NaN	-64.9181752434023	NaN	-2.49215262885322	-1.21815216733181	821.786145975499	NaN	NaN	351.679975674099	-128.618198319473	NaN	100.701884754381	NaN	NaN	9.16609003520306	701.353388026431
937.748896644112	-27.6679016173392	6.98195871630203	29.6835913486876	-7.35591452520467	1145.64805864596	-14.524851145958	-31.2523699277158	268.648145373799	1518.43276292513	985.541807449134	-50.3695342497248	2264.00217148348	-4.96626898495356	18.9301864175576	130.048704039235	77.47650215371	563.769369594812	809.902860240677	72.6972110732077	15.3457181071809	29.6835913486876	-37.2264837783436	NaN	NaN	NaN	68.5308835254789	NaN	NaN	1143.97930922975	388.741506125445	NaN	-59.0430697015991	NaN	NaN	-53.940111572516	NaN	118.284725284039	21.3285208314601	1047.02310477717	NaN	NaN	469.113096658504	-90.9365580083686	NaN	-55.2158511047867	NaN	NaN	96.4039070786384	621.346716199266
782.505277070633	-6.80310614478884	141.49119615629	-46.2685253055599	-70.1869611605727	1647.15673322935	-43.8766817200587	-10.3908715230408	369.912258571663	1559.85444235855	295.765107421123	441.667566136701	1675.85885625536	24.2908604667278	76.9114193477559	152.254492291046	41.0337655652367	387.851085462922	946.346562677471	20.7030950884759	-78.5584137098272	-41.4848381345574	-86.9298662590817	NaN	NaN	NaN	15.8321986537624	NaN	NaN	901.128165288507	351.810321633471	NaN	9.44478186707592	1281.81820577502	NaN	-27.6022354957056	NaN	-27.6022354957056	593.254676170219	1031.43146773691	NaN	NaN	685.233477898505	96.3136501660119	NaN	-2.05256834895973	NaN	NaN	-9.23122700785382	974.04778751549
956.157082732781	-103.208129821588	-11.0373712151626	52.4048392541951	-110.390266855855	1443.34537822389	-18.2195082494295	-49.3421020645861	291.809407063092	716.752514923884	727.525720475284	136.196437987309	1706.69040281367	18.8881997609495	-93.6319471092321	64.3750676446399	-97.2230156263655	455.801536012186	1642.05116950527	-60.1153076159865	130.211323792087	26.0703367952164	11.7060627266826	NaN	NaN	NaN	42.3016288253589	NaN	NaN	672.962983253579	472.123566123294	NaN	-60.0369276741495	797.048483009233	NaN	33.3470051316519	NaN	37.1847010003835	96.0293709876008	768.905379971868	NaN	NaN	362.109617886322	-121.440061573854	NaN	44.8600927378466	NaN	NaN	-72.7360922162434	1254.12522650432
948.013795169148	-63.204476754622	54.211862876337	91.3537662289873	21.8624631820932	1537.49174515315	-42.8363362063944	-51.2232176086058	-24.8644474873701	1033.08073510586	514.29221408336	132.090047325442	1285.88530308681	-34.4494548041831	-39.2419584625896	136.882550983849	-3.29818102454089	178.816957994906	797.049929929343	14.6737076944835	451.989666524076	59.0043665347435	13.4755817798818	NaN	NaN	NaN	31.6950450778375	NaN	NaN	937.351686552459	389.089957342929	NaN	-37.4781637476641	1558.62958063335	NaN	-93.8415190869616	NaN	1262.72196510204	802.848224947317	NaN	NaN	NaN	632.477173580804	-128.428123499712	NaN	43.223913215421	NaN	NaN	51.2327292653688	1225.81566654025
576.488484838416	-41.1154930557537	-39.9162620307165	138.76916069983	-48.310879205977	1038.19242947775	-50.7093412560515	-86.6862720071682	6.85374794573525	1036.99319845271	715.599283742734	632.852343015166	1182.10015248221	107.589154048862	-37.517799980642	210.723022202063	-95.0808891824287	149.562239925165	999.817036676556	6.85374794573525	1045.38781562797	77.6083784229314	-111.87012353295	NaN	NaN	NaN	3.10093561818178	NaN	NaN	422.558077843098	126.244316821827	NaN	-31.5331403453434	NaN	NaN	-55.9052678752315	NaN	463.605871577646	450.7784360356	677.82404512982	NaN	NaN	530.308536396287	-53.3397807668222	NaN	72.3690875452321	NaN	NaN	59.785212064278	620.612956615051
614.792833432588	-29.7887670725338	146.660944797583	-18.9857234886491	23.0261126709026	1775.5198496122	30.2281417268258	-41.7921488324057	251.090366108469	584.784379032909	673.609404055961	904.074333845502	1510.24511271903	167.066693789366	-79.0026322880087	110.650799517968	71.0396397103903	36.2298326067618	766.035443606975	78.2416687663135	409.535005338779	38.6305089587361	-128.216497503484	NaN	NaN	NaN	39.9380613050278	NaN	NaN	326.38303150897	1327.0136673335	NaN	-79.5210518293516	1509.41360351718	NaN	-93.6506243506224	NaN	1291.04748273391	149.121121696665	797.796951082274	NaN	NaN	322.529511730442	-182.281579256775	NaN	63.059179976198	NaN	NaN	38.5701495884115	752.148818885701
492.174025868812	147.358629786739	-26.8512393139595	5.58783975996373	-102.54242381978	656.772315984644	46.4370504456448	-72.5062394920736	53.6457346842944	442.914683571373	796.140211265203	358.813367453794	1653.97363566451	107.710866474166	-49.6787394030165	140.14994554809	-40.0671604181504	-30.4555814332843	540.231920793142	-82.1178184769397	569.066657747741	5.58783975996373	-62.8946605072075	NaN	NaN	NaN	753.456965152698	NaN	NaN	394.586383979893	-27.3116469329389	NaN	31.8569793536168	1075.02558627528	NaN	-68.4724304366298	NaN	988.84519581443	186.209917492458	536.07657727383	NaN	NaN	744.453043761265	-9.30380415007409	NaN	-55.6096855917264	NaN	NaN	4.71514162146254	672.971356482865
802.249495799265	45.8401225121325	-63.5927120969757	68.6887363316167	-76.8208569398349	1009.0895787967	193.75483302774	-2.26222237099195	111.980846726429	151.665281255006	1444.41579998898	1200.29639970712	1279.66526876428	445.089585042066	16.9787155822578	111.980846726429	-43.1492155216478	-74.4157396956787	398.189798781019	15.7761569601797	870.795337257717	48.2452397562888	-56.377360364507	NaN	NaN	NaN	62.3950399175675	NaN	NaN	464.265781671955	68.8352761636314	NaN	-54.8172597607955	NaN	NaN	1.85681920456683	NaN	450.097261930614	327.7327732554	554.42908911685	NaN	NaN	934.40302763462	-178.469795685222	NaN	-12.3117005367738	NaN	NaN	NaN	865.535825275044
465.323592408754	-93.1801824595208	-36.6076018155361	-46.2369772442994	16.3539630426624	499.026406409426	642.263365912281	-75.1251035305895	75.3338875438379	344.956399549212	839.665562201929	543.562267767456	1399.3730089988	45.2420893289525	-32.9965860297498	90.9816226155784	90.9816226155784	152.368890973945	270.328739976296	-22.163538672391	1579.92379828811	46.4457612575479	-32.9965860297498	NaN	NaN	NaN	1282.23595719849	NaN	NaN	487.703814371679	91.7275678654615	NaN	11.7584236199062	881.100411063523	NaN	-24.3566737813123	NaN	372.909397632091	139.451089431357	621.845604719061	NaN	NaN	596.049106575334	-136.571440706527	NaN	60.7717700929885	NaN	NaN	NaN	508.525379844621
237.408915564402	234.999340967642	-39.692163062999	4.8849669770611	8.4993288722011	173.555188750262	506.076483103142	-68.6070582241191	-44.511312256519	238.613702862782	1119.31321797856	433.789245200342	1201.2387542684	90.4248651620413	-18.005991692159	9.70411617058111	-89.0884422965791	-48.125674151659	139.821144395621	55.4860335090212	1061.48342765632	79.5817794766213	-21.620353587299	NaN	NaN	NaN	407.878032715026	NaN	NaN	360.088556003166	25.5622190201445	NaN	3.6048918822628	868.981902610541	NaN	35.8950788497359	NaN	123.724387401263	145.681714539144	281.300499802531	NaN	NaN	NaN	-89.3908465840597	NaN	-19.6440427343178	NaN	NaN	NaN	409.462458907
943.647628843156	211.663453379209	-4.19349457473967	60.9253612325967	-95.8422545998798	264.723261814816	485.403828717456	-112.7249209203	17.5127906943725	68.1607896556341	404.608211326872	299.69449919283	1388.62647685995	-30.7233987925434	-86.1950167024966	35.6013617519659	-27.1056845810247	110.367455456685	621.671064017993	173.074501789676	677.142681927946	-23.487970369506	51.2781233352135	NaN	NaN	NaN	388.620867351713	NaN	NaN	1347.02655060726	-89.9352767839851	NaN	-9.74478776665197	461.050986464143	NaN	NaN	NaN	NaN	492.092466083755	206.252174586487	NaN	NaN	922.792995805883	-142.964471134157	NaN	-66.6541670692755	NaN	NaN	NaN	629.85086492123
310.193686912078	16.886793983121	-73.6400248221128	74.8239580184706	-48.2925155566474	120.690879546456	627.641064855765	-42.2573943029651	392.271335962157	-6.04666678087159	359.681681192273	340.36929318049	2072.4490929873	100.171467283936	-44.671442804438	48.2694245022687	-39.8433458014922	123.104928047929	428.482063484251	-14.4958365360267	970.435952064917	-48.2925155566474	48.2694245022687	NaN	NaN	NaN	NaN	NaN	NaN	647.775627122788	-91.7764034322765	NaN	0.181905095586155	NaN	NaN	29.9712163088374	NaN	NaN	343.406577770003	417.232262081104	NaN	NaN	923.650552706376	7.95302975991258	NaN	-6.29403212468586	NaN	NaN	NaN	309.837765949821
105.662426410613	-82.8083253866796	-56.2291167998819	332.793845243247	-81.6001795418252	63.3773218407075	836.590662547548	-90.0572004558062	155.196406049645	-56.2291167998819	828.133641633567	375.078949813153	1939.62781889965	104.454280565758	7.80261297740332	24.7166548053655	-135.966742560275	193.857073084987	416.155908538204	-62.2698460241541	441.526971280147	38.0062590987643	-38.1069291270653	NaN	NaN	NaN	632.688892023712	NaN	NaN	1020.48737085595	133.349713594237	NaN	2.35424081143929	592.482360773546	NaN	134.646698473274	NaN	NaN	180.04116923959	497.802464603802	NaN	NaN	636.579846660825	-176.629672495749	NaN	-22.2884718902751	NaN	NaN	NaN	451.036857234766
-21.8560481122684	-76.2731767522151	-19.4375090616041	226.044204580822	258.69448176479	56.7464710343213	1340.99070693706	85.7689396422928	15.6313071730282	-19.4375090616041	563.430402148492	793.1916119616	1168.06516481457	18.0498462236925	-82.3195243788758	-10.9726223842791	268.368637967447	-79.9009853282115	835.516045348225	39.8166976796712	459.433222969927	118.419216826261	-76.2731767522151	NaN	NaN	NaN	421.443340812986	NaN	NaN	1048.7576114666	-111.05945622217	NaN	46.0938082686929	665.615355063253	NaN	216.234945857975	NaN	NaN	-81.1873480958079	698.085037809299	NaN	NaN	NaN	-168.206097855212	NaN	-48.7176653497618	NaN	NaN	NaN	183.416763736373
40.4201118277562	-93.9337662498537	-64.8842790979381	539.102974602309	-85.4609991638783	87.6255284496192	815.073102545507	-83.0402085678854	-64.8842790979381	15.00181056983	412.011468312677	1342.80545247198	988.159630159005	-17.6788624760751	-99.9857427398362	51.3136695097246	-98.7753474418397	277.657590235068	712.189502215806	-58.8323026079557	64.6280177876859	31.9473447417808	44.0512977217457	NaN	NaN	NaN	1270.89515504927	NaN	NaN	515.249601043831	NaN	NaN	36.6307303484755	327.963955989127	NaN	614.09480260048	NaN	NaN	177.094964139504	1040.68988300286	NaN	NaN	1064.1005886347	-80.4227978107147	NaN	-11.4912756725249	NaN	NaN	NaN	295.905491219298
9.52504813663877	277.271668418472	10.7365713053348	153.696305211472	27.6978956670799	57.9859748844818	655.266897051648	-133.434685769498	-54.6856798042533	389.943323107207	248.195112369766	662.536036063824	612.863586147285	-54.6856798042533	-70.4354809973023	44.659220028825	38.6016041853446	-60.7432956477337	615.286632484677	-41.3589249485965	323.309548828923	31.3324651731682	-43.7819712859886	NaN	NaN	NaN	1358.20147907525	NaN	NaN	1143.3042840696	-99.1922252358316	NaN	NaN	-5.41890377881807	NaN	NaN	NaN	NaN	109.192933557532	477.774183173294	NaN	NaN	733.046002695164	-112.216297660417	NaN	-1.5116820514425	NaN	NaN	NaN	307.01765372696
-148.756226587143	-38.404790546719	-26.2782591137054	373.897278175745	-2.02519624767808	14.951947758541	945.056908670688	11.3139883286369	51.331542057582	-12.9390745373904	500.013205079087	759.520977745579	1004.47691269245	-15.3643808239931	159.257671811403	121.665424369061	7.67602889873284	-57.8072408395409	473.334835926457	6.46337575543147	8.8886820420342	-62.6578534127463	-3.23784939097944	NaN	NaN	NaN	1156.21357711995	NaN	NaN	1091.00233780321	140.222468565038	NaN	-35.8478775901783	-68.4534972485517	NaN	470.191339507776	NaN	NaN	-37.1521023765132	416.718123268044	NaN	NaN	394.54630190035	-194.96330152304	NaN	7.19154035887453	NaN	NaN	NaN	149.550539699115
-93.7068313515607	-125.265247271883	-83.996549529923	179.394844882	419.724319967534	28.8854766466157	295.918226741653	84.7195971210326	106.567731219718	25.2441209635015	740.163620081579	1575.24785674242	846.976720119594	-31.8037847386202	7.03734254793077	206.098119891504	-90.0654756684465	-90.0654756684465	417.296749512125	-8.74186541223054	51.9473959730053	-29.3762142832107	-73.0724824805805	NaN	NaN	NaN	1299.76369206052	NaN	NaN	638.903702518554	69.4670316879225	NaN	-46.7711878164954	68.1609842777604	NaN	482.178013299114	NaN	NaN	-53.3014248673054	561.846905318996	NaN	NaN	205.29596234477	-166.927549551399	NaN	-25.8744292539034	NaN	NaN	NaN	174.437780437363
42.8450454134394	-145.467465898742	42.8450454134394	203.214409885748	389.097082342288	27.0510928517726	97.5164196653629	-49.4888311009203	68.3583533976704	123.029727649594	1087.67575333909	837.402351208061	607.782579349982	-17.9009259775867	-107.804963636305	169.196665906774	126.674485933055	-101.730366497203	785.160815811778	-27.6202814001509	46.489803696901	34.3406094186957	-21.5456842610483	NaN	NaN	NaN	1494.72271464973	NaN	NaN	504.661237252722	112.298696672665	NaN	NaN	15.5159366629179	NaN	618.446374020938	NaN	NaN	160.690076677539	774.083515117694	NaN	NaN	729.615760518621	-79.9589482115625	NaN	-60.3408211825597	NaN	NaN	NaN	456.102192202431
-83.0156840775112	-119.49735656507	-52.6142903378788	144.38674109494	106.689012857795	55.6146713752128	157.763354340378	-143.818471556776	79.9357863669188	21.5651103868245	954.279870318749	650.265932922424	964.008316315431	-1.53994885529621	-73.2872380808289	233.158810814667	20.3490546372392	50.7504483768717	223.430364817984	55.6146713752128	56.8307271247981	8.18849714138618	-55.0464018370494	NaN	NaN	NaN	1902.40085914914	NaN	NaN	313.725075653451	108.100922307348	NaN	-39.8960797825224	-45.1349117149072	NaN	1031.44505039017	NaN	NaN	80.5970546623279	510.181273117881	NaN	NaN	698.779222683734	-0.604840289636446	NaN	0.704867693459754	NaN	NaN	NaN	158.354708299682
22.1548271617777	-167.727467875638	-2.1890568173782	182.824461424207	387.313086849116	-2.1890568173782	12.4172735701153	-56.962795770479	31.8923807534401	176.738490429418	760.99170592916	662.398975813578	1073.81061506131	41.6299343451024	-117.822505718369	67.1910125232161	83.0145371096675	58.6706531305116	730.561850955215	-67.9175435610992	47.7159053398914	104.924032690908	-65.4831551631836	NaN	NaN	NaN	1457.40681238674	NaN	NaN	50.1179809787745	NaN	NaN	-79.7250705677199	-27.2632315590353	NaN	939.346152175979	NaN	NaN	-82.3481625181542	395.054572460876	NaN	NaN	371.446744906968	-203.010392238129	NaN	-32.5094154599038	NaN	NaN	NaN	219.208841358514
-103.961168183855	-141.729546423347	-36.9527551783051	127.522440380773	584.397983600433	87.3173925774425	-39.3894247421433	-138.07454207759	-97.8694942742598	156.762475146831	741.563170467996	198.18585773208	895.073352989802	54.422353465627	-101.524498620017	136.050783854206	156.762475146831	-111.27117687537	27.6189882634069	-45.4810986517388	139.705788199964	164.072483838346	-68.6294595082015	NaN	NaN	NaN	970.446973355639	NaN	NaN	552.78922896054	-118.352618164919	NaN	234.949058697602	-93.3982246318783	NaN	481.866215761372	NaN	NaN	-73.6973876321094	828.600946957303	NaN	NaN	185.040271631521	-151.187346497867	NaN	-13.281487499485	NaN	NaN	NaN	318.403445558198
-168.120388783709	-126.658153631637	48.9466070124346	383.083443237959	658.685359248794	57.4829495437436	-33.9778632917102	0.167506833525863	-21.7830882469831	125.773689794216	858.679669982319	112.359437245016	266.013602808578	67.2387695795254	-133.975018658473	191.625475035743	152.602194892616	-146.1697937032	261.135692790688	-41.2947283185466	7.48437186036217	424.545678390032	-109.585468569019	NaN	NaN	NaN	775.414485115542	NaN	NaN	112.534795594192	-137.360325455523	NaN	123.056695427865	-79.4898763703258	NaN	561.030776004471	NaN	NaN	95.436708364475	524.204126586618	NaN	NaN	405.832753457806	-147.882225289195	NaN	15.2072221327243	NaN	NaN	NaN	350.469557309391
-109.117217486664	-94.4697490149276	-68.8366791893882	425.515381731729	717.24412879382	120.359788570546	32.4749777401247	-122.544063585756	-71.2779239346776	78.8586279006246	1137.13822498361	88.6236068817825	662.316122024807	71.5348936647562	-127.426553076335	71.5348936647562	392.558577670321	-99.3522385055065	-37.1004975006251	39.7987119759931	19.0481316410326	978.457316539793	-109.117217486664	NaN	NaN	NaN	369.097715272348	NaN	NaN	132.021329004066	-8.90741172207967	NaN	-33.9321413837317	-49.7372338016172	NaN	1279.20762033559	NaN	NaN	NaN	702.321747082767	NaN	NaN	437.586449083185	-147.201970378578	NaN	6.89768069580581	NaN	NaN	NaN	139.973952339227
-129.418166044688	-142.85762936201	50.1819346504397	405.716827863243	123.488098199471	-21.902459506108	1.3111589510853	-147.744706931946	-75.6603127753978	84.3914776399877	1054.47637527217	6.19823652102074	497.349532299532	18.4159304458593	-107.426316979978	198.016031140987	1070.35937737446	-21.902459506108	179.689490253729	-19.4589207211403	-26.7895370760435	763.695259861013	-84.2126985227848	NaN	NaN	NaN	245.208301794761	NaN	NaN	336.215839527899	NaN	NaN	NaN	48.6847782840732	NaN	717.3923381493	NaN	NaN	-66.063856249013	328.302140594582	NaN	NaN	1268.713363837	-138.606096471079	NaN	-29.1332612268703	NaN	NaN	NaN	397.320582215967
NaN	-121.630177013856	100.94100273735	269.703765405847	36.126318524087	23.8971328234713	-62.9300856509002	-132.63644414441	70.3680384858109	-17.6820985586221	813.902529083245	55.6930156450721	708.73153205795	11.6679471228556	-146.088548415087	118.061862718212	796.781669102384	166.978605520675	-106.955154173117	-47.0321442400998	44.686748514518	661.037707825549	-124.076014153979	NaN	NaN	NaN	57.5696427650573	NaN	NaN	-15.0751197317145	NaN	NaN	-79.7949990470203	-62.6244188205106	NaN	139.460102306873	NaN	NaN	40.3990625385476	688.918669555183	NaN	NaN	1473.48210452032	-157.723016998103	NaN	49.6447595835913	NaN	NaN	NaN	283.036446546938
-146.877411273339	-96.6905449029782	-12.229721011396	-99.1386847259226	15.9238869524648	23.268306421298	77.1273825260751	NaN	22.0442365098258	45.3015648277977	743.021414366955	63.6626134998808	837.274797550315	0.0109781033260823	-186.047648440449	143.227157745574	268.082288715739	29.388655978659	-110.155313929172	-9.78158118845157	-6.10937145403495	806.67304976351	-96.6905449029782	NaN	NaN	NaN	98.2240526856483	NaN	NaN	62.5116067930838	NaN	NaN	-158.376484468334	-3.62255226722082	NaN	90.2879535984117	NaN	NaN	279.431648510883	286.045064416913	NaN	NaN	1301.86574758319	-155.731118105921	NaN	-47.2710972470219	NaN	NaN	NaN	190.685993060578
-129.289409570626	-166.046112255619	107.178711036158	-14.1184078243167	-15.3436312471498	-10.4427375558175	600.943750437889	-79.05524923447	167.214658754979	-4.31662044165211	744.29489090936	31.2148588205072	375.502640636603	-54.5507807778084	NaN	25.0887417063418	121.881392110155	25.0887417063418	-66.8030150061392	21.4130714378426	-19.0193015156491	435.538588355424	-131.739856416292	NaN	NaN	NaN	31.704518610368	NaN	NaN	58.1956745611391	NaN	NaN	-112.672281321334	-6.70765751825004	NaN	421.124511086703	NaN	NaN	459.536687215321	289.993289130386	NaN	NaN	1205.26272722953	-53.0671804320994	NaN	-19.9532354936356	NaN	NaN	NaN	406.735226696964
-117.800123784527	-94.4989206891201	68.6095009787294	-9.8787620794839	-14.7842785206222	33.0445067804765	229.26516442601	-237.985276592416	60.0248472067373	180.210000014626	1426.21117606376	55.119330765599	593.499760180531	80.8732920815753	-152.138738872496	129.928456492959	128.702077382674	-34.4063442851756	41.6291605524686	-17.2370367411914	-38.0854816160293	253.792746631701	-180.345458409041	NaN	NaN	NaN	NaN	NaN	NaN	10.0950459119325	NaN	NaN	-131.833791747653	-50.9210899043381	NaN	343.030917431148	NaN	NaN	NaN	392.109113631192	NaN	NaN	926.663520891127	-114.590101190881	NaN	118.86294019311	NaN	NaN	NaN	205.978219998059
-112.42682798228	52.0631273364199	39.7877575365169	-47.3673680427942	91.3443106961095	166.224066475518	188.319732115343	-203.264564501562	409.276388513597	54.5182012964005	1298.01316202657	-14.2238695830562	760.351964790822	-38.7746091828621	-213.084860341484	119.577661235886	-38.7746091828621	101.164606536032	-10.5412586430853	-32.6369242829106	-9.31372166309497	83.9790888161677	NaN	NaN	NaN	NaN	84.0634028197272	NaN	NaN	170.404398904507	NaN	NaN	-147.064802084144	-112.528403650232	NaN	248.775456889153	NaN	NaN	150.479553654173	NaN	NaN	NaN	1792.28680228167	-192.227784651567	NaN	4.36402181839239	NaN	NaN	NaN	390.880382939675
NaN	-41.9224333171545	-21.0345836688237	87.0907556872417	-50.5233125841142	73.5750882677335	361.090195191816	NaN	186.615215776347	-5.0615221730413	1292.44255009974	193.98739800517	1645.07860004509	23.1985097041121	-221.312200885172	193.98739800517	106.749908297435	39.1715711998945	12.1402363608782	-134.074711177437	2.31066005578134	-7.51891624931551	NaN	NaN	NaN	NaN	NaN	NaN	NaN	389.699500907639	NaN	NaN	135.628690889763	-117.111905463097	NaN	851.283642667863	NaN	NaN	-85.186777502736	501.437448768903	NaN	NaN	1256.99881049745	-117.111905463097	NaN	-10.6948122618929	NaN	NaN	NaN	544.553718619386
-2.03113746725874	-168.062141743524	-74.5928356324413	-59.8345241412177	53.3125306248297	37.3243598426708	170.149163263683	-204.957920471583	32.4049226789296	84.0590128982121	1135.58870664789	48.3930934610885	1209.38026410401	45.9333748792179	-180.360734652877	273.457343702248	12.7271740239648	45.9333748792179	-77.0525542143119	-195.1190461441	-74.5928356324413	232.871987101383	NaN	NaN	NaN	NaN	59.4584460280101	NaN	NaN	476.408783086901	NaN	NaN	-181.653410226492	-55.1029884354552	NaN	130.060260290378	NaN	NaN	372.504226247944	343.197812780546	NaN	NaN	NaN	-170.996532601984	NaN	94.0932983076624	NaN	NaN	NaN	322.426834008677
NaN	-127.021483752456	121.645312660518	58.8631016849656	-61.7772252876653	46.5528642387787	369.081085328874	-176.262433537203	276.754304482472	147.496811297511	1331.74165362068	72.4043628757711	1352.6690572792	-29.7706079275796	-219.348264598857	236.130520910056	29.3185318141172	-108.556127583175	-102.401008860082	-156.566053623304	5.92908066636221	-27.3085604383422	NaN	NaN	NaN	NaN	109.801810263492	NaN	NaN	1103.6401199296	NaN	NaN	-50.279528206216	-78.2937624384149	NaN	440.636576434223	NaN	NaN	-59.6176062836156	-39.6074389749021	NaN	NaN	1386.45048455942	16.4210294894958	NaN	155.158189496576	NaN	NaN	NaN	487.966854134653
-29.2222773393499	NaN	54.5666702308899	93.9967632051204	-77.2777031516933	127.265904152127	339.202653888616	-185.710458830827	777.862438226931	29.9228621219958	701.466633089359	4.04686360765707	1096.99975323711	-84.6708455843616	NaN	129.730284963017	234.466469425817	228.305517398593	-35.3832293665734	-45.2407526101311	93.9967632051204	175.321329964471	NaN	NaN	NaN	NaN	130.898903085074	NaN	NaN	785.498743066743	NaN	NaN	-138.956541152267	-5.36473707437535	NaN	252.467444795956	NaN	NaN	97.5009520656013	243.116018510503	NaN	NaN	2105.38576735631	-152.315721560056	NaN	18.6817876596452	NaN	NaN	NaN	509.900525734789
-115.008056020542	NaN	32.9950575428031	-41.0064992388697	-58.2735291545933	0.927716270744878	185.931608224927	-118.708133859626	306.800817634992	7.0945126692176	1409.42401368192	-0.305643008949667	483.171194631312	-13.8725950855897	NaN	221.699027336068	26.8282611443303	-60.7402477139824	25.5949018646358	-75.5405590703169	775.477343918919	81.0960694508903	NaN	NaN	NaN	NaN	NaN	NaN	NaN	367.447088544811	NaN	NaN	-43.2668402648964	6.23288405418893	NaN	281.825943776664	NaN	NaN	-114.171850776019	596.216084722206	NaN	NaN	1919.33033746749	-139.590628129062	NaN	-47.2803314259033	NaN	NaN	NaN	305.972013157219
-142.933817023545	NaN	138.539108173956	0.271706322551913	-46.6404478770316	99.0341362164119	18.7896619276507	NaN	254.584963299241	103.972257711105	566.921147838574	8.91341893826466	133.600986679263	23.7277834223437	NaN	295.324465630459	-12.0735974141806	70.6399376219272	-45.4059175033583	-65.1584034821303	443.468110471249	182.982201626193	NaN	NaN	NaN	NaN	485.43588382155	NaN	NaN	356.820055079505	NaN	NaN	-57.1621436839548	-38.4056686590732	NaN	484.096135605487	NaN	NaN	-59.8416401160808	632.808187588478	NaN	NaN	NaN	-27.6876829305694	NaN	-16.9696972020656	NaN	NaN	NaN	229.410120151143
-94.2990313150712	NaN	324.604520852561	-20.1568096924815	-23.8639207736109	28.0356343622019	68.8138562546263	NaN	112.06348553447	31.7427454433314	381.446890763213	11.9714863439741	147.898892652055	-41.1637724855486	NaN	NaN	3.32156048800531	-69.5849574408747	5.79296787542497	-43.6351798729682	1074.67666293443	534.674148783232	NaN	NaN	NaN	NaN	669.505353316613	NaN	NaN	381.045969728133	NaN	NaN	-128.789219870111	-76.4640293587122	NaN	315.304063700991	NaN	NaN	-134.155906076408	317.98740680414	NaN	NaN	NaN	-108.664146596496	NaN	18.794650803065	NaN	NaN	NaN	443.440623258497
-61.6511410967987	NaN	212.93605155014	-41.8610731582806	-31.9660391890216	6.37721744185718	-92.5731222507332	NaN	605.026772582029	91.7218854267164	920.430980352161	-23.3078844659199	379.914749781386	13.7984929188015	NaN	NaN	-10.9390920043461	-87.6256052661037	27.4041646265326	-107.415673204622	895.693395429013	759.636678351701	NaN	NaN	NaN	NaN	899.786495129325	NaN	NaN	215.893882730984	NaN	NaN	-161.657834526254	8.97941846901006	NaN	874.2580872009	NaN	NaN	62.7234351604318	1089.23415396659	NaN	NaN	NaN	-171.063037447253	NaN	139.308658945708	NaN	NaN	NaN	795.046912076592
-113.128952941083	NaN	572.754645774746	112.197427864478	65.1512604435365	49.056518957425	-58.6544432957828	NaN	429.140029437135	-10.3702188374482	772.08182879505	143.148853799308	565.326303550386	NaN	NaN	NaN	-27.7030173609529	-97.0342114549717	9.43869376084285	87.436287116614	1391.11034749165	744.8445739724	NaN	NaN	NaN	NaN	261.515216826848	NaN	NaN	-53.3399350504781	NaN	NaN	-69.4863530954691	-76.2140272808821	NaN	43.5385732194683	NaN	NaN	-131.380955601268	480.83739527131	NaN	NaN	NaN	-103.124724022534	NaN	81.2135486577808	NaN	NaN	NaN	657.634101223115
-77.9583003038809	NaN	598.665142001226	-63.0874554180544	-71.7621149347865	39.7692217089124	0.113635346708363	NaN	494.56922780044	606.100564444139	415.258055076032	33.5730363398181	700.282582054374	-130.006257404274	NaN	NaN	37.2907475612747	63.3147261114711	256.635709627216	-149.834050585376	1606.16488301597	1220.7621530583	NaN	NaN	NaN	NaN	249.326687089023	NaN	NaN	28.3408141507983	NaN	NaN	NaN	-88.88949649326	NaN	32.3832386557658	NaN	NaN	-63.2874746284657	890.724708543871	NaN	NaN	NaN	-119.881417698011	NaN	12.1711161309281	NaN	NaN	NaN	450.695790377151
-52.6438937848698	NaN	1495.399469817	5.6558162225723	16.8195904793165	18.060009841177	-3.02711931045099	NaN	133.419010494201	170.631591350015	509.266077137923	42.8683970783864	861.545175906297	86.2830747435029	NaN	NaN	54.0321713351306	13.0983323937351	164.429494540712	-86.1352165551025	1303.13446872862	1545.01624429142	NaN	NaN	NaN	NaN	484.046899289668	NaN	NaN	58.9794622118213	NaN	NaN	-143.433603063344	-80.0108426104589	NaN	247.898323135309	NaN	NaN	-121.84287610066	509.685887557856	NaN	NaN	NaN	-133.98766001717	NaN	-62.4683769532779	NaN	NaN	NaN	409.226388602289
-11.1402881654857	NaN	1235.43003543494	-23.5563272451712	-7.41547644158001	-1.20745690173723	1.27575091419987	NaN	150.268219870426	-7.41547644158001	661.809029953471	28.5910368895081	376.240131120703	NaN	NaN	NaN	59.6311345887219	-24.7979311531398	274.428610667282	-62.0460483921964	699.057147192528	2018.8821013631	NaN	NaN	NaN	NaN	616.741663793792	NaN	NaN	-18.4030173088833	NaN	NaN	-8.94341567543918	-64.3496538141832	NaN	177.545873669602	NaN	NaN	-145.431953529418	672.147901932536	NaN	NaN	NaN	-168.405271782068	NaN	-88.6743437287537	NaN	NaN	NaN	208.845875130745
8.07242853635486	NaN	1217.30779775204	-21.7545487104862	-61.5238517062743	5.58684709911811	118.68080249339	NaN	179.577547705691	73.9403366231289	491.518018078904	77.668708778984	1230.97849565684	215.618478545624	NaN	NaN	92.5821974024045	-20.5117579918678	143.536616865758	-136.091294823377	850.684535759615	1418.63989416821	NaN	NaN	NaN	NaN	989.35988185075	NaN	NaN	60.9765036229925	NaN	NaN	-90.5962928223556	-155.556062727505	NaN	-3.98326628215667	NaN	NaN	-160.969376886267	450.735123053888	NaN	NaN	NaN	-147.436091489361	NaN	43.3832326070146	NaN	NaN	NaN	395.574030640133
3.68629385414393	NaN	1061.06912411762	-63.4886153625944	-33.6331001551551	78.325081872742	36.0297686622031	NaN	92.0088596761517	4.9302736544539	303.485425728846	1.19833425352399	976.478497696539	252.482253916138	NaN	NaN	149.23193049041	-23.6812617526754	33.5418090615832	259.946132717997	370.660334945585	2451.83854086416	NaN	NaN	NaN	NaN	342.524624660043	NaN	NaN	-72.1944498171146	NaN	NaN	NaN	-74.9050320032398	NaN	-108.787309329805	NaN	NaN	-186.038901634374	105.348683374087	NaN	NaN	NaN	-142.66958665637	NaN	55.2029129307705	NaN	NaN	NaN	180.737558661009
-56.7409442096233	NaN	902.040848657933	11.7434695666307	178.596404948777	35.4017215984275	26.6855234814498	NaN	156.183324076548	12.988640726199	106.376477693818	NaN	635.574220510327	NaN	NaN	NaN	77.7375410237482	14.2338118857672	-31.8375210182582	-3.19858434818836	186.067431906186	547.16706818098	NaN	NaN	NaN	NaN	304.5773097616	NaN	NaN	49.4125525699372	NaN	NaN	NaN	-4.87782130062935	NaN	-49.6673797438467	NaN	NaN	-118.887606428819	-59.1681951711959	NaN	NaN	NaN	-51.0246390906109	NaN	-6.23508064739351	NaN	NaN	NaN	409.004902293755
31.0333760114948	NaN	677.896708739009	-23.8066753180055	32.279740814438	52.221577661529	49.7288480556426	NaN	213.0026372412	2.36698554380146	104.568899385143	-67.429443421017	413.667370515053	-36.2703233474374	NaN	NaN	98.3370753704269	43.4970240409266	-32.5312289386078	67.1779552968472	-23.8066753180055	849.895051545169	NaN	NaN	NaN	NaN	1120.11814329982	NaN	NaN	39.5276493947819	NaN	NaN	NaN	-115.424949731224	NaN	-69.2110166585553	NaN	NaN	NaN	-58.3371500532215	NaN	NaN	NaN	-86.8810498922225	NaN	164.57711535612	NaN	NaN	NaN	400.392632206405
45.3700582948026	NaN	983.535732526212	-17.00797855569	-3.28481044858166	-19.5031000297097	-55.6823614029955	NaN	158.898085362699	217.533440002162	152.66028167765	31.6468901876942	337.299270755108	6.69567544749717	NaN	NaN	44.1224975577928	234.9992903203	31.6468901876942	76.5590767200489	74.0639552460292	1010.98206874043	NaN	NaN	NaN	NaN	910.318797859524	NaN	NaN	26.8915253030199	NaN	NaN	NaN	-186.818924298477	NaN	39.1424427960993	NaN	NaN	288.244431822047	-98.3400757373474	NaN	NaN	NaN	-199.069841791556	NaN	66.3667038918313	NaN	NaN	NaN	317.355997476088
-11.444981018169	NaN	1064.98524971557	100.943326135005	8.53516247572858	42.2516546216808	24.7690290645204	NaN	508.038749823169	-6.44994514469464	128.416023439114	89.7044954196877	172.122587332015	210.834115351442	NaN	NaN	58.4855212104726	265.77950995966	13.530198349203	NaN	14.7789573175716	827.721045725531	NaN	NaN	NaN	NaN	619.478698706463	NaN	NaN	-4.86624144657982	NaN	NaN	NaN	-73.0261694108858	NaN	0.586552790564657	NaN	NaN	943.919955816559	1.94975134985078	NaN	NaN	NaN	-168.450068560914	NaN	72.836076432729	NaN	NaN	NaN	458.778696256926
106.625068186672	NaN	559.110408506221	17.8779434278659	75.3760805955433	-20.8708011851342	125.37446074135	NaN	486.612757294802	130.37429875593	96.6253921575111	4.12838888776908	141.623934288737	-49.6198697689729	NaN	NaN	20.3778624351562	205.37186897464	39.1272549898336	-58.369586294489	30.3775384643175	1221.58894543816	NaN	NaN	NaN	NaN	776.936370114394	NaN	NaN	-12.1433715519194	NaN	NaN	NaN	-44.9079282993095	NaN	-43.5427384348349	NaN	NaN	214.478145950863	-133.645269490158	NaN	NaN	NaN	-137.740839083582	NaN	-29.890839790089	NaN	NaN	NaN	361.464801568334
-21.5566259871889	NaN	348.787429462079	-51.5845223749674	5.96894570160807	-36.5705741810781	174.875862882862	NaN	697.861724970004	37.2480044388773	102.308446612397	78.5363619720728	159.861914688973	-71.6031199668197	NaN	NaN	-1.53802839533655	413.847871635599	101.057284262907	10.9735950995712	12.2247574490619	910.559324383435	NaN	NaN	NaN	NaN	1135.83121842688	NaN	NaN	32.511312808667	NaN	NaN	NaN	31.1441258128575	NaN	-57.7230289147557	NaN	NaN	310.050272957982	-162.996427592082	NaN	NaN	NaN	-112.410508747133	NaN	27.0425648254292	NaN	NaN	NaN	182.317904170666
183.144500053646	NaN	196.920542692051	86.7122015848096	87.9645690973919	40.3746036192649	143.068739651013	NaN	746.709880715676	386.028037091977	86.7122015848096	36.6175010815181	208.191850305292	36.6175010815181	NaN	NaN	-33.5150796230901	234.49156806952	125.535594474861	-19.7390369846849	377.2614645039	1476.84014055115	NaN	NaN	NaN	NaN	1116.51203291399	NaN	NaN	163.555807601501	NaN	NaN	NaN	-29.4999794230125	NaN	NaN	NaN	NaN	305.951565406816	-89.7443384944919	NaN	NaN	NaN	-189.695206953992	NaN	21.160049796186	NaN	NaN	NaN	326.33087026781
111.200281884855	NaN	552.458681751914	37.2393569071378	35.9857819075155	-19.1715180758669	162.59685686937	NaN	323.054456821028	684.084056712258	109.946706885233	7.15355691620196	102.425256887499	96.1573818893872	NaN	NaN	84.8752068927862	340.604506815741	126.243181880323	130.00390687919	83.6216318931639	1109.04598158423	NaN	NaN	NaN	NaN	NaN	NaN	NaN	192.144923538058	NaN	NaN	NaN	15.2602732432102	NaN	-1.19411283072914	NaN	NaN	100.274601291897	NaN	NaN	NaN	NaN	-142.427593298708	NaN	104.388197810382	NaN	NaN	NaN	729.033994603763
143.264337687923	NaN	155.812185861317	-46.2081697303217	-18.6029037488556	-14.8385492968374	71.7416030995792	NaN	248.666262344431	563.617251496613	83.0346664556336	49.1554763874705	169.61481885205	-61.2655875383942	NaN	NaN	12.7667166846287	195.965300016177	179.653097390765	16.5310711366469	76.7607423689367	802.026366791094	NaN	NaN	NaN	NaN	712.428524074616	NaN	NaN	50.5395671824293	NaN	NaN	NaN	-68.9300163230069	NaN	-55.1978802878993	NaN	NaN	53.2859943894509	NaN	NaN	NaN	NaN	-77.1692979440715	NaN	45.0467127683863	NaN	NaN	NaN	378.894135132363
88.7265518324298	NaN	563.49340743286	48.5346487128167	-35.6171484438733	66.1186063276474	7.08674862071564	NaN	122.638470089603	1188.97989973184	255.774149173322	123.894467062091	78.6785760525265	206.790267246293	NaN	NaN	49.7906456853046	192.974300548926	103.798515502285	54.8146335752562	214.326249081221	49.7906456853046	NaN	NaN	NaN	NaN	428.356028535307	NaN	NaN	-35.0979295555381	NaN	NaN	NaN	15.7857394336644	NaN	-26.8465237735053	NaN	NaN	-84.6063642477352	NaN	NaN	NaN	NaN	61.1684712348451	NaN	101.050265848004	NaN	NaN	NaN	543.574844557686
27.7972368570074	NaN	171.119344647742	109.515982527163	178.662613478834	151.003961098166	62.9991580687669	NaN	262.895782092687	847.499116502264	71.7996383717068	66.7707924843126	101.972713696072	179.919824950682	NaN	NaN	79.3429072027981	70.5424268998582	44.1409859910386	34.0832942162502	189.977516725471	337.071258931751	NaN	NaN	NaN	NaN	220.572884588654	NaN	NaN	16.7382645520208	NaN	NaN	NaN	-100.328915874424	NaN	4.34291603627955	NaN	NaN	-151.287570883582	NaN	NaN	NaN	NaN	-163.682919399323	NaN	-32.843129510944	NaN	NaN	NaN	693.058989142259
290.166054172548	NaN	389.581891628573	34.7051047602308	220.952496449999	88.8175226160418	NaN	NaN	120.278230671746	767.110388297022	117.76137402729	227.24463806114	78.7500960382165	337.986330417218	NaN	NaN	115.244517382833	100.143377516095	163.064793627503	-45.8343078623716	155.514223694134	714.256398763439	NaN	NaN	NaN	NaN	449.412490979647	NaN	NaN	-19.547325351271	NaN	NaN	NaN	-143.68374732122	NaN	19.0728948171576	NaN	NaN	NaN	NaN	NaN	NaN	NaN	-95.4084721106842	NaN	92.175454421683	NaN	NaN	NaN	430.093118817771
268.362913301787	NaN	172.629700986828	167.591110864988	-3.72095327756926	47.92459547129	113.426267055209	NaN	147.436750377629	726.87461438922	272.141855893167	-3.72095327756926	710.49919649324	333.864584885706	NaN	NaN	88.2333164460094	186.485823821888	139.878865194869	83.1947263241695	63.0403658368098	274.661150954087	NaN	NaN	NaN	NaN	1115.42954248521	NaN	NaN	40.753077440018	NaN	NaN	NaN	-58.7028422042674	NaN	42.1344096572998	NaN	NaN	-107.049469809128	NaN	NaN	NaN	NaN	-50.4148489005769	NaN	79.4303795239068	NaN	NaN	NaN	586.86064564349
69.9958097328614	NaN	81.3436316634952	33.4306057341524	83.8653698703027	68.7349406294576	78.8218934566877	NaN	330.995714137439	788.691198673003	125.474050282627	-66.1780534347445	301.995724759153	1082.47369976608	NaN	NaN	-10.6998128849791	101.517537317955	141.865348626876	-28.3519803326317	40.995820354575	823.995533568309	NaN	NaN	NaN	NaN	290.754630172265	NaN	NaN	36.2132819726614	NaN	NaN	NaN	-95.2075228043078	NaN	-84.1405076651946	NaN	NaN	-193.427282163937	NaN	NaN	NaN	NaN	-66.1566080641357	NaN	48.6636740041637	NaN	NaN	NaN	490.163975674811
248.609411656889	NaN	51.7228961773328	-3.80919793228576	31.5294074101988	-6.33338402817751	32.7915004581447	NaN	75.7026640883044	477.048253335093	430.350810561096	156.476619156841	65.6059197047374	891.01477306134	NaN	NaN	93.3719667595467	22.6947560745776	11.3359186430648	-18.9543145076363	79.4889432321421	384.915460835044	NaN	NaN	NaN	NaN	587.216506265119	NaN	NaN	37.2017373113774	NaN	NaN	NaN	-101.341025649263	NaN	-18.2153678728787	NaN	NaN	-123.507867722965	NaN	NaN	NaN	NaN	-104.111880908476	NaN	80.1499938291759	NaN	NaN	NaN	610.265920475521
100.37039923235	NaN	23.3079176013819	19.5179594883834	6.88476577838859	353.034273432247	48.5743050213716	NaN	278.498430543278	143.323257846333	216.595781364303	172.379603379321	67.5240955863639	443.99326814421	NaN	NaN	-13.3283441576032	83.9472474093571	192.592713315313	54.890901876369	4.35812703638962	641.07109002013	NaN	NaN	NaN	NaN	77.0426923670209	NaN	NaN	20.1558296737599	NaN	NaN	NaN	34.0306742330919	NaN	0.731047290695195	NaN	NaN	-113.042678095827	NaN	NaN	NaN	NaN	-106.105255816161	NaN	95.0799902941525	NaN	NaN	NaN	273.658936583417
74.5041950341385	NaN	20.1286276154396	112.440637419277	-20.3369109287085	-22.8660070877178	188.313522189555	NaN	141.525243247884	55.5359738415691	252.805474244291	45.4195892055321	122.557022055314	366.614801399708	NaN	NaN	26.4513680129627	136.467050929865	106.117897021754	66.9169065571108	77.0332911931478	527.212407496795	NaN	NaN	NaN	NaN	75.3156982942275	NaN	NaN	25.2919919471549	NaN	NaN	NaN	NaN	NaN	25.2919919471549	NaN	NaN	-96.9881791234671	NaN	NaN	NaN	NaN	18.3442549545059	NaN	-16.394430008739	NaN	NaN	NaN	739.995974873745
161.241973802092	NaN	27.0693806766839	61.24541854825	182.760219869374	135.926390193524	85.2952229763891	NaN	139.723727734809	51.119185104823	446.042289398476	99.2187939611012	24.5378223158271	135.926390193524	NaN	NaN	65.0427560895351	38.4613933005392	14.4115888724001	61.24541854825	182.760219869374	1144.75239699494	NaN	NaN	NaN	NaN	30.4434500822567	NaN	NaN	6.78596984204657	NaN	NaN	NaN	-36.354141184219	NaN	-15.4798939134453	NaN	NaN	NaN	NaN	NaN	NaN	NaN	-57.2283884549926	NaN	16.5272852350743	NaN	NaN	NaN	851.009467495289
97.3742952877189	NaN	118.913510860723	205.07037315274	73.3010543531848	63.1649529070652	85.9711811608343	NaN	59.3639148647703	15.0184710379969	450.870833221141	23.8875598033516	37.8246992917661	-24.2589220657166	NaN	NaN	51.7618387801806	160.724929325967	174.662068814381	73.3010543531848	191.133233664326	1771.09804657822	NaN	NaN	NaN	NaN	258.600951226598	NaN	NaN	59.3030321229498	NaN	NaN	NaN	-45.2238485258166	NaN	-3.41309626631003	NaN	NaN	NaN	NaN	NaN	NaN	NaN	7.73643766955838	NaN	261.388334710565	NaN	NaN	NaN	589.138480406555
407.515350717881	NaN	449.367554106565	63.8199834956572	175.425859198815	156.402130385777	76.502469371016	NaN	96.7944467715902	122.159418522308	735.991734889675	92.9897010089825	174.157610611279	-14.8114289315675	NaN	NaN	25.7725258695807	242.643034338217	332.688684053264	25.7725258695807	49.8692490327625	758.820209465321	NaN	NaN	NaN	NaN	-83.4312865527345	NaN	NaN	-72.2651009689351	NaN	NaN	NaN	-76.4524205628599	NaN	-76.4524205628599	NaN	NaN	NaN	NaN	NaN	NaN	NaN	-22.0172658418375	NaN	-1.08066787221345	NaN	NaN	NaN	503.962357702858
169.843706576971	NaN	1115.6114528806	3.54092165646796	761.424605607158	59.3983455992324	50.5119372447017	NaN	116.525256449787	70.8237277693433	507.527224049138	2.27143474867786	27.6611729044799	-33.2741986694449	NaN	NaN	-14.2318950525934	187.616523286033	97.4829528329354	-29.4657379460747	41.625528890171	630.667454104778	NaN	NaN	NaN	NaN	-14.1177318553137	NaN	NaN	-70.0321670755944	NaN	NaN	NaN	-149.710237264494	NaN	-117.559437012833	NaN	NaN	NaN	NaN	NaN	NaN	NaN	195.561400220739	NaN	52.9795904090232	NaN	NaN	NaN	436.617828029385
27.0120564036929	NaN	1629.39962129347	101.984987671335	619.171140653207	274.803947881494	239.223573720579	NaN	254.472305503828	108.338625914356	789.448645566157	19.3876905120682	146.460455372479	-13.6512283516385	NaN	NaN	29.5535117009011	114.692264157376	66.4046135104202	-2.21467951420157	54.9680646729832	556.905485871605	NaN	NaN	NaN	NaN	65.2031641689564	NaN	NaN	-22.9939893373927	NaN	NaN	NaN	-48.1931760534924	NaN	-4.79457670909844	NaN	NaN	NaN	NaN	NaN	NaN	NaN	28.8043389123679	NaN	103.001944243106	NaN	NaN	NaN	614.853760435086
208.253496668342	NaN	1102.44898107705	111.583714570103	1674.83584876399	1064.28985656459	114.127656204267	NaN	224.789117290409	17.4578741060284	620.37204140294	32.7215239110135	75.9685316918046	-38.5088418455836	NaN	NaN	18.7298449231105	107.767802118857	115.399627021349	-67.7641706384717	88.6882398626255	1688.8275277519	NaN	NaN	NaN	NaN	4.55655173181781	NaN	NaN	-16.4742738274778	NaN	NaN	NaN	-44.5153745732052	NaN	-116.02018147481	NaN	NaN	NaN	NaN	NaN	NaN	NaN	60.6387532232727	NaN	-5.25783352918679	NaN	NaN	NaN	501.914132358112
203.960308288813	NaN	1848.95592338886	147.938785793146	1351.12830302963	435.685696793618	130.113755908161	NaN	105.922643921396	53.7207706867967	1104.12431748056	198.867442607389	93.1904797178349	-35.4043787381283	NaN	NaN	47.3546885850164	299.451539815519	265.074696465905	91.9172632974789	40.988606483236	871.125712555395	NaN	NaN	NaN	NaN	6.91497171364441	NaN	NaN	56.060626593687	NaN	NaN	NaN	-153.159447038494	NaN	-43.6348447343994	NaN	NaN	NaN	NaN	NaN	NaN	NaN	11.1274564176481	NaN	133.289512833754	NaN	NaN	NaN	328.784072983012
172.894949505876	NaN	993.650065343279	125.739764279193	1864.10929533854	496.608923764728	130.837622141537	NaN	357.69229701585	87.505830311612	603.663938873954	132.112086607123	138.484408935053	27.6060004290685	NaN	NaN	286.322286943033	156.326911453258	968.160776031559	-17.0002558664425	54.3697542063752	1203.93670216497	NaN	NaN	NaN	NaN	-39.9391161172376	NaN	NaN	116.157346522347	NaN	NaN	NaN	93.6569555112356	NaN	-1.96970628598727	NaN	NaN	NaN	NaN	NaN	NaN	NaN	16.3118614105406	NaN	50.0624479272076	NaN	NaN	NaN	796.850147456673
205.554376556151	NaN	1020.73623597062	63.9500160005858	1388.14214443912	12.9214176021838	93.291460079667	NaN	74.1557356802662	576.787429904526	537.240266145764	49.9171514410253	67.777160880466	-22.7986012766976	NaN	NaN	19.2999924019841	109.875754559148	572.960285024646	51.1928664009853	63.9500160005858	1408.55358379848	NaN	NaN	NaN	NaN	-106.651932491002	NaN	NaN	14.4699236902883	NaN	NaN	NaN	-92.5679957257357	NaN	-110.877113520582	NaN	NaN	NaN	NaN	NaN	NaN	NaN	124.324630459365	NaN	49.679765603454	NaN	NaN	NaN	415.704192417593
331.496614372757	NaN	1585.47910267471	1217.71234439471	2052.84935798888	332.773582283452	25.0243158060884	NaN	113.135101644006	478.347924102619	849.945586114705	146.336267322061	32.6861232702551	82.4878717873388	NaN	NaN	170.598657625256	139.951427768589	585.613228600953	31.4091553595606	59.5024493948386	1285.39164366151	NaN	NaN	NaN	NaN	-32.5141919424292	NaN	NaN	-24.0510760714413	NaN	NaN	NaN	-15.5879602004534	NaN	-111.503273404983	NaN	NaN	NaN	NaN	NaN	NaN	NaN	81.7378723159076	NaN	-16.9984795122847	NaN	NaN	NaN	586.193024422477
52.4896911441871	NaN	1021.38297151991	262.118316449753	1195.22134372453	39.7074578938477	76.775934319832	NaN	244.223189899278	880.778405766181	297.908569550704	83.1670509450017	48.6550211690853	-22.9254850328154	NaN	NaN	52.4896911441871	124.070197346088	520.31942810661	94.6710608703072	171.364460372344	1641.32128416138	NaN	NaN	NaN	NaN	-11.8330787339135	NaN	NaN	34.7844165789286	NaN	NaN	NaN	-71.1644364048034	NaN	-92.3542070015498	NaN	NaN	NaN	NaN	NaN	NaN	NaN	146.383875055126	NaN	338.50446179896	NaN	NaN	NaN	749.722154993442
298.800410170117	NaN	1566.76628952958	429.307493615794	614.832269102295	50.5810553812813	122.232003155378	NaN	178.529176406454	229.708424816524	-10.8340427108018	17.3145439147363	51.8605365915331	-12.1135239210535	NaN	NaN	187.485544878217	132.467852837392	825.946668793831	82.5680856375746	63.3758674837987	2044.01278095348	NaN	NaN	NaN	NaN	-75.9767434492275	NaN	NaN	78.2353545134134	NaN	NaN	NaN	-36.3626265413931	NaN	-39.1922063205241	NaN	NaN	NaN	NaN	NaN	NaN	NaN	8.91064992470331	NaN	96.6276230777651	NaN	NaN	NaN	643.59095724756
203.63838979555	NaN	954.152951954275	436.733356199796	384.222951680158	88.3716481670769	35.8612436474391	NaN	181.865783043505	151.127985275912	111.424996492771	113.986479640071	-23.0528687404471	10.2464121744451	NaN	NaN	188.269490911754	703.127603518933	558.403805696517	56.3531088258344	64.0375582677326	1593.24299720548	NaN	NaN	NaN	NaN	-41.1294656946348	NaN	NaN	-14.2077027743915	NaN	NaN	NaN	-94.9729915351213	NaN	-19.875442336548	NaN	NaN	NaN	NaN	NaN	NaN	NaN	59.4729115336427	NaN	109.065632702512	NaN	NaN	NaN	607.237646286576
90.3406423960359	NaN	639.038535251085	381.355646316821	49.3165008741631	130.08277949535	1.88233723949765	NaN	165.978903326989	148.03084141117	649.294570631553	287.769323470049	27.5224256906682	27.5224256906682	NaN	NaN	69.8285716350995	432.635823219162	641.602544096202	107.006699889297	172.388925439782	1255.68266250174	NaN	NaN	NaN	NaN	-126.798706179387	NaN	NaN	90.3215138737592	NaN	NaN	NaN	20.7862800005294	NaN	-48.7489538727003	NaN	NaN	NaN	NaN	NaN	NaN	NaN	100.255118712792	NaN	111.607809957401	NaN	NaN	NaN	640.825005334391
57.6652397929693	NaN	372.066332055736	443.929438858654	183.425676698076	82.047365315388	82.047365315388	NaN	148.777393060955	24.300225920186	64.0815886146585	106.429490837807	46.1158119139289	87.1804443727393	NaN	NaN	286.087257845102	133.378155888901	84.6139048440636	26.8667654488616	85.8971746084014	900.773474962918	NaN	NaN	NaN	NaN	-73.4465501160447	NaN	NaN	-23.7029938622176	NaN	NaN	NaN	-84.8165058312052	NaN	-62.0765944008842	NaN	NaN	NaN	NaN	NaN	NaN	NaN	NaN	NaN	30.3042957847947	NaN	NaN	NaN	210.674191976314
82.7294643320855	NaN	316.515308692571	NaN	189.346085661318	68.5995506619463	276.694642894906	NaN	253.572965980133	46.7624113535493	98.143915608601	59.6077874173122	127.688280555256	22.3561968323997	NaN	NaN	145.671807044524	647.926011137655	279.263718107658	12.0798959813894	113.558366885117	524.61040092553	NaN	NaN	NaN	NaN	-5.69778662176003	NaN	NaN	130.949486680213	NaN	NaN	NaN	103.904713839198	NaN	-45.5532413348356	NaN	NaN	NaN	NaN	NaN	NaN	NaN	42.6981226726888	NaN	35.5810771882111	NaN	NaN	NaN	176.31622614204
89.841952259525	NaN	398.435861721574	190.134972834691	89.841952259525	24.2657464988396	75.6980647425144	NaN	439.581716316514	-36.1672274374783	196.56401261515	64.1257931376876	93.6993761278006	15.2650908061965	NaN	NaN	120.70134320573	933.331971455792	214.565324000436	60.268369269412	92.4135681717087	202.99305239561	NaN	NaN	NaN	NaN	-78.8747912261286	NaN	NaN	39.4483764261214	NaN	NaN	NaN	-54.6399255624148	NaN	134.962258747817	NaN	NaN	NaN	NaN	NaN	NaN	NaN	144.941321079935	NaN	176.304088409447	NaN	NaN	NaN	349.968014982014
408.442080637805	NaN	122.710138390933	238.5474122748	319.633503993507	93.1072795095004	259.14070540971	NaN	275.872756081824	55.7819357024766	58.3560973443403	139.442189063047	28.7532384629076	-30.4524792999577	NaN	NaN	95.6814411513641	377.55214093544	72.5139863745907	172.906290407275	55.7819357024766	125.284300032797	NaN	NaN	NaN	NaN	-137.997799967563	NaN	NaN	16.2000860053801	NaN	NaN	NaN	-38.0547257258406	NaN	-25.204901894762	NaN	NaN	NaN	NaN	NaN	NaN	NaN	47.6107664813499	NaN	79.0214469573198	NaN	NaN	NaN	514.205806343752
123.434558457543	NaN	181.410587834331	NaN	306.381140046519	56.4400356221435	140.183189166393	NaN	147.913326416631	37.1146924965475	65.458529080755	74.4770225393665	-2.82434996301768	-36.3216113807175	NaN	NaN	75.7653787477396	799.821567853405	185.275656459451	51.2866107886512	79.6304473728588	96.3790780817087	NaN	NaN	NaN	NaN	NaN	NaN	NaN	NaN	NaN	NaN	NaN	NaN	NaN	NaN	NaN	NaN	NaN	NaN	NaN	NaN	NaN	NaN	NaN	NaN	NaN	NaN	NaN	609.641155906528
95.7884648550529	NaN	117.712244995727	103.526269610585	113.843342617961	20.9896855515768	281.495778987821	NaN	142.215293388245	126.739683877181	139.636025136401	-43.4920207445233	204.117731432501	14.5415149219668	NaN	NaN	197.669560802891	1997.99880059001	183.483585417749	62.2579775810809	237.648218706473	156.401268773387	NaN	NaN	NaN	NaN	NaN	NaN	NaN	NaN	NaN	NaN	NaN	NaN	NaN	NaN	NaN	NaN	NaN	NaN	NaN	NaN	NaN	NaN	NaN	NaN	NaN	NaN	NaN	314.798799433728
25.4872914290808	NaN	13.8690601990463	8.70540187458647	421.798067831371	46.1419247269201	-61.0039855056209	NaN	215.251734852979	208.797161947404	60.3419851191845	-9.36740226102285	133.924116242737	232.033624407473	NaN	NaN	37.1055226591154	1846.96776538228	268.179232678692	43.5600955646902	131.342287080507	35.8146080780005	NaN	NaN	NaN	NaN	NaN	NaN	NaN	NaN	NaN	NaN	NaN	NaN	NaN	NaN	NaN	NaN	NaN	NaN	NaN	NaN	NaN	NaN	NaN	NaN	NaN	NaN	NaN	492.742327048829
110.110087425746	NaN	1.56549057821929	134.661841474592	112.694482588783	15.7796639749192	228.992264925419	NaN	239.329845577564	121.73986565941	222.531277017828	216.070289110237	73.9285551432372	62.2987769095736	NaN	NaN	62.2987769095736	1163.25111636306	157.921397941919	85.5583333769008	134.661841474592	219.946881854791	NaN	NaN	NaN	NaN	NaN	NaN	NaN	NaN	NaN	NaN	NaN	NaN	NaN	NaN	NaN	NaN	NaN	NaN	NaN	NaN	NaN	NaN	NaN	NaN	NaN	NaN	NaN	957.563496736845
136.694517704995	NaN	206.54260698031	295.792943276545	241.466651617967	24.1614849836553	9.93317050164673	NaN	616.576760689102	-96.1324465460532	74.6073272380492	119.879236953531	51.3246308129443	-6.8821102498179	NaN	NaN	123.759686357715	1357.74259688827	175.499011746837	50.0311476782162	101.770473067338	-26.2843572707386	NaN	NaN	NaN	NaN	NaN	NaN	NaN	NaN	NaN	NaN	NaN	NaN	NaN	NaN	NaN	NaN	NaN	NaN	NaN	NaN	NaN	NaN	NaN	NaN	NaN	NaN	NaN	740.083592993573
124.488758679735	NaN	31.265228797009	199.585491085264	73.9926799932584	-71.0216998243153	89.5299349737127	NaN	404.159348327913	-90.4432685498832	85.6456212285991	115.425359941137	92.1194774704551	319.999217183785	NaN	NaN	97.2985624639399	543.994643152001	119.30967368625	103.772418705796	80.4665362351143	150.384183647159	NaN	NaN	NaN	NaN	NaN	NaN	NaN	NaN	NaN	NaN	NaN	NaN	NaN	NaN	NaN	NaN	NaN	NaN	NaN	NaN	NaN	NaN	NaN	NaN	NaN	NaN	NaN	613.485807749082
37.0870732937555	NaN	42.2713210141741	53.9358783851159	28.0146397830229	126.515346470976	122.627160680662	NaN	247.049105970709	-102.887615157547	134.291718051604	110.962603309721	152.436585073069	-49.7490760232561	NaN	NaN	53.9358783851159	642.347994652627	179.653885605267	51.3437545249066	88.9295504979415	140.772027702128	NaN	NaN	NaN	NaN	NaN	NaN	NaN	NaN	NaN	NaN	NaN	NaN	NaN	NaN	NaN	NaN	NaN	NaN	NaN	NaN	NaN	NaN	NaN	NaN	NaN	NaN	NaN	680.233888167051
NaN	NaN	NaN	NaN	NaN	NaN	NaN	NaN	NaN	NaN	NaN	NaN	NaN	NaN	NaN	NaN	NaN	NaN	NaN	NaN	NaN	NaN	NaN	NaN	NaN	NaN	NaN	NaN	NaN	NaN	NaN	NaN	NaN	NaN	NaN	NaN	NaN	NaN	NaN	NaN	NaN	NaN	NaN	NaN	NaN	NaN	NaN	NaN	NaN	568.008972509247
NaN	NaN	NaN	NaN	NaN	NaN	NaN	NaN	NaN	NaN	NaN	NaN	NaN	NaN	NaN	NaN	NaN	NaN	NaN	NaN	NaN	NaN	NaN	NaN	NaN	NaN	NaN	NaN	NaN	NaN	NaN	NaN	NaN	NaN	NaN	NaN	NaN	NaN	NaN	NaN	NaN	NaN	NaN	NaN	NaN	NaN	NaN	NaN	NaN	570.210017994614
NaN	NaN	NaN	NaN	NaN	NaN	NaN	NaN	NaN	NaN	NaN	NaN	NaN	NaN	NaN	NaN	NaN	NaN	NaN	NaN	NaN	NaN	NaN	NaN	NaN	NaN	NaN	NaN	NaN	NaN	NaN	NaN	NaN	NaN	NaN	NaN	NaN	NaN	NaN	NaN	NaN	NaN	NaN	NaN	NaN	NaN	NaN	NaN	NaN	804.239547924097
NaN	NaN	NaN	NaN	NaN	NaN	NaN	NaN	NaN	NaN	NaN	NaN	NaN	NaN	NaN	NaN	NaN	NaN	NaN	NaN	NaN	NaN	NaN	NaN	NaN	NaN	NaN	NaN	NaN	NaN	NaN	NaN	NaN	NaN	NaN	NaN	NaN	NaN	NaN	NaN	NaN	NaN	NaN	NaN	NaN	NaN	NaN	NaN	NaN	822.504116154288
[truncated: 30 more columns]
