# Supplementary material for: Notch-dependent and -independent transcription are modulated by tissue movements at gastrulation
Source: eLife. 2022 May 18;11:e73656. doi: 10.7554/eLife.73656 (PMC9183233; doi:10.7554/eLife.73656)
Supplement: Source data 1. [file elife-73656-data1.zip › numerical data/4AC_m5m8peve wRi eveNICD new_MSE_sorted-Gast_normF-Y.txt]

NaN	NaN	NaN	NaN	NaN	NaN	NaN	NaN	NaN	NaN	NaN	NaN	NaN	NaN	NaN	NaN	NaN	NaN	NaN	NaN	NaN	NaN	NaN	NaN	NaN	NaN	NaN	NaN	NaN	NaN	NaN	NaN	NaN	NaN	NaN	NaN	NaN	NaN	NaN	NaN	NaN	NaN	NaN	112.131173693674	-17.8688263063257	47.1311736936743	NaN	NaN	NaN	NaN
NaN	NaN	NaN	NaN	NaN	NaN	NaN	NaN	NaN	NaN	NaN	NaN	NaN	NaN	NaN	NaN	NaN	NaN	NaN	NaN	NaN	NaN	NaN	NaN	NaN	NaN	NaN	NaN	NaN	NaN	NaN	NaN	NaN	NaN	NaN	NaN	NaN	NaN	NaN	NaN	NaN	NaN	NaN	-8.58283878795338	56.4536822114458	52.451434765329	NaN	NaN	NaN	NaN
NaN	NaN	NaN	NaN	NaN	NaN	NaN	NaN	NaN	NaN	NaN	NaN	NaN	NaN	NaN	NaN	NaN	NaN	NaN	NaN	NaN	NaN	NaN	NaN	24.5216105941356	1320.52161059414	NaN	NaN	NaN	NaN	NaN	NaN	NaN	NaN	NaN	NaN	NaN	NaN	NaN	NaN	NaN	NaN	NaN	47.7664341501028	12.7270817324479	27.7439470543	NaN	NaN	NaN	NaN
NaN	NaN	NaN	NaN	NaN	NaN	NaN	NaN	NaN	NaN	NaN	NaN	NaN	NaN	NaN	NaN	NaN	NaN	NaN	NaN	NaN	NaN	NaN	NaN	28.8829790071017	1160.61281414115	NaN	NaN	NaN	NaN	NaN	NaN	NaN	NaN	NaN	NaN	NaN	NaN	NaN	NaN	NaN	NaN	NaN	22.0407258711754	21.0390383903266	11.0221635818386	NaN	NaN	NaN	NaN
NaN	NaN	NaN	NaN	NaN	NaN	NaN	NaN	NaN	NaN	NaN	NaN	NaN	NaN	NaN	NaN	NaN	NaN	NaN	NaN	NaN	NaN	NaN	NaN	30.2461055386647	735.155275665133	NaN	NaN	NaN	NaN	NaN	NaN	NaN	NaN	NaN	NaN	NaN	NaN	NaN	NaN	NaN	NaN	NaN	2.29956765518587	117.558460344153	33.3693561191683	NaN	NaN	NaN	NaN
NaN	NaN	NaN	NaN	NaN	NaN	NaN	NaN	NaN	NaN	NaN	NaN	NaN	NaN	NaN	NaN	NaN	NaN	NaN	NaN	NaN	NaN	NaN	NaN	70.6865913496202	1379.21814686819	NaN	NaN	NaN	NaN	NaN	NaN	NaN	NaN	NaN	NaN	NaN	NaN	NaN	NaN	NaN	NaN	NaN	42.705114013901	61.7586110909749	64.7670579978813	NaN	NaN	NaN	NaN
NaN	NaN	NaN	NaN	NaN	NaN	NaN	NaN	NaN	NaN	NaN	NaN	NaN	NaN	NaN	NaN	NaN	206.072172248159	26.0721722481594	247.072172248159	NaN	NaN	NaN	NaN	6.91040514860594	401.929371730471	NaN	NaN	NaN	NaN	NaN	NaN	NaN	NaN	NaN	NaN	NaN	NaN	NaN	NaN	NaN	NaN	NaN	46.0311082709342	39.0074436053812	225.636247575791	NaN	NaN	NaN	NaN
NaN	NaN	NaN	NaN	NaN	NaN	NaN	NaN	NaN	NaN	NaN	NaN	NaN	NaN	NaN	NaN	NaN	390.676563787556	-20.5985247204088	379.669201321406	NaN	NaN	NaN	NaN	43.3751816499765	192.857174821565	NaN	NaN	NaN	NaN	NaN	NaN	NaN	NaN	NaN	NaN	NaN	NaN	NaN	NaN	NaN	NaN	NaN	49.3608526667585	11.2108919570644	23.258247970652	NaN	NaN	NaN	NaN
NaN	NaN	NaN	NaN	NaN	NaN	NaN	NaN	NaN	NaN	NaN	NaN	NaN	NaN	NaN	NaN	NaN	517.450545299198	-3.24600862358156	268.117003132328	NaN	NaN	NaN	NaN	43.7473358401654	416.188424961068	NaN	NaN	NaN	NaN	NaN	NaN	NaN	NaN	NaN	NaN	NaN	NaN	NaN	NaN	NaN	NaN	NaN	NaN	38.6311765792813	64.7485052345625	NaN	NaN	NaN	NaN
NaN	NaN	NaN	NaN	NaN	NaN	NaN	NaN	NaN	NaN	NaN	NaN	NaN	NaN	NaN	NaN	NaN	1733.58001998243	12.1257459380592	80.2624692413286	NaN	NaN	NaN	NaN	77.2696160620835	656.886116317869	NaN	NaN	NaN	NaN	NaN	NaN	NaN	NaN	NaN	NaN	NaN	NaN	NaN	NaN	NaN	NaN	NaN	1098.29914790839	43.9706622421973	98.2449598837363	NaN	NaN	NaN	NaN
NaN	NaN	NaN	NaN	NaN	NaN	NaN	NaN	NaN	NaN	NaN	NaN	NaN	NaN	NaN	NaN	NaN	482.736040745643	-41.6669836493055	0.445687525814636	NaN	NaN	NaN	NaN	55.5501358063222	100.783498194247	NaN	NaN	NaN	NaN	NaN	NaN	NaN	NaN	NaN	NaN	NaN	NaN	NaN	NaN	NaN	NaN	NaN	2755.51271741009	20.1524105257127	37.2484124437401	NaN	NaN	NaN	NaN
NaN	NaN	NaN	NaN	NaN	NaN	NaN	NaN	NaN	NaN	NaN	NaN	NaN	NaN	NaN	NaN	NaN	707.152532270118	-24.2936704075198	14.837196402395	NaN	NaN	NaN	NaN	68.000965592531	NaN	NaN	NaN	NaN	NaN	NaN	NaN	NaN	NaN	NaN	NaN	NaN	NaN	NaN	NaN	NaN	NaN	NaN	3040.10882369454	29.5123506168843	143.214690676301	NaN	NaN	NaN	NaN
NaN	NaN	NaN	NaN	NaN	NaN	NaN	NaN	NaN	NaN	NaN	NaN	NaN	NaN	NaN	NaN	NaN	724.036362538608	-5.89299325778511	43.3044461287668	NaN	NaN	NaN	NaN	NaN	34.1693859476762	34.1693859476762	NaN	NaN	NaN	NaN	NaN	NaN	NaN	NaN	NaN	NaN	NaN	NaN	NaN	NaN	NaN	NaN	2127.96023095426	98.28314593244	158.69020203428	NaN	NaN	NaN	NaN
NaN	NaN	NaN	NaN	NaN	NaN	NaN	NaN	NaN	NaN	NaN	NaN	NaN	NaN	NaN	NaN	NaN	657.552445102041	59.7535074642218	-49.7592390946392	NaN	NaN	NaN	NaN	56.6939466467627	52.6653690025666	88.9225678003313	NaN	NaN	NaN	NaN	NaN	NaN	NaN	NaN	NaN	NaN	NaN	NaN	NaN	NaN	NaN	NaN	2966.56790412112	945.816218305145	271.896538439299	NaN	NaN	NaN	NaN
NaN	NaN	NaN	NaN	NaN	NaN	NaN	NaN	NaN	NaN	NaN	NaN	NaN	NaN	NaN	NaN	NaN	157.660449462939	3.83735139118285	26.9610850882442	NaN	NaN	NaN	NaN	4.67066174539248	-22.5399103995021	-3.39173000124296	NaN	NaN	NaN	NaN	NaN	NaN	NaN	NaN	NaN	NaN	NaN	NaN	NaN	NaN	NaN	NaN	1372.99648409552	1361.90932076161	343.906141920529	NaN	NaN	NaN	NaN
NaN	NaN	NaN	NaN	NaN	NaN	NaN	NaN	NaN	NaN	NaN	NaN	NaN	NaN	NaN	NaN	NaN	58.5121303900959	82.6574807341213	-62.2146213300315	NaN	NaN	NaN	NaN	6.0277935218491	64.5181473864033	14.0954285376497	NaN	NaN	NaN	NaN	NaN	NaN	NaN	NaN	NaN	NaN	NaN	NaN	NaN	NaN	NaN	NaN	3554.43294636874	508.77882217887	371.623537116015	NaN	NaN	NaN	NaN
NaN	NaN	NaN	NaN	NaN	NaN	NaN	NaN	NaN	NaN	NaN	NaN	NaN	NaN	NaN	NaN	NaN	12.5871708688622	-10.5677045492913	16.6141057241933	NaN	NaN	NaN	NaN	18.4869086573217	79.0335469762046	66.924219312428	NaN	NaN	NaN	NaN	NaN	NaN	NaN	NaN	NaN	NaN	NaN	NaN	NaN	NaN	NaN	NaN	1673.82294629911	1628.41496758491	564.859199478958	NaN	NaN	NaN	NaN
NaN	NaN	NaN	NaN	NaN	NaN	NaN	NaN	NaN	NaN	NaN	NaN	NaN	NaN	NaN	NaN	NaN	13.9486881510243	-22.3181465956356	-36.4219156637811	NaN	NaN	NaN	NaN	43.0794631975512	18.8450370771962	63.274818297847	NaN	NaN	NaN	NaN	NaN	NaN	NaN	NaN	NaN	NaN	NaN	NaN	NaN	NaN	NaN	NaN	1196.49699379141	1060.19582434901	667.446528696466	NaN	NaN	NaN	NaN
NaN	NaN	NaN	NaN	NaN	NaN	NaN	NaN	NaN	NaN	NaN	NaN	NaN	NaN	NaN	NaN	NaN	126.202090412307	-5.85787690552175	-12.9145163805202	NaN	NaN	NaN	NaN	9.09937493828543	-5.04658525015961	47.4955525926363	NaN	NaN	NaN	NaN	NaN	NaN	NaN	NaN	NaN	NaN	NaN	NaN	NaN	NaN	NaN	NaN	518.607700490521	2081.40417900389	317.575703577682	NaN	NaN	NaN	NaN
NaN	NaN	NaN	NaN	NaN	NaN	NaN	NaN	NaN	NaN	NaN	NaN	NaN	NaN	NaN	NaN	NaN	39.8789802835483	-10.5595970919434	-13.5859117344729	NaN	NaN	NaN	NaN	64.0504155606689	195.491408167883	29.6735405710897	NaN	NaN	NaN	NaN	NaN	NaN	NaN	NaN	NaN	NaN	NaN	NaN	NaN	NaN	NaN	NaN	-4.39033203324696	2083.89031593561	506.055808927195	NaN	NaN	NaN	NaN
NaN	NaN	NaN	NaN	NaN	NaN	NaN	NaN	NaN	NaN	NaN	NaN	NaN	NaN	NaN	NaN	NaN	-46.5606988462805	2.90248149218802	-44.541793526343	NaN	NaN	NaN	NaN	99.8500219746129	83.6621139904981	1.71082982091692	NaN	NaN	NaN	NaN	NaN	NaN	NaN	NaN	NaN	NaN	NaN	NaN	NaN	NaN	NaN	NaN	46.4692092281685	1628.23388230335	461.126188742761	NaN	NaN	NaN	NaN
NaN	NaN	NaN	NaN	NaN	NaN	NaN	NaN	NaN	NaN	NaN	NaN	NaN	NaN	NaN	NaN	NaN	73.9604287706113	2.24086558112062	1.2307308883109	NaN	NaN	NaN	NaN	-24.2635841547699	92.1629679487747	37.4931087001538	NaN	NaN	NaN	NaN	NaN	NaN	NaN	NaN	NaN	NaN	NaN	NaN	NaN	NaN	NaN	NaN	121.672948572795	1855.11449978788	667.104936958627	NaN	NaN	NaN	NaN
NaN	NaN	NaN	NaN	NaN	NaN	NaN	NaN	NaN	NaN	NaN	NaN	NaN	NaN	NaN	NaN	NaN	7.6432609164545	21.7947079870489	-49.9733450138228	NaN	NaN	NaN	NaN	52.0477509438756	62.1784131027252	45.9693536485658	NaN	NaN	NaN	NaN	NaN	NaN	NaN	NaN	NaN	NaN	NaN	NaN	NaN	NaN	NaN	NaN	32.93582113735	2301.96746621323	1229.72091907563	NaN	NaN	NaN	NaN
NaN	NaN	NaN	NaN	NaN	NaN	NaN	NaN	NaN	NaN	NaN	NaN	NaN	NaN	NaN	NaN	NaN	134.433149598712	-18.3035809949338	-32.4646023744771	NaN	NaN	NaN	NaN	69.662608516728	34.1821111688515	73.7175224993424	NaN	NaN	NaN	NaN	NaN	NaN	NaN	NaN	NaN	NaN	NaN	NaN	NaN	NaN	NaN	NaN	93.0211589848324	1587.32087424927	1418.13575394476	NaN	NaN	NaN	NaN
NaN	NaN	NaN	NaN	NaN	NaN	NaN	NaN	NaN	NaN	NaN	NaN	NaN	NaN	NaN	NaN	NaN	164.224828569289	36.6893506971476	500.270690899057	NaN	NaN	NaN	NaN	54.8399796143394	23.3938387153319	488.999602349023	NaN	NaN	NaN	NaN	NaN	NaN	NaN	NaN	NaN	NaN	NaN	NaN	NaN	NaN	NaN	NaN	336.647580550075	1123.24868579393	1141.49458771969	NaN	NaN	NaN	NaN
NaN	NaN	NaN	NaN	NaN	NaN	NaN	NaN	NaN	NaN	NaN	NaN	NaN	NaN	NaN	NaN	NaN	267.996534676685	955.736667087799	1588.78170796695	NaN	NaN	NaN	NaN	6.50110845227212	78.5700600521357	818.545633521157	NaN	NaN	NaN	NaN	NaN	NaN	NaN	NaN	NaN	NaN	NaN	NaN	NaN	NaN	NaN	NaN	1338.18770252264	1857.47783517861	886.851552069693	NaN	NaN	NaN	NaN
NaN	NaN	NaN	NaN	NaN	NaN	NaN	NaN	NaN	NaN	NaN	NaN	NaN	NaN	NaN	NaN	NaN	460.088551379274	1987.52155486947	1980.42664377164	NaN	NaN	NaN	NaN	315.632541502549	722.936478306235	814.351326965416	NaN	NaN	NaN	NaN	NaN	NaN	NaN	NaN	NaN	NaN	NaN	NaN	NaN	NaN	NaN	NaN	1313.87499334506	1230.6600386573	203.665719827822	NaN	NaN	NaN	NaN
NaN	NaN	NaN	NaN	NaN	NaN	NaN	NaN	NaN	NaN	NaN	NaN	NaN	NaN	NaN	NaN	NaN	310.640186341962	848.19073741304	1296.48761207986	NaN	NaN	NaN	NaN	877.233017651754	619.070898320849	740.020867613674	NaN	NaN	NaN	NaN	NaN	NaN	NaN	NaN	NaN	NaN	NaN	NaN	NaN	NaN	NaN	NaN	1903.84863014977	297.493487125224	172.599882452645	NaN	NaN	NaN	NaN
NaN	NaN	NaN	NaN	NaN	NaN	NaN	NaN	NaN	NaN	NaN	NaN	NaN	NaN	NaN	NaN	NaN	894.786810371784	507.081697348551	1737.1827365741	NaN	NaN	NaN	NaN	657.456480870116	527.273706365989	2266.43420950707	NaN	NaN	NaN	NaN	NaN	NaN	NaN	NaN	NaN	NaN	NaN	NaN	NaN	NaN	NaN	NaN	1571.99063697432	124.227032125065	55.1407688761181	NaN	NaN	NaN	NaN
NaN	NaN	NaN	NaN	NaN	NaN	NaN	NaN	NaN	NaN	NaN	NaN	NaN	NaN	NaN	NaN	NaN	774.883802876609	1422.85211544834	2310.50776621274	NaN	NaN	NaN	NaN	1780.78242774149	828.196105184308	1758.39257827968	NaN	NaN	NaN	NaN	NaN	NaN	NaN	NaN	NaN	NaN	NaN	NaN	NaN	NaN	NaN	NaN	1559.96840924515	293.341601271991	53.4347580282785	NaN	NaN	NaN	NaN
NaN	NaN	NaN	NaN	NaN	NaN	NaN	NaN	NaN	NaN	NaN	NaN	NaN	NaN	NaN	NaN	NaN	906.863829483285	954.630621101073	2499.42898831467	NaN	NaN	NaN	NaN	2419.81238518883	1741.56543699005	1231.3526426243	NaN	NaN	NaN	NaN	NaN	NaN	NaN	NaN	NaN	NaN	NaN	NaN	NaN	NaN	NaN	NaN	1214.31215365213	88.3436599269336	49.6925282543432	NaN	NaN	NaN	NaN
NaN	NaN	NaN	NaN	NaN	NaN	NaN	NaN	NaN	NaN	NaN	NaN	NaN	NaN	NaN	NaN	NaN	427.802773537678	990.207122200492	3616.11675736756	NaN	NaN	NaN	NaN	2416.65660890502	982.841903539165	840.173773652016	NaN	NaN	NaN	NaN	NaN	NaN	NaN	NaN	NaN	NaN	NaN	NaN	NaN	NaN	NaN	NaN	1699.73505927648	218.957797448584	136.522774625176	NaN	NaN	NaN	NaN
NaN	NaN	NaN	NaN	NaN	NaN	NaN	NaN	NaN	NaN	NaN	NaN	NaN	NaN	NaN	NaN	NaN	330.744093473553	255.434416548729	1146.93815960475	NaN	NaN	NaN	NaN	2140.20952172479	1090.90919326928	798.24719689733	NaN	NaN	NaN	NaN	NaN	NaN	NaN	NaN	NaN	NaN	NaN	NaN	NaN	NaN	NaN	NaN	1109.37183004853	376.197066234079	87.0003538405998	NaN	NaN	NaN	NaN
NaN	NaN	NaN	NaN	NaN	NaN	NaN	NaN	NaN	NaN	NaN	NaN	NaN	NaN	NaN	NaN	NaN	567.585618805391	45.150747849821	703.031696460539	NaN	NaN	NaN	NaN	1173.60872734146	1934.82655444709	177.699076865466	NaN	NaN	NaN	NaN	NaN	NaN	NaN	NaN	NaN	NaN	NaN	NaN	NaN	NaN	NaN	NaN	343.085534974393	161.724734609934	84.2897861397156	NaN	NaN	NaN	NaN
NaN	NaN	NaN	NaN	NaN	NaN	NaN	NaN	NaN	NaN	NaN	NaN	NaN	NaN	NaN	NaN	NaN	487.81435995423	38.3975526442737	1019.77711146397	NaN	NaN	NaN	NaN	1207.40575764482	2244.81403327811	100.564644665992	NaN	NaN	NaN	NaN	NaN	NaN	NaN	NaN	NaN	NaN	NaN	NaN	NaN	NaN	NaN	NaN	214.106459128056	70.3620089243681	46.9143326500077	NaN	NaN	NaN	NaN
NaN	NaN	NaN	NaN	NaN	NaN	NaN	NaN	NaN	NaN	NaN	NaN	NaN	NaN	NaN	NaN	NaN	300.857288465245	37.7538298386686	699.59159979467	NaN	NaN	NaN	NaN	1143.15990902837	2269.1217179817	52.9591375644709	NaN	NaN	NaN	NaN	NaN	NaN	NaN	NaN	NaN	NaN	NaN	NaN	NaN	NaN	NaN	NaN	151.28275286155	394.0542099377	91.0999126620004	NaN	NaN	NaN	NaN
NaN	NaN	NaN	NaN	NaN	NaN	NaN	NaN	NaN	NaN	NaN	NaN	NaN	NaN	NaN	NaN	NaN	461.627624011113	32.0068437051406	999.418957078208	NaN	NaN	NaN	NaN	484.804711259264	2105.33661724943	22.6719532103321	NaN	NaN	NaN	NaN	NaN	NaN	NaN	NaN	NaN	NaN	NaN	NaN	NaN	NaN	NaN	NaN	130.232977229567	141.459937605779	26.1284355592343	NaN	NaN	NaN	NaN
NaN	NaN	NaN	NaN	NaN	NaN	NaN	NaN	NaN	NaN	NaN	NaN	NaN	NaN	NaN	NaN	NaN	405.107534561991	36.4637461356357	402.044012774514	NaN	NaN	NaN	NaN	364.750354395985	2166.41567155929	73.1690850083967	NaN	NaN	NaN	NaN	NaN	NaN	NaN	NaN	NaN	NaN	NaN	NaN	NaN	NaN	NaN	NaN	62.1830286431977	169.4109243645	46.8647578258687	NaN	NaN	NaN	NaN
NaN	NaN	NaN	NaN	NaN	NaN	NaN	NaN	NaN	NaN	NaN	NaN	NaN	NaN	NaN	NaN	NaN	321.941513154229	32.7517659370716	276.9791496293	NaN	NaN	NaN	NaN	115.54275338046	1528.34208414807	167.754902561002	NaN	NaN	NaN	NaN	NaN	NaN	NaN	NaN	NaN	NaN	NaN	NaN	NaN	NaN	NaN	NaN	104.409821370568	87.039153044612	80.9083289295687	NaN	NaN	NaN	NaN
NaN	NaN	NaN	NaN	NaN	NaN	NaN	NaN	NaN	NaN	NaN	NaN	NaN	NaN	NaN	NaN	NaN	501.462427871316	37.2152745921697	47.4409828141773	NaN	NaN	NaN	NaN	13.5258085776421	1672.10061409512	4.30581274709408	NaN	NaN	NaN	NaN	NaN	NaN	NaN	NaN	NaN	NaN	NaN	NaN	NaN	NaN	NaN	NaN	55.6923320948315	169.177694987039	36.2669096177869	NaN	NaN	NaN	NaN
NaN	NaN	NaN	NaN	NaN	NaN	NaN	NaN	NaN	NaN	NaN	NaN	NaN	NaN	NaN	NaN	NaN	588.111448504072	18.1496670221543	113.313842386281	NaN	NaN	NaN	NaN	93.8455582118145	1492.11090993397	43.6146181572796	NaN	NaN	NaN	NaN	NaN	NaN	NaN	NaN	NaN	NaN	NaN	NaN	NaN	NaN	NaN	NaN	70.3435054007009	81.5962630507484	59.0907477506535	NaN	NaN	NaN	NaN
NaN	NaN	NaN	NaN	NaN	NaN	NaN	NaN	NaN	NaN	NaN	NaN	NaN	NaN	NaN	NaN	NaN	15.4414880117796	55.3763781567044	NaN	NaN	NaN	NaN	NaN	26.556465729666	1332.39905872145	76.820634666506	NaN	NaN	NaN	NaN	NaN	NaN	9.35911485700456	-8.64088514299544	140.359114857005	-33.6408851429954	12.3591148570046	-13.6408851429954	-9.64088514299544	88.3591148570046	25.3591148570046	-4.64088514299544	75.7994274978573	71.7051636785181	57.3752403108309	NaN	NaN	NaN	NaN
NaN	NaN	NaN	NaN	NaN	NaN	NaN	NaN	NaN	NaN	NaN	NaN	NaN	NaN	NaN	NaN	NaN	NaN	9.65557676221711	1238.23891404134	NaN	NaN	NaN	NaN	39.2436033944021	1427.04240603102	183.977058403103	NaN	NaN	NaN	NaN	NaN	NaN	-10.160911432766	80.9222840103404	40.8857145847991	16.8637729294744	-28.1773676742596	-32.1810246168137	37.8829718778835	-14.1645683753201	-11.1618256684045	85.9268551885331	NaN	53.6094504246261	104.817181314496	133.493510612824	133.493510612824	NaN	NaN
NaN	NaN	NaN	NaN	NaN	NaN	NaN	NaN	NaN	NaN	NaN	NaN	NaN	NaN	NaN	NaN	NaN	32.5722600215875	NaN	999.501926883134	NaN	NaN	NaN	NaN	54.0018656276508	1295.836301304	475.136785914916	NaN	NaN	NaN	NaN	NaN	NaN	182.671328435078	29.3913163326443	303.892775914781	33.3986369104857	25.3839957548028	5.34739286559575	35.4022971994064	-55.7642459464859	18.3711847435804	-40.7367937795805	345.990330491249	NaN	38.5671430188026	71.3589496825303	153.338466341849	NaN	NaN
NaN	NaN	NaN	NaN	NaN	NaN	NaN	NaN	NaN	NaN	NaN	NaN	NaN	NaN	NaN	NaN	NaN	71.937676555485	14.4772059568706	539.830080001346	NaN	NaN	NaN	NaN	37.9445170830375	1014.39173940155	1561.20218389992	NaN	NaN	NaN	NaN	NaN	NaN	69.0159966879469	91.0764467713312	318.700181722615	-6.19008314177227	46.9555466045626	5.8428896309828	12.8621237484233	-46.2999923842892	52.9720329909402	-41.2862537289746	141.420921121542	118.863573620122	NaN	52.2168650931992	58.3688689572229	NaN	NaN
NaN	NaN	NaN	NaN	NaN	NaN	NaN	NaN	NaN	NaN	NaN	NaN	NaN	NaN	NaN	NaN	NaN	69.2589984983408	29.2144019837781	2179.30119945799	NaN	NaN	NaN	NaN	105.176062415291	770.629100102348	1028.78785197167	NaN	NaN	NaN	NaN	NaN	NaN	-10.7230441113252	-4.70104211096192	435.908770915622	7.34296188976474	-2.69370811084081	-31.8000511125969	22.3979668906731	-35.8147191128391	35.4456378914603	110.720662896002	27.923101462763	86.400808009451	29.9749508152783	68.9600885130704	9.45645729012463	NaN	NaN
NaN	NaN	NaN	NaN	NaN	NaN	NaN	NaN	NaN	NaN	NaN	NaN	NaN	NaN	NaN	NaN	NaN	-3.29269424634407	-26.9249685822844	2240.74587747947	NaN	NaN	NaN	NaN	26.3499461548106	344.373849638664	706.653506681759	NaN	NaN	NaN	NaN	NaN	NaN	18.8916666156505	35.969661869087	-10.2413841108001	55.0568330346926	16.8824907034815	83.1852958050587	-31.3377311885747	-30.3331432324902	-29.3285552764057	-6.22303228646212	75.4574541647585	NaN	78.5370023332935	48.7680367041215	NaN	NaN	NaN
NaN	NaN	NaN	NaN	NaN	NaN	NaN	NaN	NaN	NaN	NaN	NaN	NaN	NaN	NaN	NaN	NaN	15.5653385663297	9.39615763654564	NaN	39.2138654638354	NaN	NaN	NaN	30.8399809970341	345.985441332725	556.082414889851	NaN	NaN	NaN	NaN	NaN	NaN	-58.0233483460536	34.4836272019857	161.177963278648	12.3623939187589	8.34035150362674	-22.8304772136474	-57.0178377422706	47.5552650511651	-35.9021150628268	-15.7919029871661	14.1731789614691	NaN	169.266504821386	105.585801488175	5.95631401524829	641.73623922908	NaN
NaN	NaN	NaN	NaN	NaN	NaN	NaN	NaN	NaN	NaN	NaN	NaN	NaN	NaN	NaN	NaN	NaN	NaN	27.2469966084592	48.8539895828712	NaN	31.362614317871	14.9001434802238	NaN	211.563725538322	247.633731118137	564.019208632513	NaN	NaN	NaN	NaN	NaN	NaN	-15.3140171192751	4.81468183715512	269.507073114212	49.0978195413015	72.2458233411962	28.9691205848713	30.9819904805144	-41.4813257626343	-29.4041063887762	36.0141652196219	74.0868712058943	53.5328539311644	66.8929651597388	NaN	NaN	NaN	66.8929651597388
NaN	NaN	NaN	NaN	NaN	NaN	NaN	NaN	NaN	NaN	NaN	NaN	NaN	NaN	NaN	NaN	NaN	NaN	8.05635414202909	-29.0097141350051	-7.38784097340183	167.646370334815	35.8559053498047	4.9675151189429	125.432294816057	65.6193910721454	100.682127749611	NaN	NaN	NaN	NaN	NaN	NaN	128.210009166543	30.4959928569445	412.285809159395	48.6284907288287	57.6947396647708	10.3487729992954	-32.9677496946502	5.31196803488313	57.6947396647708	46.6137687430638	45.6364466625496	27.1271493752508	73.4003925934979	78.541864062192	59.0042724811544	67.2306268310649	316.07784591586
NaN	NaN	NaN	NaN	NaN	NaN	NaN	NaN	NaN	NaN	NaN	NaN	NaN	NaN	NaN	NaN	NaN	872.856021733325	2.23345458465205	-4.97880336805884	18.7186156194198	98.0534530992397	52.7192602536283	10.4760351020359	36.0903961247002	111.422253113302	114.51808285256	NaN	NaN	NaN	NaN	NaN	NaN	20.9345013604451	29.0008113097704	428.283153801369	-11.3307384368558	81.4318259803843	-3.26442848753053	10.8516139237886	7.82674769279165	2.78530397446339	-10.3224496931901	73.7420091395627	100.493107785812	55.2220177690827	16.1242582091806	52.1353525406694	90.2042236911005	1.71982047658501
NaN	NaN	NaN	NaN	NaN	NaN	NaN	NaN	NaN	NaN	NaN	NaN	NaN	NaN	NaN	NaN	NaN	84.0403373254831	74.7610394227268	-19.0629727051427	56.2024436172141	190.236746657028	-13.9078072036114	37.6438478117015	109.785117416674	106.687226079367	139.731400343975	NaN	NaN	NaN	NaN	NaN	NaN	16.4014729308566	-2.7736729620194	98.1481475268018	39.6134916432855	99.15736573169	17.4106911357448	-5.80132757668404	-11.8566368060133	6.3092908819745	12.3646001113038	89.5262688460195	130.705597330924	43.1995243005017	15.4034775731909	35.9931418156433	70.9955710278124	57.6122892702183
NaN	NaN	NaN	NaN	NaN	NaN	NaN	NaN	NaN	NaN	NaN	NaN	NaN	NaN	NaN	NaN	NaN	225.801317749029	-9.43645484063333	5.00796979206524	27.7063513577344	39.055542140569	55.5634560065102	139.134769952838	88.5127471812326	105.045844156889	243.510531328007	NaN	NaN	NaN	NaN	NaN	NaN	13.8803782758544	4.78903384429252	68.4284448652255	-25.515447594247	-13.3936550188312	67.4182954839408	75.4994905342181	92.6720300160571	56.3066522898097	-15.4139537814005	169.193668518214	130.05067780857	37.3435945488872	4.38107605655546	58.9752473094799	18.8021778969506	58.9752473094799
NaN	NaN	NaN	NaN	NaN	NaN	NaN	NaN	NaN	NaN	NaN	NaN	NaN	NaN	NaN	NaN	NaN	179.850896849241	-0.829098389491454	8.46301565135762	-14.2510408929401	40.4691862365044	-24.5756120494391	76.6051852842509	72.3820454199816	69.280022638342	83.7561289526602	NaN	NaN	NaN	NaN	NaN	NaN	8.32138020955782	-15.9445944530096	104.374196582221	27.5319434840904	-33.1329931723282	-3.81160712172589	-19.9889235634375	1.24380426630899	26.5208612064834	-17.9667590082236	31.4808863082268	39.7262853718599	64.4624825627591	30.4502114252727	52.0943839673095	70.6465318604839	25.2968370105021
NaN	NaN	NaN	NaN	NaN	NaN	NaN	NaN	NaN	NaN	NaN	NaN	NaN	NaN	NaN	NaN	NaN	131.77062629204	44.9842959399795	56.3491725337017	26.3872251502521	38.7852723434037	16.0555191559592	19.155030954247	81.0625580097364	63.472699722464	227.989609585776	NaN	NaN	NaN	NaN	NaN	NaN	-45.8247062086073	-5.34403026361656	22.992442897877	15.9083246075036	9.83622321575497	40.196730174498	6.80017251988066	1.74008802675682	-23.5603344388624	45.2568146676219	93.6753235348647	6.01722448511563	44.1742793655946	216.396662204513	79.2375189854942	15.2986702668538	40.0491923514888
NaN	NaN	NaN	NaN	NaN	NaN	NaN	NaN	NaN	NaN	NaN	NaN	NaN	NaN	NaN	NaN	NaN	189.080134779846	35.0312593494757	13.3196728794235	-22.8663045706634	4.01470724940115	-7.35802852062617	-3.22248824061623	105.285488962529	99.0731584418621	90.7900510809724	NaN	NaN	NaN	NaN	NaN	NaN	-33.2160735768671	144.050745020053	43.7683733566525	22.4963551250221	-38.2808398224934	-38.2808398224934	-31.1901670786166	56.9367655952809	-7.89224234873567	20.4704486267716	25.9263031216806	33.1493883322993	47.5955587535367	-7.09351498400477	7.35265543723259	38.3087349113126	21.79882585847
NaN	NaN	NaN	NaN	NaN	NaN	NaN	NaN	NaN	NaN	NaN	NaN	NaN	NaN	NaN	NaN	NaN	300.268188370766	-22.5271768076735	39.5488549574109	-43.219187396035	-21.4925762782554	27.1336486043941	26.099048074976	58.0512541410711	180.308719762404	132.649029774427	NaN	NaN	NaN	NaN	NaN	NaN	-2.33404350454158	-32.7507835219439	186.249744603353	101.082872554626	-65.195306207173	11.8604351702462	-53.0286102002121	2.73541316502547	-1.32015217062817	80.8050458763581	136.715613698712	91.2870405753341	133.618210985755	-3.69997595536536	13.8519727513943	87.1571702913907	70.6376891556169
NaN	NaN	NaN	NaN	NaN	NaN	NaN	NaN	NaN	NaN	NaN	NaN	NaN	NaN	NaN	NaN	NaN	205.582156181028	18.189782849833	-1.48123976504376	2.66002815387767	-12.8697265420777	19.2250998295634	16.1191488903723	78.1440988543867	116.504697605457	72.9602341582962	NaN	NaN	NaN	NaN	NaN	NaN	-20.1066569744976	-40.4032801307377	442.656350987776	139.221834801987	-13.0028388698136	-22.1363192901216	13.3827712332985	-0.824864976069539	-40.4032801307377	-5.89902076512956	428.420106271933	35.8548285647954	178.418008363703	44.1193607270509	1.76363339549127	1.76363339549127	6.92896599690098
NaN	NaN	NaN	NaN	NaN	NaN	NaN	NaN	NaN	NaN	NaN	NaN	NaN	NaN	NaN	NaN	NaN	147.026099698726	7.1614525938176	27.882141053804	16.4857624008115	-18.7394079811654	-11.4871670201701	-11.4871670201701	38.0907675337649	172.961424003987	111.750895298271	NaN	NaN	NaN	NaN	NaN	NaN	-23.69143140949	-33.8491586661072	895.582885314364	307.45047715623	-40.9595677457392	11.8606139886701	266.819568129761	82.9647047849903	-6.42329507324079	-26.7387495864751	786.617873796968	-2.06941002142599	29.9742410904616	20.6712456063652	35.1425719149596	82.6912155003411	-6.20407468102438
NaN	NaN	NaN	NaN	NaN	NaN	NaN	NaN	NaN	NaN	NaN	NaN	NaN	NaN	NaN	NaN	NaN	612.985779609811	17.8896372289751	-27.7274886678137	44.8452116225322	23.0734015354284	3.37509717090592	51.0657287902761	75.8458927244584	125.677628694126	83.1130208867015	NaN	NaN	NaN	NaN	NaN	NaN	-9.99869126292925	-37.450024405602	1658.43233418618	194.361233243634	321.450738533786	-42.533604617208	284.848961010222	-8.98197522060804	31.6866664722404	-42.533604617208	1114.20372024111	85.1085467210207	22.0182898519502	19.9497568398495	90.2798792512724	59.2518840697623	501.917948659307
NaN	NaN	NaN	NaN	NaN	NaN	NaN	NaN	NaN	NaN	NaN	NaN	NaN	NaN	NaN	NaN	NaN	850.31077008016	19.2954604428445	-33.6156266876212	31.7451280029541	14.1080989594655	44.1947955630637	-9.75376386407785	29.5042148196047	NaN	166.633295852497	NaN	NaN	NaN	NaN	NaN	NaN	-15.6160565700505	-45.1282288373997	1514.94625688144	125.838838090692	788.336222437046	-2.3864621053768	891.119994816435	38.3199824013116	-31.8986343727259	-21.7220232460538	807.796498772673	747.774181165662	96.8424953930697	56.4826611400791	164.108885814721	6.8090189825522	336.931765821116
NaN	NaN	NaN	NaN	NaN	NaN	NaN	NaN	NaN	NaN	NaN	NaN	NaN	NaN	NaN	NaN	NaN	689.299355014742	18.6268506389108	4.09215240166366	11.3595015202872	-10.4425458355834	33.1615488761579	-8.36616037311957	132.796051382529	121.360967112307	169.180410424147	NaN	NaN	NaN	NaN	NaN	NaN	42.9284256827322	20.5190509676512	1572.87755395781	-37.5416017032404	840.498443951297	33.7609542083809	975.973300183378	-23.2810905209162	4.22132390213779	-15.1322269881594	428.550098183078	631.502077614066	8.1495693617454	-12.5598162944779	0.901284382067255	5.04316151331191	773.361369359195
NaN	NaN	NaN	NaN	NaN	NaN	NaN	NaN	NaN	NaN	NaN	NaN	NaN	NaN	NaN	NaN	NaN	1144.14026868019	28.3464532770545	-42.2997100818032	10.6849124373401	-43.3386242488453	-32.949482578425	-24.6381692420888	NaN	56.2631379306162	NaN	76.0278972569757	NaN	NaN	NaN	NaN	NaN	32.2521043041722	33.2716608381887	1338.30402437926	-3.43237438640383	973.302785201364	-53.3906445532103	1317.91289369893	-31.9799573388647	-32.9995138728811	-6.4910439884532	414.59572246621	1899.28649845626	74.7641980246637	27.1048988651785	87.1970586749641	51.9706201657795	498.517531855738
-63.5078362708747	-63.5078362708747	27.4921637291253	-72.5078362708748	4.49216372912525	-40.5078362708747	3.49216372912525	21.4921637291253	-37.5078362708747	12.4921637291253	-52.5078362708747	-3.50783627087475	NaN	NaN	NaN	NaN	NaN	1517.48246414664	-26.3778960526652	21.4453878322965	24.5642976508809	-28.4571692650549	-2.46625411018439	-31.5760790836393	28.5520663563944	30.6339639614585	88.927096903255	85.8042504956587	NaN	NaN	NaN	NaN	NaN	-31.5104790800599	-69.2692341900369	2991.23094350783	-48.859096292752	618.552412948462	-8.03882049818232	2070.73372434028	13.3918242939668	-30.4899721851957	-61.1051790311229	681.563987075726	1289.0554552191	131.089636249564	21.2021010563942	22.2387759167072	-5.75144531174176	349.828031775591
28.9078802806058	3.88696898525966	14.8961699552119	47.9237728650688	NaN	13.8953335033981	-18.1314329546449	18.8995157624673	31.9103896360473	71.9438477086011	NaN	-52.1598723163156	3.88696898525966	41.9187541541857	-41.1506713463633	NaN	NaN	1592.76091503677	28.0593986562999	-35.4025644415782	-13.5550033750956	14.5347179960963	-51.0079652033514	-14.5953634258804	63.3026485001339	134.134716061619	9.13694977664543	51.8445199240113	NaN	NaN	NaN	NaN	NaN	-17.7611573954957	239.646517934623	2428.63321726972	60.8911878442627	800.427524903809	-57.5980595299187	1180.41028372446	-10.6109441918813	-9.5894851627935	-40.2332560354266	365.892628138883	1191.56647524967	29.8143285611279	48.4853452043365	28.7770498587274	4.91963970351634	570.236532511778
59.3745219910857	-11.7443536001842	-17.7543994247985	-19.7577480330033	NaN	-26.76946816172	-35.7845368986416	56.3694990787785	-27.7711424658224	-2.72928486326263	NaN	-60.8263945012013	-9.74100499197937	-1.72761055916024	NaN	28.3226185639115	NaN	1118.45158831224	-5.91967483339207	23.2306912481614	21.1485222423362	114.846127504472	14.9020152248604	9.69659271029731	74.1259393594109	NaN	29.3049649413268	24.0932237299217	NaN	NaN	NaN	NaN	NaN	22.5965810008346	153.465437532722	1609.38146644996	4.19314805103802	251.617079931637	32.8207104173883	1910.9932842383	-21.3671754903461	35.8879492423544	-67.3757578648376	397.544198737994	1998.99805094138	35.3229450639945	-4.11661837328913	10.4137471036048	56.0806100309859	759.765452411994
-3.34154425185417	-51.4621951503735	18.7137540766339	23.726321878563	-28.4043832614997	4.67856423123239	30.7439168012637	-38.4295188653579	-26.399356140728	-14.3691934160982	-37.4270053049721	-29.4068968218855	34.753971042807	-5.34657137262581	-5.34657137262581	-19.3817612180273	NaN	1433.17318627842	240.300776714904	-21.1935244208536	247.593446467694	-3.48275502122061	-20.1517144561693	43.3986933895726	26.5530257632139	121.470518810665	41.1557170012833	41.1557170012833	40.1126676271355	NaN	NaN	NaN	NaN	-54.6576254926503	36.4221832496491	950.290376585305	-44.423939117111	47.6792382627423	8.79123003569311	1533.61049999104	111.128093791086	-16.792985903155	-10.6527740778315	781.280286432539	1265.21592714901	50.1843828608677	0.336934890071937	33.5685668706024	22.1451933772951	573.582586554223
67.2833194498507	-27.0319776245841	-19.0051438310152	-18.0017896068191	72.3000905708313	-20.0084980552113	103.404071520911	-10.9783100374463	-29.0386860729763	-21.0118522794074	-51.1124790052909	-63.1527296956443	27.6508275941042	20.1256709126333	-12.9850184858385	-11.9816642616424	NaN	751.668871799344	23.9784379273514	-35.4461390507339	832.986713979882	-12.5103374100694	-15.6379467247055	-11.4678009718574	NaN	NaN	15.4473703298058	54.0661739752634	134.43503561581	9.1848616305424	187.666359559549	NaN	NaN	-32.6967593445915	146.560311968485	947.583339207491	94.3196797572457	-28.5994548574355	-49.0859772932157	938.36440411139	73.8331573214655	29.7871340845381	-41.9156944406926	874.51774575311	1890.75212446515	1.67840207406066	57.7895027391424	19.3430078389938	-22.2207704314371	684.363460165888
-16.6195016861714	0.451835398139572	40.6196873612243	-5.57334239632314	8.48540579075652	13.5063872861421	-17.6236979852486	-62.8125314437189	-4.56914609724602	-33.6908387704825	-11.5985201907858	32.5861169686074	42.6280799593786	-7.58173499447738	18.5273687815277	8.48540579075652	NaN	454.177831292187	468.783526250781	0.358023650167779	2340.39900880201	5.57434327823697	-16.3341991596536	-39.2860055231581	92.0609300059165	2.23784546753602	29.3936617233255	NaN	54.4605690363619	49.2382966794793	NaN	47.1493877367263	81.6163852921513	94.9096354787368	200.514031615385	872.075968212514	9.81094732978754	12.8868035279423	-27.09932704807	938.719519172535	-13.7706168560659	-29.1498978468398	21.0890867230218	955.387663134495	725.613715240055	114.269455683808	16.5375502445436	72.6814108160357	-13.6137822845911	151.698696064802
-52.4213637968589	-26.2903292936598	63.1582118903678	-53.4264035854435	-20.2600905621523	-21.2651303507369	-9.20465288772196	-10.2096926763065	-22.2701701393215	19.9415009812308	-36.3407271795056	-40.3608863338439	9.89110309538504	-19.2550507735678	-5.18449373338365	-0.15929479046075	NaN	318.090145743049	456.941138801869	-20.1634012573832	2400.85504162534	87.367818931026	-11.8114618252737	13.2443564710546	26.6362178521227	32.9071684954709	4.6878906004041	86.2102489639303	69.4877139150019	19.3201087682165	92.4811996072785	44.4039113416092	43.3587529010511	-10.2026897459587	293.566266967953	35.978401646359	-23.5438939259616	-45.0950699090432	1.0860214832745	287.408788115644	-64.5937529413551	-31.7538657290403	-39.963837532119	592.140338319823	222.830822441395	28.293133795575	32.4543677773038	91.7519520169387	48.0589952087867	-22.6819824806024
-10.830299460652	-14.8538382457968	25.3815496056514	-65.148073060107	45.4992435313754	-22.9009158160864	-5.80087597922096	-10.830299460652	-29.9421086900899	17.3344720353617	7.27562507249969	-5.80087597922096	146.087713159996	-0.771452497789942	3.25208628735487	-44.0244944380967	NaN	417.919430180574	1473.08860022742	-34.4451744038653	1483.53581973283	55.4009133426977	43.908971886742	-16.684901244661	70.9389055735667	104.406533072424	78.2599490889418	31.1960979186737	65.7095887768703	65.7095887768703	39.563004793388	21.7833276846201	61.5261353395131	287.153808092501	556.282659063413	35.4875161540535	29.3242600249487	-38.4715573952046	-17.9273702981884	241.956596479066	-14.845742233636	-17.9273702981884	32.4058880895011	964.396382499238	91.0673725358474	74.4127072683692	-27.597117494935	73.3717906891518	23.4077948867171	15.080462252978
-40.6471503221502	-7.42502647201398	-61.788501863146	-39.6404192963885	-12.4586816008225	-52.7279226312907	14.7230560947435	3.64901481136477	39.8913317387861	24.7903663523606	2.64228378560306	-64.8086949404312	13.212959556101	-21.5192608326779	-55.7481157085758	-15.4788746781076	NaN	215.752559404207	3361.51910883397	21.2983958302832	1871.74930725956	4.57115595295647	12.9347758916199	36.9801832152771	59.833225342433	46.227825357074	15.8773176974268	24.2498715345709	30.5292869124289	44.134686897788	43.088117668145	43.088117668145	29.4827176827859	21.6294460892569	59.6718856752224	183.052770818895	0.0377911891142653	60.7000597180864	86.4044107896847	-2.0185568966136	-34.9201262682595	139.869461018609	-32.8637781825316	394.50740157674	89.340466908089	12.2675892102045	0.810810092951352	38.3057235675979	749.667554211586	1.85233546724709
-28.1959091474281	-9.05191231597387	31.2512389081402	-37.2641181728537	-38.2716969534566	30.2436601275374	5.05419061246607	-54.3929574431022	-20.1352789026053	-1.9988608517539	-29.2034879280309	-23.1580152444138	14.1223996378917	-6.02917597416531	-18.1201213413995	-31.2186454892366	NaN	0.748544004376349	3333.89094810887	43.6420903221053	1815.87788208388	42.5959062655753	-25.406057408873	-0.297640052153624	7.86877809362467	58.1380286566839	66.5162370838604	49.7598202295073	49.7598202295073	60.232580763478	12.0578823072129	90.6035863119929	14.1524344140071	274.29272339772	73.6103172154586	110.659376818338	-8.72092634649467	-3.57522362387259	-27.2454561479341	-33.4202994150806	36.5612576125796	94.1931281059469	74.639457759983	457.569423167044	14.662098352747	11.535693706999	76.1480563857906	15.704233234663	324.176158281797	22.9991774080749
38.7314298291295	-50.0102310392609	18.562870540859	-50.0102310392609	11.5038747899643	-40.9343793595391	63.9421289394677	-12.6983963559604	-20.7658200712686	-0.597260782998039	149.658505914618	-60.0945106833962	182.432414758057	-16.7321082136145	-11.6899683915468	-56.060798825742	NaN	1.10824508083315	2177.64795061877	-2.03250485500803	2023.75120376256	10.5304948883567	-4.12633814556882	-15.6424212436532	88.9280394546087	41.7687669905524	-1.19857014336548	41.7687669905524	27.0969933350683	15.5691711771878	173.81472988991	26.0490095025337	25.0010256699991	137.020203670429	9.28670441642497	202.947171027334	14.4372487411832	47.4007324196358	-12.3455817475596	-14.4057994774629	28.8587728505062	158.652489834414	-14.4057994774629	189.112353751309	21.230392115204	-9.00921588136149	80.6668630050052	17.0594117018846	172.428432098031	18.1021568052145
-14.3324749064794	16.9551610986234	-34.5180465226748	-39.5644394267236	20.9922754218624	-32.4994893610552	-44.6108323307724	20.9922754218624	26.0386683259113	-7.26752484081106	182.476848351425	-15.3417534872892	383.323285932569	-36.5366036842943	24.0201111642917	-41.5829965883431	NaN	80.0422198258793	2186.86689417004	-26.8181067693989	1384.36679444472	3.56375079200373	-13.1986533798046	8.80200209569383	1.25743564303208	21.182594453916	50.5459863857449	70.4711451966289	56.8381417997083	18.0365167469343	71.5198377656228	48.4486012477572	51.5946789547388	87.130836464723	29.3904119448021	246.94808290379	89.1929944832916	-35.5675656401089	-39.6918816772461	19.0796218519591	-35.5675656401089	220.140028662398	-8.75951139871706	35.1098747833862	59.1070636986001	2.76583754983704	29.8930945844267	89.3643888525655	166.572735797167	26.7630264650509
-29.1010107332519	-78.5974117708232	20.3953903043194	-22.0300962993131	-7.8882674314356	-41.2225783342898	19.3852596708996	810.317545638621	-34.151663900351	45.648656139815	461.822477108782	-6.87813679801578	685.061347094563	4.23330016960227	-6.87813679801578	10.2940839701212	NaN	67.8774096529104	1999.00240477845	-39.0578506634878	179.00620958956	21.7484738301504	-28.5740016128605	-8.6546884166687	8.96377692420092	0.568558806452328	58.2856833659739	1.6179610711709	82.4219354545011	47.7916607187881	472.79957792981	41.4952471304767	53.038672042381	-41.288464439064	-27.8718016642183	-24.7756487161769	51.5961240021757	13.4102376429994	14.4422886256798	-37.1602605083422	4.12177879887542	183.698649785272	-44.3846173871053	73.0168876824919	31.2581799801019	59.4453076792151	29.1702445949824	19.7745353619447	200.380946174781	100.160047689045
1.59978226528076	-63.1032017913084	-48.9494240289295	-7.49907486767709	-19.6308843782876	-8.51005899356129	-8.51005899356129	1067.17705094723	-40.8615510218559	NaN	616.278130802878	23.8414330347333	695.640384684788	-63.1032017913084	15.7535600276596	-42.8835192736243	-18.6199002524033	32.6148740667944	1357.65416713783	-13.5464314717054	63.0393708989876	-4.10434624792137	-28.2341195975918	112.348038178749	71.2864276255286	24.0313461509421	22.9812332292846	88.0882343720483	238.254382169068	5.12931356110746	320.163190058351	9.32976524773737	71.2864276255286	31.4897247413596	2.56503061246714	109.999608805496	558.332367803329	-51.1522584840474	2.56503061246714	-2.60009333912079	21.1594768381837	738.078681318589	-29.458737887378	76.4972294802881	96.3442506752717	66.0514288513494	-9.15833567700946	57.6947883481984	381.514607845299	59.7839484739862
63.7195102652457	-29.3696834254826	-66.8077287141451	-9.13290218836776	-47.582786538886	16.1630743580258	-52.6419818481647	660.704556760134	50.565602461121	39.4353727807079	936.936620646751	118.358819605456	1042.16788307975	19.198591543593	1.99732749204541	-43.535430291463	-29.3696834254826	-23.6943310856618	779.446494986499	13.0506740287507	89.6902561245255	115.936688349106	-20.5447592187122	-2.69718530599751	34.9160386053298	1.28965326885818	-12.3710657740834	43.3226349394477	37.0176876888593	35.9668631470946	469.957398895932	104.270458361803	25.4586177294472	51.6713632961266	-3.13065988569289	50.6373628587338	39.2633580474128	-11.4026633848355	-46.5586782561913	22.7193510491276	-28.9806708205134	393.92550807315	-26.9126699457278	1.59217026637825	36.0835442842841	19.3604538513601	40.2643168925152	9.95371548284028	36.0835442842841	18.3152606993023
174.553771303888	-28.9980131410369	-47.2265311510301	-33.0487949210354	-60.3915719360253	220.125066328871	-6.71871335104508	1106.23358070354	-8.74410424104434	278.86140213885	1463.71507278841	8.47171832394931	877.364410133629	3.40824109895118	-32.0360994760357	-38.1122721460335	9.48441376894894	14.4708787785912	455.720792608833	-1.28804671534599	-26.5023275056455	56.4946800957571	-0.237451682416843	250.854761187649	62.6400873490134	14.2693795070234	117.320017953002	39.5062705550182	11.114768126024	145.711520381996	364.431242797951	118.371555080002	-13.070585794971	-14.0120088650645	-36.7815233057678	-32.6416115892763	337.880487036714	-25.3967660854162	4.6175938591473	-24.3617881562933	30.4920420872193	191.948599030388	14.9673731503761	20.7217587723573	18.6301448497216	76.1495277222023	18.6301448497216	-35.7518171388056	2.94304042995414	-19.0189057577203
373.754938572699	-35.7205861406631	0.767331903101835	-36.7341394196566	0.767331903101835	425.446155801366	55.4992089687492	1118.7165986329	-49.9103320465717	151.786770473129	969.724266620859	77.7973811066056	1736.47732217942	-13.4224140028067	-9.36820088683286	-27.6121599087153	-23.5579467927414	55.8437658615506	64.2544363770906	8.53374421163822	54.7924320471081	-28.2629392938492	-52.4436170260266	57.9464334904356	52.5207376208226	47.2594842241858	95.6630154732446	66.1999964520784	59.8864923761142	31.4757240342754	242.978110579076	30.423473354948	41.998230827549	13.4164683514526	40.3513573908029	-3.15884798045529	94.2211354695034	28.9558274126162	-29.0577797490613	2.02093837326592	-10.410548875665	602.876155404926	40.3513573908029	11.6204486170945	-12.4472456976064	17.8989775687557	51.3844653109482	-30.2364110606462	4.29549817348992	72.3128951498186
573.29387057972	-28.2527819640021	-69.8436972326237	-65.7860469625143	-9.99335574850969	1367.57891095364	-39.411320206803	737.628706519152	-16.0798311536738	14.3525458721469	744.729594491843	119.851452894992	974.49404103679	13.3381333046195	24.4966715474204	7.25165789945537	-55.6419212872407	-0.567967159283417	126.732942762071	-24.7656607806978	-1.62004079499709	44.6711991764044	22.5776528264173	591.749489747513	157.160851863424	81.3473574117591	118.201139436874	144.525269454813	38.1757841823389	64.4999142002781	88.7181138167821	88.7181138167821	-17.6313714556921	23.2689488466345	-50.3536823468047	84.448318429915	83.4113799624018	-63.8338824244766	-46.2059284767518	-9.91308211378878	-20.2824667889211	104.150149312666	-64.8708208919899	53.8132365768148	27.6373179466344	53.8132365768148	114.541367798833	15.0728770041478	2.50843606166119	27.6373179466344
401.581394087562	14.7622613377784	-30.9250378058968	-58.3374172921019	-19.7570313485539	986.378823126604	-44.1235908918474	1461.52673422083	-17.7264847199462	101.060493053609	1316.34265027537	3.5942548804356	672.151732349549	-31.9403111202007	-39.0472243203279	-46.1541375204552	138.625605682853	7.16253472414151	80.859549649888	16.6378652145946	37.6941551933793	80.859549649888	-37.0556742313064	708.336991017672	81.7637740050096	18.5429324162597	23.8113358819888	73.3343284598429	22.757655188843	373.633326006405	83.8711353913012	157.628783911509	54.3680759832179	-63.3865914017242	-34.3247887099537	0.964543130053368	280.165433275992	63.2398346124188	-8.37675059230145	25.8746597229995	-70.6520420746669	228.269357040687	-14.604279740538	31.1012002230593	18.5293675544474	123.29463979288	-23.3767413409255	9.10049305298851	90.8174053989657	69.8643509512792
423.659152956723	205.190015503496	14.1565371723017	-30.553425841382	-37.6663745026499	951.033489413583	-27.5050192722672	363.707157097465	-6.16617328846362	42.6083318173732	698.015744177055	37.5276542021818	522.732366452954	-39.6986455487264	-18.3597995649228	-30.553425841382	167.59300115108	10.6897061901719	42.2963983798306	21.2252702533914	-15.649203967877	-15.649203967877	-28.2918808437405	242.472115581002	105.377494384292	7.31855863514541	113.812671653036	108.540685860071	53.7120336132363	197.110047181881	141.226997776453	101.15990574992	34.7328847585627	27.4464094665613	16.0184385427511	208.216131352286	374.441162971343	8.74609340941733	-20.3432871239177	8.74609340941733	-35.9268838382043	127.181428437996	-68.1329837143967	59.7276267327056	63.9207044317185	57.6310878831991	67.0655127059783	29.3278134148619	60.7758961574588	14.6520414683166
13.5497833243556	678.667258462078	-13.9091950070183	29.8217704836882	93.8927199235606	751.891200679075	55.2467504201455	151.861674178683	-0.688205440060526	104.062711898144	873.93110437407	-66.7931532748495	420.857961906401	125.419695044768	94.9097191210189	113.215704675268	278.98657386097	73.2626164475303	55.3395273263265	99.6201004493006	13.1675529234941	-2.64693747756807	20.5476484439898	634.149876005202	55.1653276632665	78.3778488422609	584.832856383957	34.0630356823625	-8.14154827944544	791.635317796816	315.778633627431	212.377402921001	131.133578794521	-51.0506345719892	32.1408247535054	124.691323253118	64.3775152421346	6.14349371428832	-20.8937305664974	-36.4921291900277	-26.0931967743409	217.241821752731	-16.7341576002227	17.063469027307	13.9168084665209	45.3834140743817	74.7522459750517	23.3567901488791	20.2101295880931	109.365512143699
-14.5403400490806	443.498613537931	192.086121235727	-54.237049359955	801.786861677105	259.265167761822	-16.5760687316895	48.5672491117966	-11.4867470251672	-21.6653904382119	145.264361535721	4.79908243570436	453.677256950976	139.157175487895	631.803516679259	922.912718292337	811.96550509015	131.703666675177	15.6488968110655	1152.98564147935	7.20854991185737	330.051818806566	11.4287233614614	87.3918454543341	41.838938550444	124.193913836986	646.831257001576	10.1639480556204	50.285602682397	274.122202179151	258.284706931739	138.975576067903	33.3922744184911	4.57682712865888	-1.66846434268972	53.4982769875563	29.5579930140533	-67.2440247918501	-4.79111007836403	-15.1999291972784	-24.5678664043013	116.992073612934	-64.1213790561758	38.3688290970929	4.78466877084874	-4.66087632090743	3.73516376065361	32.0717990359221	71.952989423337	-20.4034514738344
-12.1163669390148	502.342767017658	26.5954094775269	1.12713551927581	1111.54388009902	219.135560601905	20.4830237275467	9.27698318591616	-16.191290772335	-27.3973313139654	294.521651518329	-34.5284480222758	338.327082726521	688.770532392056	341.383275601511	425.937945142904	1223.60428551533	486.903801758879	33.9705714947834	1043.30429674531	5.46428427536481	58.253705052066	-19.8746376974518	62.4768587142021	-0.0325256986611206	21.0985225600746	446.889144973599	16.8723129083275	21.0985225600746	727.932086814784	765.967973680509	308.48077887888	25.3247322118217	15.5096482835374	-34.5002299857888	309.317683115829	-54.2958068007305	-16.7883980987358	-20.955887954513	-45.9608270891761	7.17466857198302	119.696894677967	19.6771381393146	14.5439888845577	35.5464668013579	26.0953517387978	35.5464668013579	10.3434933011977	20.8447322595978	22.9449800512778
12.7429164152184	811.088974366936	37.2132936704434	-32.1194418860276	1224.02659054886	53.5268785072602	58.6248737687654	13.7625154675194	-1.53147031699626	24.9781050428309	247.250698444459	-34.1586399906297	459.837100849226	622.463149691243	441.994117433958	968.107228421297	931.40166253846	241.437820740245	77.6749698771174	1173.30126887753	44.9223997044919	90.3533841374886	55.4877449214679	92.4664531808838	87.026192963908	7.73073368573203	95.4843752869134	145.17619643457	54.2507364622619	275.220749650779	118.744376675178	903.240787133932	60.594373204516	-31.9371369434663	96.3352461384014	30.6347572428107	12.9060538900322	-35.0657316527801	27.5061625334968	-20.4656230093155	-60.0944893272909	11.8631889869276	11.8631889869276	27.4670563285085	-3.0045055142857	36.9237479348929	16.9596212103036	26.416312816688	37.9744914467134	-5.10599253792668
-31.7472639164359	627.475469123208	244.799733999576	-25.6244521544578	1534.67207852296	179.489741871809	-0.112736479549	-37.870075678414	-28.6858580354469	20.296636060378	699.928741639949	-56.2385109643484	771.361545529693	514.203451526613	419.299869215952	869.326533721343	944.841212119073	137.300407370519	355.100434094432	2285.69678748212	-3.31805648521045	16.7702954941795	26.2858306423116	-13.8908733164683	287.409083327854	38.7804578854457	81.100223918196	5.98263921006422	36.6644695838082	710.606743655356	303.278995590135	1075.61472568783	34.5484812821707	-17.8867046969545	41.6132716849494	58.3150194412733	45.7887086240303	-28.325297044657	-42.9393263314404	-41.8954670966701	-50.2463409748321	115.727277353637	-36.6761709228189	20.4294697218983	70.8949349745443	43.5594746293611	51.9703855048021	43.5594746293611	-0.597807466704178	42.508110769931
-4.81961873255597	782.63327933362	92.2076514571803	-33.417129946373	1845.84789267589	-9.92631716359472	-6.86229810497147	-5.84095841876372	-17.075694967049	-17.075694967049	740.758352199102	-28.3104315153342	873.53251140611	854.127057368162	329.158458657379	922.556816344082	1096.1845629994	204.416445844138	252.027791436792	1386.235846444	18.2031830817602	19.2612129838192	1.27470464881679	-0.841355155301138	337.72785403957	24.3477711408508	84.6946114287799	41.2872350813221	9.52574019293837	371.606781920513	280.557163240479	1039.65689107285	38.1110855924837	-23.6617076067709	-5.89916471265694	93.3621044015091	-3.80945378393765	28.5810656112112	23.356788289413	100.676092652027	10.8185227170973	109.034936366904	70.3752841855969	68.0867852544666	28.111357535777	44.9431165752252	2.86371897660459	84.9185442939148	23.9034177759149	22.8514328359494
2.73200348325603	982.011323406157	135.619593869453	16.0207625218758	1541.16141526193	-48.378608203743	-9.53454332162373	-13.6233922565837	-14.6456044903236	-40.2009103338231	492.371663444706	-10.5567555553637	1111.83227709113	934.989560654118	187.752417790192	471.927418769907	667.169955414243	528.910886100109	241.981728118526	1817.44514906538	92.6938636336425	-7.89015853702337	-17.419171163718	-16.3603919829742	1332.07626941239	110.542146832829	20.4897613868073	26.8464003594677	36.3813588184582	632.845982419752	197.41621279252	1440.13913194761	117.958225634266	-23.1726224601279	-2.25555051388843	13.4322534457912	-13.7599400843201	-35.7228656278716	-36.7687192251836	-33.6311584332477	-43.0438408090554	36.4410325866546	34.3493253920307	69.485742830967	-2.09151649042349	25.2762591324611	190.535519624495	73.6961698498723	103.16915898221	124.221294076736
118.743684666921	1582.78014191777	46.1045592547547	-35.7423426181088	848.204197608817	-14.2575308764821	-33.6961700712872	-1.98049559555261	0.0656769512689765	-18.3498759701253	524.908935211006	77.8202337304893	1078.39860912625	446.131292158375	393.953892214425	243.560210023038	244.583296296449	460.779802445579	689.638179075223	911.079849054832	91.0039994652749	-26.6037774138476	-42.4967202353507	36.9679938721645	772.523515506198	-4.57680668936439	66.4541913830813	12.3858197159958	-17.2987764933845	1250.65754730729	88.7176385401165	830.832543774623	16.6264763173358	-15.3546265166523	20.2383972123129	45.3628845504059	20.2383972123129	-35.2448456593093	72.5810791666733	30.706933603185	44.3160309113187	-27.9168701856988	-38.3854065765709	82.4718775524036	36.1297881317297	59.3008328420666	36.1297881317297	103.53646365271	46.6620811818829	81.4186482473882
-57.8991508414177	1225.1249958995	-47.6595327509076	-20.0125639065302	530.878889362916	-36.3959528513464	-42.5397237056525	-36.3959528513464	-42.5397237056525	-20.0125639065302	193.995454185132	-47.6595327509076	2024.32718786382	295.367673281182	238.025811974326	-10.796907625071	-8.74898400696902	456.168938966334	745.625631870121	700.033552035459	-20.9574779080408	0.248140619709221	4.48926432525922	-26.2588825399783	1495.88137435718	-8.45988415459158	19.1232418830009	117.785961940543	53.0717046984993	1487.39425865331	55.193483624468	745.832524027264	82.7766096620605	11.3397355337705	15.5311579144354	119.268861835891	26.0097138660976	45.9189701742557	-60.9623005326985	13.435446724103	-47.3401777955377	-21.1437879163822	-6.47380958405518	101.796497870991	23.8114060527572	26.972963829172	13.2728801313742	71.2347726989804	76.5040356596718	18.5421430920657
-12.4545504663325	951.918802212486	-18.60358353336	-50.3735877130023	1765.64084474913	77.7312678500714	53.1351355819612	-15.5290669998463	-24.7526166003876	3.94287104574092	71.5822347830438	12.1415818017776	1060.55171972997	-19.6284223778646	5.9925487347501	222.233544925218	43.9115859814199	80.1898416584051	412.293295192228	258.44345250084	96.1053426264797	51.5419399158709	-4.69283017132591	-1.509729977711	1781.78237072268	-7.04019963831041	31.1779680370579	357.094009046449	59.8415937935841	674.517123905758	-5.97858386955018	720.166601962448	18.4385788119351	92.6259380164791	-22.7486037991172	-18.5531659149137	6.61946139030729	11.8637587455617	9.76603980345992	-19.6020253859646	83.1862027770212	10.8148992745108	1.37516403505291	52.6030237093402	48.3851172397234	3.04262269134333	121.144003840612	153.832778980142	33.6224445960648	66.3112197355946
41.2737033925617	1544.97538779215	-31.5522308450721	-20.269339625157	576.698177646714	26.9136600217606	479.255026201993	-4.88357887072736	-8.98644840524194	-10.0121657888706	-18.2179048578997	-5.909296254356	1577.79834406827	21.7850731036174	-32.5779482287008	419.763417951532	1.27072543104451	211.210864072109	186.789764494468	-29.8147708898215	11.5949196983516	10.5331327601933	116.711826576022	26.4599368325675	843.193542790934	34.7504667462946	126.111970740827	240.845022268844	24.127036049256	1233.07344937225	60.2467004191873	137.797744507569	7.12954693399418	-33.8052850007269	-24.3564975503494	-21.206901733557	-23.3066322780853	34.4359576964435	3.98986480078288	21.8375744292736	-26.4562280948778	2.93999952851872	17.638113340217	125.743016789937	110.971597440187	203.820519067189	32.8940951629355	121.522611261437	50.8308186590609	47.6655145126859
1.67378680356931	924.584876637467	53.0036583182466	-76.3476178987402	793.180405559893	-30.1507335355306	695.653649682006	-31.1773309658242	45.8174763061918	-28.0975386749435	-4.48579777819197	-45.5496949899338	1649.87596113986	11.9397611065048	38.631294294137	503.679930217113	-6.53899263877906	94.845938577162	350.918452012983	-9.28313327640835	62.9696920913752	-17.7834656726182	798.248444363525	1.34228221885394	250.942137340538	-4.1949909463324	29.8232928252503	709.125896889043	82.9768612183483	867.523530700474	17.0664364109068	82.9768612183483	-4.1949909463324	36.0340292235438	-11.2552559722177	6.60958510173666	19.2200611539397	-12.3061289765679	15.0165691365387	139.019583649869	-45.9340651157761	-29.120097046172	29.7287911974423	24.7747939282607	56.4466005567385	96.5642222861437	-0.562651374521565	-7.95273958783305	62.780961882434	59.6137812195863
-42.1040560919495	334.980732644594	3.10501939690044	-28.7468292429711	380.189808133444	-30.801787219737	349.365438481955	84.2758594791537	-42.1040560919495	8.24241433881521	109.962834188727	-18.4720393591416	1495.51825002314	259.974766492639	-26.6918712662052	857.967537731517	17.4897252342618	1.70803363036089	121.860621101825	84.6452179026991	-28.06428892894	12.3410059729684	1235.13282537283	-17.4313165863325	127.014222406711	33.3997638614656	182.331857001628	1487.61527330862	14.2513518863019	573.810501827198	14.2513518863019	171.693850348759	1.48574390285942	77.606713142928	-30.7372021631614	27.1163448449446	-5.49201801416968	-16.0108447429162	-10.751431378543	255.374884858745	54.4652943396856	42.8945849380644	-25.4777887987881	7.13868188566795	81.083401349329	38.8292759415227	27.209391454376	53.6182198342549	8.19503502086311	31.4348039951566
19.9641430812156	105.318194210107	-43.7943047500046	44.6448325642686	500.209225938955	-2.65982227824963	708.966724483112	-17.0568911433639	6.59543627789524	-39.6808565028291	153.651211114419	-52.0212012443556	892.015171482421	394.287933574186	-21.1703393905394	941.376550448527	22.0208672048034	2.07430566051128	157.42618887994	25.4834935428909	1.01025166585766	78.6861932755719	1312.98882707377	-21.3348822218683	64.6589504546285	38.0456763537136	14.6259951449086	702.312997912549	23.1422428572013	700.183935984475	50.8200479221528	22.0777118931647	60.4008265984821	-3.92927201374611	83.4609535104671	-8.14084914744314	1.33519940337517	-24.9871576822312	-29.1987348159283	363.530832901319	-24.9871576822312	26.6046622055573	-14.4582148479887	26.4759386784857	5.33633615480366	113.148309025582	56.0713822116404	157.541474325314	43.3876206974313	92.0087065018998
-17.6978016275865	16.2673379688256	43.0277509841806	-40.3412280251946	204.619475730747	-16.6685549731498	351.8017473152	-51.6629412239986	10.0918580422052	23.4720645498827	313.719621101041	-12.5515683554028	814.448118484511	483.545319083102	-2.25910181103553	979.642206521606	-21.8147882453334	-3.94777157633195	-10.3366425743509	108.922282722003	-8.20701890834457	23.7373360817501	934.151453299449	66.3298094018764	81.0474136446257	2.21800594769307	24.5885135373631	1733.26918848169	22.4579890050136	959.888783238807	66.133741918179	-14.8261903111032	159.876821341558	32.4154414834335	-1.30960944800572	106.188990395957	-3.41742513122067	80.8952021973773	133.590594277751	181.016447150087	25.0380865921812	89.3264649302371	17.6607317009288	39.4905169188079	41.6057326426225	40.5481247807152	33.1448697473643	61.7002820188607	29.9720461616425	62.757889880768
-54.3944626362406	48.6188143873003	-29.6712761505908	64.0708059408314	137.210232627545	-2.88782412447015	185.62647282861	-23.4904795291783	-49.2437987850635	-13.1891518268242	136.18009985731	93.9446562776582	541.537344944943	237.13311134038	12.564167429061	818.12799375315	2.2628397267069	34.7755385778677	110.431061942477	-20.6341405060717	28.3821140681824	12.3985527939691	1006.57606405003	42.2345338391672	43.0926858565456	34.56472926638	78.2705067909789	503.60234172549	-34.7249180287158	243.499665725438	64.4125773319597	2.58489205325885	32.4327401188386	236.563009292782	-0.794745144444831	77.2695829815764	-7.12428526277087	13.9741817983159	104.697590160989	484.469997260552	53.0063458613265	4.47987162082687	30.8529554471854	48.2876175690836	100.141198410009	127.65534334601	52.520562943853	25.0064180078518	111.781798190625	109.66532550324
15.0407374858367	71.7468602078391	-31.3551811048926	-41.6653852361657	58.3435948371839	-0.424568711073093	-7.64171160296431	5.76155376769081	-24.1380382130014	7.82359459394544	49.0644111190381	7.82359459394544	220.213799698173	699.638291802375	-15.8898749079828	236.71012630821	-5.57967077670967	15.9722256360884	-11.752373936666	-3.22172791428	34.0998484336585	14.9058948832901	481.958764608921	-4.28805866707825	82.9568746002052	-24.7826421786369	63.7557726000155	953.406831942137	96.8243371558977	78.6899630446075	12.5528339328431	309.103187046884	63.7557726000155	326.006826764953	89.4760823196339	21.8958696209713	-4.50265096444378	-33.0130531966921	-7.67047343469359	326.006826764953	-8.7264142581102	-49.9081063713577	354.517228997201	-5.37788903716507	118.509382988644	143.922156737528	11.5639601287576	154.51081246623	33.8001371590311	20.0348847117189
25.776855932517	-5.18043167938643	4.10675460418461	-43.361086400734	48.4788668479129	-12.4037987888306	2.04293543005771	6.17057377831151	36.0959518031515	-30.9781713559726	326.062545767981	-26.8505330077188	263.632015750642	398.296216862422	-3.11661250525953	493.231898872259	18.5534888230729	89.9790612115563	38.7586529456394	12.0813569738077	19.5509998459206	8.8800814571879	760.112736023969	24.8864590402869	20.3995750468715	-2.0171314396033	30.0067349696464	1106.00864632043	-12.6917535760199	54.5583658834044	28.9392727560047	1046.2307623565	48.1535926015545	226.427461140217	27.7189325670634	-1.87595466723612	-15.616438026018	-26.1860406096964	-9.274676475811	13.9784492082815	11.8645286915458	64.7125416099378	675.635570946549	41.5448245027209	80.7461598813852	36.2473467488474	23.5334001395509	53.1992755612427	73.3296910259622	107.233548650753
-17.1741069151871	-9.94450484312804	-22.3381083952293	-5.81330365909429	48.925112029353	-30.6005107632968	-32.6661113553137	-28.5349101712799	243.091567678939	-30.6005107632968	245.157168270956	-27.5021098752715	200.230355394589	191.451552878517	-17.1741069151871	218.304360574737	100.565126829775	13.5242002449881	58.3740687558741	147.005951765482	15.659908269316	11.3884922206602	581.622534716211	-29.18996024157	14.3705586869839	-21.948158015867	61.3712508906734	857.178425703143	283.556341308115	44.2800900893318	53.8938680400864	464.081727272286	-32.6301335167056	462.035823635159	-30.9836316040987	-18.287851640856	-15.1139066500453	-47.9113382217556	127.713617936435	-0.302163359595502	-16.1718883136489	60.0027914658073	46.249029838961	90.6436576922454	36.5772174763445	80.0423949048138	5.83355539279298	22.7955758526835	37.6373437550876	27.0360809676561
9.05811902969256	77.2818269297736	-24.0200423764073	-22.9863498324667	15.2602742933363	-13.6831169370011	4.92334885393007	33.8667400842675	245.773711592095	39.0352028039706	27.6645848206238	-55.030818694626	61.7764387706643	243.706326504214	-21.9526572885261	19.3950444690988	34.9004326282081	18.174957923955	56.6451798240126	492.641028024666	36.3414515989822	48.0962416239998	-6.40323940108185	24.5866615739646	-36.5619935585246	103.468347383163	126.984893190164	1578.59712982232	602.660478831776	70.3313964732982	38.2633794637514	1236.53828172049	28.6429743608873	360.277382792743	1.2746725915427	6.56969781574919	-12.4923929913942	3.3926826812253	-1.9023425429812	40.4578592506707	-40.0265241572679	3.3926826812253	217.311701739168	-5.52282913636408	62.3656673830511	76.1555182385573	52.8188475600084	27.3606613652277	176.927505259564	39.0289967045021
-24.6702986193269	22.9206727838694	20.8515001141652	-8.11691726169341	5.3327050913838	-21.5665396147706	-14.324435270806	207.077040387542	320.881537221272	16.7131547747568	16.7131547747568	-31.9124029632915	260.875529799851	-0.874812917728757	-57.7770613345939	-32.9469892981436	-31.9124029632915	207.835390682263	127.631768452948	314.773553654682	11.0691708130119	9.99978918328773	35.6649482966683	29.2486585183231	64.328506002759	93.2096301967138	35.4473818088042	722.176334865063	862.303270769066	202.316099373876	57.9104784041024	540.332219569792	103.906342861142	125.818089337153	0.734501214304402	11.3348052925119	-4.56565082479935	41.0156567114929	0.734501214304402	-24.7062285733936	4.9746228455874	4.9746228455874	314.503501929247	54.2203784310862	21.3172887337583	17.0717287728128	1.15087891926696	69.0798382943957	-11.5858009635697	29.8084086556494
-1.50560186118163	270.826078071744	-42.9248687711322	87.5458219952122	9.88469653905478	25.4169216302863	-7.71849189767422	704.692898953476	303.961491599704	23.3459582847887	5.74276984805972	-32.5700520436446	282.734117308354	25.4169216302863	113.432863813931	-18.0733086251619	20.2395132665424	296.103363727507	332.488364402504	966.015434978925	79.9336538348773	-28.1512011114377	9.30394664223585	24.2860057437053	321.638102091458	64.7397859567561	-10.188889582532	769.069336026064	907.152180948466	67.9510149084399	20.8529902837445	1046.30543552143	4.79684552532565	338.67070769938	26.7197267580467	10.8038603834889	27.7807845163505	18.2312646916159	5.49857159196963	-13.6004680574997	-13.6004680574997	30.9639577912621	76.5894413983278	34.3831214484463	139.523396117143	37.5691903778008	20.576822754577	49.2514431187671	16.3287308487711	78.9880864594086
17.5537091431777	638.344467571786	-13.5376477063353	-18.7195405145874	-7.31937633643269	14.4445734582264	2.00803071842119	605.180353598972	253.848021199476	-2.13748352818053	-6.28299777478226	-25.9741904461405	344.531145343889	71.4453943490001	-24.93781188449	-36.3379760626448	-6.28299777478226	1037.75510010363	313.817490137956	318.101144634794	113.556642410764	33.2381205950454	477.667274642021	-11.7402516217569	386.496350543407	41.5863549031906	22.3056719170915	1232.7041038222	1467.28574681974	71.5785284371224	56.5824416701565	586.80122378788	40.5152058484073	540.253349258881	-37.522034269866	-37.522034269866	84.6179824687478	92.0525921832721	57.0037178148003	-20.5286406366676	-21.5907277387425	9.2097982214297	248.179396188283	38.9632939839079	-15.2321986397598	79.344249272131	18.7728163397964	46.4018910106859	50.6525178831304	-4.6056314586485
-52.5597570289545	104.06907081526	38.7206194630379	14.863248334449	-22.4787238668206	-26.6278318891839	26.2732953959481	857.132176874198	115.479117876759	70.8762066363535	-3.80773776618583	12.7886943232674	103.550432312464	211.945879396705	-11.0686768053216	55.3170515524911	2.41592426735911	714.147224888936	379.782669060183	300.478255177722	70.0667824111136	44.346431962748	687.355193171889	-22.0978066955299	722.632303626524	19.4728039434069	21.6165829058555	595.077455360836	1198.5512332901	129.877420509506	90.2175097042083	607.940129135528	-8.39632256842391	1079.23603272187	57.5792071338953	7.61264022168405	3.36016644192139	-20.0284393467732	6.54952177674338	-54.0482295848745	-43.4170451354678	28.8750091204973	102.230181821403	-11.7422072197059	4.207161028822	10.5869083282332	47.8021009081317	10.5869083282332	56.3084306406799	32.9160238761723
-20.0153685480403	212.536281382318	-38.7025547031584	22.5498888052843	16.3208267535783	-7.55724444462819	13.2062957277253	1079.41408357807	-48.0461477807174	0.748171624313186	-20.0153685480403	-36.626200685923	39.1607209431671	321.544867287174	-16.9008375221872	-6.51906743601052	-12.7481294877166	354.684233944879	266.743332759303	41.5288297230717	27.5869795351145	-24.9630711733395	896.271491246292	-15.3110210432153	629.108279024069	31.6528498970148	5.90970752888319	859.723929405248	1303.79313525552	38.0886354890477	89.574920225311	76.7033490412451	50.9602066731135	1265.96809994971	2.81992197862709	-25.9121764250958	-36.5536943524006	0.691618393166133	-19.527265668713	-11.0140513268691	57.0916634078815	117.748315593519	26.2312614186976	5.58299849828577	53.4596897913905	73.6742927818125	17.2861897032669	6.64692497146588	72.6103663086324	156.660557689861
13.6246224329706	34.406193928826	55.1877654246814	-46.6419349050101	59.3440797238525	-40.4074634562534	3.23383668504291	1357.15321964002	9.46830813379953	8.42922955900676	-12.3523419368486	-25.8603634091547	173.123183663661	146.626680006445	12.5855438581778	-10.2741847872631	3.23383668504291	1128.025344167	310.231807867356	12.9499055642041	70.9037782153601	38.7071822980512	860.793598053338	-37.4914280395797	424.897318239533	49.2166250006004	58.8769856838872	1579.84710659694	1217.04689426905	27.7491568155185	55.656865456125	10.575182267453	59.9503590931413	1618.16753477828	57.6683581290856	60.8639195829747	51.2772352213073	16.1260592285269	33.1690536492689	-20.0903039155498	-15.8295553103643	0.148251959081304	7.60456201815593	51.672105472136	33.5745431539419	77.2216052154688	10.1541683892201	88.9317925978297	47.4138555149138	37.832793111164
1.56389583192283	172.120895975416	-8.83592124999747	3.64385924830689	-10.9158846663815	28.6034202449156	6.76380437288298	1269.30159811801	0.5239141237308	21.3235482875714	25.4834751203395	4.68384095649892	40.563209889124	224.119981385017	10.9237312056511	8.84376778926704	27.5634385367236	730.753541132531	126.09670980101	-4.9301701678096	111.060838329178	65.9532239136831	517.029368068637	-40.3718672085559	512.563252074385	10.95065272122	24.9141726175608	709.126647538259	710.200764453362	-11.6058024959459	6.65418506080743	54.9894462404486	-8.38345175063649	1929.47022015547	-22.7868878901573	-1.46239735989371	-49.4425010529867	100.895157185371	136.080566560306	6.00117432569853	-38.7802557878549	389.842003870442	47.5839308597124	71.1863679618607	65.860371630322	42.4259877715514	50.9475819020134	23.2524009780119	88.2295562227847	60.5343752987832
5.09548160114976	-19.8857923085834	15.5043457302052	-67.7665673022386	93.5708266981214	-30.2946564376389	-16.7631330698668	477.657913060269	-2.19072328918908	23.8314370334496	-13.6404738311501	-19.8857923085834	25.9132098592607	258.030879937198	-42.7852933925055	-5.31338252790572	-1.14983687628353	428.564458073593	94.3132013478965	140.528005332478	59.9207890803008	34.126479879604	846.647219701553	27.6779025794298	391.827597597197	23.1501196669875	15.6260895051465	1440.89237444817	551.981953899242	54.3211017660431	-10.1705853354513	95.1658369303229	10.2517822466886	620.205944850747	-15.8833540193087	26.807202951836	4.39466054198498	20.4036194061642	257.336210596017	91.9103023328316	14.0000358604925	686.376308156022	23.6054111790001	51.2880278589455	18.2470868868043	35.3004757756514	40.6296598034161	54.4855382756044	31.0371285534396	8.65455563682785
-41.3728321254318	76.3497421878245	-11.1608440273395	11.7585952194892	16.9675586846775	-14.2862221064525	-28.8713198089798	62.8064371783348	-29.9131125020174	-20.5369782646784	-18.4533928786031	-10.1190513343018	26.3436929220165	51.3467175549205	12.8003879125269	-14.2862221064525	28.4272783080918	262.53367016705	-10.6524886004927	253.92938170193	66.7861075855824	13.0093046785858	1029.39087962082	-14.9546328330524	99.9029320175772	420.433824324537	13.8543703244336	1349.75829061049	24.6104405360765	-17.338233289331	38.5933318112124	16.0055843667622	-14.1114122258381	1066.81714062718	9.19484361886353	-8.96634733986511	42.3123094847804	-34.6056757521879	383.101716298571	418.355792865515	-17.5127901439727	271.997959845172	22.0145078250249	23.9005287662459	46.296506042868	87.8890352708804	203.068346979222	162.542292859621	81.4901846204169	45.2300309344574
-7.63419197436742	-33.7017057920432	13.2198190797732	-8.67689252707445	258.254448965925	-42.0433102136994	25.7322257122575	16.3479207378943	-18.0611975014377	18.4333218433083	-17.0184969487307	-7.63419197436742	69.5256489259528	41.372734002863	9.04901686894506	-43.0860107664064	13.2198190797732	81.195483322045	34.9141384376662	398.707035435806	152.231966167836	66.1271384759682	1834.5050371977	-13.5198271390092	14.2328988099173	666.503195967242	-10.5232345805422	1711.6425664949	58.3633974624756	24.9964350666388	47.5998612057541	84.1958844786073	63.7451655908364	857.720615800513	-10.5906188626712	10.79635736056	-30.9082462747407	7.58831092707531	1024.53903034172	641.712155945878	-26.6308510300945	474.893741404676	62.1251002963147	32.7620886404251	50.9030296367328	74.3795415143074	1522.45347869016	28.4936319354115	89.3191399818549	-1.38556499968345
-36.4532979075583	7.37832192640138	40.7738417998944	13.6399819026813	50.1663317643144	-50.0202278561648	0.0730519540747685	16.7708118908213	-9.31943801034516	-17.6683179787184	95.0415615943207	-17.6683179787184	27.2069118512879	13.6399819026813	39.7302318038478	48.079111772221	5.29110193430806	9.45876089805997	188.254995363799	890.514904229232	-9.92878259822499	83.777677633819	1742.48973231598	9.45876089805997	91.0861431351347	717.959080745622	25.3829658254445	1722.89456320367	-10.1613759978305	21.0745607559566	17.8432569538407	184.793953396496	43.693687370768	711.368488558436	-5.79570060891067	4.90824251299003	-19.7108266673816	-11.147672169861	431.995573076828	637.511281017322	0.626665264229753	502.641597681373	10.2602140739404	131.325612051797	56.5828313197763	97.157483717159	1861.08710899285	53.379569288404	44.8375372047445	88.6154516334995
-6.82954224670741	-6.82954224670741	-16.2302314915434	-25.6309207363794	-20.4083156003594	-8.91858430111541	48.5300721951045	-6.82954224670741	-60.1001146341113	29.7286937054325	29.7286937054325	9.88279418855656	17.1944413789845	85.0883081472445	-23.5418786819714	-52.7884674436834	18.2389624061885	24.9254457210079	479.783324289228	1120.0335135535	60.4949006801341	42.1712420648267	1037.03811864887	5.52392483421175	-10.8768643158312	1168.29097926284	37.6263833633644	780.264997829271	29.0035837759519	36.5485334149379	50.5605827444833	-14.1104141611109	-7.64331447055149	593.658834864316	7.58013766887059	21.5088818435338	176.867951484008	-23.4916762592243	608.659020898568	975.09213687817	-3.1342809270242	518.657904693052	12.937346966818	88.9793135380401	70.8166051272052	54.7906859411744	1071.90235694793	82.5689458636278	85.7741297008339	20.6020583443087
-3.28986186913206	-21.062233924929	5.0736073335959	-29.4257031276569	47.9363869975767	-46.1526415331128	-1.19899456845007	-47.1980751834538	-32.5620040786799	-39.8800396310669	32.2548822424618	19.7096784383698	22.3232625642223	15.5279438370059	-24.198534875952	-2.24442821879106	-18.971366624247	66.3018058800602	531.195608664696	1211.81739418002	52.2794870025654	-12.4389078166414	1225.83971305751	139.649320008495	80.0876240538514	852.364988493281	56.358431291746	277.471363847728	107.052615828971	71.4588266858131	56.358431291746	12.1358447805497	-28.8509427176324	442.471325805861	38.1420456219589	72.4617723219187	284.815081277921	49.9394516750701	508.965796287034	772.798695292975	-35.8598650748296	224.755559552991	-12.2650529686072	158.830951230113	110.724331973969	64.7557846847633	2347.14760939297	91.4816842715105	191.97106671768	54.0654248500645
-35.3198182423372	-49.9686884172153	-38.4588618512396	44.2026198498581	108.029839897541	-27.9953831548981	35.8318368927849	-9.16112150148348	-6.02207789258103	55.7124464158337	13.8585316304678	-32.1807746334347	17.5207491741873	-24.8563395459957	34.7854890231508	6.53409654302875	-2.88303428367858	13.8284874609932	447.754796304352	1297.25729645292	60.2434906457306	-9.91872347073295	1202.26845272601	293.397925248132	2.80007704848227	1059.48415514708	24.3870857941124	75.1165563463433	43.8153936651796	-3.67602557520678	175.496147013524	21.1490344822679	62.1643510989652	36.5575965273699	-41.811051056001	397.268084034392	396.194540916811	12.9396479406006	584.064586493385	950.14278958831	58.0284588789783	190.07426234137	-18.1931024692317	56.5483268438712	74.7328549696688	132.495473722203	1341.23175502522	111.101911221264	58.687683093965	41.5728330932143
80.2583369090073	-42.271514736119	22.6588339989052	-28.6570867755494	33.131470891651	-7.71181299005776	1.71356021341349	70.832963705536	83.400127976831	34.1787345809256	22.6588339989052	-53.7914153181395	47.7931625414952	6.94987865978641	-32.8461415326478	-21.3262409506274	-19.2317135720782	99.5447609316668	583.473719891475	1184.06412431481	29.3318539397304	-7.39489740989795	1903.47637133988	351.231027533531	-20.5900254218498	558.344780276738	131.704391748861	121.983471503922	-8.7089006780355	100.381426515168	9.65283756240477	-2.22828718140953	-29.2308434173511	69.3571359294446	41.4176180824047	1131.05881411696	413.228124816089	-1.56625552842584	548.627326690205	806.530568355188	26.373262318614	448.689820545024	15.6272939159064	13.0104088008147	91.1438446129544	140.378612384988	1282.41116048845	100.776733959657	91.1438446129544	121.112833691583
-37.7053986354812	-12.5490519122466	-25.1272252738639	-42.9463042028218	19.9445626052649	-30.3681308412044	13.6554759244562	52.4381771227763	-27.2235875008001	69.2090749382661	10.5109325840519	8.41457035711565	19.4204720485308	6.31820813017943	-21.9826819334596	33.5709170803503	-27.2235875008001	31.8858842322757	603.724085898144	913.965227444654	19.9951087723049	12.4282516614144	2184.11624248699	298.887842287984	177.562562531274	117.034676390298	59.7493555783041	195.937099395498	136.490068364183	-10.5062265496136	39.2131084947589	13.2725858629124	5.7066000952905	44.1358843295916	6.488042156047	1381.17210780719	120.507221310211	10.7906526901664	599.172643230992	321.654263780292	9.71500005663654	1008.99629660586	46.2871895966513	46.529583921059	56.1682664486614	43.3166897451915	396.735049090613	60.452125349818	18.6845010635409	62.5940548003963
-17.3947733037004	23.5201324072758	-6.90377183934754	-29.9839750609239	-2.70737125360638	9.88183050361709	-9.00197213221812	57.0913370932051	8.8327303571818	41.3548348966758	5.68542991787593	-62.5060796004179	-21.5911738894416	2.53812947857006	-17.3947733037004	18.2746316750994	75.9751397290403	32.2800870172255	434.695452680108	1242.77146921283	-19.6444762941141	46.3429895807134	1626.79688536961	1165.96638598147	687.494976294681	34.203128128639	25.5502559674993	494.968570709324	48.2640453904908	39.6111732293512	70.9778348134824	39.6111732293512	43.937609309921	11.3280506180799	7.02120860421316	958.833293668762	57.6266022671473	19.9417346458134	454.932778046354	474.313567108754	-8.05273844432041	916.841584033561	15.6348926319466	55.4420886011831	46.8692151072391	86.5187550167303	441.221395828666	80.0890998962723	67.2297896553562	151.886915408054
80.6530381603369	157.304556006376	-54.7996440607459	-31.699186627693	20.8018529928817	-36.9492905897505	51.2524559728151	356.80850656456	-1.24858364775964	17.6517906156473	8.20160348394381	75.4029341982795	14.5017282384128	-15.9488747415206	27.1019777473507	-21.198978703578	0.85145793706335	183.148617992902	893.298148954879	378.006721000761	42.417765820559	41.3352208038487	866.23452353712	750.402206749115	900.489160213544	2.12705425427803	14.033058068196	213.188030955551	32.4332457806147	77.8925330701198	17.2801500174464	-10.8613135427234	75.7278051039529	37.732997563037	-6.45559114175119	1087.48142191581	98.0881431110404	-2.1445093168938	338.43095484684	823.427660143296	49.5884725813948	855.760773829726	-3.22227977310815	85.810414565218	106.183248626602	62.2208172309836	193.035856993556	49.353764139583	94.388449959485	108.327757475169
-31.31552512173	-0.838176507967463	13.8750262710903	-9.24572095314332	54.8618054413226	22.2825707162662	3.36559571462047	549.855984651051	-5.04194873055539	1.2637096033265	30.690115161442	339.667373521655	10.1967255763259	-14.5004362313782	50.6580332187347	452.118280475882	-48.1306140120817	61.236771687575	616.984770767613	234.569480952304	138.153161423799	60.1534422546705	619.151429633422	1487.98163482288	1008.71825157341	5.74913093570958	19.8296909446621	2327.95841241219	25.2452909481054	2.49977093364361	60.9882509708311	33.9102509536147	21.9959309460394	71.7418111916394	26.430846278576	1234.72324396027	35.0615062620166	27.5096787765061	381.366738097572	580.950750214637	-14.564788642767	1119.28816668175	66.3476487019889	52.9142074081978	109.777930691788	56.1329087261369	65.789012679954	143.037844310491	77.5909175123971	37.8936012578156
4.83228691225481	50.0625653497539	-24.6199874191399	18.5065571375452	3.78041997184786	2.7285530314409	18.5065571375452	805.303028561947	-4.63451555140778	-7.79011637262864	-1.47891473018691	628.589382573579	13.2472224355104	0.624819150626995	-16.2050518958843	233.087412980564	-19.3606527171051	556.009549139243	1685.6573652858	46.4755053879151	62.7372301884894	20.4567457069963	161.39169397864	1369.09578916796	903.574858118712	42.976460434034	41.8925833588644	2722.32059025333	225.06780906253	25.6344272313201	22.3827960058112	33.2215667575074	-16.6367787002951	38.8641245681679	23.745571681032	1624.15238444784	103.657922655893	32.3847447593953	497.820194356221	1449.20912961099	-31.3291566935344	1443.80964643701	26.9852615854182	26.419620945353	30.7138098783051	52.1847545430656	41.4492822106854	98.3472855723007	102.641474505253	39.3021877442093
23.1462383328732	304.241822742297	-12.648705000162	65.2579363717381	13.6711062741286	-10.5431200982188	-24.2294219608499	1004.34880263843	10.5127289212137	127.372690979064	-16.8598748040485	635.871444798358	19.9878609799583	-2.12078049044577	12.618313823157	321.086501957843	-0.0151955885025247	1168.66977715963	1116.59449649141	64.2398663210001	7.82497893042169	33.8626192645348	174.899837740981	2192.81696363475	729.952358363503	79.1712331170536	77.0019626995654	3704.02210073977	44.4629064372429	75.9173274908213	39.0397303935225	26.0241078885936	-3.26104274749664	19.9740315873922	710.70930744482	1026.35046636558	0.516699873098462	0.516699873098462	263.190678016064	1681.41396741347	109.693950047747	946.359213762377	18.8930687143759	75.0867074159695	45.0092528068676	327.522487170932	36.4156943471242	46.0834476143355	104.089967217604	80.4576814533091
3.55854078217775	547.277850066497	-10.1398139090939	15.1494562901768	41.4924460810837	-0.656337584367364	8.82713874035914	1158.43521321554	29.9015305730847	56.2445203639916	-9.08609431745759	320.728137864697	86.8023885214437	39.3850068978112	19.3643346567219	667.401883513033	65.7279966887182	987.49508479407	1141.6629962134	20.1457251136024	33.1739993180531	28.8312412499029	80.9443380677058	1035.26542354372	407.38776973927	16.6457844303125	10.1334180084965	2348.07296344043	27.4997284666724	63.3177437866602	17.7311788339485	20.9873620448565	42.6952501175764	51.9020666780351	645.937205812005	1075.50359968484	75.7067534921469	217.452843157994	433.859086922646	1544.02311743531	14.030974019221	2779.70276933148	-4.36355670077442	33.5257165258936	64.6961682649469	460.2384524019	57.1722661210375	102.315678984494	94.7917768405846	109.839581128403
6.0839287492343	1465.71726827775	-45.593841219622	232.833327592175	-22.3915771519722	13.4664673162138	-3.40790655116788	738.009895246914	-9.735796751436	9.24787384936836	21.9036542499046	860.349105785431	19.7943575164819	40.887324850709	-28.7194673522404	132.641732754597	7.13857711594565	1811.04968063472	1336.2585767708	43.3491635029143	20.533115033481	91.1542174388698	208.49389528167	649.604165690714	229.916028709088	36.580498859642	44.1835814941708	2670.50555439282	6.16816832152696	74.5959120322859	38.7528081837931	9.42663230775358	188.642151550217	9.15925912811254	1299.13335818754	803.07278944764	9.15925912811254	314.593932457044	364.416609666728	1555.82845598525	88.2256816565238	1465.93101667213	61.1481396947391	73.6519400672835	104.84121683971	336.072061876667	144.634432032117	71.5009554622886	144.634432032117	125.275570587162
49.7813449656698	1298.53104232378	8.61377252529254	215.507213507701	-14.6089606462023	62.4482903319397	26.5586117941749	836.187536454928	-16.7201182072473	-5.10875162149988	61.3927115514172	686.295349620734	7.0304043545088	132.116489846424	-1.9420152799324	21.2807178915625	-14.6089606462023	1908.41940592868	1316.94527251054	56.8009331141642	-1.91157277660729	73.1099625282674	39.4046350724541	1003.81190775976	101.10671462024	40.2394193874878	158.713261894095	1918.43024371242	231.536632976138	64.1515710860691	-10.8456319685722	23.9356795930006	260.883364606215	106.19027573545	1120.97738144867	852.102165404994	14.0354637849974	780.546664361113	544.196676064659	797.893452492963	-6.56384712157437	927.994363481837	12.9512895267567	113.82666043386	35.2682779261369	473.258163962348	62.1718335794668	101.989095946395	69.7048291623992	35.2682779261369
21.713192287654	1191.27068930121	-4.69957864761158	178.076796224426	61.8606041092576	-38.5079254447515	18.5436597754221	473.8998306994	-31.1123495828771	12.2045947509584	-0.473535297969095	58.6910715970258	47.5977078042142	287.953923315131	11.1480839135477	472.84331986199	85.1038425322913	1379.20835005221	897.197811370671	209.5439503171	43.0707845873595	52.8633237479325	9.34092747871919	467.414148212189	62.3940052821817	50.4295431181368	44.9911512253891	2612.99980298084	258.176113421098	11.2731214903536	10.185443111804	25.4129404114975	808.541372967163	-3.86889256946944	1121.53428355042	1281.06588132248	-0.613145676162139	1291.91837096684	537.670340683978	1951.74974134378	69.9280370121627	2010.35318542331	-4.95414153390521	28.0651921168918	92.6727682616512	681.678504114708	50.6778437675576	30.2187779883837	28.0651921168918	42.0635002815896
-40.2427968694123	1425.37533797115	-27.5534623686282	329.86279273679	-8.5194606174521	41.1804328439522	50.6974337195402	53.8697673447363	45.4102110108802	35.8932101352922	42.2378773856842	28.4910983431681	21.0889865510441	1023.54641211299	-3.23223790879207	449.354025952507	264.301231149405	1124.70608924322	386.464203789328	296.08945969984	5.3658853396802	-13.1446044135884	44.5645695230725	868.825789712739	49.7495537285609	18.1847403373655	226.077131982825	2067.72072708291	377.370547892347	94.3756692126647	-0.318770960921442	56.2802047750151	1141.45672032749	25.9895552079186	782.072314365048	620.209769660433	-8.77287050045522	1423.00453836319	866.805727029209	370.354834881496	2.09038753341159	1930.31868854477	379.04544130859	30.5503899697803	127.520388918404	117.823389023542	51.0218341922675	118.900833456304	108.126389128679	26.2406122387303
-10.2293404982193	1595.33296455286	-16.5796198853693	531.661167205244	37.3977549054054	-31.3969384553858	25.7555760289638	6.70473786751392	-33.5136982511025	246.956974681354	25.7555760289638	-55.7396761061273	34.2226152118304	478.742172312328	-19.7547595789442	407.83071915582	427.939937215128	1692.51552489073	322.830596890872	392.567936104867	-12.7803480764752	51.5087615114258	75.4809718662363	1132.43751932834	86.1016258615338	70.8527365956721	200.468295355496	2457.30390670303	407.417506820762	35.9981325594168	516.33814443406	81.7448003570018	1076.19022176641	334.282940015683	949.754046315448	1254.22738512099	54.8199111834576	2397.0898104232	1447.78543621879	994.33764235483	167.910008454086	953.016260659793	12.411124706972	122.520624549659	49.2100476839907	41.6633706537013	44.8976608095396	93.4120131471142	47.0538542467652	50.2881444026035
-27.8320016373481	2166.01331933869	33.6083791529032	46.3201820750241	20.8965762307822	-42.6624383798226	56.9133511767916	-1.34907888292945	31.4897453325497	795.257237569984	30.430428422373	27.2524776918427	39.4346221588753	1119.40821208407	34.6676960630799	157.548457643583	731.698222959379	718.179688261626	451.021724202017	838.128161921043	9.39325300143731	82.4527778667183	82.4527778667183	1840.24313731199	37.4869872772745	51.6566230950538	244.581664614049	1696.42434994344	314.339871716963	-6.11189216204648	212.972477020541	46.2067631651387	2432.15544048198	963.204206043426	446.173401167936	1730.58676906915	-0.105819882487487	2045.15919561445	1507.44715854394	743.330053233218	34.7257290775456	1251.6529708687	426.580654877917	32.2935690061713	51.7110653113183	70.0498118217348	37.6873179798232	106.727304842568	15.0335722904851	20.427321264137
56.3186773586647	1621.25591799947	289.57490563846	271.55056072593	8.60717611961565	376.515863451838	41.475099195405	13.9084540350655	14.9687096181555	1682.75074181869	27.6917766152353	16.0289652012455	37.7642046545901	2387.82070457353	86.0058336851841	170.826280332382	1820.58396762039	1231.95945439329	494.283530234372	631.779338583519	276.036215394456	11.9569644381577	69.7925028707354	1759.02671973169	120.783336984672	69.5186193586604	144.779587788338	2952.34093181717	310.571866068207	22.6168564242238	467.638234964924	281.121921900072	2007.76124109108	1101.98159307395	148.608560179853	793.633515006488	23.3081044280579	3794.30703796688	1627.15393805104	1331.88069014898	-1.75198672230121	933.098370104139	342.551874300024	62.8503441468466	70.4061697847132	97.3912613485223	57.4533258340848	35.8652525830375	192.37878365313	47.7386928711135
-4.76521878672791	1206.05932709293	449.426635408272	1032.02319604625	90.742414104744	617.095590928856	117.272312130153	-4.76521878672791	-0.52043510266249	1198.63095564582	54.6617527901879	3.72434858140293	40.8662058169753	1613.55856076321	-10.0711983918097	42.988597659008	1796.08425917803	1024.65553943291	308.281470630926	404.380431079974	938.384881757065	52.7455985277781	432.773305758101	1790.17112210089	229.301598674675	81.9482293907828	3.35976577270701	3202.56513889188	493.446156946541	2.26825933356707	1206.19986170492	501.08670202052	1514.00467754239	1103.61300004113	30.4088596411433	1125.42609232568	-21.9425618417829	3651.38217887687	2004.49371139315	1159.23638536674	12.9583858135012	603.002532110648	496.11837991634	42.6814436001478	58.882318452936	90.2040098349933	603.231713506621	155.007509246146	106.404884687782	51.3219101883015
20.0756107884764	1534.68429667247	764.634298589792	352.524782374513	68.9339554944115	898.463677566918	14.7649211465269	79.5553347783104	9.45423150457744	1769.41677884663	26.4484383588157	-36.217699416188	49.2844038191985	1438.02974518898	-3.29142363610129	37.0698176427147	1584.60477930679	1462.91220040637	123.100322905283	754.75714606648	481.549177571153	437.8359026119	431.278911368012	1802.78291321456	307.38903101171	64.903917297255	227.652935060561	2008.0616528739	970.400130221955	19.0283552431689	1030.47527100707	1152.8101031513	1049.0439508861	1339.97223642948	580.119656327942	1433.86206672938	17.8724167413148	2588.92532786074	2491.76027092247	844.321271823017	146.697997850484	276.615321172442	295.174938789865	59.2323317196979	68.9587557313724	177.030133638867	715.225595618193	44.1023388126486	731.436302304317	117.590875789745
1.374235199011	1359.99253234497	1247.30588172097	949.643031016065	90.6730904104825	1153.75470007086	-8.19349928793237	110.87164099403	-11.3827441169135	1354.67712429667	325.614126145425	21.5727857825581	46.0236628047468	1367.43410361259	15.1942961245959	38.5820915371241	2094.58192462029	2968.10051834918	68.8840101764484	359.789929140593	686.78568015668	746.935400243251	1022.53048136718	1372.49248914359	285.026389013424	99.2087018229569	119.976560979539	1883.05849885144	70.7895261350031	34.7190339156771	597.637321580916	2347.60271682761	728.802747833011	1507.95492235423	681.773943494386	1443.47783537971	99.2944967585475	2381.12767646667	2158.18995201243	1071.91496128931	-17.6385253816678	840.234580974117	44.6528976276058	181.777583535277	54.1759199165609	197.998133995283	560.257094268755	103.918941327247	342.901718104672	37.9553694565547
59.2495404986538	1514.83843449203	921.111385626311	838.117282021426	16.6884617269177	1234.99934156787	39.0330280820791	-21.6165091676449	235.878017401359	1705.29926199555	700.857802982577	51.8013517136	40.0970550513725	2106.43742941916	-0.33596978177682	47.5452438364264	2062.81232367813	1424.21653788223	76.9709366983093	453.455491375214	847.450955571974	1983.47121067263	1627.78086105056	1008.33243678565	477.020180859069	41.6813186405839	110.591741554565	2046.64648056642	487.958343226368	258.256933513097	496.708873120207	2023.6763395951	1208.78324323135	993.664769310104	728.935178195905	1212.4495553549	32.105634643241	1778.00822728068	1642.36165993291	781.443526846655	36.4813303641369	796.758461869791	94.4592986660069	35.0470114442106	49.1133634809171	544.681766004881	527.369332728935	111.870934106223	586.880822115	84.8202571125564
-9.50403719779514	1606.06153865803	1199.24146616171	1981.99736481301	8.60052100230313	2331.30884067373	49.0695334495816	28.8350272259424	437.785047745809	1975.60752074239	360.041944886564	145.982168520696	35.7573583024505	1483.58952730443	29.9000012377129	181.126310909122	973.466975666364	1738.87243045612	227.450078157003	1214.25554150592	559.305855509636	2356.58417443924	2156.15642772131	1024.78013067422	412.05676242345	67.2614343187704	117.612498105486	1515.40181235843	440.516059346376	797.35185922614	209.5579189334	2116.33081276944	1937.91291282956	886.787577576241	984.244185106658	2136.20318647743	96.1845367115073	1755.13690085288	1934.71986304376	952.488661304612	80.8542838415541	1167.11220148396	234.156812541087	63.5329799052009	117.667226293611	1001.13812735247	865.802511381442	54.8715004830553	306.054403725279	89.5174181716379
36.7395432423563	1565.27275468112	1407.51618892593	1715.56786124518	75.1127619395637	1689.98571544704	17.5529338937526	41.0032342087127	635.788124015428	694.413874802828	1613.23927805263	494.020399384078	54.3272684785764	2199.49678592663	82.5742211306874	692.28202931965	823.390526535109	884.518719662052	59.2032293070238	1092.76565613942	440.623934012933	1059.88456090615	2489.11616704553	808.892200625536	1041.46078268454	15.1070192801475	349.192289118291	1883.79380729285	765.429674490404	879.347274697509	41.3956962510178	2787.46707816651	2878.38208602411	1828.67784314292	978.093080440149	1289.3895657592	-21.5632386125864	2044.61237697339	2987.27074800996	1110.72292101622	259.042043928532	1084.41617577799	312.751648789918	141.887411593301	57.3866126504918	1073.56288711658	917.561412145243	61.7199869552513	75.8034534457195	566.558093459728
9.45134087083509	1808.19949413182	1463.59946239796	1999.16979035585	-9.75237606789432	1504.14064260194	20.1200725034625	17.9863261769371	1470.00070137753	434.066859849408	2495.26581127303	499.146122808435	28.6550578095645	1993.83542453954	48.9256479115567	1046.45205556222	1311.03660005138	1312.21493903038	9.16830024595734	733.083099570635	181.372275236828	1303.44021419008	3877.72511421283	993.034322964497	1076.55287442685	36.3199709658768	281.854397072576	2185.84233523033	723.597136898467	1407.58589533856	114.145614955054	1159.85919757019	1859.19385764195	1415.20366025136	1065.19274350176	2070.23976463856	1.99343839088243	1957.22683540592	2010.99026775931	527.558419967877	275.199451778506	1170.52518239819	1110.17847261377	40.3927323274092	55.568774698035	1171.00788893903	724.398642032044	50.1487595656687	71.8288200951341	348.249591845818
-27.4959950852756	1878.57213207282	579.028764705089	2228.81882434613	-26.4281698039545	977.327594637845	3.47093807303528	24.8274436994565	1142.84051324261	144.423875207416	2138.05367543384	455.161032071845	12.5474529642643	1826.24869328809	-22.1568686786702	982.66672104445	1657.53229883936	1884.33078072615	17.2351337384853	1760.29679594684	29.3092384515155	1551.74407817632	1920.55309486525	1844.81552893806	1124.85754773693	299.980312815483	494.133598162684	1554.84674466406	377.861009197694	1218.09500115225	524.847112228908	1625.04906252972	2758.15834933005	2009.15179438022	929.509496593722	1239.23394010928	-11.7452838773178	2101.4101392572	2657.15683577802	927.312869334746	729.616416026943	970.14710088477	737.304611433358	60.2567019782568	147.029764384948	665.498812264931	950.765254926929	102.558569901519	34.2247832562494	537.50854521506
7.09886336701329	2349.86265124623	767.000803687324	1193.44366471096	-5.72648583670504	1428.57506677913	18.8554334704218	31.6807826741401	1199.85633931282	99.0138659936613	2725.00411545499	691.117487565324	46.1093005283232	2449.25910757505	390.790560378253	1236.19482872335	1009.61365945766	1660.90936156665	70.350367057718	1318.19223015312	67.0550100248957	830.47938929541	2156.31136883428	1397.28079894086	2418.00846111585	296.178136568597	153.478735538517	1634.25944315065	776.965349269941	914.176311798864	345.574083079009	1129.32310104421	1906.48599280803	1494.98150951829	705.600416195711	2015.00554453442	25.061562760229	2078.77170527635	1195.9402039699	609.951175082808	763.869494115066	937.577311308614	714.39574871184	347.134671470019	155.03226355733	707.462351848622	1241.44192638559	39.987883677415	89.9128032479443	685.755865078827
-16.0100899841954	1271.95039826441	1747.9823062965	1742.63363317254	77.0568223726394	1570.40635858116	-33.1258439808546	-26.7074362321074	1673.10088256112	40.6858451297384	3034.87305992032	132.683022861782	29.4536315694308	1798.25983366169	396.907475185209	871.869648592504	1255.90437889255	2284.68885051801	37.8014279704362	889.7279213532	-0.672671730720905	325.807545733383	1655.91213540196	1149.15327933814	1058.00087640896	1086.56097379057	372.558539250393	1799.46494304684	740.544409359562	914.101924217021	1632.49821989283	516.457491442337	2836.41617105596	3110.38756302261	867.524303933718	2181.54723393968	-2.98837415230565	2786.83417824728	2409.35522934272	229.221708118429	591.293352986067	1128.34795084445	858.720130198335	530.107859746945	60.961819980092	1042.69334764036	1125.22829908082	55.5318889642719	112.0031715288	762.508907224043
29.3638783238482	1545.46355115423	1247.81121425674	1972.66960303228	17.5862678710698	1615.05852201156	-19.8879472059523	27.2224946051612	1721.05701608656	4.73796555894794	2718.9418289947	941.593342484502	14.3741922930393	1438.39436521988	1816.34859156813	1332.39587114488	1147.16617947845	2216.34293248934	284.62207195588	1940.22565686639	-0.295754284533344	7.4047275057481	1246.08222691388	1348.3886278419	1914.33944388895	929.416846750903	50.0216707347904	1357.02275108874	1458.15319633059	788.713618588325	1114.08983371429	810.698497988728	2348.54081204691	2576.46130371687	1009.94473289962	1438.47845023289	14.0720324644641	2073.01680803228	2076.32169531249	567.089837352129	921.814405427484	704.793474027344	1364.66930097498	544.873774013198	99.3477350244407	603.552813294644	1231.63586338123	77.614757512794	46.1019401209063	708.957754226131
18.0216308160543	1487.25488935389	1074.66932805771	1829.11149728502	44.8129010300922	1527.97762007923	3.01851949619302	1.9468686876315	1768.02740119701	83.3923301383068	3525.5347272379	1388.66301496624	1.41104328335074	2004.86222988911	774.607101660486	1450.8187618628	1054.30796269504	3535.0037186412	789.411856605779	1819.83446400961	34.2089627179285	49.6212666748234	955.644563569431	2249.17721709454	1704.86991653243	1061.3560163977	129.63589090349	1499.1654732415	840.251240453977	1546.46649496081	836.951169171235	674.147652555953	2342.88369786259	2387.71941034137	728.097665828369	1770.18573796444	0.290123384127676	3299.68431579802	2096.59639336368	665.241559890003	1004.88507969732	1566.17907833992	1860.61031141964	813.001498936228	144.304399243278	10.5649793046884	2127.56213882042	80.1529701670442	36.6604758780718	512.903288342319
-20.1562388612323	2640.9928357161	1265.90492212958	1383.89218460581	12.0221054504646	1190.82211873563	287.683255054001	-11.5753470447798	1220.85524009321	69.9431252115189	3122.59538891449	434.63102741075	43.6641440236331	2358.89601725022	1593.05142263184	1144.69982522219	1014.91383649835	1792.90949867364	1088.92954091641	1864.51935353157	40.1205897663583	42.3239699158332	565.626755416121	1940.53596868846	873.148355404857	1175.86963661406	463.64902227822	1427.95390351191	546.209371698913	853.333871543891	2089.5375035364	923.785369716215	2392.25878474561	830.92609016702	1064.94240580977	1166.49665599436	27.3228930541838	2570.59454985085	1372.91670799999	914.818731623855	772.422011256333	1540.70199091366	1949.12669274299	610.362959300994	25.0315218306586	76.1664243605949	1256.62108914742	45.7030781725477	78.3423776597412	316.609263916253
39.2926039820235	1892.28110266385	1583.09182826039	1707.62639711734	-7.94464627406005	1905.16398909732	375.321225121891	-14.3860894907987	1078.51210961586	57.5433597627831	2445.17164543392	607.213180924483	-4.72392466569071	1613.15189660517	2006.07993282623	1147.22083726107	1702.25852777006	1279.74122398756	1638.05453383707	2667.79186121998	8.55585089067898	96.756050238251	539.9620519598	3047.05271841454	1305.96817025804	786.019263686477	492.997210406742	1155.05079695231	262.765597115522	990.914383648998	1857.86309015709	1255.29518360064	2686.25626333889	745.013126371527	627.886875102727	1510.75361815717	105.238602931571	2222.35084284686	1289.76069123491	644.461344621896	968.215982563014	1981.4685525016	1594.73093038763	1102.03010381763	32.983901276149	54.7567363584602	1760.65836505755	97.2137647689672	48.2248858337668	181.039179835865
-16.1273423101103	1137.92645938552	2442.41557973794	1264.72194225338	6.43795548840768	2179.15377208856	916.571633361965	-15.0528043197046	1033.69627431618	61.2393929990941	2399.43406012172	921.944323313993	26.3169083109116	1935.23364826649	1878.28313477499	1092.79586378849	1388.29381115003	1589.9926741616	2051.17880731995	1941.95051262455	46.4534390215661	31.0070135090854	364.208478135454	2001.5295824584	611.679078518594	1001.91798270881	544.434521581861	1353.57394439435	288.684731265106	876.247827122132	1838.61665016751	2350.11623080101	2754.68594220726	606.940761882554	465.362397101073	1612.36836802604	26.2482500835092	3430.7654906882	1309.30218091569	1187.6332736816	1093.6163908189	1085.87382399491	1779.3865952292	400.417541478065	19.1598561583296	143.340930805329	1608.45975010545	232.664159937381	88.875547188224	18.0705484859875
3.63835149325843	1610.4410952737	1445.88900705522	1668.51830288022	5.78935918238887	1948.14930246718	1216.80668816283	62.7910629443457	1008.15894231718	167.114935867172	2135.28697142153	788.756158025872	7.40261494923671	2020.20806005305	1892.22310254979	2227.78030205414	605.920504449784	1675.45966750707	1913.95194751511	2150.23596567122	431.104113946631	31.4087187479798	223.527499865563	1385.07323397877	1155.24410635499	138.136100408941	520.930545163039	1400.14429867605	413.924605275006	1154.14095233552	2979.86085454887	1756.46304696301	2582.72540754174	639.097861859288	1022.18891413336	1360.99198348557	33.4596954028796	2428.33237190235	1758.47663020925	1130.69447229191	1551.43031004956	1782.83502081627	1857.01739221038	585.18527230946	123.036124272807	28.2083509728332	1614.12111133446	488.177550197993	36.9281462188078	66.357455173972
-36.8427901889867	1353.95830591525	2968.66546083503	2175.30601205111	47.1219818668419	1717.80565149051	1283.98766253539	522.922356849871	605.810657469086	462.639956399532	1960.01172472848	1245.23469081732	29.8984388810309	1994.4588107001	2686.62994444238	1025.63451774823	322.698669639818	1895.85651953237	1515.75476931871	2446.12009978353	565.500393784576	34.0209116544361	20.76154827489	2525.67628006081	2002.06246404054	400.246438615385	1356.25793276989	1839.78337669561	690.582492844755	1458.92429415138	2570.59123943265	2465.71699931178	2200.77155058536	1137.92297328062	2085.53694609665	931.775372176788	18.5193328780707	3186.09913908648	2139.84464746271	1589.00939074977	2010.17115644578	1113.5399236877	1514.75192153495	478.977921320002	37.2679292098676	47.083706812315	1840.09908219271	553.141574316271	35.0866452982126	126.700569587722
-32.1443239169424	1803.81475028331	1272.63645005988	1505.36365664864	21.7277146452715	2346.84489899042	1327.58592939334	491.491890907776	31.42468158647	1188.59606990282	1301.72735088347	1637.88887151169	25.4987573446265	1609.87541145934	1656.20536462284	1544.15152441344	724.21909749654	2178.50218077933	1149.03573133705	2364.27056263358	704.518531900098	-20.8627686736273	69.8098938980884	2337.73222236869	2418.13960051605	419.690557906033	1180.84666092333	1271.43417971494	1172.00885421196	1908.86098877298	2960.55998742678	2507.62239346873	2971.607245816	1451.37255003014	1543.45636640053	1248.34437658699	-0.889084052290846	2659.5565985525	2171.40142743236	1648.85350561965	1715.42011986331	1169.57388306533	1666.6046027513	393.375294305093	23.4210944400978	101.995437774256	1671.29968380925	669.476806298732	96.5388861538284	74.7126796721178
0.601319858157842	2092.72031500833	2292.22650784481	1371.26278523747	51.2866769571568	1641.94416038319	914.016159493309	326.281699515555	122.461859266389	1610.67021664125	1704.49204786706	606.668781339805	10.8462324632746	2673.98430386706	1885.66523919965	1554.5928002764	124.61868297273	1831.92073739236	547.178319208112	1317.35982054854	1266.45702017259	23.7647414293464	54.7490547016623	2657.4313695762	2042.15687457136	214.743175535986	1135.63586234571	1341.2613602408	1477.23951207464	1030.61208653908	2923.25107791752	2264.3650739096	2065.37265659178	1083.56869355237	1581.10359839156	2310.74742089009	-8.1206177353816	3001.52132894806	2038.65801980616	2361.83359415482	1515.58002833461	1220.16867858635	1220.16867858635	350.254885754387	132.950962861202	254.160688696094	2380.24479861082	498.76409938993	33.5808272668314	58.6963560434307
34.485427926869	3037.33362749366	2006.52125129442	2671.42221856011	9.65958012311774	1589.87876206624	2404.81420084156	417.666991854335	62.5494297919792	1705.37292358804	1801.43816074169	742.561782677341	12.8977341844766	1844.61354822647	1560.73537551401	1543.4652205201	21.5328116814336	2078.39348048541	1018.60950955248	1773.85785665411	1719.59514549871	85.0693972259862	82.8545926890313	2210.17435043423	1896.85481658153	298.248218562492	2253.08410693594	1741.97251642743	1345.91634889054	1399.01885180051	2832.78643036983	2066.11904460707	2464.38781643188	1289.7650680945	1917.87369390399	1207.4995135637	58.0051434981881	2845.02872739977	1500.98743783575	1498.76404447005	2590.45018702743	1392.04116291658	1048.52688791634	948.466831087528	37.1971304418694	704.805987869325	1865.19977933898	930.984438749002	401.049420987438	25.1779857091329
-1.79262824470804	2380.39957938885	2156.76520887631	1637.11239623607	120.287970151025	2199.97957998985	807.396470856215	706.923058017249	5.7698867001604	1107.73635009528	3095.59742131784	520.020902951214	243.448927824597	2647.24832101492	2327.46197477477	1897.47898219511	40.3413835909876	1471.89980743995	1215.90026320248	1313.42389910247	1501.82183209108	95.4866734878538	96.5948966230809	1376.59261781042	1648.38572821646	81.8505700470388	1932.90836825147	1843.23391750113	2443.27777313917	1966.12112778863	3317.88044095107	2599.37774296383	2779.83373644907	2130.69182622813	2030.53742555058	1702.25355666307	22.9981053028739	2339.90324097678	1973.78326516664	1350.60032761746	1714.49465007921	2357.7084677639	1262.68702035606	601.691215158991	17.8581466604764	518.598868331487	2518.28179395655	689.156843398469	177.482918197524	22.2314280724503
-1.37084407229618	1334.07865908799	1485.46564730049	2214.28586198068	320.867173694316	1458.43225654826	1600.08722408996	399.804674690835	-20.8348854139036	1592.51787467934	2025.05212671506	1102.67283424888	345.73789318637	2575.45196243051	1329.75331656764	1443.29355772701	37.5572386109187	2221.97768432831	843.434476090019	1613.11185864623	2054.51185613525	37.1586012796905	73.7570935338045	1122.91387148507	1432.79808768154	164.272105580536	1946.85577824474	2519.63126535934	1965.68978845934	990.752789115336	2066.50713725514	2114.14610426854	2568.37811532654	1782.50772113181	3379.92487701748	1284.56806375322	13.5408846280181	3385.49467184274	1830.40795662908	1367.00102716713	2363.99430088935	1380.36853474776	1397.07791922355	93.672706752126	72.8868585801929	956.832401891873	3011.3493948861	393.426517231582	61.9469384897019	94.7666987611751
28.27417436069	1771.8816234401	1348.69694771692	1512.12632376347	345.392102715915	2324.94394900161	796.716935904069	497.998341275938	495.833713778633	1239.383259103	2047.87162934653	1225.31318037052	381.649613295779	2148.52680797122	1120.32874675121	1016.42662688056	38.0149980985638	1810.02699501705	1942.10134948886	1049.76705541041	1713.46843334438	-39.0139675882877	172.970920681592	1680.17237759519	1163.68576825569	99.3577163556951	2231.33984531787	2150.40656637131	3337.79754927224	1232.42362160756	2206.9489941285	1808.93464972006	2569.48573680693	2158.42516173239	2480.68720127999	1933.17626211781	73.2001999538436	2156.1949746075	2778.41718245372	2630.10973864808	2027.95921492593	2424.93252315757	2281.08545360172	178.337789870919	17.4221097167445	1833.47050002814	2638.04890079901	27.274090134347	858.124438685493	136.740539218819
181.46834672464	1314.59349241349	1639.58158391124	2023.0675318786	488.040446370857	1897.4054698328	566.037588330319	354.795328856777	1066.51924923686	924.607782616177	2978.532520882	811.945244230288	500.498323211604	1718.66201950903	1348.17559520159	652.701079396387	222.633504981022	1241.96719662344	2640.32975085666	1618.49214172675	1315.27293814798	77.9608766580653	787.693737781994	1343.04026448303	1323.55258777434	16.5989447610147	2681.54177202588	2203.36093998959	1235.90459303915	1104.98733508026	2447.44396330278	2145.66858902466	2537.31089461354	1292.7446303467	1947.97191825418	1990.38867624478	36.98534773015	2614.36151089602	2267.21383365714	1559.52371349812	2346.46619727116	2375.48818958052	1816.25672238862	111.950408638483	276.251078624086	1719.90629889758	1597.22846530833	148.096556035316	677.144713388956	643.189241591931
349.03574288767	1935.33051252819	1318.37786459555	1737.99240721406	694.919564839362	1730.40248008659	59.5342367400155	549.626674113573	1391.02430995844	1135.13533823242	2099.05608342068	506.255661956621	681.366123540315	1953.76319269489	1196.93903055608	910.690350320198	59.5342367400155	2003.55075319037	2289.21108680439	1831.26533797568	1860.16482697944	22.8242376254317	2172.50161198154	1075.43254864675	2178.67275732896	93.5994867152772	3130.16785472828	2216.42168768086	2536.17733301459	1935.52523535644	2107.6159472548	1854.4760613656	3989.51115156268	2646.62803498775	2543.83002211836	2048.83524275814	47.6261009202952	2503.60471273469	2070.06526715508	1666.69480361322	2300.24342640611	2007.49256366936	2310.29975375203	99.1858946494179	99.1858946494179	1243.42235766504	2118.03988399308	46.5773216372053	853.242107824465	561.702932381787
127.29921763219	2056.88927562791	1546.81766299687	1716.11802804036	914.111811584325	1401.39299045951	273.809148919829	593.960480252077	1454.57066922317	1398.13721420867	3568.65471476629	185.903190147246	558.146941492877	2184.94980816081	848.996286567597	643.882382764902	180.476896395852	1148.91678402224	2633.89841502517	919.773551073467	2041.01810841501	29.8969182627169	693.967355497739	904.200709999279	1701.7485229855	50.7160892474065	2682.81288300618	4018.30479777953	2295.05358329246	1663.97254536296	2813.91774651971	1338.43250290989	2889.46970176479	747.291535303481	1784.1514775475	1923.96538561708	359.168126502324	1640.98203568424	1661.11523844626	1564.92326969439	2114.11230059171	2015.68330931072	1162.259214454	164.270429180376	51.3116778698768	1437.52392696182	1918.96947866385	125.886387472925	260.778876901967	371.544254400611
455.885792616013	1573.63085034176	1719.18754396202	1266.22380336762	672.048345081925	1755.03359537596	548.216531106478	409.17730137966	1678.99651661911	1697.4626643172	2289.46563463842	594.925022342831	861.054797991817	3186.70316396929	606.873706147479	1064.18242267084	209.30840864736	1608.78182706859	2317.87366868486	1028.81817011085	2264.44131641236	108.223267415946	1170.19126883184	949.782815707785	461.407959599735	329.09723671993	1891.25325055293	3026.45701576538	2764.059279634	2367.12711099458	2539.46460718256	1248.60116799387	2267.06017772414	887.440821872867	2279.17218443834	2796.45286786976	691.501169057937	2205.27494394814	1431.5932291189	1497.65288349651	1954.47218834503	1993.66011890801	2413.53080351144	58.2465943212195	52.7597807914334	1638.44889089963	1358.62140088054	102.141102559509	239.311440804162	1181.94600522142
103.375672189318	1454.80381100304	1255.84053714712	1608.10338266252	940.54354579074	1012.30079209943	621.984861420328	1037.30710520701	1509.1653612369	1963.62792119196	3842.36309727411	119.684137259475	606.763627354848	2237.61013437061	1199.30452490391	711.137803803857	103.375672189318	892.944531928471	3000.63906799436	1002.11687047734	1774.12126450147	37.3898788108172	1173.6734024827	1291.75776866821	1683.8129493511	454.331819604016	1977.55323736307	2101.05767664084	2057.6642250027	2413.71305895661	1950.84957481653	1635.96888728855	1958.63814305927	818.287200537173	1263.24535452312	1651.04263734211	1122.02437869887	2312.31546064617	2099.36319551435	1824.76685363386	1889.77333456883	1448.17758476917	1749.67316014	66.2881022456257	73.9743776213093	1101.73919928414	1464.09218128065	41.0331974398083	597.739142507176	1258.75882481596
193.129815792864	1734.04908441499	2372.83412020679	639.299943006898	551.154137386565	2434.86265008777	547.889477919145	798.180037087994	2011.54513914567	1771.04855837908	3442.554205698	126.748406621995	1157.8366884154	3145.4701941628	759.004123478956	954.883691524142	222.511750999642	950.849398703908	2814.85208159348	978.720252216013	1527.21864933424	11.0442182757312	1570.69718081312	1197.22774375092	1949.29165018362	881.491619678095	2017.21219435551	3063.85664552881	2039.48122523154	1316.85117330444	2049.50228912575	707.793178845078	2750.97676172062	751.235743318153	1515.28368053005	2015.67337215487	1102.40608744051	2742.69695998645	1651.03962825786	1826.06382532842	1134.94263689593	1404.21063238911	1750.89317658658	74.3395330699292	35.8844447987438	1260.95368543794	2075.10283997932	19.4036926825215	798.393909375962	822.565679146422
51.0455438628964	2243.62616065384	1694.66409862571	681.698388930933	449.696565097614	1861.31329602711	821.117325319031	1140.25598439491	2228.37721448639	2844.87032382752	2186.98721774618	54.3131751844925	919.690870187178	1996.37539065308	674.073915847209	1460.48385391132	213.337899502167	1710.59464210117	2345.4086337451	1157.22427328677	895.042747739627	144.199485215255	635.0925543248	1750.75862048286	2817.96200938841	752.139487976371	2816.84775775873	2039.10012024762	2685.36606545743	2292.03524018318	1665.82582430748	352.123152924094	3396.25860518821	849.142553588497	2246.28010247899	1865.54888939709	1716.17646656555	2126.10830365963	1398.3389052022	1943.04285312173	1815.00934783755	835.665342505952	1502.78729109193	46.1208664564296	40.6238908934398	1191.69057378351	2026.13146424536	139.569451027257	853.076879103335	2251.50746232794
-33.5168936249183	2465.22807014584	1134.09037347739	389.481817519521	171.441244764655	2460.86725869074	1080.67043315244	1470.96305838365	458.164597937303	2318.0506835363	1573.44212757844	111.480087257067	1089.93715749453	2187.22633988339	1069.7684045147	824.472760165477	290.273356916057	1133.90854295778	1971.28296874234	925.123186128835	1381.77137299001	35.2732963284478	410.417039079928	1456.57682169343	1732.07892896984	378.404749409199	1732.07892896984	2523.76646396824	2682.10397096792	1710.89292451214	2514.84604103868	1404.25338630853	2562.79331428507	481.809192700968	2660.61388978561	3434.10079979296	3054.10287016725	2232.27302828445	1355.35472914822	1720.73735378831	997.841884115752	1593.69662583653	2001.80091120377	81.6716429319059	55.269860800314	1126.74218564075	2332.42356965011	32.1683014351712	1761.48503105444	1314.85488332834
-25.4818148324345	2051.06626102311	1197.7501310604	287.691752046463	419.726600800284	1873.20113418945	1623.31699894462	1472.73179953943	1059.16809972375	1497.82933277363	1820.82367352678	11.6188864702921	912.402090158549	1812.09409674967	1398.53039693398	1901.57225871507	355.345972069082	1080.38995420217	3311.70524912655	775.357868316165	1306.09135108486	559.712474264886	488.203120797104	1847.99817033289	1787.26883225866	133.571343083095	1606.50028081032	2565.01994558887	2363.05014427931	2070.69606724557	1889.92751579723	1131.14594181653	2913.16678541531	679.801814266279	1469.83956888231	1795.08303196497	1923.37976134706	2489.46094449787	1391.06087540208	1159.22643458883	1822.09286972963	1018.55019623127	1465.33792925487	98.5535469497475	71.0346910008157	1591.17629361981	2194.3896160204	89.7475130460893	2173.47528549921	1128.85951367776
10.9649546400352	2116.71333932394	1759.56618071832	162.779801876064	1137.01608773604	1434.0926233346	1353.27033056147	1590.27624315296	795.159633168585	2778.5823855472	1328.14988821306	37.1775901340257	823.01055838095	2103.60702157695	1032.16554576008	1419.89411244203	359.374568080993	909.383534080079	2573.21946678912	1025.67314228017	818.811820001159	491.188212283587	814.339142762694	2272.43192250233	2034.60353561464	74.8673396133416	1768.83874094324	1402.57465416921	1973.18730155192	1496.373993465	3444.9436014549	1474.04081744219	2894.43081249271	581.91453361812	3031.0732840079	1872.9614185982	2526.37083682546	1868.45514674835	1729.88728736568	2814.77223521543	1577.80061243347	984.099296216626	1662.29320961803	20.7329188056474	108.847723731942	1650.85680994209	2169.63272394565	38.3558797909063	1737.87017980681	1834.79646522573
2.65749079806581	1708.03547276453	1102.40765096362	451.958997585385	917.65836958392	1432.5513372161	1136.29657240013	1674.14655132802	508.804930317601	3182.75015075989	2768.43075642317	12.4962099247954	1079.99723517496	1903.71666428504	1363.680303329	2249.16502473466	595.167020430005	932.828211367444	2481.53282293176	748.192184699734	173.02298647426	724.693054032934	835.474670033561	1719.48958559411	2466.67619330832	69.7169760433463	2147.08163100633	1810.72511613604	4044.53466173636	2005.16376592817	3170.67820117636	2214.12944127947	3111.45263543508	400.37369002152	2327.66153213737	3162.18055095875	2739.282399529	1948.74478845632	2326.53380373356	1723.19910769378	1424.35108068342	1322.85552434028	1113.09804123113	13.3514365457811	73.9678565807725	1206.94385287116	1908.99220854915	93.8059576831333	1084.60889607327	1632.36090984401
69.8339918814008	1880.71961300338	939.715604444529	550.183712529468	965.976181427567	1011.93219114788	1470.39809764342	1781.14825860937	922.208553122504	1533.86115868576	1623.58479671114	62.1746569280148	1246.63609793378	1281.10310522402	2103.93451735921	3230.95094621458	1137.76412252494	1469.19674003797	2013.44111288873	1026.85820654815	77.2301650307747	789.451196168808	868.960147758116	1297.86054858495	2214.99117986543	407.867880214611	1724.07092705187	2060.67000699921	2854.64125870223	1759.85554684694	2099.80943490006	1724.07092705187	3316.4865079323	805.481905952774	2399.47633442687	1771.81280593424	2029.20000826575	1993.07548864027	2043.8755943636	1299.93626832647	1753.7505461215	2559.77889026492	1681.50150687055	73.2315655369892	87.5679556376666	2015.26102455952	1821.16835858112	107.418341930912	1251.02115226956	1891.74750984599
-11.8126758475836	2181.85736330794	1284.89492592982	990.288215728703	1212.61223866858	1155.66224264457	2491.79676474629	1158.94781933826	933.338219704695	1814.96796584558	1673.68816801679	174.370003461672	2037.29198878546	1662.73624570448	1128.2824368638	1569.64490604986	750.441117089132	2055.67946819573	3919.37664671267	694.048637228761	58.6209161108397	453.101617757239	1242.06302105004	1602.92320835157	3563.22214276502	588.71708277316	1617.14829049796	1910.34630619317	2050.23085566607	1323.95027480275	2879.46646494145	3388.64622502283	2033.44470972932	1564.00404228859	2064.61905997007	1597.90573648824	1280.35986748486	1843.12799119904	1307.48122284458	1309.74133579123	1810.35635347271	1654.40856015432	1917.71171843826	6.28540630076347	89.0466009229354	3227.3511009957	1746.4774585563	55.9421230740667	2068.69437628529	2546.50233990396
5.04865857624919	1614.26378458453	804.175243630771	991.624689507757	679.208946379447	1220.72956780185	1760.05779804441	1420.237165168	1046.43446900395	1928.87191889269	1486.00890056344	328.426357603799	1289.78988996706	1134.13011619786	914.890998213085	1809.38659959099	1533.14531093016	1850.12428067906	2117.04711020282	491.958118690537	38.862223196429	114.004364280848	1751.4301252249	1588.80907362429	1386.88391092555	819.102424487709	1272.6556828848	1370.08564209603	1894.19162957712	1895.31151416576	2912.16672064616	2702.74830257145	2451.89415471725	1180.42609933024	1973.41420487785	2092.19273709255	1242.64342572841	1679.29593463195	2009.61337660043	1877.26015498977	2588.8001241616	1505.08742071706	1662.32757288699	70.6520774691287	105.985415031633	2106.73565450841	2640.04821834245	36.4229067054532	1655.13143378766	1315.04805974856
53.7597391759314	1597.52124895252	736.218629780792	1148.76612635222	658.317373779272	968.825196996596	1357.23427621544	851.42471259994	1325.41545334158	2837.35814024431	2455.53226575799	574.930113833984	1060.44146285754	1643.60368208018	1206.91776815617	2203.17608434461	909.576354403891	1212.14938795164	2220.03444956629	852.992127688064	181.81699757051	213.243257843573	1705.99062081405	1913.62841190393	1419.64977698324	1815.25474121952	1480.16725026584	2208.61831755643	2002.41063081571	1595.59872708266	3271.03618185102	3061.46641326126	1708.78881600012	1387.16442365787	2787.93601787853	1421.13624890171	1348.66302171486	1552.49397317785	1543.4348197795	1953.36151105507	1722.35309939701	2131.14739649779	1837.85730522604	227.906173583601	223.486766176846	2055.33113627684	2689.5160991462	93.1142476775695	2075.21846960724	1401.25884007708
9.21257099164568	1030.54585548393	813.100704592025	1191.98240690368	664.842647165725	605.539424195206	1181.00032857581	1401.74010296607	1656.52432017275	1648.83686534324	3463.07620510803	1283.13365702503	2116.12429819428	1383.07056980869	1416.01680479231	2427.46621878951	1567.56948571697	1547.03866653237	1676.2077760431	992.173100460176	134.040929449742	10.4878681786068	1131.45109680218	2036.75807302523	1681.24995248902	1525.36082956789	1225.91913302155	1831.53155300292	2266.67529180434	2129.85174506781	2512.28477324123	1801.25093200385	1422.18241727477	1097.82866646491	2340.21772167814	1106.89719971464	2578.2667194836	2062.49389090511	2226.8610560565	1585.26232863798	2469.44432048682	1796.10572669424	1631.73856154286	20.528060439594	312.390027792618	1420.13885842796	1661.14608904523	50.3775798279715	1066.36677678793	1151.49318393256
-10.1344610659451	1751.90995249161	1000.04571114828	738.432130096062	560.359020304219	481.215415952289	1568.34075906422	677.975210105005	1774.99350376093	1784.88645430492	3495.2676816883	674.677559923674	1266.05615910893	1724.42953431386	820.873384629323	1943.17366300878	1540.86034088647	1930.76584095023	2113.98666339662	618.994676564162	808.959823763173	107.550049489901	1248.46498680941	1444.05040463561	2150.85729629144	2478.57362274484	1952.20733128373	1717.64324830853	2371.95358502884	2079.02906035645	2543.66796156092	2101.47538408614	976.914565228939	1759.94130718521	1730.43802641381	1121.08180432768	2044.76144078599	1654.41034134906	2172.98723798474	1327.60476972745	1487.60333083386	1480.79488142508	1784.90562168408	66.2177153550505	319.543128310458	1769.8034618674	1441.25478218287	78.3861849729959	2193.48744947404	1243.24059476358
28.7949832545392	1673.63506110961	1009.09766510663	738.441705807397	943.084016497059	218.034109268635	1773.75576150079	1431.58501620786	1412.88114910182	1817.76486057384	2249.05403148968	989.293570523757	977.191068278669	2107.12468697911	1444.78774592978	1799.06099346779	1755.05189439475	1639.00563071512	2401.68774511167	865.074517581157	312.748679574217	52.8968087399946	2209.32986670192	1659.25382844246	1539.57161076714	1825.96952293857	1537.32535263247	1252.05056952838	1841.69332988132	1764.19742423493	3532.00257622643	2407.75037982015	500.677223478623	1145.5191136481	2072.42895081941	1606.70219439755	1900.90519418599	2512.02957212492	1711.20673486294	1641.91568085872	1715.75041053535	1933.84684281095	1480.61519448822	40.0148822086915	461.748399955163	1286.39792940692	2280.40501322932	35.5872337284136	2081.16083161681	1373.84398689241
56.7836852559338	1770.31326071865	1719.65621671397	701.009136185039	1075.43076578486	24.8477227312431	1464.16851651644	1229.60437797302	1425.6251134694	2479.51187678419	2777.94794037699	992.837759255488	1490.04765856231	2040.11708204793	1058.91216447899	1598.51980713755	1305.58994398004	2576.12165404864	3099.59396054908	452.963008758659	586.926889346945	42.0653918282015	2068.40980408799	2391.49916315386	2110.91190115518	1820.93457450067	1378.10098263293	1142.07292605368	1749.00221440033	2698.73415635017	2609.94264935131	1933.32888715746	572.233760883775	768.611339502595	2484.49329851759	835.700163612525	1656.68543492387	1422.44309989598	1280.30576068003	1947.78270563815	2489.0416933725	1250.74119412311	1747.65333202208	218.685562558831	424.699271324123	1257.61491106337	2259.99344027084	166.628335075129	1598.75589116934	1420.43219702304
168.595301113312	1462.64215801476	486.044615242457	817.823238689931	1517.75488616218	48.4495537519341	2224.30006101211	1208.02135397367	945.684767991948	720.82483715047	2239.73162489339	229.219302075475	1976.84391163019	1092.28462486409	1681.99081604149	1394.30237511195	1796.62529058813	1202.87665300437	1797.71891553837	473.969562361383	1778.56679723708	36.8506270144299	1980.22733699766	1454.10738130945	1767.52771220078	2306.28696986692	1972.23373494658	1991.35462718108	1395.23269281145	2394.01812247226	2383.89529717165	2145.44652342379	631.521761798281	1792.14368344659	2813.18170693062	1446.1062708054	1898.00381297169	1808.07961692348	2481.94194680369	1575.87030054584	1592.94451498537	1419.92580866478	1390.33050363626	707.899810160743	798.779582484703	730.065608288538	2312.70359461311	187.003554157558	2108.77825183739	1842.78867430385
33.4804276231763	985.603222657387	1209.56721731781	799.150438925311	902.857904433093	29.0673439845473	1012.08172448916	773.775208003195	810.183148021884	1157.71348456392	2399.99652883799	-9.54713785345662	1642.60104935828	1198.53450822124	1397.12327195954	1528.41251020876	1702.7293139346	909.907474649785	1608.9232333574	387.900545163293	1210.9352288029	78.9806776054125	1845.6866355003	1747.59894032681	1231.17173237998	1428.14732070216	2174.40340674559	1075.84241130307	2783.33936835871	1605.98813758732	2855.3761549451	1820.97292255609	1039.82401800987	1342.19854311348	1998.53077046526	1154.18670715334	1807.10053748766	1362.70892521823	1526.79198205617	1241.92556393474	1450.44778199963	1329.66442071614	1139.37365341103	705.336209170236	622.162702678176	901.625684491497	1198.83234768979	161.935966755444	1843.14977798162	1410.6475442229
10.7536471753666	2094.54723994739	696.51719837379	730.750161477093	1037.74254027446	37.2565863521173	1981.9097484462	1078.60123817195	1010.13531196534	1478.35390408794	1939.94676141634	154.311234382766	1953.19823100472	1250.87034282083	2940.43271533868	1697.00315229613	2490.98703846628	970.780928780751	1787.66696659793	435.968799049612	1653.39978634898	45.5785102585266	1897.11164293532	1443.53679873296	2656.21210309999	1657.10204414144	1430.69717170551	1546.71558892392	1289.89812168317	1947.71128338756	2051.339384204	1749.4662209561	815.686921207916	932.379334055788	2368.4612734274	1498.14314813706	1438.8291998866	1284.84106500561	2454.01023725018	1240.35560381777	2029.68737668922	983.708712349451	2151.73723174304	908.058571731545	780.446392140607	810.407512566305	2002.19430283298	103.547004745198	1717.0088232254	1336.39162670634
-12.0151216915978	1703.42481299857	856.757938016179	489.795271574726	2240.60510182551	18.9335369239463	1427.09750393121	897.654379758148	1472.41518261825	2620.8314791022	2143.3378890338	5.66982608871312	1472.41518261825	1467.99394567318	1564.15584922862	2151.07505368769	2584.35627430531	699.776885609613	2324.62053786951	599.282733385061	2383.33622231532	-3.68217996225421	2202.67257786669	2287.35866120198	1702.65420626039	2088.16043618867	1314.89355393486	1522.30041448107	1960.78557074453	2070.12505701074	1804.10321413625	1957.40393714867	679.14643791278	1136.01654336765	3070.29774821535	1470.57639757094	1619.01592332667	1661.26409604176	1998.10763525668	1209.0944637397	2095.1642482508	1347.25740694311	1290.16528165244	1307.56799328661	502.554797298239	1238.72548549174	1369.74832290778	62.8510378342479	2773.24719149991	739.062122464476
9.42725361596306	1407.8299240256	1102.48250548679	721.90456353986	1291.66514523366	8.32092238937315	2010.7804425171	851.345317050879	1163.33072294923	1884.65868268585	3391.48181330129	450.853413025334	1737.51662954939	1588.16191395975	2236.47201274144	1227.49793409145	2327.19117332181	1122.18392514773	2745.99566593328	131.172862747645	2921.14585370068	38.5127634126315	1119.92392272493	2573.10548058868	2157.74796357863	2603.32028296994	1615.16496199073	2592.03997108661	1740.37642389563	1920.86141402882	2129.54718387032	2190.46086804027	388.995060273392	1519.53540615521	2537.97927464614	1652.12742494864	766.275575251139	1814.43834450612	1284.07026933239	983.452157757624	1608.69210844734	1361.79662517681	1889.878631061	1627.57991265888	330.977800606888	727.624719203769	796.510178455889	83.2123584581359	2000.89465957359	1610.91407574304
28.6946074741384	1786.06716476442	1363.05751329316	858.103583788203	884.680106393727	79.6329424680595	2097.23395027076	808.272603902845	1359.73544796747	2212.39888156137	1379.66783992161	112.853595724965	2156.47744857891	1374.1310643788	1852.50847127823	809.379959011408	1695.26404586221	1054.43849963166	2657.99221696918	50.2384284075982	325.036420870939	28.7521656223987	1062.3544911841	1868.65477359711	1891.03880072488	1924.90437188234	2303.06991647405	1590.76406979534	1524.16177985233	1553.51194152213	1802.98831571547	1655.10865499453	504.808088012598	1775.70225163387	1969.0769992157	2108.67297084282	416.357872182923	1581.18327477641	2490.84554890394	1101.75120828656	1911.86553543409	990.760968550244	1573.17366984699	1735.64725779038	1120.84982586859	1365.43469932753	1027.46287418426	879.600200684083	2056.94284156144	970.76365351878
82.3574647903529	2665.99331342963	1163.02883005131	873.741418427609	933.593986349755	34.6970866301259	1734.95336797404	1233.96520684793	1222.88139797346	1754.90422394808	1569.80461574441	71.2736559158815	1598.62251881804	1315.98539251902	2786.80683016137	1334.82786760562	2552.93846291002	849.653365727907	2113.77561914724	120.830866889902	1194.82551191671	63.1135571993151	1049.96638171289	2606.07031944931	1604.73656658699	2259.94792273498	1185.62723360267	1844.2276140066	1643.14550815428	2522.03246519418	1466.91624684551	1614.9036393548	541.712624974468	2127.47550931396	2451.63118227367	1079.41034762445	124.124724838599	768.999791539359	1972.84294447453	830.852817475133	1783.84758744855	1184.78957699651	1356.60353792922	1080.71308938287	957.231814058232	2146.434366509	513.366689242652	1247.5796776594	1724.81812013029	1258.70411687784
296.984076005994	1150.11926519572	906.049380121937	694.152343535152	914.924648670075	27.3977938563141	1019.20905411069	907.158788690455	1803.56091205235	1532.86522133416	1519.55231851195	64.0082766173818	1799.67798206254	1683.7447866525	3755.01058407411	564.351541018639	2500.26949308115	828.034188290655	2300.37423968867	108.852701646242	1714.83592694038	14.8494522108308	978.665901241375	1969.66401275927	1151.83362566242	1480.80864002432	1449.15468675239	1864.04757428097	1652.64438635769	2507.30112469994	1423.15322513615	803.64013967113	675.893828252247	2024.77507196395	2404.30829265468	960.70610277665	51.4316495810342	1027.21041335086	1834.4351485964	1134.99326152285	1824.11551419695	1589.05717509846	1544.33875936753	1323.2635545648	1520.28920838232	2106.91361268649	324.777614031909	1582.62500846019	1516.94979052101	1026.05536490785
683.016532610378	1324.84978739665	1452.55017545966	1480.3111293864	1709.06138974276	-18.7803826576566	1646.87685294686	1133.85442438067	1387.03432419255	2037.75108423538	1780.12943179522	256.608280295623	1388.69998142816	1091.65777441202	2903.89284674973	549.763953762017	1956.68909876929	742.910269691391	2494.05635322008	40.1849805083553	1051.2026546233	69.6541055386116	898.189890043126	2556.39488693794	1900.86630144529	1262.80006626387	1835.24956094791	1605.59096920708	1745.87503509803	1770.76414356256	1265.06271248792	1662.15712480827	1144.01113950137	1518.9715893014	2414.27758375202	1052.95334090786	30.2384164777225	1735.91111872597	1703.77192918159	693.683114929599	1295.14509068874	1799.04166961672	1656.71097306303	1395.70060087771	1478.12442952243	1595.07715935614	150.432487029194	1298.79691044406	1493.71812683359	1407.9527916222
565.158946059929	1409.8758864593	1104.22173039374	763.000545258728	1143.12316843844	-1.6905797343828	1294.28304198359	1526.58020059342	1320.95831378568	1761.10029852008	2366.8512623591	352.868241301667	1776.10513890876	1457.66908177136	2249.03547856656	599.614505470956	1365.41710012249	1193.04102960674	2546.24637989184	102.990449871637	2060.77119973927	47.4103474709917	752.937361617959	2304.64307761965	1223.35271134894	1701.11963039316	1448.65038170392	2097.37181443457	1863.0169513015	1269.77082433665	1825.65603109189	1789.42725997953	1591.30116795882	1276.38395878005	2501.25300356252	914.438603145451	75.6446043732117	632.925548762987	1454.48405440977	624.882318637774	1370.60465453255	1438.39759415934	1361.4123915323	1987.60052332685	1678.87498513807	2084.56486203596	75.0625322367572	1234.17646623075	2134.71883033378	1968.65346863657
339.169398287621	1040.04633736731	999.996226562754	1245.8594067796	1188.00924672857	25.4435303186185	1273.6719837272	1053.39637430216	1228.05935753313	1897.78621043149	1193.5717621181	610.620149296262	2127.51809601873	1452.78497926979	2459.60026477315	542.757461544101	1744.26078568071	451.948846235928	1558.71914875131	227.189338648189	977.522846302207	314.595813821199	966.171356019998	1886.77721790715	1686.88918542049	1302.81022328252	1418.37380481076	2073.23410013744	1885.16003608168	979.911980777156	1561.12881728682	1422.90570996873	2544.55223656633	1594.60374928939	3535.05876996296	1010.28178692889	140.700283888455	590.444156492701	1052.8406700142	659.45856149591	1907.46905197061	1411.71557603089	1741.83447996291	2153.10848125605	1951.25174110207	1500.69857523351	143.462924584901	1709.246699039	2598.08549408168	1067.98909910232
364.418902545197	531.449665676762	1101.58133716584	1087.10533769444	1231.86533240846	-14.1841605530173	1198.45917978215	1521.38532183651	1210.70810241179	1709.57331496474	2179.48652857487	110.532142585218	1672.82654707579	1275.29333082267	2854.2908116264	569.309971986584	1879.94469335893	293.640380653315	1927.22500556404	418.601652378058	1068.40026534672	250.471941330223	320.904658120532	2613.37598848899	2291.69529209402	1169.22864764226	2515.054816293	1126.14406937037	1948.1524706103	1810.96210295508	1788.28600912777	1714.58870418902	1756.53947776954	1609.51015013964	1475.94196973557	610.051696771243	35.4782310675194	720.590880553923	1194.98821095459	477.634966198241	1166.20196517785	1180.01936315069	1715.44353459805	1272.08203251054	2802.02132642445	1503.07943137281	249.890644308388	1455.09446445939	1485.22455996317	1654.84583835479
238.133152909786	196.893852279369	1286.94887975364	971.523958715583	1134.25200985182	30.8220740649868	1624.66531464597	1437.41659827003	1121.99167723197	1350.47969423834	1446.33320381174	-11.5318022581443	1323.17258976684	1023.90901627314	1731.66458114652	1570.05110570299	1070.72119536713	799.026390564249	2357.68257194324	927.49331142189	1631.21918762437	365.876860946892	635.316332126193	1323.12595264719	1689.00094652646	2109.95027388001	987.796945705725	1889.83121860618	1792.25266833016	2284.68395693242	1429.1696905589	1363.36090083787	2307.37664304312	1060.79615950453	1611.76865577999	1429.6480398563	7.26297624977256	1191.04697975375	1778.90466406439	525.960932994455	1189.89431762765	681.57032001786	1558.74619797942	1834.86888553099	2432.26550434113	1303.35338916907	121.959701877245	1441.81540922974	1881.76731168057	1524.44596958853
284.532220425998	32.4032532948968	1330.97899550995	933.820091533523	1257.34841218848	21.247104306795	1145.78692230746	1575.29865834938	1062.11580489669	2379.65700039152	2092.9439713973	150.658432568776	1483.81823664694	1401.26273413499	2953.08305837995	804.408763271542	1425.80626190881	650.980770522551	1783.03263296929	786.371897790051	1289.25322764077	392.713662205555	318.760525462803	1420.09339264717	1285.26582605793	1993.7960700888	932.136169177151	1967.68037199151	2269.71409781237	1160.36466124479	1716.74257723058	1723.55536803856	1703.1169956146	1240.17578173712	2072.12108181546	987.476723876986	58.6057577701035	1495.18259355031	1326.71655497689	1132.8652229198	1198.63621058203	720.931142298489	1449.0275144891	1304.4960824516	1875.45161180495	983.822428979179	155.88104492668	1565.95125636292	2310.09290518743	2287.74630912664
271.835121286427	10.5376068544384	1057.96097667156	1296.92537021192	1554.87291651017	19.4708552110876	1454.37387249786	995.428238175012	1322.60845923729	1716.78804297443	1942.35256397983	816.763271042028	1479.49863350094	1611.82237478381	2407.99813457017	1805.00387049635	1548.17298024268	440.086266818765	2080.819015058	2076.26458688801	922.855652837806	795.331664078059	396.819199203851	1887.25581783339	1612.71439194389	1819.52047896332	821.851553671805	1326.36750222469	1497.94837661993	1671.80184537802	1451.36019218148	1351.36604021605	2028.5991603456	810.044079732307	1406.07278520497	841.231628274482	26.8900830065945	1544.68411205908	1507.72109156465	700.310112639471	1638.2467576856	1170.43352955299	980.998049519041	1464.40065398965	2203.41933784506	1123.4011100019	81.395946078695	1968.6327665748	1635.4594416294	1334.70902414513
202.111645006654	132.814298607976	762.078911873391	1524.34972225885	1239.3364427159	0.925800623395452	944.263870953786	1503.11343868506	1239.3364427159	1266.161221967	1588.05857298021	1035.91520006172	2018.37274013329	1318.69308133374	2018.37274013329	1360.04794934585	1295.22139948903	320.028280658605	1295.4187441324	1719.30338480091	1470.89786957044	265.33348831428	359.909900076342	2771.03866258866	1748.46815982769	1501.71085250416	1673.41755022698	1999.7739889452	1899.7065094776	2021.37946746662	1760.97659476114	2031.61364150308	2488.74008179829	1324.86894581469	1671.76325860978	989.53777677943	67.9552191204665	1462.47035655674	1492.53453033232	663.457122752043	1863.71144502307	1072.79241185025	1571.1639078992	1684.91775390682	1899.71461698499	1200.50607831906	22.4795323747039	850.342442155163	1999.28191289102	1295.59843957763
130.020298376176	36.0457875157041	1124.5838716495	2052.0227943082	1212.96466162542	-31.0788630989184	1075.35912786544	1499.36317091447	1036.20308167358	1998.3230738165	1360.63889297759	654.711317347141	2111.8756077729	976.909640297329	2347.37125701254	1357.28266044686	2030.7666549469	121.103415299434	1634.33985330131	2187.40667502769	549.872745132671	246.541251154902	208.909900398262	1901.18034048476	2113.15212781184	2539.88897977252	1309.74888118718	1827.52292823282	1861.66187638967	1597.65401064333	934.220451461777	1203.91814190093	3537.88423089125	1884.76885908471	2245.92038476574	1338.41142279801	21.1343836152659	1484.26107739997	1035.13674418125	929.800882524279	1227.28787643462	1071.02038936109	1175.19871407678	1575.47820476072	2108.33017630506	1266.51361621821	113.493593758817	1465.77338708983	1601.22525380593	1331.44095728874
129.460650859286	94.7471244528533	880.84052888239	813.653058418327	1264.92890170195	74.5908833136344	1393.70488675807	1641.1787363007	1198.86122241229	1748.6786890432	1346.67365743323	1202.22059593549	1285.64503842837	1792.35054484484	2855.03236935144	1275.00702227156	918.913428812026	214.025752040011	1929.27101173727	1640.54376576028	412.597059549873	117.022527107032	987.769122681887	1874.49272001041	796.363173529841	1239.35662805985	1437.50794191132	651.735490431356	1727.90210876261	825.97199054213	1329.32187975103	1713.09770025647	2175.45076590989	1353.14132896937	1787.67711442467	1383.2691434276	39.1051137525465	1544.3370745697	1306.79084518747	1375.15780876577	1896.60075131213	1685.70605010449	1041.4343255361	2450.50496377353	3120.349313384	1026.80568558806	83.6469190796669	1361.72786039329	3113.62846706684	649.318150774129
299.267655129713	23.5409823055604	824.941677709094	1365.18662202308	1523.22508083693	14.5742612381083	2006.30717834591	1705.92202258626	1742.9097469895	1380.87838389113	1633.06741391322	1469.42475443221	1830.89569746388	1686.86774031793	2702.34890120688	1765.32654965814	1180.24800000688	348.205159137827	2157.26968331984	2949.87749883897	701.10979169606	17.0001641802627	1082.56657899201	1457.17084915091	1017.28910691324	656.023988198633	1356.90111125695	914.721723051052	1229.26170022844	1575.71153016296	1661.18435004812	959.167589391335	2208.21039731315	1358.62253010254	2181.05532949573	1178.82410428315	14.194300911128	1270.46330195884	1314.54291603069	886.506663596151	973.505901895854	1029.18541440766	934.066247199989	1581.47587608253	1591.56349077634	1055.7990659275	60.4877494719179	1283.33081957669	1693.56048379149	746.445548650765
77.8531097150383	-38.8235604749719	867.664415616646	1087.55506328243	1503.77664636411	-26.4827588202593	1619.3314254946	1744.98322416076	1079.7018258658	1960.38630758847	1687.76678012527	1320.90840366245	1125.13841377633	1630.55033608979	2899.40912440615	683.674281855476	988.828650044733	362.578996791441	1679.26811150927	1566.11514071321	310.002868946805	112.270909878936	1220.94143182017	1196.93928649979	1219.15192325779	1783.68743125031	2583.1609486296	1649.11128995108	2619.65617338872	2816.95848224267	1645.68986262991	775.506847279836	2147.4992030677	1373.40512019163	2793.57742221367	1055.23078596919	0.842846283157493	1891.30932845151	1073.81030913546	1287.47482554761	2651.90855807084	1412.88660691996	1235.21991664247	1634.38944129805	1948.42399832214	1332.69195615705	104.592527794991	1129.69104608076	2075.15937312114	1038.84533494165
25.5875053383399	14.3580657563123	651.067290057278	737.53397483889	1821.17489450455	-48.5267959030423	1049.71239521926	1827.91255825377	1156.39207124852	2701.56295773552	1184.46567020359	735.288086922485	1279.35443467172	2069.34550926736	1778.50302409285	964.368654395848	1354.03020789221	1166.22011492883	2312.34153084575	1513.94557444853	80.7218876781788	75.0027189360784	881.405511572232	2610.88213918339	2147.18834461977	940.818196402856	1377.94191141428	1457.8339742101	2261.31986289951	1187.34227588711	1711.20594479114	1676.96648930722	1855.01165782362	830.241583181812	2921.49482617443	1580.02387430479	39.7734313002215	1326.60908443687	910.450851534503	1054.59504393644	2140.3262996091	1388.21910215705	1115.04260849209	1569.53252567097	1606.5670657867	1309.1684860695	140.897084237047	1419.14984762529	1753.58296745822	902.910803587898
5.81967211638177	32.7956441573632	1355.74227300049	748.782902078412	911.762733159341	-23.4042975946814	1147.80248851793	1306.28632425869	1449.03417630889	1854.79775575865	846.570800726969	1152.29848385809	1385.52824212908	1199.50643492981	764.518885768984	1052.26258753945	865.678780922664	774.870399040789	1461.69611999686	1759.32059907782	216.252145996519	29.664491803454	826.382328112494	1499.47153464944	1184.03966488214	1094.95151026532	997.86826484955	1632.9069054515	2406.14640129236	2054.36240613876	3357.56220636687	1887.60765518933	2899.55771917014	1007.41040033565	1778.93604307498	1128.43403056927	54.3493122459002	1090.03230174514	587.318760774725	988.791380299713	1343.71644973485	1932.5429583715	1255.27610456413	1793.19619944193	1543.89763981311	2623.06843171986	182.862260217928	1620.2593607805	1043.05458758584	1543.89763981311
-20.7356694166174	69.2687862324796	482.164226522712	413.535829090276	842.1820491191	-28.6110592859133	971.563454114677	1354.08239062334	911.93550224715	2467.88752928091	1108.82024897955	692.549641602476	1424.960899447	1521.71568926978	1316.95555266809	325.781484832406	736.426813731411	1124.11551448769	1434.56950031478	1394.47396708988	441.345863000802	-6.57852245452008	592.563302591857	1110.36847452486	1096.15035437119	1394.47275754942	1354.46783758299	2219.71710657122	1056.14543440476	1372.75580099622	1882.53278113987	1356.75383300965	1336.17987416977	2903.22352853379	2069.13581844145	2325.41975171004	53.8121613747726	1424.93120436175	1512.30072706696	868.096112987262	1583.36127220052	2072.63059934966	1067.29862475512	1475.53075026108	2620.55564796243	1254.16676120596	75.4316113642442	1927.24812894208	1518.23040297222	1026.06072172277
-22.5664762440773	-28.1970489716884	1059.62960200277	131.711216492466	709.407978345363	60.7660001245667	508.959589242409	1035.98119654681	974.044896543084	2454.8855239048	910.98248199384	674.498427434174	1724.60024113364	1430.12128747958	1853.54035659593	758.957018348341	739.813071074463	760.794939936341	1690.57816639459	1609.17914163684	1613.76500218657	131.385579485565	517.744330800522	1369.56792791332	1025.28899418437	1199.15280190348	1294.09159164484	1249.48179887481	2076.47872638086	1120.22778392573	1495.40757953013	1664.69602388822	2906.90717640769	2506.89096872524	1816.51961667848	1643.92677866679	14.7903279753663	2090.56905541326	509.245485522369	969.881776161676	1028.19016738184	1979.78311209494	497.583807278336	1446.43098721016	1446.43098721016	1716.28327985123	17.338220765138	1690.4224351398	1453.17729452619	407.499660542024
1.52430152113157	123.25924368309	1155.75190127896	195.398468667954	1898.56048354498	-31.1637848001351	1878.27132651799	904.391789222323	1270.72379109859	2883.71177474454	877.339579852999	1517.57520159367	891.429272232856	2171.336928019	1856.85499410061	711.644797465889	969.767961864857	906.337887294842	963.70513527571	1821.9191650695	460.020698003686	50.4185474202863	937.31620120451	2121.37619952963	1447.68234207918	1136.32796442508	938.297422755381	1649.14693938477	1944.47572407137	2006.28872551741	2389.75827152521	1214.1665588386	1989.11844733795	1877.39832505094	2506.63302959594	1381.24851163419	3.70314732415353	2003.47874822508	708.819588038781	1311.203832093	1610.06113146874	1682.4406336613	1022.85323464844	1211.40208185155	2367.99967039175	2096.85179214448	39.0531642845311	1384.66670114648	1518.55299787438	543.095693142518
8.73693749616404	147.510240506438	1153.89874688989	-11.5713507492419	655.217446641585	-23.9819713436566	1364.87929699494	1433.70182938214	1327.64743521169	1940.28079728144	1565.70570297728	1318.62152932484	1191.13060867313	2031.66809438576	835.735564378527	108.021902251482	1220.46480280538	806.383999327074	1688.22166964614	1287.49074914959	1104.92279396634	85.2979876599214	1281.74961848345	2187.7000376003	1090.59326757902	2399.9350076452	1158.17958662005	1590.04470998397	2190.30286553487	1755.00114967735	1202.85528903701	893.561964611928	1565.98856252868	1476.78729839009	1612.35156627036	1306.16330605801	24.1460486040118	1703.50684984503	496.283671221529	652.883773772884	1669.61578287496	1896.33533432991	907.651104789267	1030.11470762066	2252.74024787135	3136.49811996784	10.1342845385863	1641.427477746	1394.87591852418	668.730915336611
12.5752790420242	700.320859383704	560.287276522672	0.152945078545554	1084.28390916395	-37.1140568118903	1442.27298792965	1504.38465774705	1209.63655188633	2045.32083670216	1874.79607047623	1284.1705556672	1038.5471341166	1788.96903581947	361.529933107014	45.3250685821041	687.898525420225	693.636266698191	1139.49042731401	2185.17930917071	1893.30570917994	51.2845249862217	1032.62332180558	1580.74815328431	1010.39961809677	1407.04630255469	1071.15763623628	2666.91539567394	1870.18289365585	1746.37410197535	1029.88803900944	1134.20840977728	1308.45782029058	2900.37392099401	2531.85343616828	1540.94279919244	45.8025464709275	1083.50943548813	643.624666299327	655.323729309668	1452.02992031386	1819.38049883855	678.721855330349	1452.41182449906	2075.3764899624	2272.51720688118	37.5047362134316	1599.98573259255	1179.79437595995	618.788221528228
9.63865311792737	353.271118305152	822.374648083764	69.5482605354369	1137.74786448914	57.1141910714255	1300.52113747257	1475.72847992	969.322741749353	1381.90777396428	2441.06441830779	1149.05156400188	1152.4426738557	1057.49159794871	634.733236172319	-53.6620641534034	483.263662701634	411.666180198708	1655.95811627146	924.562856250878	1752.55749023644	44.8185576412144	1305.2103893748	1558.20874975928	1003.50976225373	1473.87234983253	970.240213376203	1573.6809964651	1527.79196353058	1598.91996457909	962.209632612663	1837.54293583857	849.781501923096	2084.23909591001	2098.29298941588	1204.69959400084	32.3706440526719	1105.15118166758	900.198568040279	929.47751284418	1174.24949140479	2368.83043940392	807.677102459954	1648.67003961659	2366.71647957128	2437.73206154482	44.6196721825071	1099.70831864653	1612.59863289987	545.110440376979
39.5081995745195	635.776464364103	673.11394584049	94.9487023727919	849.618403728868	-36.2982022108734	1708.38047768578	1289.74810961719	962.762286990648	1754.76946982311	1276.17084362578	2142.85298941102	1775.70108822654	1766.08385814929	46.2968325702264	18.0108617547812	621.067759540071	281.177849988696	1425.1503770526	1166.20287344156	1723.22772565376	-5.39072067419313	1055.71860523418	1682.94700286982	1417.9533033179	1613.12608763065	1195.22671416101	1064.34614115128	1412.2129273087	1505.20701865772	1005.79430585746	1682.01059974103	757.81006226009	1592.28682892897	2518.49228023303	979.115371926417	52.9099206223644	1456.28704114256	966.218840325981	650.840022097132	661.391729770216	1879.5277600296	483.185111291462	943.948464865356	1924.13305285007	2482.46604600592	94.6055480040316	1148.10658963547	1479.72254920683	1034.18410012287
-30.22656791634	823.685774045725	538.29332023347	188.347811392252	547.353398132272	-34.7566068657409	795.37303061197	943.731806204848	1076.23544547482	2102.28926751412	1302.73739294487	1513.38420409201	1377.48303560998	1248.37692555206	908.624004346992	-21.1664900175382	811.228166934873	459.161329561801	1999.07033824467	1371.35873784664	1795.20803866586	-1.5444321982185	1464.65165460305	1143.30938577543	1472.24827375292	1003.48653145431	989.6994213867	878.253615006882	1003.48653145431	1418.24875932146	971.316607963225	1217.1867375022	329.067063980564	2172.01309231974	1865.68552919977	1584.0050113883	82.8825852180203	654.459302610458	959.613196906215	1254.20407178404	895.061411574421	2655.5646478961	896.235080398635	1625.45713385933	1994.52906064931	2110.78107428652	-22.386942939963	728.172174232318	1134.48989179927	499.054127937621
-0.338193056250615	779.566684744382	926.932432003223	420.220977967056	645.803929540204	-13.9411851109128	1034.6227857693	1307.81620953376	1901.81352925401	1961.89341082877	1149.11463556271	1550.40290117524	1240.36804059606	1002.88247097509	71.077515230726	-16.2083504533565	925.798849332001	265.112530149747	1475.39753132999	648.945773381197	2285.71215592972	16.1396156212389	1254.08827397132	1656.36395531599	1528.92331627523	862.052228498981	1170.19266216111	1090.85799827049	1140.29844098493	1508.22731699941	1024.17088949286	1646.20064550484	372.246912304704	1751.94467544573	1353.6439538024	2676.61331241714	3.65124239179	757.955263911032	296.208409616543	812.001969502754	1018.78936481021	1364.21830924426	542.943369926575	1264.28668977119	1511.62005987321	1974.66426873999	18.5848303076296	1441.5987404836	1136.66718830303	789.948719712538
18.2602912914227	852.233656695359	974.776681815937	438.083618093404	461.911428533517	-16.9140955487434	1260.71040709729	391.562654853185	1442.25562949814	1843.92443406004	960.026132495868	2583.72121534353	1200.573552177	2117.37692530133	-37.3379330688397	78.3971462117065	1031.5095638162	362.610345333663	3046.9019510912	476.810976605686	1869.13584474034	29.23678535776	1127.40851233721	2227.88732277669	1193.31733026665	921.768437776513	811.307871339848	814.759764040993	1245.09572078384	1409.63593953845	597.290523868809	925.220330477659	345.302356685166	1147.48793073325	2097.84997352012	1568.56418236407	81.8592045390656	467.649736759477	313.568762000715	1172.18793432053	1187.47841273171	1419.18797019336	739.349776219584	1282.36903640357	1358.08525536249	2671.25311253066	273.196147891368	1109.46483490036	1698.2431942675	502.604990408699
45.9799599504999	903.459620319458	829.636868102263	344.678172767766	82.3234687343498	NaN	1453.15519067519	572.960837316323	1250.99442306502	1885.8700921329	838.722745298225	1974.45739479353	1370.81442858678	1219.19385287915	66.4231836414155	70.9661222393967	1059.05526730032	208.592454377072	1740.52431739318	883.935438449733	2247.32016356053	-1.5142517788677	1021.31290016708	1319.15647262989	1179.6288114105	489.889098564601	874.48519888268	710.974281980981	1406.47142147834	1166.96247277727	784.669343119775	906.726788130902	316.01481369026	1621.45782297256	2099.50480741302	2810.6880059402	-16.3829537680165	493.455332593357	637.104919050835	1209.34835362734	692.445333505764	1519.01918344961	475.793498192848	1355.88405883989	818.749103834186	1150.07656029034	703.406439811909	1260.89598258625	586.93296535804	961.231218214647
26.0061256252383	1034.35988241111	1190.10336006574	1086.65331286449	127.182545415477	NaN	NaN	864.974640290368	1316.28968137717	1632.32389150847	830.870229125119	1436.79193416105	1397.57186132101	1071.87473469288	73.7523012565871	45.3319586188795	1551.61011841738	358.186882509287	2172.04642509546	861.90838605551	2672.30195499342	9.27886858506899	1216.59302272682	934.69383266884	874.377667322478	101.15683612189	1138.26376321657	1188.9667685412	1012.6585909351	1089.86543995215	352.367180684823	1199.33783781214	732.639720619538	1264.26964016386	2187.21000775736	1041.49093074474	92.6186498855273	1197.08241033905	366.082462505822	637.188828465598	984.912210892266	1195.90368700879	342.507995900625	1651.2721801372	440.536198449892	2550.83769924133	687.209510606746	1151.13638209441	1078.71852898414	649.869055096764
24.2006181404945	990.273315127221	653.456450217832	516.909072551864	51.5100936736882	NaN	1548.97966874381	477.082754065956	1113.16595502659	1481.84387472471	751.315404211776	1152.9922735125	1141.61332537367	1613.83967313514	481.634333321488	-41.7972810647236	1556.94493244099	449.045570919612	1845.75694783682	457.139097110357	2850.51041351649	-14.5978580073744	682.601612423979	1170.5256199232	1136.04592242572	193.883154260846	1728.7896957877	1004.58135012364	979.210994065346	965.372618033549	447.586714843798	946.921449991152	1137.19912042837	948.791273112313	2380.12371187518	737.572388909053	-2.28370268560335	1924.6461180067	453.193891182878	853.211778025922	690.372638249107	1536.42816882864	796.572077233986	1341.28303301759	549.841407154366	1992.3258582985	776.291085512943	1356.0022621109	1190.69399690914	787.613569430872
59.9779466721025	1069.11243737787	1064.55652545595	778.673052355332	-1.52686427384741	NaN	1126.0613364019	414.200098601555	776.395096394371	1390.30422787339	1419.91765536588	1467.75473054607	711.47335150698	689.832769877849	411.922142640594	-48.2249614735501	958.63157327126	383.834660528926	1336.13856743869	1095.45908671302	2655.2472598775	114.227357600644	1007.5185072171	764.524800715213	688.359067656988	66.322748492487	998.800199113854	1384.25498687071	791.07007397543	1273.46558679688	554.488542567782	831.462042752346	1953.20471849983	802.734562706255	1817.44286782762	894.873384358718	-8.79582800198447	1121.67663765709	421.185339709513	1255.15980235874	223.9137600177	821.634833814452	727.133478273464	1122.66991525134	386.240231541059	1656.29819375524	1753.73350575383	1762.79725570719	1450.09788231637	772.582573302912
1.19820673695438	352.337675781642	556.408990583587	672.695438124361	174.48781483693	NaN	1623.50815625186	776.441190342109	1005.5938957901	909.828586050643	1231.32641160455	1600.70689202818	930.919755457548	948.590735230901	126.6051599672	-61.5052698781684	755.920052540796	469.063918894574	1259.98415823361	1121.02306201006	1717.39776663612	4.70225568088011	676.347554094701	1132.60315336202	636.141461457591	79.4720567927192	1836.09895408581	2278.43169679669	914.476163790027	959.517879105235	1169.7125505762	1152.38881391651	1653.62226127036	549.933471752014	1384.80873969088	1069.06979275083	74.5512370332844	1375.3483967114	720.219645382604	1073.79996424056	1335.14193904862	975.648905828489	702.481502296084	886.77310070094	1481.96035790741	2022.730494455	1836.80533220384	1569.25448896436	894.708930797027	677.040448161518
-36.0117922610416	645.255063342838	547.116119319499	668.078073580824	22.1868838458225	NaN	NaN	543.692667783801	1187.301556495	1780.69982268264	702.312588937803	1349.3449291847	1020.12300650176	1465.74228139843	142.007687595249	-7.48302946355921	1371.02678891079	525.452639735328	1325.09831224219	949.612518195489	2747.0769211783	35.2350752854707	700.447562269438	1354.07098153592	1023.04111760791	172.389550944612	1450.67845410984	2443.49054074541	1995.04922571095	606.961546957385	1139.77455270709	858.920842517982	1744.24570673549	803.261299146448	2404.97186974204	1725.45829433785	20.755248027684	1011.61389369547	340.38706921084	1069.62115013241	662.386533513872	948.871351018775	866.003841823142	788.974030647129	648.306917572278	1731.67057068907	1216.64743088276	1372.06190258643	1023.79735650595	897.877602059917
34.0777146931381	518.387427440278	381.318640813729	847.352515343995	0.952757925055463	NaN	1247.1364763381	1123.7745683742	776.533642253612	1112.35216948866	859.917154118096	1424.18365906406	558.936943483965	1167.17968413928	1196.8779212417	-12.7541207375994	NaN	570.330790378752	1507.4538775838	781.415446160088	2640.58414515724	40.299539323419	425.355065254208	1149.07388507593	840.295081656282	71.1303613727006	1985.36737200327	1454.47021920603	1668.44837447289	908.536763606253	741.980794101237	820.632224145273	1802.6184610186	654.202542651893	1893.82029710752	828.412685964491	50.985107644325	645.906821541769	978.92076896245	950.478296584883	1198.16482687286	1116.39271878736	NaN	633.158379449952	1389.15849684017	2124.72617862525	2314.2937756285	970.293566934778	1156.45575800384	477.644841788601
-24.8952735957513	359.264059030129	423.290614467775	1021.25290900151	53.9945893542062	NaN	1203.04259319054	376.414029236641	168.32772406429	818.883260564664	1129.86938697609	1229.33921417386	617.085277801367	1384.83227737958	1267.06914862819	-14.6052914718438	NaN	81.3537600532261	2514.19401013022	1447.50498826917	2605.88980199858	25.6398611965011	482.958114312119	795.188089155015	573.936074190771	84.3127044511094	1651.57048844048	999.896830843715	2208.32897743522	904.981662241701	1058.92943570594	1207.08969888958	1929.37098190979	1597.48338823039	1601.04254997685	1071.91383700436	49.2480285239017	642.441652932519	1115.8101652106	101.44906747186	578.376741496389	230.765277592939	NaN	988.280662550006	654.338015699507	1227.94698392911	1651.62251887889	1196.1429223243	1657.30181559403	401.04138220406
-19.8932780142549	182.669928137331	388.666408969453	832.703267652025	-16.4600033337195	NaN	NaN	653.028559370675	697.661130217635	960.878855725345	1037.55532359063	2310.15580517574	345.178263016005	1260.71817782543	893.35778700815	-25.6154024818138	NaN	80.653886083861	1454.83620989528	836.860726997837	1950.84284748402	45.8056445670879	849.638415553987	997.162637974993	590.978967154527	16.4290715364111	895.629415839132	1057.80075734425	1248.93126697527	581.712033354234	1173.6374298479	1354.3426389536	2138.55691180332	1313.5679504943	1146.10587867358	919.260093441257	114.016939579932	511.887819437666	508.32479663297	1105.72495355369	937.075207464737	51.0702033636336	NaN	456.183917833271	940.368829155871	1300.66605190062	2439.52351937772	947.188334949147	922.183480373802	464.140007925427
8.02870578327732	334.502057911723	NaN	1651.85067176335	-33.2100334329474	NaN	1160.42236277	671.285094844224	1357.45189458085	1286.42962148624	1000.04948804024	643.792602033408	449.054111290125	998.903967506454	893.516078398324	6.8831852494933	NaN	33.4524726225118	2089.93492232938	1213.40141917563	1884.17042623096	70.6528334990634	456.606577593287	612.383088763847	387.79313119025	48.1379539712571	904.810909482643	1084.49197592955	1334.88623626847	843.371577084668	1327.93084014794	1032.32650502561	1856.54094530788	505.891651612525	1805.42939439082	990.988997498658	-0.607047768584243	1228.78181410951	615.276347253516	428.608986213999	634.299772582384	105.210755623244	NaN	785.488640797408	1915.97496043189	2229.87257031027	1227.90230109702	322.60339724486	950.398617001633	512.534197424898
-52.2854028317037	285.966987979744	672.37734629655	625.365997065129	41.7372956311394	NaN	1366.0814020285	628.80585188694	541.66286306772	NaN	720.535313801909	408.655143291015	311.765899143329	1272.05870356566	304.312880362738	6.19212913908896	NaN	106.009436344342	1400.89134412451	1583.54764198749	2119.88237647685	22.2434908275656	583.009959425987	395.699997923195	782.914847346504	93.8154805054563	1459.25311480161	693.587151644886	1710.99480268798	465.047462642047	1005.65403662846	907.045541373426	1844.40629626832	803.397905058345	818.871242189561	543.921943934886	35.6823320095767	868.862023690411	573.678361494916	1043.82975894339	352.290614848294	132.093124904073	NaN	1135.69892063232	1441.83087102909	1588.63764278069	1769.58552424198	620.168164016213	855.741821012978	327.692657503321
101.908069375949	393.428471859436	215.532163257308	1013.19625666685	21.5678009749878	NaN	NaN	868.58377354512	841.038538664791	1402.2726993515	984.503303666507	975.321558706397	645.35259920245	1164.69504850866	903.015317145532	-18.6023332254927	NaN	55.2612845959357	1352.31593860295	1485.04864107763	965.761050694216	-6.44777883527773	474.417187147574	659.544377441214	318.35055275121	169.746584723744	1272.6666599276	1020.73649538103	1167.01852640807	1476.99711596536	1271.50569142738	1089.23363689369	1817.16088652824	816.770788569955	1766.43784050759	471.22066929528	86.3493295514186	1385.14115717002	715.488857058412	70.8591517908298	417.600823200934	32.7294834570726	NaN	849.787613787644	1837.09663423849	1074.12426549332	1725.49769075039	229.160836226267	1189.13950316983	100.48042179611
-13.5750853512916	402.29778291358	27.7824374595796	-69.8672691771996	-4.38452472665355	NaN	1343.1814268609	768.771387821022	945.689679845304	1782.03069668737	474.673447832604	2511.53144626801	342.559138853433	1397.17597053065	NaN	-50.3373278498438	NaN	77.8434807950961	1633.42473702815	1723.14740124534	1204.62031583432	21.9124693350311	602.196713233206	823.59030026263	313.178096704862	57.5736579918498	672.186149260865	690.775562985448	1766.63788229567	790.69366175508	1599.33315877443	783.722631608361	1994.35820042181	1048.46443455301	1532.76169343597	356.611207577342	79.8699167870771	927.986545027933	685.837915586451	1405.12670156287	565.360026061378	73.9056648303903	NaN	1164.02343201516	1269.99631821022	1218.71911521261	1415.85147340341	209.127962859738	1732.63063858862	296.868954655642
-13.1378711980186	1052.84181976799	161.650600244088	1057.44151638488	9.8606118864691	NaN	NaN	874.603575863206	1267.87763660795	2500.59632993649	788.359264296377	1285.12649892131	260.544077507385	873.453651708982	965.447584046932	246.744987656692	NaN	164.598509974981	2050.24410051589	1913.8059223506	1124.33031023173	56.1476504076928	299.870549865362	731.34171158468	739.36311575748	-15.23536260575	833.542586862907	316.136850542972	1674.18156969282	2232.28213920646	1453.26676092701	1293.97555671166	2124.15015386319	1379.77808775137	2290.91566650348	893.758435651612	-25.7382034560301	1206.62612324408	810.167832096372	512.824113735589	498.494295983262	626.268504274844	NaN	1612.06774430764	1153.69809688429	1012.31044444525	2174.19768505319	55.6633444746301	1666.79844847759	430.79671263951
-13.8508462195786	577.778756024387	147.293403418855	962.222894447508	125.423826682211	NaN	NaN	591.591120279109	902.369316010375	1714.99674632991	719.355489635296	1369.68763996183	365.413655608022	654.897789779923	1063.51356564881	86.2887946271626	NaN	564.257996215208	1311.16907675574	2825.99811197701	1083.59460690355	39.0861427101464	406.706440163689	521.077199371459	726.353740975624	95.6923028010016	306.300642855626	619.304197964433	1592.05874097916	1376.79607296753	1756.12380146371	991.650434525096	1586.2408310329	900.101060798181	1245.58767393473	412.355254017165	-39.5268905005406	603.628119421485	1343.61501745445	665.791800677889	491.255310996447	41.7640772962953	NaN	869.530680821045	983.626035025598	1179.87004425743	1929.47652138135	76.5679690993981	1073.7613648472	336.70537668578
-24.9344424598257	410.573980554659	45.346017338808	750.454892695592	-7.65236218147317	NaN	NaN	1071.90158587295	647.9145497107	NaN	1157.15984857949	1420.99960749567	415.182535295553	760.824140862604	798.84471747498	470.485192186281	NaN	288.292920229982	1618.59967234558	2359.08648607805	531.228657227387	59.3727065208902	478.670444896217	331.507450368944	1154.65356414629	-2.81547026727531	203.293200850633	762.231969983943	1809.07770633987	1584.33774291752	1420.14947948461	792.507819978664	2296.98467356249	1357.63689770409	2318.63693539449	326.02789086832	-28.2137170474433	1078.79130768932	387.062762502454	359.537232157648	941.163655965286	14.8697217531225	NaN	846.444769318835	2007.5384318718	1462.95467863899	1944.74575592252	309.852811206847	961.75495606205	435.438163105398
20.4698043356983	357.218556828904	-0.28868040703353	793.146736426274	32.0022958594383	NaN	NaN	1158.72671772883	915.391146577917	1364.0050668514	821.977965235624	2111.31051758975	420.070635633287	580.948892389459	1188.71119569055	187.690931429927	NaN	681.660797571818	1689.22967724794	2000.15000438697	63.3267635246403	77.3532444482058	713.22037964984	319.31004037971	-1.25284714980069	54.6830342310588	335.527771997457	601.22320855654	2156.93990946169	1309.74437271409	1296.92573323098	376.314352171001	1722.27149789793	1087.74644329042	1994.68681792075	208.361720729443	-42.0352915529078	994.296840620456	395.260926069379	360.516843025416	280.246030475572	10.679868927587	NaN	707.945077141075	1199.18457246482	907.868127563531	1628.73352651536	397.207535913029	1198.04215503384	560.573228543951
4.78048622920234	145.61262121703	459.599020534154	905.182660741544	47.4918714304288	NaN	NaN	602.739879046373	675.464670064677	1311.51800103429	1133.74628965622	1708.61844722948	404.766836829877	828.994784436654	532.323811552459	315.303800259741	NaN	498.938771059369	2432.59829456796	2175.24493995701	118.757679020475	42.7214606126962	304.753967125657	188.944957550732	1348.44773214844	151.919071655439	24.8024790689509	717.52959830174	2578.79640351307	1390.43119392012	1414.92154662027	835.316532716742	2148.46592035331	1112.3131963262	2389.65751711564	968.387075673868	38.8642131275607	783.681887503376	368.694906289153	536.608713716873	529.412407684257	-22.3043881496801	NaN	1127.12515335279	1705.5594505783	1181.99639103426	2768.68968065681	684.725799545924	1920.47179816406	869.916226720891
-38.6705704979574	194.73568672282	236.332841475038	567.954602971886	-0.539845308424455	NaN	NaN	630.350335100212	653.459865518111	2115.13766445021	447.785044798812	1476.15914839531	219.578431922061	1008.19115743286	1391.80936236998	165.848773700447	NaN	406.074791056494	1412.88020784015	1374.24697673101	140.32498918453	89.984718345347	779.529358444849	406.074791056494	1209.81243059864	61.4007905956697	683.457095597279	600.594060597065	1355.69805559902	1605.45424559967	769.821385597503	1480.57615059934	1453.73319559927	983.244269951514	1277.41570315164	928.012082493532	39.4942842564274	1269.0108050602	194.384549084247	414.112599188828	259.222334361009	-1.32950647338548	NaN	664.908347661875	1621.19627555106	1143.05231160647	1839.67832606162	653.469496849803	1453.04516861361	518.491057267358
-22.0627704749894	-46.3512326037811	629.099333263569	720.470214605214	99.3795401689691	NaN	NaN	470.646032709071	679.989444390561	979.547143978992	490.308121099045	1011.93176015071	315.662512458686	816.467469685676	1872.43727557076	393.154272583878	NaN	329.467963280283	1331.20426555075	1440.16505632403	68.1963897056469	561.449001700813	548.561166233005	755.938155124085	18.6326785135083	54.8395640878195	710.067396577773	562.90392617896	1725.02815670927	1518.29851972046	1139.87816726637	907.453321160308	1713.34851620143	649.548867115202	2203.75814669923	386.306924169416	-28.3892873205213	1039.00270051445	428.377554320569	752.922415486607	338.22620399667	NaN	NaN	1400.51483224552	1843.48289660087	1313.52368782431	1464.61357024009	701.15181591188	1167.01228669386	440.178382648264
-36.6810700859352	-78.3587204415862	-74.8855829119486	733.197748983729	64.0399182735547	NaN	NaN	522.494072185716	535.228909794387	NaN	657.946435841582	1488.02630542496	301.949839053729	1058.51496425978	1358.36250431849	32.7816805068165	NaN	737.000108982334	1667.99709000197	868.324620158908	74.5148517076544	52.2365864187714	869.49716043727	-48.6018775203835	915.551010934453	0.345824774139186	583.599193731989	806.848479244914	1020.74700934368	981.00629883353	949.447499310761	564.897682903681	1835.43157480184	881.892667963153	1401.73519338069	676.121668318712	116.568949987338	813.302334748339	240.512885445685	511.264200767318	446.283885090126	NaN	NaN	1494.52255688886	1799.18738781084	2154.24790505074	3809.28805799157	606.871263789105	988.274980695193	398.416379474066
-49.0100177937421	19.3611736155144	394.823309490075	1177.03609256208	18.2023398628151	NaN	NaN	409.888148275166	567.489538642265	1937.23103433279	889.64532189266	1201.37160136876	331.087453091616	564.013037384167	978.875520850503	141.038717648937	NaN	563.135536016903	1158.08005666113	1197.97771682267	63.2413234045967	439.922173753306	708.644649547245	380.075683510988	1262.88149548217	93.1553645251733	1117.8354552435	656.963359646447	1155.26669143413	1362.30821661352	525.954032979263	780.954329527889	1458.22575935199	1256.89804808702	1435.18821080076	546.146723755229	12.4808988755926	1377.36437424496	458.206305659939	690.706315144747	-16.431019402311	NaN	NaN	802.43104779704	1633.34893731522	1155.42788913718	2722.13789599421	659.169342707699	1365.16302538797	444.849831894045
-24.2442403643411	-78.7622273293726	217.02685088516	778.446120908038	63.9125045152844	NaN	NaN	295.903938409036	44.1932326343155	1566.05703897732	1039.43648403851	1816.60778758257	522.675565040178	634.611431893912	1208.79023078095	179.90822146216	NaN	291.524084352161	1866.37082031051	722.522408063356	95.4022313282658	1223.98367298074	427.752437350795	470.030202074509	838.1343352301	53.8261937718983	671.907833607616	763.215348583347	1165.90490180965	1717.2618191631	674.249051940327	613.377375289839	2231.15924319318	1108.1238406587	2952.08294979355	793.360382526464	-64.0986930751563	1892.0175103367	245.840804012912	909.135447586599	-0.181209239873802	NaN	NaN	1759.73897682308	2384.76226620149	1923.73591330218	2008.60146085081	990.214890267271	708.094286254263	448.910316713858
0.56960140172559	-78.3840267213854	352.377679656176	725.08524770792	8.69718076733995	NaN	NaN	455.71404587613	499.835191003751	1548.292929168	705.346840677142	1266.14981690453	314.061948361137	550.92283273047	1297.49905160047	404.626404149411	NaN	698.812207826583	1409.87207351518	838.67356983806	732.896069157111	1023.19654324816	45.3423147309445	688.234457758488	1210.53249859925	54.2683785850946	901.258205100021	682.188913871403	1662.72900348827	1352.28321645306	614.242288784451	1574.86698828962	1704.90277078362	1495.07166981004	2185.65881691655	445.910427090548	NaN	997.655752663401	173.056064772244	729.630671094094	257.568477879684	NaN	NaN	1617.76035397271	2124.98662892346	1927.60445858063	2851.39891861536	723.802733640971	893.643205796423	326.743251439709
87.028806722456	-76.8428808550746	138.166070931047	636.754396964811	455.449551134351	NaN	NaN	732.055662080821	526.344394696261	2211.54969247938	744.839978132969	1843.12894806748	97.4887016742133	877.331980855228	838.979032698785	331.093022263459	NaN	450.404726902044	1150.2617110523	666.831088387166	889.138600999601	1441.96680696703	197.515228427581	556.26544719368	739.380709856981	64.0902659682368	622.142785570741	636.21133648509	1433.42922163152	1854.31336981913	728.82929667122	855.446254900359	1964.51701864819	847.058203932012	1467.09721852596	556.981471958234	-11.0854614904141	1169.76856825284	387.77004497353	878.483183229171	147.248088045273	NaN	NaN	1600.76449837723	1806.31212174761	720.010156896313	2642.28234417017	600.585839407376	1121.91891767639	381.258487095962
39.8719739771962	-45.0518844852962	234.149841966734	721.589522730902	1398.65370937707	NaN	NaN	288.826846730256	878.640493860169	1506.84437837724	773.939846440658	1331.17995881783	121.305810859038	1343.97670461355	1196.23245769935	483.104714719794	NaN	391.128244356211	1129.20527197568	209.846167397045	1879.05386303405	1224.55493583082	79.1818132251779	-50.3053846027983	1368.03973415654	122.030934142164	822.470909291488	1027.79251004715	1026.61924375712	2760.70682042496	448.198962771163	930.411407974466	2260.89538087117	2386.48220862712	1658.06891568732	483.169733885756	-67.3751968245549	830.436536333799	59.673633339363	577.548864864667	295.621460786639	NaN	NaN	1664.18032789828	2199.63841418545	997.730349257586	2938.47864912677	988.537935759094	1160.89568885582	476.06088321815
-41.1463542758437	-21.3503183251201	323.333601758066	945.162025151381	1458.69448716721	NaN	NaN	385.050655016204	812.412137011235	1631.0364472088	927.694934606625	1967.5690583711	179.521222939574	1217.64863764957	1868.58887861748	1210.66180143167	NaN	270.49798027707	1433.26681114103	880.745451794327	2234.36387799766	615.67656937853	92.6073080780244	420.114638351765	1156.95604120546	96.6943646811033	1023.10240762431	774.181615350599	931.518342542475	1343.64663541075	1082.98429633167	1373.00050242416	2638.73924804238	1454.57040021497	1626.57892274743	1135.99123524288	-88.6609920832937	1656.86211333413	730.196481381092	917.952263018636	502.466888169103	NaN	NaN	1497.71933053652	2369.2628689774	1295.3556593418	1733.42701573491	1128.63558932342	913.624188679036	1283.85772347846
-22.0803227450512	-40.7300361038324	220.365950919104	497.780437130973	1022.30362534669	NaN	NaN	179.56970294677	828.812849249338	1310.20857532288	1635.41295201662	1360.3296799746	46.1076917229923	1613.26641740307	1710.01180545175	1081.74958667781	NaN	677.875264663502	121.381146227817	1009.17790720678	1951.20926447397	137.887327706842	89.5477962325554	431.461555440921	910.301110778625	33.7179753771344	913.82624403091	853.898978742068	1073.63228480116	1883.23788840923	528.411675114437	1515.44898575419	1580.07642871274	1981.86069377217	2435.39903217018	652.775081782276	117.987896665904	902.584968707385	171.345348242141	512.105436717652	134.965267621979	NaN	NaN	1423.08615473299	1902.85985188379	1114.74238773919	1756.74172349493	1649.74183420231	1630.1827146542	877.73188027381
12.1905595416105	-18.1447761164589	312.043685084836	882.581344192373	786.908362501538	NaN	NaN	379.714818475914	558.226601386861	785.741618822382	968.920376449955	1909.31578185011	60.0270503870277	1474.12038952473	1894.14811402107	1243.10514105174	NaN	249.315653979922	917.163658097844	1166.13173030435	2753.15569768704	215.097293344905	111.26226796968	356.690509765665	1429.98203088431	92.9433630965841	489.233627867441	1068.96983122659	1295.92538345441	2725.86295604005	422.205304152489	812.615891404491	2747.02979510793	2589.23130576576	1655.65449348571	467.134728567428	-64.6034297923365	1847.46871499449	505.983178493255	679.587189099297	365.157547512131	NaN	NaN	1112.34402495482	1927.4504505854	945.408386937262	1728.27896522651	1334.54111555751	1510.68699567259	670.252404273834
2.14880806953397	138.791059652233	350.177790733161	638.644766296638	2024.92128449035	NaN	NaN	169.156004448389	625.798058882879	1150.17729786264	980.834336499466	1311.3450817807	8.57216177641299	1129.15541300376	2277.18390279687	1003.0241038505	NaN	466.017918208596	574.658459376703	999.773620469293	1520.53969280772	75.1481450929092	24.3705008512943	222.757576027836	1303.19637316554	59.2892377980146	588.861811984759	1224.34890100885	1116.08073028623	1884.54937682833	104.008699618229	2943.69452520181	1948.09808573074	2213.50739767313	1897.51334217702	728.335336841428	86.6243318339516	930.085387658173	251.913530093453	295.666553162145	22.2101589828223	NaN	NaN	1973.96134115725	1917.51211406261	659.500767381967	2364.49783064877	1818.43796038629	1212.47278790093	960.179303539153
-46.4903417830992	105.482717173717	912.108953175283	459.696846896144	1722.24225976816	NaN	NaN	374.358129174239	782.34734129677	1286.19648291514	1425.31028303715	1186.82948282799	40.0173994692425	1487.26853015031	1580.79041258528	1114.35002394089	NaN	580.245403076221	785.880151361716	901.697423384581	1831.78102626208	113.430888290184	80.3402391407939	363.974374706994	2052.44310180982	103.313626895527	1259.83637273591	1074.9340600099	2368.07252735485	2143.12767556716	189.287313704436	1473.00400715252	2749.65437017795	2291.99882341204	1738.39466360458	1116.65460720543	3.36272539481962	1632.54068139964	241.838363465727	373.243306892553	353.775907866356	NaN	NaN	1879.89441179544	2160.01771316983	640.665815180346	1899.49151518377	1327.71720455951	1440.6887417393	589.943900528193
18.2815527441791	251.144746047053	864.312149517939	507.411275360267	2183.09013370055	NaN	NaN	286.249750062562	605.705286603691	1246.95669328698	2254.47030853208	1002.39183197894	32.9086377506411	2467.44066622617	2030.96844963334	1424.82204696556	NaN	349.292421262981	641.430146237824	830.669158367278	NaN	72.5303660236555	136.398532617346	635.516427108779	1353.13001814472	132.082919819261	1712.60816967875	796.822845934663	1169.26578326173	2727.39731220599	891.112197156706	1064.36888002721	1486.31372674585	1575.26772138405	2434.0043443509	773.780206614979	-75.2118872969356	1345.05322246102	627.612270790833	1152.59877362589	509.459855999648	NaN	NaN	1636.90186083024	1279.31143630544	709.473792062685	1992.18525035812	1822.61817808345	1519.2430759866	880.194381835817
-25.7517834863166	195.626242905963	841.019325139538	807.051268179876	1778.06917230262	NaN	NaN	125.347504368731	377.17965079381	2333.27120674675	930.039060620031	1137.36133930486	55.6544219859765	2193.88504198124	1684.36418758632	1648.05350600875	NaN	192.545591615056	68.2591670621629	1612.96187221954	4180.36429941216	262.382725411443	162.953585769129	476.628847735953	1172.91848116491	105.458849423351	1417.07775604944	1617.59503494012	1734.36686205881	3235.88742692842	603.213506434331	445.158710132266	2154.27363432399	1598.3490851067	3216.52319397605	816.699044575243	11.8799700810703	1314.22356335346	624.030235832698	824.015581616099	127.725139894625	NaN	NaN	2540.93389375342	2288.14981990697	642.167676961615	3444.72352764277	2344.70881359864	1225.07159153904	692.955344766381
-59.3192745184853	728.573887365772	645.329222940501	680.503024810334	2346.56877337809	NaN	NaN	478.839894089958	863.406794533465	1382.80660214466	1702.88819916014	939.616698584769	124.17072523581	2160.14762346797	2021.79733611329	2726.44583357228	NaN	796.075201252182	575.73622985422	1625.30788930903	1665.58490558608	422.920491626601	79.3812351459072	552.04386733831	1274.55087681169	140.175631821448	1432.72598901636	2410.10653308704	1247.40141725417	2393.58077509551	1295.79827994366	844.881169031827	1276.91169938191	1760.65113664366	2357.61381535374	729.089861572035	-74.1850721523763	2119.56121341414	903.661769661078	878.025335606044	-96.1591584852629	NaN	NaN	1447.96470584216	1277.02265956838	619.819792475258	2341.94540730099	3172.40034832023	1348.63351679118	1091.06543355433
-16.6679603817425	513.803790012771	728.574432318514	586.56761418193	1689.76107739176	NaN	NaN	754.393853797893	418.741374565967	1591.17783174322	1632.25418409678	1525.45566797753	45.5333731822159	1732.01103981256	1513.71956730508	1719.10132907287	NaN	693.969712556553	237.530073048958	2228.08112430416	2001.63964080818	1059.12142416263	231.602285522886	902.627833474311	1509.82621162781	138.324682808311	1202.68547304636	1179.05926238625	2726.57606062358	2311.93606353862	1643.31430185745	1296.0090051538	1255.84444703161	1556.67194330601	2494.05742193941	688.948749264656	30.2124089994622	2078.52800507454	1000.59581191331	926.044945946377	317.416564773712	NaN	NaN	2350.73604848993	1973.95716485432	717.642298253384	4214.98248807348	3036.10377240378	1712.75462589221	1649.18763632179
-16.2243390915794	985.847928684885	-42.0691103589677	795.536431170481	2171.18311999374	NaN	NaN	448.98154372141	581.729687049359	2751.51571117964	1627.26816104825	1173.80990153862	48.3875890768914	2739.76808787628	1715.37533582344	3248.4401769117	NaN	815.950352960003	118.289308086285	1464.96496443266	1983.46475458541	1230.03828605682	35.234421791795	1130.37242250343	1316.31764125838	103.368999248455	3019.88391137174	2392.12978962976	1955.89387452093	3454.93761532852	1142.53260190608	1183.90999222806	958.107662185275	1752.32498281057	2076.55544003393	999.865619820491	2.70402496372487	2331.04576117529	1204.19198342918	698.881874624461	286.558613929087	NaN	NaN	1928.15837031716	1499.09166112221	476.733248916463	2308.65148979193	2860.30868732829	2107.41804666545	1644.81243028276
360.513548802143	765.028948043446	776.788116626042	527.493742675006	2232.57318715143	NaN	NaN	272.319784432673	486.33665263592	2924.01229980807	1474.10681357398	2515.96914999199	47.1317060759598	2154.96267450629	1702.23468407635	2644.14408754229	NaN	646.014335084755	124.727849956409	2329.80530527153	3284.50766072299	1751.52166459384	223.285431427145	856.19134617295	2783.60464400647	NaN	2573.01050412517	1867.87506946644	1982.6370445703	2274.86599148423	1582.74480142491	NaN	2674.75823462962	776.205628178435	2972.41552396305	517.755941613709	-33.4400723868922	2342.82718797125	1289.43036121455	523.880341769271	343.822977195741	NaN	NaN	2548.8850421484	1496.93060198789	855.805453639242	2735.20480547715	3290.69229863122	2258.41137385325	2042.00270464531
397.818375796206	577.910645424281	1120.54160162391	619.108223443776	1744.39064020482	NaN	NaN	567.316982504983	323.662735361116	1989.22196100639	1537.22567644965	1913.8892469136	70.5918989556512	2440.04117190543	1886.8165527865	2501.24900210582	NaN	414.012163138484	248.826703223413	1255.38846256201	3224.5417509021	583.951161468377	733.687621535276	921.452388920752	1914.69973303421	NaN	2224.91206027491	3082.1400179935	2641.68587397235	1936.01203032555	1891.01940271049	NaN	1224.41810409783	1338.07212398781	2907.67464472567	473.56448561267	27.2087687778433	343.581776864066	1805.27412430119	609.678454207905	206.241556299504	NaN	NaN	3755.21817664303	2621.51839997977	1134.62308513235	1887.33488781991	3204.00153344414	3146.1006255451	NaN
247.857666832207	1289.41540489656	1311.80182686853	479.969515699489	1183.37445871353	NaN	NaN	944.193213434052	60.5186619088683	1119.74989100372	2088.25719947532	1978.6815550862	59.3404291735014	1685.30160397984	1917.41345284712	2056.44491562042	NaN	244.675362178638	424.264187421185	1698.03658367792	2937.31841084835	1252.03784549279	362.419029059513	1504.17579881345	2349.06521205726	NaN	3178.51009935639	2839.62261683132	3088.45608302105	2211.61434501912	2834.88293176103	NaN	1686.69422348552	998.892845220471	1636.03125006738	759.50558328377	-61.776869206757	2608.31182162567	1240.73536112575	787.741003922458	171.47225780849	NaN	NaN	2455.53931636321	1957.26749198756	1162.35011635572	3762.63377658582	4092.88370669526	2551.71736618455	NaN
400.705613953385	879.539617740426	1229.81966484573	1160.23541306386	536.335935223114	NaN	NaN	1264.02209368766	76.3722370040344	1771.16155582664	2248.81616551569	2351.42345204148	60.4504166810663	2331.37375237552	986.864480658212	1911.50945348836	NaN	210.760490094073	913.023824845865	1307.00545841001	4200.5684529551	1089.18479695309	394.063123232677	1580.76913127935	2964.34079381483	NaN	2488.82400532382	3482.54736880379	3468.31743997114	2714.13121184076	2189.9954998382	NaN	1936.22843565597	950.226264274789	1797.0107687817	422.983082223317	-55.099896373472	2373.41415428785	1105.08090515704	784.310577615235	426.670097482418	NaN	NaN	1810.45976821701	2411.09433592772	1381.43507699508	3182.1792539347	3245.95319452174	2268.47261425124	NaN
156.007214725147	313.02139578842	1278.71763721516	1453.44018456376	438.160517538095	NaN	NaN	556.216292773638	104.062673621509	1793.44081724213	2040.17738748441	2090.9413708357	42.6736704990263	1455.80130006848	1429.82902951666	2900.80398895152	NaN	253.029987106866	1490.7129880994	1490.7129880994	4169.77850227861	494.848706261326	624.692254969878	1428.76927678889	3000.2447468422	NaN	1750.61287101249	2275.14970778052	3600.73261879835	1286.59951541001	2416.37116383345	NaN	1837.24452052395	1519.10421241613	2703.96620579903	718.12274025386	-18.8786450383054	2470.19281146595	939.592271727298	403.143851047191	403.143851047191	NaN	NaN	3308.74016617509	3081.32495619135	1324.65848723536	1692.46778093354	4233.4846679967	2647.37960652851	NaN
89.265752597879	571.409024331887	830.206515777346	1006.28334785668	475.689404208223	NaN	NaN	537.139036880205	241.708110572602	2151.37361822495	1442.3393950867	3830.60300335736	118.808845228639	1854.76096821211	1455.33835584423	1575.87417377774	NaN	155.882408366385	1549.53511072326	NaN	3230.50201433591	893.838800803429	723.357760224273	1193.07475314866	2976.82150520549	NaN	1871.12509292276	2244.04525775281	2029.08172324887	3398.43506735411	2711.97692954593	NaN	1521.95780483348	1251.65824607669	1754.22064823908	506.437036987845	-74.9586831608034	1385.92124077203	1506.63475893849	609.905766844808	731.8510556048	NaN	NaN	1671.84914310274	1712.48547869623	1421.06490058294	3710.632151736	4236.58243813171	NaN	NaN
44.8672758618943	403.283540784081	1023.11892962641	994.729522503861	159.607796315532	NaN	NaN	914.292868989971	424.575596125993	1396.91279007331	1265.61178213152	2591.63367314727	79.7625887833614	1347.23132760885	1233.67369911865	1912.65368613296	NaN	253.05939583469	1286.30695911496	715.99248423278	3542.50920179741	NaN	1022.62599897069	696.902459968941	2507.65455319358	NaN	1754.11122679231	NaN	2442.2840753512	2231.90999211299	1976.3708514564	NaN	1527.09738555786	1751.86724118608	2684.13470399189	360.864995094869	-47.3103093875698	2332.68466841034	946.615054397463	956.480318554138	836.863990654451	NaN	NaN	1683.73387944948	2067.12643506922	1196.94151337471	3468.25195651592	4239.68425024777	NaN	NaN
202.855620408944	166.149681860312	831.592825870996	935.790328847758	155.49311905587	NaN	NaN	851.721888946052	314.157498588667	1794.23566587222	1373.89346636369	3238.79195714096	57.2159287482423	1785.94722813543	2166.03130149384	1997.89442169043	NaN	1303.26700623245	1193.411697405	676.375298249706	2071.06008858084	359.944245648893	546.220638878051	2094.94167745637	1633.34944789719	NaN	2200.72465580574	NaN	1986.62080376478	2467.16500501227	3774.3879683068	NaN	1674.98075246071	1459.38961150835	1532.22797741332	439.652488838791	-59.1051353240469	2863.07134089733	792.73338119169	1264.330936712	805.078866938295	NaN	NaN	2128.10424919533	3183.70334961514	1568.91573895091	2465.24493104747	3403.42606985671	NaN	NaN
36.4024540393039	-9.82172746796594	1090.0767453204	1122.07810174851	169.148821444797	NaN	NaN	412.12208321378	140.703171286477	2021.67178800538	2016.93084631233	3012.52860185353	309.599219101502	2217.23563284383	2449.54177580344	2399.76188802638	NaN	806.389591720531	1971.5476388089	851.800879709617	3084.12419454149	510.021185897028	643.864982075384	1902.23567293083	2217.10659807259	NaN	2915.85903967062	NaN	2563.50687150535	2658.73718722569	3011.08935539097	NaN	1936.17716669758	1272.54265493169	2389.83446643375	369.068856029027	34.128501032281	2214.33066418453	687.941961524084	1254.00352089128	925.242877241336	NaN	NaN	2899.9462911594	2605.62797096919	2272.92030466722	3539.7687263555	3924.8255009917	NaN	NaN
119.951840498217	-1.06204464381401	914.84696839195	1427.37636428761	275.371634161021	NaN	NaN	1605.33796008471	81.9867000615014	2005.15834530888	2942.42274984029	2236.50841984511	281.896892673582	1289.75273020452	1212.63603869244	1710.92850692433	NaN	876.812403703585	1553.74267134883	1983.10303545597	2782.02427006201	1985.4950152003	921.06402897368	1678.12561805396	2247.80923250439	NaN	2206.11396170848	NaN	1998.82890118024	1541.37221587654	2668.33582081743	NaN	2170.37515816913	1048.15318119951	1335.21585572409	455.467745435401	10.025664276571	2566.36827448252	1549.27552250319	1739.82574611003	1007.32099042662	NaN	NaN	NaN	1557.67503473089	1569.31577427681	2529.67678681506	3311.93448430076	NaN	NaN
11.2777912386057	-39.7885007982944	1615.70943174679	1740.40619137178	158.538726414783	NaN	NaN	1610.95907899918	170.414608283829	1330.68826688968	2120.43441118127	2020.67700348128	252.951987273703	2333.01269663721	630.011236615931	1735.65583862416	NaN	740.276079725549	522.431656458228	1417.74829713931	2688.90641532554	1933.63261817346	713.943237352576	764.215027337343	2006.73534299518	NaN	1748.02591136952	NaN	3161.98621509317	3259.74738280425	NaN	NaN	2013.88859916916	509.854932358078	2997.24308584404	327.760281679573	-24.0416284748163	2656.58982777201	1347.24257765515	1988.90944195083	647.354974707153	NaN	NaN	NaN	2867.14280384307	1980.70307550732	4252.13207715609	2966.15381160725	NaN	NaN
86.6468547487311	59.3051890239968	1182.69101988808	1320.58811658674	414.746843445543	NaN	NaN	1391.91420108605	241.18670449723	1552.39789120949	1912.59461793099	2046.92541040468	824.871829316558	2372.64786295152	188.880909197738	1788.96273813219	NaN	1315.0773743624	148.316517967071	2568.0874932428	2649.54513003426	1427.68057816236	1489.97171217936	1472.0031158283	NaN	NaN	1307.12982879779	NaN	2150.67039354146	1713.98602763456	NaN	NaN	1154.40961339866	725.583831819223	2160.42847048715	504.838502793387	-29.6628276006307	2872.27014948058	1988.04869107934	1265.04573140483	671.017570711713	NaN	NaN	NaN	1854.12272335026	2888.00798356913	3306.45759847169	3410.19580383751	NaN	NaN
34.8411448082167	96.7185609219584	907.074721949999	1703.15147925948	394.206138391871	NaN	NaN	941.583280936509	90.7688093725602	1747.17964072503	2513.50764028753	2104.16473368893	682.769088537685	1824.52641086721	661.944958114792	2657.49162778296	NaN	1341.71942789777	133.261487564992	2587.3422453638	2227.68214407428	2801.93943913321	598.421885232767	1095.9516920166	NaN	NaN	1864.97076049457	NaN	2227.96056695682	2029.74902790177	NaN	NaN	1800.49230803088	170.800301275262	2008.29231515755	628.931756087804	-21.6397407191669	2578.16314919266	1913.93461714738	1241.01524449589	879.724585009576	NaN	NaN	NaN	2610.31201793834	2010.80234085342	3573.72640173629	3640.20899238579	NaN	NaN
15.0929325554281	4.37271846814553	1696.97540936021	1340.82607468271	218.777000213797	NaN	NaN	2753.51206440683	149.691176095754	1600.49348257466	2584.37090880749	1878.02791394542	380.175778972329	2209.1634157526	1456.36615984564	1350.3551538714	NaN	942.464903270559	82.1874192284644	1743.95076009081	2400.25729254691	3094.95835706626	1457.19159874344	859.676693509186	NaN	NaN	1948.07515830458	NaN	2489.39455932281	1012.417120783	NaN	NaN	1721.03170092386	333.186904690771	2472.31798667062	216.348832810407	29.905101086423	2292.0890460041	610.36658585376	575.56375593195	592.965170892855	NaN	NaN	NaN	2073.15015337227	3502.87909486159	3763.14811849597	2750.08303995497	NaN	NaN
44.1905584323342	21.5364433175412	1604.93985765675	854.969415172293	519.926975842986	NaN	NaN	2435.98818581521	208.73097347662	1240.08937212377	2679.2218428372	1500.01553501982	1462.45739680319	2047.29126331929	919.35479497223	1554.86234003458	NaN	410.481831720714	95.8741193906631	1188.59556297977	4128.13632551399	3347.62100866463	1038.49646358566	1933.08709597455	NaN	NaN	1047.0926269251	NaN	2924.63542665209	1200.16618002386	NaN	NaN	634.5115658386	344.129390067717	1731.60302070413	441.190325663807	31.7922768033763	2525.51169904138	1253.76456853876	744.816842143883	899.118842322282	NaN	NaN	NaN	1567.98467157667	3283.61669195189	2384.34054784779	2658.79495546398	NaN	NaN
36.3473867882865	56.637076603903	1277.59899903776	728.583862850494	1301.46922235025	NaN	NaN	2234.79495386861	214.180550466336	NaN	3106.05810477449	1786.0347555938	2038.46236712338	3026.09285667765	100.796989732009	821.677733769204	NaN	110.784580764007	95.1617266007971	2481.85313953427	NaN	3260.59233166967	1334.17423754461	1649.03483683392	NaN	NaN	829.294722204776	NaN	2139.80180858442	2243.92428942006	NaN	NaN	1269.7208480383	270.383266349824	2218.79404368332	523.278015581729	14.9969432338611	2662.29419504567	1372.90471004557	528.261163349845	955.566084465822	NaN	NaN	NaN	1067.99944270485	2410.78694535323	3246.37707972537	4267.78376146139	NaN	NaN
38.0461755687711	72.6925584540299	1347.44050805993	1189.7397307891	910.179261990803	NaN	NaN	2575.59504619945	155.127055663784	NaN	1987.80124000816	1762.00239982492	1681.35995690234	2686.7024120039	101.365427048727	1505.14128533076	NaN	349.425841602205	138.949004591106	1477.58168798169	2262.96097122882	2733.22636135076	1084.29068396667	1742.18114022422	NaN	NaN	671.047090108158	NaN	3042.56148197844	2219.71785207193	NaN	NaN	1389.68781491733	645.463330409283	2561.17196302628	847.510725255607	-26.7807796041046	2191.99894528238	1699.35251957684	694.104369909324	543.192426845094	NaN	NaN	NaN	1464.30650047948	2788.0955682798	2948.30678938284	1968.32866321971	NaN	NaN
428.414863278061	160.533950346112	962.980792209227	754.894725913874	2301.18945993624	NaN	NaN	2164.8572096048	NaN	NaN	3139.51320978131	1467.64929782209	1446.72110149929	1723.57124142672	27.7893908128697	2081.14442431357	NaN	472.896829339493	288.731783509244	852.060158990006	2289.26973233195	2540.84159232229	1713.90442575117	1697.05272221115	NaN	NaN	386.695467261037	NaN	1538.60809945019	2231.4338033059	NaN	NaN	1838.27319627359	1636.97283920538	1821.76986863271	559.406377071672	3.76666021246226	2178.87764171526	3100.3655316975	448.27843369983	891.541578609986	NaN	NaN	NaN	NaN	2702.50346860876	3396.42816733138	3412.81087522702	NaN	NaN
NaN	106.096994112919	1206.22582561856	951.24493213575	1985.53362682658	NaN	NaN	1471.98055967106	NaN	NaN	1778.43646920909	1851.45916640369	2176.47002358953	1674.28934370202	43.8481374880083	1460.00962570473	NaN	778.470905633366	709.805114772398	992.900919199193	3217.91347569404	2372.24005140634	176.139406852952	884.481249418718	NaN	NaN	747.282062229577	NaN	2257.56293334498	1534.21157092831	NaN	NaN	1859.29982833282	1281.93801132925	1835.7120492503	900.671461519046	145.638687468678	1804.46069270848	2153.22583171519	480.653229596987	458.152252886877	NaN	NaN	NaN	NaN	2009.06907146801	NaN	2353.33215856053	NaN	NaN
532.06619831892	685.447607214122	1310.95616536487	335.546268171943	1961.62886091248	NaN	NaN	1380.45711627051	NaN	NaN	2949.02168067535	1451.15635943314	1444.56575201967	2325.90970703859	62.3356335773638	1357.68956338763	NaN	1352.18866542867	983.26452392044	891.636305768068	1623.45641653767	2425.20332537092	508.244550867355	945.889855989867	NaN	NaN	2444.6017163481	NaN	1634.25315992054	2011.21530320684	NaN	NaN	1586.23250472483	1337.82947356434	2406.59613110346	628.238496017875	47.5502886429891	2347.77642044264	1828.41089013968	568.167302151507	NaN	NaN	NaN	NaN	NaN	2778.21709849258	NaN	2744.23683122662	NaN	NaN
488.68799350445	739.382139397987	687.803917994054	86.8576639621769	1671.38860523186	NaN	NaN	1211.98258668054	NaN	NaN	2037.23412914348	1128.01804020902	1347.52535455599	1664.19164410573	NaN	1947.27211506685	NaN	1134.09136774223	521.134773375207	197.763971622525	2172.98039874618	2409.47546271456	551.299960105868	1282.50408645708	NaN	NaN	1675.57889210296	NaN	1739.25555836315	1465.32574879102	NaN	NaN	1229.84222828164	1327.44434444407	1591.80949807074	888.92394743299	244.925421536722	1947.63747735973	1262.29274260242	645.85835594685	471.70311256245	NaN	NaN	NaN	NaN	2589.26900317311	NaN	3363.12219843969	NaN	NaN
997.543439987583	929.10369981827	2069.7660359735	89.8163598472113	1008.34971475116	NaN	NaN	1114.01106799501	NaN	NaN	3673.89748976654	688.964260627695	1217.87137544494	1704.75408840383	-6.23941582901857	3044.73215908723	NaN	1006.2104048852	2179.98016809919	165.733290485057	2390.09944669923	1642.60615098991	1793.55390860487	622.199309512721	NaN	NaN	1833.59939034158	NaN	2035.59891601396	1569.07620196108	NaN	NaN	1958.64671575781	1047.34997130511	2218.91372718668	1572.92300526055	359.965669139056	2389.50545181183	890.556106759935	412.648407626236	475.365953444306	NaN	NaN	NaN	NaN	2529.13243921631	NaN	2604.22218931005	NaN	NaN
317.536914769441	1069.92837371629	894.450493514626	202.154199020403	NaN	NaN	NaN	1017.04462899798	NaN	NaN	1662.46669521915	1584.34298143074	1054.90458260313	584.359444939089	NaN	1599.96772418843	NaN	930.09069679673	1730.15624390825	128.816591456946	2728.42534045525	1807.50397051722	777.812360035323	1333.74914503728	NaN	NaN	1315.60425750223	NaN	1786.09892521628	2029.16778168237	NaN	NaN	1153.15724946797	1528.87739124456	2267.28173827369	737.729876570497	628.476172163127	2228.3522573929	1100.6531015559	911.028855975292	241.692942766918	NaN	NaN	NaN	NaN	1953.5082502332	NaN	4186.55300062664	NaN	NaN
90.9391542700698	1345.78476961245	634.74569131202	178.76631622596	966.804550213742	NaN	NaN	388.107770750959	NaN	NaN	2012.30871103112	1020.94458155641	1618.89114994104	418.185565941332	NaN	1555.12622413744	NaN	351.890394435214	1907.35365839683	101.516447592249	3228.1669431916	1215.49908064718	443.81512854181	651.855316256738	NaN	NaN	2394.83856790632	NaN	1439.87175838016	1969.73984941611	NaN	NaN	889.531491099639	729.134305443769	2421.36830795847	483.974104485102	1587.823624699	2208.89613379429	983.095129000953	411.054660097396	284.074248318804	NaN	NaN	NaN	NaN	2855.05492818377	NaN	2340.48139824066	NaN	NaN
57.781209396423	881.537976527846	576.844318509936	528.671408151374	1005.58322070114	NaN	NaN	698.480917165307	NaN	NaN	3532.25236900776	881.537976527846	NaN	399.808872942218	NaN	1307.86823320113	NaN	516.010181686261	1800.36692052606	121.382192184118	NaN	2445.57157820901	1046.21588537319	1567.94798192357	NaN	NaN	1648.69513375828	NaN	1840.3190089286	1530.5873364835	NaN	NaN	748.424474939256	867.784203591392	3001.24207390959	527.941356992034	851.421399866238	2811.18181525587	1065.39652550287	1124.55435435535	358.019933692354	NaN	NaN	NaN	NaN	3209.96187042514	NaN	2744.42388369993	NaN	NaN
49.8727084239964	517.620734799834	397.067119754515	1201.15973210679	657.462928252404	NaN	NaN	453.727318825815	NaN	NaN	1448.2946429497	712.91759117325	2620.07578119019	276.513504709196	NaN	1911.22052472372	NaN	104.935245732172	3821.80565641639	109.781230622243	1996.08084908226	1948.83249640407	724.009815438702	934.810158156777	NaN	NaN	2565.83521341019	NaN	1947.09616424951	2049.61627960751	NaN	NaN	528.70021529636	874.440049325354	1902.70282191353	669.039519997078	1001.71276995208	1685.96115906406	1020.61465915407	716.924305975449	297.302365691302	NaN	NaN	NaN	NaN	2910.09540390492	NaN	3407.70311474204	NaN	NaN
51.6022711886605	668.252537805418	810.649272562321	NaN	476.378971480439	NaN	NaN	402.767100123057	NaN	NaN	2130.83594903734	969.940535171738	2210.48158034204	356.910524523376	NaN	1205.25717311747	NaN	149.085559285392	1605.27251502114	240.021464098199	4452.17257502741	2304.87274271433	1743.4950903366	1566.47319563434	NaN	NaN	1547.07525058838	NaN	1807.79974898487	1833.14796410675	NaN	NaN	101.019930778214	786.49288275823	1853.78789005254	929.051199335366	761.2613223021	2504.7621498207	1006.00745872656	1643.10436024385	638.888254089868	NaN	NaN	NaN	NaN	2659.27301557139	NaN	2738.14241290589	NaN	NaN
50.9193855967736	288.889531429161	718.926952324238	NaN	627.121210784839	NaN	NaN	441.093787139216	NaN	NaN	1727.58213897421	609.001656533642	2664.9670789028	709.263190056932	NaN	932.737692488362	NaN	73.1747210965274	872.846728738504	653.209955774622	1892.15550934436	1531.75704763015	1623.9802230183	1756.24767193025	NaN	NaN	1361.45476564286	NaN	1278.10289091513	1940.08589599917	NaN	NaN	509.816045598604	1603.93777780971	1909.59187251724	861.274109677368	486.153175263582	878.956577966234	1369.01355625765	335.852194808226	544.252713926996	NaN	NaN	NaN	NaN	3412.89636418557	NaN	2664.90838217707	NaN	NaN
-0.550903891680406	367.043172189134	456.523309129858	NaN	-65.8472200376145	NaN	NaN	279.981417327888	NaN	NaN	1139.71624658269	796.305991296663	2427.50470390528	380.344273626268	NaN	855.5563522439	NaN	100.368682956343	954.126003803576	727.02412756114	3355.09075958591	1894.10917071077	1343.96398387749	2145.50001767432	NaN	NaN	2124.56272945777	NaN	1653.07614031038	1267.42428918726	NaN	NaN	94.7525161796446	2031.27835719047	2016.10445033924	988.072261168248	563.202869333743	1182.80406575906	1858.0429206389	1545.71333795103	644.130372540316	NaN	NaN	NaN	NaN	2936.94046138174	NaN	2243.85691953234	NaN	NaN
71.3369263282462	478.036119676463	228.690780897497	NaN	105.228525773931	NaN	NaN	209.32415264282	NaN	NaN	1890.58956800197	447.77576302853	930.731055129538	522.821447515404	NaN	1088.08490969879	NaN	153.131012973866	1513.20371876231	833.775083788457	15.7867629702077	1644.47078956226	1513.20371876231	1556.95940902896	NaN	NaN	2321.42626579576	NaN	1847.15203982501	1412.80396042832	NaN	NaN	104.920189320198	1507.6095159135	2482.39440365421	887.291860078507	556.877761766397	1643.06663667747	1359.4928511529	975.908668054936	512.569357778183	NaN	NaN	NaN	NaN	2631.38073036294	NaN	2216.19876633763	NaN	NaN
57.3439104702764	279.074024879564	254.84122549057	NaN	121.560828851108	NaN	NaN	71.8835901036722	NaN	NaN	2467.29580970564	606.216816630971	2852.59731999063	365.100462710489	NaN	990.306686946512	NaN	215.710598708228	1146.27553400364	1400.50830717585	-78.6641912806478	1848.15261591927	1396.85903291979	2518.40265428237	NaN	NaN	2134.76477837298	NaN	1410.68965833131	1853.85269166785	NaN	NaN	142.952784278429	839.509757463819	3440.25548891929	725.441962224544	521.387350740952	1681.07660234025	1297.04835836802	816.696198415964	428.865694602429	NaN	NaN	NaN	NaN	3251.93259086458	NaN	2242.79664481539	NaN	NaN
14.2136905614355	572.133043181694	1116.71084606538	NaN	-57.345530752902	NaN	NaN	631.56358291733	NaN	NaN	682.504045547875	851.092719491823	4085.81209653145	225.252750030837	NaN	1177.35425395889	NaN	93.3449786104845	804.315498521324	1492.15512822958	-62.4841764384666	1319.28215934715	2093.55827349663	1270.58554839436	NaN	NaN	1442.50172844527	NaN	846.308838339215	2076.25961772466	NaN	NaN	211.339174892934	745.936895467017	2961.41690036314	1022.55467385611	372.883561309251	1314.39911894552	2155.67245413803	714.21467317469	400.799116926499	NaN	NaN	NaN	NaN	2324.93956457326	NaN	2500.91731706227	NaN	NaN
14.7035015487861	1039.40292144777	627.823415113934	NaN	-41.1450450333857	NaN	NaN	673.959170986163	NaN	NaN	728.593618729592	765.016583891878	2722.14391194538	117.90190284193	NaN	676.387368663648	NaN	102.367914337136	304.623544409948	1512.06528779643	-2.41512292950162	1023.48391635549	643.340804411405	774.92880469974	NaN	NaN	1268.20084166364	NaN	1085.07984173675	1534.99964950413	NaN	NaN	133.093186487725	1000.22586037511	3125.54022369337	591.169539401716	150.354187296852	1162.83209976826	1308.92364297304	838.889982227216	171.950328466254	NaN	NaN	NaN	NaN	NaN	NaN	NaN	NaN	NaN
49.2236041054596	574.247036599771	560.87838438348	NaN	40.7162799678203	NaN	NaN	989.890587324433	NaN	NaN	794.222132158729	645.951625759873	2246.54389565572	91.7602247936561	NaN	906.032677967703	NaN	151.645807032682	889.383511701738	804.025430169781	-191.005920259889	586.972022845662	1289.34709373719	1274.71427976029	NaN	NaN	1060.85799437808	NaN	1053.57596823273	1312.08789639278	NaN	NaN	177.305488741869	505.99363397601	2322.17689808094	336.839310358394	105.364972776393	2229.33279564421	2186.09033697504	574.672833038802	158.782127603008	NaN	NaN	NaN	NaN	NaN	NaN	NaN	NaN	NaN
43.6671689047177	852.684694894668	637.352210533433	NaN	65.5653876533179	NaN	NaN	670.199538656333	NaN	NaN	947.576976138602	370.923882425465	2252.95412709682	155.59139806423	NaN	1907.44889795224	NaN	177.816614894707	321.823406824553	1222.47605465698	192.461373396047	858.797885207028	681.840386649167	1183.42336532007	NaN	NaN	1359.68756881985	NaN	1160.48961304013	1817.59994277688	NaN	NaN	89.1932898833709	839.540639904673	2865.38675689619	567.050967348931	-162.559230662471	2524.13800808807	974.512159955648	643.449940962691	107.383809439479	NaN	NaN	NaN	NaN	NaN	NaN	NaN	NaN	NaN
22.2679463369002	1023.3044061473	393.698749551221	NaN	NaN	NaN	NaN	1266.86558858292	NaN	NaN	1188.92601020352	638.47773789902	1515.29799466725	123.345837047683	NaN	940.493604119189	NaN	135.632144729023	372.582492490393	822.055317109899	401.895937574273	806.177201022796	662.052762693716	1926.19508193608	NaN	NaN	682.879866156233	NaN	537.011006629254	1678.43483242786	NaN	NaN	214.88394184051	1572.87646054837	2267.64184954583	468.900631425806	-185.071193447031	1571.60166166948	1349.78665674185	607.853709225297	124.704934124313	NaN	NaN	NaN	NaN	NaN	NaN	NaN	NaN	NaN
138.577390010081	618.881765822725	54.4631719109127	NaN	NaN	NaN	NaN	525.01517461061	NaN	NaN	1199.14796604308	709.091217117486	2091.49010587774	142.234529927437	NaN	NaN	NaN	186.280498568367	423.424581271374	1071.29243607856	NaN	328.077991318619	292.628618131056	784.030274041411	NaN	NaN	698.430883933868	NaN	408.897345798501	1829.80143210988	NaN	NaN	143.694357086274	1493.65224533813	2809.50206768155	823.602626783042	-235.713913027861	1343.0506167867	1498.75738528903	771.274942286359	66.7656290627224	NaN	NaN	NaN	NaN	NaN	NaN	NaN	NaN	NaN
13.5066729634647	633.413940535729	84.2834869776209	NaN	-75.5744895026284	NaN	NaN	909.199457211579	NaN	NaN	355.187844066288	622.431331464567	739.579161556963	236.819724077095	NaN	NaN	NaN	380.148658514319	512.275042783833	1028.54665539249	NaN	-77.4001166412202	115.895889975291	892.750093782156	NaN	NaN	436.420285861389	NaN	771.228003721131	1250.91615221836	NaN	NaN	161.269215911202	1533.07613638253	3039.57234909322	1548.40943116839	-175.3084576753	95.5797502082158	2930.96151102671	1066.68841997931	90.4686519462627	NaN	NaN	NaN	NaN	NaN	NaN	NaN	NaN	NaN
-27.5334511118689	767.686285005895	92.1770467983321	NaN	NaN	NaN	NaN	288.844293365091	NaN	NaN	960.68892449377	665.077286797151	1088.9501722547	37.2079406150766	NaN	NaN	NaN	308.640783347656	673.510300646687	964.916156744571	NaN	368.636106661926	80.9034336240994	1196.32668952818	NaN	NaN	379.914170078536	NaN	626.03889870935	1614.19313098455	NaN	NaN	87.4887499231134	770.491359315813	2887.67927761094	1397.33249524609	-238.850796294373	932.958347607947	2992.57922280744	1595.61897701996	65.6148983003344	NaN	NaN	NaN	NaN	NaN	NaN	NaN	NaN	NaN
20.6057778880409	429.015645710735	59.7348670207541	NaN	NaN	NaN	NaN	292.063833746239	NaN	NaN	447.357406241695	756.721767197209	1289.85560663043	92.7500359764809	NaN	NaN	NaN	196.577557591581	672.031943624824	1572.69940170326	NaN	179.421986961516	47.0790135295822	1000.43858140036	NaN	NaN	108.70524320205	NaN	1270.79096105984	2320.69211853682	NaN	NaN	247.716546282625	1721.06559388304	3932.94532673092	1910.61869200781	NaN	1092.21038321233	1479.00116452099	787.388509200871	134.19877917631	NaN	NaN	NaN	NaN	NaN	NaN	NaN	NaN	NaN
32.1224508837468	527.856598310695	81.0838481604824	NaN	NaN	NaN	NaN	171.662433122443	NaN	NaN	819.176912107272	1809.42117202925	1585.42277948818	29.67438101991	NaN	NaN	NaN	349.23354969711	433.855363415429	880.266090856991	NaN	206.970790402547	52.4440001343136	1460.35475591155	NaN	NaN	194.634054356082	NaN	526.5711715044	2055.67855307368	NaN	NaN	197.074768452761	1640.36152042391	2381.51024783562	2577.6966756799	NaN	741.494292196214	2169.93664918003	1272.35168518661	NaN	NaN	NaN	NaN	NaN	NaN	NaN	NaN	NaN	NaN
76.7454974442112	575.4378723252	4.45348241232342	NaN	NaN	NaN	NaN	158.839819599067	NaN	NaN	1205.23610497588	658.757482870427	2164.63691463636	-4.12353632027344	NaN	NaN	NaN	169.512100592665	1427.60729223496	2625.55939666704	NaN	349.941362223316	20.9954974817203	2448.81236486559	NaN	NaN	310.009859281032	NaN	351.534678519573	1244.3182921482	NaN	NaN	187.878037991207	1890.68027566648	2406.75493526722	3494.10627029665	NaN	1083.1903232066	3073.03042863236	889.341383903837	NaN	NaN	NaN	NaN	NaN	NaN	NaN	NaN	NaN	NaN
2.48522048445561	283.363892351567	34.3753753689311	NaN	NaN	NaN	NaN	90.7964186260801	NaN	NaN	1891.36362518031	944.471333995116	3193.95379776927	NaN	NaN	NaN	NaN	171.301245172978	808.850417251939	2048.32462655381	NaN	-122.290762778605	64.428840604829	1369.00922740224	NaN	NaN	232.447168528388	NaN	1019.59606342384	1092.93291698553	NaN	NaN	283.78296602157	1306.15806939316	1351.14269145092	1094.08770826374	NaN	1540.0781040935	2887.04621599433	1221.32992494139	NaN	NaN	NaN	NaN	NaN	NaN	NaN	NaN	NaN	NaN
-36.3211716055421	36.1192068468858	166.266327456333	NaN	NaN	NaN	NaN	97.509358077757	NaN	NaN	1672.78063866191	777.712233715809	2880.93881488545	NaN	NaN	NaN	NaN	NaN	NaN	NaN	NaN	NaN	NaN	NaN	NaN	NaN	656.292594260955	NaN	1243.45023809213	1785.34781354466	NaN	NaN	147.422636273935	532.391133537909	1132.03320667683	1367.5149650125	NaN	1555.38565745516	1506.48780599748	942.875728669485	NaN	NaN	NaN	NaN	NaN	NaN	NaN	NaN	NaN	NaN
-49.3969385242761	53.8444556420415	159.54397824089	NaN	NaN	NaN	NaN	138.649886564374	NaN	NaN	1872.85949571526	1236.20423168963	3785.28341622466	NaN	NaN	NaN	NaN	NaN	NaN	NaN	NaN	NaN	NaN	NaN	NaN	NaN	200.599676382975	NaN	1216.69465063839	998.785126039034	NaN	NaN	200.599676382975	130.410095263726	398.376447148829	1118.53601784004	NaN	1065.71572732423	2350.15059669657	1448.34075862171	NaN	NaN	NaN	NaN	NaN	NaN	NaN	NaN	NaN	NaN
28.5446763571797	102.364356450455	183.566004553058	NaN	NaN	NaN	NaN	134.352884490874	NaN	NaN	2639.30069565602	1727.62764650407	2329.25803926426	NaN	NaN	NaN	NaN	NaN	NaN	NaN	NaN	NaN	NaN	NaN	NaN	NaN	233.032719676139	NaN	865.224598340103	643.467369583945	NaN	NaN	144.819899397446	131.194783300292	670.338515233164	1144.99137014057	NaN	1290.74075221812	1944.67824525631	724.510851934553	NaN	NaN	NaN	NaN	NaN	NaN	NaN	NaN	NaN	NaN
-21.4390732478774	48.7618068962296	333.260110638137	NaN	NaN	NaN	NaN	123.889064594309	NaN	NaN	4574.87118460839	1201.53415452578	2031.62877237013	NaN	NaN	NaN	NaN	NaN	NaN	NaN	NaN	NaN	NaN	NaN	NaN	NaN	NaN	NaN	NaN	NaN	NaN	NaN	NaN	181.052200357285	818.973613397175	205.587639320358	NaN	1992.80066694628	984.264991674717	262.406550603263	NaN	NaN	NaN	NaN	NaN	NaN	NaN	NaN	NaN	NaN
-57.9643290248463	4.91170361643733	160.252490141962	NaN	NaN	NaN	NaN	159.019626756838	NaN	NaN	3327.47852652348	1144.07747147028	1713.6603553972	NaN	NaN	NaN	NaN	NaN	NaN	NaN	NaN	NaN	NaN	NaN	NaN	NaN	NaN	NaN	NaN	NaN	NaN	NaN	NaN	NaN	NaN	NaN	NaN	NaN	NaN	NaN	NaN	NaN	NaN	NaN	NaN	NaN	NaN	NaN	NaN	NaN
-29.1557764417352	79.4481035160296	221.373628460836	NaN	NaN	NaN	NaN	107.833208504991	NaN	NaN	4585.27498676375	1222.2571130716	1694.93081788778	NaN	NaN	NaN	NaN	NaN	NaN	NaN	NaN	NaN	NaN	NaN	NaN	NaN	NaN	NaN	NaN	NaN	NaN	NaN	NaN	NaN	NaN	NaN	NaN	NaN	NaN	NaN	NaN	NaN	NaN	NaN	NaN	NaN	NaN	NaN	NaN	NaN
-52.1749224609199	66.4243645591266	172.669559181252	NaN	NaN	NaN	NaN	299.916710879843	NaN	NaN	2907.86561608107	692.776849133747	1760.17043231417	NaN	NaN	NaN	NaN	NaN	NaN	NaN	NaN	NaN	NaN	NaN	NaN	NaN	NaN	NaN	NaN	NaN	NaN	NaN	NaN	NaN	NaN	NaN	NaN	NaN	NaN	NaN	NaN	NaN	NaN	NaN	NaN	NaN	NaN	NaN	NaN	NaN
-38.1410685705038	122.628126260095	NaN	NaN	NaN	NaN	NaN	247.533423782329	NaN	NaN	1172.57463711531	942.551019896146	2410.49743731092	NaN	NaN	NaN	NaN	NaN	NaN	NaN	NaN	NaN	NaN	NaN	NaN	NaN	NaN	NaN	NaN	NaN	NaN	NaN	NaN	NaN	NaN	NaN	NaN	NaN	NaN	NaN	NaN	NaN	NaN	NaN	NaN	NaN	NaN	NaN	NaN	NaN
4.39503460453662	154.188875902769	NaN	NaN	NaN	NaN	NaN	154.188875902769	NaN	NaN	1754.8784362219	817.738453885022	1554.32800407054	NaN	NaN	NaN	NaN	NaN	NaN	NaN	NaN	NaN	NaN	NaN	NaN	NaN	NaN	NaN	NaN	NaN	NaN	NaN	NaN	NaN	NaN	NaN	NaN	NaN	NaN	NaN	NaN	NaN	NaN	NaN	NaN	NaN	NaN	NaN	NaN	NaN
-9.98615121478852	121.374115314793	222.992434705601	NaN	NaN	NaN	NaN	123.852610909691	NaN	NaN	1602.27523326621	842.616333430042	2340.86692054574	NaN	NaN	NaN	NaN	NaN	NaN	NaN	NaN	NaN	NaN	NaN	NaN	NaN	NaN	NaN	NaN	NaN	NaN	NaN	NaN	NaN	NaN	NaN	NaN	NaN	NaN	NaN	NaN	NaN	NaN	NaN	NaN	NaN	NaN	NaN	NaN	NaN
NaN	NaN	NaN	NaN	NaN	NaN	NaN	NaN	NaN	NaN	NaN	NaN	NaN	NaN	NaN	NaN	NaN	NaN	NaN	NaN	NaN	NaN	NaN	NaN	NaN	NaN	NaN	NaN	NaN	NaN	NaN	NaN	NaN	NaN	NaN	NaN	NaN	NaN	NaN	NaN	NaN	NaN	NaN	NaN	NaN	NaN	NaN	NaN	NaN	NaN
NaN	NaN	NaN	NaN	NaN	NaN	NaN	NaN	NaN	NaN	NaN	NaN	NaN	NaN	NaN	NaN	NaN	NaN	NaN	NaN	NaN	NaN	NaN	NaN	NaN	NaN	NaN	NaN	NaN	NaN	NaN	NaN	NaN	NaN	NaN	NaN	NaN	NaN	NaN	NaN	NaN	NaN	NaN	NaN	NaN	NaN	NaN	NaN	NaN	NaN
NaN	NaN	NaN	NaN	NaN	NaN	NaN	NaN	NaN	NaN	NaN	NaN	NaN	NaN	NaN	NaN	NaN	NaN	NaN	NaN	NaN	NaN	NaN	NaN	NaN	NaN	NaN	NaN	NaN	NaN	NaN	NaN	NaN	NaN	NaN	NaN	NaN	NaN	NaN	NaN	NaN	NaN	NaN	NaN	NaN	NaN	NaN	NaN	NaN	NaN
NaN	NaN	NaN	NaN	NaN	NaN	NaN	NaN	NaN	NaN	NaN	NaN	NaN	NaN	NaN	NaN	NaN	NaN	NaN	NaN	NaN	NaN	NaN	NaN	NaN	NaN	NaN	NaN	NaN	NaN	NaN	NaN	NaN	NaN	NaN	NaN	NaN	NaN	NaN	NaN	NaN	NaN	NaN	NaN	NaN	NaN	NaN	NaN	NaN	NaN
NaN	NaN	NaN	NaN	NaN	NaN	NaN	NaN	NaN	NaN	NaN	NaN	NaN	NaN	NaN	NaN	NaN	NaN	NaN	NaN	NaN	NaN	NaN	NaN	NaN	NaN	NaN	NaN	NaN	NaN	NaN	NaN	NaN	NaN	NaN	NaN	NaN	NaN	NaN	NaN	NaN	NaN	NaN	NaN	NaN	NaN	NaN	NaN	NaN	NaN
NaN	NaN	NaN	NaN	NaN	NaN	NaN	NaN	NaN	NaN	NaN	NaN	NaN	NaN	NaN	NaN	NaN	NaN	NaN	NaN	NaN	NaN	NaN	NaN	NaN	NaN	NaN	NaN	NaN	NaN	NaN	NaN	NaN	NaN	NaN	NaN	NaN	NaN	NaN	NaN	NaN	NaN	NaN	NaN	NaN	NaN	NaN	NaN	NaN	NaN
NaN	NaN	NaN	NaN	NaN	NaN	NaN	NaN	NaN	NaN	NaN	NaN	NaN	NaN	NaN	NaN	NaN	NaN	NaN	NaN	NaN	NaN	NaN	NaN	NaN	NaN	NaN	NaN	NaN	NaN	NaN	NaN	NaN	NaN	NaN	NaN	NaN	NaN	NaN	NaN	NaN	NaN	NaN	NaN	NaN	NaN	NaN	NaN	NaN	NaN
NaN	NaN	NaN	NaN	NaN	NaN	NaN	NaN	NaN	NaN	NaN	NaN	NaN	NaN	NaN	NaN	NaN	NaN	NaN	NaN	NaN	NaN	NaN	NaN	NaN	NaN	NaN	NaN	NaN	NaN	NaN	NaN	NaN	NaN	NaN	NaN	NaN	NaN	NaN	NaN	NaN	NaN	NaN	NaN	NaN	NaN	NaN	NaN	NaN	NaN
NaN	NaN	NaN	NaN	NaN	NaN	NaN	NaN	NaN	NaN	NaN	NaN	NaN	NaN	NaN	NaN	NaN	NaN	NaN	NaN	NaN	NaN	NaN	NaN	NaN	NaN	NaN	NaN	NaN	NaN	NaN	NaN	NaN	NaN	NaN	NaN	NaN	NaN	NaN	NaN	NaN	NaN	NaN	NaN	NaN	NaN	NaN	NaN	NaN	NaN
NaN	NaN	NaN	NaN	NaN	NaN	NaN	NaN	NaN	NaN	NaN	NaN	NaN	NaN	NaN	NaN	NaN	NaN	NaN	NaN	NaN	NaN	NaN	NaN	NaN	NaN	NaN	NaN	NaN	NaN	NaN	NaN	NaN	NaN	NaN	NaN	NaN	NaN	NaN	NaN	NaN	NaN	NaN	NaN	NaN	NaN	NaN	NaN	NaN	NaN
NaN	NaN	NaN	NaN	NaN	NaN	NaN	NaN	NaN	NaN	NaN	NaN	NaN	NaN	NaN	NaN	NaN	NaN	NaN	NaN	NaN	NaN	NaN	NaN	NaN	NaN	NaN	NaN	NaN	NaN	NaN	NaN	NaN	NaN	NaN	NaN	NaN	NaN	NaN	NaN	NaN	NaN	NaN	NaN	NaN	NaN	NaN	NaN	NaN	NaN
NaN	NaN	NaN	NaN	NaN	NaN	NaN	NaN	NaN	NaN	NaN	NaN	NaN	NaN	NaN	NaN	NaN	NaN	NaN	NaN	NaN	NaN	NaN	NaN	NaN	NaN	NaN	NaN	NaN	NaN	NaN	NaN	NaN	NaN	NaN	NaN	NaN	NaN	NaN	NaN	NaN	NaN	NaN	NaN	NaN	NaN	NaN	NaN	NaN	NaN
NaN	NaN	NaN	NaN	NaN	NaN	NaN	NaN	NaN	NaN	NaN	NaN	NaN	NaN	NaN	NaN	NaN	NaN	NaN	NaN	NaN	NaN	NaN	NaN	NaN	NaN	NaN	NaN	NaN	NaN	NaN	NaN	NaN	NaN	NaN	NaN	NaN	NaN	NaN	NaN	NaN	NaN	NaN	NaN	NaN	NaN	NaN	NaN	NaN	NaN
[truncated: 7 more columns]
