# Supplementary material for: Notch-dependent and -independent transcription are modulated by tissue movements at gastrulation
Source: eLife. 2022 May 18;11:e73656. doi: 10.7554/eLife.73656 (PMC9183233; doi:10.7554/eLife.73656)
Supplement: Source data 1. [file elife-73656-data1.zip › numerical data/4AC_m5m8peve aCatRi eveNICD_MSE_sorted-Gast_time-X.txt]

-78.6666666666667	-78.3333333333333	-78	-77.6666666666667	-77.3333333333333	-77	-76.6666666666667	-76.3333333333333	-76	-75.6666666666667	-75.3333333333333	-75	-74.6666666666667	-74.3333333333333	-74	-73.6666666666667	-73.3333333333333	-73	-72.6666666666667	-72.3333333333333	-72	-71.6666666666667	-71.3333333333333	-71	-70.6666666666667	-70.3333333333333	-70	-69.6666666666667	-69.3333333333333	-69	-68.6666666666667	-68.3333333333333	-68	-67.6666666666667	-67.3333333333333	-67	-66.6666666666667	-66.3333333333333	-66	-65.6666666666667	-65.3333333333333	-65	-64.6666666666667	-64.3333333333333	-64	-63.6666666666667	-63.3333333333333	-63	-62.6666666666667	-62.3333333333333	-62	-61.6666666666667	-61.3333333333333	-61	-60.6666666666667	-60.3333333333333	-60	-59.6666666666667	-59.3333333333333	-59	-58.6666666666667	-58.3333333333333	-58	-57.6666666666667	-57.3333333333333	-57	-56.6666666666667	-56.3333333333333	-56	-55.6666666666667	-55.3333333333333	-55	-54.6666666666667	-54.3333333333333	-54	-53.6666666666667	-53.3333333333333	-53	-52.6666666666667	-52.3333333333333	-52	-51.6666666666667	-51.3333333333333	-51	-50.6666666666667	-50.3333333333333	-50	-49.6666666666667	-49.3333333333333	-49	-48.6666666666667	-48.3333333333333	-48	-47.6666666666667	-47.3333333333333	-47	-46.6666666666667	-46.3333333333333	-46	-45.6666666666667	-45.3333333333333	-45	-44.6666666666667	-44.3333333333333	-44	-43.6666666666667	-43.3333333333333	-43	-42.6666666666667	-42.3333333333333	-42	-41.6666666666667	-41.3333333333333	-41	-40.6666666666667	-40.3333333333333	-40	-39.6666666666667	-39.3333333333333	-39	-38.6666666666667	-38.3333333333333	-38	-37.6666666666667	-37.3333333333333	-37	-36.6666666666667	-36.3333333333333	-36	-35.6666666666667	-35.3333333333333	-35	-34.6666666666667	-34.3333333333333	-34	-33.6666666666667	-33.3333333333333	-33	-32.6666666666667	-32.3333333333333	-32	-31.6666666666667	-31.3333333333333	-31	-30.6666666666667	-30.3333333333333	-30	-29.6666666666667	-29.3333333333333	-29	-28.6666666666667	-28.3333333333333	-28	-27.6666666666667	-27.3333333333333	-27	-26.6666666666667	-26.3333333333333	-26	-25.6666666666667	-25.3333333333333	-25	-24.6666666666667	-24.3333333333333	-24	-23.6666666666667	-23.3333333333333	-23	-22.6666666666667	-22.3333333333333	-22	-21.6666666666667	-21.3333333333333	-21	-20.6666666666667	-20.3333333333333	-20	-19.6666666666667	-19.3333333333333	-19	-18.6666666666667	-18.3333333333333	-18	-17.6666666666667	-17.3333333333333	-17	-16.6666666666667	-16.3333333333333	-16	-15.6666666666667	-15.3333333333333	-15	-14.6666666666667	-14.3333333333333	-14	-13.6666666666667	-13.3333333333333	-13	-12.6666666666667	-12.3333333333333	-12	-11.6666666666667	-11.3333333333333	-11	-10.6666666666667	-10.3333333333333	-10	-9.66666666666667	-9.33333333333334	-9	-8.66666666666667	-8.33333333333334	-8	-7.66666666666667	-7.33333333333334	-7	-6.66666666666667	-6.33333333333334	-6	-5.66666666666667	-5.33333333333334	-5	-4.66666666666667	-4.33333333333334	-4	-3.66666666666667	-3.33333333333334	-3	-2.66666666666667	-2.33333333333334	-2	-1.66666666666667	-1.33333333333334	-1	-0.66666666666667	-0.333333333333337	-3.7895612573872e-15	0.33333333333333	0.666666666666663	0.999999999999996	1.33333333333333	1.66666666666666	2	2.33333333333333	2.66666666666666	3	3.33333333333333	3.66666666666666	4	4.33333333333333	4.66666666666666	5	5.33333333333333	5.66666666666666	6	6.33333333333333	6.66666666666666	7	7.33333333333333	7.66666666666666	8	8.33333333333333	8.66666666666666	9	9.33333333333333	9.66666666666666	10	10.3333333333333	10.6666666666667	11	11.3333333333333	11.6666666666667	12	12.3333333333333	12.6666666666667	13	13.3333333333333	13.6666666666667	14	14.3333333333333	14.6666666666667	15	15.3333333333333	15.6666666666667	16	16.3333333333333	16.6666666666667	17	17.3333333333333	17.6666666666667	18	18.3333333333333	18.6666666666667
