# Supplementary material for: Notch-dependent and -independent transcription are modulated by tissue movements at gastrulation
Source: eLife. 2022 May 18;11:e73656. doi: 10.7554/eLife.73656 (PMC9183233; doi:10.7554/eLife.73656)
Supplement: Source data 1. [file elife-73656-data1.zip › numerical data/4AC_m5m8peve aCatRi eveNICD_MSE_sorted-Gast_normF-Y.txt]

NaN	NaN	NaN	NaN	NaN	NaN	NaN	NaN	NaN	NaN	NaN	NaN	NaN	NaN	NaN	NaN	NaN	NaN	NaN	NaN	NaN	NaN	NaN	NaN	NaN	NaN	NaN	NaN	NaN	NaN	NaN	NaN	NaN	NaN	NaN	NaN	NaN	NaN	NaN	NaN	NaN	-77.1203490159885	-50.1203490159885	-61.1203490159885	-82.1203490159885	-67.1203490159885	-96.1203490159885	NaN	NaN	NaN
NaN	NaN	NaN	NaN	NaN	NaN	NaN	NaN	NaN	NaN	NaN	NaN	NaN	NaN	NaN	NaN	NaN	NaN	NaN	NaN	NaN	NaN	NaN	NaN	NaN	NaN	NaN	NaN	NaN	NaN	NaN	NaN	NaN	NaN	NaN	NaN	NaN	NaN	NaN	NaN	NaN	-68.6957390151939	-100.725149231699	-49.6782766991439	-70.6975771537255	-16.6479474133729	-31.6617334523597	NaN	NaN	NaN
NaN	NaN	NaN	NaN	NaN	NaN	NaN	NaN	NaN	NaN	NaN	NaN	NaN	NaN	NaN	NaN	NaN	NaN	NaN	NaN	NaN	NaN	NaN	NaN	NaN	NaN	NaN	NaN	NaN	NaN	NaN	NaN	NaN	NaN	NaN	NaN	NaN	NaN	NaN	NaN	NaN	-44.2261918973148	-10.1636376955969	-82.2961054168819	-48.2335512151639	-79.290585928495	-68.2703478044098	NaN	NaN	NaN
NaN	NaN	NaN	NaN	NaN	NaN	NaN	NaN	NaN	NaN	NaN	NaN	NaN	NaN	NaN	NaN	NaN	NaN	NaN	NaN	NaN	NaN	NaN	NaN	NaN	NaN	NaN	NaN	NaN	NaN	NaN	NaN	NaN	NaN	NaN	NaN	NaN	NaN	NaN	NaN	NaN	-54.808263517327	-45.783402949984	-101.938090924563	-32.7474932415996	33.4348175855829	-99.9325663540423	NaN	NaN	NaN
NaN	NaN	NaN	NaN	NaN	NaN	NaN	NaN	NaN	NaN	NaN	NaN	NaN	NaN	NaN	NaN	NaN	NaN	NaN	NaN	NaN	NaN	NaN	NaN	NaN	NaN	NaN	NaN	NaN	NaN	NaN	NaN	NaN	NaN	NaN	NaN	NaN	NaN	NaN	NaN	NaN	-53.3656029343471	-65.409840230523	-89.4983148228746	-32.2881876660394	-33.2918741073874	-113.586789415226	NaN	NaN	NaN
NaN	NaN	NaN	NaN	NaN	NaN	NaN	NaN	NaN	NaN	NaN	NaN	NaN	NaN	NaN	NaN	NaN	NaN	NaN	NaN	NaN	NaN	NaN	NaN	NaN	NaN	NaN	NaN	NaN	NaN	NaN	NaN	NaN	NaN	NaN	NaN	NaN	NaN	NaN	NaN	NaN	-44.8879946395879	-35.8464839177126	-75.0263637125052	7.3518450868023	-65.98485299063	-71.0079145027829	NaN	NaN	NaN
NaN	NaN	NaN	NaN	NaN	NaN	NaN	NaN	NaN	NaN	NaN	NaN	NaN	NaN	NaN	NaN	NaN	NaN	NaN	NaN	NaN	NaN	NaN	NaN	NaN	NaN	NaN	NaN	NaN	NaN	NaN	NaN	NaN	NaN	NaN	NaN	NaN	NaN	NaN	NaN	NaN	-43.4335104990266	3.82686354282335	23.9376610074403	-19.3005535414862	-74.6052465691829	-74.6052465691829	NaN	NaN	NaN
NaN	NaN	NaN	NaN	NaN	NaN	NaN	NaN	NaN	NaN	NaN	NaN	NaN	NaN	NaN	NaN	NaN	NaN	NaN	NaN	NaN	NaN	NaN	NaN	NaN	NaN	NaN	NaN	NaN	NaN	NaN	NaN	NaN	NaN	NaN	NaN	NaN	NaN	NaN	NaN	NaN	32.5023797378407	-55.0604370507006	-48.0151529412778	-66.1315977940794	-57.0733753676786	-65.1251286355904	NaN	NaN	NaN
NaN	NaN	NaN	NaN	NaN	NaN	NaN	NaN	NaN	NaN	NaN	NaN	NaN	NaN	NaN	NaN	NaN	NaN	NaN	NaN	NaN	NaN	NaN	NaN	NaN	NaN	NaN	NaN	NaN	NaN	NaN	87.1555542022277	38.1555542022277	13.1555542022277	103.155554202228	NaN	NaN	NaN	NaN	NaN	NaN	-26.412867371676	23.957140776459	-84.8420768235126	-38.5016693272284	20.9349402875709	32.0163420801606	NaN	NaN	NaN
40.672805417992	61.672805417992	26.672805417992	48.672805417992	20.672805417992	29.672805417992	52.672805417992	-35.327194582008	-12.327194582008	NaN	NaN	NaN	NaN	NaN	NaN	NaN	NaN	NaN	NaN	NaN	NaN	NaN	NaN	NaN	NaN	NaN	NaN	NaN	NaN	NaN	NaN	57.6689246428037	352.941306441311	19.6338381738435	3.61906492375499	NaN	NaN	NaN	NaN	NaN	NaN	43.6293990976016	50.6877293375931	-38.0455651080138	-55.1872242622788	-53.1705584794241	-56.1955571537061	NaN	NaN	NaN
123.285126193238	21.1864583905916	28.1932297103811	50.2145110011479	30.195164373178	56.2203149895388	31.1961317045765	-56.8889934584908	-38.871581493318	NaN	NaN	NaN	NaN	NaN	NaN	NaN	NaN	NaN	NaN	NaN	NaN	NaN	NaN	NaN	NaN	NaN	NaN	NaN	NaN	NaN	NaN	20.1130061878113	397.809839003574	41.1518218088484	9.09267419583941	NaN	NaN	NaN	NaN	NaN	NaN	-21.4403379346171	-29.514476724025	21.9581580584502	-26.486674677997	-60.8017645329804	-9.3291297505053	NaN	NaN	NaN
36.7301541117367	68.7921232659488	227.098095964871	36.7301541117367	79.8134251627093	-19.3782919081346	-8.35699001137415	-46.4305783820011	-7.35505347530502	NaN	NaN	NaN	NaN	NaN	NaN	NaN	NaN	NaN	NaN	NaN	NaN	NaN	NaN	NaN	NaN	NaN	NaN	NaN	NaN	NaN	NaN	34.6319122243426	1248.992569301	41.6513379877915	27.6124864608938	NaN	NaN	NaN	NaN	NaN	NaN	-9.85532262396427	-9.85532262396427	-36.1206146514694	-66.4267208370522	-18.9471544796391	-43.1920394281054	NaN	NaN	NaN
144.571480924505	28.2341970672993	161.620910455303	135.545312349377	63.3359637483528	43.2778113591794	-0.850123897002241	56.3156104121421	NaN	NaN	NaN	NaN	NaN	NaN	NaN	NaN	NaN	NaN	NaN	NaN	NaN	NaN	NaN	NaN	NaN	NaN	NaN	NaN	NaN	NaN	NaN	34.1221505927851	940.46647552814	16.0554863083594	14.0480791656455	NaN	NaN	NaN	NaN	NaN	NaN	-20.4939072788663	-0.271077903138645	-17.4604828725071	-63.9729904366806	-37.6833122482347	-97.3406589066312	NaN	NaN	NaN
NaN	NaN	NaN	58.8730982668493	NaN	0.648024218818017	NaN	NaN	-42.5188410236879	-3.36749812932207	72.9274264853396	-60.5886915903183	-43.5227216107229	NaN	NaN	NaN	NaN	NaN	NaN	NaN	NaN	NaN	NaN	NaN	NaN	NaN	NaN	NaN	NaN	NaN	NaN	24.5697403261069	2408.56563988842	10.5048677623174	26.5790078352197	NaN	NaN	NaN	NaN	NaN	NaN	-13.9468857996839	-31.1522652021833	96.3699586045767	-74.6717542790935	-0.789830962478522	-82.7684034096814	NaN	NaN	NaN
214.173580749146	5.16364833738448	-25.9868704355223	NaN	-19.9577377697984	NaN	-44.0742684326939	-78.2393535384626	-62.1616664298656	-63.1665218741529	22.2461908902688	7.17335922595911	38.3238779988659	68.4695413274853	NaN	NaN	NaN	NaN	NaN	NaN	NaN	NaN	NaN	NaN	NaN	NaN	NaN	NaN	NaN	NaN	NaN	380.019944058702	1846.13468137076	4.94395159135074	-19.1896243314815	NaN	NaN	NaN	NaN	NaN	NaN	-43.8564966961805	35.159263139464	-19.5439552082899	-67.1560156220757	-36.7653387622124	-30.6872033902398	NaN	NaN	NaN
64.0029897485568	18.7405408958853	16.7288765024332	-25.5160757600602	-39.5977265142246	-40.6035587109507	-74.8018533996358	26.7871984696935	-103.970987104691	-53.6793772683891	48.9155067976663	-3.38776743208744	-28.5335723502383	52.9388355845704	NaN	NaN	NaN	NaN	NaN	NaN	NaN	NaN	NaN	NaN	NaN	NaN	NaN	NaN	NaN	NaN	NaN	200.672569682019	1624.86908321282	100.022639397157	-30.8222699731634	NaN	NaN	NaN	NaN	NaN	NaN	-36.3050700016942	-49.4866245655996	-20.0816182307337	-51.5145560369696	-24.1374811734738	-101.198877085536	NaN	NaN	NaN
539.776521846069	-25.0443649383522	-48.2010144856636	26.3029884056861	-23.030743238586	-45.1805819360143	-60.2827446842608	-24.0375540884691	19.2553124565044	3.14633885837471	-28.0647974880015	29.3234209553354	6.16677140802402	28.3166101054523	NaN	NaN	NaN	NaN	NaN	NaN	NaN	NaN	NaN	NaN	NaN	NaN	NaN	NaN	NaN	NaN	NaN	612.356003565105	2455.96146352346	20.9918478298292	-17.2906699179399	NaN	NaN	NaN	NaN	NaN	NaN	-60.2017993919198	186.42149276034	15.9165006550741	-54.1123353881603	-54.1123353881603	-44.978139382521	NaN	NaN	NaN
250.555319448555	18.7632953067942	24.8100437626662	-19.532778247062	4.65421557642612	-25.579526702934	18.7632953067942	-61.8600174381662	-38.6808150239901	-40.6963978426141	0.623049939178104	-23.56394388431	-82.0158456244062	-58.8366432102301	NaN	NaN	NaN	NaN	NaN	NaN	NaN	NaN	NaN	NaN	NaN	NaN	NaN	NaN	NaN	NaN	NaN	533.72826968812	1482.60612639928	3.3247068506404	-26.9264469233604	NaN	NaN	NaN	NaN	NaN	NaN	-57.7308184454304	-1.85866354976366	-24.2075255080304	-11.0013798054182	-34.3660991254243	-46.556387466297	NaN	NaN	NaN
-0.896384885134183	-7.95780204924927	-5.94025428807353	-32.1683751833581	-16.0279930939522	-33.177149063946	-27.1245057804188	5.15625839839303	-55.3701744368791	12.2176755625081	43.4896658607321	6.1650322789809	-18.045540855128	-14.0104453327765	NaN	NaN	NaN	NaN	NaN	NaN	NaN	NaN	NaN	NaN	NaN	NaN	NaN	NaN	NaN	NaN	NaN	700.216609242401	1217.99297391884	-1.25429416914809	255.110611538094	NaN	NaN	NaN	NaN	NaN	NaN	331.130989703039	76.9295337127595	-20.6838253875077	7.78673768340357	-45.0871651625745	-59.3224466980302	NaN	NaN	NaN
0.610489687634172	37.9715456520151	69.2740520005505	-32.7115331995164	-29.6822583915936	204.581660087768	-33.721291468824	13.7373471886329	-63.0042812787442	17.7763802658633	-39.7798410846696	14.7471054579405	-4.43830165890379	-6.45781819751898	NaN	NaN	NaN	NaN	NaN	NaN	NaN	NaN	NaN	NaN	NaN	NaN	NaN	NaN	NaN	NaN	NaN	773.06189334187	1303.44380600931	39.6194769674616	454.832745741404	NaN	NaN	NaN	NaN	NaN	NaN	743.110236745006	-6.97597867500426	-17.1535392641496	-68.0413422098762	-22.2423195587222	4.2193379730556	NaN	NaN	NaN
241.666773748907	-34.2664968886463	8.18477551713116	3.13105261168146	30.4211563011098	-15.0623498479375	23.3459442334803	-5.965648618128	-87.8359596864131	57.7112599905382	28.39966713893	234.591561681278	-72.674790970064	71.8616841257974	NaN	NaN	NaN	NaN	NaN	NaN	NaN	NaN	NaN	NaN	NaN	NaN	NaN	NaN	NaN	NaN	NaN	821.774430884789	1145.35639148082	73.4911470064616	382.916396826418	NaN	NaN	NaN	NaN	NaN	NaN	827.836218464128	-31.9533939445814	-45.1965988750473	-61.4959280202361	-58.4398038055132	-50.2901392329188	NaN	NaN	NaN
48.1493229277489	52.1962542140514	-0.413852507882177	21.844269566782	26.9029336746603	-25.7071730472733	11.7269413510256	-49.9887607650889	-28.7423715120003	-10.5311807236386	69.3957121808374	-3.44905097260912	22.8560023883577	-2.43731815103347	NaN	NaN	NaN	NaN	NaN	NaN	NaN	NaN	NaN	NaN	NaN	NaN	NaN	NaN	NaN	NaN	NaN	847.298763328373	316.938581687696	28.4793225892366	96.2925519211552	NaN	NaN	NaN	NaN	NaN	NaN	1164.57733569477	-8.03381127899568	-38.623667287007	-57.9972427587474	-48.820285956344	-52.8989334240789	NaN	NaN	NaN
11.2251485781715	-18.1438183182269	-25.2328792932197	-10.0420343468067	-18.1438183182269	45.6577304567076	-69.7926911360311	-18.1438183182269	-15.1056493289443	-18.1438183182269	-0.927527378958876	17.3014865567367	12.2378715745991	58.8231294102656	NaN	NaN	NaN	NaN	NaN	NaN	NaN	NaN	NaN	NaN	NaN	NaN	NaN	NaN	NaN	NaN	NaN	153.581418515183	58.3515563328574	51.2599708511948	362.27664840411	NaN	NaN	NaN	NaN	NaN	NaN	938.568778990876	-67.7600267138243	-41.2239730137003	110.84802703701	-75.9249663138624	-53.4713824137575	NaN	NaN	NaN
62.4218433197865	-6.51078425069499	26.9418144232151	20.8595237552315	58.366982874464	51.2709770951498	-2.45592380537255	-32.8673771452908	-54.1553944832336	145.546482448896	26.9418144232151	16.804663309909	-53.141679371903	13.7635179759172	NaN	NaN	NaN	NaN	NaN	NaN	NaN	NaN	NaN	NaN	NaN	NaN	NaN	NaN	NaN	NaN	NaN	41.6342364941877	173.458305345885	9.18523493069288	165.346054955012	NaN	NaN	NaN	NaN	NaN	NaN	769.344404250691	-22.3760857584816	-63.2390787912131	-50.9801808813937	-40.7644326232108	-27.4839598875731	NaN	NaN	NaN
27.4686665738504	68.0570334535378	40.6598858097488	-23.2667920257589	-39.5021387776339	-15.1491186498214	-2.97260858591521	8.18919230599883	-10.0755727898605	-11.0902819618527	1.08622810205353	-14.1344094778292	-32.3991745736886	-7.03144527388395	NaN	NaN	NaN	NaN	NaN	NaN	NaN	NaN	NaN	NaN	NaN	NaN	NaN	NaN	NaN	NaN	NaN	575.005168720017	87.8144173319841	-43.1180971035497	90.8593595281594	NaN	NaN	NaN	NaN	NaN	NaN	618.20786633656	-6.56040731148887	39.45362266259	-22.9209513022725	-45.4166992896	-49.5068352872958	NaN	NaN	NaN
177.305215082112	75.7346966679138	9.71385969868519	-27.867232114568	32.0593737498087	-3.49030769516053	60.4991189057841	39.1693100388026	-70.5268498485311	30.0279633815248	20.886616724247	-3.49030769516053	-10.6002439841544	168.163868424834	NaN	NaN	NaN	NaN	NaN	NaN	NaN	NaN	NaN	NaN	NaN	NaN	NaN	NaN	NaN	NaN	NaN	291.550607275563	-7.13338450279236	-43.7069345164686	93.4438780348172	NaN	NaN	NaN	NaN	NaN	NaN	409.471533827403	24.6374228925661	51.2482922657197	-5.04393140825908	-75.6650847447053	-66.4536299616905	NaN	NaN	NaN
251.183467413629	-13.1593525047494	22.4252578688785	18.3584452547496	5.14130425883062	14.2916326406207	-5.02572727649164	-23.3263840400717	-52.8107754925063	-24.3430871936039	27.5087736365396	212.548747579405	-29.4266029612651	27.5087736365396	NaN	NaN	NaN	NaN	NaN	NaN	NaN	NaN	NaN	NaN	NaN	NaN	NaN	NaN	NaN	NaN	NaN	47.2227681448337	101.117670079579	62.4760422773087	74.6786615832888	NaN	NaN	NaN	NaN	NaN	NaN	966.636896550936	145.02177278577	342.742120524769	-80.3589344814831	-39.3806240692554	215.709358246862	NaN	NaN	NaN
1203.48480213724	43.3032841681514	20.91381627752	-19.7943071599918	42.2855810822136	34.1439563947113	86.0468137775387	-5.54646395686266	-41.1660719646854	-18.776604074054	36.1793625665869	752.642335066793	45.338690340027	3.61286381657747	NaN	NaN	NaN	NaN	NaN	NaN	NaN	NaN	NaN	NaN	NaN	NaN	NaN	NaN	NaN	NaN	NaN	249.267755096005	9.05757902671079	2.9505406520677	43.6641298163549	NaN	NaN	NaN	NaN	NaN	NaN	648.115362426882	249.226065251859	752.708442920076	-48.1464185032998	-20.4600148433367	-35.8413502099828	NaN	NaN	NaN
1184.79790404605	-30.517145631397	3.10011894476052	158.961981979672	107.008027634702	17.3619887649485	1087.00222527905	-23.3862107213029	-39.6854905158035	57.0914832640437	75.4281730328569	822.138928618415	-39.6854905158035	26.5303336493551	NaN	NaN	NaN	NaN	NaN	NaN	NaN	NaN	NaN	NaN	NaN	NaN	NaN	NaN	NaN	NaN	NaN	48.2491730462808	37.0424136286186	78.8130623671776	22.7792652788667	NaN	NaN	NaN	NaN	NaN	NaN	1079.28363649387	1514.4724764277	476.793426491138	-57.9551244652904	-11.7676296609924	131.926798619046	NaN	NaN	NaN
262.612123578182	19.9214141822387	20.9411230452468	988.644834039997	-9.65014284499818	81.1039459627287	2059.33914019857	-10.6698517080063	-22.9063580641043	-16.7881048860553	26.0396673602877	377.839225098105	-38.2019910092268	-21.8866492010962	NaN	NaN	NaN	NaN	NaN	NaN	NaN	NaN	NaN	NaN	NaN	NaN	NaN	NaN	NaN	NaN	NaN	43.6650503450647	46.7243144210582	11.0329002011347	8.99339081713904	NaN	NaN	NaN	NaN	NaN	NaN	1144.49893822231	843.483333586617	592.808222558937	22.625080672206	-37.9889830598969	-69.8370504445612	NaN	NaN	NaN
549.174684089651	0.0301650864210791	70.4594807206643	974.812722053121	125.578075564855	7.17516812177909	724.737615815591	-32.6327059323584	-33.6534206516952	1.05087980575794	34.7344655438743	1201.4113897459	23.5066036311688	-39.7777089677164	NaN	NaN	NaN	NaN	NaN	NaN	NaN	NaN	NaN	NaN	NaN	NaN	NaN	NaN	NaN	NaN	NaN	39.0722949581281	22.7408569086131	75.8180305695368	41.1137247143174	NaN	NaN	NaN	NaN	NaN	NaN	662.767390725152	2749.24303580248	265.833137891319	-62.2032005905276	-59.1182193508864	39.6011803176317	NaN	NaN	NaN
563.503218089309	5.64269923246898	133.358019483577	397.984163043873	14.8382022905488	28.120595596664	1331.83858471998	-58.7258221740895	21.9902602246108	-16.8351971317261	76.1415560110807	1444.22806654095	-13.7700294456995	-23.9872550657881	NaN	NaN	NaN	NaN	NaN	NaN	NaN	NaN	NaN	NaN	NaN	NaN	NaN	NaN	NaN	NaN	NaN	7.90728375091426	384.906050290159	25.2757906104459	-31.9381143385994	NaN	NaN	NaN	NaN	NaN	NaN	423.039806397843	2126.52962000075	269.67425822453	6.17371908112029	-59.7014157047321	46.3163793412491	NaN	NaN	NaN
722.065343699224	-26.5747708417403	934.793682257312	761.951907178865	11.2663278440734	-1.00646091889321	1137.29469684626	-54.1885455584152	310.926920139842	-10.2110524911182	-12.2565172849459	1163.88573916602	65.4711448805093	48.0846941329733	NaN	NaN	NaN	NaN	NaN	NaN	NaN	NaN	NaN	NaN	NaN	NaN	NaN	NaN	NaN	NaN	NaN	104.513558414886	253.819098440391	19.6343815510714	38.041913882983	NaN	NaN	NaN	NaN	NaN	NaN	16.9847385870081	3247.91999182572	446.608463268304	-35.5591701869633	-17.0142612079146	5.65173865536724	NaN	NaN	NaN
822.587792832321	3.59240886038317	616.815202609372	1675.3667363931	71.1595280380681	-35.3098718782839	1046.78777919464	-24.0486853486697	383.401518177369	37.3759684492256	70.1357838081032	903.46358699955	406.947635466563	15.8773396199622	NaN	NaN	NaN	NaN	NaN	NaN	NaN	NaN	NaN	NaN	NaN	NaN	NaN	NaN	NaN	NaN	NaN	53.9029649958696	737.67198427393	148.074746094046	88.7055797495434	NaN	NaN	NaN	NaN	NaN	NaN	-21.6836862510579	2221.28137754191	72.1599095214293	-61.9023701535524	-41.2774040497091	-47.4648938808621	NaN	NaN	NaN
883.343776671824	29.7203067788519	509.307082180906	657.897001910175	18.4479680407694	81.9829682008706	2146.87047340416	-52.2603385890206	807.511679706542	45.0916777853279	5.12611316849012	1165.15224512389	1409.04466509331	93.255306938953	NaN	NaN	NaN	NaN	NaN	NaN	NaN	NaN	NaN	NaN	NaN	NaN	NaN	NaN	NaN	NaN	NaN	66.7202767801056	730.64408154544	4.2212766401589	65.6957030073195	NaN	NaN	NaN	NaN	NaN	NaN	18.0237439587217	1583.91018952758	12.8626152653503	-27.3941885429461	-7.78189950813502	-0.556319337415147	NaN	NaN	NaN
1710.47332982186	-22.0588113874404	748.29739823256	487.750824006888	396.456945636475	-8.72375050187451	611.869467634078	18.9721451835316	363.632180379697	22.0494669263545	24.1010147549031	829.33353746023	1019.10171160098	-18.9814896446175	NaN	NaN	NaN	NaN	NaN	NaN	NaN	NaN	NaN	NaN	NaN	NaN	NaN	NaN	NaN	NaN	NaN	537.979587651079	229.291126653943	349.279664649507	17.0037132771752	NaN	NaN	NaN	NaN	NaN	NaN	-24.8498858996303	965.993734770957	142.529328436798	62.9725413756563	-22.7834758460941	-14.5178356319495	NaN	NaN	NaN
839.903992799239	-3.0920565087486	585.259631985133	46.1939488101106	43.1135734776819	18.4705708182523	247.445137195452	595.527549759896	519.544958226654	987.762008755817	-51.3512700501316	126.283707453257	1056.55705784672	39.006406367777	NaN	NaN	NaN	NaN	NaN	NaN	NaN	NaN	NaN	NaN	NaN	NaN	NaN	NaN	NaN	NaN	NaN	849.995190007279	123.223148797252	361.374439137261	4.14750362724696	NaN	NaN	NaN	NaN	NaN	NaN	41.8187917994483	78.015307915947	20.1008821295491	351.040458051823	-28.5058680840349	-65.7365703752908	NaN	NaN	NaN
620.26563440075	-13.894161492306	1001.58376126675	43.6632916195435	169.056314470359	-7.72729151603641	515.428844804167	235.864072546612	589.431284519402	965.610353071847	-31.3669597584032	288.282467344904	880.301985066785	50.8579732585247	NaN	NaN	NaN	NaN	NaN	NaN	NaN	NaN	NaN	NaN	NaN	NaN	NaN	NaN	NaN	NaN	NaN	713.590386638582	595.429364833344	272.798400947738	-5.65061565417054	NaN	NaN	NaN	NaN	NaN	NaN	51.6799037970164	73.4184567438603	30.9765200381175	6.13245952743877	46.5040578572917	-32.1688004265243	NaN	NaN	NaN
603.899568238646	7.17609415186913	423.853692436601	397.104019460297	-1.05457445622435	-17.5159116724113	5.11842699984576	573.034560958295	549.371388710027	1516.47495016101	14.3779291839509	350.806508539772	760.282271792422	9.23376130389249	NaN	NaN	NaN	NaN	NaN	NaN	NaN	NaN	NaN	NaN	NaN	NaN	NaN	NaN	NaN	NaN	NaN	1758.62954746456	142.915814701406	422.657466713868	143.944276657334	NaN	NaN	NaN	NaN	NaN	NaN	37.7282363228142	60.5236258992325	54.3067014693003	313.345219383145	9.75207638811901	-31.6940864780961	NaN	NaN	NaN
439.201442022103	109.64703452393	168.348913359542	440.231299545534	-5.69700810043078	-32.4733037096573	32.4077202665455	770.815564567139	32.4077202665455	1558.65656999246	9.75085475104607	1098.31025701845	1114.78797739336	48.8854406414541	NaN	NaN	NaN	NaN	NaN	NaN	NaN	NaN	NaN	NaN	NaN	NaN	NaN	NaN	NaN	NaN	NaN	1252.23064196854	433.826941337019	846.631826812794	30.2870034155643	NaN	NaN	NaN	NaN	NaN	NaN	77.6813189174654	25.8242773558424	19.6014323684477	80.7927414111628	4.04431989996077	-38.4784541805701	NaN	NaN	NaN
586.532861176624	87.5852418277725	71.091105650951	761.783058055353	21.6086971204864	11.2998620099729	60.7822705404375	727.763902190658	-11.3795752331567	1484.43239930235	-43.3369640757484	715.393300058042	549.421054778775	116.44998013721	NaN	NaN	NaN	NaN	NaN	NaN	NaN	NaN	NaN	NaN	NaN	NaN	NaN	NaN	NaN	NaN	NaN	1962.82208987784	399.679295980853	603.701888724165	17.3945388709103	NaN	NaN	NaN	NaN	NaN	NaN	17.0120122214623	80.3379100159405	62.6897089912499	128.091865729809	-43.199497156894	-25.5512961322034	NaN	NaN	NaN
132.553697936813	-19.1372991743697	44.8412166140201	491.658915587775	-13.9777414494996	13.8838702647992	62.3837128785787	385.37202645545	-18.1053876293957	1453.40047550357	94.3729707727736	362.669972466021	90.2453245928775	8.72431253992909	NaN	NaN	NaN	NaN	NaN	NaN	NaN	NaN	NaN	NaN	NaN	NaN	NaN	NaN	NaN	NaN	NaN	584.122944941493	698.608069105358	420.130740058118	20.9799017570748	NaN	NaN	NaN	NaN	NaN	NaN	-6.3647492862707	88.195170665025	175.481250620067	31.0435706944617	6.10469070730675	25.8479706971377	NaN	NaN	NaN
210.666064084862	5.11067945061144	69.1530605929409	1113.45704986544	-33.1081609085207	-27.9434527518812	-1.08697033735592	180.710756776354	63.9883524363014	1188.86178895238	-16.5810948072743	842.826342457534	301.564927641717	16.4730373952183	NaN	NaN	NaN	NaN	NaN	NaN	NaN	NaN	NaN	NaN	NaN	NaN	NaN	NaN	NaN	NaN	NaN	1110.63560352506	301.249869933589	205.238552045826	-9.49643849884919	NaN	NaN	NaN	NaN	NaN	NaN	96.0674395869973	35.7409192901927	26.3799075199989	3.49743430396957	-21.4652637498806	-28.7460506822536	NaN	NaN	NaN
402.671649860414	-10.9178606457793	30.4410904048401	721.135572950183	22.1693001947162	4.59174599820301	-3.68004421192086	27.3391690760437	-19.1896508559031	716.999677845121	19.0673788659198	549.495926090113	632.213828191352	-6.78196554071731	NaN	NaN	NaN	NaN	NaN	NaN	NaN	NaN	NaN	NaN	NaN	NaN	NaN	NaN	NaN	NaN	NaN	403.282223310484	75.705872672091	821.794595577201	18.8708591543887	NaN	NaN	NaN	NaN	NaN	NaN	80.0093049007755	37.3239287328244	176.832231330518	19.6251142241617	-43.8823966598632	-16.8136215289673	NaN	NaN	NaN
439.810136532906	-20.7684172210557	7.17679839997119	657.161813585337	72.3823015157006	19.5968942315387	-32.1535050666592	559.871062904725	206.933339691015	660.266837543229	18.5618862455747	865.198418764093	740.997460448418	35.1220140209981	NaN	NaN	NaN	NaN	NaN	NaN	NaN	NaN	NaN	NaN	NaN	NaN	NaN	NaN	NaN	NaN	NaN	400.005599981608	112.456333322612	203.479122768625	59.7044894391272	NaN	NaN	NaN	NaN	NaN	NaN	100.394042072457	62.8783356711634	75.3835711382613	NaN	-18.4056948649732	NaN	NaN	NaN	NaN
330.940749917668	7.69493873060057	-5.77363673552725	140.308604858628	-11.9899023352786	32.5600011296058	-26.4945220680316	204.543349389392	818.917599498146	1334.8676442775	49.1367093956093	744.32241230113	641.754029905233	280.174580853033	NaN	NaN	NaN	NaN	NaN	NaN	NaN	NaN	NaN	NaN	NaN	NaN	NaN	NaN	NaN	NaN	NaN	298.365630480105	51.9552432669429	86.1213893931377	31.2484880389461	NaN	NaN	NaN	NaN	NaN	NaN	35.2835394557198	19.6370231995952	NaN	-42.9490418249029	NaN	-43.9921429086446	100.998907731443	NaN	NaN
506.013777404494	-31.1950220740856	-22.8983610782775	101.551553858845	-31.1950220740856	-1.11962596428098	139.923610964458	398.157184458988	407.490928079272	956.107636427088	-29.1208568251336	480.086711792593	1367.82943834407	46.586174761616	NaN	NaN	NaN	NaN	NaN	NaN	NaN	NaN	NaN	NaN	NaN	NaN	NaN	NaN	NaN	NaN	NaN	43.1548531956068	55.5907835740399	272.183237665084	36.9368880063902	NaN	NaN	NaN	NaN	NaN	NaN	NaN	NaN	49.3998768970452	13.9004386217878	-67.5394491861558	-82.1568649465559	-6.98158389306955	NaN	NaN
1144.44097225238	78.2885837085186	76.2123375769824	-26.561845934062	-16.1806152763807	-6.83750768446759	364.810549860521	406.335472491246	657.561254407132	1140.28847998931	74.1360914454461	532.986486514957	1041.66678874134	306.675658177506	NaN	NaN	NaN	NaN	NaN	NaN	NaN	NaN	NaN	NaN	NaN	NaN	NaN	NaN	NaN	NaN	NaN	119.397794958216	350.719975643762	147.405413247497	NaN	15.665875368285	-18.5656580963922	NaN	NaN	NaN	NaN	-36.7865888153181	11.2881531915125	12.3332562786175	-44.1023104250531	-24.2453517700579	-62.9141659929433	32.1902149336127	NaN	NaN
1362.24921081264	13.4122661942988	45.6263996944288	50.8222276783208	176.561264888506	-25.0368608865015	7.17727261362851	336.592766792377	985.03209918209	654.577439406563	-22.9585296929447	681.595744922801	1190.78688734421	112.132997888246	NaN	NaN	NaN	NaN	NaN	NaN	NaN	NaN	NaN	NaN	NaN	NaN	NaN	NaN	NaN	NaN	NaN	NaN	NaN	87.8022635640645	30.6950617677795	12.0054320889953	-22.2588889887757	43.1548148869689	15.1203703687926	NaN	NaN	-37.3578575905092	-7.02075536309625	33.7774165979073	-54.0955691642542	-20.6201460167641	14.9474910774441	-18.527932070046	NaN	NaN
871.071982636226	-23.5088098394377	33.7027524700524	0.416025308167294	483.073569155502	47.2254853795683	16.019178665301	55.5471671700396	1311.0809073074	412.339273936496	104.437047689058	306.237831107987	656.78867653159	74.2709511986	-37.0315427489535	NaN	NaN	NaN	NaN	NaN	NaN	NaN	NaN	NaN	NaN	NaN	NaN	NaN	NaN	NaN	NaN	2.10212062813232	45.7530662503066	NaN	-31.1557427030481	22.8882852101201	-8.29096166286156	163.194896138537	14.573819377325	9.37727823182803	NaN	0.812948333118766	92.958873858161	-20.1293074680272	-8.61106677739691	-42.1186760592304	-11.7524051475688	-3.37550282711043	NaN	NaN
405.978924222699	65.4879005304954	66.5291574836825	51.9515601390622	553.837411575277	26.9613932625702	240.419068665939	50.910303185875	1162.97272918977	293.523173278485	753.758746587213	410.143952035448	1346.23395295071	-13.6476279117293	-48.0091073669058	NaN	NaN	NaN	NaN	NaN	NaN	NaN	NaN	NaN	NaN	NaN	NaN	NaN	NaN	NaN	NaN	85.8073063955607	42.1144708223935	7.78438572919064	28.5904979068893	27.5501922980044	22.3486642535797	33.792025951314	-1.57836475077377	25.4695810802345	NaN	NaN	-2.86759545822154	-11.2525598004083	-34.311211741422	-45.8405377119288	18.0948153972454	-13.348800885955	42.2015878810324	-48.9848993402488
154.663900245775	102.548610682469	72.3217427357519	-24.6126958519971	1171.95435252151	-2.72427423540863	75.4486601095502	92.1255527698081	207.821495600347	94.2101643523403	520.513232980182	228.66761142567	1122.965980332	26.4602879200427	-30.8665305995938	NaN	NaN	NaN	NaN	NaN	NaN	NaN	NaN	NaN	NaN	NaN	NaN	NaN	NaN	NaN	NaN	-5.26592092494382	93.6580450305809	-7.34853073453381	-6.30722582973882	32.2210556476761	-12.5550552585088	222.779853225161	14.5188722661611	-21.9267994016638	NaN	NaN	NaN	13.3782440401224	17.5747649885317	47.9995418644994	24.9186766482481	60.5891047097274	NaN	NaN
107.339998117207	-0.125746558501344	-22.0362381914127	14.4812478634395	627.975013584957	16.5679613522882	228.369380470431	303.491066068984	585.197387063558	63.5190148513839	473.558215410153	1.96096693034735	1261.29255745054	1.96096693034735	242.976374892372	NaN	NaN	NaN	NaN	NaN	NaN	NaN	NaN	NaN	NaN	NaN	NaN	NaN	NaN	NaN	NaN	15.0124725240573	NaN	30.647064359407	6.67402354520403	-4.79134380071914	46.2816561947568	84.846982721953	24.3932276252671	5.63171742284738	31.6893704817637	58.0092449128071	NaN	-21.8015378654255	-30.2026728947131	NaN	46.4576842475366	NaN	106.315771331211	NaN
105.874598667049	221.804088583397	6.65566585576034	22.3218131417533	427.552822939438	4.56684621762794	1033.31051799783	98.5637299335858	53.6541077137393	44.2544193421435	1192.0608104959	32.7659113324153	2292.86875979167	210.315580573669	82.8975826475928	NaN	NaN	NaN	NaN	NaN	NaN	NaN	NaN	NaN	NaN	NaN	NaN	NaN	NaN	NaN	NaN	43.6763731037205	86.4520530555689	43.6763731037205	12.3770950901728	-0.142616115246274	-32.4852033959122	1.94400241899024	-19.9654921904931	12.3770950901728	-13.7056365877836	-54.9469197073075	-34.9749657186431	-47.5888313956943	20.7362743549995	63.8336487515909	-0.286835106752458	30.1966736127878	68.0382706439413	8.12240867794831
94.9970529370643	166.088674407353	21.8145014235322	27.0418265316417	449.409695266884	55.2693821154326	856.095588677798	87.6787977857111	12.4053162289352	84.5424027208454	216.270995445203	40.6328718127262	657.457234569639	108.588098218149	97.087982980308	NaN	NaN	NaN	NaN	NaN	NaN	NaN	NaN	NaN	NaN	NaN	NaN	NaN	NaN	NaN	NaN	36.8888130074422	74.4841294148257	69.262557691578	78.6613867934238	25.4013552162972	12.8695830805027	187.270078636976	19.1354691484	-34.1245624287266	88.0602158952697	-16.6087172812396	-25.026085489579	-67.1129265312763	99.1300955834279	-8.19134907290013	-14.5043752291547	17.0607555521182	NaN	1.27819016148175
116.539698188032	383.402899617681	-1.71732832785226	279.797186121464	52.7018343166253	34.9109542213153	500.613403775018	73.6322814875782	4.56180582343361	46.4227001653394	608.405206705425	312.239379236441	752.825292185	67.3531473362924	313.285901594989	NaN	NaN	NaN	NaN	NaN	NaN	NaN	NaN	NaN	NaN	NaN	NaN	NaN	NaN	NaN	NaN	7.0910927044237	91.7621229083036	33.2241267179669	-13.8153345064108	-2.31679954045185	25.9068771941748	157.617368622432	3.95512862279852	-4.4074422615353	47.8586257655511	-6.63245449863911	15.484504908719	66.0375549826804	27.0695788840018	15.484504908719	190.313803081169	-48.7599962269403	12.3249392790964	-28.7494139059972
81.5565429420991	65.8428153972113	73.1758882514923	474.399731564294	45.9387605070201	-3.29758580029502	884.004229567703	72.1283064151664	93.0799431416835	89.9371976327059	494.303786454485	81.5565429420991	943.716394238276	52.2242515249752	515.255423181002	NaN	NaN	NaN	NaN	NaN	NaN	NaN	NaN	NaN	NaN	NaN	NaN	NaN	NaN	NaN	NaN	74.5445697856032	63.0349362611194	30.5986963284832	76.6372304264184	61.9886059407118	45.2473208141898	29.5523660080755	-3.93020424496827	31.6450266488908	11.764750561146	34.9893632481083	NaN	29.7183230966735	2.3089143092126	-48.2930711445614	139.355958246517	-11.3957900845179	33.9351552178214	-35.6425747811179
48.5997703789244	30.7728315340167	67.4753526852974	391.506182278033	47.5511269174593	19.2377534578999	305.51741843789	16.0918230735044	62.2321353779716	63.2807788394367	195.409854984047	42.3079096101335	621.159100338904	85.3022915302052	36.0160488413425	NaN	NaN	NaN	NaN	NaN	NaN	NaN	NaN	NaN	NaN	NaN	NaN	NaN	NaN	NaN	NaN	16.447439304031	19.5894629936761	39.4889463614287	35.2995814419019	47.8676762004824	112.802832453149	219.631637901084	7.02136823509557	62.5304534188264	22.7314866833213	-35.1624873027463	-31.9967988237256	53.4767901098331	-16.1683564286222	41.8692656867572	429.138489620289	-13.0026679496015	47.1454131517917	7.0466924175296
74.3597383768503	190.877242072422	40.7691066808297	137.342172806889	72.260323895849	14.5264256683136	356.730986071523	-4.36830466069797	-5.41801190119861	86.956225262858	1064.23366616896	98.5030049083651	918.324359739367	70.1609094148477	202.424021717929	NaN	NaN	NaN	NaN	NaN	NaN	NaN	NaN	NaN	NaN	NaN	NaN	NaN	NaN	NaN	NaN	49.4447456886461	82.9920767164958	11.7039982823152	21.1391851338979	-27.085103218636	53.6381620671273	25.3326015123792	41.0579129316837	36.8644965532025	21.1391851338979	49.8187663976682	NaN	25.5249488440062	153.331554235011	40.3124899636265	914.889921895459	-7.21889220658175	NaN	138.54401311539
77.0550130345821	172.675372414027	43.4302712747773	125.390579314302	81.2581057545577	94.9181570944784	176.878465134003	-28.0223049648079	67.598054414637	49.7349103547407	322.935937153155	316.631298073191	1307.51040680744	30.8209931148505	850.424073510093	NaN	NaN	NaN	NaN	NaN	NaN	NaN	NaN	NaN	NaN	NaN	NaN	NaN	NaN	NaN	NaN	63.6172954838747	27.938752193621	60.46918872297	23.7412765124147	125.530061781668	78.3084603680968	76.2097225274937	33.1855967951289	72.0122468462874	40.53117923724	-14.1112268761161	50.3827535953199	-35.2567942438001	-9.88211340257933	-18.3403403496529	387.654553109879	111.704898961603	75.7574344365406	NaN
88.1704974553961	65.0299891516651	77.6520845900638	192.302784822185	15.5934486846037	36.6302744152681	47.1486872806003	16.6452899711369	-28.5838853497917	87.1186561688628	264.879833592978	20.8526551172698	1352.48372386833	27.1637028364691	501.544123062953	NaN	NaN	NaN	NaN	NaN	NaN	NaN	NaN	NaN	NaN	NaN	NaN	NaN	NaN	NaN	NaN	25.2980248024758	27.3987962277273	88.3211675600207	48.4065104802422	4.29031054996084	40.0034247792363	62.061524744377	1.1391534120836	-3.06238943841939	41.053810491862	14.9654399684068	71.0556469764939	-16.7837338097557	49.8895311243856	0.149158871930947	883.834495697454	-5.14237009109614	11.7905225905905	10.7322167979851
165.642031261038	121.419745458222	8.75820781771459	65.6154324213353	75.0916365219388	22.4460581852529	59.297963020933	38.2397316862587	32.9751738525901	34.0280854193238	352.007378572906	63.5096092878679	477.303855014219	55.0863167539981	26.6577044521878	NaN	NaN	NaN	NaN	NaN	NaN	NaN	NaN	NaN	NaN	NaN	NaN	NaN	NaN	NaN	NaN	25.8063883824732	21.6007704732127	14.2409391320069	4.77829883617077	48.9372868834059	31.0634107690488	-0.478723550404839	15.292343609322	96.2504883625863	37.3718376329395	50.4546843457135	-16.2834342367769	40.9206674053577	57.8700308548791	-7.80875251201624	585.418968221232	-54.4195019982	21.8526335246462	-35.3514681174885
41.9604356904092	105.199477324655	71.4719884530574	24.0427072273728	153.682742577578	70.41800442582	50.3923079083087	22.9887232001353	38.7984836086969	76.7419085892446	76.7419085892446	87.281748861619	78.8498766437195	59.8781641534456	6.12497876433632	NaN	NaN	NaN	NaN	NaN	NaN	NaN	NaN	NaN	NaN	NaN	NaN	NaN	NaN	NaN	NaN	29.4730146995755	77.8845748248305	54.7312199823172	-24.2006715262507	-5.25701756419437	42.1021173409464	61.0457713030027	118.929158409286	33.6827155800325	129.453410610428	-10.4803272089433	137.971002837872	3.30443915254669	-38.0498599319233	12.8477389412705	133.729536265106	31.9343385187182	9.66663901169592	-21.0839936408587
NaN	63.6247244621515	86.8360153058491	73.1202525345732	35.1381402448862	78.3955459081409	-9.174324093082	NaN	NaN	NaN	NaN	71.0101351851462	NaN	81.5607219322814	55.1842550644432	35.1381402448862	35.1381402448862	-16.5597348160767	675.558755795998	87.8910739805626	16.1470841000427	NaN	NaN	NaN	NaN	NaN	NaN	NaN	NaN	NaN	NaN	156.400177105587	8.91746455499203	11.024360448572	47.8950385862208	-4.77735875327755	38.4140070651111	-1.61701491290765	7.86401660820206	-8.99115054043742	27.8795275972114	-7.85010895684404	17.6234929932969	22.9304933995762	94.0442988437196	1.7024917744588	82.368897949905	901.769760679437	77.0618975436256	-12.0957092818675
63.154390529083	NaN	85.3332363621086	93.7823204889755	7.17920818858974	32.5264605691904	NaN	-43.5152965726117	-43.5152965726117	30.4141895374737	126.522521480585	93.7823204889755	545.808321276355	53.6491708863577	13.5160212837399	-5.49441800171061	-1.26987593827716	-0.213740422418799	460.261344491827	5.06693715687301	4.01080164101465	15.6282923154566	18.7966988630317	136.02774112331	64.2105260449413	-42.4591610567533	2.95466612515629	NaN	NaN	NaN	NaN	653.694175005081	135.948097407459	72.6797376195622	47.3723937044035	42.1000303887455	242.449836383752	-11.6780754309668	22.0650497892448	71.6252649564306	-12.7325480940985	59.5938088176723	22.4085650691505	31.970484890199	-12.6518076080272	-15.8391142150434	17.0963873907903	1038.09693717163	2.22228989138153	-21.1512918934036
90.1706740187375	90.1706740187375	NaN	NaN	NaN	NaN	-45.1527893279094	70.0835974282196	-30.3517855243699	-18.7224253930174	139.859758216334	NaN	681.153611602922	NaN	NaN	57.3970227394715	-9.20749437645628	2.42186575489618	435.879834287124	73.2552411004067	37.3099461489536	5.59350942708322	36.2527315915579	133.51647087196	-45.1527893279094	-34.5806437539526	-27.1801418521828	69.0263828708239	95.4567468057159	NaN	NaN	1483.38338036026	898.636726637392	425.77300665933	3.57325667891811	24.6832441779387	733.978824145031	55.2927260515186	61.6257223012248	291.724586040549	15.1837498033794	68.6784299477369	-18.5263570647196	-49.3670744227835	-31.288033212884	-6.8281539289023	109.090404416924	1529.89034891256	5.93352221926207	-2.57426187951418
-24.569419592793	36.8117371596569	-28.8026028170999	33.6368497414267	-9.75327830771887	-15.0447573381025	-21.3945321745628	-55.2599979690179	-45.7353357143274	NaN	310.910350933528	-11.8698699198723	255.878969017538	62.2108365054982	34.6951455475034	32.57855393535	28.3453707110431	-9.75327830771887	678.13899564215	49.5112868325775	23.0538916806595	-27.7443070110231	64.3274281176516	121.475401645795	-2.34520766518183	-6.57839088948871	31.5202581292733	63.2691323115749	13.529229425969	NaN	NaN	972.899180901469	736.236889170937	819.702608129473	30.4761263316747	71.6807217669011	1146.16978734704	-4.38930057505537	-20.2372218962963	276.64717085495	-24.4633342486272	56.4905604844028	22.4261599336555	50.1034853811377	-25.4769033408329	-10.573728099881	32.0067725885532	2763.5458917516	36.2648226573966	-13.7672656515135
103.053401983933	-7.12204195882632	31.0156117136674	25.7187153702655	61.7376105053985	0.293612921936353	-2.88452488410479	-18.7752139143105	-28.309627332434	9.8280263400598	348.829392317782	7.70926780269903	1123.23563772314	70.2126446548416	85.043954416367	122.12222882018	5.59050926533827	56.4407141619966	419.807803319368	-63.2691431988866	-17.7158346456301	0.293612921936353	24.6593361015852	53.2625763559555	-27.2502480637536	29.9562324449871	-28.309627332434	6.64988853401865	60.6782312367182	-33.6065236758359	NaN	317.590954274666	1618.38828858697	919.341916245154	327.108983550122	66.9495166876608	2136.59210469512	44.740781711597	23.5896055439173	592.556244454502	36.2803112445251	-10.0644155259857	42.1477332286363	0.591125036182097	28.2955304978182	-27.113280425454	-17.5232939195031	1806.70525032362	47.4755035097202	-55.883239943307
-11.9086671357367	40.0541155129171	3.99830714446347	10.3610968565435	-1.30401761560324	54.9006248411039	-7.6668073276833	-34.1784311280169	-27.8156414159368	50.6587650330506	32.6308608488237	0.816912288423444	260.630825531693	9.30063190453019	-32.0575012239902	84.5936434974776	32.6308608488237	52.7796949370773	92.016898161571	-11.9086671357367	-42.6621507441236	55.9610897931173	40.0541155129171	195.942463458879	-23.5737816078835	1.87737724043679	-22.5133166558701	9.30063190453019	29.4494659927837	18.8448164726503	NaN	390.372449259597	1945.44342406826	620.086813816084	431.657519387261	-14.0095196831589	2124.34539462147	244.286816500172	17.7482265688901	624.321179983024	17.7482265688901	16.0442379141341	23.5104213615237	-6.35431242803468	-33.0192533115689	14.9776402787927	23.5104213615237	1469.81681488442	-6.35431242803468	-14.8870935107656
54.4189284862269	-14.5820076029371	16.2030254214592	-0.781820385104291	27.8801069134715	-17.7666661916677	9.83370824399787	-47.4901463531538	30.003212639292	-13.5204547400269	34.2494240909328	19.3876840101898	1231.68105345366	51.2342698974963	-30.5053005465903	26.8185540505613	-6.08958469965537	26.8185540505613	-9.27424328838602	50.1727170345861	-61.2903335709866	36.3725298167533	18.3261311472796	48.0496113087656	85.2039615106232	1.34128534071614	-10.3357961512962	-30.5053005465903	39.5571884054839	-17.7666661916677	NaN	317.06780061211	1269.671838953	779.06486481303	1161.58995696104	-12.4759768339595	1353.38231618206	447.401834778883	72.2941266891451	956.022455917511	22.4916908693212	24.0541464880296	3.76892453692126	-17.5839406747717	82.7745258201854	-5.8398648083406	119.074396680063	976.391934929538	-41.0720924076341	-31.4633030623722
18.8690235183686	114.5068942594	25.2448815677707	27.3701675842381	7.17995042779801	2.92937839486326	-60.829202099158	-9.822337703941	39.0592406748086	-8.75969469570731	43.3098127077434	29.4954536007055	731.902482043173	-26.82462583568	-21.5114107945116	43.3098127077434	44.3724557159771	-5.57176567100625	1639.39961107474	48.6230277489118	6.11730741956432	43.3098127077434	50.7483137653792	13.5558084772001	23.1195955513033	-7.69705168747362	-3.44647965453887	27.3701675842381	98.5672491358952	-19.3861247780442	NaN	69.6709603770971	1142.00132538231	935.172026494063	1668.09020870831	18.7591329584521	2012.80570685538	107.854830941081	21.9411221721174	1251.24962171815	-24.7280529616405	1114.66369545809	-29.904299107974	-2.11833472074931	617.722409301955	1.08773809316123	17.1181021627139	678.637792766256	-13.8739350384213	4.29381090707177
24.7317090399484	3.45700114245513	18.3492966707004	15.1580904860764	18.3492966707004	38.5602691733191	-7.18035280629152	-19.9451775447875	-56.1121809705261	9.83941351170311	14.0943550912018	1.3295303527058	301.302911707361	21.5405028553244	14.0943550912018	22.6042382501991	49.1976231220657	-21.0089129396622	32.1778568040711	14.0943550912018	-14.6265005704142	24.7317090399484	39.6240045681937	164.08104576853	108.766805235047	38.5602691733191	-22.0726483345368	-25.2638545191608	83.237155758055	72.5998018093083	NaN	23.5128787850228	1781.69119079541	259.210695974821	1143.60836137618	15.0192637511562	1422.83595561454	381.306412086653	13.9575618719228	2032.25283429447	4.40224495882293	1690.73102993737	15.5171351656035	-51.8765272677435	1846.91316827497	110.724055111125	-21.9237884084782	782.521198097505	74.3528722105889	6.95920977724194
-9.8570805983717	46.5789109785064	48.7085710380113	72.1348316925645	26.3471404132105	34.8657806512298	16.7636701454387	2.92087975865732	-26.8943610744104	97.6907524066225	82.7831319900886	94.4962623173653	559.826985319172	52.967891157021	43.3844208892492	3.98570978840973	73.1996617223169	54.0327211867734	28.4768004727153	28.4768004727153	23.1526503239533	136.02463347771	39.1251007702395	242.507636452951	64.6810214842975	-17.3108908066386	-49.2557916992112	41.2547608297443	81.7183019603362	-17.3108908066386	NaN	49.5307998100993	1061.26187310214	195.126553004437	1292.93978694423	101.605193288366	600.031530866063	312.028252649526	1.70737722801752	1873.19731427349	-26.9866763212316	1047.22775674715	-32.1310564205858	5.34668014773843	1840.68497952225	76.0189833908641	29.9749070354944	124.204644692995	25.6917371419716	33.1872844556364
47.1525844810943	-21.0667383870483	65.2733421179446	-12.5393230285304	-17.8689576276041	-0.814126910568443	-8.27561534927153	-41.3193498635281	-46.6489844626017	17.3066307262819	33.2955345235028	24.768119164985	233.689795448672	-11.4733961087157	37.5592422027617	11.9769961272083	1.31772692906101	30.0977537640586	29.0318268442439	-13.6052499483452	-55.1763998211195	-23.1985922266777	65.2733421179446	83.394099754795	74.8666843962772	13.042923047023	-4.01190767001262	51.4162921603532	14.1088499668377	18.3725576460966	NaN	152.19234853621	959.605627783748	44.75000175887	558.558452189121	1.13479168093982	318.142903954676	696.85058170451	306.441262226451	1291.50673862068	-0.992779542373853	1415.35261091004	21.9523642669581	-43.4302626909096	923.375139210675	-24.1370285066208	-9.13117969661835	49.8203691998198	-12.3467187273332	11.2339008312421
188.574882602903	-12.0260189402474	84.0063275431754	85.0733536152135	16.7836850047795	60.5317539583388	25.3198935810837	23.1858414370077	-28.0314100208178	62.6658061024148	-25.8973578767418	42.3923107336922	666.602562875941	-30.1654621648939	-6.69088858005722	62.6658061024148	90.4084839754036	51.9955453820345	35.990154301464	-6.69088858005722	25.3198935810837	14.6496328607034	56.2636496701866	5.04639821236113	-0.288732147829031	5.04639821236113	26.3869196531218	57.3306757422247	-7.75791465209525	-42.9697750293503	NaN	54.8674392063453	474.410675151773	70.8398974276179	620.292460239396	-42.0321406693753	130.470408120369	1208.07892278223	1347.57172458134	422.233978295616	34.6356587927333	966.651248154654	-0.0337153487476567	-20.4188588632478	804.64300232889	1.03918694148919	-19.345956573011	285.358293854254	14.9869167145682	-49.3872206996428
40.8265920266202	21.6002971449239	29.0771895989169	21.6002971449239	130.549301474536	4.51025725008272	-23.2610575790342	18.3959146646412	-7.2391451776206	18.3959146646412	-22.1929300856066	-24.3291850724618	464.873206917367	54.7122494411787	75.0066718163026	4.51025725008272	37.6222095463375	-5.10289019076545	24.8046796252066	57.9166319214614	5.57838474351029	23.7365521317791	-2.9666352039103	4.51025725008272	21.6002971449239	89.9604567242886	-31.8060775264548	41.8947195200478	34.4178270660548	-1.89850771048272	NaN	-5.34314506771926	303.761341350672	77.7953030034344	990.186476707377	35.1602014284838	49.0166094403427	446.588931626757	1373.90239088193	1142.60696483783	114.035139342142	899.394796583992	-17.767316285665	-33.8767210784576	999.273106299306	-12.3975146880675	9.0816917023226	542.839970503517	23.0431758560762	-10.2495940490285
-4.58084123070548	63.8499549944179	41.3960999830493	162.219224568033	-6.71930361274058	18.9422449716807	25.357632117786	5.0422394884525	0.765314724382286	-8.85776599477569	-17.4116155229161	8.24993306150516	1385.41970709211	-0.303916466635267	41.3960999830493	1.83454591539984	16.8037825896456	58.5037990393301	39.2576376010142	-35.5885457702145	-23.8270026690214	26.4268633088036	-14.2039219498635	5.0422394884525	-40.9347017253023	13.5960890165929	-39.8654705342847	-20.6193090959688	-47.3500888714076	-45.2116264893725	NaN	-5.9243604827877	-22.9951859482417	38.8865563640291	1738.50061676829	77.2959136613006	60.2250881958466	816.676041633777	1198.63576142331	305.618204261748	194.657838736297	226.76905948277	64.440973407149	-72.0866221663861	322.445878428003	-2.21029372323823	-1.13527328565134	927.682384789422	6.38986977745689	-15.1105389742809
49.4591463066659	66.5845410566063	-1.917037943155	29.1227400411118	20.5600426661417	24.8413913536267	-50.0822106773621	-24.3941185524517	-25.4644557243229	44.1074604473096	7.71599660368643	-34.0271530992931	85.8506101502891	-11.5500724899964	7.71599660368643	-8.33906097438262	-0.84670077128373	22.7007170098842	344.872205743136	-42.5898504742632	14.138019634914	104.046342072101	5.57532225994389	38.7557745879532	-15.8314211774815	55.8811693378936	-22.2534442087091	-10.4797353181252	-29.745804411808	-75.7703028022726	NaN	50.096097567489	41.5522758808702	29.8045210617692	1694.78177224162	47.9601421458343	84.2713843139644	1196.03618128524	1261.18282164571	1252.63899995909	445.247850573611	51.0403649752236	-30.7419164727101	45.65995172207	35.9752078663937	6.92097629936461	-7.06809815883457	1197.06838789693	67.1816047346842	-19.981089966403
6.10950898316885	1.82372721084373	66.1104537957205	37.181426832526	14.6810725278191	45.7529903771762	8.25239986933141	-16.390845321538	62.8961174664767	30.7527541740383	-24.9624088661883	-39.9626450693262	313.614351147496	29.681308730957	55.3959993649077	209.684143168612	3.96661809700629	47.8958812633388	788.264682432503	-23.890963423107	-12.1050635492129	55.3959993649077	9.32384531241269	748.621201038496	50.0387721495013	-9.96217266305035	-46.3913177278139	-3.53350000456267	9.32384531241269	-88.1776900079838	NaN	5.73814051188029	-9.22829213289754	44.2232530270233	2540.41041199533	50.6374384462138	15.359418640666	1730.08498737093	1420.06602544339	517.803943143922	1415.78990183059	18.2246030662563	-21.6298346338281	-30.2470103527653	429.694743645506	-19.4755407040938	105.473507220495	912.256583905988	2.06739859324913	-24.8612755284295
14.1526951732999	-6.22586905032145	29.1684793380736	28.095923326304	0.209467020295824	29.1684793380736	-24.4593212504037	-1.93564500324327	-3.00820101501281	64.5628277264686	68.8530517735468	1.28202303206537	214.720669374205	-30.894657321021	-0.863088991473722	1294.78457322614	25.9508113027649	29.1684793380736	766.014459423752	40.9665954675386	-18.0239851797865	48.4744875499254	19.5154752321477	1298.00224126145	97.8120640913245	-7.298425062091	32.3861473733822	36.6763714204604	92.4492840324768	-13.7337611327083	NaN	23.357607525812	138.9269144089	47.9695895472105	2290.870212019	1.95588402894381	37.2687277987764	2825.9132994407	883.706892099914	948.982148765362	1541.80988962861	15.5338379582829	-10.3432833186057	6.90813086598666	19.846691504431	147.0758711158	189.126193190744	529.841623336443	11.2209844121348	-40.5332581416424
22.2125724214361	31.8755923872244	-31.4708718329434	47.9806256635382	-27.176196292593	47.9806256635382	-44.3548984539944	10.4022146854726	-9.99749413119157	20.0652346512609	47.9806256635382	18.9915657661733	326.060866901224	7.18120803020985	28.6545857319616	1775.51386176947	18.9915657661733	-29.3235340627682	787.738487488887	257.346058255618	-31.4708718329434	7.18120803020985	53.3489700889762	2031.04705642032	431.280417639807	-12.1448319013668	999.251257851142	7.18120803020985	45.833287893363	NaN	NaN	-25.3990046864984	42.083037824837	4.59301420742848	1658.43862750111	-1.83384698412727	54.9367602079486	2266.84815363505	746.895481832118	697.622879363524	831.515820854269	126.162341424699	-18.4614361106903	-21.699281876408	29.0269684531689	5.28276617123927	66.801835719875	1343.59234933454	50.6126068912867	-49.7606118459612
4.49437505176348	-27.7491470547358	-13.7769541419194	-26.6743629845191	-12.7021700717028	17.3917838943632	-0.87954529931973	0.195238770896912	-32.0482833356023	66.8318511243287	91.5518847393115	9.86829540284669	62.5327148434621	-21.3004426334359	114.122350213861	2120.74420930833	45.3361697199959	16.3169998241465	1496.29466451246	77.5796918264951	-25.5995789143025	-41.7213399675521	17.3917838943632	2985.94538583273	731.048406518213	-11.6273860014861	2045.50932439317	36.7378971582627	-42.7961240377688	-72.8900780038347	NaN	72.639742880186	35.1126385579936	104.805832299208	1749.56520459187	23.3184057710189	43.6902624030662	3265.66021920844	557.275490126785	354.629126786946	970.073637670901	-9.31005419739951	-25.5153428563619	128.975075692413	69.5556839428841	-40.6402789380601	20.939817965997	1253.6221086244	-34.1581634744752	14.457702502412
212.678663393157	24.3958878787909	39.4585099199401	-34.7786987114384	-7.88115935224326	-18.6401750959213	-12.1847656497145	-15.4124703728179	9.33326583764161	35.1549036224689	130.910143741204	-26.1714861164959	133.061946889939	-14.3365687984501	416.024060948672	1569.39054867096	-2.50165148040424	26.5476910275265	1083.08303705671	3.95375796580259	-18.6401750959213	-35.8546002858062	15.7886752838484	3895.48975245415	1010.99763157407	-50.9172223269554	NaN	16.8645768582162	-17.5642735215535	-10.0329625009789	NaN	45.3006694826141	20.6155853574684	20.6155853574684	2228.32071776724	47.4471985369746	93.5975732057253	1531.77203962726	74.2788117164808	969.381427384809	1824.77325554747	202.086044336673	27.9765615493888	3.10377829406251	110.164888827858	-22.850430320191	48.5236433690061	348.078467791848	-14.1990274487732	72.3150012654051
-32.1296908587116	12.0281867373585	-13.8203269774142	256.512045622918	-4.12713433437444	-1.97309152481004	-18.128412596543	23.8754221899627	-17.0513911917608	8.79712252301195	-3.05011292959224	32.4915934282203	769.174234299245	15.2592509517051	2229.61525918391	2596.87955821464	-5.20415573915664	40.0307432616957	1080.4334202813	8.79712252301195	7.72010111822975	13.1052081421407	104.652027548628	2838.13235288585	1161.21002563996	-34.283733668276	1922.66415882098	26.0294649995271	23.8754221899627	-5.20415573915664	NaN	12.5357668358093	53.3602375922717	-7.87646854242193	1169.58721432818	13.6100950136109	73.7724729705029	1330.73644099842	194.097228884287	304.753031197856	1209.33735690684	57.7597996241818	-8.27271704319024	62.0898007171242	284.002356730424	44.7697963453545	24.202291153878	-14.7677186826039	153.019823668915	-42.9127257867297
-18.6937272406147	149.496669481441	34.1353076272105	939.775905361356	69.7140453953376	-47.8036035963551	12.5724362525879	45.9948868832528	-2.52157370964782	-35.9440243403127	274.561323454251	-27.3188757904637	104.214639594734	31.9790204897482	1349.47046147918	3469.10071760458	6.10357484020119	-17.6155836718836	1352.70489218538	-5.75600441584119	-20.8500143780769	-5.75600441584119	21.1975848024369	3644.83811930775	1055.13726721559	23.3538719398992	1857.27608235154	47.073030451984	41.6823126083283	-49.9598907338173	NaN	-10.6155976006711	97.9991902141026	3.3645236032107	785.175917081829	36.7017357047749	28.0985841946938	1099.19094719979	34.5509478272546	208.764765906396	1787.44306800627	11.7518915880852	-47.8448613724418	-31.5912014741163	993.472949446949	90.8530364266029	99.5216550390433	31.2562834660759	1542.84665401035	-55.4299026583271
13.117821073359	710.324996564838	-6.309004249933	401.654327539198	346.611655789871	56.2885440140078	90.8251223665269	-66.7480163668413	99.4592669546566	29.3068421761023	357.404336525033	2.32514033819677	21.7519656614887	17.4348933674239	2392.90392317663	2270.94663086929	1.24587226468055	-33.2907060878385	664.995737477156	-49.4797271905818	-67.8272844403576	63.8434205286213	-30.0529018672899	3909.27556646692	554.910393978502	-23.5772934261925	523.611619846531	24.9897698820374	-11.7053446175141	-52.7175314111305	NaN	-5.82493391291211	4.93968425051279	-14.436628443652	347.254541847424	717.557406669241	156.720800354804	696.028170342391	117.968174966474	59.8392368839798	812.28604650738	71.9486790378132	22.0544788750886	-41.9402561162321	692.372211496041	96.8957791191755	196.684179444625	93.6418095433456	1359.43597454116	-14.8238429843165
-12.2651334795157	892.025419975552	5.02118534399818	1146.99862262238	167.08042431444	167.08042431444	437.179155931844	-28.4710573765599	-48.9985609794826	7.18197519693741	338.863217623109	-19.827897964803	507.404826152369	29.8702686527993	1377.12274196041	1987.54587541574	43.9154026969043	20.1467143145728	109.819493211551	44.9957976233739	-27.3906624500903	-7.9435537736372	-12.2651334795157	3615.70102960545	387.480989314242	72.0056707851143	511.726405858247	-17.6671081118637	77.4076454174623	-77.0888290676925	NaN	14.0606990278082	26.9910808301337	29.1461444638547	28.0686126469942	451.538616673156	16.2157626615291	771.565566280714	205.861362428971	330.855053184784	1057.11149774874	3.06268588595086	-8.88043074803559	-24.0807610094729	515.530963271551	-27.3379746369237	7.40563738921866	334.212738010121	805.422976114677	30.2061327813746
20.7011556804511	774.523477743453	52.0653555941198	1484.00331027334	805.887677657122	17.4565832755889	150.484051874942	8.80439019595612	-10.6630442332175	67.2066934834771	472.778244091262	14.2120108707266	131.016617445769	39.0870659746707	1801.97140594984	1305.55182800591	-13.9076166380798	4.47829365613975	633.925340199421	19.619631545497	27.1903004901757	43.4131625144871	-12.8260925031257	2812.11494799696	500.897871600068	188.337396598335	10.9674384658643	9.88591433091021	-13.9076166380798	-55.0055337663353	NaN	2.70638939491195	39.3789235810437	5.94220123486475	65.2654183006661	1062.97406895278	14.5710328080722	137.531882726279	661.733400798633	214.112762938495	193.619287952127	42.7213420624339	242.696476832187	134.014338370365	700.24827975646	14.4639860623601	3.59577221617787	646.994031910167	1493.62789052776	51.4159131393797
7.18223305962574	1266.31081956009	268.102258293169	1581.36363011179	373.119861810404	5.01692164689924	462.980285438554	-40.4546180203573	-30.710716663088	-3.64432400400677	747.718736212089	92.7120338623225	128.43967217231	-36.1239951949043	2603.3906169187	290.838028126797	15.8434787105317	-22.049471012182	147.927474886848	16.926134416895	-43.702585139447	-3.64432400400677	-25.2974381312718	2893.54234622405	23.4220686550745	293.003339539524	-20.9668153058188	10.4302001787155	-25.2974381312718	-43.702585139447	NaN	20.4807742107957	29.1181999074039	78.7833976629011	75.544363026673	1110.95576840758	22.6401306349478	29.1181999074039	1031.05958071396	28.0385216953279	87.4208233595093	74.8438823726645	363.139252781988	-45.9138010818067	372.930416305323	10.6573659419095	-45.9138010818067	768.928585471337	1486.94724384927	53.0857412096967
22.8973122938508	861.750499940019	268.917562417469	488.926860986166	345.866627434107	7.72425722014746	2104.85722633557	54.327212089379	378.380316877757	70.584056811204	618.981618760766	-21.5380632791375	-6.36500820543417	49.9920534968924	2099.43827809496	200.638814585804	113.935642736071	5.55667792390414	35.9027880713107	-6.36500820543417	-8.5325875016775	20.7297329976074	12.0594158126341	3131.20602310678	-19.3704839828941	110.684273791706	39.1541570156757	39.1541570156757	-35.6273287047191	-58.3869113152741	NaN	49.098146300506	38.2906001052737	-2.77807543660907	124.750969667132	879.117694094348	33.9675816271808	79.3592756471565	961.255045178114	117.18568733047	4.78720690005355	10.110117725938	629.748217476755	-33.4496783901124	561.141538593976	98.3187048609401	0.309163599826671	777.851524271327	871.505085920835	-8.40279562338342
-21.0255831560531	212.233499896231	927.199712600675	716.724074869777	54.9192345818999	31.050863292829	934.794194374471	56.004160549585	648.373738905619	9.35234393912809	736.252742288108	-18.8557312206831	165.581683285774	42.9850489373645	1545.60751418115	91.8067174831914	381.481950855098	59.2589384526401	57.08908651727	18.0317516806084	32.135789260514	24.5413074867187	36.4754931312542	2192.22339092144	0.672936197647734	280.583835860389	63.5986423233803	22.3714555513486	48.4096787757897	-11.2612494468877	NaN	-19.5923490931154	-15.2650163914932	2.04431441499553	56.1359731852728	776.636868005367	2.04431441499553	76.6908035179782	759.327537198878	-16.3468495668988	13.9444793444565	1.93117950297413	781.34190116158	-11.1498396017857	56.4354257728067	8.47168905535404	-2.42916019861248	496.829735633054	785.702240863167	-4.60933004940578
40.307594395976	154.344385012718	375.90157821096	133.709156234451	331.372926636804	-6.39318652326129	1917.02734854579	-49.8357734248774	448.667911271167	76.1477285898093	517.089985641213	7.72565421976394	-37.889062026933	0.12320151198112	687.602139230056	39.2215297234356	246.659882178652	-8.5653158683421	-2.04892783309968	-17.2538332486653	-3.13499250564009	168.463225755743	6.63958954722353	561.618637215369	-15.0817039035845	27.2748183254912	-33.5448033367714	-3.13499250564009	22.9305596353296	-19.4259625937461	NaN	11.2079945843352	-28.8598192036435	293.848518872509	27.451702876759	486.607190609272	10.1250806981736	55.6074639169603	1749.28478187368	57.7732916892835	78.3486555263536	23.1976341317092	538.233240520909	11.1946856777236	-40.0906395347602	-1.89943990844248	40.6564682465973	586.245034336851	603.703868451739	5.73880001682107
-21.0845979892101	-10.212540287148	662.767831470501	20.2292212786261	152.868325243785	24.578044359451	1736.92713243424	-67.8344461080775	750.831498857204	63.7174520868748	90.8975963420303	-47.1775364741594	-55.8751826358091	87.6359790314116	296.379486911005	45.2349539933691	652.982979538645	-38.4798903125096	27.8396616700697	37.6245136019256	-18.9101864487977	-3.68930566591065	12.6187808871826	97.4208309632676	59.36862900605	-46.0903307039531	-29.7822441508599	-33.0438614614785	87.6359790314116	34.362896291307	NaN	51.8259073961366	69.1698555282282	240.441343332633	45.3219268466022	305.481148827976	-6.70991754967262	56.1618944291595	2111.41974808202	-31.6418429895543	138.545648056595	147.180271005357	345.973689433513	32.4917603737287	12.8308728368781	5.18497212810285	-10.1068292894476	1132.40919090754	65.2599062684797	40.1376610825039
6.63870782847615	37.1124873389889	527.958007311891	330.96678976179	75.2047117271298	56.7027741671757	2824.37496328267	-26.0117702185018	823.989008271157	-12.9515789997106	26.2289946566629	-4.24478485384983	-23.8350716820366	46.9076307530823	41.4658844119193	83.9115058729906	1287.62579653824	182.951289282157	25.1406453884303	18.6105497790347	-17.304976072641	-15.1282775361758	104.59014196941	108.94353904234	-18.3933253408736	30.5823917295933	-0.979737049152035	56.7027741671757	4.46200929201096	22.9639468519651	NaN	32.8456353095542	42.6113714931582	428.900491644604	27.4202263186631	655.682587463851	97.9505432002473	51.2920258785839	831.465838768722	-11.6427184157527	40.4412078968017	452.910963419957	363.254777175793	-54.4118465470195	123.807157816379	36.3377078220732	1.3499278243507	1661.08274146631	11.1902409487102	-10.6771215498664
15.8989745572929	7.18301316368125	207.650125216748	13.71998420889	587.883941013055	-13.5173951461463	1010.60806860322	-16.7858806687507	464.770986328291	-34.2178034559739	36.5993828671204	43.1363539123291	-46.2022503721899	-15.6963854945492	72.5527236157683	120.490511280632	409.206732444017	-26.5913372365637	5.00402281527835	8.2725083378827	-44.023260023787	61.6577718737538	-6.98042410093761	89.9846464029915	58.3892863511495	-11.3384047977434	-9.15941444934052	-22.2333565397579	71.4632284415669	10.4514986862856	NaN	206.079243279245	34.4645393128832	547.136313187078	39.8953843751098	229.974961553042	59.4464265991257	-8.98222118492987	1218.38876287829	37.7230463502192	83.3421448729229	257.990303272379	167.149548570667	23.7743815113382	45.6637199936786	-2.49282466747012	-22.1932293015764	1598.71228531572	-27.6655639221615	31.4356499801574
4.45653540096985	58.9887101873023	49.1729187257624	34.994553281316	440.713933691629	20.8161878368696	225.857165033479	-77.3417267785287	62.2606406744822	-17.3563345135631	-18.4469780092898	31.7226227941361	38.2664837684959	136.424398383894	16.453613853963	75.348362623202	186.59399918732	103.705093512095	15.3629703582363	-28.2627694708296	-28.2627694708296	11.0003963753297	76.4390061189286	635.939119426699	17.5442573496896	87.3454410761951	73.1670756317487	-51.1662828810892	-0.996682077663387	13.181683366783	NaN	104.58397041993	4.55619692077917	547.098142312911	6.7307137359781	46.9592748171582	137.201722647914	30.6503987031663	887.410023891543	-9.57816237801385	68.7044429691475	919.411595654796	-12.9167162144165	-7.43887654420964	51.7217918940248	26.5237294110731	11.1857783344938	1520.87839144351	26.5237294110731	72.537582640811
-11.3772266944412	17.0094235573678	-0.459284289899267	47.5796622900853	695.013646879422	43.2124853282685	36.6617198855433	-48.4982308698838	33.3863371641808	17.0094235573678	-19.0197863776206	-21.203374858529	26.8355717214556	378.393317147706	166.585234499592	191.696502030039	800.917688203479	233.184683167298	-27.7541403012541	35.5699256450891	13.7340408360053	-3.73466701126185	12.6422465955511	319.43642816318	15.9176293169136	91.2514319082531	7.18327539328009	21.3766005191846	-0.459284289899267	-40.8556711867045	NaN	170.490798180953	86.6878489348358	616.714294166769	1.7965496985097	25.7402494831145	31.181999434161	25.7402494831145	889.890141709306	258.647147387907	13.7683995908121	642.317793661139	38.0519837404874	-15.6849031671568	-4.71819155335187	-17.8782454899178	-33.2316417492447	690.571324761881	33.6652990949654	95.078884132273
7.72988063156922	145.441255055432	111.559885157497	-9.75727802542917	486.4408488669	54.7266195222524	25.2170392885676	1.17219613519482	-13.0361202736164	2.26514355125722	-14.1290676896788	6.63693321550682	-18.5008573539284	-37.0809634269892	21.9381970403804	984.824870591354	520.322218764834	33.9606186170668	36.1465134491916	-40.3598056751763	19.7523022082556	96.2586213326236	-10.8502254414916	413.213371990719	144.348307639369	-6.47843577724197	43.7971453616284	39.4253556973788	5.54398579944442	-43.6386479233635	NaN	118.87017001749	60.0402066065127	350.92169236079	-9.68419447316415	36.0724437353738	64.3979816739925	17.5518996985846	470.760506716484	68.7557567414724	-3.14753187194444	584.220689629313	-26.1431071096513	-31.6319901738506	6.79019127554461	-10.7742345298932	32.0390533708615	144.012267880528	1.3013082113453	89.1234372385344
1.71302358062944	0.618920550367393	14.842259943774	26.8773932766565	414.189865989421	-26.7336552061838	147.228726605482	-24.5454491456597	-9.22800672199102	40.006629639801	100.182296304214	45.4771447911113	369.331641748677	21.4068781253463	76.1120296384486	996.252678088829	140.664108423909	29.0655993371806	64.0768963055661	31.2538053977047	-7.03980066146693	14.842259943774	62.982793275304	311.344181144788	17.0304660042981	-30.0159642969699	53.1358660029456	306.96776902374	26.8773932766565	-50.8039218719488	NaN	201.282069980565	67.1456814435939	20.2524724428641	-2.64886218539922	78.0510788856241	80.2321583740301	10.437614745037	863.239694711797	100.952413513887	38.7916480943155	319.416095431705	57.8816331855148	21.6184514454968	-6.95254022845668	-54.2045649199952	84.2548562691642	50.1894431194504	52.3872117097545	511.720847083315
4.44551809237678	12.1123457279527	49.3512228150359	17.5886511819355	158.877331894692	-31.6980979039098	-2.1260484524026	-37.1744033578926	-26.221792449927	35.1128286346806	51.541744996629	-11.9833982695717	363.69115587365	12.1123457279527	225.688258433283	2018.63066406726	6.63604027396991	111.78110499044	-3.22130954319916	-3.22130954319916	29.6365231806977	40.5891340886634	1.15973481998709	534.551886037914	-17.4597037235545	-29.5075757223167	-4.31657063399572	-27.3170535407236	-5.41183172479229	-51.412797538248	NaN	70.9905530654808	12.0421049072132	74.2654668520512	151.771759800885	29.5083117689222	-15.2488433142069	-18.5237571007773	223.819863105434	61.1658117057695	26.2333979823517	149.776070116579	107.976289943659	-37.2229464464846	102.476318868275	-10.8230852846403	21.0767469525883	25.4767238128957	46.3766138993557	282.875370140878
90.5118452003179	-16.9374721330177	2.79811676494186	-0.491148051384737	598.155048520057	41.1728729554189	31.3050785064391	14.8587544248061	-15.8410505275755	-28.998109792882	481.934358343184	-27.9016881874398	375.58146261529	12.6659112139217	99.2832180438555	970.938394370405	44.4621377717455	77.3547859350115	11.5694896084795	-43.2515906636306	-20.2267369493443	51.0406674043987	77.3547859350115	540.04470343162	-45.444433874515	-7.06967768403794	-0.491148051384737	181.514838452021	7.18380318671067	-71.7585524051278	NaN	54.0811479204781	49.7101946104524	43.1537646454138	54.0811479204781	32.2263813703496	45.3392413004267	13.6498298027404	577.502806796055	21.2989980952854	79.2141294531258	-3.69039328274929	153.767818971642	-31.2180527677827	34.8483299962974	-29.01584000898	-37.8246910441907	-53.2401803558093	66.7804149989361	95.4091808633708
-35.0730705724579	23.0989122739766	-8.73104060426114	-19.7068864243431	915.435177446642	-6.53587144024474	572.988787860084	-4.34070227622834	172.370415427092	57.1240343162308	689.332753552953	-12.0237943502857	1164.5868775625	1.14722063381265	87.8564026124604	1564.10766541349	52.733695988198	118.58877090869	-27.3899784984005	-33.9754859904497	-17.5117172603267	7.73272812586185	-28.4875630804087	59.3192034802472	274.445781553854	-38.3658243184825	-30.6827322444251	282.128873627912	30.782004348034	-55.9271776306137	NaN	46.9821866823317	26.1992086921073	86.3604607690726	21.8238449046916	104.955756865589	-1.14681497924063	-5.52217876665629	92.9235064501961	8.69775354244461	-14.2729063414876	42.0344643528672	86.1232961504715	3.45673652996344	33.2166979933463	166.585414181099	32.1144771984062	-9.76991300931784	577.713770693759	121.394361588555
-21.3834319720573	18.1715690480735	-14.7909318020355	9.3815688213778	1067.47784610988	3.88781867969296	25.8628192464323	19.2703190764105	909.257842029354	90.6890709183134	1015.83659477804	26.9615692747693	1374.02910401589	10.4803188497148	52.2328199265195	931.232842596094	48.9365698415086	209.354073978706	45.6403197564977	30.2578193597802	1.69031862301903	-0.50718143365491	36.850319529802	66.5165702949001	620.286584576732	-37.8646823971118	-34.5684323121009	165.404072845227	24.7640692180954	-31.27218222709	NaN	27.8244809374921	49.7233968100602	22.34975196935	34.3941556992625	135.129168713076	30.0143725247489	8.11545665218072	678.222282352767	21.2548061757216	22.34975196935	17.2383728460871	56.9585217133602	37.0984472797237	-27.9984633638628	585.457169141799	13.928360440481	3.99832322366275	1098.50909201074	288.659390105787
-29.6630494250453	24.2329302378635	19.8332584286465	-2.16510061743878	595.090347483776	68.229648330034	18.7333404763422	-16.4640339973942	806.274594326194	16.5335045717337	1295.73808310159	-32.9628032819581	1279.23931381703	50.6309610931658	113.326284374509	1128.55055435134	39.6317815701232	165.022428132809	2.23457119177827	-48.3616546142178	-34.0627212342624	-19.763787854307	-16.4640339973942	17.6334225240379	498.297567681001	110.026530517596	159.522838371288	51.7308790454701	85.8283355669022	-28.5631314727411	NaN	-6.71670510855004	36.0293570003134	11.9161937594161	8.62803513565734	100.696476600902	439.37681484805	39.3175156240721	98.5043708517291	32.7411983765546	55.7583087428657	6.74992122079915	49.8237210960244	-3.19018644271438	94.0019773783068	376.742817584914	69.7039364230515	18.8989416984268	1420.45412225383	32.1524185831115
-2.72545978328372	42.41916305131	-4.92763650692244	110.68664148411	995.961684386874	-13.7363434014773	-10.4330783160192	17.0941307294647	1357.11866706362	-32.4548455524064	2014.46841906978	65.5420186495165	1027.89324687964	68.8452837349746	269.243365586098	723.992859017493	21.4984841767422	13.7908656440067	28.1050143476583	28.1050143476583	25.9028376240196	-11.5341666778386	65.5420186495165	38.0148096040325	1194.15758951436	287.961867737027	644.714496966499	132.708408720497	-24.7472270196709	-52.2744360651549	NaN	14.6274621694257	58.51395002987	89.234491532181	162.744358698425	582.957479962179	212.116657541425	9.14165118687018	147.38408794727	15.7246243659368	32.1820573136034	22.7740373029373	113.431401929987	84.6863838775079	97.9533152863444	616.469217848373	28.3019253899526	83.5808062601049	1411.37952476116	23.8796149203404
-18.7186704699539	25.3717801230555	379.197646131955	59.5418793326377	760.580043761486	-30.8435443830314	0.0197710320751051	-35.2525894423324	1833.08025443644	16.5536900044536	1904.72723665008	823.408935856525	1400.99383862495	31.9853477120069	-7.69605782170153	714.285070638827	-15.4118866754782	27.5763026527059	24.2695188582302	-27.5367605885557	-29.7412831182062	-19.8209317347791	-4.38927402722583	66.1554469215891	1480.35664969236	274.482825973558	769.398133880088	28.6785639175312	-20.9231929996043	-11.0028416161772	NaN	-14.5057148973149	-3.52297723517301	117.287137048388	21.7373193877533	787.234134439043	291.912665876444	45.8993422444655	113.992315749745	23.9338669201817	30.5235095174669	2.30958431663256	166.101348078516	51.004433002598	35.510617511609	530.206012116758	28.8704108726137	613.208595104199	1192.01327380329	73.1384551325823
12.7017866655968	25.9430266971817	673.660351575545	-29.2288067677555	278.630023966594	11.5983499962981	60.1495634454428	-17.0910034054693	2740.39723317209	93.2526635244051	1793.64857091377	585.385418031645	851.313655332642	9.39147665770056	52.4255067603516	694.625648292221	68.9770567998328	39.1842667287667	72.287366807729	131.872946949861	14.9086600041943	3.87429331120684	23.7361533585842	44.7014500752604	721.108128355391	494.903611149148	1620.40901383387	21.5292800199868	40.2877033980654	-8.26351005107935	NaN	99.222403452888	18.9671093438839	106.918116586628	35.4579232018985	702.78619065622	519.188463036991	67.3401633273932	405.951541211958	-17.312681143748	110.216279358231	44.9496292598218	422.718595782997	-29.2747717872538	29.4400529216269	457.061229103286	750.635352647689	433.796864595994	718.50837309	318.582868940832
-9.93678836939153	-2.20448628663586	893.63794072977	225.346117863031	60.7585449586602	-4.41371545313748	40.8754824601457	-9.93678836939153	1790.58498232943	350.167565770372	1532.10516984874	898.056399062773	293.832222024581	113.780044954699	60.7585449586602	1546.465159431	-18.773705035398	37.5616387103933	25.4108782946344	-23.1921633684012	-18.773705035398	132.558492869963	40.8754824601457	2.21397204636737	1163.16389904297	669.401180329856	875.964107397757	18.7831907951295	98.3154407891878	-38.6567675339126	NaN	107.533079864482	36.0003409025104	41.5028592842006	45.9048739895527	159.25675265237	121.839627656877	138.347182801947	4.08573428870756	28.2968151681442	69.0154511926514	-22.1100275228906	636.609212056413	34.4466748652314	-9.91152308623683	283.96153834224	208.552601824744	821.804688503792	491.336113765354	205.225736978384
1.65589723640275	-1.66148780777702	678.402446249075	741.432762088491	206.227974960822	66.8978031052715	-20.460003058129	-18.2484130286759	1485.63280699949	380.943587287623	692.777781440521	1028.9394659174	255.988750623518	8.29066732476228	22.6660025162079	697.200961499427	115.552783753241	20.4544124867548	4.97328228058251	-3.8730778372302	-55.8454435293799	-73.5381637650053	16.0312324278484	-21.5657980728556	320.12486147766	534.649094334619	1100.81614187463	89.0137033998033	86.8021133703501	-74.6439587797319	NaN	56.3730575842426	2.39357808876895	93.8282066219182	53.068191492683	325.168833031091	15.6130424550074	455.160232632436	107.047670988157	25.5276407296862	20.0195305770869	0.610517334259401	1111.80591862152	-7.16007987753963	29.4727355495129	42.7937593411684	683.312986656603	1188.40180542354	177.114082573695	394.690804504067
19.9152539129088	148.324698642367	1238.69800087095	619.897314631583	153.859588501395	6.63151825124076	5.52454027943509	-49.8243583108485	1090.36295264899	355.329579370027	276.734143371825	1502.1587581607	-18.8289751002897	17.7012979692975	56.445526982496	3179.2303854463	-0.0103495795932671	9.95245216665778	142.789808783338	2.20360636401808	-45.3964464236258	30.9850336309655	22.1292098565202	18.8082759411032	178.21310388112	657.534565672976	1161.20954284456	114.008381516391	293.33881294891	-55.3592481698769	NaN	73.4789947434599	52.5268842034148	31.5747736633697	135.232583703593	5.10894982331267	16.1363764233364	595.076272924583	103.253046563524	95.5338479435074	92.2256199635002	18.9325559809807	735.66815946188	40.0456977889452	53.3803136676596	15.5989020113021	618.990270523129	603.433218664629	37.8232618091595	58.936403617124
6.07697899064292	72.5667867467782	613.350556496679	688.705671953632	99.1627098492323	32.672902093097	19.37494054187	-5.00465563537964	1909.90180774132	972.395518379809	224.385181123287	1495.44867272807	31.5647386304948	12.7259597662564	-8.3291460231864	1259.40985519379	-16.0862902614022	33.7810655556993	8.29330591584742	-22.7352710370157	-27.1679248874247	8.29330591584742	20.4831040044722	90.2974021484143	150.138229128936	252.089267688344	826.117941316312	205.546402259049	697.57097965445	-5.00465563537964	-33.8169056630383	104.970021941977	40.9458187812722	46.4651466399536	16.6607762030739	28.803297492173	33.2187597791182	1531.16434062526	124.83960223323	31.0110286356456	12.2453139161287	-24.9997441990357	414.379681960736	-0.527978691402831	50.6402582791023	36.1796695700465	155.201438175352	360.986739034992	31.7302576595678	96.246730361509
-10.0096702173427	-24.431239655792	386.028813592381	141.971484634008	15.50541417376	15.50541417376	-7.790967226812	-36.6341061037107	295.061990980624	638.960954512877	454.808606298832	1016.14046290309	31.0363351074747	-11.119021712608	8.849305202168	1751.64050426401	18.833468659556	13.2867111832293	35.473741088536	51.0046620222507	2.193196230576	8.849305202168	-22.2125366652613	29.9269836122093	38.801795574332	3.30254772584133	784.286000392636	-14.447076198404	685.553717314021	-12.2283732078733	38.801795574332	95.6405899152032	40.3910512801682	37.0760789620662	34.8660974166648	155.310091641041	100.060553006006	2010.58959900551	79.0657283246927	110.005469960312	37.0760789620662	45.6676192609231	653.633315552803	56.8025221234117	23.3978135359458	10.0359301009595	132.519861588334	454.318554314256	30.078755253439	249.436341644465
4.96432960019371	0.52216128827818	459.176039493557	283.710391172893	56.0492651872223	112.686911164145	42.7227602514757	-16.1359698814051	18.2908345359403	885.624197437448	182.651062076815	291.484185718746	13.8486662240248	73.8179384348845	-21.6886802712995	1570.82865955042	-5.03054910161624	40.501676095518	24.9540870038136	-51.6733163767293	-43.8995218308771	3.85378752221483	72.7073963569056	39.3911340175391	109.355284930209	-7.251633257574	213.746240260224	7.18541375615148	119.350163632019	278.157680782999	-12.8043436474684	157.083688254812	169.250989223747	157.083688254812	146.022505555781	92.9288286004281	109.520602648976	1510.9724506163	115.051193998492	252.209859466486	80.7615276314932	193.389100873322	328.259321545025	39.570171512207	62.9773998932463	-20.6198443247511	16.1629431311677	418.544345300462	55.1749904328998	438.607683912781
19.9705048628906	52.2108262127901	76.6690010299552	83.3394123437276	16.6352992060045	-3.37593473531248	41.0934740231696	-56.739225245491	55.5460318696763	257.88184172077	191.177728583047	41.0934740231696	29.9761218335491	-21.1636982387053	22.1939753008147	1496.3548756445	-10.0463460490848	2.18274135949778	-8.93461083012273	-24.4989038955915	-11.1580812680468	39.9817388042075	64.4399136213727	222.306314713984	34.4230627093973	37.7582683662834	6.62968223534599	130.032291540134	389.066597558292	871.559682587822	-51.1805491506807	318.304630142617	45.9216048291541	104.605752559291	107.92749677043	50.3505971106738	9.38241850661637	1423.33820438179	721.342927760913	25.9911395623153	187.649357837785	50.1968081479203	26.7655983582042	11.1447918317268	46.8494924636751	-15.6337336422344	7.79747614748166	237.646486465649	150.616278675275	796.64820573459
-6.16948489139392	67.283956255583	6.07275529976889	19.4279264174011	9.41154807917693	37.2348212409106	32.7830975350332	4.95982437329954	98.4460221967247	312.128760078839	58.3805088438282	91.7684366379086	-22.8634487884341	27.2184429026865	-35.1056889795969	699.428722490172	72.8486108879297	-2.83069211198588	16.089133637993	-31.7668962001889	1.6210315938915	349.968411578797	21.6537882703397	256.482213755372	169.673601490763	-0.604830259047189	14.9762027115237	-17.2987941560874	8.29861715270759	763.978716225394	9.41154807917693	163.966902557398	175.050704369358	91.9221907796625	48.6953637130209	107.439513316406	33.1780411762778	823.453110368981	898.822962690305	105.222752954014	461.01279111791	134.561711523506	30.6885040903302	34.0392527172068	302.099142867339	152.432370866849	336.723545345064	814.763682779467	42.9745823888779	515.430138778486
31.1396008903334	37.8243761430784	90.1884489562472	-36.822280845907	2.17224146177193	17.7700503848435	2.17224146177193	-25.6809887579987	50.0797974397774	491.274964120945	87.9601905386655	36.7102469342875	-52.4200897689785	203.829628252911	27.7972132639609	375.405526406699	-22.3386011316262	209.400274296866	90.1884489562472	92.4167073738288	-7.85492141734551	942.497293681229	82.3895444947114	95.7590950002013	47.8515390221958	-10.0831798349272	23.3406964287976	-2.28427537339138	238.367633725427	NaN	-1.17014616460055	83.6507241609052	49.2557712681071	23.7369352508698	85.8697533797954	1083.32338727094	47.0367420492169	1390.65893408723	1771.2224451269	110.279074787588	1534.8958333151	485.198802315936	35.7375274694742	25.6749616147026	259.350102019953	39.0917160877313	257.113976274448	611.539906936956	82.6961681250746	684.213993665861
26.1465711333427	125.410947741796	51.7991628411453	-9.54399124273053	69.644444029182	52.9144929153976	62.9524635836682	-9.54399124273053	57.3758132124068	223.559994275998	40.6458620986225	172.254810860392	32.8385515788564	132.10292818731	-14.0053115397397	318.363050587442	18.3392606135767	244.751265686791	101.989016182498	267.057867171837	-49.6958739158129	824.722904297981	-0.621350648712222	124.295617667544	7.1859598710538	-16.2359716882443	126.526277816049	91.9510455142277	30.6078914303519	1521.80420070566	45.1071823956316	85.3581707459352	114.235106164445	122.009665700198	178.652885174968	606.25365964137	73.1410057611809	860.592821596711	1559.19252845221	108.681849353194	1745.78195731028	835.437372792235	38.5585047107814	32.9624452439172	739.185149962172	62.0619544716108	382.15655597624	365.368377575647	262.400883385347	1379.37435297143
33.4246351199251	4.39476330832289	47.9395710257262	79.2025098997593	13.3270315580466	28.9585009950632	17.7931656829085	8.86089743318476	44.5899704320797	380.666563327936	35.657702182356	5.51129683953836	14.4435650892621	35.657702182356	49.0561045569416	751.355695691471	-25.7516420344948	71.386775181251	40.1238363072179	64.6875739939582	-11.2367061286937	1214.71711114589	-24.6351085032793	149.544122366334	-15.7028402535555	20.0262327453394	97.0670463992068	72.5033087124665	44.5899704320797	963.49706662241	-15.7028402535555	20.3616928410244	59.2743584777651	141.546851538302	177.124145834751	749.696225918221	128.205366177134	111.528509475674	2380.69281132104	5.9084170330922	2412.93473427719	779.704686353902	40.2649228119124	4.41329791290683	1355.57141129418	63.7925516518848	1087.80458782973	510.81749961136	243.050676146913	1786.91127336034
34.0119848120892	-19.6395154156658	21.7168493432287	55.2490369855756	-30.816911296448	30.6587660478545	39.6006827524804	-0.637942418335873	27.3055472836198	723.657310656356	61.9554745140449	23.9523285193852	21.7168493432287	15.0104118147593	-18.5217758275875	272.090517072752	130.137589386817	282.150173365456	1.59753675782058	105.547318449096	226.263193961544	1166.28218753533	76.4860891590619	-3.99116118257056	67.5441724544361	56.3667765736538	70.8973912186707	45.1893806928715	167.022995793398	834.313529876101	6.0684951101335	52.0568299351606	116.606878404878	133.300856457391	78.7671948191816	858.932435806628	38.7016474931501	92.1223772611921	2098.73853917327	89.896513520857	1590.1286745067	787.783683225986	569.08786155321	-8.49341106976389	1222.9322925031	234.875785355839	1632.28600999317	615.070059956204	159.734144063141	2123.51047098125
-23.5847044074895	-28.0604974205886	36.8385012693472	49.1469320553695	-30.2983939271381	-16.871014887841	-0.0867910887196858	-9.03837711491773	23.4111222300502	1666.02715803739	335.597684893707	17.8163809636764	-6.80048060836822	55.8606215750181	150.971223103372	427.351441662237	59.2174663348423	445.254613714633	1.03215716455507	-22.4657561542148	494.488336858722	1694.00086436926	88.310120919986	74.8827418806889	76.0016901339637	2.15110541782982	6.62689843092884	92.785913933085	62.5743110946666	647.784247557364	11.1026914440279	40.3681638035012	31.4555586861248	452.576150482161	119.467534220217	1181.18161882768	76.0185842730069	138.406820094642	3892.84172578946	76.0185842730069	1665.80452208503	585.939454221561	571.344703023483	-24.7947497595714	622.987668801299	887.938536704879	1281.996819053	551.136585979989	121.152762221214	1517.75818456042
22.8687442092519	27.349382350355	4.94619164483983	39.6711372383883	16.1477869975974	3.82603210956407	93.4387949316246	17.2679465328731	37.4308181678368	1033.25264502798	288.346554069606	4.94619164483983	-35.3795516250874	17.2679465328731	127.043580989897	148.326612160137	51.9928921264216	647.917764893124	55.3533707322489	357.796445256703	283.865915928503	1793.84096948022	12.7873083917701	34.0703395620095	41.9114563089398	-1.77476556681471	-17.4569990606753	241.299853588024	73.275923296661	203.214429388649	-15.2166799901238	65.4577660364967	24.1945608233189	1342.38668411997	78.8404271867165	590.727216182625	33.1163349234655	124.564519449968	3538.25833451854	67.6882095615333	1558.73970604852	769.152916370471	565.739380471638	13.9380206576784	636.540776944712	573.60620230198	820.849174112715	576.977697372126	30.7954960084104	1353.54539519585
-7.95189230228957	67.1801283511505	89.6075972029236	164.739617856364	39.145792286434	7.74733589395163	30.1748047457248	35.7816719586681	64.9373814659732	2346.93233713389	714.212604724806	104.185451956576	275.755588672641	-13.5587595152329	423.776883094343	315.003659163244	-15.8015064004102	982.220857503495	40.2671657290227	251.08537293569	147.919016217534	1603.46174469761	73.9083690066824	105.306825399165	78.393862777037	30.1748047457248	-18.0442532855875	595.347019810408	9.99008277912895	8.86870933654029	26.8106844179588	39.2460127631077	77.2026011263233	1385.58852941128	-9.87427805987719	459.001225250433	81.668082110231	229.028954579186	2666.06520154682	21.3840888274768	906.665693887182	808.745842957057	674.871723020204	194.499880893847	401.49852012394	1302.61759633755	546.622566105907	1557.99091756163	48.2508423073687	1883.11378026542
1.57383801154979	34.128947540526	183.433415380314	279.976153983485	63.3162871182289	54.3355672481665	33.0063575567683	-6.28429187475483	28.515997621737	1271.22310964162	357.434862862773	76.7873669233225	119.445786306119	17.290097784159	585.320629565607	53.2129772644087	-20.8779616636063	1429.50829735147	-23.1231416311219	278.853563999727	644.81789870477	1583.30312512629	21.7804577191902	38.6193074755573	-0.671341955965816	-8.52947184227043	-10.774651809786	241.808094535719	-18.6327816960906	-15.2650117448172	-33.2264514849421	111.322073354486	71.0913138499419	1871.41780167831	45.3883286109273	750.544141037805	44.2708075135788	249.894689425695	2643.62487994609	30.8605543453973	456.63609243516	1160.36584266748	502.690785448341	51.1022615701317	912.611540290406	1499.33877455611	1093.92264339363	1769.6161953311	111.914681244504	2333.82031119889
23.482159916202	-7.98449677000825	60.5678624392356	103.272610799092	-5.73687843527895	60.5678624392356	-1.24164176582034	20.1107324141081	1.00597656890897	2464.39567143223	602.243881108998	-9.1083059373729	312.301115928918	65.0630991086942	455.024880184229	111.139274970645	2.12978573627362	1080.98658640634	9.99644990782619	-20.3463976110194	254.98684839332	555.043896079683	67.3107174434235	-0.117832598455684	-10.2321151047376	17.8631140793788	44.8345340961304	352.758245954045	110.01546580328	2.12978573627362	69.5583357781528	77.2728310434893	59.3740418600715	1898.47463045625	50.4246472683626	190.258937763814	10.1523716056724	522.505211981008	2420.89553974726	59.3740418600715	69.442110775744	2598.32453377825	597.328616285536	19.0126130890503	1286.12214056049	1830.61849444724	641.294160388192	1323.3237548012	99.0524497887588	2042.55496345492
120.815197555695	120.815197555695	121.940228557723	82.5641434867429	18.4373763711475	1.56191134072762	-4.06324366941234	27.4376243873714	7.18706635086757	1037.71546420851	278.319537839613	64.5636474542951	84.8142054907989	11.6871903589795	690.080884581858	48.8132134259032	-18.6886466957762	1467.4773069832	-18.6886466957762	339.071211949125	55.5633994380712	548.326978326331	80.3140814826869	7.18706635086757	53.3133374340152	4.93700434681159	-40.064235734308	463.949653174232	9.43712835492355	35.3128414015673	17.3123453691195	47.6325615957246	82.3472895244099	351.106473488425	19.6368132661397	166.334534513165	59.950690860742	869.587732552337	3045.41729272767	177.532833844998	112.582697720362	2092.61839712015	498.062333339349	22.9681345766329	1722.47374820288	1769.87031910082	1022.81008256658	1209.0108968085	10.5547469605049	2753.91341012479
-5.7647321929621	437.979933390261	612.5495353329	78.7044300373469	0.992800785462625	15.6341222387162	87.7144740085799	19.0128887279286	-12.5222651713868	502.176496685296	421.0861009442	47.1692761380316	-6.89098768936622	93.3457514906005	1272.53525622571	10.0028447566956	33.6542101811821	2340.22546681682	28.0229326991615	214.981345102246	29.1491881955656	641.832178239407	68.5681305697099	522.44909562057	-19.2797981498115	41.537998656011	-19.2797981498115	1069.80926687297	138.395971346765	-55.3199740347434	-38.4261415886816	149.086579128992	141.239663602198	848.583048946123	126.666820481008	556.005198589919	5.60012378188885	1525.65976011527	2107.45249703048	479.77801918677	124.424844616209	2447.79398415884	240.43766750218	40.487786208306	2098.72893715428	935.178780472419	1467.24880357646	1842.29603854576	47.2657482860644	2485.07277558651
8.31482864404636	656.617357676614	12.8247592807947	119.935611903567	38.7568604420974	41.0118257604715	119.935611903567	16.2072072583559	4.93238066648514	170.672331566985	1024.1767045716	220.281568571216	46.6492390564069	-6.34244592538561	594.605811421325	88.3660974463287	-5.21496326619854	1317.32219596024	-30.0195817683142	281.165632167318	-2.95999794782439	973.439984908182	-26.637133790753	896.771164083461	194.349467409914	15.0797245991688	10.5697939624205	112.043233289257	290.185493440815	86.1111321279545	12.8247592807947	34.1760104930078	113.848541854367	889.253037216322	44.2753454543068	389.897030796539	39.786752138174	1822.88044697196	2424.35195133377	1365.04392872641	117.214986841466	1576.75299717837	222.014655579207	-3.02117912716491	1472.71632987694	505.853823977697	1274.82049533616	1407.12799614342	102.146321514507	1718.1071647075
126.266654915366	444.563579664053	37.0983674857692	93.5339924412101	-9.17884497769241	37.0983674857692	391.514092205938	5.49441751072223	2.10828001339577	54.0290549724014	1835.13737856612	367.811129724653	-21.5946824678894	-1.27785748393068	94.6627049403189	65.3161799634896	22.4251049973545	1278.68211650547	428.761604676529	1115.01880413469	22.4251049973545	591.296204548199	35.9696549866603	1085.67227915786	203.019104854766	-5.79270748036596	16.7815425018104	79.9894424519043	738.028829432346	-40.7827949527393	-17.0798324714541	14.5087408581548	74.0442307766759	737.921108924713	65.0577417323708	1461.33347699127	364.981813586053	2203.84213427698	1938.74070746998	654.796085264891	68.4276751239852	2657.74836363665	690.31711671074	84.6924233244565	2974.71081998835	973.3193098819	1465.74312599972	984.639397608747	62.0522478707636	2538.88744250476
415.097780843409	357.470584571497	63.6848780872372	-7.50165848394872	19.6170221145983	-1.85193335925142	91.9335037107237	-39.1401191822536	435.436791292319	186.848885805638	986.849963462775	1236.5678139744	-9.76154853382764	53.5153728627821	13.967296989901	59.1650979874794	-16.5412186834644	654.646126130574	350.69091442186	1076.11562043299	12.8373519649615	913.40353684171	0.407956690627496	759.731013449944	606.058490058178	81.7639984862685	-21.0609987832222	121.31207435915	880.635131118466	43.3458676383269	260.295312426703	167.970026430077	34.1573414467482	383.86948455444	143.231546853327	1128.27282454573	596.395513645609	1746.73481396448	1213.73302671996	639.125614732723	378.247102832451	2944.36311039807	767.511553327835	20.7415501475736	1834.97337881464	604.332675546412	1854.23755188606	1865.56941839866	350.498865664199	2842.37631178468
145.757347800713	1006.58551461666	-11.4767063220427	14.5404393241686	14.5404393241686	12.2780788331937	217.021703266422	134.445545345838	635.558394096778	7.75335785124394	1506.56718312211	1742.98385442899	63.181189880129	8.88453809673139	28.114602270018	86.9359750353654	13.4092590786812	310.90966364188	603.88534722313	968.125386270089	-21.6573285314298	381.042838862102	23.5898812880682	1385.53089685496	517.915648566084	53.0005676707419	47.3446664433047	38.2952244794051	1539.37141024125	-11.4767063220427	214.759342775447	174.29065312206	69.6057631562669	129.264893996988	336.383385972321	837.294956238752	307.116642541024	2897.22343621081	1294.30641135824	839.546244195005	1074.80583562351	1856.72215146712	375.23887088235	75.7659872113095	1283.86682474789	479.600633373773	173.321547801118	817.641994487296	455.778926718122	2386.47153280945
310.67597837785	722.876192112179	29.8362723170986	19.6445087907004	0.393399907503733	11.7175816035018	435.241977033829	-46.0357450460882	445.433740560227	97.7813624930869	1686.56405444161	934.638389827342	-12.0631999580941	-17.7252908060931	26.4390178082992	43.4252903522963	10.585163433902	472.611776630622	1985.52245121596	1210.94842320969	268.776506102657	79.66267177949	11.7175816035018	1545.01178324164	294.822124003453	33.2335268258981	21.9093451299	152.137434633877	1397.79742119366	21.9093451299	129.489071241881	218.936097218151	94.9865528982897	149.07362678332	651.632688298393	915.307173487916	381.197318873242	1905.77671400753	1626.32683226821	1482.09463524146	704.592948144152	1944.3781656895	1224.43960682561	8.26579524323412	1310.74138990708	741.830951435777	703.22225900459	276.255542706764	1116.56237797376	1439.05851475191
183.471994789323	237.887617485114	21.3587855081136	90.5119726840142	42.8983028251974	25.8934207327628	117.71978403191	74.6407493977419	1284.25469557292	61.0368437237943	2141.30075303163	859.132643262058	11.1558562526528	10.0221974464905	50.8339144683335	105.249537164124	98.4475843271504	296.837875405554	1885.09386283894	1192.42833227378	418.139367664921	99.5812431333127	41.7646440190351	1524.59036247933	276.432016894632	-12.6509786767556	24.7597619266005	34.9626911820612	721.959927716419	16.8241502834643	487.292554840821	571.614776305523	82.0686199379462	62.8928488359904	994.609727083958	1578.9067524259	357.297334577782	1592.44259085081	1506.71561415972	1972.5740532837	745.324702758534	2217.50497848677	523.769768404424	-3.67529030578217	1359.27002304236	1053.48829719528	290.739085138061	518.086093202806	887.524981308015	2602.85815715651
214.875288277714	-10.9702423781309	29.886235529459	10.5928987397638	-20.0494596909287	13.9976052320629	8.32309441156433	49.1795723191543	1039.94916157821	78.687028585747	1038.81425941411	555.34593750763	-35.9380899883248	37.8305506781571	43.5050614986557	40.1003550063565	28.7513333653593	631.384382502311	1509.79865751549	1673.22456914585	581.448687281923	60.5285939601515	26.4815290371599	2486.94942080535	137.701941118932	2.64858359106573	42.370159334556	58.258789631952	948.022086286133	9.45799657566405	422.562384307962	1002.94031482033	74.769583069894	64.6071298025534	658.546065204901	1613.81667233491	442.876223642451	2381.6464747562	1486.22142575608	1884.81542613066	1215.22267196033	2369.4448175861	714.905095248148	11.6688171155122	978.903180242924	537.389141544764	74.2545700237565	273.391056549988	1791.38004526995	1975.72353565423
395.182962561672	17.9817427728369	53.2023385964932	90.6952309249015	-26.3280390698276	45.2493008298611	874.637525064349	30.479373548973	795.107147398028	38.4324113156051	707.623731965075	455.398819937601	28.207077044221	42.9770043251091	-16.1027047984435	71.3807106345093	321.333326157232	130.460419758062	1125.72628883945	1301.82926795773	598.553499736978	10.0287050062048	52.0661903441172	3501.41228455769	117.962788981926	7.75640850145276	14.5732980157088	137.277309272318	399.727555571176	14.5732980157088	425.858965375825	139.797011871587	91.1924407569281	92.3227796200597	775.047452951552	741.137287057604	677.838310722234	1413.68891062091	2442.29727607068	2141.62713847767	802.175585666711	2184.52505404236	529.393858302519	46.4099443357657	864.293081666258	890.492680772945	40.7143793125728	61.218413396067	1302.85158845211	2731.29929626887
581.57400221276	99.3176402950705	-13.2846706243899	271.064599374248	2.63888849553382	23.1120359354357	563.375648932847	-5.32289106442803	928.480111611097	-11.0098764644008	558.826060612869	306.323908854079	60.6461395752558	142.538729334863	6.05107973551747	201.68337749458	610.008929212623	192.584200854624	401.865263573621	254.003643174329	367.743351173784	127.752567294934	46.9973746153213	2085.21294196555	61.7835366552504	39.0355950553594	-13.2846706243899	25.3868300954248	69.7453162152122	10.6006680554957	383.666910293708	138.200587949022	73.7040214773214	75.9670588973811	1003.81240112184	2014.25860917848	56.731240826874	1373.8190193016	1778.90271749227	1763.06145555186	664.356788112892	1613.79471330325	628.570569845608	109.731466520115	746.02205916984	474.629297430352	43.5937346676344	314.986496407123	1643.4426620647	2455.34033583998
615.796326200351	39.6401062651905	30.5309170172038	6.6192952412386	539.506866248462	35.0855116411971	1089.47416709566	-2.48989400674813	1090.61281575166	824.169030248047	260.537945528869	560.002542056432	63.5517280411556	620.350920824344	-18.4309751907249	558.863893400434	201.328215416955	235.487675096905	113.652268905083	144.395782617038	418.810108712638	7.75794389723694	19.1444304572203	1664.49173837482	6.6192952412386	107.959025625091	61.2744307291589	6.6192952412386	16.8671331452237	24.837673737212	500.792811944518	96.9562920626658	81.0984777469888	70.9041685440535	1468.65723036873	1701.99364101369	483.207340751657	1274.96535551296	1759.76139316366	1431.27809662464	813.956039335779	1564.67537472204	1179.98955832786	48.7621279224216	620.654098288846	463.126968726837	84.1486570269308	605.814586083729	1359.20520572812	2760.96835864223
818.799691140285	203.252076826358	19.7276955216507	18.5877925321805	912.271736276844	28.8469194374126	945.328922971481	-37.267453951861	625.016182930345	717.348325077434	33.4065313952935	147.396830342317	311.542860826031	-6.49007323616469	33.4065313952935	47.0853672689363	770.923765582535	196.412658889537	129.158382510793	249.988099394638	653.513757667101	36.8262403637042	4.90895665853765	2584.50942182968	48.2252702584065	19.7276955216507	8.32866562694835	116.619449626621	475.688891309744	75.5829420056921	1379.63196195964	38.6174273952965	61.2951435637804	63.5629151806288	834.605264909082	2163.51943238224	201.896983808381	1423.09199948124	2786.02274120712	2731.59622240276	407.13031513316	1240.06258063488	1280.05703388506	13.946913850763	1157.78827680594	747.55945632551	93.9358203511248	886.968693368998	780.697717589946	2418.18490351878
274.790947016796	630.832894951138	18.0299268718384	208.603661823874	1485.56180201146	31.7238479462362	1025.67428592961	88.7818524228935	735.819623188187	590.892291817478	735.819623188187	837.382871156637	15.7476066927721	55.6882098264322	22.594567229971	305.602269434191	573.77489047448	59.1116900950317	85.358372154294	134.428256004219	256.532385584266	77.370251527562	-17.3460359036891	975.463241990148	67.0998107217637	15.7476066927721	-1.36979465022504	94.4876528705592	266.802826390064	-32.18111706762	2276.38574405793	141.336768742902	48.2607765579103	60.7465803876043	607.851802743287	1648.7138129096	470.507960616653	1106.14888285562	2745.19440377181	1937.02237406799	749.735937171628	1937.41348971156	1596.53161578162	313.077043468223	1534.76107486814	1562.21464860746	56.8436885678661	1076.05761364027	1215.6132801485	1986.60114266118
453.875256173629	981.673280165459	60.8827880931324	144.279445563703	1215.86937306227	68.8797278505843	744.0499273726	-32.7956490655907	490.432695064838	945.11584127425	638.947290560374	1494.61984460773	659.51084993668	624.095831010821	70.0221478159346	256.23660216803	241.385142618477	62.0252080584826	28.8950290633245	145.421865529053	132.8552459102	160.273325078607	34.6071288900759	1029.65491871017	-11.0896697239353	75.734247642686	52.8858483356804	31.1798689940251	221.964003207522	9.47388965236972	1871.61843317333	78.377072532054	36.3353477718108	668.097482006818	831.719329722359	1572.56269576773	402.211979469063	711.275469598419	3362.17665515646	2887.21879164885	2099.7886495178	2439.27338642612	2567.5247736156	250.984092505584	2645.39168726635	1723.58484184196	76.9286384627154	1754.50258696799	1922.83253265419	2841.20407306458
222.773368764344	1017.63279392147	10.0484003050282	365.733697030013	1343.58234236719	52.3646574716663	424.061510962406	5.4736698005268	1078.24797310611	2014.92404390277	1055.3743205836	1034.78803331335	578.458665489329	26.0599570707832	47.7899269671649	430.923606719159	32.9220528275353	576.171300237079	63.8014837329199	451.509893989415	23.7725918185325	-1.38842595622532	54.652022723917	989.040728268332	114.123519282435	125.560345543689	8.90471767890287	117.554567160812	335.997948750754	36.3531007059114	2632.51266201047	97.182018245741	65.3332758922708	1136.81596506973	830.840547459608	1885.26141037628	364.48396299808	1201.65090486072	3446.98724078037	1834.07593159392	1624.78419612826	1638.83874301604	2430.93685849102	282.757598867129	1597.57169213746	1737.42114233709	83.3001862873224	1590.69385032436	1549.42679944578	2420.62009577137
378.152516353777	952.916453067391	25.50850737411	543.025040032583	1684.53827689209	119.394250024541	148.017952052111	3.75449383315648	998.714376311504	1793.30834459686	2463.10297204201	1173.89143272023	1583.78284575504	20.9287150496987	9.47923423867056	922.002854877615	105.654873051307	301.440994919889	148.017952052111	341.514177758487	336.934385434076	484.632687896339	52.9872613205776	923.147802958718	253.35317551357	202.975459945047	-12.2747793022829	78.1761191048395	292.281410271066	753.695486955501	2034.89238970955	128.551616801562	35.1823298085574	1153.33647404185	1316.16340135892	1368.54129406231	275.437446339337	320.983439994461	2880.66828341243	2076.78149539949	2565.2622773507	1654.89535708696	2131.11400172356	417.874395838153	1463.26038442597	1744.40151198252	164.273623634084	1833.90766687807	2180.45713839675	1852.26790377972
564.823731932848	1612.46546629807	21.5171869775794	625.573197929956	1210.14353110967	59.3423261833259	451.348314315608	38.7104320711006	796.359432525599	1474.9195055499	1725.94088391531	1892.14225315268	706.954558039289	-7.13822151162249	42.1490810898048	1433.65571732545	46.7339464480771	1854.31711394693	20.3709706380113	552.215352197599	412.376958770293	703.515909020585	69.6582732394386	154.478282367476	274.830998022124	322.972084283984	69.6582732394386	63.9271915415982	34.1255667128283	1647.99817282468	1542.54626958442	67.6595684862393	68.7994155974747	2023.63721136625	982.956798808294	2133.06253404485	457.487280528758	179.364585387312	2349.63348517958	1634.94934643496	1512.98570553277	1392.99434738887	1857.0793249098	98.3810561361675	2438.33427200285	2022.49575254102	545.235155778848	1934.04391276599	3124.1232115573	1812.27904242634
1378.43708367336	1945.29586463214	24.4019388730353	683.059712699634	836.82302575323	50.7941493225332	1073.20543238786	77.186359772031	1664.16144897444	2268.8873144912	1855.79184658602	1769.73029077244	198.820025321891	249.309471399191	65.7114856635537	607.325543583683	20.9594766404921	1037.63332265158	17.5170144079489	112.758469508311	1226.96874544146	637.160216265725	716.336847614218	115.053444330006	493.724289909758	448.972280886696	20.9594766404921	18.6645018187967	31.2868633381217	2624.608411854	1736.45315585785	78.5252863908271	30.6013165253702	1944.13697043897	2194.02624188028	1799.22401394104	716.370504362027	144.70600668122	2854.69239788265	2306.98988513457	3178.74971792526	2057.39038951859	1886.04960762537	523.372919414136	1879.1499788243	2424.22065410879	435.977621267255	2413.87121090718	2556.46353946262	2235.63080021289
2005.46006185645	871.632654502679	105.408864528044	847.508667112173	504.029037123544	84.7311610504674	1408.10418361535	5.46663105309133	1552.84810795839	3120.90728834126	1780.30284621173	1596.50103752216	609.715077120045	386.855384083944	298.40076365209	830.277247547526	52.5658445297931	1040.50056623622	0.871585835852139	508.624082340783	1791.79045925483	850.954951025103	702.764742769139	84.7311610504674	1157.67421927582	82.4336384418478	27.2930958349775	3.16910844447174	363.880157997748	1169.16183231892	2030.73281055127	111.116637850285	76.8491612408431	1850.76220038959	1940.99988879446	1672.5713220205	1058.04124149118	249.328793508365	4156.963376205	1726.25703537529	1431.55673653409	1737.80347412917	1742.40808868654	159.571834589843	1021.78591045779	1615.7811883588	1690.6061749161	2155.6722452107	2764.63252042317	1808.02384612909
1622.99334988809	863.968250507892	15.2401848373092	1151.47775784887	478.705510670974	3.7398045436699	1666.69479500392	85.3925046285091	1958.80445446236	3812.66575779701	983.57220556174	2037.0070404591	645.461024928744	1632.193654123	897.319353359446	1298.68262560746	52.0414017769551	1141.1274155846	115.293493391971	408.553190879774	1085.92559017513	937.570684387183	1236.58057202181	84.2424665991452	597.159427695459	75.0421623642337	454.554712054332	27.8906031603125	978.972053444285	1926.60338964017	2074.95829542811	99.1820356914107	111.760030521967	1972.15981136881	1623.40631833975	2709.68769006962	911.034429300053	914.464791526569	2258.0233302451	1676.00520581299	1992.74198472791	1376.05484347585	1497.05387381521	1.27538447720232	1108.70460501174	1790.90866178224	2280.66664172727	1462.48272228968	2161.97235482294	1470.54932431231
1860.23573447358	139.015929258376	65.3316031488291	948.392198867933	652.503576834283	8.91704097120703	2385.2365580041	68.7855559352141	3063.36262173103	2603.98690114182	1764.67637405026	1373.22839159329	1085.39899272787	1742.80133973649	636.385130497819	764.181383594065	536.220499692654	1750.86056290472	45.7592040259806	270.266135141007	1026.68179535933	2100.86111192507	973.72118596809	143.621199640223	194.279173840537	356.614954800633	660.562800002515	46.9105216214423	822.898580962611	2187.20993158469	1909.74239107843	44.8697549054063	104.392151613965	2102.97108725133	1871.74946926809	2083.51184217354	1143.74477106341	1512.32576606641	3070.21003376541	2525.35117158707	1268.51287185635	1298.47715965298	1943.33529795433	-16.6181492263549	1474.9767932131	888.951866098448	1546.49952053811	2146.36755616728	3057.70553337314	1886.80927152005
1594.32042750651	479.756215809032	305.713613982435	1502.11242653878	1377.63162523234	131.671012155838	1640.42442799038	65.9728114663275	2425.34503622821	2245.53943434113	2087.63323268389	1702.6648286436	608.84741716386	2010.40903187341	739.091218530783	454.399015542906	592.711016994506	2035.76623213954	14.1058109219773	878.555819994481	1367.25822512347	1009.9522213735	1228.94622367187	47.5312112727808	106.313811889711	608.84741716386	894.692220163834	-5.48838928366611	1597.7782275428	2370.02023564757	1921.65883094197	61.4866821821939	93.5710821483269	1705.81218044651	1748.2094232589	2354.37540833334	1265.79755233954	1623.30943767646	2661.46895086633	1768.83510895142	703.174681504854	1650.32636401859	2136.50374156627	99.4089814852719	1218.42532078146	1341.99059250973	2270.46235390719	1809.69092007935	2585.72701915782	1822.39389193927
3006.71516569538	651.635291244544	948.183810467408	857.026872651819	1550.51193122357	165.849584657674	3227.10725585712	250.083210740433	2309.76845125721	2809.40078130974	1765.13459494129	1802.05892418305	927.413875268919	1342.81257923869	955.107122200237	168.157355235284	1605.89842508621	1079.72673339117	97.7703526181836	636.63478249008	1485.8943550505	2361.69328925343	992.031451441995	42.3838587555475	448.551480414879	2128.60846091484	1437.43117292069	116.232517239062	1155.88316245229	2815.17020775376	1834.36771226958	134.345889192637	86.168363704236	1081.83722379785	2147.47820424367	3104.14621037048	1523.46454077486	2270.21618584507	2292.01078070887	2046.53481750606	140.081308893637	1467.67534918679	2080.37732723623	82.7376705014653	1543.97408607597	2405.22497974923	3372.83168848014	1393.68869523366	2143.95960797721	1613.33657415704
1787.31276796116	1076.88110533469	1940.9508348381	1559.74360123366	1644.0712620007	372.225309884045	2917.07238755252	1362.20894382044	2371.83052615464	1907.45080521832	384.93221767086	2274.79595760079	679.501443637933	2718.38255670414	1142.72599113909	32.6043199455378	1316.00200641384	2033.3647096513	37.2250136861978	2070.33025957658	1327.55374076549	3545.48673628228	649.466934323643	71.8802167411475	183.932039952152	1035.29486166875	1090.74318655667	403.4149926335	2363.74431210849	1891.27837712601	1742.26100398972	66.118672935823	77.6016631539855	1647.3264259768	2555.63095223345	2536.10986886258	872.224586250831	2533.81327081895	3272.16954184679	1945.88417164903	58.0805797831092	2075.05150554577	1528.82010441204	144.725282895231	933.983366736758	1539.23553367095	2561.10487096137	2172.26217862889	2154.90312986405	1425.82308174064
2272.12629809867	1193.14495617387	2317.22841206981	1167.70273803631	2255.9357956475	266.816923074442	3318.72663512112	1651.10488264999	2169.20096108763	1474.16582014785	184.707946357763	1499.60803828542	930.627523572659	2033.89461917423	1144.57344882034	33.2111019931874	1609.47216206125	1619.88034220844	36.6804953755823	2072.05794638057	2025.79936794864	3337.2300664939	835.7974377872	49.4016044443635	405.592658370236	1961.03735814393	1466.07056892227	690.082915726615	1202.39667186026	2388.9292086393	2183.07853461721	75.9138943934322	203.51024591588	1885.25314931534	2245.05187027504	1981.81255046747	1442.68922736812	1701.33048045416	3299.15866618571	1532.35152843794	42.5779106623423	1872.76918626433	1849.59916664717	18.0091159106953	1441.80682138516	1006.21045258255	2763.65644054411	1448.7578272703	1688.56753030791	1822.95364408743
1939.48952769936	1515.74996231421	3033.57119242331	1225.15261009652	1836.44903229149	517.7622427459	3555.72021971485	1073.48626292315	2351.65150933082	1832.97575716539	105.600261114441	1758.87922114175	1498.38358668367	1313.14224662459	844.250104600033	134.544220498673	2908.53328788343	2030.95243935353	28.0304499647006	2551.9437082697	1432.39135928762	2686.24367981253	229.480407278953	52.3433758474551	821.094937092648	1779.7188718984	1507.64565368662	1192.73537558618	2343.54720070323	1912.86108506587	1412.70946690634	68.4688577859938	143.266757852819	1367.65084510054	1680.6512884571	2525.29219075017	1176.62851569911	1681.80202538121	2649.57177855351	1870.52288093443	86.8806485716738	2405.32782522687	3065.21685016533	90.4974319453744	1089.02897934786	1283.86440323127	2895.89558893332	1406.79627782438	2080.60211875451	1097.14712200967
1943.39263965388	1938.75641889954	2230.83832642313	1292.00362366873	1701.15010523947	553.685468539647	2876.43206646535	1151.75794584986	2273.7233684008	929.219349641408	102.813000179817	1339.52488640074	1388.20520432134	1184.21149113026	1616.53907647272	353.168920914325	3185.89980181773	481.824046847335	32.1106336760908	2291.10919622958	1735.92176089704	1807.78318258935	266.239781770398	42.5421303733619	939.650846338679	2325.88085188715	2182.15800850253	3065.35806220482	1666.3784495819	2114.93280756456	1775.32963730896	58.7040786353327	97.8707105169971	1202.60012153218	1825.81035235513	2807.28006891919	1679.5114626795	2309.63345206981	2635.63806449661	1884.56030017763	107.086388606801	2690.57412432867	1946.39172526059	374.437016464672	295.490989730461	1648.02218304452	2169.2981536866	1053.60504057517	1895.30900207963	1391.44759615834
1591.07554778808	2432.33285768224	3293.31620104978	1646.77258347763	2188.65832654048	457.408800523821	2167.77193815691	1227.88446089585	2418.40859875985	1034.10519089264	379.665021540499	1907.85243827237	2652.80029062002	776.506400828501	1102.56613059437	1413.54124652766	3055.44344445902	855.410534722022	57.0863565052229	1497.08680006198	1509.85070407417	1342.75959700553	26.9171288400531	93.0573587213868	1506.36963934357	1787.17552761169	3205.12922787467	3469.6901474	1697.82819952638	1347.40101664633	2652.80029062002	51.2248946118322	67.3694874121141	457.14608501892	1308.19676263378	2288.40418265089	1355.47735583461	3112.93160066529	2399.10996185283	2131.57099544816	205.75171141453	2003.65952034708	3297.19917857775	695.011132954684	724.066381342615	970.454887672266	4228.12933692705	1562.01974485053	2549.89819004017	1070.40494212675
2126.63544392666	2400.78662572756	2877.06622122913	1067.20375832318	1761.87497322546	527.032997571403	1528.3818056747	1686.36723247522	1850.16094702575	242.426897820467	883.661865422576	1256.5539389738	1802.5329874756	524.709682471395	945.229715572778	1591.1113133749	2815.49837107893	844.165508722446	32.1668812697759	1616.66777947499	1650.3558484251	2096.43234762656	543.296203271457	91.4114163199707	1952.38681142609	2141.73699207671	1910.56713962595	2731.85902747865	2552.96376477806	1196.1477463736	2195.17323937689	88.7518978418622	59.8915666218408	775.62778087837	1535.23169858933	2343.32097274993	1373.61384375721	1721.09223164627	1434.79774594366	1575.63616229736	340.413986080448	2476.40187367636	3126.77128276148	1023.25090418207	404.294686591227	986.020455003674	2634.63128268455	918.54026586783	2874.30229927048	1372.28636522954
1570.21382323331	2873.89547833168	2944.83622851991	902.672993593295	1103.86561297957	708.458152914056	2742.48064601579	1262.02859700578	1656.27309395346	664.265554436145	1501.59899928077	2294.73984564748	1617.89531106475	1406.23602361791	1010.82856355239	2150.53241903535	2441.27319849529	400.272926686521	42.080286391876	1507.41381486997	1305.05823236585	1413.21380232495	368.872922504847	816.613722873153	1168.9915475786	2827.37695361809	1895.84349622845	3597.25853762801	3132.07329049211	466.561824403387	2299.39169811884	50.0864142617286	60.4872095049612	105.557322225636	1283.15847254275	2177.62686346076	899.484692459062	1793.95308337707	2935.72927230083	1295.87055561782	879.838745888511	1426.73328036444	2229.20868229372	540.39978128145	1163.51203096529	1984.62256559539	4238.30892660141	1180.98246787231	2463.31253684783	1692.2839213512
1659.87511178984	2904.48147740761	2129.07657609663	1219.78043807281	1727.40286595807	293.020225695126	1525.98387507699	1280.32256249949	2041.75620432738	1101.02473246662	1834.51585532835	2524.92892811725	1975.39272178275	1708.77451998063	798.314110333208	1435.17068843696	3679.88637871858	490.946401705435	43.8660982468556	1787.94499038475	1982.37835152429	2203.5899600064	220.835385032543	652.780157384452	1290.8010071118	2704.22675815012	2912.63137877274	2265.29635605667	2439.93709959518	256.927805363835	1791.43780525552	74.9666502355405	86.5354223329863	87.6922995427309	1551.14196986963	1293.15835209659	570.110096006222	2967.159674597	2128.42369753217	744.798554677654	872.055047749558	1461.47575087918	2370.91106856101	1020.74940461799	1499.95186047341	992.766779458552	3667.43936761509	908.81890398023	2265.9762242131	2587.77641354667
2001.50433674658	1356.93689506458	1968.86801058546	1099.34303500721	1939.7284336559	299.753044059925	1255.53116734969	811.444014943103	1208.90784426238	1022.41455191316	2218.30278910255	2470.068733774	1614.53075512194	1377.91739045387	594.645562587133	2107.5723967702	2639.07827996548	654.090299523447	15.3507732273616	1213.57017657111	1556.25160126281	3045.86677390222	1013.0898872957	1228.72275657449	1977.02709212574	1644.83591512869	2419.94866145514	3206.71723855342	2020.1536659815	556.181321040106	1565.57626588027	141.592119908304	33.8875980083671	81.370236695436	1491.952039643	1574.17807249134	318.783430130781	1892.65918563631	1835.91164183957	1497.74260533654	2089.53841921684	1902.47561507453	2205.94561539278	703.769113817475	1499.7942684984	1704.05292255876	3545.88238602871	2060.04657677824	1279.19492211322	1637.52296095053
1420.88814903484	1922.65406912864	2360.24062734998	927.290511361167	2240.05018602519	264.492737841911	2017.17276570445	467.532900856613	2199.20877392453	1755.78772826024	2753.48508100489	3021.87150338065	2458.26001639156	1586.58759241465	987.969180767859	935.458793781299	3452.45667667045	2002.00309835278	41.6153175211753	1011.30713053966	1758.12152323742	2762.82026091361	543.381237614978	1664.7697241502	1901.64991433402	2450.09173397143	2779.15682575388	3322.93105543693	1553.91446273413	1082.48787734367	2230.71500611646	58.803727319546	75.0346512772227	86.6281683898488	1099.90156403338	1249.45793478625	499.35737759934	2370.5510395772	2678.93859477306	1034.97786820267	1052.36814387161	1494.96256002708	2545.39424124375	314.833529961624	1968.18261663748	1570.91145800159	2790.76760393063	1701.77725143459	1038.1007275958	3599.3312562131
2184.74450550321	1678.90746773255	2259.51025704437	1147.36970286963	2095.96017554808	94.8081069542475	1071.43573646064	626.345871817175	1208.11687599682	1621.66493920885	2341.28529779251	1969.79296982238	1967.45654008671	2386.8456776379	1155.54720694444	1039.89393502921	2879.83235186242	1694.09426101435	29.3880743557334	1421.90019680982	1799.23359911911	1649.70209603679	1932.4100940518	2245.4916786304	1576.10455936346	1905.54115209169	2559.74147807683	2288.71562874013	1448.76913876992	1077.27681079979	2066.75480385232	71.0066857272961	33.8677117786154	89.5761727016364	1508.98133330277	1152.67930198262	289.198157675795	1630.84359157188	1699.31857478976	334.461282175749	1605.31054698216	2175.56440861299	1580.18733789858	433.881779352166	1244.48356718142	1575.50853970043	3326.54876535756	1574.33884015089	1235.12597078512	1977.88518474121
1185.49888161984	1484.89989921134	1657.99111250642	1456.83105381213	1620.56598530748	145.782066624362	880.250187903506	997.203710400185	1832.25186102647	1983.12190504719	2345.67782478689	2735.13305470084	1909.44118587428	1610.04016828278	1717.63740897973	497.812169339365	1929.32328469872	1344.55567221532	59.236459976819	1584.31039333351	1331.69078474069	2933.95404294519	1873.18559390031	2199.48592166605	2250.94547156458	1082.57978182276	3032.1950018424	2015.86889134626	1603.02295693298	1845.11674850111	1586.64946378345	143.651316291097	158.75519496588	71.6174333805904	1666.81938880196	1735.36776124905	125.061927152901	2430.1461802891	1480.92549742001	448.052563429042	1351.96161027378	1715.94654375774	2321.33142315535	780.351730143247	1396.27522446267	1221.80259964595	2308.45089380646	1948.96702925121	1621.0990094614	2368.16971169675
968.467179463605	1189.7594492139	971.979755173927	1221.3726306068	2257.58246515182	34.1220405179207	544.616377084736	1713.13323005189	2071.41595250475	3691.88421353336	1579.65535305965	1666.2988872476	1597.21823161126	2536.24680483738	2415.64837211632	298.736077362187	2309.10024223655	2305.58766652623	102.031837584148	1381.78025471151	1618.2936858732	2159.2303452628	1353.67964902893	2292.70822225504	2057.36564966346	1024.66839082876	1818.51050136156	2412.135796406	1939.10893408262	1825.5356527822	2292.70822225504	72.2294915968968	97.8173258589797	60.5986578414045	1711.01396774575	1152.73394748213	88.5126588545859	2142.51790007452	1686.58921685922	140.851410754301	1186.46336537305	1556.59916974632	2670.20587543088	521.531042252149	2974.98244751296	965.80150694104	4269.11066127691	2864.79399452944	1463.99398053676	2768.67215256509
728.672258888929	1004.13571353952	287.93073144799	1674.62548400818	1714.47977106401	242.215519825127	1887.96313824821	2678.01576988436	1587.88380041608	3350.84991017983	1964.15515761965	1869.2081796337	1790.67179043545	2259.54575579815	1279.5991681901	549.327967137696	2172.80407220605	2549.07542940961	73.4208922945544	2959.34014910198	1469.493124162	1843.42011153875	2076.68490930669	2939.41300557406	1789.49960552204	304.341320235685	1748.4731335528	2281.81726915287	1688.69170296906	960.764871743466	1930.16179513085	82.1575254609855	128.730829770305	156.674812355896	1147.52186153666	2125.56125203237	136.881158024436	1889.20173266257	2116.2465911705	141.538488455368	1517.77963079575	2022.37359429444	1542.41999925126	786.698446175929	1893.29072032195	1488.43988831731	2508.19459270001	1887.42331695956	2690.08409693398	2934.16807680924
1288.67017376322	1055.14083501521	684.310327254552	757.068211688605	1621.94822504179	43.5715385288526	1384.89834349859	1376.68374364313	2334.27138393648	2523.20718061201	2274.42215641815	2300.23947024958	1664.19473858415	1583.22225429463	1272.24097405231	1030.49703544884	1918.84733410333	1582.04874002957	31.8363958781988	2297.89244171945	1565.61954031865	1860.17162085006	2960.92800148139	1835.52782128369	3335.27905203725	43.5715385288526	1822.61916436797	2238.04321420112	2247.43132832164	1729.91153742781	2324.88326981596	43.1523589438559	30.330929154269	47.8146970491602	1691.28887916894	2058.44800496165	321.72706073579	1644.66549811589	1860.29863548622	122.412106734029	2000.16877864535	1993.40984716938	1564.6273801579	292.376936943035	1462.42443596613	1364.9204777142	4156.11812598616	1027.76823652984	1359.04674528939	1792.52819824071
1361.20349549876	1493.96116529105	336.737229490957	632.798581594129	2906.12682095777	498.866065166503	686.841526819311	1556.22803696355	1276.614537755	3169.2924672717	1273.089997849	2155.39982098187	1482.21269893775	1833.49184290144	2210.61761284238	1435.21883352455	1584.42435621147	2869.70657526254	67.6973500003756	1634.94276153066	1362.37834213409	1606.74644228274	2484.35687887428	1625.54398844802	1593.82312929411	70.0470432710357	2359.8231355293	2221.19123256035	2615.93970203125	2896.72804787513	1281.31392429632	48.4031108637895	79.9077676438794	79.9077676438794	1676.14371116843	1539.62353178805	684.330442165604	1538.45669264804	2193.05345018991	280.604099724452	2039.03068370947	1074.14016859363	2014.9521935663	401.45957073817	1983.19978772347	1517.497835362	1708.01227041896	1820.90971341568	2307.77993633904	1017.69144709527
2931.18143834778	1890.26033782049	504.717901186417	990.481081432488	1894.96506595847	511.774993393382	2613.61228903437	2130.20147285729	2051.39727654618	2969.99544548609	1596.21482919696	2544.21754899922	1902.02215816543	1651.49538481818	2711.23539789738	1143.38474591672	1930.25052699329	1896.14124799296	66.0020023201104	2471.29426286058	1707.9521224739	1460.95389523014	2091.38746571898	2347.7951492387	1137.50383574425	116.577829803358	2802.97759658793	2580.67919206854	2324.27150854882	3675.70466618256	2081.97800944303	63.009950248626	149.449088101918	32.6394423542261	1981.02433342573	1843.18895144345	1052.38764973158	2443.59053058659	2704.07604060394	223.039164922964	2322.10849900899	1498.5212668392	1432.59323291351	70.472960555939	2021.23639296432	1675.11421485445	2585.156540293	1332.52389570488	2469.78248092304	1357.24690842701
2149.69155369417	1439.64670853678	734.311945270988	1423.16142191621	2358.11267739708	744.909629527068	3558.00603927996	2701.94865548324	2053.13487491655	3754.6519582539	1686.92600784532	1341.91250928626	1816.45325986408	1247.71087145444	2039.00462924177	2093.17057099507	2544.16091211494	2341.62739077651	409.316294751189	2044.89223160626	2889.174410674	883.857045329011	2154.40163558576	1578.59412433872	2221.52030254093	101.983451324858	2267.44360098395	1500.87777312747	1615.09725899856	1951.86811424733	2699.59361453745	115.067710137962	112.728997162969	76.4789460505729	1330.02910064697	1731.11837585831	1428.25504559668	1533.49712947138	2256.1594387443	117.406423112955	3886.24238231462	1650.39487831466	2741.74177216025	48.7313483620133	1600.89534317264	871.36648000804	2452.99448383178	1328.6478998915	1743.50114679609	1064.65037913404
1998.29105827383	864.225851860617	926.705535789827	1725.97394529935	1933.45365042276	575.404671433136	2317.76264968545	2835.28305053306	739.266484002196	4317.11253542018	957.355946773968	1260.32347073259	1888.65689590748	1046.94945580453	1741.29915079142	1855.64876100148	1807.31542060341	3529.63274551994	409.185134942218	3121.74650703868	1642.27474607342	2271.78703320924	2048.98212259375	1341.66494603666	1847.39672727498	40.201341171599	2097.31546299182	1595.12026763628	2756.29929915085	2347.23419870866	2242.31548418603	108.706939165409	47.8347387452062	59.5409311337068	2346.93092384673	1884.53632450095	1689.04291161299	1351.90457082417	2036.71682555146	108.706939165409	2150.26689171992	1353.07959778268	916.53984805475	116.610252607349	1315.32480861702	1242.17490460856	1541.85354361098	1130.09037427301	1336.56187752271	1137.16939724157
2477.95568625885	1537.33109856921	673.419933965932	1254.0815364042	2879.22589932595	1271.78463403952	3815.12966097951	2705.73554249988	1153.76398313743	2516.90250105654	1583.35915242103	1182.08893935393	1890.21284476646	1283.58669912973	2195.88633060286	2277.3205797253	1843.00458440562	1884.31181222135	887.037312098711	2368.19648091991	1927.97945305512	2110.91146195336	2933.51539874091	1180.90873284491	1855.98685600485	114.002048690036	2460.25258862354	1562.11543525865	2400.06205666348	3406.77820885828	2134.51559213378	364.834593109591	357.803284787414	46.0819491709166	2016.02016410074	2334.77280803941	1783.98698946891	1888.28472958119	1835.54991716487	342.568783422698	2291.41307338599	1305.51616891817	1677.56793943216	26.3667483891054	1531.10946469014	1136.61647627213	1255.90926618297	1527.56611449477	1427.17119229258	1170.86886149405
1689.726591116	1315.17393264861	1205.28939877648	1061.13979520228	4328.13695817488	727.941531202906	2983.52836090081	2201.33952839163	1234.82825196791	2519.17758873146	2678.68739596521	1175.75054558505	1439.23711605264	1223.01271069134	1901.22477996666	2313.58717051908	2234.42304396604	2263.96189715747	722.033760564619	2046.55593766852	1969.75491937079	1568.02651596729	1631.83043886079	1555.02942056306	1617.6517893289	119.441155459365	1959.12093222188	2690.50293724178	2952.80795358172	2443.55812456139	2538.08245477398	772.853342136259	621.516612760345	135.831295228345	2997.15131807991	1970.64249479368	1616.35030664232	1882.65602422629	2477.44456526186	948.826283271041	2574.81625935643	1669.32434004706	1217.64789124422	-9.68235445564326	1864.42018835195	1164.43993261561	1454.12770737136	1136.06235468035	1055.65921719713	1211.73589584104
1948.93194151662	1672.13221191245	808.611687933612	2410.26482419025	3233.56658403856	889.049216194655	4333.66807349106	1545.56139538404	1533.73234711036	2526.18949727234	2635.01674139022	787.319401040984	2666.95517172916	1060.57041616305	1549.11010986615	1571.58530158615	1840.10469739874	2040.01561322398	2147.65995251449	1330.27271680302	3031.28985855859	3090.435099927	2723.73460344284	1235.64033061356	1198.97028096514	135.538841161067	3181.51877163436	450.191525241027	3565.96284052905	1977.32165737346	1727.72873879876	827.080147869213	1322.68703761896	177.623725993356	1673.83978651748	2510.02960998152	1625.68840623374	2257.5284694692	2394.93606686428	929.255027983498	2506.50633825344	1806.65597960305	707.013341989335	-4.38087244106596	1443.2649249772	1648.04229452206	775.667026576628	1193.5075551855	1085.79229143647	2017.35177023302
1900.82335315662	1218.69038876691	821.963751491644	1729.10585344046	3364.56700590954	544.847234708325	3126.53102354438	2472.82026600424	971.180337451893	2768.88492068728	1449.62081941968	760.382303317573	1446.06804356348	1184.34688882368	1883.05947387564	1453.17359527587	1932.79833586239	1723.1845603468	1675.81421559751	2201.62504231458	1962.40480133069	2012.14366331744	2198.07226645839	1828.58357741396	1796.60859470819	43.9058389846315	2847.0459895236	2443.21380053594	2406.50178335524	2735.72567936278	2267.94352496358	1406.9614200294	1319.95979506258	60.7876283131068	2911.8543924284	1967.76919177497	2286.38325077507	2262.86929808133	1329.36537614008	1231.78247246108	1702.06152633577	1132.58054965333	753.389461637528	125.354222111362	942.985005645427	1613.67924257337	627.782413732294	1762.98573347959	1100.58630160199	1379.05475686359
2019.77630882832	1291.80838422947	1416.29801302895	2509.43551543959	2950.48448604346	1421.04047507845	3114.09942675134	1518.26094709328	1496.91986787051	2362.41919190497	2082.61393098425	913.597035781535	1532.48833324179	2189.31932709808	2232.00148554362	1862.08944568231	2466.75335699406	1371.24462355866	1335.67615818738	962.20727178895	1212.37214490028	1790.95251493976	1590.58349334822	2318.55141794706	1837.19151992242	110.935333903002	2712.17576805589	1968.79484179615	2184.57686504858	1138.86398313297	2594.79983233067	599.272413629203	1490.2418269049	83.7577465027131	1904.53671920746	2089.32165696741	1283.09438075361	1461.99444788427	1434.9240429895	1916.30646046606	1972.80121850732	1130.83395827084	1474.85019603899	242.323054517925	1241.15640693442	1200.82346871333	88.1088789666843	2815.32726044593	479.575632289064	1446.37988670645
1280.8188635521	753.801733126959	1471.92192210717	1400.70339096864	3045.85146026876	601.868866698087	3320.04280515211	1952.64700729227	2072.5315347088	1368.6550519563	2235.14718080845	930.661085454316	1903.98101101427	2728.92899670228	2181.73328245455	1617.91991094116	2001.31300357027	1455.30426484151	909.295526112756	1060.04141702265	1772.22672840798	1941.96422762149	2489.15994186922	1909.91588860915	2313.48756506084	67.7298831590875	2959.20224738354	1972.82559111485	2487.97296635024	1499.22235904361	1655.90312754838	1075.30208577638	1194.30567835796	276.446286070334	2247.66421071371	2048.53938748315	2119.23459099696	1557.20772306218	1719.80669114394	2281.83355907872	1650.28974102202	1271.59033088104	1595.79323971628	412.987022866844	1272.77788732366	1441.41090217569	282.355814178653	1694.36042445373	917.698510980308	1121.95821911093
1465.87997913022	1449.24323804064	1616.79898758569	2178.88316868364	2016.08077373561	581.756024083979	2162.24642759406	931.127586965154	1235.34228117461	948.95266670399	2940.60824285654	1235.34228117461	1405.27470801818	943.010973457711	1393.39132152562	934.692602912921	2752.85073627414	1482.5167202198	820.612092584374	416.576951837437	2189.57821652694	1331.59771176432	2723.14227004275	1969.73556641463	2215.72166681056	82.6537913965855	1994.690678049	1298.32422958517	1754.64627089935	2067.1793356536	1739.19786845903	1470.97974210244	2054.84978582136	503.760679780178	2078.44049465849	2754.31430284221	1341.23084349823	1164.30052721977	1520.52023066041	2183.41914898371	2387.47878042487	2008.26927570177	1785.95379825691	340.308768455039	1770.49871158962	853.893186937281	71.6280310083099	1297.33528900644	693.39805616158	1164.18377310364
1602.58873266519	1481.23883143815	2007.08840342197	1953.5516822924	1502.65351988998	596.098375429193	2474.64243462025	867.351095819036	1469.34178229825	2067.76335403549	2995.73318694811	1073.1700459394	1441.97856927647	2284.28964838177	3193.22420267054	1368.21686460905	2205.76912405839	2123.67948499304	972.045128250203	1071.98034102541	283.205983049681	1257.57430760793	1964.25902651831	2254.547025532	3195.60361249852	374.813261426953	2538.88649997574	1393.20066780285	2292.6175827797	2161.75004224074	1997.57076411005	1262.93941917717	1411.72277506647	1154.30395297228	2205.2340064761	2669.29637841655	1389.28718965459	1098.805399585	2162.72447622201	1240.50383376529	2025.74932318106	1374.31305411548	1752.78140027151	79.427643367798	1721.83744744114	799.469622689807	42.5329303777446	1124.38112740866	346.021698521732	1996.76256681864
1737.2300548132	1229.83239278757	2601.95001403998	1988.54673717801	1117.87140633121	343.673095728731	1923.0376493578	1283.43073736775	1886.11434531368	2331.57614249111	1676.48526428901	997.572899606829	964.222818534722	2799.66835182461	2243.43664251483	1196.48231171547	1808.69451425343	1393.0095751761	462.780528129113	715.288284817923	1625.26906835684	684.320352393824	1553.80460891661	1896.83401422971	2151.72391956653	107.840379575975	1881.35004801766	958.267446914703	1516.88130487249	3209.39791928192	934.445960434626	991.79365389682	1467.00104174553	1537.92751754385	1805.0839097175	1640.7709074514	1406.71353731696	1683.32679293039	1332.24073772873	1601.76134576233	1228.2152398912	1841.06473630723	2402.23961083622	105.116132934085	2791.84509697419	468.509629178977	55.0750613200342	1817.23565458625	218.304271108723	1096.40593252671
1776.78594076248	959.95982099659	3783.67405691721	2163.13873317729	1670.65816753742	270.725518478804	1656.34880485539	1667.08082686691	1549.02858474016	1937.76627093532	2018.85265946682	1752.93700295909	1039.85376263792	3024.08538787944	1825.67626325941	1254.49420286838	1702.85423357199	1334.38814450971	203.94849262933	455.554786455027	2127.36532647222	1188.90962390907	2343.19821359284	2071.32032263426	2756.97728448154	211.103173970345	2076.09011019494	994.540780811496	2305.03991310742	1335.58059139988	1182.94738945823	1370.92500478044	1433.64511926186	1398.1431676686	2902.24251683626	2091.61462212355	974.486545322397	2235.98922526947	1595.7706982044	2019.4273205506	2169.71891562872	1887.79488723838	2894.48347668547	-15.8484643700866	2386.36814599298	630.626909421762	98.6563988845582	1345.08954577106	186.920564310014	1289.02987313597
2142.34667463597	1632.58441443971	2464.67878295678	1209.97120575242	1437.99132682381	570.082279604431	1532.30331407324	2850.28349031835	1999.08795982672	1485.74423176023	2400.21236129262	2715.38153387298	1115.659218503	1390.2384218874	2568.54135119349	906.740259406173	1531.10949144983	1595.57591311399	348.031271650091	512.778793680731	1391.43224451081	1648.10410854405	1833.14661517267	1644.52264067382	2310.67566453684	463.832066120903	2322.61389077094	1139.53567097121	1506.03921635821	2007.44471819059	570.082279604431	1658.47907336798	2478.28570448424	3260.18220236968	2007.96311408951	1753.25440644501	987.943591848039	1093.38114989623	1844.47566453164	1198.81870794442	1287.67058270413	1538.19734585539	1673.12688972178	22.9266275681531	883.848761441356	203.230708309975	95.7646999208097	1005.64357094908	474.283862802648	987.732569550882
2125.09218943559	1094.82846652259	2605.56320638574	1368.52961796932	1743.8228998657	101.615991185344	2089.23614339454	2306.76282271028	2255.36915671809	1501.19698832122	2182.46186310128	1550.200251244	1201.20140311105	2239.83153676697	3334.63614255387	839.055338096391	1336.25917653237	1764.14132595563	20.3422868256176	404.001979464914	1416.33767935739	920.329042456118	3599.97088325769	2013.93844670832	1909.95591318926	333.485088917505	2466.91982836032	1392.43364866335	1722.30927224107	1828.68220882953	1588.44670035446	1494.80099606315	2665.37092534139	1863.64319262397	1526.82266586103	1439.05957085942	861.483526727196	972.966377134648	2590.65369581299	1437.87358308913	439.27188050323	2018.61964177643	2141.74351381188	108.406559129321	678.601578167289	1111.32819638897	79.7175015676623	843.563659146826	1106.54668679536	1031.23791069601
2031.21644630351	858.564483936371	2266.94342241201	1456.85630147063	979.419431078291	60.4431993456728	1992.92576998132	1617.19850856981	1423.35195968871	805.914803993357	2207.11424065859	1924.72050278242	1173.26597995939	2621.13217839229	1698.56619575447	860.957651206508	1154.12064179829	1276.17217257528	18.5627721182748	46.0841957248506	2299.25118055886	1203.1805708361	2008.48135723721	3032.75694885586	1712.92519937529	238.734160970881	1957.02826092927	1041.64178010185	1941.47267367338	3163.18456507833	1520.27523412926	674.194829835115	1685.76311206105	2020.57796603723	1556.34885999224	2307.90135136432	942.521627702556	2176.11252586305	3045.20640214167	1532.60312566768	320.383388399284	1565.48213803794	1968.76697715733	-33.2969274324084	975.513515824702	281.432783809134	124.666273646997	798.403260069005	1576.25235629335	1668.397556923
2695.43767704745	1087.76336549038	3205.7724436073	2578.03672135997	1527.41796485062	88.6572732112391	2082.07758202717	2001.81366334287	1108.12883739535	823.01223072576	1859.25536000808	1277.04245731304	1714.30111880211	2032.96085566812	2508.55452309596	1057.81414210071	1175.21509778819	1921.54974465858	44.3324225945388	103.032900438277	1299.80386708918	866.139112406874	2188.69681729436	2574.44281455321	2003.01163227846	545.083437669693	1641.22501373134	1368.08809641761	2127.60040157945	1934.72740295003	1908.37208636712	398.539879711499	2400.12293157589	2127.93616264659	2335.93915200304	2738.87065709926	980.94824990957	1272.1524350086	1621.59745712745	1086.73262735371	165.576531632271	1493.5120318943	1815.77600258357	61.8932773453094	755.539519089131	197.268105181323	191.278068551411	1128.11979746966	1476.73992933055	1349.75115277641
1469.81195104775	912.110738014533	2584.01501966679	2023.91509173881	595.480371905354	76.158597188404	1584.95026599654	2394.51654298024	1139.98865301735	783.779491144525	1630.5258489971	1838.01468739441	1648.51621070785	1772.05002778833	1620.93098941804	704.62189961723	2221.80907055705	1731.2718745773	7.79522268755843	97.7470312413026	1148.38415514903	692.628325143397	2413.70626213837	1842.81211718394	1883.59027039497	233.27442279561	2029.91187897573	1313.89548288792	1078.82142320081	2317.75766634771	1840.41340228917	430.462114359866	1626.30474298781	2303.35395262891	1904.73974308626	2856.65427333736	1001.61083251053	1550.15158056772	1731.01534131543	1270.52668730646	240.079208309645	1297.85276797492	1167.12616485885	-17.808549624442	1490.94435606379	302.411661678228	276.026475728196	1650.45479839808	1674.44133107993	1387.80226553185
1792.70973579948	397.439186736244	2460.32628079016	1382.05351567932	1494.92393875329	75.6384060572872	1803.51647843423	1807.11872597914	1331.62205005053	1341.22804350363	3019.87539943342	1919.9891490531	1572.97263555975	2214.17269855439	2484.34126442292	1617.40035528035	1384.4550140426	1653.42283072949	58.8279175143566	55.2256699694429	1780.70224398311	904.155341387438	2433.90979879412	2042.46556558017	2965.84168625971	363.818209650383	688.020488692616	690.421987055892	2080.88953939258	2618.82517276636	1652.22208154785	91.9910926058315	1820.42328257283	2751.94221610431	2202.79870158	2198.03389885094	1551.21192838086	1776.34885732901	1878.79211600383	1314.16299261006	94.3734939703621	1446.34830889001	1686.47807912754	58.3982369171302	1352.69769849738	161.654038119265	167.657282375203	1337.08926343194	1052.53548570048	1392.31911058657
2065.8677179711	824.052811453434	2006.96265464161	1566.97789589479	1910.79112267509	129.213492995339	1114.97169565215	2657.32263956519	1157.0467408875	786.786342816409	854.106415192972	1443.1570484879	1230.37753401197	2110.34705150562	2166.84782653595	1860.30106839267	1277.26115584565	1920.40827587174	54.6805557212875	30.6376727296579	1356.60266971803	515.101765010994	2277.44508829744	1859.09892424309	2010.56908709035	546.357512900113	1401.08200325254	2080.29344776608	1789.37456356736	1159.45102918667	2652.51406296687	62.8282721404603	870.158272234268	2408.49756340268	1881.40766673877	1723.99620438666	1206.44639635015	1455.681211741	1459.25874497628	1516.49927674068	147.496558708644	1039.85965186213	1977.39936164402	25.3936069186471	926.874097093543	1180.49060832941	745.376025071664	1340.35314858709	2711.80546763984	978.558978530237
1648.82780373814	959.198030027192	2404.65240738645	1125.28687605182	2290.3158829492	42.0987498042516	2299.94422184918	2652.58213406089	1491.163754251	711.268303352749	1067.51684265195	1035.02119886452	1059.09204611447	1566.98692308833	2614.06877846098	1843.80166646271	1580.2258890758	1730.66868438796	69.7802241416895	75.7979359541759	1468.29644936355	386.311865478479	2249.3954426243	1575.41171962581	1698.17304060053	738.949777690187	1435.80080557612	1959.34173326245	1997.85508886236	1752.33244691291	2685.07777784832	68.2221255809892	1968.79050797044	3612.68665278845	2008.18671187675	2380.65991244554	1468.57810079633	1234.58852608004	1596.31730740165	1020.89396549731	125.525694899264	2012.66018659401	1401.38274473503	109.036342064673	1219.6841350486	260.652400478514	1533.74597033442	954.957683849833	1578.26814621785	835.830780810386
2364.6687879048	1422.40271149882	2528.54114901889	1089.83821394376	1342.87641860522	363.257083415871	2300.80676482358	1862.20721007706	1727.25350092428	578.942029293968	1392.27911570579	2371.89845089513	1967.0373234368	1507.95372355102	1601.93934242528	1827.26383895714	1815.21440063993	880.177987224271	-0.635953763935208	405.430117526113	1480.24001542143	1175.38922599597	1474.21529626283	2150.18878585843	1712.79417494363	589.786523779459	1228.4067545917	1486.26473458004	817.520907974768	1793.52541166895	1874.25664839427	80.7987155824011	581.562601393314	1979.8770319393	1364.37965439128	1217.37736810311	1520.94306499087	916.201952293208	1679.89675666832	1644.04254050048	98.725823666324	1393.88326954329	1010.8099587161	307.304255813335	996.354362081112	367.535908459119	2659.95260815769	609.667152095174	1458.93345440074	468.725084904038
2173.79837064632	1781.73508583769	1997.6714796246	1553.73520636436	2746.81394075124	144.720078190568	1417.41781810782	2363.1950959231	1038.62436755425	626.053157078704	1601.98914911004	1208.71951573276	1360.71943538165	1897.54454842731	1838.43346856386	2130.36982217521	1328.14802402832	1039.83071612289	90.4343926016804	360.656471977476	1388.46545246041	1519.95744644238	2101.4174565278	2370.43318733496	1412.59242383325	653.799174157469	2404.21094725693	2164.14758209718	589.862700019445	1665.92562324806	2311.3221074715	91.0101480482469	1197.73529877354	2249.42330686816	2394.19492117925	1768.44653866106	1391.56175760326	867.512442989558	2421.71349249459	946.478778068336	106.564123139521	1411.69249232832	1227.17954091573	780.97174991797	502.393372295043	297.378981836612	1874.78382136383	924.481823238872	1856.69431632339	461.390494203357
3016.32203274604	1248.16639274321	3652.80975288367	1109.27438550255	2859.31367673486	209.495729900018	1999.39098842747	1756.63191490249	941.396220229057	692.598363780572	990.914240201814	2877.43002550538	1466.77033457416	1550.10553891856	2146.73729176104	2736.12250509532	1674.5044671428	513.850389244767	11.4236500089905	173.263032358976	1643.10279594056	996.953023125321	1447.44622921894	2150.36056151514	1046.47104309808	573.030461895135	3260.28886285572	1146.71483962829	75.4347489981639	1393.09718290738	1899.14719189726	54.5306630397986	1744.60053007403	2741.15483863	2339.89799564171	1688.30479389358	1461.92406755094	756.430692864077	1095.40289156761	684.563795612444	100.046364632499	1579.24688575117	1523.71090588888	1371.59061322259	307.955868468666	787.255520758461	1278.62821214876	666.525129753475	1521.29629806878	507.161013626893
2378.37489796042	1500.51900880772	1701.24087877928	905.608406241428	2467.85332192365	437.660432271599	1261.10376631153	3361.42839366448	1119.63112301833	1064.00940001416	914.072581481192	1995.06867638824	1466.66230784866	2793.11948470888	1996.27784427963	1727.84257238996	2079.71042878588	53.1450428080185	120.858444726133	274.422766933286	1261.10376631153	1760.49010545763	1741.14341919531	1764.11760913181	1950.32946440663	107.557597920789	2552.49507432129	2389.25740898298	120.858444726133	1736.30674762973	2302.19732080254	510.803264221474	1275.83323927169	1964.12039550809	2376.61304663234	1311.80643559066	1413.73049182776	1251.85110839237	1496.4688433614	685.872819640488	135.482915960163	2097.67988297258	1736.2953913107	1475.22833378908	249.663535979236	642.472766046492	1732.66945995623	793.553239149283	1510.27900354892	424.916884778473
2683.18944113467	1617.8768408956	2127.53207350997	1201.43646080214	1974.99867847574	508.983270646742	1220.80578080649	2324.85702105425	1380.60267084235	1496.81859086843	1953.20819347085	2317.59352605262	1605.77101589288	1510.13499837142	2333.33109855615	1513.76674587223	1335.8111183323	104.648715556003	80.437065550569	254.76094558969	1338.23228333284	2449.54701858224	909.686078236666	2426.54595107707	1294.65131332306	99.8063855549158	2612.97565611891	1081.58879327524	623.988608172551	1269.22908081735	1646.93082090212	204.610113444704	1789.18352334243	2226.14164546574	2079.68864849035	2355.78856082101	1205.77240424372	1172.16024100347	1248.98804269548	558.738261868817	121.780139745504	1287.48956625195	1268.12978006148	1401.22831012101	141.632221103091	836.164550686457	1962.66210964484	465.908639793582	1533.11685354363	723.635793454309
1930.64165720901	1111.32937130497	3205.66610213659	872.565287986785	2694.20192365803	342.921103164206	1345.24545293142	1922.15765424846	913.773302366574	1430.08548253687	2369.38581031146	1659.15356247158	1530.68151764047	1809.44161491551	2654.20590970118	1870.04163606226	1996.0896800475	112.641022806563	89.6130147707987	82.3410122331889	1445.84148803502	2423.92582934354	1621.58154936059	1802.1696123779	2057.90170161718	134.457030419392	1599.76554174776	1145.26538314715	711.369231736435	1374.33346308186	2022.75368935207	380.84768282394	523.85774198512	1809.7465092327	3098.03880688636	1591.02524228031	890.396128910833	1337.4527844399	979.326753935432	799.061973480163	204.188197977776	2005.40985621405	1400.95495057422	1215.62108171071	800.134042363098	1041.18920513329	1602.03614162875	903.097302842827	2694.65803519011	590.573523974943
2276.90238380255	1235.78659004811	2496.53170626124	1090.17598952301	2196.81655351375	461.623563923013	1156.91418143035	2139.78573497475	382.751155305253	1819.44241381954	2392.17744255159	1624.0815247817	712.801849828806	1119.29810962803	3555.84882508132	2424.93982766974	1518.51383940101	101.237327623399	10.2307022952132	19.938075663553	768.619246696759	2181.0420717902	1246.70738508749	1747.85053522804	2426.15324934078	210.445278017221	3754.84997913229	1352.27507046819	899.668787169346	1619.22783809753	2417.65929764348	360.168210614531	1251.66453890797	1027.88813261569	2158.8011536627	1298.58539829184	1607.78183064192	1483.86263791018	1347.91245559282	1394.83331497669	138.798002239372	2342.93436228024	2129.50245123039	1546.20273978166	126.152922512515	431.748613333886	1644.4299261171	568.78160167839	1361.87518023861	668.221469326614
1744.42745712314	1480.8058195046	1700.6929918961	1047.10570600312	3478.01306487273	-13.4550757525868	1220.82872065497	2698.08176832386	386.229342572302	2577.8119889495	2189.06118693138	1675.18122051366	878.242076376497	1539.11843980732	3046.74264388387	2254.66288477193	2617.90191540762	38.7833132685993	82.5177784956388	55.7911608568924	1132.14494394459	2672.56999694142	1948.52162818266	1192.88725675992	1590.1419825722	263.52987068533	1177.09425542793	1547.62236360146	977.859469393642	1188.02787173469	2405.30382055396	679.093647149551	1794.40108484814	557.445643685666	2871.1665808552	1516.17644326242	899.505376197977	1389.7106970871	935.638446533784	423.753283443178	55.1959660179422	1481.74662459642	1105.3963460561	708.407503853895	186.373246523778	1102.96827974294	2100.90353445307	726.61800120262	2849.96199206396	999.775461433496
1355.43741363735	1578.01559049793	2518.19553975058	820.276769819539	2422.10987870147	10.2381589498586	740.002673246868	2017.09057326663	74.7006910460944	1730.04986430981	1823.70297697793	1092.72218849042	1019.74573706072	1811.54023507298	1644.91067097516	2330.88931441435	2403.86576584405	29.6985459977788	373.904141907868	35.7799169502539	1138.94060772923	1418.68367154309	2852.67094213671	1424.76504249556	1401.65583287616	61.3216749506492	597.698592958951	1704.50810630941	850.683624581914	1605.98989687932	1874.78649297872	410.310183803324	1667.93389557248	293.349972833422	2273.233131726	1475.00983624068	747.92728763397	1588.35272109811	1011.99209384437	422.367937511562	137.80494999716	1415.93125533256	1584.87018979227	1318.70021391691	456.990109370637	1051.31485002385	1480.34682027044	459.420885406028	2140.30251387922	1053.74562605924
1576.82000744581	2510.80011477098	1982.31593409415	1065.38370356501	2677.62576627495	4.76222575507883	507.674591237861	2177.14881176303	332.325001335874	1278.48216351535	1985.96905055045	1390.51106817495	730.514695071636	1587.77935681468	2832.27436292462	1786.26535093985	1659.62398045508	46.1642122597146	657.452365945808	49.817328716006	1176.19490273919	1071.47223099217	1906.81819399747	1142.09914914713	1031.28794997296	345.719761675609	844.9790107021	1072.6899364776	820.624900993491	1878.81096783256	700.072057935875	318.374472281853	1419.26613149695	219.390792396286	2015.58244690512	1465.13661729758	1275.61908385814	1249.06248681567	1947.98383625156	55.2227379519296	61.2583281888545	1474.0769044653	1528.83047024604	1745.41124155652	97.9372845093929	223.262112851974	2566.71472826761	1025.09766506324	1988.76042280425	1298.86549396694
2065.7159486893	2196.1639450594	2580.19309325177	1172.08621654644	2133.98779725683	22.4370522753328	1194.03073930029	1607.31925116445	137.036226656546	1787.75199380721	1101.37608767292	1215.97526205414	924.600765489136	1440.29705020459	2686.25828656204	1436.63962974562	1584.15558825761	115.091703902696	867.30117829853	55.3538364061067	1643.8934557542	1758.49263013541	1506.13061846614	1979.15699782689	951.421848854952	111.434283443722	806.344170648949	1916.98085002432	1415.91424714476	1649.98915651915	1194.03073930029	69.1335014376219	1027.44522943266	110.221267833374	2790.59379329743	1386.35895353673	1172.46087553531	1237.71791628151	1909.6237432238	53.4234731098344	154.934425381692	1487.28267221935	NaN	1000.03993927177	573.702547942644	132.747874625086	1289.94936537558	644.352744220042	2542.16318905086	956.188093306492
1768.49231436428	1435.27446436838	1952.79962333637	1279.0404541139	2301.88498999873	92.6384387438971	1578.08211436662	2902.40946691441	694.383493864689	785.926859248177	1250.96715539629	1186.2765105253	785.926859248177	1121.5858656543	2957.3354861445	1791.68330026143	2044.34298871985	98.7413297694629	860.38212976008	160.990818230235	1359.59861565137	911.646414374833	2255.50301820443	1388.89249257408	550.355265661335	97.5207515643498	1719.66918615975	1391.33364898431	2024.81373743804	806.676688735101	1336.40762975422	135.097247221351	1203.36158870205	137.516872003867	1025.51916718714	1914.73127476168	615.392766550725	956.559860885444	1210.6204630496	162.922932220282	92.7538135273257	1300.52480203252	NaN	1105.40947302602	252.999379428879	105.443411867714	1383.44881686028	1043.2164619052	1539.54108006548	1240.77073252428
1829.84044241844	1353.25277744185	2169.56190617099	1123.51308253006	2240.43904609059	67.6881016588348	1190.72416348829	1652.64759261945	285.207600032767	1136.9552987217	1765.07340076778	499.061039445341	1169.94982937393	1547.55390239385	2042.47186217723	903.549544848552	1779.73763661321	187.446027729876	694.584184051123	192.334106345021	1323.92430575098	1639.20537642781	1593.99064923772	2076.68841248324	1338.58854159642	9.03115827710018	2209.88855474593	1206.61041898751	1508.44927347269	1778.51561695943	829.006345967598	105.526429453431	772.877836794941	134.594367341265	1648.54946566592	1833.85756970086	766.822016401642	1064.76837975193	1623.11502001407	53.4463740710631	117.638070240029	900.922435255288	NaN	867.959813622445	119.586218773091	217.253245833365	2147.39786811204	1190.26100292135	1655.40021929591	705.588381134738
1836.27773762779	1852.18277627155	1249.01477231981	1230.66280465394	2241.24449078809	57.3603385490386	815.908335405179	1485.14342295406	298.382847227522	1534.08200339639	1570.78593872814	878.305025469151	629.941729724319	1056.93084408366	1649.08766743587	1579.35019030555	1673.55695765704	81.8296287702044	507.595278618489	176.036396121693	906.444709223492	1213.53430149912	1497.37806806465	1554.88090008439	923.573212378308	57.3603385490386	1438.65177153385	1361.57350733718	1735.95364772101	1190.28847578902	1480.24956490983	71.0393854271335	867.664230352162	225.029271736842	1459.37339979419	1642.46373706007	398.419458683994	1191.4067472395	883.426974620084	233.516903265724	67.4018290576129	1618.74341489902	NaN	1183.63738877409	1634.63211810021	-61.7925006115752	1540.52210683162	603.088617961344	1099.30504101393	1006.41723768389
2117.11073789685	2260.42553421387	2244.50166795643	1219.24966353461	1596.52280255721	118.053066192655	1934.59873233072	2032.59175545347	-14.2375150230635	1440.95887834984	1175.15280312937	976.716931305791	845.651262879107	1454.43291902922	1323.36725060254	781.955797849317	1591.62315140108	306.689635703957	450.004432020986	817.478268731315	1286.6198669315	753.782803701525	1282.9451285644	924.045681377311	1273.14582625212	171.94922891017	1176.3777159184	1923.57451722941	1817.00710458341	1690.84108731286	786.855449005454	121.446463565355	511.100831286615	64.3942664223669	1336.53687505751	1249.13776454059	206.417821012359	904.396828612747	1877.92580964842	104.452192075954	60.7526368174953	664.318402812622	NaN	1404.58497891939	146.743590096653	691.237187398323	2543.73899934153	1026.49841360205	1061.98226601047	718.155971984023
1976.74001116804	1200.45128274605	1557.32335221019	1343.93592923163	1973.06091766841	300.299739836522	1639.48977370193	1699.58163419589	18.23590486487	1516.85332371426	1088.85211325727	621.60723880423	560.289013810392	1862.6881126795	1561.00244570982	817.825558784509	2154.56286365016	89.3650458577214	120.02415835464	610.569958305339	1232.33675974285	605.664500305832	1657.88524120008	1347.61502273126	1137.90669325234	45.2159238621585	1776.84259768813	1186.96127324741	2166.82650864893	2573.97952260801	1129.3221417532	50.4428247469654	967.947004528552	181.68845576208	2032.49490054003	1399.35625462453	103.913267012382	1219.50113064085	1356.82294827704	794.168067165946	117.280877578737	867.780985314152	NaN	1611.33011836003	42.1597074345418	75.2335568451493	2053.53973455371	344.724181672322	1722.80124044763	1014.77587158352
2507.65351938705	1504.52486059425	1405.07146847403	1470.1459102317	3400.2784091574	345.463105514182	1325.26319084669	1384.19853432534	42.1916505303101	1632.21810479798	1139.86242282012	1344.90830533958	879.564655789423	1642.04066204442	2038.62641086949	1122.67294763884	966.739851351589	150.239780241163	33.596912939674	1121.44512798304	893.07067200328	50.7863881209461	1671.50833378375	1590.47223650061	635.228544284198	6.5848805119607	1608.88953133768	2416.79486485747	1671.50833378375	1926.89482219122	614.355610135511	85.1241147749725	974.459568480548	54.7090855784754	1828.51358831819	1620.47478861415	137.437964992948	1001.22479417347	1637.50720496419	332.094151850529	71.7415019285138	598.335800614131	NaN	1352.53290378734	909.82533590843	776.154629817569	2236.72170279202	535.792626204645	1725.339276738	654.74729125798
1686.39307229544	1869.55553439099	1809.32089920521	1290.56546964601	1709.7493594083	163.317296883489	1390.13700944292	1449.1423663596	-24.762278288447	1114.77867716505	1450.3716446287	2206.37778012374	701.741178748248	1414.72257482487	1562.23596711658	1102.48589447407	1529.04545385095	103.082661697706	-6.3231042519826	2037.96665725736	1146.73991216159	51.4529743956057	1398.7419573266	1797.02811651423	785.332101046887	73.5799832393629	1304.08753060608	1365.55144406096	1551.17246269471	NaN	1306.54608714428	93.0880392305844	496.235472449486	197.833293782927	1527.85443298244	1913.95031313469	155.204411116276	1823.82067549662	1783.62772898235	625.340088525629	134.498953821046	885.667643167488	NaN	1559.6855008007	570.143800887459	176.045927845088	2953.14682760161	42.2245317029747	1715.60584309472	528.401347044965
2053.30495882262	1572.08548115521	2460.68001536459	764.719810183807	3032.9742790867	223.194055263963	1041.63638940418	1650.85286368901	45.967444562923	1204.09411588014	1942.53832713447	1417.0121967918	839.794971661331	1689.00581460381	1050.25157186882	827.487568140426	993.63751567265	22.5833778732024	13.9681954085685	1163.47968426115	796.719059338162	77.9666937172774	1851.46354107977	1621.31509523883	1309.93778615992	96.4277989986357	1503.16402143814	715.490196100185	1661.92952685782	NaN	1211.47855799268	35.2256242833919	609.533850329575	96.1925272606938	1778.87904943422	1181.40340025667	48.6383429383983	1094.8303980289	1504.52798603637	680.255457783246	60.8317235338587	951.180074409573	NaN	1515.33919078796	566.470263023005	586.135940282383	2201.17968520874	146.116411603816	1763.6183661876	1006.48979170157
1538.83124568684	1784.04022320548	2034.17802439284	629.463278808661	1963.94228711363	402.737390047706	1181.4915297049	1107.55917467415	87.2926752498562	832.777255143213	1484.61418533096	1119.88123384594	1947.9236101903	1655.89080781885	947.372405440869	557.995335612273	1262.81712023872	63.8807628234532	1.03826104731906	1309.64094509152	NaN	81.1316456639607	1763.09272261343	1599.20933562861	613.444601885333	42.9332622314085	1589.35168829118	1563.47536403042	1315.80197467742	NaN	1077.98623266185	88.3176069222442	448.427389775477	166.443119134471	1735.05691902059	1182.07477789342	115.173251745197	1802.19603107797	1520.21176043696	720.645971389954	100.524718205405	602.164217766589	NaN	1096.82262802348	1179.26569639963	514.799175159028	1884.33850504937	410.207222741527	1502.88550211496	753.514925382503
1616.52846545141	2344.39670177375	1516.60079232919	1130.4605245853	1977.99523365894	277.991115604391	764.059056470497	909.632703734965	5.34894572771792	611.083359345123	1517.83446730601	1374.72816999517	88.0051691744922	1198.31264831027	830.677505218643	841.780580010001	1248.89332235978	196.568567134434	31.256120240886	1530.17121707418	NaN	99.1082439658499	1731.26023829544	1118.12377481713	725.815132189153	46.0602199626963	1008.32670188037	1192.14427342618	1409.27106934606	NaN	739.385556934146	66.9819708311534	319.954040468708	110.977113376815	2166.52794009356	1363.61658863524	70.6482327099585	1064.20520186615	2266.73909811423	472.714952085588	60.8715343664782	860.910185429055	NaN	1139.31629231806	740.185413415237	-70.3951986775406	1115.91046917253	445.764795952966	1143.0119486042	344.750190798547
1980.96540069694	1594.36421957532	1716.64382638375	1001.49339868593	2697.35097593828	261.640020117715	1363.39162893716	948.38205431459	51.6649377193907	975.55530027202	1033.60723481744	1451.08710452705	1533.84198994286	1664.76762955593	1289.28277632599	185.060872419503	1892.03477756353	101.070839460173	3.49418352212797	1811.75018723476	NaN	114.657462438888	1495.55241609375	1595.59936711884	859.451431181181	85.0139213944188	990.377070794255	1126.24330058141	367.862708860398	NaN	1426.38415365666	117.782702400341	126.346968347537	92.0899045587528	1199.32714487481	1483.17138769616	128.793901475307	570.465331037845	802.923978176022	285.397621652606	62.7267070255093	646.662482608484	NaN	947.582912887407	392.606709504147	38.6552197908244	1698.65070813275	406.172794475738	1672.75181864153	400.006392215924
1636.45142685277	1920.87486172028	1706.93897375472	1104.70326601351	2661.61241600567	-19.3876135280871	1245.67835981741	1109.64976053295	4.10823543922904	1643.87116863192	1009.48324651439	1326.05889575823	1323.58564849851	1673.55013574853	1065.13130985803	77.0690296008949	1448.48463511424	32.5505789259801	70.8859114516012	1396.54644266017	NaN	23.8942135169689	1312.45603582978	1318.63915397907	1171.48094202588	38.7336970752738	1704.465726495	349.126228169818	407.247538773179	NaN	1031.74247185184	42.5387908517805	-15.0291098779231	93.982446823005	1845.51644774803	1148.57739423311	116.02972795353	647.614172989516	875.436078004939	183.3964202968	90.3078999679175	691.211502926549	NaN	924.565765570125	108.443185636774	1.02614410242951	286.236909555688	241.78847857596	2003.67489546687	660.344536968405
971.682393835153	1287.3987221947	1509.01920367062	731.490363632205	2873.40898348324	100.057706913114	1336.92285213345	1266.35096697073	10.9142730233596	1386.4469820722	875.110340454586	634.918310251638	1688.54417469859	1297.30354818245	1946.0696503801	50.5335769743614	1740.54451113428	12.1523762718284	43.1049574835485	3134.64876891016	NaN	83.9623646830191	1033.58755625859	1848.25949375107	1219.30304352891	8.43806652642194	1039.77807250094	704.252092165891	833.014830006647	NaN	741.395189619955	72.5808157982208	262.64715817457	86.0693949346069	876.99062611361	798.511620229182	119.1777255421	688.150518204205	978.768086869978	381.591901468157	50.5085953932253	607.309329668656	NaN	1774.16884832045	231.541010102823	-73.7707495444159	1018.92396919307	439.202449862889	1034.9930091745	336.607809981428
1266.00013387706	2294.85685587359	2189.49201084985	838.342821721875	2079.16882017793	4.10116641625614	528.446218710872	1018.08285146826	-19.45097541258	1786.62642693554	366.060398733107	1088.73927695476	1385.00042943328	2082.88757941406	1986.19983927463	84.6742831991168	1492.84444728111	103.268079379777	7.81992565238817	746.613427230618	NaN	52.4450364859725	1256.08344258071	948.666012393792	1389.95877508146	111.945184264085	1133.36438778835	1031.71830200074	1515.1570026979	NaN	1252.36468334457	78.1384207222129	167.754908500849	89.1870288045105	1297.16817913571	1318.03777218005	182.486385943912	970.620429147807	823.305654717173	246.322788197187	8.16390286766152	1154.33359925855	NaN	1155.57108380207	1202.59549645583	5.94794287178543	488.56691484467	249.732397945268	1175.37083649839	207.657923465581
1194.90729062649	863.540764024835	2423.56969263261	816.379984957934	3533.08907383813	72.9771780875641	920.630128158453	1517.58630529476	19.6110333539649	1434.43440536101	141.236200421237	250.450636155115	1525.0327440948	1652.86327682877	1585.84532762843	45.6735691540947	1599.49713209517	96.5575676210149	-23.8265263129181	1543.64884109489	NaN	136.271907887879	709.647695490735	1273.09489802687	1072.04105042587	79.1825437542616	501.147409089697	247.968489888436	899.531884891681	NaN	673.656574623889	57.8993140051815	174.655731623903	198.007015147647	1498.30480294351	1274.62408708448	150.075433177856	722.79638697074	990.721640032647	319.679492455577	97.227791518856	722.638642432061	NaN	1199.6121717873	669.366274218359	-83.880234477702	1152.53426499379	189.914960295044	1204.56774092346	768.477656941525
1155.95035857331	1194.46982475363	1816.99410076468	1426.82918526075	2008.34886824113	15.2771342656423	707.384962086307	-21.9997684895102	-4.60388053710572	1488.95735651934	142.018603633161	281.185707252397	1091.33706046438	1588.36243053308	1292.6323353422	91.073503201119	1221.80622010741	92.3160666262908	19.0048245411575	1799.59821281228	NaN	22.7325148166728	1096.30731416507	1862.96894749603	898.739729562757	42.6135296194208	440.233825674381	82.3755592249168	1543.63014722689	NaN	502.361996932968	122.512545524753	308.304437979607	169.268121109418	1682.672278192	1002.25561244674	155.733612387541	116.360496105718	874.292984530818	220.945336229311	NaN	833.213205136798	NaN	624.842262320736	-21.3557210552656	-97.0142181491928	2331.49950824277	14.613072645126	1132.12628381936	371.820403186946
1165.41798908209	1284.84748992229	1621.98701833578	1398.0567042604	3047.6766846157	-42.5616496245477	581.955115185679	678.991584618343	56.9629344089545	1106.9472959624	121.653914030731	310.750623694385	1730.22000347221	1966.59089055178	1608.30238803117	50.7426479068606	2078.55604758947	117.921742129475	-66.1987383325045	1114.41163976492	NaN	84.3321950181676	1063.40529044775	1446.57493897673	1227.62085410302	61.9391636106296	540.901224271859	56.9629344089545	2306.2185335661	NaN	999.958368126388	38.2238489775173	138.000298236229	135.53668220515	1273.72728856379	994.10686903629	187.272618857816	163.868266562562	867.230643435705	360.957549048907	NaN	872.020307914091	NaN	1486.6704186932	321.939501701679	-85.3438040266978	1574.83235377464	115.814414046464	1468.0446577605	338.081827843353
1371.70606594122	1478.82377633499	2305.87214495671	922.060793241756	2829.00514920539	-28.2974978100109	350.351152884271	-5.87751191363892	2.84137149050573	924.551902785797	122.41462960449	116.186855744386	1039.1429418117	844.836397376475	1999.46567103963	158.535717993089	1580.95926764069	58.8913362314356	-8.36862145768025	998.039634335017	NaN	16.542473982733	1831.31577681684	1184.87285013812	1249.64169828319	24.015802614857	846.081952148496	128.642403464593	2437.9009507909	NaN	1661.92032782203	-4.32750514154583	412.497247830535	333.57185081807	1112.96014631616	723.265998567117	127.625892988669	402.631573203977	1058.69893587009	569.114832527146	NaN	1262.72315072258	NaN	1183.16252426154	182.439019556386	-81.1055555957803	1542.42847812464	174.980210825664	1476.5423343366	501.924660188965
1431.33876850763	1312.86846247454	1685.73816251552	981.151605581902	2694.60634757623	0.965705139733825	663.152363072038	977.410438022963	164.330021880095	998.61038752362	160.588854321156	321.459059355557	851.457796871997	1514.89151065728	1710.67927957512	138.141848967518	1014.82211361236	161.835910174136	-7.76368583112518	1045.99850993685	NaN	-4.02251827218561	1244.28039056065	1149.50414573418	620.752464070723	67.0596653476663	1047.24556578983	129.412457996659	1990.01979064261	NaN	1254.25683738449	77.7202142207091	281.431496668353	127.10476754135	1432.09158903928	729.596318053168	119.697084543254	413.535176801067	1070.34973596559	240.689240178824	NaN	617.60430450898	NaN	1095.51358614884	596.446862353049	-116.683393843925	1298.37611976159	-59.4338444808173	765.706399600498	693.522185186145
1769.5443813342	1300.08561214225	2328.89951058418	595.897458354334	2131.62694267905	-3.41160869921457	NaN	848.106690739369	40.28801077344	484.775568838155	151.409900289619	245.051942016736	588.406095016165	1488.61825615285	1753.3130941015	73.9991457952022	1097.81880201168	51.5250557806941	-32.1285014955305	1180.22379873154	NaN	131.432931387834	658.325486172412	702.025105645067	635.851396157904	131.432931387834	1188.96372262608	1161.49539038612	1675.90233960708	NaN	1060.36198532083	6.68836428582401	795.270107154612	70.9614843942519	1383.61636045484	989.325489020443	83.3216997997188	451.656118882632	545.593755964181	307.04159863867	NaN	1177.11727688163	NaN	906.739767895643	-27.7447101665091	-101.257489107398	1366.50613110222	156.660226837756	739.778541148539	121.772806323435
1174.76567627445	923.501828320332	1658.54233875327	695.989289376805	2181.0711369862	-41.551358846718	NaN	-11.5497053596595	NaN	1064.75961348857	119.707528646222	350.970274275631	874.749141403862	1439.7802820768	2342.33002447914	127.207942017986	1071.00995796504	150.959251028574	10.9515347556344	1271.02098121209	NaN	7.20132806975213	1284.77173906033	562.231917580335	813.495765534451	59.7042216721046	744.741976293275	495.978266129748	1981.06011373915	NaN	1733.54647247091	101.310298213981	603.707877737223	71.6119191288637	1838.66547469337	712.601934382654	36.9638101962264	158.232191460457	507.18814571059	144.620434379778	NaN	817.326022418703	NaN	990.715518838151	48.9236497972694	-89.5384660484761	1349.96857616765	36.4495853066617	1156.62057656323	16.4910821216894
1628.62453441261	1092.94791650173	1812.60692420911	818.851703131442	1755.03420359252	-18.4559075750535	NaN	-50.9970105322566	125.475893966422	599.825048611806	278.168761688682	260.646629327112	142.998026327993	1594.83185057244	1413.35262254188	36.6136512755979	1760.04052712439	121.721151317514	-22.2106502239615	1340.76093132966	NaN	111.708504253759	718.725232493894	1543.5170343707	1126.7406003419	249.382401380387	388.307879389985	457.1448279533	2631.14082167106	NaN	1490.95063728598	103.235005706717	462.500522036557	105.712698922785	1290.05005620322	903.529914496635	104.473852314751	-13.2165754484721	804.422185853921	-61.5315931617954	NaN	1044.9117772541	NaN	409.253811904279	20.8655462386707	-136.48789901492	1044.9117772541	-19.097233508273	1108.60245747579	305.600351935644
1566.05376000751	1388.1140523722	1524.70157443029	1494.62725764686	2117.41623437045	-59.2124428305125	NaN	NaN	88.6529480213666	816.702033486975	183.888284502238	254.061690330248	553.551761631936	1676.3262548801	1291.62561935869	47.3007624441462	1678.83244794539	98.677720282511	33.5167005850727	1057.29656775444	NaN	13.467156062784	888.128535847628	1020.95676830779	420.723529171773	-17.860257253292	1175.08764182288	497.162417662999	2322.92406572391	NaN	1195.13718634517	17.1053740744484	793.510631862934	90.2809494890181	1444.6492266536	479.723842373339	118.8070212608	267.638700070094	683.127136746041	-18.8622816377978	NaN	1091.7308501291	NaN	536.610717293645	140.274946778242	-89.774838000414	760.409149225055	-17.2591449723592	671.639938794161	356.571755292957
1315.13887827725	1248.64423782258	1336.46734785705	707.904803181797	1262.44501225657	-59.9201016909615	NaN	NaN	22.8845449129635	1313.88426241961	125.763045239052	579.933985703004	714.177882469974	1533.44203750578	1011.52184072952	147.091514818851	813.292535223157	50.4860937809385	-26.0454735348104	845.912547521672	NaN	52.9953254962089	739.270199622678	1528.42357407524	307.68234459616	-16.0085466737285	1809.45752618553	666.502479879835	1360.30504915212	NaN	1325.17580513833	103.37259448022	485.811457172224	66.1220559063239	956.409927822449	770.157234952967	68.6054251445837	652.197196135628	463.461134027886	52.4635250958952	NaN	1361.46149297896	NaN	669.267208175254	396.394958469632	-158.111493913809	1290.11416163391	-66.7368414894495	864.533588698542	98.4885574148716
1623.85274780872	689.285427538735	1704.24563557388	925.439535348892	1841.16477254892	-25.4575902483882	NaN	NaN	-12.8962015350819	1187.97255945699	219.489489661083	699.33453850938	671.699483340107	1166.61819864437	827.460703385104	98.9001580133434	1282.18297480679	81.3142138147147	-5.35936830709822	2063.50135277443	NaN	-50.5803676750006	970.660534716795	906.597452278933	431.776958915958	164.219379322536	743.299399005952	463.180430699224	1981.85232613794	NaN	863.888730653692	51.8526225204261	342.740013009046	104.063179787614	120.223590370315	561.527110128691	29.476669405917	412.354089365296	884.735321782713	NaN	NaN	1077.92151926362	NaN	673.154756448732	66.6311861626499	-46.1521223616215	1378.67700866167	-39.886382999162	1224.53982034517	131.794875532229
1460.43478052751	1000.12917561999	1002.64450679435	880.650944837984	1584.94367365823	-70.1442390693522	NaN	NaN	-8.51862529758036	1410.12815704035	148.689573099797	505.866599858637	727.215743202144	1026.54015295075	953.595548894367	29.2113423177901	1304.48424771731	78.2603002177718	-2.23029736168527	1529.60638782236	NaN	-37.4449338026977	1644.05395625565	1315.80323800192	387.64603466381	51.8493228870124	705.835428220101	48.0763261254754	1252.91995864297	NaN	977.491195050769	77.3755661686247	661.062792112988	82.3537088206023	786.76089407542	1137.71995103983	87.3318514725798	-10.9864659039761	994.598349795481	-59.5233567607568	NaN	1574.08418124359	NaN	596.757405872784	-36.8112995986623	-164.779632188935	651.959431696038	-113.341380853629	1767.29127162498	-69.4306784942219
1227.36331121802	680.872239104097	1193.36501871323	1018.33677211454	2241.01610626803	-63.3126079450449	NaN	NaN	-11.6855711785224	2807.65431468108	257.782376822351	303.113433495395	796.718272824098	1038.48390841367	378.665194617136	87.7909142984356	771.534352450185	111.715638653653	-10.4263751598267	1348.2461290128	NaN	-49.4614517393925	860.937269777578	2034.50795920194	828.19817329149	38.6822695693045	685.909023178879	92.8276983732183	1522.0151795928	NaN	862.196465796273	20.7234180279312	505.404231045194	180.207078866516	955.197993254017	408.218875221681	58.1024010369746	7.01779092461527	779.516773111513	15.7395536267254	NaN	1135.64267335405	NaN	606.850486151499	-28.7049692510931	-170.637314034676	1108.00982746698	-130.444083653484	1952.06766547201	248.879528069012
1137.44714997444	711.320349316387	890.34403479995	572.640029575599	1558.53102991466	-37.5533772838674	NaN	NaN	49.4370050989904	2014.91535487979	143.991768558619	341.926406734107	1039.11019597643	1168.96540446099	856.304319954484	174.2492928657	1032.80654507912	20.4402109713711	53.2191956373756	1448.84750430149	NaN	5.31144881783065	798.310731699245	1158.87956302529	215.853388787936	101.12694245692	870.172351928563	357.055168887647	1487.9301398648	NaN	557.511267422059	3.8576855342575	335.666040209989	199.699458782716	1377.24489793268	505.312417036679	107.391871391723	32.5478816152418	623.815400849441	-49.7805071388871	NaN	1375.23258736442	NaN	1087.26766491646	897.386864525005	-127.466462091113	1964.99480844781	-147.586282000141	728.883372786894	-92.2567772503137
1008.18130941679	404.817165683269	1215.19327504921	484.340054920114	1552.21885324346	-71.0579016546748	NaN	NaN	NaN	1581.25101915532	180.133446887105	695.138824801909	566.387480323208	1350.25595994354	481.815518753865	16.0385960809171	1383.07493010477	37.4971534940339	18.5631322471661	2317.15331161692	NaN	-15.5181059971959	880.692233021214	1325.01059828105	681.253875887539	64.0047832396489	669.893463139419	239.460046793957	2854.87951502796	NaN	532.306242078846	-6.80272205494017	375.341357806244	136.813517108577	1148.37137556465	761.231948254303	123.076311623371	-85.4794443793016	737.504047870765	89.3577163415016	NaN	828.537434643458	NaN	905.332920572371	50.5110362161081	-173.580709609245	627.106651879096	-110.633589995382	1209.99697950347	317.406823378888
1143.9997595262	285.872943758841	1324.72455283214	908.931147254139	2750.30194338528	-104.644266951195	NaN	NaN	23.0005171320207	924.096864174918	119.050057630282	527.260604747891	716.832066257617	1956.62942453122	486.81869295915	144.326252498245	991.078780575021	83.663384815133	19.2090879018262	1300.71216770757	NaN	-37.6623505510916	820.464465216268	986.023541601428	235.320554022914	89.9824335321238	84.9271945585311	407.198679125065	1975.5865706822	NaN	527.260604747891	11.2686557931292	385.101541517834	83.7847339604633	690.16918070455	247.571048441856	45.026140457233	-85.0026893600556	201.310791679936	-23.7391060807562	NaN	878.006185710367	NaN	1049.42050478262	-8.05459596461335	-158.042125152839	540.219145185623	27.2365873737927	1798.09775131881	174.703317752132
942.300545243244	828.418579577501	1297.86534915517	588.001096505377	2052.0170328972	-80.1064354003133	NaN	NaN	31.2448199173019	2048.22096737501	84.3897372279818	323.541865126042	1094.1431661309	1339.62206989928	353.910389303573	885.359562410372	1478.8111390463	51.4905027023228	-7.98119047867619	1211.82119731883	NaN	-14.3079663489952	957.484807332009	1003.03759359831	385.544268655168	85.6550924020456	52.7558578763866	385.544268655168	1367.45988372868	NaN	687.964155256418	9.35423292806466	416.163520085446	73.1919979896846	710.317927722323	140.784925701988	71.9402771061234	-68.2524618527282	471.239238962138	-118.321297195175	NaN	704.240389317289	NaN	935.160731620649	-25.1145716190078	-208.084241750086	892.257498624396	-163.919148959825	1514.35437707006	-75.5889633793051
475.324420036701	390.441825975707	660.29246082633	358.769216251455	1977.8730253552	-118.853738390259	NaN	NaN	36.9755014530592	1740.96190461779	126.925713069934	185.203314962557	866.79787622845	904.805007897552	542.470352652114	827.523840170379	1288.67703775548	161.132131572125	161.132131572125	1352.02225720398	NaN	-60.5761364976356	930.143095676954	583.011293099156	335.964937249994	52.1783541207	865.53097183948	1045.43139507323	1255.73752364226	NaN	759.111003165995	-8.85579878792056	105.182479672173	251.803123406579	598.930630367522	159.068699164305	61.3216033413677	-116.628237772185	417.221285568472	-94.0712156591991	NaN	1382.81486138288	NaN	302.673207989458	-15.6843319580761	-173.599778360623	1347.44180138871	-10.6310376731946	1751.70534417923	142.231114444471
354.760753604824	371.250699831259	1386.01662145804	408.03596449023	1450.70794896175	-30.8502966133536	NaN	NaN	8.47188284968423	2016.43995026868	103.606188002195	356.029211006857	1114.56673742288	925.566584519888	281.190224286882	1341.62061238687	1151.35200208185	122.633049032697	-5.48114857268402	1438.02337494141	NaN	45.2571475086551	583.08308597085	739.103346420967	505.707184446807	75.7001251574585	1009.2847730541	524.73404547731	1132.32514105135	NaN	443.552771747167	-19.5802719351658	60.7152964606636	226.324906277062	573.854163240261	-22.0895084475355	59.4606782044787	-89.8388942815165	379.388333531611	168.612466492559	NaN	1560.84354881529	NaN	884.180498428509	44.3594414998708	-212.393080422589	1672.1451346733	358.027547099724	1675.93950691846	256.844287228803
70.0693072661746	533.624500208377	1079.73061792111	298.671868169179	851.128057018105	-100.11259918384	NaN	NaN	NaN	1495.02527022823	76.4193784023691	543.784614026289	786.357331428921	758.417018429665	635.22563838749	586.965097752412	1172.44165650955	122.13989058297	158.970303172898	976.859465514757	NaN	-35.3418735946551	1016.22990655916	857.4781281543	156.430274718421	129.759975946403	837.157900518477	637.765666841968	1341.35354873232	NaN	155.160260491182	58.8515125500933	19.9132812240035	97.789743876183	620.315686832742	-49.1706775803492	78.9486642022686	-133.327500123833	320.114484028373	-116.998564406441	NaN	1830.45704517036	NaN	628.77503601066	-37.2784274435072	-220.886321361481	1444.24733727394	-125.916721059081	1483.50143873226	256.494202825251
164.879065975815	340.356399228131	771.42028308708	331.455375077651	1149.07802204315	-56.3749629075395	NaN	NaN	19.9195298108586	1239.35983842659	103.843471801096	215.742061121414	639.176495708523	458.612862941648	861.702099470517	1061.33935541699	894.763046315157	128.003394495256	17.3763800535787	1690.76892034378	NaN	-10.5982672765006	793.037056023959	1123.64652447035	197.940012820454	46.6226022622979	988.859587334514	462.427587577567	1221.55779012563	NaN	205.569462092294	40.6355265583209	90.936689481966	99.7393929936039	649.279597934426	-49.9065667042402	94.7092767012393	-147.993834405348	563.76762096423	-121.585723870434	NaN	794.93082715891	NaN	442.500399839004	29.2186757156607	-245.879895249877	2298.46495234383	8.93491011451506	1968.85376132522	309.388188081485
545.105343445945	206.450270930341	427.976521372879	497.999186742646	587.118942667805	-123.292825992747	NaN	NaN	38.3958740428985	1093.82841207085	110.964818153385	686.423813555839	620.22056629715	739.895667110935	468.71698122438	2.74797167283501	1042.90283725647	142.79330241237	-30.3536519565097	NaN	NaN	-74.9135299190891	855.751349813641	725.891134036981	34.5764559318203	95.6871457090721	792.09438129567	313.393978040532	939.778548257362	NaN	360.50013474383	-11.6154890086909	188.563849827133	107.988518471833	581.368590184222	58.8879259271969	134.427299072791	-133.737475594068	373.635314033839	-142.550402461054	NaN	1396.81389186842	NaN	1130.27920418855	33.6793463056464	-170.663914248923	1992.07469435347	61.6020278721092	1903.22979846018	377.63601469253
774.578183740308	254.497435371751	961.960218078979	148.696694894815	650.931535231117	-125.365464171949	NaN	NaN	NaN	1383.88847227014	186.937926392503	236.651527339497	496.691901523775	458.450670026087	1320.15308644066	780.951722323256	1484.59038188071	119.378417413254	-57.8059551927003	NaN	NaN	-75.6518632249547	1090.70569745453	1089.43098973794	324.606359784179	18.6765078026756	1149.34225241765	621.613257749556	904.598370832447	NaN	647.107412081348	25.5041802806641	97.3500256808344	135.163628523029	823.371200250977	103.6522928212	107.43365310542	-169.866101070676	431.370184120223	-37.5184911229941	NaN	1316.46828293738	NaN	1214.81278736911	135.993840650805	-212.176231670531	3075.10835626851	-190.574438862273	1442.26695870312	226.213092967648
432.843674865148	201.837007246833	584.720986724704	383.068757533025	1266.25447019531	-136.377174625287	NaN	NaN	103.563452514179	1511.30021706115	201.837007246833	457.092993565413	473.684632676121	903.79096962293	1424.51318171283	850.187212496028	686.823381252136	112.497412035329	-25.3408205767044	NaN	NaN	-55.9715389349341	771.057856737268	1028.86640291903	-6.19662160281087	101.010892650993	1443.65738068673	473.684632676121	1127.13995765169	NaN	101.010892650993	42.5195396037991	48.829143163258	135.90167228379	832.48190524805	-0.385764600521252	80.3771609605523	-150.554329315642	448.858008832951	-193.459633519963	NaN	877.180752928958	NaN	1303.360399859	7.01096636134873	-251.241177897752	1799.5098395686	-141.833865551532	2234.59473285241	327.599835096784
1544.46530117905	232.107158674943	672.967488922186	264.053559417497	1466.51608336722	-135.915377879277	NaN	NaN	46.8180343681306	2798.04206631687	141.37938056609	289.61068001154	1481.85035572365	611.630399496482	1201.99988521888	685.746049219207	462.12124402133	49.3737464275349	16.149489655279	NaN	NaN	-54.1325919783394	1334.8969123079	805.864516011209	469.788380199543	202.716469991793	99.2101315859189	822.476644397337	890.203013971551	NaN	427.619131219372	151.80213333848	-56.6574502682806	247.819880939169	998.274381923507	6.5121205216468	129.061087854106	-105.929715484424	513.132078256864	-148.885023621575	NaN	1394.66245914978	NaN	1508.01872232885	-33.1169905551328	-225.440538196026	3259.30930515155	-193.598891235613	2012.39041018178	403.75040574173
664.195076662723	490.191777219059	719.210825751528	162.656154736868	1864.30606841388	-158.482287618717	NaN	NaN	47.5069124579731	1614.81604347627	165.21502678751	529.854294004012	526.015985928049	781.90319099226	1326.94293777903	738.402366131344	523.457113877407	29.5948081034783	9.1238316983414	NaN	NaN	-66.362893795601	624.53255987777	1115.83599360106	364.807046737595	71.8161969390732	202.318671521821	638.606356156302	829.242323929139	NaN	586.149479118138	31.1342203918666	-82.7036792670057	144.972120050739	581.35073540975	141.177523395443	169.004565534279	-77.6442170599447	328.3776250567	-115.590183612902	NaN	1238.79783130965	NaN	1022.02110893547	65.6532161082183	-237.83419521563	2698.85281435926	-139.647091552032	1695.30410548586	300.282139148505
1154.99871822005	541.390170349136	709.203781562266	218.573147252122	1553.39591735962	-131.145294436309	NaN	NaN	28.9821971792727	1342.02762842705	146.836031008341	365.890439538458	951.316548885026	1121.69219996401	932.101249891156	941.068389421629	752.758459281704	82.7850343621083	-5.60534100969301	NaN	NaN	-40.1928791986588	700.236642031793	1103.75792090306	82.7850343621083	140.430931343718	651.557884580656	693.83154236717	423.536336520067	NaN	-59.4081781925286	20.3562382482558	-17.6340557063316	288.820982194007	633.266314048933	438.249471748717	145.724208298394	-77.1521829018519	376.198658289558	-220.248956797465	NaN	2154.95545656404	NaN	1132.35720548533	84.2259144296257	-264.300081256376	3383.09467945757	84.2259144296257	1576.63210108507	283.383626250198
851.802254035455	470.867747218707	821.019667626021	374.672164689225	2012.56228322454	-148.631804271156	NaN	NaN	NaN	897.976133649606	79.6723782654806	406.737358865719	591.432877322324	963.389129769654	933.889151127279	604.258954992922	846.671822967216	25.8028520489707	-12.675380962822	NaN	NaN	-1.13191105928418	1216.06285988043	923.628288990801	239.99834914795	52.7376151572256	87.3680248678391	1149.36725599332	700.454537522403	NaN	314.389599637416	86.8903198392572	80.5511989990296	100.836385687758	630.786887930785	168.03106659417	104.639858191894	-151.4606237533	476.112339429231	-165.406689601801	NaN	1332.42281166445	NaN	1085.73980068274	51.7161950651354	-224.364273183818	3432.42378079885	-211.582770024144	1879.47114689848	125.848913391243
938.249889183578	316.697310688415	1225.91058666894	284.592322129781	913.850097879016	-82.6887469809972	NaN	NaN	0.784223271452345	1814.07397706313	107.372785286119	389.896684602102	811.114134491386	761.030352339916	2088.89267912504	600.505409546744	410.443877279628	76.5519962698296	29.0366132030507	NaN	NaN	-77.5519488116157	770.019749136334	800.840538152623	576.105618242182	98.3833884897011	510.611441582567	1003.74406584319	921.555295133088	NaN	517.032439294294	38.0731227051034	-39.354706322498	109.154408369787	337.62996943484	128.194038458541	209.429793503894	-175.170734288947	336.360660762257	-209.442068448705	NaN	1434.42535976959	NaN	1152.90188585499	244.348856403324	-239.359657868129	2755.02638285991	-166.419485081164	1476.65388085678	353.119289506692
1234.49699152112	396.158473216597	942.621464442706	245.720426220233	1685.81113251021	-74.4425968745937	NaN	NaN	119.712489419859	1293.64357410089	109.426127232074	286.865874971375	536.310158025176	1354.07595195413	1067.34360596961	355.013024465455	411.588016498275	37.4215919175746	-30.725557576505	NaN	NaN	-65.4420299602813	761.324330882985	797.326598540235	446.304488882052	95.2823792238685	297.152237159161	720.178882131843	564.597654041586	NaN	-105.30168343795	38.7025403803163	-19.7541058707288	170.865392773983	403.421181120532	167.053002801089	125.116713099252	-168.437314813604	366.568078049221	-162.083331525447	NaN	2350.20292661169	NaN	826.906628380782	1008.83099705092	-250.546850855712	3245.73203717805	-200.581707347718	1815.9602383339	167.110502570087
886.496353518687	-12.1053391765065	898.08290829556	-13.3927341517145	1087.32996965114	-135.695256796476	NaN	NaN	NaN	1692.4056079989	128.220713121167	639.316518278749	905.807278146808	762.906435898718	1543.06779087477	362.526598609026	511.864415733155	141.094662873247	7.2055854516137	NaN	NaN	-22.4044989781706	713.985426840813	487.403911204203	236.36189103864	61.2761744103503	1263.70308125464	901.945093221183	233.787101088224	NaN	299.444244823833	34.2442829531097	144.933350736706	116.943011756946	597.867926954639	195.824876154451	116.943011756946	-194.767581426744	507.535469338141	-184.589276343195	NaN	1582.71394990264	NaN	1056.82070806002	1224.85001216095	-232.259067676158	1776.39658287395	-52.6857655835563	949.076726804459	425.748817848876
1250.44497824026	447.398811572416	966.865272514856	NaN	1156.34807588592	-104.292615929729	NaN	NaN	104.525167377158	1697.72751408896	259.20500686374	366.19189584196	536.339719277201	1085.45314945457	1207.90802238145	180.576088458061	576.298677811235	152.218117885521	-50.1546721094248	NaN	NaN	-82.3796386691295	808.318437041109	1046.78318958292	1140.88009193726	112.259159351487	1060.96217486919	666.528584178408	526.027729978095	NaN	157.374112535073	55.2512106769273	-14.8068608313681	159.701426380204	990.208019533087	503.622868330018	173.713040681863	-223.707292237921	578.776072311643	-156.196786966291	NaN	1640.42620422869	NaN	1198.66865584539	31.350017820895	-240.895913159514	2910.4791558307	-153.571746618628	1637.85784638925	374.225789385844
1101.64013647571	278.233285222847	769.954304544695	113.035672432304	1715.96875904054	-163.154086451884	NaN	NaN	30.436866037033	1518.50598750184	76.898694634373	332.438751919743	701.552167998611	940.314342734942	880.946450638341	106.582640682674	653.799733051345	56.2489930355552	-36.6746641591248	NaN	NaN	-115.401651504618	979.032533232726	1002.2634475314	843.518866490484	122.069916881787	1195.85440002031	859.006142689597	504.089396459916	NaN	-99.9143753055043	94.1615068831933	95.4367885018621	203.835726088705	1290.37566519447	761.133793446946	221.689668750068	-145.59143742653	840.201253804408	-232.310587496005	NaN	1131.28324337983	NaN	1752.27391246505	2154.69643715174	-273.981355605962	1902.70022360991	-54.127516240389	1470.70671468107	626.005121329131
1509.40962195794	283.094689842514	589.350368358168	-20.5765525675231	1315.57691403664	-178.22715501018	NaN	NaN	58.2487486538057	1172.14071017488	129.320741558282	479.511833869431	987.353528623238	816.780745652493	1225.12165034003	104.768598554918	462.712999182919	44.0343500729103	2.68337238303295	NaN	NaN	-94.2329815776171	741.832098589591	1099.77649921759	727.617700008695	107.353034660535	1234.16717670969	289.555780106557	439.453074232363	NaN	178.425027565012	97.4135182294263	203.386561086509	161.252700673452	942.644293788324	758.787448349531	232.75258501076	-197.523504661972	733.251775371921	-207.737773853016	NaN	1664.86775547052	NaN	1104.92940526441	1922.31067510552	NaN	2837.52025440793	-87.0313126456216	1062.45132352463	256.654985067097
1320.44761274622	388.887286755887	927.122141772527	-19.9641896509831	1070.73769202937	-118.295557394408	NaN	NaN	64.1350064453668	2134.26906420167	132.708197108544	593.313024959322	713.639567066408	852.079782178861	993.107664863509	115.888357889274	249.153237857337	48.6090010121945	-16.0826882926901	NaN	NaN	-83.36204516977	325.4894312371	792.563428018367	915.477637697647	210.338224274406	1047.44868387961	632.128038542253	211.632058060504	NaN	-80.7743775975746	39.3153164348437	89.1685960715943	144.135032594166	696.355976262788	472.655362508138	158.196214030172	NaN	200.379758338192	-162.654380555069	NaN	1220.2743562681	NaN	827.209319394188	1730.61453529128	NaN	2599.22382989133	-81.3508478061672	1704.83977877496	226.657492563882
1480.78493471609	340.785797577295	887.467201977943	-82.8275181549611	1837.03466507196	-169.622907005301	NaN	NaN	191.808637610293	2010.62544277264	222.899523168624	228.081337428346	826.580884426212	934.103530315439	294.149469239799	89.4678059807882	196.990451870015	70.0360025068315	27.2860348641268	NaN	NaN	-143.713835706692	272.126758635981	1140.08064713938	673.717363764419	33.763302688779	1088.26250454216	375.763043830417	98.5359809353013	NaN	-68.5775289407262	105.220374901348	202.485049420697	188.40726758237	958.845873643536	285.67194210172	164.091098952533	NaN	732.321565881366	-249.283767754704	NaN	1312.66785406303	NaN	1150.09450655571	1637.81454907766	NaN	1924.2533042096	-91.1400990160279	1437.8235263504	263.682683242005
1424.91229296197	239.383545230604	775.076513297401	35.74239272095	1340.60226166816	-169.195837193224	NaN	NaN	66.8722504294322	1419.72398334389	73.3576374520326	199.174145690481	483.234097280381	679.092785362915	588.297367046508	165.450133172959	797.126829174243	82.4371792836732	-7.06116162821299	NaN	NaN	-128.986437653101	533.820116056665	937.211188862413	987.797207638696	108.378727374075	1804.95597248635	878.842705659009	-14.8436260553335	NaN	372.982517896173	95.6838785889965	76.4642129299414	123.872721555611	915.722946708678	628.709272866789	166.155986005532	NaN	504.4221016049	-220.799949263443	NaN	1086.20714352733	NaN	746.465026483487	1600.34160201954	NaN	2678.9905287557	24.3515533750878	1986.58834344961	197.452099701609
1167.60007905975	575.390453068541	650.715361637599	-99.9363134126616	1458.51007077473	-233.702961388746	NaN	NaN	420.844519969958	1452.01654417395	113.051359092949	192.272383622474	737.728618088061	1220.84699718615	307.857157116372	59.804440966546	410.454877408709	49.4147984052967	-46.6893952862591	NaN	NaN	-135.001357056878	707.85839572447	937.72923739211	905.261604388206	190.973678302318	248.116712389189	337.727379479964	254.61023898997	NaN	144.220286776696	48.9228194642744	32.2460643157812	154.114659631693	1850.01237550154	744.21522642453	166.942932822842	NaN	556.92243783376	-255.107255165948	NaN	1945.60509956736	NaN	851.448582856385	2001.21825585408	NaN	1857.65871288137	-97.8550616658994	1049.32795289986	506.129682192285
1033.17321281038	557.249751053331	769.204735387752	-50.0077807514235	2394.62639439405	-181.341850799133	NaN	NaN	953.852635850868	1083.88636857137	82.6266266234907	142.442143674923	726.293603589986	1189.21369207498	650.874038612094	46.2171814617495	496.133896674694	85.2273012779008	50.1181934433646	NaN	NaN	-111.12363513006	618.365605431968	944.750274560433	455.823439531337	146.343155656538	659.976399902529	311.485996211578	302.383634921143	NaN	64.4219040426201	47.0031087611966	104.798732185087	122.779592805853	1475.1971809249	400.198585240529	167.731744357769	NaN	786.787088586999	NaN	NaN	1626.12800320291	NaN	1228.60384706173	2476.85559468419	NaN	2856.25161341176	-35.1863040581027	1455.20556473178	335.145645962668
1022.095545605	209.664118352076	1032.51133313389	-89.7897731033295	1770.73027424352	-226.496984419928	NaN	NaN	205.758198028745	1351.49482620595	157.585180707658	421.885789253081	722.641654149597	725.245601031818	368.504878167552	79.4667742410303	416.677895488639	74.2588804765884	-33.8049151355798	NaN	NaN	-130.150949777754	1080.68435045497	781.230458999568	703.11205253294	80.7687476821407	464.850912809726	263.045029437605	92.4865086521348	NaN	423.187762694192	72.0821276732123	10.3603359466194	132.518048738835	1732.14115098637	237.959442938431	123.51695411204	NaN	448.842231337623	NaN	NaN	1178.84227953865	NaN	1482.20183608283	1784.26498426572	NaN	2897.87976662238	NaN	1359.04304175934	647.314851405667
501.277019075709	621.209477395954	988.828534421052	47.619459342609	1323.8572495113	-209.192435104002	NaN	NaN	104.978461147944	1700.60160227816	81.5134149548521	89.3350970192159	497.366178043527	575.582998687165	1266.49824770597	97.1567790835797	670.746797136924	69.7808918583064	-55.3660211715142	NaN	NaN	-153.137046976062	1127.01158422481	1000.5610575176	513.009542172255	97.1567790835797	1743.62085363216	327.896399982312	91.9423243740039	NaN	582.101067074135	103.657702737496	124.256066789984	112.66948701046	1257.16608967681	477.003051188838	103.657702737496	NaN	634.065577089058	NaN	NaN	2075.17015572565	NaN	756.449462091432	160.688833766527	NaN	1929.79937060061	-59.9632507982528	1341.82646290741	639.633652615961
344.616829252294	293.711765237732	545.626569207229	-159.212778686699	1178.67672426011	-189.233713874774	NaN	NaN	1011.60369364821	2006.21032900965	49.6285095781682	168.406992278812	843.225404984665	276.743410566212	1365.32862564683	22.2180904934043	340.701055097327	201.038443570197	10.4707680285055	NaN	NaN	-146.160198170145	978.972242356829	775.351986298583	925.456662238957	154.049153710602	1041.62462883629	332.869506787395	-104.391940517172	NaN	248.027733429792	136.597293380171	246.156213928093	97.9294390691404	1785.13681550713	282.246211285055	92.7737251610029	NaN	1227.03078495125	NaN	NaN	750.188823355089	NaN	1103.65342262987	2795.60529121723	NaN	2995.72863051251	-76.2945778903525	1017.88627721761	903.530083334589
936.418389005863	215.005957081288	302.568697912713	-116.948314130383	1744.08665518229	-213.659401018822	NaN	NaN	1057.9607009062	2805.29479779598	119.601776772422	106.532710976687	1491.8536853246	404.507411119446	1649.989381453	52.9495412141731	336.548268981624	107.83961755626	13.7423438269679	NaN	NaN	-114.334500971236	1076.25739302023	933.804575846716	936.418389005863	196.709264967259	767.827440240881	225.461209717876	111.760337294981	NaN	314.330857128874	110.254017137181	-16.2113416925336	186.391325004051	2742.79822134757	450.936208270291	99.930314375572	NaN	27.6643950443063	NaN	NaN	862.309200748701	NaN	1580.49137765823	1786.0580152519	NaN	1767.8432498955	-14.6016456951841	1451.68696549511	1021.03787028305
908.151061584312	295.745319992211	189.752018562809	-181.878816078552	824.403267862315	-222.444153662644	NaN	NaN	709.25005149457	2212.78466065979	124.324054717499	31.4163460571585	875.437079661657	179.283544347559	1644.8699344825	1.31948268831591	107.312784117718	58.8960908721887	47.1190573800329	NaN	NaN	-158.32474909424	938.247924953155	1067.79529336687	752.432507632474	52.3532944876577	1421.10629813154	468.475144543829	-57.5656847724631	NaN	291.819642161492	822.87244504247	86.4319486798716	193.668020957232	1689.80502935704	489.536220373083	224.67604185671	NaN	1373.2648160082	NaN	NaN	1610.37188376362	NaN	1464.47946887839	170.986897619174	NaN	1270.39045264715	-51.7595572502375	1941.23503894976	779.30616325669
467.094060398498	98.9233195814443	265.320771836839	-173.601641592745	1266.32591768819	-212.908126377484	NaN	NaN	662.316268162701	2070.79863961584	115.956129654831	207.671260819222	718.655563020827	278.422933431752	2036.73301946907	92.3722387839878	139.540020525674	83.2007256675488	9.82862073603621	NaN	NaN	-182.773154709184	621.699567218471	1181.16186732125	954.49447172926	92.3722387839878	91.0620226244965	122.507210452288	-168.36077695478	NaN	468.40427655799	688.627630670083	261.758583573795	106.533475538781	1359.97622292152	300.564860582549	172.504146453662	NaN	530.815437501152	NaN	NaN	1348.1897063216	NaN	877.384064422316	2563.67684828873	NaN	1606.41551545196	-44.6646580785002	1156.47660560361	1058.66379911484
526.055827583046	157.418322230666	463.085719907195	-165.303479608072	1328.92470045015	-255.823009392109	NaN	NaN	255.809115474184	2155.4073636957	118.062004933259	329.27424109601	753.010590664761	-19.685105607666	1673.94841542409	20.983088932988	209.893411960542	225.635938879505	38.0374930951978	NaN	NaN	-146.937198202616	839.594488719056	600.832830448119	1138.70250017935	154.794567744172	1487.66184688303	192.839007798332	80.0175648790987	NaN	413.234384663812	831.210875562981	336.48727988644	186.257078057961	2080.97074422231	327.421664258859	133.158472239275	NaN	1253.40954621888	NaN	NaN	909.104693855949	NaN	1074.93296261818	1434.00992253638	NaN	1757.83205366262	-63.6674339224675	899.964553058031	1150.66555780093
294.874384995404	28.2252485284957	455.126575384383	-54.5279317543378	1462.61370676428	-202.958239245769	NaN	NaN	246.273310861041	1810.70248096985	247.586853405213	12.4627379984322	1438.96994096918	179.282641108271	1414.01263262991	5.89502527757239	494.532851709542	61.0638121327947	-7.24040016414721	NaN	NaN	-176.68738836233	539.193298211388	702.072573688711	1169.69371941393	108.351343722985	1730.57638577536	154.325332769004	-12.4945703408351	NaN	271.230619200308	766.673289183412	201.339546917227	84.6422147980604	1051.9334343636	238.942020600069	115.761503363171	NaN	1820.83918932655	NaN	NaN	1305.63868028857	NaN	1844.24702197788	1509.57776112238	NaN	1665.14667534818	-93.1742459433718	721.274775591673	789.254469202945
551.048952643811	68.3661198905574	945.612576147833	-107.872298607906	1091.60111684432	-218.350113189032	NaN	NaN	76.2573923606379	4082.39338300481	159.115753296482	49.9531507937031	996.905847203356	288.006536974463	1398.04553109911	-27.6443618287546	622.070404874535	97.3007856141857	-50.0029671606491	NaN	NaN	-181.524174995323	1329.65450302508	1334.91535133847	1087.65548060928	90.724725222452	941.666939912793	297.21302152289	-13.1770289669404	NaN	719.396098672193	1139.47109503726	398.204713248985	132.075802099079	1428.96742277594	386.521004954599	194.388913002471	NaN	968.110040052931	NaN	NaN	1036.90946696105	NaN	820.945427197939	1646.84427017082	NaN	1348.42123340724	-75.6325560610546	1049.99819664367	471.476344672171
358.817474294019	80.9545574260772	1670.43579277966	-160.03555530773	1283.27134937125	-215.344761508932	NaN	NaN	115.193589836345	2511.92585855509	94.1234160454109	99.3909594931444	565.568554617559	294.290067059284	1320.14415350538	-13.8612246331258	661.701222538695	212.643143619415	15.1102643294085	NaN	NaN	-198.225245303798	1334.62989798665	827.628841142301	1212.15951282685	92.8065301834776	1346.48187074405	46.7155250158095	-108.677006692329	NaN	227.128888100682	550.050835221615	938.674985190384	96.4393692045564	1283.10776024632	587.743478529622	154.927953648017	NaN	1037.45570558378	NaN	NaN	1255.02016244988	NaN	577.518589135242	1313.99031873452	NaN	1141.01119363291	-96.0516404270897	1067.62611025647	1072.86790192622
440.357385376159	122.583482782653	1085.13513794141	-146.403555097328	889.987679087303	-213.650314567323	NaN	NaN	81.7080015361849	3139.4577115542	73.7966180691266	167.414655762649	874.164912153187	417.941798886161	2242.83425195427	17.0983698885425	955.915874646122	92.2565128255959	-48.8298256702763	NaN	NaN	-178.049088965561	970.420077669062	1729.91289050666	713.300114989669	86.9822571808904	1372.58207057786	271.581204745583	-97.6166903838023	NaN	55.3367233126574	255.913363869053	388.646633844943	194.751955154672	1775.83943574983	729.588954763406	158.315371239722	NaN	892.252275812291	NaN	NaN	1649.46796224406	NaN	424.035060489017	1153.52188423185	NaN	1234.86753723914	-74.5350708460136	765.16199245509	NaN
391.40098897935	126.031494256315	709.580333398511	-164.42267907238	1596.78580829343	-229.114744950135	NaN	NaN	110.188539347477	3054.33765990652	143.194695407556	96.9860769234454	1159.78430205799	569.634231703776	1809.34545332034	52.0977046817379	427.047637524235	149.795926619572	-5.99312998400108	NaN	NaN	-163.102432829977	1166.38553327	1794.82274465391	656.770483702385	32.2940110456905	1811.98594580515	201.285530073295	54.7381971665443	NaN	1.92834747041788	276.363541113348	651.590264189655	101.778885237566	1038.5428223621	819.66056723425	182.556860344271	NaN	861.35242535384	NaN	NaN	1300.05089517124	NaN	-31.9488477310899	660.32320799823	NaN	1118.77282365199	82.3351538788737	322.72564002397	1922.70166256346
461.293466356054	203.516556311262	711.138779168699	-222.145828480651	1007.2517425022	-222.145828480651	NaN	NaN	83.2206649570258	2991.47298341109	60.7478061326081	50.1723431564115	885.633918275943	508.883049748939	1398.54387262148	32.987215820092	270.935132784515	35.6310815641412	-30.4655620370876	NaN	NaN	-207.604566888381	1204.21974043386	2178.48426711598	719.070376400846	130.810248349911	1801.73339858897	259.037736936294	-149.439520519299	NaN	174.434033126721	146.852526583451	936.037715049389	140.330334943236	1553.03704421367	375.129233990954	222.509949609937	NaN	892.991250223975	NaN	NaN	810.379151492145	NaN	135.683814471878	551.285620511653	NaN	1047.11435746417	33.0985585506677	406.614105750972	928.746754478157
811.972998136893	15.1514605825605	1128.31909028886	-188.686607163897	1880.13741808099	-225.748074026889	NaN	NaN	220.313152145553	3960.8740576747	77.361779959726	171.339070933742	737.850064410909	491.656034535318	1984.70369958729	65.4491656109071	659.756259235318	65.4491656109071	-0.732025215864779	NaN	NaN	-183.392111897755	675.639745033744	1566.43857356209	1317.59729605343	305.025076403821	1081.99225671012	52.2129274455527	-97.3565638229517	NaN	78.6854037762614	237.745119422715	851.569757106455	198.564823400349	752.313007183127	270.395366108021	216.84896154412	NaN	1035.71714841158	NaN	NaN	734.310804544028	NaN	3.49468568262407	831.752953725549	NaN	1005.56867929258	96.9864774648938	630.284726363756	963.431533700576
217.272987208765	-21.2844494439474	828.245088858212	-197.551888748452	576.434461280349	-185.624016915816	NaN	NaN	54.2587388294115	4309.8583448953	108.596821622529	52.9334197368964	302.093409129729	349.804896460272	1056.1999727708	56.9093770144416	691.73722232916	74.1385252171375	-79.5984895146105	NaN	NaN	-143.213805955334	754.027219677368	2824.17564218591	612.218076778256	376.311278310573	1783.80015456158	319.322557332425	-62.3693413119146	NaN	359.082130107877	126.181278853335	1293.85486068061	152.332982813632	1049.33642865183	696.288425187817	310.550791773431	NaN	701.518765979877	NaN	NaN	747.708116047309	NaN	37.1013710276004	1511.05005550262	NaN	824.174147978929	45.0116501929404	424.70505012926	1218.36972638504
212.898005980165	-87.0082239777269	321.713540743648	-159.994253392258	1570.43815309045	-207.76692719086	NaN	NaN	62.9448910012191	3846.27525210719	90.8122840504038	64.2719097178469	616.311695835029	545.979703853753	1127.21390173675	3.22904875296628	660.103313483747	125.314770682728	-24.6383442962184	NaN	NaN	-141.415991359468	807.402391029438	2091.95650872519	930.815131675827	439.818206523526	2778.02518522178	573.847096902938	-195.82375874121	NaN	567.212003319799	112.535297987149	1115.35517751445	157.046885329092	651.91100342481	367.822343036528	226.43259500918	NaN	479.101311391385	NaN	NaN	1951.75786673611	NaN	-205.08583583642	299.145678473682	NaN	311.025478549051	41.7500101740229	472.062768459608	1349.84799625075
631.045609548761	-18.6997935012344	759.931711994261	-93.1082650161623	960.568840543442	-219.336922050415	NaN	NaN	42.4214509574564	4400.63192540323	83.6118548317915	26.4767784899719	421.107422060215	346.698950545287	1165.19213720949	57.0374007193172	336.069168900297	199.210730221054	-69.1912563149354	NaN	NaN	-114.367828306142	793.149779634854	2524.47546506255	749.301930349271	499.502061692014	2592.24032304936	657.620063661235	-186.118854409822	NaN	530.062683921359	119.828274104914	1354.55221933443	156.529198166937	792.241632812706	510.430965907881	129.00350512042	NaN	653.302420292187	NaN	NaN	995.304076976647	NaN	-221.870725048649	204.999482393447	NaN	441.562228932566	279.007939411272	173.281572242951	732.309738645449
224.070759557004	63.0885993200106	346.470418580173	-132.484768901792	1642.31028693416	-224.284513169168	NaN	NaN	40.4712710222512	3539.50500179327	NaN	56.4364439383167	234.714208167715	435.609300694872	1742.09261765956	13.8626494954754	313.209641671703	65.7494614726882	-55.3197664741417	NaN	NaN	-137.806493207147	522.087320656893	2247.6564266683	608.565340618915	498.139561282795	1353.60674336864	259.992398618152	-167.0759768866	NaN	52.4451507093003	128.451242010374	1053.64676482364	352.860368820402	985.405392928198	621.888854177452	112.703233111425	NaN	512.965125959719	NaN	NaN	1267.08845381752	NaN	-217.525436380565	221.772078366105	NaN	405.694833034138	270.729933925222	417.603500602572	1339.8636445135
300.948407446781	38.5160698446935	318.266277440828	-135.994773941466	1489.2207178075	-231.90913083157	NaN	NaN	75.8160975241781	3607.32943246395	85.1411044440492	307.609126675261	155.744728265931	611.337923493921	1638.42082852544	6.54461754799247	268.97695515008	98.462542901008	-32.087553977188	NaN	NaN	-131.998342404379	328.923428206395	2086.02116067926	1352.00990170083	263.648379767297	2420.38926594892	615.334355031008	-146.651924707033	NaN	551.391450437606	122.641941309408	1411.60208032028	102.93307068233	545.725697437341	88.4798988891402	NaN	NaN	1332.76659781197	NaN	NaN	540.638715124608	NaN	-207.870396419814	344.5690717466	NaN	414.78320079413	197.516839213094	200.166428988473	1456.07198251787
442.049581341386	44.558994191286	740.834452219314	-139.513828046009	1385.08933004984	-270.232209055102	NaN	NaN	107.250462634423	4334.25606893867	97.9134354194873	835.538585399371	165.940347985444	691.481594083227	1295.72064099261	64.5669096518615	578.103406473299	12.5463294543651	-43.4758338352463	NaN	NaN	-148.850855260944	872.886694259112	2190.74139259569	872.886694259112	143.264710463458	1798.58624956841	735.499008096493	-186.198964120685	NaN	380.691973928954	124.711656240073	1804.62967797494	197.065212383705	122.08061783485	222.060077233323	NaN	NaN	753.529835088365	NaN	NaN	1845.80352313925	NaN	NaN	174.528925530097	NaN	323.086667539799	423.893706760668	264.724697464559	1414.72078962895
435.265320530601	-66.9137552919143	371.157353404323	-219.170177216826	1119.08363654424	-185.780611005223	NaN	NaN	26.5770301005753	4958.88375087864	65.3089269060353	583.514994510121	315.062882168829	210.887435588626	1125.76154978656	-4.14137081409984	706.388598168821	149.450633759276	-135.028470363585	NaN	NaN	-114.994730636623	782.516809131277	2151.48902380702	650.294126933328	93.3561625237822	1565.16824113126	472.661634687597	-152.391044793619	NaN	-9.48370140795639	184.739573760548	2138.02493215166	121.517930333189	207.130572474404	18.7827597637303	NaN	NaN	861.738005461851	NaN	NaN	1905.80712070902	NaN	-277.467408025538	180.701516800145	NaN	193.981775490745	208.590060050404	208.590060050404	1699.96311100473
330.83998788229	82.1005666766314	116.870593296777	-163.964237096709	1669.48601275791	-216.119277026928	NaN	NaN	132.918297890691	3436.07082680455	140.942150187647	587.603261384906	199.783733698664	417.765054432655	1705.59334809421	25.9336005979342	749.4176160402	67.3901707988773	-50.2929962231549	NaN	NaN	-97.0988012887359	197.109116266345	3655.3894562547	669.179093070633	110.18404971598	1684.19640863566	201.121042414823	-143.904606354317	NaN	95.4736538382259	163.152908354063	2112.22081559791	200.07706356572	205.35194288167	82.7109987858124	NaN	NaN	355.686003386271	NaN	NaN	1696.03883975769	NaN	NaN	533.927119764738	NaN	-152.170875105243	468.774403197627	430.214632168113	1633.54541774434
153.836273946835	46.7131338615381	183.295137470292	-190.296813577182	1159.45475149756	NaN	NaN	NaN	85.5452721424584	3829.4990181236	36.0008198530083	817.999742475679	500.647439972986	547.513813760303	1482.16321100452	-32.2901819513687	546.174774509237	92.2404683977894	-136.735243534534	NaN	NaN	-113.971576266408	254.264217776802	1721.85123694538	528.767264245376	76.1719973849948	2469.03513904032	113.665096414849	-178.245460317586	NaN	25.2885058444786	107.185183416693	1747.0300624676	153.396593051783	542.892759976113	138.873007166469	NaN	NaN	322.398319717255	NaN	NaN	1869.16423667019	NaN	NaN	749.563939076136	NaN	161.141428331106	194.423244549716	355.50723504779	1298.04827035883
176.149231939171	44.7533534253515	177.49000620972	-126.865753204943	NaN	NaN	NaN	NaN	209.6685887029	2100.16031017724	54.1387733191958	432.237117614064	817.039333261678	597.152352891613	847.877141484309	-57.145491136386	786.201525039047	158.719166422032	-148.31814153373	NaN	NaN	-163.066658509771	817.039333261678	2106.86418152999	315.589756076285	91.6804528945728	1321.17045898817	244.528719737179	NaN	NaN	416.147826367474	163.445523990046	1798.68043941426	177.986820731894	478.066308040945	39.1835336506146	NaN	NaN	540.19730321066	NaN	NaN	4473.9266580123	NaN	NaN	96.6764926112618	NaN	-116.587827262114	168.653200568526	NaN	2279.96996731495
266.988291022595	142.134508360716	469.707873624141	-196.178967239215	1530.29376935408	NaN	NaN	NaN	54.8711118766067	2338.48707217614	103.201608390883	344.854090962262	1335.62926950492	326.058897873377	1045.64629041926	-59.2425604487668	606.644280414589	132.736911816273	-119.655681091612	NaN	NaN	-176.041260358267	622.754445919348	2142.48005853491	215.972766924193	120.654287687704	2605.64731679672	40.1034601639113	-201.549022407468	NaN	323.37387028925	98.0766389005087	1657.2186295315	182.783843824433	234.40229682495	107.341489439063	NaN	NaN	1167.50510106506	NaN	NaN	NaN	NaN	NaN	305.6333109814	NaN	142.819999147777	NaN	NaN	2295.42550724313
8.55632901540348	145.670627997103	333.866724638651	-144.689063964143	832.586380738754	NaN	NaN	NaN	99.9658616698698	2393.26972503045	17.9661338474809	418.554968127348	NaN	402.423874129501	1659.30494812841	-107.049844635833	380.915748799038	91.9003146709463	-85.5417193053706	NaN	NaN	-154.09886879622	616.160869600973	2499.46609384961	269.342348647263	83.8347676720228	1823.30440377319	173.900042493335	-198.4593772903	NaN	85.1790255051767	143.862049954639	2138.23993883583	231.323140098266	NaN	-12.5077778779067	NaN	NaN	1891.7586847947	NaN	NaN	4124.10531866455	NaN	NaN	2713.10695325966	NaN	226.489568772435	250.540677273654	NaN	2419.14896046697
-23.0728736341608	40.1894277043719	402.265152386612	-176.517604540389	1158.72075562609	NaN	NaN	NaN	80.5696200481161	2121.11533981866	76.5316008137417	154.599972678314	602.820107693875	664.73640262095	1554.44664059478	-52.6850146862399	837.025223287592	138.447895740816	-146.90546348831	NaN	NaN	-137.483418608103	491.101575542849	2882.95496870397	116.911793157486	94.0296841626975	1331.00957629273	306.698697173084	-227.665848175798	NaN	80.5696200481161	122.093250127591	1828.34512397378	213.641756578125	-38.4483336479838	-53.043023082127	NaN	NaN	2332.525304426	NaN	NaN	2853.54924509803	NaN	NaN	2132.46746200417	NaN	722.411433468136	236.78492648656	NaN	2113.7380650407
9.90798967398751	51.6885355598317	478.928311231206	-174.73506795055	1255.23780898109	NaN	NaN	NaN	69.2094096409922	989.729178674269	162.204818225613	290.241974972555	1004.55453366602	319.892684956057	2100.2830435109	-104.651571625908	592.140112986397	96.1646005350852	NaN	NaN	NaN	-181.473865674073	814.520437862664	1636.6537601325	-62.8710257400637	98.8601196244945	567.880441181713	225.549516826732	-188.212663397596	NaN	79.9914859986294	102.927929601838	1071.3430767681	112.226840479978	4.62515746150456	NaN	NaN	NaN	2924.48317319736	NaN	NaN	4000.27107407056	NaN	NaN	2305.85483103051	NaN	336.849394454329	385.069935758235	NaN	2869.76727239008
24.0816367010084	-17.7533980711469	481.567984693288	-210.734364923347	1082.10316126132	NaN	NaN	NaN	95.6060509888868	1180.6179205635	52.4214989660168	303.431707598949	598.975985505465	499.111708952579	1902.60964969585	-69.0350535983051	625.966330519759	114.499292498892	-159.452709396189	NaN	NaN	-136.510916134039	1327.7153008914	2488.30013650603	-96.0253986125988	165.780948026051	721.782055320502	549.043847229022	-209.384847672633	NaN	164.431430775336	111.646539975105	1166.3727964411	114.306631416381	-10.7176663235982	NaN	NaN	NaN	2714.54601526382	NaN	NaN	3808.70819687801	NaN	NaN	1601.2428734721	NaN	447.889180805588	108.588617730439	NaN	1913.72125764803
27.4820652842189	126.125472244607	258.55086789006	-99.5382121716237	569.345163792653	NaN	NaN	NaN	4.51031297837499	2270.6061139725	47.7512584952576	-37.379352991105	496.376068232914	501.781186422524	1511.18700833225	-156.291953162532	299.089254312137	89.6409244647375	NaN	NaN	NaN	-161.697071352142	1024.72637126732	2371.9520800277	-142.779157688506	180.17665414071	624.747625236159	640.96297980499	-202.23545777422	NaN	40.9948607582447	196.292308520363	1749.03072908539	125.713289403771	-63.3852146444577	NaN	NaN	NaN	2863.64655928516	NaN	NaN	4255.82788042048	NaN	NaN	1836.16989740659	NaN	214.112825552662	212.770063075962	NaN	790.157928057079
-44.8792148269413	101.249802072905	159.430799542289	-168.00644202959	309.618955800464	NaN	NaN	NaN	29.5383400757583	2747.80866370346	44.4218510562982	-21.8774251297433	723.651170350029	361.034721005966	1240.5149153106	-84.1175619574557	528.812481150234	154.018613731183	NaN	NaN	NaN	-143.651605879615	872.486280155429	1841.2675403433	-135.533327162957	28.1852936229819	734.47554197224	1373.11346768268	-224.834393046197	NaN	120.192452411774	105.148386466033	1195.80211006822	194.480659670613	-41.516539690741	NaN	NaN	NaN	2047.79199928803	NaN	NaN	NaN	NaN	NaN	30.8472489991169	NaN	-168.126924460777	228.477002368066	NaN	182.766719275928
-9.04454015481588	91.2119907306225	111.534260504698	-140.461884693837	318.821412200267	NaN	NaN	NaN	77.663810881239	2196.59913932483	60.0511770770403	-13.108994109631	727.97644365165	286.305780561746	1548.9961425243	-136.397430739021	759.137257305233	141.340256173342	NaN	NaN	NaN	-132.332976784206	1918.86145241247	1609.96295184652	-118.784796934823	62.760813046917	1395.90171022626	977.262952880308	-204.138329985939	NaN	-18.5282660493844	141.936089777293	922.887367509404	172.640157106932	-87.6769354704386	NaN	NaN	NaN	3810.40465594454	NaN	NaN	NaN	NaN	NaN	NaN	NaN	NaN	NaN	NaN	NaN
-17.8835137448446	-62.6511210936777	281.923796076128	-194.240754816005	219.520464620179	NaN	NaN	NaN	40.4500352248469	1654.79708810701	123.202279112084	-92.4961926595663	664.483349784338	233.086406241038	1254.60181029168	-119.628075901283	736.382840374888	159.830321488402	NaN	NaN	NaN	-106.062134280425	2353.44308158122	1836.58070582651	-107.418728442511	246.652347861896	1203.05123213242	1188.12869634948	-220.016043895636	NaN	-20.5967020690163	372.622298924783	1472.6485733215	190.843959534802	NaN	NaN	NaN	NaN	3322.5104977019	NaN	NaN	NaN	NaN	NaN	NaN	NaN	NaN	NaN	NaN	NaN
-56.6299437431154	-41.6878187154872	432.38505716108	-166.658318946559	168.860306673819	NaN	NaN	NaN	56.115181465352	2900.55243672476	137.617681616051	-96.0228188159534	691.834682640806	329.148556970195	2408.82068581554	-215.559819036979	640.216432545363	72.4156814954918	NaN	NaN	NaN	-170.733443954094	1737.78343457478	1618.24643435375	NaN	733.944307718668	1148.24868348472	839.897557914577	-177.525318966653	NaN	14.0055563874907	120.767845257612	1155.23933766757	150.209465998905	NaN	NaN	NaN	NaN	2568.43713324962	NaN	NaN	NaN	NaN	NaN	NaN	NaN	NaN	NaN	NaN	NaN
-107.719679298995	NaN	228.239970278384	-179.808187103048	138.469375654469	NaN	NaN	NaN	44.6182994567397	4165.9046890092	101.74504149014	-76.4359872330852	519.314322543806	705.65631441466	2543.23318315571	-202.930916021329	541.076890937482	20.1354100138537	NaN	NaN	NaN	-83.2367898561091	2812.54496702745	1952.92351547724	NaN	1181.71249802633	1130.02639809135	712.457117037683	-249.176373857891	NaN	169.753067720379	266.243946555852	NaN	136.272713529054	NaN	NaN	NaN	NaN	3311.85851016319	NaN	NaN	NaN	NaN	NaN	NaN	NaN	NaN	NaN	NaN	NaN
-58.1595466274691	NaN	255.089125148266	-139.87659143853	176.095981830907	NaN	NaN	NaN	-5.04346750027923	5066.86111377292	54.8823653611657	46.7106608800596	914.27328662416	99.8267400072494	1839.037843736	-101.741970526702	655.502644722466	52.1584638674636	NaN	NaN	NaN	-94.9322167924466	2950.38965316644	1747.78714369698	NaN	1565.28574361895	1405.93750623738	479.810998378684	-247.470700439761	NaN	71.2257743233779	703.200342078994	NaN	80.7128626428112	NaN	NaN	NaN	NaN	2596.15256941618	NaN	NaN	NaN	NaN	NaN	NaN	NaN	NaN	NaN	NaN	NaN
-174.845755374927	NaN	115.632076133643	-180.300738126262	231.550459599504	NaN	NaN	NaN	-16.6512555862225	3383.1667441831	-33.0162038402264	-78.0198115387372	550.666950552581	178.364377773991	1615.75233275067	-192.574449316765	902.513338013665	66.5372313716309	NaN	NaN	NaN	-180.300738126262	1595.29614743317	1443.92037608363	NaN	2388.99613775236	1297.99958748543	625.672963383432	NaN	NaN	-101.203488231909	1434.06378005406	NaN	120.384666167268	NaN	NaN	NaN	NaN	2784.0101087414	NaN	NaN	NaN	NaN	NaN	NaN	NaN	NaN	NaN	NaN	NaN
-123.87785593777	NaN	448.285652514299	-130.70558276894	105.533765589551	NaN	NaN	NaN	120.554764618126	3366.45610015648	105.533765589551	-15.9997720052796	367.71847590649	251.647119776595	2532.10788138747	-212.638304742984	842.928263355942	104.168220223317	NaN	NaN	NaN	-183.961852052069	1850.70074363668	1678.64202749118	NaN	2756.05732144985	1994.08300709125	1400.07077277944	NaN	NaN	NaN	2367.13028697895	NaN	98.2896608905737	NaN	NaN	NaN	NaN	2021.49185135079	NaN	NaN	NaN	NaN	NaN	NaN	NaN	NaN	NaN	NaN	NaN
14.7351289375977	NaN	750.369321785379	-161.65299536977	114.551664398356	NaN	NaN	NaN	48.9188739584054	2820.53692024549	NaN	51.65357356007	360.674628548171	27.0412771450885	1409.43192578655	-224.551086208056	359.307278747339	-64.5711595106761	NaN	NaN	NaN	-134.305999353124	1726.65707957965	2108.14767401186	NaN	2399.39318158914	1475.0647162265	746.267272382882	NaN	NaN	NaN	3037.24111500499	NaN	151.547529018578	NaN	NaN	NaN	NaN	2308.74824052126	NaN	NaN	NaN	NaN	NaN	NaN	NaN	NaN	NaN	NaN	NaN
-77.6729472615084	NaN	1893.91602786988	-152.976692839443	152.345766503821	NaN	NaN	NaN	9.95322941099787	3106.99091117989	-118.747717576746	115.378473220107	331.705596880357	-84.5187423140479	3964.08445175784	NaN	1035.45332828142	-84.5187423140479	NaN	NaN	NaN	9.95322941099787	1711.81787947233	2589.4488052079	NaN	2994.71987231824	1833.67303140753	769.836480242888	NaN	NaN	NaN	1140.61781419192	NaN	88.9890618958999	NaN	NaN	NaN	NaN	1832.26595512507	NaN	NaN	NaN	NaN	NaN	NaN	NaN	NaN	NaN	NaN	NaN
-152.503237865259	NaN	1880.64974225328	-120.970858537729	86.0460666125744	NaN	NaN	NaN	39.4329841284002	3808.23780027531	-141.535453751335	6.5296317866301	420.563482087237	-4.43815232729326	3185.81605181016	-200.487293363673	1040.24328452391	-35.9705316548229	NaN	NaN	NaN	-160.729075950701	2231.61883389883	2759.44344438139	NaN	1192.42128910459	1463.8739459242	1003.22701313942	NaN	NaN	NaN	1415.34341258705	NaN	89.7210734235122	NaN	NaN	NaN	NaN	604.040942284314	NaN	NaN	NaN	NaN	NaN	NaN	NaN	NaN	NaN	NaN	NaN
-147.910151168941	NaN	959.932856536913	-49.0691393290132	255.69064717743	NaN	NaN	NaN	7.21532574650102	3927.90879539696	NaN	115.665880404199	394.34262211955	38.7895378620334	2906.55167305104	NaN	537.112972555001	-119.081522715629	NaN	NaN	NaN	-3.76700890237981	1546.11496842093	4010.27630526356	NaN	1300.38523065222	1795.96308168297	766.369208350388	NaN	NaN	NaN	NaN	NaN	190.473608386559	NaN	NaN	NaN	NaN	328.337219223425	NaN	NaN	NaN	NaN	NaN	NaN	NaN	NaN	NaN	NaN	NaN
-132.307937499888	NaN	979.755986061695	-29.2117764774914	306.194400715372	NaN	NaN	NaN	218.21900997626	2113.81375730806	-155.676400664964	119.246695394759	409.290561737768	-84.1963956894362	2761.2576485287	NaN	467.02441191031	NaN	NaN	NaN	NaN	-133.682552980186	2016.21605820685	2623.79610049884	NaN	387.29671405299	405.166715296872	590.739805137186	NaN	NaN	NaN	1395.76343342848	NaN	131.789319716108	NaN	NaN	NaN	NaN	275.238202000381	NaN	NaN	NaN	NaN	NaN	NaN	NaN	NaN	NaN	NaN	NaN
-119.417103952538	NaN	3193.68355853033	-105.652664141641	205.423675584627	NaN	NaN	NaN	59.5206135891207	3548.80610565147	-186.862859025933	103.566820983991	896.398554091648	-58.853568784592	2868.84277899316	NaN	955.585645278504	-171.721975233946	NaN	NaN	NaN	-122.169991914717	4203.99344065016	2936.28853406656	NaN	382.984949145196	293.516090374367	231.576111225331	NaN	NaN	NaN	1307.34772641627	NaN	315.500262004659	NaN	NaN	NaN	NaN	541.782402109495	NaN	NaN	0	0	0	0	0	0	0	0	0
[truncated: 19 more columns]
