# Supplementary material for: Notch-dependent and -independent transcription are modulated by tissue movements at gastrulation
Source: eLife. 2022 May 18;11:e73656. doi: 10.7554/eLife.73656 (PMC9183233; doi:10.7554/eLife.73656)
Supplement: Source data 1. [file elife-73656-data1.zip › numerical data/4AC_m5m8peve NRi eveNICD_MSE_sorted-Gast_normF-Y.txt]

NaN	NaN	NaN	NaN	NaN	NaN	NaN	NaN	NaN	NaN	NaN	NaN	NaN	NaN	NaN	NaN	NaN	NaN	NaN	NaN	NaN	NaN	NaN	NaN	NaN	NaN	NaN	NaN	NaN	638.962051529537	745.962051529537	NaN	NaN	NaN	NaN	NaN	NaN	NaN	NaN	NaN	NaN	NaN	NaN	NaN	NaN	NaN	NaN	NaN	NaN	NaN
NaN	NaN	NaN	NaN	NaN	NaN	NaN	NaN	NaN	NaN	NaN	NaN	NaN	NaN	NaN	NaN	NaN	NaN	NaN	NaN	NaN	NaN	NaN	NaN	NaN	NaN	NaN	NaN	NaN	1168.88983639997	374.456761040109	NaN	NaN	NaN	NaN	NaN	NaN	NaN	NaN	NaN	NaN	NaN	NaN	NaN	NaN	NaN	NaN	NaN	NaN	NaN
NaN	NaN	NaN	NaN	NaN	NaN	NaN	NaN	NaN	NaN	NaN	NaN	NaN	NaN	NaN	NaN	NaN	NaN	NaN	NaN	NaN	NaN	NaN	NaN	NaN	NaN	NaN	NaN	NaN	1137.78370702743	205.767552882111	NaN	NaN	NaN	NaN	NaN	NaN	NaN	NaN	NaN	NaN	NaN	NaN	NaN	NaN	NaN	NaN	NaN	NaN	NaN
NaN	NaN	NaN	NaN	NaN	NaN	NaN	NaN	NaN	NaN	NaN	NaN	NaN	NaN	NaN	NaN	NaN	NaN	NaN	NaN	NaN	NaN	NaN	NaN	NaN	NaN	NaN	NaN	NaN	1427.16779724327	761.078466175498	NaN	NaN	NaN	NaN	NaN	NaN	NaN	NaN	NaN	NaN	NaN	NaN	NaN	NaN	NaN	NaN	NaN	NaN	NaN
NaN	NaN	NaN	NaN	NaN	NaN	NaN	NaN	NaN	NaN	NaN	NaN	NaN	NaN	NaN	NaN	NaN	NaN	NaN	NaN	NaN	NaN	NaN	NaN	NaN	NaN	NaN	NaN	NaN	2104.71380242802	574.376825367996	NaN	NaN	NaN	NaN	NaN	NaN	NaN	NaN	NaN	NaN	NaN	NaN	NaN	NaN	NaN	NaN	NaN	NaN	NaN
NaN	NaN	NaN	NaN	NaN	NaN	NaN	NaN	NaN	NaN	NaN	NaN	NaN	NaN	NaN	NaN	NaN	NaN	NaN	NaN	NaN	NaN	NaN	NaN	NaN	NaN	NaN	NaN	NaN	1123.47719518484	162.858849166814	NaN	NaN	NaN	NaN	NaN	NaN	NaN	NaN	NaN	NaN	NaN	NaN	NaN	NaN	NaN	NaN	NaN	NaN	NaN
NaN	NaN	NaN	NaN	NaN	NaN	NaN	NaN	NaN	NaN	NaN	NaN	NaN	NaN	NaN	NaN	NaN	NaN	NaN	NaN	NaN	NaN	NaN	NaN	NaN	NaN	NaN	NaN	NaN	2337.3505922798	209.390405306256	NaN	NaN	NaN	NaN	NaN	NaN	NaN	NaN	NaN	NaN	NaN	NaN	NaN	NaN	NaN	NaN	NaN	NaN	NaN
NaN	NaN	NaN	NaN	NaN	NaN	NaN	NaN	NaN	NaN	NaN	NaN	NaN	NaN	NaN	NaN	NaN	NaN	NaN	NaN	NaN	NaN	NaN	NaN	NaN	NaN	NaN	NaN	NaN	1128.30166263807	54.2029412567208	-84.3256788840509	NaN	NaN	NaN	NaN	NaN	NaN	NaN	NaN	NaN	NaN	NaN	NaN	NaN	NaN	NaN	NaN	NaN	NaN
NaN	NaN	NaN	NaN	NaN	NaN	NaN	NaN	NaN	NaN	NaN	NaN	NaN	NaN	NaN	NaN	NaN	NaN	NaN	NaN	NaN	NaN	NaN	NaN	NaN	NaN	NaN	NaN	NaN	1163.36021525672	5.30984061051315	-14.7777634596725	NaN	NaN	NaN	NaN	NaN	NaN	NaN	NaN	NaN	NaN	NaN	NaN	NaN	NaN	NaN	NaN	NaN	NaN
NaN	NaN	NaN	NaN	NaN	NaN	NaN	NaN	NaN	NaN	NaN	NaN	NaN	NaN	NaN	NaN	NaN	NaN	NaN	NaN	NaN	NaN	NaN	NaN	NaN	NaN	NaN	NaN	NaN	705.036339420547	20.6787176236493	32.7378827654448	NaN	NaN	NaN	NaN	NaN	NaN	NaN	NaN	NaN	NaN	NaN	NaN	NaN	NaN	NaN	NaN	NaN	NaN
NaN	NaN	NaN	NaN	NaN	NaN	NaN	NaN	NaN	NaN	NaN	NaN	NaN	NaN	NaN	NaN	NaN	NaN	NaN	NaN	NaN	NaN	NaN	NaN	NaN	NaN	NaN	NaN	NaN	283.412831922434	65.2233992312289	6.90548634602192	NaN	NaN	NaN	NaN	NaN	NaN	NaN	NaN	NaN	NaN	NaN	NaN	NaN	NaN	NaN	NaN	NaN	NaN
NaN	NaN	NaN	NaN	NaN	NaN	NaN	NaN	NaN	NaN	NaN	NaN	NaN	NaN	NaN	NaN	NaN	NaN	NaN	NaN	NaN	NaN	NaN	NaN	NaN	NaN	NaN	NaN	NaN	238.589123975127	2.17144206546124	71.5876976048951	NaN	NaN	NaN	NaN	NaN	NaN	NaN	NaN	NaN	NaN	NaN	NaN	NaN	NaN	NaN	NaN	NaN	NaN
NaN	NaN	NaN	NaN	NaN	NaN	NaN	NaN	NaN	NaN	NaN	NaN	NaN	NaN	NaN	NaN	NaN	NaN	NaN	NaN	NaN	NaN	NaN	NaN	NaN	NaN	NaN	NaN	NaN	59.8404554291753	109.163107026938	-18.6731532366512	NaN	NaN	NaN	NaN	NaN	NaN	NaN	NaN	NaN	NaN	NaN	NaN	NaN	NaN	NaN	NaN	NaN	NaN
NaN	NaN	NaN	NaN	NaN	NaN	NaN	NaN	NaN	NaN	NaN	NaN	NaN	NaN	NaN	NaN	NaN	NaN	NaN	NaN	NaN	NaN	NaN	NaN	NaN	NaN	NaN	NaN	NaN	30.9589788198251	24.9161545988577	40.0232151512761	NaN	NaN	NaN	NaN	NaN	NaN	NaN	NaN	NaN	NaN	NaN	NaN	NaN	NaN	NaN	NaN	NaN	NaN
NaN	NaN	NaN	NaN	NaN	NaN	NaN	NaN	NaN	NaN	NaN	NaN	NaN	NaN	NaN	NaN	NaN	NaN	NaN	NaN	NaN	NaN	NaN	NaN	NaN	NaN	NaN	NaN	NaN	NaN	22.199583703338	NaN	21.1918930823329	NaN	NaN	NaN	NaN	NaN	NaN	NaN	NaN	NaN	NaN	NaN	NaN	NaN	NaN	NaN	NaN	NaN
NaN	NaN	NaN	NaN	NaN	NaN	NaN	NaN	NaN	NaN	NaN	NaN	NaN	NaN	NaN	NaN	NaN	NaN	NaN	NaN	NaN	NaN	NaN	NaN	NaN	NaN	NaN	NaN	NaN	7.38109281901091	NaN	15.4470486591523	56.785072339877	NaN	NaN	NaN	NaN	NaN	NaN	NaN	NaN	NaN	NaN	NaN	NaN	NaN	NaN	NaN	NaN	NaN
NaN	NaN	NaN	NaN	NaN	NaN	NaN	NaN	NaN	NaN	NaN	NaN	NaN	NaN	NaN	NaN	NaN	NaN	NaN	NaN	NaN	NaN	NaN	NaN	NaN	NaN	NaN	NaN	NaN	56.1006372797166	27.8542667300505	66.1886267617403	-20.5680827836629	NaN	NaN	NaN	NaN	NaN	NaN	NaN	NaN	NaN	NaN	NaN	NaN	NaN	NaN	NaN	NaN	NaN
NaN	NaN	NaN	NaN	NaN	NaN	NaN	NaN	NaN	NaN	NaN	NaN	NaN	NaN	NaN	NaN	NaN	NaN	NaN	NaN	NaN	NaN	NaN	NaN	NaN	NaN	NaN	NaN	NaN	2.9290396353988	-12.2112707630719	37.247076538599	-48.5480157194015	NaN	NaN	NaN	NaN	NaN	NaN	NaN	NaN	NaN	NaN	NaN	NaN	NaN	NaN	NaN	NaN	NaN
NaN	NaN	NaN	NaN	NaN	NaN	NaN	NaN	NaN	NaN	NaN	NaN	NaN	NaN	NaN	NaN	NaN	NaN	NaN	NaN	NaN	NaN	NaN	NaN	NaN	NaN	NaN	NaN	NaN	52.7096868747895	-8.89480580807327	-11.9245349564108	31.5015828364269	NaN	NaN	NaN	NaN	NaN	NaN	NaN	NaN	NaN	NaN	NaN	NaN	NaN	NaN	NaN	NaN	NaN
NaN	NaN	NaN	NaN	NaN	NaN	NaN	NaN	NaN	NaN	NaN	NaN	NaN	NaN	NaN	NaN	NaN	NaN	NaN	NaN	NaN	NaN	NaN	NaN	NaN	NaN	NaN	NaN	NaN	33.8334875466085	20.6974293144838	20.6974293144838	-13.6584152926115	NaN	NaN	NaN	NaN	NaN	NaN	NaN	NaN	NaN	NaN	NaN	NaN	NaN	NaN	NaN	NaN	NaN
NaN	NaN	NaN	NaN	NaN	NaN	NaN	NaN	NaN	NaN	NaN	NaN	NaN	NaN	NaN	NaN	NaN	NaN	NaN	NaN	NaN	NaN	NaN	NaN	NaN	NaN	NaN	NaN	NaN	6.84829764829021	27.0687563044233	-24.4934132687161	53.3553525573963	NaN	NaN	NaN	NaN	NaN	NaN	NaN	NaN	NaN	NaN	NaN	NaN	NaN	NaN	NaN	NaN	NaN
NaN	NaN	NaN	NaN	NaN	NaN	NaN	NaN	NaN	NaN	NaN	NaN	NaN	NaN	NaN	NaN	NaN	NaN	NaN	NaN	NaN	NaN	NaN	NaN	NaN	NaN	NaN	NaN	NaN	-7.01610824101884	93.1303574949715	76.9450701032963	-11.0624300889376	NaN	NaN	NaN	NaN	NaN	NaN	NaN	NaN	NaN	NaN	NaN	NaN	NaN	NaN	NaN	NaN	NaN
NaN	NaN	NaN	NaN	NaN	NaN	NaN	NaN	NaN	NaN	NaN	NaN	NaN	NaN	NaN	NaN	NaN	NaN	NaN	NaN	NaN	NaN	NaN	NaN	NaN	NaN	NaN	NaN	NaN	16.5533148001658	-12.7987047851901	42.8689185663469	5.41979012985839	NaN	NaN	NaN	NaN	NaN	NaN	NaN	NaN	NaN	NaN	NaN	NaN	NaN	NaN	NaN	NaN	NaN
NaN	NaN	NaN	NaN	NaN	NaN	NaN	NaN	NaN	NaN	NaN	NaN	NaN	NaN	NaN	NaN	NaN	NaN	NaN	NaN	NaN	NaN	NaN	NaN	NaN	NaN	NaN	NaN	NaN	29.0090902485268	30.021787615588	135.342313789957	-13.5241991680454	NaN	NaN	NaN	NaN	NaN	NaN	NaN	NaN	NaN	NaN	NaN	NaN	NaN	NaN	NaN	NaN	NaN
NaN	NaN	NaN	NaN	NaN	NaN	NaN	NaN	NaN	NaN	NaN	NaN	NaN	NaN	NaN	NaN	NaN	NaN	NaN	NaN	NaN	78.1592686072566	NaN	NaN	NaN	NaN	NaN	NaN	NaN	24.2532612849713	57.6907338702974	27.293031520001	53.6377068902579	NaN	NaN	NaN	NaN	NaN	NaN	NaN	NaN	NaN	NaN	NaN	NaN	NaN	NaN	NaN	NaN	NaN
NaN	NaN	NaN	NaN	NaN	NaN	NaN	NaN	NaN	NaN	NaN	NaN	NaN	NaN	NaN	NaN	NaN	NaN	NaN	NaN	NaN	86.5166729483895	NaN	NaN	NaN	NaN	NaN	NaN	NaN	6.31255788036194	14.4230918104495	26.5888927055809	17.4645420342324	NaN	NaN	NaN	NaN	NaN	NaN	NaN	NaN	NaN	NaN	NaN	NaN	NaN	NaN	NaN	NaN	NaN
NaN	NaN	NaN	NaN	NaN	NaN	NaN	NaN	NaN	NaN	NaN	NaN	NaN	NaN	NaN	NaN	NaN	NaN	NaN	NaN	NaN	417.258897936825	NaN	NaN	NaN	NaN	NaN	NaN	NaN	81.6747297746778	211.515031450219	29.9414845758293	63.4159373515548	NaN	NaN	NaN	NaN	NaN	NaN	NaN	NaN	NaN	NaN	NaN	NaN	NaN	NaN	NaN	NaN	NaN
NaN	NaN	NaN	NaN	NaN	NaN	NaN	NaN	NaN	NaN	NaN	NaN	NaN	NaN	NaN	NaN	NaN	NaN	NaN	NaN	NaN	202.433787061514	NaN	NaN	NaN	NaN	NaN	NaN	NaN	10.9691372572156	391.571109548036	41.4172950404812	12.9990144427666	NaN	NaN	NaN	NaN	NaN	NaN	NaN	NaN	NaN	NaN	NaN	NaN	NaN	NaN	NaN	NaN	NaN
NaN	NaN	NaN	NaN	NaN	NaN	NaN	NaN	NaN	NaN	NaN	NaN	NaN	NaN	NaN	NaN	NaN	NaN	NaN	NaN	NaN	112.649697847611	NaN	NaN	NaN	NaN	NaN	NaN	NaN	22.4407977327458	767.818128104145	50.8748103354695	66.1073170869286	NaN	NaN	NaN	NaN	NaN	NaN	NaN	NaN	NaN	NaN	NaN	NaN	NaN	NaN	NaN	NaN	NaN
NaN	NaN	NaN	NaN	NaN	NaN	NaN	NaN	NaN	NaN	NaN	NaN	NaN	NaN	NaN	NaN	NaN	NaN	NaN	NaN	NaN	136.090488925255	NaN	NaN	NaN	NaN	NaN	NaN	NaN	13.6039077823678	1048.97203328727	9.53965606301592	54.2464249758869	NaN	NaN	NaN	NaN	NaN	NaN	NaN	NaN	NaN	NaN	NaN	NaN	NaN	NaN	NaN	NaN	NaN
NaN	NaN	NaN	NaN	NaN	NaN	NaN	NaN	NaN	NaN	NaN	NaN	NaN	NaN	NaN	NaN	NaN	NaN	NaN	NaN	NaN	123.432550216295	NaN	NaN	NaN	NaN	NaN	NaN	NaN	302.62865068222	673.697152739068	-8.45891542571346	-12.5254195578433	NaN	NaN	NaN	NaN	NaN	NaN	NaN	NaN	NaN	NaN	NaN	NaN	NaN	NaN	NaN	NaN	NaN
NaN	NaN	NaN	NaN	NaN	NaN	NaN	NaN	NaN	NaN	NaN	NaN	NaN	NaN	NaN	NaN	NaN	NaN	NaN	NaN	NaN	79.6330670805105	NaN	NaN	NaN	NaN	NaN	NaN	NaN	222.734043742907	958.16224074192	2.00386566713103	56.9321127458955	NaN	NaN	NaN	NaN	NaN	NaN	NaN	NaN	NaN	NaN	NaN	NaN	NaN	NaN	NaN	NaN	NaN
NaN	NaN	NaN	NaN	NaN	NaN	NaN	NaN	NaN	NaN	NaN	NaN	NaN	NaN	NaN	NaN	NaN	NaN	NaN	NaN	NaN	16.6935447509363	NaN	NaN	NaN	NaN	NaN	NaN	NaN	1415.96117971239	742.207956288345	3.31846957254723	7.38948602828165	NaN	NaN	NaN	NaN	NaN	NaN	NaN	NaN	NaN	NaN	NaN	NaN	NaN	NaN	NaN	NaN	NaN
NaN	NaN	NaN	NaN	NaN	NaN	NaN	NaN	NaN	NaN	NaN	NaN	NaN	NaN	NaN	NaN	NaN	NaN	NaN	NaN	NaN	96.427800140586	NaN	NaN	NaN	NaN	NaN	NaN	NaN	1902.78132371122	523.977270812392	13.7994048579503	-5.54865792275705	NaN	NaN	NaN	NaN	NaN	NaN	NaN	NaN	NaN	NaN	NaN	NaN	NaN	NaN	NaN	NaN	NaN
NaN	NaN	NaN	NaN	NaN	NaN	NaN	NaN	NaN	NaN	NaN	NaN	NaN	NaN	NaN	NaN	NaN	NaN	NaN	NaN	NaN	46.5005167787219	NaN	NaN	NaN	NaN	NaN	NaN	NaN	1353.93651801381	381.920513140162	-1.180134482995	30.405291251893	NaN	NaN	NaN	NaN	NaN	NaN	NaN	NaN	NaN	NaN	NaN	NaN	NaN	NaN	NaN	NaN	NaN
NaN	NaN	NaN	NaN	NaN	NaN	NaN	NaN	NaN	NaN	NaN	NaN	NaN	NaN	NaN	NaN	NaN	NaN	NaN	NaN	NaN	56.9011985162409	NaN	NaN	NaN	NaN	NaN	NaN	NaN	1438.5801640587	938.02975389747	29.6989688594739	-3.94291206785931	NaN	NaN	NaN	NaN	NaN	NaN	NaN	NaN	NaN	NaN	NaN	NaN	NaN	NaN	NaN	NaN	NaN
NaN	NaN	NaN	NaN	NaN	NaN	NaN	NaN	NaN	NaN	NaN	NaN	NaN	NaN	NaN	NaN	NaN	NaN	NaN	NaN	NaN	82.4195183105767	NaN	NaN	NaN	NaN	NaN	NaN	NaN	1825.24321199533	411.498537079419	40.2120567984717	26.9518253598664	NaN	NaN	NaN	NaN	NaN	NaN	NaN	NaN	NaN	NaN	NaN	NaN	NaN	NaN	NaN	NaN	NaN
NaN	NaN	NaN	NaN	NaN	NaN	NaN	NaN	NaN	NaN	NaN	NaN	NaN	NaN	NaN	NaN	NaN	NaN	NaN	NaN	NaN	127.112543109358	29.3733621451984	NaN	NaN	NaN	NaN	NaN	NaN	1363.2095380184	225.256929065181	-11.5188604210498	-21.7247134161459	NaN	NaN	NaN	NaN	NaN	NaN	NaN	NaN	NaN	NaN	NaN	NaN	NaN	NaN	NaN	NaN	NaN
NaN	NaN	NaN	NaN	NaN	NaN	NaN	NaN	NaN	NaN	NaN	NaN	NaN	NaN	NaN	NaN	NaN	NaN	NaN	NaN	NaN	69.0204304702772	23.6509164773111	NaN	NaN	NaN	NaN	NaN	NaN	1643.04000631035	614.738504450059	17.3637491488976	93.9502562387901	NaN	NaN	NaN	NaN	NaN	NaN	NaN	NaN	NaN	NaN	NaN	NaN	NaN	NaN	NaN	NaN	NaN
NaN	NaN	NaN	NaN	NaN	NaN	NaN	NaN	NaN	NaN	NaN	NaN	NaN	NaN	NaN	NaN	NaN	NaN	NaN	NaN	NaN	36.0802101751751	54.2386662542852	NaN	NaN	NaN	NaN	NaN	NaN	1407.21248861565	202.602027675931	53.4305880684678	34.0178664757157	NaN	NaN	NaN	NaN	NaN	NaN	NaN	NaN	NaN	NaN	NaN	NaN	NaN	NaN	NaN	NaN	NaN
NaN	NaN	NaN	NaN	NaN	NaN	NaN	NaN	NaN	NaN	NaN	NaN	NaN	NaN	NaN	NaN	NaN	NaN	NaN	NaN	NaN	71.7401978962754	38.4301462691077	NaN	NaN	NaN	NaN	NaN	NaN	1195.65712049398	132.473872875399	69.0917946519831	24.1109649450431	NaN	NaN	NaN	NaN	NaN	NaN	NaN	NaN	NaN	NaN	NaN	NaN	NaN	NaN	NaN	NaN	NaN
NaN	NaN	NaN	NaN	NaN	NaN	NaN	NaN	NaN	NaN	NaN	NaN	NaN	NaN	NaN	NaN	NaN	NaN	NaN	NaN	NaN	57.9526498404988	48.8627525455002	NaN	NaN	NaN	NaN	NaN	NaN	903.059758140026	113.410591827136	509.258036597976	-35.9272038745248	NaN	NaN	NaN	NaN	NaN	NaN	NaN	NaN	NaN	NaN	NaN	NaN	NaN	NaN	NaN	NaN	NaN
NaN	NaN	NaN	NaN	NaN	NaN	NaN	NaN	NaN	NaN	NaN	NaN	NaN	NaN	NaN	NaN	NaN	NaN	NaN	NaN	NaN	78.5086907108947	47.1806372355401	NaN	NaN	NaN	NaN	NaN	NaN	110.700956023111	26.7795090144095	467.878821950388	4.26399884134333	NaN	NaN	NaN	NaN	NaN	NaN	NaN	NaN	NaN	NaN	NaN	NaN	NaN	NaN	NaN	NaN	NaN
NaN	NaN	NaN	NaN	NaN	NaN	NaN	NaN	NaN	NaN	NaN	NaN	NaN	NaN	NaN	NaN	NaN	NaN	NaN	NaN	NaN	NaN	NaN	163.804234419645	9.09417627739996	NaN	NaN	NaN	NaN	39.3800549356513	525.781757293262	287.188922242055	28.116015512633	NaN	NaN	NaN	NaN	NaN	NaN	NaN	NaN	NaN	NaN	NaN	NaN	NaN	NaN	NaN	NaN	NaN
NaN	NaN	NaN	NaN	NaN	NaN	NaN	NaN	NaN	NaN	NaN	NaN	NaN	NaN	NaN	NaN	NaN	NaN	NaN	NaN	NaN	69.1047668130517	-1.71927534695787	46.8457821341916	56.9635024427644	NaN	NaN	NaN	NaN	34.5768926083494	140.10817172589	74.5353380994571	-9.47985498441045	NaN	NaN	NaN	NaN	NaN	NaN	NaN	NaN	NaN	NaN	NaN	NaN	NaN	NaN	NaN	NaN	NaN
NaN	NaN	NaN	NaN	NaN	NaN	NaN	NaN	NaN	NaN	NaN	NaN	NaN	NaN	NaN	NaN	NaN	NaN	NaN	NaN	NaN	45.1595068967956	26.9368844776937	51.2337143698296	18.837941180315	NaN	NaN	NaN	NaN	-6.11182189875441	84.1012114442619	247.099760325394	34.8941023480712	NaN	NaN	NaN	NaN	NaN	NaN	NaN	NaN	NaN	NaN	NaN	NaN	NaN	NaN	NaN	NaN	NaN
NaN	NaN	NaN	NaN	NaN	NaN	NaN	NaN	NaN	NaN	NaN	NaN	NaN	NaN	NaN	NaN	NaN	NaN	NaN	NaN	NaN	90.0676110376033	19.1600963324815	43.4712442313804	42.458279735593	NaN	NaN	NaN	NaN	18.8001255932421	43.4174374473851	306.00209722491	60.8547000107364	NaN	NaN	NaN	NaN	NaN	NaN	NaN	NaN	NaN	NaN	NaN	NaN	NaN	NaN	NaN	NaN	NaN
NaN	NaN	NaN	NaN	NaN	NaN	NaN	NaN	NaN	NaN	NaN	NaN	NaN	NaN	NaN	NaN	NaN	NaN	NaN	NaN	NaN	126.920180389706	72.1878441106776	12.3876989169245	4.27920465336479	NaN	NaN	NaN	NaN	36.555881837296	458.363204821961	150.474647898848	30.3981106988337	NaN	NaN	NaN	NaN	NaN	NaN	NaN	NaN	NaN	NaN	NaN	NaN	NaN	NaN	NaN	NaN	NaN
NaN	NaN	NaN	NaN	NaN	NaN	NaN	NaN	NaN	NaN	NaN	NaN	NaN	NaN	NaN	NaN	NaN	NaN	NaN	NaN	NaN	47.1878609699566	3.57899064968128	7.63562974924177	9.66394929902202	NaN	NaN	NaN	NaN	51.2509078201185	168.314053017177	487.670528072311	-36.0330162303199	NaN	NaN	NaN	NaN	NaN	NaN	NaN	NaN	NaN	NaN	NaN	NaN	NaN	NaN	NaN	NaN	NaN
NaN	NaN	NaN	NaN	NaN	NaN	NaN	NaN	NaN	NaN	NaN	NaN	NaN	NaN	NaN	NaN	NaN	NaN	NaN	NaN	NaN	62.7486998182432	50.5715981437899	131.752275973479	20.1288439576566	NaN	NaN	NaN	NaN	74.1819538829011	101.922964650314	130.691420260964	65.9623951370011	NaN	NaN	NaN	NaN	NaN	NaN	NaN	NaN	NaN	NaN	NaN	NaN	NaN	NaN	NaN	NaN	NaN
NaN	NaN	NaN	NaN	NaN	NaN	NaN	NaN	NaN	NaN	NaN	NaN	NaN	NaN	NaN	NaN	NaN	NaN	NaN	NaN	NaN	80.3586376125597	27.5600279493281	34.6675330963016	41.7750382432751	NaN	NaN	NaN	NaN	104.334846100684	139.287547738456	332.555427382611	63.2140206444806	NaN	NaN	NaN	NaN	NaN	NaN	NaN	NaN	NaN	NaN	NaN	NaN	NaN	NaN	NaN	NaN	NaN
NaN	NaN	NaN	NaN	NaN	NaN	NaN	NaN	NaN	NaN	NaN	NaN	NaN	NaN	NaN	NaN	NaN	NaN	NaN	NaN	NaN	31.9521221706593	46.1755340579327	36.0159541384517	78.6861898002718	NaN	NaN	NaN	NaN	124.235582645062	-18.7394108213829	112.921014816782	-19.768007896681	NaN	NaN	NaN	NaN	NaN	NaN	NaN	NaN	NaN	NaN	NaN	NaN	NaN	NaN	NaN	NaN	NaN
NaN	NaN	NaN	NaN	NaN	NaN	NaN	NaN	NaN	NaN	NaN	NaN	NaN	NaN	NaN	NaN	NaN	NaN	NaN	NaN	NaN	25.1672642693193	55.6640287359772	21.1010290070983	54.6474699204219	NaN	NaN	NaN	NaN	38.153710886532	125.633514571838	49.4746266575715	59.7663682676075	NaN	NaN	NaN	NaN	NaN	NaN	NaN	NaN	NaN	NaN	NaN	NaN	NaN	NaN	NaN	NaN	NaN
NaN	NaN	NaN	NaN	NaN	NaN	NaN	NaN	NaN	NaN	NaN	NaN	NaN	NaN	NaN	NaN	NaN	NaN	NaN	NaN	NaN	59.0607906845422	95.6785632924838	22.4430180766007	41.769064730792	NaN	NaN	NaN	NaN	70.3966617713805	331.953643002487	61.1288947198846	77.6049250336551	NaN	NaN	NaN	NaN	NaN	NaN	NaN	NaN	NaN	NaN	NaN	NaN	NaN	NaN	NaN	NaN	NaN
NaN	NaN	NaN	NaN	NaN	NaN	NaN	NaN	NaN	NaN	NaN	NaN	NaN	NaN	NaN	NaN	NaN	NaN	NaN	NaN	NaN	22.7688336963158	2.41358175217312	10.5556825298302	135.740481986308	NaN	NaN	NaN	NaN	60.4322912031104	796.088109131811	44.9773370449444	452.988126820526	NaN	NaN	NaN	NaN	NaN	NaN	NaN	NaN	NaN	NaN	NaN	NaN	NaN	NaN	NaN	NaN	NaN
NaN	NaN	NaN	NaN	NaN	NaN	NaN	NaN	NaN	NaN	NaN	NaN	NaN	NaN	NaN	NaN	NaN	NaN	NaN	NaN	NaN	95.3989899691569	19.0215731355907	40.4072498489893	68.921485466854	NaN	NaN	NaN	NaN	100.971277117424	414.367707326722	76.2294536798483	527.767731415612	NaN	NaN	NaN	NaN	NaN	NaN	NaN	NaN	NaN	NaN	NaN	NaN	NaN	NaN	NaN	NaN	NaN
NaN	NaN	NaN	NaN	NaN	NaN	NaN	NaN	NaN	NaN	NaN	NaN	NaN	NaN	NaN	NaN	NaN	NaN	NaN	NaN	NaN	30.5544084068111	25.4595622407568	68.2562700356132	439.161070924368	NaN	NaN	NaN	NaN	69.3516238918658	390.144700954681	-21.419407559992	299.373669502824	NaN	NaN	NaN	NaN	NaN	NaN	NaN	NaN	NaN	NaN	NaN	NaN	NaN	NaN	NaN	NaN	NaN
NaN	NaN	NaN	NaN	NaN	NaN	NaN	NaN	NaN	NaN	NaN	NaN	NaN	NaN	NaN	NaN	NaN	NaN	NaN	NaN	NaN	3.35712711196421	169.54762794933	4.37670073673332	977.049938766467	NaN	NaN	NaN	NaN	118.197798713154	469.101370888162	13.9587963905784	185.282305158376	NaN	NaN	NaN	NaN	NaN	NaN	NaN	NaN	NaN	NaN	NaN	NaN	NaN	NaN	NaN	NaN	NaN
NaN	NaN	NaN	NaN	NaN	NaN	NaN	NaN	NaN	NaN	NaN	NaN	NaN	NaN	NaN	NaN	NaN	NaN	NaN	NaN	NaN	57.7418617686626	452.551031722433	86.3068663131214	603.537484314572	NaN	NaN	NaN	NaN	-7.41893586189578	118.564403113046	339.551571478927	231.12328793492	NaN	NaN	NaN	NaN	NaN	NaN	NaN	NaN	NaN	NaN	NaN	NaN	NaN	NaN	NaN	NaN	NaN
NaN	NaN	NaN	NaN	NaN	NaN	NaN	NaN	NaN	NaN	NaN	NaN	NaN	NaN	NaN	NaN	NaN	NaN	NaN	NaN	NaN	376.574389984287	762.430954183517	18.2790089421452	671.581128221264	NaN	NaN	NaN	NaN	273.916215019831	43.5054871602465	446.465952923646	875.257217774442	NaN	NaN	NaN	NaN	NaN	NaN	NaN	NaN	NaN	NaN	NaN	NaN	NaN	NaN	NaN	NaN	NaN
NaN	NaN	NaN	NaN	NaN	NaN	NaN	NaN	NaN	NaN	NaN	NaN	NaN	NaN	NaN	NaN	NaN	NaN	NaN	NaN	NaN	250.459293649317	1472.0430599883	135.042098334681	968.497243261612	NaN	NaN	NaN	NaN	65.5405098763247	87.2506094018559	204.071621134476	159.617607820293	NaN	NaN	NaN	NaN	NaN	NaN	NaN	NaN	NaN	NaN	NaN	NaN	NaN	NaN	NaN	NaN	NaN
NaN	NaN	NaN	NaN	NaN	NaN	NaN	NaN	NaN	NaN	NaN	NaN	NaN	NaN	NaN	NaN	NaN	NaN	NaN	NaN	NaN	490.069652927142	2156.94900716985	479.84966914883	384.803820010528	NaN	NaN	NaN	NaN	-12.7361470872681	54.499672176962	637.899703946588	243.794363336256	NaN	NaN	NaN	NaN	NaN	NaN	NaN	NaN	NaN	NaN	NaN	NaN	NaN	NaN	NaN	NaN	NaN
NaN	NaN	NaN	NaN	NaN	NaN	NaN	NaN	NaN	NaN	NaN	NaN	NaN	NaN	NaN	NaN	NaN	NaN	NaN	NaN	NaN	454.883989425013	1211.61270264576	500.901276039788	553.054200869867	NaN	NaN	NaN	NaN	10.326989166874	104.510245024013	574.39154347611	26.8866825043929	NaN	NaN	NaN	NaN	NaN	NaN	NaN	NaN	NaN	NaN	NaN	NaN	NaN	NaN	NaN	NaN	NaN
NaN	NaN	NaN	NaN	NaN	NaN	NaN	NaN	NaN	NaN	NaN	NaN	NaN	NaN	NaN	NaN	NaN	NaN	NaN	NaN	NaN	997.772959488536	768.572780576795	528.117235736352	222.175925492554	NaN	NaN	NaN	NaN	-5.93530917527975	71.7320738249929	1206.71143073564	69.6609436116523	NaN	NaN	NaN	NaN	NaN	NaN	NaN	NaN	NaN	NaN	NaN	NaN	NaN	NaN	NaN	NaN	NaN
NaN	NaN	NaN	NaN	NaN	NaN	NaN	NaN	NaN	NaN	NaN	NaN	NaN	NaN	NaN	NaN	NaN	NaN	NaN	NaN	NaN	664.914839946991	1203.44653996819	694.60575116489	145.835805896137	NaN	NaN	NaN	NaN	22.3384728582585	104.194326001857	523.835092117776	6.79622226137264	NaN	NaN	NaN	NaN	NaN	NaN	NaN	NaN	NaN	NaN	NaN	NaN	NaN	NaN	NaN	NaN	NaN
NaN	NaN	NaN	NaN	NaN	NaN	NaN	NaN	NaN	NaN	NaN	NaN	NaN	NaN	NaN	NaN	NaN	NaN	NaN	NaN	NaN	867.439318425934	1611.17890445263	426.932401082299	486.349613189115	NaN	NaN	NaN	NaN	33.0197077373809	105.591202123002	265.248489771368	73.4523974665126	NaN	NaN	NaN	NaN	NaN	NaN	NaN	NaN	NaN	NaN	NaN	NaN	NaN	NaN	NaN	NaN	NaN
NaN	NaN	NaN	NaN	NaN	NaN	NaN	NaN	NaN	NaN	NaN	NaN	NaN	NaN	NaN	NaN	NaN	NaN	NaN	NaN	NaN	778.06734511013	924.648863901269	738.090567258001	603.809595498287	NaN	NaN	NaN	NaN	156.781108815553	17.7799754676943	619.42667204798	54.0862416406425	NaN	NaN	NaN	NaN	NaN	NaN	NaN	NaN	NaN	NaN	NaN	NaN	NaN	NaN	NaN	NaN	NaN
NaN	NaN	NaN	NaN	NaN	NaN	NaN	NaN	NaN	NaN	NaN	NaN	NaN	NaN	NaN	NaN	NaN	NaN	NaN	NaN	NaN	823.975470627233	198.324572878989	1098.85160275269	786.026153878569	NaN	NaN	NaN	NaN	50.2668031107083	113.57924055991	664.708819011159	13.9399947382154	NaN	NaN	NaN	NaN	NaN	NaN	NaN	NaN	NaN	NaN	NaN	NaN	NaN	NaN	NaN	NaN	NaN
NaN	NaN	NaN	NaN	NaN	NaN	NaN	NaN	NaN	NaN	NaN	NaN	NaN	NaN	NaN	NaN	NaN	NaN	NaN	NaN	NaN	1866.44615959151	59.1854587671327	844.281674627806	1041.32543076539	NaN	NaN	NaN	NaN	52.674018404283	40.2120616622672	449.379641358455	33.9810832912592	NaN	NaN	NaN	NaN	NaN	NaN	NaN	NaN	NaN	NaN	NaN	NaN	NaN	NaN	NaN	NaN	NaN
NaN	NaN	NaN	NaN	NaN	NaN	NaN	NaN	NaN	NaN	NaN	NaN	NaN	NaN	NaN	NaN	NaN	NaN	NaN	NaN	NaN	974.488583568354	61.5899089269217	1103.87579729706	930.332629676811	NaN	NaN	NaN	NaN	87.2955848100197	63.396637966718	230.68926586983	91.4519233914635	NaN	NaN	NaN	NaN	NaN	NaN	NaN	NaN	NaN	NaN	NaN	NaN	NaN	NaN	NaN	NaN	NaN
NaN	NaN	NaN	NaN	NaN	NaN	NaN	NaN	NaN	NaN	NaN	NaN	NaN	NaN	NaN	NaN	NaN	NaN	NaN	NaN	NaN	1047.31135252936	66.0522265374421	348.613754964433	343.476272629397	NaN	NaN	NaN	NaN	63.7346763203567	32.5444694497563	196.812892301585	9.67165107798275	NaN	NaN	NaN	NaN	NaN	NaN	NaN	NaN	NaN	NaN	NaN	NaN	NaN	NaN	NaN	NaN	NaN
NaN	NaN	NaN	NaN	NaN	NaN	NaN	NaN	NaN	NaN	NaN	NaN	NaN	NaN	NaN	NaN	NaN	NaN	NaN	NaN	NaN	1026.66313029058	56.1263277581362	445.7804041986	520.832508631723	NaN	NaN	NaN	NaN	55.7509928897873	86.9588873081752	431.285989057721	42.2275719751526	NaN	NaN	NaN	NaN	NaN	NaN	NaN	NaN	NaN	NaN	NaN	NaN	NaN	NaN	NaN	NaN	NaN
NaN	NaN	NaN	NaN	NaN	NaN	NaN	NaN	NaN	NaN	NaN	NaN	NaN	NaN	NaN	NaN	NaN	NaN	NaN	NaN	NaN	864.025963104738	29.7289274525152	1196.30456053466	109.969579463456	NaN	NaN	NaN	NaN	64.4119038623431	164.333830384903	56.0850766521298	80.0247048814931	NaN	NaN	NaN	NaN	NaN	NaN	NaN	NaN	NaN	NaN	NaN	NaN	NaN	NaN	NaN	NaN	NaN
NaN	NaN	NaN	NaN	NaN	NaN	NaN	NaN	NaN	NaN	NaN	NaN	NaN	NaN	NaN	NaN	NaN	NaN	NaN	NaN	NaN	364.599071258375	26.974786057029	1379.53061152827	36.2388670534074	NaN	NaN	NaN	NaN	28.3005429654746	95.9944241219421	130.362086862918	NaN	-14.3986743793741	NaN	NaN	NaN	NaN	NaN	NaN	NaN	NaN	NaN	NaN	NaN	NaN	NaN	NaN	NaN	NaN
NaN	NaN	NaN	NaN	NaN	NaN	NaN	NaN	NaN	NaN	NaN	NaN	NaN	NaN	NaN	NaN	NaN	NaN	NaN	NaN	NaN	378.52327330857	71.5954626256252	1590.78512959658	87.0448490693976	NaN	NaN	NaN	NaN	58.8384546825775	104.688035208517	74.4689934982388	1.52647902515279	69.2588138930184	16.11498191977	NaN	NaN	NaN	NaN	NaN	NaN	NaN	NaN	NaN	NaN	NaN	NaN	NaN	NaN	NaN
NaN	NaN	NaN	NaN	NaN	NaN	NaN	NaN	NaN	NaN	NaN	NaN	NaN	NaN	NaN	NaN	NaN	NaN	NaN	NaN	NaN	65.7713897015546	-7.39954883611064	2493.80985723309	106.994453666436	NaN	NaN	NaN	NaN	33.1091582115541	NaN	NaN	40.4075555352633	92.5389649903294	92.5389649903294	96.7094777467347	NaN	NaN	NaN	NaN	NaN	NaN	NaN	NaN	NaN	NaN	NaN	NaN	NaN	NaN
NaN	NaN	NaN	NaN	NaN	NaN	NaN	NaN	NaN	NaN	NaN	NaN	NaN	NaN	NaN	NaN	NaN	NaN	NaN	NaN	NaN	60.9715238880594	122.843214460473	2689.48717837276	223.900309062082	NaN	NaN	NaN	NaN	NaN	69.9438651337667	131.493911851153	34.474346686459	-16.6434887228961	113.7591526275	69.9438651337667	NaN	NaN	NaN	NaN	NaN	NaN	NaN	NaN	NaN	NaN	NaN	NaN	NaN	NaN
NaN	NaN	NaN	NaN	NaN	NaN	NaN	NaN	NaN	NaN	NaN	NaN	NaN	NaN	NaN	NaN	NaN	NaN	NaN	NaN	NaN	26.2432946944457	82.9930552806568	1397.52387322308	1005.4346182638	NaN	NaN	NaN	NaN	18.0962381037139	64.0240869848953	440.841210760043	73.4184197105915	17.0524233564143	58.8050132483974	43.1477920389038	NaN	NaN	NaN	NaN	NaN	NaN	NaN	NaN	NaN	NaN	NaN	NaN	NaN	NaN
NaN	NaN	NaN	NaN	NaN	NaN	NaN	NaN	NaN	NaN	NaN	NaN	NaN	NaN	NaN	NaN	NaN	NaN	NaN	NaN	NaN	16.2517538626314	133.949179515597	1621.68593711141	922.728418102136	NaN	NaN	NaN	NaN	1.69947987802085	-18.1442918770987	53.9199318651775	NaN	-9.78901955915361	13.1879793151953	17.3656154741678	NaN	NaN	NaN	NaN	NaN	NaN	NaN	NaN	NaN	NaN	NaN	NaN	NaN	NaN
NaN	NaN	NaN	NaN	NaN	NaN	NaN	NaN	NaN	NaN	NaN	NaN	NaN	NaN	NaN	NaN	NaN	NaN	NaN	NaN	NaN	10.3804196812456	191.164875416271	1048.59972261668	1129.17793717286	NaN	NaN	NaN	NaN	-10.5359438259465	57.3893167778407	503.606028744258	112.77452927016	45.8942726756614	106.504505214425	29.1742085270368	NaN	NaN	NaN	NaN	NaN	NaN	NaN	NaN	NaN	NaN	NaN	NaN	NaN	NaN
NaN	NaN	NaN	NaN	NaN	NaN	NaN	NaN	NaN	NaN	NaN	NaN	NaN	NaN	NaN	NaN	NaN	NaN	NaN	NaN	NaN	69.6235650844179	356.985285535371	715.670598472352	1474.38823448314	NaN	NaN	NaN	NaN	108.960240985938	23.2210691041385	228.158601894781	4.40027527642644	16.9474711615678	85.9570485298455	59.8170571024676	NaN	NaN	NaN	NaN	NaN	NaN	NaN	NaN	NaN	NaN	NaN	NaN	NaN	NaN
NaN	NaN	NaN	NaN	NaN	NaN	NaN	NaN	NaN	NaN	NaN	NaN	NaN	NaN	NaN	NaN	NaN	NaN	NaN	NaN	NaN	93.7718988211646	410.266848647214	756.756417901223	1549.028089688	NaN	NaN	NaN	NaN	17.2611392828342	-30.8638759959713	49.6932147968118	40.2774509379151	37.1388629849495	68.5247425146052	86.3100742480768	NaN	NaN	NaN	NaN	NaN	NaN	NaN	NaN	NaN	NaN	NaN	NaN	NaN	NaN
NaN	NaN	NaN	NaN	NaN	NaN	NaN	NaN	NaN	NaN	NaN	NaN	NaN	NaN	NaN	NaN	NaN	NaN	NaN	NaN	NaN	52.749354285865	51.714434347044	360.120576115717	1619.61814166093	NaN	NaN	NaN	NaN	118.067292635881	16.5283723990396	10.2476144462453	19.6687513754368	58.4000920843351	21.7623373597015	-25.3433472862559	NaN	NaN	NaN	NaN	NaN	NaN	NaN	NaN	NaN	NaN	NaN	NaN	NaN	NaN
83.8097922220817	-48.1902077779183	-68.1902077779183	-94.1902077779183	NaN	NaN	NaN	NaN	NaN	NaN	NaN	NaN	NaN	NaN	NaN	NaN	NaN	NaN	NaN	NaN	NaN	51.0280327156036	93.4853123729243	160.795633780872	1977.13876838917	NaN	NaN	NaN	NaN	77.5908189562547	46.1690985054801	32.5530196434778	8.46303396455073	10.5578153279357	13.6999873730131	58.7377866857899	NaN	NaN	NaN	NaN	NaN	NaN	NaN	NaN	NaN	NaN	NaN	NaN	NaN	NaN
48.2427759080228	-0.793803748203245	-3.7960433189926	-66.843074305569	NaN	NaN	NaN	NaN	NaN	NaN	NaN	NaN	NaN	NaN	NaN	NaN	NaN	NaN	NaN	NaN	NaN	256.538161016703	95.9321790834611	30.6536186847885	1679.19631065761	NaN	NaN	NaN	NaN	83.1796153818477	15.0603268607589	64.315812406777	34.9721188900003	-37.3391258477709	43.356031323365	68.5077686234594	NaN	NaN	NaN	NaN	NaN	NaN	NaN	NaN	NaN	NaN	NaN	NaN	NaN	NaN
-35.4491031181237	94.7451380225483	1.60618089883677	-43.4610564190881	NaN	NaN	NaN	NaN	NaN	NaN	NaN	NaN	NaN	NaN	NaN	NaN	NaN	NaN	NaN	NaN	NaN	66.2414269633282	62.094256573408	99.41879008269	1030.45854261978	NaN	NaN	NaN	NaN	123.378208851428	29.0052788850217	77.2403319789626	66.7544508715841	-0.355188215637978	66.7544508715841	-18.1811860981813	NaN	NaN	NaN	NaN	NaN	NaN	NaN	NaN	NaN	NaN	NaN	NaN	NaN	NaN
8.01872587253492	-87.1943514870069	-108.241452798064	-48.1068776236161	NaN	NaN	NaN	NaN	NaN	NaN	NaN	NaN	NaN	NaN	NaN	NaN	NaN	NaN	NaN	NaN	NaN	100.834772922397	699.425145842918	57.263203316397	409.985433460205	NaN	NaN	NaN	NaN	23.0316133905905	45.064558294519	75.4910060189918	28.2775526534306	-25.2310278275387	44.015370441951	53.4580611150632	NaN	NaN	NaN	NaN	NaN	NaN	NaN	NaN	NaN	NaN	NaN	NaN	NaN	NaN
11.431888177906	-54.7656364218807	-51.7566580309814	-83.8524275339082	NaN	NaN	NaN	NaN	NaN	NaN	NaN	NaN	NaN	NaN	NaN	NaN	NaN	NaN	NaN	NaN	NaN	117.823138038388	821.617516614445	210.209125786573	132.35576532462	NaN	NaN	NaN	NaN	71.6401012920085	-20.7412674217025	19.1506872501272	62.1920067644699	49.5945473944184	49.5945473944184	21.2502638118025	NaN	NaN	NaN	NaN	NaN	NaN	NaN	NaN	NaN	NaN	NaN	NaN	NaN	NaN
-13.2546645663771	-25.2995901341498	-28.310821526093	-22.2883587422067	NaN	NaN	NaN	NaN	NaN	NaN	NaN	NaN	NaN	NaN	NaN	NaN	NaN	NaN	NaN	NaN	NaN	61.0863183893207	258.434007028813	121.329297026639	116.135936799284	NaN	NaN	NaN	NaN	75.1375122337868	0.559865066253568	-3.64169252064971	89.8429637879483	70.9359546468835	24.7188211909474	25.7692105876733	NaN	NaN	NaN	NaN	NaN	NaN	NaN	NaN	NaN	NaN	NaN	NaN	NaN	NaN
48.4084357983131	-58.0681320547674	-85.1895219796087	-75.144562748186	NaN	NaN	NaN	NaN	NaN	NaN	NaN	NaN	NaN	62.7015429720536	NaN	NaN	NaN	NaN	NaN	NaN	NaN	30.263391838177	961.476230599638	77.0318937849021	63.5209932225149	NaN	NaN	NaN	NaN	18.732432272147	69.1800099400429	87.0468603640893	50.2621683145819	-25.4091981872618	33.44630909195	32.3953178905355	NaN	NaN	NaN	NaN	NaN	NaN	NaN	NaN	NaN	NaN	NaN	NaN	NaN	NaN
55.8805607565666	318.250595948875	-38.6128618797438	-63.7440913042944	NaN	NaN	NaN	NaN	NaN	NaN	NaN	NaN	NaN	-14.3965809981272	79.9141280285535	NaN	NaN	NaN	NaN	NaN	NaN	99.2363355527379	296.822807724614	139.793558788018	92.9967627473102	NaN	NaN	NaN	NaN	92.6603007020409	42.1838032898053	126.311298976865	51.6481465545995	-8.29269412243033	5.37802392671683	27.4614915445699	NaN	NaN	NaN	NaN	NaN	NaN	NaN	NaN	NaN	NaN	NaN	NaN	NaN	NaN
-40.2544662664253	131.772142728391	-42.2664733891717	-84.5186229668459	NaN	NaN	NaN	NaN	NaN	NaN	NaN	NaN	NaN	-19.2475500568476	41.5733024593584	NaN	NaN	NaN	NaN	NaN	NaN	144.35994318714	169.333342861934	86.0886772792863	96.4942604771174	NaN	NaN	NaN	NaN	99.3323775720933	18.3132176631468	140.368055967534	14.1044301354093	-20.6180669684249	37.2527615379655	43.5659428295717	NaN	NaN	NaN	NaN	NaN	NaN	NaN	NaN	NaN	NaN	NaN	NaN	NaN	NaN
-12.7025230846395	323.555009255584	-70.0877905798273	-71.0945496586902	NaN	NaN	NaN	NaN	NaN	NaN	NaN	NaN	NaN	NaN	NaN	26.2646400151871	NaN	NaN	NaN	NaN	NaN	133.314030419611	280.121623199992	89.5841091658805	272.833302991037	NaN	NaN	NaN	NaN	41.7912665675686	-16.1127752402918	86.008898493571	50.2136726487119	40.7384658074256	-7.69036915914847	47.0552703682831	NaN	NaN	NaN	NaN	NaN	NaN	NaN	NaN	NaN	NaN	NaN	NaN	NaN	NaN
-4.25196420672908	426.964769091876	-62.6878766630821	-70.7480025191308	NaN	NaN	NaN	NaN	NaN	NaN	NaN	NaN	NaN	-4.81737022705383	NaN	57.139459546009	NaN	NaN	NaN	NaN	NaN	185.80572665144	79.5401226798975	33.700058221585	173.303890890082	NaN	NaN	NaN	NaN	4.19877080192653	-1.0682558576067	54.7622267334456	52.6554160696323	52.6554160696323	17.8930401167129	38.9611467548459	NaN	NaN	NaN	NaN	NaN	NaN	NaN	NaN	NaN	NaN	NaN	NaN	NaN	NaN
45.5505211103017	339.96638993292	-68.3843870299581	-91.5746780673561	NaN	NaN	NaN	NaN	NaN	NaN	NaN	NaN	NaN	99.6173288421736	36.5658780806329	17.6504428521706	NaN	NaN	NaN	NaN	NaN	157.049876299525	94.5027888390442	152.880070468827	112.224463619514	NaN	NaN	NaN	NaN	39.2898064721802	50.883923054812	1.34542492902153	40.3438170706013	68.8021032279703	38.2357958737591	99.3684105821815	NaN	NaN	NaN	NaN	NaN	NaN	NaN	NaN	NaN	NaN	NaN	NaN	NaN	NaN
5.62409100907058	387.038359191963	-84.179797531346	-83.1707650758357	NaN	NaN	NaN	NaN	NaN	NaN	NaN	NaN	NaN	20.1696128542572	15.9632115936892	NaN	-28.2040016422745	21.2212131693992	NaN	NaN	NaN	93.837353680166	46.8985720890906	54.2001603365913	148.077723518742	NaN	NaN	NaN	NaN	91.2950555731365	-11.002750832656	148.244349860897	121.878935838786	-25.7673826850384	11.1441969459176	-12.0573673935405	NaN	NaN	NaN	NaN	NaN	NaN	NaN	NaN	NaN	NaN	NaN	NaN	NaN	NaN
23.1956842828362	701.776265127976	-87.8814941293147	-80.8129464121779	NaN	NaN	NaN	NaN	NaN	NaN	NaN	NaN	NaN	43.7392301132156	39.5298534394569	53.2103276291725	66.890801818888	NaN	NaN	NaN	NaN	NaN	108.826871154025	87.9525235295412	206.936304989101	NaN	NaN	NaN	NaN	18.8437958498951	12.5124565269082	610.824022549171	-32.8621419544979	-4.37111500105686	104.316876710218	10.4020100859126	NaN	NaN	NaN	NaN	NaN	NaN	NaN	NaN	NaN	NaN	NaN	NaN	NaN	NaN
-11.7550252514207	598.619441245676	-105.736524231934	-58.240497865438	NaN	NaN	NaN	NaN	NaN	NaN	NaN	NaN	NaN	117.890490674692	24.1655630159907	12.581583193005	-7.42710922851558	78.9261949064681	NaN	NaN	NaN	105.036275592773	NaN	NaN	NaN	73.7057306925002	74.750082189176	59.0848097390394	NaN	47.6688696852486	48.7247002637136	357.027229175473	-5.12265923799791	61.3946672052927	25.4964275374851	25.4964275374851	NaN	NaN	NaN	NaN	NaN	NaN	NaN	NaN	NaN	NaN	NaN	NaN	NaN	NaN
-60.9168947017315	632.845965320295	-57.8829463342882	-84.1771655187965	NaN	NaN	NaN	NaN	NaN	NaN	NaN	NaN	NaN	33.0177116655545	0.348825533697497	53.0405773592732	22.4793613004393	726.441165690131	NaN	NaN	NaN	175.435104443958	35.4069291064867	98.1061120934139	112.73592145703	162.895267846572	128.410717203762	39.5868746389485	NaN	NaN	50.1161785973167	263.516783067772	80.752899041095	17.3665808815537	18.4230195175461	93.4301626730033	NaN	NaN	NaN	NaN	NaN	NaN	NaN	NaN	NaN	NaN	NaN	NaN	NaN	NaN
13.3207201377256	465.720320839568	-71.6939699270501	-48.4161381235996	NaN	NaN	NaN	NaN	NaN	NaN	NaN	NaN	NaN	54.5373948147538	6.0266202494356	-25.610841423598	127.303556662731	126.248974606963	23.954515197488	NaN	NaN	-8.16657654348067	33.6583051345284	52.4795018896325	83.8481631481393	36.7951712603791	47.2513916798813	7.51775408577273	NaN	14.5126017714595	15.5696491657489	373.908715829864	9.22736480001236	-8.74244090290789	29.3112652915115	59.9656397259048	-24.5981518172493	NaN	NaN	NaN	NaN	NaN	NaN	NaN	NaN	NaN	NaN	NaN	NaN	NaN
24.8741674132816	431.024739143593	-10.5753837352493	-63.2432882987809	NaN	NaN	NaN	NaN	NaN	NaN	NaN	NaN	NaN	72.9216179945797	42.317044084328	NaN	25.4317619269477	NaN	70.8109577249072	16.9891208482576	NaN	1.56605675003645	109.330679632855	-3.66523562291592	1.56605675003645	132.348366073846	115.608230480398	44.4626542082459	NaN	31.7508118689926	-19.0167171502844	1072.48515676417	50.7886352512214	46.5580078329483	24.3472138870147	87.8066251611108	72.9994291971551	32.8084687235608	NaN	NaN	NaN	NaN	NaN	NaN	NaN	NaN	NaN	NaN	NaN	NaN
-6.12654003081869	234.099065472192	27.3225949126385	-28.4259633264568	NaN	NaN	NaN	NaN	NaN	NaN	NaN	NaN	NaN	3.67736187427268	52.2570085690733	25.8550266697251	-11.1077479893623	70.21035626063	-13.2199065413101	NaN	-3.7151930575448	42.7174155425175	5.02917097431677	57.3739550968178	52.1394766845677	156.82904492957	78.3118687458182	33.2953544004673	NaN	-14.487109628998	-8.13750752073513	542.161341862044	376.013420029167	370.722084938948	6.67823073187817	22.5522360025353	-9.19577453877894	16.2026338942724	NaN	NaN	NaN	NaN	NaN	NaN	NaN	NaN	NaN	NaN	NaN	NaN
318.872212740952	808.816371394843	-52.3898205247292	-23.9872606027645	NaN	NaN	NaN	NaN	NaN	NaN	NaN	NaN	NaN	22.0515748346223	81.2340257954944	0.914985205739342	27.335722241843	43.1881644635052	96.0296385357124	79.1203668326061	-12.8237980530346	83.9189301037991	136.295613451106	75.53866076823	92.2991994393682	253.619384149073	76.5861944351762	57.7305884301457	NaN	60.9925455383795	3.81313969795614	872.093006163644	639.139871258216	470.778287394747	10.1664070135587	-1.4812497317127	87.4644926867237	45.109377249373	NaN	NaN	NaN	NaN	NaN	NaN	NaN	NaN	NaN	NaN	NaN	NaN
68.7758050669934	24.1094122204121	28.1699933882831	17.0033951766378	NaN	NaN	NaN	NaN	NaN	NaN	NaN	NaN	NaN	45.7398150447169	10.8396501786644	30.9336844954825	81.6975606642861	9.78206942514766	54.2004610728508	181.11015149486	132.46143683309	66.4730361334981	32.9315183895127	211.120831404435	40.2687253960095	261.433108020413	159.760382358958	60.1840015565008	NaN	17.8965704480545	13.6586126102198	175.760499907399	316.672598015405	972.496573420333	-10.7096449573301	47.5622753128978	57.097680448026	123.845516393923	NaN	NaN	NaN	NaN	NaN	NaN	NaN	NaN	NaN	NaN	NaN	NaN
-4.93052615560299	59.0720941569324	-18.1374160613643	-14.0737576288223	NaN	NaN	NaN	NaN	NaN	NaN	NaN	NaN	NaN	636.728296532434	85.3367543146106	11.2534377018513	-7.79655799857254	30.3034334022751	-28.9632198879323	-1.4465594317646	71.5784240865267	93.0559557556468	49.0058529512003	67.8844684388202	63.6892205526825	69.9820923818891	244.084879656607	93.0559557556468	NaN	0.19322667002987	23.5154649465524	412.572803468543	869.476653340416	582.189081843252	40.4770927840234	91.3619762964363	55.3185171418105	NaN	NaN	NaN	NaN	NaN	NaN	NaN	NaN	NaN	NaN	NaN	NaN	NaN
53.420404766149	-10.6307559808584	-39.0979385350839	-36.0478832614169	NaN	NaN	NaN	NaN	NaN	NaN	NaN	NaN	NaN	1025.2136011615	-15.8684348072824	32.8495444954275	52.9721881204599	20.1405064164597	19.081419909879	33.9086310020082	11.6678143638145	51.4569351593906	198.380256386381	61.9514581041756	28.3689846808635	49.3580305704336	76.6437902268746	125.968048067364	NaN	32.3230017186057	7.92656296748269	215.826649716184	757.851875882439	355.840993853064	31.262286990296	-6.92344322885308	27.0194280770573	-4.80201377223369	NaN	NaN	NaN	NaN	NaN	NaN	NaN	NaN	NaN	NaN	NaN	NaN
37.5855687978846	-4.13015770141529	-29.5665762985493	-58.0553651273395	NaN	NaN	NaN	NaN	NaN	NaN	NaN	NaN	NaN	1769.29914639838	12.0827814236484	23.7410323372322	6.78357646292844	45.9976931722559	16.3221453922243	-49.3879961207028	-3.81483345851141	44.4601714780297	95.9147480664111	59.1614790747101	93.8145612668853	35.0093308801637	65.4620394732874	48.6605450770812	NaN	-4.49639227714165	-9.80303440759668	206.707964514969	185.481395993149	67.6739406970468	51.7540143056817	149.396229506054	39.0180731925897	-7.68037755541467	NaN	NaN	NaN	NaN	NaN	NaN	NaN	NaN	NaN	NaN	NaN	NaN
-15.9478164015603	108.276190990778	-55.6587695843571	19.6902185060778	NaN	NaN	NaN	NaN	NaN	NaN	NaN	NaN	NaN	1898.23901218487	23.104305678576	14.6195332509458	2.95297116295412	-9.7741874784913	-52.1980496166427	34.7708677665677	30.5284815527525	86.8394125682738	41.657795148917	67.9261773694733	86.8394125682738	63.7232362141842	58.469559770073	16.4401482171829	NaN	-21.1815022811135	18.1103825923428	138.109922881547	300.587176547461	278.286377024689	66.9597529755588	727.488195983392	61.6500388034701	5.36706857932994	NaN	NaN	NaN	NaN	NaN	NaN	NaN	NaN	NaN	NaN	NaN	NaN
-0.270344964309247	9.91969072177522	-68.5435840610752	-56.3155412377738	NaN	NaN	NaN	NaN	NaN	NaN	NaN	NaN	NaN	1668.6254725786	5.48501944158538	-41.2145210421599	25.6507301050208	-28.4782827284112	-23.1715167643492	28.834789683458	64.9207982390793	101.934668501023	85.112621091507	78.8043533129384	24.1326992320104	93.5236447962652	19.9271873796313	57.776794051043	NaN	42.8684628818808	54.5566003816516	41.8059049273561	105.559382198833	173.563091288409	36.493115154733	756.907408322425	-4.94664507172715	29.0552094730607	NaN	NaN	NaN	NaN	NaN	NaN	NaN	NaN	NaN	NaN	NaN	NaN
-22.3008347663854	-38.6172947027544	-21.2810560203623	-0.885481099900979	NaN	NaN	NaN	NaN	NaN	NaN	NaN	NaN	NaN	2680.29173899488	65.3746723491619	-18.5320897406073	34.5734558858289	-13.2215351779636	5.89646124755338	11.207015810197	236.374529266286	143.348937133376	114.944358684778	27.6265804909413	64.4473303317158	68.6554160278043	5.53413058647655	66.5513731797601	NaN	-38.6621372135642	93.1714124549422	75.097458064905	60.2130250378156	58.0866774625171	33.6336803465845	801.24515502934	57.0235036748679	24.0651162577413	NaN	NaN	NaN	NaN	NaN	NaN	NaN	NaN	NaN	NaN	NaN	NaN
61.7728625888855	-47.4265335094788	-16.8098803977879	-28.0359865387412	NaN	NaN	NaN	NaN	NaN	NaN	NaN	NaN	NaN	910.81061834056	15.8743183793554	-27.7033399322947	-9.63455477868368	-24.5147307875398	10.5599698047639	-28.766209647213	16.9371880942737	16.3874215738774	11.1240932086296	-20.4558769828571	85.8633559951481	31.1247409965712	24.8087469582738	103.758672436991	80.6000276299003	11.6227030659601	-16.0358456448739	43.5364131169224	45.6639937869865	44.6002034519545	0.984799715639298	242.465205767921	54.1743164672431	-18.1634263149381	NaN	NaN	NaN	NaN	NaN	NaN	NaN	NaN	NaN	NaN	NaN	NaN
NaN	NaN	NaN	2.98809789085099	-8.24656119761554	-71.5691851507905	NaN	NaN	NaN	NaN	NaN	NaN	NaN	1042.69634243848	46.0754050803378	-13.4878526486438	-3.91518622791463	-30.5059262854957	2.46659138590483	12.039257806634	62.0298491148865	34.6271886154409	38.8404314619442	77.8129277920993	28.3073243456861	38.8404314619442	23.040770787557	223.169805996462	9.34773153642142	7.68111127109666	9.80992646692957	99.2201646919119	39.6133392085904	22.5828176419271	-41.2816382330603	684.644343545963	110.928648268993	17.2607796523448	NaN	NaN	NaN	NaN	NaN	NaN	NaN	NaN	NaN	NaN	NaN	NaN
-42.59886117523	-21.1345223888908	-18.0681882765567	-92.6823183433547	-24.200856501225	-49.7536407706764	NaN	NaN	NaN	NaN	NaN	NaN	NaN	171.050467922066	-47.1496003654665	-47.1496003654665	112.508986186386	58.2250667587563	29.4865211794228	-21.6042265171701	24.164568294361	48.6734966454169	194.119499331461	22.3245831153365	72.914497093091	276.328109545312	51.8353662690266	31.8101919861654	64.4828447634652	47.4009912935315	23.970428587462	61.2463238016635	22.9054030099133	336.022922809206	1.60489145894105	145.383344428004	68.7015028445038	11.1901216568786	NaN	NaN	NaN	NaN	NaN	NaN	NaN	NaN	NaN	NaN	NaN	NaN
-75.9806944211711	-7.44697828910364	-33.0192604279348	-37.1108255701477	-26.8819127146153	-43.2481732834672	NaN	NaN	NaN	NaN	NaN	NaN	NaN	-0.973101116670422	-27.6019171511972	-18.0155433787676	-29.7322224339593	21.3951043523321	33.1117834075239	11.8087305799024	115.128536793866	158.705927874969	1100.46655264619	57.4640242041541	70.1192621630059	4.73386604227145	152.378308895543	84.8837064483331	18.4437071643609	-0.215810881625792	26.4252959978161	15.7688532460393	54.1320471524356	669.008793929954	37.0817387495928	272.589123563859	-16.2004750092909	9.37498759497328	NaN	NaN	NaN	NaN	NaN	NaN	NaN	NaN	NaN	NaN	NaN	NaN
-75.6323211893882	-18.3066672679585	-38.7801150970405	-84.8453727124752	-77.6796659722964	19.5692112158434	-107.366165324465	NaN	NaN	NaN	NaN	NaN	NaN	78.3129565751487	-3.76255985172043	-31.4763705932607	12.2261771145528	-31.4763705932607	35.6763246650868	63.390135406627	-36.8059495820184	112.696370174722	220.331929251956	13.5028157309957	18.7790686269386	19.8343192061271	16.6685674685614	311.083479062174	54.6575883193501	98.1901572264925	12.889061862039	29.9492809349297	15.0215892461503	467.117394677754	10.7565344779277	74.7323560012678	4.35895232559365	9.69027078587199	NaN	NaN	NaN	NaN	NaN	NaN	NaN	NaN	NaN	NaN	NaN	NaN
-71.1855967327716	-43.5253200700628	18.9664160938349	NaN	-48.64759352612	-2.54713242160529	-45.5742294524856	NaN	NaN	NaN	NaN	NaN	NaN	17.977622501355	-8.68937871046109	-24.6895794375507	-37.4897400192224	-0.155938322679954	-38.5564200676951	1.97742177426533	-34.2896998738045	892.343141855348	1359.05040726476	58.1830973453168	9.61175298144155	9.61175298144155	6.44405660988446	86.6923646893305	79.3010731556973	-1.72980141056984	0.403966248305239	83.6209049444331	49.4806224024319	594.658259245013	39.8786679374941	63.3501121851199	72.9520666500578	19.6078751781809	NaN	NaN	NaN	NaN	NaN	NaN	NaN	NaN	NaN	NaN	NaN	NaN
NaN	21.4384135068619	-61.6058796858551	NaN	NaN	15.2869843814755	-75.9592143117568	NaN	NaN	NaN	NaN	NaN	NaN	74.974700263932	74.974700263932	2.38841334273476	9.86053111403448	38.6815568033334	-17.8930491793645	50.4234561582329	-21.0953853670643	836.16247672334	1185.8797980916	91.2962786429073	0.433167955081396	8.88555034464659	54.3171056885595	79.6742528572551	50.0909144937769	-14.2306698200271	82.912256840857	7.11942395159574	83.9797615294382	627.339648017241	24.1994989688941	64.7646771349775	56.2246396263284	-0.353108868472268	NaN	NaN	NaN	NaN	NaN	NaN	NaN	NaN	NaN	NaN	NaN	NaN
-27.3869492137215	3.39373728409535	NaN	-45.8553611124117	199.364107986863	-20.2047890308976	-48.9334297621933	67.0071560462502	-20.2047890308976	NaN	NaN	NaN	NaN	10.2774780078087	-15.3596062096921	18.8231727469757	97.8708490842699	86.1205188179153	-48.474173323964	-2.5410641009417	-4.67748778573344	1144.64588001576	691.108107389816	74.76190356481	17.6732328846207	146.651340717641	364.434047386511	4.98686162235646	38.8171849883945	25.592091130366	11.7064496106513	68.3171419602573	5.29769198616757	939.908178890041	9.57019706915671	3.16143944467301	18.115207235135	24.5239648596187	NaN	NaN	NaN	NaN	NaN	NaN	NaN	NaN	NaN	NaN	NaN	NaN
28.4473866785849	-17.7590084689291	-37.2683753089906	114.699324287278	4.83078471429994	-7.49092065837046	-43.4292279953258	-37.2683753089906	-33.1611401847671	-23.9198611552643	NaN	NaN	NaN	-20.3053782358371	-25.6502751874847	-21.3743576261666	29.9366531096506	-39.5470072617686	-6.40864616155327	42.764405793605	-7.47762555188279	1109.70829996594	1409.07934381252	9.54616003504095	-10.5529559829274	49.7443920709776	820.915738234078	47.6286956480335	9.54616003504095	17.3675687873749	65.4612547613607	41.9487860629677	77.2174891105573	1094.66613460466	78.286237687757	15.2300716329755	28.0550545593717	41.9487860629677	NaN	NaN	NaN	NaN	NaN	NaN	NaN	NaN	NaN	NaN	NaN	NaN
88.4777059857821	-43.0545671297041	29.9047406140421	-88.2687860131525	1.13205587002954	-0.923135897399934	-25.5854371065536	27.8495488466127	46.3462747534779	8.32522705603269	NaN	NaN	NaN	134.13419547314	1.48543825560283	29.2988873496025	-31.6767510487813	4.69468238183356	-43.4439795116273	113.808982673678	0.41569021352592	1474.84054779901	904.309253145546	68.0945541172765	54.3340590699759	107.259040021132	805.868788576395	88.2060468787159	246.980989732185	28.3821463621773	3.78659935046164	56.1858082015081	652.895166137915	358.817973606531	4.85597095966667	44.4227205002528	61.5326662475332	56.1858082015081	NaN	NaN	NaN	NaN	NaN	NaN	NaN	NaN	NaN	NaN	NaN	NaN
15.9385676294481	57.0739353898509	32.3927147336092	-35.4806420710553	34.4494831216294	-34.4522578770452	-78.6727782194782	94.0957663742133	76.6132350760422	48.8468618377703	NaN	NaN	NaN	21.1665791559731	25.4486503560564	53.2821131565979	-22.7246506448807	123.936287957972	-27.006721844964	-22.7246506448807	34.012792756223	835.287672946161	332.190554017661	17.622460708683	39.8646491244693	419.04100402216	244.280952183839	79.0532668094262	304.652606455259	34.0595965869996	129.289184341932	27.6396243788019	893.265877117458	188.138929583744	-4.46023666218655	32.9896012189667	-8.74021813431834	32.9896012189667	NaN	NaN	NaN	NaN	NaN	NaN	NaN	NaN	NaN	NaN	NaN	NaN
-8.34078698376963	-50.536909287424	-69.0620361524431	-10.3991344132162	65.7597204763064	-81.4121207291224	NaN	714.139160751972	52.3804621849038	82.2264999118789	NaN	NaN	NaN	258.347663654894	22.6641570136842	-49.1121836452296	30.1631776795409	-40.541874312822	85.8701883401904	9.80869301507276	861.48318292308	321.062948536637	352.857093852344	34.915640695273	70.9490053864078	1024.77336485762	489.571918709885	69.8892005425509	560.578843248298	-3.08112026722308	18.3312768318977	51.520492335535	863.050342392214	71.8622695796998	59.0148313202273	88.9921872589964	-34.1290960609483	-5.22235997713516	NaN	NaN	NaN	NaN	NaN	NaN	NaN	NaN	NaN	NaN	NaN	NaN
-15.1480545584659	-35.7473435313524	-15.1480545584659	-66.6462769906823	36.3501678737505	-72.8260636825482	-21.3278412503319	625.489832498306	102.267892586987	-19.2679123530432	NaN	NaN	NaN	232.143658148282	26.3080144880221	-30.5111996473621	451.916090181371	-4.78174418982963	-7.99792612202118	-24.078835782979	253.584871029559	88.2857524568062	383.093261080171	67.0765791745497	26.7791499382625	1268.57624561438	282.349687989453	38.4441952435035	952.559563708756	45.4343900044696	51.8618604319689	36.8644294344706	1706.93549551303	50.790615360719	49.7193702894691	80.7854773557155	18.6532632232227	1.51334208322473	NaN	NaN	NaN	NaN	NaN	NaN	NaN	NaN	NaN	NaN	NaN	NaN
33.6950550379771	-17.8427648906108	-47.7347004491918	-58.0422644349094	-2.38141891203445	4.83387587796786	301.691718666634	194.493053215171	25.449003849403	1.74160668225258	NaN	NaN	NaN	156.551508049371	-25.8302268943391	-47.2869015935991	336.787575523155	23.5201249139589	-46.2140678586361	6.3547851545509	318.549402028784	46.2215593536818	109.888356848664	-29.1174843487141	112.01058343183	797.489769794475	75.9327315180069	-14.2618982665516	1384.2854200399	36.1255621900227	146.528277063902	38.2693042264087	971.868961072517	-5.67740751950452	68.2816927358129	40.4130462627947	41.4849172809877	-9.96489159227654	NaN	NaN	NaN	NaN	NaN	NaN	NaN	NaN	NaN	NaN	NaN	NaN
71.2662891000278	-42.2041633043723	-51.4881094101869	-81.403046862256	0.0893689554495376	-38.0779650351214	376.604961024595	77.4555865039042	21.7519098690168	23.8150090036423	NaN	NaN	NaN	152.781988422496	-3.96477105969065	-34.0257934261374	-25.4369298928669	-0.743947234714212	-3.96477105969065	-11.4800266513023	566.121045961139	34.896694321848	204.779690763989	68.8732936102761	56.1320688771156	972.438480936912	114.529348904101	48.6996877827719	1113.65372172944	27.8783470955631	388.237573310066	20.3708632160943	512.647306169834	46.1108079457016	67.560761887041	61.1257757046392	4.28339776008968	6.42839315422362	NaN	NaN	NaN	NaN	NaN	NaN	NaN	NaN	NaN	NaN	NaN	NaN
4.62865021726293	-2.59775748651836	-83.1205861857955	-67.6354268205499	35.5989689477542	-48.0208916245722	416.533889332796	118.186485562397	39.7283447784863	-6.72713331725052	NaN	NaN	NaN	17.9322658240838	-34.7125142377807	6.11404989182851	7.18843315839717	-6.77854930699545	178.015372542815	-2.48101624072079	629.256344501653	43.7439047017616	70.3045290555954	11.8711554771609	-5.12764410929276	699.260113754382	288.101648757033	-23.1888686698998	232.855550101059	35.7183593823838	82.9358641852617	20.6946078541954	563.695913087291	150.54274606211	36.7914844915401	96.8864906042938	44.3033602556343	9.96335676263223	NaN	NaN	NaN	NaN	NaN	NaN	NaN	NaN	NaN	NaN	NaN	NaN
645.588904880267	12.2743469333656	-56.9460044246155	-49.7140274170652	-1.15646750922775	-54.8797252796011	393.502849188515	-7.35530494427083	49.4673715436241	47.4010923986097	NaN	NaN	NaN	-2.07027654569378	140.925965165856	-8.52123481839529	4.38068172700773	-2.07027654569378	540.88537807335	50.6125493480352	232.314540695794	55.7913043159057	106.819241864203	30.2773355417571	-1.6151254259286	1347.43597350718	168.477999735062	86.6206832513353	125.954718444814	80.0751605619781	364.619773335353	75.7801475389837	678.155724013939	-10.120112920903	25.3137445188003	74.7063942832352	12.4287054498173	17.7974717285602	NaN	NaN	NaN	NaN	NaN	NaN	NaN	NaN	NaN	NaN	NaN	NaN
953.576420028642	NaN	-76.2242489312285	-35.9007287611131	39.5766295060261	-72.0885032727551	-43.1382836634415	-0.746890664089367	27.1693925306059	-0.746890664089367	65.4250398714847	NaN	NaN	6.94855549912762	-45.7723712568852	-30.7092493265958	-29.6333120458609	-37.1648730110056	1531.55168230056	-19.9498765192463	263.021628314047	83.8097131650874	17.8578391431995	49.7700362505646	51.8975160577223	1025.21952783236	597.596086593665	59.3436953827741	324.214931373904	62.1697560559622	496.220139862236	42.830877569544	484.401936342759	36.384584740738	38.5333490170067	-18.4089043041135	17.0457062543198	84.7317809567834	NaN	NaN	NaN	NaN	NaN	NaN	NaN	NaN	NaN	NaN	NaN	NaN
915.403339337094	200.401808917885	-34.4829195989899	NaN	1.73278744105686	-21.0313712698297	220.061764168196	-2.40615050637705	21.392742691368	6.90645987534926	234.548046984215	NaN	NaN	15.9804420438063	0.906418395749585	-10.9374573277235	45.0517733650585	-10.9374573277235	1651.51200785796	-48.6225164478653	-36.7786407243921	116.120415334597	113.991618155333	-17.9938069590307	-17.9938069590307	402.443635945597	73.5444717493186	47.9989055981513	79.9308632871104	7.6929656059481	139.919411791631	106.594047305809	137.769388276417	68.9686357895574	138.844400034024	22.7431302124486	57.1435064558784	29.1932007580917	NaN	NaN	NaN	NaN	NaN	NaN	NaN	NaN	NaN	NaN	NaN	NaN
736.338687518013	558.226875280544	35.2823102809963	841.963134310001	52.8863847463276	-55.8446634218951	NaN	55.9929861225625	-3.0324400259012	-26.8497172437024	637.962977270574	NaN	NaN	63.8152601427697	1.32050392018542	33.6453778284187	9.94047029571429	8.86297449877318	974.299208558007	43.3428400008887	23.9479156559487	34.5099411463021	86.6977876508727	-3.83215016317823	-9.15744062282828	418.995912333036	27.0545345027921	88.8279038347327	202.789119671244	32.7498042634537	248.953869471662	8.01003560778814	169.356352927346	23.0690252242802	60.7164992655104	34.9010884943812	-11.3515224705588	-1.67074343138535	NaN	NaN	NaN	NaN	NaN	NaN	NaN	NaN	NaN	NaN	NaN	NaN
1995.42923074416	464.763420700245	-40.9677338707985	676.175624660271	-29.5680562062873	-60.6580862004088	700.011314322431	-27.4953875400125	-1.58702921157793	-37.8587308713864	578.760197345357	NaN	NaN	45.9445364168587	-36.0044965396143	47.022813166286	21.1441711800313	118.189078628486	662.718837089261	4.97001993862218	25.4572781777404	25.2671244306593	236.279370004905	56.1729583784025	79.6187634422076	326.865435024153	71.0930161462784	77.4873266182253	278.908106484551	67.5225043855632	16.9376633743925	90.1242418586395	58.9123186815341	27.7003955044288	44.9207669124869	63.2174115335487	2.94611160534528	45.9970401254905	NaN	NaN	NaN	NaN	NaN	NaN	NaN	NaN	NaN	NaN	NaN	NaN
2989.92403164436	950.914433674926	-25.0306485678197	1113.74480340087	-34.3648735839565	-70.6646375355995	1281.76085369133	206.250704609792	-42.6619624871892	-31.2534652452442	1178.04724240092	NaN	NaN	51.7871834121596	-0.00764065725073563	42.0756538991451	-22.6678761876177	19.4154183687781	348.528362976489	-39.9328175440878	47.470948073042	23.4774966486455	394.577580514029	57.6016422914394	60.8007809454513	54.4025036374274	45.871467226729	114.119758512317	486.286221929038	28.0295833764749	74.336500592249	26.9526783249452	58.1829248193045	-10.7389984785919	9.72219750047111	22.6450581188267	81.8748359529564	22.6450581188267	NaN	NaN	NaN	NaN	NaN	NaN	NaN	NaN	NaN	NaN	NaN	NaN
2897.16069180291	1627.76113060819	-69.2693538998773	872.14144087004	23.1072290488798	-81.7246235109456	836.851510305347	4.42432463227723	-22.5620928583709	0.272568095254445	1053.78078936479	NaN	NaN	-26.5893683015611	16.6043139170089	36.0414709153654	79.2351531339354	3.64620925143791	469.05813515653	-30.9087365234181	73.8359428566142	59.032099929087	18.484522492306	79.3058886474775	70.7695565555236	30.2219791187426	95.311511319891	62.2332244635697	675.782093572756	73.6157385411794	73.6157385411794	93.0114159234344	5.7308677032869	72.5382009088319	28.3591579825844	74.6932761735269	-3.96697098784061	2.4982548062444	NaN	NaN	NaN	NaN	NaN	NaN	NaN	NaN	NaN	NaN	NaN	NaN
2625.58972846044	1534.90915837811	-59.5619607422429	416.182516493668	286.339591483867	-72.0268815431838	668.597162712721	-32.5546323402043	23.5375112640297	3.80138666253995	1063.31965474252	NaN	NaN	63.497940736558	78.6267105319403	71.0623256342492	72.1429520482051	-46.7259534869417	267.736332974219	49.4497973551316	2.98286155502875	61.5320388905323	133.068226587959	95.6985762982584	9.21452848495165	-6.80103592491997	73.2767861244381	60.4643345965408	429.89002031758	105.23925793506	111.708283675657	73.9723001888439	87.988522626803	66.4251034914813	14.6728975667091	64.2687615779491	22.2200942640717	85.8321807132709	NaN	NaN	NaN	NaN	NaN	NaN	NaN	NaN	NaN	NaN	NaN	NaN
2200.78388520198	1650.86251008354	-77.9073326800806	547.901113106872	-8.25755549116725	-89.3423707260216	785.957814245098	-32.1671804963166	-16.5739467973062	89.4600423559649	1055.20098278135	633.144123994796	NaN	32.5980830508414	-6.33274580763501	18.5397281852805	14.2140805343387	71.5289119093179	289.97411828188	115.866800331472	18.5397281852805	60.8299817068513	78.9922360130094	474.288359147038	72.5820286108359	76.8555002122849	161.256564340902	131.342263130759	598.219035589059	-29.2360012830143	-15.2115359437491	79.7233063528152	19.3102248913652	8.52217463039195	23.6254449957544	93.7477716920803	-11.9751208654572	17.1526148391705	NaN	NaN	NaN	NaN	NaN	NaN	NaN	NaN	NaN	NaN	NaN	NaN
2468.19556390188	1451.76806773989	99.3056879951874	85.7810641977403	25.4404349475918	-40.1019726861902	504.004046241873	12.9561668268714	30.6422133312253	215.825523788578	1667.12169282232	363.556029883769	NaN	-7.00431746972986	-11.3331116868954	47.1056102448396	171.558443988349	41.6946174733826	287.353689297528	1.65327096460125	13.5574550618065	55.8509219577541	81.5076979292045	457.807078843811	40.8844693077413	51.574792629179	80.4386655970608	164.892219836418	549.743859408175	33.6679683990513	-0.874106533947669	88.7194003235185	53.0978855488633	18.5558106158643	-10.5890651088536	70.3689230153628	107.069877631674	-26.7806627336969	NaN	NaN	NaN	NaN	NaN	NaN	NaN	NaN	NaN	NaN	NaN	NaN
2120.69488292774	NaN	-80.3251648555262	245.559071169148	478.779738483931	-54.296072521287	873.380778270997	13.3795675477349	2.96793061403923	1234.66457987024	1890.59770669306	214.324160368061	NaN	25.8957097012073	48.6384228647132	25.8957097012073	22.6467506778493	-6.59388053237257	518.654494910502	12.8998736077754	-0.0959624856565895	40.1686893629345	96.8626616794146	323.638550945335	32.6808062267956	79.7475002253829	-24.0131660896845	33.7505038176726	357.868873853398	43.7223176718531	64.2437503623101	-26.4825836376049	17.8005079575917	57.7632979337447	51.2828455051794	118.247520600355	68.5640519813536	9.15990471950457	NaN	NaN	NaN	NaN	NaN	NaN	NaN	NaN	NaN	NaN	NaN	NaN
1839.34026310707	1282.92669919996	-73.7221026859176	-44.5468596346084	521.244460967565	-75.806048618154	389.955867236674	246.163597912365	-59.134481160263	623.357811647147	909.900377329648	90.9096259607554	NaN	7.90623298011415	20.9115362887806	31.7492890460027	110.864884173724	-4.01529505283011	1077.59243011793	-18.1043736372188	-32.1934522216074	76.9147467375317	61.9296552440382	491.145490164817	86.5480198404919	67.2814736345716	28.7483812227311	33.0298359351578	233.187843741107	183.473919723226	15.9636036296786	79.7255949168998	93.7748472344231	0.833639595422713	14.882891912946	71.0799011830393	141.326162770656	52.7078019985857	NaN	NaN	NaN	NaN	NaN	NaN	NaN	NaN	NaN	NaN	NaN	NaN
1573.18967448996	616.957206912127	-73.3654687002233	-50.4242317463385	440.726795766376	-89.0072211687811	168.56030281347	91.3943239685854	1.7149431488541	1499.15204613879	717.064422710897	144.576282361682	NaN	-5.77121137760903	91.8396710773125	-10.10947282005	-6.85577673821927	48.4570566529029	726.310407034302	-7.94034209882951	51.7107527347336	14.1007498703016	5.53250510724954	431.802682069091	53.7288818994176	33.3793005871688	53.7288818994176	69.7943408301402	529.266466248809	45.4836482386641	20.6126263240661	44.4022994597685	29.2634165552306	-17.2345809372787	93.0629945100689	72.5173677110532	28.182067776335	47.6463457964552	NaN	NaN	NaN	NaN	NaN	NaN	NaN	NaN	NaN	NaN	NaN	NaN
461.312509889072	227.547164555663	-35.438848944423	-13.5233478194158	276.596143264012	-83.4442323611053	371.56331480571	162.844256472308	-26.0464913194199	1986.00523101457	606.372255430786	-4.13099019441275	NaN	80.3841947250448	-22.7246821135483	27.2017214082968	21.7749384167919	-40.090387686364	1437.07994260127	35.8845741947046	5.49458944227719	45.5178827831377	62.6650562912014	285.57831189603	-10.2104311180694	88.385816553297	43.3744860946297	78.7405314550112	348.808514207015	-0.700544922402745	54.4807712990426	69.6285835951256	105.334141150178	3.62740144790669	29.5950796697633	40.4149455955369	58.808717669352	51.2348115213105	NaN	NaN	NaN	NaN	NaN	NaN	NaN	NaN	NaN	NaN	NaN	NaN
438.065149703962	305.425289208592	-31.9186079567983	-30.8741996064411	398.377632390386	-41.3182831100135	NaN	369.134198580383	-8.94162424893895	1998.41122513768	260.51573014323	157.119303457863	NaN	43.930564831198	11.3460950916181	20.0352870221728	65.6535446575847	4.82920114370213	792.287219850217	4.82920114370213	106.927206327719	45.8755741673131	59.8163442089593	250.697657086885	-27.0453768197595	24.4282356417035	-5.59803829414991	-14.1769737043937	943.446691464074	22.3487581522165	155.511652722567	81.893141903186	15.8530071975652	37.505510379736	10.4398814020225	125.198148267528	33.1750097433018	25.5966336295421	NaN	NaN	NaN	NaN	NaN	NaN	NaN	NaN	NaN	NaN	NaN	NaN
111.666961213031	7.14469351969541	-23.166764111372	-48.2521083577727	593.51461527931	89.7172849974308	472.268784755041	81.355503581964	-1.21708789577147	844.368057743317	253.817245275968	-20.0310960805719	NaN	72.6402207254191	-8.88046993939875	-21.9237804457696	47.640542254875	165.030336812213	641.111170294749	-21.9237804457696	21.5539212421333	32.2842396643594	82.7169477863591	120.273219792104	-3.12595965534246	64.4753299549975	184.65540037338	60.1831845829125	1299.54016077248	86.5893339881997	48.6750771944004	12.9273493602468	16.1771427997153	50.8416061540461	4.26123352166409	82.2562760689084	112.587681503948	-1.1550888774501	NaN	NaN	NaN	NaN	NaN	NaN	NaN	NaN	NaN	NaN	NaN	NaN
112.169369229927	-14.4012619680426	19.0719628115857	-11.2631471449525	1271.17977722456	242.92415352535	293.133990694793	-9.17107059622571	-10.2171088705891	1175.99029425749	-0.802764401318633	10.7036566166786	NaN	6.75871733988783	-4.11865519486605	72.0229525484111	39.3908349441495	21.9870388885433	525.609387247648	-7.38186695529222	39.3908349441495	33.7078183364501	24.0444589720854	126.046585595935	43.3711777008148	93.8353877147194	974.274796467948	94.9090943107599	755.238650875682	57.6900345806821	31.6763252353105	54.4383209125106	50.102702688282	25.1728978989676	86.9554575942251	39.2636571277106	78.2842211457679	170.416108410625	NaN	NaN	NaN	NaN	NaN	NaN	NaN	NaN	NaN	NaN	NaN	NaN
55.0955289174947	462.322180565473	3.79962678188825	-11.9032004024811	385.901754934875	-42.2619996255951	208.983235324314	-12.9500555481057	-29.6997378780997	335.652707944894	28.9241502768792	120.000547946221	NaN	38.7487872564004	21.332257213202	44.1914528948999	28.9519891071013	30.0405222348012	277.137542222678	95.3525098967952	-18.9434685116943	113.562747690328	80.2570393962323	52.3232195366681	46.9513311021365	69.5132625271691	857.0321070295	101.744593134359	806.536355744903	35.263835444932	47.1938347255987	39.602017001538	29.8411084991744	-17.8788886234924	37.432926223235	48.2783801147502	21.1647453859622	90.5756502916594	NaN	NaN	NaN	NaN	NaN	NaN	NaN	NaN	NaN	NaN	NaN	NaN
61.8405497520687	1052.93948559575	-49.2128193805215	-25.1163336253368	204.324117695769	-63.880245492373	16.7905981228104	-39.7837597371884	-28.2593535064479	601.392296009464	3.17084530466256	6.3138651857736	NaN	-4.37807719418707	29.3911579960092	6.51522448006978	72.9643646930366	31.5698183308605	276.66910600164	-23.9860202078494	7.60455464749546	44.0856649526851	89.2377488746926	195.667660976567	91.3878481090739	32.2601191635879	1654.50999150429	40.8605161011131	422.503130203796	29.0889074022066	9.55554175412156	211.400320117667	1.95923289097737	-19.744506718006	57.303768893885	99.6260611314027	51.8778339916392	71.4111996397242	NaN	NaN	NaN	NaN	NaN	NaN	NaN	NaN	NaN	NaN	NaN	NaN
-27.865208689995	1164.27101576524	-39.3986286275566	-26.8167159683984	27.7049055546203	-25.7682232468019	NaN	49.7232527081471	10.9290220090761	307.65246222089	-7.94384697966118	-41.4956140707496	NaN	38.5519974895364	64.7150784946919	27.6507137373883	134.48329450844	11.2987881091661	219.513307775195	-17.044549646419	-5.05313751905607	147.712928566085	67.0337494308747	882.431319890735	45.5193016614853	2.4904061227064	1542.92486641099	8.94474045352323	162.773042004658	58.739037086132	42.4515971166844	394.260300456752	116.287991644847	2.27591185871371	10.9625465090858	100.000551675399	29.4216451411263	61.9965250800215	NaN	NaN	NaN	NaN	NaN	NaN	NaN	NaN	NaN	NaN	NaN	NaN
38.636299397882	1418.4834628835	26.0445382101805	-59.9991632391129	1.91032926708604	-7.53349162369007	-30.6183871344761	-33.7663274314015	72.2143292317526	-24.3225065406254	-15.9279990821577	-29.5690737021677	NaN	62.9992606074727	8.45287292562964	34.6351390129143	629.190764745003	-17.729393161655	238.638628943007	80.4541046656625	-14.4566099007444	78.1702179149101	108.309305979944	943.592603782323	50.1839218545211	37.2671698266493	931.752247756774	44.8019418429079	41.5727538359399	61.2624778741207	19.9765250384823	319.842919318382	2.59296594979247	30.8412494689135	43.8789187854309	53.6571707728189	160.131470191044	18.8900525954392	NaN	NaN	NaN	NaN	NaN	NaN	NaN	NaN	NaN	NaN	NaN	NaN
72.6877992421345	2201.31231352972	-44.9273687895424	-43.8772333606882	129.395112400264	-57.5289939357935	157.748768979329	-32.3257436432913	51.6850906650493	-22.874524783603	-21.8243893547488	-36.5262853587084	NaN	196.655234348533	5.60278092646571	-4.2227738209549	720.684820877632	-2.03931721041699	78.7485773794858	-19.5069700947203	12.1531507580794	88.243571918328	25.7734852189536	1151.31211626803	44.0836830446323	50.5461058066365	1048.99042253629	38.6983307429621	85.0123605373258	47.482164829853	15.955791635641	270.34100982342	69.2244911706888	108.360678584193	40.9594669276022	80.0956543411067	30.0883037571843	12.6944426845157	NaN	NaN	NaN	NaN	NaN	NaN	NaN	NaN	NaN	NaN	NaN	NaN
53.1937960638572	866.635840899646	-59.2587863617621	-24.577148791244	273.895126058063	140.423369347282	-16.169479077179	-38.2396120765997	8.00257135075784	43.7351676355341	-10.9146855058884	-62.4116625045365	NaN	101.07620585237	15.8588633020977	72.670425002279	648.433752232962	69.3928349041916	60.6525946426252	61.745124675321	27.8766936617514	50.9087439243664	166.227540682152	1206.2522030304	50.9087439243664	225.503557707182	741.743778706987	17.4986252375314	33.6648116989032	-3.29836355662858	72.8449032687686	75.0204251780657	11.9302898084509	44.5631184479068	6.4914850352082	61.9672937222833	32.5977479467729	28.2467041281788	-26.7862364964008	38.2137635035992	1.21376350359924	-1.78623649640076	-51.7862364964008	-41.7862364964008	-116.786236496401	-69.7862364964008	NaN	NaN	NaN	NaN
6.32283749760258	1954.22549345515	-63.094859744945	-9.45391187570369	155.676064898235	-78.8716091182513	-48.3698936631925	23.1513701624626	24.2031534540164	9.47818737226384	27.3585033286776	25.2549367455701	NaN	-44.936620832395	68.7700047726101	-17.6032973696534	628.556469289558	-5.57663504604706	98.289994112371	35.9700166173202	115.783321128526	90.0950260092284	71.7618534510547	1499.59246915823	23.2328672676538	505.287463356103	439.503726529715	38.3307740802674	74.9971191966148	52.5246717152708	18.7840746413716	126.536304006405	-5.16086521752454	91.7073005752828	36.1985763569325	94.9725196469504	79.7348306458347	45.9942335719355	35.9587319974618	-4.09151882843115	-7.09528764037312	-28.1216693239669	15.9336065845153	-46.1442821956187	-79.1857391269804	-86.1945330215116	NaN	NaN	NaN	NaN
175.163150285174	2104.59574750191	-30.0956366527768	-60.6213024025233	603.57507994541	-62.726520730092	12.0087298985978	25.6926490277945	22.5348215364414	15.1665573899509	-29.0430274889924	33.0609131742851	NaN	39.6986958677082	614.120634155714	33.1338737158452	84.5583139054381	202.725112638971	-0.784374068779859	45.1693809942606	72.5228066270228	73.2173643823146	80.7710567888234	1105.91502624359	46.239891501926	679.67095473345	9.55052838459747	4.15503380851975	78.6128589583923	30.0022075368362	-4.84747329920552	79.0095712125199	31.0912600629625	-9.20368340371074	280.484288545886	44.1598903764782	50.694205533236	24.5569449062047	-8.40763196652973	59.7634357488557	-24.4478831936792	140.9672075863	11.6426820674072	-36.4780716140414	-95.6264980141552	-123.696937661667	-113.671780644698	NaN	NaN	NaN
40.8791579195783	3041.06583715941	-47.6094941366528	-38.128567130628	293.703878080239	-40.2354397986335	-36.0216944626225	19.8104312395233	-7.57891344454823	39.8257215855756	-40.2354397986335	898.376333797818	NaN	-55.111942978096	227.383169314009	-29.9282701768618	480.314839622057	559.150684912876	-1.45977048851012	23.723902312724	434.327263202411	71.4353736139519	12.0476514961713	982.76696393044	84.3926948032859	1573.40485481091	51.999391829951	89.791578632175	161.056845173512	0.914788265015007	91.3598436712287	142.575718419326	66.296756028543	42.3233678485827	956.581217075249	37.9645699976808	137.127221105698	70.6555538794448	-4.70439039206985	43.4769682522276	-19.7610649684128	178.987039439314	41.4694116420485	-72.9613151381579	-72.9613151381579	-112.10866903665	-96.0482161552171	NaN	NaN	NaN
182.601330196028	1486.72689431664	-43.0113381320317	-60.9338398216439	9.7019021315337	-89.3989895639692	6.53910771571978	-44.065602937303	-50.3911917689308	45.5469055107582	-26.1431012476908	269.051044228275	NaN	-61.3065944309475	1059.64437918316	17.5873157354416	-7.6149055677105	762.696467306894	42.7895370385936	-6.51915681539954	237.832814949944	92.340707513269	0.50199269269226	924.291418240846	182.018511396891	1961.52866797912	120.432549693681	62.0879543959025	157.168035621911	11.0452885556315	19.7680659027432	41.5750092705225	37.2136205969667	42.6653564389115	930.207951507531	114.628269552583	105.905492205472	121.170352562917	30.1645578071442	21.119160971705	-3.00189725613272	136.699231646761	32.1746459927973	-59.2843664544208	-84.4104687750851	-72.3499396611662	-81.3953364966054	NaN	NaN	NaN
69.2137031994601	2000.03678581104	-50.0119844153535	-46.8467006733673	11.1835012630464	-65.8384031252845	-17.3040524148294	-22.5795253181397	24.8997308116533	-32.0753765440984	-41.571227770057	749.749707726494	NaN	59.6901644500329	1325.11624745218	70.6557284275212	69.5591720297724	1042.20469683298	5.95890096034035	705.561882724093	214.304616532618	21.3758612676532	41.917426741172	137.057308934312	-2.40910928063165	1180.35260798408	25.7004013673414	27.8626714171855	106.785528236494	76.8286167988852	29.9158040858584	21.1878389299464	53.9177082646163	43.0077518197263	770.701846693886	43.0077518197263	45.1897431087043	8.09589119607847	49.0205489163766	15.8122173763739	-35.5097495490849	24.8690350691019	17.8248435303134	-55.6360110884805	-78.7812118587855	-86.8317164745437	-122.052674168486	NaN	NaN	NaN
72.8551972681967	1184.74492067755	1.05225216673803	-45.4084770165588	19.0029884421027	-34.8492203839913	NaN	6.33188048302176	-17.9544097718834	62.2959406356293	-39.0729230370183	417.086963489896	NaN	41.5000366792382	923.781685337956	-1.29720747211753	-1.29720747211753	1149.83892367589	16.2606362822848	98.5630288810458	150.139194909603	92.0395138499615	32.5396648301556	16.3124332792994	6.57609434878575	1760.19891727797	77.9759131725528	27.1305876465369	423.075037487427	55.3586485336773	32.4341057932563	73.9166117044944	168.889717343382	405.776658994399	739.819996069106	79.3748361664994	127.407211432144	47.7171342868703	26.6132198959321	69.9393864905361	-18.7281172379558	464.912812190182	2.43117342452522	-34.849481552227	-86.2363303039667	-89.2590861128925	-75.1528923379052	NaN	NaN	NaN
103.978142022439	1200.89300430279	-26.0030988836145	-22.8328247151741	6.75640085693548	-51.365292231137	-30.2301311082015	72.2754003380354	-23.8895827713209	84.9564970117966	-11.2084860975596	300.535140465738	NaN	54.0319619012319	238.525406531	75.9954672142996	13.3994770720567	1244.4539498695	38.6575081820845	768.944059841585	67.2100650890725	49.1300126379325	76.1924302753938	54.5424961654247	45.8825225214371	573.058418099184	68.6149533369046	18.8201048839758	277.536817498106	120.154409804761	62.2627793890634	160.569321604398	133.261948766805	60.078189562056	697.978419048228	53.5244200810337	79.7394980051229	135.446538593813	95.955486105273	69.7251083465638	45.5124519539093	356.24154232631	-42.2584274694636	-39.2318454203818	-37.2141240543272	-77.5685513754182	-107.834371866236	NaN	NaN	NaN
76.9826473836829	468.291599484017	-53.1011393956174	-13.970244185584	20.9302839747161	37.8517521736495	14.5847334001161	-17.143019472884	-39.352446483984	75.9250556212496	-2.33673479881726	291.67377515765	NaN	72.0773343862694	664.431054331461	395.179363447283	0.643212314956895	421.555039288999	-1.55476067185272	10.5340907556002	84.1661858137223	91.7375610067333	45.160871193486	112.317958831191	33.2459040319576	1007.02367477869	70.073984349409	67.9076266836766	227.134915115011	14.5278518282944	42.9444402669525	14.5278518282944	414.545981387866	16.7137432466528	841.887753676917	25.457308920086	56.0597887771024	46.22327739449	28.0945745391824	171.534359309963	37.1858285035277	61.4291724084483	41.2263858210144	-66.8585224217569	-4.22988400071185	-84.0308910210758	NaN	NaN	NaN	NaN
71.1130598017089	221.409663304002	-58.0150079960358	9.72430625851879	22.4254276812478	-18.8532169426214	-14.6195098017118	-9.3273758755747	-10.3858026608021	27.7175616073849	-53.7813008551262	137.793947271036	NaN	47.2572290983411	138.540539504698	159.43671899531	679.641608419486	172.634306042012	8.76426687879318	50.5566258600167	37.3590388133145	111.637742673446	52.0253425486314	50.9414807281802	32.5158297805104	489.905518010903	54.1930661895338	127.895669980213	108.386157212092	109.997252647362	11.5734973742256	34.5390402712909	459.948382507403	93.5932934351728	516.81544110966	87.031709750297	75.0021396613581	3.91831640853725	62.2149719663801	93.5690298168633	-26.7900954801529	22.7695443480302	50.0779173145801	3.55254114934698	-42.9728350158862	-88.486789960136	-80.3954201922693	NaN	NaN	NaN
49.3452493018376	716.68101972123	-21.6253802507009	13.3303029617434	18.6266185999926	-62.9366422290442	-26.9216958889501	23.9229342382417	16.5080923446929	3.79693481289498	-41.7513796760476	362.887135086187	NaN	102.745116207641	146.769618198699	118.153691904512	945.814329336399	54.3181640174778	29.0040753726195	36.7083632210546	85.1353154112182	91.4348461096125	65.4057500324557	148.915766613334	35.0384712757728	364.740354919759	52.3912019938773	55.6448390035219	102.280302808428	96.155588660367	31.5948605025949	98.3440879199525	434.278724266326	122.417579775393	501.027951683684	52.3856034686571	11.8983671663254	15.1811160557036	53.8884111242384	56.926530234937	17.430981795856	356.68761582386	110.599967857278	-33.2043367157863	-109.15731448325	-61.560115082306	-95.9921316702228	NaN	NaN	NaN
-33.9428351472268	44.5046235222864	-41.3635406970456	-11.6807184977704	-4.26001294795154	-48.7842462468644	-25.4620288045767	-6.38021453361406	-19.1014240475892	-30.762532768733	-20.1615248404204	-3.19991215512028	NaN	6.31818481815635	294.892159355006	86.7223838303321	1662.86496994572	20.636740806626	276.167893831623	-20.1160723913261	129.678051795741	72.2916702899381	-5.84491727091739	98.3371994768899	5.00738655697919	610.565940153609	98.3371994768899	31.052915743931	98.3371994768899	14.4134302852606	16.6032358002835	88.8668177960391	465.513366379977	54.9248323131842	4.5593054676576	137.042539126543	49.450318525627	27.552263375398	21.2047883388597	34.38672060306	19.1767987597519	957.121979097083	10.0508456537671	-21.3829928224029	-45.7188677716958	-124.810461356898	395.368865684238	NaN	NaN	NaN
-21.8781717161008	65.1188905647081	-40.9750878265222	113.922120624674	14.1937809369175	-47.340726529996	15.2547207208298	-28.2438104195746	22.681299208216	85.2767464590418	35.4125766151636	20.5594196403913	NaN	66.2669354477614	-17.5035648592475	46.4265537961014	1500.28563149274	4.54130364259693	38.7108498204558	-13.0945911588786	48.6310406462858	66.1552991714261	79.1862907011703	47.694727837622	18.3749968956977	442.968137573194	62.8975512889901	97.6468620349744	155.200407958011	137.442730732294	46.5115275070837	37.7470741841718	268.909530575972	-2.78852243429557	160.449420704938	13.6448275461642	67.3271041489993	45.4159708417197	17.8812041519978	93.0124045188082	16.8659176605544	1535.73450885986	18.8964906434412	-24.7608284886243	99.1041234674685	-82.6321585008972	865.645424507223	NaN	NaN	NaN
18.8736662206622	-6.60905627638198	-34.2153389815132	279.009791711322	-34.2153389815132	17.8118861166187	-19.3504175249041	17.8118861166187	53.912409654098	-25.7210981491651	-52.2656007502528	324.666336185192	NaN	83.2852169406783	29.2352437895571	292.866745485842	1136.70816304926	27.0291224364501	43.5750325847525	76.6668528813573	73.3576708516968	40.4523267304044	73.0503988980802	106.735073471345	27.4130978633341	495.738734672276	44.7987363527612	26.3264954577449	751.090299985736	13.9715175492603	20.548785677754	43.5692241274818	60.012394448716	41.3768014179839	83.0328328984439	65.4934512224607	16.1639402587582	109.341905412419	26.7481193693204	-6.7990697499297	47.0797491385629	1224.2811127777	41.9968416962522	-31.1970254730207	-78.9763554307405	-72.8768664999677	788.167654227451	NaN	NaN	NaN
3.3711574403284	35.2498101318907	-9.38030363629653	40.5629189138178	-12.5681689054528	-63.5740132119524	-46.5720651097859	-24.2570082256923	9.74688797864086	-23.1943864693069	-11.5055471490673	91.5687632203174	NaN	5.39514724513738	21.9533343572259	82.6666871015505	644.541169771755	-19.9940729933984	76.0434122567151	19.7455760756141	18.6416969348082	133.231417616962	72.3431933660682	54.9465578658128	85.3906699912598	771.470482532583	231.087492305899	76.6923522411321	793.216276907902	140.438283349455	117.404079981021	181.022355950981	69.1419395900173	19.7829323719451	115.210346326885	59.2701381464029	103.144811229134	76.8200073794952	73.2992353092975	6.11916895578764	70.2455959295925	1068.78567309312	31.5661637866626	-75.3112145030121	-48.8463398789022	-110.937007266237	583.257011720031	NaN	NaN	NaN
-6.83862418828215	30.382641855518	-36.6156370233223	313.264263788399	14.4306706938893	-91.9158037169682	-39.806031255648	39.9538245524952	39.9538245524952	-31.2983133027794	-4.711694700065	162.252270124981	NaN	-5.22396813337868	68.7908528435452	16.8700082776434	287.521219312664	62.1626599202386	253.275555875579	38.9639846886654	230.076880644006	79.2509379183693	17.2361975048685	49.8755345646058	89.0427390362905	619.975955208016	64.0192472904919	-6.69931633893878	1018.17586733681	11.3335010582533	50.8443320724344	467.90310388879	12.4310241419806	49.7468089887071	48.6492859049799	101.330393923888	68.4047014120704	85.9650707517064	199.465557413054	48.6267074822342	5.82108790727173	1055.5779489123	42.5116189715253	-75.7134255688473	-71.6366998950413	-92.0203282640711	NaN	NaN	NaN	NaN
8.47879998204945	-1.09998165149328	-42.6080353968451	114.909707021413	14.8646544044113	-54.3154351711752	22.3148178971667	-21.3218539889724	-7.48583607385511	3.15725463008127	-14.9359995666106	238.369559187075	NaN	37.2060809187869	54.8943964147674	28.3619231707966	75.8992710662443	18.4122457043076	436.298699296847	-19.175424724651	375.495114779414	212.452799311582	174.349455819447	35.0000853339273	177.615456690202	357.245504581692	89.4334331798335	40.4434201185179	1000.6476761203	27.0339158581538	21.5430152274811	401.513338870033	424.575121518858	57.782959389921	58.8811395160555	33.622996614961	162.110071372703	448.735084293818	-1.62116110439362	55.5260760001062	13.6861345485974	649.449147336158	85.1201809292222	-26.1128341491793	-64.8913164700898	-71.0142347312863	312.688642970355	NaN	NaN	NaN
70.68737417422	-34.7629449304826	19.5599467295157	178.268002755785	47.2539699287305	-33.6977901920513	-26.2417070230319	-30.5023259767573	82.4040762969647	-42.219028099502	-37.9584091457766	49.3842794055932	NaN	54.2533738566344	13.318725874067	42.0836136456008	45.4026391577009	-23.1905547590337	95.1880218392018	6.68067484986688	502.321817990142	922.093282813651	100.718191369908	163.900890711735	90.9139794030732	86.5565518622576	98.5394775995005	75.6629830102186	1205.32607296667	82.311306722757	29.5670848490524	338.340550401365	911.933963277902	16.3810293806263	218.567213229827	73.5206030771396	53.7415198745003	693.265210093169	37.9200627006946	50.181598876278	331.175136233398	1069.9326908123	-1.92992986995158	-18.2786447707295	216.734131927953	-38.7145383967019	382.264870298329	NaN	NaN	NaN
35.9887257303142	2.94267143621435	-70.6114494119433	-6.65134432658882	13.6026889504401	-40.7634003721112	-29.0373811064629	-30.1033828578855	13.6026889504401	-11.9813530837017	-72.7434529147885	38.1207292331593	NaN	27.0394328800081	173.185236624254	31.4680935995307	32.5752587794114	42.5397453983372	44.7540757580985	17.0749462610823	504.227625408569	1296.89909917311	69.5054019107725	54.2447342716316	370.35856393955	81.4959264843832	54.2447342716316	32.4437805014303	643.960533755577	78.2821465876768	81.5806363092136	198.127273136845	504.88681723976	50.7947322415374	337.763338015233	93.6750986215149	118.963519819963	710.492676548883	29.4768053240031	4.92225305276668	774.298224218174	1046.44451189104	80.6321225557456	-68.7414037609425	428.488279731595	22.3150609115591	NaN	NaN	NaN	NaN
-26.5032544157449	34.3072020012253	-48.9071067798918	-35.0380553163723	41.7751527892743	-39.305455766686	-0.898851713862711	60.9784548156859	-1.96570182644114	-0.898851713862711	-27.5701045283233	-5.16625216417641	NaN	79.5602182751658	26.3767103339835	25.2687205852088	71.8042900337434	49.6444950582508	55.1844438021239	113.907900487179	595.883441204145	1486.75488223105	129.875107814157	67.7029638095249	463.641354575868	51.3418732819901	148.417677078697	41.5252189654692	596.711557533152	361.38886488216	6.03848270147432	168.861568035039	828.955157225167	87.4500253682567	553.91616172928	105.052521079993	31.3420702870959	1021.48245407229	91.696918313737	19.9874217258669	1079.23912846669	1850.62842747621	83.5015472751232	-41.4778610637361	802.645355913478	-97.8210369542054	445.122294353954	-77.3326093576711	NaN	NaN
11.2690032082644	17.6752021589856	-0.475694868057861	-36.7774889221447	10.2013033831442	-64.53768437527	-11.1526931192599	-14.3557925946205	104.158887993722	-12.2203929443801	-23.9650910207023	-21.8296913704619	NaN	-7.55146648584835	230.84387607416	2.4278734352683	65.6303596023404	-10.8779131262206	55.6510196812237	-6.44265093905761	667.717201509711	1805.64072821387	83.3611476436007	34.2467109353231	1274.11337983762	44.0695982769786	215.424410792525	34.2467109353231	248.167368598043	881.510844806263	425.772945649404	197.903996070974	848.486359360114	1224.96549344622	1291.01446433851	91.1248264617577	48.1929953817637	1393.39036922158	57.6576434393096	178.694939826666	2512.2529845829	1284.44244411116	30.9884086420955	-65.4311325478324	723.36277356977	47.4002454403811	555.141446387342	366.405323207058	NaN	NaN
41.6216213761669	17.0449508537387	-66.3020187440614	-20.3543303760434	-6.46316877641008	-59.8907133903845	-49.2052044675896	9.56509460778225	77.9523517136695	-25.6970848374409	-36.3825937602357	-33.1769410833973	NaN	13.9518736544246	301.349301014352	11.7325885010661	140.45112739586	123.806488745671	56.1182915682364	147.108982855935	346.844646658201	568.653135297297	35.6959570654845	7.30069756952724	1538.46045962076	72.8282194832747	88.1179745964824	50.9857121786922	174.395878449583	690.703191771875	226.98130154503	52.9479080632216	668.673648293165	660.963308075616	857.026245036135	49.6434765414151	117.935061325416	1780.06411679408	-9.33533252765811	321.378508442258	1860.94387370283	591.495713954953	21.4765160099117	-20.633010324767	1151.2442957208	497.006045106406	456.950642007565	750.690264732397	NaN	NaN
55.9816167360804	21.7607105825386	-68.0691680705085	-23.1542287439849	-17.807212157494	-21.0154221093886	-40.2646818207558	11.0666774095568	39.9405669766077	47.4263901976949	-14.5990022055995	-18.8766154747922	NaN	-11.1524602914055	144.313457476411	35.4873150389393	173.185699347576	22.1616649445551	48.8129651333235	46.5920234509262	304.221258609021	481.92465783951	69.9316364752681	81.9526530137473	1679.65503294617	148.614653818041	98.3449482934917	43.7039640276771	93.9736695522265	1229.28224953561	538.241121236794	123.836872049625	854.555002930192	1079.39135089344	1424.36084556255	75.3427577830409	144.777512301104	1505.91912864726	5.76975569161498	757.520540891322	1736.54481929094	740.037964491329	60.2742585857114	38.6781347974845	1054.72433969121	569.325747879631	1222.35139576173	1620.33710557334	334.85354675031	NaN
40.3973425563414	-17.3965410287988	-54.8555396487971	12.5706578671998	24.3434860049136	-19.5370552356559	-3.48319868422801	15.7814291774854	17.9219433843424	-8.83448420137062	-13.1155126150847	-17.3965410287988	NaN	27.0498203407409	69.2792333791402	134.845953622971	367.107725334167	19.2707179389305	108.174745388192	2.60121279219395	171.518864945791	742.823569386849	52.8156745573113	98.7432998866942	1308.17076689378	356.812813642274	87.8081509987459	102.023844553079	109.678448774642	1403.48156099686	453.969432493804	217.969902296761	160.624222061966	2375.04972035945	2500.76909625881	104.381343370147	209.147489952947	1115.65035827991	34.3001763097241	1278.19650095285	1434.71325703378	490.464143045573	-5.85872821103917	-60.4336497392559	1304.96910396669	1355.42516349278	1600.49745261949	1899.11494777388	482.226419041314	NaN
-11.6296523664022	17.2903784897931	10.8637049661942	-30.9096729371991	16.21926623586	-28.7674484293328	-10.558540112469	0.152582426862574	48.3526338538548	-4.13186658887007	-10.558540112469	1.22369468079573	NaN	30.8331528406441	28.6088906702331	103.121673379003	259.932156392982	43.0665947779048	16.3754487329723	398.948542043672	540.189189864773	281.875391847541	-12.4673610600759	36.7721329207522	1994.31557140301	668.131866852704	166.983239225609	54.27950855838	133.062698927705	709.463554252628	583.668553088834	464.494341459976	191.938505605088	1841.61856472678	1995.00018895281	22.004907541717	479.942850374828	1683.82308081079	5.16574853388822	1168.18743189317	1727.01522655693	119.612031204881	31.9729859162829	-24.7346316233982	884.649344194761	939.294866551181	NaN	1111.47981435349	706.278110842673	NaN
11.2979596692635	-35.868666302484	54.1767105526704	-72.3156045533798	90.6236488035662	-43.3724477070802	-40.1565413908247	57.3926168689259	1.650240720497	4.86614703675251	-18.7171659491213	-50.8762291116764	NaN	-13.2352660596612	647.864797669588	552.14997362798	332.896248788481	-2.10563535714857	262.779575362652	293.942541329687	523.212933801447	233.120295718677	9.75907337230356	68.8841028169319	940.430833148861	440.057898774877	57.9350232901489	156.476739031196	178.374898084762	1414.64578495502	741.127033600406	1267.79661457771	1014.95105054458	1648.72115427827	1741.4679987271	45.5257002341602	426.450239934723	1825.38181037128	-26.1089226349925	1969.48767482928	2685.96156962505	51.319812393368	57.5141111956368	8.99210391119759	1393.41788621828	1645.31937084388	907.165430240179	1277.7909752426	778.117538526245	-114.893872134179
16.024216078986	-0.0681838385356252	-66.5834368309585	9.58725611197737	29.9709626741715	-59.0736502027817	-36.5442903182514	-8.65079712788051	63.2285891703829	57.8644558645423	3.15029614496871	-21.5247170618978	NaN	-0.566058120686409	296.817554258233	1069.79218718321	125.292923897358	50.6685717273672	441.611073394037	289.020980150921	783.546537814742	211.693194724601	82.4117083811245	342.070286884548	923.836975430192	268.664697181048	52.8303513364307	88.9853432799453	73.6468618493633	423.713723679804	2055.494577913	1229.10860704879	361.845255272859	3489.5172920597	1635.67282800872	76.8083829694301	693.283478881496	1087.69496497578	28.3342169986664	1416.62305129122	2847.29449333208	-14.0483907496541	69.6831026067841	-68.8356641804099	983.493474546183	718.860606654231	663.039611083272	880.121260525889	528.65573285689	-2.67744720742177
18.6106714782969	56.1896788349587	8.94749815801239	-22.1893936517931	23.9791011006771	-49.0315417636945	-36.1473106699818	73.3686536265756	94.8423721160966	333.20064734978	-32.9262528965537	-37.2209965944579	NaN	51.1342111996687	71.197565246611	2197.9130942225	428.994045750416	-15.7436356234724	1145.70163753841	1217.03800748309	760.039387524964	795.39888511286	55.393300074515	1003.69675349402	1187.87592132579	992.733707789752	44.4302543702432	132.134620004417	97.0528737507477	357.962697301702	1248.96334307387	1504.32457033611	726.080830108316	3147.0379197374	1593.86681885664	165.612681961309	778.037443447387	1365.03662819307	5.28891928738865	1712.110485257	2671.61539226357	87.0590246309904	118.110963369067	-89.9370261760463	1031.03796226852	962.723697044751	1891.17666531324	886.128914824162	701.887411644908	NaN
33.0212855770546	-3.51329764360904	-62.6133587358591	153.370500892182	5.08307487890006	-26.0787755151954	-15.333309862059	24.4249130545455	64.1831359711501	314.552485689227	-17.4824029926863	33.0212855770546	NaN	234.537056746242	43.7922833510826	1814.0376364395	362.815705520765	8.09735499643278	1773.88084204051	841.350838775289	870.352968063442	815.989433518024	105.130701385635	879.615678060738	991.510108118614	1337.06643623853	89.7726423580829	105.130701385635	44.7954694916817	66.4825824318424	2287.5844755164	2259.93131449692	542.116951966882	1306.45032254528	2321.87439518055	18.9191454783384	1125.0455862575	1216.85408084217	153.191435431579	1865.34174742141	3199.20219023673	144.900150627754	73.3878191947651	-33.3624726544797	763.637279113183	633.049543452942	1216.54871152211	118.989885615802	NaN	-92.4378768817317
-11.6924516718045	135.638524746662	-41.8038921076954	20.5698059380786	36.7009347430201	-39.6530749337032	-5.24000014982789	22.7206231120708	77.566461048872	358.248102254855	16.2681715900942	-33.2006234117266	NaN	452.820541533222	6.29914315208137	1176.18520691067	941.761472760572	40.9045515266198	1232.00038170831	515.333537306582	1081.29940975468	933.20429838845	85.7762270202447	1049.56100248823	1712.57467490584	540.22599586278	96.7532745768276	71.5060651966868	55.0404938618124	23.6793468384513	1507.88986971967	1681.65650066102	823.891284230788	2568.19835661021	1886.41335877663	118.863616016516	1307.56018691468	1417.13277585222	1116.12077491156	2537.85208652279	1804.15570892488	67.9830926288332	31.6614897774515	-81.4543591025659	489.313685704861	438.463441712927	848.378673892807	NaN	767.433387538299	-55.5103570658647
36.0814044465329	-27.4186431315781	-41.4101790386195	48.996668360725	50.0729403535743	-20.9610111744821	45.767852382177	-5.89320327459131	10.2508766181488	576.369944856901	0.56442868250473	-28.4949151244274	NaN	218.989444383998	51.4181837108276	148.609514901266	1422.15109601736	5.61537246016119	1531.63098632383	1137.27995287297	1676.85941224058	1808.46923549021	80.676298063371	871.528755118249	719.948700849397	756.196105131079	118.022108535407	33.4448318781491	21.3623637842552	32.8751439300383	2256.65888079933	2883.48238431926	1230.04158793188	1828.07107892263	2159.20222300824	107.075099293705	2360.76031071253	445.958477521794	1988.04081264443	2107.53881699186	1550.57420542472	76.0727430856016	37.6255590781687	-47.5817135869529	740.066002024781	517.695802630439	NaN	-61.0901836436185	NaN	NaN
21.4581003339828	-1.16177217642559	-24.8587814730439	355.370504059059	46.2322464168111	-56.0957482731317	857.316246432884	36.5380153409218	-3.31604574884544	315.516442969292	23.6123739064027	-9.77886646610499	NaN	278.835977780756	14.9924052536947	581.808893691068	1344.27209904469	9.40249905608748	932.855002900802	776.3376293678	1998.29112416474	1035.09158697396	108.543102878932	1415.38313560609	685.575076959467	809.774339952039	116.236862533339	57.9841108642568	30.5063978128027	70.8934576167274	2933.19588316391	2293.80428442573	1034.96744531555	3510.53214476286	1678.7915681351	178.382166590044	2126.47650035386	610.553264523997	1835.29387501599	1899.80299106546	2052.75202427951	707.424813764066	29.0386256309867	-41.7133081006841	574.244703210333	521.180752911579	-18.8229765992612	-55.2394130787976	888.466526548047	-39.632368873282
664.393089394018	-19.0607938555385	-29.8408235597902	511.316667593644	67.1794437784749	18.6693101093423	922.035799325633	1.42126258253966	24.0593249614682	-44.9328651457425	3.57726852339	-29.8408235597902	NaN	236.959722557454	201.157418432779	151.929250261349	1709.32947968475	3.12592374316562	2128.88773114579	1956.58914254579	1209.21604394318	1496.91270494606	70.4568619632092	820.528477163135	1161.47012043583	1249.45506063523	75.955920725672	73.7562972206869	19.8655213485515	74.5849058689519	2291.07776321291	1697.86931965162	1557.05161435763	2723.51008655666	2566.06036882637	2.51285197832779	1356.35866429297	468.209200194668	1612.3450131446	3708.50635461252	2616.66883679026	654.903525664963	57.9351118174873	8.96911626629825	515.298346859445	880.980568954495	-37.9132198997338	-52.4988355958327	830.972743710728	-49.3733465180972
807.7670138977	287.75140935048	40.690053663107	183.100966111723	15.8760310394845	-28.3576614634949	1072.09029836672	169.075648976632	24.5069954303097	115.132121533975	-5.70137993757865	14.7971604906313	NaN	380.884664471083	27.070829791537	58.4214227378259	1165.7691521621	0.198892980432303	1101.94830223573	957.511641876039	1324.76144496114	1229.6831343705	895.126305821954	843.402059302936	1203.2707531693	692.631383279414	51.0306232669093	41.125980316459	106.056417436078	58.3103333400978	2295.00477260856	1024.6599645915	1377.47188507135	3746.19342665774	2532.43166249123	52.7629760998486	1181.09543876653	482.128426495134	2572.83695235567	2666.72435222128	2074.19053973612	399.865242132791	30.5748026614034	-4.89377062115924	482.277515348157	912.07316806627	-65.3989838678838	NaN	686.743408388813	NaN
761.337743007706	682.516757692722	-46.3074215896621	257.099384896782	-2.03810107028767	-13.9152358437784	684.676236742448	19.5566894269682	-19.3139334680923	-5.27731964487605	55.1880937474403	209.590845802819	NaN	263.948198144542	84.6670250116381	111.559200981574	2879.21231122078	57.7748490417025	1161.47457114114	1855.06860969907	1278.00733367753	886.12692534343	855.292739682516	315.694490616531	1368.46168675343	590.99971973183	76.7295517444522	76.7295517444522	83.3368772432193	13.1523478520943	2752.98497249452	628.171502654324	1547.36980622156	3121.55240822437	2240.09896253309	66.4392060299049	1178.8023704917	1206.55594245931	2680.35145450576	2261.48267576645	2819.27800705521	830.43472845259	-11.4810712079716	9.41013970171978	910.865890454902	1512.53276465401	-27.1494793902401	-97.1350359377062	882.662755726819	-30.2831610266938
1176.25404702139	815.330339808886	-53.4800212655252	101.047194696715	21.0820619610101	14.598402550007	945.003528028947	8.11474313900396	22.1626718628439	29.7269411756808	47.0166996050224	-42.6739222471867	NaN	567.342415886802	661.53597562272	103.102728616919	1348.9246913146	26.8507993068902	1838.9554723217	1704.39324412753	1653.93240855472	574.086122068327	781.248370519009	170.780893701575	889.237202158194	297.502481849599	52.8747203812409	9.89957309625914	76.0151843039234	59.0265118352194	3038.23267044655	714.407434124812	2863.83469621017	1753.01957368544	2165.13198414211	121.232158696604	567.779837951547	1162.06592850228	1935.71409614435	2567.45663008521	1631.34807399735	488.145111087808	-2.39669092918608	227.70820553934	1337.44136532618	1199.37842744507	232.937862277261	NaN	546.717266552523	-49.4636015704755
1123.55824913543	871.573016959853	72.3580531068382	81.0099065720941	48.5654560773845	-35.7901152088606	766.669293693625	10.7135971668899	675.824832308438	64.7876813247393	29.0987857805587	274.595127857195	NaN	844.261592548895	1022.69103404922	454.858974934985	1845.26198134315	112.588662623047	1836.28439938087	2565.71293381615	2114.58944021156	338.829353759535	285.902936345655	44.4261568948298	1154.77828889018	392.858404869537	64.2735634250346	140.355288457487	38.9129884142173	168.311093733596	2826.99082265929	572.892791613593	2960.36940437797	2134.53368590314	2464.64567565687	40.4899529198613	302.801163633266	1286.46820380853	1579.76480391772	2396.66329070018	1772.4690623382	880.164561391196	112.489444966135	225.598466212938	1239.39043442502	1398.58090877238	537.695580393932	7.75886973761412	918.914874225749	-45.6537236289317
1254.77768628016	2108.75568047267	62.0226170784641	15.4813575724086	69.599101184101	-5.0833850000345	199.481685852163	-16.9892885946068	713.60025016324	82.5873596509072	13.3166478279409	452.752725954883	NaN	1532.63326970062	680.242216431681	1002.55609296421	2250.25893905353	13.1535660472901	2417.59262408261	1331.60823869253	1268.71772619838	706.798346893211	544.607154303367	48.1035035181307	774.102175110765	270.978475648392	88.927137027139	102.167234381412	75.687039672866	438.991688105496	4021.26566912513	308.868727602765	1998.24289002711	2089.44017858458	2377.49015097952	50.8471307084595	221.007925212031	1095.16730089705	1627.67074811999	2614.48217927355	1761.90227116745	219.288439895512	104.981908550412	54.6450874076165	749.922429442485	1554.26288395341	628.275111680729	-67.0022303541404	1299.43272691801	-77.4890680922229
1457.70233316241	2067.56052616698	22.423282130327	-0.32453679169086	96.0828862587658	0.758692680786182	356.057959653256	5.09161057069435	1106.73598407985	-11.1568315164613	-15.4897494063694	592.201984653251	NaN	1306.07199089642	909.337667801422	800.32002094529	1619.63821226612	67.5416111494348	2290.60249240128	980.14294359458	1640.99218433072	512.174467903736	561.856722647198	124.652880904729	1232.01513663124	360.919603462528	88.2192274261902	125.75693101014	417.226158838452	184.741753847467	1996.43997923288	269.317346678727	1852.88403876929	989.322722492217	2076.56422507302	45.6371603749999	487.433349243555	1922.99275387942	936.456865340422	2450.65121027978	1614.79913082643	364.171207925757	142.607402945034	487.028862820282	1217.87439962873	1772.30894479377	1375.38421359607	134.206879533442	NaN	316.918263735555
1348.73281270533	2033.88748068539	-16.1559958182493	-6.39904643245724	49.9744389076747	-73.6135866456914	-0.978518995906091	129.114139481321	1130.82760975597	61.8995992680872	-6.39904643245724	1162.26666888797	NaN	865.466982844862	836.223666145871	903.708243143541	2408.61431019158	7.28811202449429	1947.4697007075	1021.80625288946	1707.89945236577	712.80438423644	806.70895665717	267.586234994622	901.718288753439	959.165791881416	77.5675708020851	45.5295402114829	706.175826183212	689.59851199984	2249.62918697151	522.571673137777	1671.71632450877	1209.6087369904	2595.93149954552	100.550526946297	730.798465585816	1600.45153992763	490.510135908161	1710.19297641899	1697.57556772405	851.157734438517	70.9812968014207	469.481121416595	1131.89507790092	1525.13764889321	1062.49933007875	NaN	1056.19062573128	191.898130127925
3168.68653291565	1937.2309185248	-12.4833890173734	26.5759961086801	-28.7581328198956	-41.7779278619135	167.62377573054	-11.3984060972052	1748.44389041554	642.846294764191	4.87633770531707	1259.1165934197	NaN	986.992219762225	955.475590027762	1217.73897317526	2576.33083351446	56.1260486764633	2247.65740914077	959.977965704114	2093.45104222571	1369.14606030163	449.394888571025	416.230783821123	2250.20577649068	1426.63050853479	45.8982807805551	41.4764001472349	1927.40849025831	878.638996292945	2861.89468822575	953.289631888168	2801.72850431318	1524.86837905757	2372.76589678839	106.506302748318	1714.28043952306	2431.81789210999	133.929435000275	2748.13036700369	1937.44381136832	1219.40714780556	42.3323826103045	241.319082629896	1627.90894467118	1957.44776533854	1218.35430812292	821.433747766378	1020.42044778597	NaN
1811.09950158592	2086.90839230808	13.9982647939131	-24.0068973134708	270.26164357513	-24.0068973134708	129.099612890562	128.013751116065	1699.25573881276	656.828435295949	9.6548176959264	979.329382321464	NaN	1079.41388484293	535.340381420022	1308.08245874532	2524.64432975307	-1.97444494173428	1355.39319817339	946.493235973567	1874.68488570541	1401.33990148363	391.396141267961	548.473922155831	1079.44106881905	2358.18694703298	259.760536157704	115.956933936414	1746.46854681473	1179.39583578055	2081.32222344922	1182.74043301542	1294.22700751093	2215.10611284383	1736.8287082581	47.8071046511375	1288.65267878615	3317.70833460441	45.2346477794021	2180.05508599356	1267.08990105852	994.043731430141	77.9158495495943	153.820576241653	1435.76707148532	1532.75644448073	1865.89385607365	327.768908244289	824.312328688175	481.686826258742
1967.31651585367	1312.01105744069	4.6603667759973	-13.8142481378014	192.666742075243	371.979180944466	688.22111858655	111.161088043778	1854.29534226337	688.22111858655	42.6963386573476	853.405910756985	NaN	1056.99104038253	692.873228818754	1029.93584695365	2226.00085645572	71.7310796805397	2167.38127069313	881.132283094764	1458.30974291103	1732.43654902254	320.039972230226	141.830059327748	1791.10192407739	1358.30642131423	15.6441582663664	80.9508965349764	891.197208613323	1122.42893575667	2485.62336468225	1586.49512432708	671.749271856562	1455.97650879165	1466.01640229438	146.328178547276	1616.61480483526	2229.04830850149	312.051760186506	1837.43514029185	1344.45656692908	2100.28667084287	73.4796882807572	549.568203455503	1486.96643289048	1308.56519327954	1062.60372091654	873.646194938091	1417.29494286491	-43.695090398615
1489.70236467391	1453.81078054755	-23.1822874403945	-6.86793101931999	422.743454735641	371.625137949608	915.437018652091	86.6677124615071	1719.19097833036	480.387514090105	390.114741893492	544.557316012997	NaN	1193.60398331846	1089.81376287293	1325.5980680155	3285.2025562099	58.6804858379965	1658.40366618323	1679.83860301437	2048.74514742403	3000.99549027278	485.61976541327	762.52154049688	1667.43654147012	1627.56268585808	747.015041092198	1032.77767297848	1893.38838993834	1047.53314719396	2403.74351529585	1568.80906645617	1259.61542697944	1027.4411417406	803.080414178066	29.5382042236542	2240.77502661859	2478.53042448336	506.641626210106	1787.76036464137	2380.75344406377	2367.01207145683	127.168336526257	1102.80579161872	1713.76835829633	1229.64923106736	1338.52318326077	1309.98340938483	1463.25256538527	453.790193106506
2762.72018134479	1021.10913985278	-23.8574850424354	50.1609842209753	823.000883883058	471.413154881857	812.115814873733	277.65892651587	1459.77742092858	255.88878849722	848.036542604506	717.415714492605	NaN	1999.92762554658	1669.12748711355	643.985761184547	3331.03125425835	18.5138270824931	2948.29662310204	2185.08538221217	2069.92628965187	2067.84763950048	1020.48405688131	242.442538364212	3045.38698327837	1447.18773868912	655.846365154636	1417.2630649	895.243755467589	791.608006704094	1610.297285914	2473.6626513018	497.862740084441	1802.40445647895	1265.17452018977	55.5694869232904	2519.45563963415	3770.38605261518	1290.23674418053	2800.61978737984	1760.18073239391	2611.16038672624	61.3967209469016	727.150704249187	1632.11041128171	1384.43722830439	1721.01873337613	NaN	937.778753020499	348.231902942004
2254.47318738587	1287.09355685208	-58.3049157934589	-36.517086276932	1069.21526168681	550.664919193467	1636.78822059233	1009.29873051636	1264.21633585972	44.0978829342174	1020.19264527462	1129.13179285726	NaN	1711.50390501877	2409.76242363833	1417.73818521118	2172.49011148605	-18.3242373866631	1718.2831139374	574.856542994037	2218.8147057634	2019.61570502578	1137.93182737984	132.035881436609	1571.56503009627	2597.423629873	903.925162998339	1722.39397017155	1502.80477800313	820.354594440691	2686.71755617614	1840.70751903019	403.496280232714	2006.1097455792	1417.14370915131	72.6918271346941	1477.49317018946	2567.13621671165	2029.28291797332	2436.26143305581	2557.08317972093	2415.06463539527	52.6815361273428	1383.84042920967	1554.47465037707	797.748973895558	NaN	878.296805005635	907.9723217304	149.12696548283
1230.78849288694	298.601239288639	-51.3778348693202	-14.3084002233059	801.21916198901	902.614968520755	1405.23289122113	818.663601822429	1648.3647713994	175.399882965121	937.503848187592	1300.56625222062	NaN	1845.53361723386	2246.94166610084	1545.8909892064	2337.39981795819	63.5080256441083	933.037010372864	1502.92336707416	1677.05530939955	2970.09858131506	1589.5666952083	92.5108154992815	2188.83294801992	2034.57737553693	728.398894871608	2430.75895378461	1996.8457966562	1873.46596177308	1608.43741775463	1023.58539867592	1363.53762391479	1922.66957332081	1202.50762248585	55.1688623046786	2950.35409632909	1989.76540724954	2610.04832210545	3558.80681302339	1757.86368205276	2438.12564254314	68.3519174651035	669.020044824784	1820.47749744891	1331.24073647221	522.567391864296	1161.44055912671	1192.21684127058	NaN
1183.12108691444	71.2240072124602	-29.1631677949807	-36.8013224151121	1614.131240479	734.652294218157	718.284820032161	828.492479551199	1957.84819838491	49.4007082977992	853.589273303059	2177.17235247725	NaN	1548.63259249872	3158.88082189611	1559.94846199554	2116.68924123905	7.4111670319242	1384.55248479484	1072.23448668262	1528.26402740444	2464.87387324771	1797.48185937427	78.475474222725	1559.84144178872	1968.49412249658	996.833536574359	2009.58148441558	2585.91502052259	1030.12963720698	2464.61843093532	1134.19161678322	1701.49724737625	2718.6191767827	782.842567461304	91.3339289869568	3435.86357364687	3322.85002593504	1275.31278087138	2881.00125347586	1486.78333417932	3030.83717315636	40.4947761285632	1123.35152899684	2862.93592982644	928.883633241298	1508.03665611982	1035.15024294378	490.002535170055	110.6307385322
1458.62395673337	17.1128776577249	-32.0295454925812	118.673885501691	1914.01041125954	182.013008673196	1711.98044941939	1538.34388762164	1730.54536483173	756.433332607885	911.504978993295	2012.29525756015	NaN	1287.51791324957	2453.93967304863	2328.23791058485	2492.44291560511	4.45397747059719	1846.94737862893	2110.80783497182	1498.15329899969	3159.07802982421	3254.64011947601	548.89955782342	2444.58473161369	1947.88410284215	854.476007291372	2495.69933770651	1492.29739636266	1543.87378670518	1720.77516360963	1515.88306251144	1412.87719747847	2329.85332206546	947.111546894607	99.5524183081033	2135.03788167701	3029.621426909	2542.95705704413	3125.01147762295	2608.93031860882	2668.51907098983	66.8315786402813	1104.31432098826	2157.75833629544	995.777664865705	NaN	NaN	162.59921639548	340.30138867457
843.826539115323	36.1407758475665	-4.29815952578535	501.735004740752	1249.30883704812	552.010437907622	2102.89825668563	1826.38337426784	1152.03680331222	1220.89228786685	1584.84270622701	2558.6559877853	NaN	1358.06552986043	2281.71398150821	3386.69219053469	2430.17772036202	41.1581668975857	1317.26633445022	2100.3842241295	1788.72370363485	2788.97446563654	2420.9336241291	939.875011174691	2378.68120123701	1768.24488103283	730.836708445389	1957.26887818166	1483.59697944399	905.443626048113	1145.19055513454	1307.63590428189	722.83264735144	3482.16295735086	1173.19837395305	67.4496869983504	2124.34390102959	2572.46900212572	1984.51447795107	2438.42064071495	1761.82342626644	3449.58718640256	5.86719097330192	1069.24360045301	2414.97947737972	1573.22861216032	388.384356307183	NaN	1180.05637258316	-29.294554029534
1038.55829363112	49.7305462259868	39.8860221920861	920.424005224311	1324.04949061424	59.5750702598874	2620.24515507782	1841.43392039591	1270.45152642967	1263.88851040707	870.107549051041	2020.82302501365	NaN	2547.01723399364	3300.10941545506	2742.09532919148	1854.03632605248	30.2829709470996	988.660822355087	1855.17050102456	1519.45470928874	2451.77055223995	3238.39683212356	890.756873772185	2182.51516365178	1598.38673799563	459.058151572975	1261.26118947408	2189.19091708785	1206.749975124	609.25837507513	1108.1022062604	1161.910080186	2828.83317450621	808.795907549237	211.304307500365	1934.27727049308	2280.66545888914	1432.04528820314	1798.00357934092	2334.67127742342	1838.54706349029	166.66180922531	1259.2020136716	1816.14145382879	1401.10420819441	565.695047958623	NaN	1205.85532400137	-53.1265522160337
1370.44925445341	44.732114774389	277.909448177883	814.326787932401	1218.2818866455	-2.34124361223187	2136.75973981701	2978.60654445216	930.368090001745	1555.45850020548	2192.59093232207	3789.80092967276	NaN	1648.17398096608	2534.64043877584	1955.76989654412	4077.16017778157	99.9790405659295	1662.92950459159	1450.67697243996	1523.31955028865	2707.54336089239	1938.22112834971	1383.77471473718	1803.50623668883	2774.34413361679	1006.35034884432	921.736036726747	1783.46600487151	1424.29859234328	457.407991666231	1581.33418874094	828.685008863565	1630.68823332306	1407.4733498721	111.92967959137	2312.67139482149	2451.76006591656	1274.45800033675	2255.21613993608	1525.52353716229	2681.49337054624	169.769638304403	797.967662361485	1395.18313081031	1384.49949094539	743.481099050412	NaN	NaN	-63.1337107507733
1336.94431228057	30.9605210087536	15.6217852052256	465.92324343737	714.629888251717	213.929726665124	1474.99293451232	2497.21011341887	1179.17445830142	2570.61692047861	1466.22794262459	2454.48077796618	NaN	1455.62815792612	2414.33358747843	1950.88356940101	1644.18870449683	28.9290826681773	1792.99250932071	1694.16860840714	2442.73126015474	1712.5495854066	1758.22636461534	1141.03281140458	1489.73602829081	2424.43890039158	1104.26857448048	1459.65619808017	1196.73620068353	1115.72230080048	190.890139194452	2088.81633491751	511.887709848972	2258.29407327007	1183.06444849024	97.7335015569511	2822.84574473589	2886.82078504116	552.664107213231	2686.91115509446	2047.17193973958	2391.64690185375	299.121976713055	1433.10787684042	2048.24173775857	1367.85019768215	1333.61666107453	NaN	1360.36161154923	NaN
1109.30048795937	461.257066996951	160.810540188657	702.491504580253	321.999005301136	114.756693013663	2461.30985859669	2867.02232180497	897.672094988561	1655.36753303429	2254.06754630922	3288.08606740491	NaN	1184.35061898186	2250.64543729578	2449.58103772748	2140.37827591363	139.65452300053	1486.73273163805	2159.703448527	1203.67579159523	2543.40653136731	4037.22552668435	1748.56105102323	1450.91204225484	2052.89880156171	2072.96502687194	557.965015949648	2493.24096809173	524.881053388382	129.565248022869	1336.85073315903	801.152894638145	2231.92657655765	1613.12257440879	90.2582787393662	1261.60596338775	2069.08341809742	383.830125207466	2397.75362919298	1375.79457451097	2328.12329527859	448.104279589982	791.971005536446	1039.42649990913	1912.48376360498	1325.44648691133	NaN	1126.19660832553	-74.6588427211517
1515.59144994115	828.607892742794	85.656026571405	508.161888426626	219.541000977475	368.789824905553	3520.5738125632	2275.00458345755	2061.00810797244	1338.90718043806	1912.85670186736	2265.12782305054	NaN	1716.97260047128	2457.57893534804	2506.49763335065	3619.11360187518	-15.6594241328737	1963.84137876353	1600.93289823252	2205.0219363578	1540.32174663987	2584.44260933595	1982.06518854975	2293.29352262262	2243.09540422377	981.449361799341	49.9953870651278	1885.01549297864	762.639165088748	113.114991942847	2880.89706540021	233.355626071932	1861.66103591347	1865.03226864607	74.9076876401468	1988.64413550774	2259.46649835923	53.6400321078017	1581.13302595409	2020.93086828343	1750.61609690052	1576.84231529722	683.301821003708	1792.45052580502	764.825323484269	920.363584795864	NaN	848.494181293265	-99.7528738753579
1680.91843856312	909.899942418497	159.749468249303	1217.42868731948	569.421689135261	511.210890993289	2656.22388667768	1691.90160802386	980.192226967294	3076.87927702438	2435.46218051661	1946.71113951325	NaN	1283.8107635886	1909.99387612039	1577.54756910351	1796.14240111461	39.414141775434	932.009705820744	1549.08470035207	1936.17971537172	1106.33188940128	2120.9923486238	1368.64784970633	2175.68801694272	2160.06068313731	819.458690259159	91.6714301787609	2137.73592055816	771.30440875441	91.0224034776441	1144.6161868567	98.8934349436563	1691.09065721126	1869.87551479639	103.391167209949	1312.1567137761	2501.80689821051	39.4263228430916	1411.08178736923	1590.46037983271	3055.56457216916	953.505258091128	858.982406972647	833.203447576697	1765.54247906353	999.692560342203	NaN	1043.73161597695	-96.9873372938069
1919.0649146166	1172.6962024615	177.90432543592	2112.52720230334	535.150027130188	1899.27899883046	1830.02829357895	1634.36757080486	839.633286728073	2094.93972160455	2066.36006546901	1812.44081288016	NaN	1277.25545349854	1902.77874853368	1957.46930984823	1887.96672151099	72.923717884444	1717.05871740303	1069.88707518088	1818.46413317376	1761.93435571829	2552.74448336444	2072.45019679969	1965.22170491546	1830.06912660306	1465.93903957955	57.4481201419793	1516.20239515028	1857.8478611163	151.036673754832	1354.91799905264	90.2800461229798	1783.58976067737	3044.85234540526	106.031764397904	1834.22028370391	1934.35620702308	72.4994559173098	2136.52376264412	2174.16881253231	1838.59008210044	774.848529545557	242.439966841143	794.208840916627	616.739320015155	1060.95090869581	NaN	1226.58912820385	-61.9471508262291
2542.64412852878	1620.74388744649	163.085391701808	2566.84676015624	614.134435668086	559.128454696588	3439.24161836419	2575.64771711168	584.431205943477	1393.01912622449	2349.02307550911	2869.37965549948	NaN	1502.16286965403	1475.93689023713	2243.33185317505	1498.74208973009	79.1184212936626	1487.33948998361	859.05624395271	1180.60955680337	1802.5423526174	2723.51868893603	1514.17840265355	1889.72215144367	1983.60808864121	911.743638969396	37.7102712495255	1618.12354740796	698.601744625854	113.178855768372	2072.09390694533	58.0140066260326	2335.5342069312	2170.03965950418	45.6300609002013	2839.89854194687	2213.94637616849	632.327844216547	3072.86947941613	1273.15850306198	2435.26989952286	1043.75189745849	369.53342277405	1873.0621618467	1254.8490556664	652.791344246906	NaN	2005.53639888533	-64.5081831330251
2188.43806254688	2469.19897267753	308.991499437034	1099.52614051077	808.856021787281	1076.40465379413	1594.98657015309	2086.04290708747	1042.27293530766	2599.11970756151	1915.38431465512	2753.26295233912	NaN	2003.56988187815	1842.66990399479	1210.48133841054	2568.43150636227	174.33112622553	1401.05081576175	811.084230189449	1292.6430292446	2319.64881068651	1820.83485319737	963.009056349457	1418.20475298192	1360.04707183969	971.956391909801	28.0124902935835	2195.50452978675	773.707398864742	141.738312782802	2157.05505966443	129.346762075313	1670.40506824304	1859.65784268469	86.5395869039875	1813.47115368405	2925.33120352874	857.184396776981	1612.12299684662	1519.37339740949	2370.29704805942	824.829885345425	127.050922138201	1336.03116596401	976.896089073738	417.16304130782	NaN	887.381940779767	-27.1722490188825
2009.95819573376	1940.53671787453	633.649848969091	497.010749690613	823.181502806979	1273.87014478196	2386.81764696956	1538.33291757901	971.941812505321	2073.87003249304	1547.14834333891	2309.68267157042	NaN	1334.04384640045	1879.92489309923	1572.72405301143	2070.64065627642	50.4239792677549	1127.339935412	235.429689655208	1484.78924004949	1432.90149865705	2979.56003857075	1381.42082366716	1219.14478293815	1008.74550254468	604.734118384876	35.0892581706384	2217.42221969866	1573.69291071346	82.4115160102323	1400.1046002189	48.5956113684359	1864.50969063291	1619.90798039058	128.626585687354	2142.92730551703	2858.69728710172	1009.21404691592	2243.59125156118	1397.99426885143	1754.37613895899	1642.06185262206	285.650856091484	1837.53190865076	1015.69371728151	77.2214593316099	NaN	1134.48767398403	-94.4898053565767
2578.90662792577	850.764571368635	566.233205324129	890.466622444613	1252.19642113685	629.094786194427	NaN	2147.69823985057	1321.67501051981	3674.02153677149	2820.42743863797	2148.80107460268	2313.12345266714	975.497519567854	2382.39248363777	858.922957151013	2748.11660102394	52.0441231677764	1110.358287854	110.331404376197	1717.23174514168	2082.58607703979	2570.8512372614	1455.45651345239	1599.92028792163	1033.26393225159	1126.21349256901	66.8124797945894	1671.5922380459	1256.92329780977	120.010294501341	3050.2682137427	79.4062586688972	1879.51851390724	1767.85741536802	32.0348835310461	3290.50875908466	2111.86383005956	1952.16723947884	2426.90639327166	1618.01143418959	1263.30883181136	1556.37104292264	104.036911843473	2177.10059708455	1209.23831315614	-83.0470827035827	NaN	553.903627054891	-26.8137433021555
2479.92383073544	1329.82385707076	557.203913150145	637.777135873294	1653.22049074038	985.45611063757	2568.22325289779	2191.84696593075	454.555834886406	2403.76557912041	1392.73719536144	2761.37823887795	922.542772346891	1288.93460486623	1932.87515825833	1776.17914437784	1747.58498126096	122.292749697589	1124.23222531301	372.777618601444	1446.7743852714	2347.62986018652	3271.0077898285	672.326456285119	1940.85050525929	242.014411403421	1657.33762152213	113.14491879562	1992.39830230241	1636.10011487358	180.227013045372	1445.36945269609	40.2826218618855	1560.4850002825	2887.69954892589	69.6258006584231	1967.90375203443	2175.56317120992	1298.26951285544	2102.84910548579	1437.96098990701	2070.3627154738	1317.76134686264	842.37717302048	1337.25318086983	740.586484316236	-31.5067183021209	NaN	1251.70568717159	-70.490386316512
2168.6846618955	972.346222690463	775.718113569044	372.520024640293	1501.4746736408	1383.27687770826	2231.64984290629	1637.34690634829	424.438682666735	2832.58069325489	3127.52285693702	3011.53436560135	1186.64876858684	863.412343586934	2571.22497319665	1052.27902179444	1791.7206831402	59.8704763040773	1364.76752573778	696.293949536653	1262.89398415918	1530.93087738632	2272.13350995874	1016.23797519155	2120.75324460734	167.387153924806	1310.02782350316	65.3456417249717	1945.82493797905	1054.72772075975	138.882800599222	2299.192704751	57.5747435689406	1252.35147048613	2137.7058692603	239.388593317208	2257.40939766599	2771.23114695458	2916.4806443645	2319.00216391682	1835.38074417152	1622.84756419376	775.967903159937	315.117895555105	1353.92803034435	854.041316212991	-15.609756961304	NaN	558.012958386828	92.8255389457154
2488.2087825426	624.229024972911	547.945155890877	400.905234326957	1388.17327911328	1360.53419611254	1212.38871122859	1280.93363707042	664.029304493972	2132.21739349311	2363.28012737927	2677.26011026764	1185.85519154788	567.824968048743	1967.6600614852	1307.83599125656	1650.34883326761	74.102443276965	607.918444538331	1122.26047150475	1628.58380317326	1883.48182886433	2386.16796520456	1331.42473270496	1808.30332186702	125.202418942117	1432.41078688045	136.423091628283	1818.40192728456	1130.28406775886	752.872686358997	2222.96911510516	89.5778334197237	1914.48615964958	2638.79961916249	799.201628387124	2021.83370825134	3000.39136182103	2247.9991694427	1431.45480981956	1543.29532716156	1401.05156238678	560.618936923598	1092.67576699719	1481.40300203055	854.878938862258	138.230963661094	NaN	636.62705550554	301.10550347954
2277.15196401718	345.245137725631	943.848570156173	1060.02853393659	1754.89536492805	1809.11268135892	1002.49178996915	2031.51432631	636.248285099443	2658.88613072427	1873.28828039953	3113.6477032362	1231.5322899934	1437.68164749033	1932.93103668794	1306.99083645207	2264.24370677616	32.1822235174754	1196.93541663038	1477.80601930032	1199.22823787666	1547.09402816933	2161.26573459814	1202.39436843688	1587.51483517378	226.6809993571	1312.42878750457	41.418967253344	1398.88440248632	2026.80046941584	365.845241555866	2157.95826821213	134.057752303794	1508.95329830633	2632.83995350906	780.80138085104	2591.00513837576	2575.17574886586	2806.3558621168	2495.38474375759	1680.98835336933	1415.68432232162	293.578748382117	908.997115484596	986.19623927307	1128.63405922082	120.696203560043	NaN	1187.34888576416	182.672964911352
1467.75591307652	148.854567596102	1549.70276409714	1055.80687821614	1815.4763349748	1496.5480499216	482.178921071842	1733.52948395419	1046.94775918688	2787.7646484356	2341.48652733685	2089.00163500307	719.160355104428	1262.54717921452	1276.31471571116	1067.50707884536	2093.18854784551	46.4147886774305	1003.25857519435	1472.50211078837	1534.45602502328	2010.22275223056	2341.66530542617	1460.8145877809	1118.136693799	153.020920256537	1769.78645940392	145.156181706133	1431.60270173654	596.067337348792	424.099398025618	2140.38468719176	91.4771995979021	1924.29339501593	1296.38414288198	1272.62541442285	2767.16257130385	2088.34175818606	3271.5127674315	1986.73232255378	1810.34721062989	1484.79691146173	179.329323827508	1211.50886767842	766.190899919955	1186.46653697317	545.165111521501	NaN	696.507892740147	5.12180587798723
1808.55084592804	19.7458929538855	1318.67984889299	2479.07562693757	2003.61260040354	1684.42063853455	230.32392335357	2537.81581436485	832.133768127404	1718.77810665239	2180.94146810854	1918.27308282051	592.739796725658	1324.81567592297	1720.93783029098	1177.84861575165	2799.07899826652	100.855627933692	953.953485021901	2072.28095851304	848.320910523765	1695.96319766713	1772.41348440933	1313.71176395613	1009.03488591001	161.336118209736	2174.90175872856	123.110974838636	2412.12250141392	2317.50480646292	540.160832973878	2062.78990580367	31.8630978805136	1052.98683296785	1236.38156144252	963.553601180822	2326.56133626414	2063.92197202882	2528.81466284604	1754.71129353021	1967.31714848315	1270.62411609889	119.281640046043	1119.07430154269	1100.53943213654	861.766702727853	902.107300847129	NaN	911.919878768034	-88.963069164274
1390.0923548753	51.2608181629887	1223.70898245869	1360.14334784031	2269.70578371777	1212.61675763092	453.908579411181	2674.57198993152	1004.08293086877	1798.28622853738	1818.25223322737	2136.59908578448	518.24348341227	1265.37926164799	942.491441698742	1148.17443020734	1333.17421316758	104.821616990561	801.156203785016	1276.86993139707	1552.64600537507	2457.92181832173	2086.67025788248	1454.41760040714	1811.04409937455	179.787242899044	1049.41589810978	319.287829245914	1557.91803543869	2004.35630278876	1133.25979420914	2882.24940311282	102.443379635083	1761.94453057024	1910.33678365728	605.391168723964	1947.71803825172	1937.52315063506	3787.49802328959	1753.51194892243	2020.99804029116	1149.75762840443	157.329640428178	1387.76566072436	1158.49186812259	778.552440382507	930.309855485585	NaN	388.786992959492	-55.5674527020401
1329.51635199629	38.4222977223462	1954.5257694995	2200.97708510467	2507.37601801921	1299.54254334161	692.295382818953	1810.20743153251	1033.10868863331	2591.74673867684	1821.30884214535	2959.20342996203	834.393438663377	809.116431566837	1336.9458514689	510.128089138654	1656.63338683442	305.436070091668	2072.9171559075	2174.11321026781	1710.68127950413	3128.5676550601	1996.07170777821	1745.03135365907	2481.26629354212	287.196113370759	1119.11908060864	663.19377380033	1946.53908185336	1534.40261322323	131.172670582446	1500.39865661643	132.306135802673	1569.54003505026	1778.097635572	907.596346437809	1841.5716879047	2115.87027119959	3078.45503223337	1707.4849327183	1965.49844426978	993.574665586445	325.582057290026	1172.8721905629	345.261053933783	656.845167459936	1207.85707348513	NaN	1202.39068552853	-26.4533271149609
1069.95998848129	176.666813867971	1348.83634025733	2744.32916030002	2331.014407867	1967.69740774442	832.19289971605	1013.29586919611	2028.80577167941	3552.07062540435	2296.57151183091	2713.2194477513	372.21357845994	977.056391677704	1441.99766082048	1035.74947268335	2331.60063371	650.21648960704	1387.90795871723	2277.51093160675	2153.21970124185	1729.62365282016	1605.71093711986	2282.724956537	2050.67023440733	237.038668248257	1835.51270078225	1466.0275121486	1815.23607457674	1134.18609389249	91.8875259118397	1499.38755079104	207.572459463555	2411.2570270222	1786.3315526399	239.329107889516	1958.72478695226	2001.82309553035	2885.2947632394	1752.19815442332	2678.38146945559	1452.22861740342	409.998693159067	1252.97877894494	650.850146240745	1268.30568959559	1330.70811153039	NaN	832.583515384192	103.460480146023
826.652761694925	342.940248011875	1809.64554812209	2248.8787502021	2110.99288423268	1484.9465734199	1841.89304903429	2580.24962164474	2007.57848475561	3458.71602580476	2151.02426467541	3452.04412906431	356.284041492787	638.492684358375	1625.5301495604	836.591218797988	1020.86892525344	631.582270366295	944.854371340568	2683.97522601392	1169.44282608315	3125.4726009485	2134.64803472574	1760.41167979292	2471.6861977526	115.800710374258	1684.88807804442	1944.1482034497	1844.95302503377	1350.84239585637	164.905673072311	2121.41754874669	279.527308480149	1507.45413532451	1126.13859574992	128.589907398541	2072.61823862256	1291.8292766365	1971.34372995509	2178.54163357855	3293.46368640957	952.89477510748	400.367032111576	1047.17530268218	-22.799056770208	829.014547015144	743.504301075302	NaN	711.71203014895	283.064515245382
951.313420840919	142.230796680458	912.36171266263	2178.848681431	1594.57305875666	772.135563220789	1576.76656358945	1994.10629407111	2238.94560262036	2836.57609667011	2025.26766061375	2213.34876581748	743.20000857406	839.986890147752	1488.91644605384	614.071804965525	2062.9251828944	192.209962227285	1209.98047353293	2553.94470477006	2068.68832282252	2160.08225064765	1536.32169291859	1624.30238641383	1280.27531569527	99.3036991630505	1529.55394726511	1814.92722232018	1444.95712659662	1220.28245285822	106.288078697962	1557.54680466821	999.98183248402	1487.14145176511	1136.25025745775	207.353827220146	1864.1507608591	1616.59645549016	3128.61012869658	3153.85941886913	2469.93299376037	844.098265692829	484.021431927702	1975.92514255821	42.7077515204425	686.015753308139	1193.19714720902	NaN	369.850728538759	576.236230818771
1159.71853422131	90.4411199229179	2050.78304613664	2254.61405323727	2472.92485865653	1598.56780633961	2854.96876814023	1920.46486126902	1625.29974169707	3245.92332274308	2826.00917150298	1832.47224071739	480.281843885874	778.790612627023	1534.34731934333	775.330047558093	1939.2334324081	362.369282665821	2276.06176578392	1480.1317999301	1304.79650310433	3267.97149228537	1237.44333575938	1343.54097150893	1525.26139018635	122.289462136426	1368.37233306733	2473.36792241639	1081.68297689301	1103.19604885606	76.0047060899652	999.795150413899	1599.74761610029	2379.2313120489	1544.07020924682	87.3674421825105	2013.35120986894	1296.36256242933	3943.88580140582	2291.62375672522	3188.66023607277	960.360060046447	822.946383675805	1179.12263282851	-7.03222160286947	540.423865057766	1823.31794765408	NaN	1075.78754819779	396.414332221334
1061.91211593909	135.549157191655	1098.69909264026	1909.12733693555	1749.71710456385	1776.47126943742	2230.17731541841	1916.93063502367	1419.74907112312	2868.93300177495	2379.55473596253	2909.06424908531	1057.45308846016	1079.98623204053	2404.10227941927	432.358418108993	1725.30521241081	356.166910587636	1150.40565565875	2457.20545132809	1331.64909021713	1814.61755833172	1792.02876093804	1287.16913918932	1856.40683351002	86.5745577153119	2226.86311076635	1965.96250086936	1385.43040785183	1121.26487033997	450.447919757043	1693.16474515897	774.486616225065	967.772856223535	1846.6567592754	77.5191743482313	1594.24766939504	1782.98599786414	2878.998092138	1152.90013336198	2639.01763613471	798.43358825619	1228.85725017036	1212.34483347289	-51.4054577738426	566.158926711712	907.415538459523	NaN	296.456120652958	486.899326563833
1498.35583939711	5.56978933107331	1721.4927676581	1873.22587887558	1708.10455196245	1397.94422167967	1778.39268436466	2186.73326308227	686.1374205271	2978.8693584088	1407.98538345141	1386.78737526662	950.554680516376	750.848607249413	2943.63317815536	308.363627978086	1179.46982737908	81.9222286642998	1910.78312210167	2701.01739317631	1032.74504312984	2704.48110969967	2333.78126218977	1252.19664613192	1376.51671694317	215.819328550895	2053.4960116335	1820.67842447789	2063.66765379079	1216.71855013921	509.079706098104	1013.07328794731	680.869843477857	858.348396002635	1453.35662017224	35.8035660320299	1099.53719815169	1120.01549267378	1939.03730364672	1959.98196027485	2871.62569877303	1082.511082591	1394.47623131529	1299.67410131427	-28.6580690488518	626.13803816749	1146.44740282425	NaN	446.454931305093	772.750634564415
913.824868434404	237.156809604545	902.658728849753	2501.6499173718	1615.0584343505	1401.78516828366	1871.87964479747	1646.32362518752	754.149072373893	3504.36925207347	759.732142166219	2241.47886504943	777.59796550166	616.599072847484	1453.69593561534	931.088501953641	1097.58290559808	61.61772736603	1654.87667335237	1990.17790291408	436.230135566011	1896.86467969114	1918.35227428563	1722.70207087262	2336.79490586261	74.9428432843604	1399.25722592393	1960.19653744333	1443.3633411442	855.796693583661	796.600462938731	1557.04434891591	1295.21486721718	1248.54091613175	975.327543924385	55.5091908262435	1098.2735614177	1007.20243734858	2550.7317769853	1371.79099630403	2335.47573556878	1169.78148051314	2080.48011727536	1222.76758301567	4.08722545750085	450.05358818712	1452.37402719329	NaN	600.180878610953	624.466175591278
1483.86065666293	1086.01469893513	1496.15364973879	2034.81025542642	1702.89944237823	1815.77146971112	2068.33660017876	2358.89825469906	911.677706222955	3079.71466687442	599.882700026172	1639.19938734878	585.354617300157	892.914901512724	2389.05865869721	303.945703982251	1052.59613777835	5.41121878998801	2297.64693648717	2774.37642446862	852.416037242456	2562.75162182238	1434.47605384161	1609.8849936982	1011.23125702636	247.353615715406	1786.42560413451	635.516624559341	1333.75737224654	1156.24134471439	541.129531956589	1119.79027432874	271.163791912886	913.613907459925	1728.06751138924	23.9799708602138	1292.93285866057	1027.52350241507	504.511002612524	829.501000841477	2528.51333852141	2326.22364574625	2171.46650373246	1035.10691808837	-21.6632802343522	468.03253342356	1385.52130393387	NaN	646.003246739415	409.445901089769
1472.12101530184	1032.55945800812	1136.57784179519	1582.85026255904	2421.70819632568	2248.34422334724	994.531231677368	1935.17059474103	879.328075440083	3605.05712155916	830.115076659107	1766.28053074268	933.014983201148	1423.26531373641	1835.51725785089	604.551480902313	1065.43989033367	27.8619635736309	1521.69625544913	2060.1714071717	542.018882637757	2131.0722928863	1397.26665415852	1592.04222493195	1165.12135178322	117.636450821505	1371.22108364812	1384.8100769579	1147.00269403686	962.384540962285	1437.68269499693	1322.56251860005	311.556613015563	1548.24365648701	941.868073881653	32.3046999736246	1117.39784779373	1015.95531611727	3630.88770947758	1009.64566294841	1780.07829148908	1141.37193133395	1805.53799042074	1129.19555358403	-25.3464457951625	446.211456156454	1994.82531726047	NaN	921.090188403504	441.783682429209
1780.51337726404	1776.03573237529	1946.18623814798	2571.93711135149	3757.39359564937	1923.7980137042	2320.06958635902	1961.85799525862	1511.85468393874	3737.24419364998	436.100499415351	1620.43757249105	497.668116635732	950.823206218055	2411.05377955906	494.211423760631	970.524729826624	46.870946530769	1182.6058369071	2256.91833015084	1406.27607552203	2132.82510391941	1391.73674945001	1508.45249946583	1075.58437804793	690.309086733562	1703.35647036604	433.081171650146	1711.28860871663	1294.06289062298	964.454811660433	1343.10492313298	604.052898331139	1157.20140454857	792.23744168346	105.648986543476	1057.97682714462	437.538090273933	2029.41303164359	2451.74504585153	2101.46442514363	1294.48881794315	2082.62021453592	415.461817242634	-29.0398565037816	902.085844112152	1089.41946721226	NaN	922.038537696779	1325.52634129702
1198.74553716688	1625.59765291054	2705.61193001526	2815.4059125425	3824.83834373684	2021.08005936071	1287.25293124496	2521.8750612962	1159.53340055	2753.78684071599	82.8801637267369	1761.15961092887	166.906170762892	1014.63957499621	1839.26920206863	768.758448499232	718.886333219184	54.311401696685	1796.3559865951	1969.16866512364	1088.86783959907	1730.90822517765	1016.5448503587	1383.93172883702	1126.53413187844	1780.8002704031	1373.72653776818	73.1316315501828	1890.78955192284	651.5504075507	1017.88264481736	1378.50877246928	118.599769533471	1578.22260898537	772.519931383304	122.023435302319	490.638116414877	759.966490230864	3954.47274786875	1330.3693680313	2448.16636612619	1499.09344321544	2007.48572238868	875.258375758313	-82.694761635814	672.123469451099	1323.70920716877	NaN	599.971726773674	851.947812739452
1234.95316160163	1958.18125376521	1781.01840328173	3493.21886333412	2624.223868874	1024.15179520356	1274.19809683531	1607.2194043897	1173.28254909155	2818.20597731477	101.335175280104	900.810570183414	171.976058700733	682.749482948321	2525.97526494808	1216.68138453515	1301.41405587393	29.2632642670474	1734.36318476934	2424.99249225666	1527.75475328574	2103.43256859398	1640.49185863513	984.659186193416	1566.73904945051	1628.01061400388	1896.92470287704	133.665234063169	2019.4678319838	709.38444325443	827.003474823974	1216.40240458334	787.035842737235	1283.77641295813	1463.05979117578	19.6573066718604	936.62897997617	1625.2141842134	2982.57998004595	942.839946339448	1575.326093031	1364.12685248373	1295.20920556831	532.66878969765	-83.1437327401729	1028.4312175086	1208.50635944891	NaN	774.992128851883	558.235013553371
1932.21048156699	2332.84392696595	2332.84392696595	2372.12171573056	1433.94367552457	1918.74381113341	1277.95474300229	1428.33256284392	781.932382032138	4063.31107768082	104.109970208676	675.32124109964	120.943308250649	820.800374952013	1899.95262814385	1766.36542780256	1205.29918636913	86.6515869894292	1860.45728195599	2957.03395258365	1771.01193911878	1590.83073787952	1116.23016223332	1473.88370608153	1264.96862015115	1225.22933750135	1739.56919579735	107.987791004077	1839.4851064597	611.890991598158	1067.80580905063	1468.87373117048	454.206167516851	1615.13211872416	998.104546232085	78.2764057577928	1019.81477563458	1515.72212093377	1869.94465441332	1099.66048361573	1747.5006388241	1307.81531011739	2400.90643110471	221.402953616759	-96.9514869151892	NaN	517.49484585976	NaN	1052.90913220895	1625.05662323489
1690.54893653724	2398.14148879522	2710.38074201383	2389.15618654433	1701.78056435086	1447.94577576307	952.630989182485	2064.56214273075	1308.6735908742	2891.20994981309	18.1595550894023	1382.80233444409	12.5437411825929	401.049954984557	2272.73218940628	1415.94348954988	926.516023281836	89.4904277640464	1383.39249416863	2285.52008044891	1865.84474714069	1413.85421231493	1243.43043141607	940.076101416099	1104.81908961833	733.295247258816	1803.55659130365	39.1023797307955	1558.1463468093	1084.81057487485	1367.21946905598	1602.75077351473	265.024432656766	1626.76124629936	1363.78940151532	NaN	1019.63929160228	1797.12126748554	2632.44000446855	2381.63605470715	970.445830716369	1382.87899254622	1210.10293826615	231.410192086124	-115.256600695183	422.021193904784	827.766250407664	NaN	816.619408196046	1205.6442013815
1856.53207459021	2429.82542235856	3657.34764934491	1247.2673795109	2297.18107914941	1111.25072249135	980.854588489139	1820.56072727925	817.859420986373	3540.4407705843	65.8334412667136	1291.10745904613	35.482616973095	605.412816665602	2092.29512964011	1504.7555615242	1047.5217986142	26.0173613750673	2018.99811421178	1979.44099477428	1503.59211683486	1817.60458964877	1678.90157017855	1063.83326252782	892.159853183527	1999.51018895397	802.343963526581	90.6383062449597	1742.56852993537	1085.81958658323	964.548280070374	913.065178248879	288.403542814733	1979.33742041852	1711.62529094674	NaN	978.277107222773	1979.33742041852	2165.85251177941	2051.99548213837	653.340010175425	1505.03524170593	1446.99048149678	-69.9870016617577	-30.9184130594407	712.501015773219	-28.6859222821655	NaN	593.062759188993	926.820130391643
1649.27787666688	1471.52029165281	2019.41867077845	2131.92347142027	2374.93384080659	1699.9050369557	1087.87892146422	1107.00473757333	928.122104552843	3107.3400929848	44.9594195145938	1587.40023631388	16.83321935414	891.600432774724	1554.11857139751	798.452012581714	1164.05956183928	118.468545172736	2221.29413102995	2073.42101397355	3035.17845246638	1596.17505654966	1625.75428016322	2212.78810264757	1463.06855028868	716.761985269814	1347.02698072782	93.3229644918603	936.330837478108	NaN	1331.81339866685	780.02803996815	59.9595946953623	2125.14794965897	1068.51333123801	NaN	727.368026482382	2870.40161877278	2269.15761868264	1392.79384546779	338.698133552469	2017.65015825746	731.049771815752	-1.11639075533207	-84.9522108970593	NaN	724.342906204414	NaN	729.931960880529	727.696339010083
1244.62673706619	1369.61195942214	3850.17452563986	2735.44146138405	1973.14420431215	676.000274996305	814.497413282632	1479.95927285352	1820.00915710125	2596.94432309773	102.869840949632	1572.29069837774	NaN	1082.68445199598	2457.69979743418	1491.69325390175	1603.55890912384	21.1259946280194	1374.00126247018	1757.37418505422	2464.69140088556	1989.19681102543	1465.52549962228	1451.86450889003	902.009631916721	484.210998688557	1320.94668103924	81.2117720870045	1335.74608766585	37.4199390216175	1452.10968009134	1012.23853792877	405.124721923139	1702.97369085593	1303.19497050505	NaN	723.573100884582	2597.60744613969	1577.99248133983	1886.9416040457	1172.77660300822	815.694102489475	1548.88857847623	-77.5718392470603	-115.630789145609	613.086163323669	807.858436333891	NaN	890.692621407204	528.013216491618
1022.98639993043	1516.58593194222	3746.79934256166	1296.8327156356	1838.89064919192	1593.21782275683	638.700006286559	1882.84129245324	1158.21914842681	3778.35365054415	39.168154619281	2258.11216953069	-9.29024692525464	954.5345405224	1412.84354035247	1348.70360398948	1354.53450729521	8.76202433362946	1438.49951489767	2407.59564430934	1622.75605935861	1954.41144094411	1809.73680767803	1569.37186579502	619.303801669767	355.016282632525	2033.01419445087	129.460555178327	1079.52861930358	-8.07215466645282	1192.0134045318	1856.81724821373	608.590721024721	1652.79124101479	1906.10442972808	NaN	803.447020034943	2356.56634449877	2756.87840709171	1408.36925381593	826.593484447569	1257.04029646578	1100.10656291747	-75.7754834551804	-28.6953633906891	NaN	1122.52566771009	NaN	1156.15432489901	239.212938881059
1085.20081173286	2621.38391394603	1940.13971883828	1819.45573063211	1741.63147655523	2112.70654309571	550.582022856914	2289.78491831411	962.261048046199	2472.50273223374	59.9508558505054	1390.85838933915	-34.7917143300424	1664.1581441407	2553.48492544511	1378.21974332761	1882.40500516947	57.0676220197465	2374.91931187611	2296.72391247008	1472.75447992296	1388.37451761523	1563.92308891043	1150.13002800032	1040.69715238773	265.547616798541	1533.14509264439	67.2005297507202	883.387393694628	22.076256792799	1163.27178207575	828.368170635926	1558.96269285224	2089.99136441607	2062.46504018814	NaN	1039.40332305006	854.747564687693	2259.77419051891	1072.13318184074	1029.47688852338	766.803924411193	1578.39603147576	-41.4205805493725	-78.4642036933984	190.94396462679	893.650270328616	NaN	573.728070448392	259.418540741505
1117.04138928584	1815.79180583783	2745.95391123177	1416.18332852054	1585.50895450244	1146.39116445604	530.0458858819	1594.53965455481	780.64781233512	1951.25230662336	32.228545495099	1900.45461882879	-35.5017048976631	1293.31707238302	1515.23931483999	2128.44551110268	1227.90841144833	52.8885382287876	2275.61499820572	1473.19088995341	2123.77346389306	1510.55842649595	1491.16682846344	2084.32159181101	888.886607218203	600.294001204862	1894.96834043467	105.237910257076	1675.95735089095	35.0476756277274	1092.031230768	1211.38659421489	553.78444753153	1697.98922980607	1179.25245790227	NaN	1403.04376436519	1423.7014234233	2018.69057669873	1019.35031189486	1118.27263282033	986.750910680787	2467.21337271307	16.6376952412579	-119.38049603126	388.720515995005	494.387540619937	NaN	1065.43912050786	45.8647446056006
963.650261060246	2338.60332040771	1901.37502626846	1938.65805910204	1774.83867240904	1537.58300892262	762.547841533665	1199.77613567292	446.20695688511	2386.054453105	4.45950725087918	1077.75893730847	-55.4193030575972	1959.90267074503	1127.62484454623	2380.71730196915	1152.17236470097	115.331870545998	1837.16506997133	2868.16091647041	2259.14863072662	2197.91725167589	1651.1676394942	1516.47775590873	1116.97386391793	1021.09292984014	1584.96413739287	80.5466241246686	1957.07347679001	30.8098425388181	879.452444485578	1266.45184483207	479.8210162346	1481.19631920831	2528.50626910743	NaN	1281.38060508283	1190.65967740516	2022.32963320102	1269.23298537049	1612.57301166094	1083.49165967238	1476.36270614899	-104.127119791313	-104.127119791313	262.852711587989	620.826902933443	NaN	868.48200386426	20.8261356783268
1226.11336258426	1967.88001348946	1785.83057630083	1419.4702182318	1165.05330290608	1532.54440282101	263.852051730102	1228.37484627604	147.385641603218	1590.2122369615	12.8273619420613	1662.5797150986	1.51994348314052	1862.45553848054	1461.19743326973	1663.58125892999	1114.92221711114	95.9839965904021	2278.92167683345	2260.20409758163	1379.30802404304	1489.28120542773	1778.25733793939	1564.66628347425	1072.37887986744	564.100702129552	1182.02990248056	52.3959299350037	2296.81529904725	31.1630422935802	735.552466607956	1103.25983329735	1932.89957939031	1974.26665814286	1430.7492067551	NaN	911.362551306324	1184.84490528156	1309.01795420326	1564.91442237284	1658.48009135115	1152.32364109502	2852.28784373699	-44.8660029406353	434.235314116948	380.125047719856	601.075302174647	NaN	171.575062647732	-110.249241503788
786.236129738216	2188.40800285623	1605.58434292421	1174.40800421722	1648.5888071522	1204.96380774763	89.1111306738909	1707.43702135893	90.2428271009434	1767.41693199271	133.247291328937	1723.28077133767	NaN	1342.20730788223	1454.60116279363	1373.81807957606	1382.01346483002	22.7502819952838	1872.5658107454	1718.02426024222	1476.84577991151	2502.13992364899	2020.95476492679	915.714744773878	1347.75272576436	938.573897207237	887.14080423218	226.511298908104	1474.62102176951	49.9135771484656	675.407916274101	1410.13380359263	535.131612279014	771.99160099203	1310.10070156335	NaN	809.935191416931	1006.55197816414	2542.15652124499	1669.52150604685	2169.62152122508	1213.44835450733	1842.24227878335	-57.6862213181654	458.21830901243	652.388066598562	903.002521157406	NaN	NaN	-68.975160712708
1104.4928300071	2024.20675850636	1761.43135036372	2026.47206374897	1558.68653115021	1427.29882707889	714.860328278348	2094.43122102724	128.146270442611	1526.97225775368	-4.37408625001638	1201.90095543929	-12.302654599148	1211.3128412455	2012.74975259508	1143.3547405755	1429.24743994582	71.2571179368109	971.116106118796	2174.44316453403	1268.72571939773	1096.23897310577	1471.37851048289	1801.91304189139	1076.79576537585	897.232023399611	749.692388272634	333.378999232171	1733.28995578582	-7.2471444431755	856.798575085256	912.023867411973	524.296294201479	1244.52614829575	1866.96121389479	NaN	1009.8186559072	1096.1081751677	2029.91725792027	1326.74924851565	1743.90197435215	1768.77286857547	1784.59980126303	-56.9768664542056	824.809383281488	NaN	350.001402654576	NaN	570.447965088499	-155.329948155495
1494.70524596199	1552.51937803175	2641.91900389532	1953.81747122187	1684.01818822964	1374.5425400915	-12.9966295827961	1688.55262996061	43.6838920542259	1312.19396629078	42.5502816214855	1359.80560446588	-56.0738260269329	1562.15676298636	1505.8712471493	1573.88291211908	1677.07302448703	-4.45676114513076	1032.13482218738	2210.61281002582	1896.3520132689	1488.73231413976	1604.32475318561	1542.52285508189	990.883690526456	1029.79599673991	844.390302428749	249.260913281813	1424.64145684701	79.4265097783075	918.687017416191	766.722151835669	648.143506723595	1375.73286313943	1148.93681375032	NaN	986.610707334758	1056.83689521667	2844.17724882744	1527.54379344254	1439.23991595327	926.398165919424	1433.57941098601	7.13215923624336	-110.606344082785	-86.8322232202886	688.656957294463	NaN	671.67544239268	-132.116262958376
1095.91754916635	1195.75969732739	1317.15867293229	1689.29758880527	1140.16577391953	1244.54620154244	72.5355305156654	1654.12592297581	167.839399214842	763.488578584694	-29.5757573763093	1421.5391005552	-19.3646285871119	1370.20521821043	1336.17256132318	1180.09175559889	1205.90963323749	27.6755810030083	917.218819642189	1541.54204253934	1417.14681391698	2165.76869240183	1960.77035615216	1387.00406307347	1129.32459013394	1451.13762078286	1267.89888447031	340.252781887991	887.678506621752	83.2670430401845	1793.94538396226	762.930491622021	777.906126929756	1834.26440209847	1356.19604419769	NaN	720.307529592312	453.050037946573	2063.35443549139	1547.51576518237	1726.64216058638	1587.19566289845	1058.88616759295	-43.0812775507021	520.373270017607	155.318211029688	318.572647347267	NaN	755.051522224126	-155.318702519037
1303.96329568712	1206.30763625732	1155.20874469521	2991.36224816025	1018.94503386292	1856.96685548148	352.388381708331	2529.20116225408	389.860902187209	1577.62624827529	61.6924652661233	1276.71055352066	-87.0620857257877	1433.98426530116	1611.32868150682	1177.95060481881	998.257255948177	3.48427233099775	1122.75068719188	2714.15256771287	854.972363384663	1333.27240540889	1187.72969089299	1019.26686385492	1144.18147710084	1045.62499325543	1611.75177255346	394.693797625305	1050.20901575987	22.5614369708329	821.379640520248	1145.2871660576	1066.9038502692	1023.10140909333	1106.0955081634	NaN	333.789308483592	884.777910643218	2042.11103878737	1709.46042670958	1738.97891105778	1733.30227945236	1682.21259500355	113.191619264608	169.957935318838	311.873725454415	802.33469616297	NaN	1106.60215021365	-124.091581842077
979.346295227683	913.429665773304	733.863675190683	1683.97233422278	857.741478820466	1860.12884397155	686.130943516822	1764.66338062383	690.676917961952	1483.94945863707	11.0537384150723	1336.20528917036	-66.2278271521314	1997.40664185357	1196.96316699759	757.36572265672	698.596010846443	69.7600944764776	1487.28554334036	1508.44263959206	655.106424106838	2037.48413669585	1873.49600252657	1114.33415063804	1274.88197430027	1198.0483729762	926.263842919431	509.986271566656	828.788378553079	-18.6123589121793	1299.74739190647	1641.15989080614	801.469690809659	1054.06880317124	893.743339160921	NaN	390.851955646545	543.103475426126	1649.02572898794	1464.84049539265	787.220747103792	787.220747103792	908.873956947597	-63.2147759164481	-121.199016122374	23.1931114492448	NaN	NaN	NaN	NaN
653.040958048089	474.46006262133	562.044323435728	2082.82557939482	446.023614304967	1365.08962388982	359.576811423224	1965.6674123314	1166.03448567528	2179.50950367045	69.5250385963217	1080.72514072619	-27.1588856793123	1103.07872891737	1417.15713206366	560.793545956924	1112.48931777568	57.3270420370319	721.949880155581	1821.81245297123	990.151662617579	1367.88829904975	896.251112904555	946.742685143943	877.890541181141	1245.10197564942	1038.54554376101	134.287386382874	1099.36493759482	16.3356905135163	679.969813235761	1141.62833339037	430.674212352274	872.712245400308	849.629319392578	NaN	197.536659674199	533.393233086673	2125.82343966218	2104.19060816154	1463.17565369515	724.243672436379	981.56051028612	NaN	NaN	102.584409312669	-104.635345061901	NaN	-142.20815766828	NaN
951.176123342802	306.828200538253	1363.28557220366	1140.15448939502	523.128739995611	1107.14019653048	1085.51014258474	2009.91034279197	1645.61469739011	2630.35136386703	-32.4221192422342	1166.33823890828	-8.5152175127368	1696.56230494801	1638.87683693608	775.949325655603	1197.40641847745	11.9111881098565	591.120377127587	1293.94128331374	1395.18516594692	1876.70432511157	1520.73060614484	871.939795769987	922.465097816878	608.978564662304	499.889844333789	164.585567113513	1641.30234966583	24.7656671210613	1119.58518592182	924.41166411029	267.288978247811	1651.98159749054	893.230095536851	NaN	395.47987127195	502.883051913797	1575.52594042009	1751.11657390226	1804.70592308188	754.58271894501	1290.47621074124	NaN	-115.389056034831	-130.211641978131	-57.2389111803458	NaN	-110.828260359969	NaN
966.109605698045	596.946761921458	287.032275788027	1178.03642342164	162.838603036027	1035.61248677944	617.455808797935	1254.37565346186	1592.77492692373	1724.9443401277	156.002254077201	667.58903449599	-77.57300201601	1169.35208838901	1224.72686636754	733.422985153745	799.401444021784	30.0454861498196	917.220120571856	2294.52044944219	991.4458867984	1614.02561937535	1021.10553514985	922.285521112262	1049.83228341658	579.862681772728	602.844080386119	330.51450681743	871.7264441628	58.6294744237439	1291.65513893179	1350.59076113414	958.842213553797	1170.31709322106	1003.91063053207	NaN	249.303546254885	690.74291255486	624.010323965028	1496.37029709791	1048.7719862758	1181.22454764153	786.150528395484	NaN	NaN	-47.3871422681317	803.278014778983	NaN	-136.450071462326	NaN
1578.61752310111	76.7624277106828	837.383041701127	1042.64797501189	486.151933591596	1060.89374686174	875.014946141433	1408.70377274942	1364.22970386542	1258.17615498819	4.91970105191526	878.436028363279	-45.2561715351605	1110.59615377408	1569.2740514694	600.03695145513	1145.96977056293	102.448075292084	1003.29618284793	2078.65413322873	933.728069829873	1526.92079147503	464.469953685537	617.398483367358	1403.88806458815	1239.46114921597	747.330241668454	548.408169225183	1439.53306022827	55.5334503075154	965.564277101757	1240.77055000777	302.987830147373	2641.0848209707	818.710509626702	NaN	142.258116139241	751.643434716834	725.187798720167	911.573509718653	1491.31311386732	1027.06404230054	1355.24011013223	NaN	NaN	-21.4985158933968	NaN	NaN	-159.858460867733	NaN
839.690421721696	-18.590970444452	1144.42596920622	NaN	434.517690047517	1200.35121949364	NaN	1227.74317881809	1942.21678453087	1760.74505400638	82.9875453837224	1107.90335677362	-55.1135828770541	901.879917976443	1376.2623636954	871.198466263276	957.342542227167	12.1178182946178	701.27042600574	1422.28454126515	979.76360309448	1756.11661788061	597.454123815993	1104.87235607269	1019.72734657837	1575.47112476428	240.76557052897	417.959238936072	1790.6348649729	-3.10527495750691	857.746054941269	1378.42226254134	659.889096053244	816.091958333264	1075.27300389419	NaN	400.708050492322	1033.61890728618	68.5908595380215	909.104184015656	1178.20586147103	1039.64712541954	1430.1308361101	NaN	NaN	-65.3874224291219	-107.75662270933	NaN	-44.7753790495613	NaN
1731.85669891701	330.249456477719	1374.31548711302	NaN	447.906788157627	1105.87400221226	NaN	1822.09873001131	1431.43069666637	1456.56138886985	-18.153321797737	968.797499284211	-90.1184858349624	523.950371781949	1559.68087804396	1171.13431412127	741.253009355734	16.1235557127778	719.99514263656	1957.67538273073	1815.95627126956	2234.31733333119	207.890407981411	506.097552109589	1058.75944084135	1814.06402210809	191.771102893401	438.166194952977	1000.0391151636	14.5960220311076	988.296168314028	1304.3724345866	2340.59316101135	1398.15330479935	1033.44992063868	NaN	232.260264006362	869.043950636096	6.42024944057267	892.866618605777	1043.09232929225	1240.33524714013	986.901032928606	NaN	NaN	-66.972464177245	-110.549387887824	NaN	-159.860117349796	NaN
862.609443264279	12.0103118090373	1032.95792523583	NaN	1150.71560069267	829.454369591964	NaN	2322.57596324861	1704.06234749957	1523.42435990558	-30.290989083226	870.612392081734	-48.5834435231237	522.456266750519	1443.18039448427	1293.07517725425	795.482291790951	29.5911046645426	1075.59990189737	1933.68169488159	1473.91059643688	1796.04716284452	403.097007101908	693.43897504826	1880.15416149565	1438.88045624385	331.663665781774	97.7770804916572	1434.27185357804	47.3804340560637	800.418255697267	856.027202526155	910.477629629442	1022.85404301282	1232.54611334676	NaN	354.388161340554	1814.12301559889	41.6856249287511	1210.77059606056	1482.94460210991	1415.18820397948	998.314093448198	NaN	NaN	-45.5938031714626	-89.2335172215694	NaN	-178.809772377052	NaN
1240.25966736688	-51.6034114184504	1455.3794714516	NaN	586.890475173414	NaN	NaN	1441.64842012704	2541.27678036858	2288.39658514134	-5.83324033659629	1290.60685555692	-10.4102574447817	774.094091043666	1513.38820675343	794.202890990972	945.610325888332	4.04534012037203	778.825573384209	1721.5734297373	832.054749715312	1856.40492862292	1413.68233024477	932.913258568498	750.751356110821	2013.20251554852	52.0797555453028	131.631472441377	1877.1575504219	-21.8078807547338	548.54403152676	1417.98292219977	1387.84237398977	1269.59868485824	822.127469125201	NaN	221.635008633709	1067.8888622221	50.6011498958106	1294.97761884926	1766.50659507006	849.900268123763	1813.65949269214	NaN	NaN	-96.6078963389778	-51.7551400643157	NaN	-133.410157897675	NaN
903.930493232737	-50.0476119840697	1078.00572971888	NaN	1170.76950705689	NaN	NaN	1445.62514361395	2239.27079417247	1672.38104377353	-8.81926650051024	1114.65314792649	-21.4168165093756	618.90111633745	1318.53390283542	982.331345533519	1243.95375808183	28.1790174161528	822.516749632967	1734.05185217685	758.590911272747	1671.10620311116	1160.01832693843	855.442256262126	770.068660693769	1506.1274981615	61.6985569238859	79.0040154850393	1025.03575016143	15.6349133846817	NaN	1856.53096362594	1153.58010890243	1063.10128601723	1195.33956561868	NaN	938.982900777272	1232.45908269979	77.9701637690359	1013.17704242037	1443.92503825238	947.528283697305	2273.17251685947	NaN	NaN	NaN	-90.1827971707354	NaN	-168.500614594738	NaN
1128.66957845204	77.5940615625511	633.506412371062	NaN	384.778618297976	NaN	NaN	1455.33972274158	2218.71627044976	1104.59914676755	-24.4187203383921	-15.2490320776331	-80.5830609355406	275.084989409361	887.603095354397	1418.37313686963	636.435129280224	27.4712870060487	1247.76848066831	1001.33953282195	526.252955483534	1939.26610558716	1925.41244061582	1883.85144570179	556.208552614804	957.964836783735	125.590466422243	86.3384156701057	1285.83490777217	-33.9288253312445	NaN	1784.91767689935	930.628573107572	950.360794254936	675.270417082855	NaN	412.94794771201	1292.77286710626	67.35621382102	1349.93629639108	1193.07398413431	1141.171013167	1825.13683058071	NaN	NaN	-50.2905203715574	610.607309945568	NaN	-172.550851983451	NaN
1330.84947380884	-57.252752003955	797.405230004747	NaN	845.587290735439	NaN	NaN	1190.8920593054	3174.38689271888	858.206401879192	3.54841987048962	688.421997399611	-88.2269339022569	1090.33424771349	887.579753747252	1038.16350072803	937.379103142469	17.2768381260716	1163.8475730112	1166.21897060144	690.753753756631	1270.88035163344	1129.94009978425	679.393393053218	622.786242720346	1668.28565192953	62.4909792215021	62.4909792215021	1298.60630281689	22.1369692216208	NaN	421.677077351489	666.743829721844	922.263666316527	932.716750540855	NaN	555.244264662346	1623.7817631492	120.240400341616	955.356683874642	1443.95168793338	1170.1998771487	1441.64154607022	NaN	NaN	-66.8810905744976	268.089479583977	NaN	-84.2071545482118	NaN
839.878310147179	-0.585417987692287	1046.54971870493	NaN	193.4560711582	NaN	NaN	1173.99708731555	1501.226817532	1710.19457507373	-18.9562098594928	370.27494292428	-72.9204109829066	746.345674692774	821.104280687138	991.981094388541	1077.41950123924	27.2390836993682	904.169398458653	1043.00680959104	854.330327795744	1662.82644388732	1490.5787345909	1146.08331599804	652.460686000897	2011.94596205861	142.653707479256	124.157309165546	1432.77748986055	87.5713222779168	NaN	557.095939098789	797.669195737206	630.31388677135	505.959594692555	NaN	258.413200180561	122.437011645803	NaN	1279.12857192496	1187.74553044807	556.161471633175	1214.35071973881	NaN	NaN	10.1767174928223	-82.3630713445256	NaN	-112.438502716664	NaN
888.170002773221	-72.526709217679	884.722526534019	NaN	854.844399127604	NaN	NaN	1848.86671476412	2052.26781287703	1436.31872480631	-16.2179306440497	67.670657843194	-41.4994230648629	543.131338485951	1147.6155616154	1193.93164158013	817.465042892439	37.2172342558056	1565.64787309195	1395.8222465546	828.153369038146	1753.37452616057	1538.20919253739	1195.7955433306	1164.56186586917	1395.92243965754	102.61683218056	148.888946938234	1164.56186586917	26.3296602574797	NaN	603.1411653075	1175.30096467163	692.68649976083	647.332369323429	NaN	293.802737195997	1260.19459343908	85.1416712711548	1475.25606644425	955.121596916982	784.832583508278	2173.78855001873	NaN	NaN	-15.6416223788945	178.974392945339	NaN	-37.6517669691351	NaN
889.388628733932	-49.1294380894254	2023.43129281216	NaN	708.815912445615	NaN	NaN	1561.07312753888	3325.39508159162	1527.71893153658	-51.4297274688944	-65.2314637457085	-77.8830553327881	639.104527724266	875.624099535643	1102.63534685209	973.084425608673	-8.65007849282266	1459.19751541196	894.640748525502	450.126578387537	1364.80566054669	1106.66489883263	1746.80768460786	931.870033277364	1317.34480301182	127.350618966718	91.4655803427897	1034.89482158477	-1.24344009828185	NaN	897.10526988711	1420.75412933455	925.03320905764	845.904048074471	NaN	466.549541008101	873.831987245002	43.1532606695205	1178.90570801592	1308.83857226802	472.395758645179	1269.39466704863	NaN	NaN	50.1139498258826	536.202075911831	NaN	127.841645405258	NaN
1314.22604367163	-42.9589690833687	746.717806785951	NaN	1051.76787326608	NaN	NaN	1302.71472040823	2423.9176062635	1245.15810409122	-29.1453811672874	NaN	579.803619466634	528.259778298224	887.486014067962	682.89358839778	1294.29188371449	35.8105676734842	1284.77595693913	1558.35885173065	299.877535689649	2033.29756920497	2194.30988208741	1587.3282133795	989.613440377046	1318.58823792103	164.859722590718	116.20852013703	939.803875960175	108.54798291122	NaN	523.075372333869	1610.62756817868	1375.41820676471	728.010261486639	NaN	797.874428243265	1626.92920708856	89.3396899742996	1879.68269301083	1248.82205014981	400.703690502392	1310.39776667216	NaN	NaN	NaN	823.601064353981	NaN	NaN	NaN
992.066749173716	-62.124570259954	118.758530451616	NaN	297.337387842019	NaN	NaN	1071.56314375396	2437.97943320569	1114.19164519554	-44.8427453512053	NaN	-78.2542735081194	1557.68169889686	1244.5952812184	995.792766789513	845.796992540518	44.6290872264431	2214.80604322579	1351.73511996768	670.801922583358	1333.74306686187	1795.08201561986	1122.77902496751	1151.7576021508	1644.39341426675	106.210537377664	144.462259259608	1025.41100563166	30.8909560788921	NaN	304.69941180017	543.553596578306	1457.02521055908	551.709593131706	NaN	346.64453693194	1359.15325191828	87.95738590901	1031.55752603656	973.382424918952	363.707365206456	1445.7642459939	NaN	NaN	447.479510815806	352.072344982935	NaN	336.946818692358	NaN
510.223670169723	-70.9451290400241	1168.65102006807	NaN	529.826586016083	NaN	NaN	1119.06717410374	2103.82541720915	1656.41769083339	-9.83015610725313	NaN	NaN	144.007825586627	877.907751157922	589.589923254913	792.127240376861	-2.53388033101809	2579.22121498229	1615.38186467843	78.4810465177612	1800.12927680695	1358.19775058668	1459.11124869997	857.110035817236	1888.28359699787	105.478463663076	132.156744773486	1222.48649450329	9.09759555503178	NaN	365.857760010519	1562.05360553774	1142.33576500187	442.806030775428	NaN	496.436643732789	1333.54055902377	190.274109884666	609.747201313302	835.796589472067	430.305934424385	1026.88988667845	NaN	NaN	534.009004249798	1058.35036853559	NaN	191.439312916412	NaN
837.732948932929	33.3214575871324	932.369594973611	NaN	581.521541359375	NaN	NaN	1134.3380468897	1606.36717165359	2489.25783288678	4.46882159911965	NaN	-92.4760353206033	641.791041536207	1023.34331081188	524.940659070532	700.216232769045	-27.1177805377084	1316.66161781755	825.413071125125	1056.7291343735	1119.20463058068	1012.41944854999	1257.32894212039	809.295460991602	1653.13054073415	80.3705227820806	139.566656299096	1065.81203956534	113.271945799928	NaN	402.594786556349	164.603417547035	845.91204255409	997.573209079633	NaN	813.246560533204	1723.21355968646	64.1762722746076	709.476961487305	796.995138143638	504.100973600443	1133.06493650396	NaN	NaN	485.430429247092	646.463874294745	NaN	460.925339783318	NaN
706.076877541293	-36.6523536716294	795.019569303961	NaN	868.945962457346	NaN	NaN	1035.28034705246	2424.86551835751	1824.21357398625	-5.46465656004476	NaN	-63.2196512111274	1001.94916711915	729.875118292569	482.860521331597	1158.27241447126	10.3108575801728	1414.83346928579	1214.35785436095	957.796799546412	1776.56097083949	915.894810882793	1967.04578896756	512.856811550845	2564.05308480796	143.502103229348	78.4585067953741	1020.42916229454	35.4696680830702	NaN	203.570482834012	78.6622385399096	1526.19703222858	1041.73982305052	NaN	629.659353556887	1707.13888143966	7.82585089761081	1476.78121010065	490.465917206964	495.140397268071	1867.10029520313	NaN	NaN	207.659873509958	566.426218199961	NaN	1484.96155020759	NaN
665.525312220414	-47.7859578944228	1443.57796179462	NaN	1378.83658233525	NaN	NaN	942.988367046283	2106.02100519138	2410.07426943806	-11.9469799794148	NaN	-54.7225342650695	1343.57728303473	813.323553155206	597.161559668281	708.22821930521	65.7135646313673	1120.24969860349	931.555803736452	618.658332501235	2080.31143094123	1327.15519155067	1716.51837086523	NaN	2512.67890170248	87.0044084801051	140.469203251657	1332.96658228671	45.1765638129717	NaN	297.488350991198	2090.53739413276	763.564291195421	944.621360698315	NaN	706.32689502999	1633.80633493514	180.69580055522	1146.22302807913	245.064282390147	885.238092639334	1459.87308502023	NaN	NaN	421.785023427857	535.307618664002	NaN	1197.71781354707	NaN
635.317587994554	-58.9387821377387	1518.18027201279	NaN	938.476202952322	NaN	NaN	648.045621446979	1515.86608411235	1869.93683287981	-48.5249365857543	NaN	-87.8661308932509	1586.5506789232	1280.57317562472	655.470698182902	737.94119711882	36.3443438523806	820.411696054739	846.706637744453	692.522661472952	1310.96434384541	2206.52405790827	1918.08404610621	NaN	2758.97972567432	116.497036907028	93.2357456326681	1337.71482881093	111.000842382537	NaN	264.12077269423	1680.77234168486	1058.9417849992	767.897031964	NaN	923.354671135413	1353.49310132399	173.577392973316	1370.24769055117	161.856821988225	609.582633618724	1951.58801141171	NaN	NaN	297.815445415287	889.704280162414	NaN	1235.46112422262	NaN
638.64238422975	-17.9966658873103	NaN	NaN	342.170432148679	NaN	NaN	1200.31776219584	1490.99924646283	1695.98180708138	-24.9452272642104	NaN	NaN	1163.63939928551	663.633805933676	462.674620088919	1079.90640518353	42.8134639489813	576.312254941609	972.249698480981	1288.04270480846	2479.55295328411	1583.38687851585	1483.29560263264	NaN	2487.69991760018	105.294781170805	104.130929125651	1922.06782365554	9.65630445135709	NaN	994.459237555178	1463.46871044666	1628.38226575265	1179.25598747252	NaN	643.579332648828	1289.19835767651	58.44996083723	1497.50820451538	309.639572702748	796.75961440457	1511.59360331158	NaN	NaN	369.502517586586	674.686158170861	NaN	1042.08031010501	NaN
386.97205112214	16.0616818308174	NaN	NaN	301.199028223521	NaN	NaN	1133.42916932093	2102.43250909451	1913.50003973674	-16.3929754821733	NaN	NaN	1352.9873681023	698.147311226292	643.078494743118	552.095232727439	40.9129579814547	1042.92598833834	1108.76913848126	843.002241540728	1790.95869062208	1943.52660839402	1411.28585708273	NaN	2063.48458954296	144.15689116002	194.236436688216	1970.31334204864	105.970905899502	NaN	1110.1276770523	1148.74909132741	2787.23333330168	1045.75865326046	NaN	1194.39258092527	1774.88414093901	-14.6985562929994	2082.41923912446	996.243878717661	858.708686977839	1769.73239294675	NaN	NaN	636.536454167356	769.36958806992	NaN	792.879877256214	NaN
908.651481350668	-51.9096447350562	NaN	NaN	706.794433115262	NaN	NaN	1317.00596973494	2499.14580968826	1842.53035393401	-0.865333687022547	NaN	NaN	1463.56490274131	720.735283460952	677.603241051125	657.235332135373	10.2546959879634	567.376910448233	1037.03692779969	690.782476231905	1998.81196706249	2026.78229213764	1695.8001120817	NaN	3013.90168124815	115.476745335711	239.012347750958	3230.67170058056	40.7976430853519	NaN	1413.31869064334	1280.98517667231	1250.53675752853	1419.1741558633	NaN	661.476956400826	1488.2686454588	79.106446285805	1308.15628145147	392.255159077056	2060.41954263045	1812.01962383739	NaN	NaN	766.620913466596	1010.31182905979	NaN	1031.5023434592	NaN
473.32480862804	-71.232400025995	NaN	NaN	786.822562010961	NaN	NaN	1156.05324932862	1690.16053286989	2861.71324828977	20.4947204082669	NaN	NaN	1617.4874908666	991.568802004263	658.225132456891	786.526472894189	10.72304053034	687.003003209182	1580.31607447822	539.51641560369	1970.20443787835	2145.13757298137	1612.17462136751	NaN	2968.48952886623	86.7576832691918	72.7630324609504	3592.41771073366	76.3194523625108	NaN	1082.93100489237	1312.61187136018	779.424145631327	1439.17071614857	NaN	973.9497774357	1777.83281007305	109.523392664938	1229.56605645164	783.906975492298	1247.25094061669	2607.80802904811	NaN	NaN	789.801936880649	864.078450373872	NaN	1883.9067705586	NaN
500.924999378123	3.54219998241362	NaN	NaN	737.995305632153	NaN	NaN	1486.39372341448	1054.08904730419	1911.72574345848	-34.8074083822088	NaN	NaN	1691.25537125747	1040.83089197468	749.219916945686	1376.84353809863	238.000676771391	1607.25220972648	31.5929084381083	455.20885158723	2969.69622120002	1530.76960707026	1158.4925674049	NaN	3897.4712887046	83.6739042958143	96.5110435946199	2459.71168723838	57.9475240852196	NaN	1477.95428453151	1671.4316713801	1553.0000588243	1481.47205520149	NaN	1741.78708477959	2027.89909927083	83.3549944871346	824.859033267356	895.703368182664	1599.42376167472	1891.06627374274	NaN	NaN	883.895979030113	1193.24957482696	NaN	1551.01346614926	NaN
957.763495627503	-11.1135027618148	NaN	NaN	133.113085233714	NaN	NaN	919.38061333837	863.550966372359	2394.21378735716	69.1416147518262	NaN	NaN	1718.30281126175	702.245015413043	1353.19457256434	865.582911672409	174.999894399355	1223.48506671131	401.99152964215	735.873405819383	2928.86355504748	1734.19852632169	1443.41495627993	NaN	4254.32280001696	98.10301777346	85.2571572495267	2883.31914046263	127.5526119738	NaN	2510.60665862087	1161.26537174537	955.930828090408	1352.51983240686	NaN	1323.18632617043	1459.29379510744	35.8241128192114	1341.29388501928	1329.4689776624	1684.21619836894	2090.99301144577	NaN	NaN	455.608323988618	2042.51089128255	NaN	917.96220164281	NaN
579.551742938953	723.903577377584	NaN	NaN	344.397948127636	NaN	NaN	1172.09274075559	758.827408290156	1890.35952985748	89.4539824658612	NaN	NaN	2817.56394041068	1286.23595894748	1067.47481873845	1327.10342470081	-4.69516514316629	3353.64893235149	-19.1189765855198	608.31682115686	2101.50796096309	2752.41783724851	1066.1288758843	NaN	3457.08328679987	103.202954772656	182.667715252743	2529.21534825297	104.493592506247	NaN	2021.78458037911	2162.67552866126	1178.78707315761	1219.88026640657	NaN	1822.18907031274	1320.85211267544	88.8130415956395	525.8004658007	942.655678050513	1190.16346032384	1879.39565785052	NaN	NaN	711.727364446213	1627.1508845289	NaN	1300.29850219666	NaN
1327.37244193114	NaN	NaN	NaN	779.756874660925	NaN	NaN	1744.49238466036	879.958872076326	2015.9698892858	23.5813360261034	NaN	NaN	2098.53004324139	1062.78475515898	1134.96212715079	1011.05763856486	98.0138828685197	2577.30661078703	991.810339367043	516.642640420991	1779.37445073414	2510.24596053105	1294.07576822899	NaN	4260.82940079661	279.041415423045	114.156802812862	3406.00208293814	49.6842707202484	NaN	1305.59163425829	1193.98153179233	1144.63811807054	1114.09219529038	NaN	1148.16264762209	1548.78417331571	124.169523652544	456.252328594639	1437.08261319147	1072.97753777282	1439.45463322677	NaN	NaN	727.848622636567	2261.35957545845	NaN	1004.1889567491	NaN
955.821113294638	-31.910539486283	NaN	NaN	584.98443609944	NaN	NaN	1667.17448778857	949.990347929934	2109.14650243316	90.5355331725088	NaN	NaN	1877.9632168551	1232.65690521532	976.219882119665	784.795062062344	60.0293911534912	2083.83519314316	669.217812216414	875.089788504477	2724.11865402483	3316.2350444607	1578.50215948586	NaN	3764.41800401987	187.145661011048	136.827469728948	2731.13979699442	131.173845661871	NaN	2157.90151483735	2087.36574908878	970.549458069812	1356.14497749531	NaN	1083.40668326752	1882.81202841794	87.1769600122644	266.53136640786	1133.60896024087	1796.38881963652	2506.67978006411	NaN	NaN	1407.98556870036	1981.68211366111	NaN	948.315666216283	NaN
756.363712463457	-38.4779720332608	NaN	NaN	650.151387516025	NaN	NaN	1628.23851175721	1587.38761754666	2567.80907859988	85.2418790044075	NaN	NaN	1816.08654307731	1916.09363722604	872.646124782699	931.686457472911	72.5893715928886	2265.51601437219	632.870079775512	859.392172546121	2879.73335574263	3608.08767952208	1410.14384393682	NaN	3546.02533360518	188.803715798613	219.249394927658	3986.31669331752	139.834236320231	NaN	2164.33254055936	1872.59774715361	1422.05570733746	1324.41865954441	NaN	1377.35440834787	2777.21087670613	121.446990534723	160.702150765944	666.261032531666	1321.70325336205	3995.81235032521	NaN	NaN	1917.66795869058	1727.33990908466	NaN	860.157733067696	NaN
1320.55200897102	-10.0112854029016	NaN	NaN	395.349086105221	NaN	NaN	1647.64395139833	1464.2388265373	1748.10790514385	9.84786824447037	NaN	NaN	3228.90250304561	1014.90426668734	1420.08041451761	1515.34504451342	67.0814922986656	3502.63757910952	1638.34494653332	1458.66861907288	3924.94572479743	4099.54182531647	NaN	NaN	4135.8671885117	67.4265106453116	141.249022945307	2590.2815738499	92.0047101603349	NaN	2728.71950363112	2069.54080526343	1351.50686597004	1171.40982873744	NaN	791.204972357499	2997.09940225226	226.107846771876	114.12297773355	1646.17129244936	1488.9159444381	3408.14598721195	NaN	NaN	1183.93587556776	927.800270852445	NaN	1152.96133732312	NaN
431.234205899374	85.1497077822885	NaN	NaN	1274.230567867	NaN	NaN	1491.70258357571	1158.47933369947	1872.86321325872	-11.8942562167592	NaN	NaN	2527.17888146125	1626.86160459926	1652.20565662889	1797.0288110839	106.218482821637	2669.58831667535	1054.81014450197	1209.28817592064	3558.61886241672	2315.67849815904	NaN	NaN	4273.89586448954	180.400759184277	106.527888478396	2753.05279614782	77.0938594149642	NaN	2217.26662954589	1541.17462621339	1322.09254847847	802.65600933277	NaN	821.501779460505	1951.07012649163	121.094378592889	99.6183661647573	1667.36727341841	1685.26395044185	2373.68945994365	NaN	NaN	1035.01801859007	1503.91095660429	NaN	993.25910553537	NaN
576.01290628335	17.8155616083502	NaN	NaN	1805.91942463435	NaN	NaN	1162.29565194829	1481.76708820882	2616.88537821878	104.412214660656	NaN	NaN	3334.11513543112	1690.24566173067	1579.12443353049	1544.0970898587	40.3369908454312	2709.6621465236	1482.49727857382	1679.37510679804	3624.77119142809	1928.05549761658	NaN	NaN	2420.87748337096	NaN	104.614150325378	2230.78900315142	63.3424653856154	NaN	2368.71813633915	2607.9774723328	589.00583412042	1768.80187022701	NaN	759.905359830166	1613.22437096021	111.358075196937	116.137677423318	2087.72359580547	1759.12594274178	2999.43272048765	NaN	NaN	2037.53777242847	818.739204701323	NaN	898.797541993204	NaN
458.685160709528	38.2073152166282	NaN	NaN	1058.36387071611	NaN	NaN	2364.30481145312	2037.52676439875	1906.3470465848	3.06989080217976	NaN	NaN	2732.87760710791	2440.34296244272	1467.24218163497	3118.49145689384	159.2980265617	3721.69305891007	1387.46000581719	1320.97485930238	1873.37210275798	3341.10610896258	NaN	NaN	NaN	188.413463635102	78.0398663685157	3002.94019393304	88.4927700722388	NaN	2091.07182146789	1622.85987600024	991.894156037533	1971.95492854035	NaN	527.220336102381	1968.41680300785	149.460321280319	123.133038249713	2224.52890196531	1185.79791693961	2900.66139797859	NaN	NaN	850.723405640991	1400.00626523408	NaN	1124.76648809593	NaN
259.093195062904	-12.8738411727567	NaN	NaN	649.459673797709	NaN	NaN	1395.02448002995	1454.81033713348	1437.22626151479	-11.7015694648444	NaN	NaN	NaN	1611.65638229773	1916.52695265882	2099.20733410536	34.0721610640987	2842.02689839788	1529.38972045425	1736.26617891357	3807.87172407674	NaN	NaN	NaN	NaN	NaN	146.603428346955	NaN	79.4515514937167	NaN	2563.63343477811	996.415600573038	932.688369362892	1787.10532114337	NaN	878.402209443139	1744.6205003366	137.340402773425	106.179553426846	2500.77097629083	2258.67514675203	3497.91815538134	NaN	NaN	1094.93727307789	1390.96534187039	NaN	1647.44310187684	NaN
749.050911454515	67.3649313500796	NaN	NaN	1081.09416854497	NaN	NaN	1467.10912113423	1799.15237822469	1727.58121680236	-18.285802811063	NaN	NaN	NaN	2448.87664401501	1057.6807085287	2502.15133606149	56.3586557461202	4321.96638483079	1010.45995876023	1326.47574567227	3114.76766704121	NaN	NaN	NaN	NaN	NaN	70.6381823589943	NaN	122.358011721048	NaN	2752.20810784086	978.505887646896	1683.49937996101	1936.21061506188	NaN	1024.5607389036	1545.33482619091	140.787867790074	194.801329461708	2873.86902837479	2620.60590809223	4273.41783524425	NaN	NaN	1385.49808453419	1690.37406819186	NaN	2206.50270194303	NaN
477.729761920438	15.0454967330513	NaN	NaN	886.395051984424	NaN	NaN	1343.20768944101	1892.7920450443	2033.7111105836	25.6144266484993	NaN	NaN	NaN	1530.38750402363	1958.1439605995	1581.28203993351	170.776330431224	3165.07152646228	1471.01054546211	1718.21257702437	4125.60579180713	NaN	NaN	NaN	NaN	NaN	31.0434907361923	NaN	57.789207225158	NaN	NaN	1445.05136879848	1515.95062748195	2454.1841507266	NaN	2214.30832551418	1227.62697550249	132.22463693662	145.447841828194	2935.54407395022	2237.11843376801	NaN	NaN	NaN	956.871778356572	NaN	NaN	1347.55737742579	NaN
1212.03685918753	82.5205442590948	NaN	NaN	893.515609088042	NaN	NaN	1556.41592294822	2125.28782349491	3166.65250094193	127.184040583008	NaN	NaN	NaN	2122.71570675489	878.421400921163	1447.20700465997	143.487337241595	NaN	1908.05674756135	1249.52672020491	2860.7287967269	NaN	NaN	NaN	NaN	NaN	100.893156034598	NaN	91.277689743228	NaN	NaN	1479.43405198352	1434.50224468784	2595.63473848679	NaN	779.443790956047	1627.23604966668	259.679104894634	123.635535561516	2621.7807246431	2012.59447612489	NaN	NaN	NaN	1512.96543830858	NaN	NaN	1037.41490833883	NaN
811.243282288425	79.5308209738317	NaN	NaN	759.482272163277	NaN	NaN	1847.63987138514	2389.95409110544	2959.32520248207	88.9419137238586	NaN	NaN	NaN	3389.64271785482	2339.74731576305	1867.59782279923	601.654580739435	181.696419902724	1742.58137607616	1519.25102464855	2893.68491159558	NaN	NaN	NaN	NaN	NaN	102.502319226662	NaN	105.878513936233	NaN	NaN	1438.1376559176	1664.12477502812	1438.1376559176	NaN	NaN	1156.54114100502	181.336517130676	186.159504103772	3986.67323890401	1065.14887995065	NaN	NaN	NaN	1335.23615044407	NaN	NaN	1762.07049756313	NaN
844.213576912855	11.7777550340039	NaN	NaN	1122.08465748345	NaN	NaN	1385.82670005892	1958.05273886108	2766.9401640814	32.9713120266762	NaN	NaN	NaN	2042.08233046285	1399.48330763345	2580.21345922168	1742.04082074856	2140.47650976187	1851.36768663636	1346.03461764386	2684.98724980562	NaN	NaN	NaN	NaN	NaN	47.5207566163573	NaN	208.109913273904	NaN	NaN	2006.51822316159	1550.7004487661	1351.7981472117	NaN	NaN	1527.02160334295	125.700428692627	239.212348352995	3291.95844304886	1329.65132126058	NaN	NaN	NaN	1317.5755851265	NaN	NaN	1630.33715099921	NaN
1578.42249791186	141.88598856745	NaN	NaN	1213.10148241	NaN	NaN	1021.01333554935	1851.8240320939	3324.8926429885	33.4681388056078	NaN	NaN	NaN	2241.16672112468	1467.9588678165	1613.84714202559	878.327092888089	4272.66093948626	1385.28884576468	1375.56296081741	3938.99067027939	NaN	NaN	NaN	NaN	NaN	42.0165234956988	NaN	123.289671129441	NaN	NaN	2747.41544263447	1153.9846694181	1793.72639249382	NaN	NaN	1222.69766930401	60.2202437377456	192.045500773992	4394.73144757176	NaN	NaN	NaN	NaN	1495.78519880219	NaN	NaN	2926.51252975522	NaN
952.789925511334	100.017378753487	NaN	NaN	782.943111219315	NaN	NaN	1608.58734736108	1275.97066937254	2174.74339500114	28.0683810325623	NaN	NaN	NaN	2057.30683315242	1762.85819585024	2025.67185559103	1043.77082128167	3833.73249621522	1655.78596410398	1475.70993798529	3074.28897701653	NaN	NaN	NaN	NaN	NaN	88.4528470371612	NaN	27.690547000613	NaN	NaN	1909.03541446911	2462.6510749025	1869.91482176182	NaN	NaN	1032.97123232719	NaN	177.438878723159	4168.48789791335	NaN	NaN	NaN	NaN	1891.34915555294	NaN	NaN	1805.35083070848	NaN
989.513567203415	33.2838870367122	NaN	NaN	1206.73117356227	NaN	NaN	1464.08681587874	1652.9716909734	2876.00125721131	101.754654258526	NaN	NaN	NaN	2368.76036930622	1246.01716170723	1980.30583218683	1528.52955233952	3435.48818910742	1075.53554667051	1277.6780330712	1985.10449729247	NaN	NaN	NaN	NaN	NaN	61.7030716697489	NaN	977.044436222833	NaN	NaN	1650.82824966022	1169.21517174547	1914.17333167272	NaN	NaN	724.375506183814	326.554617309744	94.8548874373521	NaN	NaN	NaN	NaN	NaN	1520.2328068094	NaN	NaN	1811.37382863858	NaN
1175.17989274064	86.9529982232752	NaN	NaN	1286.24756709963	NaN	NaN	1931.38533518485	2131.07083483027	1939.65633221158	346.898619063471	NaN	NaN	NaN	1622.87229969185	1206.06890754184	2426.01099977037	1052.50976306553	2913.50034731423	772.203388227804	1376.6901791822	2861.70755157142	NaN	NaN	NaN	NaN	NaN	156.689598511774	NaN	34.3512551601336	NaN	NaN	2036.83156169741	1938.31000541845	868.816966775844	NaN	NaN	1001.76171741732	902.567785835426	121.363429463243	NaN	NaN	NaN	NaN	NaN	1846.57367215142	NaN	NaN	1298.63717957933	NaN
1637.90533387027	33.0989850873874	NaN	NaN	1658.00976123159	NaN	NaN	1287.85177510849	1591.78341227666	2089.66364281284	461.20502654605	NaN	NaN	NaN	3313.98656299505	1591.73831995648	2698.0266743729	191.496830573852	1994.24676202641	1607.59471312894	1841.78144306053	3653.15265910295	NaN	NaN	NaN	NaN	NaN	-28.5823242650739	NaN	1496.87002245308	NaN	NaN	866.161343365658	1338.89590885868	1502.80889890399	NaN	NaN	831.715859950337	727.14573180438	223.393994231915	NaN	NaN	NaN	NaN	NaN	1155.45638790464	NaN	NaN	2092.38594812396	NaN
1328.51951636575	76.2097910833054	NaN	NaN	1931.0012273003	NaN	NaN	2025.69383412695	1753.45258950034	2978.53819032012	653.834692725868	NaN	NaN	NaN	2657.98356081931	1610.60290565325	1996.35149193818	110.33387861469	2542.01484025896	526.60054925761	2218.52314606432	3048.69584585387	NaN	NaN	NaN	NaN	NaN	15.5655211581329	NaN	1639.62208152837	NaN	NaN	947.888964756311	1317.52642062592	1397.15892719589	NaN	NaN	1115.47379201552	1015.4936955109	144.157404740008	NaN	NaN	NaN	NaN	NaN	1923.38955092952	NaN	NaN	1175.13712780598	NaN
1192.73829513883	188.109606626876	NaN	NaN	1769.68896884793	NaN	NaN	1691.49852846846	3352.45303471109	1800.49126354287	859.836571705031	NaN	NaN	NaN	3930.00823279656	1333.84082135907	2522.58006433727	79.1283829843372	3965.43828217618	648.452624739571	2797.46837848948	NaN	NaN	NaN	NaN	NaN	NaN	2715.88858031565	NaN	1501.88079688109	NaN	NaN	1554.21067694857	1187.90151647617	2861.26836317964	NaN	NaN	1268.77496748956	601.706216440117	517.49044880578	NaN	NaN	NaN	NaN	NaN	2240.8623893809	NaN	NaN	671.275763616308	NaN
2133.37927534717	104.558374267532	NaN	NaN	824.309564773283	NaN	NaN	1327.06822173282	2358.67206973942	2077.64895252383	831.424074069881	NaN	NaN	NaN	3290.55143316433	1115.31484348417	NaN	1847.73008644	2033.58503957737	568.754553665712	1809.82545783961	NaN	NaN	NaN	NaN	NaN	NaN	2910.18071535407	NaN	1735.26794562773	NaN	NaN	1369.91122501485	952.190674737587	NaN	NaN	NaN	1302.07626385871	1193.89908150358	156.089706080003	NaN	NaN	NaN	NaN	NaN	2034.90361659359	NaN	NaN	1539.8355399781	NaN
1771.39113921627	38.6612233937491	NaN	NaN	1436.71316917384	NaN	NaN	1389.24111668555	2008.75140165772	1316.84623664091	1399.92232849542	NaN	NaN	NaN	2815.24697550156	NaN	NaN	1739.58327682194	2673.29363187603	208.689889963927	NaN	NaN	NaN	NaN	NaN	NaN	NaN	3974.33033463618	NaN	1436.6438652743	NaN	NaN	1078.19511924215	1581.92873908135	2191.64886522241	NaN	NaN	1215.14397569961	986.015717380473	222.072482472329	NaN	NaN	NaN	NaN	NaN	1699.76396409754	NaN	NaN	1072.93874571137	NaN
2007.43936803997	137.758847769925	NaN	NaN	1816.19504544564	NaN	NaN	1193.76010731254	1895.78119211533	1915.9746920166	1196.13581318327	NaN	NaN	NaN	3360.59572455551	NaN	NaN	1447.54693529605	2427.34144964148	157.892405788873	NaN	NaN	NaN	NaN	NaN	NaN	NaN	2618.13901153627	NaN	1267.51982981243	NaN	NaN	728.901619498815	1172.18917311975	1834.73723713384	NaN	NaN	2262.53355904222	724.768205457684	NaN	NaN	NaN	NaN	NaN	NaN	2045.33334311022	NaN	NaN	1556.09890492697	NaN
2920.3940471308	112.1970739578	NaN	NaN	1530.5624376307	NaN	NaN	1651.8308928651	2018.01407141602	1570.98525604217	1642.31964147416	NaN	NaN	NaN	NaN	NaN	NaN	2961.7881482249	4006.1290439339	109.46272062532	NaN	NaN	NaN	NaN	NaN	NaN	NaN	2591.80165468974	NaN	1576.33145265167	NaN	NaN	1034.97831070173	692.757271627643	1577.52386045332	NaN	NaN	1593.02516187479	775.866015598975	NaN	NaN	NaN	NaN	NaN	NaN	1195.85595134172	NaN	NaN	894.985968134198	NaN
1502.64444058606	119.908849124691	NaN	NaN	1206.34395670148	NaN	NaN	1096.86747269594	1864.39282251744	2004.80831287238	2374.88642728244	NaN	NaN	NaN	2267.899751223	NaN	NaN	2141.54316518398	3214.96076503001	76.9010845658351	NaN	NaN	NaN	NaN	NaN	NaN	NaN	NaN	NaN	1405.88508028655	NaN	NaN	1021.68002474209	1009.74819071897	944.123103591807	NaN	NaN	1498.95338566689	598.353464814355	NaN	NaN	NaN	NaN	NaN	NaN	969.794092256747	NaN	NaN	444.611483257074	NaN
1602.11587025719	135.971460624813	NaN	NaN	2023.73660219046	NaN	NaN	2535.87477939755	1709.30758176565	1474.6768354638	NaN	NaN	NaN	NaN	1964.52640737624	NaN	NaN	2270.24247843498	2180.61487527318	140.052184109977	NaN	NaN	NaN	NaN	NaN	NaN	NaN	3030.33351277496	NaN	1423.86251219157	NaN	NaN	471.082422131594	269.303180001097	947.472467161583	NaN	NaN	2315.75064160862	233.052998860583	NaN	NaN	NaN	NaN	NaN	NaN	1649.66533633805	NaN	NaN	824.334670155525	NaN
2493.30408906668	190.209139695614	NaN	NaN	2912.91559122952	NaN	NaN	1531.29703723311	1786.40175729802	2540.98721431246	NaN	NaN	NaN	NaN	1126.1284975719	NaN	NaN	1720.86260236878	2904.18686459892	145.554498340692	NaN	NaN	NaN	NaN	NaN	NaN	NaN	2068.53254332047	NaN	2038.03744099075	NaN	NaN	624.662819367789	1689.17405171442	1212.47373554573	NaN	NaN	2171.84805605565	NaN	NaN	NaN	NaN	NaN	NaN	NaN	526.674443464123	NaN	NaN	418.105001101749	NaN
2133.28261052078	71.5381924276066	NaN	NaN	1395.92262766107	NaN	NaN	1515.23654074517	1079.74075798822	2826.49644553938	NaN	NaN	NaN	NaN	1983.47571139043	NaN	NaN	3059.55529309011	2123.67350832045	92.035258071457	NaN	NaN	NaN	NaN	NaN	NaN	NaN	1951.20431857945	NaN	954.184291402575	NaN	NaN	532.167048094551	386.314063155233	924.296384652715	NaN	NaN	1781.4815502387	NaN	NaN	NaN	NaN	NaN	NaN	NaN	455.45203107232	NaN	NaN	345.478609348398	NaN
2593.03648088785	54.1629844784402	NaN	NaN	2759.03056179138	NaN	NaN	1285.3852680147	437.501833183717	1770.23128849552	NaN	NaN	NaN	NaN	1773.88744202349	NaN	NaN	1407.10228324598	2001.58963790885	13.8110089636374	NaN	NaN	NaN	NaN	NaN	NaN	NaN	2597.85074815069	NaN	1010.18378968238	NaN	NaN	1008.98749376133	467.065441526262	1212.35780033961	NaN	NaN	1192.02076968178	NaN	NaN	NaN	NaN	NaN	NaN	NaN	119.167356718546	NaN	NaN	589.445904107357	NaN
2993.84687093743	NaN	NaN	NaN	4162.81780754205	NaN	NaN	NaN	407.289502008613	3597.45660814125	NaN	NaN	NaN	NaN	1349.61161690379	NaN	NaN	1265.8463738513	2368.34479343924	148.565852548209	NaN	NaN	NaN	NaN	NaN	NaN	NaN	2802.81793246166	NaN	527.571909967519	NaN	NaN	835.220593509914	1439.74427128777	1066.25637531412	NaN	NaN	1401.43782041868	NaN	NaN	NaN	NaN	NaN	NaN	NaN	183.434639988209	NaN	NaN	298.708120779293	NaN
3223.10062449499	NaN	NaN	NaN	2234.92915987013	NaN	NaN	NaN	223.892559344247	2285.17516654597	NaN	NaN	NaN	NaN	1689.00743253686	NaN	NaN	1907.22411766084	2965.02025232962	142.997697251713	NaN	NaN	NaN	NaN	NaN	NaN	NaN	1955.17544530332	NaN	445.612264507672	NaN	NaN	842.103354465766	776.22114918572	1237.39658614604	NaN	NaN	1504.51898209968	NaN	NaN	NaN	NaN	NaN	NaN	NaN	175.899164173779	NaN	NaN	287.627905392588	NaN
2754.67851223807	NaN	NaN	NaN	2687.62399554557	NaN	NaN	NaN	261.687373777855	NaN	NaN	NaN	NaN	NaN	1753.80983825162	NaN	NaN	916.001828643146	2692.79642928556	51.0483459693026	NaN	NaN	NaN	NaN	NaN	NaN	NaN	2824.17147128321	NaN	283.236564035414	NaN	NaN	937.694543225149	401.902021800586	920.913569399771	NaN	NaN	1973.32035644847	NaN	NaN	NaN	NaN	NaN	NaN	NaN	278.999853011448	NaN	NaN	148.446302642467	NaN
2565.8614270138	NaN	NaN	NaN	3355.65486118313	NaN	NaN	NaN	118.580406416241	NaN	NaN	NaN	NaN	NaN	1530.98594665294	NaN	NaN	2249.70318739838	2027.4195046936	15.7521762153903	NaN	NaN	NaN	NaN	NaN	NaN	NaN	2489.39467134551	NaN	264.579490852798	NaN	NaN	649.59482622538	131.443346845457	827.109684901835	NaN	NaN	1652.31389280319	NaN	NaN	NaN	NaN	NaN	NaN	NaN	168.229427532751	NaN	NaN	51.1702981695601	NaN
2885.31350863591	NaN	NaN	NaN	NaN	NaN	NaN	NaN	87.9745592933177	NaN	NaN	NaN	NaN	NaN	2100.02633071206	NaN	NaN	NaN	3403.9380290882	44.6659947883571	NaN	NaN	NaN	NaN	NaN	NaN	NaN	3035.78821203704	NaN	183.487110855334	NaN	NaN	865.206095272508	166.684178140826	1100.44715327562	NaN	NaN	2040.21117580845	NaN	NaN	NaN	NaN	NaN	NaN	NaN	111.991689599528	NaN	NaN	203.041575269924	NaN
3309.7916897647	NaN	NaN	NaN	NaN	NaN	NaN	NaN	NaN	NaN	NaN	NaN	NaN	NaN	1091.64834091784	NaN	NaN	1405.83691138959	2755.36340896709	56.3104138120942	NaN	NaN	NaN	NaN	NaN	NaN	NaN	3098.12410476776	NaN	152.730348417728	NaN	NaN	842.101631103931	132.313428895663	830.091678443892	NaN	NaN	2500.67609345523	NaN	NaN	NaN	NaN	NaN	NaN	NaN	150.517896179409	NaN	NaN	327.90623275783	NaN
1866.39422596243	NaN	NaN	NaN	NaN	NaN	NaN	NaN	NaN	NaN	NaN	NaN	NaN	NaN	1533.75698061492	NaN	NaN	825.625440576154	1756.59557713062	2.36062567094227	NaN	NaN	NaN	NaN	NaN	NaN	NaN	3004.81762094745	NaN	294.989906024007	NaN	NaN	639.901363556537	151.977838266617	965.584307777149	NaN	NaN	2857.18930483709	NaN	NaN	NaN	NaN	NaN	NaN	NaN	126.606327576778	NaN	NaN	46.5311464055103	NaN
1946.72660330407	NaN	NaN	NaN	NaN	NaN	NaN	NaN	NaN	NaN	NaN	NaN	NaN	NaN	1925.8020731563	NaN	NaN	766.076316423058	2561.42099751972	37.5306487316606	NaN	NaN	NaN	NaN	NaN	NaN	NaN	2440.27115437994	NaN	175.275740067307	NaN	NaN	570.92124690759	97.1086946429351	605.795774866156	NaN	NaN	2072.93108898514	NaN	NaN	NaN	NaN	NaN	NaN	NaN	72.5441595952552	NaN	NaN	264.274876497886	NaN
2839.80467098337	NaN	NaN	NaN	NaN	NaN	NaN	NaN	NaN	NaN	NaN	NaN	NaN	NaN	1787.7567566549	NaN	NaN	925.917833398982	2975.73040914292	61.5987981336925	NaN	NaN	NaN	NaN	NaN	NaN	NaN	2762.63285138385	NaN	169.723597075624	NaN	NaN	596.915974933263	209.434437834222	478.986811468338	NaN	NaN	1492.21493021801	NaN	NaN	NaN	NaN	NaN	NaN	NaN	189.007409383955	NaN	NaN	77.3021413447087	NaN
1441.49498005594	NaN	NaN	NaN	NaN	NaN	NaN	NaN	NaN	NaN	NaN	NaN	NaN	NaN	1623.41821870797	NaN	NaN	934.612997811616	2529.41427502209	89.4303754144721	NaN	NaN	NaN	NaN	NaN	NaN	NaN	3576.41946987967	NaN	201.49277549548	NaN	NaN	726.501620821958	143.693636560455	818.016924135748	NaN	NaN	1357.47555419598	NaN	NaN	NaN	NaN	NaN	NaN	NaN	221.612680356044	NaN	NaN	147.444073752344	NaN
1386.58766593227	NaN	NaN	NaN	NaN	NaN	NaN	NaN	NaN	NaN	NaN	NaN	NaN	NaN	2284.81951660604	NaN	NaN	1749.46290936318	1240.19096279804	27.8753046332268	NaN	NaN	NaN	NaN	NaN	NaN	NaN	3656.16871552039	NaN	192.33574038606	NaN	NaN	332.108743554427	204.385137210919	412.839702280984	NaN	NaN	1844.30804507426	NaN	NaN	NaN	NaN	NaN	NaN	NaN	207.734973749844	NaN	NaN	-15.1223522593421	NaN
1825.28782515701	NaN	NaN	NaN	NaN	NaN	NaN	NaN	NaN	NaN	NaN	NaN	NaN	NaN	1571.1429130983	NaN	NaN	979.396543730668	1572.38607773983	23.4029343951456	NaN	NaN	NaN	NaN	NaN	NaN	NaN	4055.78971800948	NaN	250.687641535038	NaN	NaN	412.255686243864	371.260809228192	591.909706106664	NaN	NaN	1129.66603401813	NaN	NaN	NaN	NaN	NaN	NaN	NaN	100.49393897578	NaN	NaN	68.9671106485679	NaN
NaN	NaN	NaN	NaN	NaN	NaN	NaN	NaN	NaN	NaN	NaN	NaN	NaN	NaN	NaN	NaN	NaN	NaN	NaN	NaN	NaN	NaN	NaN	NaN	NaN	NaN	NaN	3054.53640867697	NaN	294.638004785785	NaN	NaN	424.94267381155	221.039997280492	287.398856506576	NaN	NaN	487.681958898029	NaN	NaN	NaN	NaN	NaN	NaN	NaN	311.207053619274	NaN	NaN	8.06985939287553	NaN
869.369754983987	NaN	NaN	NaN	NaN	NaN	NaN	NaN	NaN	NaN	NaN	NaN	NaN	NaN	NaN	NaN	NaN	NaN	NaN	NaN	NaN	NaN	NaN	NaN	NaN	NaN	NaN	2174.66728267241	NaN	238.438760482059	NaN	NaN	489.561069499468	94.76782407306	133.402025460354	NaN	NaN	455.756143285586	NaN	NaN	NaN	NaN	NaN	NaN	NaN	158.247060543841	NaN	NaN	112.70430666849	NaN
995.3039200971	NaN	NaN	NaN	NaN	NaN	NaN	NaN	NaN	NaN	NaN	NaN	NaN	NaN	NaN	NaN	NaN	NaN	NaN	NaN	NaN	NaN	NaN	NaN	NaN	NaN	NaN	2792.12885346512	NaN	149.546416017774	NaN	NaN	293.311972432111	73.4352390925373	263.109124445906	NaN	NaN	236.530618218045	NaN	NaN	NaN	NaN	NaN	NaN	NaN	255.684083037216	NaN	NaN	126.441135073931	NaN
1660.56964412706	NaN	NaN	NaN	NaN	NaN	NaN	NaN	NaN	NaN	NaN	NaN	NaN	NaN	NaN	NaN	NaN	NaN	NaN	NaN	NaN	NaN	NaN	NaN	NaN	NaN	NaN	1562.45842301539	NaN	256.380342621126	NaN	NaN	781.047323224111	164.503175510925	638.39593218459	NaN	NaN	104.057670833162	NaN	NaN	NaN	NaN	NaN	NaN	NaN	99.6103393827323	NaN	NaN	-22.2237750659101	NaN
NaN	NaN	NaN	NaN	NaN	NaN	NaN	NaN	NaN	NaN	NaN	NaN	NaN	NaN	NaN	NaN	NaN	NaN	NaN	NaN	NaN	NaN	NaN	NaN	NaN	NaN	NaN	1285.2644785467	NaN	219.400003168456	NaN	NaN	510.939466745594	96.0098567582154	358.516344709414	NaN	NaN	254.481515383133	NaN	NaN	NaN	NaN	NaN	NaN	NaN	274.803539048636	NaN	NaN	62.5249245203593	NaN
-154.740969709583	NaN	NaN	NaN	NaN	NaN	NaN	NaN	NaN	NaN	NaN	NaN	NaN	NaN	NaN	NaN	NaN	NaN	NaN	NaN	NaN	NaN	NaN	NaN	NaN	NaN	NaN	1478.47801981196	NaN	326.421023343104	NaN	NaN	942.568370741844	198.107430368121	211.42299190326	NaN	NaN	221.107036656089	NaN	NaN	NaN	NaN	NaN	NaN	NaN	73.7011058416578	NaN	NaN	55.8768663401804	NaN
NaN	NaN	NaN	NaN	NaN	NaN	NaN	NaN	NaN	NaN	NaN	NaN	NaN	NaN	NaN	NaN	NaN	NaN	NaN	NaN	NaN	NaN	NaN	NaN	NaN	NaN	NaN	582.329366767887	NaN	208.280665450867	NaN	NaN	300.339839728679	299.128534803971	106.53105177539	NaN	NaN	135.602369968383	NaN	NaN	NaN	NaN	NaN	NaN	NaN	186.928810402195	NaN	NaN	70.8858835738183	NaN
NaN	NaN	NaN	NaN	NaN	NaN	NaN	NaN	NaN	NaN	NaN	NaN	NaN	NaN	NaN	NaN	NaN	NaN	NaN	NaN	NaN	NaN	NaN	NaN	NaN	NaN	NaN	NaN	NaN	168.771026975238	NaN	NaN	700.885258789855	254.830504102431	144.528920742226	NaN	NaN	160.286289793684	NaN	NaN	NaN	NaN	NaN	NaN	NaN	167.686401992406	NaN	NaN	34.8533836775539	NaN
NaN	NaN	NaN	NaN	NaN	NaN	NaN	NaN	NaN	NaN	NaN	NaN	NaN	NaN	NaN	NaN	NaN	NaN	NaN	NaN	NaN	NaN	NaN	NaN	NaN	NaN	NaN	NaN	NaN	227.454588185232	NaN	NaN	625.288004489965	33.3895070609713	199.557732773619	NaN	NaN	74.6283367998766	NaN	NaN	NaN	NaN	NaN	NaN	NaN	90.8141401127459	NaN	NaN	148.382220876871	NaN
NaN	NaN	NaN	NaN	NaN	NaN	NaN	NaN	NaN	NaN	NaN	NaN	NaN	NaN	NaN	NaN	NaN	NaN	NaN	NaN	NaN	NaN	NaN	NaN	NaN	NaN	NaN	NaN	NaN	265.582746542093	NaN	NaN	629.695525423197	149.066657300139	151.494075826013	NaN	NaN	100.518286782659	NaN	NaN	NaN	NaN	NaN	NaN	NaN	NaN	NaN	NaN	NaN	NaN
NaN	NaN	NaN	NaN	NaN	NaN	NaN	NaN	NaN	NaN	NaN	NaN	NaN	NaN	NaN	NaN	NaN	NaN	NaN	NaN	NaN	NaN	NaN	NaN	NaN	NaN	NaN	NaN	NaN	130.086057522114	NaN	NaN	471.364163170309	98.5087239034203	120.369954870209	NaN	NaN	116.726416375744	NaN	NaN	NaN	NaN	NaN	NaN	NaN	NaN	NaN	NaN	NaN	NaN
NaN	NaN	NaN	NaN	NaN	NaN	NaN	NaN	NaN	NaN	NaN	NaN	NaN	NaN	NaN	NaN	NaN	NaN	NaN	NaN	NaN	NaN	NaN	NaN	NaN	NaN	NaN	NaN	NaN	170.630863644303	NaN	NaN	1664.25602787409	126.879434911778	122.018165052609	NaN	NaN	81.9126887144616	NaN	NaN	NaN	NaN	NaN	NaN	NaN	NaN	NaN	NaN	NaN	NaN
NaN	NaN	NaN	NaN	NaN	NaN	NaN	NaN	NaN	NaN	NaN	NaN	NaN	NaN	NaN	NaN	NaN	NaN	NaN	NaN	NaN	NaN	NaN	NaN	NaN	NaN	NaN	NaN	NaN	214.877797984227	NaN	NaN	732.946266260158	89.6171119926281	45.836678053817	NaN	NaN	143.126531251175	NaN	NaN	NaN	NaN	NaN	NaN	NaN	NaN	NaN	NaN	NaN	NaN
NaN	NaN	NaN	NaN	NaN	NaN	NaN	NaN	NaN	NaN	NaN	NaN	NaN	NaN	NaN	NaN	NaN	NaN	NaN	NaN	NaN	NaN	NaN	NaN	NaN	NaN	NaN	NaN	NaN	227.543260364166	NaN	NaN	1003.94455834255	195.903082076645	97.3317574116771	NaN	NaN	86.3793880044584	NaN	NaN	NaN	NaN	NaN	NaN	NaN	NaN	NaN	NaN	NaN	NaN
NaN	NaN	NaN	NaN	NaN	NaN	NaN	NaN	NaN	NaN	NaN	NaN	NaN	NaN	NaN	NaN	NaN	NaN	NaN	NaN	NaN	NaN	NaN	NaN	NaN	NaN	NaN	NaN	NaN	NaN	NaN	NaN	NaN	NaN	NaN	NaN	NaN	NaN	NaN	NaN	NaN	NaN	NaN	NaN	NaN	NaN	NaN	NaN	NaN	NaN
NaN	NaN	NaN	NaN	NaN	NaN	NaN	NaN	NaN	NaN	NaN	NaN	NaN	NaN	NaN	NaN	NaN	NaN	NaN	NaN	NaN	NaN	NaN	NaN	NaN	NaN	NaN	NaN	NaN	NaN	NaN	NaN	NaN	NaN	NaN	NaN	NaN	NaN	NaN	NaN	NaN	NaN	NaN	NaN	NaN	NaN	NaN	NaN	NaN	NaN
NaN	NaN	NaN	NaN	NaN	NaN	NaN	NaN	NaN	NaN	NaN	NaN	NaN	NaN	NaN	NaN	NaN	NaN	NaN	NaN	NaN	NaN	NaN	NaN	NaN	NaN	NaN	NaN	NaN	NaN	NaN	NaN	NaN	NaN	NaN	NaN	NaN	NaN	NaN	NaN	NaN	NaN	NaN	NaN	NaN	NaN	NaN	NaN	NaN	NaN
NaN	NaN	NaN	NaN	NaN	NaN	NaN	NaN	NaN	NaN	NaN	NaN	NaN	NaN	NaN	NaN	NaN	NaN	NaN	NaN	NaN	NaN	NaN	NaN	NaN	NaN	NaN	NaN	NaN	NaN	NaN	NaN	NaN	NaN	NaN	NaN	NaN	NaN	NaN	NaN	NaN	NaN	NaN	NaN	NaN	NaN	NaN	NaN	NaN	NaN
NaN	NaN	NaN	NaN	NaN	NaN	NaN	NaN	NaN	NaN	NaN	NaN	NaN	NaN	NaN	NaN	NaN	NaN	NaN	NaN	NaN	NaN	NaN	NaN	NaN	NaN	NaN	NaN	NaN	NaN	NaN	NaN	NaN	NaN	NaN	NaN	NaN	NaN	NaN	NaN	NaN	NaN	NaN	NaN	NaN	NaN	NaN	NaN	NaN	NaN
NaN	NaN	NaN	NaN	NaN	NaN	NaN	NaN	NaN	NaN	NaN	NaN	NaN	NaN	NaN	NaN	NaN	NaN	NaN	NaN	NaN	NaN	NaN	NaN	NaN	NaN	NaN	NaN	NaN	NaN	NaN	NaN	NaN	NaN	NaN	NaN	NaN	NaN	NaN	NaN	NaN	NaN	NaN	NaN	NaN	NaN	NaN	NaN	NaN	NaN
NaN	NaN	NaN	NaN	NaN	NaN	NaN	NaN	NaN	NaN	NaN	NaN	NaN	NaN	NaN	NaN	NaN	NaN	NaN	NaN	NaN	NaN	NaN	NaN	NaN	NaN	NaN	NaN	NaN	NaN	NaN	NaN	NaN	NaN	NaN	NaN	NaN	NaN	NaN	NaN	NaN	NaN	NaN	NaN	NaN	NaN	NaN	NaN	NaN	NaN
NaN	NaN	NaN	NaN	NaN	NaN	NaN	NaN	NaN	NaN	NaN	NaN	NaN	NaN	NaN	NaN	NaN	NaN	NaN	NaN	NaN	NaN	NaN	NaN	NaN	NaN	NaN	NaN	NaN	NaN	NaN	NaN	NaN	NaN	NaN	NaN	NaN	NaN	NaN	NaN	NaN	NaN	NaN	NaN	NaN	NaN	NaN	NaN	NaN	NaN
NaN	NaN	NaN	NaN	NaN	NaN	NaN	NaN	NaN	NaN	NaN	NaN	NaN	NaN	NaN	NaN	NaN	NaN	NaN	NaN	NaN	NaN	NaN	NaN	NaN	NaN	NaN	NaN	NaN	NaN	NaN	NaN	NaN	NaN	NaN	NaN	NaN	NaN	NaN	NaN	NaN	NaN	NaN	NaN	NaN	NaN	NaN	NaN	NaN	NaN
NaN	NaN	NaN	NaN	NaN	NaN	NaN	NaN	NaN	NaN	NaN	NaN	NaN	NaN	NaN	NaN	NaN	NaN	NaN	NaN	NaN	NaN	NaN	NaN	NaN	NaN	NaN	NaN	NaN	NaN	NaN	NaN	NaN	NaN	NaN	NaN	NaN	NaN	NaN	NaN	NaN	NaN	NaN	NaN	NaN	NaN	NaN	NaN	NaN	NaN
NaN	NaN	NaN	NaN	NaN	NaN	NaN	NaN	NaN	NaN	NaN	NaN	NaN	NaN	NaN	NaN	NaN	NaN	NaN	NaN	NaN	NaN	NaN	NaN	NaN	NaN	NaN	NaN	NaN	NaN	NaN	NaN	NaN	NaN	NaN	NaN	NaN	NaN	NaN	NaN	NaN	NaN	NaN	NaN	NaN	NaN	NaN	NaN	NaN	NaN
NaN	NaN	NaN	NaN	NaN	NaN	NaN	NaN	NaN	NaN	NaN	NaN	NaN	0	0	0	0	0	0	0	0	0	0	0	0	0	0	0	0	NaN	NaN	NaN	NaN	NaN	NaN	NaN	NaN	NaN	NaN	NaN	NaN	NaN	NaN	NaN	NaN	NaN	NaN	NaN	NaN	NaN
[truncated: 10 more columns]
