# Supplementary material for: Notch-dependent and -independent transcription are modulated by tissue movements at gastrulation
Source: eLife. 2022 May 18;11:e73656. doi: 10.7554/eLife.73656 (PMC9183233; doi:10.7554/eLife.73656)
Supplement: Source data 1. [file elife-73656-data1.zip › numerical data/4AC_m5m8peve wRi eveNICD new_MSE_sorted-Gast_time-X.txt]

-78.3333333333333	-78	-77.6666666666667	-77.3333333333333	-77	-76.6666666666667	-76.3333333333333	-76	-75.6666666666667	-75.3333333333333	-75	-74.6666666666667	-74.3333333333333	-74	-73.6666666666667	-73.3333333333333	-73	-72.6666666666667	-72.3333333333333	-72	-71.6666666666667	-71.3333333333333	-71	-70.6666666666667	-70.3333333333333	-70	-69.6666666666667	-69.3333333333333	-69	-68.6666666666667	-68.3333333333333	-68	-67.6666666666667	-67.3333333333333	-67	-66.6666666666667	-66.3333333333333	-66	-65.6666666666667	-65.3333333333333	-65	-64.6666666666667	-64.3333333333333	-64	-63.6666666666667	-63.3333333333333	-63	-62.6666666666667	-62.3333333333333	-62	-61.6666666666667	-61.3333333333333	-61	-60.6666666666667	-60.3333333333333	-60	-59.6666666666667	-59.3333333333333	-59	-58.6666666666667	-58.3333333333333	-58	-57.6666666666667	-57.3333333333333	-57	-56.6666666666667	-56.3333333333333	-56	-55.6666666666667	-55.3333333333333	-55	-54.6666666666667	-54.3333333333333	-54	-53.6666666666667	-53.3333333333333	-53	-52.6666666666667	-52.3333333333333	-52	-51.6666666666667	-51.3333333333333	-51	-50.6666666666667	-50.3333333333333	-50	-49.6666666666667	-49.3333333333333	-49	-48.6666666666667	-48.3333333333333	-48	-47.6666666666667	-47.3333333333333	-47	-46.6666666666667	-46.3333333333333	-46	-45.6666666666667	-45.3333333333333	-45	-44.6666666666667	-44.3333333333333	-44	-43.6666666666667	-43.3333333333333	-43	-42.6666666666667	-42.3333333333333	-42	-41.6666666666667	-41.3333333333333	-41	-40.6666666666667	-40.3333333333333	-40	-39.6666666666667	-39.3333333333333	-39	-38.6666666666667	-38.3333333333333	-38	-37.6666666666667	-37.3333333333333	-37	-36.6666666666667	-36.3333333333333	-36	-35.6666666666667	-35.3333333333333	-35	-34.6666666666667	-34.3333333333333	-34	-33.6666666666667	-33.3333333333333	-33	-32.6666666666667	-32.3333333333333	-32	-31.6666666666667	-31.3333333333333	-31	-30.6666666666667	-30.3333333333333	-30	-29.6666666666667	-29.3333333333333	-29	-28.6666666666667	-28.3333333333333	-28	-27.6666666666667	-27.3333333333333	-27	-26.6666666666667	-26.3333333333333	-26	-25.6666666666667	-25.3333333333333	-25	-24.6666666666667	-24.3333333333333	-24	-23.6666666666667	-23.3333333333333	-23	-22.6666666666667	-22.3333333333333	-22	-21.6666666666667	-21.3333333333333	-21	-20.6666666666667	-20.3333333333333	-20	-19.6666666666667	-19.3333333333333	-19	-18.6666666666667	-18.3333333333333	-18	-17.6666666666667	-17.3333333333333	-17	-16.6666666666667	-16.3333333333333	-16	-15.6666666666667	-15.3333333333333	-15	-14.6666666666667	-14.3333333333333	-14	-13.6666666666667	-13.3333333333333	-13	-12.6666666666667	-12.3333333333333	-12	-11.6666666666667	-11.3333333333333	-11	-10.6666666666667	-10.3333333333333	-9.99999999999999	-9.66666666666666	-9.33333333333333	-8.99999999999999	-8.66666666666666	-8.33333333333333	-7.99999999999999	-7.66666666666666	-7.33333333333333	-6.99999999999999	-6.66666666666666	-6.33333333333333	-5.99999999999999	-5.66666666666666	-5.33333333333333	-4.99999999999999	-4.66666666666666	-4.33333333333333	-3.99999999999999	-3.66666666666666	-3.33333333333333	-2.99999999999999	-2.66666666666666	-2.33333333333333	-1.99999999999999	-1.66666666666666	-1.33333333333333	-0.999999999999992	-0.666666666666659	-0.333333333333326	7.5791225147744e-15	0.333333333333341	0.666666666666674	1.00000000000001	1.33333333333334	1.66666666666667	2.00000000000001	2.33333333333334	2.66666666666667	3.00000000000001	3.33333333333334	3.66666666666667	4.00000000000001	4.33333333333334	4.66666666666667	5.00000000000001	5.33333333333334	5.66666666666667	6.00000000000001	6.33333333333334	6.66666666666667	7.00000000000001	7.33333333333334	7.66666666666667	8.00000000000001	8.33333333333334	8.66666666666667	9.00000000000001	9.33333333333334	9.66666666666667	10	10.3333333333333	10.6666666666667	11	11.3333333333333	11.6666666666667	12	12.3333333333333	12.6666666666667	13	13.3333333333333	13.6666666666667	14	14.3333333333333	14.6666666666667	15	15.3333333333333	15.6666666666667	16	16.3333333333333	16.6666666666667	17	17.3333333333333	17.6666666666667	18	18.3333333333333	18.6666666666667	19	19.3333333333333	19.6666666666667	20	20.3333333333333	20.6666666666667	21	21.3333333333333	21.6666666666667	22	22.3333333333333	22.6666666666667	23	23.3333333333333	23.6666666666667	24
