# Supplementary material for: Notch-dependent and -independent transcription are modulated by tissue movements at gastrulation
Source: eLife. 2022 May 18;11:e73656. doi: 10.7554/eLife.73656 (PMC9183233; doi:10.7554/eLife.73656)
Supplement: Source data 1. [file elife-73656-data1.zip › numerical data/6S1B_nlsGFP__sorted-nc14_normF-Y.txt]

NaN	NaN	NaN	NaN	NaN	NaN	NaN	NaN	NaN	NaN	NaN	NaN	NaN	NaN	NaN	NaN	NaN	NaN	NaN	NaN	NaN	NaN	NaN	NaN	NaN	NaN	NaN	NaN	NaN	NaN	NaN	NaN	NaN	NaN	NaN	NaN	NaN	NaN	NaN	NaN	NaN	NaN	NaN	NaN	NaN	NaN	NaN	NaN	NaN	NaN
NaN	NaN	NaN	NaN	NaN	NaN	NaN	NaN	NaN	NaN	NaN	NaN	NaN	NaN	NaN	NaN	NaN	NaN	NaN	NaN	NaN	NaN	NaN	NaN	NaN	NaN	NaN	NaN	NaN	NaN	NaN	NaN	NaN	NaN	NaN	NaN	NaN	NaN	NaN	NaN	NaN	NaN	NaN	NaN	NaN	NaN	NaN	NaN	NaN	NaN
NaN	NaN	NaN	NaN	NaN	NaN	NaN	NaN	NaN	NaN	NaN	NaN	NaN	NaN	NaN	NaN	NaN	NaN	NaN	NaN	NaN	NaN	NaN	NaN	NaN	NaN	NaN	NaN	NaN	NaN	NaN	NaN	NaN	NaN	NaN	NaN	NaN	NaN	NaN	NaN	NaN	NaN	NaN	NaN	NaN	NaN	NaN	NaN	NaN	NaN
NaN	NaN	NaN	NaN	NaN	NaN	NaN	NaN	NaN	NaN	NaN	NaN	NaN	NaN	NaN	NaN	NaN	NaN	NaN	NaN	NaN	NaN	NaN	NaN	NaN	NaN	NaN	NaN	NaN	NaN	NaN	NaN	NaN	NaN	NaN	NaN	NaN	NaN	NaN	NaN	NaN	NaN	NaN	NaN	NaN	NaN	NaN	NaN	NaN	NaN
NaN	NaN	NaN	NaN	NaN	NaN	NaN	NaN	NaN	NaN	NaN	NaN	NaN	NaN	NaN	NaN	NaN	NaN	NaN	NaN	NaN	NaN	NaN	NaN	NaN	NaN	NaN	NaN	NaN	NaN	NaN	NaN	NaN	NaN	NaN	NaN	NaN	NaN	NaN	NaN	NaN	NaN	NaN	NaN	NaN	NaN	NaN	NaN	NaN	NaN
NaN	NaN	NaN	NaN	NaN	NaN	NaN	NaN	NaN	NaN	NaN	NaN	NaN	NaN	NaN	NaN	NaN	NaN	NaN	NaN	NaN	NaN	NaN	NaN	NaN	NaN	NaN	NaN	NaN	NaN	NaN	NaN	NaN	NaN	NaN	NaN	NaN	NaN	NaN	NaN	NaN	NaN	NaN	NaN	NaN	NaN	NaN	NaN	NaN	NaN
NaN	NaN	NaN	NaN	NaN	NaN	NaN	NaN	NaN	NaN	NaN	NaN	NaN	NaN	NaN	NaN	NaN	NaN	NaN	NaN	NaN	NaN	NaN	NaN	NaN	NaN	NaN	NaN	NaN	NaN	NaN	NaN	NaN	NaN	NaN	NaN	NaN	NaN	NaN	NaN	NaN	NaN	NaN	NaN	NaN	NaN	NaN	NaN	NaN	NaN
NaN	NaN	NaN	NaN	NaN	NaN	NaN	NaN	NaN	NaN	NaN	NaN	NaN	NaN	NaN	NaN	NaN	NaN	NaN	NaN	NaN	NaN	NaN	NaN	NaN	NaN	NaN	NaN	NaN	NaN	NaN	NaN	NaN	NaN	NaN	NaN	NaN	NaN	NaN	NaN	NaN	NaN	NaN	NaN	NaN	NaN	NaN	NaN	NaN	NaN
NaN	NaN	NaN	NaN	NaN	NaN	NaN	NaN	NaN	NaN	NaN	NaN	NaN	NaN	NaN	NaN	NaN	NaN	NaN	NaN	NaN	NaN	NaN	NaN	NaN	NaN	NaN	NaN	NaN	NaN	NaN	NaN	NaN	NaN	NaN	NaN	NaN	NaN	NaN	NaN	NaN	NaN	NaN	NaN	NaN	NaN	NaN	NaN	NaN	NaN
NaN	NaN	NaN	NaN	NaN	NaN	NaN	NaN	NaN	NaN	NaN	NaN	NaN	NaN	NaN	NaN	NaN	NaN	NaN	NaN	NaN	NaN	NaN	NaN	NaN	NaN	NaN	NaN	NaN	NaN	NaN	NaN	NaN	NaN	NaN	NaN	NaN	NaN	NaN	NaN	NaN	NaN	NaN	NaN	NaN	NaN	NaN	NaN	NaN	NaN
840.035022983833	854.136561479869	877.199630314233	847.762929061785	826.880091795754	856.069925742574	855.644690901623	834.134649910233	855.802665520206	862.372259294566	856.731133939154	866.826042025491	823.113953488372	843.027336300064	837.382742191636	856.177509694097	863.78281938326	844.676372924649	826.655396618986	858.393849793022	851.012561686855	835.955188679245	847.650777722027	846.626280892104	848.027245206862	852.281530467643	844.58064516129	845.587660896582	849.668557025835	841.212552742616	836.961654135338	846.313019390582	848.893811702384	842.470858895706	847.533095723014	845.740396086853	829.62317429406	831.683076923077	841.760264900662	867.464881253158	822.141034727144	841.740837696335	839.394073728418	847.285931174089	858.575257731959	835.44946695096	836.898965307365	847.285357737105	839.525365853659	805.694174757282
946.46835443038	930.494542401343	919.82568695194	NaN	894.2641673932	919.188898094449	912.926285160039	NaN	924.92349726776	932.944396177237	NaN	NaN	NaN	NaN	NaN	NaN	921.021621621622	890.915730337079	908.501611170784	896.536447275301	NaN	894.828425096031	NaN	NaN	897.393258426966	NaN	911.732142857143	NaN	NaN	899.613065326633	NaN	911.364820846906	NaN	NaN	NaN	NaN	NaN	891.679340937896	919.243142144638	NaN	890.809885931559	909.287390029325	NaN	901.714832535885	933.44298245614	893.05303030303	NaN	NaN	NaN	890.667022411953
1188.14979195562	NaN	1143.14318700901	1105.7756302521	1127.09074074074	NaN	1119.89959183673	1122.62753036437	1110.3419983753	NaN	NaN	1112.0543955973	NaN	1115.66541070083	1116.92033383915	1117.7379826408	1129.81574539363	1096.25794392523	1110.69830827068	1117.00481540931	1097.31517975045	1092.00440528634	1103.41085271318	NaN	1102.82189668466	1079.55415617128	1079.22924187726	1095.99060263206	1084.01927353595	1138.54964894684	NaN	NaN	1093.69445940348	NaN	NaN	NaN	1083.91954022989	1105.96527777778	1085.54755996691	NaN	NaN	1112.98829953198	1085.34027221777	1094.02268907563	NaN	1090.45758354756	1113.17027027027	1090.03630077787	NaN	1071.02641165756
1534.5745926188	1456.93285859613	1502.12293926394	1489.21101774043	1505.23583934089	1463.28453608247	1488.83223992502	1549.08545269583	1482.0875	1479.6369168357	1518.75867908552	1462.80606160625	1457.21814475025	1522.20452403393	1550.39883833495	1475.54478374859	1502.0031152648	1435.04699453552	1527.94157303371	1527.51051051051	1481.13953170343	1467.39750260146	1498.32645034415	1506.74641577061	1471.25350795136	1441.98129812981	1442.46147091687	1479.66642839493	1502.80136986301	1538.09027081244	1497.22178217822	1453.10144927536	1448.78735863228	1468.26212686567	1507.75634517767	1471.69453044376	1480.44243070362	1493.26520438684	1452.35653104925	1434.87583148559	1464.85932388222	1504.63075506446	1506.76329787234	1467.2268370607	1444.96180555556	1463.99451754386	1513.17192268566	1458.34073251942	1410.00120048019	1409.90476190476
1702.77154211818	1587.5737704918	1628.78506212141	1653.20432220039	1665.16834677419	NaN	1626.06420404573	1674.50818181818	1605.36787564767	1650.21218487395	1693.0160472973	1582.66554123475	1603.63027806385	1675.49954669084	1682.63903743316	1636.45860849187	1638.02518656716	1601.58848614072	1680.85240641711	1662.6375	1608.99447588979	1619.31288343558	1666.20938967136	1655.64862466726	1608.78636363636	1583.497403946	1578.7721576255	1618.97246988427	1649.84315684316	1692.40139442231	1634.91158536585	1602.77166156983	1576.46935846874	1621.27610441767	1645.35555555556	1616.84886128364	1604.34522560336	1645.33028455285	1594.62576064909	1602.95193591455	1581.98945147679	1647.64222614841	1655	1602.70675105485	1566.41751990899	1614.43670886076	1664.86113886114	1638.37589498807	1570.0119474313	1573.94302325581
1805.8172088373	1670.84871794872	1717.98866891836	1741.43451864701	1731.76669716377	1724.77198067633	1711.61039939714	1809.6265876376	1697.42626070409	1692.31748589847	1699.47119341564	1670.75685208503	1691.486611265	1753.63914120562	1775.83374689826	1742.31887194072	1723.79568106312	1688.47540983607	1733.59527972028	1751.57788944724	1710.25937960527	1722.75729068674	1757.05604203152	1744.4787414966	1750.75949367089	1669.26916058394	1696.06190530687	1729.86315213522	1734.78821362799	1787.96635514019	1736.26563916591	1701.67321428571	1670.88880410655	1689.12765957447	1740.94835680751	1674.39199255121	1729.97102897103	1736.72356215213	1703.06997084548	1712.91741071429	1678.40325670498	1772.06233766234	1766.22222222222	1678.8667953668	1681.27755102041	1715.22690763052	1723.74499089253	1678.72571428571	1631.07196562836	1666.19169960474
1875.66899781156	1755.71675845791	1828.93459681035	1838.97231270358	1806.65964343598	1755.31202691337	1832.4024577573	1881.84782608696	1769.66069829902	1824.38209982788	1847.50402340892	1754.53744871734	1788.63575042159	1863.55886850153	1840.55220588235	1800.12636587637	1824.00163265306	1764.9910952805	1855.31467345208	1845.07698675497	1777.12804606403	1806.00667779633	1853.31255060729	1820.94277108434	1797.29901589705	1752.24301439458	1773.04863171803	1792.3585803636	1789.56571428571	1845.26241721854	1799.70719602978	1782.39984411535	1756.71939589088	1778.24425059477	1789.76685621446	1778.34546994073	1796.6642920748	1814.7852614897	1770.00088261253	1750.57212475634	1767.68717047452	1844.93401413983	1842.16394716395	1794.89648798521	1741.49116607774	1802.72896368468	1816.3044534413	1785.41412380122	1744.07305034551	1749.1684729064
1936.47532698237	1854.90924229809	1903.34876799952	1887.82495948136	1881.08181818182	1828.00249376559	1896.76037588097	1936.31391304348	1861.17407071623	1873.2380952381	1915.96229151559	1834.45267492471	1854.02700490998	1897.71681415929	1911.33785942492	1837.43559097943	1881.12833333333	1811.78961504029	1880.80343347639	1904.6368	1847.06109183032	1847.15585509688	1873.1914893617	1867.54041204437	1855.73333333333	1807.3910472973	1831.94520071365	1848.78536517124	1872.37277147488	1903.46755555556	1860.42713567839	1842.30058774139	1829.64753462674	1836.19770303527	1882.81007067138	1845.00343938091	1871.70939420544	1888.8118466899	1864.12134632418	1807.35942327497	1827.50968309859	1888.30566967954	1916.73777064956	1837.76608695652	1810.32750689972	1873.23076923077	1870.9178700361	1830.42586206897	1794.7797311272	1799.82433758587
1943.90743784478	1887.2253634895	1908.05369580025	1950.49680511182	1908.01597981497	1827.0737704918	1945.27191011236	1958.7998398719	1899.3933447099	1911.61399176955	1952.0611814346	1861.3199218932	1878.01272871917	1930.94817073171	1941.6057185854	1914.75008567578	1886.00631911532	1859.27705627706	1907.2	1920.59743384122	1870.20453989302	1865.89431545236	1901.71132376396	1918.8136256852	1891.36384266263	1883.25081699346	1867.72662619524	1892.52939718814	1898.43709677419	1932.58466722831	1918.04372937294	1884.31887366819	1865.86042371142	1869.82352941176	1907.5036437247	1886.33591731266	1907.27324171382	1898.79176954733	1893.88977777778	1836.61263736264	1869.39787581699	1938.33702531646	1921.78440029433	1869.05464006938	1851.04509973981	1917.44899738448	1919.18409680207	1890.8339100346	1849.82769230769	1843.31831255992
1975.39563862928	1938.33125	1956.84493898062	1949.84816753927	1897.41366078281	1890.93768768769	1961.25712435233	2006.40470766894	1929.8834258525	1899.56293706294	1981.24618447246	1927.63352005077	1924.80351681957	1954.75735821967	1954.36913229019	1931.31348922499	1900.68011126565	1903.2220353238	1936.13151152861	1950.7454279444	1905.47943650933	1908.82522796353	1948.29652509653	1948.52108649035	1911.10476935106	1935.93220338983	1911.31052367706	1926.7973158279	1966.38712121212	1968.07978311387	1934.86545729403	1908.88724035608	1912.05114436134	1898.61904761905	1926.48249027237	1927.72901080632	1911.22134387352	1940.62519440124	1898.96933962264	1888.89622641509	1912.4931402439	1918.67859699356	1968.13152251608	1912.15708502024	1935.73909324209	1956.53769676885	1935.25769854133	1941.65716547902	1880.33863423761	1911.59044995409
NaN	1927.5188253012	1973.16507000737	1974.95916852264	1916.46110210697	1914.55977496484	1993.25	2028.26394344069	1947.50078125	1956.50194855807	2010.37866500312	1935.34577994052	1929.88537839824	1961.23354564756	2011.19529579473	1959.17388316151	1947.50880902044	1919.40487421384	1944.15330188679	1992.4556509299	1947.35605457902	1958.19710806697	1991.16109422492	1997.29774872912	1930.92708333333	1992.68199233716	1927.92811133364	1951.60983912876	1962.44523979957	1978.0519379845	1941.09243697479	1920.64290610007	1953.31401464043	1960.92418772563	1979.1786809816	1942.29621380846	1955.5546875	1942.01630837658	1950.1163141994	1892.95481171548	1923.46802325581	1930.08203677511	1998.74216027875	1947.40661029977	1939.81919111816	2005.7153526971	1921.62053231939	1946.10903426791	1912.49523809524	1918.71391752577
2017.58654519972	1900.44836433611	2011.43787777032	1983.42741390952	1939.25741839763	1875.74575242718	2014.16507747318	1981.89010989011	1938.2420212766	1930.01336005344	1990.21755725191	1943.69893880764	1948.87424344317	1946.36959370904	1965.95343283582	1955.14045996627	1953.04609218437	1917.46662125341	1967.46066565809	2009.72112860892	1936.27777799229	1957.60869565217	1969.06722689076	1975.27018012008	1947.93416721527	1973.04892761394	1937.81403146592	1967.0524620958	1995.05241090147	1991.93941553813	1968.8084526244	1949.54434993925	1956.45926635584	1956.81383647799	1944.40712290503	1940.88607594937	1922.11972274732	1971.70736698499	1969.82337491793	1933.17614964926	1970.35394021739	1975.09472981988	2030.57975871314	1929.89252336449	1965.25	1993.11346018323	1955.40284005979	1950.33356024506	1942.75165562914	1921.96230769231
2027.64138908575	1973.50527055517	2007.42686170213	1990.9105409154	1956.0176730486	1917.72565789474	2077.60246153846	1984.32814710042	1997.09428768066	1999.28539823009	2042.26164462335	1975.96926296019	1972.61973684211	1988.01628664495	2027.71038961039	1985.89105967686	1976.0900131406	1984.05791788856	1965.15643274854	2001.33206590621	1984.7270995135	1952.84297520661	2012.7304964539	1988.84351914036	1974.69378306878	2018.04893617021	1969.95948477752	1986.51668681829	1985.43897637795	1996.26297335203	1999.09592641261	2023.67805878332	1980.19081826421	2001.23973063973	1965.46169630643	2015.57413676371	1997.61848505907	1979.93574846206	2013.39733707078	1981.39255884586	1971.81799865682	1976.15532734275	1993.26006389776	2000.75461380725	1995.35734664765	2023.59713261649	1958.39306784661	1978.01941097724	1974.76078112286	1970.05444785276
2016.59277275886	1994.95145631068	NaN	2007.51515151515	1960.83144475921	1941.47666459241	2056.29394121176	1988.73858371939	2010.58556701031	2012.93247126437	2051.11190738699	2000.35725095937	1985.48275862069	1980.83916513198	2015.52091254753	1988.79599140726	1983.51398828887	1994.23254086181	1995.81130742049	2029.54700315457	1966.89608631566	1965.9597359736	2012.1534914361	1991.94692005242	2000.49075297226	2032.04202279202	1973.56696531297	1999.72097951515	2005.41822721598	1990.76229508197	2012.67953929539	2011.95384615385	2016.61927766975	1994.41618865519	2021.63808237677	2014.43287867911	2028.18136200717	1972.58004018754	2002.87870036101	2000.56871678056	2012.15806878307	2002.08998732573	2033.3043202033	1999.37149028078	1979.72972972973	2032.68715083799	1963.6980474198	2031.84071428571	1990.94515852614	1971.12166172107
2031.29883481837	2013.89410092395	1948.08217522659	2010.39942734431	1949.49332344214	1965.41603317208	2041.65779467681	2018.94894486045	2005.68622100955	1989.69075747047	2057.92014302741	1973.4034875086	2004.55130784708	1981.05112960761	2008.98743718593	1988.05538794661	1994.68925081433	1974.46482958666	1983.47601476015	2027.40848484848	1962.46956932282	1980.53206002729	2046.67119565217	1999.10490463215	1990.69190600522	2047.72297780959	1984.90293398424	2013.47698676189	2025.55950752394	1998.09168443497	1995.3988803359	2016.98478393183	2001.616429638	1999.93282149712	2006.63183391003	1989.48545706371	1954.32145090682	2000.65848670757	2021.81830985915	1935.74348422497	2037.64325842697	1992.87298387097	2049.26353092783	1999.22485632184	1973.2908719346	2027.28581510233	1967.18489208633	2018.22691481747	1991.47815533981	1944.97360248447
2005.45382585752	1988.4598490048	2000.7614738203	2024.03642611684	1959.72720588235	1939.69463294263	2088.17150225661	NaN	2029.70360299116	2017.18990042674	2070.46823956443	1998.58504403297	1986.8474350433	1995.04402515723	2022.38345370978	2003.6657211006	1964.93525641026	2003.04201050263	1990.52361111111	2007.97754210855	2007.40794605135	1998.95619438741	2020.92701664533	2013.30858310627	2000.19756254009	2041.9253200569	1991.29698902297	1995.07769069996	2025.74670184697	2024.16666666667	2041.7	2027.45919044459	2012.64962601899	2028.12597911227	1996.27977839335	2023.10829817159	2050.61218637993	2012.8038277512	2039.58903133903	1984.63721940623	2019.26658243841	1983.03362944162	2025.21876981611	2012.37595552467	1994.51120162933	2056.21439060206	1961.12222222222	2023.13059163059	1983.64022894522	1981.21692307692
2046.32740213523	1994.53015241882	2017.95016611296	2004.19416157502	1962.25071225071	1944.22603626943	2041.0240050537	1959.10205479452	2049.00763888889	2037.65070422535	2049.89679300292	2003.39463716162	2000.85926928281	2016.31723315444	2002.79166666667	1992.45814436051	1977.6725440806	2007.14917127072	2000.04373177843	2004.45886075949	2000.33322283549	2007.18447246184	2006.58949416342	1994.99335106383	1977.51966473243	2023.29380413058	2009.50577239945	2037.80726900005	2048.73037542662	2007.44857142857	2011.9082437276	2043.22940013184	2032.30482329502	2042.18677792041	1991.44314266023	2018.35997313633	2022.36047320807	2011.05854322668	2026.43445435827	2014.44694533762	2039.59828496042	1987.94784288474	2038.10903225806	2004.64800559832	2013.98185776488	2058.59166067577	1958.85044187627	2005.57847222222	1965.47729022325	2010.53021148036
1974.47755367599	1979.94426441996	1989.49967256058	1957.73337438424	1961.50676506765	1949.32313341493	2055.29450029568	1959.03802992519	1999.58857884491	2021.49730458221	2034.18922018349	1963.56192449986	1964.49132256134	1974.7652173913	1961.98975526466	1969.89767780752	1978.98903775883	1994.70434782609	1978.6100462657	2008.22300469484	1973.75581990372	1995.2442455243	1963.23175965665	1989.04305639782	1985.92945326279	2021.45193508115	1987.79864301667	1973.98545110675	2008.66267339218	1965.46358907672	1996.42091330245	2035.69641734758	2019.55844164036	1990.68643101482	1988.94673768309	1986.63164806303	2013.18631178707	1987.52460063898	2019.04614370468	1966.23345454545	2020.9638258737	1977.6392251816	2023.81613508443	2042.48997326203	1976.8984962406	2045.71262886598	1956.54480052322	1995	1971.23002240478	1998.27946365561
1978.78047138047	1953.39170506912	1982.41105039466	1964.30240320427	1918.8925170068	1987.9786028949	2007.77129243597	1927.56737120211	1972.74091843729	2000.64735336195	2020.87229317046	1960.49505057148	1967.3481392557	1968.17176470588	1985.18192488263	1957.24565900859	1947.49702734839	1978.66575342466	1971.28965053763	1964.61487303507	1951.52367374664	1948.73385518591	1981.67647058824	1977.51359898798	1951.25329341317	1979.13924050633	1973.6613473534	1935.98231555875	1963.96464348851	1960.54062699936	1999.01872399445	2004.19348894349	1987.63067520473	2002.18454935622	1992.34750830565	1973.7379646557	1982.14188730482	1977.29917773561	1975.07342874922	1983.51302460203	1998.03201970443	1959.78670012547	1971.04260651629	2000.80509042197	1971.33860342556	2041.57013258897	1926.03527106466	1982.935	1958.64153732446	1976.01917808219
1956.34457388105	1950.63213655091	NaN	1957.47332924586	1935.40592783505	1891.39342337052	1982.55804597701	NaN	1991.36073619632	1979.26381578947	2002.69116869381	1936.37342018558	1955.36487322202	1964.5070106562	1979.1018466704	1946.80691673962	1908.34273956496	1968.93376205788	1964.08952380952	1968.57522123894	1955.40124439826	1945.27964489537	1934.99608938547	1950.39912554653	1927.10898550725	1968.59243176179	1984.57026790971	1932.56802977138	1985.95136074117	1954.04037061549	1927.96691635456	1971.26157546603	1988.67507831072	1993.44622425629	1979.24353312303	1969.17280099813	1979.24493554328	1938.210592686	1983.26405867971	1966.14227642276	1975.99643281807	1933.09558823529	1996.89743589744	1997.75512995896	1966.18139534884	2031.40445644835	1942.58412098299	1974.20428015564	1902.4579375848	1987.84221598878
1933.66596638655	1942.86460230723	1924.16837658419	1938.17763975155	1923.14240305149	1902.86973180077	1998.24898668211	1860.90556274256	1953.70265029089	1960.45213849287	1975.27646396396	1905.85881733279	1894.09865196078	1923.40191118606	1927.86060606061	1909.75051832307	1916.112	1945.06412966878	1912.27057274523	1906.40174129353	1940.85944370201	1947.0617592015	1934.18234950321	1917.00575815739	1930.0101010101	1975.5482428115	1953.74201618356	1934.24955707086	1938.27725674091	1896.27733333333	1892.12155059133	1970.88824214203	1968.58153681987	1947.20890207715	1937.80551905388	1949.50635978195	1948.30410094637	1930.40979541228	1960.3244473342	1938.48226466576	1962.34956843403	1925.43869377696	1932.1118051218	1959.45973154362	1943.98390212492	1992.46477900552	1879.11543287327	1926.89096774194	1897.10385144429	1946.37026447462
1868.77433090024	1874.50896860987	1889.04409270774	1887.1568627451	1851.82754418038	1812.72817679558	1946.54878678369	1819.61641443539	1916.15845697329	1918.62173649059	1917.5103170609	1877.14095475654	1872.36084774122	1844.30459183673	1887.76666666667	1868.36660260277	1834.05639686684	1894.28829389788	1876.15009151922	1843.13101449275	1870.2190131621	1871.78004667445	1916.96946141033	1855.62764705882	1839.63469270534	1947.29688354292	1911.68179959385	1877.28714173949	1927.30038022814	1816.24106113033	1855.63631090487	1908.40278521693	1936.00487056495	1901.04333694475	1890.08535178777	1899.02002164502	1895.40106320142	1907.04295532646	1920.10924855491	1895.96291560102	1936.41346153846	1889.87133182844	1895.21254946297	1896.8689982217	1915.01776504298	1933.0246835443	1840.89160839161	1873.59686774942	1845.20563741192	1926.48534201954
1878.25824175824	1854.91712104689	1866.05426356589	1863.92947247706	1837.05172413793	1785.61313012896	1914.41388308977	1814.97475728155	1865.7031684269	1867.16497310221	1883.48034934498	1839.13372514969	1832.41983471074	1840.70386039133	1851.28533893852	1838.73988194022	1806.28874024526	1844.93734491315	1859.2626832018	1820.64446952596	1843.38991606597	1830.52754982415	1847.78052716514	1821.50488599349	1799.90893271462	1872.45643153527	1868.42016220907	1841.58960275334	1891.4388092613	1768.06786542923	1817.25371287129	1895.25458468177	1929.16746915303	1888.67710144928	1858.8419224088	1848.2929754426	1860.14625228519	1843.2848173516	1872.2018507808	1846.29382093317	1894.0090548953	1838.10983606557	1822.99774647887	1891.52834740651	1862.81705882353	1888.89344764238	1828.64597014925	1843.77450980392	1836.7804136253	1900.66510381782
1856.93479549496	1844.31331592689	1859.27295162883	1898.49270072993	1822.13751375138	1750.64841653247	1875.75919395466	1839.57310628303	1851.27159796725	1850.48549534756	1862.2429406037	1800.9692944635	1814.21158958001	1856.28606476938	1888.24289276808	1811.63147247323	1794.88516260163	1795.7631887456	1818.32971428571	1806.51380042463	1829.18150395413	1819.56004250797	1840.51851851852	1797.48385443362	1786.66393861893	1875.91366906475	1829.97633658925	1829.19389570639	1871.75458835868	1806.7036833425	1854.69510926119	1855.3560042508	1893.85443802648	1878.07995678012	1865.56486042693	1852.63819875776	1844.6797274276	1832.49537289058	1858.69251336898	1822.20574162679	1848.32913385827	1832.56748620171	1800.06648648649	1839.71694915254	1843.93894389439	1868.475	1845.82146709817	1807.99889928453	1804.75510204082	1863.87961282517
1830.79591836735	1865.70622568093	1905.90781853282	1849.53264604811	1782.73425092642	NaN	1915.1524822695	1813.0724478595	1862.99139676113	1905.10684210526	1882.27053364269	1809.90823311806	1817.08434343434	1875.90588780714	1886.04709141274	1838.00550333636	1820.31460110386	1860.06758183738	1817.35448577681	1876.5466875326	1814.49338411016	1848.16971796141	1838.80492709904	1818.0900544285	1797.87891944042	1904.33971774194	1858.41282498672	1833.99892270256	1877.08757338552	1832.16451612903	1859.29294403893	1875.54504504505	1867.8973475418	1886.82535885167	1819.74258474576	1890.73128205128	1862.00665301945	1807.57546693589	1858.68399168399	1846.75041322314	1856.85451110061	1803.02945581628	1817.58166747928	1847.97243243243	1849.64905857741	1843.74024585783	1804.50318133616	1823.91206990715	1820.62755949087	1863.52240566038
1825.37885462555	1832.43977900552	1905.82967607106	1800.4078150798	1797.44444444444	NaN	1926.57859531773	1821.45138055222	1858.73344280241	1906.62917771883	1903.16709118696	1847.63903695807	1850.05332629356	1858.08483853311	1885.60862865948	1865.57522347367	1884.47410147992	1884.9572162008	1796.17849099099	1894.82081545064	1851.66813252545	1838.05246589717	1829.15463917526	1841.29938271605	1836.16836215666	1923.74626865672	1893.56275969738	1851.33368436161	1902.04842864503	1853.39503932244	1854.20964125561	1927.45089974293	1916.01972916169	1915.88785529716	1832.45371947757	1886.24280481423	1874.76896551724	1799.92837312604	1900.21832144816	1887.72083078803	1865.53136340073	1835.33575418994	1866.7701674277	1897.40102974828	1865.48129536572	1907.05546123373	1837.09175377468	1820.55939524838	1854.78844984802	1843.26896551724
1799.2593676815	1870.01533580116	1866.19719016558	1803.58764044944	1811.57570317175	NaN	1915.13190730838	1782.06596141879	1887.17862838915	1886.31530139104	1938.92054364872	1867.36599021973	1910.35285132383	1868.48032629559	1846.08093070309	1859.30593513775	1887.09397344229	1875.55414364641	1760.70275229358	1861.74364765669	1879.41364439731	1859.29322548028	1859.61902050114	1846.89815817985	1861.51772679875	1919.83790918691	1859.30843486855	1850.88756547294	1880.50999000999	1833.84415584416	1848.901592719	1909.11677387432	1947.55887845941	1921.96685655101	1867.10912240185	1888.59889558233	1894.79439252336	1832.11915367483	1937.43248945148	1896.23894862605	1870.12152959665	1800.10377358491	1830.63300871348	1931.17448071217	1877.28868729989	1915.13639035861	1818.60743321719	1871.83288409704	1866.67208357516	1913.17534410533
1764.10427350427	1828.48336798337	1883.56902699949	1805.47052280311	1799.24743512372	NaN	1913.76977687627	1778.17202970297	1863.26635021097	1874.22727272727	1871.52337938363	1883.55346407708	1875.7	1852.02016546019	1819.04545454545	1855.61349268261	1857.05130735076	1893.11613958561	1746.04972710734	1833.85553772071	1870.1633442029	1873.00796601168	1844.72191629956	1816.54822043628	1836.45791949817	1921.1768018018	1883.93369764752	1877.9350799311	1845.93076923077	1819.4523659306	1776.78798185941	1910.3914627798	1940.12460775378	1915.50102249489	1822.80602200347	1922.08285264814	1840.09151785714	1769.53557639272	1940.32661064426	1869.41500852757	1893.17630057803	1743.61180973209	1794.6861618799	1911.8577955454	1871.2094560244	1905.80596107056	1786.18358038769	1846.67794759825	1855.76762722256	1880.08396062536
1712.82342857143	1823.73611818645	1886.92307692308	1805.73868778281	1815.34964584675	NaN	1925.78578838174	1780.72007599747	1856.6512	1867.57368995633	1862.12656165128	1851.78805409802	1908.94321766562	1846.90731434953	1824.74074074074	1877.05545712887	1880.17993630573	1883.26745495495	1771.91222570533	1805.88339021615	1861.28509856024	1899.38517279822	1823.5852431526	1781.6479909451	1806.20227625453	1889.19265536723	1872.91759325564	1844.64551051269	1840.55716502845	1755.82101405009	1745.43500570125	1878.46394485684	1932.66951487798	1858.97705252422	1800.42840444185	1889.075976458	1828.75540386803	1775.22280092593	1970.90082159624	1886.5254616676	1878.46677649643	1727.28049465992	1729.31877729258	1923.00905797101	1888.75304716481	1927.94192377495	1781.99766627771	1794.00492072171	1860.92810026385	1905.33192261185
1695.44909190974	1802.35493519442	1940.29130009775	NaN	1787.2865395725	NaN	1923.99146586345	1788.97727272727	1817.85264227642	1869.30021598272	1864.85079513564	1883.82053715771	1861.63888888889	1821.56806282723	1795.12106053027	1847.0464445566	1957.77713382508	1881.10134770889	1658.69432835821	1775.77669404517	1825.08183956649	1888.81966322651	1832.01245262588	1802.16445470283	1811.95383054287	1897.20604395604	1861.04368534783	1855.92932495258	1830.599695586	1745.93859121011	1752.974871502	1838.78556485356	1962.09322695513	1901.6781137878	1817.60462555066	1879.3649867374	1833.43156732892	1790.41565600882	1966.38997214485	1879.13348164627	1876.00108283703	1679.28571428571	1730.12285714286	1834.55002925688	1897.09691160809	1845.71011235955	1724.97474167623	1825.22246104245	1867.90086741016	1881.4062133646
1732.26553980371	1805.33062880325	1939.73864128083	1700.61618257261	1778.30773809524	NaN	1901.94517958412	1834.3771331058	1812.99462365591	1822.0813253012	1843.0114340162	1847.5698207126	1842.90896423595	1809.98866855524	1778.71065259117	1805.00626553169	1892.30751062825	1803.42819843342	1629.92608430055	1741.78239202658	1810.50191551499	1816.22100884035	1772.25823314166	1780.58544303797	1796.69759450172	1851.70397877984	1806.62665551162	1820.04674385318	1896.79310344828	1711.38533250466	1741.27731092437	1859.32336255802	1968.18668993335	1866.60107421875	1764.32795100223	1938.30616113744	1843.94927923118	1669.70192307692	1940.94214029698	1874.2349537037	1858.80459183673	1652.2877017251	1671.31594372802	1833.54131054131	1879.94175824176	1885.77985285795	1684.0206013363	1767.86680988185	1882.65357561547	1867.04619076185
1692.362706083	1812.87247608927	1938.28806941432	NaN	1791.89287925697	NaN	1892.83	1835.71921475312	1823.31746890211	1849.10563029397	1842.48490945674	1889.33163814685	1829.46936758893	1852.2625863771	1769.3385518591	1826.73612379361	1874.17969963749	1803.71361225692	1604.10865322056	1714.55820556502	1817.84611143843	1871.2932642487	1746.15424430642	1763.39852188744	1824.83940042827	1855.26048565121	1759.58369149437	1778.40398961721	1930.84821428571	1673.56311962987	1715.02173913043	1845.48093994778	1908.77816400582	1846.28752759382	1746.78456790123	1938.04228121927	1824.21681415929	1652.66293459045	1929.11833333333	1837.69522240527	1859.9442417926	1600.83726415094	1569.1871419478	1808.41488095238	1870.14932126697	1865.41334093501	1653.93496420048	1736.71556886228	1885.20943613349	1818.51552038953
1629.62189317821	1809.52978918423	1926.11059551431	NaN	1725.3915372255	NaN	1882.07044830741	1752	1833.6114800759	1880.6164446486	1816.8122659176	1836.36818380114	1823.86550556362	1768.2672453175	1778.81962338949	1799.99309177007	1879.56592386258	1778.39342578326	1638.25842696629	1756.28460743802	1790.67593537695	1897.11146496815	1717.96811594203	1754.17530864198	1803.24094707521	1837.3619047619	1743.10937083173	1787.62746917407	1914.80337078652	1586.04100367197	1681.73954266592	1858.23910939013	1839.47249626824	1779.78947368421	1674.33295901179	1887.74963539135	1785.52443510247	1672.35681557847	1921.45005149331	1858.18815139879	1842.00049285362	1606.87633046123	1576.0800942285	1745.06917211329	1863.31199186992	1788.8359501895	1635.65669291339	1660.55477603886	1836.39523551705	1735.75956937799
1593.96422764228	1834.28506097561	1890.27855297158	NaN	1750.1795429815	NaN	1851.60010085729	1755.34634448575	1797.86075268817	1850.52964623817	1765.14077425842	1858.21313560445	1818.33212809917	1833.17039244908	1833.51968864469	1834.10589487066	1900.41415662651	1849.11401557286	1676.28945900725	1788.124515772	1799.53571043668	1880.87330552659	1752.37161817254	1755.75489130435	1831.66892874455	1837.82408963585	1744.28632087465	1735.53546522576	1880.36434486118	1552.04390563565	1631.43287995269	1825.69928644241	1861.42157765989	1775.92975442604	1678.6816588785	1931.57401656315	1707.5652892562	1655.88681517158	1834.17690140845	1936.05712603062	1866.22388059701	1665.50780437045	1486.5258889582	1670.72379778052	1833.20917822839	1753.47058823529	1679.07122507123	1647.92929898143	1934.26500909642	1668.86810399493
1642.73061458932	1739.72320080523	1920.85817655572	NaN	1796.23055555556	NaN	1784.38427299703	1717.42426071213	1815.33298969072	1816.13144058885	1776.83324911572	1807.68846890183	1761.03388090349	1785.6193258427	1769.64265668849	1785.25673844213	1890.84122287968	1820.37949543747	1725.78338762215	1759.1193530396	1825.0380864414	1830.11656441718	1743.29578163772	1708.55543113102	1792.81085192698	1728.94459532863	1742.12383256085	1730.23723480851	1905.86114044351	1492.32113259669	1617.12359550562	1790.15110178384	1880.37443747793	1754.99773371105	1663.05850422195	1937.7981197427	1684.96485623003	1668.82004555809	1768.53126729386	1929.16313680595	1792.12426666667	1650.7620292887	1478.86154741129	1593.21265060241	1756.0058108822	1698.93676552882	1719.64648033126	1658.28050800663	1968.92601156069	1671.08065494239
1702.69773565034	1677.2927613941	1869.29900332226	NaN	1800.18495145631	NaN	1720.17531831538	1694.21014492754	1717.06754772394	1705.9112195122	1732.07051609607	1782.54767601956	1744.09271523179	1746.13895216401	1785.50783289817	1772.99666234014	1852.18310502283	1810.57209302326	1724.71249346576	1733.05962343096	1845.87049227807	1843.46340304183	1742.21669980119	1647.68232781634	1810.63302752294	1687.6148686417	1587.711059641	1687.10239169525	1873.56530936013	1454.8490945674	1589.64991433467	1810.79417989418	1895.65975506758	1728.20912547529	1673.54297328688	1927.62574850299	1729.61559139785	1608.24230330673	1720.10797342193	1965.98821548822	1759.15241057543	1678.77913043478	1485.28254524227	1547.78653624856	1814.60064585576	1676.21061180292	1731.37621359223	1660.18949232586	1932.75456053068	1646.06681896059
1670.6261682243	1612.45800730308	1821.90322580645	NaN	1767.24186279419	NaN	1767.05053449951	1651.12121212121	1653.58298538622	1716.96511627907	1689.36229749632	1793.63324392607	1710.11122244489	1715.30624092888	1792.52986079928	1778.64257935576	1878.70511080959	1772.27664273882	1701.91714434601	1724.92481598318	1847.76878102271	1760.48873390558	1694.5820971867	1614.08627238199	1785.52357563851	1673.73519553073	1660.99785455132	1705.57956615627	1859.66070516096	1415.88718342287	1577.40970654628	1821.17349857007	1899.36985554453	1668.95824053452	1673.32795698925	1957.97237827715	1731.71170678337	1511.74206092029	1780.85980341438	1926.51880108992	1817.10041623309	1635.67888487352	1499.42995997713	1525.04854368932	1823.77082255561	1647.15585106383	1748.7772073922	1626.49909365559	1912.29719101124	1601.90017513135
1744.86361126449	1504.40861466822	1795.30428134557	NaN	1791.11187335092	NaN	1683.78126635269	1678.6644693474	1625.34446299388	1615.69553226696	1703.33073727934	1744.98817610063	1689.28842105263	1698.17568897638	1724.86931050023	1737.55332272145	1890.37588318417	1775.13580901857	1645.83114840063	1692.74889135255	1876.44354811171	1693.10821098423	1632.25318390219	1541.7972027972	1803.64219712526	1638.66204217536	1576.88619942174	1656.26093450531	1855.43824289406	1357.53293413174	1581.52797202797	1807.25670699632	1864.96465006085	1605.97062084257	1660.73170731707	1948.2935	1705.06378132118	1382.06888168558	1752.54323607427	1932.74985915493	1818.38778705637	1644.99509001637	1530.56200227531	1475.22949816401	1792.09776391056	1595.94063680518	1783.1489136195	1552.81014150943	1870.39883381924	1570.94944512947
1654.20296896086	1461.29820749593	1773.53871268657	NaN	1801.73794749403	NaN	1566.94111776447	1736.39366240098	1594.80563075257	1532.23993558776	1771.54869611495	1623.30986334247	1692.60274669379	1727.11406321576	1764.41270509045	1698.42736451975	1873.35517799353	1722.29823677582	1664.83629380701	1703.46696252465	1884.41675901333	1682.91161356629	1676.82528621205	1570.42077649528	1840.91900452489	1586.17350928641	1580.87676537862	1636.91436807779	1860.76037091264	1351.74043887147	1618.28555917481	1752.39496197719	1858.87784134486	1533.990625	1701.95941558442	1903.99821029083	1729.03852080123	1448.14432989691	1793.67785234899	1946.89734912578	1834.07746835443	1770.78776104905	1518.1650055371	1439.60184119678	1746.72675250358	1523.08516196447	1819.88345323741	1485.9776119403	1788.41836173722	1505.45227698066
NaN	1462.57174762702	1768.78976143141	NaN	1814.62098597919	NaN	1518.22451253482	1766.88246097337	1601.05318527177	1523.34214969049	1804.68944099379	1769.92805479118	1769.78036437247	1783.42331838565	1795.77368195456	1673.00312179989	1924.26415874328	1808.30473684211	1758.00910931174	1736.20213306247	1844.37293029409	1661.36923076923	1800.01922152811	1597.13095238095	NaN	1586.6096112311	1602.82335021452	1655.19960452157	1848.43142272262	1382.31253978358	1607.81071835804	1766.64810810811	1845.46611911169	1490.87634105025	1609.25865102639	1936.14573110893	1690.29625550661	1519.11016949153	1744.84093376764	1971.34353529044	1814.94654427646	1893.56200177148	1529.08008776742	1422.25767609874	1769.56826378156	1552.54827384435	1912.14250854075	1423.30996784566	1697.73443382566	1521.76141205113
NaN	1538.78085224128	1787.93819577735	NaN	1842.21737305917	NaN	1542.94444444444	1556.06042835288	1564.91009988901	1587.43163960189	1830.88349077823	1895.80724894653	1824.95824078187	1759.70526315789	1835.4701754386	1648.10608669823	1992.56347693481	1754.73487949068	1776.92420762517	1800.31246237207	1876.48909179796	1568.69556348802	1775.04547442064	1642.49214659686	NaN	1569.5494393476	1566.29642522927	1642.6023273958	1908.86271529889	1328.12570006223	1555.9024514811	1774.55730447614	1846.90464482136	1518.22468043265	1592.79801871216	1910.36437576251	1695.91943359375	1456.08473436449	1766.10365251728	1963.13890426121	1821.65801298053	1898.60760428202	1525.63555555556	1366.02541883304	1773.31884720952	1492.67781316348	1906.31276415892	1396.81683168317	1473.86780973451	1502.76720183486
NaN	1659.4355479841	1928.64348156594	NaN	1867.10968294773	NaN	1568.54281266217	1700.32976939203	1626.22552947911	1536.40678851175	NaN	1967.99611585288	1824.82571550619	1768.5320754717	1866.5124497992	1641.68320171748	2023.39541759054	1750.77570093458	1831.26339066339	1805.00348258706	1864.36851624785	1614.25833748133	1779.17798490901	NaN	NaN	1566.307022319	1584.78287419287	1682.62473361583	1938.45437616387	1383.75829034635	1635.34716981132	1778.11403047819	1830.36102029404	1528.08504875406	1636.35199556541	1873.48002986189	1702.35553168636	1501.74912891986	1790.4399185336	1969.75394144144	1823.22494553377	1852.77951967979	1464.91356673961	1373.7998687664	1765.91722488038	1507.2038439138	1859.20854368932	1384.1514762516	1645.32839646824	1461.23481012658
NaN	NaN	2013.43010309278	NaN	1907.53671617162	NaN	1585.20365535248	1406.00847457627	1663.01351351351	1646.4950347567	NaN	2028.76064157927	1836.63976686842	1834.56516679597	1865.57217456173	1663.02137542235	2025.28952530404	1767.3598519889	1785.83228612856	1823.88342696629	1797.58502354245	1589.6624141315	1795.97952069717	NaN	NaN	1525.00568181818	1615.25941920793	1681.92914201591	1950.88406512087	1513.81987216734	NaN	1825.29831325301	1853.70336981384	1625.72766990291	1704.98374864572	1913.84197828709	1703.75965880582	1572.81622746186	1837.88597376387	2009.62063406771	1793.98264071541	1883.13340227508	1558.64462334675	1364.7056379822	1729.35627906977	1509.93036211699	NaN	1398.47933884298	1623.60948140388	1381.04663557628
NaN	NaN	2097.29471032746	NaN	1890.34451460142	NaN	1577.6922310757	1378.14088484468	1792.24120603015	1631.92853739876	NaN	NaN	1956.44139194139	1785.10316413975	1883.17971409122	1670.57038715019	1952.50437761705	1734.25636811832	NaN	1810.76270298586	1949.92922830868	1606.02399608227	1858.72516803585	NaN	NaN	1579.34651977967	1575.17990544222	1727.7163318649	1948.19397535372	1610.06842737095	NaN	1906.44301470588	1838.6376585889	1703.88792710706	NaN	1868.81252541684	1702.95661265029	1593.1581733951	1846.76301703163	1907.1804922516	NaN	NaN	1544.05647461495	1388.56761565836	1725.80236634531	1499.47774158523	NaN	1383.33614457831	NaN	1358.54620123203
NaN	NaN	2182.74795180723	NaN	1820.65778961385	NaN	1853.69577735125	1587.15386433467	NaN	1765.27149122807	NaN	1881.32609621115	NaN	1850.99537037037	1786.16087613293	NaN	2007.15641766405	NaN	NaN	1769.98316675434	1938.99913793103	1762.65754560531	1761.15619047619	NaN	NaN	1692.68155164637	1521.34524495677	1557.83275606136	NaN	NaN	NaN	NaN	1828.16009104704	1669.72333170969	NaN	NaN	1884.59027081244	1663.77723970944	1821.30270014211	1871.75405892965	NaN	NaN	1655.86422535211	1400.86723646724	1698.1654425976	NaN	NaN	NaN	NaN	1312.56847742923
NaN	NaN	NaN	NaN	NaN	NaN	1722.96274794388	1645.49673202614	NaN	1783.28844589097	NaN	NaN	NaN	1895.08243992606	1774.32966629996	1706.1526452732	NaN	NaN	NaN	1654.13036020583	NaN	1696.37560581583	NaN	NaN	NaN	NaN	1472.23418638339	1608.9590443686	NaN	1493.89147286822	NaN	NaN	1785.42198416395	NaN	NaN	NaN	1837.86443148688	NaN	NaN	NaN	NaN	NaN	1742.64809206541	NaN	1809.65393700787	NaN	NaN	NaN	NaN	1306.34805537245
NaN	NaN	NaN	NaN	1893.87507711289	NaN	NaN	NaN	NaN	1643.84794275492	NaN	1749.60476190476	2034.79193290735	1928.97007481297	1623.78724315068	1804.46285064443	NaN	NaN	NaN	1552.77419354839	1748.64420259523	1459.47525722685	NaN	NaN	NaN	NaN	NaN	1588.22520571676	NaN	NaN	NaN	NaN	1716.16711383672	NaN	NaN	NaN	NaN	NaN	NaN	NaN	NaN	NaN	1652.34433443344	NaN	1749.56717451524	NaN	NaN	NaN	NaN	NaN
NaN	NaN	NaN	NaN	1868.61748445059	NaN	NaN	1536.9642088267	NaN	1734.58173238962	NaN	NaN	NaN	NaN	1589.82034632035	1484.76627856835	NaN	NaN	NaN	1487.70754716981	1657.78729438457	NaN	NaN	NaN	NaN	NaN	1554.81184528606	NaN	NaN	NaN	NaN	NaN	1921.73852631579	NaN	NaN	NaN	NaN	NaN	NaN	NaN	NaN	NaN	1383.41511442257	NaN	1648.14597093791	NaN	NaN	NaN	NaN	NaN
NaN	NaN	NaN	NaN	1857.87303622956	NaN	NaN	1276.24022988506	NaN	1733.24618817404	NaN	1610.00555761393	NaN	NaN	1668.81705948373	1425.63467951093	NaN	NaN	NaN	1498.64546263345	1584.91012114107	NaN	NaN	NaN	NaN	NaN	1519.46677152969	1698.92527173913	NaN	NaN	NaN	NaN	NaN	NaN	NaN	1635.54258789416	NaN	NaN	NaN	NaN	NaN	NaN	NaN	NaN	1646.64315352697	NaN	NaN	NaN	NaN	NaN
NaN	NaN	NaN	NaN	1688.62924528302	NaN	NaN	NaN	NaN	NaN	NaN	NaN	NaN	NaN	1638.58023450586	1456.37759498629	NaN	NaN	NaN	NaN	1530.76379598662	NaN	NaN	NaN	NaN	NaN	1656.57340533243	1842.70375	NaN	NaN	NaN	NaN	1880.52883528081	NaN	NaN	NaN	NaN	NaN	NaN	NaN	NaN	NaN	NaN	NaN	1664.92847854356	NaN	NaN	NaN	NaN	NaN
NaN	NaN	NaN	NaN	1754.05366538057	NaN	NaN	NaN	NaN	NaN	NaN	NaN	NaN	NaN	NaN	1421.54323725055	NaN	NaN	NaN	1466.79339477727	NaN	NaN	NaN	NaN	NaN	NaN	NaN	NaN	NaN	NaN	NaN	NaN	1774.71622641509	NaN	NaN	NaN	NaN	NaN	NaN	NaN	NaN	NaN	NaN	NaN	1568.93782929399	NaN	NaN	NaN	NaN	NaN
NaN	NaN	NaN	NaN	1687.11375661376	NaN	NaN	NaN	NaN	NaN	NaN	NaN	NaN	NaN	NaN	1634.86797655981	NaN	NaN	NaN	NaN	NaN	NaN	NaN	NaN	NaN	NaN	NaN	NaN	NaN	NaN	NaN	NaN	NaN	NaN	NaN	NaN	NaN	NaN	NaN	NaN	NaN	NaN	NaN	NaN	NaN	NaN	NaN	NaN	NaN	NaN
NaN	NaN	NaN	NaN	1635.85521618405	NaN	NaN	NaN	NaN	NaN	NaN	NaN	NaN	NaN	1506.95308961501	1611.14338482203	NaN	NaN	NaN	NaN	NaN	NaN	NaN	NaN	NaN	NaN	NaN	NaN	NaN	NaN	NaN	NaN	1236.60494596841	NaN	NaN	NaN	NaN	NaN	NaN	NaN	NaN	NaN	NaN	NaN	NaN	NaN	NaN	NaN	NaN	NaN
NaN	NaN	NaN	NaN	1584.4680489463	NaN	NaN	NaN	NaN	NaN	NaN	NaN	NaN	NaN	1464.79394719897	1595.20969441517	NaN	NaN	NaN	NaN	NaN	NaN	NaN	NaN	NaN	NaN	NaN	NaN	NaN	NaN	NaN	NaN	1254.28137114875	NaN	NaN	NaN	NaN	NaN	NaN	NaN	NaN	NaN	NaN	NaN	NaN	NaN	NaN	NaN	NaN	NaN
NaN	NaN	NaN	NaN	1617.28709917972	NaN	NaN	NaN	NaN	NaN	NaN	NaN	NaN	NaN	1506.28060006819	1543.06305955625	NaN	NaN	NaN	NaN	NaN	NaN	NaN	NaN	NaN	NaN	NaN	NaN	NaN	NaN	NaN	NaN	1379.3981741573	NaN	NaN	NaN	NaN	NaN	NaN	NaN	NaN	NaN	NaN	NaN	NaN	NaN	NaN	NaN	NaN	NaN
NaN	NaN	NaN	NaN	NaN	NaN	NaN	NaN	NaN	NaN	NaN	NaN	NaN	NaN	1569.01584283904	1580.42945629732	NaN	NaN	NaN	NaN	NaN	NaN	NaN	NaN	NaN	NaN	NaN	NaN	NaN	NaN	NaN	NaN	1344.96925675676	NaN	NaN	NaN	NaN	NaN	NaN	NaN	NaN	NaN	NaN	NaN	NaN	NaN	NaN	NaN	NaN	NaN
NaN	NaN	NaN	NaN	NaN	NaN	NaN	NaN	NaN	NaN	NaN	NaN	NaN	NaN	1541.20450936805	1756.08507003758	NaN	NaN	NaN	NaN	NaN	NaN	NaN	NaN	NaN	NaN	NaN	NaN	NaN	NaN	NaN	NaN	1275.12960389159	NaN	NaN	NaN	NaN	NaN	NaN	NaN	NaN	NaN	NaN	NaN	NaN	NaN	NaN	NaN	NaN	NaN
NaN	NaN	NaN	NaN	NaN	NaN	NaN	NaN	NaN	NaN	NaN	NaN	NaN	NaN	NaN	1780.20654468684	NaN	NaN	NaN	NaN	NaN	NaN	NaN	NaN	NaN	NaN	NaN	NaN	NaN	NaN	NaN	NaN	1267.18783068783	NaN	NaN	NaN	NaN	NaN	NaN	NaN	NaN	NaN	NaN	NaN	NaN	NaN	NaN	NaN	NaN	NaN
NaN	NaN	NaN	NaN	NaN	NaN	NaN	NaN	NaN	NaN	NaN	NaN	NaN	NaN	NaN	NaN	NaN	NaN	NaN	NaN	NaN	NaN	NaN	NaN	NaN	NaN	NaN	NaN	NaN	NaN	NaN	NaN	1169.03674176776	NaN	NaN	NaN	NaN	NaN	NaN	NaN	NaN	NaN	NaN	NaN	NaN	NaN	NaN	NaN	NaN	NaN
NaN	NaN	NaN	NaN	NaN	NaN	NaN	NaN	NaN	NaN	NaN	NaN	NaN	NaN	NaN	NaN	NaN	NaN	NaN	NaN	NaN	NaN	NaN	NaN	NaN	NaN	NaN	NaN	NaN	NaN	NaN	NaN	1056.22166607079	NaN	NaN	NaN	NaN	NaN	NaN	NaN	NaN	NaN	NaN	NaN	NaN	NaN	NaN	NaN	NaN	NaN
NaN	NaN	NaN	NaN	NaN	NaN	NaN	NaN	NaN	NaN	NaN	NaN	NaN	NaN	NaN	NaN	NaN	NaN	NaN	NaN	NaN	NaN	NaN	NaN	NaN	NaN	NaN	NaN	NaN	NaN	NaN	NaN	1059.7936035701	NaN	NaN	NaN	NaN	NaN	NaN	NaN	NaN	NaN	NaN	NaN	NaN	NaN	NaN	NaN	NaN	NaN
NaN	NaN	NaN	NaN	NaN	NaN	NaN	NaN	NaN	NaN	NaN	NaN	NaN	NaN	NaN	NaN	NaN	NaN	NaN	NaN	NaN	NaN	NaN	NaN	NaN	NaN	NaN	NaN	NaN	NaN	NaN	NaN	1005.54556166536	NaN	NaN	NaN	NaN	NaN	NaN	NaN	NaN	NaN	NaN	NaN	NaN	NaN	NaN	NaN	NaN	NaN
NaN	NaN	NaN	NaN	NaN	NaN	NaN	NaN	NaN	NaN	NaN	NaN	NaN	NaN	NaN	NaN	NaN	NaN	NaN	NaN	NaN	NaN	NaN	NaN	NaN	NaN	NaN	NaN	NaN	NaN	NaN	NaN	942.713675213675	NaN	NaN	NaN	NaN	NaN	NaN	NaN	NaN	NaN	NaN	NaN	NaN	NaN	NaN	NaN	NaN	NaN
NaN	NaN	NaN	NaN	NaN	NaN	NaN	NaN	NaN	NaN	NaN	NaN	NaN	NaN	NaN	NaN	NaN	NaN	NaN	NaN	NaN	NaN	NaN	NaN	NaN	NaN	NaN	NaN	NaN	NaN	NaN	NaN	932.030117852466	NaN	NaN	NaN	NaN	NaN	NaN	NaN	NaN	NaN	NaN	NaN	NaN	NaN	NaN	NaN	NaN	NaN
NaN	NaN	NaN	NaN	NaN	NaN	NaN	NaN	NaN	NaN	NaN	NaN	NaN	NaN	NaN	NaN	NaN	NaN	NaN	NaN	NaN	NaN	NaN	NaN	NaN	NaN	NaN	NaN	NaN	NaN	NaN	NaN	921.156705882353	NaN	NaN	NaN	NaN	NaN	NaN	NaN	NaN	NaN	NaN	NaN	NaN	NaN	NaN	NaN	NaN	NaN
NaN	NaN	NaN	NaN	NaN	NaN	NaN	NaN	NaN	NaN	NaN	NaN	NaN	NaN	NaN	NaN	NaN	NaN	NaN	NaN	NaN	NaN	NaN	NaN	NaN	NaN	NaN	NaN	NaN	NaN	NaN	NaN	814.435520361991	NaN	NaN	NaN	NaN	NaN	NaN	NaN	NaN	NaN	NaN	NaN	NaN	NaN	NaN	NaN	NaN	NaN
NaN	NaN	NaN	NaN	NaN	NaN	NaN	NaN	NaN	NaN	NaN	NaN	NaN	NaN	NaN	NaN	NaN	NaN	NaN	NaN	NaN	NaN	NaN	NaN	NaN	NaN	NaN	NaN	NaN	NaN	NaN	NaN	848.415783274441	NaN	NaN	NaN	NaN	NaN	NaN	NaN	NaN	NaN	NaN	NaN	NaN	NaN	NaN	NaN	NaN	NaN
NaN	NaN	NaN	NaN	NaN	NaN	NaN	NaN	NaN	NaN	NaN	NaN	NaN	NaN	NaN	NaN	NaN	NaN	NaN	NaN	NaN	NaN	NaN	NaN	NaN	NaN	NaN	NaN	NaN	NaN	NaN	NaN	768.647486371896	NaN	NaN	NaN	NaN	NaN	NaN	NaN	NaN	NaN	NaN	NaN	NaN	NaN	NaN	NaN	NaN	NaN
[truncated: 2,504 more columns]
