# Supplementary material for: Notch-dependent and -independent transcription are modulated by tissue movements at gastrulation
Source: eLife. 2022 May 18;11:e73656. doi: 10.7554/eLife.73656 (PMC9183233; doi:10.7554/eLife.73656)
Supplement: Source data 1. [file elife-73656-data1.zip › numerical data/6S1A_70kDa__sorted-nc14_normF-Y.txt]

NaN	NaN	NaN	NaN	NaN	NaN	NaN	NaN	NaN	NaN	NaN	NaN	NaN	NaN	NaN	NaN	NaN	NaN	NaN	NaN	NaN	NaN	NaN	NaN	NaN	NaN	NaN	NaN	NaN	NaN	NaN	NaN	NaN	NaN	NaN	NaN	NaN	NaN	NaN	NaN	NaN	NaN	NaN	NaN	NaN	NaN	NaN	NaN	NaN	NaN
NaN	NaN	NaN	NaN	NaN	NaN	NaN	NaN	NaN	NaN	NaN	NaN	NaN	NaN	NaN	NaN	NaN	NaN	NaN	NaN	NaN	NaN	NaN	NaN	NaN	NaN	NaN	NaN	NaN	NaN	NaN	NaN	NaN	NaN	NaN	NaN	NaN	NaN	NaN	NaN	NaN	NaN	NaN	NaN	NaN	NaN	NaN	NaN	NaN	NaN
133.042639593909	132.530703944084	138.61610738255	124.636075949367	144.726726726727	154.556089044086	138.771658060815	155.202554744526	144.011015490534	145.810262193403	149.595371109338	165.326383319968	159.611975483263	162.405454545455	144.785016286645	173.417156763334	153.436739974127	177.715623171445	182.276724791509	190.876424715057	168.582549830763	192.712725286729	183.486956521739	198.618955512573	185.72563559322	211.696221882507	238.364035087719	287.512625389139	220.585312651478	294.059868780755	239.838493456751	316.891083183722	316.667941363926	297.858452138493	209.875582479031	146.36216839677	182.470563139932	314.111624834875	161.879659643436	189.951460304401	170.772652388797	292.884359400998	328.156661786237	191.076241134752	290.074576271186	168.165659008464	159.271676300578	NaN	NaN	NaN
127.520747740345	131.913136347455	139.215885947047	NaN	148.811924594476	160.15	NaN	148.636629798308	NaN	NaN	159.21235899951	169.53667953668	155.49289267946	152.704518192723	184.218497576737	NaN	156.441054430071	176.762116716123	NaN	187.257245080501	165.851228070175	185.60338766379	180.223173803526	188.399413020277	186.100901779186	232.936573311367	213.78064516129	286.092379958246	208.276629237066	301.295686719637	NaN	269.150473933649	270.884535367545	306.159139784946	NaN	142.658600967884	167.813305827746	NaN	156.552397358599	202.501688670556	163.795224075891	272.736296935693	292.964875158697	172.738205365402	275.63543936093	168.349192100539	168.660366713681	118.435074269286	133.452348536419	140.75468483816
NaN	134.865364492501	132.894584539066	138.245253657018	143.846889952153	146.839076107535	141.483217453848	147.551391567925	147.920809050394	138.800802139037	147.399082568807	NaN	163.972596964587	150.237211310166	177.88061848256	171.739366069962	154.816801619433	164.823308270677	191.841341795104	178.970836531082	171.669172932331	173.7	172.90264877881	180.238802756245	177.224216319694	212.015075376884	208.058416868303	249.344450234497	206.941158253329	264.124129195693	223.608650338718	259.739741641337	256.181402439024	269.061683926159	184.091705607477	136.28461334042	145.554273237679	264.575171301894	154.742542613636	190.339483394834	166.537809187279	253.195419847328	NaN	172.656117329217	245.219	149.08137829912	163.305908750935	121.608171466845	134.495002630195	135.528858024691
NaN	134.847881899872	134.084045584046	140.372945638432	139.311318751327	148.124177631579	143.299693855237	149.702771362587	139.395368350394	147.414716187807	150.681315304241	151.401655795283	162.071082390953	153.771034482759	167.45088976196	176.219880140525	157.65564803805	159.032715376227	185.938036580814	174.642230881637	162.411958085063	169.076459963877	187.024795887511	180.939781420765	NaN	211.420892018779	196.96646778043	237.69186351706	195.981809401159	240.947227191413	216.070675342158	247.752188552189	241.135691318328	249.649061032864	179.644357596483	136.611274716029	135.575449796866	252.749330655957	151.322618488972	186.391019922688	162.331411439114	229.646317186463	249.322580645161	170.001308472359	242.618444846293	NaN	163.62578125	109.03677309008	135.50214329455	135.207648183556
127.346193952033	131.850149105368	130.74507090972	134.361860465116	140.159652857377	142.613483146067	138.298557597313	147.606670734188	142.758195307108	146.500807353124	143.311874728143	NaN	157.386343482116	150.673616680032	162.83208606174	166.093485750078	155.142058397184	156.776085911204	176.120192307692	175.520526480727	157.980523200306	166.284388646288	NaN	NaN	172.749696654533	204.258586986875	NaN	226.116656138134	188.28009395185	227.669224412702	212.354119811899	237.508606839569	237.416	244.272413793103	173.243708609272	136.716587941095	133.896026129559	231.253912488023	154.563226924029	182.110432852386	158.932323856613	219.148100450741	237.654295403165	164.591171379111	219.729216971369	144.616576297444	163.774059734513	108.079622132254	129.937850572134	136.317272531727
129.345788336933	132.771806643262	129.198198198198	136.735594336516	139.381261950287	145.073238652186	139.587287173666	146.77599009901	140.657334826428	145.51704829517	142.588129135753	149.121508713297	155.624605678233	160.536618141097	160.258599757183	169.658536585366	147.371156211562	159.181276384405	172.068118948824	167.900484131253	155.743230625584	168.133695652174	172.576721120187	173.561231470924	170.799403299403	NaN	175.112272036474	218.018385864374	188.538368475631	218.450802445548	203.258960573477	230.582774349343	227.481074766355	238.711379310345	173.706834189987	137.506235827664	129.97619047619	233.798770624393	151.434811979284	178.662377766341	158.487080103359	209.440357852883	236.122118064353	162.449940758294	226.953971119134	138.241316270567	161.252855245684	107.213974916816	131.702839756592	136.510685132532
128.338921398071	131.069973427812	132.533683289589	138.145368916797	140.638554216867	143.78566614244	139.458233641943	145.018023491292	138.778827646544	144.005393130854	143.634370432241	149.069993519119	153.145106861642	155.307711381106	160.054468285782	166.699748348537	149.537898205785	155.566193311956	171.962148962149	167.95145631068	159.013016467804	164.847704134635	170.216453900709	171.500989609104	171.138335082197	191.491532258065	175.708389037433	213.718202247191	181.562414500684	206.848618048618	NaN	223.135372415746	223.90766056229	230.841290322581	169.713002114165	140.749812030075	127.766159695817	228.671813403417	149.779067221371	175.242359478521	157.073328540618	NaN	227.480741384304	165.871773049645	229.283482142857	136.647873392681	162.55	109.43921662288	133.065663870408	NaN
NaN	129.385777777778	130.570710455764	135.658266129032	139.397194304858	144.764357338195	137.401555765794	142.475931677019	139.684536447275	144.508407777194	145.532117367169	147.909886264217	155.046364080039	152.567346938776	155.328409481278	NaN	152.842150723386	151.372811059908	173.277993527508	160.310388945752	NaN	160.430090131731	165.208163265306	166.119481236203	168.85685483871	195.736451373422	173.839038461538	214.115810968495	179.900630914827	202.368691408758	193.392246875797	217.796514366463	216.649479424888	229.512584704743	164.373812474184	137.539784946237	125.851539138083	223.313483492749	149.558369207394	171.902975133215	155.291206954196	203.978008168395	222.300152361605	162.359535386278	218.231915826392	136.895634023308	159.444080604534	117.86014994233	132.671659324523	135.677783852743
NaN	130.427449748744	129.168166304685	139.776630083925	135.38576585869	141.083767038414	134.47394120578	141.323988195616	139.811926121372	141.54720464135	140.143546164446	152.976639924493	148.139197041733	144.558161573087	152.61525974026	164.622755786286	149.197846031113	148.925407438362	167.400665557404	160.717036314892	154.710784313725	157.928409377363	156.417634854772	165.258254716981	167.264888041925	182.481473408893	170.655241935484	207.336575875486	172.797027250206	203.906811377246	191.583311466807	205.058571428571	206.994181433483	238.056006493506	165.158349328215	136.796143250689	123.542003630962	199.404054260021	147.316241197183	163.959534514679	148.30303030303	190.429563668744	207.364873222016	155.9676124197	218.845682451253	130.963174526009	153.714537444934	113.981065609863	128.278095811992	129.621650921481
120.899125064334	161.161231331911	163.543723781865	133.887677208288	168.215474209651	142.854110813226	159.977725922783	168.470588235294	NaN	186.317391304348	169.633777549974	172.010456922028	199.151699463327	199.909059354391	178.039382071366	177.355630821338	161.163175743068	188.876939831201	163.310414853496	210.867237096329	180.769343780607	202.299039780521	196.373781902552	219.797305965362	195.957823808335	210.318512983374	231.759718309859	NaN	191.256298870547	198.083102493075	252.086786114222	293.149001536098	302.840284842319	294.395460497599	224.305435453984	170.297973778308	131.590290955092	209.284991568297	NaN	214.400618716164	155.940497737557	190.500428939091	NaN	210.971407889975	298.913786091907	150.684216311277	204.533971291866	114.641843282131	128.174799708667	NaN
136.800754060325	159.691025186236	174.617772108844	166.542255950328	171.080619155111	176.029680365297	162.432309442548	183.454509336512	168.661340743314	186.468118811881	173.870468145019	178.258593503627	198.774641954507	199.468468468468	181.240713941148	178.085521081941	191.444036697248	200.003343239227	192.834154351396	214.052025139665	191.158554792475	206.235127478754	214.559214903526	227.485281749369	200.330734632684	246.901703335699	247.300658978583	235.604345629106	204.232876712329	NaN	263.834990059642	291.09499263623	293.771329746349	298.646713615023	226.884123401053	171.367759020192	165.112823552658	261.441241685144	193.443606186345	222.758205234732	180.01173857868	248.235756385069	295.120616570328	210.05057745918	300.671456888008	168.594200906967	209.495906432749	150.617775494477	161.632952108649	147.833051563821
142.534466769706	159.933070866142	170.347441323586	169.654435483871	NaN	176.305535585909	NaN	NaN	175.352596641937	NaN	188.825656478691	183.706720346857	NaN	198.477165354331	189.967939972715	213.625422297297	194.371160409556	NaN	207.877350776778	NaN	200.270780856423	NaN	NaN	NaN	212.135580524345	245.557299843014	NaN	245.219298245614	205.622551361682	264.463029904699	265.882613957241	NaN	289.722222222222	290.293765586035	NaN	NaN	164.052830188679	271.434871794872	NaN	221.112197028929	189.253692762186	258.059287183002	291.016044925792	208.415994130594	296.876956521739	175.432884536924	NaN	152.990476190476	163.994096812279	156.086302279265
NaN	153.414930555556	164.12099921936	NaN	171.602224123182	NaN	143.120358514725	175.114264919942	171.98785942492	177.564528301887	181.677170868347	185.29567131328	170.259501187648	NaN	189.598061573546	198.319792802617	NaN	NaN	196.52662037037	202.817980840088	199.846350832266	205.542617960426	NaN	206.758156028369	201.414662084765	242.685028248588	209.341998844598	264.848233995585	232.677551020408	NaN	243.941619585687	261.362953692115	273.978070175439	NaN	219.334275618375	NaN	142.935616438356	280.983024082116	180.222222222222	209.738668555241	NaN	NaN	279.114593535749	NaN	270.55896007428	158.559064327485	193.431924882629	NaN	163.492914356131	NaN
141.395080707148	145.071694105151	159.493948562784	164.830526887561	163.67458279846	NaN	150.701780053645	163.190728476821	167.00221116639	NaN	167.067270375162	174.841628959276	167.365068002863	182.282442748092	NaN	187.273897969292	NaN	171.772522522523	NaN	189.261061946903	191.463329452852	187.308338720103	188.276344878408	193.047894736842	197.829181494662	230.791036088475	211.335499113999	NaN	NaN	257.607957870099	237.797483523068	NaN	NaN	263.653303637713	205.269207861823	158.968371467026	NaN	262.658310120706	165.055844155844	199.059930313589	NaN	258.307113938693	260.313095238095	185.926086956522	259.389235127479	150.937471369675	184.993296770262	129.221029248427	169.17875	142.779700654818
143.515966883501	148.775697865353	154.358123569794	162.293111871031	NaN	NaN	145.601917723477	NaN	NaN	156.219892473118	159.614683301344	162.931851135814	169.542257217848	171.79301489471	173.357397051347	184.143252073385	171.717659883721	NaN	188.330113636364	180.771511627907	176.059392265193	184.841145833333	180.090410958904	187.597667638484	NaN	220.256396298312	198.24569402229	230.519794344473	NaN	NaN	213.974339333589	234.393322900365	234.675731144176	242.055963302752	NaN	159.124078624079	150.87754318618	245.5647751606	162.532278481013	178.56608478803	NaN	NaN	244.599504950495	178.970819304153	NaN	145.861847389558	175.918200408998	128.826864004468	NaN	145.594951923077
147.779747596154	NaN	146.464330413016	158.550679704269	158.86012922843	157.703389830508	148.062819356778	161.086140254003	149.802210684977	160.729838709677	157.387239698715	159.356575963719	167.579648121731	171.867532467532	167.569369369369	NaN	164.158986985579	164.201666666667	179.745138178096	178.687810259239	171.603915035402	181.830959164292	178.504922644163	182.736973947896	179.382969432314	212.200934579439	190.183056619838	224.453521126761	199.185988323603	224.651121865376	211.576428887904	228.774828767123	223.447486535009	243.92123769339	193.742468415938	155.504159733777	145.741581259151	234.654622243078	160.337374802319	179.399188876014	163.061652820289	219.931290622098	232.403422982885	178.0475	211.72216177004	149.065482233503	171.19578313253	137.569147005445	152.275810473815	148.843159065628
152.144362486828	144.735208535403	145.002111932418	157.968524251806	157.902869757174	158.732788798133	150.277598939595	161.577976817703	NaN	156.724700239808	159.495266567015	158.849307479224	164.59123343527	169.266507177034	166	169.357079646018	167.557492735575	165.962596259626	180.879263670818	176.196209587514	171.02155504234	182.368342458935	175.05745418524	180.879450661241	175.580782312925	203.957120169402	193.08280790248	219.854522717799	197.582994120308	218.830283623056	206.916131989001	217.547695116385	222.39632183908	231.119635890767	189.922503725782	151.730987514188	141.238017131402	233.944131832797	162.073287307488	178.370645345517	160.479810996564	220.188071397475	225.442605997932	175.120916626036	207.020530048526	144.334713503406	167.206384149697	137.033143939394	154.1039445629	145.064551422319
148.644667623147	143.978846153846	146.782863849765	154.1775	154.734525447043	160.986920332937	155.157797316057	158.852896725441	148.880573865839	158.641013384321	157.97282872392	157.123754588359	161.906112469438	166.381872213967	163.219485614647	NaN	161.970454545455	162.991304347826	179.744111349036	174.483494159472	169.986312399356	176.973333333333	172.845210004719	176.723790322581	178.646006110869	204.99203187251	188.759289843105	213.416628805089	193.855732073851	212.759589652096	200.499159663866	210.037219730942	214.883972911964	229.613110539846	183.826805096744	152.188589540412	141.212264150943	223.77407900577	160.677370797792	174.618617021277	161.30483736447	212.182277318641	217.587786259542	170.568238213399	205.158415841584	143.062726176116	165.634398034398	133.831275720165	150.88856812933	143.724202626642
148.88558909445	139.104420243434	145.112087912088	151.998536585366	155.152520465317	156.17028772754	148.800267648043	154.716666666667	146.816455696203	157.07044198895	154.539733578319	153.599186164802	158.167446211413	165.846688281612	167.438921453693	171.905667701863	164.950170981925	164.804202483286	177.725170782974	171.742424242424	167.275324675325	173.61744966443	169.080568720379	173.732340221048	175.4909651829	197.636363636364	188.830456463368	207.934557438795	191.236019736842	209.450266066312	202.526315789474	207.066326530612	209.971801346801	231.14188034188	181.359259259259	148.966110268083	136.015566835871	215.406705539359	157.450216450216	171.482858522453	154.797119864464	207.728897715988	211.976613657624	166.265841584158	198.601025641026	142.914589709955	161.353846153846	121.241975308642	151.306253652835	142.36658264314
NaN	140.713846153846	NaN	152.923255813953	153.933384674625	157.607492795389	NaN	159.703095684803	145.430183356841	154.217787418655	154.183168316832	152.238960225493	159.31520223152	163.332724783204	165.229720817762	168.602161712742	160.258017492711	162.91788143829	176.60020661157	168.314949201742	163.646962902568	173.596430126252	174.483378256963	172.64028436019	174.323630136986	182.497731239093	185.223781676413	207.181144503911	187.793394777266	203.768157310498	199.605612438377	201.67616254713	207.864125932063	NaN	179.777531083481	151.308108108108	137.974822695035	NaN	158.280528052805	172.780510879849	157.24654752234	203.799605133268	213.124587458746	164.140036730946	191.805456316986	146.082007722008	160.702175883953	117.675569299972	150.644340602285	151.304537521815
NaN	139.207094918504	NaN	150.988689915174	154.562827225131	156.319817247287	144.477884317971	158.34261338123	146.159379407616	154.595291987325	157.132405745063	148.064471499723	157.816245006658	161.771961766045	163.938366718028	NaN	159.830799411476	160.670779861797	174.105472636816	168.567653758542	163.026293823038	170.935913978495	170.133246527778	172.075319753671	173.857627118644	181.100033795201	183.338258164852	203.387866841875	187.448767334361	202.424789410349	194.786688311688	197.378973105134	202.121621621622	NaN	175.702702702703	NaN	NaN	NaN	160.111977971547	169.936877076412	158.166799046863	202.395189003436	208.464426014841	161.745793542519	190.13643013899	139.396305853592	160.313398238294	118.715361850955	150.058703420112	148.252929292929
NaN	146.78065950352	NaN	150.857009345794	151.74687903573	NaN	143.562107298212	159.131086142322	148.498875140607	153.713470820535	149.367429340511	148.34698457223	157.82898948331	161.68573943662	NaN	162.77460456942	160.722171532847	159.398251578436	170.975155279503	165.862350119904	163.580511973576	168.374828375286	168.754606741573	171.146759259259	173.1873438801	184.010538641686	181.100824587706	NaN	184.880989180835	201.80376344086	193.171382376718	198.51990151826	200.898942917548	NaN	176.794635004398	NaN	NaN	NaN	155.780476190476	167.021395348837	158.522791448165	NaN	203.31123388582	164.265490728177	189.895499021526	NaN	157.023430592396	NaN	NaN	148.822140822141
NaN	145.814371257485	NaN	150.905686546463	150.878971962617	NaN	141.770789865872	158.80286904211	144.757575757576	151.159878682842	152.190826482042	NaN	154.876916140667	159.47114967462	158.628345765687	162.383325781604	159.405483405483	157.703703703704	NaN	166.134473197782	162.14409221902	166.875905797101	167.19195849546	168.985060690943	170.372916666667	NaN	179.791666666667	200.032043767097	182.618769470405	194.687602627258	186.897268650632	191.159775190686	194.035318275154	NaN	176.033703071672	NaN	NaN	NaN	152.40174249758	167.856549815498	157.139006546015	NaN	201.636761487965	161.328054298643	185.647786946737	144.284316466313	155.063111111111	NaN	NaN	147.138114754098
NaN	145.219935863175	NaN	150.192933519293	150.416095107453	NaN	144.483588621444	158.005102040816	NaN	151.485333333333	154.732856541859	156.288129081829	154.423627134287	159.033783783784	157.579275418777	NaN	160.763535400278	156.232580490149	NaN	165.107987505578	162.588796680498	166.395242451967	166.489352640545	167.734375	170.095826235094	187.492069785884	177.838545738858	196.443370699652	178.951844660194	194.74398340249	185.93082021541	191.645148669797	194.786661143331	NaN	174.887257019438	NaN	NaN	NaN	154.889575971731	168.755617977528	155.226060833646	NaN	202.749162479062	163.358874458874	184.559197840339	142.929384109074	157.336585365854	NaN	NaN	149.34550677062
NaN	149.490849194729	NaN	148.389351851852	152.923757371525	NaN	145.254742547425	155.11786892975	146.416508898145	149.087301587302	149.352754237288	154.945560833029	154.562587249884	156.745045045045	155.966174183515	160.132774591972	159.244977951984	158.408565928778	NaN	164.291231258519	161.330667732907	163.244676030811	163.401777777778	165.215796897038	164.435483870968	182.925895765472	174.698950766747	192.053171287505	178.36191974823	192.152535811072	190.112941176471	188.416764590678	194.104520945666	NaN	169.875500222321	NaN	NaN	NaN	154.660826594789	166.117700316885	157.742061936496	NaN	199.156626506024	161.056338028169	179.25975561687	137.108503658844	151.93623853211	NaN	NaN	148.421950153039
NaN	135.396289717782	NaN	148.764505119454	151.993918331885	NaN	145.116721551409	156.642791970803	150.920087177624	150.482486865149	151.127979924718	151.572405929304	152.160412757974	154.821413090594	152.781940801798	156.340425531915	156.775450560156	157.547142159257	NaN	161.881953867028	162.083533173461	163.237672145713	161.680786026201	166.425044883303	162.505957108817	177.300777289625	171.934834123223	190.860280878646	176.308641975309	191.225214676034	185.790234375	187.541026601724	190.011736139215	NaN	167.162760971453	NaN	NaN	NaN	150.707374354157	162.997786631253	157.52193819153	NaN	196.330147697654	159.707738867272	191.547339945897	136.417262512768	152.367770419426	NaN	NaN	144.289589150379
NaN	NaN	NaN	150.875354107649	150.854528819762	NaN	143.465997409326	154.976733576642	146.57843866171	150.142287234043	151.414418398939	NaN	149.932745825603	154.599393676916	NaN	161.341127922971	159.017848528702	153.497336561743	NaN	163.935819601041	161.153550042772	161.64012455516	161.110729613734	162.034851301115	164.353496353496	180.615529945211	175.198801946836	194.875222419929	175.487012987013	189.489411764706	182.43087464732	187.788675055514	189.389001213101	NaN	169.962659006976	NaN	NaN	NaN	150.240262787424	162.584913983238	157.861144457783	NaN	196.405993431856	160.332351703828	189.988995873453	137.240844354018	153.654074702886	NaN	NaN	148.746415403523
NaN	NaN	NaN	NaN	150.378794356563	NaN	148.745820668693	153.438104003682	148.3875	149.660034602076	149.408953938872	NaN	150.32979704797	153.197328737613	NaN	153.694844403158	157.702187063751	154.598016060463	NaN	159.477876106195	157.828874901652	156.797838811346	158.484598698482	161.764964788732	163.236486486486	177.7924226254	172.563445867288	NaN	173.205836575875	185.667054263566	181.709766706208	186.112065878983	189.438846153846	NaN	168.153266331658	NaN	NaN	NaN	148.106754841757	160.592228673515	155.864779874214	NaN	198.089686098655	158.211226611227	180.101361573374	134.186687898089	147.046113306983	NaN	NaN	146.729838709677
NaN	NaN	NaN	149.521762068056	150.728798966853	NaN	143.897531787584	153.543438914027	145.937165298108	147.388888888889	149.04875962361	NaN	148.680398370303	154.087846481876	NaN	156.016230838593	152.874805598756	153.134123222749	NaN	157.357490057446	159.858557844691	155.430227167362	158.118043844857	159.562725631769	163.348440748441	NaN	170.617130307467	187.865671641791	175.831646044244	185.392897196262	179.679920477137	184.891666666667	186.873403456048	NaN	166.043247654019	NaN	NaN	NaN	150.418433179724	161.902677433064	156.335467878537	NaN	194.724501758499	158.542902967121	179.606784354448	135.513311536665	148.312632023659	NaN	NaN	146.935390946502
NaN	NaN	NaN	NaN	151.628994905049	NaN	146.710424710425	154.415715539947	146.58671988389	149.158563293912	149.16869037294	NaN	149.85332729742	155.783042394015	NaN	154.237897648686	153.576061776062	151.039377734565	NaN	156.90545294635	162.041565778854	156.929864253394	161.41983805668	160.375765529309	164.187655343828	187.953610503282	165.635460450898	192.655091689426	174.468690702087	184.65059347181	179.645684877276	179.594778660613	185.774744027304	NaN	168.611133521581	NaN	NaN	NaN	148.697166744078	161.888983411314	NaN	NaN	193.161095449054	156.115141955836	189.852978453739	130.650539160045	149.421140241365	NaN	NaN	148.838683788122
NaN	NaN	NaN	147.154570637119	148.784409799555	NaN	143.658727205061	155.747056258177	147.372200497689	149.017918088737	145.341365461847	NaN	143.290618955513	152.424948024948	NaN	NaN	156.16862037872	151.533673943335	NaN	150.509025270758	160.678138443488	157.703186381493	161.50183299389	158.123859191656	163.09041439933	NaN	168.01728673431	191.608305050908	170.810485436893	182.965925925926	177.26148409894	177.584745762712	185.455052005944	NaN	164.137944983819	NaN	NaN	NaN	148.156018518519	162.693595646714	157.580860534125	NaN	193.429512006197	154.425010216592	186.08375	129.353088004564	148.131037212985	NaN	NaN	148.670204402516
NaN	NaN	NaN	149.101098901099	148.476713532513	NaN	143.793880837359	151.007456140351	150.824982841455	149.357289527721	144.636796536797	NaN	143.720499768626	150.859000406339	NaN	165.545497856122	154.611034482759	147.859705611776	NaN	155.609420591913	158.561145510836	153.44187044187	157.34893957583	156.061538461538	162.125981161695	NaN	165.585569253082	NaN	169.535409714498	179.00833937636	176.136755339078	181.45044735031	176.756395570829	NaN	163.35858786196	NaN	NaN	NaN	146.915887850467	159.908623417722	154.314787701318	NaN	193.162962962963	155.957653457653	179.959663865546	129.133714445064	145.796057924376	NaN	NaN	147.318857589984
NaN	NaN	NaN	NaN	146.285518501599	NaN	141.98379254457	151.762359063313	147.17925170068	147.852019785655	144.560715807414	NaN	142.281760435572	151.575968992248	NaN	NaN	152.935903390618	146.20245398773	NaN	149.825288338317	155.472597597598	150.522589052997	154.391025641026	156.103378921963	159.56098546042	NaN	166.245137491616	189.072372433421	168.360246198407	176.734205607477	172.294782925939	177.135042735043	179.741435268662	NaN	162.196311947753	NaN	NaN	NaN	144.039059032401	158.100080385852	154.525613275613	NaN	190.371180686533	151.955782312925	177.940965297168	132.324771309142	147.131741140216	NaN	NaN	143.692218350755
NaN	NaN	NaN	NaN	146.063953488372	NaN	141.914065510597	154.671868583162	146.988524590164	147.581810631229	146.145426114152	NaN	144.220716783217	150.111278762731	NaN	NaN	152.442316064432	145.590866728798	NaN	152.174661746617	158.379065420561	149.334775086505	155.473663047849	157.252635847526	160.742163009404	NaN	165.874641833811	NaN	166.386980108499	174.17023633678	172.3921005386	171.608002712784	181.183694181326	NaN	163.969974368363	NaN	NaN	NaN	142.517379679144	157.102008664829	155.147978910369	NaN	188.876895306859	150.57062600321	177.039479210416	127.749180757635	143.833593141076	NaN	NaN	145.777990797546
NaN	NaN	NaN	NaN	144.670190274841	NaN	141.047329708986	155.493747478822	144.267532467532	146.8705553336	143.919494869771	NaN	147.926470588235	149.997369409996	NaN	NaN	154.653212520593	146.689291736931	NaN	154.804986974321	158.0078263963	149.356451612903	152.61013046815	157.165727170237	158.798493408663	NaN	162.518581081081	188.228039892597	166.102344007923	178.636214800262	169.264936838511	175.297525309336	178.693673337637	NaN	160.170297748729	NaN	NaN	NaN	144.163282221301	152.913234706118	154.53769179453	NaN	186.210418094585	150.013031812955	174.833333333333	NaN	143.633354551241	NaN	NaN	142.945251396648
NaN	NaN	NaN	NaN	145.348917748918	NaN	142.527530497857	152.299412915851	148.320802803441	147.618702136235	146.729349067377	NaN	148.739096573209	152.327137546468	NaN	NaN	155.608800968914	149.325630252101	NaN	155.162212323682	158.535382416011	151.932007952286	157.58502170767	154.729887149618	161.061487481591	NaN	163.672862453532	NaN	168.306088682991	176.761583011583	172.733983739837	181.681155015198	179.900758533502	NaN	162.21290095171	NaN	NaN	NaN	145.448348856901	153.354509803922	155.084943371086	NaN	186.255474452555	148.262633996937	175.792839903459	130.076933006325	144.708111937655	NaN	NaN	145.374068554396
NaN	NaN	NaN	NaN	143.516023007395	NaN	144.261475150364	147.700876095119	147.953503390378	143.617541049259	147.937567276642	NaN	142.90207833733	148.806581352834	NaN	NaN	151.79376012966	147.550103092784	NaN	152.261509433962	159.201056338028	152.84014732965	152.423580786026	152.391507736596	160.100706713781	NaN	162.416961130742	181.519641200124	166.554632587859	171.574367088608	171.291168658699	177.587590097148	179.15652446675	NaN	160.327846364883	NaN	NaN	NaN	147.845233346629	155.401651651652	155.052134245683	NaN	182.052738336714	148.14688057041	172.331006029832	127.64436928473	145.648895124518	NaN	NaN	143.814867762688
NaN	NaN	NaN	NaN	142.616314199396	NaN	143.322240527183	144.701365187713	145.514439860362	141.990245971162	145.165583173996	NaN	138.341256366723	148.205681040383	NaN	NaN	151.820007877117	150.599919257166	NaN	153.978793418647	156.108584005869	149.598954443615	149.870943677732	152.989259685462	157.354183590577	NaN	162.612594790636	184.33790640857	164.258180628272	173.94218902241	169.604574080212	176.844191763983	174.663984551014	NaN	158.480108806528	NaN	NaN	NaN	142.531960531961	156.209152663568	152.572173346367	NaN	181.802716468591	147.197647951442	172.941533546326	125.676875	143.434022824536	NaN	NaN	142.144731908511
NaN	NaN	NaN	NaN	143.56501283148	NaN	142.506821282401	146.720728175424	143.401170798898	141.772471910112	142.867118914605	NaN	141.875413907285	146.771480144404	NaN	NaN	151.071201272872	151.124842370744	NaN	148.217357910906	150.899956877965	148.202681992337	151.044813877846	150.944343397599	153.425523661753	NaN	160.396313364055	181.599836501124	162.295983086681	169.352084039309	163.636758321274	172.824346141427	175.544371276262	NaN	158.545360469127	NaN	NaN	NaN	143.703734099302	150.547748447205	152.207142857143	NaN	177.937739130435	148.25865144488	171.58374303507	125.832472603602	141.511764705882	NaN	NaN	142.512531783509
NaN	NaN	NaN	NaN	141.581535196321	NaN	141.017179902755	145.793275217933	146.20232172471	142.238714924766	141.825590551181	NaN	138.07818574514	144.758245741211	NaN	NaN	145.826988155668	149.001987281399	NaN	145.875048962005	146.83469651313	146.636054421769	147.755555555556	148.890648011782	151.738721804511	NaN	157.1885160844	172.859318996416	156.896882494005	166.198260869565	161.508161816891	170.245712503898	171.435279579858	NaN	152.713194444444	NaN	NaN	NaN	144.185321853219	149.101059803179	150.260597637248	NaN	173.046686746988	148.853623705819	169.378651280202	127.81840925675	140.693102176319	NaN	NaN	141.307049418605
NaN	NaN	NaN	NaN	144.29250334672	NaN	141.867343367168	150.564840362633	144.284021543986	143.390118577075	139.571428571429	NaN	141.089060593737	145.101783060921	NaN	NaN	NaN	148.971351142083	NaN	143.781883194279	148.159603246168	146.325883201154	149.079172610556	150.309567115315	150.203604294479	NaN	156.700768973587	172.394753816384	154.143788482434	167.116001491981	163.462977707006	169.11264	169.36	NaN	154.128055077453	NaN	NaN	NaN	145.832456495346	149.806659099508	NaN	NaN	173.488974448722	148.614440939362	166.922794117647	123.253152794371	140.6765134938	NaN	NaN	143.917344173442
NaN	NaN	NaN	NaN	144.66485013624	NaN	140.232796486091	144.472421052632	145.19590741362	142.528560250391	140.090041968714	NaN	139.254464285714	146.514559659091	NaN	NaN	145.89442338928	149.520985752792	NaN	141.003643724696	145.847222222222	146.817431850789	145.993425858291	147.8206614388	144.756030051404	NaN	151.743296388988	NaN	149.095130237826	164.524891774892	161.945467422096	169.578667500782	170.176470588235	NaN	152.507899159664	NaN	NaN	NaN	143.841025641026	147.544581091468	NaN	NaN	172.155454199924	147.038268955651	164.960029336267	121.777191732003	138.342826628693	NaN	NaN	144.394039735099
NaN	NaN	NaN	NaN	146.35977134691	NaN	138.87085113375	144.578571428571	145.137248840804	144.468903128534	137.695874406718	NaN	141.767760697964	144.539127298954	NaN	NaN	132.209450069486	148.720472440945	NaN	141.0732	141.738475177305	146.404379562044	149.936296814841	144.501612325331	144.951210142144	NaN	150.328635269852	NaN	149.850322091701	165.128017556693	157.33147113594	166.460514372163	169.173712970952	NaN	150.451612903226	NaN	NaN	NaN	144.490425947636	148.753322908522	NaN	NaN	173.173233936812	147.379914224446	161.527093596059	122.798796595245	137.297691785472	NaN	NaN	142.680024852439
NaN	NaN	NaN	NaN	144.497770571544	NaN	138.044616519174	141.428190306803	140.515652479775	141.130330809087	135.019622641509	NaN	137.141614906832	143.915195569401	NaN	NaN	131.296668637887	147.766174801362	NaN	140.153018069973	141.710609480813	146.426269702277	146.256828662646	142.29560401523	138.903580146461	NaN	148.139300134589	NaN	144.79265578635	159.520233463035	156.385340314136	162.998493522145	162.755114503817	NaN	148.600378787879	NaN	NaN	NaN	143.292226292226	141.412567176519	NaN	NaN	168.788546255507	144.826071802022	160.836	124.404355635384	137.581889506375	NaN	NaN	141.464766175528
NaN	NaN	NaN	NaN	138.278241091736	NaN	135.418936446174	142.423044575273	137.513596491228	144.840707964602	136.705500381971	NaN	138.557551020408	141.82972027972	NaN	NaN	131.023269342641	147.944106463878	NaN	139.182102383744	135.714042553191	148.534816941852	142.312615612283	142.070793311989	134.240740740741	NaN	145.152583798883	NaN	138.79791499599	160.089920948617	149.019949220167	163.3836996337	160.749284123449	NaN	145.419865319865	NaN	NaN	NaN	140.367432950192	141.752950133232	NaN	NaN	166.155339805825	143.236940298507	148.763414634146	113.1616	135.088647512263	NaN	NaN	141.433162393162
NaN	NaN	NaN	NaN	139.206221198157	NaN	130.806022682831	142.51932059448	133.070152505447	140.760914760915	131.44397641112	NaN	134.502207948615	142.124594886568	NaN	NaN	129.369190600522	147.361341371515	NaN	139.965824665676	NaN	143.194157463484	137.684748150757	135.487238979118	131.755989352263	NaN	144.066521264995	NaN	131.01316872428	158.246824579471	138.411978955888	162.348567530696	157.90092879257	NaN	142.260784949724	NaN	NaN	NaN	143.097222222222	138.294140030441	NaN	NaN	167.42941791565	144.643923240938	139.284547311096	115.751570531125	133.112009237875	NaN	NaN	134.684270734032
NaN	NaN	NaN	NaN	134.253159224937	NaN	NaN	141.000398883127	131.21353949018	135.055327868852	NaN	NaN	130.670783481281	NaN	NaN	NaN	NaN	144.814380617429	NaN	137.935519940365	NaN	NaN	NaN	NaN	NaN	NaN	145.938411078717	NaN	NaN	155.77354959451	130.750788643533	153.924461701377	NaN	NaN	138.704667176741	NaN	NaN	NaN	138.7265917603	136.065056486171	NaN	NaN	162.056226415094	144.186536291839	125.471710526316	114.44724851034	131.86230636833	NaN	NaN	NaN
NaN	NaN	NaN	NaN	133.769642122583	NaN	NaN	137.705551086082	NaN	133.345938977224	NaN	NaN	126.707717569787	NaN	NaN	NaN	NaN	146.588691796009	NaN	135.504809542132	NaN	NaN	127.612157534247	130.179345320424	NaN	NaN	139.320870994248	NaN	NaN	NaN	NaN	NaN	NaN	NaN	134.460719454207	NaN	NaN	NaN	134.67015503876	141.104797550187	NaN	NaN	164.086862885858	136.953833801686	112.955522971652	120.679266895762	NaN	NaN	NaN	138.712232866618
NaN	NaN	NaN	NaN	131.192543859649	NaN	NaN	131.896851698426	NaN	132.059932942163	NaN	NaN	NaN	NaN	NaN	NaN	NaN	NaN	NaN	141.382182393252	NaN	NaN	NaN	NaN	NaN	NaN	135.219596046412	NaN	NaN	NaN	NaN	NaN	NaN	NaN	NaN	NaN	NaN	NaN	126.210400952759	145.281704781705	NaN	NaN	NaN	NaN	NaN	NaN	NaN	NaN	NaN	NaN
NaN	NaN	NaN	NaN	134.321499013807	NaN	NaN	132.293403480372	NaN	132.183781581092	NaN	NaN	NaN	NaN	NaN	NaN	NaN	NaN	NaN	NaN	NaN	NaN	NaN	NaN	NaN	NaN	128.636790239324	NaN	NaN	NaN	NaN	NaN	NaN	NaN	NaN	NaN	NaN	NaN	127.235964198535	NaN	NaN	NaN	NaN	NaN	111.448136142626	NaN	NaN	NaN	NaN	NaN
NaN	NaN	NaN	NaN	NaN	NaN	NaN	129.698097251586	NaN	126.436074918567	NaN	NaN	NaN	NaN	NaN	NaN	NaN	NaN	NaN	NaN	NaN	NaN	NaN	NaN	NaN	NaN	NaN	NaN	NaN	NaN	NaN	NaN	NaN	NaN	NaN	NaN	NaN	NaN	132.145095113764	NaN	NaN	NaN	NaN	NaN	113.245376955903	NaN	NaN	NaN	NaN	NaN
NaN	NaN	NaN	NaN	NaN	NaN	NaN	130.4024	NaN	NaN	NaN	NaN	NaN	NaN	NaN	NaN	NaN	NaN	NaN	NaN	NaN	NaN	NaN	NaN	NaN	NaN	NaN	NaN	NaN	NaN	NaN	NaN	NaN	NaN	NaN	NaN	NaN	NaN	129.78926919519	NaN	NaN	NaN	NaN	NaN	111.542606516291	NaN	NaN	NaN	NaN	NaN
NaN	NaN	NaN	NaN	NaN	NaN	NaN	125.949938448913	NaN	NaN	NaN	NaN	NaN	NaN	NaN	NaN	NaN	NaN	NaN	NaN	NaN	NaN	NaN	NaN	NaN	NaN	NaN	NaN	NaN	NaN	NaN	NaN	NaN	NaN	NaN	NaN	NaN	NaN	NaN	NaN	NaN	NaN	NaN	NaN	107.963344788087	NaN	NaN	NaN	NaN	NaN
NaN	NaN	NaN	NaN	NaN	NaN	NaN	122.303578947368	NaN	NaN	NaN	NaN	NaN	NaN	NaN	NaN	NaN	NaN	NaN	NaN	NaN	NaN	NaN	NaN	NaN	NaN	NaN	NaN	NaN	NaN	NaN	NaN	NaN	NaN	NaN	NaN	NaN	NaN	NaN	NaN	NaN	NaN	NaN	NaN	107.41377245509	NaN	NaN	NaN	NaN	NaN
NaN	NaN	NaN	NaN	NaN	NaN	NaN	122.538979026514	NaN	NaN	NaN	NaN	NaN	NaN	NaN	NaN	NaN	NaN	NaN	NaN	NaN	NaN	NaN	NaN	NaN	NaN	NaN	NaN	NaN	NaN	NaN	NaN	NaN	NaN	NaN	NaN	NaN	NaN	NaN	NaN	NaN	NaN	NaN	NaN	102.770120259019	NaN	NaN	NaN	NaN	NaN
NaN	NaN	NaN	NaN	NaN	NaN	NaN	111.076758147513	NaN	NaN	NaN	NaN	NaN	NaN	NaN	NaN	NaN	NaN	NaN	NaN	NaN	NaN	NaN	NaN	NaN	NaN	NaN	NaN	NaN	NaN	NaN	NaN	NaN	NaN	NaN	NaN	NaN	NaN	NaN	NaN	NaN	NaN	NaN	NaN	NaN	NaN	NaN	NaN	NaN	NaN
NaN	NaN	NaN	NaN	NaN	NaN	NaN	111.766580534022	NaN	NaN	NaN	NaN	NaN	NaN	NaN	NaN	NaN	NaN	NaN	NaN	NaN	NaN	NaN	NaN	NaN	NaN	NaN	NaN	NaN	NaN	NaN	NaN	NaN	NaN	NaN	NaN	NaN	NaN	NaN	NaN	NaN	NaN	NaN	NaN	NaN	NaN	NaN	NaN	NaN	NaN
NaN	NaN	NaN	NaN	NaN	NaN	NaN	107.155929038282	NaN	NaN	NaN	NaN	NaN	NaN	NaN	NaN	NaN	NaN	NaN	NaN	NaN	NaN	NaN	NaN	NaN	NaN	NaN	NaN	NaN	NaN	NaN	NaN	NaN	NaN	NaN	NaN	NaN	NaN	NaN	NaN	NaN	NaN	NaN	NaN	NaN	NaN	NaN	NaN	NaN	NaN
NaN	NaN	NaN	NaN	NaN	NaN	NaN	106.918560606061	NaN	NaN	NaN	NaN	NaN	NaN	NaN	NaN	NaN	NaN	NaN	NaN	NaN	NaN	NaN	NaN	NaN	NaN	NaN	NaN	NaN	NaN	NaN	NaN	NaN	NaN	NaN	NaN	NaN	NaN	NaN	NaN	NaN	NaN	NaN	NaN	NaN	NaN	NaN	NaN	NaN	NaN
NaN	NaN	NaN	NaN	NaN	NaN	NaN	103.729615991583	NaN	NaN	NaN	NaN	NaN	NaN	NaN	NaN	NaN	NaN	NaN	NaN	NaN	NaN	NaN	NaN	NaN	NaN	NaN	NaN	NaN	NaN	NaN	NaN	NaN	NaN	NaN	NaN	NaN	NaN	NaN	NaN	NaN	NaN	NaN	NaN	NaN	NaN	NaN	NaN	NaN	NaN
NaN	NaN	NaN	NaN	NaN	NaN	NaN	90.9082706766917	NaN	NaN	NaN	NaN	NaN	NaN	NaN	NaN	NaN	NaN	NaN	NaN	NaN	NaN	NaN	NaN	NaN	NaN	NaN	NaN	NaN	NaN	NaN	NaN	NaN	NaN	NaN	NaN	NaN	NaN	NaN	NaN	NaN	NaN	NaN	NaN	NaN	NaN	NaN	NaN	NaN	NaN
NaN	NaN	NaN	NaN	NaN	NaN	NaN	82.7854545454545	NaN	NaN	NaN	NaN	NaN	NaN	NaN	NaN	NaN	NaN	NaN	NaN	NaN	NaN	NaN	NaN	NaN	NaN	NaN	NaN	NaN	NaN	NaN	NaN	NaN	NaN	NaN	NaN	NaN	NaN	NaN	NaN	NaN	NaN	NaN	NaN	NaN	NaN	NaN	NaN	NaN	NaN
NaN	NaN	NaN	NaN	NaN	NaN	NaN	NaN	NaN	NaN	NaN	NaN	NaN	NaN	NaN	NaN	NaN	NaN	NaN	NaN	NaN	NaN	NaN	NaN	NaN	NaN	NaN	NaN	NaN	NaN	NaN	NaN	NaN	NaN	NaN	NaN	NaN	NaN	NaN	NaN	NaN	NaN	NaN	NaN	NaN	NaN	NaN	NaN	NaN	NaN
NaN	NaN	NaN	NaN	NaN	NaN	NaN	NaN	NaN	NaN	NaN	NaN	NaN	NaN	NaN	NaN	NaN	NaN	NaN	NaN	NaN	NaN	NaN	NaN	NaN	NaN	NaN	NaN	NaN	NaN	NaN	NaN	NaN	NaN	NaN	NaN	NaN	NaN	NaN	NaN	NaN	NaN	NaN	NaN	NaN	NaN	NaN	NaN	NaN	NaN
[truncated: 1,852 more columns]
