# Supplementary material for: Notch-dependent and -independent transcription are modulated by tissue movements at gastrulation
Source: eLife. 2022 May 18;11:e73656. doi: 10.7554/eLife.73656 (PMC9183233; doi:10.7554/eLife.73656)
Supplement: Source data 1. [file elife-73656-data1.zip › numerical data/6S1A_40kDa__sorted-nc14_time-X.txt]

-36	-34.5	-33	-31.5	-30	-28.5	-27	-25.5	-24	-22.5	-21	-19.5	-18	-16.5	-15	-13.5	-12	-10.5	-9	-7.5	-6	-4.5	-3	-1.5	0	1.5	3	4.5	6	7.5	9	10.5	12	13.5	15	16.5	18	19.5	21	22.5	24	25.5	27	28.5	30	31.5	33	34.5	36	37.5	39	40.5	42	43.5	45	46.5	48	49.5	51	52.5	54	55.5	57	58.5	60	61.5	63	64.5	66	67.5
