# Supplementary material for: Notch-dependent and -independent transcription are modulated by tissue movements at gastrulation
Source: eLife. 2022 May 18;11:e73656. doi: 10.7554/eLife.73656 (PMC9183233; doi:10.7554/eLife.73656)
Supplement: Source data 1. [file elife-73656-data1.zip › numerical data/6S1A_40kDa__sorted-nc14_normF-Y.txt]

NaN	NaN	NaN	NaN	NaN	NaN	NaN	NaN	NaN	NaN	NaN	NaN	NaN	NaN	NaN	NaN	NaN	NaN	NaN	NaN	NaN	NaN	NaN	NaN	NaN	NaN	NaN	NaN	NaN	NaN	NaN	NaN	NaN	NaN	NaN	NaN	NaN	NaN	NaN	NaN	NaN	NaN	NaN	NaN	NaN	NaN	NaN	NaN	NaN	NaN
NaN	NaN	NaN	NaN	NaN	NaN	NaN	NaN	NaN	NaN	NaN	NaN	NaN	NaN	NaN	NaN	NaN	NaN	NaN	NaN	NaN	NaN	NaN	NaN	NaN	NaN	NaN	NaN	NaN	NaN	NaN	NaN	NaN	NaN	NaN	NaN	NaN	NaN	NaN	NaN	NaN	NaN	NaN	NaN	NaN	NaN	NaN	NaN	NaN	NaN
NaN	NaN	NaN	NaN	NaN	NaN	NaN	NaN	NaN	NaN	NaN	NaN	NaN	NaN	NaN	NaN	NaN	NaN	NaN	NaN	NaN	NaN	NaN	NaN	NaN	NaN	NaN	NaN	NaN	NaN	NaN	NaN	NaN	NaN	NaN	NaN	NaN	NaN	NaN	NaN	NaN	NaN	NaN	NaN	NaN	NaN	NaN	NaN	NaN	NaN
NaN	NaN	NaN	NaN	NaN	NaN	NaN	NaN	NaN	NaN	NaN	NaN	NaN	NaN	NaN	NaN	NaN	NaN	NaN	NaN	NaN	NaN	NaN	NaN	NaN	NaN	NaN	NaN	NaN	NaN	NaN	NaN	NaN	NaN	NaN	NaN	NaN	NaN	NaN	NaN	NaN	NaN	NaN	NaN	NaN	NaN	NaN	NaN	NaN	NaN
NaN	NaN	NaN	NaN	NaN	NaN	NaN	NaN	NaN	NaN	NaN	NaN	NaN	NaN	NaN	NaN	NaN	NaN	NaN	NaN	NaN	NaN	NaN	NaN	NaN	NaN	NaN	NaN	NaN	NaN	NaN	NaN	NaN	NaN	NaN	NaN	NaN	NaN	NaN	NaN	NaN	NaN	NaN	NaN	NaN	NaN	NaN	NaN	NaN	NaN
NaN	NaN	NaN	NaN	NaN	NaN	NaN	NaN	NaN	NaN	NaN	NaN	NaN	NaN	NaN	NaN	NaN	NaN	NaN	NaN	NaN	NaN	NaN	NaN	NaN	NaN	NaN	NaN	NaN	NaN	NaN	NaN	NaN	NaN	NaN	NaN	NaN	NaN	NaN	NaN	NaN	NaN	NaN	NaN	NaN	NaN	NaN	NaN	NaN	NaN
NaN	NaN	NaN	NaN	NaN	NaN	NaN	NaN	NaN	NaN	NaN	NaN	NaN	NaN	NaN	NaN	NaN	NaN	NaN	NaN	NaN	NaN	NaN	NaN	NaN	NaN	NaN	NaN	NaN	NaN	NaN	NaN	NaN	NaN	NaN	NaN	NaN	NaN	NaN	NaN	NaN	NaN	NaN	NaN	NaN	NaN	NaN	NaN	NaN	NaN
NaN	NaN	NaN	NaN	NaN	NaN	NaN	NaN	NaN	NaN	NaN	NaN	NaN	NaN	NaN	NaN	NaN	NaN	NaN	NaN	NaN	NaN	NaN	NaN	NaN	NaN	NaN	NaN	NaN	NaN	NaN	NaN	NaN	NaN	NaN	NaN	NaN	NaN	NaN	NaN	NaN	NaN	NaN	NaN	NaN	NaN	NaN	NaN	NaN	NaN
NaN	NaN	NaN	NaN	NaN	NaN	NaN	NaN	NaN	NaN	NaN	NaN	NaN	NaN	NaN	NaN	NaN	NaN	NaN	NaN	NaN	NaN	NaN	NaN	NaN	NaN	NaN	NaN	NaN	NaN	NaN	NaN	NaN	NaN	NaN	NaN	NaN	NaN	NaN	NaN	NaN	NaN	NaN	NaN	NaN	NaN	NaN	NaN	NaN	NaN
NaN	NaN	NaN	NaN	NaN	NaN	NaN	NaN	NaN	NaN	NaN	NaN	NaN	NaN	NaN	NaN	NaN	NaN	NaN	NaN	NaN	NaN	NaN	NaN	NaN	NaN	NaN	NaN	NaN	NaN	NaN	NaN	NaN	NaN	NaN	NaN	NaN	NaN	NaN	NaN	NaN	NaN	NaN	NaN	NaN	NaN	NaN	NaN	NaN	NaN
NaN	NaN	NaN	NaN	NaN	NaN	NaN	NaN	NaN	NaN	NaN	NaN	NaN	NaN	NaN	NaN	NaN	NaN	NaN	NaN	NaN	NaN	NaN	NaN	NaN	NaN	NaN	NaN	NaN	NaN	NaN	NaN	NaN	NaN	NaN	NaN	NaN	NaN	NaN	NaN	NaN	NaN	NaN	NaN	NaN	NaN	NaN	NaN	NaN	NaN
271.627081627082	278.083005366726	278.192212608158	269.817207256734	280.896414342629	287.736990595611	284.511495968946	279.173634421727	276.486002408188	280.201712935617	281.578216599815	280.494769230769	282.216682345563	288.603310502283	289.965862271925	289.105443234837	270.785547005688	271.306680694371	286.808236483072	289.08380952381	280.445693992305	295.715098861594	292.644800916643	286.283052090976	286.267793836924	285.469252601703	290.946902654867	295.723352566049	293.650964274423	293.386246262571	296.954739538856	297.789846851957	288.234462347912	301.410233658681	293.969917958067	294.451869530628	285.876072453232	286.905904595695	296.339425587467	303.853125934789	303.40731292517	288.20822622108	288.065834881869	297.791703703704	301.784599100291	297.662669126691	297.161815068493	299.010253781082	299.964315352697	290.283195297889
277.512572533849	271.080492424242	275.09338731444	267.674519360953	278.086684782609	282.920503288533	280.191380776864	279.368345735547	274.499246534057	281.960255294459	279.912130177515	277.527456218462	272.489148128052	281.793036750484	284.831288343558	281.475443786982	275.476130256086	277.828771112405	287.539950913553	290.453289110006	281.092592592593	293.082617708025	288.874793160507	NaN	286.835765379113	284.873425692695	284.077341735892	297.751554726368	289.670929507174	295.683925182976	293.753932284724	293.099583911234	293.323117921386	294.136208853576	294.835403726708	298.641778284411	287.864520223223	277.49072666464	296.092868988391	296.133623188406	301.462516556291	283.820389720418	283.243638196019	293.108409024319	296.615776764153	304.125709166915	293.998921251348	293.337416223712	299.560421286031	288.738258575198
270.591589048829	268.626146110618	270.78958271678	265.454668105774	272.31028277635	278.839734334392	273.311315336014	283.243154761905	272.686427457098	278.359437751004	276.125253109633	282.152617267165	282.406959152799	277.552302444571	283.49720011789	276.279746470758	279.882577069622	275.846486175115	278.403265983947	285.857395925598	274.119152691968	286.273885350318	288.350823332403	280.098482594466	285.187789084181	286.267130089374	273.712332589286	291.661245780914	287.133250697242	289.89099798677	293.902389277389	285.753750353807	284.747492836676	289.827109266943	296.057091882248	292.943856554968	291.248312154448	278.175457114165	290.192423003543	290.533858727379	294.95783300754	282.735686492496	283.007951232441	288.088145896657	297.387676153634	294.855227064919	290.877925007048	298.177255739455	292.546766583403	293.502979737783
269.672511312217	267.082486919052	266.439244186046	262.28654507005	265.960484720759	268.35124298316	274.685895586963	281.071489121221	270.055444015444	269.906801736614	278.55865439908	268.708560436037	276.192574705705	273.709983722192	278.951796919566	279.313446969697	272.576053756872	277.394001764187	281.49548787366	286.3839132915	272.962568384682	280.575292805354	285.631506849315	272.722875467664	277.24322009706	274.371111795504	285.414982903326	283.491878639289	283.865338882283	286.07898448519	285.027578599007	282.211305119858	280.744263385434	281.041531823085	285.721878515186	287.523974581167	284.706030849117	277.472798724035	287.721182533225	283.264161525519	291.084155701754	281.389128094725	276.270643396718	285.32491186839	289.878095238095	284.040652654867	287.855735012319	294.387743413517	289.82776203966	281.813162297825
293.717710750193	293.708506616257	292.263439347031	279.525247644359	298.306569343066	301.419553502694	305.516092919116	295.14665984131	293.506542845082	303.929355474247	296.246426680783	294.806858147714	305.615219721329	296.062039957939	304.433162300837	311.50135501355	284.773045671056	296.008146639511	315.146307606885	313.663618176622	299.539142091153	317.819525801953	321.514693765449	316.054327226785	303.07656127515	293.771330077564	306.543713572023	321.159429477021	312.972329663791	316.393598615917	323.35413056037	315.363784665579	309.25325119781	315.51141795008	326.880150899594	313.081414033208	292.246064244156	300.413280301578	305.244727935434	327.171272308578	319.674223755545	318.846740050804	319.894041596402	312.282572842221	324.909065934066	295.202455464612	321.31746952989	307.459359605911	317.089068825911	306.855122732124
289.47591522158	292.56197688322	292.167751265365	276.251861443833	303.893788343558	316.128048780488	301.594844170835	309.698564593301	294.57719398439	305.893333333333	315.90612244898	298.094242902208	311.367371360191	313.024419062623	312.608428805237	313.511581469649	291.199926362298	316.093684650774	315.303605313093	316.142492556359	304.42281626506	322.245518316446	310.657121879589	303.453964674934	317.471308339709	311.200396825397	327.942796610169	324.638454461822	309.738759689922	324.057971014493	329.408762057878	312.845786963434	301.233766233766	324.016772269847	329.022617124394	329.52555331992	316.311577296559	303.691843273641	325.449367088608	325.969684210526	322.659139784946	318.020100502513	323.443988510464	318.082401656315	332.743189102564	319.511476533059	315.076513132851	322.265778126225	328.668842471715	321.826103500761
283.827018752392	NaN	NaN	282.285414480588	307.4453064391	303.924880763116	296.304836895388	303.113663366337	289.160588122971	NaN	298.061018266615	298.494565217391	294.763040841084	315.142493638677	307.358816276202	300.929332806948	275.951600609756	289.859449541284	303.826366559486	318.328613077884	301.632223497895	311.581996086106	304.782998718496	301.745997865528	309.877994011976	293.489551083591	319.218877135883	314.017159199237	313.604016064257	315.619514273541	318.909498573176	308.061224489796	299.740292275574	315.961231884058	323.093013809911	315.820319059614	301.46517193744	294.322226511287	324.079270709473	312.473109243697	324.100701609575	301.493176648976	304.198060425214	315.391340899538	328.286903860712	321.193704600484	311.073455110766	318.402637703646	320.462871287129	314.309212980231
NaN	269.909208819715	290.276097560976	NaN	287.594189315839	291.217076700434	275.477572559367	298.783216783217	NaN	NaN	298.386578449905	NaN	291.709059233449	288.794285714286	NaN	NaN	263.498554913295	294.466767371601	281.954268292683	310.2156133829	287.03358925144	NaN	295.97960484385	NaN	NaN	293.921669106881	NaN	284.687253141831	NaN	308.949612403101	303.544905008636	NaN	283.166666666667	305.006446414182	NaN	NaN	310.807142857143	302.909652876843	321.056327724945	NaN	NaN	NaN	307.430034129693	NaN	NaN	NaN	299.335697399527	311.658901830283	313.749067164179	310.461087866109
255.434635793536	250.077131258457	NaN	267.403614457831	265.121212121212	289.220463538722	269.332564841499	294.358501783591	256.582601303485	NaN	282.315630657815	284.07541385653	261.818337129841	NaN	286.408513341804	279.541176470588	260.349775784753	276.488074461896	NaN	282.625698324022	284.787878787879	276.947841726619	NaN	NaN	279.90306122449	284.745247148289	271.696407185629	NaN	294.912930474334	NaN	NaN	280.887200467563	NaN	270.837353123067	NaN	294.269526248399	NaN	278.988021090051	300.777496839444	279.456291390728	NaN	NaN	277.159638554217	292.390710382514	NaN	288.444507683552	294.481556002683	294.458415193189	289.819515306122	290.295059151009
272.606098319851	273.96632996633	285.110417966313	NaN	NaN	284.894670846395	266.834085778781	282.008321775312	NaN	279.200727713766	NaN	268.177700348432	279.000683994528	NaN	274.684056271981	265.760788492275	262.969721767594	287.053198226726	285.011538461538	279.758241758242	290.287689269256	271.962311557789	283.136672850959	285.79305740988	276.870640456563	287.773558368495	270.289226100152	289.973012399708	NaN	294.622676579926	279.15906362545	NaN	269.74298245614	273.121272365805	276.070152217075	295.681846932321	290.17528974498	279.480876884402	297.779511533243	289.054763690923	291.645634161887	NaN	295.725888324873	NaN	285.429681429681	298.858064516129	290.539362394275	300.774910394265	NaN	278.622009569378
275.966765140325	277.983218916857	277.554888507719	282.786567164179	279.882160392799	277.164091243561	278.967455621302	285.331500392773	251.8375	282.340169731259	284.793357933579	280.791304347826	281.043549712408	281.356428571429	284.654558932543	286.305303030303	268.433277027027	279.267341040462	278.721634954193	289.996053670087	NaN	285.680245964643	288.192484662577	278.890635680109	285.485523385301	287.538520801233	281.984375	262.142590286426	285.653149891383	289.960092095165	289.648564778898	288.364806866953	267.232965009208	291.660472972973	283.870682730924	295.738586156112	292.605952223199	279.789340130599	297.097701149425	290.907198612316	295.190943396226	287.850113550341	292.262866191607	285.412814274128	295.767317939609	299.625277161863	294.72213740458	302.231444533121	294.475409836066	292.346774193548
273.875536480687	273.655970149254	275.474435196195	280.717832957111	277.619119878604	275.844302901628	275.292385057471	281.813919413919	247.14707552527	275.821144098479	282.077401520387	278.700962250185	272.376132930514	283.081661891118	282.724576271186	279.125531914894	269.068635275339	283.060109289618	277.916724982505	283.863919129082	282.291836734694	287.619217081851	287.81231884058	283.163624070318	282.839496459481	283.213782302271	279.888048411498	265.885875706215	286.137155297533	291.239224137931	286.315078769692	279.494244604317	260.349177330896	288.162182936203	283.892642642643	293.457063711911	292.953690059829	274.979994365339	296.688218390805	288.881967213115	292.757510729614	286.826560232221	283.604245640637	279.184339314845	287.87707641196	296.972241498959	291.1310997815	293.868421052632	287.087218045113	286.642475171887
277.806101694915	268.874804381847	272.655601659751	276.624346527259	274.423703703704	274.353405017921	276.602127659574	277.238132911392	265.898695318496	278.936170212766	276.116358658453	274.163729809104	275.123391370174	282.861560084329	279.58533145275	276.53478566409	260.974485596708	281.272284122563	281.086865879083	280.961744452946	282.860951008646	283.028002947679	285.507236388697	276.948008102633	281.949962658701	278.644549763033	283.021923620934	265.849152542373	281.022906227631	287.673684210526	279.408339324227	282.226811594203	262.209737827715	286.669075144509	282.883010432191	292.613559322034	290.522365559943	269.291776019677	290.909604519774	285.264637002342	293.363834422658	289.340548340548	283.44649730562	274.387658227848	284.906520031422	293.380787836904	283.523880597015	290.837209302326	288.07191011236	285.60197869102
269.226638772664	260.326274509804	265.801275239107	274.919972164231	268.631434454358	269.045827633379	271.736551724138	275.920060331825	261.808510638298	272.823529411765	277.385847797063	271.16078697422	269.623994147769	276.016032064128	277.214893617021	269.848901098901	256.68839427663	271.137430939227	276.645183175034	278.476086956522	276.386944818304	277.287441235729	280.006206896552	276.908808933002	275.308633093525	274.616801768607	272.487994350282	266.9686825054	274.151577503429	282.216828478964	275.935330156569	279.361091672498	257.963228699552	284.170781893004	278.282623866015	283.774038461538	284.75107597476	263.923430657672	285.129896907217	281.980288097043	284.865371269951	289.815426997245	281.490494296578	268.891685736079	282.255605381166	284.678025034771	281.828190743338	285.300408719346	279.358761329305	280.310918293565
265.418620689655	261.452397995705	259.951742627346	270.27240398293	269.546519641626	266.798039215686	268.448573324486	271.851742031134	256.837155963303	266.451321279555	271.315151515152	270.974834437086	271.073294629898	273.345670852611	271.04845505618	269.065934065934	258.221160911095	273.727773949001	274.657792207792	277.862190812721	269.961073825503	273.972903225806	276.23282967033	272.991233985165	270.145402708482	274.292541636495	269.319396847156	262.888232133262	272.787735849057	282.072622107969	275.38843537415	272.798465829847	250.830267558528	275.426402640264	276.802166064982	281.28284789644	280.607103485064	261.831816383063	277.995098039216	277.682768565249	279.468579234973	292.495056497175	276.351133869788	266.489283074649	281.592366412214	283.301859799714	278.376257545272	282.660445082556	277.696323529412	277.375542691751
264.66753415745	258.221645663454	262.902589395808	267.61000685401	267.150326797386	264.687374749499	263.444879321592	268.27316403569	254.738719068413	263.736037234043	270.224489795918	265.286636539703	268.038596491228	265.551181102362	265.993399339934	265.385821404226	252.828976848394	271.52540192926	271.157383419689	274.712518195051	268.463011889036	269.594117647059	274.191771269177	269.377027903958	267.453333333333	267.634027777778	265.934201507882	265.329254727475	267.201960784314	276.907360406091	269.516483516484	269.465587044534	247.633445945946	274.767787839586	271.877637130802	276.1484375	275.981136651857	NaN	274.316943521595	274.2792345854	279.323952879581	280.600699300699	275.386380458919	258.193445243805	273.362709395484	277.275303643725	268.62930452397	280.198519515478	272.068313953488	272.365698086464
255.821153846154	250.043577981651	254.431498079385	266.801935483871	259.826446280992	258.895845875978	260.192111959288	263.800668896321	251.239888423989	260.154678548695	263.817504655494	258.456928838951	260.810945273632	265.834761321909	267.886235072282	260.250313676286	250.031007751938	264.702614379085	262.224552745219	272.76856187291	262.500994035785	263.04143126177	265.733067729084	265.221618357488	267.330671989355	260.853840924541	258.4073089701	256.464662447257	262.642668428005	272.270386266094	263.409001956947	264.768578878748	244.708881578947	270.91043854231	270.654172560113	273.539885130823	271.965650182014	262.552482269504	274.707594936709	270.912408759124	276.045682102628	274.697409981049	269.951149425287	254.646368305209	268.621678321678	276.451309603761	267.073424301494	273.761473820297	268.521497919556	266.942662116041
257.767738023044	253.330447330447	256.015011547344	261.290862290862	256.427756653992	257.811057108141	262.491935483871	262.710508474576	251.091534755678	255.739743589744	258.784077201448	256.418704156479	261.605580215599	262.600717274357	263.30525649145	258.26724137931	244.306874557052	261.914673561732	262.05045045045	267.992695883134	264.522839506173	262.334558823529	265.624920534011	263.439494280554	267.127476882431	259.169078947368	257.781898177247	255.640900195695	264.409004438808	268.655508216677	263.595485051861	262.326464906632	244.63850528026	269.681902408894	264.402805611222	266.550982800983	266.651619755709	255.150522648084	275.071044776119	264.221792392005	272.083121827411	278.532704402516	266.985104942451	253.059897735573	269.277338603426	272.401774397972	263.837357052097	273.19211514393	266.54128440367	267.119892833222
254.376433121019	NaN	250.322340425532	260.229712041885	256.631099544567	255.040500297796	256.043114543115	260.785378940309	250.890429958391	253.815598149372	258.845341614907	254.651295009476	261.187787261983	256.721573448064	260.424819435325	253.937022900763	242.759622367466	260.376640419948	258.266540642722	264.375271149675	255.582802547771	261.631778058008	261.951953875721	259.648950131234	260.287441235729	259.885873347251	255.291718946048	263.474460839955	259.345686900958	266.26400996264	261.574401008827	261.511734028683	246.207596840918	267.521109770808	260.802649006623	267.352181929932	267.769230708371	256.749653259362	267.634253450439	263.758278145695	272.827167980594	270.013888888889	266.052854122622	249.824215900802	262.251872021784	271.276737967914	266.2377198302	271.821635544108	261.180545836249	263.376790830946
250.276184538653	242.568668046929	248.624674196351	256.987710219922	252.727272727273	254.82066163668	253.260791366906	258.576517150396	240.324754486962	255.119652820831	252.763582089552	252.82551143201	254.509351620948	256.980368828078	258.193548387097	253.826350941105	234.671527777778	255.80895334174	257.451671732523	262.722907203115	252.333545108005	258.822053675613	256.896103896104	257.87265917603	260.960052390308	252.456117021277	249.5075	251.57157569516	254.930597465299	263.628463476071	258.558252427184	255.906768837803	NaN	262.34255444379	261.295629820051	262.520666255398	262.580923694471	251.471647765177	265.301796407186	258.510217113665	268.068944099379	266.987105093488	260.468579234973	249.648913805186	262.765384615385	264.814552479073	262.628378378378	267.22675879397	260.057011795544	261.282268578879
248.689903846154	236.136811023622	248.739875389408	250.112366603892	253.687237866986	246.633902295468	249.591957421644	253.299311208516	238.057885615251	250.908446163765	252.941142191142	250.962898550725	247.935464044253	255.396680022896	256.626543209877	251.690207715134	239.15770609319	255.43078833023	249.945740956826	257.51965356429	252.656479217604	255.215976331361	255.629518072289	253.52923627685	256.036263060848	250.538661468486	250.411226357535	250.7523905385	254.842137592138	262.852785923754	255.524121500893	255.354938271605	248.666	260.260273972603	254.16957605985	261.963464938126	259.436954502277	249.544495715227	263.454290521593	256.325703073904	265.042603550296	262.893125	259.45780730897	249.880027739251	260.325670498084	259.854614412137	258.773736128237	265.309523809524	258.392258064516	259.025815217391
241.030042918455	NaN	244.395956192081	252.022313564298	250.804452466907	243.928936895964	249.577621558289	250.550982800983	239.053449951409	249.473046638401	246.702333523051	250.607763615295	251.8538647343	250.305902383655	253.502962085308	250.873476494486	234.924	253.180278281912	249.75666477595	259.974067046173	251.366139425893	253.792289988493	255.118776244751	247.113241461953	251.611180124224	251.632063882064	244.580775911986	255.452543261668	251.189156626506	260.507631430187	252.439177612793	250.835185185185	245.125393824827	256.899145299145	257.412307692308	259.494833524684	258.521912096558	248.051713395639	262.823125357756	255.003636363636	267.842735042735	258.648484848485	258.932180851064	244.484231274639	259.118889559445	259.294879340789	253.621040723982	257.983626440267	258.672692059393	258.834571235652
239.724240619416	236.571605703658	247.955542725173	248.131641086187	243.246935201401	244.54301369863	247.851958525346	248.971123666039	NaN	245.931914893617	253.238573021182	247.744729344729	249.072639225182	241.364801864802	253.82431646306	245.935597189696	232.176861702128	248.266747868453	246.174500587544	255.537507749535	250.816513761468	252.830912260314	249.694412107101	248.7265625	251.39661426844	251.479874213836	245.1393728223	250.52664049355	249.241719930273	254.39921612542	251.034222737819	247.80564071122	247.5	256.258232235702	252.092673763306	254.926972909305	254.042621847388	247.054368932039	260.927494199536	251.597568389058	259.789533560865	259.635654261705	252.438644067797	244.421052631579	256.109326744904	256.596737907762	250.894192064405	259.16361488482	255.691105769231	248.41577540107
237.019473081329	237.277810826889	240.031649421789	242.75117370892	238.388951521984	244.863956639566	247.056603773585	245.091626213592	241.771586037967	244.437649880096	248.035809727418	243.500819224468	244.498552403011	246.312327252626	248.817155756208	246.259320175439	227.96858974359	243.545191193511	246.073788546256	252.534969325153	245.84145625367	255.201264488936	246.904243119266	246.610687022901	245.588235294118	248.426383981154	241.895833333333	247.961871750433	242.405374499714	252.441127694859	249.241203178207	244.237600922722	237.980089916506	250.839527027027	251.036724864539	253.869002695418	254.362431397014	245.474710542352	260.557735426009	247.673627684964	256.85873192436	255.372832369942	250.782360406091	237.988227599738	252.867251461988	254.123652864436	246.681312569522	256.022235576923	250.22303030303	251.280106453759
236.364835164835	233.711747851003	239.395249695493	246.345738942826	242.224344978166	240.728606356968	243.706153846154	244.752821670429	237.783830275229	242.569128262077	245.846641988366	246.166753517457	242.855836471221	243.293963254593	248.447046301224	240.72884097035	228.20229468599	249.29466739967	243.734317343173	250.498032602586	246.280673181325	246.857371794872	246.995116657623	242.522911051213	245.208076275939	247.356769320163	242.823089257082	250.64126984127	241.584705257568	250.787011557512	249.815234173958	242.695953757225	239.976825028969	250.945799457995	246.496579247434	255.283086356668	253.263978799457	244.091818716892	257.721784776903	252.884896125772	254.632978723404	256.430194805195	249.055451713396	235.564475347661	249.164920022063	253.334766254702	243.934613388687	255.620189626325	251.860362836723	249.733009708738
235.990783410138	228.683314415437	238.83031557165	243.593035908596	240.715744223536	238.688434695912	242.429752066116	241.384488448845	234.012979683973	240.720107238606	241.673228346457	239.470149253731	240.767628205128	243.246290801187	246.530084535057	240.511971472236	228.132265717675	242.986442516269	243.781050564556	247.602505694761	245.473518615627	247.342643391521	240.78583106267	237.634453781513	242.896803140774	238.660612939841	239.56980937661	245.978260869565	238.314255431902	252.139795918367	245.403400309119	240.837777777778	232.197860962567	248.911513323278	246.110503282276	247.885572139303	253.595727732396	239.957259953162	258.188318227593	244.70719738277	252.075569358178	247.460139111825	251.580071174377	229.279951100244	250.929645542427	250.605456453305	246.58782083543	253.455015511892	248.889793702497	243.835616438356
235.791208791209	230.582872928177	240.738421052632	243.87	234.150055991041	234.979156075241	241.232116058029	239.14937286203	232.504703929164	242.65831202046	240.930965482741	239.759733606557	242.358510087946	238.517154389506	244.799098196393	234.328907048008	221.168014934661	239.586695747001	240.031794871795	245.251530328325	240.861904761905	241.728666326009	237.65368852459	239.768249106687	245.066518847007	238.70741599073	234.91225337487	243.030848329049	237.954887218045	246.969191919192	245.279802955665	237.585300429185	239.376254180602	246.603283898305	243.388978930308	245.407465007776	247.848521086252	236.984108298999	256.143497757848	243.224601867106	252.686991869919	250.917381974249	248.282169648009	229.590799031477	246.050875273523	244.748853795211	243.373890339426	248.529191215854	247.198721363879	239.343675417661
232.212213740458	228.783725910064	234.765841584158	239.741561181435	237.557937723328	229.634215500945	237.918056918548	240.272974442632	233.132932166302	243.424742268041	234.680984555985	235.907190209077	236.902528977871	232.412544620092	238.948284435604	233.928239545689	219.920910724985	240.170038535645	235.784440039643	243.146314631463	237.902842377261	240.617719040627	245.396374326311	235.288118306986	240.242880171951	236.479048111743	231.938691396188	241.270519669743	237.955544200307	249.892891918208	238.91837756635	237.725991649269	232.103888888889	247.313550939664	243.054136874362	240.24297188755	244.542718962827	235.569634703196	254.072900955254	241.97006302521	246.358043368633	248.400702106319	241.183382789318	228.941420118343	243.945031712474	245.487817522032	238.763358778626	248.03873431533	NaN	236.297200714711
227.698027314112	NaN	231.886875612145	236.696527428284	237.150821304131	226.516762452107	232.767384916748	236.480423280423	227.200946870068	235.421723610403	237.912635039925	236.279554263566	235.838741396264	237.850375234522	237.562984496124	240.779340659341	219.324576765908	238.758784425451	229.885012285012	244.863778705637	233.012238653748	238.912898619705	236.757219774841	235.480597014925	233.898899947617	231.671641791045	231.889336016097	245.082278481013	237.994117647059	249.953874538745	236.804232804233	233.758389261745	226.985722444318	245.237530864198	238.62506240639	241.965654554505	241.652253071507	238.383952611739	249.112414467253	246.089955022489	240.411	244.00501002004	242.374246575342	227.995840760547	242.190769230769	242.313126252505	235.988165680473	244.849822425165	NaN	235.115753811406
230.877989263055	224.174910759816	233.226441631505	236.148219441771	237.569897483691	228.266450417053	229.655256723716	231.792773645058	227.001777777778	234.072651550208	231.275125056844	235.55258126195	232.342446043165	234.903401360544	234.34280211844	233.601691143747	214.687641723356	231.853670393777	236.417931034483	237.986146741919	237.318666049097	230.712909441233	235.630805687204	233.248123827392	238.848251028807	229.767074413863	235.512661251792	238.497354497355	237.777202072539	247.650537634409	239.435417617526	235.840608141246	229.110147883733	246.452161913523	237.511744127936	240.878647522001	242.602404931486	233.289611752361	247.89375582479	239.410759175465	241.615309126595	241.511697361872	237.277866666667	223.655995343423	240.51526125194	238.882382133995	236.631063432836	245.089672544081	NaN	232.667763157895
222.614758025874	221.143849206349	231.20250231696	235.737202925046	230.518224299065	229.402018502944	231.891670459718	232.719751809721	221.699514563107	234.398798521257	230.067290552585	235.449720670391	234.159197012138	229.254725472547	233.536436295252	235.959617889709	216.495890410959	232.555293005671	231.970103986135	234.762386248736	235.777039007092	231.037683823529	237.219349086045	232.92171142467	235.891809908999	238.005660377358	238.708088567555	239.183739090492	234.021465235651	247.737219730942	242.455857385399	227.782587309395	226.94175257732	247.628596724214	237.906559697971	239.468027210884	241.008121116352	232.652012711864	241.464665127021	241.428711415973	238.502285191956	238.797671033479	236.909462915601	221.801666666667	243.094982951778	238.804143126177	239.091326296466	246.789851603638	NaN	233.518615626639
226.498790517658	222.706986444213	233.499766682221	238.208962493911	233.993167398731	223.511343012704	227.963122605364	234.980789200415	221.085106382979	228.9270680372	224.98160696999	232.931190356605	233.305339805825	227.155257936508	232.282149712092	236.172291296625	215.93803297328	230.20404040404	231.292888888889	231.586136595311	230.083700440529	232.552027357108	234.045955002393	230.894460362942	233.681586978637	234.057186234818	240.715604801477	244.563543599258	236.615128449096	246.515897895208	240.257878384376	234.934611602753	227.206273258905	245.439122649955	236.771263815473	240.707224334601	242.428294504252	230.398106904232	237.68903911154	237.845569620253	240.463242224317	241.039453717754	236.544587773416	220.980034227039	238.830312185297	241.845819236346	240.16388261851	247.209050664043	NaN	230.513186813187
224.756310679612	219.688087774295	227.797504798465	235.477078085642	232.156024963994	229.28895184136	228.599331423114	233.317060367454	222.458675424193	231.120600414079	223.529884480161	233.177788602046	232.900956937799	230.754992693619	236.637469586375	234.783588818756	215.098110907983	231.832908813041	233.10401459854	229.801612903226	229.154005167959	237.347698334966	232.167270844122	232.027437530622	234.9511213341	236.370035193565	237.313551401869	243.743577545195	233.927621861152	245.850733007552	238.746916400183	229.914871255912	221.21843575419	247.708274894811	237.809785322017	241.967406707605	240.43021168663	224.336114421931	243.496526169523	238.667003027245	236.460576923077	235.561497326203	232.633389734913	216.104228707564	240.303106212425	242.988461538462	236.185784313725	252.122687439143	NaN	231.64525462963
221.296670030272	217.145532370251	NaN	227.3890625	234.330917874396	226.595002357379	230.2734375	228.987465940055	216.190839694656	226.213081246806	227.240822320117	227.396912350598	228.682610861983	233.182521620391	232.580234833659	232.57136172204	208.999399038462	229.665260938324	230.969272480795	236.046474358974	231.12350977587	234.74332848132	230.949948927477	232.627250608273	226.709061135371	230.241582041689	236.03233256351	236.426926926927	227.584461152882	245.703562945368	236.413904235727	229.336654431044	217.445756042721	241.056292906178	239.667311411992	235.342857142857	241.516830632716	230.187263896384	242.385108481262	239.468909276249	234.375921375921	233.276561665777	225.052721088435	215.780888618381	235.999502734958	234.699582027168	234.620085267646	244.159551760939	NaN	227.448863636364
219.25717063685	214.561340206186	222.649513212796	225.489457831325	231.851938346567	225.781277340332	223.424657534247	222.694578636608	215.397274103988	222.494699646643	226.798072510326	227.51048269137	224.398350315381	231.158558558559	228.55	231.041835357625	205.516320474777	229.815557729941	230.182146077547	230.267071320182	231.591189009948	231.259173246633	227.212871287129	229.272944550669	223.894185437402	234.932808716707	230.416231608923	238.146771037182	222.725123152709	239.162039144288	234.546889507892	223.785966683493	219.492368569813	236.990723562152	236.224903474903	232.774287095215	238.8399570933	NaN	NaN	239.619094008768	237.134924500731	231.81417721519	225.295173961841	211.285802089736	231.604417670683	230.264822134387	229.045641259699	238.323642347778	NaN	225.241456582633
214.859406952965	213.106710671067	220.055528961225	225.221990620115	227.441975308642	227.398737032025	225.293054234063	219.72917815775	212.400109769484	216.475053078556	223.698351115422	226.99645928174	223.732291157792	222.393866794442	224.635022134776	229.614173228346	207.231723237598	228.464610717897	225.769088385007	233.585128205128	233.104935313848	229.719925685091	227.090054428501	229.7914051183	220.355060943296	228.924508240298	229.133333333333	236.028502415459	219.316025961058	241.391245487365	230.080113100848	224.674796747967	219.625919637804	236.448519040903	230.525590551181	225.786037167253	241.146645353339	NaN	NaN	239.043069306931	235.979272224781	225.967409016839	225.447488584475	209.822842310188	228.949135300102	NaN	225.863833896668	242.234042553192	NaN	222.732090856144
212.712243925679	210.954365079365	214.379111111111	221.446738620366	230.803200692042	223.122118883947	220.136832660386	NaN	211.350302419355	215.359435797665	218.035746606335	223.746409335727	221.291037735849	224.339704604692	224.951620264719	225.983678343949	204.167274939173	225.658790170132	228.162288135593	228.022429906542	223.470695970696	226.960391822828	223.335600907029	226.21595416483	215.76883910387	224.815457413249	227.018760907504	236.357111597374	219.77197039778	240.881001231022	225.848728813559	221.716117216117	219.59650872818	230.388230127361	222.515519568151	218.839808153477	235.492599444958	NaN	NaN	230.602512337371	231.830537634409	224.630069238378	223.32219938335	206.938988959907	229.36267281106	223.71007751938	218.752453166815	238.032703823123	NaN	216.69751454257
212.405558414822	204.817193164164	211.59933460076	220.303252885624	218.965250965251	219.484700665188	212.733680227058	221.857450242066	207.602051282051	219.040520984081	211.908524904215	219.689574567555	212.755555555556	216.25550867323	223.197724039829	221.232996928477	202.934769599042	226.23654957759	220.062720848057	224.668010075567	226.161696178938	223.396774193548	219.22571692877	223.756505576208	209.884306373862	222.053872053872	225.158233670653	233.616527390901	211.28056502679	236.397797356828	224.593422306959	218.52837386743	219.947816826411	233.311178247734	229.348492101484	213.003921568627	234.035097115686	NaN	NaN	229.351713859911	232.063030844882	215.731075697211	226.035294117647	201.964306612054	222.133906013138	NaN	217.487781954887	234.642748091603	NaN	211.011570247934
210.578020932445	212.567231075697	211.19470260223	218.81774115366	222.258034026465	216.042259594653	213.610083256244	222.943277310924	204.391147709727	220.186647860837	210.710289236605	220.391061452514	205.037905236908	212.299087854057	222.910313901345	222.427826086957	NaN	224.523919043238	218.756438236578	227.079727758872	221.775992438563	226.116258351893	214.40253411306	221.971402632774	205.469355683604	214.8044920878	219.055633473586	230.189176470588	210.407370517928	236.218278615794	218.656940760389	220.381371640408	217.99481865285	222.480823199252	225.171415004748	203.797304043934	231.119349538722	NaN	NaN	227.139834406624	223.39584340261	214.19868173258	220.331630045989	203.47212543554	218.321812237272	NaN	212.140286109829	230.082312591867	NaN	208.087747458534
209.624253559945	213.172348484848	212.881554307116	215.337871911246	220.583142464498	213.507552870091	216.486160714286	216.917293233083	206.669797330697	224.297929792979	201.930799220273	217.311371841155	207.5168756027	205.197709163347	221.721556886228	217.139848357203	NaN	211.97244732577	217.430058284763	218.187439143135	216.805111821086	225.428985507246	208.767013232514	215.836886005561	206.99251737039	205.589484864578	220.225581395349	219.988636363636	217.285846011987	234.936195826645	217.104385964912	224.593680462839	220.648545541249	223.302620087336	227.289030496131	202.992098765432	230.979972615531	NaN	NaN	219.479892761394	217.712810886908	209.146747352496	217.947578632052	202.347386172007	217.684062059238	NaN	204.105643994211	228.323459149546	NaN	208.561864913329
209.134958641707	212.282320694381	206.802232142857	212.355421686747	221.844020797227	208.055822067161	211.607111501317	210.727177334732	206.230235783634	219.553943789665	195.982080637133	215.569183762549	202.507014997581	199.070342205323	217.520135650699	204.431390134529	NaN	205.853326857698	215.93025210084	211.55137963844	210.178010471204	219.375886524823	203.018526886579	211.80404494382	209.822691552063	204.370331404524	213.400752587018	223.203515263645	219.04774535809	231.764532434709	212.568336162988	226.552763819095	218.104628736741	223.741921768707	219.324911347518	195.880509304603	227.752764730714	NaN	NaN	218.053435114504	210.8	206.415850815851	219.591469194313	204.198081264108	206.539114043355	NaN	197.702228544334	216.554495228528	NaN	214.660147991543
208.595268817204	209.320371188688	210.3	215.939150943396	221.628834355828	200.763779527559	210.315212626041	201.796765498652	211.735883424408	220.264	197.75782778865	217.71318822023	204.265482477196	197.933731938216	225.374747882211	207.350931677019	NaN	205.572434607646	216.262961426794	207.916003976143	202.352085354025	220.593884582257	204.433656957929	201.73679245283	205.991330953595	203.069989395546	210.035427491734	223.057142857143	216.369856887299	230.074850299401	212.203793559771	220.647746967071	216.034365924492	226.579489291598	220.545875810936	195.363997728563	224.545825981588	NaN	NaN	216.765670202507	214.230511716882	204.529897909577	214.867395437262	206.552344601963	197.333494675702	NaN	194.315737051793	210.232390745501	NaN	214.471101417666
209.755870624723	203.263882063882	205.655341975861	213.540874524715	219.3175795053	197.210381258613	215.658150851581	200.327586206897	208.123693379791	219.808163265306	197.841209829868	221.979157982493	206.336091954023	199.529745042493	223.991167434716	201.795407098121	NaN	208.043872198379	211.109635974304	212.861480075901	203.111428571429	218.564200680272	208.779289161913	200.29009762901	NaN	197.954098360656	208.71322160149	213.679136690647	214.338915821948	224.53951302862	213.715447154472	220.049496981891	214.499529190207	218.579454926625	221.047008547009	199.542543021033	223.367396067219	NaN	NaN	216.19806763285	210.87436016752	202.80740393627	208.929710867398	NaN	202.683509416628	NaN	NaN	207.832995951417	NaN	208.860132720776
208.596218487395	203.776375112714	203.964800678541	204.860465116279	221.078008298755	195.965236051502	208.456083803384	205.817496229261	NaN	222.355749273558	199.665158371041	218.02557544757	202.788553953692	187.106053496011	222.5	202	NaN	202.278888347148	208.167221297837	211.073148568832	203.481076151391	209.974956822107	201.815777678171	200.592904656319	NaN	198.691914022518	203.053020425902	214.524619516562	219.78763666947	216.214997832683	208.974842767296	220.789889415482	NaN	208.339333933393	216.809760132341	195.821078431373	216.640129141138	NaN	NaN	214.469801553063	206.695710455764	208.950511945392	213.975765889346	NaN	192.221668177697	NaN	NaN	204.29837164751	NaN	207.649039601613
199.562308701355	199.871994342291	210.124595469256	205.964285714286	219.206825657895	197.632643678161	209.313469387755	201.006951871658	NaN	220.564091858038	198.152908067542	216.624224886317	205.243654822335	192.461805555556	228.224008975318	205.374571917808	NaN	208.988686669946	218.273255813953	209.638876093966	199.73610439826	212.913177611282	198.1912209889	196.9517652909	NaN	205.391234633886	206.360301034807	216.799827064419	218.607950116913	212.293179805137	212.870284018652	214.76043219076	NaN	212.348868175766	214.410144293835	198.223388305847	215.965600691499	NaN	NaN	207.786976744186	205.904944791167	209.699111111111	215.515334773218	NaN	NaN	NaN	NaN	206.195110258869	NaN	206.491067338525
205.603298611111	198.826158940397	216.078048780488	NaN	212.548769771529	206.781006071119	NaN	188.841539332201	NaN	NaN	209.587231968811	212.457715430862	197.392789373814	205.660440613027	214.020833333333	204.267217630854	NaN	206.559086395233	225.935928629359	199.470173790512	206.332565637955	202.282630029441	207.989392084863	204.037892791128	NaN	194.182958703607	211.956461324687	207.253458277555	223.116424931399	210.993200362647	NaN	NaN	NaN	199.084451068058	216.409455466442	216.967565098218	222.151438240271	NaN	NaN	NaN	205.030287984111	206.115048118985	206.352100840336	NaN	189.241590214067	NaN	NaN	201.426375805652	NaN	NaN
207.928571428571	NaN	197.24509394572	NaN	201.9539445629	199.640935156595	207.843349358974	191.389980353635	NaN	NaN	193.583732057416	203.528163265306	206.89875	207.12601260126	225.694422623723	193.958758314856	NaN	198.360320284698	215.102574257426	204.453839869281	209.009379187137	201.985483201991	204.733220768257	211.507000424268	NaN	NaN	205.300497062811	206.350380388842	223.304054054054	220.997108632796	204.951179147704	NaN	NaN	218.302575107296	210.709023178808	NaN	216.157195233731	NaN	NaN	NaN	200.981081081081	184.913172175629	194.541956420955	NaN	190.793779292714	NaN	NaN	209.342093541203	NaN	206.671975893241
203.760497000857	190.124520255864	193.503341687552	NaN	192.98438159561	194.27853082641	NaN	197.005623721881	NaN	NaN	NaN	205.246265798545	NaN	NaN	213.607058823529	NaN	NaN	203.5	215.64017571885	NaN	209.018021978022	198.141691713182	202.053271812081	NaN	NaN	216.847464503043	NaN	200.136759581882	NaN	204.651539708266	215.749625187406	215.698590381426	NaN	222.22602739726	NaN	NaN	201.58399296394	NaN	NaN	NaN	209.418882978723	197.196793587174	NaN	NaN	198.669658886894	NaN	NaN	212.559300341297	NaN	194.753807106599
198.795435684647	185.377922077922	189.721422861711	NaN	NaN	191.331574318382	208.505609844372	206.181553398058	NaN	NaN	197.632079550367	NaN	NaN	203.537385045982	NaN	NaN	NaN	216.523229246002	NaN	197.50875	NaN	192.407977883096	198.656503280587	189.796631578947	NaN	NaN	NaN	NaN	NaN	NaN	203.735376044568	198.436470588235	NaN	NaN	NaN	NaN	197.4993077988	NaN	NaN	NaN	201.111260655002	183.575728619207	NaN	NaN	208.603891050584	NaN	NaN	213.189024390244	NaN	209.638745533942
189.839760068552	177.257781674704	181.556587837838	NaN	189.910794297352	185.923689727463	205.71091234347	202.719169190826	NaN	NaN	NaN	194.629439621152	NaN	NaN	196.885565669701	NaN	NaN	218.810293012772	NaN	193.175801011804	NaN	200.413604378421	190.906185139062	NaN	NaN	NaN	NaN	NaN	NaN	197.367873651772	NaN	209.143184421535	NaN	NaN	NaN	NaN	217.828456913828	NaN	NaN	NaN	199.463800904977	NaN	201.533886085076	NaN	191.492576419214	NaN	NaN	196.760302775442	NaN	NaN
180.706314243759	169.708989334688	177.831730769231	NaN	188.676115047937	185.095554632322	200.901167031364	210.30775646372	NaN	NaN	NaN	186.924934152766	NaN	199.002396166134	199.596034696406	NaN	NaN	215.553388090349	NaN	196.450320512821	NaN	195.855737704918	NaN	NaN	NaN	NaN	NaN	190.234276065851	NaN	204.93620292083	NaN	200.26905644829	NaN	NaN	NaN	NaN	214.262276360868	NaN	NaN	NaN	198.105749055812	NaN	184.389336917563	NaN	216.031156156156	NaN	NaN	191.249252615845	NaN	NaN
175.070862239841	165.399705738107	190.046493301812	NaN	NaN	176.447978191731	NaN	NaN	NaN	NaN	NaN	NaN	NaN	178.204121687929	NaN	NaN	NaN	208.964723356851	NaN	192.602611940299	NaN	180.037620297463	171.87786259542	NaN	NaN	NaN	NaN	NaN	NaN	186.172222222222	NaN	195.431543903454	NaN	NaN	NaN	NaN	199.385054945055	NaN	NaN	NaN	196.247011952191	NaN	184.860789980732	NaN	NaN	NaN	NaN	193.511659807956	NaN	NaN
166.425980105325	168.807339449541	191.114583333333	NaN	NaN	168.502705139766	NaN	NaN	NaN	NaN	NaN	181.517015170152	NaN	NaN	176.463605276014	NaN	NaN	214.75007518797	NaN	NaN	NaN	176.861254295533	169.646565285789	NaN	NaN	NaN	NaN	NaN	NaN	195.199772123054	NaN	198.519803847605	NaN	NaN	NaN	NaN	193.964856230032	NaN	NaN	NaN	205.011860940695	NaN	175.677812923633	NaN	NaN	NaN	NaN	NaN	NaN	NaN
NaN	162.008213552361	182.88125	NaN	194.532053368044	152.846618357488	NaN	NaN	NaN	NaN	NaN	173.876864081807	NaN	NaN	NaN	NaN	NaN	200.412602241745	NaN	NaN	NaN	NaN	NaN	NaN	NaN	NaN	NaN	NaN	NaN	198.152247827729	NaN	185.093668690373	NaN	NaN	NaN	NaN	NaN	NaN	NaN	NaN	201.902820121951	NaN	172.319009808501	NaN	NaN	NaN	NaN	NaN	NaN	NaN
NaN	149.695838433293	186.380478821363	NaN	188.467078937796	145.448753462604	NaN	NaN	NaN	NaN	NaN	NaN	NaN	NaN	NaN	NaN	NaN	193.351450605949	NaN	NaN	NaN	NaN	170.124031007752	NaN	NaN	NaN	NaN	NaN	NaN	187.044471644227	NaN	180.098162259077	NaN	NaN	NaN	NaN	NaN	NaN	NaN	NaN	NaN	NaN	NaN	NaN	NaN	NaN	NaN	NaN	NaN	NaN
NaN	NaN	NaN	NaN	NaN	NaN	NaN	NaN	NaN	NaN	NaN	NaN	NaN	NaN	NaN	NaN	NaN	NaN	NaN	NaN	NaN	NaN	NaN	NaN	NaN	NaN	NaN	NaN	NaN	NaN	NaN	NaN	NaN	NaN	NaN	NaN	NaN	NaN	NaN	NaN	NaN	NaN	NaN	NaN	NaN	NaN	NaN	NaN	NaN	NaN
NaN	NaN	NaN	NaN	NaN	NaN	NaN	NaN	NaN	NaN	NaN	NaN	NaN	NaN	NaN	NaN	NaN	NaN	NaN	NaN	NaN	NaN	NaN	NaN	NaN	NaN	NaN	NaN	NaN	NaN	NaN	NaN	NaN	NaN	NaN	NaN	NaN	NaN	NaN	NaN	NaN	NaN	NaN	NaN	NaN	NaN	NaN	NaN	NaN	NaN
NaN	NaN	NaN	NaN	NaN	NaN	NaN	NaN	NaN	NaN	NaN	NaN	NaN	NaN	NaN	NaN	NaN	NaN	NaN	NaN	NaN	NaN	NaN	NaN	NaN	NaN	NaN	NaN	NaN	NaN	NaN	NaN	NaN	NaN	NaN	NaN	NaN	NaN	NaN	NaN	NaN	NaN	NaN	NaN	NaN	NaN	NaN	NaN	NaN	NaN
NaN	NaN	NaN	NaN	NaN	NaN	NaN	NaN	NaN	NaN	NaN	NaN	NaN	NaN	NaN	NaN	NaN	NaN	NaN	NaN	NaN	NaN	NaN	NaN	NaN	NaN	NaN	NaN	NaN	NaN	NaN	NaN	NaN	NaN	NaN	NaN	NaN	NaN	NaN	NaN	NaN	NaN	NaN	NaN	NaN	NaN	NaN	NaN	NaN	NaN
[truncated: 1,924 more columns]
