# Supplementary material for: Notch-dependent and -independent transcription are modulated by tissue movements at gastrulation
Source: eLife. 2022 May 18;11:e73656. doi: 10.7554/eLife.73656 (PMC9183233; doi:10.7554/eLife.73656)
Supplement: Source data 1. [file elife-73656-data1.zip › numerical data/6S1A_GFP__sorted-nc14_normF-Y.txt]

NaN	NaN	NaN	NaN	NaN	NaN	NaN	NaN	NaN	NaN	NaN	NaN	NaN	NaN	NaN	NaN	NaN	NaN	NaN	NaN	NaN	NaN	NaN	NaN	NaN	NaN	NaN	NaN	NaN	NaN	NaN	NaN	NaN	NaN	NaN	NaN	NaN	NaN	NaN	NaN	NaN	NaN	NaN	NaN	NaN	NaN	NaN	NaN	NaN	NaN
NaN	NaN	NaN	NaN	NaN	NaN	NaN	NaN	NaN	NaN	NaN	NaN	NaN	NaN	NaN	NaN	NaN	NaN	NaN	NaN	NaN	NaN	NaN	NaN	NaN	NaN	NaN	NaN	NaN	NaN	NaN	NaN	NaN	NaN	NaN	NaN	NaN	NaN	NaN	NaN	NaN	NaN	NaN	NaN	NaN	NaN	NaN	NaN	NaN	NaN
NaN	NaN	NaN	NaN	NaN	NaN	NaN	NaN	NaN	NaN	NaN	NaN	NaN	NaN	NaN	NaN	NaN	NaN	NaN	NaN	NaN	NaN	NaN	NaN	NaN	NaN	NaN	NaN	NaN	NaN	NaN	NaN	NaN	NaN	NaN	NaN	NaN	NaN	NaN	NaN	NaN	NaN	NaN	NaN	NaN	NaN	NaN	NaN	NaN	NaN
NaN	NaN	NaN	NaN	NaN	NaN	NaN	NaN	NaN	NaN	NaN	NaN	NaN	NaN	NaN	NaN	NaN	NaN	NaN	NaN	NaN	NaN	NaN	NaN	NaN	NaN	NaN	NaN	NaN	NaN	NaN	NaN	NaN	NaN	NaN	NaN	NaN	NaN	NaN	NaN	NaN	NaN	NaN	NaN	NaN	NaN	NaN	NaN	NaN	NaN
NaN	NaN	NaN	NaN	NaN	NaN	NaN	NaN	NaN	NaN	NaN	NaN	NaN	NaN	NaN	NaN	NaN	NaN	NaN	NaN	NaN	NaN	NaN	NaN	NaN	NaN	NaN	NaN	NaN	NaN	NaN	NaN	NaN	NaN	NaN	NaN	NaN	NaN	NaN	NaN	NaN	NaN	NaN	NaN	NaN	NaN	NaN	NaN	NaN	NaN
NaN	NaN	NaN	NaN	NaN	NaN	NaN	NaN	NaN	NaN	NaN	NaN	NaN	NaN	NaN	NaN	NaN	NaN	NaN	NaN	NaN	NaN	NaN	NaN	NaN	NaN	NaN	NaN	NaN	NaN	NaN	NaN	NaN	NaN	NaN	NaN	NaN	NaN	NaN	NaN	NaN	NaN	NaN	NaN	NaN	NaN	NaN	NaN	NaN	NaN
NaN	NaN	NaN	NaN	NaN	NaN	NaN	NaN	NaN	NaN	NaN	NaN	NaN	NaN	NaN	NaN	NaN	NaN	NaN	NaN	NaN	NaN	NaN	NaN	NaN	NaN	NaN	NaN	NaN	NaN	NaN	NaN	NaN	NaN	NaN	NaN	NaN	NaN	NaN	NaN	NaN	NaN	NaN	NaN	NaN	NaN	NaN	NaN	NaN	NaN
NaN	NaN	NaN	NaN	NaN	NaN	NaN	NaN	NaN	NaN	NaN	NaN	NaN	NaN	NaN	NaN	NaN	NaN	NaN	NaN	NaN	NaN	NaN	NaN	NaN	NaN	NaN	NaN	NaN	NaN	NaN	NaN	NaN	NaN	NaN	NaN	NaN	NaN	NaN	NaN	NaN	NaN	NaN	NaN	NaN	NaN	NaN	NaN	NaN	NaN
NaN	NaN	NaN	NaN	NaN	NaN	NaN	NaN	NaN	NaN	NaN	NaN	NaN	NaN	NaN	NaN	NaN	NaN	NaN	NaN	NaN	NaN	NaN	NaN	NaN	NaN	NaN	NaN	NaN	NaN	NaN	NaN	NaN	NaN	NaN	NaN	NaN	NaN	NaN	NaN	NaN	NaN	NaN	NaN	NaN	NaN	NaN	NaN	NaN	NaN
NaN	NaN	NaN	NaN	NaN	NaN	NaN	NaN	NaN	NaN	NaN	NaN	NaN	NaN	NaN	NaN	NaN	NaN	NaN	NaN	NaN	NaN	NaN	NaN	NaN	NaN	NaN	NaN	NaN	NaN	NaN	NaN	NaN	NaN	NaN	NaN	NaN	NaN	NaN	NaN	NaN	NaN	NaN	NaN	NaN	NaN	NaN	NaN	NaN	NaN
NaN	NaN	NaN	NaN	NaN	NaN	NaN	NaN	NaN	NaN	NaN	NaN	NaN	NaN	NaN	NaN	NaN	NaN	NaN	NaN	NaN	NaN	NaN	NaN	NaN	NaN	NaN	NaN	NaN	NaN	NaN	NaN	NaN	NaN	NaN	NaN	NaN	NaN	NaN	NaN	NaN	NaN	NaN	NaN	NaN	NaN	NaN	NaN	NaN	NaN
NaN	NaN	NaN	NaN	NaN	NaN	NaN	NaN	NaN	NaN	NaN	NaN	NaN	NaN	NaN	NaN	NaN	NaN	NaN	NaN	NaN	NaN	NaN	NaN	NaN	NaN	NaN	NaN	NaN	NaN	NaN	NaN	NaN	NaN	NaN	NaN	NaN	NaN	NaN	NaN	NaN	NaN	NaN	NaN	NaN	NaN	NaN	NaN	NaN	NaN
NaN	NaN	NaN	NaN	NaN	NaN	NaN	NaN	NaN	NaN	NaN	NaN	NaN	NaN	NaN	NaN	NaN	NaN	NaN	NaN	NaN	NaN	NaN	NaN	NaN	NaN	NaN	NaN	NaN	NaN	NaN	NaN	NaN	NaN	NaN	NaN	NaN	NaN	NaN	NaN	NaN	NaN	NaN	NaN	NaN	NaN	NaN	NaN	NaN	NaN
NaN	NaN	NaN	NaN	NaN	NaN	NaN	NaN	NaN	NaN	NaN	NaN	NaN	NaN	NaN	NaN	NaN	NaN	NaN	NaN	NaN	NaN	NaN	NaN	NaN	NaN	NaN	NaN	NaN	NaN	NaN	NaN	NaN	NaN	NaN	NaN	NaN	NaN	NaN	NaN	NaN	NaN	NaN	NaN	NaN	NaN	NaN	NaN	NaN	NaN
NaN	NaN	NaN	NaN	NaN	NaN	NaN	NaN	NaN	NaN	NaN	NaN	NaN	NaN	NaN	NaN	NaN	NaN	NaN	NaN	NaN	NaN	NaN	NaN	NaN	NaN	NaN	NaN	NaN	NaN	NaN	NaN	NaN	NaN	NaN	NaN	NaN	NaN	NaN	NaN	NaN	NaN	NaN	NaN	NaN	NaN	NaN	NaN	NaN	NaN
NaN	NaN	NaN	NaN	NaN	NaN	NaN	NaN	NaN	NaN	NaN	NaN	NaN	NaN	NaN	NaN	NaN	NaN	NaN	NaN	NaN	NaN	NaN	NaN	NaN	NaN	NaN	NaN	NaN	NaN	NaN	NaN	NaN	NaN	NaN	NaN	NaN	NaN	NaN	NaN	NaN	NaN	NaN	NaN	NaN	NaN	NaN	NaN	NaN	NaN
NaN	NaN	NaN	NaN	NaN	NaN	NaN	NaN	NaN	NaN	NaN	NaN	NaN	NaN	NaN	NaN	NaN	NaN	NaN	NaN	NaN	NaN	NaN	NaN	NaN	NaN	NaN	NaN	NaN	NaN	NaN	NaN	NaN	NaN	NaN	NaN	NaN	NaN	NaN	NaN	NaN	NaN	NaN	NaN	NaN	NaN	NaN	NaN	NaN	NaN
NaN	NaN	NaN	NaN	NaN	NaN	NaN	NaN	NaN	NaN	NaN	NaN	NaN	NaN	NaN	NaN	NaN	NaN	NaN	NaN	NaN	NaN	NaN	NaN	NaN	NaN	NaN	NaN	NaN	NaN	NaN	NaN	NaN	NaN	NaN	NaN	NaN	NaN	NaN	NaN	NaN	NaN	NaN	NaN	NaN	NaN	NaN	NaN	NaN	NaN
NaN	NaN	NaN	NaN	NaN	NaN	NaN	NaN	NaN	NaN	NaN	NaN	NaN	NaN	NaN	NaN	NaN	NaN	NaN	NaN	NaN	NaN	NaN	NaN	NaN	NaN	NaN	NaN	NaN	NaN	NaN	NaN	NaN	NaN	NaN	NaN	NaN	NaN	NaN	NaN	NaN	NaN	NaN	NaN	NaN	NaN	NaN	NaN	NaN	NaN
NaN	NaN	NaN	NaN	NaN	NaN	NaN	NaN	NaN	NaN	NaN	NaN	NaN	NaN	NaN	NaN	NaN	NaN	NaN	NaN	NaN	NaN	NaN	NaN	NaN	NaN	NaN	NaN	NaN	NaN	NaN	NaN	NaN	NaN	NaN	NaN	NaN	NaN	NaN	NaN	NaN	NaN	NaN	NaN	NaN	NaN	NaN	NaN	NaN	NaN
NaN	NaN	NaN	NaN	NaN	NaN	NaN	NaN	NaN	NaN	NaN	NaN	NaN	NaN	NaN	NaN	NaN	NaN	NaN	NaN	NaN	NaN	NaN	NaN	NaN	NaN	NaN	NaN	NaN	NaN	NaN	NaN	NaN	NaN	NaN	NaN	NaN	NaN	NaN	NaN	NaN	NaN	NaN	NaN	NaN	NaN	NaN	NaN	NaN	NaN
NaN	NaN	NaN	NaN	NaN	NaN	NaN	NaN	NaN	NaN	NaN	NaN	NaN	NaN	NaN	NaN	NaN	NaN	NaN	NaN	NaN	NaN	NaN	NaN	NaN	NaN	NaN	NaN	NaN	NaN	NaN	NaN	NaN	NaN	NaN	NaN	NaN	NaN	NaN	NaN	NaN	NaN	NaN	NaN	NaN	NaN	NaN	NaN	NaN	NaN
NaN	NaN	NaN	NaN	NaN	NaN	NaN	NaN	NaN	NaN	NaN	NaN	NaN	NaN	NaN	NaN	NaN	NaN	NaN	NaN	NaN	NaN	NaN	NaN	NaN	NaN	NaN	NaN	NaN	NaN	NaN	NaN	NaN	NaN	NaN	NaN	NaN	NaN	NaN	NaN	NaN	NaN	NaN	NaN	NaN	NaN	NaN	NaN	NaN	NaN
366.608621667612	376.346496106785	374.345100105374	368.833333333333	365.479015109121	366.805106382979	373.914686825054	368.645209580838	368.494689770822	374.318497109827	367.672763322781	366.132504056247	364.895589056393	361.040322580645	365.667262969589	365.728070175439	364.726977248104	370.501960784314	370.535936615733	360.263005780347	370.027357392317	367.382966723068	371.078897933626	370.50799086758	358.698600645856	360.375712656785	373.496499416569	368.205097087379	366.501974055274	368.291666666667	358.050420168067	368.682634730539	367.213052858684	366.255585831063	365.45274151436	368.257865168539	364.955757231991	371.995260663507	363.555715138923	370.818870122306	369.980576809888	366.197346600332	372.024784482759	367.60407239819	373.935774647887	365.077523703291	373.990541250657	362.642188597338	361.897959183673	370.03615819209
368.448860625331	364.044642857143	355.019136139967	361.454903893544	358.208429561201	365.232094288305	375.844969199179	369.058121019108	363.129133858268	372.329288472146	364.371659689517	366.040619989311	373.632487309645	372.23914181057	364.585771658061	356.750541125541	362.582719685812	366.278487752929	367.448598130841	364.940838598507	359.856983861992	367.717920952897	368.006343713956	365.56445419638	359.90496996177	365.528037383178	368.842617631152	364.003863134658	364.766888150609	365.761699838623	365.042260692464	364.701940035273	369.732945531465	360.256763925729	353.867966573816	361.861743475847	367.229142185664	366.479273140261	365.924242730532	363.120091064314	368.200921128382	361.196371398079	367.695155144257	356.180355160932	366.343578485181	366.270998415214	363.262926292629	358.8394016037	365.617262918796	365.325789473684
361.931724845996	368.447095435685	366.69552385637	365.967498822421	365.013641133263	367.06833493744	374.18805093046	373.236032642812	372.715295305401	374.773760330579	370.548491206325	374.350996596986	363.560606060606	367.633492822967	371.059275521405	363.442813765182	367.708728652751	371.342292089249	369.804522613065	370.168490153173	360.248301097752	357.543234994914	371.190027700831	369.19944598338	356.853071253071	369.775239107333	365.08985811876	373.03023872679	373.493632195619	368.003636363636	368.76456071076	369.986849026828	373.150195694716	369.36005902607	365.072427572428	367.246845027764	367.286153846154	371.83411826269	369.239460933671	363.706436420722	366.231445849368	363.220798422868	370.381047381546	364.591513292434	366.523028057173	363.666493236212	374.369711538462	367.290917494449	379.670317634173	374.064187468161
357.748205128205	357.808654848801	359.882501260716	355.973595775324	360.941666666667	364.955251141553	372.357295373665	359.958955223881	NaN	360.804951995958	366.637533942983	360.813214108296	363.638328530259	364.581133919844	368.613526570048	356.074300254453	358.805487506124	364.338136901698	360.557877813505	361.186269292177	356.273816004355	360.966683751922	358.794376098418	355.734693877551	344.643113159242	355.061662198391	364.060963618486	359.050925925926	362.083638264506	366.899807321773	354.805488685604	358.571194762684	364.833250124813	363.966521106259	364.547654320988	355.049848942598	362.733478973239	365.648661343354	364.191291999976	362.664249860569	362.589635113696	364.601081081081	354.75811924382	364.052681992337	356.390721649485	356.136363636364	367.569133398247	359.361673354102	357.871599564744	355.810781671159
356.95488372093	360.878371982963	357.869505494506	361.871703173894	349.54813256181	362.375330396476	370.200997861725	362.189082723692	367.109680284192	359.047619047619	363.86667156919	356.243292405639	357.154910714286	364.816249409542	363.682761950748	350.824660103141	357.122560145256	366.578393881453	353.996185026228	357.828117237953	357.634346357935	351.226875287621	357.299522039299	353.847371107708	346.62383521334	354.682998530132	360.40150801131	363.412626262626	352.743638982237	363.352299668089	357.93599257885	365.361165048544	368.459032103498	353.269106067624	349.801779535344	355.598356914651	364.507575757576	357.933299646286	357.456849736872	362.300380228137	353.622745490982	363.575296912114	361.251141552511	366.64146567718	365.730587121212	359.714821763602	360.239359038558	357.009107548075	362.650746268657	353.134758826455
357.977846699158	353.652616952293	361.09658839167	358.457894736842	364.903044496487	356.120592383639	368.751451800232	363.437708565072	358.236220472441	362.408278457197	360.279246101289	363.150696864112	362.067561521253	358.686256781193	371.577830188679	363.555896536607	348.271799234368	350.40357306459	353.278240740741	346.525252525253	357.748944157672	353.692341941229	367.395314787701	361.21796625627	351.387663214768	342.900763358779	354.778554778555	361.402022147328	359.182234432234	363.607577807848	362.819235723486	351.333816425121	353.058474189127	357.631390134529	356.294378043382	353.520036849378	353.343255813953	358.333490122295	358.368904612194	347.759539989545	356.55698005698	350.198703103289	353.273936170213	358.996389891697	352.343168406718	355.037744227353	356.218297101449	356.74744515449	354.357070707071	350.061452513966
357.627553444181	345.413877952756	350.968850206138	344.554954954955	349.74025974026	353.170999422299	355.892812105927	362.614713216958	350.781489841986	353.160970777613	354.002261339887	353.830637915544	350.938544961591	353.147587511826	362.49300155521	347.608026131591	344.087979094077	350.518009478673	362.043646944714	343.515495867769	347.029455081001	348.315388280133	362.072874493927	356.039426523297	351.227397260274	356.713612812058	348.313942307692	339.723895582329	355.293716512421	355.755338904364	342.674746584398	347.787633046123	364.073320719016	346.756302521008	339.726735598227	350.404993065187	357.236652236652	348.39339485187	349.327846439899	352.426847662142	351.07403751234	347.977000919963	348.48313027179	347.64463176575	347.630798660928	345.047323135755	352.39795464651	350.878968812426	348.415489272632	349.899465760078
357.921463414634	344.891098955743	350.803225806452	356.283162125949	351.011299435028	346.522222222222	348.304772234273	351.68427230047	352.685599284436	354.293631502188	355.382222340105	350.266666666667	353.91908045977	344.467345993515	355.089357429719	345.42029636282	343.588971269694	349.455996131528	353.435643564356	343.775351014041	351.934761904762	351.375368007851	358.160269709544	357.937917860554	350.319908466819	353.325910931174	347.873949579832	348.140562248996	353.225393700787	349.467583497053	348.818941504178	344.68345323741	360.524239543726	344.506196377502	341.65141509434	352.205784732101	353.223973256925	348.192647058824	352.109806838644	353.114795918367	355.785604900459	347.899908592322	350.334615384615	351.762782128052	353.97800655124	354.178040244969	351.320463320463	347.883064170008	351.57282051282	348.517374517374
355.680089485459	345.173933649289	349.512172284644	348.200617283951	351.313878676471	345.128233351679	357.018487394958	357.541425818882	350.810884353741	344.912168792934	351.699122584512	351.639101123595	352.976672535211	345.262854396925	352.064375605034	347.683998207082	353.440812720848	348.933651551313	345.369238005644	348.307496175421	339.36629667003	346.001497005988	349.378772635815	347.256637168142	339.968236582694	351.684626791893	344.651501364877	345.888943976202	341.795007201152	351.357723577236	349.853333333333	342.187374749499	348.538280883044	351.651878678135	353.732959850607	343.921369995176	346.590973201693	350.282682103232	349.965265164289	350.235943247504	348.094037809016	344.655315232398	353.756578947368	343.184555609519	351.354176175262	353.492676431425	348.438729874776	347.171605517221	348.25012189176	345.605337078652
348.731797235023	345.971748660497	348.680841121495	343.585398230089	344.353217472992	352.1230228471	354.757488479263	347.937698664971	338.76597659766	345.841796875	352.800001928963	352.829203539823	352.749774977498	346.359262589928	347.034917555771	340.964077233947	346.569658119658	347.272684532205	355.619323671498	343.436180422265	343.907480314961	349.46046720575	343.321536905966	347.725612686209	347.633011413521	350.829099307159	343.758812615955	342.276988636364	339.394217530978	350.320621468927	354.921524663677	349.12109375	353.965485503912	344.503285151117	348.247117794486	352.006796556411	347.97081623347	344.182491894396	356.91775903086	350.845540607872	349.41796875	340.689670525378	345.939832089552	337.509172259508	345.809174311927	345.012329370321	347.393559928444	344.537464227526	341.019597457627	342.44976076555
351.491658943466	345.132942767012	348.581373905025	347.707421707422	339.837057728119	350.582826233942	347.832181638697	355.596516007533	345.226724137931	342.552694325227	345.765644612575	346.726866338847	343.068530207394	342.042850896371	339.590284592738	347.006570302234	342.885093167702	342.385668644455	351.28532731377	343.955453149002	350.032213529682	344.486615678776	354.564001961746	350.534001743679	341.115451388889	347.666515837104	341.498848456932	345.486446525382	338.031037827352	349.35785198556	342.819601040763	348.821847163619	359.238228438228	341.791044776119	346.933083762284	345.468962392388	338.76332429991	345.802223251505	351.195385182664	346.596066565809	343.001012145749	346.00260756193	341.220435684647	342.186245194361	341.085321100917	343.321802457897	343.310828025478	338.047571435746	349.128311688312	348.294065149487
352.873589164786	343.67655109489	351.145795246801	342.328173374613	343.691686460808	351.220693779904	346.016882386044	356.498895027624	345.526576576577	333.523489932886	346.867854827826	349.07713884993	336.899718837863	343.625058220773	345.069722086787	343.605676855895	350.179142136249	346.976211849192	340.331344653511	335.712895377129	339.595303867403	346.581038374718	340.961198428291	349.357941834452	350.779946761313	352.525862068966	338.580882352941	340.666156982671	351.002794597112	349.909292035398	342.177901023891	345.416547788873	355.54557700943	345.962280325761	349.411235955056	344.807191011236	347.480017376195	355.424786708577	350.410535172365	342.704343534057	330.088250652742	335.310804802134	341.558428128232	342.841442224153	353.806551571492	346.210665491406	344.580617495712	335.893683760471	342.541578947368	344.552063789869
351.154500671742	340.422044276967	340.802197802198	342.020417422868	341.342042755344	336.192784667418	351.913793103448	351.153127917834	349.068656716418	344.173652694611	348.12501712528	344.175117370892	345.317365269461	343.151596941071	332.974183350896	339.129943502825	337.984649122807	342.607762557078	336.521759047183	330.356754082138	345.764235294118	341.540282203004	344.876129718235	338.345206684257	345.94208980277	348.737955875732	348.268103448276	329.241053677932	343.62254443405	348.14226519337	340.300313760645	334.222979552093	348.639727361246	355.351294903926	344.43468568881	352.632743362832	343.105702364395	354.734730271957	351.441257461411	345.752092050209	332.534438114966	347.445755787562	343.660377358491	347.210185584808	342.796287913083	341.577533039648	351.882455376578	340.920336060985	341.808262711864	347.752688172043
341.360141405214	346.220708446866	340.828806983511	349.031513537506	341.893084845513	336.861660079051	347.463258785943	352.10663507109	349.877192982456	335.831850117096	353.975810418502	352.660674157303	349.292843691149	332.621534195933	324.513919821826	339.521975722059	340.050530785563	335.92804186655	355.960552268245	331.701804368471	346.440162271805	340.897238569488	345.284784784785	348.308950914341	342.892600422833	347.940229885057	351.641975308642	333.664307381193	335.257016248154	350.864606007836	342.724	340.495899662325	348.540938362466	347.389665396019	340.828146771946	363.649042464613	349.94398610508	352.084418500225	349.510471101946	334.534849233811	332.635162601626	340.044303797468	352.092490842491	347.309847198642	346.41797556719	343.878048780488	342.298513986014	338.692295787067	338.307368421053	347.07302533532
327.187935034803	338.973728813559	344.269991015274	352.04326328801	344.88330078125	NaN	344.678879310345	349.189324817518	350.201851035699	333.784834123223	354.071163471699	353.414837576822	339.088979223126	332.961677186655	319.459050599896	346.115894039735	343.045204900718	332.639336711193	345.337052533705	340.29225523624	356.860072926162	332.966680725432	347.391126976033	346.666084679179	338.370433305013	346.737661182748	356.05749055812	330.806107610276	336.396921641791	361.048128342246	342.033458803848	343.046979865772	356.269335759782	351.431407146008	332.854748603352	352.660691954981	338.41218319253	347.22361921868	343.607529466976	331.064121390113	327.893506493506	353.060683760684	343.367963386728	354.072355485647	346.355594869527	338.773984442524	335.73136915078	330.492998352554	331.863539445629	344.169986104678
323.106326889279	343.770114942529	345.158829174664	344.308448815378	344.071127749181	NaN	343.911781127862	343.654121010005	345.572710951526	333.913085465958	351.79565053242	349.452151009658	334.13233965673	335.230319388214	316.65562248996	346.895606610238	339.788917089679	330.069346289753	348.040166204986	331.39615564932	350.252688172043	343.043804755945	338.163727959698	344.964125560538	343.013316151203	339.093186813187	356.387606318348	325.448899755501	329.803967879074	357.359516616314	343.612903225806	333.85446685879	353.454465075155	346.056713928274	344.265423879272	350.93598615917	331.025550660793	346.373777777778	341.58981466608	327.017782426778	321.397657557167	343.641673570837	352.348762603116	353.843353783231	342.538691748611	337.917677642981	336.366165070679	323.883829249202	345.073651452282	346.517482517483
326.689183222958	339.873885918004	335.474080638015	335.493240296555	342.780859916782	NaN	335.295709570957	340.285991274842	333.93086529884	329.269797421731	349.680263269305	346.464485578993	333.98059566787	327.387826086957	318.301740812379	346.175798186835	340.611750205423	313.053631756757	338.216933638444	331.115856428896	354.663763066202	337.50796460177	328.803116147309	340.106800348736	341.180008470987	340.914121292607	353.52763622109	331.904223968566	328.61427238806	352.046066927423	338.58206499383	329.953532479848	348.47136967476	350.490947368421	333.70310391363	352.02527973477	331.863636363636	340.623340961098	337.402050306074	320.623216920807	323.966553562773	347.406860789789	353.216593886463	343.854584221748	342.984518626028	336.387790197764	334.182138143423	326.110579246908	341.556218905473	339.94753649635
324.356513676402	334.002314814815	327.188405797101	324.97489539749	334.062529832936	NaN	315.82557517389	335.758537758538	334.48631308811	307.211168465509	344.458322325993	336.899135446686	329.84886416319	320.059013370217	310.638446215139	343.884514435696	333.892608089261	316.308693630869	330.490794791199	327.757203589986	351.622928176796	328.689128481581	330.543740937651	339.486473880597	336.12456445993	329.596737652923	348.750823723229	328.105698977107	320.544466403162	343.31592920354	344.929489838241	331.421645445642	331.495363591996	345.543577981651	337.665777777778	339.71875	342.898630136986	337.450580046404	325.84903591526	308.648166023166	299.454545454545	344.90427618674	341.835243553009	342.800608166811	330.16007114273	340.057441253264	326.552800342027	315.37009962601	321.078322385043	333.475065616798
315.805970149254	315.039747939893	NaN	299.07835258664	335.654135338346	NaN	NaN	317.859797297297	298.049453162149	NaN	338.67196839901	NaN	328.454414587332	293.730880929332	NaN	348.745350500715	326.934090909091	298.906024096386	306.874576271186	NaN	333.040920716113	316.813373253493	333.975555555556	338.01283269962	320.430748543254	310.669260700389	342.427078384798	330.053156146179	328.122389509471	NaN	326.208642514186	313.28512609367	300.15088282504	333.590215439856	NaN	327.744069343066	327.552829243866	304.384615384615	327.811832725951	299.108498129343	337.567488262911	334.901525658807	NaN	336.411307053942	330.461394478241	338.688848095457	NaN	314.444667525133	NaN	339.050899742931
283.988588588589	NaN	NaN	NaN	334.649585921325	NaN	295.553602811951	318.191574724173	266.489807474519	286.033138401559	NaN	NaN	293.362212432697	263.44243338361	281.447916666667	326.682771194166	296.760947964967	NaN	NaN	NaN	NaN	NaN	332.529782359679	339.074975657254	292.738137869293	NaN	319.586612392583	341.637214137214	318.635180722892	NaN	312.793001478561	279.346578366446	NaN	307.278433223218	NaN	279.425906735751	313.956100051046	NaN	340.378594141284	293.401248581158	NaN	343.055528011899	NaN	NaN	NaN	347.390420244013	291.428571428571	323.235613623483	343.1641443539	316.388719512195
307.838467774625	NaN	NaN	NaN	312.476883116883	NaN	NaN	NaN	273.754512635379	285.112438100787	338.620787973043	NaN	265.610874200426	NaN	NaN	NaN	NaN	293.470536240424	319.874830301385	NaN	NaN	NaN	351.206494165398	NaN	286.252702702703	NaN	NaN	NaN	NaN	NaN	NaN	NaN	361.298254620123	283.814271255061	NaN	269.677139437463	267.52757793765	NaN	346.673376950176	305.136645962733	355.98088157196	346.573008849558	NaN	NaN	NaN	363.87338501292	NaN	331.510346838537	342.248219178082	296.674615002484
NaN	NaN	288.431611804767	NaN	274.801473839352	NaN	NaN	307.184111445783	NaN	298.640656250702	335.816208393632	358.616651418115	NaN	NaN	NaN	NaN	NaN	NaN	283.100019573302	377.938893844781	NaN	NaN	362.345469940728	338.936950461077	NaN	NaN	NaN	NaN	NaN	322.539988092876	NaN	267.513728084684	NaN	NaN	NaN	NaN	NaN	NaN	377.088042049934	281.124225800743	368.671732522796	301.330897177419	380.878231859883	NaN	313.694787748522	327.882513661202	NaN	NaN	359.879495026779	NaN
NaN	NaN	300.980690010299	NaN	NaN	NaN	NaN	NaN	NaN	299.356775846312	342.14837398374	NaN	NaN	NaN	NaN	NaN	NaN	NaN	289.39153818573	357.981702763256	NaN	NaN	369.687194127243	NaN	NaN	NaN	NaN	NaN	NaN	NaN	NaN	238.319469559976	349.260273972603	NaN	NaN	NaN	NaN	NaN	371.690618520868	NaN	NaN	305.546072356586	371.178396072013	NaN	NaN	NaN	NaN	NaN	321.960660344222	NaN
NaN	NaN	270.31680113906	NaN	NaN	NaN	NaN	NaN	NaN	382.62813257882	308.556834532374	218.66985645933	NaN	NaN	NaN	NaN	NaN	NaN	294.903485724295	370.818312387792	NaN	NaN	366.850226928896	NaN	NaN	NaN	NaN	NaN	NaN	239.347957639939	NaN	275.366838487973	364.058676654182	274.144827586207	NaN	NaN	NaN	NaN	361.946153846154	NaN	NaN	366.90262295082	NaN	NaN	339.987463837994	NaN	NaN	332.784577723378	326.834370677732	NaN
NaN	NaN	290.15678588927	325.432796705354	NaN	NaN	NaN	NaN	NaN	340.907064601436	NaN	339.416742081448	NaN	NaN	NaN	NaN	NaN	NaN	304.639175257732	320.523222748815	NaN	NaN	364.503353057199	NaN	NaN	NaN	NaN	NaN	NaN	349.937717601547	NaN	286.519205298013	323.440146579805	326.118000925497	NaN	NaN	NaN	NaN	346.749587494276	NaN	NaN	340.457680250784	NaN	NaN	336.880178173719	NaN	NaN	NaN	NaN	NaN
NaN	NaN	285.173126614987	311.126854954524	NaN	NaN	NaN	NaN	NaN	311.367845117845	NaN	276.703672075149	NaN	NaN	NaN	NaN	NaN	NaN	272.048808172531	287.834205933682	NaN	NaN	364.433614735226	NaN	NaN	NaN	NaN	NaN	NaN	NaN	NaN	NaN	309.557894736842	271.009074410163	NaN	NaN	NaN	NaN	332.584263620724	NaN	NaN	339.159584513692	320.830838323353	NaN	341.710470538364	NaN	NaN	329.529411764706	NaN	NaN
NaN	NaN	270.577540106952	311.126732673267	NaN	NaN	NaN	NaN	NaN	309.136404013979	NaN	288.125777140124	NaN	NaN	NaN	NaN	NaN	NaN	277.812336644015	278.578161455903	NaN	NaN	357.527249683143	NaN	NaN	NaN	NaN	NaN	NaN	339.365342163355	NaN	NaN	308.163301514552	253.604778818211	NaN	NaN	NaN	NaN	333.560276257212	NaN	NaN	315.628635346756	337.183549124143	NaN	345.81103000811	NaN	NaN	335.831692032229	288.671945701357	NaN
NaN	NaN	270.33362483603	NaN	NaN	NaN	NaN	NaN	NaN	299.747697178968	NaN	281.764622641509	NaN	NaN	NaN	NaN	NaN	NaN	271.564931506849	263.040064112465	NaN	NaN	366.723373318793	NaN	NaN	NaN	NaN	NaN	NaN	332.59807073955	NaN	NaN	301.765476314128	254.176104972376	NaN	NaN	NaN	NaN	350.260200056771	NaN	NaN	302.659450897571	307.858993902439	NaN	347.357451403888	NaN	NaN	324.070512820513	287.022805805114	NaN
NaN	NaN	259.546211125712	304.520969245107	NaN	NaN	NaN	NaN	NaN	295.735690682968	NaN	262.523526498266	NaN	NaN	NaN	NaN	NaN	NaN	287.341882409872	262.047195815954	NaN	NaN	363.693216463415	NaN	NaN	NaN	NaN	NaN	NaN	345.128280961183	NaN	NaN	296.844968314087	261.032015065913	NaN	NaN	NaN	NaN	336.848412021667	NaN	NaN	298.601558694593	276.520569011918	NaN	337.678532110092	NaN	NaN	NaN	NaN	NaN
NaN	NaN	249.109381755296	295.042491549976	NaN	NaN	NaN	NaN	NaN	284.40763631745	NaN	257.002976190476	NaN	NaN	NaN	NaN	NaN	NaN	NaN	265.852370334586	NaN	NaN	353.40113452188	NaN	NaN	NaN	NaN	NaN	NaN	349.745862068965	NaN	NaN	279.504170013788	239.73836160231	NaN	NaN	NaN	NaN	333.584589460547	NaN	NaN	320.29903091832	NaN	NaN	343.007347795661	NaN	NaN	261.677503250975	NaN	NaN
NaN	NaN	229.175288584865	317.931836734694	NaN	NaN	NaN	NaN	NaN	293.823731730668	NaN	247.52301466869	NaN	NaN	NaN	NaN	NaN	NaN	342.609655172414	265.857877028954	NaN	NaN	353.031906614786	NaN	NaN	NaN	NaN	NaN	NaN	338.762553802009	NaN	NaN	267.71024813217	245.160081053698	NaN	NaN	NaN	NaN	325.217604575521	NaN	NaN	309.935264825713	244.951229679033	NaN	318.13898434517	NaN	NaN	NaN	NaN	NaN
NaN	NaN	217.511783014673	319.187105816398	NaN	NaN	NaN	NaN	NaN	287.397541525097	NaN	241.309190809191	NaN	NaN	NaN	NaN	NaN	NaN	337.248391708363	245.503892592801	NaN	NaN	343.441311244272	NaN	NaN	NaN	NaN	NaN	NaN	343.071971066908	NaN	NaN	271.628080978432	239.808709175739	NaN	NaN	NaN	NaN	330.619808142707	NaN	NaN	322.689512799339	223.129284164859	NaN	323.818614877244	NaN	NaN	218.416706443914	NaN	NaN
NaN	NaN	213.579426490669	305.467633928571	NaN	NaN	NaN	NaN	NaN	277.072970884795	NaN	259.752853380158	NaN	NaN	NaN	NaN	NaN	NaN	331.082811412665	237.506970913598	NaN	NaN	347.197955706985	NaN	NaN	NaN	NaN	NaN	NaN	331.690942698706	NaN	NaN	256.353070101716	232.256368563686	NaN	NaN	NaN	NaN	327.315807195014	NaN	NaN	330.149545454545	242.351170568562	NaN	320.546892239794	NaN	NaN	NaN	NaN	NaN
NaN	NaN	205.222474977252	NaN	NaN	NaN	NaN	NaN	NaN	280.883806208968	NaN	274.362100456621	NaN	NaN	NaN	NaN	NaN	NaN	340.646372584761	245.968306182866	NaN	NaN	350.118585298197	NaN	NaN	NaN	NaN	NaN	NaN	340.703420523139	NaN	NaN	267.805021577089	217.0022611645	NaN	NaN	NaN	NaN	318.965609648592	NaN	NaN	347.604265402844	241.879863189397	NaN	NaN	NaN	NaN	NaN	NaN	NaN
NaN	NaN	214.329479768786	NaN	NaN	NaN	NaN	NaN	NaN	279.373305393384	NaN	NaN	NaN	NaN	NaN	NaN	NaN	NaN	NaN	246.47065479202	NaN	NaN	357.131891137474	NaN	NaN	NaN	NaN	NaN	NaN	338.663099870298	NaN	NaN	251.675866949752	234.799178222907	NaN	NaN	NaN	NaN	319.66842095572	NaN	NaN	330.307756117793	232.901845308206	NaN	NaN	NaN	NaN	NaN	NaN	NaN
NaN	NaN	NaN	NaN	NaN	NaN	NaN	NaN	NaN	286.66038416885	NaN	331.287356321839	NaN	NaN	NaN	NaN	NaN	NaN	NaN	253.553314851064	NaN	NaN	356.245173745174	NaN	NaN	NaN	NaN	NaN	NaN	338.529617834395	NaN	NaN	263.960712839206	229.663947797716	NaN	NaN	NaN	NaN	318.845079446605	NaN	NaN	295.576751721345	NaN	NaN	NaN	NaN	NaN	238.735481136075	NaN	NaN
NaN	NaN	268.783748551564	NaN	NaN	NaN	NaN	NaN	NaN	272.689222829434	NaN	326.761632653061	NaN	NaN	NaN	NaN	NaN	NaN	NaN	255.455419175638	NaN	NaN	332.936463113307	NaN	NaN	NaN	NaN	NaN	NaN	313.743858499836	NaN	NaN	290.584911930874	238.693714285714	NaN	NaN	NaN	NaN	312.545463185162	NaN	NaN	294.343098311817	NaN	NaN	NaN	NaN	NaN	250.773090079818	NaN	NaN
NaN	NaN	NaN	NaN	NaN	NaN	NaN	NaN	NaN	268.060991132261	NaN	331.13093289689	NaN	NaN	NaN	NaN	NaN	NaN	NaN	195.936733886912	NaN	NaN	340.852577319588	NaN	NaN	NaN	NaN	NaN	NaN	297.421376811594	NaN	NaN	288.869517139698	228.09990300679	NaN	NaN	NaN	NaN	305.425514621627	NaN	NaN	281.838954869359	NaN	NaN	NaN	NaN	NaN	237.616145627226	NaN	NaN
NaN	NaN	178.297385620915	NaN	NaN	NaN	NaN	NaN	NaN	262.459715171427	NaN	314.733415233415	NaN	NaN	NaN	NaN	NaN	NaN	NaN	236.915338176929	NaN	NaN	328.620195667365	NaN	NaN	NaN	NaN	NaN	NaN	NaN	NaN	NaN	262.99353521606	217.084681255947	NaN	NaN	NaN	NaN	296.138557236075	NaN	NaN	NaN	NaN	NaN	NaN	NaN	NaN	245.075740099962	NaN	NaN
NaN	NaN	NaN	NaN	NaN	NaN	NaN	NaN	NaN	NaN	NaN	NaN	NaN	NaN	NaN	NaN	NaN	NaN	NaN	NaN	NaN	NaN	NaN	NaN	NaN	NaN	NaN	NaN	NaN	NaN	NaN	NaN	NaN	NaN	NaN	NaN	NaN	NaN	NaN	NaN	NaN	NaN	NaN	NaN	NaN	NaN	NaN	NaN	NaN	NaN
NaN	NaN	NaN	NaN	NaN	NaN	NaN	NaN	NaN	NaN	NaN	NaN	NaN	NaN	NaN	NaN	NaN	NaN	NaN	NaN	NaN	NaN	NaN	NaN	NaN	NaN	NaN	NaN	NaN	NaN	NaN	NaN	NaN	NaN	NaN	NaN	NaN	NaN	NaN	NaN	NaN	NaN	NaN	NaN	NaN	NaN	NaN	NaN	NaN	NaN
NaN	NaN	NaN	NaN	NaN	NaN	NaN	NaN	NaN	NaN	NaN	NaN	NaN	NaN	NaN	NaN	NaN	NaN	NaN	NaN	NaN	NaN	NaN	NaN	NaN	NaN	NaN	NaN	NaN	NaN	NaN	NaN	NaN	NaN	NaN	NaN	NaN	NaN	NaN	NaN	NaN	NaN	NaN	NaN	NaN	NaN	NaN	NaN	NaN	NaN
NaN	NaN	NaN	NaN	NaN	NaN	NaN	NaN	NaN	NaN	NaN	NaN	NaN	NaN	NaN	NaN	NaN	NaN	NaN	NaN	NaN	NaN	NaN	NaN	NaN	NaN	NaN	NaN	NaN	NaN	NaN	NaN	NaN	NaN	NaN	NaN	NaN	NaN	NaN	NaN	NaN	NaN	NaN	NaN	NaN	NaN	NaN	NaN	NaN	NaN
NaN	NaN	NaN	NaN	NaN	NaN	NaN	NaN	NaN	NaN	NaN	NaN	NaN	NaN	NaN	NaN	NaN	NaN	NaN	NaN	NaN	NaN	NaN	NaN	NaN	NaN	NaN	NaN	NaN	NaN	NaN	NaN	NaN	NaN	NaN	NaN	NaN	NaN	NaN	NaN	NaN	NaN	NaN	NaN	NaN	NaN	NaN	NaN	NaN	NaN
NaN	NaN	NaN	NaN	NaN	NaN	NaN	NaN	NaN	NaN	NaN	NaN	NaN	NaN	NaN	NaN	NaN	NaN	NaN	NaN	NaN	NaN	NaN	NaN	NaN	NaN	NaN	NaN	NaN	NaN	NaN	NaN	NaN	NaN	NaN	NaN	NaN	NaN	NaN	NaN	NaN	NaN	NaN	NaN	NaN	NaN	NaN	NaN	NaN	NaN
NaN	NaN	NaN	NaN	NaN	NaN	NaN	NaN	NaN	NaN	NaN	NaN	NaN	NaN	NaN	NaN	NaN	NaN	NaN	NaN	NaN	NaN	NaN	NaN	NaN	NaN	NaN	NaN	NaN	NaN	NaN	NaN	NaN	NaN	NaN	NaN	NaN	NaN	NaN	NaN	NaN	NaN	NaN	NaN	NaN	NaN	NaN	NaN	NaN	NaN
NaN	NaN	NaN	NaN	NaN	NaN	NaN	NaN	NaN	NaN	NaN	NaN	NaN	NaN	NaN	NaN	NaN	NaN	NaN	NaN	NaN	NaN	NaN	NaN	NaN	NaN	NaN	NaN	NaN	NaN	NaN	NaN	NaN	NaN	NaN	NaN	NaN	NaN	NaN	NaN	NaN	NaN	NaN	NaN	NaN	NaN	NaN	NaN	NaN	NaN
NaN	NaN	NaN	NaN	NaN	NaN	NaN	NaN	NaN	NaN	NaN	NaN	NaN	NaN	NaN	NaN	NaN	NaN	NaN	NaN	NaN	NaN	NaN	NaN	NaN	NaN	NaN	NaN	NaN	NaN	NaN	NaN	NaN	NaN	NaN	NaN	NaN	NaN	NaN	NaN	NaN	NaN	NaN	NaN	NaN	NaN	NaN	NaN	NaN	NaN
NaN	NaN	NaN	NaN	NaN	NaN	NaN	NaN	NaN	NaN	NaN	NaN	NaN	NaN	NaN	NaN	NaN	NaN	NaN	NaN	NaN	NaN	NaN	NaN	NaN	NaN	NaN	NaN	NaN	NaN	NaN	NaN	NaN	NaN	NaN	NaN	NaN	NaN	NaN	NaN	NaN	NaN	NaN	NaN	NaN	NaN	NaN	NaN	NaN	NaN
NaN	NaN	NaN	NaN	NaN	NaN	NaN	NaN	NaN	NaN	NaN	NaN	NaN	NaN	NaN	NaN	NaN	NaN	NaN	NaN	NaN	NaN	NaN	NaN	NaN	NaN	NaN	NaN	NaN	NaN	NaN	NaN	NaN	NaN	NaN	NaN	NaN	NaN	NaN	NaN	NaN	NaN	NaN	NaN	NaN	NaN	NaN	NaN	NaN	NaN
[truncated: 2,877 more columns]
