# Supplementary material for: Notch-dependent and -independent transcription are modulated by tissue movements at gastrulation
Source: eLife. 2022 May 18;11:e73656. doi: 10.7554/eLife.73656 (PMC9183233; doi:10.7554/eLife.73656)
Supplement: Source data 1. [file elife-73656-data1.zip › numerical data/6S1C_med17__sorted-nc14_normF-Y.txt]

653.19465648855	598.014691478942	630.170786516854	638.970417633411	631.557165861514	619.448245614035	656.016840882695	618.86387434555	NaN	NaN	NaN	NaN	NaN	NaN	NaN	NaN	NaN	NaN	NaN	NaN	NaN	NaN	NaN	NaN	NaN	NaN	NaN	NaN	NaN	NaN	NaN	NaN	NaN	NaN	NaN	NaN	NaN	NaN	NaN	NaN	NaN	NaN	NaN	NaN	NaN	NaN	NaN	NaN	NaN	NaN
646.74385781495	585.412835820896	622.594242015295	620.302088392423	625.271109082611	611.873589164786	647.847778266608	644.97528830313	612.731426448737	589.137122416534	NaN	NaN	NaN	NaN	NaN	NaN	NaN	NaN	NaN	NaN	NaN	NaN	NaN	NaN	NaN	NaN	NaN	NaN	NaN	NaN	NaN	NaN	NaN	NaN	NaN	NaN	NaN	NaN	NaN	NaN	NaN	NaN	NaN	NaN	NaN	NaN	NaN	NaN	NaN	NaN
642.843897328444	NaN	634.167632634864	582.323745410037	616.07037896365	603.792270531401	631.338442419221	631.747376040536	588.908128219805	585.673482032218	600.500909090909	660.923353293413	NaN	NaN	NaN	NaN	NaN	NaN	NaN	NaN	NaN	NaN	NaN	NaN	NaN	NaN	NaN	NaN	NaN	NaN	NaN	NaN	NaN	NaN	NaN	NaN	NaN	NaN	NaN	NaN	NaN	NaN	NaN	NaN	NaN	NaN	NaN	NaN	NaN	NaN
488.403846153846	NaN	505.733144073811	466.13200498132	506.72188449848	479.724762726488	509.677821011673	517.781536293164	500.260741612713	NaN	NaN	NaN	477.993288590604	487.508565310492	NaN	NaN	NaN	NaN	NaN	NaN	NaN	NaN	NaN	NaN	NaN	NaN	NaN	NaN	NaN	NaN	NaN	NaN	NaN	NaN	NaN	NaN	NaN	NaN	NaN	NaN	NaN	NaN	NaN	NaN	NaN	NaN	NaN	NaN	NaN	NaN
NaN	NaN	442.522238163558	451.556818181818	NaN	428.609561752988	464.870636550308	440.245937637242	438.746585735964	423.962025316456	417.252032520325	NaN	443.004282655246	NaN	443.798214285714	NaN	NaN	NaN	NaN	NaN	NaN	NaN	NaN	NaN	NaN	NaN	NaN	NaN	NaN	NaN	NaN	NaN	NaN	NaN	NaN	NaN	NaN	NaN	NaN	NaN	NaN	NaN	NaN	NaN	NaN	NaN	NaN	NaN	NaN	NaN
434.480549199085	NaN	463.583333333333	441.772665764547	512.453914767096	NaN	455.709558823529	NaN	473.151452282158	497.061190332731	NaN	NaN	444.793103448276	477.795111430625	NaN	464.638544251447	470.969507101086	456.801630434783	462.511190398962	456.36836628512	442.377066115702	514.665648854962	NaN	NaN	NaN	NaN	NaN	NaN	NaN	NaN	NaN	NaN	NaN	NaN	NaN	NaN	NaN	NaN	NaN	NaN	NaN	NaN	NaN	NaN	NaN	NaN	NaN	NaN	NaN	NaN
NaN	516.5048828125	NaN	547.168190127971	514.639442231076	536.27804107425	503.249626307922	NaN	494.926785714286	453.068728522337	495.264341957255	516.661257606491	494.404887714663	493.198139214335	490.013300083126	NaN	NaN	503.21098265896	NaN	500.439759036145	502.061469265367	484.405840286055	493.332167832168	503.865016872891	505.204737732656	485.899927483684	492.588091353997	499.128872923215	497.895504252734	479.09768907563	479.866666666667	525.268518518518	463.365296803653	493.180636485881	525.886912325286	NaN	NaN	NaN	NaN	NaN	NaN	NaN	NaN	NaN	NaN	NaN	NaN	NaN	NaN	NaN
579.040993071594	539.672597864769	580.492637215529	569.349128127369	581.039692701665	NaN	568.694103194103	539.480879541109	537.0625	541.233385826772	NaN	NaN	NaN	513.398026315789	596.301886792453	500.210749646393	529.203177257525	577.17109929078	540.33156779661	NaN	NaN	NaN	564.442528735632	564.981603153745	581.523302263648	526.358574610245	NaN	NaN	560.080931263858	547.721321321321	540.933255269321	NaN	573.343337334934	NaN	548.193696275072	522.811214953271	530.524752475248	571.491448118586	562.407925407925	574.745977011494	534.846575342466	504.68282402529	488.268888888889	563.287477954145	506.886988847584	529.277730736664	497.810612244898	NaN	NaN	NaN
NaN	571.661005434783	579.555259653795	NaN	578.010156971376	573.576828266228	569.047868362004	582.772133526851	549.998611111111	585.20633170578	579.132134480063	553.449740932642	587.511125238398	499.090648307516	586.756079587325	NaN	577.417673716012	593.847614410906	NaN	594.415758591785	534.531739488871	576.008528784648	580.584440227704	572.605550883095	605.133822181485	NaN	560.264423076923	579.361295069904	572.826784282277	574.433471541651	572.053785684733	566.048956661316	575.149881046788	NaN	541.619225967541	570.967907573813	576.152550646815	574.616229923922	571.629780309194	604.342948717949	580.911774686121	NaN	567.715839564922	562.772314674735	564.415067519545	573.79810298103	533.82716992665	570.008391608392	565.426724137931	590.504887377816
579.177300201477	574.672233820459	576.9672	594	583.60406885759	580.403871829105	575.560551124003	578.360810810811	567.623345775365	571.396325459318	593.658499234303	552.068856885689	579.947231270358	523.121212121212	580.571331058021	NaN	562.208518753973	574.990284974093	581.256429652042	NaN	563.616846430406	566.722658610272	567.400900900901	577.563479623824	590.168081494058	551.596695226438	554.419799498747	585.463254113346	551.710244648318	NaN	NaN	581.91095890411	582.466803559206	546.749740932642	NaN	549.084309133489	573.120582617001	NaN	565.639502762431	577.389558232932	NaN	544.267690875233	567.042296072507	590.717589774802	566.543103448276	580.05237045204	NaN	584.203942380591	555.561104582844	NaN
586.991924629879	572.991995073892	575.703147353362	583.22600619195	570.584016393443	592.681298857486	561.584842387659	570.417150225661	559.946006749156	576.267389807163	566.825376062786	530.603603603604	NaN	551.124865446717	588.433112582781	529.780388151175	558.257731958763	573.113418530351	581.166986564299	589.719784449577	NaN	570.284487693188	556.257933828494	567.513043478261	593.963493199714	548.66339869281	563.610854503464	575.678633068692	551.556551724138	575.184192900201	570.0986883198	573.186166774402	554.253250773994	586.661737523105	576.676206749252	558.518377693283	NaN	569.346623563218	572.000726744186	575.263581488934	583.698778833107	565.17032967033	568.840746842394	NaN	571.657937806874	572.429424538545	542.577155824508	578.749212350347	585.530961791831	559.373030875866
572.070665829146	568.667610419026	555.484508899143	561.549756437022	550.285007072136	571.846615720524	561.183636363636	560.682092555332	557.404494382022	562.599872163631	558.536890645586	550.214814814815	571.41541038526	NaN	569.28078817734	540.07905982906	560.021482277121	555.288782816229	564.797651933702	571.251408450704	543.873093681917	550.424692622951	564.580910240202	568.613286713287	566.827868852459	548.163154316791	549.241746538871	NaN	544.984575835476	564.151515151515	568.15716374269	566.047360248447	551.054892601432	563.179501084599	564.633551198257	541.786705202312	561.141232794734	NaN	549.063414634146	577.29144225015	557.937731196054	564.086389061529	569.653930131004	547.586836891922	551.522875816994	569.518417462483	520.702097902098	566.953255425709	566.647953216374	564.509971509971
567.522580645161	571.93443627451	566.639759839893	556.849944629014	559.190476190476	575.695276497696	551.365422396857	566.678025851939	NaN	NaN	555.520315342632	544.844036697248	559.198290598291	574.979381443299	568.11903204709	556.065499717674	551.328515842134	575.849557522124	565.925666199159	588.285112359551	565.69582172702	554.426330532213	544.680579710145	557.744752877454	567.420656634747	535.485609308022	557.877894736842	579.355910543131	547.770006301197	555.073800738007	551.206236711552	569.429875518672	556.76025418833	558.030494216614	567.67508031207	546.409137577002	NaN	564.510712217719	556.284833538841	563.340083382966	563.006455777921	NaN	572.826139817629	NaN	555.2424071991	562.023458810693	528.646952595937	564.111244738424	559.362195121951	556.315440289505
549.612745098039	546.163646659117	544.719875776398	546.461185117134	544.990320629159	560.253976670201	554.34896705751	540.698694029851	536.714131607336	540.196009389671	558.310584958217	546.98471270427	566.421440726035	NaN	569.828033744322	567.329075425791	540.621856027754	558.306072477963	551.863661971831	565.093908629442	549.297784647089	548.762290653701	548.669282511211	537.568649249583	567.123931623932	540.466337245213	549.490981963928	556.490519877676	537.741697416974	555.99223880597	552.271264367816	572.548571428571	552.502392344498	557.625516834022	NaN	540.176174496644	547.226272784412	538.590664272891	547.186286407767	547.615470228158	557.0054200542	557.042285714286	570.547180667434	568.751193317422	547.728303747534	549.685840707965	557.751147373789	565.332677165354	549.828008519702	530.682220039293
513.408587257618	557.249655172414	505	489.405706332637	502.447324414716	494.254736842105	471.220825852783	489.394878706199	534.15933412604	541.116741500962	487.723480333731	482.65250965251	499.091414944356	494.028301886792	491.482594936709	475.949579831933	NaN	499.584403669725	490.058139534884	515.198901530012	513.272418478261	496.333889816361	486.030303030303	485.00918196995	501.334269662921	545.272136474411	NaN	530.187412587413	487.034843205575	472.715654952077	479.310638297872	498.225725094578	474.413520632133	500.772469635628	524.208034433286	518.363698164514	508.750968992248	533.945751633987	495.487081339713	489.234991423671	475.186864014801	495.742831541219	485.841851494696	481.628545288198	484.838989739542	495.078983516484	510.466710613052	526.852921423774	546.053262316911	484.979323308271
NaN	444.506151142355	420.817671809257	NaN	NaN	NaN	NaN	NaN	NaN	434.957207207207	NaN	419.76707530648	433.009920634921	NaN	NaN	422.128463476071	432.017326732673	NaN	423.530158730159	431.544901065449	NaN	NaN	NaN	NaN	NaN	440.312614259598	435.952890792291	NaN	NaN	NaN	NaN	426.29552238806	NaN	NaN	440.728571428571	416.304347826087	410.626984126984	449.322368421053	NaN	414.232484076433	NaN	410.554565701559	406.152979066023	NaN	415.185534591195	409.148825065274	422.752417794971	NaN	445.446759259259	NaN
NaN	376.751028806584	381.505376344086	390.111607142857	369.228222996516	NaN	371.442583732057	389.439461883408	368.415533980583	373.335526315789	384.876770538244	383.786620530565	392.430577223089	378.406666666667	390.191846522782	NaN	371.380260707635	389.985895627645	NaN	383.87784679089	393.392504930966	369.602528089888	375.634146341463	383.359173126615	387.147177419355	397.275541795666	372.639705882353	381.289617486339	386.887608069164	371.891352549889	392.702637889688	387.133823529412	382.554098360656	356.055437100213	372.602094240838	382.346265761397	382.516703786192	NaN	380.177966101695	373.814655172414	378.459595959596	377.372588424437	356.163106796116	384.862895493768	374.86974789916	378.856075697211	374.738866396761	391.684337349398	387.954545454545	385.71676300578
370.730560578662	376.549206349206	380.566666666667	361.471395881007	NaN	381.2829218107	NaN	380.664545454545	374.869461077844	383.015659955257	NaN	381.135168195719	378.049941927991	NaN	NaN	360.487684729064	394.811111111111	371.659154929577	366.864444444444	372.686098654709	NaN	359.369447453954	NaN	363.120240480962	374.8147751606	383.507392473118	NaN	385.979472140762	369.579220779221	NaN	NaN	NaN	377.885553470919	381.168855534709	NaN	NaN	NaN	368.929738562092	NaN	NaN	NaN	377.900432900433	372.63867627195	383.30428502648	NaN	NaN	378.157167530225	373.112860892388	386.322203672788	365.854088050314
440.090804597701	NaN	437.426751592357	444.440261865794	462.06592039801	472.058133854421	444.497267759563	NaN	388.642730496454	NaN	474.433014354067	NaN	460.840277777778	430.647058823529	477.209486166008	474.832589285714	406.7468	457.108588351431	453.281317108089	NaN	432.800822122571	NaN	449.377777777778	444	443.41601255887	NaN	409.534008683068	NaN	458.836538461538	438.755681818182	472.234548335975	NaN	439.928735632184	434.848357203033	NaN	NaN	383.013959390863	425.885496183206	NaN	462.165467625899	446.433891992551	NaN	483.736404350608	475.117034313725	417.712483399734	421.454458293384	407.287614980289	NaN	411.482837528604	446.625313283208
NaN	459.538759689922	NaN	519.800664451827	NaN	NaN	481.309576837417	533.842016806723	NaN	527.206689536878	NaN	NaN	NaN	523.394644424934	519.949101796407	514.026124818578	495.655940594059	NaN	496.174872665535	504.04376012966	546.924035247645	503.323796231682	524.2046875	519.505836575875	NaN	NaN	512.152091254753	514.664473684211	525.613356766257	520.024800708592	525.21218487395	526.97204426325	NaN	504.670454545455	500.076281287247	502.8288	494.45618556701	515.875621890547	505.26022913257	542.715025906736	525.590625	479.794477455435	508.659264931087	516.723723723724	520.732802317161	NaN	NaN	469.38995215311	NaN	512.912739965096
516.718181818182	492.966618287373	527.483775811209	530.364741641337	544.295605858855	540.738396624473	482.415625	NaN	519.655913978495	NaN	NaN	493.815709969789	527.431724137931	538.352140077821	529.248818897638	522.487562189055	NaN	538.743624161074	516.228395061728	522.927895120175	NaN	519.959208899876	540.384937238494	528.713826366559	NaN	NaN	513.551763367463	540.163909774436	516.613445378151	509.712309820194	515.265772478887	NaN	513.167506297229	502.549356223176	539.341787439614	512.901477832512	541.673202614379	522.19556714472	524.849445324881	NaN	520.123762376238	526.22609561753	NaN	532.375667022412	NaN	517.411870503597	505.424892703863	507.58118556701	493.742895805142	524.535871156662
496.405269761606	486.155694879833	513.360240963855	517.33908045977	526.830324909747	536.235537190083	478.990751445087	516.945348837209	520.368697478992	526.951754385965	520.78896882494	512.072519083969	498.175438596491	520.950423216445	515.226552984166	495.672629695886	519.104260089686	NaN	499.469240048251	NaN	520.683553597651	NaN	528.839603960396	488.615283267457	501.81684981685	488.996372430472	504.214489990467	513.435096153846	507.782608695652	506.984441301273	NaN	522.273611111111	506.560364464692	509.637075718016	531.096172718351	519.730120481928	527.411157024793	518.984631147541	NaN	503.524691358025	515.275828460039	532.425343811395	506.780979827089	539.465753424658	528.737628384687	468.414809960682	518.436575875486	489.758960573477	489.478306878307	524.143583227446
499.515375153752	482.622162883845	513.07328605201	516.538363171356	523.852654387866	524.191323692992	486.350684931507	519.029946524064	522.943127962085	512.363518758085	497.1726342711	502.246606334842	503.571428571429	NaN	513.686176836862	500.71618852459	502.301762114537	527.023329798515	503.309917355372	510.5425	539.026217228464	503.575471698113	512.957974137931	494.04621309371	495.123404255319	474.917475728155	491.51012145749	513.290909090909	502.740914419695	489.910012674271	492.808676307008	503.881379310345	493.911209766926	513.120223671948	516.131101021566	516.81161007667	523.307768924303	510.06455399061	507.803009575923	505.345252774353	509.688113413304	530.36421435059	510.593117408907	544.430628731999	506.307222787386	483.633671083398	510.07421875	500.507723995881	505.763552479815	517.729927007299
490.425	477.327751196172	504.318390804598	495.914814814815	508.463656387665	504.70796460177	471.740701381509	511.430030643514	515.060824742268	532.856981981982	495.110604332953	500.35112936345	484.402819738167	527.920338983051	517.581576026637	493.215167548501	503.365244536941	497.24321880651	486.034246575342	503.177610333692	526.791245791246	496.609779482263	513.430656934307	485.370757180157	486.895591647332	482.178492239468	509.683923705722	498.565555555556	488.07210031348	479.559496567506	494.422669491525	497.595948827292	500.835511982571	489.023628691983	NaN	501.528183716075	512.159199237369	501.755274261603	503.835838150289	510.207035175879	494.145403377111	508.797266514806	512.449956483899	523.732213438735	502.323475046211	491.32914375491	496.693382352941	495.996373526745	482.007866273353	508.435868331442
486.081	470.871957671958	496.011741682975	494.63122923588	503.465886939571	496.910638297872	458.018828451883	498.557040998217	500.737967914439	497.027801911381	477.571717171717	495.470181503889	487.056066945607	488.218992248062	485.482965931864	483.558277027027	488.389292196007	512.342512908778	506.213055303717	494.329479768786	511.403726708075	491.542667771334	495.092105263158	479.026744186047	480.144212523719	466.032768361582	499.457142857143	482.846153846154	481.659266409266	485.67793030623	489.513374485597	489.875789473684	477.113934426229	475.323909531502	510.907161803714	505.746954076851	506.582381729201	492.600373482726	482.211009174312	504.663096397274	498.986795774648	499.486356340289	492.564873417722	520.854254422915	490.973622963538	487.969003690037	492.710960960961	479.422277639235	478.425551470588	488.993865030675
475.975733063701	455.565262076053	483.990089197225	487.099601593625	492.942084942085	493.63466440102	440.569755058573	495.472868217054	488.568831168831	483.22252621979	472.991395793499	481.885741265345	487.629120879121	495.832635983264	485.90350877193	475.589846897663	477.315699658703	485.970389170897	477.577851790175	478.442379182156	497.162103746398	488.063025210084	485.9899543379	464.389078498294	477.87037037037	450.901098901099	480.795902285264	500.061204343534	487.906403940887	459.285862785863	476.924039320822	460.1708984375	468.225744476465	468.733750978857	517.533213644524	482.7	496.075105485232	495.51746931067	461.44568868981	489.602378929482	477.859574468085	496.894852941176	489.023596419854	491.367433930094	477.808056872038	473.402854877082	491.557522123894	468.321819713564	467.682132280355	465.675159235669
469.870466321243	450.385608856089	486.498201438849	486.793956043956	472.533747779751	498.696385542169	466.16043956044	478.415129151292	481.917259786477	NaN	471.710650329877	483.318381706245	481.836734693878	523.966024915062	483.179732313576	473.870802919708	455.165381319623	478.616855524079	477.538996138996	470.505078485688	483.256038647343	480.50460251046	485.358893280632	461.96178343949	469.867704280156	446.502617801047	472.160063391442	483.679533213645	471.007804878049	465.789573459716	472.679765886288	461.347826086957	464.8270609319	469.486338797814	480.279012345679	483.5907504363	485.804597701149	484.419666374012	460.035190615836	482.239898989899	479.954833597464	478.755172413793	475.384984025559	487.308	471.593944099379	462.505865102639	475.709554140127	470.420503909644	465.919540229885	476.687116564417
451.974796747968	445.431	476.141141141141	470.246959775491	473.826048951049	485.404153354633	451.594059405941	484.207495429616	466.22735042735	456.704262877442	462.487106017192	476.87845766974	470.914485165794	484.764150943396	459.980461811723	462.346041055719	465.374897456932	487.751538461538	472.810920945395	465.914972273567	491.368501529052	475.962214411248	480.487242798354	458.892411143132	468.275319567355	445.302434456929	486.460526315789	481.950925925926	484.57635009311	454.899286987522	472.149484536082	479.9875	471.614159292035	465.222756410256	477.084384093113	465.223648029331	475.054625550661	478.207516339869	463.635149023638	474.427943760984	458.977830562154	474.178423236515	464.52728561304	477.08557844691	472.968702290076	452.076517150396	476.836473755047	462.414860681115	457.256021409456	466.678756476684
462.20019436346	439.337824831569	472.75390625	475.203592814371	461.866167913549	472.527972027972	453.853465346535	473.9253375695	455.810970464135	469.599284436494	468.775929549902	462.433168316832	480.499579478553	504.595206391478	461.642276422764	458.65855513308	459.294117647059	475.545598731166	468.755760368664	462.938563327032	473.382920110193	461.672398968186	469.11652892562	451.400801603206	461.72077294686	440.95652173913	464.48033924441	470.760144274121	457.690166975881	454.395791583166	461.758735440932	466.659512195122	461.804365400162	453.167257264352	NaN	470.281132075472	476.301059001513	464.53195164076	456.242424242424	466.652586206897	448.437140509449	461.343876177658	468.138461538462	475.86876438987	473.89737654321	443.859469240048	459.209597741708	467.666957279861	451.452067669173	459.168260038241
474.112391930836	439.419017763845	462.621256038647	457.461615154536	453.361434977578	479.489565217391	460.620789220404	471.228847703465	453.685248713551	468.4208223972	451.876968503937	459.496448303078	472.267582861762	471.6953125	460.233948988566	442.022205773501	456.680727874276	464.437733035048	452.114243323442	453.824385805278	483.059736229635	466.97172034564	465.15445026178	463.076775431862	462.89900990099	436.014822134387	477.718934911243	469.041470311027	454.144827586207	436.989021043001	458.257314974182	459.735243055556	452.673154906732	447.6414427157	480.265465465465	454.807119205298	477.936647955092	478.941976427924	458.10762800418	453.009499136442	453.745411013567	466.07187718074	465.912653061224	482.685621445979	461.083394294075	443.970006816633	466.714285714286	462.17868852459	445.452534562212	449.845631067961
460.965703971119	437.475504322767	463.817773788151	451.534080298786	442.706739526412	466.394846217789	441.708056872038	463.545528455285	445.213163799551	449.503395585739	454.788085106383	457.675873273761	447.70268074736	465.163430420712	464.363110008271	443.006761833208	439.121794871795	460.838276836158	454.399206349206	448.4558697515	484.289575289575	466.213343108504	453.082051282051	441.230142566191	462.26834611172	430.952205882353	450.368960468521	454.212276214834	449.570019723866	436.550222222222	458.721169036335	461.887511916111	448.126592356688	434.617627118644	445.37636761488	459.168585526316	463.536189069424	459.733148661127	451.56657223796	445.804241435563	448.094736842105	454.425833924769	457.31953125	480.29632721202	464.005930318755	432.332140300644	442.055341055341	449.325842696629	444.105646630237	456.161025641026
447.263322884013	429.940271493213	452.940336134454	454.703324808184	455.135662063363	455.187066974596	422.402309058615	460.536754507628	441.54157782516	452.570859872611	449.649166666667	456.137184115523	458.877351916376	450.611556982343	455.874198717949	437.616467276566	441.304858934169	454.137242669994	451.368247694335	449.206512425021	474.997920997921	456.911355311355	460.068731117825	451.537147736977	453.22475856014	433.210483870968	455.873089700997	456.170731707317	448.762613730356	419.640920295809	448.011790714812	450.428571428571	438.625306122449	434.356181150551	459.653924566769	456.065808297568	457.132158590308	473.425981873112	440.948535233571	458.947368421053	445.606080206986	453.56055802156	450.049485861183	471.654232424677	442.50700466978	437.52972027972	458.770895971136	440.167456556082	447.491056910569	446.984219269103
430.682591093117	417.970770593446	438.090598290598	433.370642201835	445.09295120062	454.427279577995	419.970046082949	449.692360163711	434.333580980684	455.335883703137	430.459330143541	444.257425742574	440.930200414651	453.319749216301	453.944774851317	439.371737746658	415.325108853411	440.93991144845	433.199594046008	443.052964426877	466.767759562842	450.719165085389	445.704918032787	433.025862068966	445.224151539069	420.1416	459.501298701299	451.439209726444	434.507112970711	434.348784194529	444.422467263956	438.844669117647	432.226483357453	426.983149331784	448.684150513113	451.051910598414	452.71239231279	451.694781987134	438.756137479542	440.049107142857	432.735238095238	443.095785440613	444.733288770053	455.519675202998	437.196520618557	421.466381418093	NaN	448.644852941176	432.134185303514	440.817221770918
435.284046692607	411.38074204947	436.424121405751	442.03579766537	441.485507246377	451.475276752768	429.244704163623	449.659031413613	423.903649635037	429.62890625	433.124893797791	NaN	444.064315352697	459.584434654919	435.84178187404	435.015635179153	427.156701030928	443.356447688564	442.150845253576	443.855303030303	454.550321199143	436.842848373235	440.238907849829	438.568523430592	445.680835197614	415.071900826446	440.676452217364	437.260994953136	437.280353200883	432.206529992407	444.150566289141	439.581939799331	437.691943127962	426.281285878301	450.197482297404	454.10152284264	443.514627659574	445.375087473758	443.41339869281	431.13972201902	440.077890952666	438.151968940654	431.853083853084	470.379140239605	434.511473429952	427.981298129813	444.235294117647	440.646702047005	433.297539149888	435.983193277311
436.747670807453	410.837535014006	429.137743190661	436.52890625	425.126145172657	439.255259467041	416.289298892989	441.641461877757	426.568882796436	437.861283643892	425.759677419355	NaN	443.229918938836	418.995153473344	434.760820045558	433.132075471698	419.586052463212	450.613325401547	421.024326101249	434.764090177134	NaN	434.2149307646	437.626	427.335701598579	428.969448584203	406.571845368344	433.445736434109	436.465132997843	432.254185692542	423.651836158192	432.066666666667	429.452768729642	436.44474393531	419.592678675189	NaN	436.045516304348	439.683974358974	440.325684678016	426.566720257235	420.583396801219	435.837954405422	431.582121701669	436.567779960707	457.488643737833	422.025715955582	421.637445209768	438.932388222465	429.053740014524	424.763649962603	442.428101889893
421.548854961832	396.295033358043	420.508921644686	429.718771807397	419.269178082192	429.005974607916	412.48399106478	431.511053315995	422.554301833568	417.264099037139	409.238345864662	NaN	428.121903520209	404.874161073826	425.618470855413	421.257672264042	407.327880027267	439.205950991832	420.107166337936	425.340363636364	426.045454545455	425.148834429169	430.141401273885	421.27914893617	419.651017214397	396.345887016848	424.361199744735	424.639127045986	408.21699669967	416.205344585091	415.961538461538	414.661538461538	424.77807486631	407.516092603049	416.675852405418	431.128327645051	429.371827411167	426.832863187588	413.548526863085	413.391594396264	429.332318928789	429.387096774194	410.951989892609	437.262415695892	416.338487972509	411.665203761755	438.250971682399	427.251165889407	413.804581245526	413.458874458874
414.72706595906	393.706090026478	406.497170573969	403.125	412.510430247718	424.876752767528	398.271146245059	422.789793438639	417.115942028986	418.742958886371	405.453451043339	NaN	416.814595660749	388.191578947368	417.577794010226	NaN	411.344195519348	426.126736111111	410.162804515746	405.880281690141	426.306346381969	418.582541567696	411.954783748362	408.122319301033	422.072498029945	396.35046728972	417.316708229426	415.522117476432	407.339066339066	403.318936877076	414.064374542794	403.169047619048	405.033844189017	402.011299435028	414.412794612795	420.539804469274	420.29601029601	425.564343163539	407.568198944989	414.51313755796	406.038616714697	423.780153508772	403.410209102091	425.683941138836	408.012121212121	403.134014764338	411.273620972146	404.188284518828	399.391977480647	403.417582417582
390.975945017182	374.354474982382	399.419134396355	403.940746159473	393.626896551724	408.468227424749	375.233542319749	404.909526662672	390.71160295104	NaN	399.384721266345	NaN	407.767441860465	370.523235800344	389.893561103811	407.345025876941	379.881403508772	400.042772062805	397.201834862385	398.811594202899	404.505419281232	394.688118811881	404.171806167401	394.968774395004	400.44530046225	372.250165892502	398.300623936472	394.756887052342	395.161010830325	389.557152635181	393.233848314607	391.901315789474	394.397889509621	384.608845491097	412.755891238671	405.018506278916	398.356615559341	405.801801801802	397.370343839542	389.478342749529	401.341163310962	410.107338444688	396.461001164144	418.906754333533	403.382034073309	385.011976047904	413.151162790698	NaN	399.642084562439	397.743994509266
393.581300813008	375.360810810811	394.923486360612	389.58019525802	392.134401972873	405.144884683619	377.564070351759	384.645892351275	385.381846635368	388.041778975741	381.601379310345	NaN	388.226012793177	354.98431372549	382.585253456221	382.158328752062	380.6951901566	403.812991094814	377.343116328709	396.356235997013	397.946977730647	386.224810126582	395.324404761905	387.728323699422	383.292582417582	367.314017227878	393.480142264375	393.956065573771	379.378453038674	382.57375	391.836746302617	380.709736680955	384.069468768243	386.336574824419	NaN	391.91045751634	388.568935427574	406.980286738351	372.619627507163	378.577415599534	387.796276013143	389.078413284133	386.292868807839	408.310790651417	374.11149032992	NaN	398.534749034749	NaN	NaN	388.16395494368
374.838235294118	351.847075405215	375.328034682081	389.735390676297	387.007674144038	389.20995423341	372.175931582162	386.981551817689	372.906741573034	381.478915662651	373.814410480349	NaN	381.715931863727	360.193018480493	376.380198019802	369.603141361257	381.753267119707	377.254483761512	370.342388228636	373.417763157895	403.990870032223	380.067214700193	386.338773213281	375.731865284974	374.289438502674	367.028	387.266839378238	379.841860465116	368.600832837597	371.898976982097	374.647345942648	386.359365079365	372.798396334479	377.151794374394	393.563559322034	389.322259136213	392.756013745704	388.145264381174	367.836389280677	374.069258809234	377.122149837134	391.407589945786	375.31161007667	397.195	374.182534869618	378.569843671205	NaN	NaN	386.167712492869	370.183936235438
361.565387117762	369.190384615385	375.598973607038	379.469581749049	377.505154639175	378.533916849015	369.761158021713	376.553449183781	366.521604066648	361.37756899589	354.082811412665	NaN	367.491605456453	377.664764621969	371.132250580046	372.383915022762	364.77722498618	377.489065606362	368.222222222222	374.43487109905	389.403846153846	NaN	369.143681847338	366.682392026578	376.152987524622	364.063844086022	383.59978824775	361.099041533546	375.782394366197	369.778202676864	360.552875695733	380.528598365808	357.241486068111	NaN	387.243917654398	NaN	377.404359673025	375.43347639485	357.158569500675	372.226325193568	364.209289617486	385.787319021468	366.636511375948	391.563496143959	370.79417989418	NaN	379.92541567696	NaN	369.051829268293	360.366242038217
361.486516853933	358.348456206679	358.768607221813	372.234122042341	378.013301088271	368.125721616421	369.493641618497	374.33204845815	NaN	369.763405028779	370.25479616307	NaN	368.028555111365	380.673469387755	368.222151898734	NaN	360.119667590028	375.75	351.256824512535	375.283810792805	381.569115095431	375.365957446809	362.92355605889	371.027472527473	371.400264200793	349.963552021206	381.253491981376	371.788023952096	362.842948717949	372.756332931242	364.504624277457	373.385429638854	363.824821852732	NaN	373.098629642986	NaN	386.756770310933	370.424367274868	357.791129032258	378.015863689777	362.144722524483	374.329331941545	365.675172780436	393.521017125065	373.925431274346	NaN	376.689926062847	NaN	NaN	362.837770897833
358.126829268293	350.845675171126	362.692876344086	362.112313937754	369.806707317073	367.606401896858	369.601825442099	375.216641298833	368.592961876833	NaN	365.625361899247	NaN	363.199789695058	375.260292164675	368.990074441687	366.332979851538	361.385131358301	383.860511791269	355.361494252874	376.974714027694	383.644040619989	367.071599045346	368.598060344828	357.511415525114	367.772756206238	361.610174781523	375.607161945484	370.486725663717	356.680608365019	362.132858837485	366.872560275545	372.958646616541	365.254341736695	NaN	NaN	NaN	368.145091693635	358.055456171735	353.364714086471	366.654464780921	366.923514211886	364.108850457782	362.550160085379	387.671354166667	367.198836594394	NaN	370.569356300997	NaN	358.922429344558	348.700725115359
360.199214365881	343.55375	354.9921875	361.742783835792	353.318757192175	358.034656232532	365.480450236967	376.830551340415	359.334926596108	353.847094801223	359.248780487805	NaN	356.376656472987	NaN	363.009230769231	353.014522821577	349.019967620076	369.215837104072	357.510411105179	357.391248391248	368.022913256956	359.658630665381	362.210745957225	359.351418002466	354.353987730061	NaN	369.157819225251	359.528301886792	345.261516654855	362.620940649496	357.993919292427	361.653005464481	361.282195997948	NaN	NaN	NaN	359.587798845837	351.702265372168	347.352785145889	355.778851620239	362.871628371628	357.745544554455	366.185314685315	368.301282051282	362.307617661329	NaN	NaN	NaN	368.855659397715	350.91095890411
353.255223037832	335.731847133758	350.011737089202	350.482471776589	354.462317210349	352.932440302854	359.010544815466	371.704810836058	NaN	356.540757749713	354.666465984347	NaN	358.59057591623	NaN	355.608493696085	NaN	347.418911174785	352.439243498818	350.201978136387	355.880995749848	NaN	349.189746046957	365.339572192513	341.424408014572	360.754292480758	336.919756838906	353.375658587987	351.383637368712	337.268260292165	356.372209821429	359.35310576385	361.680926916221	361.468292682927	NaN	348.139564019043	NaN	350.380530973451	347.390946502058	351.098469727212	352.19076184763	348.587446094873	351.852567121997	360.901599612215	368.005060728745	365.954968184043	NaN	NaN	NaN	355.840562003665	352.688425671969
345.298400441258	324.890131578947	350.177192982456	356.264037433155	356.840991535671	355.1283632287	355.440594059406	367.113766233766	345.4375	344.221204961607	355.573748308525	NaN	354.16632231405	NaN	347.747798742138	NaN	339.175078864353	369.477428851815	354.273476112026	350.908585546634	NaN	NaN	360.847268673356	344.922391857506	347.501456027956	NaN	350.790600522193	358.615958668197	346.379483952171	359.286831028262	361.004154302671	370.078930202218	367.382431233363	NaN	NaN	NaN	NaN	342.94785631518	341.970365265334	354.026009961262	348.975466666667	360.946051986268	356.611496531219	375.841244725738	358.558793456033	NaN	NaN	NaN	348.742397137746	342.460947503201
349.94693877551	321.295059151009	350.179906542056	342.74728588661	344.74228478614	360.632130384168	348.5325762104	358.011049723757	337.692992213571	340.618445988629	350.702140672783	NaN	346.84987012987	NaN	341.283520378027	NaN	342.317128321085	347.436210131332	340.027683615819	351.928150765607	NaN	NaN	356.071279916753	338.88566131026	345.440606060606	NaN	347.214483139856	352.082697947214	339.165558510638	373.949565217391	346.789006107718	377.789974619289	364.991798797157	NaN	339.532862190813	NaN	327.120224719101	353.622012229016	341.611528822055	346.816870144284	353.290510948905	NaN	350.836265884653	361.003303964758	NaN	NaN	NaN	NaN	337.450937155458	333.140481651376
338.788882318155	322.057719054242	353.672897196262	346.98773402195	348.976823063878	361.503097893432	349.523696682464	360.89709762533	NaN	NaN	341.51646090535	NaN	339.765593561368	NaN	349.138387484958	NaN	NaN	357.683431952663	353.222665148064	351.781681304893	NaN	NaN	347.362453531599	347.262285012285	339.193857965451	NaN	339.389359129383	352.290659699543	338.408175716901	362.131843575419	347.807602339181	382.146562905318	366.009580838323	NaN	338.243777919592	NaN	333.585292344786	345.705382436261	345.520782396088	350.203265765766	NaN	NaN	348.556326748532	357.646417445483	354.580240722166	NaN	NaN	NaN	336.85600530856	344.783428571429
335.064852345107	321.672741078208	353.41752891053	335.480436177037	343.137055837563	360.021650087771	342.012537313433	360.082960755092	NaN	347.841396203307	333.971747700394	NaN	337.337602459016	NaN	337.879329608939	NaN	335.510812390415	350.243689320388	341.062351543943	351.929256594724	NaN	NaN	343.104979004199	341.343629343629	341.086084142395	NaN	338.567164179104	343.839142091153	335.296068796069	358.531149646757	347.164705882353	360.432449903038	358.2799779978	NaN	346.868421052632	NaN	333.903181189488	349.699623858141	349.699130434783	344.033388981636	NaN	NaN	354.099331423114	NaN	345.268900581556	NaN	NaN	NaN	315.624257845632	336.792249047014
333.598371777476	311.13	349.547524188958	333.968662952646	347.60014619883	362.819173363949	351.361262902246	351.184141888367	NaN	342.406108597285	337.209207853758	NaN	338.325506937033	NaN	332.439847231063	NaN	330.569850552307	359.750472589792	344.764633394948	341.323961661342	NaN	NaN	346.989467524868	338.52102950408	348.227574750831	NaN	334.051264524949	338.175219941349	328.158321060383	364.625	338.8873659118	353.767637540453	355.146410401357	NaN	334.448407643312	NaN	326.746587537092	344.887626262626	340.797333333333	332.012224938875	NaN	NaN	338.152071316203	NaN	339.755091383812	NaN	NaN	NaN	324.0498046875	329.02818627451
326.684146341463	298.251059322034	329.466376089664	340.41072555205	334.723335138062	355.899229401304	344.720110192837	350.365812917595	NaN	328.290868094701	339.253360215054	NaN	332.147658402204	NaN	332.630557294928	NaN	310.586920980926	355.946615824595	339.087061668682	329.245320855615	NaN	NaN	345.065951742627	336.967281380131	327.239634146341	NaN	309.630847029077	334.7089093702	316.943302622254	352.458607095926	346.282172373081	352.009900990099	351.68696151637	NaN	325.67842605156	NaN	307.701141226819	338.882781456954	339.864666666667	330.932382133995	NaN	NaN	337.280954748881	NaN	NaN	NaN	NaN	NaN	299.831871345029	333.559627690518
NaN	291.262560777958	NaN	341.049180327869	336.509198423127	NaN	343.084481725584	348.200583090379	NaN	314.451552795031	NaN	NaN	337.985930171965	NaN	NaN	NaN	301.002481389578	340.94610151753	329.09509202454	330.437804878049	NaN	NaN	334.638321369409	NaN	324.81755986317	NaN	310.016534391534	320.60941370768	NaN	343.981578947368	341.507894736842	NaN	356.784248841827	NaN	330.59900373599	NaN	308.114285714286	351.686342592593	NaN	NaN	NaN	NaN	NaN	NaN	NaN	NaN	NaN	NaN	300.327666151468	NaN
NaN	295.279945242984	NaN	353.793994413408	340.368421052632	NaN	341.781112984823	NaN	NaN	320.955050237969	NaN	NaN	334.733809280979	NaN	NaN	NaN	300.20665742025	342.288231592196	346.542452830189	332.495114006515	NaN	NaN	304.140233722871	NaN	337.705801104972	NaN	NaN	334.969846153846	NaN	344.963587322994	340.206073752712	NaN	327.609739826551	NaN	305.917816813049	NaN	295.412171507607	318.015885022693	318.405020352782	341.764705882353	NaN	NaN	NaN	NaN	NaN	NaN	NaN	NaN	298.908446866485	NaN
NaN	285.509921828022	NaN	335.114657980456	NaN	NaN	307.708551483421	NaN	NaN	306.962093862816	NaN	NaN	329.337760070828	NaN	NaN	NaN	291.592839805825	347.157077393075	NaN	NaN	NaN	NaN	308.329691516709	NaN	334.482373678026	NaN	NaN	319.80459057072	NaN	NaN	356.326946107784	NaN	299.161530286929	NaN	NaN	NaN	285.407544836116	NaN	317.59796437659	NaN	NaN	NaN	NaN	NaN	NaN	NaN	NaN	NaN	290.093423478795	NaN
NaN	NaN	NaN	340.55141536684	NaN	NaN	NaN	NaN	NaN	312.406081412457	NaN	NaN	372.682985942802	NaN	NaN	NaN	276.136865342163	318.85265327151	NaN	337.539184952978	NaN	NaN	322.086728754366	NaN	342.795355099293	NaN	297.264223722276	322.511357018055	NaN	NaN	318.680727272727	NaN	NaN	NaN	281.36728579988	NaN	NaN	304.144880174292	344.661382371592	NaN	NaN	NaN	NaN	NaN	NaN	NaN	NaN	NaN	301.470406587751	NaN
NaN	NaN	NaN	NaN	NaN	NaN	NaN	NaN	NaN	303.281081081081	NaN	NaN	NaN	NaN	NaN	NaN	295.444168734491	NaN	NaN	339.568906992532	NaN	NaN	326.595978062157	NaN	341.119591913848	NaN	NaN	335.23753117207	NaN	NaN	NaN	NaN	NaN	NaN	NaN	NaN	NaN	321.005032712632	NaN	NaN	NaN	NaN	NaN	NaN	NaN	NaN	NaN	NaN	NaN	NaN
NaN	NaN	NaN	333.188846641318	NaN	NaN	NaN	NaN	NaN	302.660714285714	NaN	NaN	447.193327630453	NaN	NaN	NaN	301.505477308294	NaN	NaN	340.587204874334	NaN	NaN	348.248856358646	NaN	335.075068724889	NaN	307.5815748842	347.713639788998	NaN	NaN	NaN	NaN	NaN	NaN	NaN	NaN	NaN	332.098696461825	NaN	NaN	NaN	NaN	NaN	NaN	NaN	NaN	NaN	NaN	NaN	NaN
NaN	NaN	NaN	324.530741410488	NaN	NaN	NaN	NaN	NaN	NaN	NaN	NaN	NaN	NaN	NaN	NaN	312.541409993155	NaN	NaN	357.280898876404	NaN	NaN	329.050824175824	NaN	319.519826517968	NaN	318.734078212291	344.198932926829	NaN	NaN	NaN	NaN	NaN	NaN	NaN	NaN	NaN	329.379622641509	NaN	NaN	NaN	NaN	NaN	NaN	NaN	NaN	NaN	NaN	NaN	NaN
NaN	NaN	NaN	336.264047737444	NaN	NaN	NaN	NaN	NaN	313.441138421734	NaN	NaN	NaN	NaN	NaN	NaN	NaN	NaN	NaN	364.688359303391	NaN	NaN	NaN	NaN	NaN	NaN	306.957686127477	316.936808846761	NaN	NaN	NaN	NaN	NaN	NaN	NaN	NaN	NaN	344.309194467046	NaN	NaN	NaN	NaN	NaN	NaN	NaN	NaN	NaN	NaN	NaN	NaN
NaN	NaN	NaN	327.665424430642	NaN	NaN	NaN	NaN	NaN	NaN	NaN	NaN	NaN	NaN	NaN	NaN	NaN	NaN	NaN	NaN	NaN	NaN	NaN	NaN	NaN	NaN	321.607871720117	NaN	NaN	NaN	NaN	NaN	NaN	NaN	NaN	NaN	NaN	NaN	NaN	NaN	NaN	NaN	NaN	NaN	NaN	NaN	NaN	NaN	NaN	NaN
NaN	NaN	NaN	286.347826086957	NaN	NaN	NaN	NaN	NaN	NaN	NaN	NaN	NaN	NaN	NaN	NaN	NaN	NaN	NaN	335.632572777341	NaN	NaN	NaN	NaN	NaN	NaN	314.498435870699	NaN	NaN	NaN	NaN	NaN	NaN	NaN	NaN	NaN	NaN	NaN	NaN	NaN	NaN	NaN	NaN	NaN	NaN	NaN	NaN	NaN	NaN	NaN
NaN	NaN	NaN	289.268376068376	NaN	NaN	NaN	NaN	NaN	NaN	NaN	NaN	NaN	NaN	NaN	NaN	NaN	NaN	NaN	339.992671009772	NaN	NaN	323.198852772467	NaN	NaN	NaN	NaN	NaN	NaN	NaN	NaN	NaN	NaN	NaN	NaN	NaN	NaN	NaN	NaN	NaN	NaN	NaN	NaN	NaN	NaN	NaN	NaN	NaN	NaN	NaN
NaN	NaN	NaN	300.306002928258	NaN	NaN	NaN	NaN	NaN	NaN	NaN	NaN	NaN	NaN	NaN	NaN	NaN	NaN	NaN	338.218095238095	NaN	NaN	325.996966019417	NaN	NaN	NaN	272.94133513149	NaN	NaN	NaN	NaN	NaN	NaN	NaN	NaN	NaN	NaN	NaN	NaN	NaN	NaN	NaN	NaN	NaN	NaN	NaN	NaN	NaN	NaN	NaN
NaN	NaN	NaN	275.184365781711	NaN	NaN	NaN	NaN	NaN	NaN	NaN	NaN	NaN	NaN	NaN	NaN	NaN	NaN	NaN	NaN	NaN	NaN	289.35952970297	NaN	NaN	NaN	301.638902498775	NaN	NaN	NaN	NaN	NaN	NaN	NaN	NaN	NaN	NaN	NaN	NaN	NaN	NaN	NaN	NaN	NaN	NaN	NaN	NaN	NaN	NaN	NaN
NaN	NaN	NaN	293.325831702544	NaN	NaN	NaN	NaN	NaN	NaN	NaN	NaN	NaN	NaN	NaN	NaN	NaN	NaN	NaN	307.712382445141	NaN	NaN	NaN	NaN	NaN	NaN	301.571007371007	NaN	NaN	NaN	NaN	NaN	NaN	NaN	NaN	NaN	NaN	NaN	NaN	NaN	NaN	NaN	NaN	NaN	NaN	NaN	NaN	NaN	NaN	NaN
NaN	NaN	NaN	293.62	NaN	NaN	NaN	NaN	NaN	NaN	NaN	NaN	NaN	NaN	NaN	NaN	NaN	NaN	NaN	NaN	NaN	NaN	275.337796086509	NaN	NaN	NaN	NaN	NaN	NaN	NaN	NaN	NaN	NaN	NaN	NaN	NaN	NaN	NaN	NaN	NaN	NaN	NaN	NaN	NaN	NaN	NaN	NaN	NaN	NaN	NaN
NaN	NaN	NaN	269.943280977312	NaN	NaN	NaN	NaN	NaN	NaN	NaN	NaN	NaN	NaN	NaN	NaN	NaN	NaN	NaN	NaN	NaN	NaN	251.706852791878	NaN	NaN	NaN	NaN	NaN	NaN	NaN	NaN	NaN	NaN	NaN	NaN	NaN	NaN	NaN	NaN	NaN	NaN	NaN	NaN	NaN	NaN	NaN	NaN	NaN	NaN	NaN
NaN	NaN	NaN	272.609625668449	NaN	NaN	NaN	NaN	NaN	NaN	NaN	NaN	NaN	NaN	NaN	NaN	NaN	NaN	NaN	NaN	NaN	NaN	NaN	NaN	NaN	NaN	NaN	NaN	NaN	NaN	NaN	NaN	NaN	NaN	NaN	NaN	NaN	NaN	NaN	NaN	NaN	NaN	NaN	NaN	NaN	NaN	NaN	NaN	NaN	NaN
NaN	NaN	NaN	270.411872146119	NaN	NaN	NaN	NaN	NaN	NaN	NaN	NaN	NaN	NaN	NaN	NaN	NaN	NaN	NaN	NaN	NaN	NaN	NaN	NaN	NaN	NaN	NaN	NaN	NaN	NaN	NaN	NaN	NaN	NaN	NaN	NaN	NaN	NaN	NaN	NaN	NaN	NaN	NaN	NaN	NaN	NaN	NaN	NaN	NaN	NaN
NaN	NaN	NaN	NaN	NaN	NaN	NaN	NaN	NaN	NaN	NaN	NaN	NaN	NaN	NaN	NaN	NaN	NaN	NaN	NaN	NaN	NaN	NaN	NaN	NaN	NaN	NaN	NaN	NaN	NaN	NaN	NaN	NaN	NaN	NaN	NaN	NaN	NaN	NaN	NaN	NaN	NaN	NaN	NaN	NaN	NaN	NaN	NaN	NaN	NaN
NaN	NaN	NaN	NaN	NaN	NaN	NaN	NaN	NaN	NaN	NaN	NaN	NaN	NaN	NaN	NaN	NaN	NaN	NaN	NaN	NaN	NaN	NaN	NaN	NaN	NaN	NaN	NaN	NaN	NaN	NaN	NaN	NaN	NaN	NaN	NaN	NaN	NaN	NaN	NaN	NaN	NaN	NaN	NaN	NaN	NaN	NaN	NaN	NaN	NaN
NaN	NaN	NaN	NaN	NaN	NaN	NaN	NaN	NaN	NaN	NaN	NaN	NaN	NaN	NaN	NaN	NaN	NaN	NaN	NaN	NaN	NaN	NaN	NaN	NaN	NaN	NaN	NaN	NaN	NaN	NaN	NaN	NaN	NaN	NaN	NaN	NaN	NaN	NaN	NaN	NaN	NaN	NaN	NaN	NaN	NaN	NaN	NaN	NaN	NaN
NaN	NaN	NaN	NaN	NaN	NaN	NaN	NaN	NaN	NaN	NaN	NaN	NaN	NaN	NaN	NaN	NaN	NaN	NaN	NaN	NaN	NaN	NaN	NaN	NaN	NaN	NaN	NaN	NaN	NaN	NaN	NaN	NaN	NaN	NaN	NaN	NaN	NaN	NaN	NaN	NaN	NaN	NaN	NaN	NaN	NaN	NaN	NaN	NaN	NaN
NaN	NaN	NaN	NaN	NaN	NaN	NaN	NaN	NaN	NaN	NaN	NaN	NaN	NaN	NaN	NaN	NaN	NaN	NaN	NaN	NaN	NaN	NaN	NaN	NaN	NaN	NaN	NaN	NaN	NaN	NaN	NaN	NaN	NaN	NaN	NaN	NaN	NaN	NaN	NaN	NaN	NaN	NaN	NaN	NaN	NaN	NaN	NaN	NaN	NaN
NaN	NaN	NaN	NaN	NaN	NaN	NaN	NaN	NaN	NaN	NaN	NaN	NaN	NaN	NaN	NaN	NaN	NaN	NaN	NaN	NaN	NaN	NaN	NaN	NaN	NaN	NaN	NaN	NaN	NaN	NaN	NaN	NaN	NaN	NaN	NaN	NaN	NaN	NaN	NaN	NaN	NaN	NaN	NaN	NaN	NaN	NaN	NaN	NaN	NaN
NaN	NaN	NaN	NaN	NaN	NaN	NaN	NaN	NaN	NaN	NaN	NaN	NaN	NaN	NaN	NaN	NaN	NaN	NaN	NaN	NaN	NaN	NaN	NaN	NaN	NaN	NaN	NaN	NaN	NaN	NaN	NaN	NaN	NaN	NaN	NaN	NaN	NaN	NaN	NaN	NaN	NaN	NaN	NaN	NaN	NaN	NaN	NaN	NaN	NaN
NaN	NaN	NaN	NaN	NaN	NaN	NaN	NaN	NaN	NaN	NaN	NaN	NaN	NaN	NaN	NaN	NaN	NaN	NaN	NaN	NaN	NaN	NaN	NaN	NaN	NaN	NaN	NaN	NaN	NaN	NaN	NaN	NaN	NaN	NaN	NaN	NaN	NaN	NaN	NaN	NaN	NaN	NaN	NaN	NaN	NaN	NaN	NaN	NaN	NaN
NaN	NaN	NaN	NaN	NaN	NaN	NaN	NaN	NaN	NaN	NaN	NaN	NaN	NaN	NaN	NaN	NaN	NaN	NaN	NaN	NaN	NaN	NaN	NaN	NaN	NaN	NaN	NaN	NaN	NaN	NaN	NaN	NaN	NaN	NaN	NaN	NaN	NaN	NaN	NaN	NaN	NaN	NaN	NaN	NaN	NaN	NaN	NaN	NaN	NaN
NaN	NaN	NaN	NaN	NaN	NaN	NaN	NaN	NaN	NaN	NaN	NaN	NaN	NaN	NaN	NaN	NaN	NaN	NaN	NaN	NaN	NaN	NaN	NaN	NaN	NaN	NaN	NaN	NaN	NaN	NaN	NaN	NaN	NaN	NaN	NaN	NaN	NaN	NaN	NaN	NaN	NaN	NaN	NaN	NaN	NaN	NaN	NaN	NaN	NaN
NaN	NaN	NaN	NaN	NaN	NaN	NaN	NaN	NaN	NaN	NaN	NaN	NaN	NaN	NaN	NaN	NaN	NaN	NaN	NaN	NaN	NaN	NaN	NaN	NaN	NaN	NaN	NaN	NaN	NaN	NaN	NaN	NaN	NaN	NaN	NaN	NaN	NaN	NaN	NaN	NaN	NaN	NaN	NaN	NaN	NaN	NaN	NaN	NaN	NaN
NaN	NaN	NaN	NaN	NaN	NaN	NaN	NaN	NaN	NaN	NaN	NaN	NaN	NaN	NaN	NaN	NaN	NaN	NaN	NaN	NaN	NaN	NaN	NaN	NaN	NaN	NaN	NaN	NaN	NaN	NaN	NaN	NaN	NaN	NaN	NaN	NaN	NaN	NaN	NaN	NaN	NaN	NaN	NaN	NaN	NaN	NaN	NaN	NaN	NaN
NaN	NaN	NaN	NaN	NaN	NaN	NaN	NaN	NaN	NaN	NaN	NaN	NaN	NaN	NaN	NaN	NaN	NaN	NaN	NaN	NaN	NaN	NaN	NaN	NaN	NaN	NaN	NaN	NaN	NaN	NaN	NaN	NaN	NaN	NaN	NaN	NaN	NaN	NaN	NaN	NaN	NaN	NaN	NaN	NaN	NaN	NaN	NaN	NaN	NaN
NaN	NaN	NaN	NaN	NaN	NaN	NaN	NaN	NaN	NaN	NaN	NaN	NaN	NaN	NaN	NaN	NaN	NaN	NaN	NaN	NaN	NaN	NaN	NaN	NaN	NaN	NaN	NaN	NaN	NaN	NaN	NaN	NaN	NaN	NaN	NaN	NaN	NaN	NaN	NaN	NaN	NaN	NaN	NaN	NaN	NaN	NaN	NaN	NaN	NaN
NaN	NaN	NaN	NaN	NaN	NaN	NaN	NaN	NaN	NaN	NaN	NaN	NaN	NaN	NaN	NaN	NaN	NaN	NaN	NaN	NaN	NaN	NaN	NaN	NaN	NaN	NaN	NaN	NaN	NaN	NaN	NaN	NaN	NaN	NaN	NaN	NaN	NaN	NaN	NaN	NaN	NaN	NaN	NaN	NaN	NaN	NaN	NaN	NaN	NaN
NaN	NaN	NaN	NaN	NaN	NaN	NaN	NaN	NaN	NaN	NaN	NaN	NaN	NaN	NaN	NaN	NaN	NaN	NaN	NaN	NaN	NaN	NaN	NaN	NaN	NaN	NaN	NaN	NaN	NaN	NaN	NaN	NaN	NaN	NaN	NaN	NaN	NaN	NaN	NaN	NaN	NaN	NaN	NaN	NaN	NaN	NaN	NaN	NaN	NaN
NaN	NaN	NaN	NaN	NaN	NaN	NaN	NaN	NaN	NaN	NaN	NaN	NaN	NaN	NaN	NaN	NaN	NaN	NaN	NaN	NaN	NaN	NaN	NaN	NaN	NaN	NaN	NaN	NaN	NaN	NaN	NaN	NaN	NaN	NaN	NaN	NaN	NaN	NaN	NaN	NaN	NaN	NaN	NaN	NaN	NaN	NaN	NaN	NaN	NaN
NaN	NaN	NaN	NaN	NaN	NaN	NaN	NaN	NaN	NaN	NaN	NaN	NaN	NaN	NaN	NaN	NaN	NaN	NaN	NaN	NaN	NaN	NaN	NaN	NaN	NaN	NaN	NaN	NaN	NaN	NaN	NaN	NaN	NaN	NaN	NaN	NaN	NaN	NaN	NaN	NaN	NaN	NaN	NaN	NaN	NaN	NaN	NaN	NaN	NaN
NaN	NaN	NaN	NaN	NaN	NaN	NaN	NaN	NaN	NaN	NaN	NaN	NaN	NaN	NaN	NaN	NaN	NaN	NaN	NaN	NaN	NaN	NaN	NaN	NaN	NaN	NaN	NaN	NaN	NaN	NaN	NaN	NaN	NaN	NaN	NaN	NaN	NaN	NaN	NaN	NaN	NaN	NaN	NaN	NaN	NaN	NaN	NaN	NaN	NaN
NaN	NaN	NaN	NaN	NaN	NaN	NaN	NaN	NaN	NaN	NaN	NaN	NaN	NaN	NaN	NaN	NaN	NaN	NaN	NaN	NaN	NaN	NaN	NaN	NaN	NaN	NaN	NaN	NaN	NaN	NaN	NaN	NaN	NaN	NaN	NaN	NaN	NaN	NaN	NaN	NaN	NaN	NaN	NaN	NaN	NaN	NaN	NaN	NaN	NaN
NaN	NaN	NaN	NaN	NaN	NaN	NaN	NaN	NaN	NaN	NaN	NaN	NaN	NaN	NaN	NaN	NaN	NaN	NaN	NaN	NaN	NaN	NaN	NaN	NaN	NaN	NaN	NaN	NaN	NaN	NaN	NaN	NaN	NaN	NaN	NaN	NaN	NaN	NaN	NaN	NaN	NaN	NaN	NaN	NaN	NaN	NaN	NaN	NaN	NaN
NaN	NaN	NaN	NaN	NaN	NaN	NaN	NaN	NaN	NaN	NaN	NaN	NaN	NaN	NaN	NaN	NaN	NaN	NaN	NaN	NaN	NaN	NaN	NaN	NaN	NaN	NaN	NaN	NaN	NaN	NaN	NaN	NaN	NaN	NaN	NaN	NaN	NaN	NaN	NaN	NaN	NaN	NaN	NaN	NaN	NaN	NaN	NaN	NaN	NaN
NaN	NaN	NaN	NaN	NaN	NaN	NaN	NaN	NaN	NaN	NaN	NaN	NaN	NaN	NaN	NaN	NaN	NaN	NaN	NaN	NaN	NaN	NaN	NaN	NaN	NaN	NaN	NaN	NaN	NaN	NaN	NaN	NaN	NaN	NaN	NaN	NaN	NaN	NaN	NaN	NaN	NaN	NaN	NaN	NaN	NaN	NaN	NaN	NaN	NaN
NaN	NaN	NaN	NaN	NaN	NaN	NaN	NaN	NaN	NaN	NaN	NaN	NaN	NaN	NaN	NaN	NaN	NaN	NaN	NaN	NaN	NaN	NaN	NaN	NaN	NaN	NaN	NaN	NaN	NaN	NaN	NaN	NaN	NaN	NaN	NaN	NaN	NaN	NaN	NaN	NaN	NaN	NaN	NaN	NaN	NaN	NaN	NaN	NaN	NaN
NaN	NaN	NaN	NaN	NaN	NaN	NaN	NaN	NaN	NaN	NaN	NaN	NaN	NaN	NaN	NaN	NaN	NaN	NaN	NaN	NaN	NaN	NaN	NaN	NaN	NaN	NaN	NaN	NaN	NaN	NaN	NaN	NaN	NaN	NaN	NaN	NaN	NaN	NaN	NaN	NaN	NaN	NaN	NaN	NaN	NaN	NaN	NaN	NaN	NaN
NaN	NaN	NaN	NaN	NaN	NaN	NaN	NaN	NaN	NaN	NaN	NaN	NaN	NaN	NaN	NaN	NaN	NaN	NaN	NaN	NaN	NaN	NaN	NaN	NaN	NaN	NaN	NaN	NaN	NaN	NaN	NaN	NaN	NaN	NaN	NaN	NaN	NaN	NaN	NaN	NaN	NaN	NaN	NaN	NaN	NaN	NaN	NaN	NaN	NaN
NaN	NaN	NaN	NaN	NaN	NaN	NaN	NaN	NaN	NaN	NaN	NaN	NaN	NaN	NaN	NaN	NaN	NaN	NaN	NaN	NaN	NaN	NaN	NaN	NaN	NaN	NaN	NaN	NaN	NaN	NaN	NaN	NaN	NaN	NaN	NaN	NaN	NaN	NaN	NaN	NaN	NaN	NaN	NaN	NaN	NaN	NaN	NaN	NaN	NaN
NaN	NaN	NaN	NaN	NaN	NaN	NaN	NaN	NaN	NaN	NaN	NaN	NaN	NaN	NaN	NaN	NaN	NaN	NaN	NaN	NaN	NaN	NaN	NaN	NaN	NaN	NaN	NaN	NaN	NaN	NaN	NaN	NaN	NaN	NaN	NaN	NaN	NaN	NaN	NaN	NaN	NaN	NaN	NaN	NaN	NaN	NaN	NaN	NaN	NaN
NaN	NaN	NaN	NaN	NaN	NaN	NaN	NaN	NaN	NaN	NaN	NaN	NaN	NaN	NaN	NaN	NaN	NaN	NaN	NaN	NaN	NaN	NaN	NaN	NaN	NaN	NaN	NaN	NaN	NaN	NaN	NaN	NaN	NaN	NaN	NaN	NaN	NaN	NaN	NaN	NaN	NaN	NaN	NaN	NaN	NaN	NaN	NaN	NaN	NaN
NaN	NaN	NaN	NaN	NaN	NaN	NaN	NaN	NaN	NaN	NaN	NaN	NaN	NaN	NaN	NaN	NaN	NaN	NaN	NaN	NaN	NaN	NaN	NaN	NaN	NaN	NaN	NaN	NaN	NaN	NaN	NaN	NaN	NaN	NaN	NaN	NaN	NaN	NaN	NaN	NaN	NaN	NaN	NaN	NaN	NaN	NaN	NaN	NaN	NaN
[truncated: 1,232 more columns]
