# Supplementary material for: Notch-dependent and -independent transcription are modulated by tissue movements at gastrulation
Source: eLife. 2022 May 18;11:e73656. doi: 10.7554/eLife.73656 (PMC9183233; doi:10.7554/eLife.73656)
Supplement: Source data 1. [file elife-73656-data1.zip › numerical data/6S1C_med4__sorted-nc14_normF-Y.txt]

NaN	NaN	NaN	NaN	NaN	NaN	NaN	NaN	NaN	NaN	NaN	NaN	NaN	NaN	NaN	NaN	NaN	NaN	NaN	NaN	NaN	NaN	NaN	NaN	NaN	NaN	NaN	NaN	NaN	NaN	NaN	NaN	NaN	NaN	NaN	NaN	NaN	NaN	NaN	NaN	NaN	NaN	NaN	NaN	NaN	NaN	NaN	NaN	NaN	NaN
NaN	NaN	NaN	NaN	NaN	NaN	NaN	NaN	NaN	NaN	NaN	NaN	NaN	NaN	NaN	NaN	NaN	NaN	NaN	NaN	NaN	NaN	NaN	NaN	NaN	NaN	NaN	NaN	NaN	NaN	NaN	NaN	NaN	NaN	NaN	NaN	NaN	NaN	NaN	NaN	NaN	NaN	NaN	NaN	NaN	NaN	NaN	NaN	NaN	NaN
NaN	NaN	NaN	NaN	NaN	NaN	NaN	NaN	NaN	NaN	NaN	NaN	NaN	NaN	NaN	NaN	NaN	NaN	NaN	NaN	NaN	NaN	NaN	NaN	NaN	NaN	NaN	NaN	NaN	NaN	NaN	NaN	NaN	NaN	NaN	NaN	NaN	NaN	NaN	NaN	NaN	NaN	NaN	NaN	NaN	NaN	NaN	NaN	NaN	NaN
NaN	NaN	NaN	NaN	NaN	NaN	NaN	NaN	NaN	NaN	NaN	NaN	NaN	NaN	NaN	NaN	NaN	NaN	NaN	NaN	NaN	NaN	NaN	NaN	NaN	NaN	NaN	NaN	NaN	NaN	NaN	NaN	NaN	NaN	NaN	NaN	NaN	NaN	NaN	NaN	NaN	NaN	NaN	NaN	NaN	NaN	NaN	NaN	NaN	NaN
NaN	NaN	NaN	NaN	NaN	NaN	NaN	NaN	NaN	NaN	NaN	NaN	NaN	NaN	NaN	NaN	NaN	NaN	NaN	NaN	NaN	NaN	NaN	NaN	NaN	NaN	NaN	NaN	NaN	NaN	NaN	NaN	NaN	NaN	NaN	NaN	NaN	NaN	NaN	NaN	NaN	NaN	NaN	NaN	NaN	NaN	NaN	NaN	NaN	NaN
NaN	NaN	NaN	NaN	NaN	NaN	NaN	NaN	NaN	NaN	NaN	NaN	NaN	NaN	NaN	NaN	NaN	NaN	NaN	NaN	NaN	NaN	NaN	NaN	NaN	NaN	NaN	NaN	NaN	NaN	NaN	NaN	NaN	NaN	NaN	NaN	NaN	NaN	NaN	NaN	NaN	NaN	NaN	NaN	NaN	NaN	NaN	NaN	NaN	NaN
NaN	NaN	NaN	NaN	NaN	NaN	NaN	NaN	NaN	NaN	NaN	NaN	NaN	NaN	NaN	NaN	NaN	NaN	NaN	NaN	NaN	NaN	NaN	NaN	NaN	NaN	NaN	NaN	NaN	NaN	NaN	NaN	NaN	NaN	NaN	NaN	NaN	NaN	NaN	NaN	NaN	NaN	NaN	NaN	NaN	NaN	NaN	NaN	NaN	NaN
399.860500379075	382.875944218478	350.53164556962	345.536466774716	360.680571830326	360.360037700283	333.767234387672	332.456216216216	329.527570789866	323.015901060071	329.802356020942	341.929023329379	344.054755043228	337.898603967671	336.665659617321	325.677366436619	336.618338557994	344.196634189548	332.079353416605	335.995867768595	322.700239808153	317.78853046595	326.241134751773	322.879056047198	350.60639127046	334.812322946176	340.55023923445	337.493031358885	339.521915584416	355.412757973734	347.148711169861	344.762055335968	339.603408210689	319.150470219436	339.014127144299	312.761363636364	299.153543307087	302.8916827853	315.778431372549	319.967213114754	298.174273858921	322.413075780089	306.785185185185	303.673076923077	303.423300970874	304.597156398104	371.796133567663	385.507747318236	NaN	NaN
330.364590622813	351.534295115161	330.343495934959	NaN	339.199115044248	332.982711864407	332.819877505568	329.473915431082	318.967456556082	312.289099526066	341.134033353922	NaN	NaN	328.960941680043	324.911569638909	330.470423899908	323.138787436085	326.222008957134	329.822352941176	332.88304420817	330.263318112633	314.485645933014	334.657566302652	314.300366300366	321.61871419478	346.978549252046	335.168103448276	341.054097056484	319.86784409257	355.362546816479	338.843695525857	330.855440020289	326.254700854701	315.918047079337	323.070202808112	NaN	309.268917345751	312.609841827768	322.634271099744	303.205882352941	315.6553808948	NaN	306.604683195592	NaN	304.772388059701	291.800877192982	348.457178403104	367.868087941372	338.978006872852	330.508928571429
NaN	NaN	330.638785625774	318.074967405476	NaN	NaN	340.415535035307	NaN	NaN	NaN	NaN	337.288409703504	324.445627024526	310.861695730607	318.131409492011	327.928316154912	NaN	320.994910037879	323.26393728223	326.934083202382	325.587437742114	322.54067674586	NaN	312.14747977598	320.099140779907	323.933791380387	NaN	327.27627471384	322.448315911731	NaN	321.635429262394	321.197635135135	303.626830697129	NaN	334.387480314961	323.630796938316	NaN	290.490787269682	291.751592356688	NaN	296.615051903114	309.091492776886	297.380782918149	306.569796323895	NaN	282.5	432.09496124031	356.236436704622	329.65355298746	NaN
311.333884297521	308.359760159893	326.153067678684	314.992410974898	315.691066997519	319.218859957776	322.003889158969	312.550328227571	316.945343000558	309.058306709265	321.310986964618	308.743236074271	324.876585928489	303.213541666667	310.466008134805	314.499461009462	312.912492803685	324.090133982948	307.308595584782	313.134895503483	312.663854639844	309.710940230689	302.236128236745	303.264579759863	308.2119638392	321.287225386493	321.772377814388	321.549271137026	309.051879301218	318.787414965986	299.869816272966	NaN	303.504901960784	307.409731113956	326.354975652391	313.539936102236	307.639830508475	290.943089430894	293.787812041116	295.689778413152	307.266013554268	301.490558120017	299.333641063516	293.714474263088	290.302801724138	281.679320113314	299.692763938316	371.852480417755	NaN	308.017475728155
NaN	288.873595505618	NaN	303.832705755783	NaN	318.307348242811	321.763529411765	309.927129060579	305.31067961165	NaN	NaN	312.804148871263	308.528571428571	306.73695811903	299.408172635445	305.366976611633	298.386458333333	320.680952380952	322.443961352657	314.706683971447	306.779324055666	296.450631031923	NaN	308.348484848485	299.403585803147	292.964821520952	NaN	313.462306277909	305.789142857143	325.062919759632	297.352333228938	299.177824267782	305.504259850905	309.29468289558	NaN	309.635706914345	290.886958146487	298.80293896006	294.324826360846	286.986497890295	290.837647153064	NaN	307.001291155584	295.130434782609	285.164593301435	288.527327553713	347.224765868887	370.841213202498	296.328108108108	297.282135794331
306.684312459651	305.250130276186	312.71756225426	NaN	310.047684674752	307.746820809249	309.069731081926	308.441476039406	294.496800465387	298.410541945063	303.698783910196	314.556581409857	305.520754716981	303.849708171206	NaN	305.579074511716	308.6312	308.84691011236	313.288418206399	319.064200217628	301.214772727273	300.111049951837	296.614729458918	304.801752464403	305.640785363677	NaN	313.091454965358	NaN	308.755490483163	314.906425339367	NaN	307.402166985341	307.319779116466	300.242513863216	328.777243589744	NaN	290.872262773723	298.70511627907	297.978350990327	291.523847695391	282.714783821478	NaN	303.417392640002	287.846863468635	280.589417989418	284.903597122302	284.647772938531	NaN	NaN	300.172694854814
301.749089917606	302.15401540154	327.689147762109	299.854924578527	309.951415880067	303.548322147651	NaN	304.496818404307	304.199449035813	303.850828729282	317.991024287223	NaN	308.442144873001	310.087534626039	297.047307498742	307.973764649696	NaN	NaN	299.097535934292	317.04876649455	295.001808318264	297.489977728285	302.162480376766	301.433729433272	291.524904214559	310.505912596401	NaN	NaN	304.750943396226	315.352670349908	299.988407258065	298.940335612181	307.709195703432	297.56428830134	317.834848484848	309.659462308909	286.87537993921	288.222563315426	295.667799490229	304.554670066943	291.630018114724	295.610542879622	301.240727069644	297.984842105263	283.593418259023	286.215619694397	310.72947761194	366.448584202683	280.988956377692	304.453531598513
301.736126224157	303.384005763689	322.109439124487	303.752514210756	305.427755217178	309.495854063018	NaN	305.862584017924	NaN	294.83654822335	312.757435897436	317.71287444232	303.946824987093	298.679525222552	NaN	303.109976539476	303.856752323674	NaN	304.059963099631	NaN	309.003333333333	296.391710449504	307.622232916266	303.282925734799	305.555791710946	NaN	306.47571828121	319.220881670534	303.066666666667	NaN	306.189100817439	300.63741223671	NaN	NaN	310.860680888369	302.733611691023	NaN	NaN	NaN	293.390948606494	292.70403029215	288.195824334053	308.436037983205	291.02277992278	283.429623567921	288.756349206349	NaN	NaN	288.621712744437	297.609552691433
298.026449141021	NaN	317.864955357143	299.635146443515	300.811801302247	NaN	NaN	300.568643379366	295.498743086978	295.973325429757	297.530437878249	301.107317073171	288.262239457101	288.342937853107	NaN	302.830542652483	300.071019152803	NaN	299.996929824561	NaN	292.171684817425	297.177508269019	298.486715658564	NaN	NaN	NaN	NaN	NaN	NaN	319.838388861263	292.504424778761	297.593806921676	298.44287729196	307.718020022247	311.789667896679	NaN	NaN	NaN	NaN	NaN	290.49858184765	290.465311843027	309.458112407211	NaN	292.153432032301	282.86794305351	303.874086108855	NaN	289.158607350097	NaN
294.568152870164	NaN	313.375	289.65776528461	305.375331692859	NaN	NaN	NaN	287.458288190683	293.765572672472	294.734540636042	286.716040193524	NaN	296.094804010939	NaN	298.885952064248	NaN	NaN	300.285779606767	NaN	274.011896431071	302.23441662227	301.222100656455	293.022580645161	291.242312987609	NaN	302.271980676328	301.97976391231	289.147663551402	305.174050632911	284.959240647683	NaN	286.194166303875	305.272773797339	312.727074235808	NaN	NaN	NaN	NaN	293.18273841236	289.600591162293	284.380116959064	296.065276381186	287.795309168444	281.647214854111	263.899835796387	298.965531224655	NaN	278.7089421391	293.869432580842
297.163480091212	NaN	306.892900856793	302.578978622328	294.600825471698	NaN	NaN	286.875401412974	287.957694341618	286.667711598746	296.55415860735	311.031340206186	292.31660983926	298.921445783133	NaN	296.303123399898	305.546926757453	NaN	300.672905942911	NaN	276.377173091459	NaN	306.820406038522	297.093953488372	297.889872173058	NaN	298.517657577112	295.468717231737	299.185996563574	311.614474283113	291.10303030303	282.90465872156	299.726172465961	307.709045226131	313.738913801694	298.986311239193	NaN	NaN	274.55114822547	290.328118800565	287.654775087943	283.019765739385	294.856373429084	285.566841415465	287.996894409938	NaN	304.448039825762	NaN	282.9511213341	281.071748878924
294.214568853966	NaN	304.973963176492	306.035254883278	297.145796847636	NaN	310.888312912347	279.484945547726	288.113155473781	274.973979893554	292.88424437299	299.2559150169	289.175526024363	NaN	NaN	293.736960179473	301.88122605364	NaN	NaN	NaN	290.990231362468	300.127244740893	288.763440860215	300.089864587608	291.519277696437	NaN	305.122628412772	302.936647602288	292.680303030303	313.05	286.099943851769	291.264110756124	291.256458431188	NaN	310.49398090494	303.570777296558	NaN	NaN	285.455374592834	296.474569166111	295.653846153846	281.050071123755	NaN	284.420537897311	NaN	273.905714285714	304.057497700092	NaN	287.728310502283	280.79418344519
289.907758816477	NaN	300.159531090724	293.203848153926	296.585266821346	NaN	312.558576371725	288.759574468085	NaN	287.487338210467	NaN	304.150340715503	287.921302578019	292.057385229541	NaN	295.101431238332	296.200971731449	NaN	295.254777070064	NaN	NaN	295.13681868743	NaN	295.711465770685	294.537744863832	NaN	306.209699350355	300.14842366277	289.722621184919	NaN	NaN	283.584354932866	291.063284781517	NaN	309.876288659794	293.611082606465	NaN	NaN	284.299082568807	289.019876514283	290.282464454976	275.31217541835	NaN	282.460291557876	NaN	NaN	301.821158690176	NaN	289.378300528084	279.904848484848
NaN	NaN	NaN	286.531652084406	NaN	NaN	300.400994575045	289.387320885801	276.889681407513	280.285634118967	269.909473684211	299.12077294686	289.365419708029	299.772621809745	NaN	298.308426966292	291.987307949232	NaN	297.185529715762	NaN	277.594966761633	292.572636921125	299.195371367061	298.454198473282	NaN	NaN	303.002927268633	292.222647935292	289.121862163396	305.047691307175	297.555555555556	274.529156327543	287.219743446737	NaN	302.15917982901	296.486928104575	NaN	NaN	277.230349344978	NaN	288.869251235272	NaN	NaN	283.837362637363	NaN	NaN	NaN	NaN	286.502060035315	286.011411411411
294.694594594595	NaN	NaN	280.06017369727	NaN	NaN	288.821760391198	288.617456359102	281.624174372523	289.97011356844	284.713114754098	299.564657156006	295.462117647059	287.155270655271	NaN	293.403259726604	290.761686526123	NaN	291.058696590419	NaN	280.416036308623	296.625760649087	291.492167761496	295.907829977629	287.333333333333	NaN	287.467712177122	299.441201353638	288.273986659826	298.148447469162	294.442369263607	271.172993154947	281.494565217391	NaN	301.606851260206	291.440226726211	NaN	NaN	273.125	NaN	NaN	269.889768976898	NaN	NaN	NaN	NaN	NaN	NaN	276.727014755959	279.1596935769
297.9368956743	NaN	NaN	280.876572798083	NaN	NaN	277.084231145935	280.13081822636	283.481222151496	263.647756138865	293.850208044383	302.146846846847	280.010520778538	292.637275607181	NaN	290.678484107579	280.676801801802	NaN	NaN	NaN	285.198751300728	305.849289099526	292.25111220959	296.548496495591	288.944260485651	NaN	288.3884472708	301.685004436557	287.270139893874	305.387453874539	293.164058795638	274.234575835476	291.062732589048	NaN	NaN	278.024353120244	NaN	NaN	257.576707726764	NaN	NaN	274.608278145695	NaN	NaN	NaN	NaN	NaN	NaN	274.609756097561	279.063532401525
290.361583354479	NaN	337.635270541082	271.338225483656	NaN	NaN	288.890899689762	284.531598513011	265.395213923133	265.114765570329	287.350047007208	302.667739340306	283.85112936345	291.843857634902	NaN	291.802105263158	284.927272727273	NaN	294.204613413071	NaN	287.102224576271	309.00523255814	302.729327781083	295.231549815498	287.56010230179	NaN	283.295548654244	308.764730639731	288.666982472762	318.884662576687	285.260869565217	279.896396396396	275.083392226148	NaN	NaN	288.931725079654	NaN	NaN	NaN	292.755033557047	288.551107325383	289.960061443932	NaN	NaN	NaN	NaN	302.363186813187	NaN	283.336661120355	267.937931034483
NaN	NaN	306.188959660297	281.871657754011	NaN	NaN	287.982125124131	308.015212981744	273.02752293578	269.297843665768	298.856424756519	297.109190556492	284.22347740668	NaN	NaN	301.304	293.385200202737	NaN	307.955918367347	NaN	273.760822510822	NaN	294.733940556088	NaN	292.131844987363	NaN	314.847532767926	302.09032488397	NaN	320.375903614458	294.232708089097	283.373873873874	291.346498156925	NaN	313.117719950434	NaN	NaN	NaN	NaN	290.009240804494	277.219283746556	276.629473684211	NaN	NaN	NaN	NaN	314.628620102215	NaN	294.448502994012	275.31820499745
318.020553359684	NaN	NaN	304.185595567867	NaN	NaN	312.636363636364	310.803121248499	305.112804878049	311.377403846154	NaN	324.369055168041	298.685004436557	NaN	NaN	325.76675257732	297.009032258065	NaN	NaN	NaN	295.892568659128	NaN	308.931593159316	309.495188749075	324.091850828729	NaN	NaN	314.8303905832	NaN	336.874518860662	311.371239911959	315.851691240243	307.941747572816	NaN	321.779112754159	307.472519083969	NaN	NaN	NaN	NaN	316.697916666667	305.360419397117	NaN	NaN	NaN	NaN	314.037631091919	NaN	315.744978165939	313.741140215716
296.470373746582	NaN	NaN	296.724683544304	NaN	NaN	299.373048479869	284.47619047619	282.41124260355	292.567888999009	NaN	289.144340602285	286.589197224975	NaN	NaN	NaN	287.86292834891	NaN	307.576487252125	NaN	300.642933049947	NaN	298.148626486265	302.594827586207	313.438089950028	NaN	297.14790807307	285.771856786012	NaN	312.537606278613	298.806687565308	306.251808021039	291.355477855478	NaN	319.781325301205	276.172077922078	NaN	NaN	NaN	298.681545636243	297.582183908046	291.272273105745	NaN	NaN	NaN	NaN	301.418926103137	NaN	296.657113613101	302.888343558282
287.633561643836	NaN	NaN	280.20255653884	NaN	NaN	287.972399150743	262.555031446541	276.364532019704	277.622030237581	288.790535838553	260.787072243346	NaN	NaN	NaN	NaN	NaN	NaN	291.265547729657	NaN	292.771390728477	NaN	285.839727195226	274.484037963762	279.382029339853	NaN	284.847958297133	293.305084745763	NaN	NaN	283.719444444444	277.389290012034	270.411764705882	NaN	NaN	NaN	NaN	NaN	NaN	300.716634890372	NaN	NaN	NaN	NaN	NaN	NaN	285.047896440129	NaN	286.780203784571	277.888440860215
NaN	NaN	NaN	251.286926994907	NaN	NaN	NaN	259.923595505618	272.387566137566	272.253448275862	NaN	253.65335753176	NaN	NaN	NaN	NaN	NaN	NaN	282.001716738197	NaN	273.258648431215	NaN	275.341341341341	NaN	259.203985932005	NaN	245.877952755906	271.717369970559	NaN	NaN	258.251479289941	NaN	258.086247086247	NaN	NaN	NaN	NaN	NaN	NaN	275.450738916256	NaN	305.032480314961	NaN	NaN	NaN	NaN	268.46463022508	NaN	NaN	248.74623655914
NaN	NaN	NaN	NaN	NaN	NaN	260.284660766962	NaN	NaN	274.739551786796	288.226557152635	NaN	NaN	NaN	NaN	NaN	NaN	NaN	NaN	NaN	NaN	NaN	NaN	NaN	NaN	NaN	NaN	NaN	NaN	NaN	NaN	NaN	NaN	NaN	NaN	NaN	NaN	NaN	NaN	264.884541062802	NaN	NaN	NaN	NaN	NaN	NaN	245.374538745387	NaN	NaN	NaN
NaN	NaN	NaN	NaN	NaN	NaN	246.638418079096	NaN	243.237813884786	270.467293540474	288.65411590993	NaN	NaN	NaN	NaN	NaN	NaN	NaN	275.640902712816	NaN	NaN	NaN	NaN	NaN	NaN	NaN	NaN	NaN	NaN	NaN	NaN	NaN	NaN	NaN	NaN	NaN	NaN	NaN	NaN	NaN	NaN	NaN	NaN	NaN	NaN	NaN	NaN	NaN	NaN	NaN
NaN	NaN	NaN	NaN	NaN	NaN	225.11209439528	NaN	273.240506329114	276.35870398773	302.447088607595	NaN	NaN	NaN	NaN	NaN	NaN	NaN	284.821674876847	NaN	NaN	NaN	NaN	NaN	NaN	NaN	NaN	NaN	NaN	NaN	NaN	NaN	NaN	NaN	NaN	NaN	NaN	NaN	NaN	NaN	NaN	NaN	NaN	NaN	NaN	NaN	NaN	NaN	NaN	NaN
NaN	NaN	NaN	NaN	NaN	NaN	NaN	NaN	NaN	NaN	NaN	NaN	NaN	NaN	NaN	NaN	NaN	NaN	277.70385818561	NaN	NaN	NaN	NaN	NaN	NaN	NaN	NaN	NaN	NaN	NaN	NaN	NaN	NaN	NaN	NaN	NaN	NaN	NaN	NaN	NaN	NaN	NaN	NaN	NaN	NaN	NaN	NaN	NaN	NaN	NaN
NaN	NaN	NaN	NaN	NaN	NaN	NaN	NaN	261.461139896373	NaN	305.535483870968	NaN	NaN	NaN	NaN	NaN	NaN	NaN	273.848893411346	NaN	NaN	NaN	NaN	NaN	NaN	NaN	NaN	260.548845470693	NaN	NaN	NaN	NaN	NaN	NaN	NaN	NaN	NaN	NaN	NaN	NaN	NaN	NaN	NaN	NaN	NaN	NaN	NaN	NaN	NaN	NaN
NaN	NaN	NaN	NaN	NaN	NaN	NaN	NaN	280.454332552693	297.462361755262	311.590704647676	NaN	NaN	NaN	NaN	NaN	NaN	NaN	NaN	NaN	NaN	NaN	NaN	NaN	NaN	NaN	NaN	261.368070029179	NaN	NaN	NaN	NaN	NaN	NaN	NaN	NaN	NaN	NaN	NaN	NaN	NaN	NaN	NaN	NaN	NaN	NaN	NaN	NaN	NaN	NaN
NaN	NaN	NaN	NaN	NaN	NaN	NaN	NaN	NaN	290.34970001504	323.981132075472	NaN	NaN	NaN	NaN	NaN	NaN	NaN	NaN	NaN	NaN	NaN	NaN	NaN	NaN	NaN	NaN	286.182882519176	NaN	NaN	NaN	NaN	NaN	NaN	NaN	NaN	NaN	NaN	NaN	NaN	NaN	NaN	NaN	NaN	NaN	NaN	NaN	NaN	NaN	NaN
NaN	NaN	NaN	NaN	NaN	NaN	NaN	NaN	NaN	275.920775248685	NaN	NaN	NaN	NaN	NaN	NaN	NaN	NaN	233.630530973451	NaN	NaN	NaN	NaN	NaN	NaN	NaN	NaN	267.638630319149	NaN	NaN	NaN	NaN	NaN	NaN	NaN	NaN	NaN	NaN	NaN	NaN	NaN	NaN	NaN	NaN	NaN	NaN	NaN	NaN	NaN	NaN
NaN	NaN	NaN	NaN	NaN	NaN	NaN	NaN	NaN	276.191873574402	NaN	NaN	NaN	NaN	NaN	NaN	NaN	NaN	NaN	NaN	NaN	NaN	NaN	NaN	NaN	NaN	NaN	277.499766682221	NaN	NaN	NaN	NaN	NaN	NaN	NaN	NaN	NaN	NaN	NaN	NaN	NaN	NaN	NaN	NaN	NaN	NaN	NaN	NaN	NaN	NaN
NaN	NaN	NaN	NaN	NaN	NaN	NaN	NaN	NaN	275.845767437099	NaN	NaN	NaN	NaN	NaN	NaN	NaN	NaN	242.10718113612	NaN	NaN	NaN	NaN	NaN	NaN	NaN	NaN	272.125107480653	NaN	NaN	NaN	NaN	NaN	NaN	NaN	NaN	NaN	NaN	NaN	NaN	NaN	NaN	NaN	NaN	NaN	NaN	NaN	NaN	NaN	NaN
NaN	NaN	NaN	NaN	NaN	NaN	NaN	NaN	NaN	261.900946445978	NaN	NaN	NaN	NaN	NaN	NaN	NaN	NaN	220.254545454545	NaN	NaN	NaN	NaN	NaN	NaN	NaN	NaN	271.514214046823	NaN	NaN	NaN	NaN	NaN	NaN	NaN	NaN	NaN	NaN	NaN	NaN	NaN	NaN	NaN	NaN	NaN	NaN	NaN	NaN	NaN	NaN
NaN	NaN	NaN	NaN	NaN	NaN	NaN	NaN	NaN	235.803402455754	NaN	NaN	NaN	NaN	NaN	NaN	NaN	NaN	229.435269419174	NaN	NaN	NaN	NaN	NaN	NaN	NaN	NaN	262.733806566105	NaN	NaN	NaN	NaN	NaN	NaN	NaN	NaN	NaN	NaN	NaN	NaN	NaN	NaN	NaN	NaN	NaN	NaN	NaN	NaN	NaN	NaN
NaN	NaN	NaN	NaN	NaN	NaN	NaN	NaN	NaN	261.482957524908	NaN	NaN	NaN	NaN	NaN	NaN	NaN	NaN	223.856300663228	NaN	NaN	NaN	NaN	NaN	NaN	NaN	NaN	253.733672996758	NaN	NaN	NaN	NaN	NaN	NaN	NaN	NaN	NaN	NaN	NaN	NaN	NaN	NaN	NaN	NaN	NaN	NaN	NaN	NaN	NaN	NaN
NaN	NaN	NaN	NaN	NaN	NaN	NaN	NaN	NaN	267.955102040816	NaN	NaN	NaN	NaN	NaN	NaN	NaN	NaN	206.198959687906	NaN	NaN	NaN	NaN	NaN	NaN	NaN	NaN	268.792959703566	NaN	NaN	NaN	NaN	NaN	NaN	NaN	NaN	NaN	NaN	NaN	NaN	NaN	NaN	NaN	NaN	NaN	NaN	NaN	NaN	NaN	NaN
NaN	NaN	NaN	NaN	NaN	NaN	NaN	NaN	NaN	252.834490122798	NaN	NaN	NaN	NaN	NaN	NaN	NaN	NaN	NaN	NaN	NaN	NaN	NaN	NaN	NaN	NaN	NaN	252.86527106817	NaN	NaN	NaN	NaN	NaN	NaN	NaN	NaN	NaN	NaN	NaN	NaN	NaN	NaN	NaN	NaN	NaN	NaN	NaN	NaN	NaN	NaN
NaN	NaN	NaN	NaN	NaN	NaN	NaN	NaN	NaN	277.839397741531	NaN	NaN	NaN	NaN	NaN	NaN	NaN	NaN	NaN	NaN	NaN	NaN	NaN	NaN	NaN	NaN	NaN	221.765534913517	NaN	NaN	NaN	NaN	NaN	NaN	NaN	NaN	NaN	NaN	NaN	NaN	NaN	NaN	NaN	NaN	NaN	NaN	NaN	NaN	NaN	NaN
NaN	NaN	NaN	NaN	NaN	NaN	NaN	NaN	NaN	NaN	NaN	NaN	NaN	NaN	NaN	NaN	NaN	NaN	NaN	NaN	NaN	NaN	NaN	NaN	NaN	NaN	NaN	249.416403785489	NaN	NaN	NaN	NaN	NaN	NaN	NaN	NaN	NaN	NaN	NaN	NaN	NaN	NaN	NaN	NaN	NaN	NaN	NaN	NaN	NaN	NaN
NaN	NaN	NaN	NaN	NaN	NaN	NaN	NaN	NaN	NaN	NaN	NaN	NaN	NaN	NaN	NaN	NaN	NaN	NaN	NaN	NaN	NaN	NaN	NaN	NaN	NaN	NaN	240.630801687764	NaN	NaN	NaN	NaN	NaN	NaN	NaN	NaN	NaN	NaN	NaN	NaN	NaN	NaN	NaN	NaN	NaN	NaN	NaN	NaN	NaN	NaN
[truncated: 2,156 more columns]
