# Supplementary material for: Notch-dependent and -independent transcription are modulated by tissue movements at gastrulation
Source: eLife. 2022 May 18;11:e73656. doi: 10.7554/eLife.73656 (PMC9183233; doi:10.7554/eLife.73656)
Supplement: Source data 1. [file elife-73656-data1.zip › numerical data/6S1B_nlsPCPGFP__sorted-nc14_normF-Y.txt]

NaN	NaN	NaN	NaN	NaN	NaN	NaN	NaN	NaN	NaN	NaN	NaN	NaN	NaN	NaN	NaN	NaN	NaN	NaN	NaN	NaN	NaN	NaN	NaN	NaN	NaN	NaN	NaN	NaN	NaN	NaN	NaN	NaN	NaN	NaN	NaN	NaN	NaN	NaN	NaN	NaN	NaN	NaN	NaN	NaN	NaN	NaN	NaN	NaN	NaN
NaN	NaN	NaN	NaN	NaN	NaN	NaN	NaN	NaN	NaN	NaN	NaN	NaN	NaN	NaN	NaN	NaN	NaN	NaN	NaN	NaN	NaN	NaN	NaN	NaN	NaN	NaN	NaN	NaN	NaN	NaN	NaN	NaN	NaN	NaN	NaN	NaN	NaN	NaN	NaN	NaN	NaN	NaN	NaN	NaN	NaN	NaN	NaN	NaN	NaN
NaN	NaN	NaN	NaN	NaN	NaN	NaN	NaN	NaN	NaN	NaN	NaN	NaN	NaN	NaN	NaN	NaN	NaN	NaN	NaN	NaN	NaN	NaN	NaN	NaN	NaN	NaN	NaN	NaN	NaN	NaN	NaN	NaN	NaN	NaN	NaN	NaN	NaN	NaN	NaN	NaN	NaN	NaN	NaN	NaN	NaN	NaN	NaN	NaN	NaN
NaN	NaN	NaN	NaN	NaN	NaN	NaN	NaN	NaN	NaN	NaN	NaN	NaN	NaN	NaN	NaN	NaN	NaN	NaN	NaN	NaN	NaN	NaN	NaN	NaN	NaN	NaN	NaN	NaN	NaN	NaN	NaN	NaN	NaN	NaN	NaN	NaN	NaN	NaN	NaN	NaN	NaN	NaN	NaN	NaN	NaN	NaN	NaN	NaN	NaN
NaN	NaN	NaN	NaN	NaN	NaN	NaN	NaN	NaN	NaN	NaN	NaN	NaN	NaN	NaN	NaN	NaN	NaN	NaN	NaN	NaN	NaN	NaN	NaN	NaN	NaN	NaN	NaN	NaN	NaN	NaN	NaN	NaN	NaN	NaN	NaN	NaN	NaN	NaN	NaN	NaN	NaN	NaN	NaN	NaN	NaN	NaN	NaN	NaN	NaN
NaN	NaN	NaN	NaN	NaN	NaN	NaN	NaN	NaN	NaN	NaN	NaN	NaN	NaN	NaN	NaN	NaN	NaN	NaN	NaN	NaN	NaN	NaN	NaN	NaN	NaN	NaN	NaN	NaN	NaN	NaN	NaN	NaN	NaN	NaN	NaN	NaN	NaN	NaN	NaN	NaN	NaN	NaN	NaN	NaN	NaN	NaN	NaN	NaN	NaN
NaN	NaN	NaN	NaN	NaN	NaN	NaN	NaN	NaN	NaN	NaN	NaN	NaN	NaN	NaN	NaN	NaN	NaN	NaN	NaN	NaN	NaN	NaN	NaN	NaN	NaN	NaN	NaN	NaN	NaN	NaN	NaN	NaN	NaN	NaN	NaN	NaN	NaN	NaN	NaN	NaN	NaN	NaN	NaN	NaN	NaN	NaN	NaN	NaN	NaN
NaN	NaN	NaN	NaN	NaN	NaN	NaN	NaN	NaN	NaN	NaN	NaN	NaN	NaN	NaN	NaN	NaN	NaN	NaN	NaN	NaN	NaN	NaN	NaN	NaN	NaN	NaN	NaN	NaN	NaN	NaN	NaN	NaN	NaN	NaN	NaN	NaN	NaN	NaN	NaN	NaN	NaN	NaN	NaN	NaN	NaN	NaN	NaN	NaN	NaN
NaN	NaN	NaN	NaN	NaN	NaN	NaN	NaN	NaN	NaN	NaN	NaN	NaN	NaN	NaN	NaN	NaN	NaN	NaN	NaN	NaN	NaN	NaN	NaN	NaN	NaN	NaN	NaN	NaN	NaN	NaN	NaN	NaN	NaN	NaN	NaN	NaN	NaN	NaN	NaN	NaN	NaN	NaN	NaN	NaN	NaN	NaN	NaN	NaN	NaN
NaN	NaN	NaN	NaN	NaN	NaN	NaN	NaN	NaN	NaN	NaN	NaN	NaN	NaN	NaN	NaN	NaN	NaN	NaN	NaN	NaN	NaN	NaN	NaN	NaN	NaN	NaN	NaN	NaN	NaN	NaN	NaN	NaN	NaN	NaN	NaN	NaN	NaN	NaN	NaN	NaN	NaN	NaN	NaN	NaN	NaN	NaN	NaN	NaN	NaN
NaN	NaN	NaN	NaN	NaN	NaN	NaN	NaN	NaN	NaN	NaN	NaN	NaN	NaN	NaN	NaN	NaN	NaN	NaN	NaN	NaN	NaN	NaN	NaN	NaN	NaN	NaN	NaN	NaN	NaN	NaN	NaN	NaN	NaN	NaN	NaN	NaN	NaN	NaN	NaN	NaN	NaN	NaN	NaN	NaN	NaN	NaN	NaN	NaN	NaN
NaN	NaN	NaN	NaN	NaN	NaN	NaN	NaN	NaN	NaN	NaN	NaN	NaN	NaN	NaN	NaN	NaN	NaN	NaN	NaN	NaN	NaN	NaN	NaN	NaN	NaN	NaN	NaN	NaN	NaN	NaN	NaN	NaN	NaN	NaN	NaN	NaN	NaN	NaN	NaN	NaN	NaN	NaN	NaN	NaN	NaN	NaN	NaN	NaN	NaN
NaN	NaN	NaN	NaN	NaN	NaN	NaN	NaN	NaN	NaN	NaN	NaN	NaN	NaN	NaN	NaN	NaN	NaN	NaN	NaN	NaN	NaN	NaN	NaN	NaN	NaN	NaN	NaN	NaN	NaN	NaN	NaN	NaN	NaN	NaN	NaN	NaN	NaN	NaN	NaN	NaN	NaN	NaN	NaN	NaN	NaN	NaN	NaN	NaN	NaN
NaN	NaN	NaN	NaN	NaN	NaN	NaN	NaN	NaN	NaN	NaN	NaN	NaN	NaN	NaN	NaN	NaN	NaN	NaN	NaN	NaN	NaN	NaN	NaN	NaN	NaN	NaN	NaN	NaN	NaN	NaN	NaN	NaN	NaN	NaN	NaN	NaN	NaN	NaN	NaN	NaN	NaN	NaN	NaN	NaN	NaN	NaN	NaN	NaN	NaN
NaN	NaN	NaN	NaN	NaN	NaN	NaN	NaN	NaN	NaN	NaN	NaN	NaN	NaN	NaN	NaN	NaN	NaN	NaN	NaN	NaN	NaN	NaN	NaN	NaN	NaN	NaN	NaN	NaN	NaN	NaN	NaN	NaN	NaN	NaN	NaN	NaN	NaN	NaN	NaN	NaN	NaN	NaN	NaN	NaN	NaN	NaN	NaN	NaN	NaN
NaN	NaN	NaN	NaN	NaN	NaN	NaN	NaN	NaN	NaN	NaN	NaN	NaN	NaN	NaN	NaN	NaN	NaN	NaN	NaN	NaN	NaN	NaN	NaN	NaN	NaN	NaN	NaN	NaN	NaN	NaN	NaN	NaN	NaN	NaN	NaN	NaN	NaN	NaN	NaN	NaN	NaN	NaN	NaN	NaN	NaN	NaN	NaN	NaN	NaN
NaN	NaN	NaN	NaN	NaN	NaN	NaN	NaN	NaN	NaN	NaN	NaN	NaN	NaN	NaN	NaN	NaN	NaN	NaN	NaN	NaN	NaN	NaN	NaN	NaN	NaN	NaN	NaN	NaN	NaN	NaN	NaN	NaN	NaN	NaN	NaN	NaN	NaN	NaN	NaN	NaN	NaN	NaN	NaN	NaN	NaN	NaN	NaN	NaN	NaN
NaN	NaN	NaN	NaN	NaN	NaN	NaN	NaN	NaN	NaN	NaN	NaN	NaN	NaN	NaN	NaN	NaN	NaN	NaN	NaN	NaN	NaN	NaN	NaN	NaN	NaN	NaN	NaN	NaN	NaN	NaN	NaN	NaN	NaN	NaN	NaN	NaN	NaN	NaN	NaN	NaN	NaN	NaN	NaN	NaN	NaN	NaN	NaN	NaN	NaN
NaN	NaN	NaN	NaN	NaN	NaN	NaN	NaN	NaN	NaN	NaN	NaN	NaN	NaN	NaN	NaN	NaN	NaN	NaN	NaN	NaN	NaN	NaN	NaN	NaN	NaN	NaN	NaN	NaN	NaN	NaN	NaN	NaN	NaN	NaN	NaN	NaN	NaN	NaN	NaN	NaN	NaN	NaN	NaN	NaN	NaN	NaN	NaN	NaN	NaN
NaN	NaN	NaN	NaN	NaN	NaN	NaN	NaN	NaN	NaN	NaN	NaN	NaN	NaN	NaN	NaN	NaN	NaN	NaN	NaN	NaN	NaN	NaN	NaN	NaN	NaN	NaN	NaN	NaN	NaN	NaN	NaN	NaN	NaN	NaN	NaN	NaN	NaN	NaN	NaN	NaN	NaN	NaN	NaN	NaN	NaN	NaN	NaN	NaN	NaN
NaN	NaN	NaN	NaN	NaN	NaN	NaN	NaN	NaN	NaN	NaN	NaN	NaN	NaN	NaN	NaN	NaN	NaN	NaN	NaN	NaN	NaN	NaN	NaN	NaN	NaN	NaN	NaN	NaN	NaN	NaN	NaN	NaN	NaN	NaN	NaN	NaN	NaN	NaN	NaN	NaN	NaN	NaN	NaN	NaN	NaN	NaN	NaN	NaN	NaN
NaN	NaN	NaN	NaN	NaN	NaN	NaN	NaN	NaN	NaN	NaN	NaN	NaN	NaN	NaN	NaN	NaN	NaN	NaN	NaN	NaN	NaN	NaN	NaN	NaN	NaN	NaN	NaN	NaN	NaN	NaN	NaN	NaN	NaN	NaN	NaN	NaN	NaN	NaN	NaN	NaN	NaN	NaN	NaN	NaN	NaN	NaN	NaN	NaN	NaN
NaN	NaN	NaN	NaN	NaN	NaN	NaN	NaN	NaN	NaN	NaN	NaN	NaN	NaN	NaN	NaN	NaN	NaN	NaN	NaN	NaN	NaN	NaN	NaN	NaN	NaN	NaN	NaN	NaN	NaN	NaN	NaN	NaN	NaN	NaN	NaN	NaN	NaN	NaN	NaN	NaN	NaN	NaN	NaN	NaN	NaN	NaN	NaN	NaN	NaN
NaN	NaN	NaN	NaN	NaN	NaN	NaN	NaN	NaN	NaN	NaN	NaN	NaN	NaN	NaN	NaN	NaN	NaN	NaN	NaN	NaN	NaN	NaN	NaN	NaN	NaN	NaN	NaN	NaN	NaN	NaN	NaN	NaN	NaN	NaN	NaN	NaN	NaN	NaN	NaN	NaN	NaN	NaN	NaN	NaN	NaN	NaN	NaN	NaN	NaN
NaN	NaN	NaN	NaN	NaN	NaN	NaN	NaN	NaN	NaN	NaN	NaN	NaN	NaN	NaN	NaN	NaN	NaN	NaN	NaN	NaN	NaN	NaN	NaN	NaN	NaN	NaN	NaN	NaN	NaN	NaN	NaN	NaN	NaN	NaN	NaN	NaN	NaN	NaN	NaN	NaN	NaN	NaN	NaN	NaN	NaN	NaN	NaN	NaN	NaN
NaN	NaN	NaN	NaN	NaN	NaN	NaN	NaN	NaN	NaN	NaN	NaN	NaN	NaN	NaN	NaN	NaN	NaN	NaN	NaN	NaN	NaN	NaN	NaN	NaN	NaN	NaN	NaN	NaN	NaN	NaN	NaN	NaN	NaN	NaN	NaN	NaN	NaN	NaN	NaN	NaN	NaN	NaN	NaN	NaN	NaN	NaN	NaN	NaN	NaN
NaN	NaN	NaN	NaN	NaN	NaN	NaN	NaN	NaN	NaN	NaN	NaN	NaN	NaN	NaN	NaN	NaN	NaN	NaN	NaN	NaN	NaN	NaN	NaN	NaN	NaN	NaN	NaN	NaN	NaN	NaN	NaN	NaN	NaN	NaN	NaN	NaN	NaN	NaN	NaN	NaN	NaN	NaN	NaN	NaN	NaN	NaN	NaN	NaN	NaN
NaN	NaN	NaN	NaN	NaN	NaN	NaN	NaN	NaN	NaN	NaN	NaN	NaN	NaN	NaN	NaN	NaN	NaN	NaN	NaN	NaN	NaN	NaN	NaN	NaN	NaN	NaN	NaN	NaN	NaN	NaN	NaN	NaN	NaN	NaN	NaN	NaN	NaN	NaN	NaN	NaN	NaN	NaN	NaN	NaN	NaN	NaN	NaN	NaN	NaN
NaN	NaN	NaN	NaN	NaN	NaN	NaN	NaN	NaN	NaN	NaN	NaN	NaN	NaN	NaN	NaN	NaN	NaN	NaN	NaN	NaN	NaN	NaN	NaN	NaN	NaN	NaN	NaN	NaN	NaN	NaN	NaN	NaN	NaN	NaN	NaN	NaN	NaN	NaN	NaN	NaN	NaN	NaN	NaN	NaN	NaN	NaN	NaN	NaN	NaN
NaN	NaN	NaN	NaN	NaN	NaN	NaN	NaN	NaN	NaN	NaN	NaN	NaN	NaN	NaN	NaN	NaN	NaN	NaN	NaN	NaN	NaN	NaN	NaN	NaN	NaN	NaN	NaN	NaN	NaN	NaN	NaN	NaN	NaN	NaN	NaN	NaN	NaN	NaN	NaN	NaN	NaN	NaN	NaN	NaN	NaN	NaN	NaN	NaN	NaN
NaN	NaN	NaN	NaN	NaN	NaN	NaN	NaN	NaN	NaN	NaN	NaN	NaN	NaN	NaN	NaN	NaN	NaN	NaN	NaN	NaN	NaN	NaN	NaN	NaN	NaN	NaN	NaN	NaN	NaN	NaN	NaN	NaN	NaN	NaN	NaN	NaN	NaN	NaN	NaN	NaN	NaN	NaN	NaN	NaN	NaN	NaN	NaN	NaN	NaN
NaN	NaN	NaN	NaN	NaN	NaN	NaN	NaN	NaN	NaN	NaN	NaN	NaN	NaN	NaN	NaN	NaN	NaN	NaN	NaN	NaN	NaN	NaN	NaN	NaN	NaN	NaN	NaN	NaN	NaN	NaN	NaN	NaN	NaN	NaN	NaN	NaN	NaN	NaN	NaN	NaN	NaN	NaN	NaN	NaN	NaN	NaN	NaN	NaN	NaN
NaN	NaN	NaN	NaN	NaN	NaN	NaN	NaN	NaN	NaN	NaN	NaN	NaN	NaN	NaN	NaN	NaN	NaN	NaN	NaN	NaN	NaN	NaN	NaN	NaN	NaN	NaN	NaN	NaN	NaN	NaN	NaN	NaN	NaN	NaN	NaN	NaN	NaN	NaN	NaN	NaN	NaN	NaN	NaN	NaN	NaN	NaN	NaN	NaN	NaN
NaN	NaN	NaN	NaN	NaN	NaN	NaN	NaN	NaN	NaN	NaN	NaN	NaN	NaN	NaN	NaN	NaN	NaN	NaN	NaN	NaN	NaN	NaN	NaN	NaN	NaN	NaN	NaN	NaN	NaN	NaN	NaN	NaN	NaN	NaN	NaN	NaN	NaN	NaN	NaN	NaN	NaN	NaN	NaN	NaN	NaN	NaN	NaN	NaN	NaN
NaN	NaN	NaN	NaN	NaN	NaN	NaN	NaN	NaN	NaN	NaN	NaN	NaN	NaN	NaN	NaN	NaN	NaN	NaN	NaN	NaN	NaN	NaN	NaN	NaN	NaN	NaN	NaN	NaN	NaN	NaN	NaN	NaN	NaN	NaN	NaN	NaN	NaN	NaN	NaN	NaN	NaN	NaN	NaN	NaN	NaN	NaN	NaN	NaN	NaN
NaN	NaN	NaN	NaN	NaN	NaN	NaN	NaN	NaN	NaN	NaN	NaN	NaN	NaN	NaN	NaN	NaN	NaN	NaN	NaN	NaN	NaN	NaN	NaN	NaN	NaN	NaN	NaN	NaN	NaN	NaN	NaN	NaN	NaN	NaN	NaN	NaN	NaN	NaN	NaN	NaN	NaN	NaN	NaN	NaN	NaN	NaN	NaN	NaN	NaN
NaN	NaN	NaN	NaN	NaN	NaN	NaN	NaN	NaN	NaN	NaN	NaN	NaN	NaN	NaN	NaN	NaN	NaN	NaN	NaN	NaN	NaN	NaN	NaN	NaN	NaN	NaN	NaN	NaN	NaN	NaN	NaN	NaN	NaN	NaN	NaN	NaN	NaN	NaN	NaN	NaN	NaN	NaN	NaN	NaN	NaN	NaN	NaN	NaN	NaN
NaN	NaN	NaN	NaN	NaN	NaN	NaN	NaN	NaN	NaN	NaN	NaN	NaN	NaN	NaN	NaN	NaN	NaN	NaN	NaN	NaN	NaN	NaN	NaN	NaN	NaN	NaN	NaN	NaN	NaN	NaN	NaN	NaN	NaN	NaN	NaN	NaN	NaN	NaN	NaN	NaN	NaN	NaN	NaN	NaN	NaN	NaN	NaN	NaN	NaN
NaN	NaN	NaN	NaN	NaN	NaN	NaN	NaN	NaN	NaN	NaN	NaN	NaN	NaN	NaN	NaN	NaN	NaN	NaN	NaN	NaN	NaN	NaN	NaN	NaN	NaN	NaN	NaN	NaN	NaN	NaN	NaN	NaN	NaN	NaN	NaN	NaN	NaN	NaN	NaN	NaN	NaN	NaN	NaN	NaN	NaN	NaN	NaN	NaN	NaN
NaN	NaN	NaN	NaN	NaN	NaN	NaN	NaN	NaN	NaN	NaN	NaN	NaN	NaN	NaN	NaN	NaN	NaN	NaN	NaN	NaN	NaN	NaN	NaN	NaN	NaN	NaN	NaN	NaN	NaN	NaN	NaN	NaN	NaN	NaN	NaN	NaN	NaN	NaN	NaN	NaN	NaN	NaN	NaN	NaN	NaN	NaN	NaN	NaN	NaN
NaN	NaN	NaN	NaN	NaN	NaN	NaN	NaN	NaN	NaN	NaN	NaN	NaN	NaN	NaN	NaN	NaN	NaN	NaN	NaN	NaN	NaN	NaN	NaN	NaN	NaN	NaN	NaN	NaN	NaN	NaN	NaN	NaN	NaN	NaN	NaN	NaN	NaN	NaN	NaN	NaN	NaN	NaN	NaN	NaN	NaN	NaN	NaN	NaN	NaN
NaN	NaN	NaN	NaN	NaN	NaN	NaN	NaN	NaN	NaN	NaN	NaN	NaN	NaN	NaN	NaN	NaN	NaN	NaN	NaN	NaN	NaN	NaN	NaN	NaN	NaN	NaN	NaN	NaN	NaN	NaN	NaN	NaN	NaN	NaN	NaN	NaN	NaN	NaN	NaN	NaN	NaN	NaN	NaN	NaN	NaN	NaN	NaN	NaN	NaN
NaN	NaN	NaN	NaN	NaN	NaN	NaN	NaN	NaN	NaN	NaN	NaN	NaN	NaN	NaN	NaN	NaN	NaN	NaN	NaN	NaN	NaN	NaN	NaN	NaN	NaN	NaN	NaN	NaN	NaN	NaN	NaN	NaN	NaN	NaN	NaN	NaN	NaN	NaN	NaN	NaN	NaN	NaN	NaN	NaN	NaN	NaN	NaN	NaN	NaN
NaN	NaN	NaN	NaN	NaN	NaN	NaN	NaN	NaN	NaN	NaN	NaN	NaN	NaN	NaN	NaN	NaN	NaN	NaN	NaN	NaN	NaN	NaN	NaN	NaN	NaN	NaN	NaN	NaN	NaN	NaN	NaN	NaN	NaN	NaN	NaN	NaN	NaN	NaN	NaN	NaN	NaN	NaN	NaN	NaN	NaN	NaN	NaN	NaN	NaN
NaN	NaN	NaN	NaN	NaN	NaN	NaN	NaN	NaN	NaN	NaN	NaN	NaN	NaN	NaN	NaN	NaN	NaN	NaN	NaN	NaN	NaN	NaN	NaN	NaN	NaN	NaN	NaN	NaN	NaN	NaN	NaN	NaN	NaN	NaN	NaN	NaN	NaN	NaN	NaN	NaN	NaN	NaN	NaN	NaN	NaN	NaN	NaN	NaN	NaN
NaN	NaN	NaN	NaN	NaN	NaN	NaN	NaN	NaN	NaN	NaN	NaN	NaN	NaN	NaN	NaN	NaN	NaN	NaN	NaN	NaN	NaN	NaN	NaN	NaN	NaN	NaN	NaN	NaN	NaN	NaN	NaN	NaN	NaN	NaN	NaN	NaN	NaN	NaN	NaN	NaN	NaN	NaN	NaN	NaN	NaN	NaN	NaN	NaN	NaN
NaN	NaN	NaN	NaN	NaN	NaN	NaN	NaN	NaN	NaN	NaN	NaN	NaN	NaN	NaN	NaN	NaN	NaN	NaN	NaN	NaN	NaN	NaN	NaN	NaN	NaN	NaN	NaN	NaN	NaN	NaN	NaN	NaN	NaN	NaN	NaN	NaN	NaN	NaN	NaN	NaN	NaN	NaN	NaN	NaN	NaN	NaN	NaN	NaN	NaN
NaN	NaN	NaN	NaN	NaN	NaN	NaN	NaN	NaN	NaN	NaN	NaN	NaN	NaN	NaN	NaN	NaN	NaN	NaN	NaN	NaN	NaN	NaN	NaN	NaN	NaN	NaN	NaN	NaN	NaN	NaN	NaN	NaN	NaN	NaN	NaN	NaN	NaN	NaN	NaN	NaN	NaN	NaN	NaN	NaN	NaN	NaN	NaN	NaN	NaN
386.213098236776	385.621178225205	396.512670565302	394.649895178197	363.253190403267	399.079934747145	365.62893081761	376.866666666667	391.034985422741	382.691878172589	367.618801652893	377.74414893617	370.949414270501	370.364018937401	372.720376522702	372.746150024839	377.891505466779	395.963604852686	395.53235908142	378.458380202475	375.638917262513	374.955638695885	376.596500530223	365.691756272401	375.28587196468	384.781828703704	378.713118938234	385.550175029172	370.940828402367	365.702959830867	383.628055260361	382.806311207835	373.534541336353	362.530026109661	359.764737696052	373.998575409585	357.789197692711	380.920124481328	368.126625211984	364.98255515649	387.649381261049	357.901234567901	358.820325659742	369.968597726042	366.740010655301	387.551211453744	365.178459937565	381.252998286693	356.739009460211	363.262797597246
391.869	393.092616580311	397.787052810903	387.353697749196	365.11417539989	408.655316919853	375.323144104803	384.486649874055	392.331635252165	387.483822042467	376.604374702806	386.529689963216	382.98292809105	370.961889425658	376.72183908046	383.254054054054	382.453488372093	396.203125	401.430107526882	384.155328798186	389.423498694517	375.58401937046	383.368607594937	367.384946236559	379.316139767055	388.929653679654	389.803743045018	389.307608100712	375.158234660926	369.922997416021	387.471397139714	376.165086447295	382.563596491228	373.568329718004	371.322511974454	373.237005884025	360.971520687802	388.612139917695	375.842957366433	374.310471204189	390.780606060606	371.381076842655	359.643297812675	375.100775193798	376.393805309734	385.930944963655	382.73544973545	383.208262591964	364.02332361516	362.386083375063
391.689802455953	396.86678614098	396.057366362451	NaN	372.757478632479	401.881383855025	380.468818380744	381.080148619958	394.240214477212	389.919564089258	386.834698055271	385.325013276686	379.249867374005	375.732180293501	374.407807807808	375.395821880154	391.331114808652	398.629601803156	396.022130013831	381.01397515528	383.058095750403	378.123273113709	392.304600740349	374.587023686921	379.683544303797	379.762942779292	395.9633401222	397.285441830896	368.02752293578	381.021773765268	381.384135977337	381.37651598677	380.892461197339	382.158791208791	372.47722095672	382.618802662477	376.670391061453	397.898065865133	382.812790697674	372.478590785908	390.930303030303	374.05701754386	364.252293577982	375.695367847411	370.205464480874	391.709944751381	388.020907700153	386.878103837472	362.878822850548	371.281331503469
381.823253388947	398.624214734437	403.512793176972	381.265317594154	360.728751311647	395.764608599779	372.115202524987	376.646367521367	384.326933333333	381.715859030837	373.397767630644	392.356555128908	379.154282473057	367.266417512013	367.788145539906	371.876	390.473800738007	391.660092044707	407.9669327252	NaN	388.81	383.314438502674	391.715328467153	370.651452282158	371.638823529412	377.888177052999	386.16180108857	379.820543806647	365.57388500806	386.595499738357	383.659477866061	374.116240266963	368.595046082949	371.354314720812	372.425531914894	371.310831991756	372.993844432009	382.85675821217	372.380926130099	373.989247311828	376.5	366.363205060622	359.194046937607	369.091607240812	370.44997236042	382.424259055982	381.103266596417	380.378161628624	356.74664331582	370.214496265734
380.75864160097	387.863586358636	395.970612244898	374.434065934066	354.927894736842	390.47145187602	363.017663817664	369.953584321815	377.812669193286	371.583833970508	371.671414038657	379.470923603193	369.643482740855	358.279605263158	365.735498839907	368.409745293466	378.661945812808	372.713054187192	396.981677917068	380.304195804196	NaN	374.460625674218	381.063248682319	367.482162162162	362.388616891065	383.177391304348	374.932562620424	369.006622516556	366.525460455038	372.034108527132	376.982326111745	361.424325811778	355.023863636364	362.448574338086	364.80255839822	367.582513948028	363.717948717949	370.385918475384	365.600346020761	361.809855382967	364.97583081571	362.309734513274	350.30023923445	361.249033683048	365.506795016988	376.602521929825	372.824274406332	370.882035928144	354.208212839792	360.76631715112
386.462049861496	382.046523517382	391.748771498771	378.008333333333	365.702590673575	386.235124205661	371.535525543159	379.641192411924	378.772703133298	378.20582010582	379.981977342945	387.12064194798	370.014925373134	362.411480686695	359.48224852071	359.36562150056	378.498799519808	373.073520964963	402.282135794331	402.344776119403	383.76617954071	376.526864893062	382.474160895045	371.548793859649	364.135214579659	380.784851811196	379.601913875598	373.948317307692	365.299356223176	374.796601441813	379.005226480836	373.223904813413	360.646180356117	366.467614533965	365.399662731872	369.434554082432	365.923685698135	381.877516778523	372.382991202346	374.852910602911	372.33677184466	369.581025641026	352.933995327103	367.663440860215	363.934188510876	379.748143917761	375.850666666667	378.158450704225	354.8644356211	368.093679003174
381.327272727273	380.129254829807	390.975594091201	371.691891891892	361.931735278791	389.320765334834	367.460914881297	386.176724137931	381.059606173497	375.175668589407	381.715380405036	388.036504424779	361.951731374606	357.104761904762	362.321793416572	367.557517084282	377.008176100629	370.582672706682	387.764258555133	401.049462365591	382.64667988107	383.564130434783	385.334328358209	378.389701897019	368.552229688454	382.159574468085	390.699614271938	366.872246696035	364.694400837258	373.866666666667	385.272189349112	385.812687013764	366.631000578369	366.771744860306	366.775386313466	368.447874601924	366.929893438026	378.820024570025	375.152121212121	373.588810429115	368.012292562999	368.90923566879	364.758083832335	365.026638252531	362.509940891994	384.600122473974	370.193497640273	364.454952434247	362.090489913545	365.958634004632
369.647863247863	380.862571577303	377.453815261044	370.061331775701	363.674788135593	374.592551417454	363.812799043062	382.435843054083	367.504692387904	356.796546141392	370.734848484848	375.657237936772	369.526038926881	359.50332963374	349.262492820218	373.026053215078	372.48496481126	372.109557109557	388.715384615385	391.527147766323	372.479074347612	375.704618689581	379.744254278729	365.00525210084	363.090470446321	372.761426978818	379.818722139673	365.08564231738	361.999443516973	372.101382488479	365.679332181923	369.34219269103	356.926701570681	369.74853515625	358.071829405163	364.020065082467	369.819318181818	367.733552631579	374.290098436595	366.535790598291	349.61644695543	359.791477272727	356.849275362319	367.026203208556	369.497206703911	369.27036199095	367.197972251868	369.711111111111	357.045977011494	361.629965156794
363.024390243902	NaN	367.258737316798	356.520159000568	362.10941475827	373.59040374488	358.112799532437	371.255933952528	368.656081808396	376.271186440678	364.048819742489	379.679953106682	366.662617338487	358.257275902212	344.599765944997	357.690839694656	365.11783042394	NaN	374.850725639254	371.892184826013	378.948065712772	365.117845117845	374.754160722777	362.641425389755	349.301270417423	371.82056892779	366.343817787419	360.310471524801	357.045926735921	366.679406731318	361.474847982311	357.458989679522	348.945410917816	363.195431472081	351.37673900946	358.416942673527	364.225964149919	353.801662049861	354.335868929198	359.636993603411	354.168856767411	364.873130193906	357.410798122066	366.639053254438	363.909638554217	358.472777777778	363.904788112273	360.515081206497	349.061873895109	358.125358773646
336.363791146424	371.23845736013	352.805224304373	336.55927230047	366.507901907357	347.884783969944	356.43875147232	364.913764510779	348.524867724868	358.302013422819	366.010692177828	363.333918128655	367.654478007419	336.527822798487	345.047257876313	356.105202312139	354.372135102533	386.654618473896	362.453207769276	369.701912260967	384.96115427303	364.838938053097	375.240131578947	349.758082497213	354.662485065711	375.823976608187	374.197375926982	344.798421372192	357.400110680686	367.483429773803	339.306278713629	363.596471885336	348.278191184888	358.355497382199	346.894826606026	350.220535077234	355.738240177089	325.285954113039	358.158444573418	358.934853420195	355.120474406991	364.112169312169	353.556069364162	359.998922413793	363.094861660079	355.274620146314	358.388606880993	338.373301831069	350.998247663551	353.090497663038
303.513190954774	353.004501969612	NaN	301.185857321652	362.534342888048	315.963011031798	344.746885617214	336.790178571429	326.957662492546	347.973166368515	338.30069124424	333.325870646766	361.295367847411	337.578306878307	343.132226674299	336.481198589894	348.247976878613	382.058947368421	NaN	356.235555555556	374.61493239271	373.863047501542	349.005763688761	340.518296013108	338.502339181287	381.501107419712	359.02561048243	346.965002868617	352.763779527559	351.816111111111	305.69837587007	350.808964781217	338.724484104852	344.787792355961	347.987020010817	340.208342968329	343.612083568605	299.049122807018	346.405586592179	365.252131546894	342.7521631644	359.422751322751	342.588838268793	345.695580110497	358.204478491456	343.829525483304	345.317489335771	312.801707156927	345.140779522978	340.375122983078
NaN	NaN	NaN	304.738246505718	356.086515513126	287.200833912439	339.910176236498	330.935301507538	NaN	343.581441922563	NaN	NaN	363.919474585951	325.39558573854	328.438792621576	NaN	347.745911214953	380.011205976521	NaN	NaN	NaN	373.951236749117	NaN	332.058100558659	332.180260047281	378.967294350842	325.611469072165	334.946983546618	NaN	NaN	293.738126649076	352.016438356164	333.924681344148	NaN	337.094067343666	336.444787781094	347.79057591623	NaN	351.405666063894	370.067613252197	331.023226616447	350.094488188976	335.081490104773	NaN	324.549058473736	NaN	NaN	NaN	333.863975155279	332.04481809808
NaN	NaN	NaN	301.247491638796	353.672661870504	303.653359946773	329.898948598131	NaN	NaN	394.712616144019	292.596169858451	NaN	363.495917256396	316.914419695193	329.942004504504	NaN	347.081572769953	411.306138933764	NaN	379.852188743604	NaN	390.613079019074	NaN	328.100529100529	327.848522167488	NaN	NaN	331.360604153556	NaN	352.790903348073	322.059231253938	354.56223628692	318.083139534884	368.651461154669	329.327586206897	325.720199279399	317.619087837838	282.011585807386	338.930523917995	330.169269887396	317.718851924331	348.360773480663	319.45835694051	NaN	NaN	NaN	NaN	NaN	338.439828955406	328.542134831461
NaN	NaN	NaN	NaN	366.271791767554	NaN	320.203988603989	NaN	NaN	385.053344537815	NaN	NaN	NaN	301.952193475816	323.976506024096	NaN	319.696291936433	380.043036461446	NaN	368.221518987342	NaN	399.10362400906	NaN	334.924336533032	320.982025164769	NaN	NaN	316.295154185022	NaN	NaN	328.101313969571	354.052445789208	316.486535008977	NaN	312.975897161221	320.009216589862	329.270859277709	NaN	NaN	358.692307692308	309.532721712538	330.684455958549	NaN	NaN	NaN	NaN	NaN	NaN	318.266474214611	315.293646556327
NaN	NaN	NaN	294.512178148921	369.964180569185	NaN	324.311168831169	NaN	NaN	387.171836187969	263.350842418236	NaN	NaN	303.835519125683	315.280802292264	NaN	317.142521994135	372.023517169615	NaN	NaN	NaN	371.355758880517	NaN	326.031713554987	319.080446271286	NaN	NaN	308.754772393539	NaN	NaN	341.075514874142	346.250123823675	309.556404230317	NaN	311.27356217864	309.033248436687	NaN	NaN	NaN	340.526222746022	304.289937106918	327.433494884222	NaN	NaN	NaN	NaN	NaN	NaN	314.310934981472	325.328052230946
NaN	NaN	354.256394640682	258.036789297659	364.88244122061	NaN	313.246169055858	NaN	NaN	347.985019710907	233.387755102041	NaN	NaN	309.57661505606	301.966230936819	NaN	307.819751753913	372.625417315825	NaN	350.020036429873	NaN	344.554371002132	NaN	318.192307692308	304.48424796748	NaN	NaN	295.365162037037	NaN	NaN	344.511566771819	346.336082474227	293.831573389652	NaN	311.189922142706	301.05638735143	NaN	NaN	NaN	295.085781433608	303.762285714286	339.394474637681	NaN	NaN	NaN	NaN	NaN	NaN	306.044215767154	316.607958216809
NaN	NaN	NaN	NaN	382.483193277311	NaN	316.368397291196	NaN	NaN	326.263413387839	NaN	NaN	NaN	317.210676835081	306.460925833748	NaN	284.126659292035	328.110654651471	NaN	353.190439770555	NaN	NaN	NaN	313.820768136558	293.769703172978	NaN	NaN	273.163533834586	NaN	NaN	329.830843116329	317.193018480493	296.218492019813	NaN	315.094914870439	305.092150007671	NaN	NaN	NaN	284.717070732317	303.360664523044	347.444578798871	NaN	NaN	NaN	NaN	NaN	NaN	314.223486207314	322.53251143735
NaN	NaN	367.220695230396	NaN	NaN	NaN	328.026913372582	NaN	NaN	NaN	NaN	NaN	340.804088586031	NaN	309.777364505845	NaN	272.170225385528	NaN	NaN	379.361462093863	NaN	NaN	NaN	315.504651162791	295.667871900826	NaN	NaN	277.858760429082	NaN	NaN	NaN	NaN	296.546213808463	NaN	307.36748216106	313.242439266237	NaN	NaN	NaN	269.950974601299	305.39281828074	325.680831408776	320.238896075895	NaN	NaN	346.862709634989	NaN	NaN	331.614222222222	339.417511520737
NaN	NaN	399.08719851577	NaN	372.490303541315	NaN	NaN	NaN	NaN	307.560188298588	NaN	NaN	NaN	NaN	287.984800838574	NaN	NaN	NaN	NaN	357.713656387665	NaN	304.399373259053	NaN	309.715012722646	280.459443099274	358.27724665392	NaN	NaN	NaN	NaN	382.955818022747	358.104541559554	313.115825688073	NaN	315.019105312209	294.766505195522	NaN	NaN	NaN	314.940046838408	NaN	321.616055045872	316.360958562157	NaN	301.076095947064	392.79215851602	NaN	NaN	NaN	NaN
NaN	NaN	342.368277474669	NaN	NaN	NaN	301.826673326673	NaN	NaN	282.029521829522	NaN	NaN	301.309029725182	302.121274409044	NaN	NaN	NaN	NaN	NaN	NaN	NaN	347.116921558954	NaN	295.052109181141	NaN	351.164700742682	NaN	NaN	NaN	NaN	360.777072949705	323.476797552269	NaN	NaN	285.42264573991	275.704617628746	NaN	NaN	NaN	NaN	284.94427244582	NaN	339.384389425094	NaN	298.749103942652	368.084948453608	NaN	NaN	314.903948772679	NaN
NaN	NaN	319.328298533985	NaN	348.005035669324	NaN	NaN	NaN	NaN	281.192502532928	NaN	NaN	290.028286189684	NaN	NaN	NaN	NaN	NaN	NaN	293.827981651376	NaN	345.995424504321	NaN	274.081154684096	NaN	354.779595350839	NaN	NaN	NaN	NaN	335.508888888889	312.567035079289	NaN	NaN	NaN	267.217815741306	NaN	NaN	NaN	346.357736240914	248.375859912445	NaN	314.66621183863	NaN	NaN	365.783340344973	NaN	NaN	NaN	NaN
NaN	NaN	324.623831775701	NaN	351.137451065681	NaN	275.488778054863	NaN	NaN	NaN	NaN	NaN	279.552328767123	NaN	NaN	NaN	NaN	NaN	NaN	293.382271468144	NaN	296.227673649394	NaN	260.267401392111	264.398048279404	351.791592920354	NaN	NaN	NaN	NaN	325.450962830273	307.474149976712	310.593996840442	NaN	249.491028708134	NaN	NaN	NaN	NaN	359.712093308778	NaN	290.66919328641	324.406280196033	NaN	303.123814541623	363.777429467085	NaN	NaN	289.31326584976	NaN
NaN	NaN	319.841439688716	NaN	341.415137614679	NaN	263.354280059377	NaN	NaN	286.4637599094	NaN	NaN	273.72799156563	NaN	NaN	NaN	NaN	NaN	NaN	272.331789229878	NaN	292.261744966443	NaN	264.265513126492	259.626964014192	355.767876787679	NaN	NaN	NaN	NaN	321.619597774925	298.106312292359	304.691701437181	NaN	NaN	271.649708532061	NaN	NaN	NaN	349.948731501057	NaN	NaN	324.858919696185	NaN	292.287671232877	362.899789473684	NaN	NaN	281.899922420481	NaN
NaN	NaN	NaN	NaN	333.825571177504	NaN	265.441558441558	NaN	NaN	281.723085163364	NaN	NaN	289.129778197263	NaN	NaN	NaN	291.009994121105	NaN	NaN	272.806261075015	NaN	NaN	NaN	NaN	268.450089659295	348.879003558719	NaN	NaN	NaN	NaN	306.494741270509	295.335570469799	314.476120137863	NaN	NaN	NaN	NaN	NaN	NaN	342.36992481203	NaN	261.888209121246	354.637602179837	NaN	278.669230769231	361.923314235346	NaN	NaN	279.408536585366	NaN
NaN	NaN	NaN	NaN	339.708127525819	NaN	247.08452454941	NaN	NaN	280.097290640394	NaN	NaN	273.035897435897	256.218476062036	NaN	NaN	NaN	NaN	NaN	273.847642679901	NaN	347.153397027601	NaN	NaN	245.181554524362	361.786673553719	NaN	NaN	NaN	NaN	305.510179153094	287.695144724556	300.362247191011	NaN	243.158940397351	268.383492702567	NaN	NaN	NaN	326.861625514403	NaN	260.603427895981	314.776878363186	NaN	267.52	356.395964125561	NaN	NaN	265.038897893031	NaN
NaN	NaN	NaN	NaN	331.53729216152	NaN	236.3074204947	NaN	NaN	275.105	NaN	NaN	260.487262872629	242.586444572085	NaN	NaN	NaN	NaN	NaN	269.890816326531	NaN	315.114415781487	NaN	NaN	218.362011912641	363.370770676692	NaN	NaN	NaN	NaN	289.197457627119	277.643131604227	279.126078619367	NaN	253.962539021852	290.521418020679	NaN	NaN	NaN	338.556097560976	NaN	262.083475298126	311.808648644328	NaN	242.454387990762	353.230149133414	NaN	NaN	250.315380344253	NaN
NaN	NaN	NaN	NaN	334.240820219361	NaN	233.097271648873	NaN	NaN	265.119047619048	NaN	NaN	245.81978021978	237.195600475624	NaN	NaN	271.079742446756	NaN	NaN	264.439252336449	NaN	357.029708853238	NaN	NaN	214.507186858316	351.508667657256	NaN	NaN	NaN	NaN	285.542795698925	283.65335235378	270.437025796662	NaN	256.250603573153	281.500501002004	NaN	NaN	NaN	328.16192893401	NaN	257.251544076362	310.883200957458	NaN	222.698753462604	351.532931554025	NaN	NaN	250.147578347578	NaN
NaN	NaN	NaN	NaN	326.340792540793	NaN	227.485491071429	NaN	NaN	259.443729903537	NaN	NaN	239.451506849315	NaN	NaN	NaN	243.315051797684	NaN	NaN	286.473108043789	NaN	353.726303982053	NaN	NaN	198.635424354244	341.888039322774	NaN	NaN	NaN	NaN	282.961214165261	280.792606817091	261.630776560267	NaN	264.562124711316	NaN	NaN	NaN	NaN	324.919289340101	NaN	257.233983286908	310.350632345481	NaN	213.503921568627	342.356130108424	NaN	NaN	NaN	NaN
NaN	NaN	NaN	NaN	327.123352662098	NaN	226.375	NaN	NaN	248.614383137012	NaN	NaN	223.401098901099	NaN	NaN	NaN	242.609949123799	NaN	NaN	300.81378600823	NaN	343.784410458806	NaN	NaN	190.884471117779	348.117474302496	NaN	NaN	NaN	NaN	290.018219461698	279.953102794884	272.636316064887	NaN	275.893529141808	NaN	NaN	NaN	NaN	318.979106210099	NaN	243.903094875698	300.854494173504	NaN	179.132874015748	345.396551724138	NaN	NaN	NaN	NaN
NaN	NaN	NaN	NaN	318.565196548418	NaN	219.662847790507	NaN	NaN	224.582175371346	NaN	NaN	221.264030612245	NaN	NaN	NaN	224.313671444322	NaN	NaN	314.904988123515	NaN	303.277027027027	NaN	NaN	185.425910245555	335.573678861789	NaN	NaN	NaN	NaN	283.799687622023	290.359263050154	264.17471042471	NaN	266.763603925067	NaN	NaN	NaN	NaN	315.59516298633	NaN	242.591606960082	296.187316972243	NaN	169.24678111588	345.410777385159	NaN	NaN	NaN	NaN
NaN	NaN	NaN	NaN	312.793367346939	NaN	206.003236245955	NaN	NaN	241.729806598407	NaN	NaN	203.44050802139	NaN	NaN	NaN	203.630447761194	NaN	NaN	289.360448807854	NaN	174.339285714286	NaN	NaN	175.396347031963	306.699658703072	NaN	NaN	NaN	NaN	272.038583929992	294.367481203008	273.304860088365	NaN	283.558652246256	NaN	NaN	NaN	NaN	313.300223214286	NaN	238.132898696088	295.657984227033	NaN	NaN	330.382901134522	NaN	NaN	NaN	NaN
NaN	NaN	NaN	NaN	309.785063752277	NaN	210.933898305085	NaN	NaN	223.074618736383	NaN	NaN	201.208965517241	218.974230043997	NaN	NaN	184.098490865766	NaN	NaN	286.111618467783	NaN	191.102603369066	NaN	NaN	177.318525519849	264.310192023634	NaN	NaN	NaN	NaN	250.863397548161	295.561235356762	283.941063727839	NaN	284.212041884817	NaN	NaN	NaN	NaN	315.904707884288	NaN	243.412429378531	291.336502076613	NaN	NaN	317.076078431373	NaN	NaN	238.215808632345	NaN
NaN	NaN	NaN	NaN	308.509083227714	NaN	224.966477272727	NaN	NaN	229.555555555556	NaN	NaN	203.768377253814	210.126632595116	NaN	NaN	173.063492063492	NaN	NaN	296.901910170367	NaN	191.05144193297	NaN	NaN	175.188311688312	175.308529945554	NaN	NaN	NaN	NaN	239.224351297405	298.807655954631	282.055906221821	NaN	270.262572135202	NaN	NaN	NaN	NaN	318.388326848249	NaN	249.034514925373	293.90350683628	NaN	NaN	296.941561273441	NaN	NaN	233.456103896104	NaN
NaN	NaN	NaN	NaN	271.038872276805	NaN	215.566847557967	NaN	NaN	198.731707317073	NaN	NaN	201.018134715026	208.569922308546	NaN	NaN	150.893267651888	NaN	NaN	284.48349604835	NaN	200.051923076923	NaN	NaN	170.591065292096	171.415025528811	NaN	NaN	NaN	NaN	215.964755639098	290.051789077213	268.612194110328	NaN	262.951290591174	NaN	NaN	NaN	NaN	301.696984202968	NaN	244.165975103734	276.773552439233	NaN	NaN	163.944009632751	NaN	NaN	231.16987012987	NaN
NaN	NaN	NaN	NaN	250.714648065948	NaN	212.996819627442	NaN	NaN	192.706128133705	NaN	NaN	191.867859600826	211.176539589443	NaN	NaN	147.894160583942	NaN	NaN	266.688560243584	NaN	180.691616766467	NaN	NaN	166.412408759124	176.070815450644	NaN	NaN	NaN	NaN	216.309066547566	277.715751896475	273.103578154426	NaN	266.000845665962	NaN	NaN	NaN	NaN	285.913950456323	NaN	241.71063441351	271.719555103416	NaN	NaN	NaN	NaN	NaN	224.64155982906	NaN
NaN	NaN	NaN	NaN	191.254256526674	NaN	206.138013371538	NaN	NaN	NaN	NaN	NaN	197.352916134525	215.243974132863	NaN	NaN	150.007978723404	NaN	NaN	263.875760649087	NaN	177.775406504065	NaN	NaN	166.530411449016	184.515566625156	NaN	NaN	NaN	NaN	202.3481163567	286.453813358598	280.571765816808	NaN	263.336645962733	NaN	NaN	NaN	NaN	302.269590931493	NaN	247.613565372602	271.775682959208	NaN	NaN	186.127490039841	NaN	NaN	227.308724832215	NaN
NaN	NaN	NaN	NaN	156.650398639629	NaN	200.056953642384	NaN	NaN	198.264017033357	NaN	NaN	191.089274245344	211.113006396588	NaN	NaN	147.40234375	NaN	NaN	260.450362164465	NaN	177.233361415333	NaN	NaN	167.513853904282	192.993252361673	NaN	NaN	NaN	NaN	200.287506029908	279.797228637413	276.819277108434	NaN	253.137959183673	NaN	NaN	NaN	NaN	251.476840565578	NaN	242.448825875055	249.463527022529	NaN	NaN	190.788649706458	NaN	NaN	223.739465337562	NaN
NaN	NaN	NaN	NaN	163.607363735565	NaN	176.993582887701	NaN	NaN	203.76617954071	NaN	NaN	178.789368770764	209.969387755102	NaN	NaN	145.178714859438	NaN	NaN	250.828199566161	NaN	174.01531213192	NaN	NaN	154.435164835165	178.578947368421	NaN	NaN	NaN	NaN	197.218765432099	295.566180171112	276.910244360902	NaN	264.686274509804	NaN	NaN	NaN	NaN	273.758672699849	NaN	234.500220167327	239.878889080775	NaN	NaN	178.187432286024	NaN	NaN	217.141686746988	NaN
NaN	NaN	NaN	NaN	165.671942154345	NaN	165.41095890411	NaN	NaN	193.054580896686	NaN	NaN	188.49860568879	209.356663470757	NaN	NaN	NaN	NaN	NaN	242.347442680776	NaN	180.875641025641	NaN	NaN	140.248508946322	172.097538742024	NaN	NaN	NaN	NaN	187.549822964087	284.750503018109	259.941829484902	NaN	267.149931224209	NaN	NaN	NaN	NaN	262.074946466809	NaN	222.498903989478	192.561611591949	NaN	NaN	168.886335403727	NaN	NaN	210.021287379625	NaN
NaN	NaN	NaN	NaN	174.36277173913	NaN	160.578451178451	NaN	NaN	198.71669793621	NaN	NaN	191.70801638385	213.826941986234	NaN	NaN	NaN	NaN	NaN	230.78384279476	NaN	185.751824817518	NaN	NaN	139.065491183879	NaN	NaN	NaN	NaN	NaN	173.853146853147	235.934601664685	253.523063533507	NaN	260.175799086758	NaN	NaN	NaN	NaN	273.268191268191	NaN	220.207712082262	180.724670674074	NaN	NaN	184.164441321152	NaN	NaN	211.590172503921	NaN
NaN	NaN	NaN	NaN	175.748627260982	NaN	164.97247706422	NaN	NaN	173.004735595896	NaN	NaN	191.093769278223	218.603520148217	NaN	NaN	NaN	NaN	NaN	244.068965517241	NaN	187.667016806723	NaN	NaN	143.146189735614	NaN	NaN	NaN	NaN	NaN	175.181964573269	154.538902538903	250.41418380193	NaN	253.777729636049	NaN	NaN	NaN	NaN	249.416253716551	NaN	214.511551155116	182.45302082902	NaN	NaN	187.188449848024	NaN	NaN	213.160391954616	NaN
NaN	NaN	NaN	NaN	169.62606060238	NaN	170.038439138031	NaN	NaN	168.078141499472	NaN	NaN	199.819452887538	223.559768064228	NaN	NaN	NaN	NaN	NaN	233.446829268293	NaN	185.862212943633	NaN	NaN	147.326975476839	NaN	NaN	NaN	NaN	NaN	168.164251207729	172.266157053509	240.054243219598	NaN	256.853747714808	NaN	NaN	NaN	NaN	256.566854990584	NaN	219.858126721763	187.090330245504	NaN	NaN	195.571534469978	NaN	NaN	209.329022245215	NaN
NaN	NaN	NaN	NaN	170.43709374513	NaN	165.921001926782	NaN	NaN	116.270300333704	NaN	NaN	192.459100957996	227.449932644814	NaN	NaN	NaN	NaN	NaN	223.73963806188	NaN	178.763855421687	NaN	NaN	NaN	NaN	NaN	NaN	NaN	NaN	162.01878914405	175.387329591018	243.291592920354	NaN	259.967557251908	NaN	NaN	NaN	NaN	237.579	NaN	241.476573592049	191.603499028696	NaN	NaN	198.120728929385	NaN	NaN	212.751249305941	NaN
NaN	NaN	NaN	NaN	168.835537523108	NaN	164.609065155807	NaN	NaN	121.065642458101	NaN	NaN	126.122274881517	228.303331890956	NaN	NaN	NaN	NaN	NaN	224.204708290686	NaN	176.235582822086	NaN	NaN	NaN	NaN	NaN	NaN	NaN	NaN	164.351826792963	166.037900874636	253.650639611822	NaN	245.883895131086	NaN	NaN	NaN	NaN	229.229993041058	NaN	238.66559926807	193.262135935779	NaN	NaN	206.383126934985	NaN	NaN	213.276829939461	NaN
NaN	NaN	NaN	NaN	167.755178995794	NaN	160.166912850812	NaN	NaN	126.503276539974	NaN	NaN	130.134637514384	225.665648188564	NaN	NaN	NaN	NaN	NaN	216.548336798337	NaN	163.15569823435	NaN	NaN	NaN	NaN	NaN	NaN	NaN	NaN	159.472459270753	170.6544	259.360283687943	NaN	242.837521663778	NaN	NaN	NaN	NaN	250.344577062792	NaN	234.161654135338	178.237774249423	NaN	NaN	200.398668639053	NaN	NaN	195.440308087291	NaN
NaN	NaN	NaN	NaN	137.996183206107	NaN	161.259865971705	NaN	NaN	132.187242798354	NaN	NaN	138.582547169811	234.337240757439	NaN	NaN	NaN	NaN	NaN	211.042220113852	NaN	NaN	NaN	NaN	NaN	NaN	NaN	NaN	NaN	NaN	156.762144053601	161.833103448276	249.087356321839	NaN	232.03855659911	NaN	NaN	NaN	NaN	154.026425591099	NaN	244.506353861193	172.992591889424	NaN	NaN	NaN	NaN	NaN	NaN	NaN
NaN	NaN	NaN	NaN	152.807174887892	NaN	168.945731303772	NaN	NaN	131.137330754352	NaN	NaN	154.114114114114	242.734542073454	NaN	NaN	NaN	NaN	NaN	200.084971098266	NaN	NaN	NaN	NaN	NaN	NaN	NaN	NaN	NaN	NaN	166.487891737892	154.904171364149	232.063627730294	NaN	214.472263132057	NaN	NaN	NaN	NaN	NaN	NaN	231.77800100452	171.980557083366	NaN	NaN	193.507703595011	NaN	NaN	NaN	NaN
NaN	NaN	NaN	NaN	175.55205811138	NaN	165.111188811189	NaN	NaN	NaN	NaN	NaN	174.3475	235.145861911294	NaN	NaN	NaN	NaN	NaN	194.439204545455	NaN	NaN	NaN	NaN	NaN	NaN	NaN	NaN	NaN	NaN	156.274916943522	NaN	213.22347740668	NaN	225.768764568765	NaN	NaN	NaN	NaN	NaN	NaN	239.37072243346	174.212077641984	NaN	NaN	NaN	NaN	NaN	200.867370892019	NaN
NaN	NaN	NaN	NaN	186.493670886076	NaN	167.920745920746	NaN	NaN	NaN	NaN	NaN	156.421301775148	240.276658476658	NaN	NaN	NaN	NaN	NaN	179.11496270294	NaN	NaN	NaN	NaN	NaN	NaN	NaN	NaN	NaN	NaN	NaN	NaN	195.090285714286	NaN	NaN	NaN	NaN	NaN	NaN	NaN	NaN	NaN	173.050154320988	NaN	NaN	NaN	NaN	NaN	201.366347177849	NaN
NaN	NaN	NaN	NaN	178.520731707317	NaN	172.814126394052	NaN	NaN	NaN	NaN	NaN	NaN	NaN	NaN	NaN	NaN	NaN	NaN	175.967252396166	NaN	NaN	NaN	NaN	NaN	NaN	NaN	NaN	NaN	NaN	163.278051787916	NaN	174.743535988819	NaN	NaN	NaN	NaN	NaN	NaN	NaN	NaN	NaN	186.573901464714	NaN	NaN	NaN	NaN	NaN	199.146086956522	NaN
NaN	NaN	NaN	NaN	NaN	NaN	NaN	NaN	NaN	NaN	NaN	NaN	NaN	NaN	NaN	NaN	NaN	NaN	NaN	NaN	NaN	NaN	NaN	NaN	NaN	NaN	NaN	NaN	NaN	NaN	NaN	NaN	NaN	NaN	NaN	NaN	NaN	NaN	NaN	NaN	NaN	NaN	NaN	NaN	NaN	NaN	NaN	NaN	NaN	NaN
NaN	NaN	NaN	NaN	NaN	NaN	NaN	NaN	NaN	NaN	NaN	NaN	NaN	NaN	NaN	NaN	NaN	NaN	NaN	NaN	NaN	NaN	NaN	NaN	NaN	NaN	NaN	NaN	NaN	NaN	NaN	NaN	NaN	NaN	NaN	NaN	NaN	NaN	NaN	NaN	NaN	NaN	NaN	NaN	NaN	NaN	NaN	NaN	NaN	NaN
NaN	NaN	NaN	NaN	NaN	NaN	NaN	NaN	NaN	NaN	NaN	NaN	NaN	NaN	NaN	NaN	NaN	NaN	NaN	NaN	NaN	NaN	NaN	NaN	NaN	NaN	NaN	NaN	NaN	NaN	NaN	NaN	NaN	NaN	NaN	NaN	NaN	NaN	NaN	NaN	NaN	NaN	NaN	NaN	NaN	NaN	NaN	NaN	NaN	NaN
NaN	NaN	NaN	NaN	NaN	NaN	NaN	NaN	NaN	NaN	NaN	NaN	NaN	NaN	NaN	NaN	NaN	NaN	NaN	NaN	NaN	NaN	NaN	NaN	NaN	NaN	NaN	NaN	NaN	NaN	NaN	NaN	NaN	NaN	NaN	NaN	NaN	NaN	NaN	NaN	NaN	NaN	NaN	NaN	NaN	NaN	NaN	NaN	NaN	NaN
NaN	NaN	NaN	NaN	NaN	NaN	NaN	NaN	NaN	NaN	NaN	NaN	NaN	NaN	NaN	NaN	NaN	NaN	NaN	NaN	NaN	NaN	NaN	NaN	NaN	NaN	NaN	NaN	NaN	NaN	NaN	NaN	NaN	NaN	NaN	NaN	NaN	NaN	NaN	NaN	NaN	NaN	NaN	NaN	NaN	NaN	NaN	NaN	NaN	NaN
NaN	NaN	NaN	NaN	NaN	NaN	NaN	NaN	NaN	NaN	NaN	NaN	NaN	NaN	NaN	NaN	NaN	NaN	NaN	NaN	NaN	NaN	NaN	NaN	NaN	NaN	NaN	NaN	NaN	NaN	NaN	NaN	NaN	NaN	NaN	NaN	NaN	NaN	NaN	NaN	NaN	NaN	NaN	NaN	NaN	NaN	NaN	NaN	NaN	NaN
NaN	NaN	NaN	NaN	NaN	NaN	NaN	NaN	NaN	NaN	NaN	NaN	NaN	NaN	NaN	NaN	NaN	NaN	NaN	NaN	NaN	NaN	NaN	NaN	NaN	NaN	NaN	NaN	NaN	NaN	NaN	NaN	NaN	NaN	NaN	NaN	NaN	NaN	NaN	NaN	NaN	NaN	NaN	NaN	NaN	NaN	NaN	NaN	NaN	NaN
NaN	NaN	NaN	NaN	NaN	NaN	NaN	NaN	NaN	NaN	NaN	NaN	NaN	NaN	NaN	NaN	NaN	NaN	NaN	NaN	NaN	NaN	NaN	NaN	NaN	NaN	NaN	NaN	NaN	NaN	NaN	NaN	NaN	NaN	NaN	NaN	NaN	NaN	NaN	NaN	NaN	NaN	NaN	NaN	NaN	NaN	NaN	NaN	NaN	NaN
NaN	NaN	NaN	NaN	NaN	NaN	NaN	NaN	NaN	NaN	NaN	NaN	NaN	NaN	NaN	NaN	NaN	NaN	NaN	NaN	NaN	NaN	NaN	NaN	NaN	NaN	NaN	NaN	NaN	NaN	NaN	NaN	NaN	NaN	NaN	NaN	NaN	NaN	NaN	NaN	NaN	NaN	NaN	NaN	NaN	NaN	NaN	NaN	NaN	NaN
NaN	NaN	NaN	NaN	NaN	NaN	NaN	NaN	NaN	NaN	NaN	NaN	NaN	NaN	NaN	NaN	NaN	NaN	NaN	NaN	NaN	NaN	NaN	NaN	NaN	NaN	NaN	NaN	NaN	NaN	NaN	NaN	NaN	NaN	NaN	NaN	NaN	NaN	NaN	NaN	NaN	NaN	NaN	NaN	NaN	NaN	NaN	NaN	NaN	NaN
NaN	NaN	NaN	NaN	NaN	NaN	NaN	NaN	NaN	NaN	NaN	NaN	NaN	NaN	NaN	NaN	NaN	NaN	NaN	NaN	NaN	NaN	NaN	NaN	NaN	NaN	NaN	NaN	NaN	NaN	NaN	NaN	NaN	NaN	NaN	NaN	NaN	NaN	NaN	NaN	NaN	NaN	NaN	NaN	NaN	NaN	NaN	NaN	NaN	NaN
NaN	NaN	NaN	NaN	NaN	NaN	NaN	NaN	NaN	NaN	NaN	NaN	NaN	NaN	NaN	NaN	NaN	NaN	NaN	NaN	NaN	NaN	NaN	NaN	NaN	NaN	NaN	NaN	NaN	NaN	NaN	NaN	NaN	NaN	NaN	NaN	NaN	NaN	NaN	NaN	NaN	NaN	NaN	NaN	NaN	NaN	NaN	NaN	NaN	NaN
NaN	NaN	NaN	NaN	NaN	NaN	NaN	NaN	NaN	NaN	NaN	NaN	NaN	NaN	NaN	NaN	NaN	NaN	NaN	NaN	NaN	NaN	NaN	NaN	NaN	NaN	NaN	NaN	NaN	NaN	NaN	NaN	NaN	NaN	NaN	NaN	NaN	NaN	NaN	NaN	NaN	NaN	NaN	NaN	NaN	NaN	NaN	NaN	NaN	NaN
NaN	NaN	NaN	NaN	NaN	NaN	NaN	NaN	NaN	NaN	NaN	NaN	NaN	NaN	NaN	NaN	NaN	NaN	NaN	NaN	NaN	NaN	NaN	NaN	NaN	NaN	NaN	NaN	NaN	NaN	NaN	NaN	NaN	NaN	NaN	NaN	NaN	NaN	NaN	NaN	NaN	NaN	NaN	NaN	NaN	NaN	NaN	NaN	NaN	NaN
[truncated: 4,101 more columns]
