# Supplementary material for: Notch-dependent and -independent transcription are modulated by tissue movements at gastrulation
Source: eLife. 2022 May 18;11:e73656. doi: 10.7554/eLife.73656 (PMC9183233; doi:10.7554/eLife.73656)
Supplement: Source data 1. [file elife-73656-data1.zip › numerical data/6S1D_m5m8 SuH_MSE|NE_sorted-nc14_normF-Y.txt]

305.351557093426	300.029433406917	273.821067821068	285.544294294294	299.060137065751	302.604327666151	305.503673469388	287.719298245614	279.79686386315	291.895510204082	294.037734277747	315.690653432589	309.026377036462	298.428205128205	276.871461778053	285.424647364514	304.646518745218	284.794074074074	288.017227877839	295.844495765974	299.873228346457	290.310569105691	307.910413476263	288.988123515439	311.33359193173	301.645550527903	290.325366229761	306.87725950783	289.798637395912	291.378337147216	291.390909090909	293.419033000767	294.982832618026	278.598694942904	283.840909090909	283.148639218423	288.762978142077	283.08899882904	266.99416909621	274.015048908954	282.903860160233	277.142935282443	280.69757489301	291.850864553314	280.875515818432	282.424142259792	287.752903225806	287.092592592593	280.234567901235	277.779543883898
278.097233201581	279.819880418535	280.076579925651	290.050181818182	286.551506718547	287.423913043478	291.101284958428	302.464948453608	284.118568232662	287.125101543461	292.361333373929	284.679867986799	296.714072970961	266.837966640191	293.058192303282	298.357086922475	280.045344129555	280.860759493671	274.077402135231	290.77245508982	293.455518945634	293.115577889447	300.049145299145	291.724417426545	279.722817764165	282.015071590053	282.938411669368	296.777860774599	289.273510971787	291.317420435511	297.967226219025	299.478358208955	247.223433242507	275.004145936982	281.361549497848	296.325803649001	282.772727272727	272.405102568886	284.567624386826	285.207614942529	285.182242990654	290.026494719698	280.58553076403	283.71224051539	283.599345870809	284.11534725091	288.160144927536	291.90522875817	282.472944483486	266.489203276247
291.045384615385	281.678463855422	270.477146814404	292.144517066086	297.629952981639	290.292817679558	289.892109500805	331.294615384615	301.397598398933	287.643464810518	294.860709698137	306.806593406593	305.179142136249	297.540499621499	298.944935131917	310.114519427403	293.880539499037	290.539760731879	281.775825720309	304.655547498187	285.625931445604	296.579163248564	292.275949367089	301.470886075949	291.361643835616	279.074733096085	289.223175965665	306.632773650723	309.488262910798	285.297501892506	296.834958739685	282.386513157895	288.664912280702	267.137459807074	283.198560287942	293.174082747853	287.33257918552	291.305171899841	286.841894060995	287.871183916605	281.318051575931	297.231976366438	295.234652114598	305.629823413996	287.23268921095	288.223547109452	281.860128617363	287.74226006192	275.982352941176	276.501464128843
297.198871650212	266.622367465505	285.519101123596	295.25181598063	295.244362791975	274.965960665658	287.050580431177	306.971914264597	277.748373101952	281.502008032129	297.198921473663	291.691027496382	307.354691075515	315.551020408163	296.433328220859	275.544127866574	290.915364583333	276.534722222222	284.856340288925	301.349056603774	279.459176029963	290.944117647059	293.60914105595	304.796200345423	279.336795252225	293.740899357602	274.756880733945	307.03199212311	291.690814040329	294.992630803242	294.537872991584	NaN	276.345098039216	272.757341576507	275.204724409449	283.155410903173	282.179775280899	273.131287983768	279.858956276446	289.67385620915	281.555107526882	289.263044176673	291.711313394018	301.405562742561	281.475299401198	282.095707764267	280.123905723906	288.737269372694	290.750325945241	284.74540503744
288.25386996904	270.116014234875	280.79	307.272506082725	289.806866557823	301.290881688018	272.645004061738	285.99375975039	288.968033356498	278.778729478944	311.151649530983	299.954268292683	306.662799690642	305.711473183978	289.648436359211	291.873479318735	283.094048493755	297.184345281639	279.484441301273	276.993426458505	277.835684647303	285.166402535658	290.876935615322	301.782962962963	302.993577392421	287.022222222222	280.013206162876	310.967661307742	288.473025801407	293.651551312649	292.507910074938	306.877371273713	293.940620782726	269.127171646977	279.761972837741	277.293369055593	279.706867671692	268.852954612437	277.539375928678	283.893805309734	274.0167000668	287.902704502728	299.810202550638	293.593093093093	274.162393162393	288.298084421181	291.550675675676	289.029390154298	303.92091152815	284.858806404658
311.135353535354	296.271428571429	286.951063829787	296.68603827073	299.875128836163	293.713981547197	305.841472045294	301.42024291498	284.478373702422	312.13566552901	299.461825141493	307.06270096463	305.999095840868	315.590114068441	289.77288341149	300.0563286945	302.984147952444	310.528037383178	279.318419090231	296.645004061738	284.461538461538	306.252873563218	299.038720538721	300.013097072419	312.478129713424	291.336305732484	286.368546465449	304.695440158364	293.666915608663	306.776995305164	303.93661971831	285.209937018894	291.906005221932	271.740843123704	279.077828646174	285.247391037446	281.763157894737	287.438974678891	309.594660194175	299.226353555121	286.574793875147	293.96189259992	292.358369098712	306.816688567674	289.833766233766	287.956349371705	289.264199106573	292.326032540676	284.62976022567	288.016795865633
296.73232799246	295.092123769339	285.543871866295	276.917628945343	291.929615064381	293.146625290923	303.96372688478	308.995192307692	285.913542926239	275.700209643606	310.057382761172	311.778939507095	304.027488855869	294.984274481773	306.100610138654	299.80316586373	294.353746397695	285.456127080182	284.531393568147	304.022607385079	283.420723226704	299.076470588235	305.918138041734	296.745437956204	285.722222222222	294.37048424289	302.701071080818	299.164785764522	288.651595744681	307.427382753404	286.360992907801	290.521276595745	296.406889128095	278.630936227951	279.805219605347	294.511612021858	297.279228855721	291.948654421495	285.028552005438	288.76652892562	283.772849462366	292.808091089123	285.880105401845	321.374012921752	276.58932238193	299.747363100191	294.153945666235	311.131191432396	276.018292682927	288.551923076923
289.95758051846	281.297817715019	287.760342368046	308.855532064834	297.772345095827	289.771488469602	308.185236768802	317.526428571429	302.06693989071	297.291400142146	302.290604252971	304.475313190862	320.404609475032	308.856690419636	310.781049614512	310.18804483188	290.406931964056	301.943510423672	298.662	296.888475836431	288.512762762763	315.931835205993	302.360563380282	309.790633608815	296.357300073368	285.873177842566	314.543450881612	305.003539289354	299.423756019262	301.534829721362	290.105673758865	293.950625411455	289.228486646884	279.523201075992	284.90798376184	293.557425018288	289.877692842252	286.470034032721	275.595317725753	284.284477015323	291.204918032787	289.036101965043	294.513166345536	314.3645443196	309.227501799856	297.259464791885	290.759566326531	290.889347079038	277.352675693101	279.365021770682
306.688713592233	296.504804612428	287.623750734862	298.588896697119	294.59193434028	288.031886024423	291.150365934797	317.682788944724	290.707553260168	294.323750855578	305.938384113411	286.723554301834	312.87109375	298.823607427056	310.200263007407	297.151432469304	289.271503803394	312.341326938449	300.074565037283	293.535404624277	274.525284450063	299.400277970813	330.399545109932	296.021828103684	287.739271781534	298.775074183976	278.831661891118	319.586804382166	290.665330661323	313.808015513898	305.321088435374	309.578171091445	300.799398194584	282.433514246947	311.011295180723	297.321808510638	304.685987261147	278.718635071686	298.187462326703	278.06308411215	286.804335090803	297.913649192338	288.665264423077	296.152494331066	299.009228740936	291.377804299454	290.57256097561	303.933514246947	290.223390275953	296.186371578334
290.016512549538	289.549356223176	284.844816883923	297.320029027576	301.611789105083	303.446085672083	298.635789473684	320.053267045455	293.992302309307	286.390603085554	295.880020157142	298.547169811321	302.846044191019	309.123010130246	306.618386659976	295.252808988764	306.171641791045	319.740225314778	303.337679269883	310.701765860039	296.911787665886	310.930612244898	294.335994677312	300.266418835192	302.789898989899	301.970472440945	296.39226519337	310.333138002109	309.284149484536	325.692411014103	308.512127512128	315.56640625	299.80258302583	299.672192916353	282.790983606557	297.272786037492	307.011457670274	284.571047815505	290.815298507463	302.877001455604	302.191715976331	303.721856598545	294.033997655334	305.485311398355	294.025516403402	296.706919585208	305.908785674315	278.259493670886	281.289748311848	297.402932960894
309.503511235955	284.758282208589	295.833333333333	291.672199170124	299.590146380361	319.85652173913	315.737637362637	315.47619047619	311.78488372093	302.809765377299	300.444817464066	308.815102328864	310.128384279476	308.912860154603	317.493549389511	321.250625	298.265122265122	313.333333333333	306.232876712329	309.744993324433	305.076872536137	323.478414720453	319.860808210391	310.560606060606	298.577028885832	294.704895104895	313.192686357243	307.510468882261	333.560311284047	295.485588972431	299.549136786189	304.767455980571	291.315112540193	286.591634980989	299.997264021888	304.585428755642	301.009185548071	288.984865517894	294.444718962322	307.218645204561	297.780212899186	NaN	288.263976945245	301.220369267421	300.247106875425	294.120340159016	301.03889216264	292.847287735849	278.895291201983	303.360565110565
296.358056265985	301.965641952984	300.345280764636	306.580908032596	305.749909771839	315.641092327698	313.569072164948	314.593769866497	299.818977119785	313.717861975643	307.896300163312	317.089197224975	309.643933955492	337.928180574555	308.636064699609	322.816708229426	306.022142429683	304.087698646262	316.239812959252	345.552229688454	298.059074299635	326.222914072229	315.52196193265	321.188865398168	306.90891959799	301.618682021753	299.77224435591	309.656587245665	325.006072874494	298.286684782609	309.647524752475	318.353503184713	301.265409717186	289.345510835913	294.509550561798	300.790945406125	309.482439926063	290.44880255614	308.701190476191	311.173597359736	303.624214734437	298.459443457667	290.941105769231	314.293529411765	311.993573264782	311.959944554626	301.371026894866	298.081241743725	282.535805626598	291.068669527897
294.021235521235	304.862476664592	308.195302843016	309.502782931354	312.666284201794	315.850435949027	309.284599006388	329.127789046653	312.233274126702	303.044126786824	314.724504176525	303.387368421053	329.746478873239	338.056833558863	320.814156084902	319.27573964497	300.86388384755	308.65984346779	306.646903820817	323.627700127065	304.901371652515	325.258469259724	325.96056547619	324.617354196302	320.495244134432	301.390943877551	299.084609773888	322.565951492537	317.188302425107	342.158656629994	317.281130634072	304.602867830424	309.671919770774	312.241834607366	306.91713747646	327.026792750197	301.518703241895	296.263857992401	318.717607973422	321.212808539026	306.661739624787	315.115702479339	308.481399222654	290.423875432526	308.416273584906	308.142516616066	313.663288288288	303.942946708464	294.351662404092	309.331084879146
303.43661971831	315.574492753623	308.887742718447	306.322645290581	315.429704166468	323.715112912565	305.691743119266	329.80834914611	317.035611717404	325.80976717774	315.578855404968	332.727868852459	318.079314720812	314.177852348993	325.265328853967	315.380677721701	298.713692946058	311.61556329849	315.282457251425	330.02162478083	306.178549287043	317.987464387464	318.219963031423	307.843312101911	310.92217630854	299.041450777202	314.494307968844	315.781235927771	332.33155436958	314.133205863607	317.913145539906	322.736009044658	304.612662942272	291.269565217391	303.14427244582	301.872107186358	315.872604284104	307.580878315574	301.519287833828	313.24011299435	308.618014107434	304.805005213764	308.523433645782	314.142857142857	318.701316701317	301.022623447222	307.03497332543	317.440559440559	288.895206243032	312.916550764951
298.49931787176	315.293672255273	295.088235294118	317.332956472583	313.735646457001	333.527659574468	320.081659973226	327.955223880597	316.555751173709	312.916372202591	324.923937304488	320.224028268551	311.884892086331	319.401550387597	324.963657110326	324.704026845638	311.220632081097	307.646581691773	333.632764920828	327.291500285225	314.879926108374	315.262195121951	309.32938718663	326.713397790055	322.484493856056	310.350713842334	310.96931287525	323.492116742449	333.238035264484	317.964539007092	324.14606741573	321.003103662322	313.704005006258	294.064008983717	303.159370725034	308.009664948454	317.689262741217	300.541979697079	318.39965095986	305.00783801437	315.987222222222	304.175134488942	303.636207881211	316.395703787451	314.623043206011	308.716110365457	314.209302325581	299.660037290242	292.541514041514	291.835286859963
304.999363057325	316.196460176991	309.984164222874	323.837363966143	321.924487005655	323.303934871099	334.872627066748	337.169402495076	307.801483171706	312.918449197861	320.840304878978	329.701530612245	336.797885572139	317.427960057061	333.212844874161	320.598717948718	304.483870967742	317.255176613886	334.924731182796	320.555763239875	328.264627659574	317.765912305516	320.922715053763	323.653606965174	316.382182052937	318.371350984386	312.148732008225	333.980167832713	333.915654520918	310.109152542373	317.989589712186	314.305003013864	305.807236842105	290.825761932145	311.098866498741	311.38313080772	298.378332387975	302.450740054728	313.213939393939	311.425949367089	311.233073696824	322.789243277048	310.756231003039	315.022285714286	311.814621409922	326.288765455074	308.759825327511	307.244474212994	288.762305699482	304.954690491385
306.703931203931	306.145731375748	301.490578297596	330.283646112601	333.220878799353	330.024699176694	310.30754950495	344.112586970272	328.136795440152	318.991571342565	322.336922600552	337.694025347013	326.115291262136	327.33152173913	330.206319117129	333.635483870968	307.220319634703	321.964192708333	317.574209245742	340.517696460708	312.248258391387	344.805579036348	341.244444444444	330.718021201413	335.618032786885	314.622157434402	315.122919334187	330.649368370035	326.492771841609	318.854381443299	311.589296102385	312.110684931507	317.929242329368	308.136253041363	321.084149855908	319.416617560401	306.725806451613	312.344150586516	316.38927613941	320.502176278564	321.020385674931	319.559414990859	315.105741898806	314.168857431749	320.423500611995	316.330198775144	302.541169451074	319.057613168724	300.706557377049	305.769470404984
308.50346740638	320.633221850613	317.292910447761	339.450543167524	317.076022969553	356.815540113708	317.090694935218	324.215888417223	311.195934500282	321.259408602151	324.114841231546	316.85015060241	319.445098039216	334.24765478424	335.062230665992	328.330296127563	309.554926387316	308.549107142857	328.086769230769	342.036652078775	320.514084507042	322.356234096692	318.398496240602	336.816339869281	320.544410876133	304.001226993865	318.601636249213	338.696989133177	330.931187569367	326.421122112211	322.688304093567	323.771533292608	NaN	314.567781155015	321.234590065829	316.556242274413	316.215895610913	317.677303263869	316.699479166667	317.90980156344	313.866057019903	314.520539906103	327.240865384615	317.268867924528	338.743700061463	334.492873100335	320.191222570533	315.536057692308	320.742348358375	325.019749835418
315.915662650602	307.113408151211	319.383631713555	327.535036018337	329.225153154092	336.406789755807	333.741367159972	336.422089552239	310.161559888579	324.859614105123	331.325185176093	311.659249841068	325.818787878788	327.399867812293	339.904266411184	349.63768115942	302.820022497188	321.817474566128	334.982551143201	325.765853658537	321.137428752375	330.513788968825	338.703053931124	328.399859451862	323.475836431227	308.808160779537	319.184193753983	343.223789226536	328.049654305468	327.83434232251	315.400278940028	338.072390572391	336.684619368203	328.692439862543	312.924412094065	310.464981569247	313.000560538117	319.313118934442	318.147540983607	333.175159235669	310.804456824513	302.809756097561	314.211689587426	314.053167420814	325.715639810427	327.250414640671	312.556921432389	316.522107813446	311.842999414177	319.917509313465
313.427272727273	319.173708920188	311.350215517241	317.896729776248	332.393834157889	347.224685883222	332.162735849057	335.025087514586	313.080240174672	309.879721092388	322.107234393142	329.62657847264	334.206459784674	328.765883977901	348.696443754639	339.563617245005	309.750255885363	323.989653073646	313.211209842789	332.086111111111	323.912516823688	327.379369627507	327.878020035356	345.758505670447	345.171555063641	302.445852534562	328.807975460123	347.407527040563	345.219483568075	331.770134228188	325.886803185438	334.134626038781	352.666293393057	336.361339923119	339.362400906002	312.323173935891	324.654051172708	322.894639413967	312.791221826809	332.377154111275	303.791466666667	310.441495124594	304.683333333333	308.255493101686	328.420204191295	324.521753985235	322.128179043744	332.924050632911	314.182144689584	323.319960861057
315.906175771972	339.929499072356	325.943139678616	327.393842887473	330.383650494087	331.931673422119	343.990970654628	333.914994096812	320.154936708861	327.958546280522	334.751411915219	342.189970501475	327.853962017027	332.936182336182	345.300730844901	347.900244798042	316.890580936266	319.068127962085	317.499402628435	333.251748251748	323.057602143336	327.417769376181	336.213749277874	357.447931526391	352.288554216867	312.619181155356	333.548293811452	344.217724486866	334.702127659574	330.018254420993	329.188647746244	332.001719197708	336.292337411462	321.975092739799	325.014661274014	322.472521828454	321.584225900682	321.102676014688	308.749690210657	343.08576533651	320.051083591331	338.275882352941	341.305555555556	300.300906344411	346.85618729097	326.668964396282	340.101661779081	322.818129661503	313.858362631843	319.032544378698
305.320265046935	339.151185770751	334.452736318408	331.845747236905	331.010524490506	337.410429447853	335.001161440186	337.884615384615	336.46214584301	324.930730478589	339.164681009353	322.899833978971	322.271288209607	326.592878338279	354.093263188319	343.074457083764	320.24424865394	329.831823329558	328.775268817204	353.53052917232	327.412105263158	333.715724678232	329.919425359151	345.193457416808	350.878564405113	318.143920595533	337.001494023904	338.334997556451	341.438679245283	332.413559322034	327.027214514408	331.242115027829	332.315082130413	337.182762836186	334.976354679803	318.628834355828	319.30322265625	309.417494224961	337.943405760485	338.048180924287	333.313837375178	313.559897172237	328.486975717439	320.123389494549	349.6625	323.890738797639	335.803460514641	331.846072746442	329.707156308851	328.371385842473
324.153846153846	318.622081712062	333.399387129724	337.983909133933	330.786219036127	349.497985031664	338.637538779731	323.171590909091	322.732467532468	317.890379008746	357.262294195204	321.907182320442	328.043799772469	321.609872611465	345.657649254829	332.530183727034	319.259830761573	336.969912472648	343.582191780822	364.70765370138	333.115340909091	346.040885860307	362.382701421801	355.658928571429	352.282838449924	315.499502982107	326.363521215959	345.212713688037	356.587474120083	331.991554893194	322.884478672986	329.491759702286	338.720652173913	333.090015519917	321.487066861884	330.953773584906	334.327995255042	313.82911868589	329.517820773931	332.838190954774	352.532846715328	320.972345679012	322.044849679645	345.124942791762	342.137727759914	332.651189739145	354.324309691391	333.375687568757	325.340425531915	330.778118609407
312.107582938389	340.79010331702	351.987721021611	343.748166259169	327.191839670719	337.111641791045	353.179432244242	340.037640449438	324.873303167421	341.670388566324	340.146153440358	336.789716926632	346.76334519573	338.709071949948	346.029570217918	361.357740585774	336.994845360825	338.701381509033	347.620246384574	356.419447640967	328.605800214823	329.102777777778	352.918623702895	352.606842400449	353.953463203463	323.078922495274	345.453786191537	348.183330557936	342.52267699115	359.515104966718	321.873101952278	325.76756440281	337.688568376068	343.215237080448	329.301740812379	321.751171508903	344.969461697723	321.880495801494	329.942372881356	336.523306102835	330.591836734694	324.499770957398	329.702625298329	332.026204960225	334.241725175527	340.219419756684	346.899657366618	341.854526425955	327.523330283623	336.857551214864
331.764519535375	340.384364820847	348.060146443515	345.766374419804	339.585404851388	333.698996655518	355.178038379531	335.483164983165	341.910541586074	342.64	336.269479074916	333.70774263904	350.955926146516	353.107124284971	364.554517093797	344.304473304473	340.476716274604	345.506666666667	361.187347931873	350.681167108753	359.770362585391	342.465587044534	348.933259176863	358.295884315907	344.58590078329	341.976465159206	353.923120089787	353.257212740127	341.006922257721	347.728959276018	327.987698616094	338.638287864534	339.312287518213	340.803911477097	353.162887552059	314.122935779816	333.328328328328	323.98821865907	324.813333333333	334.725813642443	333.540028422549	344.036196911197	342.280807213396	332.480795300497	351.744110854503	343.990080509289	355.894660894661	337.288352272727	337.245458779693	336.837494325919
341.442495126706	350.914234396048	342.00150225338	353.203109815355	348.192275949396	367.797283702213	341.146044624746	342.80405002978	322.827503593675	373.218208807521	345.111790448918	352.837920489297	335.140720221607	335.313586956522	370.321219468644	357.396749521989	352.160323501427	338.377155172414	348.758602978942	341.135815991238	353.146028613715	336.382219705549	355.327364297706	354.795372750643	338.765755716676	329.198108511697	372.392051557465	357.612736941327	354.031016042781	357.753929539295	337.840645486636	345.43417231365	345.002039775625	345.840770791075	353.655566127498	328.858870967742	346.24898511502	336.240670133469	332.64161849711	337.675816374823	343.094532447624	337.640284119736	328.309647058824	339.280511811024	330.550693703308	341.92319797497	345.648296593186	354.920460778936	329.931394072448	335.854418604651
368.167673716012	351.78834209269	351.486754966887	334.147951037786	341.255032029702	369.003067484663	351.586171835282	334.699625868519	329.77284199899	359.765057242409	346.549312282663	351.42032967033	352.30296377607	344.088280060883	374.762373035999	395.122899159664	354.196167883212	346.638376383764	370.431305201178	350.645212765957	346.365853658537	345.463101604278	358.558874210224	358.131985098457	351.605133267522	350.575186104218	375.79736328125	363.013052059925	367.594930160372	352.330792682927	349.289162561576	339.24423737126	359.43865798698	349.82637815559	346.329290206649	335.723615712257	349.971007371007	349.453628914955	345.488221709007	341.533271719039	357.733302411874	340.908629441624	352.293129016312	341.818741126361	353.266995073892	358.452906084064	356.746248294679	354.036119711042	353.789666209419	342.183302238806
357.614487117161	355.652995391705	368.318159569261	351.64204851752	350.633864367703	380.251194901753	361.691061160481	345.912252541466	354.52189229995	356.787325456498	367.728303654141	367.159404302261	353.867428003972	342.57037037037	372.004863338558	386.253366583541	348.203299369238	355.728971962617	367.276115485564	340.456555269923	362.412228796844	363.433367243133	369.634773100055	373.039938556068	360.556133056133	337.533663366337	384.33973710819	366.463675828922	373.984359726295	364.613294517225	357.378660049628	357.099859353024	349.521314843349	351.69595959596	356.300595238095	337.210627094304	350.157184185149	335.643126435533	351.655995934959	361.490909090909	372.091199270406	352.877163595757	337.021206409048	343.46129753915	349.845157949249	348.012494066131	352.487289961224	342.947140797693	351.094763092269	347.93680656054
353.860143442623	367.416918429003	365.937469226982	372.103682719547	353.918419737199	369.820085929108	368.427003293085	348.020881670534	367.146850044366	378.079365079365	367.202537396113	351.651724137931	354.696604600219	364.601135190918	386.554814839797	389.81393258427	354.410244786945	377.028985507246	378.321660830415	353.443083205717	364.886774500476	364.254246011323	377.434619506967	378.01137487636	360.764705882353	356.735724398301	392.83850931677	362.864222609781	381.3412006157	358.850885826772	349.37033492823	366.436954413191	367.528735632184	363.867513611615	359.174070247934	341.349897540984	372.154883971937	360.348570770454	365.299435028249	363.998048780488	364.452263779528	357.946107784431	354.274143302181	360.215840666975	371.051347229283	361.846671728448	357.652946679139	351.729812087354	369.289066166119	362.309512074914
368.759082217973	366.733668341709	377.326800587947	363.882681564246	371.149380449748	380.916921508665	371.445816956766	368.634368308351	390.524050632911	386.623036649215	368.931952610484	380.907667386609	367.0752	351.351323300467	377.858593004424	390.462962962963	353.060958585389	362.165772532189	381.020105820106	374.758099352052	386.005087620124	378.80157480315	361.749733759318	373.225321888412	363.218573627501	356.786567164179	380.308815858112	377.880468095027	383.459668508287	373.973056994819	367.777834265379	359.545940690326	371.204	355.113877118644	348.676328502415	349.690025575448	361.454734651405	356.888243792405	358.736415633937	359.160672582905	372.159223300971	373.764815678955	342.894736842105	368.349038461538	356.376901140684	351.653227097308	349.8581971534	376.436995967742	352.651091703057	373.077487391105
364.765397536394	370.452415812591	378.13232421875	371.960462873674	370.541393970945	371.131025957973	366.115603644647	361.764214046823	374.957386363636	389.994786235662	373.75221406815	388.169867947179	387.708971553611	352.672299027138	387.660251466867	384.841302136317	358.993674222456	370.863709246392	383.63849287169	371.866422210581	374.261530113945	374.089373297003	378.113176599235	390.335638297872	374.345971563981	347.910154173312	395.453947368421	375.062478681069	374.687402799378	368.95597826087	359.490335707019	366.813020833333	384.152487961477	363.739726027397	367.760858711932	336.554279149914	360.342566421707	362.588101229332	351.174951267057	377.826807228916	375.760669908158	367.361613351878	357.549851924975	372.378689344672	378.138324243927	354.777831043338	360.310344827586	366.451595744681	348.863095238095	360.144171779141
369.114179500797	381.351674641148	385.427561837456	373.215353938185	368.047490628894	374.182561307902	357.127505567929	381.735002912056	358.988149498633	385.922717842324	377.292089554401	364.100381194409	398.096838936277	356.715270413574	397.135585745838	397.472588832487	358.865709892363	370.710160427807	395.670004768717	369.364190687361	377.502510040161	371.422825540473	364.815135135135	385.17799188641	364.287851585877	373.74352194606	395.760903836048	387.503106037363	395.970787689098	384.977735670298	372.5270464337	368.930133079848	393.419851116625	366.310305123777	364.010388437218	354.714285714286	365.952029520295	377.266016125968	373.556783031374	384.496299950666	360.523290386521	372.407407407407	356.811614083219	402.332306111967	363.751536885246	356.002356339313	357.820526315789	376.247311827957	363.030508474576	374.341617933723
371.40125930166	357.122227465786	394.997406639004	377.472222222222	374.47788826509	380.815634218289	364.86996547756	368.200305033045	374.025254978145	384.455991516437	378.685175602403	379.497203579418	381.991353001017	360.163672654691	393.402597402597	394.546666666667	373.732002101944	385.517155333749	411.660864345738	372.694214876033	386.996276595745	391.237964989059	358.182934315531	395.884251530328	378.556108347153	368.546529562982	403.445382585752	389.012211573401	397.611425339367	368.739793408756	385.196480938416	374.114133074308	402.134146341463	372.990379173741	379.81308411215	361.742539200809	370.898323418064	380.121515832184	365.184765826042	382.64939309057	376.042582417582	377.92129406084	371.93472718001	377.661259541985	369.158606344254	376.697176684882	369.242574257426	380.953044375645	364.148187633262	382.583131362094
377.441463414634	384.193069306931	401.637295081967	366.893060836502	381.175737570222	386.286720867209	358.228761514841	362.512518409426	368.099232736573	396.17266536965	379.605200301645	383.30732578916	393.659764969222	380.131546134663	392.328860412943	402.732419283503	368.972345679012	379.840285400659	397.624079915878	388.117864693446	366.485342019544	377.447162935971	348.350240256273	375.987388334209	388.778720996038	388.105409927496	389.549558899844	378.7915001665	386.480885311871	384.054653679654	382.354271356784	384.337244897959	406.108138238573	381.755472504004	393.357959961868	370.864688128773	374.106145251397	378.197001617715	379.380884450785	418.461196243203	394.704663212435	371.500730638091	387.324246771879	387.516393442623	370.084710743802	379.462050732361	383.614852398524	389.958944281525	381.114769090078	392.243139142995
364.579166666667	411.865953109072	424.28843407901	388.45966432052	372.480172001911	368.766402714932	368.601760176018	370.328133405056	370.68578553616	400.026222894604	379.617414062131	398.70214338507	413.36165577342	374.302713987474	396.712434604293	388.995405819296	388.772964509395	374.292502639916	390.126669965364	362.336270190896	362.956278026906	386.732745961821	367.203583061889	401.584533333333	420.348104644955	384.868544600939	395.349092908191	381.138425188702	382.247821350763	376.459067357513	376.679193899782	382.626488804192	402.187757201646	399.035175879397	387.389289392379	374.759697256386	372.272169548243	406.212745451738	379.688271604938	410.536211031175	390.88373253493	404.993654151243	380.534905224226	401.748839368617	373.810901001112	377.004493960812	389.875310481868	386.780651340996	372.35976583289	376.783870967742
373.87276443536	430.32358974359	445.320480721082	400.872417355372	382.177198066793	358.404593639576	372.644931227713	376.019946091644	391.215839860748	403.529868868383	401.385825138756	381.492831541219	414.17701863354	366.333706606943	410.81745952703	391.129063561378	391.978907517577	382.232088799193	405.39592025962	371.359760159893	383.385438972163	388.566414686825	366.306878306878	410.212341197822	416.502604166667	392.989253089737	401.081761006289	383.004322395619	432.36713091922	374.128661087866	385.168321747766	392.95290034705	416.973186119874	396.526232948583	392.316345270891	380.081341911765	383.696273608984	405.024806679652	400.684733963202	411.325033952015	404.632437619962	409.283829995115	404.422060164084	424.427546628407	383.147389969294	389.280668296418	408.886587771203	400.615088899568	360.627118644068	421.168045501551
370.730750367827	465.779086198775	455.161882352941	392.513220018886	386.262625446317	369.032004491859	383.283735248846	353.726829268293	400.730925507901	424.333827160494	398.060895648301	394.015444015444	432.599901816397	385.586673346693	420.272620612084	411.857541899441	391.398917855386	396.528431372549	405.630402384501	366.445617740232	376.377710539586	393.882483370288	357.381052631579	409.65859938208	422.55617352614	400.703133589885	402.864565090485	395.263004903464	437.41456016178	377.644736842105	384.048146364949	397.848756218905	418.608590733591	396.534975369458	417.551537070524	392.18058076225	413.71943231441	404.028197252217	413.161710037175	428.751612903226	429.929191411603	408.686036036036	410.734957020057	417.180312787489	387.727469670711	400.608971493265	410.191534391534	425.085490962384	384.763334827432	434.672387682988
386.288177339901	425.065479056331	453.539098912481	400.691899710704	391.590620024021	370.376146788991	411.845602605863	358.188100961538	424.987371375117	429.931137724551	405.429807867733	398.739423666462	444.54857703631	367.84140061792	428.650444934213	435.537934410181	378.705537806177	388.964542651593	414.782523318606	380.742569002123	375.166926677067	400.89989626556	364.717741935484	405.923352069494	421.702025586354	409.340374459914	411.036706869428	397.429203808972	430.48815653965	362.772031662269	400.413319238901	396.022635814889	415.2119140625	403.511520737327	418.406804733728	404.899814471243	428.054847645429	413.209020645295	409.146692233941	438.386353158137	429.193033381713	417.087155963303	438.119271120928	428.296313364055	409.213554363725	409.996536811552	412.55035971223	424.190338164251	407.681222707424	436.950480040424
406.461538461538	432.960705289673	471.282874617737	397.244543650794	399.69834402758	393.947626841244	427.397657213317	347.651270207852	434.755576649264	472.88628979857	412.76376536704	409.491769547325	437.467102193187	377.365088105727	427.408520318866	422.616623376623	407.297371303395	404.586681974742	404.076569678407	384.908181283108	401.795693277311	422.01821192053	358.768132495717	437.735593220339	422.098473658296	413.442979942693	413.26881134133	418.029784916288	462.571893651655	364.899484536082	393.509654471545	401.806213017751	410.728456913828	423.048021108179	420.803663691874	398.222991689751	432.686882933709	419.604584645742	402.46857717446	450.752725470763	418.688097768332	424.537867824409	447.4136	432.524305555556	415.334675390035	439.96287897315	439.564975677554	433.764931506849	423.870741482966	450.832793959008
401.775789473684	450.610143442623	472.318261890781	413.255426552246	395.02213545461	394.290593799264	427.828099173554	371.560708702449	452.458026509573	476.568756319515	421.958505268037	390.686819830713	446.191838897721	382.72817679558	441.705387279985	437.71958537916	415.23494938732	406.307215332582	426.683716075157	396.009994447529	398.45019476906	423.295624332978	362.554119547658	425.52714045887	441.81558726674	448.024498886414	418.928	422.314241593264	459.166579906299	396.083754918494	423.569230769231	425.573302107728	438.366631799163	445.322388059701	417.288693234476	419.523544303797	444.052775873886	430.493847985738	394.111697027804	430.737222976029	444.302176063304	425.20361328125	469.24713740458	458.549926217413	422.186466942149	442.981547441826	437.257907542579	423.849501835343	431.35198656967	458.24857324033
408.615618661258	468.525247758377	511.486442516269	401.465963566635	407.978824201065	396.75230296827	NaN	359.372695565521	423.364752301622	480.104714640198	424.527839018411	404.443859649123	442.563819577735	353.793223716991	442.163734560598	437.838086476541	419.546784922395	393.430629669157	412.27868852459	409.04520295203	409.233405875952	409.444444444444	375.576859504132	415.33676975945	440.71487390633	NaN	427.290929834569	415.081799812686	463.418547595682	400.9666283084	454.060730828616	408.075435203095	433.88	447.567234848485	423.171209947394	404.512337371018	483.663622526636	429.98938450899	415.314893617021	445.613997423787	433.499490316004	424.681139755767	NaN	472.19043062201	413.263259402121	445.797042343598	NaN	426.66424021838	446.729836714498	473.603280369041
410.596456692913	475.553016988869	524.67497403946	402.526268115942	415.648444985031	409.255727224294	462.920343137255	371.342640795078	415.052290406223	472.98242280285	416.97892441158	408.564537157758	437.443487075519	376.286779324056	442.731931574132	456.849308047155	451.331770833333	394.079748670856	419.674545454545	408.592775853538	418.620068192888	396.814657461498	368.71315529179	419.667745415318	432.638850254984	NaN	438.108064516129	414.709997167941	489.542690815006	396.511267605634	455.708629441624	413.776614310646	469.007182320442	461.096397767631	415.185900314324	405.380995475113	446.805598755832	440.585648863259	418.827602905569	443.246815985946	443.018181818182	423.745226130653	NaN	476.668131868132	413.046025104603	501.038980509745	353.983522142122	445.769337016575	462.508177570093	475.916430594901
402.343632958801	473.415641476274	545.598377281947	435.156028368794	408.372943750276	411.89802955665	NaN	370.692080668962	407.772809394761	506.830574488802	414.106250284259	404.596599690881	431.312676056338	381.217346938776	439.521773574094	438.859218891916	488.397914379802	410.544444444444	432.654421768707	405.694701020904	415.739227010218	398.83008356546	382.153380423814	413.686170212766	457.731740306582	NaN	407.4558901215	421.754443132541	481.007599463567	402.288765484836	491.832592592593	420.006598984772	488.328421052632	469.547036688617	442.915906788247	416.007617435463	NaN	473.714876033058	410.954198473282	473.548240635641	451.699468085106	419.249687890137	NaN	502.827805542935	406.232558139535	497.894348534275	347.773734177215	446.393191909225	520.857142857143	NaN
405.995327102804	484.16367076632	539.556858745538	441.026642168121	415.428245742705	416.18850698174	NaN	381.362360909531	403.787658802178	507.983572895277	411.908040925965	434.657279808268	469.405612244898	NaN	461.317197680811	449.740585774059	509.4578125	418.433581296493	425.390529973936	416.645992366412	431.665213178295	NaN	403.190817790531	NaN	484.153177869227	NaN	414.83135927806	437.971247563353	488.772566817953	406.069790141532	NaN	437.052537045352	483.178977272727	514.020990312164	425.197189284146	442.681191640729	NaN	494.38621407954	387.336840072026	466.437668161435	497.836345381526	434.041866550371	NaN	516.108792846498	407.529935675408	NaN	305.090604026846	456.845217391304	513.359030837004	NaN
420.548448687351	509.901734104046	564.629239766082	458.957671957672	425.286587692908	426.440376569038	NaN	374.620707070707	415.466431095406	NaN	419.285398801915	460.813094571908	454.044561571634	NaN	451.996097623462	441.264275601699	NaN	431.298621745789	444.161757830762	416.690520446097	462.554997208264	NaN	419.036115178136	NaN	495.94777265745	NaN	417.391241578441	446.238344433872	494.222972972973	438.605128205128	503.494038361846	423.658181818182	504.794345898004	516.889814814815	435.897251585624	472.118204488778	NaN	501.334910144953	396.51814047043	460.379820627803	498.741303282705	454.2787394585	NaN	569.873543123543	422.35630099728	473.1640625	297.103535353535	455.202904929577	494.44183773216	NaN
425.330669330669	521.492284718766	583.088157894737	507.320910973085	427.730426617906	419.406148867314	NaN	398.210498687664	429.990968389363	NaN	434.198489477872	NaN	451.788777372263	NaN	460.328723764086	457.221078431373	NaN	482.028430160692	448.510441962118	418.070736434109	463.45609633718	NaN	429.724372384937	NaN	534.388489208633	NaN	420.223199560198	462.534905660377	479.063776781266	426.692522062239	461.959225280326	455.555665512123	551.542372881356	522.310381355932	456.725352112676	457.113859076062	NaN	501.493245280293	411.533962527314	464.13014354067	509.865886109633	467.330954504906	NaN	NaN	412.181148748159	462.672371638142	233.865704772475	478.189013035382	NaN	NaN
442.997311827957	547.400782013685	580.148494288681	535.782653061224	430.036454101367	432.434738955823	NaN	414.094492167761	465.474492594624	NaN	436.68323099649	478.23642732049	460.802727272727	NaN	452.209610975243	455.879366557988	NaN	509.176694592536	444.81841563786	418.875124378109	517.654761904762	NaN	438.269857433809	NaN	557.939841688654	NaN	420.691207627119	486.010140028972	522.035561877667	433.036952554745	NaN	475.343300110742	457.70092226614	NaN	463.606751824818	458.301573798384	NaN	518.012092990007	415.43239231819	471.423419412289	NaN	487.15148655026	NaN	570.180988593156	416.804612159329	391.291049581455	261.788187372709	503.207274320771	NaN	NaN
441.864675688287	536.655042412818	NaN	533.967951927892	454.39958631593	442.264423076923	NaN	428.380039331367	471.416666666667	NaN	441.762356000761	495.50766509434	452.789312308366	NaN	463.354958708065	446.61993160723	NaN	531.108426635239	446.292610837438	436.522494887526	509.728894173603	NaN	451.596365375418	NaN	NaN	NaN	419.045708481463	NaN	509.947741364039	443.754128440367	NaN	491.306417112299	NaN	NaN	469.410280373832	498.528741328048	NaN	533.057854002618	411.771194322075	478.304168575355	NaN	484.258808177468	NaN	549.156626506024	431.718667835232	NaN	305.624505928854	506.531499556344	423.63599537037	NaN
444.495730337079	571.711334450028	485.140427599611	571.048128342246	445.094479365211	458.42749244713	NaN	423.449952785647	481.333494910325	NaN	435.72053540811	NaN	490.636933461909	NaN	473.312898852653	437.593900481541	NaN	567.06731317741	449.127337038909	428.696606786427	NaN	NaN	471.502996772706	NaN	613.862990335418	NaN	437.335839598997	491.088339222615	532.37541060535	444.803983703033	NaN	511.744546776539	NaN	NaN	484.298701298701	502.488691796009	NaN	536.296688800462	434.429269067279	502.409110629067	NaN	483.797479747975	NaN	531.780099954566	448.811263972485	400.048076923077	NaN	545.666945606695	438.214354066986	NaN
451.630403108305	504.318160488034	444.213265306122	526.541525012142	460.470004668534	455.636459989401	NaN	414.255867464335	516.049440298507	NaN	451.778059855191	NaN	505.568683957733	NaN	473.094977574492	459.896602658789	NaN	530.610253583242	459.500494559842	433.020618556701	NaN	NaN	479.877808988764	NaN	638.191966922623	NaN	438.944757033248	502.929530201342	546.98275862069	442.749028077754	NaN	514.477081384471	NaN	NaN	505.351138716356	512.482060717571	NaN	550.596672901961	444.267573094986	493.079934747145	NaN	473.06591099916	NaN	457.325669053901	452.995894160584	NaN	288.921242373821	541.632490636704	398.19791026429	NaN
473.225806451613	442.803677342823	405.993214065392	510.679356568365	475.817873925108	477.851979345955	NaN	419.918703007519	494.531894013739	NaN	454.990479733112	NaN	531.923494302767	NaN	474.649981777545	460.34030140982	360.40346375882	533.466891891892	481.733266733267	448.632352941176	NaN	NaN	485.888888888889	NaN	563.203164880041	NaN	431.079591836735	490.786217303823	517.975646879756	460.770240700219	NaN	528.261217948718	NaN	NaN	519.260658914729	487.222465753425	NaN	538.221818532999	443.073695764761	538.925099206349	NaN	NaN	NaN	413.938192211504	486.45166163142	NaN	289.924508240298	558.033289531318	430.663043478261	NaN
496.574610244989	450.927835051546	NaN	467.711245566451	478.298027401986	488.309149972929	NaN	421.425390810043	480.771815212319	NaN	459.467454336107	NaN	537.794176706827	NaN	480.671346459526	458.424800796813	331.07541157727	520.580985915493	466.425088877603	449.749013806706	NaN	NaN	482.324988620847	NaN	564.209758551308	NaN	434.094105993066	518.357885615251	502.217696629213	437.215840666975	NaN	503.395515695067	NaN	NaN	545.267493356953	487.403993855607	NaN	576.86538821797	475.780987884436	508.691774491682	NaN	478.553642384106	NaN	NaN	503.665452890305	NaN	291.644904458599	550.246325392803	429.550717213115	NaN
531.926144756278	NaN	NaN	412.285996835443	475.438456810033	529.257820383451	NaN	424.080622995877	474.873400365631	NaN	487.956808428626	NaN	572.517587939699	NaN	491.745419774997	469.616922361692	319.371880706026	538.06009913259	470.992771084337	472.136434108527	NaN	NaN	480.1234688878	NaN	511.363499245852	NaN	439.18889394629	504.658351893096	541.707692307692	466.798230834035	NaN	497.602532878714	NaN	NaN	509.212557900154	474.90380761523	NaN	502.65673010547	496.698845265589	NaN	NaN	480.257370145063	NaN	NaN	500.719469026549	NaN	284.503575076609	541.299191374663	413.842001962709	NaN
562.46257846451	NaN	NaN	NaN	503.419328559552	530.262941176471	NaN	451.05046072839	449.400098667982	NaN	471.063685960558	NaN	588.928571428571	NaN	500.293268458725	480.771561771562	307.102971311475	489.238473767886	472.708830548926	472.637772397094	NaN	NaN	487.9125	NaN	541.849264705882	NaN	439.762703962704	532.6260560249	559.652884615385	473.613537117904	NaN	454.230733302195	398.90963554668	NaN	NaN	NaN	NaN	NaN	555.637660485021	NaN	NaN	467.595357305416	NaN	NaN	504.519622454049	NaN	281.514018691589	541.201844262295	432.537735849057	NaN
556.852	NaN	NaN	397.043771043771	536.580861779519	566.779742765273	NaN	451.461428571429	444.344827586207	NaN	485.515049500314	NaN	631.952352941177	NaN	508.076861199818	470.389807162534	286.099360836723	386.353597650514	466.274024738344	481.033697632058	NaN	NaN	500.323394495413	NaN	535.894970414201	NaN	444.40780306549	566.949170124481	539.534371643394	455.60326827054	NaN	477.625831485588	381.45090715048	NaN	NaN	NaN	NaN	545.514170040486	NaN	NaN	NaN	492.056456120738	NaN	NaN	495.953389830508	NaN	359.286427976686	487.755844155844	422.095418044402	NaN
586.007225433526	NaN	NaN	NaN	469.596651829711	580.19900990099	NaN	445.528391167192	NaN	NaN	496.441502746857	NaN	641.805785123967	NaN	518.064134803922	483.51992318771	278.831550802139	421.366235167206	508.435858585859	493.806479859895	NaN	NaN	538.422920302501	NaN	481.202388059701	NaN	438.185849526657	581.326672458732	549.130089374379	480.111416781293	NaN	475.608008429926	374.85405027933	NaN	NaN	NaN	NaN	NaN	NaN	NaN	NaN	472.714144411474	NaN	NaN	502.210501640881	NaN	321.498546511628	490.84625199362	399.556566970091	NaN
603.956014838368	NaN	NaN	NaN	569.303092783505	559.291824580401	NaN	451.232435033686	384.637326813366	NaN	496.44916323054	NaN	648.145048814505	NaN	511.890800069615	499.236030397854	271.670945157526	410.800325556158	502.139724849527	504.744186046512	NaN	NaN	537.296980621902	NaN	438.457566765579	NaN	454.97294938918	552.340554592721	515.962310327949	493.346814964611	NaN	469.544471744472	358.795090180361	NaN	NaN	NaN	NaN	490.39625	NaN	NaN	NaN	NaN	NaN	NaN	495.453056768559	NaN	334.350344827586	NaN	392.616971401782	NaN
644.783809985458	NaN	NaN	NaN	494.739346590909	578.061175337187	NaN	470.374500222124	NaN	NaN	513.790332656847	NaN	NaN	NaN	535.415192093908	505.855813953488	268.898883009994	400.145322939866	523.338475099163	547.300788091068	NaN	NaN	569.124668435013	NaN	414.836353944563	NaN	472.948106591865	553.184892402284	566.64805007222	507.899693385896	NaN	461.209338122114	348.752953261428	NaN	NaN	NaN	NaN	437.649302325581	NaN	NaN	NaN	438.9375	NaN	NaN	496.136407300672	NaN	NaN	462.505882352941	379.424273329934	NaN
NaN	NaN	NaN	NaN	563.819721602389	616.183595871809	NaN	493.620253164557	NaN	NaN	493.724594543399	NaN	NaN	NaN	528.774303859306	511.92247706422	272.538558786346	403.556653288052	541.640668523677	563.453437347635	NaN	NaN	623.441754916793	NaN	388.497171145686	NaN	498.975564776395	614.895900506679	595.738601823708	507.893464637422	NaN	437.361781076067	323.673333333333	NaN	NaN	NaN	NaN	NaN	NaN	NaN	NaN	NaN	NaN	NaN	595.056902002107	NaN	NaN	NaN	382.910843373494	NaN
NaN	NaN	NaN	NaN	574.018154663817	NaN	NaN	462.960611677479	NaN	NaN	502.911370007447	NaN	NaN	NaN	568.664996965464	500.951958955224	272.780544296468	460.542822677925	527.632899628253	586.079787234043	NaN	NaN	623.79375	NaN	363.240250696379	NaN	508.230127576055	601.791666666667	580.719047619048	527.086361693031	NaN	497.56159925616	296.844530816213	NaN	NaN	NaN	NaN	NaN	NaN	NaN	NaN	NaN	NaN	NaN	NaN	NaN	NaN	NaN	366.56282111163	NaN
NaN	NaN	NaN	NaN	553.525735478056	NaN	NaN	480.2766061795	NaN	NaN	501.164610411728	NaN	NaN	NaN	578.860628494029	501.804910714286	269.434210526316	432.9357696567	543.762278978389	605.749209218256	NaN	NaN	638.04247876062	NaN	346.617816091954	NaN	511.282184655397	613.927589367553	582.882545624708	500.175842936406	NaN	497.237051792829	260.339068100358	NaN	NaN	NaN	NaN	NaN	NaN	NaN	NaN	NaN	NaN	NaN	NaN	NaN	NaN	NaN	344.742331288344	NaN
NaN	NaN	NaN	NaN	570.384541477651	NaN	NaN	464.795996186845	NaN	NaN	505.975635365447	NaN	NaN	NaN	574.760658006916	530.407096171802	257.109612141653	429.396770472895	536.617395223073	627.190601900739	NaN	NaN	599.58064516129	NaN	333.980031948882	NaN	549.564471243043	635.310839308309	541.262675036214	529.008687700046	NaN	478.369444444444	264.480861244019	NaN	NaN	NaN	NaN	NaN	NaN	NaN	NaN	NaN	NaN	NaN	NaN	NaN	NaN	NaN	344.565171503958	NaN
NaN	NaN	NaN	NaN	585.387272693604	NaN	NaN	479.078882900539	NaN	NaN	509.806023611446	NaN	NaN	NaN	600.859986672117	505.408360128617	255.916948008103	NaN	554.786585365854	666.010821446139	NaN	NaN	NaN	NaN	295.267350157729	NaN	548.39800543971	600.234444997511	517.570801317234	577.856118332586	NaN	484.458411214953	271.746300211416	NaN	NaN	NaN	NaN	NaN	NaN	NaN	NaN	NaN	NaN	NaN	NaN	NaN	NaN	NaN	355.243725599554	NaN
NaN	NaN	NaN	NaN	566.506204906205	NaN	NaN	466.567855488652	NaN	NaN	535.861734578509	NaN	NaN	NaN	611.272375746582	487.903604358759	261.273889636608	393.477954144621	556.601842870999	666.502512562814	NaN	NaN	NaN	NaN	294.398561151079	NaN	600.051025056948	609.126539278132	532.170535291331	571.966354344123	NaN	476.706693919264	268.318385650224	NaN	NaN	NaN	NaN	NaN	NaN	NaN	NaN	NaN	NaN	NaN	NaN	NaN	NaN	NaN	362.8173828125	NaN
664.806266318538	NaN	NaN	NaN	377.94942903752	NaN	NaN	461.459156193896	NaN	NaN	567.753953488372	NaN	NaN	NaN	572.48697037466	531.831881086622	249.636845593108	NaN	554.263950398583	639.241396508728	NaN	NaN	NaN	NaN	286.991452991453	NaN	621.058329650906	595.979103178058	509.442723004695	543.109952194698	NaN	450.438596491228	261.645748987854	NaN	NaN	NaN	NaN	NaN	NaN	NaN	NaN	NaN	NaN	NaN	NaN	NaN	NaN	NaN	352.214477211796	NaN
671.204943357364	NaN	NaN	NaN	506.57854918029	NaN	NaN	434.612298071912	NaN	NaN	526.059296784974	NaN	NaN	NaN	605.406359484031	469.970873786408	242.278253424658	NaN	545.826558265583	639.80634774609	NaN	NaN	NaN	NaN	237.361481481481	NaN	635.523697794463	616.161757830762	487.658137154555	558.013775290573	NaN	447.045242537313	279.050116550117	NaN	NaN	NaN	NaN	NaN	NaN	NaN	NaN	NaN	NaN	NaN	NaN	NaN	NaN	NaN	349.390615835777	NaN
714.220720720721	NaN	NaN	NaN	384.047496790757	NaN	NaN	456.086858685869	NaN	NaN	540.463130657294	NaN	NaN	NaN	521.901734958484	483.406201550388	232.37526652452	NaN	571.331180811808	710.615339233038	NaN	NaN	NaN	NaN	226.124197002141	NaN	609.715002279982	610.616355140187	454.778604651163	542.306131260794	NaN	426.065001981768	272.694690265487	NaN	NaN	NaN	NaN	NaN	NaN	NaN	NaN	NaN	NaN	NaN	NaN	NaN	NaN	NaN	354.475687103594	NaN
661.662012798138	NaN	NaN	NaN	496.651482453823	NaN	NaN	449.660103141116	NaN	NaN	552.645789985993	NaN	NaN	NaN	498.286897571139	445.179780639008	204.213978494624	NaN	573.711421098518	707.359802847755	NaN	NaN	NaN	NaN	199.959322033898	NaN	623.319158664838	570.053081421502	474.059668012562	558.011728931364	NaN	405.58379501385	270.313325991189	NaN	NaN	NaN	NaN	NaN	NaN	NaN	NaN	NaN	NaN	NaN	NaN	NaN	NaN	NaN	NaN	NaN
680.865131578947	NaN	NaN	NaN	469.844937144121	NaN	NaN	455.073253012048	NaN	NaN	571.951595856998	NaN	NaN	NaN	445.929922915207	459.855034264628	170.708933717579	NaN	612.758954501452	712.011534603811	NaN	NaN	NaN	NaN	177.041420118343	NaN	635.813786500718	609.591323210412	510.787878787879	541.600539811066	NaN	420.670405982906	NaN	NaN	NaN	NaN	NaN	NaN	NaN	NaN	NaN	NaN	NaN	NaN	NaN	NaN	NaN	NaN	NaN	NaN
701.350210970464	NaN	NaN	NaN	485.765359182997	NaN	NaN	445.493339911199	NaN	NaN	570.580692766262	NaN	NaN	NaN	NaN	NaN	143.48097826087	NaN	602.809545454545	690.860188398612	NaN	NaN	NaN	NaN	176.453362255965	NaN	692.133660933661	628.16375056079	500.687563195147	621.046263345196	NaN	408.08612686952	218.61135371179	NaN	NaN	NaN	NaN	NaN	NaN	NaN	NaN	NaN	NaN	NaN	NaN	NaN	NaN	NaN	NaN	NaN
783.113138686131	NaN	NaN	NaN	401.305647840532	NaN	NaN	447.876132930514	NaN	NaN	555.05097649839	NaN	NaN	NaN	403.451174934726	NaN	NaN	NaN	654.344880285278	720.473044397463	NaN	NaN	NaN	NaN	190.16051364366	NaN	723.660071942446	653.679350149637	479.216259298618	608.151464435146	NaN	397.642999006951	207.532394366197	NaN	NaN	NaN	NaN	NaN	NaN	NaN	NaN	NaN	NaN	NaN	NaN	NaN	NaN	NaN	NaN	NaN
NaN	NaN	NaN	NaN	604.029837251356	NaN	NaN	479.873379860419	NaN	NaN	656.444966092853	NaN	NaN	NaN	495.783280327124	NaN	NaN	NaN	670.969757064948	717.466810577442	NaN	NaN	NaN	NaN	195.714285714286	NaN	NaN	594.083256244218	464.006726457399	621.860173160173	NaN	348.829277286136	212.701912260967	NaN	NaN	NaN	NaN	NaN	NaN	NaN	NaN	NaN	NaN	NaN	NaN	NaN	NaN	NaN	NaN	NaN
NaN	NaN	NaN	NaN	530.515596330275	NaN	NaN	505.603550295858	NaN	NaN	561.655350171097	NaN	NaN	NaN	433.501071242357	NaN	NaN	NaN	634.587701612903	754.837407013815	NaN	NaN	NaN	NaN	216.635846372688	NaN	740.113069016153	606.3701171875	431.4667998003	645.998478701826	NaN	373.226990049751	221.402424242424	NaN	NaN	NaN	NaN	NaN	NaN	NaN	NaN	NaN	NaN	NaN	NaN	NaN	NaN	NaN	NaN	NaN
NaN	NaN	NaN	NaN	482.577664057796	NaN	NaN	496.261358313817	NaN	NaN	574.939930026001	NaN	NaN	NaN	438.21581769437	NaN	NaN	NaN	695.767208413002	744.86741136474	NaN	NaN	NaN	NaN	216.382035928144	NaN	757.697483307653	653.389204545455	465.57353745216	630.12582781457	NaN	414.232096184004	246.4848143982	NaN	NaN	NaN	NaN	NaN	NaN	NaN	NaN	NaN	NaN	NaN	NaN	NaN	NaN	NaN	NaN	NaN
NaN	NaN	NaN	NaN	461.313857290589	NaN	NaN	482.013972985561	NaN	NaN	570.757037600418	NaN	NaN	NaN	446.988644965935	NaN	NaN	NaN	671.586156111929	750.994623655914	NaN	NaN	NaN	NaN	181.446843853821	NaN	711.221659919028	691.39603960396	434.311878845244	651.800444444444	NaN	380.799119427628	233.007597340931	NaN	NaN	NaN	NaN	NaN	NaN	NaN	NaN	NaN	NaN	NaN	NaN	NaN	NaN	NaN	NaN	NaN
NaN	NaN	NaN	NaN	374.777777777778	NaN	NaN	502.267452830189	NaN	NaN	573.396288422204	NaN	NaN	NaN	412.631111111111	NaN	NaN	NaN	677.986765484383	736.557894736842	NaN	NaN	NaN	NaN	184.670406732118	NaN	742.363820111167	NaN	420.975570032573	637.533780546239	NaN	494.059386503067	265.611717974181	NaN	NaN	NaN	NaN	NaN	NaN	NaN	NaN	NaN	NaN	NaN	NaN	NaN	NaN	NaN	NaN	NaN
NaN	NaN	NaN	NaN	NaN	NaN	NaN	493.890953545232	NaN	NaN	512.905539070228	NaN	NaN	NaN	407.607594936709	NaN	NaN	NaN	702.996235294118	772.524498886414	NaN	NaN	NaN	NaN	193.816901408451	NaN	726.727401129943	NaN	436.42175066313	640.987286277948	NaN	NaN	248.106514994829	NaN	NaN	NaN	NaN	NaN	NaN	NaN	NaN	NaN	NaN	NaN	NaN	NaN	NaN	NaN	NaN	NaN
NaN	NaN	NaN	NaN	NaN	NaN	NaN	523.921818181818	NaN	NaN	505.824869482677	NaN	NaN	NaN	NaN	NaN	NaN	NaN	683.648305084746	653.054375970999	NaN	NaN	NaN	NaN	192.670807453416	NaN	762.274040857001	NaN	404.255748738082	NaN	NaN	625.789122137405	NaN	NaN	NaN	NaN	NaN	NaN	NaN	NaN	NaN	NaN	NaN	NaN	NaN	NaN	NaN	NaN	NaN	NaN
NaN	NaN	NaN	NaN	NaN	NaN	NaN	510.257792754844	NaN	NaN	504.969377990431	NaN	NaN	NaN	NaN	NaN	NaN	NaN	709.92	768.66271855612	NaN	NaN	NaN	NaN	226.818443804035	NaN	721.098961180973	NaN	359.468286899822	NaN	NaN	630.367076167076	NaN	NaN	NaN	NaN	NaN	NaN	NaN	NaN	NaN	NaN	NaN	NaN	NaN	NaN	NaN	NaN	NaN	NaN
NaN	NaN	NaN	NaN	NaN	NaN	NaN	544.4977244518	NaN	NaN	525.691842900302	NaN	NaN	NaN	NaN	NaN	NaN	NaN	667.639556377079	719.172449508027	NaN	NaN	NaN	NaN	209.922024623803	NaN	702.372170071784	NaN	337.120072771377	NaN	NaN	629.541297935103	NaN	NaN	NaN	NaN	NaN	NaN	NaN	NaN	NaN	NaN	NaN	NaN	NaN	NaN	NaN	NaN	NaN	NaN
NaN	NaN	NaN	NaN	NaN	NaN	NaN	NaN	NaN	NaN	NaN	NaN	NaN	NaN	NaN	NaN	NaN	NaN	NaN	NaN	NaN	NaN	NaN	NaN	NaN	NaN	NaN	NaN	NaN	NaN	NaN	NaN	NaN	NaN	NaN	NaN	NaN	NaN	NaN	NaN	NaN	NaN	NaN	NaN	NaN	NaN	NaN	NaN	NaN	NaN
NaN	NaN	NaN	NaN	NaN	NaN	NaN	NaN	NaN	NaN	NaN	NaN	NaN	NaN	NaN	NaN	NaN	NaN	NaN	NaN	NaN	NaN	NaN	NaN	NaN	NaN	NaN	NaN	NaN	NaN	NaN	NaN	NaN	NaN	NaN	NaN	NaN	NaN	NaN	NaN	NaN	NaN	NaN	NaN	NaN	NaN	NaN	NaN	NaN	NaN
NaN	NaN	NaN	NaN	NaN	NaN	NaN	NaN	NaN	NaN	NaN	NaN	NaN	NaN	NaN	NaN	NaN	NaN	NaN	NaN	NaN	NaN	NaN	NaN	NaN	NaN	NaN	NaN	NaN	NaN	NaN	NaN	NaN	NaN	NaN	NaN	NaN	NaN	NaN	NaN	NaN	NaN	NaN	NaN	NaN	NaN	NaN	NaN	NaN	NaN
NaN	NaN	NaN	NaN	NaN	NaN	NaN	NaN	NaN	NaN	NaN	NaN	NaN	NaN	NaN	NaN	NaN	NaN	NaN	NaN	NaN	NaN	NaN	NaN	NaN	NaN	NaN	NaN	NaN	NaN	NaN	NaN	NaN	NaN	NaN	NaN	NaN	NaN	NaN	NaN	NaN	NaN	NaN	NaN	NaN	NaN	NaN	NaN	NaN	NaN
NaN	NaN	NaN	NaN	NaN	NaN	NaN	NaN	NaN	NaN	NaN	NaN	NaN	NaN	NaN	NaN	NaN	NaN	NaN	NaN	NaN	NaN	NaN	NaN	NaN	NaN	NaN	NaN	NaN	NaN	NaN	NaN	NaN	NaN	NaN	NaN	NaN	NaN	NaN	NaN	NaN	NaN	NaN	NaN	NaN	NaN	NaN	NaN	NaN	NaN
NaN	NaN	NaN	NaN	NaN	NaN	NaN	NaN	NaN	NaN	NaN	NaN	NaN	NaN	NaN	NaN	NaN	NaN	NaN	NaN	NaN	NaN	NaN	NaN	NaN	NaN	NaN	NaN	NaN	NaN	NaN	NaN	NaN	NaN	NaN	NaN	NaN	NaN	NaN	NaN	NaN	NaN	NaN	NaN	NaN	NaN	NaN	NaN	NaN	NaN
NaN	NaN	NaN	NaN	NaN	NaN	NaN	NaN	NaN	NaN	NaN	NaN	NaN	NaN	NaN	NaN	NaN	NaN	NaN	NaN	NaN	NaN	NaN	NaN	NaN	NaN	NaN	NaN	NaN	NaN	NaN	NaN	NaN	NaN	NaN	NaN	NaN	NaN	NaN	NaN	NaN	NaN	NaN	NaN	NaN	NaN	NaN	NaN	NaN	NaN
NaN	NaN	NaN	NaN	NaN	NaN	NaN	NaN	NaN	NaN	NaN	NaN	NaN	NaN	NaN	NaN	NaN	NaN	NaN	NaN	NaN	NaN	NaN	NaN	NaN	NaN	NaN	NaN	NaN	NaN	NaN	NaN	NaN	NaN	NaN	NaN	NaN	NaN	NaN	NaN	NaN	NaN	NaN	NaN	NaN	NaN	NaN	NaN	NaN	NaN
NaN	NaN	NaN	NaN	NaN	NaN	NaN	NaN	NaN	NaN	NaN	NaN	NaN	NaN	NaN	NaN	NaN	NaN	NaN	NaN	NaN	NaN	NaN	NaN	NaN	NaN	NaN	NaN	NaN	NaN	NaN	NaN	NaN	NaN	NaN	NaN	NaN	NaN	NaN	NaN	NaN	NaN	NaN	NaN	NaN	NaN	NaN	NaN	NaN	NaN
NaN	NaN	NaN	NaN	NaN	NaN	NaN	NaN	NaN	NaN	NaN	NaN	NaN	NaN	NaN	NaN	NaN	NaN	NaN	NaN	NaN	NaN	NaN	NaN	NaN	NaN	NaN	NaN	NaN	NaN	NaN	NaN	NaN	NaN	NaN	NaN	NaN	NaN	NaN	NaN	NaN	NaN	NaN	NaN	NaN	NaN	NaN	NaN	NaN	NaN
NaN	NaN	NaN	NaN	NaN	NaN	NaN	NaN	NaN	NaN	NaN	NaN	NaN	NaN	NaN	NaN	NaN	NaN	NaN	NaN	NaN	NaN	NaN	NaN	NaN	NaN	NaN	NaN	NaN	NaN	NaN	NaN	NaN	NaN	NaN	NaN	NaN	NaN	NaN	NaN	NaN	NaN	NaN	NaN	NaN	NaN	NaN	NaN	NaN	NaN
NaN	NaN	NaN	NaN	NaN	NaN	NaN	NaN	NaN	NaN	NaN	NaN	NaN	NaN	NaN	NaN	NaN	NaN	NaN	NaN	NaN	NaN	NaN	NaN	NaN	NaN	NaN	NaN	NaN	NaN	NaN	NaN	NaN	NaN	NaN	NaN	NaN	NaN	NaN	NaN	NaN	NaN	NaN	NaN	NaN	NaN	NaN	NaN	NaN	NaN
[truncated: 1,149 more columns]
