# Supplementary material for: Notch-dependent and -independent transcription are modulated by tissue movements at gastrulation
Source: eLife. 2022 May 18;11:e73656. doi: 10.7554/eLife.73656 (PMC9183233; doi:10.7554/eLife.73656)
Supplement: Source data 1. [file elife-73656-data1.zip › numerical data/6S1C_skd__sorted-nc14_normF-Y.txt]

NaN	NaN	NaN	NaN	NaN	NaN	NaN	NaN	NaN	NaN	NaN	NaN	NaN	NaN	NaN	NaN	NaN	NaN	NaN	NaN	NaN	NaN	NaN	NaN	NaN	NaN	NaN	NaN	NaN	NaN	NaN	NaN	NaN	NaN	NaN	NaN	NaN	NaN	NaN	NaN	NaN	NaN	NaN	NaN	NaN	NaN	NaN	NaN	NaN	NaN
NaN	NaN	NaN	NaN	NaN	NaN	NaN	NaN	NaN	NaN	NaN	NaN	NaN	NaN	NaN	NaN	NaN	NaN	NaN	NaN	NaN	NaN	NaN	NaN	NaN	NaN	NaN	NaN	NaN	NaN	NaN	NaN	NaN	NaN	NaN	NaN	NaN	NaN	NaN	NaN	NaN	NaN	NaN	NaN	NaN	NaN	NaN	NaN	NaN	NaN
NaN	NaN	NaN	NaN	NaN	NaN	NaN	NaN	NaN	NaN	NaN	NaN	NaN	NaN	NaN	NaN	NaN	NaN	NaN	NaN	NaN	NaN	NaN	NaN	NaN	NaN	NaN	NaN	NaN	NaN	NaN	NaN	NaN	NaN	NaN	NaN	NaN	NaN	NaN	NaN	NaN	NaN	NaN	NaN	NaN	NaN	NaN	NaN	NaN	NaN
NaN	NaN	NaN	NaN	NaN	NaN	NaN	NaN	NaN	NaN	NaN	NaN	NaN	NaN	NaN	NaN	NaN	NaN	NaN	NaN	NaN	NaN	NaN	NaN	NaN	NaN	NaN	NaN	NaN	NaN	NaN	NaN	NaN	NaN	NaN	NaN	NaN	NaN	NaN	NaN	NaN	NaN	NaN	NaN	NaN	NaN	NaN	NaN	NaN	NaN
NaN	NaN	NaN	NaN	NaN	NaN	NaN	NaN	NaN	NaN	NaN	NaN	NaN	NaN	NaN	NaN	NaN	NaN	NaN	NaN	NaN	NaN	NaN	NaN	NaN	NaN	NaN	NaN	NaN	NaN	NaN	NaN	NaN	NaN	NaN	NaN	NaN	NaN	NaN	NaN	NaN	NaN	NaN	NaN	NaN	NaN	NaN	NaN	NaN	NaN
NaN	NaN	NaN	NaN	NaN	NaN	NaN	NaN	NaN	NaN	NaN	NaN	NaN	NaN	NaN	NaN	NaN	NaN	NaN	NaN	NaN	NaN	NaN	NaN	NaN	NaN	NaN	NaN	NaN	NaN	NaN	NaN	NaN	NaN	NaN	NaN	NaN	NaN	NaN	NaN	NaN	NaN	NaN	NaN	NaN	NaN	NaN	NaN	NaN	NaN
NaN	NaN	NaN	NaN	NaN	NaN	NaN	NaN	NaN	NaN	NaN	NaN	NaN	NaN	NaN	NaN	NaN	NaN	NaN	NaN	NaN	NaN	NaN	NaN	NaN	NaN	NaN	NaN	NaN	NaN	NaN	NaN	NaN	NaN	NaN	NaN	NaN	NaN	NaN	NaN	NaN	NaN	NaN	NaN	NaN	NaN	NaN	NaN	NaN	NaN
NaN	NaN	NaN	NaN	NaN	NaN	NaN	NaN	NaN	NaN	NaN	NaN	NaN	NaN	NaN	NaN	NaN	NaN	NaN	NaN	NaN	NaN	NaN	NaN	NaN	NaN	NaN	NaN	NaN	NaN	NaN	NaN	NaN	NaN	NaN	NaN	NaN	NaN	NaN	NaN	NaN	NaN	NaN	NaN	NaN	NaN	NaN	NaN	NaN	NaN
NaN	NaN	NaN	NaN	NaN	NaN	NaN	NaN	NaN	NaN	NaN	NaN	NaN	NaN	NaN	NaN	NaN	NaN	NaN	NaN	NaN	NaN	NaN	NaN	NaN	NaN	NaN	NaN	NaN	NaN	NaN	NaN	NaN	NaN	NaN	NaN	NaN	NaN	NaN	NaN	NaN	NaN	NaN	NaN	NaN	NaN	NaN	NaN	NaN	NaN
NaN	NaN	NaN	NaN	NaN	NaN	NaN	NaN	NaN	NaN	NaN	NaN	NaN	NaN	NaN	NaN	NaN	NaN	NaN	NaN	NaN	NaN	NaN	NaN	NaN	NaN	NaN	NaN	NaN	NaN	NaN	NaN	NaN	NaN	NaN	NaN	NaN	NaN	NaN	NaN	NaN	NaN	NaN	NaN	NaN	NaN	NaN	NaN	NaN	NaN
NaN	NaN	NaN	NaN	NaN	NaN	NaN	NaN	NaN	NaN	NaN	NaN	NaN	NaN	NaN	NaN	NaN	NaN	NaN	NaN	NaN	NaN	NaN	NaN	NaN	NaN	NaN	NaN	NaN	NaN	NaN	NaN	NaN	NaN	NaN	NaN	NaN	NaN	NaN	NaN	NaN	NaN	NaN	NaN	NaN	NaN	NaN	NaN	NaN	NaN
NaN	NaN	NaN	NaN	NaN	NaN	NaN	NaN	NaN	NaN	NaN	NaN	NaN	NaN	NaN	NaN	NaN	NaN	NaN	NaN	NaN	NaN	NaN	NaN	NaN	NaN	NaN	NaN	NaN	NaN	NaN	NaN	NaN	NaN	NaN	NaN	NaN	NaN	NaN	NaN	NaN	NaN	NaN	NaN	NaN	NaN	NaN	NaN	NaN	NaN
NaN	NaN	NaN	NaN	NaN	NaN	NaN	NaN	NaN	NaN	NaN	NaN	NaN	NaN	NaN	NaN	NaN	NaN	NaN	NaN	NaN	NaN	NaN	NaN	NaN	NaN	NaN	NaN	NaN	NaN	NaN	NaN	NaN	NaN	NaN	NaN	NaN	NaN	NaN	NaN	NaN	NaN	NaN	NaN	NaN	NaN	NaN	NaN	NaN	NaN
NaN	NaN	NaN	NaN	NaN	NaN	NaN	NaN	NaN	NaN	NaN	NaN	NaN	NaN	NaN	NaN	NaN	NaN	NaN	NaN	NaN	NaN	NaN	NaN	NaN	NaN	NaN	NaN	NaN	NaN	NaN	NaN	NaN	NaN	NaN	NaN	NaN	NaN	NaN	NaN	NaN	NaN	NaN	NaN	NaN	NaN	NaN	NaN	NaN	NaN
NaN	NaN	NaN	NaN	NaN	NaN	NaN	NaN	NaN	NaN	NaN	NaN	NaN	NaN	NaN	NaN	NaN	NaN	NaN	NaN	NaN	NaN	NaN	NaN	NaN	NaN	NaN	NaN	NaN	NaN	NaN	NaN	NaN	NaN	NaN	NaN	NaN	NaN	NaN	NaN	NaN	NaN	NaN	NaN	NaN	NaN	NaN	NaN	NaN	NaN
NaN	NaN	NaN	NaN	NaN	NaN	NaN	NaN	NaN	NaN	NaN	NaN	NaN	NaN	NaN	NaN	NaN	NaN	NaN	NaN	NaN	NaN	NaN	NaN	NaN	NaN	NaN	NaN	NaN	NaN	NaN	NaN	NaN	NaN	NaN	NaN	NaN	NaN	NaN	NaN	NaN	NaN	NaN	NaN	NaN	NaN	NaN	NaN	NaN	NaN
NaN	NaN	NaN	NaN	NaN	NaN	NaN	NaN	NaN	NaN	NaN	NaN	NaN	NaN	NaN	NaN	NaN	NaN	NaN	NaN	NaN	NaN	NaN	NaN	NaN	NaN	NaN	NaN	NaN	NaN	NaN	NaN	NaN	NaN	NaN	NaN	NaN	NaN	NaN	NaN	NaN	NaN	NaN	NaN	NaN	NaN	NaN	NaN	NaN	NaN
NaN	NaN	NaN	NaN	NaN	NaN	NaN	NaN	NaN	NaN	NaN	NaN	NaN	NaN	NaN	NaN	NaN	NaN	NaN	NaN	NaN	NaN	NaN	NaN	NaN	NaN	NaN	NaN	NaN	NaN	NaN	NaN	NaN	NaN	NaN	NaN	NaN	NaN	NaN	NaN	NaN	NaN	NaN	NaN	NaN	NaN	NaN	NaN	NaN	NaN
1060.39886039886	1045.11145510836	1067.55	1051.26392961877	NaN	NaN	NaN	NaN	NaN	NaN	NaN	NaN	NaN	NaN	NaN	NaN	NaN	NaN	NaN	NaN	NaN	NaN	NaN	NaN	NaN	NaN	NaN	NaN	NaN	NaN	NaN	NaN	NaN	NaN	NaN	NaN	NaN	NaN	NaN	NaN	NaN	NaN	NaN	NaN	NaN	NaN	NaN	NaN	NaN	NaN
NaN	NaN	NaN	NaN	1071.84862385321	NaN	NaN	NaN	NaN	NaN	NaN	NaN	NaN	NaN	NaN	NaN	NaN	NaN	NaN	NaN	NaN	NaN	NaN	NaN	NaN	NaN	NaN	NaN	NaN	NaN	NaN	NaN	NaN	NaN	NaN	NaN	NaN	NaN	NaN	NaN	NaN	NaN	NaN	NaN	NaN	NaN	NaN	NaN	NaN	NaN
1003.1375	NaN	NaN	1014.30158730159	1006.97297297297	NaN	NaN	NaN	NaN	NaN	NaN	NaN	NaN	NaN	NaN	NaN	NaN	NaN	NaN	NaN	NaN	NaN	NaN	NaN	NaN	NaN	NaN	NaN	NaN	NaN	NaN	NaN	NaN	NaN	NaN	NaN	NaN	NaN	NaN	NaN	NaN	NaN	NaN	NaN	NaN	NaN	NaN	NaN	NaN	NaN
1003.95112781955	959.627646326276	986.117760617761	1004.11764705882	1011.28367346939	NaN	NaN	NaN	NaN	NaN	NaN	NaN	NaN	NaN	NaN	NaN	NaN	NaN	NaN	NaN	NaN	NaN	NaN	NaN	NaN	NaN	NaN	NaN	NaN	NaN	NaN	NaN	NaN	NaN	NaN	NaN	NaN	NaN	NaN	NaN	NaN	NaN	NaN	NaN	NaN	NaN	NaN	NaN	NaN	NaN
1002.63095238095	1029.19414893617	1006.56824512535	1015.66666666667	1055.44314868805	NaN	NaN	NaN	NaN	NaN	NaN	NaN	NaN	NaN	NaN	NaN	NaN	NaN	NaN	NaN	NaN	NaN	NaN	NaN	NaN	NaN	NaN	NaN	NaN	NaN	NaN	NaN	NaN	NaN	NaN	NaN	NaN	NaN	NaN	NaN	NaN	NaN	NaN	NaN	NaN	NaN	NaN	NaN	NaN	NaN
NaN	NaN	NaN	NaN	NaN	NaN	NaN	NaN	NaN	NaN	NaN	NaN	NaN	NaN	NaN	NaN	NaN	NaN	NaN	NaN	NaN	NaN	NaN	NaN	NaN	NaN	NaN	NaN	NaN	NaN	NaN	NaN	NaN	NaN	NaN	NaN	NaN	NaN	NaN	NaN	NaN	NaN	NaN	NaN	NaN	NaN	NaN	NaN	NaN	NaN
838.554765291607	868.005807200929	878.066753926702	NaN	879.66273352999	823.677710843373	827.50518754988	838.741646291769	822.144784172662	823.655172413793	801.219315895372	804.70525187567	869.260482846252	816.112014453478	799.53063583815	795.962588473205	825.61779661017	831.014084507042	804.635807860262	846.689102564103	796.360332294912	818.697189483228	824.306239737274	803.53619047619	823.926853707415	831.322779243624	774.786206896552	786.333016175071	806.102145922747	794.300961538462	771.301310043668	788.479145473042	830.14399363564	796.003948667325	841.636755823986	844.785529715762	837.612542955326	844.842155919153	832.525027808676	828.472377902322	810.965299684543	829.633403361345	843.139130434783	835.177740863787	823.624621594349	876.736276849642	807.694748358862	819.712239583333	839.234680573664	806.374293785311
836.502235469449	870.855280312907	888.147339699864	873.399305555556	887.415990730012	841.668874172185	815.305816135084	845.028758169935	815.623021582734	827.878088962109	819.313333333333	843.176838810642	873.717905405405	814.813913043478	837.462686567164	770.793650793651	850.69616519174	845.214743589744	817.086206896552	877.1049957663	838.979782270607	829.627260083449	855.430886558627	841.613963039014	851.208103130755	808.80487804878	825.197508896797	805.5908203125	840.085291557876	800.123271889401	783.834170854271	844.291993720565	846.192554557124	826.78792822186	832.532401524778	845.559151785714	857.170967741935	865.981505944518	885.563793103448	849.464891041162	844.617391304348	833.981402002861	857.31338028169	851.961414790997	862.416075650118	906.540462427746	835.864197530864	867.973352033661	850.266362252664	829.848797250859
NaN	927.549019607843	930.029569892473	936.125	913.982367758186	NaN	NaN	NaN	NaN	NaN	NaN	NaN	NaN	NaN	NaN	NaN	965.937592867756	919.178997613365	NaN	918.497142857143	NaN	NaN	NaN	NaN	NaN	NaN	NaN	NaN	NaN	NaN	NaN	NaN	NaN	NaN	NaN	900.322727272727	901.635443037975	NaN	NaN	923.312020460358	898.358208955224	NaN	902.004784688995	960.881081081081	933.335135135135	924.952646239554	NaN	NaN	NaN	NaN
831.285129604366	818.482035928144	NaN	839.122919334187	882.672897196262	804.426530612245	811.662591687042	828.902140672783	801.578869047619	801.990099009901	797.899497487437	793.901079136691	865.44069128044	791.506465517241	821.325481798715	791.77807486631	843.081034482759	815.529972752044	784.873150105708	819.212224108659	811.046548956661	842.93119266055	815.354632587859	795.610526315789	818.011326860841	788.818	824.281081081081	806.018108651911	835.904302019315	785.03500761035	770.903339191564	808.476706392199	855.576419213974	835.302782324059	820.902757619739	844.278940027894	NaN	NaN	873.495575221239	NaN	827.784046692607	836.085987261146	NaN	899.743801652893	849.690909090909	884.065891472868	793.275471698113	828.470930232558	814.00651465798	853.279032258064
766.797455968689	768.624401913876	816.969118982743	796.85629531971	812.729434447301	762.132478632479	759.881318681319	786.934054054054	785.249845009299	763.440049443758	755.503916449086	764.477360931436	791.159090909091	732.785897435897	732.408437200384	731.134814814815	774.8753894081	752.017479300828	723.807639836289	762.236057068742	737.881053525913	751.355131698456	756.41862745098	753.515789473684	737.696	746.09906291834	771.817191283293	742.355555555556	739.323809523809	767.928746928747	741.769553072626	744.91173874669	777.570054945055	771.428399518652	781.516260162602	787.996757457847	810.0888671875	714.68023255814	801.232006125574	780.310966810967	777.733260153677	794.282817502668	790.501333333333	829.834625322997	786.181451612903	806.889756097561	766.540151515151	771.603427172583	754.697617091208	747.640483383686
779.390804597701	829.614341085271	824.368852459016	804.205687203792	783.535736482287	761.916759156493	768.058323207776	776.007510729614	754.620206489676	768.731736526946	718.0016	740.2265625	802.115606936416	750.161016949153	730.867540029112	699.97037037037	770.493596059113	729.199794026777	733.957236842105	749.756944444444	777.536432160804	766.919893190921	772.170814479638	741.970085470085	738.243967828418	753.406349206349	731.034328358209	743.556534508076	743.183615819209	754.353526970954	705.073263558516	771.329588014981	776.132382892057	740.109140518417	757.214285714286	783.59649122807	773.036175710594	754.263313609467	805.752046783626	756.549352750809	769.298653610771	770.016352201258	788.88665997994	812.821234119782	773.384052074858	801.767970882621	751.738575982997	758.850267379679	758.463254593176	763.03081232493
749.940476190476	818.686728395062	781.749259624877	766.060240963855	791.388349514563	753.069898534386	757.953103448276	766.175303197354	763.382857142857	735.787421383648	735.64312267658	715.910364145658	774.520440251572	712.693502824859	742.937699680511	722.634472511144	753.525577557756	730.218910585817	704.193339500463	733.522849462366	723.141428571429	740.68	762.326180257511	744.008368200837	725.749658002736	728.895678092399	720.132989690722	775.813246471227	745.578638497653	733.932121212121	712.738921001927	748.502247191011	751.59	743.50234741784	754.35763546798	748.611374407583	763.961466165414	761.838971583221	768.424242424242	746.163786626597	748.448568398728	763.752427184466	777.596622889306	NaN	773.279520295203	799.074413863405	742.250588235294	736.635446685879	745.745272525028	753.236768802228
732.664459161148	815.113074204947	NaN	738.932849364791	755.40685461581	710.519065190652	745.96449704142	748.854166666667	761.974879227053	693.556003223207	700.014218009479	691.863928112965	750.832061068702	737.871678548283	716.840153452685	694.719540229885	725.076335877863	713.912524850895	690.638386648122	729.673341677096	709.383292383292	727.496634255797	728.068595927117	728.626474442988	717.366693354684	709.127463863338	693.19471488178	736.880811496196	725.525515743757	696.229989868288	656.580576307364	709.867555555556	750.409851301115	736.636904761905	751.406091370558	742.925465838509	774.106796116505	748.421439060206	743.885125184094	743.463943841736	746.989234449761	735.301603206413	745.677554438861	804.03559435863	771.649253731343	748.016973125884	723.430076628352	714.120462046205	695.295287958115	725.32625994695
699.256205673759	770.342553191489	696.451715374841	736.270588235294	735.580240174672	670.011827321112	698.847091412742	712.109746738296	690.988988300069	663.03153393907	659.708796764408	678.682902584493	705.749754661433	675.680302076778	678.58547008547	664.775956284153	683.168493150685	649.93072702332	654.29833836858	680.933155080214	666.907320872274	688.87517053206	710.633828996283	670.295238095238	677.682298546896	685.465555555556	666.767735665695	715.253034547152	701.723251028807	693.418347430059	663.96862745098	700.224841341795	711.91974317817	668.350864012021	697.639252336449	715.607674236492	717.518937252685	731.690337601863	724.021173623715	688.986997635934	698.29044834308	712.337088388215	729.705755395683	778.808834729627	708.979234972678	743.438144329897	695.22098022356	676.23044397463	NaN	687.311111111111
648.753008595988	730.294197031039	685.339423752635	692.956606217617	700.446020128088	650.086169442433	664.416892257715	704.088054607509	664.679223744292	634.354996934396	656.316798941799	641.953110047847	NaN	635.620376831821	655.906313645621	632	671.483032490975	642.938668224299	632.324958123953	631.61679389313	638.034833091437	680.063868613139	658.050264550265	650.069014084507	649.426369863014	633.316046966732	639.834115805947	678.442906574394	639.206011730205	648.086378737542	631.81881533101	677.994805194805	675.912886969042	681.778313253012	665.741077222583	692.121032813341	677.971054068815	719.626865671642	682.299059561129	688.459190444592	659.889383343929	671.082135523614	677.567835870285	744.68584320361	685.484413965087	698.931347804139	655.265337423313	638.791533033996	NaN	671.153561517114
678.542079207921	737.530800821355	695.710583153348	697.807142857143	694.981189320388	666.819023569024	663.085673146148	702.956026058632	681.06411837238	662.692687747036	660.800825593395	650.076107899807	695.618271954674	658.824598183089	646.494288681205	665.061412487206	695.917431192661	645.168928086838	NaN	652.165577342048	656.942007434944	689.916043703278	663.721247563353	689.5005005005	661.166317991632	656.458957887223	682.8	674.991964937911	669.783190066858	659.611070648216	658.456071076012	668.180926916221	680.019656019656	688.251171508903	682.66352739726	675.485620915033	713.660042583393	725.683123877917	702.579908675799	668.561968408262	675.150242326333	681.10625	684.290677475391	743.285714285714	700.649446494465	714.259032038173	667.783496732026	667.568290353391	NaN	682.625
652.919023136247	714.213551119177	687.553250345782	668.54954954955	668.917674150835	643.007177033493	NaN	692.52209492635	667.515606936416	656.051826677995	645.793365583967	639.629464285714	680.554576271186	641.710880829016	655.896236012208	622.980144404332	660.753347427766	637.2457002457	638.809630459127	651.627031019202	646.902716914987	649.211275964392	NaN	650.563126252505	657.533980582524	645.10358974359	631.621848739496	663.505882352941	635.520952380952	646.492223238792	624.250474383302	650.263571990559	679.544106167057	660.556668753914	656.897324206596	656.771533292608	657.381316098707	692.759056444819	660.878410438909	678.216618635927	669.707275803722	644.379310344828	680.320618556701	717.013813813814	679.547587131367	688.089932126697	641.250771604938	644.38145231846	NaN	668.937671860678
639.056330172895	725.311660397636	658.128147733632	673.69471488178	660.878896269801	633.215616681455	643.1	679.369230769231	651.408194233687	625.304420350292	647.378787878788	618.66277258567	669.608695652174	638.27602739726	630.973105134474	614.835101253616	637.258408531583	621.570520965692	621.181909547739	654.715167548501	646.14449339207	631.841149773071	NaN	622.622994652406	639.744801512287	622.903938520653	628.806770098731	656.736886632826	640.63822027717	627.464937560038	589.212403100775	631.25	680.561456752656	657.622340425532	654.135446685879	645.015009380863	664.77124600639	674.73423782921	665.983898305085	674.5710553814	628.979887369268	656.277071990321	680.26004842615	712.215258855586	673.646670665867	NaN	662.981196581197	641.006156552331	NaN	652.681692732291
626.578125	688.482893027284	626.98139287613	639.185636031649	644.359420289855	611.106934001671	632.280575539568	630.974142776841	637.079201545396	599.688461538462	618.842443729903	609.366915422886	624.795558458524	599.013268156425	631.306025727827	593.276948590381	637.813051146385	617.602040816327	594.082965578111	610.347826086957	643.261771747805	611.175029171529	NaN	614.589728453365	615.39661426844	612.231362467866	623.395687645688	607.764139590854	607.88163787588	608.001445086705	587.986983154671	616.179341657208	633.085480093677	639.152051488335	661.878031383737	626.961141170684	660.694278903457	676.133734939759	628.765056648778	654.255106672719	624.207430340557	617.472800925926	650.121546961326	682.7475	638.559734513274	650.667372881356	625.450219160927	632.183554817276	NaN	632.86758383491
611.391408114558	687.849933005806	621.334763948498	638.909198813056	653.88073038073	607.12421875	NaN	638.582728592163	638.940309506264	587.681063122924	610.757371524853	587.503114186851	621.125935162095	606.419237749546	642.568403908795	583.345735027223	625.248401826484	619.327472527473	592.277168494516	612.411573472042	641.284853700516	616.888301387971	NaN	645.34717916925	614.844111832816	611.393457943925	608.14677728143	606.204488778055	616.474358974359	609.631681877445	576.79203187251	621.310743801653	629.149839228296	618.900709219858	628.159444444444	627.166394779772	634.106490872211	666.606136505949	648.911611785095	654.884267631103	624.171443193449	624.541385652974	656.955102040816	674.763959390863	646.378698224852	648.427868045298	616.694029850746	630.143088116411	NaN	621.351468048359
591.956085918854	683.341234567901	593.62236084453	602.39611752361	622.18259455063	574.155700325733	NaN	610.755773672055	594.809941520468	560.418389166073	590.50590086546	583.145934676859	597.891509433962	566.636010362694	584.023897058824	553.204869857263	602.261627906977	NaN	536.49835634451	586.731052984574	583.719696969697	580.369109947644	NaN	589.231597845601	565.303524804178	570.68537414966	NaN	602.030698889615	573.630989421282	567.369329073482	548.940525587828	582.734610917538	606.510869565217	590.172218730358	602.317852834741	590.793	613.910705476073	642.282591725215	575.403454657619	623.828008752735	601.650092081031	572.212718064153	603.228678537957	639.249048625793	624.028732683427	624.100141043724	595.353297035693	565.594609460946	NaN	583.431178707224
561.635673624288	664.108163265306	570.109933774834	580.383042394015	593.660368870895	546.259504132231	NaN	606.249561659848	589.320541760722	517.552798310454	549.96976744186	571.142353770261	558.990508096036	538.0165	586.235142118863	540.069433359936	593.527519656898	574.236979166667	520.537602820212	572.371281464531	546.80900243309	569.614023144997	NaN	559.386198547215	569.22539893617	557.215517241379	564.910206358059	554.080391091798	540.72641509434	540.828011204482	536.056119402985	556.912333736397	570.675662414131	565.894375857339	582.720930232558	571.785536159601	601.066244520214	606.42634207241	556.171461449943	605.005542359462	575.151558752998	547.078812691914	582.962811606048	593.713228035538	602.688324377137	591.19832155477	577.16172985782	565.39417989418	NaN	564.660514172709
562.975124378109	675.738636363636	566.192206424434	578.25165962583	596.042119565217	552.261723009815	NaN	583.667799902865	582.654444444444	536.44962531224	553.207845433255	548.946569920844	582.542808219178	544.466846361186	559.691018766756	545.936113575865	579.074490513001	571.490182802979	527.338506304559	568.014534883721	570.933004231312	551.449477351916	NaN	565.53037037037	532.885580852306	544.519197207679	557.340811965812	550.994472084024	549.793103448276	529.756174794173	528.695070422535	555.323875802998	595.241076047594	569.524818001324	595.588036661843	571.738095238095	597.562322946176	622.547400611621	561.149812734082	607.751437417072	570.665044247788	546.116197183099	591.158350305499	624.99522039299	621.659955257271	599.780154756486	553.890080428954	565.498863636364	NaN	550.988206083178
522.042302016724	623.586260330579	559.99693654267	534.898148148148	543.156212544946	506.72417302799	NaN	551.274567692957	546.069849246231	505.234309623431	516.684634448575	509.727220299885	546.120559741658	526.612620508326	533.196586227192	484.674501788452	564.044617958728	521.966811751904	495.462608695652	529.140877598152	534.663237682729	537.862779740872	NaN	512.11869266055	525.913801452784	498.782714546561	533.284591194969	527.541470311027	537.1328125	513.497453310696	494.265306122449	536.693667157585	570.369585253456	519.823814655172	557.431493815414	567.097184377838	556.117828773169	578.247159090909	530.610996563574	566.916092419943	553.726804123711	519.664113140837	565.087568412823	583.671245855045	568.682213438735	555.991470349309	526.131644004944	537.836427496237	NaN	524.280892103677
524.817962337035	583.894050529747	523.317267197005	531.259475218659	556.150355871886	518.193139097744	NaN	553.720193576771	539.444377990431	489.956346541303	507.77607165707	520.73019431988	534.917091836735	503.367346938775	535.471166448231	502.400199104032	523.981358989778	521.541242362526	481.261736334405	512.118681318681	512.775582215949	533.816890881913	NaN	502.213570634038	496.659078289839	513.243169398907	NaN	515.105726872247	509.07119095143	508.693698949825	497.321846553966	510.934684684685	560.274201239866	517.93	589.948144836835	524.607494145199	555.064500716675	579.252079866888	518.689450222883	540.013344453711	535.324898785425	502.540011191942	578.42358276644	598.204791785511	556.271125169453	575.661923242777	506.673149309912	545.49560546875	NaN	524.127445500279
534.085861846352	NaN	533.221967963387	528.290389972145	562.222070844687	527.061270376616	NaN	556.278069254984	543.645203679369	502.360496014172	526.846540880503	504.651048951049	544.449404761905	504.134926212228	552.663771712159	505.95159453303	549.705551086082	510.673564407656	493.994708994709	522.404466501241	521.117964533539	526.967993754879	NaN	514.8	503.818985849057	520.351717902351	NaN	510.545034642032	507.306966618287	502.768699654776	503.157715260017	524.918060200669	583.053587647593	513.595604395604	579.308500477555	559.778526721233	NaN	562.242570281124	NaN	594.662460567823	536.871356147022	528.730517115805	601.544956640803	575.27374301676	577.668359573388	578.981765834933	527.171024734982	530.447589098532	NaN	531.34631147541
508.736972704715	NaN	512.362443438914	496.984329089128	528.013089005236	520.705851890212	NaN	532.418635755684	518.902763561924	484.018122977346	512.002030456853	496.318927789934	510.696731234867	485.142523364486	519.841671247938	471.988724035608	501.36391816491	504.219440353461	478.574525745257	508.192329708071	511.653968253968	504.267748478702	NaN	495.792407496396	491.260621761658	491.775175644028	NaN	491.173290937997	489.1328866555	470.76	470.265354330709	500.167522165189	528.451294117647	501.63453815261	514.126582278481	525.184064548664	513.539886039886	549.470278404816	522.694651320244	544.168224299065	508.1185	495.33676092545	564.746227164416	569.727853152434	547.728882833787	547.945332645694	506.781308411215	528.091105121294	NaN	523.043703703704
510.716699410609	NaN	516.443070207348	487.943103448276	522.652150823155	NaN	NaN	512.348139922265	492.806849315069	459.047374429224	514.89338071968	463.759779338014	486.674623767514	473.67302259887	503.669121813031	454.64903546982	509.039499670836	496.285511363636	465.782560706402	491.158205430933	495.896480331263	494.875430144529	NaN	465.096232179226	460.698757763975	466.34597875569	NaN	472.818445896877	476.017214397496	476.186895810956	439.653238546603	489.745138178096	523.681557846506	488.285234899329	488.264931087289	484.790223065971	NaN	523.818133333333	NaN	518.374944271065	478.424715056989	481.163058186739	568.429590017825	545.187368421053	544.160339256866	535.695590327169	477.009111617312	493.298649324662	NaN	489.247608926674
510.891925988225	NaN	523.811582705276	468.563602599814	502.655067155067	NaN	NaN	511.544790975448	490.114537444934	449.050479233227	506.496732026144	463.058217101273	486.195067264574	467.248593350384	494.684478371501	446.332320777643	502.000753012048	516.454502143878	426.959218351742	475.537762634867	477.427148194271	478.073596358118	NaN	474.658881376767	464.780346820809	439.4015625	NaN	461.472942920682	490.902629016553	463.741065830721	414.757271815446	477.547619047619	498.966863905325	466.204642638974	486.715504978663	469.079198473282	NaN	511.054192812322	473.345900658288	525.283639470312	463.650379506641	475.633078526755	529.319566960706	528.371974522293	534.0704	544.055140186916	480.397913561848	497.79057859703	NaN	489.69877970456
492.030052264808	NaN	501.050420168067	465.307022039979	493.094594594595	NaN	NaN	NaN	494.5728	475.074542897328	475.983982915109	453.001137009665	473.609887157442	459.321744254567	474.031591039632	NaN	494.023154848046	458.271727748691	431.138286893705	475.612903225806	477.352393617021	470.913277052955	NaN	475.688131985098	465.744903902155	422.87017167382	NaN	452.298421807748	469.506075013207	451.962677725119	395.5578465063	469.673871582962	485.039448966813	459.971428571429	467.619252256124	463.267940354147	NaN	482.831871345029	485.771324863884	531.072597566093	480.034341363403	462.428758169935	504.699293642785	510.081786542923	506.45893970894	527.103517994339	498.888304093567	462.182513661202	NaN	459.140672782875
443.145420792079	NaN	474.636363636364	404.723984771574	449.843891402715	NaN	NaN	NaN	NaN	412.686831427518	443.975560081466	441.824869482677	468.33761682243	NaN	452.326342710997	NaN	449.855359765051	453.774647887324	381.380373831776	451.643107476636	441.397914379802	452.118477593616	NaN	436.161740999463	NaN	375.566860465116	NaN	NaN	442.47549811524	430.547811993517	385.524219590958	NaN	447.537240537241	NaN	450.5422369042	457.260185185185	NaN	481.912893982808	462.735751295337	525.741475019826	451.69695227142	439.543132803632	497.1861575179	496.057835820896	NaN	NaN	452.637615968513	453.954449152542	NaN	438.458755426917
435.619851451722	NaN	NaN	NaN	457.26593557231	NaN	NaN	NaN	526.781130634072	NaN	455.761990950226	455.041228070175	NaN	NaN	474.977895242672	NaN	419.760697305864	449.33652173913	363.098887515451	438.731625835189	NaN	460.937212863706	NaN	426.573908730159	NaN	350.927966101695	NaN	NaN	428.84483627204	NaN	369.866315789474	NaN	422.034285714286	405.02271006813	450.396411789833	453.867807153966	NaN	NaN	466.714359504132	533.25381097561	416.413461538462	447.648323301806	499.138617580766	479.780121894046	534.379173989455	489.619487179487	467.901668653159	NaN	NaN	416.346811819596
424.612776025237	NaN	621.314345114345	397.840941512126	NaN	NaN	NaN	NaN	543.558547008547	NaN	439.149866666667	455.782608695652	NaN	NaN	472.122978931896	NaN	397.298586572438	455.948717948718	NaN	NaN	431.429663608563	NaN	NaN	NaN	NaN	NaN	NaN	NaN	NaN	NaN	NaN	NaN	397.482387475538	361.708185053381	NaN	494.169040835708	NaN	509.987313432836	NaN	538.038655462185	417.578082191781	450.875745526839	NaN	NaN	561.475982532751	487.530541871921	NaN	432.29702970297	NaN	NaN
NaN	NaN	581.780880773362	NaN	NaN	NaN	NaN	NaN	534.231887569663	NaN	442.992090954029	446.570234113712	NaN	NaN	467.871987951807	NaN	400.214132762313	460.100411946447	339.132678132678	NaN	NaN	NaN	NaN	388.975115207373	NaN	NaN	NaN	NaN	NaN	NaN	NaN	NaN	NaN	NaN	NaN	510.878260869565	NaN	496.310166570936	NaN	569.598421744849	NaN	457.086359610275	NaN	NaN	527.537185660781	453.346385542169	NaN	454.943859649123	NaN	417.191967324711
NaN	NaN	NaN	NaN	NaN	NaN	NaN	NaN	481.723423423423	NaN	430.7874617737	487.463	NaN	NaN	498.183890577508	NaN	404.803643724696	476.878648233487	376.378653113088	NaN	NaN	NaN	NaN	387.2	NaN	NaN	NaN	NaN	NaN	NaN	NaN	NaN	NaN	NaN	NaN	510.968892694064	NaN	491.462371134021	NaN	606.328871039714	NaN	463.118359739049	NaN	NaN	489.826361721336	NaN	NaN	472.894400785855	NaN	432.854126679463
NaN	NaN	NaN	NaN	NaN	NaN	NaN	NaN	NaN	NaN	411.788159111933	501.00949050949	NaN	NaN	NaN	NaN	399.198748043818	462.107142857143	373.87106918239	NaN	NaN	NaN	NaN	388.793632075472	NaN	NaN	NaN	NaN	NaN	NaN	NaN	NaN	NaN	NaN	NaN	475.726079346558	NaN	463.122217555649	NaN	566.370253164557	NaN	432.907608695652	NaN	NaN	449.753382533825	NaN	NaN	NaN	NaN	452.559216809933
NaN	NaN	NaN	NaN	NaN	NaN	NaN	NaN	439.843488943489	NaN	NaN	506.02729528536	NaN	NaN	NaN	NaN	397.469405594406	NaN	372.900176678445	NaN	NaN	NaN	NaN	394.2995951417	NaN	NaN	NaN	NaN	NaN	NaN	NaN	NaN	NaN	NaN	NaN	481.203662349263	NaN	470.093882752761	NaN	NaN	NaN	494.934239529758	NaN	NaN	430.008400746733	NaN	NaN	445.314942528736	NaN	475.93589096416
NaN	NaN	NaN	NaN	NaN	NaN	NaN	NaN	411.64492916573	NaN	NaN	421.28218602207	NaN	NaN	NaN	NaN	402.190812720848	NaN	367.993067590988	NaN	NaN	NaN	NaN	382.197041022192	NaN	NaN	NaN	NaN	NaN	NaN	NaN	NaN	NaN	NaN	NaN	NaN	NaN	511.470684039088	NaN	NaN	NaN	485.887944983819	NaN	NaN	397.288079470199	NaN	NaN	520.090432503277	NaN	418.013369900583
NaN	NaN	NaN	NaN	NaN	NaN	NaN	NaN	NaN	NaN	NaN	NaN	NaN	NaN	NaN	NaN	NaN	NaN	380.445657826313	NaN	NaN	NaN	NaN	458.821743091406	NaN	NaN	NaN	NaN	NaN	NaN	NaN	NaN	NaN	NaN	NaN	525.460576923077	NaN	519.763779527559	NaN	NaN	NaN	541.584971910112	NaN	NaN	NaN	NaN	NaN	459.165087281796	NaN	418.774193548387
NaN	NaN	NaN	NaN	NaN	NaN	NaN	NaN	NaN	NaN	NaN	NaN	NaN	NaN	NaN	NaN	NaN	NaN	384.608347627216	NaN	NaN	NaN	NaN	502.287304645686	NaN	NaN	NaN	NaN	NaN	NaN	NaN	NaN	NaN	NaN	NaN	449.899010346379	NaN	494.566123778502	NaN	NaN	NaN	543.588584625536	NaN	NaN	NaN	NaN	NaN	464.414598540146	NaN	383.522350577599
NaN	NaN	NaN	NaN	NaN	NaN	NaN	NaN	NaN	NaN	NaN	NaN	NaN	NaN	NaN	NaN	NaN	NaN	390.876489707476	NaN	NaN	NaN	NaN	416.417607223476	NaN	NaN	NaN	NaN	NaN	NaN	NaN	NaN	NaN	NaN	NaN	389.882304526749	NaN	392.185714285714	NaN	NaN	NaN	549.296943231441	NaN	NaN	NaN	NaN	NaN	NaN	NaN	NaN
NaN	NaN	NaN	NaN	NaN	NaN	NaN	NaN	NaN	NaN	NaN	NaN	NaN	NaN	NaN	NaN	NaN	NaN	420.521844660194	NaN	NaN	NaN	NaN	461.806952857519	NaN	NaN	NaN	NaN	NaN	NaN	NaN	NaN	NaN	NaN	NaN	367.393713372403	NaN	NaN	NaN	NaN	NaN	533.528387585163	NaN	NaN	NaN	NaN	NaN	NaN	NaN	429.917593528817
NaN	NaN	NaN	NaN	NaN	NaN	NaN	NaN	NaN	NaN	NaN	NaN	NaN	NaN	NaN	NaN	NaN	NaN	NaN	NaN	NaN	NaN	NaN	446.884908984146	NaN	NaN	NaN	NaN	NaN	NaN	NaN	NaN	NaN	NaN	NaN	339.238714090287	NaN	NaN	NaN	NaN	NaN	509.328451882845	NaN	NaN	NaN	NaN	NaN	446.988688946015	NaN	382.60710553814
NaN	NaN	NaN	NaN	NaN	NaN	NaN	NaN	NaN	NaN	NaN	NaN	NaN	NaN	NaN	NaN	NaN	NaN	NaN	NaN	NaN	NaN	NaN	NaN	NaN	NaN	NaN	NaN	NaN	NaN	NaN	NaN	NaN	NaN	NaN	NaN	NaN	NaN	NaN	NaN	NaN	NaN	NaN	NaN	NaN	NaN	NaN	NaN	NaN	NaN
NaN	NaN	NaN	NaN	NaN	NaN	NaN	NaN	NaN	NaN	NaN	NaN	NaN	NaN	NaN	NaN	NaN	NaN	NaN	NaN	NaN	NaN	NaN	NaN	NaN	NaN	NaN	NaN	NaN	NaN	NaN	NaN	NaN	NaN	NaN	NaN	NaN	NaN	NaN	NaN	NaN	NaN	NaN	NaN	NaN	NaN	NaN	NaN	NaN	NaN
NaN	NaN	NaN	NaN	NaN	NaN	NaN	NaN	NaN	NaN	NaN	NaN	NaN	NaN	NaN	NaN	NaN	NaN	NaN	NaN	NaN	NaN	NaN	NaN	NaN	NaN	NaN	NaN	NaN	NaN	NaN	NaN	NaN	NaN	NaN	NaN	NaN	NaN	NaN	NaN	NaN	NaN	NaN	NaN	NaN	NaN	NaN	NaN	NaN	NaN
NaN	NaN	NaN	NaN	NaN	NaN	NaN	NaN	NaN	NaN	NaN	NaN	NaN	NaN	NaN	NaN	NaN	NaN	NaN	NaN	NaN	NaN	NaN	NaN	NaN	NaN	NaN	NaN	NaN	NaN	NaN	NaN	NaN	NaN	NaN	NaN	NaN	NaN	NaN	NaN	NaN	NaN	NaN	NaN	NaN	NaN	NaN	NaN	NaN	NaN
NaN	NaN	NaN	NaN	NaN	NaN	NaN	NaN	NaN	NaN	NaN	NaN	NaN	NaN	NaN	NaN	NaN	NaN	NaN	NaN	NaN	NaN	NaN	NaN	NaN	NaN	NaN	NaN	NaN	NaN	NaN	NaN	NaN	NaN	NaN	NaN	NaN	NaN	NaN	NaN	NaN	NaN	NaN	NaN	NaN	NaN	NaN	NaN	NaN	NaN
NaN	NaN	NaN	NaN	NaN	NaN	NaN	NaN	NaN	NaN	NaN	NaN	NaN	NaN	NaN	NaN	NaN	NaN	NaN	NaN	NaN	NaN	NaN	NaN	NaN	NaN	NaN	NaN	NaN	NaN	NaN	NaN	NaN	NaN	NaN	NaN	NaN	NaN	NaN	NaN	NaN	NaN	NaN	NaN	NaN	NaN	NaN	NaN	NaN	NaN
NaN	NaN	NaN	NaN	NaN	NaN	NaN	NaN	NaN	NaN	NaN	NaN	NaN	NaN	NaN	NaN	NaN	NaN	NaN	NaN	NaN	NaN	NaN	NaN	NaN	NaN	NaN	NaN	NaN	NaN	NaN	NaN	NaN	NaN	NaN	NaN	NaN	NaN	NaN	NaN	NaN	NaN	NaN	NaN	NaN	NaN	NaN	NaN	NaN	NaN
NaN	NaN	NaN	NaN	NaN	NaN	NaN	NaN	NaN	NaN	NaN	NaN	NaN	NaN	NaN	NaN	NaN	NaN	NaN	NaN	NaN	NaN	NaN	NaN	NaN	NaN	NaN	NaN	NaN	NaN	NaN	NaN	NaN	NaN	NaN	NaN	NaN	NaN	NaN	NaN	NaN	NaN	NaN	NaN	NaN	NaN	NaN	NaN	NaN	NaN
NaN	NaN	NaN	NaN	NaN	NaN	NaN	NaN	NaN	NaN	NaN	NaN	NaN	NaN	NaN	NaN	NaN	NaN	NaN	NaN	NaN	NaN	NaN	NaN	NaN	NaN	NaN	NaN	NaN	NaN	NaN	NaN	NaN	NaN	NaN	NaN	NaN	NaN	NaN	NaN	NaN	NaN	NaN	NaN	NaN	NaN	NaN	NaN	NaN	NaN
NaN	NaN	NaN	NaN	NaN	NaN	NaN	NaN	NaN	NaN	NaN	NaN	NaN	NaN	NaN	NaN	NaN	NaN	NaN	NaN	NaN	NaN	NaN	NaN	NaN	NaN	NaN	NaN	NaN	NaN	NaN	NaN	NaN	NaN	NaN	NaN	NaN	NaN	NaN	NaN	NaN	NaN	NaN	NaN	NaN	NaN	NaN	NaN	NaN	NaN
NaN	NaN	NaN	NaN	NaN	NaN	NaN	NaN	NaN	NaN	NaN	NaN	NaN	NaN	NaN	NaN	NaN	NaN	NaN	NaN	NaN	NaN	NaN	NaN	NaN	NaN	NaN	NaN	NaN	NaN	NaN	NaN	NaN	NaN	NaN	NaN	NaN	NaN	NaN	NaN	NaN	NaN	NaN	NaN	NaN	NaN	NaN	NaN	NaN	NaN
NaN	NaN	NaN	NaN	NaN	NaN	NaN	NaN	NaN	NaN	NaN	NaN	NaN	NaN	NaN	NaN	NaN	NaN	NaN	NaN	NaN	NaN	NaN	NaN	NaN	NaN	NaN	NaN	NaN	NaN	NaN	NaN	NaN	NaN	NaN	NaN	NaN	NaN	NaN	NaN	NaN	NaN	NaN	NaN	NaN	NaN	NaN	NaN	NaN	NaN
[truncated: 2,493 more columns]
