# Supplementary material for: Notch-dependent and -independent transcription are modulated by tissue movements at gastrulation
Source: eLife. 2022 May 18;11:e73656. doi: 10.7554/eLife.73656 (PMC9183233; doi:10.7554/eLife.73656)
Supplement: Source data 1. [file elife-73656-data1.zip › numerical data/6S1D_nejVenus_MSE_sorted-nc14_normF-Y.txt]

NaN	NaN	NaN	NaN	NaN	NaN	NaN	NaN	NaN	NaN	NaN	NaN	NaN	NaN	NaN	NaN	NaN	NaN	NaN	NaN	NaN	NaN	NaN	NaN	NaN	NaN	NaN	NaN	NaN	NaN	NaN	NaN	NaN	NaN	NaN	NaN	NaN	NaN	NaN	NaN	NaN	NaN	NaN	NaN	NaN	NaN	NaN	NaN	NaN	NaN
NaN	NaN	NaN	NaN	NaN	NaN	NaN	NaN	NaN	NaN	NaN	NaN	NaN	NaN	NaN	NaN	NaN	NaN	NaN	NaN	NaN	NaN	NaN	NaN	NaN	NaN	NaN	NaN	NaN	NaN	NaN	NaN	NaN	NaN	NaN	NaN	NaN	NaN	NaN	NaN	NaN	NaN	NaN	NaN	NaN	NaN	NaN	NaN	NaN	NaN
NaN	NaN	NaN	NaN	NaN	NaN	NaN	NaN	NaN	NaN	NaN	NaN	NaN	NaN	NaN	NaN	NaN	NaN	NaN	NaN	NaN	NaN	NaN	NaN	NaN	NaN	NaN	NaN	NaN	NaN	NaN	NaN	NaN	NaN	NaN	NaN	NaN	NaN	NaN	NaN	NaN	NaN	NaN	NaN	NaN	NaN	NaN	NaN	NaN	NaN
NaN	NaN	NaN	NaN	NaN	NaN	NaN	NaN	NaN	NaN	NaN	NaN	NaN	NaN	NaN	NaN	NaN	NaN	NaN	NaN	NaN	NaN	NaN	NaN	NaN	NaN	NaN	NaN	NaN	NaN	NaN	NaN	NaN	NaN	NaN	NaN	NaN	NaN	NaN	NaN	NaN	NaN	NaN	NaN	NaN	NaN	NaN	NaN	NaN	NaN
NaN	NaN	NaN	NaN	NaN	NaN	NaN	NaN	NaN	NaN	NaN	NaN	NaN	NaN	NaN	NaN	NaN	NaN	NaN	NaN	NaN	NaN	NaN	NaN	NaN	NaN	NaN	NaN	NaN	NaN	NaN	NaN	NaN	NaN	NaN	NaN	NaN	NaN	NaN	NaN	NaN	NaN	NaN	NaN	NaN	NaN	NaN	NaN	NaN	NaN
NaN	NaN	NaN	NaN	NaN	NaN	NaN	NaN	NaN	NaN	NaN	NaN	NaN	NaN	NaN	NaN	NaN	NaN	NaN	NaN	NaN	NaN	NaN	NaN	NaN	NaN	NaN	NaN	NaN	NaN	NaN	NaN	NaN	NaN	NaN	NaN	NaN	NaN	NaN	NaN	NaN	NaN	NaN	NaN	NaN	NaN	NaN	NaN	NaN	NaN
NaN	NaN	NaN	NaN	NaN	NaN	NaN	NaN	NaN	NaN	NaN	NaN	NaN	NaN	NaN	NaN	NaN	NaN	NaN	NaN	NaN	NaN	NaN	NaN	NaN	NaN	NaN	NaN	NaN	NaN	NaN	NaN	NaN	NaN	NaN	NaN	NaN	NaN	NaN	NaN	NaN	NaN	NaN	NaN	NaN	NaN	NaN	NaN	NaN	NaN
NaN	NaN	NaN	NaN	NaN	NaN	NaN	NaN	NaN	NaN	NaN	NaN	NaN	NaN	NaN	NaN	NaN	NaN	NaN	NaN	NaN	NaN	NaN	NaN	NaN	NaN	NaN	NaN	NaN	NaN	NaN	NaN	NaN	NaN	NaN	NaN	NaN	NaN	NaN	NaN	NaN	NaN	NaN	NaN	NaN	NaN	NaN	NaN	NaN	NaN
NaN	NaN	NaN	NaN	NaN	NaN	NaN	NaN	NaN	NaN	NaN	NaN	NaN	NaN	NaN	NaN	NaN	NaN	NaN	NaN	NaN	NaN	NaN	NaN	NaN	NaN	NaN	NaN	NaN	NaN	NaN	NaN	NaN	NaN	NaN	NaN	NaN	NaN	NaN	NaN	NaN	NaN	NaN	NaN	NaN	NaN	NaN	NaN	NaN	NaN
NaN	NaN	NaN	NaN	NaN	NaN	NaN	NaN	NaN	NaN	NaN	NaN	NaN	NaN	NaN	NaN	NaN	NaN	NaN	NaN	NaN	NaN	NaN	NaN	NaN	NaN	NaN	NaN	NaN	NaN	NaN	NaN	NaN	NaN	NaN	NaN	NaN	NaN	NaN	NaN	NaN	NaN	NaN	NaN	NaN	NaN	NaN	NaN	NaN	NaN
NaN	NaN	NaN	NaN	NaN	NaN	NaN	NaN	NaN	NaN	NaN	NaN	NaN	NaN	NaN	NaN	NaN	NaN	NaN	NaN	NaN	NaN	NaN	NaN	NaN	NaN	NaN	NaN	NaN	NaN	NaN	NaN	NaN	NaN	NaN	NaN	NaN	NaN	NaN	NaN	NaN	NaN	NaN	NaN	NaN	NaN	NaN	NaN	NaN	NaN
NaN	NaN	NaN	NaN	NaN	NaN	NaN	NaN	NaN	NaN	NaN	NaN	NaN	NaN	NaN	NaN	NaN	NaN	NaN	NaN	NaN	NaN	NaN	NaN	NaN	NaN	NaN	NaN	NaN	NaN	NaN	NaN	NaN	NaN	NaN	NaN	NaN	NaN	NaN	NaN	NaN	NaN	NaN	NaN	NaN	NaN	NaN	NaN	NaN	NaN
NaN	NaN	NaN	NaN	NaN	NaN	NaN	NaN	NaN	NaN	NaN	NaN	NaN	NaN	NaN	NaN	NaN	NaN	NaN	NaN	NaN	NaN	NaN	NaN	NaN	NaN	NaN	NaN	NaN	NaN	NaN	NaN	NaN	NaN	NaN	NaN	NaN	NaN	NaN	NaN	NaN	NaN	NaN	NaN	NaN	NaN	NaN	NaN	NaN	NaN
223.971291866029	222.910241657077	231.151603498542	207.471723220226	NaN	NaN	NaN	NaN	NaN	NaN	NaN	NaN	NaN	NaN	NaN	NaN	NaN	NaN	NaN	NaN	NaN	NaN	NaN	NaN	NaN	NaN	NaN	NaN	NaN	NaN	NaN	NaN	NaN	NaN	NaN	NaN	NaN	NaN	NaN	NaN	NaN	NaN	NaN	NaN	NaN	NaN	NaN	NaN	NaN	NaN
NaN	NaN	228.524502668607	227.274368231047	250.305383022774	225.830777096115	NaN	NaN	NaN	NaN	NaN	NaN	NaN	NaN	NaN	NaN	NaN	NaN	NaN	NaN	NaN	NaN	NaN	NaN	NaN	NaN	NaN	NaN	NaN	NaN	NaN	NaN	NaN	NaN	NaN	NaN	NaN	NaN	NaN	NaN	NaN	NaN	NaN	NaN	NaN	NaN	NaN	NaN	NaN	NaN
230.827338129496	250.971671388102	233.476056338028	222.180790960452	216.333333333333	226.165704387991	209.643559234351	NaN	NaN	NaN	NaN	NaN	NaN	NaN	NaN	NaN	NaN	NaN	NaN	NaN	NaN	NaN	NaN	NaN	NaN	NaN	NaN	NaN	NaN	NaN	NaN	NaN	NaN	NaN	NaN	NaN	NaN	NaN	NaN	NaN	NaN	NaN	NaN	NaN	NaN	NaN	NaN	NaN	NaN	NaN
206.792843691149	215.725809958687	254.137802607076	225.085007727975	NaN	223.39165792235	230.846571622539	218.581565959717	NaN	NaN	NaN	NaN	NaN	NaN	NaN	NaN	NaN	NaN	NaN	NaN	NaN	NaN	NaN	NaN	NaN	NaN	NaN	NaN	NaN	NaN	NaN	NaN	NaN	NaN	NaN	NaN	NaN	NaN	NaN	NaN	NaN	NaN	NaN	NaN	NaN	NaN	NaN	NaN	NaN	NaN
227.156363636364	225.775647668394	237.531453362256	209.315400134499	247.994219653179	229.949860015271	256.578420467186	214.600244685732	229.808748728383	NaN	NaN	NaN	NaN	NaN	NaN	NaN	NaN	NaN	NaN	NaN	NaN	NaN	NaN	NaN	NaN	NaN	NaN	NaN	NaN	NaN	NaN	NaN	NaN	NaN	NaN	NaN	NaN	NaN	NaN	NaN	NaN	NaN	NaN	NaN	NaN	NaN	NaN	NaN	NaN	NaN
245.213526159081	229.230579096045	235.693733451015	232.883540372671	234.146719160105	246.52851961754	248.102112676056	222.594027441485	NaN	235.477578475336	NaN	NaN	NaN	NaN	NaN	NaN	NaN	NaN	NaN	NaN	NaN	NaN	NaN	NaN	NaN	NaN	NaN	NaN	NaN	NaN	NaN	NaN	NaN	NaN	NaN	NaN	NaN	NaN	NaN	NaN	NaN	NaN	NaN	NaN	NaN	NaN	NaN	NaN	NaN	NaN
260.890032502709	242.260918674699	230.423455332546	244.391280947255	247.387260648691	238.955937266617	255.188059701493	242.931569343066	271.854054054054	257.280765724704	226.251824817518	262.054964539007	NaN	NaN	NaN	NaN	NaN	NaN	NaN	NaN	NaN	NaN	NaN	NaN	NaN	NaN	NaN	NaN	NaN	NaN	NaN	NaN	NaN	NaN	NaN	NaN	NaN	NaN	NaN	NaN	NaN	NaN	NaN	NaN	NaN	NaN	NaN	NaN	NaN	NaN
248.756728778468	254.748201438849	250.36017699115	228.948434622468	248.388149939541	247.32144005143	258.078034682081	249.318757539204	247.960416064721	254.599137931034	268.64168190128	254.874179431072	NaN	NaN	NaN	NaN	NaN	NaN	NaN	NaN	NaN	NaN	NaN	NaN	NaN	NaN	NaN	NaN	NaN	NaN	NaN	NaN	NaN	NaN	NaN	NaN	NaN	NaN	NaN	NaN	NaN	NaN	NaN	NaN	NaN	NaN	NaN	NaN	NaN	NaN
258.54033290653	263.366570723684	265.423445825933	264.665827036104	272.101022353145	265.151322751323	NaN	269.508385999028	264.881578947368	259.552552552553	265.778145695364	270.076730608841	NaN	NaN	NaN	NaN	NaN	NaN	NaN	NaN	NaN	NaN	NaN	NaN	NaN	NaN	NaN	NaN	NaN	NaN	NaN	NaN	NaN	NaN	NaN	NaN	NaN	NaN	NaN	NaN	NaN	NaN	NaN	NaN	NaN	NaN	NaN	NaN	NaN	NaN
264.293325168402	269.530453346729	269.484745120334	NaN	271.613810741688	270.767002012072	267.09828009828	263.456051873199	261.156186612576	267.553846153846	265.836974789916	259.468218131296	NaN	NaN	NaN	NaN	NaN	NaN	NaN	NaN	NaN	NaN	NaN	NaN	NaN	NaN	NaN	NaN	NaN	NaN	NaN	NaN	NaN	NaN	NaN	NaN	NaN	NaN	NaN	NaN	NaN	NaN	NaN	NaN	NaN	NaN	NaN	NaN	NaN	NaN
NaN	280.543381259296	276.48258103605	289.185882352941	281.66925566343	279.678752107926	274.963162368943	280.615174672489	289.25	268.265382557517	284.694124107633	278.216412742382	271.193011647255	NaN	NaN	NaN	NaN	NaN	NaN	NaN	NaN	NaN	NaN	NaN	NaN	NaN	NaN	NaN	NaN	NaN	NaN	NaN	NaN	NaN	NaN	NaN	NaN	NaN	NaN	NaN	NaN	NaN	NaN	NaN	NaN	NaN	NaN	NaN	NaN	NaN
268.92825443787	264.4463840399	272.256264236902	NaN	269.833159541189	276.786152796726	281.83918128655	NaN	278.691244239631	282.409929980904	284.526919682259	276.523759608665	289.797902764538	277.313111545988	283.990770650669	283.764918625678	284.420266168573	NaN	NaN	NaN	NaN	NaN	NaN	NaN	NaN	NaN	NaN	NaN	NaN	NaN	NaN	NaN	NaN	NaN	NaN	NaN	NaN	NaN	NaN	NaN	NaN	NaN	NaN	NaN	NaN	NaN	NaN	NaN	NaN	NaN
NaN	262.038350910834	265.3598820059	270.69594034797	253.394523957685	272.534117647059	276.474201474201	265.054794520548	259.449763991908	260.926780626781	263.111607142857	NaN	265.005082592122	258.774316592498	267.616326530612	270.756950672646	265.839207920792	259.75	NaN	NaN	NaN	NaN	NaN	NaN	NaN	NaN	NaN	NaN	NaN	NaN	NaN	NaN	NaN	NaN	NaN	NaN	NaN	NaN	NaN	NaN	NaN	NaN	NaN	NaN	NaN	NaN	NaN	NaN	NaN	NaN
253.3864013267	274.387568555759	271.137432934379	281.375150784077	261.546304957905	282.411111111111	269.516214779373	273.132861982619	269.102888086643	269.6685179772	265.348708487085	268.166666666667	269.632103237491	263.394835007174	271.316151202749	259.606075216972	267.027840481565	266.791712504584	265.524534686971	NaN	NaN	NaN	NaN	NaN	NaN	NaN	NaN	NaN	NaN	NaN	NaN	NaN	NaN	NaN	NaN	NaN	NaN	NaN	NaN	NaN	NaN	NaN	NaN	NaN	NaN	NaN	NaN	NaN	NaN	NaN
252.957924263675	248.695837780149	259.637777777778	250.619778869779	253.387871853547	249.510046367852	251.302384737679	254.2624872579	255.103125712982	250.482352941176	252.909838998211	NaN	253.843252305113	252.126910548735	259.448616600791	255.620706575074	254.771939789832	247.970418829553	NaN	247.428296438884	236.143084260731	NaN	NaN	NaN	NaN	NaN	NaN	NaN	NaN	NaN	NaN	NaN	NaN	NaN	NaN	NaN	NaN	NaN	NaN	NaN	NaN	NaN	NaN	NaN	NaN	NaN	NaN	NaN	NaN	NaN
261.248264815804	256.687169496243	261.306451612903	NaN	263.802666666667	270.497169811321	NaN	264.748191027496	277.598006644518	262.617093055946	267.832187857961	251.222085889571	263.455810307662	NaN	267.447696943607	267.060546491056	271.930312261995	248.718482252142	224.693675889328	250.784401390959	NaN	262.939249553306	267.57264957265	NaN	NaN	NaN	NaN	NaN	NaN	NaN	NaN	NaN	NaN	NaN	NaN	NaN	NaN	NaN	NaN	NaN	NaN	NaN	NaN	NaN	NaN	NaN	NaN	NaN	NaN	NaN
266.07171314741	258.923655913979	293.677298311445	267.38647189584	262.009791122715	255.43221781055	266.885785226567	267.058894715611	264.670651524208	261.202752293578	246.402083333333	265.04784342153	260.709219858156	267.453864457566	270.105666156202	265.376676704079	267.320776255708	274.505541346974	265.374840628984	265.892655367232	266.955479452055	265.743467933492	NaN	NaN	NaN	NaN	NaN	NaN	NaN	NaN	NaN	NaN	NaN	NaN	NaN	NaN	NaN	NaN	NaN	NaN	NaN	NaN	NaN	NaN	NaN	NaN	NaN	NaN	NaN	NaN
273.142324093817	270.387623762376	268.131486367634	271.887839964037	268.578428036747	277.211883408072	266.410329985653	250.848351648352	269.69347826087	265.641479099678	273.008083140878	276.044650751547	275.424190064795	267.967320261438	267.322580645161	282.16399026764	275.190864600326	271.154934622963	269.011133200795	277.181643835616	270.559633027523	265.606427378965	268.050221565731	276.470490440565	NaN	NaN	NaN	NaN	NaN	NaN	NaN	NaN	NaN	NaN	NaN	NaN	NaN	NaN	NaN	NaN	NaN	NaN	NaN	NaN	NaN	NaN	NaN	NaN	NaN	NaN
275.08484668056	270.504779169413	279.934703748489	266.893780176086	260.740087269968	270.273318872017	273.014814814815	274.560103626943	265.887372013652	262.846796657382	252.471238938053	264.733279483037	275.276897870016	268.662758235623	269.778776978417	273.516166281755	270.01581027668	264.694188518781	271.807642903019	274.109233097881	276.921917808219	271.056737588652	274.806486486487	262.751040221914	266.141129032258	270.723597072151	273.737634408602	267.879523809524	NaN	NaN	NaN	NaN	NaN	NaN	NaN	NaN	NaN	NaN	NaN	NaN	NaN	NaN	NaN	NaN	NaN	NaN	NaN	NaN	NaN	NaN
283.206820276498	NaN	277.362389254073	279.792616372392	281.705188679245	290.942363112392	282.371663244353	289.936170212766	285.679802955665	286.776041666667	281.12059482583	278.817376634331	NaN	280.25753968254	279.775433911882	281.38779700792	284.561366806137	277.81715534511	284.825732217573	277.356845238095	288.609421841542	289.298122065728	280.941991017964	278.1598062954	283.015315315315	274.150295857988	275.633877840909	278.693385214008	280.775431861804	280.135531135531	274.236809815951	NaN	NaN	NaN	NaN	NaN	NaN	NaN	NaN	NaN	NaN	NaN	NaN	NaN	NaN	NaN	NaN	NaN	NaN	NaN
280.670629370629	285.817540322581	273.695833333333	NaN	275.615802171291	273.952380952381	280.017214397496	291.555246699097	274.324884792627	273.147400085948	281.676669484362	276.883630047764	276.127215849844	NaN	257.022750775595	277.492160278746	287.72108559499	284.177436629775	282.306024096386	277.566678845451	283.145484949833	293.901008249313	274.247522619561	278.923706324635	283.442211055276	278.203711886876	275.621782178218	273.009004092769	276.966153846154	274.270801033592	271.853512705531	292.30303030303	280.81236673774	NaN	NaN	NaN	NaN	NaN	NaN	NaN	NaN	NaN	NaN	NaN	NaN	NaN	NaN	NaN	NaN	NaN
287.660085378869	290.079131109387	284.427911275416	295.726605504587	282.51254089422	284.084740040513	303.087598425197	288.74699599466	284.011563367253	295.639242950946	284.972532737145	285.191792294807	278.086460032626	NaN	294.133849557522	285.717919075144	284.959077057031	287.342613214551	295.481126039667	291.684684684685	293.882521489971	284.59509202454	288.506813097417	307.177506775068	288.648780487805	279.323787528868	284.330814894765	281.647992530345	281.214255588359	281.976112565445	289.631726719701	282.522771633051	296.071428571429	281.534446322908	288.900133155792	285.984114977307	277.048689138577	282.60393258427	NaN	NaN	NaN	NaN	NaN	NaN	NaN	NaN	NaN	NaN	NaN	NaN
289.58011902138	289.89687100894	286.036990595611	289.074057843997	288.188101487314	287.243795036029	298.868140868141	287.601877934272	280.685246810871	284.450793650794	289.682804339092	293.993601706212	291.263377926421	NaN	295.656581911812	280.573926263778	280.369531652084	284.769260549748	288.019810508183	286.267468944099	294.189532117367	296.224489795918	289.974889217134	293.738181818182	285.370782208589	284.503289473684	285.439447907391	285.675735294118	288.022228637413	295.897519887693	278.993339676499	292.26441265713	299.478021978022	287.963507482279	294.395348837209	286.423469387755	299.599353796446	291.140475197999	283.945406125166	300.838472834068	280.716460268318	NaN	NaN	NaN	NaN	NaN	NaN	NaN	NaN	NaN
283.730457578646	284.352058319039	280.916141408605	292.291039748484	289.569011576135	281.55051777218	284.78674790556	286.336800739713	284.464183381089	NaN	288.988897113249	283.804731355253	282.051669316375	NaN	273.40977443609	292.591054313099	288.235840297122	280.431770468859	288.089614243323	283.863132911392	295.164149443561	287.191213389121	288.839070567986	288.742647058824	291.755480607083	277.170503316426	284.18366840407	298.743002544529	286.805171907141	273.081587160054	281.666078984485	278.084784254353	278.792783505155	288.177962892844	291.426589595376	283.764565992866	282.010279286268	285.423000397931	282.123772102161	278.19410745234	279.864947552448	297.078093306288	270.352327447833	NaN	NaN	NaN	NaN	NaN	NaN	NaN
275.973770491803	NaN	270.973096851335	271.223706176962	265.244796003331	262.668423186056	267.134084302326	270.277008310249	280.184368737475	NaN	276.232911392405	NaN	281.384559359068	NaN	258.335559265442	269.638016528926	278.33234295416	271.662723041117	287.218340611354	269.580939947781	273.219840419197	277.687625552431	261.985776128633	275.33285748275	273.052276559865	266.916822780067	273.15470435106	273.1028	282.224932249322	266.453726453726	275.750732278852	273.903456155384	273.03808180536	274.255588359342	267.308262236192	265.195054945055	277.756616800921	282.371473354232	NaN	264.79806763285	269.919158361019	272.09702457956	265.014219694277	262.123076923077	NaN	NaN	NaN	NaN	NaN	NaN
266.333901192504	NaN	272.503770739065	271.03431372549	264.403587443946	254.149032523672	246.074620573356	252.625773571169	265.823711340206	NaN	253.14953271028	NaN	260.953320683112	NaN	245.337976983646	249.036789297659	266.725060827251	254.636702722865	251.641697877653	NaN	254.689472723955	257.227061964311	254.583273766976	256.743140918478	259.312734082397	255.44373549884	259.039477774324	269.42511627907	255.157119476268	253.135135135135	263.869098712446	261.058675607712	258.132474701012	270.08085106383	252.626427406199	253.888477088949	248.355196770938	251.361759646105	261.454708842559	NaN	254.32734082397	254.322147651007	254.084513274336	262.634676564157	265.752808988764	NaN	NaN	NaN	NaN	NaN
255.838394415358	NaN	258.078938176738	256.293601754036	255.902766135792	256.246258503401	253.52797833935	259.145029875068	264.930220625962	NaN	264.797619047619	NaN	258.742758186398	NaN	248.513026052104	274.375172413793	254.814113597246	253.550768077932	253.411214953271	NaN	257.539189700871	NaN	251.614563106796	259.12685560054	258.433806688044	257.755474452555	NaN	263.985714285714	255.168120805369	249.460988296489	264.530720851476	264.718330849478	251.727959697733	261.700595829196	258.419540229885	262.955453149002	251.01906354515	243.870160810006	NaN	248.091293322063	260.575124688279	257.853030963803	258.339622641509	257.153529250206	255.18599115947	260.639747191011	260.909836065574	274.066305818674	259.756756756757	NaN
257.879362670713	NaN	248.578633045786	255.043304463691	257.815537848606	255.175925925926	247.691717791411	257.55931122449	252.981916392673	NaN	256.463862801143	NaN	248.73530711445	NaN	261.6565625	262.96558959295	245.447039652363	252.130434782609	262.255728011826	NaN	257.584365937253	255.265	266.183603757472	253.161429843531	250.810647639956	252.176108374384	NaN	253.712993421053	257.025900189514	247.200677392041	254.184373859073	255.461969575661	256.64656964657	257.038865137971	240.066298342541	260.483098591549	NaN	255.852994555354	258.645497775732	256.07597282273	261.394197498004	256.397778549115	254.906401082963	255.237741456166	258.979256080114	254.961299378384	262.523046092184	259.103538663172	243.09841827768	NaN
257.325857519789	NaN	244.259197324415	241.335131894484	242.562891566265	241.518121490556	243.5974130962	247.472049689441	249.26652360515	NaN	244.122077922078	NaN	248.863020448386	NaN	246.226594731831	255.021480502313	250.323989569752	249.692434753882	250.828722412185	NaN	248.692267502612	252.369404300317	254.662358642973	252.874122601778	251.831299353912	240.647414372062	NaN	252.25	248.079584775087	256.243988684583	242.653442901672	252.797741614082	249.75034965035	242.485732814527	251.036828963795	248.225857940942	246.533179457588	245.879599741769	252.37582781457	253.791217257319	251.789113317357	245.863606121091	236.99724137931	246.072248480756	245.193982220196	249.452526926263	254.69214599656	248.645202020202	247.147967479675	253.404780066107
249.781742205079	NaN	245.402539208364	254.301369863014	258.202770780856	253.390583804143	246.052310374891	247.182930756844	251.232217573222	NaN	NaN	NaN	241.37595024188	NaN	247.877252952144	251.163525835866	253.078360891445	248.953566299665	249.64010007148	NaN	253.402250351617	251.218618618619	243.85639061752	247.440770557792	231.760775862069	245.445559271646	NaN	259.699152542373	NaN	253.004437869822	253.335386721424	251.61661341853	248.631309686221	255.235772357724	252.584335739107	247.224831229821	256.339412360689	246.042820228867	260.465690759378	241.231244483672	242.970015948963	240.049399198932	249.417489421721	252.514780100937	252.866332819723	243.539827143191	258.776897689769	248.411794354839	257.120384047267	245.824058919804
250.757778738116	NaN	244.805775764439	245.501873484682	242.937032418953	249.568240620957	242.382782475019	241.026608187135	244.778872353804	NaN	NaN	NaN	248.771084337349	NaN	246.408276714021	240.906636024131	236.991749174917	242.876744643208	249.270815074496	NaN	252.46550689862	254.14915797915	249.450201496834	244.785599140247	224.430730478589	232.964632454924	NaN	249.889531149647	NaN	239.791844187462	252.670764617691	243.412451361868	240.475604395604	235.134603174603	255.818689917281	241.473597359736	244.96717428088	246.503311258278	261.310421286031	243.361864996521	250.02529898804	243.361927144536	240.434343434343	239.0841995842	240.919215233699	245.818935595835	246.323855890944	243.870926105195	252.018316615787	245.966808826256
243.179513633014	NaN	246.478709677419	252.382745726496	232.769542559351	245.174783188793	240.565807327001	241.5410076157	236.67829686576	NaN	NaN	NaN	244.654676258993	NaN	245	241.677685950413	235.264900662252	238.933739950097	NaN	NaN	251.093865030675	247.628019323672	243.320971447325	241.913709116214	223.430267062315	242.463955026455	NaN	237.967931937173	NaN	245.103762827822	239.52886405959	244.954229122056	242.041758241758	241.864008941878	251.90501002004	239.03287250384	240.978944060339	246.774640088594	250.138399597383	243.641125879593	244.624390243902	242.351365546218	246.603670972128	240.034472331418	233.386963269529	240.607602339181	256.610119918105	247.246854403835	255.810550996483	250.421459492888
233.894317252657	NaN	237.550218340611	NaN	227.100903614458	227.540925266904	234.625156445557	234.123490669594	228.93077742279	NaN	NaN	NaN	232.49263502455	NaN	229.578779840849	222.091014492754	228.975635224504	233.916932059448	NaN	NaN	243.374012291484	238.837470449173	235.075066137566	NaN	226.494672754947	238.869070208729	NaN	233.601145038168	NaN	225.768369489153	230.933792690234	238.058227848101	228.540897097625	231.830095590503	231.25173370319	237.872591006424	237.878217200251	237.525831353919	233.125663222564	245.951496388029	232.372429127293	236.243536711479	233.077082102776	231.491109530583	242.108713692946	231.915497076023	240.619326500732	239.833738454059	242.664658108462	232.581387478849
232.330372015547	NaN	227.110899873257	239.284736842105	229.551930758988	231.774846625767	235.682432432432	238.71825613079	230.474550128535	NaN	NaN	NaN	237.31573444851	NaN	235.51775486827	234.351588170865	225.836134453782	234.908139230568	NaN	NaN	243.292572719571	241.85196021065	233.750417827298	235.803295057414	214.085365853659	241.200894392845	NaN	233.651452282158	NaN	225.260613207547	236.153846153846	233.765158237208	224.902674591382	225.394974226804	234.300435413643	235.005337214944	240.205082742317	230.417109256449	233.335020974975	241.926001357773	236.993020937188	226.13104189044	237.234741784038	235.675786243927	234.361253561254	234.537033492823	242.932565445026	238.575496885197	245.318037974684	242.588449848024
229.938323353293	NaN	225.151805869074	234.462031558185	225.278334211914	232.894706559264	234.852958756724	234.852341597796	228.187246963563	NaN	NaN	NaN	243.185894206549	NaN	233.945978391357	237.075128897618	238.629163582531	236.143691064212	NaN	NaN	239.735549132948	243.316326530612	230.439809926082	241.118414693088	218.516627078385	239.184983677911	NaN	227.43897996357	NaN	237.709148264984	234.874535134077	232.343665768194	230.958380843786	221.148589341693	232.329938900204	234.136698808849	236.155886811521	238.394914374676	230.454954111257	235.282232200128	242.771043771044	237.162622612287	239.24039580908	229.579896203223	234.606597735106	238.741237677985	242.495489078822	228.156947444204	243.326960154242	233.181661396953
228.693300553165	NaN	220.505610972569	235.326860841424	225.934471365639	240.179900744417	232.784254807692	227.730525736306	219.320316921336	NaN	NaN	NaN	237.203273495248	NaN	233.705052215636	231.115084985836	227.630211480363	233.040042149631	NaN	NaN	240.700947225981	235.064684402713	229.107205623902	243.580627407815	199.401449275362	238.357057416268	NaN	233.780854906683	NaN	224.413055711874	232.509045539613	230.269097222222	236.677610333692	217.969866853539	228.510464355788	227.287522603978	235.172638436482	242.414186507937	232.457339901478	237.895737704918	236.359529411765	239.503297818366	218.511178247734	237.360685854256	228.909192825112	233.294134643167	246.341443633414	243.611223799865	245.638447512373	236.933162684869
229.307116104869	NaN	224.538929440389	239.375688816856	229.077766179541	238.436635307139	231.018794914317	236.454222673092	222.923673225999	NaN	NaN	NaN	231.94568868981	NaN	236.161101347393	224.451162790698	223.386901152213	242.881660123388	NaN	NaN	239.974104445404	234.397891231964	235.871202113606	232.855794441531	198.406403940887	246.600717274357	NaN	234.276780544296	NaN	235.995104039168	231.773442416614	230.205594405594	228.636416521233	227.27676056338	231.584935897436	230.220188902007	233.874062968516	231.213500383534	228.905417024936	235.680960548885	239.467342342342	239.39338654504	223.513981358189	232.039868023096	233.056401579244	227.37473347548	NaN	233.405387205387	251.424879807692	241.068866571019
228.466879721092	NaN	229.871436256052	238.65	235.093045563549	232.904697986577	233.70404777704	241.038877445932	231.063840920984	NaN	NaN	NaN	244.429265658747	NaN	235.973803526448	222.429116338207	228.357718894009	235.935877862595	NaN	NaN	245.47582697201	238.454910970706	237.989783653846	239.57511155181	184.568527918782	234.022632519357	NaN	238.278979478647	NaN	232.842379958246	228.646918013166	227.908806016923	227.322998872604	217.829673985363	227.904778514126	243.839891451832	240.713601532567	226.692269326683	239.761642463696	227.524978089395	233.316826549131	241.844328429046	220.838709677419	226.546739130435	224.999446596569	227.394984326019	NaN	224.49547920434	244.387910518801	235.522225408661
231.499407933689	NaN	237.887976539589	236.285597381342	235.324352331606	238.986164914222	235.904024767802	231.124756809339	232.4651531151	NaN	NaN	NaN	236.939307728781	NaN	235.3184	229.555963302752	224.863470873786	231.040268456376	NaN	NaN	254.470527404343	239.784506273868	236.456765005086	234.017647058824	NaN	239.881720430108	NaN	230.452046035806	NaN	236.717488789238	224.831199068685	229.478144989339	223.260207190737	228.107008760951	229.408367707719	231.481857318573	237.273965691221	234.136879432624	228.569261880688	233.660510114336	235.759217456734	236.754545454545	221.668515950069	234.637265711136	235.540399239544	228.932658089242	NaN	228.129136924075	245.700925474915	243.053266331658
231.888237671787	NaN	230.136239782016	234.609646810754	229.68275862069	242.545751633987	226.686286407767	235.018578152093	229.310396785535	NaN	NaN	NaN	226.842155009452	NaN	235.573852295409	227.052947598253	230.008865248227	237.982084690554	NaN	NaN	246.357512953368	234.319318181818	226.520926756353	234.315037164094	NaN	231.559179869525	NaN	226.322580645161	NaN	224.493732970027	229.800920910076	228.255474452555	216.685770750988	225.931034482759	228.646296911325	224.201865988126	230.081274025261	227.960816777042	222.050639386189	222.788541666667	228.269039735099	232.776918829376	222.835480093677	228.498178032275	229.747563352827	229.036465177398	NaN	230.182097816057	231.522151898734	238.735220125786
229.948140652669	NaN	234.516072472238	237.715361445783	232.019079685746	233.449404761905	237.316602316602	238.358595194085	225.633540372671	NaN	NaN	NaN	233.870560747664	NaN	231.194984646878	228.915757575758	237.846199880311	232.191120736329	NaN	NaN	256.010976948408	235.739325517441	238.698076386953	235.071470075537	NaN	236.050949513664	NaN	233.386350148368	NaN	226.034929577465	231.654825340438	223.610694652674	233.56397515528	222.636723910172	232.108949416342	224.455166270784	236.135627530364	226.135816618911	229.256045949214	225.318412162162	229.479776847978	235.306451612903	215.663854639844	232.120837808808	232.867985034741	224.590215827338	NaN	232.929185185185	251.801403130059	241.591803278689
217.916723549488	NaN	NaN	NaN	209.690425531915	214.161068044789	212.841986455982	202.236505286589	218.278778386844	NaN	NaN	NaN	196.670616113744	NaN	209.289334741288	211.309150326797	211.566761363636	211.597237569061	NaN	NaN	NaN	211.823467230444	207.157877604167	208.003318584071	NaN	NaN	NaN	215.030710172745	NaN	215.10003522367	206.156756756757	NaN	203.642105263158	209.47193877551	212.229868228404	217.323160762943	200.592077831828	217.166233766234	211.867752442997	NaN	210.798440979955	212.436631234669	209.613182423435	197.366702937976	213.987828315183	NaN	NaN	205.80216802168	NaN	212.63707537155
NaN	NaN	NaN	NaN	NaN	NaN	NaN	99.3342175066313	NaN	NaN	NaN	NaN	NaN	NaN	NaN	NaN	106.02834799609	99.647460197119	NaN	NaN	NaN	93.8096695226438	102.221149203283	99.1087045361667	NaN	NaN	NaN	NaN	NaN	NaN	NaN	NaN	NaN	NaN	NaN	NaN	NaN	101.078798185941	102.693738140417	NaN	NaN	NaN	NaN	NaN	NaN	NaN	NaN	97.3191173743742	81.6098562628337	94.4780952380952
NaN	NaN	NaN	NaN	NaN	NaN	NaN	97.9025069637883	NaN	NaN	NaN	NaN	NaN	NaN	NaN	NaN	105.879019908116	100.411034482759	NaN	NaN	NaN	NaN	NaN	101.658484065461	NaN	NaN	NaN	112.711302211302	NaN	93.968220338983	NaN	NaN	NaN	NaN	NaN	NaN	NaN	NaN	NaN	NaN	112.480414746544	NaN	NaN	NaN	NaN	NaN	NaN	110.251976284585	91.7613365155131	94.004158004158
NaN	NaN	NaN	NaN	NaN	NaN	NaN	93.1358912869704	NaN	NaN	NaN	NaN	NaN	NaN	NaN	NaN	96.1549520766773	88.0806988352745	NaN	NaN	NaN	NaN	92.6911883589329	NaN	NaN	NaN	NaN	97.9437156157427	NaN	NaN	NaN	NaN	NaN	NaN	NaN	NaN	NaN	NaN	NaN	NaN	97.1181898066784	NaN	NaN	NaN	NaN	NaN	NaN	NaN	82.5832942280619	96.8596381784155
NaN	NaN	NaN	NaN	NaN	NaN	NaN	124.823717948718	NaN	NaN	NaN	NaN	NaN	NaN	NaN	NaN	125.988962472406	NaN	NaN	NaN	NaN	NaN	NaN	NaN	NaN	NaN	NaN	NaN	NaN	NaN	NaN	NaN	NaN	NaN	NaN	NaN	NaN	NaN	NaN	NaN	132.014762371018	NaN	NaN	NaN	NaN	NaN	NaN	NaN	NaN	134.457108498129
NaN	NaN	NaN	NaN	NaN	NaN	NaN	126.388489208633	NaN	NaN	NaN	NaN	NaN	NaN	NaN	NaN	NaN	NaN	NaN	NaN	NaN	NaN	NaN	NaN	NaN	NaN	NaN	NaN	NaN	NaN	NaN	NaN	NaN	NaN	NaN	NaN	NaN	NaN	NaN	NaN	NaN	NaN	NaN	NaN	NaN	NaN	NaN	NaN	106.189781021898	127.136212624585
NaN	NaN	NaN	NaN	NaN	NaN	NaN	231.08086686064	NaN	NaN	NaN	NaN	NaN	NaN	NaN	NaN	NaN	NaN	NaN	NaN	NaN	NaN	NaN	NaN	NaN	NaN	NaN	NaN	NaN	NaN	NaN	NaN	NaN	NaN	NaN	NaN	NaN	NaN	NaN	NaN	234.086278586279	NaN	NaN	NaN	NaN	NaN	NaN	NaN	NaN	NaN
NaN	NaN	NaN	NaN	NaN	NaN	NaN	231.641780155642	NaN	NaN	NaN	NaN	NaN	NaN	NaN	NaN	NaN	NaN	NaN	NaN	NaN	NaN	NaN	NaN	NaN	NaN	NaN	NaN	NaN	NaN	NaN	NaN	NaN	NaN	NaN	NaN	NaN	NaN	NaN	NaN	234.01989819528	NaN	NaN	NaN	NaN	NaN	NaN	NaN	NaN	251.131375579598
NaN	NaN	NaN	NaN	NaN	NaN	NaN	149.399227799228	NaN	NaN	NaN	NaN	NaN	NaN	NaN	NaN	NaN	NaN	NaN	NaN	NaN	NaN	NaN	NaN	NaN	NaN	NaN	NaN	NaN	NaN	NaN	NaN	NaN	NaN	NaN	NaN	NaN	NaN	NaN	NaN	163.495541401274	NaN	NaN	NaN	NaN	NaN	NaN	NaN	NaN	168.641373080397
NaN	NaN	NaN	NaN	NaN	NaN	NaN	143.610591900312	NaN	NaN	NaN	NaN	NaN	NaN	NaN	NaN	NaN	NaN	NaN	NaN	NaN	NaN	NaN	NaN	NaN	NaN	NaN	NaN	NaN	NaN	NaN	NaN	NaN	NaN	NaN	NaN	NaN	NaN	NaN	NaN	145.585633116883	NaN	NaN	NaN	NaN	NaN	NaN	NaN	NaN	153.828751242133
NaN	NaN	NaN	NaN	NaN	NaN	NaN	135.305131004367	NaN	NaN	NaN	NaN	NaN	NaN	NaN	NaN	NaN	NaN	NaN	NaN	NaN	NaN	NaN	NaN	NaN	NaN	NaN	NaN	NaN	NaN	NaN	NaN	NaN	NaN	NaN	NaN	NaN	NaN	NaN	NaN	NaN	NaN	NaN	NaN	NaN	NaN	NaN	NaN	NaN	128.439195100612
NaN	NaN	NaN	NaN	NaN	NaN	NaN	126.382477626001	NaN	NaN	NaN	NaN	NaN	NaN	NaN	NaN	NaN	NaN	NaN	NaN	NaN	NaN	NaN	NaN	NaN	NaN	NaN	NaN	NaN	NaN	NaN	NaN	NaN	NaN	NaN	NaN	NaN	NaN	NaN	NaN	116.223008849558	NaN	NaN	NaN	NaN	NaN	NaN	NaN	NaN	126.812637535366
NaN	NaN	NaN	NaN	NaN	NaN	NaN	117.742697594502	NaN	NaN	NaN	NaN	NaN	NaN	NaN	NaN	NaN	NaN	NaN	NaN	NaN	NaN	NaN	NaN	NaN	NaN	NaN	NaN	NaN	NaN	NaN	NaN	NaN	NaN	NaN	NaN	NaN	NaN	NaN	NaN	NaN	NaN	NaN	NaN	NaN	NaN	NaN	NaN	NaN	121.878048780488
NaN	NaN	NaN	NaN	NaN	NaN	NaN	121.513157894737	NaN	NaN	NaN	NaN	NaN	NaN	NaN	NaN	NaN	NaN	NaN	NaN	NaN	NaN	NaN	NaN	NaN	NaN	NaN	NaN	NaN	NaN	NaN	NaN	NaN	NaN	NaN	NaN	NaN	NaN	NaN	NaN	NaN	NaN	NaN	NaN	NaN	NaN	NaN	NaN	NaN	121.11209439528
NaN	NaN	NaN	NaN	NaN	NaN	NaN	118.875744342993	NaN	NaN	NaN	NaN	NaN	NaN	NaN	NaN	NaN	NaN	NaN	NaN	NaN	NaN	NaN	NaN	NaN	NaN	NaN	NaN	NaN	NaN	NaN	NaN	NaN	NaN	NaN	NaN	NaN	NaN	NaN	NaN	NaN	NaN	NaN	NaN	NaN	NaN	NaN	NaN	NaN	NaN
NaN	NaN	NaN	NaN	NaN	NaN	NaN	137.722054380665	NaN	NaN	NaN	NaN	NaN	NaN	NaN	NaN	NaN	NaN	NaN	NaN	NaN	NaN	NaN	NaN	NaN	NaN	NaN	NaN	NaN	NaN	NaN	NaN	NaN	NaN	NaN	NaN	NaN	NaN	NaN	NaN	NaN	NaN	NaN	NaN	NaN	NaN	NaN	NaN	NaN	NaN
NaN	NaN	NaN	NaN	NaN	NaN	NaN	NaN	NaN	NaN	NaN	NaN	NaN	NaN	NaN	NaN	NaN	NaN	NaN	NaN	NaN	NaN	NaN	NaN	NaN	NaN	NaN	NaN	NaN	NaN	NaN	NaN	NaN	NaN	NaN	NaN	NaN	NaN	NaN	NaN	NaN	NaN	NaN	NaN	NaN	NaN	NaN	NaN	NaN	NaN
NaN	NaN	NaN	NaN	NaN	NaN	NaN	152.684039087948	NaN	NaN	NaN	NaN	NaN	NaN	NaN	NaN	NaN	NaN	NaN	NaN	NaN	NaN	NaN	NaN	NaN	NaN	NaN	NaN	NaN	NaN	NaN	NaN	NaN	NaN	NaN	NaN	NaN	NaN	NaN	NaN	NaN	NaN	NaN	NaN	NaN	NaN	NaN	NaN	NaN	NaN
NaN	NaN	NaN	NaN	NaN	NaN	NaN	NaN	NaN	NaN	NaN	NaN	NaN	NaN	NaN	NaN	NaN	NaN	NaN	NaN	NaN	NaN	NaN	NaN	NaN	NaN	NaN	NaN	NaN	NaN	NaN	NaN	NaN	NaN	NaN	NaN	NaN	NaN	NaN	NaN	NaN	NaN	NaN	NaN	NaN	NaN	NaN	NaN	NaN	NaN
NaN	NaN	NaN	NaN	NaN	NaN	NaN	NaN	NaN	NaN	NaN	NaN	NaN	NaN	NaN	NaN	NaN	NaN	NaN	NaN	NaN	NaN	NaN	NaN	NaN	NaN	NaN	NaN	NaN	NaN	NaN	NaN	NaN	NaN	NaN	NaN	NaN	NaN	NaN	NaN	NaN	NaN	NaN	NaN	NaN	NaN	NaN	NaN	NaN	NaN
NaN	NaN	NaN	NaN	NaN	NaN	NaN	NaN	NaN	NaN	NaN	NaN	NaN	NaN	NaN	NaN	NaN	NaN	NaN	NaN	NaN	NaN	NaN	NaN	NaN	NaN	NaN	NaN	NaN	NaN	NaN	NaN	NaN	NaN	NaN	NaN	NaN	NaN	NaN	NaN	NaN	NaN	NaN	NaN	NaN	NaN	NaN	NaN	NaN	NaN
NaN	NaN	NaN	NaN	NaN	NaN	NaN	NaN	NaN	NaN	NaN	NaN	NaN	NaN	NaN	NaN	NaN	NaN	NaN	NaN	NaN	NaN	NaN	NaN	NaN	NaN	NaN	NaN	NaN	NaN	NaN	NaN	NaN	NaN	NaN	NaN	NaN	NaN	NaN	NaN	NaN	NaN	NaN	NaN	NaN	NaN	NaN	NaN	NaN	NaN
NaN	NaN	NaN	NaN	NaN	NaN	NaN	NaN	NaN	NaN	NaN	NaN	NaN	NaN	NaN	NaN	NaN	NaN	NaN	NaN	NaN	NaN	NaN	NaN	NaN	NaN	NaN	NaN	NaN	NaN	NaN	NaN	NaN	NaN	NaN	NaN	NaN	NaN	NaN	NaN	NaN	NaN	NaN	NaN	NaN	NaN	NaN	NaN	NaN	NaN
NaN	NaN	NaN	NaN	NaN	NaN	NaN	NaN	NaN	NaN	NaN	NaN	NaN	NaN	NaN	NaN	NaN	NaN	NaN	NaN	NaN	NaN	NaN	NaN	NaN	NaN	NaN	NaN	NaN	NaN	NaN	NaN	NaN	NaN	NaN	NaN	NaN	NaN	NaN	NaN	NaN	NaN	NaN	NaN	NaN	NaN	NaN	NaN	NaN	NaN
NaN	NaN	NaN	NaN	NaN	NaN	NaN	NaN	NaN	NaN	NaN	NaN	NaN	NaN	NaN	NaN	NaN	NaN	NaN	NaN	NaN	NaN	NaN	NaN	NaN	NaN	NaN	NaN	NaN	NaN	NaN	NaN	NaN	NaN	NaN	NaN	NaN	NaN	NaN	NaN	NaN	NaN	NaN	NaN	NaN	NaN	NaN	NaN	NaN	NaN
NaN	NaN	NaN	NaN	NaN	NaN	NaN	NaN	NaN	NaN	NaN	NaN	NaN	NaN	NaN	NaN	NaN	NaN	NaN	NaN	NaN	NaN	NaN	NaN	NaN	NaN	NaN	NaN	NaN	NaN	NaN	NaN	NaN	NaN	NaN	NaN	NaN	NaN	NaN	NaN	NaN	NaN	NaN	NaN	NaN	NaN	NaN	NaN	NaN	NaN
NaN	NaN	NaN	NaN	NaN	NaN	NaN	NaN	NaN	NaN	NaN	NaN	NaN	NaN	NaN	NaN	NaN	NaN	NaN	NaN	NaN	NaN	NaN	NaN	NaN	NaN	NaN	NaN	NaN	NaN	NaN	NaN	NaN	NaN	NaN	NaN	NaN	NaN	NaN	NaN	NaN	NaN	NaN	NaN	NaN	NaN	NaN	NaN	NaN	NaN
NaN	NaN	NaN	NaN	NaN	NaN	NaN	NaN	NaN	NaN	NaN	NaN	NaN	NaN	NaN	NaN	NaN	NaN	NaN	NaN	NaN	NaN	NaN	NaN	NaN	NaN	NaN	NaN	NaN	NaN	NaN	NaN	NaN	NaN	NaN	NaN	NaN	NaN	NaN	NaN	NaN	NaN	NaN	NaN	NaN	NaN	NaN	NaN	NaN	NaN
NaN	NaN	NaN	NaN	NaN	NaN	NaN	NaN	NaN	NaN	NaN	NaN	NaN	NaN	NaN	NaN	NaN	NaN	NaN	NaN	NaN	NaN	NaN	NaN	NaN	NaN	NaN	NaN	NaN	NaN	NaN	NaN	NaN	NaN	NaN	NaN	NaN	NaN	NaN	NaN	NaN	NaN	NaN	NaN	NaN	NaN	NaN	NaN	NaN	NaN
NaN	NaN	NaN	NaN	NaN	NaN	NaN	NaN	NaN	NaN	NaN	NaN	NaN	NaN	NaN	NaN	NaN	NaN	NaN	NaN	NaN	NaN	NaN	NaN	NaN	NaN	NaN	NaN	NaN	NaN	NaN	NaN	NaN	NaN	NaN	NaN	NaN	NaN	NaN	NaN	NaN	NaN	NaN	NaN	NaN	NaN	NaN	NaN	NaN	NaN
NaN	NaN	NaN	NaN	NaN	NaN	NaN	NaN	NaN	NaN	NaN	NaN	NaN	NaN	NaN	NaN	NaN	NaN	NaN	NaN	NaN	NaN	NaN	NaN	NaN	NaN	NaN	NaN	NaN	NaN	NaN	NaN	NaN	NaN	NaN	NaN	NaN	NaN	NaN	NaN	NaN	NaN	NaN	NaN	NaN	NaN	NaN	NaN	NaN	NaN
NaN	NaN	NaN	NaN	NaN	NaN	NaN	NaN	NaN	NaN	NaN	NaN	NaN	NaN	NaN	NaN	NaN	NaN	NaN	NaN	NaN	NaN	NaN	NaN	NaN	NaN	NaN	NaN	NaN	NaN	NaN	NaN	NaN	NaN	NaN	NaN	NaN	NaN	NaN	NaN	NaN	NaN	NaN	NaN	NaN	NaN	NaN	NaN	NaN	NaN
NaN	NaN	NaN	NaN	NaN	NaN	NaN	NaN	NaN	NaN	NaN	NaN	NaN	NaN	NaN	NaN	NaN	NaN	NaN	NaN	NaN	NaN	NaN	NaN	NaN	NaN	NaN	NaN	NaN	NaN	NaN	NaN	NaN	NaN	NaN	NaN	NaN	NaN	NaN	NaN	NaN	NaN	NaN	NaN	NaN	NaN	NaN	NaN	NaN	NaN
NaN	NaN	NaN	NaN	NaN	NaN	NaN	NaN	NaN	NaN	NaN	NaN	NaN	NaN	NaN	NaN	NaN	NaN	NaN	NaN	NaN	NaN	NaN	NaN	NaN	NaN	NaN	NaN	NaN	NaN	NaN	NaN	NaN	NaN	NaN	NaN	NaN	NaN	NaN	NaN	NaN	NaN	NaN	NaN	NaN	NaN	NaN	NaN	NaN	NaN
NaN	NaN	NaN	NaN	NaN	NaN	NaN	NaN	NaN	NaN	NaN	NaN	NaN	NaN	NaN	NaN	NaN	NaN	NaN	NaN	NaN	NaN	NaN	NaN	NaN	NaN	NaN	NaN	NaN	NaN	NaN	NaN	NaN	NaN	NaN	NaN	NaN	NaN	NaN	NaN	NaN	NaN	NaN	NaN	NaN	NaN	NaN	NaN	NaN	NaN
NaN	NaN	NaN	NaN	NaN	NaN	NaN	NaN	NaN	NaN	NaN	NaN	NaN	NaN	NaN	NaN	NaN	NaN	NaN	NaN	NaN	NaN	NaN	NaN	NaN	NaN	NaN	NaN	NaN	NaN	NaN	NaN	NaN	NaN	NaN	NaN	NaN	NaN	NaN	NaN	NaN	NaN	NaN	NaN	NaN	NaN	NaN	NaN	NaN	NaN
NaN	NaN	NaN	NaN	NaN	NaN	NaN	NaN	NaN	NaN	NaN	NaN	NaN	NaN	NaN	NaN	NaN	NaN	NaN	NaN	NaN	NaN	NaN	NaN	NaN	NaN	NaN	NaN	NaN	NaN	NaN	NaN	NaN	NaN	NaN	NaN	NaN	NaN	NaN	NaN	NaN	NaN	NaN	NaN	NaN	NaN	NaN	NaN	NaN	NaN
NaN	NaN	NaN	NaN	NaN	NaN	NaN	NaN	NaN	NaN	NaN	NaN	NaN	NaN	NaN	NaN	NaN	NaN	NaN	NaN	NaN	NaN	NaN	NaN	NaN	NaN	NaN	NaN	NaN	NaN	NaN	NaN	NaN	NaN	NaN	NaN	NaN	NaN	NaN	NaN	NaN	NaN	NaN	NaN	NaN	NaN	NaN	NaN	NaN	NaN
NaN	NaN	NaN	NaN	NaN	NaN	NaN	NaN	NaN	NaN	NaN	NaN	NaN	NaN	NaN	NaN	NaN	NaN	NaN	NaN	NaN	NaN	NaN	NaN	NaN	NaN	NaN	NaN	NaN	NaN	NaN	NaN	NaN	NaN	NaN	NaN	NaN	NaN	NaN	NaN	NaN	NaN	NaN	NaN	NaN	NaN	NaN	NaN	NaN	NaN
NaN	NaN	NaN	NaN	NaN	NaN	NaN	NaN	NaN	NaN	NaN	NaN	NaN	NaN	NaN	NaN	NaN	NaN	NaN	NaN	NaN	NaN	NaN	NaN	NaN	NaN	NaN	NaN	NaN	NaN	NaN	NaN	NaN	NaN	NaN	NaN	NaN	NaN	NaN	NaN	NaN	NaN	NaN	NaN	NaN	NaN	NaN	NaN	NaN	NaN
NaN	NaN	NaN	NaN	NaN	NaN	NaN	NaN	NaN	NaN	NaN	NaN	NaN	NaN	NaN	NaN	NaN	NaN	NaN	NaN	NaN	NaN	NaN	NaN	NaN	NaN	NaN	NaN	NaN	NaN	NaN	NaN	NaN	NaN	NaN	NaN	NaN	NaN	NaN	NaN	NaN	NaN	NaN	NaN	NaN	NaN	NaN	NaN	NaN	NaN
NaN	NaN	NaN	NaN	NaN	NaN	NaN	NaN	NaN	NaN	NaN	NaN	NaN	NaN	NaN	NaN	NaN	NaN	NaN	NaN	NaN	NaN	NaN	NaN	NaN	NaN	NaN	NaN	NaN	NaN	NaN	NaN	NaN	NaN	NaN	NaN	NaN	NaN	NaN	NaN	NaN	NaN	NaN	NaN	NaN	NaN	NaN	NaN	NaN	NaN
NaN	NaN	NaN	NaN	NaN	NaN	NaN	NaN	NaN	NaN	NaN	NaN	NaN	NaN	NaN	NaN	NaN	NaN	NaN	NaN	NaN	NaN	NaN	NaN	NaN	NaN	NaN	NaN	NaN	NaN	NaN	NaN	NaN	NaN	NaN	NaN	NaN	NaN	NaN	NaN	NaN	NaN	NaN	NaN	NaN	NaN	NaN	NaN	NaN	NaN
NaN	NaN	NaN	NaN	NaN	NaN	NaN	NaN	NaN	NaN	NaN	NaN	NaN	NaN	NaN	NaN	NaN	NaN	NaN	NaN	NaN	NaN	NaN	NaN	NaN	NaN	NaN	NaN	NaN	NaN	NaN	NaN	NaN	NaN	NaN	NaN	NaN	NaN	NaN	NaN	NaN	NaN	NaN	NaN	NaN	NaN	NaN	NaN	NaN	NaN
NaN	NaN	NaN	NaN	NaN	NaN	NaN	NaN	NaN	NaN	NaN	NaN	NaN	NaN	NaN	NaN	NaN	NaN	NaN	NaN	NaN	NaN	NaN	NaN	NaN	NaN	NaN	NaN	NaN	NaN	NaN	NaN	NaN	NaN	NaN	NaN	NaN	NaN	NaN	NaN	NaN	NaN	NaN	NaN	NaN	NaN	NaN	NaN	NaN	NaN
NaN	NaN	NaN	NaN	NaN	NaN	NaN	NaN	NaN	NaN	NaN	NaN	NaN	NaN	NaN	NaN	NaN	NaN	NaN	NaN	NaN	NaN	NaN	NaN	NaN	NaN	NaN	NaN	NaN	NaN	NaN	NaN	NaN	NaN	NaN	NaN	NaN	NaN	NaN	NaN	NaN	NaN	NaN	NaN	NaN	NaN	NaN	NaN	NaN	NaN
NaN	NaN	NaN	NaN	NaN	NaN	NaN	NaN	NaN	NaN	NaN	NaN	NaN	NaN	NaN	NaN	NaN	NaN	NaN	NaN	NaN	NaN	NaN	NaN	NaN	NaN	NaN	NaN	NaN	NaN	NaN	NaN	NaN	NaN	NaN	NaN	NaN	NaN	NaN	NaN	NaN	NaN	NaN	NaN	NaN	NaN	NaN	NaN	NaN	NaN
NaN	NaN	NaN	NaN	NaN	NaN	NaN	NaN	NaN	NaN	NaN	NaN	NaN	NaN	NaN	NaN	NaN	NaN	NaN	NaN	NaN	NaN	NaN	NaN	NaN	NaN	NaN	NaN	NaN	NaN	NaN	NaN	NaN	NaN	NaN	NaN	NaN	NaN	NaN	NaN	NaN	NaN	NaN	NaN	NaN	NaN	NaN	NaN	NaN	NaN
NaN	NaN	NaN	NaN	NaN	NaN	NaN	NaN	NaN	NaN	NaN	NaN	NaN	NaN	NaN	NaN	NaN	NaN	NaN	NaN	NaN	NaN	NaN	NaN	NaN	NaN	NaN	NaN	NaN	NaN	NaN	NaN	NaN	NaN	NaN	NaN	NaN	NaN	NaN	NaN	NaN	NaN	NaN	NaN	NaN	NaN	NaN	NaN	NaN	NaN
[truncated: 225 more columns]
