# Supplementary material for: Notch-dependent and -independent transcription are modulated by tissue movements at gastrulation
Source: eLife. 2022 May 18;11:e73656. doi: 10.7554/eLife.73656 (PMC9183233; doi:10.7554/eLife.73656)
Supplement: Source data 1. [file elife-73656-data1.zip › numerical data/6S1D_HGFP_MSE_sorted-nc14_normF-Y.txt]

NaN	NaN	NaN	NaN	NaN	NaN	NaN	NaN	NaN	NaN	NaN	NaN	NaN	NaN	NaN	NaN	NaN	NaN	NaN	NaN	NaN	NaN	NaN	NaN	NaN	NaN	NaN	NaN	NaN	NaN	NaN	NaN	NaN	NaN	NaN	NaN	NaN	NaN	NaN	NaN	NaN	NaN	NaN	NaN	NaN	NaN	NaN	NaN	NaN	NaN
NaN	NaN	NaN	NaN	NaN	NaN	NaN	NaN	NaN	NaN	NaN	NaN	NaN	NaN	NaN	NaN	NaN	NaN	NaN	NaN	NaN	NaN	NaN	NaN	NaN	NaN	NaN	NaN	NaN	NaN	NaN	NaN	NaN	NaN	NaN	NaN	NaN	NaN	NaN	NaN	NaN	NaN	NaN	NaN	NaN	NaN	NaN	NaN	NaN	NaN
NaN	NaN	NaN	NaN	NaN	NaN	NaN	NaN	NaN	NaN	NaN	NaN	NaN	NaN	NaN	NaN	NaN	NaN	NaN	NaN	NaN	NaN	NaN	NaN	NaN	NaN	NaN	NaN	NaN	NaN	NaN	NaN	NaN	NaN	NaN	NaN	NaN	NaN	NaN	NaN	NaN	NaN	NaN	NaN	NaN	NaN	NaN	NaN	NaN	NaN
NaN	NaN	NaN	NaN	NaN	NaN	NaN	NaN	NaN	NaN	NaN	NaN	NaN	NaN	NaN	NaN	NaN	NaN	NaN	NaN	NaN	NaN	NaN	NaN	NaN	NaN	NaN	NaN	NaN	NaN	NaN	NaN	NaN	NaN	NaN	NaN	NaN	NaN	NaN	NaN	NaN	NaN	NaN	NaN	NaN	NaN	NaN	NaN	NaN	NaN
NaN	NaN	NaN	NaN	NaN	NaN	NaN	NaN	NaN	NaN	NaN	NaN	NaN	NaN	NaN	NaN	NaN	NaN	NaN	NaN	NaN	NaN	NaN	NaN	NaN	NaN	NaN	NaN	NaN	NaN	NaN	NaN	NaN	NaN	NaN	NaN	NaN	NaN	NaN	NaN	NaN	NaN	NaN	NaN	NaN	NaN	NaN	NaN	NaN	NaN
NaN	NaN	NaN	NaN	NaN	NaN	NaN	NaN	NaN	NaN	NaN	NaN	NaN	NaN	NaN	NaN	NaN	NaN	NaN	NaN	NaN	NaN	NaN	NaN	NaN	NaN	NaN	NaN	NaN	NaN	NaN	NaN	NaN	NaN	NaN	NaN	NaN	NaN	NaN	NaN	NaN	NaN	NaN	NaN	NaN	NaN	NaN	NaN	NaN	NaN
NaN	NaN	NaN	NaN	NaN	NaN	NaN	NaN	NaN	NaN	NaN	NaN	NaN	NaN	NaN	NaN	NaN	NaN	NaN	NaN	NaN	NaN	NaN	NaN	NaN	NaN	NaN	NaN	NaN	NaN	NaN	NaN	NaN	NaN	NaN	NaN	NaN	NaN	NaN	NaN	NaN	NaN	NaN	NaN	NaN	NaN	NaN	NaN	NaN	NaN
NaN	NaN	NaN	NaN	NaN	NaN	NaN	NaN	NaN	NaN	NaN	NaN	NaN	NaN	NaN	NaN	NaN	NaN	NaN	NaN	NaN	NaN	NaN	NaN	NaN	NaN	NaN	NaN	NaN	NaN	NaN	NaN	NaN	NaN	NaN	NaN	NaN	NaN	NaN	NaN	NaN	NaN	NaN	NaN	NaN	NaN	NaN	NaN	NaN	NaN
NaN	NaN	NaN	NaN	NaN	NaN	NaN	NaN	NaN	NaN	NaN	NaN	NaN	NaN	NaN	NaN	NaN	NaN	NaN	NaN	NaN	NaN	NaN	NaN	NaN	NaN	NaN	NaN	NaN	NaN	NaN	NaN	NaN	NaN	NaN	NaN	NaN	NaN	NaN	NaN	NaN	NaN	NaN	NaN	NaN	NaN	NaN	NaN	NaN	NaN
NaN	NaN	NaN	NaN	NaN	NaN	NaN	NaN	NaN	NaN	NaN	NaN	NaN	NaN	NaN	NaN	NaN	NaN	NaN	NaN	NaN	NaN	NaN	NaN	NaN	NaN	NaN	NaN	NaN	NaN	NaN	NaN	NaN	NaN	NaN	NaN	NaN	NaN	NaN	NaN	NaN	NaN	NaN	NaN	NaN	NaN	NaN	NaN	NaN	NaN
NaN	NaN	NaN	NaN	NaN	NaN	NaN	NaN	NaN	NaN	NaN	NaN	NaN	NaN	NaN	NaN	NaN	NaN	NaN	NaN	NaN	NaN	NaN	NaN	NaN	NaN	NaN	NaN	NaN	NaN	NaN	NaN	NaN	NaN	NaN	NaN	NaN	NaN	NaN	NaN	NaN	NaN	NaN	NaN	NaN	NaN	NaN	NaN	NaN	NaN
NaN	NaN	NaN	NaN	NaN	NaN	NaN	NaN	NaN	NaN	NaN	NaN	NaN	NaN	NaN	NaN	NaN	NaN	NaN	NaN	NaN	NaN	NaN	NaN	NaN	NaN	NaN	NaN	NaN	NaN	NaN	NaN	NaN	NaN	NaN	NaN	NaN	NaN	NaN	NaN	NaN	NaN	NaN	NaN	NaN	NaN	NaN	NaN	NaN	NaN
NaN	NaN	NaN	NaN	NaN	NaN	NaN	NaN	NaN	NaN	NaN	NaN	NaN	NaN	NaN	NaN	NaN	NaN	NaN	NaN	NaN	NaN	NaN	NaN	NaN	NaN	NaN	NaN	NaN	NaN	NaN	NaN	NaN	NaN	NaN	NaN	NaN	NaN	NaN	NaN	NaN	NaN	NaN	NaN	NaN	NaN	NaN	NaN	NaN	NaN
NaN	NaN	NaN	NaN	NaN	NaN	NaN	NaN	NaN	NaN	NaN	NaN	NaN	NaN	NaN	NaN	NaN	NaN	NaN	NaN	NaN	NaN	NaN	NaN	NaN	NaN	NaN	NaN	NaN	NaN	NaN	NaN	NaN	NaN	NaN	NaN	NaN	NaN	NaN	NaN	NaN	NaN	NaN	NaN	NaN	NaN	NaN	NaN	NaN	NaN
NaN	NaN	NaN	NaN	NaN	NaN	NaN	NaN	NaN	NaN	NaN	NaN	NaN	NaN	NaN	NaN	NaN	NaN	NaN	NaN	NaN	NaN	NaN	NaN	NaN	NaN	NaN	NaN	NaN	NaN	NaN	NaN	NaN	NaN	NaN	NaN	NaN	NaN	NaN	NaN	NaN	NaN	NaN	NaN	NaN	NaN	NaN	NaN	NaN	NaN
NaN	NaN	NaN	NaN	NaN	NaN	NaN	NaN	NaN	NaN	NaN	NaN	NaN	NaN	NaN	NaN	NaN	NaN	NaN	NaN	NaN	NaN	NaN	NaN	NaN	NaN	NaN	NaN	NaN	NaN	NaN	NaN	NaN	NaN	NaN	NaN	NaN	NaN	NaN	NaN	NaN	NaN	NaN	NaN	NaN	NaN	NaN	NaN	NaN	NaN
NaN	NaN	NaN	NaN	NaN	NaN	NaN	NaN	NaN	NaN	NaN	NaN	NaN	NaN	NaN	NaN	NaN	NaN	NaN	NaN	NaN	NaN	NaN	NaN	NaN	NaN	NaN	NaN	NaN	NaN	NaN	NaN	NaN	NaN	NaN	NaN	NaN	NaN	NaN	NaN	NaN	NaN	NaN	NaN	NaN	NaN	NaN	NaN	NaN	NaN
936.785587188612	955.454808387563	894.353293413174	915.495614035088	902.402777777778	869.749155405405	844.295185477506	842.523981315842	881.50919982884	875.045006173671	875.202362204724	873.397934868944	858.399659863946	829.693811074919	876.4826629681	857.314009661836	859.224193548387	823.137252193087	897.3719464145	893.538087520259	828.996887159533	879.68515497553	820.380879134492	847.800336983993	790.567070848035	813.033533963886	807.8590544157	861.603611349957	810.713692946058	808.006902502157	894.476536674229	820.770338983051	763.644007155635	760.027118644068	807.456217162872	791.1893158388	849.747382108535	797.579492003763	809.179786200194	834.55154185022	859.085140562249	868.094003241491	804.68118466899	792.810650887574	762.359534503514	778.514414414414	738.317589454027	769.820130475303	790.409048938135	840.808388941849
793.089595375723	790.571303587052	821.580555555556	NaN	833.053685168335	NaN	844.925851703407	841.308396955736	NaN	808.900269910627	869.865355521936	867.209651898734	797.731330472103	791.172212978369	810.600484261501	778.123829344433	760.294581280788	831.908281614107	875.275675675676	771.561099796334	788.596700274977	815.699902248289	816.585858585859	863.537890970733	763.833721543254	780.635067114094	766.569842738205	810.509749303621	810.333911535126	835.326068003487	823.501825953621	833.173258003766	816.9072543618	761.299635701275	785.594646271511	778.734611503532	777.636018957346	823.546080964686	791.653917910448	821.210801393728	835.455178416014	839.560469314079	790.659183673469	NaN	816.776576631031	772.786111111111	768.438532110092	763.468845760981	798.972563859981	NaN
771.876404494382	786.595302619693	802.957746478873	814.3125	913.090557275542	807.77164605138	806.888888888889	811.437128205128	828.726582278481	799.772204303049	847.122541603631	798.951448040886	781.824194952132	800.6331738437	900.563352826511	767.885171790235	692.048754062839	809.46115786049	822.192105263158	753.40350877193	796.8374679213	779.753635585971	782.504748957681	814.974628690244	765.178505795872	772.039164490862	771.991166077739	812.52612931798	821.575213675214	825.125957446808	820.172725183256	823.387358184765	791.88573959256	799.750665483585	786.089918256131	793.075067024129	775.46027720504	818.313408723748	776.022988505747	853.247029179679	820.967418546366	840.178369652946	782.551784160139	804.129724208376	831.142190758676	801.197452229299	773.907407511993	755.384963768116	793.221238938053	791.742592592593
756.759307359307	739.602398523985	809.612244897959	818.614051094891	826.443554843875	793.610970464135	800.423599320883	814.439124391131	829.632145816073	794.759241444209	822.402973395931	772.983425414365	779.182203389831	NaN	845.981182795699	755.050255536627	642.37054631829	788.748615209797	799.783085356304	750.404741000878	803.545687446627	774.769681742044	780.143784938624	816.706163334423	794.154665265396	791.054357204487	758.351468048359	802.74435483871	804.957912457912	806.841106719368	783.764784100568	818.071774193548	809.636811832375	773.148329258354	800.219638242894	801.808673469388	761.414612676056	793.508627773213	779.579934747145	846.317366390467	829.062648691515	824.3132137031	760.08	799.068406840684	806.661241224098	776.88285960379	774.087705284134	755.284162895928	750.110243055556	787.79945799458
752.698239731769	745.64175257732	792.752380952381	814.009958506224	820.000742390497	808.945652173913	799.983857264231	811.993218942844	811.058167330677	780.25138901409	806.796659404503	770.607748184019	770.481209150327	784.300970873786	803.496049165935	750.422808378588	654.110854503464	785.975281797811	778.217898832685	732.772089182494	765.798711755234	771.485460420032	760.630244078154	812.167809347086	796.051386741589	771.091458153581	738.641739130435	794.376309427881	791.785714285714	825.010980392157	778.957946944037	803.118140243902	782.856692913386	730.203278688525	788.146114864865	768.231292517007	750.207569472155	765.726356589147	763.191421763304	814.982558285256	816.126501200961	829.47372488408	767.146877748461	794.10796460177	802.77563972754	816.520231213873	771.867642920962	743.440486533449	765.241706161137	787.610434782609
742.072522159549	772.232172470978	790.538990825688	792.302555647156	809.71961102107	821.549759229535	796.09032773781	778.33200327921	787.217291507269	764.683907206195	811.364748201439	758.746926970354	778.713629402757	764.603096410978	779.426623897354	724.807093425606	598.527885862516	768.16643770219	787.067567567568	719.151799687011	761.684528301887	758.12920908379	741.968952478929	784.136088649296	780.644229162249	742.559043348281	742.485692188708	785.797517455392	766.588798820929	813.069351230425	782.109595276492	809.541391941392	794.648628613788	735.704697986577	757.169701383831	761.48760991207	715.556657123428	792.023638968481	753.662929745889	800.493795114905	813.628057553957	789.813374805599	781.8109058927	751.476810414972	783.621759762893	787.539389067524	766.291793711176	747.198748043818	749.462001504891	766.107851596204
739.366093366093	718.244186046512	786.806870229008	793.830092983939	784.524034672971	790.050480769231	785.519834710744	768.481174740011	772.992223950233	736.870702541106	797.773519163763	756.337906137184	790.43904263276	763.570926966292	783.006346328196	727.084380610413	547.614555256065	758.599297204535	789.13318452381	730.34382566586	736.862940275651	753.016975308642	743.109278216683	789.68269461701	763.781436038195	755.061801935964	769.509005481597	787.608504398827	797.625730994152	793.206922498119	771.610905511811	803.53702372394	783.750943396226	735.325329202169	760.346511627907	715.703732503888	737.247359234032	741.635460992908	753.281016442451	811.972277719555	775.734740015072	780.017503805175	748.043183742591	764.104132231405	760.055349383859	777.486746987952	740.955578239344	733.878225806452	728.35736196319	763.707337180544
716.916732128829	733.69205834684	763.440326167531	769.909520062943	804.145496535797	775.853563038371	747.470233609646	783.858415904966	776.98986975398	745.247610454217	772.024489795918	771.45382585752	776.486448922863	773.86320754717	765.959447799827	733.11642599278	482.845425867508	756.461031774881	789.78093883357	723.811811023622	749.746404239213	759.754086709311	733.625039173128	764.774341353036	766.133483773511	736.906367041198	730.966545454545	777.992826398852	787.609375	801.511560693642	754.416149061354	784.35032304379	769.47054648687	721.010144927536	752.24192390524	716.871754523997	732.694394005647	770.725601131542	732.931700074239	791.834692862764	802.071625344353	755.98420221169	758.312989045383	771.969348659004	759.664404500478	779.874809160305	738.203748564817	732.841517857143	749.748324646314	732.621510673235
755.062256809339	746.900775193798	760.164897381458	788.247612049963	763.357403355215	772.109269027882	756.152694610778	770.969704596698	766.544096728307	758.765233168456	785.136098509397	759.674902470741	806.441295546559	773.599365079365	780.550638297872	729.05400540054	486.510518934081	760.125172114789	772.495159059474	716.726007326007	714.194366197183	737.133767172813	727.572124130551	781.97576473614	767.172769135626	714.624221453287	724.718432510885	765.099156118143	793.573737373737	772.945592286501	770.772726885489	793.600130039012	758.020463847203	722.113747383112	765.608665269043	714.201074443592	720.363204073177	752.43072702332	743.762232942798	787.914987273945	792.448770491803	765.320318148952	754.693459416864	774.953834698436	763.928669567084	753.901734104046	746.49099414901	740.629575402635	737.118679775281	733.314068441065
747.20074906367	730.906841339156	758.279947916667	759.026200873362	779.0886981402	778.860496311201	773.29373650108	754.838116198813	758.573376623377	747.677141073767	785.437141033823	754.27959053103	789.622703412074	790.39896373057	772.940321346595	745.515570934256	470.422003284072	744.616786881905	782.605087014726	689.144483985765	738.075418994413	733.734625668449	713.625006113125	759.066738835143	759.608761896047	736.400259909032	714.720979020979	770.645958583834	758.723140495868	789.228454172367	745.617362422002	770.549868766404	774.962277580071	710.371794871795	763.295343988881	726.097192224622	733.051371045264	760.500970873786	736.870947234584	787.378230026434	815.5	762.945592286501	763.705357142857	773.784090909091	763.512684555978	779.912378303199	744.93568248646	730.504035216434	715.616352201258	723.244343891403
742.529411764706	747.283582089552	741.972611890448	767.797704447633	794.923717059639	770.328846153846	769.91875423155	759.954027828475	767.628516624041	753.139640967533	800.669272399278	743.985576923077	787.236040609137	801.396489104116	766.529946929492	741.110746513536	426.396731054978	754.442183788011	746.650714729646	705.560806115358	728.76	730.299533022015	710.088491366294	777.307476665802	762.195944524594	745.041923551171	719.930264048748	774.333744602097	786.451410658307	774.223590408296	756.60684754522	799.909949622166	757.160075329567	738.872568745808	734.019828155981	716.855670103093	719.962802838731	745.556790123457	747.895294897283	788.765002007186	775.647459727385	776.795484727756	771.080575539568	777.621836587129	760.925704400177	748.614096301465	742.309680387357	734.961691939346	725.191503267974	737.487615003539
763.184736091298	732.724279835391	751.482917214192	764.442464736451	777.659090909091	779.492063492063	768.365410497981	772.789514433725	761.432090966519	750.409274518126	803.115147783251	773.316519546028	789.855227882038	809.204301075269	805.856031128405	743.004029008864	406.43579766537	738.836831816131	757.953387197017	727.166780587833	742.295283663705	735.440516655337	736.716385688968	775.632748539618	760.75864782739	728.497509339975	738.59932885906	781.121794871795	771.416879795396	774.975253807107	763.138480680866	782.998732572877	764.642401021711	703.07100199071	752.211204121056	701.249824561404	721.708710513908	739.572161642078	741.279796048438	785.680377722386	773.499376558603	780.070542129327	759.544107268878	762.057580174927	785.802143716504	767.684034736139	747.389352070931	729.261204481793	754.607611548556	738.36624907885
755.670674682699	NaN	753.641866330391	765.756874095514	771.351472471191	775.767008985879	757.58371040724	774.755416550211	775.550092194223	760.229166666667	779.418085731063	749.589682063587	807.983606557377	798.041841004184	815.089805825243	758.384544618215	NaN	752.30178190319	785.760051880674	728.116015132409	717.872504829362	724.042164883575	743.363936851888	766.733542972424	753.347186792585	726.996474735605	704.842342342342	758.232530120482	756.895859473024	764.950482315113	728.909863535158	767.883531621791	768.259828009828	723.137909709338	730.331753554502	707.806710430343	723.330802107693	757.536860879905	746.45472061657	787.380870588974	801.297569650267	746.055335968379	745.400273224044	762.376177658143	759.097444907714	763.498727735369	744.160046459325	724.476221928666	716.507946598856	748.250852079073
736.192825112108	734.690043832185	771.635079458505	764.737757731959	785.400609756098	785.290953545232	756.851259987707	760.095530412918	757.501517911354	762.793187347932	NaN	745.414823670054	803.04584040747	820.981416957027	798.178544061303	732.602649006623	NaN	755.077034617781	767.045165026057	717.758945386064	740.250757116899	731.805623471883	754.816611619351	773.978769156988	740.849112550506	742.515976331361	732.970996978852	768.484721390054	790.127475247525	781.001791044776	762.015792648405	794.35401891253	762.306098283008	720.41775147929	740.379584352078	722.600636942675	726.467377421073	760.069491525424	750.464222353637	777.803947232521	802.091445427729	771.392421323057	754.036869340233	767.996029119788	759.018396872829	759.601120099564	742.620782657391	730.803010471204	741.196998123827	748.367239101717
726.62389380531	737.085697042849	764.441833137485	766.994204764971	792.412776412776	752.883536585366	758.250623441397	775.244801666444	754.683294663573	776.287878787879	780.657303370787	723.863460475401	816.15668202765	801.234839476813	817.544604316547	725.391879964695	NaN	751.657723446048	759.721869590306	757.77512254902	721.866071428571	719.840535605599	746.497296641247	768.704486372011	755.301029960455	731.876949740035	731.131350681537	767.230125523013	782.568263473054	782.279695728496	734.380082498527	771.106830122592	746.44603083952	741.881246325691	755.869918699187	737.815301852959	724.412695179013	770.052298850575	742.948702474351	774.918053698805	791.954964731416	763.016581632653	758.058860363181	756.455351488284	764.343205605694	753.899701492537	747.109996923141	716.055591467356	728.442086112796	741.342465753425
735.71262254902	731.155663234403	756.535615681944	775.399005593536	761.474941724942	764.820152314001	736.041563275434	750.193245035954	752.71766743649	NaN	787.92654155496	744.443770672547	803.065992549228	798.84490481523	803.39337641357	716.224545454545	NaN	755.738064307677	745.032364234778	748.435643564356	725.065442020666	728.870005963029	731.904895155701	762.692287943122	733.991922647158	721.899776035834	731.044392523365	794.532842582106	769.25311942959	775.745222929936	NaN	762.271120927664	742.524022346369	719.807890222985	735.504711425206	713.89144936325	731.407097258465	762.247317899492	744.116780045351	771.670537344954	785.870607919688	778.329934013197	751.636645962733	731.738124238733	747.766735667353	745.201564380265	759.480471997457	698.486590038314	731.770262390671	721.511435832275
765.486071631609	732.494219653179	762.898239823982	742.104066985646	767.895575221239	763.516976998905	761.504146919431	758.604630705497	764.768696581197	761.796349115801	808.61780104712	728.064615384615	814.878977569118	794.591103965702	799.919071076707	706.319304666057	NaN	755.893175353826	744.132321041215	738.039686975964	720.680047225502	727.067918277195	737.732765778118	774.800045447537	757.831768995583	748.321271929825	724.387965616046	776.624785836665	787.998323085523	788.707037643208	738.047286405159	768.180074587107	773.537772803581	743.437636761488	730.544382022472	742.654867256637	711.258041486481	744.281592613964	759.26400862069	768.86376427751	770.271839392295	799.344326439352	727.455089820359	754.726283987915	746.759935916137	757.715626725566	737.969212964973	727.848377581121	720.213261648746	751.278648974668
746.591848450057	720.732217573222	749.674331550802	784.149245063879	767.880965749579	770.842077087794	738.79943019943	759.876769367851	773.456186935741	763.583702882483	785.849412965799	739.06007646095	781.34315245478	821.720956086715	812.658959537572	704.283931357254	NaN	765.299482355739	747.170068027211	730.070291048874	715.974256292906	706.677455357143	746.369386379433	777.154943806403	752.524699277186	736.699056079956	730.074461896451	793.478540772532	773.570399113082	800.042889390519	729.204127161182	778.795466526094	763.806933333333	728.079459459459	753.03490990991	734.151304347826	710.021707088915	774.835390946502	758.203091684435	765.608442745186	778.288786482335	772.536867763559	727.722401549387	751.123222748815	754.766002356746	760.890507011866	740.994074060249	706.23284457478	716.270224719101	742.998841251448
761.99945799458	741.775426219871	763.055789473684	788.511252163878	774.804891015417	797.921038961039	729.219954648526	769.981303874207	788.274934036939	772.472075869336	815.353897656624	724.451063829787	805.475037821483	825.117580553985	828.003157894737	689.287218045113	NaN	763.063468560348	742.5468914647	718.702643171806	729.896221094191	754.721476510067	758.668091947542	768.074140223253	746.550102134518	741.321282798834	718.923766816143	805.498686284813	793.390767579173	772.506260206859	742.891684901532	767.413067552602	756.311243889191	736.924617817607	728.253682487725	732.602137767221	714.831103750961	791.389966871746	721.905167820991	781.123186542219	757.786139685977	768.732487922705	740.874500855676	756.568047337278	761.951707760876	780.342318059299	743.793288233506	709.201961915753	724.638507953922	764.92195395845
763.019219898248	765.112144102266	769.885964912281	786.636761487965	758.271436373566	788.746434231379	743.384125144844	771.54468206409	773.951877313591	767.828539823009	795.616	761.449438202247	805.121066666667	825.195799876467	778.768768768769	NaN	NaN	764.779611547168	756.989738327347	704.762299613046	751.111602209945	729.407799442897	745.046034719041	784.824327263856	745.073911326322	724.034734917733	719.914640734738	792.332406892718	797.98197242842	781.527610441767	762.02045328911	752.022556390977	762.276857295564	730.74474789916	743.735718099306	721.926537585421	728.99948661737	810.352830188679	735.085015940489	787.845976917804	765.627805145047	775.777907656341	746.074406332454	767.166966966967	779.161943817665	794.202265372168	746.885930432134	702.936342592593	693.623991393222	756.167671893848
775.185310734463	763.868710237131	776.594638949672	789.261363636364	780.997800989555	803.319182389937	755.270175438597	776.580163996975	784.954016620499	756.330741626794	803.016786570743	773.845789473684	838.987740805604	830.696581196581	NaN	NaN	NaN	772.138697386226	761.473826227739	713.297872340426	755.83389261745	752.571904497501	759.016277073703	748.115049762035	748.987329175043	734.981863149217	721.565121412803	800.763975155279	780.866066404052	774.811320754717	779.603785103785	785.960023515579	791.058759521219	734.504672897196	758.72384219554	722.18553092182	707.266617581271	808.048929663609	756.820987654321	808.386158402871	749.680907172996	740.74230992455	772.86186883343	768.834586466165	763.871545145917	806.228603603604	738.777789820259	699.38982070561	728.224022346369	747.512820512821
780.659143518518	781.952031602709	767.016020671835	786.910348644162	795.128035320088	789.023681377826	763.451272501552	771.579343283416	802.282346778418	754.090909090909	779.631641791045	771.035995500562	833.93570536829	826.089361702128	NaN	NaN	NaN	774.06759639023	793.032751091703	733.073888888889	765.012276785714	713.310119047619	754.204276347618	780.718357642836	749.293268447919	729.39341563786	728.001670378619	772.780721533258	792.336569579288	786.821933295647	780.470785762257	752.032172995781	765.959105779716	735.233759318424	754.068259385666	711.989492119089	709.495030306909	802.41905687895	743.41388308977	788.606681640934	782.491638795987	724.89246693502	751.490751445087	738.170237405906	772.505157584506	786.837998808815	736.710480101719	688.239436619718	700.268992684299	737.072352941177
774.049090909091	787.025934861279	757.428487345497	814.961104847802	787.925462459195	781.394465545307	765.700412007063	759.280134022377	816.524945770065	762.756834532374	769.868599629858	811.961445783132	846.022867737948	830.067579908676	NaN	NaN	NaN	760.311502246304	755.251474530831	696.32149307646	775.446857142857	727.865501008742	759.41154357374	776.984619960806	759.81520802762	715.527900797166	727.268403171008	775.378725891292	788.558356164384	757.39707475623	754.795988934993	747.477005347594	787.058035714286	730.174611973392	765.755570117955	707.256599140577	721.120946200985	802.431025770591	730.591963780419	778.514776850808	739.513303769401	711.836674528302	729.054054054054	779.537267080745	778.549607151342	771.356457980824	729.292986844543	688.866624921728	693.343069873998	733.461781427669
790.908045977012	762.220665499124	749.326813880126	805.548292108363	737.320476460579	779.781479390175	746.436507936508	771.688102583691	796.157279489904	778.237588652482	785.497382198953	791.528971962617	816.092277486911	847.671957671958	NaN	NaN	NaN	778.850525405457	753.107665301346	688.169175195665	794.267524115756	715.980606060606	756.771163938167	779.5823014648	761.870436751712	732.942386831276	702.685714285714	772.213399503722	775.143196672608	751.656177156177	759.342516753537	787.256179775281	744.635696821516	716.889577464789	776.529002320186	706.360957642726	727.657582942496	806.556988138216	712.166566806471	766.943988925121	711.477521929825	682.394857142857	734.886415525114	744.216233354471	768.417811007934	769.25171624714	721.255520819765	644.069495694957	697.191823899371	755.035800970874
767.654993514916	745.811844540407	782.257636887608	775.778761061947	719.633254716981	795.494574528841	762.973006134969	752.206123596815	784.060724233983	749.261739130435	752.970548862115	777.380921895006	804.275236020334	821.650141643059	NaN	NaN	NaN	769.952128704911	767.143922018349	675.674617737003	745.980278422274	706.842975206612	737.076948545376	773.707728781022	744.693435783515	735.096663815227	709.879166666667	800.123134328358	781.823772915435	756.745443856555	723.343220338983	750.176700111483	746.452961672474	670.733333333333	775.181922855498	712.00790513834	722.621348041279	784.289321409784	710.132323897301	781.471924944101	713.52718006795	699.195520581114	714.393802453196	745.479391249207	745.834285323936	768.463630613536	694.570672408276	635.839947950553	688.04303030303	712.210492642354
740.090375586854	739.363307181654	785.271751412429	787.260534124629	719.540474741327	783.084619782733	723.512849800114	740.263810021796	761.280829015544	725.168324407039	719.342482100239	761.981662591687	799.981057616417	817.655319148936	NaN	NaN	NaN	748.926494404748	736.394707207207	654.824068767908	755.113076098607	720.641475211608	709.136624203822	748.402872663159	746.074977422606	677.688571428571	678.940692894891	766.635099337748	799.57324106113	727.753731343284	718.438314176245	745.386327503975	743.564931506849	681.247359644247	735.395256916996	675.341772151899	678.439556230375	814.473170731707	705.571917808219	744.85672991323	700.812	705.098641464855	719.188701223064	748.365125804564	751.834159545672	746.697959183673	686.579453220679	636.076923076923	664.92	687.216145833333
736.585292344786	742.312328767123	767.245015739769	783.291162227603	719.329295154185	777.240573552841	720.602873563218	744.859805825243	747.121989528796	711.585434173669	714.707896575821	757.986734049274	824.439461883408	821.627730294397	NaN	NaN	NaN	744.760959767454	734.200503778338	650.881632653061	731.299701789264	718.842857142857	705.710709551341	748.122573808649	742.226579406029	694.321724709784	669.34476744186	749.802285714286	813.095268138801	745.82110817942	732.589641434263	726.122916666667	719.42458677686	680.485605649104	727.619644723093	674.463195691203	664.892974667706	815.359880537581	712.44804088586	745.763485811162	700.474918211559	697.634638196916	667.073114565343	717.339086859688	740.158879365869	746.017004936917	675.637589457691	630.139697322468	662.185384202042	690.2625
770.321678321678	701.450139275766	759.696548171046	788.058165548098	722.885191347754	739.959237691901	725.081226465842	757.284348937249	735.647371216145	721.841680129241	706.063941990771	816.917606244579	836.889182058047	NaN	NaN	NaN	NaN	731.37225155448	725.141468682505	635.453548759377	727.977439664218	717.087685364281	707.225563550821	737.599914171148	721.655728669589	646.929616087751	659.860959651036	720.22066254913	807.429307384087	741.597087378641	704.013468013468	707.720772442589	708.350483953133	665.605859590934	720.070729053319	665.492298916144	611.771187076489	779.496251874063	733.851955307263	728.248543266935	698.014830508475	705.08170995671	643.030218242865	667.414002205072	759.282224125385	776.852173913043	683.050442233278	622.533137829912	687.825574873808	688.99173553719
746.560093348891	675.426352128884	765.379057591623	752.380403458213	681.570252792475	739.392584514722	701.179260031266	745.132978741069	738.911475409836	676.439964943032	655.184531059683	759.222588623248	813.599793174767	839.139264990329	NaN	NaN	NaN	716.987009860308	639.44814615798	568.5234375	670.280720338983	702.464343163539	696.500498154822	732.370509594294	680.023976879531	NaN	612.648979591837	739.846284741917	808.609318996416	712.518953550454	659.658456486043	677.117195496418	687.492569002123	620.868336886994	720.234815618221	626.88523644752	572.48529881961	753.588235294118	726.397849462366	712.795596094835	659.981077147016	694.521810250818	635.05888708806	674.32972972973	763.991490106382	750.464018422568	661.170162231313	605.456989247312	605.373861810391	687.152729785764
744.331538001197	702.485714285714	741.833333333333	729.668310727497	693.306811677161	715.060572069546	698.975778546713	731.321218445046	701.091578947368	584.740139211137	NaN	NaN	751.223433242507	848.672487745098	NaN	NaN	NaN	719.255558933277	566.491558441558	NaN	NaN	NaN	699.330608047487	726.153374655647	713.573683966464	NaN	NaN	727.90189701897	732.220261809903	633.631550513236	596.717391304348	652.310832879695	NaN	NaN	NaN	NaN	511.098300970874	752.212397885632	734.071507150715	674.787961799639	587.648709315376	694.942477876106	625.232292917167	661.429268292683	697.298321885629	696.962449451184	606.933292448715	557.430363036304	NaN	634.478235294118
724.923966942149	639.358612580835	712.699898785425	672.19080604534	678.940555555556	696.112506826871	673.115012106538	694.75240375318	651.247807017544	528.860377358491	NaN	NaN	638.436557788945	NaN	NaN	NaN	NaN	643.749406175772	527.71928620453	NaN	NaN	NaN	684.443156544055	719.854175246978	686.253787505626	NaN	NaN	654.246087425796	673.094206821873	553.872519542995	560.037914691943	596.481955762515	714.972324723247	NaN	NaN	NaN	558.548089875352	757.109028120375	719.647392875581	NaN	559.167509481669	NaN	614.328978622328	NaN	753.735261401557	599.633207070707	581.12981335264	518.869448183042	NaN	650.62243100411
755.774575398868	NaN	706.341295116773	697.68105929764	604.631123919308	729.56542301629	704.829009433962	665.896753984652	618.628640776699	497.245414847162	NaN	NaN	555.321468298109	792.566724436742	NaN	NaN	NaN	NaN	NaN	NaN	NaN	NaN	587.907749077491	754.268980477223	598.20036877689	NaN	NaN	NaN	NaN	507.090146750524	484.637254901961	NaN	750.163366336634	NaN	NaN	NaN	NaN	NaN	737.552296624239	746.819459459459	497.256598240469	NaN	585.665655339806	NaN	527.766600920447	538.901147959184	558.963657942054	464.903392330383	NaN	NaN
717.270372369131	NaN	733.656215005599	733.837602459016	504.145991561181	NaN	781.519300051467	NaN	679.114386792453	NaN	NaN	NaN	NaN	NaN	NaN	NaN	NaN	707.172413793103	NaN	NaN	NaN	NaN	818.665623369849	NaN	787.274376417234	NaN	NaN	NaN	NaN	448.426067907996	396.823647294589	NaN	741.446398184912	NaN	NaN	NaN	745.707503828484	NaN	739.773360867321	755.723283427981	NaN	871.999571183533	NaN	NaN	466.670061099796	487.180194805195	478.533906051561	433.810304449649	NaN	NaN
710.521828454032	NaN	685.542990654206	712.610161443495	NaN	NaN	NaN	684.312831389183	728.227867203219	NaN	NaN	NaN	NaN	626.768123962369	NaN	NaN	NaN	NaN	NaN	NaN	NaN	NaN	824.387975575387	804.365914786967	786.317693059629	NaN	NaN	NaN	NaN	410.550212164074	NaN	NaN	NaN	NaN	NaN	NaN	NaN	NaN	NaN	736.87338501292	NaN	NaN	NaN	788.318402590394	465.300383877159	432.085714285714	NaN	NaN	NaN	NaN
854.28624260355	NaN	646.477634571645	NaN	NaN	NaN	NaN	613.634982851543	653.507780320366	NaN	NaN	NaN	NaN	606.435198469632	NaN	NaN	NaN	673.141281764424	NaN	NaN	NaN	NaN	789.054042553191	781.330670926518	750.664137380192	NaN	NaN	NaN	NaN	357.303079416532	NaN	NaN	693.769525634883	NaN	NaN	NaN	628.62904290429	NaN	741.917692307692	691.83907480315	NaN	848.322912695387	NaN	NaN	366.988286969253	NaN	533.617409255118	NaN	NaN	NaN
NaN	NaN	597.627030716724	NaN	NaN	NaN	NaN	589.528134254689	612.081917616942	NaN	NaN	NaN	NaN	504.107781536974	NaN	NaN	NaN	669.420941140869	NaN	NaN	NaN	NaN	770.235164025064	NaN	NaN	NaN	NaN	NaN	NaN	380.202729044834	NaN	NaN	647.412637625658	NaN	NaN	NaN	NaN	NaN	745.290442543696	667.874779780458	NaN	788.730118747751	NaN	NaN	340.091412742382	NaN	524.642993717564	NaN	NaN	NaN
NaN	NaN	429.03431372549	NaN	NaN	NaN	NaN	585.354216051473	686.692088091354	NaN	NaN	NaN	NaN	NaN	NaN	NaN	NaN	655.159422159164	NaN	NaN	NaN	NaN	788.026445032112	NaN	NaN	NaN	NaN	NaN	NaN	NaN	NaN	NaN	586.177148343735	NaN	NaN	NaN	544.771447499172	NaN	739.953786407767	654.324976496396	NaN	846.903560830861	NaN	NaN	344.002145922747	NaN	NaN	NaN	NaN	NaN
NaN	NaN	318.729820627803	NaN	NaN	NaN	NaN	NaN	620.961094484823	NaN	NaN	NaN	NaN	NaN	NaN	NaN	NaN	757.780058651026	NaN	NaN	NaN	NaN	808.01083172147	NaN	NaN	NaN	NaN	NaN	NaN	NaN	NaN	NaN	NaN	NaN	NaN	NaN	326.380616740088	NaN	744.14322533137	601.637991266376	NaN	944.077311454718	NaN	NaN	NaN	NaN	NaN	NaN	NaN	NaN
NaN	NaN	386.817004048583	NaN	NaN	NaN	NaN	NaN	606.130154342317	NaN	NaN	NaN	NaN	NaN	NaN	NaN	NaN	NaN	NaN	NaN	NaN	NaN	802.051792828685	NaN	NaN	NaN	NaN	NaN	NaN	NaN	NaN	NaN	NaN	NaN	NaN	NaN	NaN	NaN	NaN	528.023763648041	NaN	NaN	NaN	NaN	NaN	NaN	582.257878237914	NaN	NaN	NaN
NaN	NaN	465.776550828191	NaN	NaN	NaN	NaN	NaN	602.19954954955	NaN	NaN	NaN	NaN	NaN	NaN	NaN	NaN	NaN	NaN	NaN	NaN	NaN	NaN	NaN	NaN	NaN	NaN	NaN	NaN	NaN	NaN	NaN	NaN	NaN	NaN	NaN	NaN	NaN	NaN	457.682935647144	NaN	NaN	NaN	NaN	NaN	NaN	596.339528558477	NaN	NaN	NaN
NaN	NaN	499.134357005758	NaN	NaN	NaN	NaN	NaN	535.406862745098	NaN	NaN	NaN	NaN	NaN	NaN	NaN	NaN	NaN	NaN	NaN	NaN	NaN	787.062390466176	NaN	NaN	NaN	NaN	NaN	NaN	NaN	NaN	NaN	NaN	NaN	NaN	NaN	NaN	NaN	NaN	412.835820895522	NaN	NaN	NaN	NaN	NaN	NaN	647.747284878864	NaN	NaN	NaN
NaN	NaN	NaN	NaN	NaN	NaN	NaN	NaN	503.11268317332	NaN	NaN	NaN	NaN	NaN	NaN	NaN	NaN	NaN	NaN	NaN	NaN	NaN	NaN	NaN	NaN	NaN	NaN	NaN	NaN	NaN	NaN	NaN	NaN	NaN	NaN	NaN	NaN	NaN	NaN	NaN	NaN	NaN	NaN	NaN	NaN	NaN	568.064432686655	NaN	NaN	NaN
NaN	NaN	NaN	NaN	NaN	NaN	NaN	NaN	NaN	NaN	NaN	NaN	NaN	NaN	NaN	NaN	NaN	NaN	NaN	NaN	NaN	NaN	NaN	NaN	NaN	NaN	NaN	NaN	NaN	NaN	NaN	NaN	NaN	NaN	NaN	NaN	NaN	NaN	NaN	316.409696969697	NaN	NaN	NaN	NaN	NaN	NaN	456.831911093471	NaN	NaN	NaN
NaN	NaN	NaN	NaN	NaN	NaN	NaN	NaN	NaN	NaN	NaN	NaN	NaN	NaN	NaN	NaN	NaN	NaN	NaN	NaN	NaN	NaN	NaN	NaN	NaN	NaN	NaN	NaN	NaN	NaN	NaN	NaN	NaN	NaN	NaN	NaN	NaN	NaN	NaN	324.533280507132	NaN	NaN	NaN	NaN	NaN	NaN	481.03330449827	NaN	NaN	NaN
NaN	NaN	NaN	NaN	NaN	NaN	NaN	NaN	NaN	NaN	NaN	NaN	NaN	NaN	NaN	NaN	NaN	NaN	NaN	NaN	NaN	NaN	NaN	NaN	NaN	NaN	NaN	NaN	NaN	NaN	NaN	NaN	NaN	NaN	NaN	NaN	NaN	NaN	NaN	NaN	NaN	NaN	NaN	NaN	NaN	NaN	471.842154787109	NaN	NaN	NaN
NaN	NaN	NaN	NaN	NaN	NaN	NaN	NaN	NaN	NaN	NaN	NaN	NaN	NaN	NaN	NaN	NaN	NaN	NaN	NaN	NaN	NaN	NaN	NaN	NaN	NaN	NaN	NaN	NaN	NaN	NaN	NaN	NaN	NaN	NaN	NaN	NaN	NaN	NaN	282.377333333333	NaN	NaN	NaN	NaN	NaN	NaN	460.156934306569	NaN	NaN	NaN
NaN	NaN	NaN	NaN	NaN	NaN	NaN	NaN	NaN	NaN	NaN	NaN	NaN	NaN	NaN	NaN	NaN	NaN	NaN	NaN	NaN	NaN	NaN	NaN	NaN	NaN	NaN	NaN	NaN	NaN	NaN	NaN	NaN	NaN	NaN	NaN	NaN	NaN	NaN	289.359903381643	NaN	NaN	NaN	NaN	NaN	NaN	494.130007959671	NaN	NaN	NaN
NaN	NaN	NaN	NaN	NaN	NaN	NaN	NaN	NaN	NaN	NaN	NaN	NaN	NaN	NaN	NaN	NaN	NaN	NaN	NaN	NaN	NaN	NaN	NaN	NaN	NaN	NaN	NaN	NaN	NaN	NaN	NaN	NaN	NaN	NaN	NaN	NaN	NaN	NaN	NaN	NaN	NaN	NaN	NaN	NaN	NaN	634.154338199114	NaN	NaN	NaN
NaN	NaN	NaN	NaN	NaN	NaN	NaN	NaN	NaN	NaN	NaN	NaN	NaN	NaN	NaN	NaN	NaN	NaN	NaN	NaN	NaN	NaN	NaN	NaN	NaN	NaN	NaN	NaN	NaN	NaN	NaN	NaN	NaN	NaN	NaN	NaN	NaN	NaN	NaN	NaN	NaN	NaN	NaN	NaN	NaN	NaN	659.226047904192	NaN	NaN	NaN
NaN	NaN	NaN	NaN	NaN	NaN	NaN	NaN	NaN	NaN	NaN	NaN	NaN	NaN	NaN	NaN	NaN	NaN	NaN	NaN	NaN	NaN	NaN	NaN	NaN	NaN	NaN	NaN	NaN	NaN	NaN	NaN	NaN	NaN	NaN	NaN	NaN	NaN	NaN	NaN	NaN	NaN	NaN	NaN	NaN	NaN	657.83425501659	NaN	NaN	NaN
NaN	NaN	NaN	NaN	NaN	NaN	NaN	NaN	NaN	NaN	NaN	NaN	NaN	NaN	NaN	NaN	NaN	NaN	NaN	NaN	NaN	NaN	NaN	NaN	NaN	NaN	NaN	NaN	NaN	NaN	NaN	NaN	NaN	NaN	NaN	NaN	NaN	NaN	NaN	NaN	NaN	NaN	NaN	NaN	NaN	NaN	NaN	NaN	NaN	NaN
NaN	NaN	NaN	NaN	NaN	NaN	NaN	NaN	NaN	NaN	NaN	NaN	NaN	NaN	NaN	NaN	NaN	NaN	NaN	NaN	NaN	NaN	NaN	NaN	NaN	NaN	NaN	NaN	NaN	NaN	NaN	NaN	NaN	NaN	NaN	NaN	NaN	NaN	NaN	NaN	NaN	NaN	NaN	NaN	NaN	NaN	NaN	NaN	NaN	NaN
NaN	NaN	NaN	NaN	NaN	NaN	NaN	NaN	NaN	NaN	NaN	NaN	NaN	NaN	NaN	NaN	NaN	NaN	NaN	NaN	NaN	NaN	NaN	NaN	NaN	NaN	NaN	NaN	NaN	NaN	NaN	NaN	NaN	NaN	NaN	NaN	NaN	NaN	NaN	NaN	NaN	NaN	NaN	NaN	NaN	NaN	NaN	NaN	NaN	NaN
NaN	NaN	NaN	NaN	NaN	NaN	NaN	NaN	NaN	NaN	NaN	NaN	NaN	NaN	NaN	NaN	NaN	NaN	NaN	NaN	NaN	NaN	NaN	NaN	NaN	NaN	NaN	NaN	NaN	NaN	NaN	NaN	NaN	NaN	NaN	NaN	NaN	NaN	NaN	NaN	NaN	NaN	NaN	NaN	NaN	NaN	NaN	NaN	NaN	NaN
NaN	NaN	NaN	NaN	NaN	NaN	NaN	NaN	NaN	NaN	NaN	NaN	NaN	NaN	NaN	NaN	NaN	NaN	NaN	NaN	NaN	NaN	NaN	NaN	NaN	NaN	NaN	NaN	NaN	NaN	NaN	NaN	NaN	NaN	NaN	NaN	NaN	NaN	NaN	NaN	NaN	NaN	NaN	NaN	NaN	NaN	NaN	NaN	NaN	NaN
NaN	NaN	NaN	NaN	NaN	NaN	NaN	NaN	NaN	NaN	NaN	NaN	NaN	NaN	NaN	NaN	NaN	NaN	NaN	NaN	NaN	NaN	NaN	NaN	NaN	NaN	NaN	NaN	NaN	NaN	NaN	NaN	NaN	NaN	NaN	NaN	NaN	NaN	NaN	NaN	NaN	NaN	NaN	NaN	NaN	NaN	NaN	NaN	NaN	NaN
NaN	NaN	NaN	NaN	NaN	NaN	NaN	NaN	NaN	NaN	NaN	NaN	NaN	NaN	NaN	NaN	NaN	NaN	NaN	NaN	NaN	NaN	NaN	NaN	NaN	NaN	NaN	NaN	NaN	NaN	NaN	NaN	NaN	NaN	NaN	NaN	NaN	NaN	NaN	NaN	NaN	NaN	NaN	NaN	NaN	NaN	NaN	NaN	NaN	NaN
NaN	NaN	NaN	NaN	NaN	NaN	NaN	NaN	NaN	NaN	NaN	NaN	NaN	NaN	NaN	NaN	NaN	NaN	NaN	NaN	NaN	NaN	NaN	NaN	NaN	NaN	NaN	NaN	NaN	NaN	NaN	NaN	NaN	NaN	NaN	NaN	NaN	NaN	NaN	NaN	NaN	NaN	NaN	NaN	NaN	NaN	NaN	NaN	NaN	NaN
NaN	NaN	NaN	NaN	NaN	NaN	NaN	NaN	NaN	NaN	NaN	NaN	NaN	NaN	NaN	NaN	NaN	NaN	NaN	NaN	NaN	NaN	NaN	NaN	NaN	NaN	NaN	NaN	NaN	NaN	NaN	NaN	NaN	NaN	NaN	NaN	NaN	NaN	NaN	NaN	NaN	NaN	NaN	NaN	NaN	NaN	NaN	NaN	NaN	NaN
NaN	NaN	NaN	NaN	NaN	NaN	NaN	NaN	NaN	NaN	NaN	NaN	NaN	NaN	NaN	NaN	NaN	NaN	NaN	NaN	NaN	NaN	NaN	NaN	NaN	NaN	NaN	NaN	NaN	NaN	NaN	NaN	NaN	NaN	NaN	NaN	NaN	NaN	NaN	NaN	NaN	NaN	NaN	NaN	NaN	NaN	NaN	NaN	NaN	NaN
NaN	NaN	NaN	NaN	NaN	NaN	NaN	NaN	NaN	NaN	NaN	NaN	NaN	NaN	NaN	NaN	NaN	NaN	NaN	NaN	NaN	NaN	NaN	NaN	NaN	NaN	NaN	NaN	NaN	NaN	NaN	NaN	NaN	NaN	NaN	NaN	NaN	NaN	NaN	NaN	NaN	NaN	NaN	NaN	NaN	NaN	NaN	NaN	NaN	NaN
NaN	NaN	NaN	NaN	NaN	NaN	NaN	NaN	NaN	NaN	NaN	NaN	NaN	NaN	NaN	NaN	NaN	NaN	NaN	NaN	NaN	NaN	NaN	NaN	NaN	NaN	NaN	NaN	NaN	NaN	NaN	NaN	NaN	NaN	NaN	NaN	NaN	NaN	NaN	NaN	NaN	NaN	NaN	NaN	NaN	NaN	NaN	NaN	NaN	NaN
NaN	NaN	NaN	NaN	NaN	NaN	NaN	NaN	NaN	NaN	NaN	NaN	NaN	NaN	NaN	NaN	NaN	NaN	NaN	NaN	NaN	NaN	NaN	NaN	NaN	NaN	NaN	NaN	NaN	NaN	NaN	NaN	NaN	NaN	NaN	NaN	NaN	NaN	NaN	NaN	NaN	NaN	NaN	NaN	NaN	NaN	NaN	NaN	NaN	NaN
NaN	NaN	NaN	NaN	NaN	NaN	NaN	NaN	NaN	NaN	NaN	NaN	NaN	NaN	NaN	NaN	NaN	NaN	NaN	NaN	NaN	NaN	NaN	NaN	NaN	NaN	NaN	NaN	NaN	NaN	NaN	NaN	NaN	NaN	NaN	NaN	NaN	NaN	NaN	NaN	NaN	NaN	NaN	NaN	NaN	NaN	NaN	NaN	NaN	NaN
NaN	NaN	NaN	NaN	NaN	NaN	NaN	NaN	NaN	NaN	NaN	NaN	NaN	NaN	NaN	NaN	NaN	NaN	NaN	NaN	NaN	NaN	NaN	NaN	NaN	NaN	NaN	NaN	NaN	NaN	NaN	NaN	NaN	NaN	NaN	NaN	NaN	NaN	NaN	NaN	NaN	NaN	NaN	NaN	NaN	NaN	NaN	NaN	NaN	NaN
NaN	NaN	NaN	NaN	NaN	NaN	NaN	NaN	NaN	NaN	NaN	NaN	NaN	NaN	NaN	NaN	NaN	NaN	NaN	NaN	NaN	NaN	NaN	NaN	NaN	NaN	NaN	NaN	NaN	NaN	NaN	NaN	NaN	NaN	NaN	NaN	NaN	NaN	NaN	NaN	NaN	NaN	NaN	NaN	NaN	NaN	NaN	NaN	NaN	NaN
NaN	NaN	NaN	NaN	NaN	NaN	NaN	NaN	NaN	NaN	NaN	NaN	NaN	NaN	NaN	NaN	NaN	NaN	NaN	NaN	NaN	NaN	NaN	NaN	NaN	NaN	NaN	NaN	NaN	NaN	NaN	NaN	NaN	NaN	NaN	NaN	NaN	NaN	NaN	NaN	NaN	NaN	NaN	NaN	NaN	NaN	NaN	NaN	NaN	NaN
NaN	NaN	NaN	NaN	NaN	NaN	NaN	NaN	NaN	NaN	NaN	NaN	NaN	NaN	NaN	NaN	NaN	NaN	NaN	NaN	NaN	NaN	NaN	NaN	NaN	NaN	NaN	NaN	NaN	NaN	NaN	NaN	NaN	NaN	NaN	NaN	NaN	NaN	NaN	NaN	NaN	NaN	NaN	NaN	NaN	NaN	NaN	NaN	NaN	NaN
NaN	NaN	NaN	NaN	NaN	NaN	NaN	NaN	NaN	NaN	NaN	NaN	NaN	NaN	NaN	NaN	NaN	NaN	NaN	NaN	NaN	NaN	NaN	NaN	NaN	NaN	NaN	NaN	NaN	NaN	NaN	NaN	NaN	NaN	NaN	NaN	NaN	NaN	NaN	NaN	NaN	NaN	NaN	NaN	NaN	NaN	NaN	NaN	NaN	NaN
NaN	NaN	NaN	NaN	NaN	NaN	NaN	NaN	NaN	NaN	NaN	NaN	NaN	NaN	NaN	NaN	NaN	NaN	NaN	NaN	NaN	NaN	NaN	NaN	NaN	NaN	NaN	NaN	NaN	NaN	NaN	NaN	NaN	NaN	NaN	NaN	NaN	NaN	NaN	NaN	NaN	NaN	NaN	NaN	NaN	NaN	NaN	NaN	NaN	NaN
NaN	NaN	NaN	NaN	NaN	NaN	NaN	NaN	NaN	NaN	NaN	NaN	NaN	NaN	NaN	NaN	NaN	NaN	NaN	NaN	NaN	NaN	NaN	NaN	NaN	NaN	NaN	NaN	NaN	NaN	NaN	NaN	NaN	NaN	NaN	NaN	NaN	NaN	NaN	NaN	NaN	NaN	NaN	NaN	NaN	NaN	NaN	NaN	NaN	NaN
NaN	NaN	NaN	NaN	NaN	NaN	NaN	NaN	NaN	NaN	NaN	NaN	NaN	NaN	NaN	NaN	NaN	NaN	NaN	NaN	NaN	NaN	NaN	NaN	NaN	NaN	NaN	NaN	NaN	NaN	NaN	NaN	NaN	NaN	NaN	NaN	NaN	NaN	NaN	NaN	NaN	NaN	NaN	NaN	NaN	NaN	NaN	NaN	NaN	NaN
NaN	NaN	NaN	NaN	NaN	NaN	NaN	NaN	NaN	NaN	NaN	NaN	NaN	NaN	NaN	NaN	NaN	NaN	NaN	NaN	NaN	NaN	NaN	NaN	NaN	NaN	NaN	NaN	NaN	NaN	NaN	NaN	NaN	NaN	NaN	NaN	NaN	NaN	NaN	NaN	NaN	NaN	NaN	NaN	NaN	NaN	NaN	NaN	NaN	NaN
NaN	NaN	NaN	NaN	NaN	NaN	NaN	NaN	NaN	NaN	NaN	NaN	NaN	NaN	NaN	NaN	NaN	NaN	NaN	NaN	NaN	NaN	NaN	NaN	NaN	NaN	NaN	NaN	NaN	NaN	NaN	NaN	NaN	NaN	NaN	NaN	NaN	NaN	NaN	NaN	NaN	NaN	NaN	NaN	NaN	NaN	NaN	NaN	NaN	NaN
NaN	NaN	NaN	NaN	NaN	NaN	NaN	NaN	NaN	NaN	NaN	NaN	NaN	NaN	NaN	NaN	NaN	NaN	NaN	NaN	NaN	NaN	NaN	NaN	NaN	NaN	NaN	NaN	NaN	NaN	NaN	NaN	NaN	NaN	NaN	NaN	NaN	NaN	NaN	NaN	NaN	NaN	NaN	NaN	NaN	NaN	NaN	NaN	NaN	NaN
NaN	NaN	NaN	NaN	NaN	NaN	NaN	NaN	NaN	NaN	NaN	NaN	NaN	NaN	NaN	NaN	NaN	NaN	NaN	NaN	NaN	NaN	NaN	NaN	NaN	NaN	NaN	NaN	NaN	NaN	NaN	NaN	NaN	NaN	NaN	NaN	NaN	NaN	NaN	NaN	NaN	NaN	NaN	NaN	NaN	NaN	NaN	NaN	NaN	NaN
NaN	NaN	NaN	NaN	NaN	NaN	NaN	NaN	NaN	NaN	NaN	NaN	NaN	NaN	NaN	NaN	NaN	NaN	NaN	NaN	NaN	NaN	NaN	NaN	NaN	NaN	NaN	NaN	NaN	NaN	NaN	NaN	NaN	NaN	NaN	NaN	NaN	NaN	NaN	NaN	NaN	NaN	NaN	NaN	NaN	NaN	NaN	NaN	NaN	NaN
NaN	NaN	NaN	NaN	NaN	NaN	NaN	NaN	NaN	NaN	NaN	NaN	NaN	NaN	NaN	NaN	NaN	NaN	NaN	NaN	NaN	NaN	NaN	NaN	NaN	NaN	NaN	NaN	NaN	NaN	NaN	NaN	NaN	NaN	NaN	NaN	NaN	NaN	NaN	NaN	NaN	NaN	NaN	NaN	NaN	NaN	NaN	NaN	NaN	NaN
NaN	NaN	NaN	NaN	NaN	NaN	NaN	NaN	NaN	NaN	NaN	NaN	NaN	NaN	NaN	NaN	NaN	NaN	NaN	NaN	NaN	NaN	NaN	NaN	NaN	NaN	NaN	NaN	NaN	NaN	NaN	NaN	NaN	NaN	NaN	NaN	NaN	NaN	NaN	NaN	NaN	NaN	NaN	NaN	NaN	NaN	NaN	NaN	NaN	NaN
NaN	NaN	NaN	NaN	NaN	NaN	NaN	NaN	NaN	NaN	NaN	NaN	NaN	NaN	NaN	NaN	NaN	NaN	NaN	NaN	NaN	NaN	NaN	NaN	NaN	NaN	NaN	NaN	NaN	NaN	NaN	NaN	NaN	NaN	NaN	NaN	NaN	NaN	NaN	NaN	NaN	NaN	NaN	NaN	NaN	NaN	NaN	NaN	NaN	NaN
NaN	NaN	NaN	NaN	NaN	NaN	NaN	NaN	NaN	NaN	NaN	NaN	NaN	NaN	NaN	NaN	NaN	NaN	NaN	NaN	NaN	NaN	NaN	NaN	NaN	NaN	NaN	NaN	NaN	NaN	NaN	NaN	NaN	NaN	NaN	NaN	NaN	NaN	NaN	NaN	NaN	NaN	NaN	NaN	NaN	NaN	NaN	NaN	NaN	NaN
NaN	NaN	NaN	NaN	NaN	NaN	NaN	NaN	NaN	NaN	NaN	NaN	NaN	NaN	NaN	NaN	NaN	NaN	NaN	NaN	NaN	NaN	NaN	NaN	NaN	NaN	NaN	NaN	NaN	NaN	NaN	NaN	NaN	NaN	NaN	NaN	NaN	NaN	NaN	NaN	NaN	NaN	NaN	NaN	NaN	NaN	NaN	NaN	NaN	NaN
NaN	NaN	NaN	NaN	NaN	NaN	NaN	NaN	NaN	NaN	NaN	NaN	NaN	NaN	NaN	NaN	NaN	NaN	NaN	NaN	NaN	NaN	NaN	NaN	NaN	NaN	NaN	NaN	NaN	NaN	NaN	NaN	NaN	NaN	NaN	NaN	NaN	NaN	NaN	NaN	NaN	NaN	NaN	NaN	NaN	NaN	NaN	NaN	NaN	NaN
NaN	NaN	NaN	NaN	NaN	NaN	NaN	NaN	NaN	NaN	NaN	NaN	NaN	NaN	NaN	NaN	NaN	NaN	NaN	NaN	NaN	NaN	NaN	NaN	NaN	NaN	NaN	NaN	NaN	NaN	NaN	NaN	NaN	NaN	NaN	NaN	NaN	NaN	NaN	NaN	NaN	NaN	NaN	NaN	NaN	NaN	NaN	NaN	NaN	NaN
[truncated: 491 more columns]
