# Supplementary material for: Notch-dependent and -independent transcription are modulated by tissue movements at gastrulation
Source: eLife. 2022 May 18;11:e73656. doi: 10.7554/eLife.73656 (PMC9183233; doi:10.7554/eLife.73656)
Supplement: Source data 1. [file elife-73656-data1.zip › numerical data/6B_twi RLLT_ME_sorted-Gast_time-X.txt]

-78	-77.25	-76.5	-75.75	-75	-74.25	-73.5	-72.75	-72	-71.25	-70.5	-69.75	-69	-68.25	-67.5	-66.75	-66	-65.25	-64.5	-63.75	-63	-62.25	-61.5	-60.75	-60	-59.25	-58.5	-57.75	-57	-56.25	-55.5	-54.75	-54	-53.25	-52.5	-51.75	-51	-50.25	-49.5	-48.75	-48	-47.25	-46.5	-45.75	-45	-44.25	-43.5	-42.75	-42	-41.25	-40.5	-39.75	-39	-38.25	-37.5	-36.75	-36	-35.25	-34.5	-33.75	-33	-32.25	-31.5	-30.75	-30	-29.25	-28.5	-27.75	-27	-26.25	-25.5	-24.75	-24	-23.25	-22.5	-21.75	-21	-20.25	-19.5	-18.75	-18	-17.25	-16.5	-15.75	-15	-14.25	-13.5	-12.75	-12	-11.25	-10.5	-9.75	-9	-8.25	-7.5	-6.75	-6	-5.25	-4.5	-3.75	-3	-2.25	-1.5	-0.75	0	0.75	1.5	2.25	3	3.75	4.5	5.25	6	6.75	7.5	8.25	9	9.75	10.5	11.25	12	12.75	13.5	14.25	15	15.75	16.5	17.25	18	18.75	19.5	20.25	21	21.75	22.5	23.25
