# Supplementary material for: Notch-dependent and -independent transcription are modulated by tissue movements at gastrulation
Source: eLife. 2022 May 18;11:e73656. doi: 10.7554/eLife.73656 (PMC9183233; doi:10.7554/eLife.73656)
Supplement: Source data 1. [file elife-73656-data1.zip › numerical data/6B_twi RLLT_ME_sorted-Gast_normF-Y.txt]

621.313609467456	NaN	NaN	NaN	NaN	NaN	NaN	NaN	NaN	NaN	NaN	NaN	NaN	NaN	NaN	NaN	NaN	NaN	NaN	NaN	NaN	NaN	NaN	NaN	NaN	NaN	NaN	NaN	NaN	NaN	NaN	NaN	NaN	NaN	NaN	NaN	NaN	NaN	NaN	NaN	NaN	NaN	NaN	NaN	NaN	NaN	NaN	NaN	NaN	NaN
550.655870445344	NaN	NaN	NaN	NaN	NaN	NaN	NaN	NaN	NaN	NaN	NaN	NaN	NaN	NaN	NaN	NaN	NaN	NaN	NaN	NaN	NaN	NaN	NaN	NaN	NaN	NaN	NaN	NaN	NaN	NaN	NaN	NaN	NaN	NaN	NaN	NaN	NaN	NaN	NaN	NaN	NaN	NaN	NaN	NaN	NaN	NaN	NaN	NaN	NaN
543.161085450346	NaN	NaN	NaN	NaN	NaN	NaN	NaN	NaN	NaN	NaN	NaN	NaN	NaN	NaN	NaN	NaN	NaN	NaN	NaN	NaN	NaN	NaN	NaN	NaN	NaN	NaN	NaN	NaN	NaN	NaN	NaN	NaN	NaN	NaN	NaN	NaN	NaN	NaN	NaN	NaN	NaN	NaN	NaN	NaN	NaN	NaN	NaN	NaN	NaN
537.113788487282	NaN	NaN	NaN	NaN	NaN	NaN	NaN	NaN	NaN	NaN	NaN	NaN	NaN	NaN	NaN	NaN	NaN	NaN	NaN	NaN	NaN	NaN	NaN	NaN	NaN	NaN	NaN	NaN	NaN	NaN	NaN	NaN	NaN	NaN	NaN	NaN	NaN	NaN	NaN	NaN	NaN	NaN	NaN	NaN	NaN	NaN	NaN	NaN	NaN
517.634228187919	NaN	NaN	NaN	NaN	NaN	NaN	NaN	NaN	NaN	NaN	NaN	NaN	NaN	NaN	NaN	NaN	NaN	NaN	NaN	NaN	NaN	NaN	NaN	NaN	NaN	NaN	NaN	NaN	NaN	NaN	NaN	NaN	NaN	NaN	NaN	NaN	NaN	NaN	NaN	NaN	NaN	NaN	NaN	NaN	NaN	NaN	NaN	NaN	NaN
526.540415704388	533.113526570048	NaN	NaN	NaN	NaN	NaN	NaN	NaN	NaN	NaN	NaN	NaN	NaN	NaN	NaN	NaN	NaN	NaN	NaN	NaN	NaN	NaN	NaN	NaN	NaN	NaN	NaN	NaN	NaN	NaN	NaN	NaN	NaN	NaN	NaN	NaN	NaN	NaN	NaN	NaN	NaN	NaN	NaN	NaN	NaN	NaN	NaN	NaN	NaN
NaN	513.643449419569	NaN	NaN	NaN	NaN	NaN	NaN	NaN	NaN	NaN	NaN	NaN	NaN	NaN	NaN	NaN	NaN	NaN	NaN	NaN	NaN	NaN	NaN	NaN	NaN	NaN	NaN	NaN	NaN	NaN	NaN	NaN	NaN	NaN	NaN	NaN	NaN	NaN	NaN	NaN	NaN	NaN	NaN	NaN	NaN	NaN	NaN	NaN	NaN
541.125	510.846286701209	514.920745920746	NaN	NaN	NaN	NaN	NaN	NaN	NaN	NaN	NaN	NaN	NaN	NaN	NaN	NaN	NaN	NaN	NaN	NaN	NaN	NaN	NaN	NaN	NaN	NaN	NaN	NaN	NaN	NaN	NaN	NaN	NaN	NaN	NaN	NaN	NaN	NaN	NaN	NaN	NaN	NaN	NaN	NaN	NaN	NaN	NaN	NaN	NaN
478.099811676083	495.500982318271	NaN	493.970917225951	NaN	NaN	NaN	NaN	NaN	NaN	NaN	NaN	NaN	NaN	NaN	NaN	NaN	NaN	NaN	NaN	NaN	NaN	NaN	NaN	NaN	NaN	NaN	NaN	NaN	NaN	NaN	NaN	NaN	NaN	NaN	NaN	NaN	NaN	NaN	NaN	NaN	NaN	NaN	NaN	NaN	NaN	NaN	NaN	NaN	NaN
488.146391752577	481.175757575758	501.143497757848	NaN	490.773195876289	NaN	NaN	NaN	NaN	NaN	NaN	NaN	NaN	NaN	NaN	NaN	NaN	NaN	NaN	NaN	NaN	NaN	NaN	NaN	NaN	NaN	NaN	NaN	NaN	NaN	NaN	NaN	NaN	NaN	NaN	NaN	NaN	NaN	NaN	NaN	NaN	NaN	NaN	NaN	NaN	NaN	NaN	NaN	NaN	NaN
NaN	493.957173447537	510.258394160584	501.02875399361	499.32967032967	469.833013435701	497.117397454031	503.168341708543	490.350230414747	499.144975288303	NaN	NaN	NaN	NaN	NaN	NaN	NaN	NaN	NaN	NaN	NaN	NaN	NaN	NaN	NaN	NaN	NaN	NaN	NaN	NaN	NaN	NaN	NaN	NaN	NaN	NaN	NaN	NaN	NaN	NaN	NaN	NaN	NaN	NaN	NaN	NaN	NaN	NaN	NaN	NaN
NaN	494.180672268908	508.146080760095	502.256108597285	482.438218390805	506.647290640394	498.29873772791	497.133004926108	492.681360201511	504.612740989103	479.437209302326	501.157614483493	512.959923664122	496.7738791423	487.341666666667	516.396135265701	493.668435013263	NaN	NaN	NaN	NaN	NaN	NaN	NaN	NaN	NaN	NaN	NaN	NaN	NaN	NaN	NaN	NaN	NaN	NaN	NaN	NaN	NaN	NaN	NaN	NaN	NaN	NaN	NaN	NaN	NaN	NaN	NaN	NaN	NaN
502.596359743041	502.654255319149	506.009314140559	496.279233870968	513.332778702163	497.310708898944	500.68017524644	496.718367346939	499.882269503546	501.610403397028	492.962025316456	515.298424467099	492.377586206897	499.108401084011	500.14846743295	485.475670307845	487.137614678899	504.041964285714	511.785714285714	494.514775977121	495.085932527053	498.668639053254	518.258942457232	NaN	NaN	NaN	NaN	NaN	NaN	NaN	NaN	NaN	NaN	NaN	NaN	NaN	NaN	NaN	NaN	NaN	NaN	NaN	NaN	NaN	NaN	NaN	NaN	NaN	NaN	NaN
500.956852791878	496.273732718894	501.822091062395	513.53825136612	501.88999378496	496.355140186916	493.246530612245	508.861577181208	514.174180327869	501.204146730463	507.828615149197	496.351173020528	492.204711616572	508.030716723549	484.347750865052	496.475716064757	497.070675105485	508.832449628844	515.823834196891	521.921848739496	NaN	506.481225296443	NaN	511.522236340534	513.433920704846	NaN	NaN	NaN	NaN	NaN	NaN	NaN	NaN	NaN	NaN	NaN	NaN	NaN	NaN	NaN	NaN	NaN	NaN	NaN	NaN	NaN	NaN	NaN	NaN	NaN
512.836335160532	509.239806496199	501.673944687045	498.958005249344	501.187390542907	505.115384615385	505.554376657825	511.939769707706	498.399462004035	514.068162926018	504.885368663594	502.885159010601	503.910482019893	498.233307751343	504.117882117882	497.369825206992	496.455555555556	510.353526970954	NaN	491.787164374591	502.742990654206	500.981198589894	519.099746407439	503.522171945701	503.215476190476	512.794736842105	NaN	NaN	NaN	NaN	NaN	NaN	NaN	NaN	NaN	NaN	NaN	NaN	NaN	NaN	NaN	NaN	NaN	NaN	NaN	NaN	NaN	NaN	NaN	NaN
511.334359605911	503.886417791898	507.473387601753	507.380440927077	511.681737061273	527.23044397463	501.386020151133	501.385135135135	522.629680054459	517.210492227979	509.792676056338	NaN	501.541389153187	510.762949956102	501.315189873418	504.168391994479	508.071479628306	503.426183844011	512.417073170732	509.603318250377	512.132817990162	517.643578643579	517.236111111111	518.546153846154	504.195941661382	514.891820580475	NaN	NaN	NaN	NaN	NaN	NaN	NaN	NaN	NaN	NaN	NaN	NaN	NaN	NaN	NaN	NaN	NaN	NaN	NaN	NaN	NaN	NaN	NaN	NaN
537.986869384934	506.515866558177	518.161419959812	498.871654501217	510.362595419847	517.053034767236	514.80181200453	513.483131763208	501.641176470588	511.708268330733	500.992741485204	499.494559841741	499.495011511896	498.797794117647	495.638381201044	499.555250514756	512.78905630452	509.104298801973	510.856488549618	513.135767790262	511.511295180723	519.999222999223	488.509005481598	NaN	505.435643564356	508.774680603949	NaN	NaN	NaN	NaN	NaN	NaN	NaN	NaN	NaN	NaN	NaN	NaN	NaN	NaN	NaN	NaN	NaN	NaN	NaN	NaN	NaN	NaN	NaN	NaN
512.056693989071	500.169681309216	503.36783124588	517.435494021397	NaN	514.075065274151	510.141877637131	501.685589519651	505.501622323167	520.163756773028	506.406535319558	511.91776522285	504.335985312117	512.941379310345	512.190168175938	493.981331673927	508.645619573796	515.46437994723	500.66925795053	518.411915438821	510.673006134969	511.609322974473	510.85753613214	510.115942028986	517.067394094994	523.118939883646	NaN	NaN	NaN	NaN	NaN	NaN	NaN	NaN	NaN	NaN	NaN	NaN	NaN	NaN	NaN	NaN	NaN	NaN	NaN	NaN	NaN	NaN	NaN	NaN
513.684027777778	516.585278276481	516.899142713061	510.743818681319	514.170915411356	504.942987457241	520.610855094726	505.193571950329	501.262222222222	512.087118391661	523.529188419554	508.661403508772	517.866967305524	513.103707995365	507.332935560859	506.01894186806	517.862215909091	515.221164021164	519.913171884229	512.565597667638	514.796823295831	523.052566481138	521.69884805266	NaN	517.842598376015	501.81568627451	576.775278738947	NaN	NaN	NaN	NaN	NaN	NaN	NaN	NaN	NaN	NaN	NaN	NaN	NaN	NaN	NaN	NaN	NaN	NaN	NaN	NaN	NaN	NaN	NaN
523.12366603892	507.182260024301	515.519612367328	524.460132890365	527.206800445931	516.305035128806	522.497944501542	521.474675324675	498.54776119403	531.130434782609	518.449570330167	518.894035900405	510.699794379712	506.556612457809	516.427735517847	513.69596069869	508.570083682008	524.178994918125	508.26376146789	523.477517416086	518.504163997438	520.373480023162	523.742199488491	513.578447794528	525.64650616559	503.541095890411	549.530068728522	520.987144168962	515.646529562982	526.481042654028	NaN	NaN	NaN	NaN	NaN	NaN	NaN	NaN	NaN	NaN	NaN	NaN	NaN	NaN	NaN	NaN	NaN	NaN	NaN	NaN
521.92011982027	519.447091800981	515.378269617706	520.805555555556	517.394995093229	517.338303341902	534.618923157345	525.147512864494	511.157369348209	521.508982035928	518.156291390728	514.141626278944	523.36125	NaN	517.008541793777	521.823153409091	522.904560810811	520.142580019399	524.768459915612	519.809147374365	516.939298796442	517.038280020975	530.137226277372	531.973491257755	514.859967051071	524.915581499775	572.139258555133	521.219467401286	512.052784222738	515.950240069839	517.54898911353	524.992972593113	501.290084388186	NaN	NaN	NaN	NaN	NaN	NaN	NaN	NaN	NaN	NaN	NaN	NaN	NaN	NaN	NaN	NaN	NaN
531.521349499209	517.165950590763	521.084850993377	534.865075722809	534.379275653924	527.331031080414	513.933300395257	526.200792602378	515.450582868728	526.034060670569	524.427415730337	533.319356411507	521.089246119734	509.524099722992	518.409650924025	526.14064293915	512.458666666667	528.317497103129	524.398566703418	541.14426769062	516.836497890295	523.026852846402	519.181025641026	NaN	528.450048496605	521.439834024896	553.78456815962	534.093827160494	521.814511410181	519.339171974522	520.752976190476	537.654723127036	511.733724653148	527.118240807498	NaN	NaN	NaN	NaN	NaN	NaN	NaN	NaN	NaN	NaN	NaN	NaN	NaN	NaN	NaN	NaN
533.315450643777	514.316901408451	531.915860328145	530.851624231782	522.486377847253	536.285881321251	541.417452830189	539.7910906298	521.374334398296	514.341234840132	545.946220930233	531.729371316306	523.811254396249	517.230296827021	529.049716803021	NaN	507.851979345955	531.134615384615	NaN	528.850057012543	519.684790595151	519.758620689655	521.733448474381	536.006889242183	533.873405299313	526.674270072993	548.755119825708	521.897605705553	512.626909090909	531.864071856287	540.734997809899	535.553860819828	528.647524752475	529.711325301205	NaN	NaN	NaN	NaN	NaN	NaN	NaN	NaN	NaN	NaN	NaN	NaN	NaN	NaN	NaN	NaN
531.220898258478	511.103867403315	522.210607621009	530.959549411162	531.968085106383	534.334743521946	525.947002141328	524.27815970386	524.761473087819	530.618232044199	533.262506446622	526.383248730965	521.979129397734	516.668604651163	531.039433148491	526.650145772595	512.411067193676	519.185393258427	539.713817330211	535.463768115942	505.826136363636	532.607492795389	527.704130643612	540.51226309922	524.809832522961	524.759286775631	542.168866636322	523.494142259414	516.212478920742	517.929073856975	531.246469248292	529.668860759494	531.975283213182	532.881018262313	518.747368421053	NaN	NaN	NaN	NaN	NaN	NaN	NaN	NaN	NaN	NaN	NaN	NaN	NaN	NaN	NaN
516.636094674556	505.778397212544	519.372334293948	505.638465322184	510.613730569948	503.974485596708	NaN	NaN	499.15852205006	517.387173396675	504.340644276902	522.903604358759	538.537974683544	509.026529108327	505.587448559671	515.486865148862	513.19349005425	504.836435420192	508.286213786214	525.724137931035	492.449659348978	NaN	509.910242290749	512.59494351802	507.890236119974	501.283582089552	522.844155844156	519.961379310345	509.26507713885	508.106947697112	510.831436699858	514.385689354276	NaN	502.498305084746	503.545659526494	514.794044665012	500.638157894737	NaN	NaN	NaN	NaN	NaN	NaN	NaN	NaN	NaN	NaN	NaN	NaN	NaN
513.783139890043	490.942486085343	507.040727272727	513.964064436183	NaN	497.640509013786	510.798177083333	513.09841827768	499.775	493.945882352941	510.103881278539	512.27243475152	495.336693548387	NaN	506.060924369748	506.980984340045	519.58844765343	521.985593220339	516.373464373464	510.136	500.286746987952	487.545582047686	521.444354183591	515.445664105379	NaN	507.985245901639	554.327711544053	NaN	503.850385038504	NaN	517.746996996997	513.187455954898	514.710680751174	499.693909020817	501.241765942537	516.653521126761	504.81775333857	520.10101010101	517.543103448276	496.918803418803	503.901502504174	526.655963302752	481.455474452555	507.603833865815	500.016071428571	NaN	NaN	NaN	NaN	NaN
499.765876777251	485.896551724138	500.850105559465	503.238987816307	511.60788863109	495.83199195171	493.428240740741	506.504617968094	498.901777362021	NaN	511.020538243626	509.469589816124	NaN	482.235109717868	497.48595146871	NaN	NaN	NaN	508.06685837527	498.859598853868	488.378071833648	493.880998080614	NaN	511.50213371266	516.287284144427	497.643807574207	NaN	NaN	503.81512605042	NaN	501.458515283843	511.494665373424	500.339130434783	NaN	513.685810810811	NaN	498.433637284701	520.680995475113	518.573812580231	496.131264916468	500.724890829694	509.44670846395	498.963102409639	498.06052855925	498.584201388889	517.902127659574	492.128818061089	495.106849315068	511.595406360424	522.85635359116
496.023144453312	497.821124361158	501.11048951049	500.245205479452	494.200873362445	477.541871921182	504.297230769231	485.97867803838	490.03228962818	498.048237476809	NaN	501.240181759169	496.434722222222	493.733197556008	487.647647647648	503.184597961495	471.908517350158	500.924351585014	505.679648241206	495.437613019892	493.81954887218	494.318930041152	505.716715257532	497.044404973357	505.850574712644	499.885662431942	NaN	513.269097222222	NaN	NaN	NaN	501.881806930693	493.124833110814	500.714094856379	492.152759948652	488.952440550688	475.25187032419	497.064285714286	500.540433925049	501.685032139578	NaN	511.173483779972	NaN	488.433460076046	496.75791433892	503.68543956044	498.090654205607	496.826423049895	492.292929292929	505.166666666667
505.480821917808	493.24829674489	505.126738794436	498.405808477237	NaN	491.163822525597	496.40708604483	514.633447880871	NaN	509.761523046092	497.290301441678	NaN	510.218871595331	497.895032802249	NaN	495.830892143808	NaN	499.595675675676	512.842682926829	NaN	495.605294825511	NaN	495.171201814059	NaN	514.874643874644	507.434848484848	543.131704410012	494.014308426073	500.336048879837	513.647849462366	498.592696629213	502.671174377224	490.35255570118	495.208897485493	499.395948434622	505.096244131455	497.7	495.897398843931	NaN	489.525954946131	501.510729613734	NaN	490.230769230769	501.457417582418	494.700237906423	NaN	509.339085418464	502.578589634664	483.581430745814	503.857768052516
503.643428571429	NaN	497.901294498382	497.460829493088	491.093442622951	491.30905511811	490.684575389948	482.814044213264	487.935822637106	NaN	NaN	489.450718685832	NaN	504.211340206186	488.016736401674	486.43661971831	477.969439728353	NaN	497.138253638254	496.457391304348	477.818594104308	487.529411764706	496.749576988156	508.30869001297	500.003260869565	506.393887945671	528.512437810945	498.480172413793	493.450632911392	NaN	507.048115477145	NaN	473.25918762089	498.347682119205	NaN	488.623733719247	483.382916053019	NaN	508.002638522427	485.167064439141	NaN	503.361169102296	483.256728778468	NaN	491.547049441786	494.356995175741	NaN	524.743455497382	489.951875442321	502.384493670886
NaN	476.854636591479	482.333841463415	NaN	NaN	NaN	484.962230215827	NaN	483.235908141962	489.490693739425	NaN	484.192629815745	NaN	464.197164948454	466.397260273973	461.418539325843	NaN	487.156370656371	479.497064579256	NaN	NaN	NaN	NaN	491.43013899049	NaN	486.047945205479	NaN	495.706284153005	505.375959079284	478.264108352144	NaN	487.112732095491	466.546875	493.387301587302	494.239543726236	NaN	NaN	500.85635359116	490.44930875576	NaN	483.525157232704	477.544256120527	476.704935622318	480.730886850153	NaN	NaN	480.694796061885	NaN	488.928977272727	NaN
521.152597402597	523.210526315789	NaN	534.116317991632	531.091245947198	524.502153316107	NaN	NaN	500.167525773196	NaN	537.591032608696	534.954807692308	501.638888888889	NaN	510.453874538745	514.044334975369	NaN	535.656176239182	563.493930197269	513.386861313869	506.902597402597	504.674027339642	NaN	NaN	536.220046985121	NaN	515.856371490281	NaN	NaN	520.454334365325	505.331569664903	536.631772268136	526.125361620058	NaN	528.283707865169	NaN	508.258426966292	529.361945031712	NaN	NaN	NaN	NaN	NaN	NaN	507.850574712644	519.055555555556	542.30062305296	506.068535825545	NaN	517.80982711556
544.870434782609	NaN	549.045270816492	551.129911788292	NaN	551.507286606523	562.07914893617	544.038152610442	548.181988742964	552.550112359551	560.920666666667	585.980574324324	526.998704663212	547.951923076923	NaN	571.52799377916	537.828493647913	557.766068759342	545.543263964951	NaN	NaN	552.772329246935	545.931004366812	559.105802047782	NaN	548.896915584416	549.153745072273	557.618966977138	558.227356746765	539.05222734255	546.025974025974	555.063125481139	537.184815184815	553.393617021277	554.416333066453	551.796528447445	544.642921550947	NaN	538.521492295215	540.243958573073	536.518877057115	539.472166998012	534.059254327563	549.944821731749	539.304083405734	542.008255933953	570.541733547352	555.001902949572	540.227168073676	546.172080772608
575.841304347826	558.808333333333	587.622456140351	575.243016759777	571.43961352657	575.862190812721	592.703373647358	547.756323777403	559.834035383319	570.247136311569	599.81299332119	583.901815181518	554.116352201258	550.658227848101	568.55017921147	566.69410745234	557.754674644727	571.543715846995	556.573515981735	556.439453125	562.92506244796	570.015988372093	586.812646370023	557.630007283321	597.435196195006	577.712827988338	514.367647058824	NaN	554.042805100182	573.883966244726	569.889393939394	582.959407216495	550.795409181637	563.631231671554	566.48382559775	570.552476910159	572.748914616498	585.062645011601	567.484407484407	540.042512077295	570.668841761827	550.955479452055	575.025835866261	568.223484848485	559.395141700405	557.070113935145	590.912484700122	589.059861373661	573.808602150538	569.695067264574
603.821705426357	603.11658456486	621.96875	621.457983193277	579.188221709007	628.673114119923	611.949356913183	607.319290465632	610.780207134638	NaN	589.580259222333	552.351738241309	597.668783068783	593.726814516129	584.238532110092	652.573604060914	606.057142857143	626.403045685279	598.243150684931	610.825274725275	618.309925093633	597.441611842105	608.696149843913	600.19405204461	NaN	627.553772070626	603.813359528487	594.10296010296	580.229885057471	596.666360294118	623.921504497138	625.080808080808	589.868909512761	611.154676258993	646.628424657534	613.243428571429	610.649197860963	612.442822384428	611.741602067183	NaN	563.433285509326	NaN	581.614161849711	604.098690835851	600.183817062445	677.215044247788	580.64787339268	608.228764478764	620.380915438324	603.835836909871
589.939655172414	570.036036036036	595.554362416107	616.653333333333	607.271618227485	602.148684210526	599.43189596167	584.375097276265	579.715404699739	590.184229390681	574.095076400679	626.883739837398	567.193260654113	583.463129496403	585.523479599692	568.350662589195	587.008333333333	612.994736842105	611.349348899865	586.952749806352	563.647147147147	593.355709876543	582.2	588.791533033996	563.005649717514	575.9651416122	634.17793594306	613.773913043478	583.161194029851	581.584478021978	582.460089686099	598.8	567.786811201445	584.411424439624	611.66106080207	NaN	598.965635086387	608.777856804173	587.083446404342	550.817320703654	602.872739018088	598.046925566343	581.467141726049	577.742124542125	571.907834101382	570.380952380952	595.813969571231	584.529301745636	590.527075812274	592.06092254134
592.424059139785	561.691322901849	609.462246777164	583.551401869159	NaN	616.339963833635	627.720257234727	587.00816993464	569.901282051282	602.188850174216	584.621681415929	571.448742746615	570.5	595.720512820513	575.108366533865	553.114893617021	588.686832740214	594.067590987868	NaN	608.866376631448	590.338747099768	604.033401499659	590.456125827815	602.088358208955	609.318385650224	595.865883807169	594.051787916153	559.67458432304	576.448082319925	615.235332893869	616.672879177378	610.123237277744	NaN	596.112050739958	609.432601880878	598.294388931591	600.415954415954	NaN	NaN	578.266479663394	599.299373040752	565.5834767642	598.573248407643	599.249398556536	586.805019305019	608.945908460472	620.199408284024	599.275089605735	607.06993006993	604.285216178522
599.161985630307	NaN	602.166163141994	615.12874251497	608.430564784053	616.600485731633	NaN	583.419205298013	585.599465954606	596.162276975361	603.778969957082	620.893841166937	578.274060494959	614.27149321267	593.967790262172	587.004956629492	NaN	598.82796435915	605.998838559814	582.394267515924	NaN	594.065541855938	600.726506804926	600.188465499485	597.777777777778	597.35357368754	599.845874886673	612.485758275597	594.377777777778	597.651877133106	597.47631754503	619.483672211953	NaN	590.299006323397	587.40892641737	602.069425901202	608.526195899772	619.778916544656	NaN	583.053112033195	NaN	575.858387799564	590.406601650413	595.407171775593	600.842350746269	620.137460650577	618.19930273097	609.302077151335	598.975903614458	601.401810584958
608.39156268568	600.321008403361	613.729208250166	634.37812911726	634.13687150838	NaN	612.007960808328	599.056591211718	595.541251778094	606.69455406472	620.883411059294	653.98613037448	NaN	NaN	586.482786228983	NaN	NaN	606.809822958309	609.484317343173	601.78302532512	NaN	591.384249830278	NaN	618.426711941143	611.298461538462	598.684286748733	667.028737300435	617.26738410596	586.242652599849	609.421406727829	600.404662283323	648.555780113177	NaN	611.807112718505	595.128158844765	613.8675	619.017832647462	613.079510703364	NaN	591.267537826685	605.200904392765	587.464692482916	621.87106017192	NaN	607.877873563218	612.231194690266	625.557142857143	613.956497175141	602.604885057471	NaN
609.482153306027	597.822222222222	606.324840764331	628.655791962175	618.667119565217	NaN	608.609911054638	604.824417009602	589.602961918195	613.283857729138	605.704693140794	608.001446131598	NaN	NaN	610.717874396135	NaN	NaN	612.776219512195	608.8715393134	588.418618988903	NaN	609.967424242424	NaN	NaN	626.582047685834	613.904512753434	657.520295202952	635.091696750903	574.408688656476	606.548192771084	603.02	NaN	NaN	613.477144646212	603.883314543405	622.728827361564	602.977616853193	620.823696145125	NaN	594.914924297044	NaN	593.812757201646	613.470955652717	NaN	638.886678200692	627.260869565217	620.575304022451	596.454095656954	604.556325823224	NaN
636.875776397516	605.211370262391	654.988031914894	613.852661596958	653.995777027027	NaN	625.190213101815	NaN	NaN	640.570909090909	636.668843283582	604.216730038023	730.302040816327	NaN	618.861194029851	NaN	NaN	651.77330264672	611.886091127098	626.188741721854	NaN	634.319267515924	NaN	NaN	639.633507853403	635.208588957055	629.132275132275	630.37278761062	600.207282913165	641.346451612903	NaN	NaN	NaN	NaN	NaN	653.090333716916	NaN	649.083001328021	NaN	609.014925373134	585.968271334792	NaN	642.707878787879	NaN	627.240875912409	672.364784546805	631.879259259259	635.41052631579	NaN	NaN
NaN	621.74806949807	NaN	645.155804480652	634.972672064777	NaN	642.880244088482	NaN	714.676328502415	669.146356399265	639.782874617737	617.960049937578	NaN	NaN	639.183368869936	NaN	NaN	637.467980295566	636.092081031308	638.527593818985	NaN	649.78802747792	NaN	NaN	641.145631067961	657.812404287902	654.06511627907	654.599591419816	640.486750348675	668.770538243626	704.072423398329	751.354545454545	NaN	NaN	758.554317548747	608.529857819905	NaN	645.591836734694	NaN	591.788069073783	616.395229982964	NaN	649.15829846583	NaN	664.455590386625	693.572519083969	650.709016393443	656.328560063644	NaN	NaN
NaN	609.269607843137	NaN	638.741214057508	630.736638264911	NaN	618.445497630332	NaN	726.915492957746	653.030245746692	659.947574334898	608.766336633663	NaN	NaN	641.791574279379	NaN	NaN	649.235062376888	677.923202614379	644.89841986456	NaN	630.054945054945	NaN	NaN	645.376451077944	NaN	652.986455981941	646.435537190083	650.720207253886	645.475316455696	NaN	NaN	NaN	NaN	NaN	629.288092189501	746.884196185286	646.373395565928	NaN	614.897849462366	584.012658227848	NaN	655.942234848485	NaN	633.708428246014	NaN	641.751519243754	NaN	NaN	NaN
NaN	NaN	NaN	640.803411131059	656.512195121951	NaN	654.689075630252	NaN	737.755351681957	655.838797814208	653.622909698997	626.112285336856	NaN	NaN	647.618096357227	NaN	NaN	644.532668881506	659.848534201954	655.037359900374	NaN	669.390713476784	NaN	NaN	649.138129496403	NaN	678.203995793901	675.157697121402	652.611940298507	656.747593582888	NaN	735.748148148148	NaN	NaN	NaN	622.957038391225	673.480272771554	649.343059936909	NaN	643.102803738318	607.388679245283	NaN	669.061904761905	NaN	686.362804878049	701.409256370255	668.137283236994	NaN	NaN	NaN
NaN	NaN	NaN	648.025201612903	673.077975376197	NaN	659.054659498208	NaN	NaN	684.911513859275	691.244575936884	628.497126436782	NaN	NaN	668.994194484761	NaN	NaN	650.557029177719	686.087431693989	665.732782369146	NaN	677.780459770115	NaN	NaN	689.068037974684	NaN	676.609988109394	687.584061135371	665.387440758294	688.328605200946	NaN	742.14481409002	NaN	NaN	NaN	633.236933797909	NaN	694.390728476821	NaN	646.05625	609.238486842105	NaN	684.546415981199	NaN	704.264644351464	709.689912826899	667.727629513344	NaN	NaN	NaN
NaN	NaN	NaN	681.610640870617	692.14686825054	NaN	656.260676156584	NaN	NaN	700.204457364341	681.78418079096	639	NaN	NaN	692.482678983834	NaN	NaN	672.002239641657	688.782762691854	694.866342648846	NaN	698.411894273128	NaN	NaN	674.351254480287	NaN	686.027060270603	707.437931034483	668.691444600281	710.639344262295	NaN	NaN	NaN	NaN	NaN	641.595166163142	NaN	698.319018404908	NaN	654.386996904025	626.193011647255	NaN	663.562906724512	NaN	672.142717497556	705.93543956044	691.526666666667	NaN	NaN	NaN
NaN	NaN	NaN	643.821641791045	678.894995093229	NaN	656.322023809524	NaN	NaN	663.836363636364	683.156844968268	628.703645007924	NaN	NaN	676.454240134341	NaN	NaN	673.662264150943	684.577929465302	690.719178082192	NaN	661.617403314917	NaN	NaN	679.167525773196	NaN	688.347100175747	703.225088967971	657.567823343849	685.857375713121	NaN	763.499265785609	NaN	NaN	NaN	636.662779397473	NaN	676.15777262181	NaN	638.857682619647	NaN	NaN	687.768884892086	NaN	714.190395956192	726.883287292818	666.390517779164	NaN	NaN	NaN
NaN	NaN	NaN	683.229539040452	671.824742268041	NaN	649.021535580524	NaN	NaN	707.348245614035	707.779783393502	639.577290076336	NaN	NaN	710.98476702509	NaN	NaN	691.511132623427	710.047169811321	697.175347222222	NaN	697.464895635674	NaN	NaN	702.906542056075	NaN	690.51675041876	720.586976744186	680.15632183908	713.875232774674	NaN	749.676291793313	NaN	NaN	NaN	661.887234042553	NaN	712.150793650794	NaN	653.624716553288	641.342148760331	NaN	713.432300163132	NaN	720.579406631763	741.516204790982	682.349617422013	NaN	NaN	NaN
NaN	NaN	NaN	676.772450532725	683.246924428822	NaN	700.603157894737	NaN	NaN	710.485626283368	728.324448529412	668.700653594771	NaN	NaN	736.837914691943	NaN	NaN	695.578125	716.587421383648	712.306569343066	NaN	712.394059405941	NaN	NaN	719.7597977244	NaN	725.077369439072	723.491279069767	696.40340218712	732.445544554455	NaN	NaN	NaN	NaN	NaN	666.765853658537	NaN	724.94672489083	NaN	677.953642384106	670.105960264901	NaN	737.220494053065	NaN	732.815018315018	734.327586206897	702.897183098592	NaN	NaN	NaN
NaN	NaN	NaN	711.253312548714	713.833898305085	NaN	707.960946745562	NaN	NaN	740.509208103131	754.593777009507	687.066582914573	NaN	NaN	728.11032388664	NaN	NaN	719.307533539732	754.224233983287	707.447721179625	NaN	727.436594202899	NaN	NaN	746.792191435768	NaN	739.535549399815	752.781365313653	729.425609756098	748.814814814815	NaN	803.088838268793	NaN	NaN	NaN	680.95953002611	NaN	731.698130841121	NaN	674.706047819972	661.239875389408	NaN	738.793220338983	NaN	751.346388163621	730.698523023458	750.530278232406	NaN	NaN	NaN
NaN	NaN	NaN	728.442105263158	731.590163934426	NaN	722.936082474227	NaN	NaN	768.520137103685	738.309906858594	696.859228362878	NaN	NaN	732.827838827839	NaN	NaN	746.301192842942	750.838323353293	697.117136659436	NaN	755.620132953466	NaN	NaN	761.898074745187	NaN	751.127111111111	759.972027972028	726.553121577218	762.038766519824	NaN	NaN	NaN	NaN	NaN	701.170068027211	NaN	711.853860294118	NaN	702.840958605664	659.036893203884	NaN	752.597196261682	NaN	750.427695004382	766.497695852535	735.561040693796	NaN	NaN	NaN
NaN	NaN	NaN	761.060939060939	746.172313649564	NaN	725.140690817186	NaN	NaN	792.175115207373	780.829074889868	687.236051502146	NaN	NaN	769.694594594595	NaN	NaN	754.801470588235	758.006443298969	702.047191011236	NaN	777.212398373984	NaN	NaN	775.090128755365	NaN	760.991281604185	797.095238095238	723.961770623742	774.66507557677	NaN	NaN	NaN	NaN	NaN	712.807228915663	NaN	763.382681564246	NaN	704.682704811443	666.412935323383	NaN	777.841908325538	NaN	770.181746656176	772.098821396192	766.415789473684	NaN	NaN	NaN
NaN	NaN	NaN	741.257417102967	762.638059701493	NaN	743.95829787234	NaN	NaN	774.24140625	769.516176470588	724.64201183432	NaN	NaN	763.357023411371	NaN	NaN	767.193091231178	782.911798396334	738.106607929515	NaN	746.335871404399	NaN	NaN	797.643820224719	NaN	780.776752767528	811.475867908552	754.613636363636	800.902991840435	NaN	NaN	NaN	NaN	NaN	725.216055500495	NaN	760.324958123953	NaN	710.634994206257	NaN	NaN	793.707630522088	NaN	786.736842105263	778.152100840336	767.797919762259	NaN	NaN	NaN
NaN	NaN	NaN	783.703125	773.064910630292	NaN	746.910598413843	NaN	NaN	781.534847298356	811.605048255382	740.740818467996	NaN	NaN	790.657473309609	NaN	NaN	785.113126079447	802.783756345178	758.805743243243	NaN	791.731578947368	NaN	NaN	791.160263446762	NaN	804.738782051282	820.953336950624	768.457725947522	828.909224011713	NaN	NaN	NaN	NaN	NaN	734.936863543788	NaN	765.534334763949	NaN	719.157894736842	672.200779727096	NaN	804.757154538021	NaN	835.960708782743	822.856331168831	788.989720998532	NaN	NaN	NaN
NaN	NaN	NaN	777.978632478632	801.945355191257	NaN	790.126378286684	NaN	NaN	809.532188841202	814.999313186813	748.060778727445	NaN	NaN	800.35016025641	NaN	NaN	788.08210180624	807.41825095057	780.966666666667	NaN	799.945643485212	NaN	NaN	814.55859375	NaN	816.418998527246	811.354682454252	783.265286923801	852.009154929577	NaN	NaN	NaN	NaN	NaN	765.247680890538	NaN	792.946830265849	NaN	720.742279020234	669.698360655738	NaN	815.632472324723	NaN	830.207307386815	818.718038528897	802.598773841962	NaN	NaN	NaN
NaN	NaN	NaN	813.281388478582	775.698787492023	NaN	791.251924422673	NaN	NaN	821.01616303584	808.094789704959	763.34632034632	NaN	NaN	794.992148465382	NaN	NaN	804.641993957704	807.313566936208	795.679835390947	NaN	815.452322738386	NaN	NaN	815.634064080944	NaN	828.125603864734	837.809327846365	793.598055105348	847.496648793566	NaN	NaN	NaN	NaN	NaN	761.119152691968	NaN	785.401445466492	NaN	727.519076305221	660.8288	NaN	814.824422442244	NaN	827.39811457578	826.0521609538	816.198567708333	NaN	NaN	NaN
NaN	NaN	NaN	831.937543859649	819.853237410072	NaN	792.514403292181	NaN	NaN	825.984466019417	835.877807133421	767.033509700176	NaN	NaN	793.338308457711	NaN	NaN	804.943844492441	832.804747320061	788.020935101186	NaN	833.207573632539	NaN	NaN	829.018930041152	NaN	841.701316701317	847.42916957432	796.684699915469	840.642942583732	NaN	NaN	NaN	NaN	NaN	785.283493708364	NaN	795.315440689198	NaN	748.710784313726	691.845373891001	NaN	823.9375	NaN	821.049127343245	839.451776649746	813.204330927263	NaN	NaN	NaN
NaN	NaN	NaN	816.214063472309	841.958914728682	NaN	810.070790378007	NaN	NaN	873.005198180637	858.364514182257	814.109280138768	NaN	NaN	829.331412103746	NaN	NaN	827.220364741641	845.337359098229	825.695252679939	NaN	858.431965442765	NaN	NaN	884.107619795758	NaN	862.687280393535	875.801078894134	823.396226415094	899.194406548431	NaN	NaN	NaN	NaN	NaN	786.417383820998	NaN	836.567549668874	NaN	778.284050179211	700.15395480226	NaN	851.678370786517	NaN	862.235651586766	866.593174061434	855.29810298103	NaN	NaN	NaN
NaN	NaN	NaN	884.883636363636	864.419455252918	NaN	832.930379746835	NaN	NaN	862.775657894737	890.147692307692	783.321304649549	NaN	NaN	848.806293706294	NaN	NaN	859.055803571429	896.993277310924	843.822878228782	NaN	894.52144469526	NaN	NaN	880.961832061069	NaN	874.789737171464	894.69701383831	830.37323943662	898.642671854734	NaN	NaN	NaN	NaN	NaN	813.469899665552	NaN	856.915693904021	NaN	803.669902912621	721.436641221374	NaN	874.839048285514	NaN	885.835968379447	912.981506849315	865.721991701245	NaN	NaN	NaN
NaN	NaN	NaN	866.387841945289	865.477318889641	NaN	828.846059865608	NaN	NaN	871.182904961148	860.748678519942	798.58452722063	NaN	NaN	852.931873479319	NaN	NaN	841.597989949749	846.052866242038	851.699142156863	NaN	886.806937172775	NaN	NaN	870.734430923407	NaN	873.227507163324	881.377427184466	835.763636363636	896.253243090807	NaN	NaN	NaN	NaN	NaN	826.583096590909	NaN	857.648169336384	NaN	778.768160741886	705.094362745098	NaN	875.415913200723	NaN	874.963529411765	901.801807228916	851.536877394636	NaN	NaN	NaN
NaN	NaN	NaN	899.736974262398	902.782667569397	NaN	872.12119205298	NaN	NaN	920.226102941176	914.010398613518	839.386111111111	NaN	NaN	873.13329200248	NaN	NaN	864.266500622665	890.710218978102	871.421703296703	NaN	923.597899938233	NaN	NaN	908.518681318681	NaN	915.643691588785	909.341931613677	853.490963855422	938.022181146026	NaN	NaN	NaN	NaN	NaN	835.207390648567	NaN	884.253019707565	NaN	818.980680061824	722.040595399188	NaN	898.023052959502	NaN	910.914072229141	930.436578171091	903.273377010125	NaN	NaN	NaN
NaN	NaN	NaN	908.210434782609	917.687576126675	NaN	856.139444803099	NaN	NaN	916.616972477064	929.055164954029	840.363273453094	NaN	NaN	904.902935889754	NaN	NaN	871.940417690418	904.466889632107	868.348300192431	NaN	916.439703153989	NaN	NaN	928.858184227966	NaN	920.204742625795	919.305590062112	863.304895104895	961.225634967513	NaN	NaN	NaN	NaN	NaN	850.498250524843	NaN	879.680493273543	NaN	800.584738955823	742.30626450116	NaN	918.822085889571	NaN	936.433273488929	933.218149038462	898.314772727273	NaN	NaN	NaN
NaN	NaN	NaN	925.531308121513	931.59655596556	NaN	874.263251935676	NaN	NaN	937.344363432417	938.573183760684	864.570322580645	NaN	NaN	915.302171290712	NaN	NaN	898.007731958763	931.414303329223	884.101585437463	NaN	929.463532248342	NaN	NaN	941.74387822634	NaN	920.811044937737	938.639053254438	864.695774647887	953.479107040641	NaN	NaN	NaN	NaN	NaN	847.789088489687	NaN	892.983494593056	NaN	808.462300076161	735.493949394939	NaN	934.79801517805	NaN	964.918934568616	933.204594017094	903.902045209903	NaN	NaN	NaN
NaN	NaN	NaN	951.644348894349	959.806802721088	NaN	914.671580188679	NaN	NaN	960.620189626325	966.375	872.815119760479	NaN	NaN	940.100532623169	NaN	NaN	915.618839675608	940.135908440629	919.641701617735	NaN	973.262454434994	NaN	NaN	955.224184782609	NaN	959.392203189604	955.072782874618	915.76637726914	1010.4919594997	NaN	NaN	NaN	NaN	NaN	868.894083272462	NaN	922.848587570621	NaN	846.003238866397	754.266968325792	NaN	939.115757575758	NaN	963.002796420582	979.568725653868	933.924985233314	NaN	NaN	NaN
NaN	NaN	NaN	945.629815745394	960.474033816425	NaN	924.469730941704	NaN	NaN	966.665024630542	962.542338709677	880.320669671603	NaN	NaN	938.653107344633	NaN	NaN	900.143016759777	NaN	918.237183098592	NaN	948.883351588171	NaN	NaN	985.884197056942	NaN	962.761904761905	949.97282273008	882.453392517438	982.057070707071	NaN	NaN	NaN	NaN	NaN	864.091307066917	NaN	923.285920925747	NaN	842.76085504342	725.757113821138	NaN	955.271282633371	NaN	970.252663622527	977.94510616261	941.955837563452	NaN	NaN	NaN
NaN	NaN	NaN	959.69703745109	986.202140309156	NaN	940.8323798627	NaN	NaN	975.801862390067	993.06500761808	889.677261613692	NaN	NaN	950.931506849315	NaN	NaN	938.478675645342	980.086014851485	935.7252042007	NaN	984.168334314303	NaN	NaN	975.309931506849	NaN	971.646794150731	969.409502262443	910.500910746812	1005.36427795874	NaN	NaN	NaN	NaN	NaN	901.928856004553	NaN	935.24494949495	NaN	870.626886145405	729.238532110092	NaN	993.20393258427	NaN	979.226570545829	995.819401444788	943.063797468354	NaN	NaN	NaN
NaN	NaN	NaN	1004.80196936543	998.894825646794	NaN	961.918390162102	NaN	NaN	1014.27595628415	1020.85584218513	899.854513064133	NaN	NaN	981.31721890277	NaN	NaN	974.174276169265	1019.23695260948	973.33484676504	NaN	989.129305477132	NaN	NaN	1013.21847762929	NaN	1000.02423263328	1007.97008797654	931.042698019802	1026.9244024458	NaN	NaN	NaN	NaN	NaN	914.677033492823	NaN	967.278006166495	NaN	888.413105413105	777.520408163265	NaN	1014.15685195377	NaN	1010.5981595092	1031.63221550302	992.008421052632	NaN	NaN	NaN
NaN	NaN	NaN	1005.43507972665	1030.30838865419	NaN	957.292775665399	NaN	NaN	1017	1027.18267794923	927.511979823455	NaN	NaN	1001.35508849558	NaN	NaN	964.234104046243	1002.68250289687	961.762133013781	NaN	995.905616676317	NaN	NaN	1020.9906323185	NaN	1003.57150508838	1011.56950934579	951.538825118163	1023.56959424756	NaN	NaN	NaN	NaN	NaN	939.633015873016	NaN	966.949771689498	NaN	899.317343173432	767.97311827957	NaN	1013.12136188907	NaN	1038.58024046001	1064.09550561798	1007.92046605876	NaN	NaN	NaN
NaN	NaN	NaN	1018.62936344969	1037.85067873303	NaN	961.544178794179	NaN	NaN	1021.9058524173	1038.37210358928	938.95434298441	NaN	NaN	1004.74756285274	NaN	NaN	967.028555431131	1017.16695254431	979.166479820628	NaN	1000.76864035088	NaN	NaN	1045.01611974669	NaN	1016.90854572714	1029.88248215266	949.74076433121	1051.44561068702	NaN	NaN	NaN	NaN	NaN	938.984553775744	NaN	988.258293838863	NaN	888.50348189415	785.843632958802	NaN	1016.2103071317	NaN	1042.2501216545	1055.62934560327	1005.41658767773	NaN	NaN	NaN
NaN	NaN	NaN	1031.83746130031	1051.53225806452	NaN	983.689947089947	NaN	NaN	1045.97294589178	1037.6399113082	957.251935675998	NaN	NaN	1012.16084977238	NaN	NaN	996.591671173607	1021.59128978224	1003.2976256212	NaN	1016.96671866875	NaN	NaN	1065.78287632904	NaN	1021.52743450321	1033.41937145801	951.173438447544	1041.5	NaN	NaN	NaN	NaN	NaN	955.291451520367	NaN	1011.74940105414	NaN	889.646979865772	796.491258741259	NaN	1035.9045954046	NaN	1053.79476190476	1069.53246099648	1027.59032716927	NaN	NaN	NaN
NaN	NaN	NaN	1048.47557003257	1086.44233892799	NaN	1014.58581116328	NaN	NaN	1057.77483443709	1069.34372294372	957.925966850829	NaN	NaN	1040.02632886239	NaN	NaN	1021.78466226511	1046.43311036789	1038.59802847755	NaN	1055.55991735537	NaN	NaN	1066.80021656741	NaN	1061.8174563591	1045.07552870091	986.491773308958	1086.69949748744	NaN	NaN	NaN	NaN	NaN	964.735063367532	NaN	1017.80878802511	NaN	903.269025367156	814.591326105088	NaN	1061.96198830409	NaN	1078.5161878705	1116.44278606965	1049.60474117078	NaN	NaN	NaN
NaN	NaN	NaN	1051.91542798565	1098.73969744392	NaN	1004.92082702975	NaN	NaN	1071.4816955684	1069.31455399061	958.481006160164	NaN	NaN	1054.06057596822	NaN	NaN	1007.84704694599	1070.24746335964	1039.3530334728	NaN	1060.14307931571	NaN	NaN	1077.49179431072	NaN	1052.82130750605	1082.58320292123	991.263276836158	1103.53941908714	NaN	NaN	NaN	NaN	NaN	951.466244725738	NaN	1030.5297731569	NaN	927.685752330226	815.751407129456	NaN	1084.15138692995	NaN	1119.83984747378	1093.3324137931	1064.13232514178	NaN	NaN	NaN
NaN	NaN	NaN	1070.90293678447	1129.97679324895	NaN	1020.54307116105	NaN	NaN	1078.91896705254	1083.34357661118	982.085183273103	NaN	NaN	1080.00983606557	NaN	NaN	1038.42629482072	1068.81675977654	1064.08337703199	NaN	1062.76685250887	NaN	NaN	1097.25923997918	NaN	1077.32689655172	1080.75881168177	993.073987081621	1095.78793418647	NaN	NaN	NaN	NaN	NaN	999.570147679325	NaN	1031.21676430825	NaN	931.248205741627	800.913461538462	NaN	1085.72515165656	NaN	1131.7898289829	1100.36658354115	1055.74610938195	NaN	NaN	NaN
NaN	NaN	NaN	1092.73892100193	1122.79042821159	NaN	1036.5443902439	NaN	NaN	1101.0871886121	1113.10320723684	1004.76243093923	NaN	NaN	1085.37799717913	NaN	NaN	1042.63937621832	1103.66400425985	1028.02532299742	NaN	1090.84052156469	NaN	NaN	1132.46044735406	NaN	1087.78368469294	1091.64390490642	1021.5777903044	1145.64423529412	NaN	NaN	NaN	NaN	NaN	1005.85779583545	NaN	1044.78176184152	NaN	937.371444823663	836.204116638079	NaN	1120.00527072353	NaN	1152.72062780269	1134.84635281945	1078.1353046595	NaN	NaN	NaN
NaN	NaN	NaN	1077.78738317757	1122.11633788569	NaN	1038.07473143391	NaN	NaN	1118.85358114234	1121.58725970599	1008.52408376963	NaN	NaN	1066.06275212909	NaN	NaN	1038.17713745867	1080.06130653266	1063.03966286564	NaN	1104.25737784228	NaN	NaN	1133.0024691358	NaN	1103.08959276018	1120.34013605442	1026.74147414741	1160.13642384106	NaN	NaN	NaN	NaN	NaN	1008.98963986186	NaN	1074.26182572614	NaN	955.90185387132	820.420796100731	NaN	1124.11513157895	NaN	1169.43063314711	1125.64129443938	1095.39565587734	NaN	NaN	NaN
NaN	NaN	NaN	1096.72931985294	1121.56019261637	NaN	1071.7868776175	NaN	NaN	1166.29269366197	1114.51425661914	1011.23816717019	NaN	NaN	1082.99587534372	NaN	NaN	1038.57876878333	1099.28733850129	1076.74502185527	NaN	1104.92077294686	NaN	NaN	1129.26830543933	NaN	1114.9239738806	1118.43398943831	1042.56598564329	1179.12928759894	NaN	NaN	NaN	NaN	NaN	1024.44503631961	NaN	1074.76959517657	NaN	963.331641285956	843.884141331142	NaN	1144.53297682709	NaN	1189.72258979206	1139.98921706517	1111.86146095718	NaN	NaN	NaN
NaN	NaN	NaN	1100.77650822669	1149.13372376769	NaN	1061.59110269759	NaN	NaN	1167.77453118186	1154.39890282132	1020.1023976024	NaN	NaN	1097.69210174029	NaN	NaN	1064.89854391733	1119.97678018576	1097.40475081509	NaN	1119.59767329132	NaN	NaN	1166.895421436	NaN	1139.75379803396	1132.23154362416	1050.81223500909	1185.59881255301	NaN	NaN	NaN	NaN	NaN	1015.06496519722	NaN	1065.19017179385	NaN	956.931965442765	833.599849284099	NaN	1162.2700270027	NaN	1182.99816345271	1150.82630847615	1135.61992619926	NaN	NaN	NaN
NaN	NaN	NaN	1137.59763033175	1181.46077947706	NaN	1090.91114180479	NaN	NaN	1195.27866108787	1157.51593090211	1060.11806256307	NaN	NaN	1114.12918871252	NaN	NaN	1098.45829514207	NaN	1124.19375	NaN	1136.75911026976	NaN	NaN	1194.10512820513	NaN	1135.61822985469	1177.02331113226	1091.01444912703	1225.79194042926	NaN	NaN	NaN	NaN	NaN	1040.63398381723	NaN	1113.85973806506	NaN	987.983050847458	865.597835137385	NaN	1191.08493518105	NaN	1192.59032258065	1196.22243713733	1155.12897891691	NaN	NaN	NaN
NaN	NaN	NaN	1142.96950950066	1193.42701632855	NaN	1096.03683737646	NaN	NaN	1193.60598503741	1162.29793735676	1058.24259681093	NaN	NaN	1146.46295484437	NaN	NaN	1085.03267681289	NaN	1127.25307557118	NaN	1169.82350230415	NaN	NaN	1188.90379615185	NaN	1170.2435392028	1176.79701779702	1110.49088771311	1235.28886010363	NaN	NaN	NaN	NaN	NaN	1052.99242065372	NaN	1128.80057803468	NaN	1000.8674759737	826.126676602086	NaN	1179.60437636761	NaN	1196.3304385584	1187.49909665763	1152.01265288908	NaN	NaN	NaN
NaN	NaN	NaN	1151.74931381519	1192.2081859525	NaN	1110.33013100437	NaN	NaN	1217.74432296047	1188.57705677868	1071.29821169647	NaN	NaN	1134.97203098107	NaN	NaN	1105.08576560395	NaN	1155.07799819657	NaN	1208.960502693	NaN	NaN	1224.15808261091	NaN	1173.97397610922	1202.47891994316	1099.61523809524	1238.37796610169	NaN	NaN	NaN	NaN	NaN	1063.48558558559	NaN	1140.15510874025	NaN	1014.24258198855	829.746231155779	NaN	1204.38958858102	NaN	1211.01983252534	1214.41865705273	1228.66355140187	NaN	NaN	NaN
NaN	NaN	NaN	1163.96121639489	1222.04978662873	NaN	1134.3866608544	NaN	NaN	1229.73896595208	1176.52797868291	1070.01714573878	NaN	NaN	1147.85744590581	NaN	NaN	1121.13164893617	NaN	1182.66286716352	NaN	1225.96653456627	NaN	NaN	1201.08382642998	NaN	1189.02832980973	1178.84683017122	1108.93670115642	1255.0610012621	NaN	NaN	NaN	NaN	NaN	1090.47271087055	NaN	1131.47011952191	NaN	1017.94182547643	830.898218829517	NaN	1231.20109843684	NaN	1250.85650821857	1215.97783687943	1190.55341792878	NaN	NaN	NaN
NaN	NaN	NaN	1173.33231441048	1223.40946010511	NaN	1150.34816414687	NaN	NaN	1232.33637494815	1196.62827640985	1095.60205183585	NaN	NaN	1155.19667359667	NaN	NaN	1135.63022372309	NaN	1177.75949367089	NaN	1226.42590909091	NaN	NaN	1210.88092885375	NaN	1192.01676445935	1215.25215723873	1141.42531272995	1305.28211586902	NaN	NaN	NaN	NaN	NaN	1097.51260869565	NaN	1150.28507157464	NaN	1015.11738241309	856.274563820018	NaN	1228.41168996188	NaN	1234.82798960139	1229.08195991091	1215.57866427611	NaN	NaN	NaN
NaN	NaN	NaN	1169.49489569463	1244.46853823814	NaN	1167.11386554622	NaN	NaN	1234.55045492142	1191.74675580024	1098.08958566629	NaN	NaN	1167.09765625	NaN	NaN	1116.48744619799	NaN	1178.71288452965	NaN	1231.53657487091	NaN	NaN	1233.8967642527	NaN	1194.53086956522	1211.77392578125	1101.06183745583	1306.8371783496	NaN	NaN	NaN	NaN	NaN	1112.22723214286	NaN	1121.33787691037	NaN	1000.54685437747	843.848384424192	NaN	1229.03053115851	NaN	1252.79949130988	1239.9329004329	1220.55560114895	NaN	NaN	NaN
NaN	NaN	NaN	1206.09230769231	1264.01782449726	NaN	1153.02028771671	NaN	NaN	1269.22614107884	1234.33667334669	1091.37710736469	NaN	NaN	1232.92356399819	NaN	NaN	1189.38933901919	NaN	1206.11827956989	NaN	1274.54657293497	NaN	NaN	NaN	NaN	1230.99700854701	1266.54946586159	1099.30262355095	1318.46259924781	NaN	NaN	NaN	NaN	NaN	1141.92651757188	NaN	1152.5268603263	NaN	1048.51669941061	849.309030654515	NaN	1270.4471360652	NaN	1300.71352074967	1246.21546836017	1245.19766940009	NaN	NaN	NaN
NaN	NaN	NaN	1215.42268041237	1278.82472826087	NaN	1175.44090056285	NaN	NaN	1264.16921172101	1224.04556166536	1139.38977912516	NaN	NaN	1230.00779101742	NaN	NaN	1135.71793973371	NaN	1214.67628494139	NaN	1276.02706185567	NaN	NaN	NaN	NaN	1240.27022718214	1242.30481533427	1128.81270681668	1344.85376602564	NaN	NaN	NaN	NaN	NaN	1121.61814914645	NaN	1165.66967583094	NaN	1026.28882220555	842.629288702929	NaN	1276.76851851852	NaN	1280.10617503332	1277.92958062346	1216.54898119122	NaN	NaN	NaN
NaN	NaN	NaN	1221.82957393484	1268.24496487119	NaN	1162.26618705036	NaN	NaN	1289.9669161087	1221.37668665667	NaN	NaN	NaN	1211.37982315113	NaN	NaN	1161.00829562594	NaN	1246.57019438445	NaN	1268.68951930654	NaN	NaN	NaN	NaN	1256.4908	1252.24150943396	1124.86964980545	1320.21602787456	NaN	NaN	NaN	NaN	NaN	1120.34137055838	NaN	1141.53003802281	NaN	1019.7351581941	843.36669699727	NaN	NaN	NaN	NaN	NaN	1229.3353909465	NaN	NaN	NaN
NaN	NaN	NaN	1232.4554374489	1295.68626609442	NaN	1178.16173205033	NaN	NaN	1293.09896661367	1261.2100075815	1176.14308681672	NaN	NaN	1223.90762578616	NaN	NaN	1198.88109161793	NaN	1272.18510727808	NaN	1261.67161845192	NaN	NaN	NaN	NaN	1235.70539906103	1293.62271714922	1135.36978417266	1358.33834586466	NaN	NaN	NaN	NaN	NaN	1137.75544174136	NaN	1156.11195826645	NaN	1075.66462078036	859.978063540091	NaN	NaN	NaN	NaN	NaN	1257.30447390224	NaN	NaN	NaN
NaN	NaN	NaN	1238.62704060276	1278.16715542522	NaN	1189.65632798574	NaN	NaN	1286.55304212168	1248.43081416575	1180.06895177362	NaN	NaN	1243.87589498807	NaN	NaN	1199.53939631517	NaN	1242.61074104913	NaN	1297.71569839308	NaN	NaN	NaN	NaN	1264.60542635659	NaN	1134.28672427337	1348.69734151329	NaN	NaN	NaN	NaN	NaN	1151.8999144568	NaN	1172.34298005475	NaN	1051.76810344828	845.692183722804	NaN	NaN	NaN	NaN	NaN	1249.39991796555	NaN	NaN	NaN
NaN	NaN	NaN	1266.51660198361	1271.0195295162	NaN	1153.82210327456	NaN	NaN	1311.40553684998	1233.578042792	1167.18843930636	NaN	NaN	1214.45797210705	NaN	NaN	1154.245608532	NaN	1251.66719808689	NaN	1254.79712512251	NaN	NaN	NaN	NaN	1274.15916271722	NaN	1122.10043352601	1384.1887835703	NaN	NaN	NaN	NaN	NaN	1194.40545144804	NaN	1170.64420584969	NaN	1056.27861271676	826.285137318255	NaN	NaN	NaN	NaN	NaN	1243.78473042109	NaN	NaN	NaN
NaN	NaN	NaN	1263.00461183705	1287.60847457627	NaN	1197.46475108587	NaN	NaN	1331.27125193199	1279.97481203008	1231.26549413735	NaN	NaN	1271.02094240838	NaN	NaN	1184.44786653834	NaN	1278.11834078894	NaN	1277.92735602094	NaN	NaN	NaN	NaN	1318.77379095164	NaN	1163.09543859649	NaN	NaN	NaN	NaN	NaN	NaN	1168.35622317597	NaN	1191.29813191003	NaN	1059.90690690691	846.253776435045	NaN	NaN	NaN	NaN	NaN	1241.82671339564	NaN	NaN	NaN
NaN	NaN	NaN	1218.52580752581	1328.15363257751	NaN	1208.9544093178	NaN	NaN	1323.77111613876	1251.61474820144	1174.79846938776	NaN	NaN	1279.12662209988	NaN	NaN	1218.71418286537	NaN	1271.54948535234	NaN	1294.77440633245	NaN	NaN	NaN	NaN	1294.38698125132	NaN	1156.86965811966	NaN	NaN	NaN	NaN	NaN	NaN	1176.54767628205	NaN	1178.14704747202	NaN	1064.99714285714	854.449764521193	NaN	NaN	NaN	NaN	NaN	1267.87436991082	NaN	NaN	NaN
NaN	NaN	NaN	NaN	1334.32042723632	NaN	1225.66546052632	NaN	NaN	1351.95381679389	1282.26528384279	1192.07928601079	NaN	NaN	1276.09413641803	NaN	NaN	1176.86805555556	NaN	1254.17900038745	NaN	1287.55562461156	NaN	NaN	NaN	NaN	1280.31987489338	NaN	1144.33514352211	NaN	NaN	NaN	NaN	NaN	NaN	1187.21355799373	NaN	1192.53084479371	NaN	1063.22292390275	861.32224861441	NaN	NaN	NaN	NaN	NaN	1247.9480620155	NaN	NaN	NaN
NaN	NaN	NaN	NaN	1308.5622909699	NaN	1214.22947167409	NaN	NaN	1351.57788569294	1289.80837242873	1176.96188605108	NaN	NaN	1253.50140393101	NaN	NaN	1244.34114677245	NaN	1271.20662460568	NaN	1307.63090676884	NaN	NaN	NaN	NaN	1304.71636436117	NaN	1161.25431034483	NaN	NaN	NaN	NaN	NaN	NaN	1198.59554873369	NaN	1175.65878764773	NaN	1078.62304500479	864.913242009132	NaN	NaN	NaN	NaN	NaN	1269.71291866029	NaN	NaN	NaN
NaN	NaN	NaN	NaN	NaN	NaN	1205.41653264715	NaN	NaN	1321.18394648829	1302.84778697373	1183.75575292693	NaN	NaN	1278.59730479588	NaN	NaN	1231.53758389262	NaN	1298.48226950355	NaN	NaN	NaN	NaN	NaN	NaN	NaN	NaN	1148.6092404072	NaN	NaN	NaN	NaN	NaN	NaN	1171.60788863109	NaN	1206.12826510721	NaN	1096.5877157768	871.584293948127	NaN	NaN	NaN	NaN	NaN	1249.86996904025	NaN	NaN	NaN
NaN	NaN	NaN	NaN	NaN	NaN	1210.90266106443	NaN	NaN	1306.6277590722	1315.97536433033	1213.67863036304	NaN	NaN	1256.38785046729	NaN	NaN	1164.2979616307	NaN	1298.45743034056	NaN	NaN	NaN	NaN	NaN	NaN	1309.00725075529	NaN	1117.16102394715	NaN	NaN	NaN	NaN	NaN	NaN	1213.91977186312	NaN	1232.51878834356	NaN	1121.15164835165	869.689237348539	NaN	NaN	NaN	NaN	NaN	1231.23963828184	NaN	NaN	NaN
NaN	NaN	NaN	NaN	NaN	NaN	1207.12662807525	NaN	NaN	1319.9112562428	1305.52901710835	1225.66542750929	NaN	NaN	1253.90743046907	NaN	NaN	1247.43905070119	NaN	1327.48992184286	NaN	NaN	NaN	NaN	NaN	NaN	NaN	NaN	1162.57256145916	NaN	NaN	NaN	NaN	NaN	NaN	1212.86153262519	NaN	1224.63649688531	NaN	1122.01654846336	893.66332046332	NaN	NaN	NaN	NaN	NaN	1223.79916158537	NaN	NaN	NaN
NaN	NaN	NaN	NaN	NaN	NaN	1229.75940383251	NaN	NaN	1322.3644470868	1293.54794046383	NaN	NaN	NaN	1224.33868866696	NaN	NaN	1267.84898572502	NaN	1262.07401032702	NaN	NaN	NaN	NaN	NaN	NaN	1305.40521376434	NaN	1206.93598055105	NaN	NaN	NaN	NaN	NaN	NaN	1219.05093167702	NaN	1230.2570436125	NaN	1129.30166787527	878.356992269852	NaN	NaN	NaN	NaN	NaN	1194.81796407186	NaN	NaN	NaN
NaN	NaN	NaN	NaN	NaN	NaN	1260.27322604243	NaN	NaN	NaN	1285.93362831858	NaN	NaN	NaN	1240.81921361978	NaN	NaN	1285.3779225757	NaN	NaN	NaN	NaN	NaN	NaN	NaN	NaN	NaN	NaN	1163.08203125	NaN	NaN	NaN	NaN	NaN	NaN	1248.81838819523	NaN	1234.62230769231	NaN	1170.84817737693	904.35069215557	NaN	NaN	NaN	NaN	NaN	1148.22129783694	NaN	NaN	NaN
NaN	NaN	NaN	NaN	NaN	NaN	1260.07580174927	NaN	NaN	1300.81350034795	1284.53175157013	NaN	NaN	NaN	NaN	NaN	NaN	1234.73943120676	NaN	NaN	NaN	NaN	NaN	NaN	NaN	NaN	1259.63873575891	NaN	1172.06598984772	NaN	NaN	NaN	NaN	NaN	NaN	1229.04293520687	NaN	1243.98878143133	NaN	1169.49448934607	859.53628773282	NaN	NaN	NaN	NaN	NaN	NaN	NaN	NaN	NaN
NaN	NaN	NaN	NaN	NaN	NaN	1271.73604060914	NaN	NaN	1299.67943150415	1223.25129623228	NaN	NaN	NaN	NaN	NaN	NaN	1249.59129045146	NaN	NaN	NaN	NaN	NaN	NaN	NaN	NaN	1177.84765769089	NaN	1095.74307545368	NaN	NaN	NaN	NaN	NaN	NaN	1255.25059194949	NaN	1242.84548679543	NaN	1190.88896457766	893.66559070368	NaN	NaN	NaN	NaN	NaN	NaN	NaN	NaN	NaN
NaN	NaN	NaN	NaN	NaN	NaN	1282.37093690249	NaN	NaN	1258.19449751624	1178.66904676901	NaN	NaN	NaN	NaN	NaN	NaN	1175.77415143603	NaN	NaN	NaN	NaN	NaN	NaN	NaN	NaN	1066.93389121339	NaN	1213.86926070039	NaN	NaN	NaN	NaN	NaN	NaN	1256.93357487923	NaN	1276.2996031746	NaN	1196.26491557223	892.048504983389	NaN	NaN	NaN	NaN	NaN	NaN	NaN	NaN	NaN
NaN	NaN	NaN	NaN	NaN	NaN	1336.27897350993	NaN	NaN	1142.5118510158	1074.89227498228	NaN	NaN	NaN	NaN	NaN	NaN	1176.24876033058	NaN	NaN	NaN	NaN	NaN	NaN	NaN	NaN	1016.11825487945	NaN	1207.45868725869	NaN	NaN	NaN	NaN	NaN	NaN	1287.52445870088	NaN	1183.2027184466	NaN	1076.94626063592	901.667973856209	NaN	NaN	NaN	NaN	NaN	NaN	NaN	NaN	NaN
NaN	NaN	NaN	NaN	NaN	NaN	1286.91247165533	NaN	NaN	1120.47131969515	1054.93959731544	NaN	NaN	NaN	NaN	NaN	NaN	NaN	NaN	NaN	NaN	NaN	NaN	NaN	NaN	NaN	912.387900355872	NaN	1253.67615012107	NaN	NaN	NaN	NaN	NaN	NaN	1310.62442299622	NaN	NaN	NaN	1088.39255753926	894.795657726692	NaN	NaN	NaN	NaN	NaN	NaN	NaN	NaN	NaN
NaN	NaN	NaN	NaN	NaN	NaN	NaN	NaN	NaN	1027.47828117702	1008.73741007194	NaN	NaN	NaN	NaN	NaN	NaN	NaN	NaN	NaN	NaN	NaN	NaN	NaN	NaN	NaN	796.768707482993	NaN	NaN	NaN	NaN	NaN	NaN	NaN	NaN	NaN	NaN	NaN	NaN	1058.98684210526	881.505569306931	NaN	NaN	NaN	NaN	NaN	NaN	NaN	NaN	NaN
NaN	NaN	NaN	NaN	NaN	NaN	NaN	NaN	NaN	989.699120603015	951.348696179503	NaN	NaN	NaN	NaN	NaN	NaN	NaN	NaN	NaN	NaN	NaN	NaN	NaN	NaN	NaN	NaN	NaN	NaN	NaN	NaN	NaN	NaN	NaN	NaN	NaN	NaN	NaN	NaN	1188.7945928124	906.119047619048	NaN	NaN	NaN	NaN	NaN	NaN	NaN	NaN	NaN
NaN	NaN	NaN	NaN	NaN	NaN	NaN	NaN	NaN	951.929919137466	900.979859894921	NaN	NaN	NaN	NaN	NaN	NaN	NaN	NaN	NaN	NaN	NaN	NaN	NaN	NaN	NaN	NaN	NaN	NaN	NaN	NaN	NaN	NaN	NaN	NaN	NaN	NaN	NaN	NaN	1193.17354060914	912.439976689977	NaN	NaN	NaN	NaN	NaN	NaN	NaN	NaN	NaN
NaN	NaN	NaN	NaN	NaN	NaN	NaN	NaN	NaN	778.109792284866	797.050347222222	NaN	NaN	NaN	NaN	NaN	NaN	NaN	NaN	NaN	NaN	NaN	NaN	NaN	NaN	NaN	NaN	NaN	NaN	NaN	NaN	NaN	NaN	NaN	NaN	NaN	NaN	NaN	NaN	1152.77079907925	926.771662125341	NaN	NaN	NaN	NaN	NaN	NaN	NaN	NaN	NaN
NaN	NaN	NaN	NaN	NaN	NaN	NaN	NaN	NaN	NaN	NaN	NaN	NaN	NaN	NaN	NaN	NaN	NaN	NaN	NaN	NaN	NaN	NaN	NaN	NaN	NaN	NaN	NaN	NaN	NaN	NaN	NaN	NaN	NaN	NaN	NaN	NaN	NaN	NaN	1099.98965841429	926.354342431762	NaN	NaN	NaN	NaN	NaN	NaN	NaN	NaN	NaN
NaN	NaN	NaN	NaN	NaN	NaN	NaN	NaN	NaN	NaN	NaN	NaN	NaN	NaN	NaN	NaN	NaN	NaN	NaN	NaN	NaN	NaN	NaN	NaN	NaN	NaN	NaN	NaN	NaN	NaN	NaN	NaN	NaN	NaN	NaN	NaN	NaN	NaN	NaN	NaN	905.756144578313	NaN	NaN	NaN	NaN	NaN	NaN	NaN	NaN	NaN
NaN	NaN	NaN	NaN	NaN	NaN	NaN	NaN	NaN	NaN	NaN	NaN	NaN	NaN	NaN	NaN	NaN	NaN	NaN	NaN	NaN	NaN	NaN	NaN	NaN	NaN	NaN	NaN	NaN	NaN	NaN	NaN	NaN	NaN	NaN	NaN	NaN	NaN	NaN	NaN	870.314228456914	NaN	NaN	NaN	NaN	NaN	NaN	NaN	NaN	NaN
NaN	NaN	NaN	NaN	NaN	NaN	NaN	NaN	NaN	NaN	NaN	NaN	NaN	NaN	NaN	NaN	NaN	NaN	NaN	NaN	NaN	NaN	NaN	NaN	NaN	NaN	NaN	NaN	NaN	NaN	NaN	NaN	NaN	NaN	NaN	NaN	NaN	NaN	NaN	NaN	NaN	NaN	NaN	NaN	NaN	NaN	NaN	NaN	NaN	NaN
NaN	NaN	NaN	NaN	NaN	NaN	NaN	NaN	NaN	NaN	NaN	NaN	NaN	NaN	NaN	NaN	NaN	NaN	NaN	NaN	NaN	NaN	NaN	NaN	NaN	NaN	NaN	NaN	NaN	NaN	NaN	NaN	NaN	NaN	NaN	NaN	NaN	NaN	NaN	NaN	NaN	NaN	NaN	NaN	NaN	NaN	NaN	NaN	NaN	NaN
NaN	NaN	NaN	NaN	NaN	NaN	NaN	NaN	NaN	NaN	NaN	NaN	NaN	NaN	NaN	NaN	NaN	NaN	NaN	NaN	NaN	NaN	NaN	NaN	NaN	NaN	NaN	NaN	NaN	NaN	NaN	NaN	NaN	NaN	NaN	NaN	NaN	NaN	NaN	NaN	NaN	NaN	NaN	NaN	NaN	NaN	NaN	NaN	NaN	NaN
NaN	NaN	NaN	NaN	NaN	NaN	NaN	NaN	NaN	NaN	NaN	NaN	NaN	NaN	NaN	NaN	NaN	NaN	NaN	NaN	NaN	NaN	NaN	NaN	NaN	NaN	NaN	NaN	NaN	NaN	NaN	NaN	NaN	NaN	NaN	NaN	NaN	NaN	NaN	NaN	NaN	NaN	NaN	NaN	NaN	NaN	NaN	NaN	NaN	NaN
NaN	NaN	NaN	NaN	NaN	NaN	NaN	NaN	NaN	NaN	NaN	NaN	NaN	NaN	NaN	NaN	NaN	NaN	NaN	NaN	NaN	NaN	NaN	NaN	NaN	NaN	NaN	NaN	NaN	NaN	NaN	NaN	NaN	NaN	NaN	NaN	NaN	NaN	NaN	NaN	NaN	NaN	NaN	NaN	NaN	NaN	NaN	NaN	NaN	NaN
NaN	NaN	NaN	NaN	NaN	NaN	NaN	NaN	NaN	NaN	NaN	NaN	NaN	NaN	NaN	NaN	NaN	NaN	NaN	NaN	NaN	NaN	NaN	NaN	NaN	NaN	NaN	NaN	NaN	NaN	NaN	NaN	NaN	NaN	NaN	NaN	NaN	NaN	NaN	NaN	NaN	NaN	NaN	NaN	NaN	NaN	NaN	NaN	NaN	NaN
NaN	NaN	NaN	NaN	NaN	NaN	NaN	NaN	NaN	NaN	NaN	NaN	NaN	NaN	NaN	NaN	NaN	NaN	NaN	NaN	NaN	NaN	NaN	NaN	NaN	NaN	NaN	NaN	NaN	NaN	NaN	NaN	NaN	NaN	NaN	NaN	NaN	NaN	NaN	NaN	NaN	NaN	NaN	NaN	NaN	NaN	NaN	NaN	NaN	NaN
NaN	NaN	NaN	NaN	NaN	NaN	NaN	NaN	NaN	NaN	NaN	NaN	NaN	NaN	NaN	NaN	NaN	NaN	NaN	NaN	NaN	NaN	NaN	NaN	NaN	NaN	NaN	NaN	NaN	NaN	NaN	NaN	NaN	NaN	NaN	NaN	NaN	NaN	NaN	NaN	NaN	NaN	NaN	NaN	NaN	NaN	NaN	NaN	NaN	NaN
NaN	NaN	NaN	NaN	NaN	NaN	NaN	NaN	NaN	NaN	NaN	NaN	NaN	NaN	NaN	NaN	NaN	NaN	NaN	NaN	NaN	NaN	NaN	NaN	NaN	NaN	NaN	NaN	NaN	NaN	NaN	NaN	NaN	NaN	NaN	NaN	NaN	NaN	NaN	NaN	NaN	NaN	NaN	NaN	NaN	NaN	NaN	NaN	NaN	NaN
NaN	NaN	NaN	NaN	NaN	NaN	NaN	NaN	NaN	NaN	NaN	NaN	NaN	NaN	NaN	NaN	NaN	NaN	NaN	NaN	NaN	NaN	NaN	NaN	NaN	NaN	NaN	NaN	NaN	NaN	NaN	NaN	NaN	NaN	NaN	NaN	NaN	NaN	NaN	NaN	NaN	NaN	NaN	NaN	NaN	NaN	NaN	NaN	NaN	NaN
NaN	NaN	NaN	NaN	NaN	NaN	NaN	NaN	NaN	NaN	NaN	NaN	NaN	NaN	NaN	NaN	NaN	NaN	NaN	NaN	NaN	NaN	NaN	NaN	NaN	NaN	NaN	NaN	NaN	NaN	NaN	NaN	NaN	NaN	NaN	NaN	NaN	NaN	NaN	NaN	NaN	NaN	NaN	NaN	NaN	NaN	NaN	NaN	NaN	NaN
NaN	NaN	NaN	NaN	NaN	NaN	NaN	NaN	NaN	NaN	NaN	NaN	NaN	NaN	NaN	NaN	NaN	NaN	NaN	NaN	NaN	NaN	NaN	NaN	NaN	NaN	NaN	NaN	NaN	NaN	NaN	NaN	NaN	NaN	NaN	NaN	NaN	NaN	NaN	NaN	NaN	NaN	NaN	NaN	NaN	NaN	NaN	NaN	NaN	NaN
NaN	NaN	NaN	NaN	NaN	NaN	NaN	NaN	NaN	NaN	NaN	NaN	NaN	NaN	NaN	NaN	NaN	NaN	NaN	NaN	NaN	NaN	NaN	NaN	NaN	NaN	NaN	NaN	NaN	NaN	NaN	NaN	NaN	NaN	NaN	NaN	NaN	NaN	NaN	NaN	NaN	NaN	NaN	NaN	NaN	NaN	NaN	NaN	NaN	NaN
NaN	NaN	NaN	NaN	NaN	NaN	NaN	NaN	NaN	NaN	NaN	NaN	NaN	NaN	NaN	NaN	NaN	NaN	NaN	NaN	NaN	NaN	NaN	NaN	NaN	NaN	NaN	NaN	NaN	NaN	NaN	NaN	NaN	NaN	NaN	NaN	NaN	NaN	NaN	NaN	NaN	NaN	NaN	NaN	NaN	NaN	NaN	NaN	NaN	NaN
NaN	NaN	NaN	NaN	NaN	NaN	NaN	NaN	NaN	NaN	NaN	NaN	NaN	NaN	NaN	NaN	NaN	NaN	NaN	NaN	NaN	NaN	NaN	NaN	NaN	NaN	NaN	NaN	NaN	NaN	NaN	NaN	NaN	NaN	NaN	NaN	NaN	NaN	NaN	NaN	NaN	NaN	NaN	NaN	NaN	NaN	NaN	NaN	NaN	NaN
NaN	NaN	NaN	NaN	NaN	NaN	NaN	NaN	NaN	NaN	NaN	NaN	NaN	NaN	NaN	NaN	NaN	NaN	NaN	NaN	NaN	NaN	NaN	NaN	NaN	NaN	NaN	NaN	NaN	NaN	NaN	NaN	NaN	NaN	NaN	NaN	NaN	NaN	NaN	NaN	NaN	NaN	NaN	NaN	NaN	NaN	NaN	NaN	NaN	NaN
NaN	NaN	NaN	NaN	NaN	NaN	NaN	NaN	NaN	NaN	NaN	NaN	NaN	NaN	NaN	NaN	NaN	NaN	NaN	NaN	NaN	NaN	NaN	NaN	NaN	NaN	NaN	NaN	NaN	NaN	NaN	NaN	NaN	NaN	NaN	NaN	NaN	NaN	NaN	NaN	NaN	NaN	NaN	NaN	NaN	NaN	NaN	NaN	NaN	NaN
NaN	NaN	NaN	NaN	NaN	NaN	NaN	NaN	NaN	NaN	NaN	NaN	NaN	NaN	NaN	NaN	NaN	NaN	NaN	NaN	NaN	NaN	NaN	NaN	NaN	NaN	NaN	NaN	NaN	NaN	NaN	NaN	NaN	NaN	NaN	NaN	NaN	NaN	NaN	NaN	NaN	NaN	NaN	NaN	NaN	NaN	NaN	NaN	NaN	NaN
NaN	NaN	NaN	NaN	NaN	NaN	NaN	NaN	NaN	NaN	NaN	NaN	NaN	NaN	NaN	NaN	NaN	NaN	NaN	NaN	NaN	NaN	NaN	NaN	NaN	NaN	NaN	NaN	NaN	NaN	NaN	NaN	NaN	NaN	NaN	NaN	NaN	NaN	NaN	NaN	NaN	NaN	NaN	NaN	NaN	NaN	NaN	NaN	NaN	NaN
NaN	NaN	NaN	NaN	NaN	NaN	NaN	NaN	NaN	NaN	NaN	NaN	NaN	NaN	NaN	NaN	NaN	NaN	NaN	NaN	NaN	NaN	NaN	NaN	NaN	NaN	NaN	NaN	NaN	NaN	NaN	NaN	NaN	NaN	NaN	NaN	NaN	NaN	NaN	NaN	NaN	NaN	NaN	NaN	NaN	NaN	NaN	NaN	NaN	NaN
NaN	NaN	NaN	NaN	NaN	NaN	NaN	NaN	NaN	NaN	NaN	NaN	NaN	NaN	NaN	NaN	NaN	NaN	NaN	NaN	NaN	NaN	NaN	NaN	NaN	NaN	NaN	NaN	NaN	NaN	NaN	NaN	NaN	NaN	NaN	NaN	NaN	NaN	NaN	NaN	NaN	NaN	NaN	NaN	NaN	NaN	NaN	NaN	NaN	NaN
NaN	NaN	NaN	NaN	NaN	NaN	NaN	NaN	NaN	NaN	NaN	NaN	NaN	NaN	NaN	NaN	NaN	NaN	NaN	NaN	NaN	NaN	NaN	NaN	NaN	NaN	NaN	NaN	NaN	NaN	NaN	NaN	NaN	NaN	NaN	NaN	NaN	NaN	NaN	NaN	NaN	NaN	NaN	NaN	NaN	NaN	NaN	NaN	NaN	NaN
NaN	NaN	NaN	NaN	NaN	NaN	NaN	NaN	NaN	NaN	NaN	NaN	NaN	NaN	NaN	NaN	NaN	NaN	NaN	NaN	NaN	NaN	NaN	NaN	NaN	NaN	NaN	NaN	NaN	NaN	NaN	NaN	NaN	NaN	NaN	NaN	NaN	NaN	NaN	NaN	NaN	NaN	NaN	NaN	NaN	NaN	NaN	NaN	NaN	NaN
NaN	NaN	NaN	NaN	NaN	NaN	NaN	NaN	NaN	NaN	NaN	NaN	NaN	NaN	NaN	NaN	NaN	NaN	NaN	NaN	NaN	NaN	NaN	NaN	NaN	NaN	NaN	NaN	NaN	NaN	NaN	NaN	NaN	NaN	NaN	NaN	NaN	NaN	NaN	NaN	NaN	NaN	NaN	NaN	NaN	NaN	NaN	NaN	NaN	NaN
NaN	NaN	NaN	NaN	NaN	NaN	NaN	NaN	NaN	NaN	NaN	NaN	NaN	NaN	NaN	NaN	NaN	NaN	NaN	NaN	NaN	NaN	NaN	NaN	NaN	NaN	NaN	NaN	NaN	NaN	NaN	NaN	NaN	NaN	NaN	NaN	NaN	NaN	NaN	NaN	NaN	NaN	NaN	NaN	NaN	NaN	NaN	NaN	NaN	NaN
NaN	NaN	NaN	NaN	NaN	NaN	NaN	NaN	NaN	NaN	NaN	NaN	NaN	NaN	NaN	NaN	NaN	NaN	NaN	NaN	NaN	NaN	NaN	NaN	NaN	NaN	NaN	NaN	NaN	NaN	NaN	NaN	NaN	NaN	NaN	NaN	NaN	NaN	NaN	NaN	NaN	NaN	NaN	NaN	NaN	NaN	NaN	NaN	NaN	NaN
[truncated: 863 more columns]
