# Supplementary material for: Notch-dependent and -independent transcription are modulated by tissue movements at gastrulation
Source: eLife. 2022 May 18;11:e73656. doi: 10.7554/eLife.73656 (PMC9183233; doi:10.7554/eLife.73656)
Supplement: Source data 1. [file elife-73656-data1.zip › numerical data/2S2D_m5m8peve Fog_MSE_sorted-Gast_normF-Y.txt]

-25.4123749922799	206.58762500772	-18.4123749922799	25.5876250077201	325.58762500772	-18.4123749922799	76.5876250077201	34.5876250077201	27.5876250077201	-15.4123749922799	-49.4123749922799	NaN	NaN	NaN	NaN	NaN	NaN	NaN	NaN	NaN	NaN	NaN	NaN	NaN	NaN	NaN	NaN	NaN	NaN	NaN	NaN	NaN	NaN	NaN	NaN	NaN	NaN	NaN	NaN	NaN	NaN	NaN	NaN	NaN	NaN	NaN	NaN	NaN	NaN	NaN
-24.2232878110225	-0.212110243657506	-24.2232878110225	10.7930128080514	400.974648277732	134.85076357277	313.934129596034	-28.2251507389166	33.8037246434429	-35.2284108627314	26.8004645196281	NaN	NaN	NaN	NaN	NaN	NaN	NaN	NaN	NaN	NaN	NaN	NaN	NaN	NaN	NaN	NaN	NaN	NaN	NaN	NaN	NaN	NaN	NaN	NaN	NaN	NaN	NaN	NaN	NaN	NaN	NaN	NaN	NaN	NaN	NaN	NaN	NaN	NaN	NaN
60.0442550089814	-25.034956317768	20.0069790905111	-2.01352266464755	385.347121846553	22.0088428864346	45.0302765395551	17.0041833966258	-16.0265692361122	-31.0405477055385	80.0628929682166	NaN	NaN	NaN	NaN	NaN	NaN	NaN	NaN	NaN	NaN	NaN	NaN	NaN	NaN	NaN	NaN	NaN	NaN	NaN	NaN	NaN	NaN	NaN	NaN	NaN	NaN	NaN	NaN	NaN	NaN	NaN	NaN	NaN	NaN	NaN	NaN	NaN	NaN	NaN
19.2155508663779	31.2323328492374	271.567972506426	-12.829201087914	708.177717883653	-39.8669605493477	-6.82081009648423	-4.81801309934099	-39.8669605493477	-14.8319980850572	40.244919336382	NaN	NaN	NaN	NaN	NaN	NaN	NaN	NaN	NaN	NaN	NaN	NaN	NaN	NaN	NaN	NaN	NaN	NaN	NaN	NaN	NaN	NaN	NaN	NaN	NaN	NaN	NaN	NaN	NaN	NaN	NaN	NaN	NaN	NaN	NaN	NaN	NaN	NaN	NaN
22.4308465615965	-7.62511947074043	59.499871334812	79.5371820230367	NaN	96.5688961080276	152.673366035057	-18.645640349264	75.5297198853917	0.38980480454942	15.4177878207179	NaN	NaN	NaN	NaN	NaN	NaN	NaN	NaN	NaN	NaN	NaN	NaN	NaN	NaN	NaN	NaN	NaN	NaN	NaN	NaN	NaN	NaN	NaN	NaN	NaN	NaN	NaN	NaN	NaN	NaN	NaN	NaN	NaN	NaN	NaN	NaN	NaN	NaN	NaN
-16.4488434771825	23.6444767664105	52.7121339430154	-28.4768395502604	912.713853168085	191.034088783411	253.17873516098	40.6841378699375	-25.4698405319909	37.6771388516681	-30.48150556244	NaN	NaN	NaN	NaN	NaN	NaN	NaN	NaN	NaN	NaN	NaN	NaN	NaN	NaN	NaN	NaN	-48.0314509583733	-15.0314509583733	175.968549041627	-27.0314509583733	84.9685490416267	39.9685490416267	43.9685490416267	4.96854904162672	89.9685490416267	NaN	NaN	NaN	NaN	NaN	NaN	NaN	NaN	NaN	NaN	NaN	NaN	NaN	NaN
-3.2191855355079	-34.3060138762589	-29.29200930517	-1.21358370707235	556.34372459801	42.9096565185097	87.0328967440918	-32.3004120478234	60.9600729744297	10.8200272635409	-37.3144166189122	NaN	NaN	NaN	NaN	NaN	NaN	NaN	NaN	NaN	NaN	NaN	NaN	NaN	NaN	NaN	NaN	11.2791495306001	-23.7373217074515	245.389271522145	-48.7490868774884	4.27585528298975	81.3120920067033	61.3026798706738	-28.7396747414589	-45.747675057084	NaN	NaN	NaN	NaN	NaN	NaN	NaN	NaN	NaN	NaN	NaN	NaN	NaN	NaN
-31.1112097484547	0.993406552556394	28.0816765565345	-60.206018271246	599.945154418294	-32.1144790078613	-13.052363079136	20.0555224812817	36.1078306317873	26.0751380377213	13.0326376654355	NaN	NaN	NaN	NaN	NaN	NaN	NaN	NaN	NaN	NaN	NaN	NaN	NaN	NaN	NaN	NaN	70.6456002470496	-27.4466821147466	215.782140476238	-19.4391488607224	15.5938091256333	26.6041673499166	-48.4664569065601	-51.4692818768191	-29.4485654282527	NaN	NaN	NaN	NaN	NaN	NaN	NaN	NaN	NaN	NaN	NaN	NaN	NaN	NaN
70.4529080999239	14.243577732863	-3.82370702797807	53.3893613813518	783.106918110875	17.2547918596698	-18.8797776620122	3.20245926790455	52.3856233390829	14.243577732863	-39.9582765496601	NaN	NaN	NaN	NaN	NaN	NaN	NaN	NaN	NaN	NaN	NaN	NaN	NaN	NaN	NaN	NaN	-49.1849738203263	-9.12844780109109	312.325173503271	29.9266650676632	45.9492754753573	-10.129860951572	258.248863377304	-8.12703465061021	-49.1849738203263	NaN	NaN	NaN	NaN	NaN	NaN	NaN	NaN	NaN	NaN	NaN	NaN	NaN	NaN
-8.64532435645714	-10.6537388832944	-24.7126405711551	50.6029041852418	558.731779475066	-33.7505059419228	72.6954639804515	3.40516280456637	-27.725262361411	-22.7042260443179	-0.611666249108131	NaN	NaN	NaN	NaN	NaN	NaN	NaN	NaN	NaN	NaN	NaN	NaN	NaN	NaN	NaN	NaN	-9.82876442361985	30.2466391208788	17.2221329689167	64.3107321337026	-38.8834319933814	-11.8325346008448	38.2617198297785	-53.9117083225684	176.521862058299	NaN	NaN	NaN	NaN	NaN	NaN	NaN	NaN	NaN	NaN	NaN	NaN	NaN	NaN
37.7670713450138	188.468609865602	6.62208671742559	-5.43403636422146	144.262825232896	19.6828867225432	-38.5883748387508	31.7390098041903	30.7343328807197	-43.6117594561038	-16.4854825223979	NaN	NaN	NaN	NaN	NaN	NaN	NaN	NaN	NaN	NaN	NaN	NaN	NaN	NaN	NaN	NaN	-41.6028230618853	113.762585063454	61.6399965310821	-30.5768908723451	11.5221229422629	14.5291953575921	-18.5486012110285	-37.5933931747798	109.753155176348	NaN	NaN	NaN	NaN	NaN	NaN	NaN	NaN	NaN	NaN	NaN	NaN	NaN	NaN
60.0993722516951	10.8471681226895	19.8934913300578	4.81628598444386	12.8574621687713	-17.2969485224567	19.8934913300578	-20.3123895915795	110.356723403742	6.82658003052572	14.8677562148532	NaN	NaN	NaN	NaN	NaN	NaN	NaN	NaN	NaN	NaN	NaN	NaN	NaN	NaN	NaN	NaN	-13.2370403764409	3.81107473380014	37.9073049542823	21.8620201446436	-71.4011978113811	-25.2710039836699	351.793189042839	-1.20307676921194	118.133729002476	NaN	NaN	NaN	NaN	NaN	NaN	NaN	NaN	NaN	NaN	NaN	NaN	NaN	NaN
-39.2271430837294	-9.05861620132187	-22.1316445170318	-7.04738107582803	-7.04738107582803	-42.2439957719701	-45.2608484602109	216.199717853987	-30.1765850190071	0.997559426147298	-17.1035567032972	NaN	NaN	NaN	NaN	NaN	NaN	NaN	NaN	NaN	NaN	NaN	NaN	NaN	NaN	NaN	NaN	98.4297129541782	105.452837984229	52.2777484709871	0.105962533466733	-33.0030554653443	34.2182841079993	180.700606163345	-19.9601089809642	49.2678377438225	NaN	NaN	NaN	NaN	NaN	NaN	NaN	NaN	NaN	NaN	NaN	NaN	NaN	NaN
32.3883548829177	11.2604954755717	88.729313302507	137.021563376441	-33.0074004255341	-18.9221608206368	-38.0378431415689	-9.86736393177424	73.6379851544027	20.3152923644343	-28.9830462527063	NaN	NaN	NaN	NaN	NaN	NaN	NaN	NaN	NaN	NaN	NaN	NaN	NaN	NaN	NaN	NaN	1.41623799395379	21.4917839492725	17.4766747582088	26.5106704381022	8.44267907831535	32.5333342246978	94.7675266861859	-30.7046355345562	139.937505085653	NaN	NaN	NaN	NaN	NaN	NaN	NaN	NaN	NaN	NaN	NaN	NaN	NaN	NaN
276.192720466227	11.467449660547	1.40185001014096	10.4608896955064	NaN	73.8741674930647	9.45432973046583	-40.8736685215646	8.44776976542522	-21.749029185793	10.4608896955064	NaN	NaN	NaN	NaN	NaN	NaN	NaN	NaN	NaN	NaN	NaN	NaN	NaN	NaN	NaN	NaN	60.9743364714767	72.0211026125352	-1.28925450539838	37.8765527219908	73.0253540799042	0.719248429339523	355.22001641058	127.254933317828	20.8042777767186	NaN	NaN	NaN	NaN	NaN	NaN	NaN	NaN	NaN	NaN	NaN	NaN	NaN	NaN
-27.5996434448322	-31.6277707603066	9.66053422330676	7.64647056556952	23.7589798274674	25.7730434852047	68.0683802976867	17.7167888542557	4.62537507896366	-24.5785479582263	-42.7051208778614	NaN	NaN	NaN	NaN	NaN	NaN	NaN	NaN	NaN	NaN	NaN	NaN	NaN	NaN	NaN	NaN	31.1681086984367	121.593456363301	99.4894824896673	112.550921596814	2.03105222864724	82.4091390418597	395.883677613388	-40.1674433482893	27.1492043577761	NaN	NaN	NaN	NaN	NaN	NaN	NaN	NaN	NaN	NaN	NaN	NaN	NaN	NaN
-23.3807043258754	66.2871637169712	-18.343183649311	-26.403216731814	-18.343183649311	0.799394921633801	89.4597588291675	93.489775370419	2.81440319225957	-15.3206712433723	14.9044528160142	NaN	NaN	NaN	NaN	NaN	NaN	NaN	NaN	NaN	NaN	NaN	NaN	NaN	NaN	NaN	NaN	177.243895813255	24.4533207411293	-2.68711035720891	32.4949299554517	9.37530346427472	102.859010580773	178.249096965046	87.7809933039183	17.4169126785971	NaN	NaN	NaN	NaN	NaN	NaN	NaN	NaN	NaN	NaN	NaN	NaN	NaN	NaN
48.3766453810395	123.974911755774	-6.05410640876942	12.0894775211669	25.1931770261209	71.5601137359582	6.04161621118813	4.0256624411952	24.1852001411244	-3.03017575378003	-7.06208329376588	NaN	NaN	NaN	NaN	NaN	NaN	NaN	NaN	NaN	NaN	NaN	NaN	NaN	NaN	NaN	NaN	64.9989832373912	-9.42109018582935	-20.4835335325243	37.8457132045945	18.7378565148487	8.6810898360351	268.145670149426	11.6981198396792	67.0103365731539	NaN	NaN	NaN	NaN	NaN	NaN	NaN	NaN	NaN	NaN	NaN	NaN	NaN	NaN
-10.8971423181455	132.302768835045	59.6943631799059	44.5676120017521	-18.9647429464943	76.838014515147	-32.074593967561	60.7028132584495	33.4746611377726	149.446420170286	56.6690129442752	NaN	NaN	NaN	NaN	NaN	NaN	NaN	NaN	NaN	NaN	NaN	NaN	NaN	NaN	NaN	NaN	73.3861403085482	45.2138665544064	7.98621909357617	48.2323244566359	159.915266839127	21.0662033365706	130.736840450908	-12.1368335879537	-20.1860546605656	NaN	NaN	NaN	NaN	NaN	NaN	NaN	NaN	NaN	NaN	NaN	NaN	NaN	NaN
0.398051987243761	16.5408314525187	37.728229500692	167.879388939471	25.6211449017358	14.5229840193593	-31.887506943306	13.5140603027796	49.8353140996481	80.1030255970386	-17.7625749111905	NaN	NaN	NaN	NaN	NaN	NaN	NaN	NaN	NaN	NaN	NaN	NaN	NaN	NaN	NaN	NaN	50.5757394971085	157.278418904707	37.4895618339125	27.4232713237616	6.28406125244492	45.5425942420331	43.5293361400029	3.26417409939968	38.4961908849275	NaN	NaN	NaN	NaN	NaN	NaN	NaN	NaN	NaN	NaN	NaN	NaN	NaN	NaN
-4.4465035056671	-9.49349250432365	79.3335138720316	156.047746651611	8.67566789083993	-15.5498793027115	58.1361600776741	20.7884414876156	-28.6720506992185	17.7602480884217	151.000757652955	NaN	NaN	NaN	NaN	NaN	NaN	NaN	NaN	NaN	NaN	NaN	NaN	NaN	NaN	NaN	NaN	-7.50498034024813	86.1558701581595	78.0990228034577	14.6513498851816	14.6513498851816	1.55897293379131	74.0705991261069	75.0777050454446	-25.632886888327	NaN	NaN	NaN	NaN	NaN	NaN	NaN	NaN	NaN	NaN	NaN	NaN	NaN	NaN
-43.6312731284296	18.9808112463973	-41.6115284711772	50.2868534338108	-8.28574162651121	43.2177471334271	12.9215772746399	-41.6115284711772	-38.5819114852984	194.698596427363	-8.28574162651121	NaN	NaN	NaN	NaN	NaN	NaN	NaN	NaN	NaN	NaN	NaN	NaN	NaN	NaN	NaN	NaN	155.019974311213	35.1175687885558	171.141306146193	41.163068226673	148.974474873096	93.5573966903553	85.4967307728657	56.276816821966	57.2844000616522	NaN	NaN	NaN	NaN	NaN	NaN	NaN	NaN	NaN	NaN	NaN	NaN	NaN	NaN
-41.4286629933148	149.526977442541	-24.2527588271268	-7.07685466093869	-6.06650735704527	-16.1699803959794	38.388774014265	-8.0872019648321	94.9682230322963	79.8130134738951	-7.07685466093869	NaN	NaN	NaN	NaN	NaN	NaN	NaN	NaN	NaN	NaN	NaN	NaN	NaN	NaN	NaN	NaN	63.6676850230378	65.6838070484449	13.2646343878602	97.9417594549585	-26.0497451075783	10.2404513497495	-5.8885248535073	-4.88046384080375	19.3130004640815	NaN	NaN	NaN	NaN	NaN	NaN	NaN	NaN	NaN	NaN	NaN	NaN	NaN	NaN
-22.0399936224439	52.7608881136151	-25.0724618009328	133.626706206652	12.3279790670967	38.6093699473337	27.4903199595411	347.9211241532	-17.9967027177921	-25.0724618009328	165.973033443867	NaN	NaN	NaN	NaN	NaN	NaN	NaN	NaN	NaN	NaN	NaN	NaN	NaN	NaN	NaN	NaN	61.9887125606076	30.7239961505531	83.168036580322	166.876793420145	17.6129860431109	90.2278112535601	19.630064521179	-8.60903417177346	6.51905441373678	NaN	NaN	NaN	NaN	NaN	NaN	NaN	NaN	NaN	NaN	NaN	NaN	NaN	NaN
10.5138128925776	88.383804789674	-52.186700063526	-2.63306885628285	84.3386104054092	-13.7573534130109	-30.9494295461361	51.9770553312912	0.40082693191571	-8.70086043267997	-15.7799506051433	NaN	NaN	NaN	NaN	NaN	NaN	NaN	NaN	NaN	NaN	NaN	NaN	NaN	NaN	NaN	NaN	-1.2419467529722	31.0466266653656	1.78510700499697	118.831185646471	54.2540388097958	30.0376087460425	53.2450208904728	-19.4042693007872	96.6327914213641	NaN	NaN	NaN	NaN	NaN	NaN	NaN	NaN	NaN	NaN	NaN	NaN	NaN	NaN
26.9098862422101	77.4986319539899	-1.41981135638666	-22.6670845553342	27.9216611564457	-38.8554831831038	-36.8319333546326	2.62728830055573	-12.5493354129782	-43.9143577542817	-26.7141842122766	NaN	NaN	NaN	NaN	NaN	NaN	NaN	NaN	NaN	NaN	NaN	NaN	NaN	NaN	NaN	NaN	54.5879958311262	-0.934342150828527	7.14163428291035	71.7494457528213	-73.6181300544784	8.15113133712771	-22.1337802893931	66.7019604817346	45.50252234317	47.5215164516047	NaN	NaN	NaN	NaN	NaN	NaN	NaN	NaN	NaN	NaN	NaN	NaN	NaN
-20.4504440638013	37.2479017705772	-6.2789205255329	-31.585212558155	11.941609737955	-10.3279272507524	-8.30342388814267	-45.7567360964234	174.914130428042	6.88035133143062	81.7869757479921	-59.9282596346918	NaN	NaN	NaN	NaN	NaN	NaN	NaN	NaN	NaN	NaN	NaN	NaN	NaN	NaN	NaN	71.0818964737644	-3.65637520923448	NaN	255.907622392532	NaN	189.249163864452	39.7726204984541	-3.65637520923448	5.43341459004917	36.7426905653595	-44.0554409838285	NaN	NaN	NaN	NaN	NaN	NaN	NaN	NaN	NaN	NaN	NaN	NaN
-26.3335447266127	23.2901712709254	-31.3971892161574	-4.05350897261599	-8.10442456425175	-50.6390382764273	NaN	82.028447349644	-12.1553401558875	20.2519845771986	12.1501533939271	1.01013551692871	-52.6644960722451	NaN	NaN	NaN	NaN	NaN	NaN	NaN	NaN	NaN	NaN	NaN	NaN	NaN	NaN	NaN	NaN	1.70265766867787	NaN	2.71311435909254	118.91563375678	170.448924967929	NaN	NaN	-24.5692162821037	240.170436606541	-63.977027208276	NaN	NaN	NaN	NaN	NaN	NaN	NaN	NaN	NaN	NaN	NaN
-29.1825753774757	12.3588937745621	33.6362316329229	-22.0901294246888	-7.90523751911491	-5.87882438974721	-17.0240966012696	10.3324806451944	12.3588937745621	-3.85241126037951	3.24003469240743	-63.6315985767266	-0.812791566327968	NaN	NaN	NaN	NaN	NaN	NaN	NaN	NaN	NaN	NaN	NaN	NaN	NaN	NaN	-22.2503912876944	147.587057139199	17.1761592399774	-58.6441302363145	-17.1957053226083	27.2855311701496	NaN	-37.4144491829528	31.3292799422185	NaN	94.0073859092864	NaN	36.3839659073046	NaN	NaN	NaN	NaN	NaN	NaN	NaN	NaN	NaN	NaN
NaN	NaN	20.6773086164899	-21.8974480387199	-19.8700786741861	NaN	-31.0206101791219	NaN	18.6499392519561	NaN	NaN	-63.4585200116627	-28.9932408145881	-48.2532497776592	20.6773086164899	-41.1574570017909	-15.8153399451185	NaN	NaN	NaN	NaN	NaN	NaN	NaN	NaN	NaN	NaN	-51.2833226393195	67.0526012411023	-34.0892140413095	-10.8265965263548	-91.7400487522842	12.4360209885999	-58.3632497090883	-49.2604863336713	5.35609391883109	-36.1120503469577	-13.8608509848271	-34.0892140413095	-40.1577229582542	20.5273662111929	-16.8951054432995	7.37893022447933	NaN	NaN	NaN	NaN	NaN	NaN	NaN
-18.6620949658686	-36.917033489207	NaN	NaN	NaN	-12.5771154580891	12.7769658243254	-19.6762582171652	105.065821692314	62.4709651378578	8.72031281913905	-55.1719720125455	-24.7470744736481	6.69198631654589	-97.7668285670018	-6.49213595030964	-76.4694002897736	-55.1719720125455	15.8194555782151	-56.186135263842	3.64949656265615	NaN	NaN	NaN	NaN	NaN	NaN	87.6314363570522	NaN	7.69137028848268	-28.7370142490933	-4.45142455737598	31.9769599802	-56.0583026522753	47.1554535375233	-11.5347215507935	36.0245582621529	-93.4985867603395	-69.2129970686222	9.71516942945912	-29.7489138195815	NaN	16.7984664228767	-9.51092240981709	-82.3676914849691	NaN	NaN	NaN	NaN	69.4172440882642
12.9862980520219	-57.0240187444468	-8.32118966864247	-78.3315064651112	-56.0093764720342	-29.6286773893069	-81.375433282349	-22.5261814824187	NaN	4.8691598727212	118.509094382931	-25.5701082996565	16.0302248692597	-24.5554660272439	-89.4925714616497	-116.88791281679	-25.5701082996565	-47.8922382927335	-67.1704414685727	-32.6726042065446	-61.0825878340971	NaN	NaN	NaN	NaN	NaN	NaN	-15.2806653469324	NaN	30.2764997529315	-0.0949436469777721	16.1031594996405	NaN	-14.2682839002688	-43.6273458535144	-13.2559024536051	16.1031594996405	NaN	-40.5902015135235	4.96696358634045	46.4746028995498	1.92981924634951	32.3012626462588	NaN	2.94220069301316	28.2517368596042	42.4250771128953	123.415592845987	20.1526852862951	-24.3920983669052
-56.8475723701323	-35.5300156987597	-86.2861030115515	-35.5300156987597	-18.2729460124105	-75.1197638027373	-44.6661114150623	-31.4695287137364	-27.4090417287131	-8.12172854985218	6.08997589772953	-9.13685029610801	46.694845747963	-33.4997722062481	-30.4544069674806	-84.2558595190399	-25.3787982362014	-13.1973372811314	-11.1670937886197	-49.7417201463414	68.0124024193355	NaN	NaN	NaN	NaN	NaN	NaN	58.9603326636372	NaN	67.0632429196831	10.3428711273618	-9.91440451275296	NaN	-20.0430423328103	-3.83722182071853	-5.86294938473001	20.4715089474192	NaN	-8.90154073074722	-40.3003179729251	NaN	-36.2488628449021	61.9989240096544	81.2433358677634	-6.87581316673574	-31.1845439348734	21.4843727294249	17.432917601402	NaN	-47.3903644469652
-24.1717056049056	5.28074292567899	-51.5929507885534	12.389954639958	-47.5305440946797	27.6239797419846	-64.7957725436431	-72.9205859313906	-58.7021625028325	-77.9985942987327	-82.0610009926065	-72.9205859313906	-69.8737809109852	-18.078095564095	NaN	70.2792500276589	-50.577349115085	-38.3901290334637	-54.6397558089587	-38.3901290334637	-35.3433240130584	-72.9205859313906	NaN	NaN	NaN	NaN	NaN	-27.8499991524844	NaN	123.138640846011	-49.1302772730777	51.191033866862	-5.55637445472005	22.817329706071	-42.0368512328799	7.61713104850435	NaN	13.697210511531	-13.6631470720889	-41.0235046557088	-35.9567717698533	-37.9834649241955	44.0976078266642	39.0308749408087	16.7372502430443	18.7639433973865	20.7906365517287	-31.9033854611688	-23.7966128438	18.7639433973865
1.4224982525522	-39.2207839351967	-24.9956351694846	-93.073132833964	-27.027799278872	-4.67399407561014	-51.4137685915214	-0.609665856835245	-34.1403736617281	-30.0760454429532	-68.6871635213147	-54.4620147556025	-1.62574791152897	-28.0438813335658	22.7602214011204	-43.2851121539716	-14.8348146225474	-55.4780968102963	-78.8479840682519	-30.0760454429532	-41.2529480445842	NaN	-67.6710814666209	-52.4298506462151	NaN	NaN	NaN	20.0962387012493	121.47922198301	-62.0239777569771	-75.203765583606	-45.8027004318953	45.4419845216896	-30.5952529396312	31.2483668622431	1.84730171053236	5.9026210418028	35.3036861935135	-49.8580197631657	-45.8027004318953	63.6909215124066	-20.4569546114551	-15.387805447367	3.87496137616758	-33.636742438084	307.010081388633	-19.4431247786374	51.5249635185952	54.5664530170481	88.0228375000292
38.2231175633703	-4.47252384083208	-7.52221251256082	-10.5719011842896	-77.6650519623219	-39.0356621204245	-73.5988004000169	-27.8534703240858	-38.0190992298483	-23.7872187617808	-65.4662972754069	-28.870033214662	113.448771466013	-33.9528476675433	-39.0356621204245	-2.43939805967958	-81.7313035246269	8.74279373665914	-38.0190992298483	99.2168909979452	-52.2509796979157	-22.7706558712045	-29.8865961052383	8.74279373665914	NaN	NaN	NaN	-22.1856773028807	58.9594066654679	-41.4576347453635	-82.0301767295377	69.1025421615115	153.290566778673	73.1597963599289	15.3439240324805	64.0309744134897	65.045287963094	-84.0588038287465	5.20078853643696	39.6874492229851	144.161744832234	44.7590169710069	-17.1141095548589	14.3296104828762	-13.0568553564415	16.3582375820849	-0.885092761189185	16.3582375820849	-17.1141095548589	72.1454828103245
-25.6287906510903	-7.3219953793782	1.83140225647785	-31.731055741661	-38.8503650139935	-50.0378510133731	-26.6458348328521	-38.8503650139935	-21.5606139240432	-46.9867184680877	-12.4072162881871	-29.6969673781374	2.84844643823963	-12.4072162881871	8.95071152881033	-17.492437196996	26.2404626187606	-52.0719393768967	-11.3901721064253	-77.4980439209412	-39.8674091957553	-0.202686107045717	-2.23677447056928	-19.5265255605196	NaN	NaN	NaN	105.978058816266	-54.3599822380259	49.1493860375294	14.646263279011	-30.0048367614247	69.4453406013638	37.9866110274205	41.0310042119957	226.73898847108	34.9422178428453	-18.8420617513158	26.8238360173116	20.7350496481613	-5.64969128482342	8.55747690986065	18.7054541917778	25.8090382891199	-2.60529810024826	60.3121610476383	9.57227463805237	-3.62009582843998	-41.1676117715336	35.4496167069412
-20.3494256466586	-30.5246849356318	239.119686222159	-45.7875738690917	0.00109293128786283	83.4382191008684	3.05367071797983	65.1227523807166	-43.752522011297	-33.5772627223238	36.6320263715915	-35.6123145801185	25.4392411537209	-11.1916922865827	29.5093448693102	-3.05148485540411	60.0351227362299	-38.6648923668104	-14.2442700732747	5.08872257577448	-9.15664042878805	-40.6999442246051	-30.5246849356318	-42.7349960823997	NaN	NaN	NaN	34.2535835410405	27.1466069563512	4.81039483304197	-26.6633586134392	6.84095957152463	-27.6786409826805	30.1924540640752	13.9479361562139	52.5286661873844	-23.6175115057152	-29.7092057211632	-42.9078765213005	-66.259371013851	0.749265356076658	129.690126249725	-29.7092057211632	16.9937832639379	85.0177020031069	-63.213523906127	118.522020188071	63.696772249039	58.6203604028324	31.2077364333165
13.4391708348755	62.3035612011679	-13.0290406135328	-6.92099181774626	-37.461235796679	9.36713830435119	-22.1911138072126	68.4116099969544	-13.0290406135328	195.662626575841	63.321569333799	22.6012440285554	-32.3711951335235	18.529211498031	7.33112203908901	-28.2991626029992	5.29510577382682	-31.3531870008924	-32.3711951335235	112.185959700091	-4.88497555248408	16.4931952327688	-2.8489592872219	-25.2451382051059	NaN	NaN	NaN	36.611593597481	54.8954081189705	21.3750814962398	-32.4605945948125	107.715316736607	-24.3344548074838	11.217406762079	-31.4448271213964	-0.97180291891397	27.4696863367363	106.699549263191	4.10703444816643	48.800803278474	44.7377333848097	0.0439645545021104	30.5169887569845	-4.01910533916221	-38.5551994353089	-15.1925475467391	-15.1925475467391	88.4157347417011	-48.7128741694697	33.0564074405247
-31.1639838961659	-2.64624167501489	-14.8681311983653	-8.75718643669011	2.44621229304779	-70.8851248470548	-9.77567723030264	53.3707519736746	-44.4043642131289	-55.6077629428667	34.0194268950364	21.797537371686	8.557157054723	-38.2934194514536	52.352261180062	-1.62775088140236	51.3337703864495	-18.9420943728155	31.9824453078113	-60.7002169109294	21.797537371686	19.7605557844609	-57.6447445300918	-6.72020484946503	-25.0530391344907	NaN	NaN	-54.5234217509914	125.353366573293	4.41925464905677	-33.1821078820084	110.109570952591	88.7682570836084	-8.79203488888505	-2.69451664060421	16.6142911456184	-14.8895531371659	20.679303311139	-33.1821078820084	-20.9870713854467	16.6142911456184	30.8418337249404	-45.3771443785701	53.1994006353035	171.0847534354	50.1506415111631	-29.1170957164879	47.1018823870227	54.2156536766836	-32.6739813613183
3.67051172945791	0.613589991980879	205.427346402942	-13.6520447829119	-35.0504969452511	65.8279203914908	-44.2212621576822	80.0935551663836	-25.87973173282	-23.8417839078353	50.5433117041056	-1.42435783300381	-7.53820130795786	-21.8038360828507	-4.48127957048083	12.841276941889	18.955120416843	48.505363879121	-44.2212621576822	-8.5571752204502	-6.51922739546552	3.67051172945791	-39.1263925952205	-24.8607578203277	-6.51922739546552	NaN	NaN	-42.038223900405	9.81546886334103	17.9493814537326	-30.8540940886166	220.280457139722	42.3511192249072	84.0374212506638	-15.6030079816325	-36.9545285314103	-30.8540940886166	-45.0884411218018	6.76525164194421	-33.9043113100135	17.9493814537326	119.623288833627	55.5687271842934	-32.8875722362145	-32.8875722362145	59.6356834794892	16.9326423799336	-36.9545285314103	101.321985505246	1.17318673605003
24.2656655131232	172.087001551875	143.542191834047	-13.4542616140066	-18.5515490636188	119.075212075909	-31.8044964326103	-43.018528821757	18.1489205735887	-11.4153466341618	-24.6682940031533	-44.0379863116795	35.47969790227	-2.2402292248599	1.83760073482981	-22.6293790233085	-8.35697416439448	-4.27914420470476	-35.8823263923	11.0127181441317	60.9661351503307	47.7131877813391	-33.8434114124552	59.9466776604082	-39.9601563519898	NaN	NaN	3.01014027004995	95.5776672619166	-72.2645520090504	20.3029749828162	-71.2473264377112	33.5269074102258	90.4915394052206	15.2168471261203	46.7508398376353	-21.4032734420907	13.1823959834419	-42.7650104402138	-34.6272058695002	109.818825260665	132.197787830128	5.04459141272834	23.3546516968338	44.7163886949569	54.8886444083488	46.7508398376353	36.5785841242433	-46.8339127255705	-50.3942022252577
39.7806687500136	-17.3360567371197	93.837569657479	-41.8146533744625	45.9003179093493	14.2821305861148	-4.07681689189228	-25.4955889495673	-42.8345949010184	-6.11669994500419	44.8803763827934	88.7378620246993	-14.2762321574518	7.14253990022318	-34.6750626885708	-18.3559982636756	42.8404933296815	66.2991484404684	-32.6351796354589	18.3618966923386	-13.2562906308958	-36.7149457416827	89.7578035512552	98.9372772902588	-28.5554135292351	-27.5354720026792	NaN	4.3399962990482	14.517121645737	-13.9788293249917	36.9067974084524	24.6942469924258	-0.748566374296205	-20.0851045330049	-4.81941651297173	138.67805087534	76.5975862605387	-13.9788293249917	1.28685869504156	90.8455617459031	45.0484976858034	-5.83712904764061	-19.0673919983361	-49.5987680384025	12.4816965763992	207.882503232824	12.4816965763992	108.146674835274	25.7119595270947	20.6233968537503
17.5546491254883	24.6976312868195	29.799761402056	12.4525190102518	27.7589093559614	331.845864224059	16.534223102441	-17.1398356581202	16.534223102441	34.9018915172925	-45.7117643034448	1.22783275673137	-22.2419657733567	-9.99685349678902	-47.7526163495394	-9.99685349678902	-1.83344531241056	29.799761402056	-6.9355754276471	-2.85387133545787	8.37081491806252	-35.5075040729717	13.4729450332991	4.28911082587329	NaN	-17.1398356581202	NaN	48.4355246948549	-17.7474729948675	33.1625252279959	51.4901245882267	0.580126365363324	-1.45627356355121	29.0897253701668	-1.45627356355121	-4.51087345692301	28.0715254057095	-52.3662717864146	-13.6746731370384	139.055321531552	-6.54727338583755	61.6721242327994	53.5265245171412	6.68932615210693	19.9259256900514	-12.6564731725812	-17.7474729948675	120.727722171321	-12.6564731725812	-13.6746731370384
15.7257232905055	14.7048123104533	1.43296956977549	34.102120931444	-0.608852390328787	-17.9643390512152	-57.7798672732486	36.1439428915483	-11.8388731709023	-77.1771758942393	25.9348330910269	238.284316941872	-43.4871135525187	17.7675452506097	14.7048123104533	-13.8806951310066	4.49570250993192	-23.0688939514759	-33.2780037519973	93.3149577744681	-53.6962233530401	-20.0061610113195	-42.4662025724665	-55.7380453131444	-64.9262441336136	0.412058589723353	NaN	-42.9121734403073	45.713670499309	20.2464739649365	276.955815031412	-58.1924913609308	-42.9121734403073	127.208699409301	-87.734439340803	11.0782832125624	24.3212254104361	49.7884219448086	-1.1459711239364	-20.5010404900595	-49.0243006085567	178.143092478046	23.3025375490612	77.292994201931	-11.3328497376854	-14.3889133218101	25.339913271811	13.1156589353122	30.4333525786855	41.129575123122
-5.51147332970761	8.78807624547512	-21.853815701345	-32.0677796836184	-32.0677796836184	-41.2603472676644	11.8522654401571	-4.49007693148027	1.63830145788375	47.6011393781139	-34.1105724800731	0.616905059656417	-51.4743112499378	132.377040430983	55.7723105639326	-7.55426612616228	17.9806438295212	-6.53286972793495	-12.661248117299	-39.2175544712097	-2.44728413502559	-63.7310680286658	-36.1533652765277	-33.0891760818457	-1.42588773679826	NaN	NaN	60.3152024027824	77.6411982463738	-39.5640677543918	23.6248582634123	-24.2764243629876	36.8741492026292	67.4494359854377	20.5673295851314	-26.3147768151749	-18.1613670064259	-81.35029302423	-28.3531292673621	-37.5257153022046	-26.3147768151749	100.063075220433	-33.4490103978302	28.7207393938803	-18.1613670064259	-53.8325349197024	-14.0846621020515	70.5069646637185	64.3919073071568	58.2768499505951
17.1720628729143	18.1939451511454	-20.637581421634	-16.5500523087099	24.3252388205316	-6.33122952639953	12.0626514817591	0.821946421217729	-22.6813459780961	57.0254717239248	0.821946421217729	0.821946421217729	-0.199935857013308	-13.4844054740168	-32.9001687604065	-51.2940497685652	5.93135781237291	-42.0971092644858	83.5944109579317	-9.39687636109264	-3.26558269170642	-16.5500523087099	14.1064160382212	-9.39687636109264	-0.199935857013308	-15.5281700304789	NaN	-39.2717455050281	25.9868182893099	117.756673625098	-56.6060515128991	-18.8784443192975	45.3604544157539	-89.2353334100681	52.4981098307596	-29.0750949121628	-24.9964346750167	-31.1144250307358	3.55418698500619	6.61318216286578	140.189304929401	-6.64246360785912	135.090979632969	201.369208486593	44.3407893564674	87.1667218465017	6.61318216286578	47.399784534327	9.67217734072537	-43.8602382718175
81.7943039897583	37.8324532986852	-83.8294125673079	-5.10702877166535	-17.3754522203369	-26.5767698068406	-17.3754522203369	36.8100846779625	-33.733350151899	41.9219277815757	14.3179750220646	-5.10702877166535	-37.8228246347895	-47.0241422212932	-4.08466015094272	15.3403436427873	-33.733350151899	254.574600891883	18.4074495049552	-57.2478284285195	55.2127198509699	11.2508691598968	-31.6886129104538	-51.1136167041838	-74.6280949808043	-40.8899304969574	NaN	-68.5636191920055	25.2905820777763	2.84718612195888	-19.5962098338585	-1.23343132455337	-44.079914512932	321.135346949914	-13.4752836640901	-20.6163641954866	58.9556760115023	-59.382229937353	37.532434417313	17.1293471847518	1.82703176033082	-10.4148205792059	-26.7372903652549	-5.31404877106562	13.0487297382395	12.0285753766115	9.98826665335532	163.011420897565	-1.23343132455337	-13.4752836640901
-14.1102164626337	-45.8187346798794	42.1468319873185	164.889483150851	30.8954222973281	2.25547035917062	-28.4301924317124	3.27832578553339	129.089543228154	-23.3159152998986	-40.7044575480656	-28.4301924317124	-46.8415901062422	-21.270204447173	-44.7958792535167	5.32403663825892	26.804000591877	-29.4530478580752	5.32403663825892	-16.1559273153592	77.9467719100154	21.6897234600632	-66.2758432071348	36.0096994291419	52.3753862509462	248.763628112598	NaN	-27.4591734778755	-14.1907997385545	-46.85141201996	-2.96371426682135	72.5639516339288	-65.2230064282505	155.236126471236	5.20143880353001	-7.04629080199704	-10.1082232033788	6.22208293732394	6.22208293732394	-17.2527321399362	-40.7275472171964	99.1006991125707	-36.6449706820207	-16.2320880061423	47.0478482890808	-46.85141201996	62.3575102959896	37.8620510849355	-33.583038280639	1.62918433525129
-27.2153528418195	19.8584111655947	-43.5888359748331	42.3719504734884	51.5820347358086	-26.1920101460061	-28.2386955376328	-30.2853809292595	-21.0752966669394	-44.6121786706465	13.7183549907146	-42.5654932790197	4.50827072839442	-14.9352404920593	18.8350684697813	-4.70181353392575	-66.1023752827268	-20.051953971126	2.46158533676771	19.8584111655947	-51.7755775413399	-24.1453247543794	9.62498420746117	5.53161342420777	39.3019223860484	-3.67847083811239	NaN	40.2342531528776	0.410012470894241	-9.80133129371688	55.5512687997943	72.9105531996332	-63.9214532461558	420.096241196411	-88.4286782812225	-23.0760781877113	38.1919843999554	-24.0972125641725	-21.0338094347891	85.1641657171666	46.3610594116443	-69.0271251284614	-33.2874219523225	-47.583303222778	122.946137646228	-44.5199000933947	-38.393093834628	-6.73792816433355	11.6424906119665	24.4066703177304
14.9538619435551	-9.61806837014616	104.027109330722	-22.9278639567343	-41.3568116920103	-28.0470161054221	-45.4521334109605	-50.5712855596482	-42.3806421217478	65.1215530006951	23.1445053814555	85.5981615954462	27.2398271004057	-33.1661682541098	62.0500617114825	26.2159966706682	-12.6895596593588	29.2874879598808	27.2398271004057	-17.8087118080466	-55.690437708336	35.4304705383061	-2.4512553619833	23.1445053814555	23.1445053814555	14.9538619435551	NaN	11.959982470868	-16.6455200577545	28.3059839157951	-47.2942727669929	-12.5590196965228	-65.683524392536	544.226654521308	188.701123094143	147.836119481825	-44.2293974960691	1.7437315677885	-38.0996469542214	51.8033609928779	-18.6887702383704	77.3439882505765	16.0464828320997	-45.251022586377	27.2843588254871	0.722106477480549	7.87348210963617	85.5169889730401	30.349234096411	13.4924201063299
-29.9037911315576	-23.7578793587588	-25.8065166163584	-47.3172078211542	70.4794344908229	3.89872361883584	57.1632923164255	-34.0010656467568	-43.219933305955	28.4823707100311	4.92304224763565	14.1419099068339	-44.2442519347548	-48.341526449954	39.7498756268289	139.10878262041	-22.733560729959	-16.5876489571602	65.3578413468239	-23.7578793587588	49.9930619148269	-36.0497029043564	-18.6362862147598	31.5553265964305	67.4064786044235	99.1603560972174	NaN	-14.2972435536571	78.7153375636202	32.7201051429886	14.3220121747359	66.4499422514518	-5.09819706953075	590.795591846652	-29.6289876938676	7.16719824263768	7.16719824263768	-9.18666217358689	-38.8280341779939	57.2508957673254	74.626872459564	-38.8280341779939	-53.1376620421904	-17.3635923816992	-39.850150454008	-14.2972435536571	38.8528027990728	-68.469406182401	-48.0270806621202	-5.60925520753777
66.6191624356336	81.9912718406206	60.4703186736388	19.4780269270068	-25.6134939942885	-29.7127231689517	135.281251111242	191.645652262861	-22.5390721132911	59.445511379973	5.13072481568555	-13.3158064702989	58.4207040863072	6.15553210935135	21.5276415143384	22.5524488080042	-27.6631085816201	-36.8863742246123	42.0237873876544	-10.2413845893015	-12.2909991766331	40.9989800939886	-19.4646502322937	50.2222457369808	42.0237873876544	-24.5886867006227	NaN	-33.4214745336715	-33.4214745336715	-50.8058094160966	-37.5119062707127	-28.30843486237	71.9071426951396	375.621699170449	-8.87888411142425	0.324587296918472	17.7089221793436	44.2967284701115	90.314085511825	2.36980316543908	8.50545077100089	-28.30843486237	-37.5119062707127	-71.2579681013027	-20.1275713882876	51.4549840099336	17.7089221793436	-20.1275713882876	-3.76584444012274	4.92632300108983
26.8698305588453	11.4903841838075	-66.4321441163843	-33.6226585163036	-12.0914335912506	18.6674591588251	-41.8250299163237	7.38919848379737	-47.9768084663389	16.6168663088201	-7.99024789124048	36.097498383868	-31.5720656662985	62.7552054339336	4.3133092087898	-68.4827369663893	11.4903841838075	-33.6226585163036	191.942554984251	-26.4455835412859	16.6168663088201	25.8445341338428	-39.7744370663187	-38.7491406413162	5.33860563379232	-53.1032905913515	NaN	14.9604916997325	-15.7325102721368	2.68329091098477	-15.7325102721368	176.610302084911	-14.7094102064078	506.048523249641	-24.9404108636976	-41.3100119153612	-7.54770974630499	-5.50150961484704	-15.7325102721368	-2.43220941766011	-32.1021113238004	-28.0097110608845	27.2376924884802	5.7525911081717	-77.1185142158754	130.570799127107	-31.0790112580715	-1.40910935193113	-17.7787104035948	24.1683922912933
-14.9690354836038	4.52089896248223	-42.6652581175155	-14.9690354836038	-4.71117524882169	-12.9174634366474	-35.4847559531681	-3.68538922534347	-23.1753236714295	10.6756151033515	-23.1753236714295	-43.6910441409938	-4.71117524882169	-12.9174634366474	-56.0004764227323	-24.2011096949077	20.9334753381336	9.64982907987329	30.1655495494375	-4.71117524882169	28.1139775024811	-0.608031154908836	68.1196324181314	124.537863709433	-45.7426161879502	-50.8715463053413	NaN	-3.14447549199816	-46.1353676783496	NaN	-14.4039948741378	-8.26243884751619	-63.5364430871109	446.212707122485	-0.0736974786873435	-51.2533310338676	19.3745632722812	91.0260502495336	42.9171947076641	-35.8994409673135	-41.0174043228316	-29.7578849406919	15.2801925878667	-48.1825530205568	-2.12088282089455	-49.2061456916604	-8.26243884751619	-12.3568095319306	55.2003067609074	12.7212109101077
-6.5603499204116	-5.53407383064921	18.0702762338858	-36.322356523521	18.0702762338858	8.83379142602429	-11.6917303692236	29.3593132212722	4.72868706697472	-28.1121478054219	4.72868706697472	138.144578736086	-73.2682957549672	61.1738720039063	45.7797306574704	-43.5062891518578	46.8060067472328	-15.7968347282731	14.9914479645987	7.8075153362619	-19.9019390873227	53.9899393755696	14.9914479645987	128.908093928224	318.769170534267	3.70241097721233	NaN	-20.2427998019755	-24.3391428062517	-24.3391428062517	-18.1946282998374	-41.7486005744256	-35.6040860680113	208.128322686423	-71.4470873554281	13.5520299833032	-33.5559145658732	-69.39891585329	-22.2909713041136	-10.001942291285	-30.483657312666	67.828574789963	-41.7486005744256	-44.8208578276327	47.3468597685819	136.442320111589	11.5038584811651	2.28708672154364	86.2621183092059	0.238915219405538
1.85637393311005	80.9174040216018	-39.2142910479246	-19.7057251819332	57.3017716575069	23.4184730481533	-20.732491806459	-9.43805893667449	-48.4551906686574	-10.4648255612004	14.1775734274205	-29.9733914271918	65.5159046537138	-2.25069256499342	-14.5718920593038	-41.2678242969764	73.7300376499207	-41.2678242969764	56.275005032981	-52.5622571667609	-18.6789585574073	1.85637393311005	-63.8566900365454	320.154027536129	-42.2945909215022	-9.43805893667449	NaN	-35.3084464777858	36.412104964019	NaN	14.8959395314776	85.5919116669709	80.4690151354134	204.443111199105	5.67472577467408	-34.2838671714743	-24.0380741083594	21.0434153693466	-42.4805016219663	-34.2838671714743	42.559580801888	-26.0872327209824	94.8131254237744	34.362946351396	-26.0872327209824	93.7885461174629	-3.54648798212941	17.9696774504121	45.6333187208225	-31.7224189056956
89.3799849987247	-24.6456117581953	-37.9999609279247	-58.5451134967391	-20.5365812444324	-28.7546422719582	-39.0272185563654	45.2079069757737	-22.5910965013138	-19.5093236159917	31.8535578060443	10.2811476087892	-13.3457778453474	-16.4275507306695	-4.10045918938087	1.03582895282273	29.7990425491629	-36.9727032994839	-25.672869386636	92.4617578840469	-43.1362490701283	-6.15497444626231	-61.6268863820612	271.204585232732	-36.9727032994839	-32.8636727857211	NaN	-27.8370084221917	-5.28539499678574	-39.1128151348946	-70.8900885979666	-13.4859816969333	90.0464253924303	15.2160717535833	-40.1378884724131	24.4417317912494	-30.912228434747	25.4668051287678	43.9181252040999	54.1688585792845	179.227805756536	-42.18803514745	23.4166584537309	15.2160717535833	-62.689501897819	-39.1128151348946	-35.0125217848208	12.1408517410279	-20.6614950595625	0.352508359565748
27.9637245801455	217.069559381326	43.3799611128504	2.26999702563739	39.2689647041291	-28.5624760397724	1.24224792345706	-2.86874848526424	12.5474880474407	36.1857173975882	17.6862335583423	-6.97974489398555	-9.0352430983462	-36.784468857215	57.768448543375	-22.3959814266904	-10.0629922005265	-38.8399670615757	-38.8399670615757	-12.1184904048872	-31.6457233463134	27.9637245801455	-20.3404832223298	-9.0352430983462	-25.4792287332314	18.7139826605226	NaN	15.5365128470533	40.1501411361431	19.6387842285682	6.30640223864457	46.3035482084156	-27.537336658854	-3.94927621514288	-66.5089147832463	5.28083439326582	-10.1026832874153	-78.8157289277912	17.5876485378108	-4.97484406052163	-23.435065277339	-10.1026832874153	-25.4862009680965	85.2751263328079	32.9711662184919	59.6359301983393	199.113157169849	39.1245732907644	67.8404729613692	37.5862215226963
-29.3983668887353	-70.5280087455091	-12.9465101460258	-30.4266079351547	-4.72058177467106	31.267854850006	16.8724802001352	-32.4830900279934	109.414174377876	35.3808190356834	-55.104393049219	-27.3418847958967	-17.0594743317032	6.59006973594173	19.9572033393932	-44.8219825850255	-7.8053049139291	37.4373011285221	-23.2289206102193	-8.83354596034845	-35.5678131672514	41.5502653141995	-9.86178700676779	58.002122056909	-11.9182690996065	51.8326757783929	NaN	-25.1852499641883	-64.1756375263248	-59.0453233734121	-30.315564117101	-7.74218184428506	-59.0453233734121	-5.69005618311997	-6.71611901370251	-73.4102030015677	-21.0809986418581	-4.66399335253743	-25.1852499641883	-30.315564117101	38.4306455319293	-28.2634384559359	-26.2113127947708	-38.5240667617613	-50.8368207287518	32.274268548434	160.532122371252	17.9093889202785	-18.0028101501105	-3.12489910666362
-2.45925486944775	3.71314590155464	37.6613501420678	-44.6373268046307	-29.2063248771248	-22.0051906442886	-7.6029221786164	43.8337509130702	1.65567897788718	-16.86152333512	0.626945516053444	-35.3787256481271	-10.6891225641176	-10.6891225641176	-56.9821283466355	-17.8902567969537	-28.177591415291	112.75889285593	-46.6947937282982	-15.8327898732863	-35.3787256481271	33.5464162947328	-46.6947937282982	35.6038832184003	-38.4649260336283	-41.5511264191295	NaN	-31.0433580779285	-45.4151741914272	-77.2384812998886	-85.4509476504593	-3.32628414475237	-27.9636831964645	-7.43251732003772	-26.9371249026431	-58.7604320111046	105.488895000309	45.9485139586718	-78.26503959371	-28.9902414902858	-28.9902414902858	70.5859130103839	-47.4682907790699	55.1875386030638	-7.43251732003772	57.2406551907065	177.347975567803	16.178323437853	46.9750722524931	-18.7246585520724
-6.37111916277759	-9.4587982100798	86.2592522562884	25.5348976593452	10.0965024228341	-41.3648150322025	-26.9556461447923	-27.984872493893	21.4179922629422	4.95037067733048	-8.42957186097906	-24.8971934465908	-76.3585109016275	-4.31266646457613	-13.5757036064827	-36.2186832866989	-41.3648150322025	270.49076874532	203.591056053772	-6.37111916277759	44.0609719431584	-39.3063623340011	-36.2186832866989	29.6518030557481	-6.37111916277759	-22.8387407483893	NaN	-0.960228176167797	23.6890734827433	-13.2848790056234	16.4996938322276	-34.8530179571706	-20.4742586561391	13.4185311248637	-18.4201501845632	43.2031039627147	33.959615840623	-28.6906925424428	-27.6636383066549	-29.7177467782308	23.6890734827433	-47.1776687866262	-26.6365840708669	52.4465920848063	17.5267480680156	37.0407785479869	-20.4742586561391	-48.2047230224142	9.31031418171185	-43.5829789613683
79.298880912676	89.596078001665	30.9020545944276	1.04018303635951	21.6345772143375	8.24822099865182	-51.4755221174844	-16.4650520149218	-1.01925638143829	110.190472179643	-45.297203864091	-19.5542111416185	-7.1975746348317	-18.5244914327196	-1.01925638143829	-40.1486053195965	-20.5839308505174	304.807497161535	76.2097217859793	-4.10841550813499	-33.9702870662031	-7.1975746348317	-27.7919688128097	25.7534560499331	-37.0594461928998	17.5156983787419	NaN	10.6560709490008	-38.6663605954758	-35.583708623946	-15.0326954804141	-2.70208759429495	-40.721461909829	26.0693308066497	-27.3633033665332	36.3448373784157	-23.2531007378269	-63.3275763677141	-50.9969684815949	8.6009696346476	49.7029959217114	151.430510982194	-2.70208759429495	-6.81229022300133	144.237656381958	-28.3908540237098	54.8407492075944	-49.9694178244183	75.3917623511263	-26.8495280379449
15.6700886539194	164.020838688683	9.48880740247095	-45.1125103186574	29.0628646987245	-19.3571717709553	18.7607292796437	12.5794480281952	-30.6895207319442	-20.3873853128634	5.36795323483863	28.0326511568164	-5.96439572615027	-18.3269582290472	-26.5686665643119	10.519020944379	-42.0218696929331	326.79457831016	57.9088438721508	23.9117969891841	-49.2333644862897	27.0024376149083	-3.90396864233411	-17.2967446871392	23.9117969891841	-36.8708019833927	NaN	31.5360328896035	-8.55782189902355	-49.6797242463333	7.89093903990036	-59.9601998331608	-33.2309633074094	-18.838297485851	-40.4272962181886	-74.3528656547192	-58.932152274478	-52.7638669223816	-40.4272962181886	-47.6236291289678	-8.55782189902355	-35.2870584247749	88.0786486171544	7.89093903990036	46.9567462698447	150.789549696802	49.0128413872101	69.573792560865	-30.1468206313612	-13.6980596924373
318.912231092176	1.45421365887157	-17.0985276196982	-38.7433924446962	2.48492150768101	-35.6512688982679	30.3140334255356	-28.4363139566019	-18.1292354685076	-15.0371119220793	7.63846075172816	4.54633720529987	-24.3134825613642	-41.8355159911245	-42.866223839934	20.0069549374413	-38.7433924446962	270.468962198133	71.5423473779129	-33.5898532006491	30.3140334255356	-26.3748982589831	27.2219098791073	31.3447412743451	-32.5591453518396	16.914831391013	NaN	-52.4753851764752	95.635086327996	-65.8464694095178	-25.7332167103902	-23.6761268283836	32.8938449267964	-1.04813812631161	-38.0757560024294	16.437125870744	21.5798505757604	-11.3335875363443	65.8072830389011	-3.10522800831816	-16.4763122413607	38.0365696318127	-30.8759414154065	9.23731128372111	-8.24795271333452	1.00895175569493	28.7796651627833	55.5218336288684	104.891990797025	47.8077465713438
-32.3681597021116	-36.4929702232532	-57.1170228289614	-5.55689131469091	20.2231744424443	-29.2745518112553	-25.1497412901137	-51.9610096775344	8.87994550930483	14.0359586607319	-40.6177807443949	-17.9313228781158	-85.9906964769529	32.5976060058693	90.3449533018522	-5.55689131469091	-13.8065123569742	7.84874287901942	-22.0561333992575	-6.58809394497633	-2.46328342383468	-39.5865781141095	51.1592533510066	-12.7753097266888	99.6257769744209	-4.5256886844055	NaN	-23.3734256178485	-49.0994957387582	10.5849869417523	67.1823412077538	-11.0249119598118	-34.6928964710488	51.7466991352079	-33.6638536662124	-29.5476824468669	-42.9252389097399	-17.1991687888302	36.3110570626621	13.6721153562615	74.3856408416085	1.32360169822483	17.7882865756071	-29.5476824468669	1.32360169822483	34.2529714529893	-15.1410831791574	-55.2737525677766	14.7011581610979	-42.9252389097399
-36.3037821507188	18.3762058613303	2.90073755603338	-24.955105393501	102.975432596953	-32.1769906026396	-28.0501990545604	12.1860185392115	119.48259878927	139.084858642646	-30.1135948286	17.3445079743105	-38.3671779247584	82.3414748565575	26.6297889574886	-46.6207610209167	73.0561938733793	153.528629060923	-49.7158546819761	18.3762058613303	-13.6064286362833	54.4856319070231	-38.3671779247584	-14.6381265233031	-1.22605399204579	26.6297889574886	NaN	-64.2520772575918	-2.47960820469231	62.3814843008521	-15.8636431661539	2.66809754971597	-35.4249250329054	15.0225913602959	-76.6065710681717	6.7862621532426	66.4996489043787	10.9044267567692	36.6429555288107	-24.0999723732071	-35.4249250329054	-5.56823165733729	-17.9227254679172	-11.7454785626272	8.84534445500592	3.69763870059763	4.72717985147929	1.63855639883432	64.4405666026154	5.75672100236095
-16.5027334935149	97.0385646732286	29.9459793928801	-1.01982919804992	-9.27737815563127	45.4288836883452	-41.275380366259	-8.2451845359336	12.3986878580198	7.23771975953142	-43.3397676056543	-43.3397676056543	-52.6295101829333	-48.5007357041427	9.30210699892676	-46.4363484647473	-56.758284661724	138.326309461135	-5.1486036768406	4.14113890043842	-3.08421643744526	-7.21299091623593	-16.5027334935149	-37.1466058874683	-6.18079729653826	-15.4705398738173	NaN	-24.8272231753363	-37.1877029334162	-34.0975829938962	-60.8786224697361	56.5459352320233	-32.0375030342163	-31.0074630543763	-64.9987823890961	47.2755754134634	28.7348557763435	-81.479422066536	-16.5869033366163	-55.7284225705361	10.1941361392235	-32.0375030342163	39.0352555747434	6.07397621986356	-52.6383026310162	23.5846558771435	-1.13630363901641	-58.8185425100561	-31.0074630543763	-25.3422431652563
81.8017801944179	-33.8594806541913	34.2980480601677	168.547725830875	-20.4345128771206	-31.7941009961804	34.2980480601677	-2.87878578402809	-18.3691332191097	-21.467202706126	-60.7094162083327	-28.6960315091641	-18.3691332191097	-18.3691332191097	-27.6633416801586	22.9384599411079	53.9191548112711	115.880544551597	113.815164893587	18.8077006250861	53.9191548112711	-23.5325823641369	11.5788718220481	-57.6113467213164	-37.990239970213	-34.8921704831967	NaN	17.7274712332773	-42.0438077267161	-80.1737615460222	-3.91385390740996	-36.8911112646477	49.6741892981014	120.781400474645	-55.4408185280939	24.9412462801731	-21.4330218784425	10.5136961863815	-57.5018971129213	-24.5246397556836	-10.097089661892	34.2160999118962	-24.5246397556836	86.7736038249938	-21.4330218784425	0.208303262244756	51.7352678829287	16.6969319408636	36.2771784967235	41.9451446049988
-3.70634403674638	-29.5360069275172	-37.8014990525638	78.9485772137202	32.4551840103327	26.2560649165477	40.7206761353794	-35.7351260213022	-13.0050226774239	-20.2373282868397	59.3180334167344	-33.6687529900405	-27.4696338962555	175.034923167388	2.49277505703861	-37.8014990525638	-2.67315752111555	320.714221871335	-24.370074349363	35.5547435572252	-19.2041417712089	-13.0050226774239	53.1189143229494	-66.7307214902271	-45.0338046619797	-51.2329237557646	NaN	10.8335661976909	38.6716216089623	60.3234424843957	38.6716216089623	-66.4943655002854	-71.6495609468171	33.5164261624306	-18.0355283028869	-48.9667009820774	-18.0355283028869	80.9442242705227	-11.8492937670488	-47.9356618927711	76.8200679132973	50.0130515913322	-32.4700755531758	-26.2838410173377	-27.3148801066441	-18.0355283028869	-21.128645570806	-62.37020914306	-70.6185218575108	10.8335661976909
3.73477071813611	-42.7809948936942	-26.2420560094879	-3.50101504370415	-42.7809948936942	1.66740335761032	68.8568425746985	-39.6799438529055	15.105291201028	-20.0399539279105	69.8905262549614	-63.4546684989521	8.90318911945059	48.1831689694406	12.0042401602393	330.378813681211	-2.46733136344126	0.633719677347428	-26.2420560094879	109.170506104951	1.66740335761032	5.8021380786619	1.66740335761032	123.642077628632	-25.208372329225	-10.7368008055444	NaN	-41.4547613080187	-28.0447494821195	-13.6031982849973	0.83835291212486	-86.8424936418312	37.9737702761533	-1.22472583032117	-22.8870526260044	-48.6755369065798	46.2260852459374	-54.8647731339178	13.216825366801	-29.0762888533425	43.1314671322684	-19.7924345123354	-19.7924345123354	-8.44550142888226	77.1722663826278	184.452360989821	-17.7293557698894	-41.4547613080187	17.3429828516931	-2.77203488715569
-0.192944378005517	-16.7398455554776	47.3793965072267	16.3539567994666	15.3197754758746	100.122644010419	-35.3551093801337	-37.4234720273177	-3.29548834878153	-16.7398455554776	-19.8423895262536	-18.8082082026616	-51.9020105576058	-0.192944378005517	-6.39803231955755	-21.9107521734376	-46.7311039396458	51.5161218015948	10.1488688579145	-3.29548834878153	3.94378091636251	16.3539567994666	-46.7311039396458	-18.8082082026616	17.3881381230586	83.575742832947	NaN	-16.3908458310378	57.9160441676052	71.3325659729157	-5.03840430346734	-63.8646922190597	-2.97432402572725	-41.1598091639188	-48.3840901360091	24.8907597237639	190.017181942971	-37.0316486084386	-42.1918493027888	40.3713618068145	18.6985188905436	-31.8714479140884	22.8266794460238	127.062733471898	-46.320009858269	34.1791209735942	46.5636026400347	47.5956427789048	40.3713618068145	82.1689874310512
-16.5405964683322	3.11831301155535	-1.02040477368413	-14.4712375757124	-2.05508421999399	-9.29784034416308	16.5691458135837	14.4997869209639	1.04895411893561	-6.19380200523347	36.2280552934712	-24.8180320388111	-28.9567498240506	-10.332519790473	128.31452601505	105.551578196232	4.15299245786522	-45.5116209650085	-6.19380200523347	-27.9220703777407	33.1240169545416	-28.9567498240506	-57.9277743207269	-22.7486731461914	-39.3035442871493	-12.4018786830927	NaN	32.4458683920477	-24.3439082204874	17.9902888906751	132.6023835087	-83.1987676189328	-9.88832871911482	223.466026088757	-24.3439082204874	-27.4415323993529	-26.4089910063978	-14.0184942909356	-35.7018635429944	-27.4415323993529	19.0228302836303	40.7061995356892	60.3244860018376	-12.9859528979804	-17.1161184698011	-61.515398366874	13.8601233188544	8.69741635407847	4.56725078225774	23.152995855451
39.5584593034447	-10.1300870538126	-38.0798943797698	-25.6577577904555	-11.1652651029221	21.9604324685827	-16.3411553484697	-48.431674870865	-34.9743602324412	-26.692935839565	-7.02455290648399	-36.0095382815507	-52.5723870673031	-4.95419680826494	49.9102397945399	71.6489788258399	0.221693437282687	2.29204953550174	57.1564861383066	21.9604324685827	-20.4818675449078	-31.8688260851126	46.8047056472113	-46.361318772646	26.1011446650208	-31.8688260851126	NaN	-12.6768802988362	-20.9412253723367	-6.47862149371082	12.1161549216653	25.5457156661035	-8.54470776208595	-47.8003468612132	-72.5933820817147	12.1161549216653	-51.9325193979635	-31.2716567142123	-31.2716567142123	74.0987429729189	-95.320331033841	14.1822411900404	-20.9412253723367	110.255252669483	6.95093925072746	-9.57775089627351	-50.8994762637759	38.9752764105418	48.2726646182299	5.9178961165399
43.9277517776106	34.6066575834424	186.851196088189	0.429312204825853	-4.7490734586009	-53.4258986948124	370.166048573496	-7.85610485665695	-20.2842304488812	196.172290282357	72.9267114928004	10.7860835316794	-3.71339632591555	8.71472926630866	-9.92745912202765	-5.78475059128625	73.9623886254857	-21.3199075815665	212.743124405323	2.50066647019655	-8.8917819893423	-30.6410017757347	-42.0334502352735	-2.6777191932302	28.3925947873303	45.9991060429813	NaN	296.662556440698	115.792117867105	-21.6694154488253	207.777655198818	-92.9840455149848	295.629011077421	25.8736712619477	121.993390046771	-51.6422309838779	-76.447319702542	96.1547559648295	-13.4010525426039	5.20276399639418	-33.0384144448797	-58.8770485268216	27.940761988503	-24.7700515386584	-46.4745041674895	-26.8371422652137	-20.6358700855477	-20.6358700855477	9.33694544950488	-8.23332572621558
-3.5075755262593	-21.1225793877213	-0.399045433060117	93.8930340606483	61.7715564309235	14.1074283352027	-4.54375222399236	-55.3164104129123	-21.1225793877213	-50.135526924247	12.0350749397366	92.8568573629152	44.1565525694615	-40.8099366446494	23.4330186148003	-6.61610561945848	-32.520523062785	52.4459661513259	64.8800865241226	-23.1949327831874	7.89036814880436	-8.68845901492459	47.2650826626606	-55.3164104129123	-8.68845901492459	31.7224321966647	NaN	8.62312851781787	44.8148113506271	21.0317054890668	-45.1473716909273	-20.3302177484295	-31.704746638741	30.3381382175034	15.8614650843797	83.0745903453112	23.0998016509416	-15.1599773437425	-32.7387947196784	14.8274170034423	37.5764747840653	30.3381382175034	4.48693619406824	12.7593208415675	-47.2154678528021	39.6445709459401	-22.3983139103043	12.7593208415675	28.2700420556286	65.4957729693753
140.796511475012	-13.6683235224956	-15.741677012395	1.8818276517501	18.4686555709455	-25.0717677169424	16.3953020810461	-8.48493979774702	-21.9617374820933	26.7620695305432	7.06521137649867	-12.6316467775459	-26.1084444618921	27.7987462754929	30.9087765103421	-22.998414227043	-10.5582932876464	138.723157985112	51.6423114093363	-4.33823281794817	25.7253927855935	-54.0987165755344	-46.8419793608864	0.845150906800393	-46.8419793608864	3.95518114164953	NaN	-41.7498449727952	-47.9571527000754	15.1504758606065	-15.8860627757945	28.5996426030469	49.2906683606475	65.8434889667279	84.4654121485685	24.4614374515267	-14.8515114879144	-34.507985957635	-0.36779345759401	14.1159245727264	-22.0933705030747	-27.2661269424748	-38.6461911091551	38.9451554818472	23.4268861636467	109.294643057689	27.5650913151668	135.15842525469	15.1504758606065	-4.50599860911413
-5.16969222845761	-15.5414649787947	-12.4299331536936	-9.31840132859246	-9.31840132859246	-29.024769554233	-16.5786422538285	52.9122351734303	28.0199805726212	24.9084487475201	-35.2478332044353	-35.2478332044353	26.9828032975875	-24.8760604540982	67.4327170239023	-20.7273513539633	-41.4708968546376	39.428930597992	-21.764528628997	29.0571578476549	5.20208052187952	-11.3927558786599	8.31361234698066	-3.09533767839018	-49.7683150549073	1.05337142174467	NaN	-64.2253845349589	0.983079508713812	-22.8231851421508	-21.7881301573306	13.4037393265562	85.8575882639704	215.239461366496	14.4387943113764	116.909237808576	33.0697840381401	27.8945091140391	203.853856533474	-5.2272504002074	35.1398940077805	-45.5943948081953	36.1749489926007	-36.2788999448135	13.4037393265562	5.12329944799462	39.2801139470613	-8.33241535466801	-61.1202195804983	155.206272246924
-45.4337298902131	85.3137344840737	15.789289142191	-8.07731149755973	-1.85124176545083	64.5601687103774	-57.8858693544309	-18.4540943844079	-51.659799622322	-10.1526680749294	-35.056947003365	94.6528390822371	-56.8481910657461	25.1283937403544	-23.642485827832	-64.1119390865398	-18.4540943844079	-49.5844430449524	28.2414286064088	56.2587424008989	12.6762542761366	-52.6974779110068	-9.11498978624455	22.0153588742999	38.618211493257	57.2964206895837	NaN	45.8287537716627	-20.4470332666715	9.58418273507368	-54.6204859583127	310.931901925	-35.9804208537811	45.8287537716627	-22.5181516116195	28.2242478396052	-34.9448616813072	9.58418273507368	-2.842527334614	-1.80696816214003	-47.3715717509949	-42.193775888625	-73.2605510628442	81.0377656357778	-76.3672285802661	-15.2692374043017	-5.94920485203592	-58.7627226482086	18.9042152873394	120.389014189789
-17.2168199238365	-30.7131571496902	-19.2931794970448	-8.91138163100348	25.3485513269328	-44.2094943755439	28.4630906867452	28.4630906867452	34.6921694063699	7.69949495466259	465.536780847084	-37.9804156559191	22.2340119671204	-16.1786401372324	36.7685289795782	-28.6367975764819	38.8448885527865	-21.369539070253	34.6921694063699	-19.2931794970448	7.69949495466259	-20.3313592836489	65.8375630044938	29.5012704733493	-17.2168199238365	17.0431130340998	NaN	-25.3210123199817	22.3379248517227	1.61664782054688	-42.9340977964811	148.737714741895	-63.6553748276569	76.2132451327798	86.5738836483677	125.944310007602	-36.7177146871283	-74.0160133432448	84.5017559452501	86.5738836483677	-28.429203874658	-32.5734592808932	-45.0062254995987	97.9705860155144	-30.5013315777756	18.1936694454875	32.6985633673106	13.0133501876936	212.97367353854	36.8428187735457
30.7623306631072	-5.59153126918686	-6.63021303868097	20.375512968166	39.0717848190601	14.1434223512013	-46.1001202794573	4.79528642575429	47.381238975013	-31.5585755065397	-10.7849401166574	-8.7075765776692	-20.1330760421045	76.4643285208482	-26.3651666590692	-41.9453932014809	93.0832368327541	-11.8236218861515	51.5359660529895	-14.9396671946339	-2.47548596070451	-2.47548596070451	-59.6029832828808	-29.4812119675515	29.7236488936131	-28.4425301980574	NaN	78.6400030426631	12.2995855838791	-25.0168992366868	-41.6020036013828	-47.8214177381438	-27.0900372822738	-20.8706231455128	18.5189997206401	44.4332252904776	11.2630165610856	-82.0281954903293	-13.6146399859583	-18.7974850999258	-14.6512090087518	0.89732633315065	5.04360242432465	-32.2728823962413	41.3235182220971	26.8115519029881	-69.5893672168073	-30.1997443506543	-6.35865682640384	118.547910420213
68.3960592758463	-2.26846891213823	-15.7778640069	-30.3264433397203	-5.38602162631402	5.00582075427195	-27.2088906255445	-40.7182857203063	18.5152158490337	-6.42520586437261	-34.4831802919547	106.845876084014	-40.7182857203063	-31.3656275777789	27.8678739915611	76.7095331803151	3.96663651621335	-30.3264433397203	65.2785065616705	85.0230070847839	28.9070582296197	143.217324416065	37.2205321340884	-17.8562324830172	172.314483081706	10.2017419445649	NaN	81.0691286180643	-7.08221976829531	-43.3798338097375	-43.3798338097375	120.477966720202	-28.8607881931606	-24.7124894455672	20.9187967779601	-3.97099570760027	-7.08221976829531	-19.5271160110755	-2.93392102070192	7.43682584828157	-13.3046678896854	24.0300208386552	-13.3046678896854	80.032053931166	-64.1213275477045	-18.4900413241771	-47.5281325573309	44.7715145766221	-56.8618047394161	126.181877498143
50.962795367997	28.0896771219363	-8.29937463316023	-37.4106160372374	37.4468618589611	-22.8549953351988	-18.6962465631878	-25.9740569142071	-13.497810598174	44.7246722099804	-66.5218574413147	-28.0534313002126	-35.3312416512319	2.09749729686735	110.224965369154	-31.1724928792209	-12.4581234051713	28.0896771219363	-32.2121800722237	31.2087387009446	5.21655887587562	21.8515539639198	-13.497810598174	-27.0137441072099	48.8834209819915	-12.4581234051713	NaN	-26.4829442013764	-18.1822974446165	-55.5352078500363	76.2375594135281	-56.5727886946313	-64.8734354513912	33.6967447851333	-27.5205250459714	-12.9943932216415	25.3960980283733	-27.5205250459714	22.2833554945883	20.2081938053984	-4.69374646488152	46.1477149202732	-6.76890815407151	3.60690029187844	17.0954512716134	-85.6250523432911	89.726110393263	-11.9568123770465	147.830637690583	4.12569071417593
-12.2557397089533	-12.2557397089533	-14.3361209790196	47.0351264879363	85.5221799841629	-20.5772647892185	-27.8585992344505	-2.89402399365493	94.8838956994613	7.50788235667658	-6.01459589875438	19.9901699770744	-54.9035557453125	-15.3763116140527	22.0705512471407	-23.6978366943179	-9.13516780385383	52.2360796631021	-27.8585992344505	-15.3763116140527	-17.456692884119	8.54807299170973	11.6686448968092	-0.813642723588627	5.42750108661028	-40.3408868548484	NaN	-63.5501028723067	62.0584842170799	7.03984689693536	-39.6740904503572	-66.6643653621262	11.1921968833614	-38.6360029537507	-41.7502654435702	157.562533904878	-36.5598279605377	59.9823092238669	-59.3977528858807	94.2391966118814	13.2683718765744	7.03984689693536	-5.41720306234266	115.000946544011	53.7537842442279	41.2967342849499	38.1824717951304	17.4207218630004	62.0584842170799	-58.8787091375775
-17.2566327437749	54.551292231406	-11.0124653546288	-56.8030262083674	-18.2973273086326	72.2430998339868	8.76073137766745	18.1269824613867	21.2490661559598	-5.80899253034029	-25.5821892626365	-45.3553859949327	7.72003681280975	29.5746226748213	-2.6869088357672	-51.5995533840789	-7.89038166005568	-12.0531599194865	2.51656398852127	23.3304552856752	-39.1112186057865	-1.64621427090951	22.2897607208175	172.149778060326	162.783526976606	-24.5414946977788	NaN	-14.4501236837355	322.054540861244	-27.951854051281	-24.8360701203089	-22.7588808329942	-7.17996117813406	12.5533370513555	-55.9939094300293	-70.5342344412321	-53.9167201427146	34.3638245681597	-42.4921790624838	-44.5693683497985	50.9813388666773	6.32176918941142	65.5216638778801	-30.0290433385957	-55.9939094300293	-43.5307737061411	71.7532317398242	65.5216638778801	133.030315715608	47.8655549357052
-17.0563786675636	43.3331623572061	48.5391572731345	-13.9327817180065	-9.76798578526379	21.4679837103067	8.97359591207851	-4.56199086933538	61.0335450713627	146.411861692589	-10.8091847684495	-22.262373583492	-8.72678680207811	-5.60318985252106	-4.56199086933538	27.7151776094208	13.1383918448212	-17.0563786675636	22.5091826934924	41.2507643908347	17.303187777564	-38.9215573144629	-13.9327817180065	-0.397194936592642	59.992346088177	-31.6331644321631	NaN	49.2452855517653	12.8767055251956	-1.67072648543232	-47.3912270902628	-20.3745676419539	50.2843878382387	-2.70982877190574	39.8933649735045	-0.631624198958898	3.52478494693478	-6.86623791779942	-64.0168636738375	222.775367392827	22.2286261034564	35.7369558276108	-11.0226470636931	2.48568266046136	-35.9611019390552	131.334366183166	96.0048884430692	-16.2181584960602	28.4632398222969	34.1783023979007
-12.6891148104385	3.97814744120607	74.8140120106954	44.6045991795896	-11.6474109197107	39.3960797259507	40.4377836166785	-19.981042045533	-13.7308187011663	88.3561625901566	49.8131186332286	-15.8142264826218	-8.52229924752734	-27.2729692806275	49.8131186332286	-27.2729692806275	-9.56400313825512	-9.56400313825512	28.9790408186729	-14.772522591894	23.770521365034	-19.981042045533	147.73328436164	32.1041524908562	13.3534824577561	-51.2321587673665	NaN	-3.43337654772546	-13.8294808055459	-71.0080542235582	-76.2061063524684	-20.0671433602381	-32.5424684696226	-41.898962301661	19.4380528194795	-11.7502599539818	-2.39376612194342	31.913377928864	-42.938572727443	282.459490542336	-23.1859746375842	120.280264120337	-2.39376612194342	-23.1859746375842	-4.4729869735075	62.0620802765432	-77.2457167782504	-5.51259739928954	-6.55220782507159	26.1955205870627
37.5395954077442	-4.14877612009762	-3.10656683190158	-1.02214825550949	-2.06435754370553	32.3285489667639	42.7506418487244	-4.14877612009762	14.6109910674312	87.5656412411543	-52.0904033771157	-42.7105197833513	229.306104435816	20.8642467966074	-5.19098540829367	-10.4020318492739	-48.9637755125275	4.18889818547074	3.14668889727469	39.6240139841363	-37.4994733423711	-45.8371476479394	23.9908746611956	58.3837811716651	-43.7527290715473	2.10447960907865	NaN	16.6447489212717	-10.3983466988389	-40.5617995058853	63.4501067253092	-54.0833473159406	83.2123689092362	-32.2408470073897	187.224275140431	-61.3641807521242	-7.27798951190306	-7.27798951190306	-43.6821566928211	615.753328812952	-33.2809660697017	-9.35822763652695	36.4070111051986	-23.9198945088942	38.4872492298225	-29.1204898204539	70.7309401614928	13.5243917343358	237.149990131404	11.444153609712
15.8697204657873	-20.6253107048491	25.2541570525223	4.39985352644444	31.5104481103457	48.193890931208	167.063421029852	25.2541570525223	3.35713835014054	-23.7534562337607	-40.4368990546231	-27.9243169389763	-33.1378928204958	-44.6077597598386	-10.1981589418101	-40.4368990546231	52.3647516364236	-6.02729823659452	0.228992821228855	-4.98458306029062	147.251832680078	28.382302581434	-25.8388865863685	10.6561445842678	133.696535388127	32.5531632866496	NaN	56.5144664674811	-17.3701355048429	-54.8327505894015	18.0112231861291	10.7268258085761	3.442428431023	-12.1669945208764	35.7019025316152	9.68619761178277	-11.1263663240831	-32.9795584567423	19.0518513829224	261.51822123576	115.830273684699	13.848710398956	-29.8576738663625	-39.2233276375021	-50.6702378022284	59.636351057861	18.0112231861291	-62.1171479669546	-35.0608148503289	-25.6951610791893
-8.95086646275456	21.3025586544639	101.630618448458	-14.1669742415853	2.52457065067311	0.438127539140811	9.82712154103618	-6.86442335122225	3.56779220643927	-3.7347586839238	-19.3830820204161	32.7779957678915	-49.6365071376345	-20.4263035761822	6.69745687373772	-24.5991897992468	-17.2966389088838	7.74067842950387	74.5068579985376	25.4754448775285	33.8212173236577	-61.1119442510621	293.583384709429	7.74067842950387	-27.7288544665453	19.2161155429315	NaN	0.638554935223218	-3.52599638460753	-4.56713421456522	-7.69054770443828	-93.0638497609686	-20.1842016639305	-57.6651635424072	-26.4310286436766	5.84424408501165	29.7904141740384	-2.48485855464984	-53.5006122225765	402.51775729889	-14.9785125141421	140.151024149553	-47.2537852428304	18.3378980445039	-4.56713421456522	61.024549072769	16.2556223845885	18.3378980445039	36.0372411537846	20.4201737044193
54.9213437017641	-15.0084609272702	219.830435215009	-41.1016716097457	-19.1833746364663	15.2596634644014	-35.8830294732506	21.5220340281955	0.647465482215106	54.9213437017641	-34.8393010459516	-3.52744822698097	-31.7081157640545	-22.3145599183633	16.3033918917004	29.8718614465877	28.8281330192886	-18.1396462091672	16.3033918917004	52.8338868471661	-2.48371979968195	139.463346312985	47.615244710671	-37.9704863278486	3.77865076411216	-20.2271030637653	NaN	7.20676544065923	-40.7090408360955	0.956877665430351	18.6648930285788	-31.3342091732522	5.12346951558294	21.7898369161933	44.7060920920325	15.5399491409644	-19.8760815853326	200.953286472755	17.6232450660407	118.663097432241	-15.70948973518	-33.4175050983285	-49.0422245364007	36.3729083917273	147.829240383309	22.8314848787314	339.492465490328	100.955082069092	-15.70948973518	-15.70948973518
35.3167880702829	-3.31993621966064	61.4226828607853	-17.939237302342	111.54600085855	-0.18722884480035	-33.6027741766434	12.3436006546408	44.7149101948638	-4.36417201128073	-21.0719446772023	14.432072237881	-45.0893678844645	-5.40840780290083	15.4763080295011	39.4937312367633	-11.6738225526214	-46.1336036760846	118.855651399891	-20.0277088855822	-39.868188926364	15.4763080295011	68.732333402126	66.6438618188858	-4.36417201128073	-8.54111517776112	NaN	94.0276274685249	24.2030015854924	50.2569664672209	-45.6216242975401	51.2991250624901	18.9922086091467	-58.1275274407698	10.6549398469935	166.978729137365	6.48630546591698	-28.9470867732338	-35.2000383448487	185.737583852209	-0.808804700967012	191.990535423824	-31.0314039637721	5.44414687064784	-36.2421969401178	-25.8206109874264	-39.3686727259253	44.0040148956061	2.31767108484041	41.9196977050678
81.512013237424	35.5432926616955	35.5432926616955	1.06675222989911	48.080216455076	-36.5440191502424	40.7670109089374	78.3777822890789	11.5141887243829	12.5589323738312	18.8273942705215	12.5589323738312	2.11149587934748	37.6327799605922	12.5589323738312	4.20098317824423	291.505486776547	107.630604473633	42.8564982078341	15.6931633221764	-33.4097882018973	42.8564982078341	1.06675222989911	26.1405998166601	7.33521412658936	-3.11222236789439	NaN	100.648084111076	34.959891191222	52.6852765822938	-3.61888877758139	-20.3016044397666	168.421616488704	-27.6002925419727	-83.9044579018479	138.184194350993	-41.1549990174982	75.6240106177985	62.069304142273	-17.1735952531069	13.0638268846039	49.5572673956341	73.5386711600254	30.7892122756757	-44.2830082041579	-18.2162649819935	21.4051847156965	38.0879003778817	24.5331939023562	13.5851617490472
63.9918217192306	21.1364896575563	30.5437576710946	43.0867816891456	119.390177798956	70.2633337282561	86.9873657523241	54.5845537056924	16.9554816515393	3.36720563198408	6.50296163649683	-13.3568263920839	-44.7143864372115	-34.2618664221689	-35.3071184236732	-9.17581838606693	-21.7188424041179	3.36720563198408	-31.1261104176562	-27.9903544131434	-35.3071184236732	-25.8998504101349	-52.0311504477412	62.9465697177264	8.59346563950533	-30.0808584161519	NaN	85.3682293876025	34.25234254534	-22.0794511175615	-21.0362697534337	-35.640808851223	72.8500530180688	41.5546120942346	-24.1658138458172	54.0727884637683	-32.5112647588396	-9.56127474802787	51.9864257355127	38.4250680018512	0.870538893250196	68.6773275615576	50.9432443713849	-2.25900519913322	-54.4180734055236	11.3023525345283	-28.3385393023284	45.7273375507459	-11.6476374762835	15.4750779910395
-18.3826006795299	-1.65042710337766	-3.7419488003967	35.996963442965	175.083156294731	8.80718138171751	-30.9317308616442	21.3563115638317	-21.5198832250585	-38.2520568012108	-29.8859700131346	-3.7419488003967	74.6901148378171	25.5393549578698	25.5393549578698	16.1275073212841	-37.2062959527013	-26.7486874676061	-53.9384695288535	-0.604666254868147	-8.97075304294429	-4.78770964890622	14.0359856242651	87.2392450199313	-7.92499219443477	18.2190290183032	NaN	-36.383365441909	83.641387257228	32.5004056723783	99.2967897832023	-9.24733439688673	334.127827672818	-23.8590434211295	0.145907118697904	-78.131105511174	-41.6018329505671	-5.07256038996022	-38.4707524453722	12.6702291394774	17.8886966481355	-56.2135419748099	-43.6892199540304	-35.3396719401774	-12.3784149020816	65.8985977277903	108.690031298787	48.1558081983527	-8.2036408951551	39.8062601844997
-1.44159660545458	-27.5983513851391	-2.48786679664196	32.0390495125415	55.0569937186639	183.748227234711	426.482911590183	314.532001133134	56.1032639098513	45.6405619979775	-9.81175813495361	-28.6446215763264	-8.76548794376623	10.0673754976066	92.7227206014095	-47.4774850176993	45.6405619979775	32.0390495125415	58.195804292226	3.78975435048232	2.74348415929494	-23.4132706203895	-11.9042985173284	0.650943776920178	-3.53413698782934	-21.3207302380148	NaN	-2.66784878907398	-42.3476822017289	-13.1099102134568	-43.3918883441671	25.5257170567598	-11.0214979285803	-61.143392765618	53.7192829025935	-5.80046721638884	87.1338794606187	-11.0214979285803	12.9952433475003	50.5866644752786	133.078949727903	27.6141293416363	-3.71205493151227	0.46476963824088	7.77421263530889	41.1888091933341	30.7467477689512	57.8961074723466	7.77421263530889	-1.62364264663569
-31.589183462288	97.1647602599929	148.456981742853	21.7965980810967	-28.4488433715007	-35.7763035833378	-36.8230836136002	1.90777750611027	-8.56002279651419	-17.9810430688762	-23.2149432201884	-0.185782554414619	-6.4664627359893	72.0420395336942	100.30510035078	-42.0569837649125	16.5626979297845	-6.4664627359893	80.4162797757937	50.0596588981828	0.860997475847827	16.5626979297845	90.8840800784182	54.2467790192326	-11.7003628873015	-41.01020373465	NaN	-28.4681944866138	-25.3340366256453	-32.6470716345718	18.5441734279134	24.8124891498504	-35.7812294955403	8.09698055801848	-15.9315630427399	-69.2122466792041	65.5565413424407	13.320576992966	-18.0210016167189	-1.30549302488696	21.6783312888819	82.2720499342726	-13.8421244687609	-11.7526858947819	-53.5414573743617	38.3938398807138	58.2435063335142	238.979942982697	34.2149627327558	69.7354184903986
-33.489326103658	16.7806114864577	40.8682899150549	5.26041745538956	35.6318380827511	97.421969703935	61.8140972442697	-25.111003171972	195.867264151245	-6.25977657567862	54.4830646790445	26.2062247846044	32.4899669833689	64.955968343652	-19.8745513396683	-21.9691320725898	69.1451298094949	-2.07061510983565	97.421969703935	-1.02332474337491	28.3008055175259	11.544159654154	-31.3947453707365	32.4899669833689	10.4968692876933	-17.7799706067468	NaN	-2.03226349488578	16.7819293554256	-14.5750587284267	38.7318210141223	-5.16796230327102	19.9176281638109	39.7770539502507	-3.07749643101419	2.14866824962787	27.2342587167098	5.28436705801311	-11.4393599200415	103.536263054084	-42.7963480038939	-3.07749643101419	-26.0726210258393	134.893251137936	23.0533269721961	-38.6154162593802	1.10343531349946	-9.34889404778467	-35.479717450995	-40.7058821316371
0.233918417212608	33.7635568335235	-7.10068998635539	4.42512321925147	-5.00508758533596	80.9146108564606	53.671779643208	-28.0567139965497	112.348646871752	2.32952081823204	-15.4830995904331	-6.05288878584568	2.32952081823204	-39.5825272021565	174.168917701825	39.002562836072	-35.3913224001177	-34.343521199608	-35.3913224001177	11.7597316228195	27.4767496304652	32.7157556330137	-5.00508758533596	105.014038468184	1.28171961772232	27.4767496304652	NaN	66.2595590118003	18.1551928442155	-12.1714727831749	-50.8641151353626	-67.5960685849573	-4.85124314897719	50.5733526528053	53.7105939246043	-44.5896325917646	-43.5438855011649	48.4818584716059	36.9786404750096	62.0765706494016	-11.1257256925752	-18.4459553267729	-25.7661849609706	43.2531230186076	-12.1714727831749	7.69772193821884	93.4489833673917	0.377492304021156	-13.2172198737745	132.141625719579
-22.6187996015131	114.710142239593	23.5069518565685	145.111205700602	44.4732025193328	-39.3918001317246	11.9755139920481	-19.4738620020985	50.7630777181621	69.6327033146501	31.8934521216742	-49.8749254631068	-33.1019249328953	44.4732025193328	31.8934521216742	38.1833273205035	52.8597027844386	35.0383897210889	-17.377236935822	-57.2131131950743	58.1012654501297	0.444076127527675	91.6472665105526	-16.3289244026838	-18.4255494689602	74.8742659803411	NaN	9.06719051457091	-43.2458970428968	-16.0430915130136	-0.349165245773287	6.9746670122722	13.2522375191683	-19.1818767664617	-27.5519707756565	162.867667933526	13.2522375191683	10.1134522657203	-77.7725348308255	-17.089353264163	-0.349165245773287	-43.2458970428968	34.1774725421554	-6.62673575266942	-69.4024408216307	10.1134522657203	-56.8472998078384	-32.7832795314033	-23.3669237710591	-7.14986662824409
11.1426827049436	-10.8826289616637	54.1444816730818	60.4374278635411	6.94738524463749	-3.54085840612792	111.829821752292	-7.73615586643408	-3.54085840612792	-24.5173457076587	-11.9314533267402	85.609212625378	-42.3473599139599	-37.1032380885772	212.516960799639	315.30174857714	40.5097649270868	18.4844532604794	-4.58968277120446	101.341578101526	-26.6149944378118	-26.6149944378118	-39.2008868187303	45.7538867524695	0.654439054178244	-37.1032380885772	NaN	-55.5089381546799	56.4961921274986	9.39123079387214	1.01701544567188	-67.0234842584552	-34.5733997841792	6.25090003829704	-29.3395151915541	78.4785074165243	11.4847846309222	-45.0411689694296	-50.2750535620547	-33.5266228656542	-15.7314152507286	133.957684098351	9.39123079387214	-12.5910844951535	-12.5910844951535	-45.0411689694296	-7.35719990252838	20.9057768976475	15.6718923050223	-9.97414219884096
-49.5031539608091	76.4172496859581	-16.9737163520609	-19.0723897461737	13.4570478625745	4.01301758906698	18.7037313478565	-23.2697365343992	-18.0230530491173	58.5785258359995	-28.5164200196812	85.8612799594657	-42.1577970814143	-15.9243796550045	-29.5657567167376	20.8024047419693	81.6639331712401	20.8024047419693	24.9997515301949	1.9143441949542	8.21036437729256	36.5424551978152	-10.6776961697225	-3.33233929032777	214.929693697402	-6.48034938149695	NaN	47.4181237029915	93.4989978159239	49.512708889943	204.512012724352	83.0260718811666	-11.2302615316497	-24.8450652468343	-20.6558948729314	26.4722718334768	15.9993458987194	89.309827442021	-38.4598689620189	-11.2302615316497	-10.182968938174	-17.5140170925041	-19.6086022794556	-33.2234059946402	14.9520533052437	-49.980087490252	141.674457115808	42.1816607356128	-22.7504800598828	-4.9465059707953
7.37487893887332	-16.7716602467778	-10.4725630679123	33.6211171841463	45.1694620120664	-36.7188013131853	-41.9680489622399	80.8643460256376	2.12563128981872	12.6241265879279	36.7706657735791	102.911186151667	43.0697629524446	169.051706529755	21.0229228264153	-33.5692527237525	33.6211171841463	50.418709661121	0.0259322301968843	51.4685591909319	18.9232237667934	32.5712676543354	-30.4197041343198	-10.4725630679123	-19.9212088362106	51.4685591909319	NaN	67.6697523399801	14.2315047256292	10.0402696186213	111.677720963563	-33.9676990049618	110.629912186811	47.7613855816925	19.4705486093891	92.8171629820276	-21.3939936839381	-16.1549498001782	22.6139749396451	16.3271222791332	117.964573624075	-61.2107272005132	-16.1549498001782	39.3789153676767	19.4705486093891	-28.7286551212019	-17.2027585769301	-47.5892131027375	29.9486363769089	30.9964451536609
0.236399278344335	43.3012767054068	40.1501881131827	5.4882135987178	49.6034538898549	-16.5694065468508	20.1932936957635	1.28676214241903	12.8407536472407	-5.01541504202913	-10.2672293624026	-69.0875497505854	-31.2744866438965	-8.16650363425321	8.63930219094188	-19.7204951390748	39.099825249108	-21.8212208672242	45.4020024335561	-26.022672323523	-2.91468931387975	-6.06577790610383	29.6465594724358	6.53857646279249	-24.9723094594483	-51.2313810613156	NaN	17.7035473928842	9.31694364003821	13.5102455164612	-21.0844949640286	15.6068964546727	-44.1476552843551	-34.7127260624033	-50.4376080989896	0.930339887192205	-14.7945421493941	-12.6978912111826	-61.9691882591528	-33.6644005932976	44.9600095896337	-26.3261223095573	0.930339887192205	30.2834530221532	32.3801039603647	461.145220824617	-57.7758863827298	0.930339887192205	-4.31128745833655	29.7592902876004
39.3295101686473	64.5505509826568	-12.1634481599554	49.8382771744846	-16.3669549622904	-19.5195850640416	36.1768800668961	-9.01081805820426	175.943481244532	23.5663596598914	28.82074316281	-18.4687083634578	12.0067159534703	-12.1634481599554	81.3645781919965	43.5330169709822	-27.9265986687114	25.6681130610588	291.539918308742	-7.95994135762053	2.54882564821677	97.1277287007525	70.8558111861592	-11.1125714593717	-5.85818795645307	52.9909072762358	NaN	113.477171069841	10.6905892833692	20.130173324984	-69.0214537347109	-28.1165895543803	-23.9212188692182	-3.99320811469818	-31.2631175682519	0.20216257046394	-8.18857879986029	24.3255440101461	160.675091277915	20.130173324984	11.7394319546598	72.5723068895104	76.7676775746725	-3.99320811469818	8.59290394078817	-19.7258481840561	26.4232293527272	10.6905892833692	-35.458488253414	29.5697573665987
-17.2156962426151	63.7414138431971	90.0261898450842	9.06907975927201	141.544350808783	31.1482916008572	65.8441959233481	51.1247213622913	-11.9587410422377	0.657951438668145	25.8913364004797	-11.9587410422377	-2.4962216815583	-14.0615231223886	29.0455095207062	14.3260349596494	3.81212455889459	-3.54761272163379	36.4052468012346	-5.65039480178475	-59.2713378456344	10.1204707993475	-9.85595896208669	-0.393439601407338	-0.393439601407338	-2.4962216815583	NaN	12.0655910002307	70.8297725076622	390.884689646351	93.9157009570103	164.222846689116	-11.0203374491173	25.7072759930273	1.57198715961798	42.4970421380077	-1.57609399256585	6.81878907992436	32.003438297395	-32.0075451303429	-26.7607432100365	-2.62545437662713	23.6085552249048	9.96687023210819	-6.82289591287223	67.6816913554784	28.8553571452112	9.96687023210819	56.1387271308043	6.81878907992436
15.5957195221933	32.426213654815	-5.44239814358371	-18.0652687430499	20.8552489386376	17.699531288771	-12.8057393266057	58.7238607370363	4.02475480601595	-33.8438569923827	-3.33858637700601	-5.44239814358371	-25.4286099260719	-4.39049226029486	138.668707866989	-12.8057393266057	254.378355028763	140.772519633567	107.111531368323	59.7757666203251	-31.740045225805	29.2704960049484	20.8552489386376	40.8414607211258	-49.6224452417155	5.07666068930481	NaN	-32.7527079599721	8.19255775883139	-2.30622832291309	-55.85003733981	-56.8999159479844	8.19255775883139	6.09280054248249	-11.7551357964831	39.6889160040648	42.8385518285882	-68.4485806379033	-13.854893012832	32.3397657468437	29.1901299223204	-57.9497945561589	17.6414652324014	-30.6529507436232	59.6366095593794	-15.9546502291809	10.2923149751803	14.4918294078781	123.679204658021	-28.0282542231871
81.0643432563133	50.5441275583519	-14.7059887614274	32.6529666319608	141.052353421272	37.9150727867817	-22.0729373781767	-4.18177645178561	34.7578090938892	21.0763330913548	32.6529666319608	-24.1777798401051	-22.0729373781767	72.6449734085998	-34.7019921497469	109.479716492346	0.0279084720711283	73.697394639564	102.112767875597	20.0239118603906	44.2296001725668	-29.439885994926	94.7458192588476	-32.5971496878186	-2.07693398985724	41.0723364796743	NaN	-9.33946822608431	83.0954980800592	22.1724521055555	-17.7426469811883	-5.13787884853233	76.7931140137313	28.4748361718835	-14.5914549480243	236.453510360707	32.6764255494355	1.16450521779564	-7.23867353730832	15.8700680392276	-12.4906602592483	5.36609459534762	-51.3553620016041	75.7427166693433	19.0212600723916	37.9284122713755	95.7002662127152	34.7772202382115	-15.6418522924123	14.2944720226456
53.938683575627	233.990924912827	-29.2433460479918	10.7682631380527	-7.13166728728301	25.5093823118585	61.3092431625299	5.50357771883631	278.214282434245	-17.6610381257158	16.0329485572691	-59.7785214794468	-9.23754145496956	1.2918293834632	77.1032994201791	101.320852348574	-10.2904785388128	6.55651480267958	257.155540757379	39.1975644018211	20.2446968926422	-38.7197798025813	18.1388227249556	-30.2962831318351	-15.5551639580292	-22.9257235449321	NaN	-0.615912792711205	-46.8562429050113	-4.81957916655666	249.502236451094	-43.7034931246272	30.9115850111297	-17.430578288093	56.1335832542025	-34.2452437834749	38.2680011653593	-1.66682938617257	-5.87049576001803	63.489999408432	-63.6709084003931	-23.7360778488612	3.58775358113425	22.5042522634388	-16.3796616946317	1.48592039421152	-11.1250787273249	9.89325314190244	6.74050336151835	-25.3124527390533
-34.3138805485919	112.116147982452	193.232063067995	25.732965683563	10.9846174861916	4.66389683017531	-42.7415080899469	NaN	33.1071397822487	27.8398725689017	216.408038806721	-39.5811477619388	-11.1379048098654	63.6572896196608	71.0314637183464	-22.7258926792287	6.77080371551407	-13.2448116952042	51.0158483076282	37.3209535529262	88.940172243726	12.038070928861	-14.2982651378736	45.7485810942812	-10.0844513671961	-9.03099792452667	NaN	95.3854891997272	44.9165441042628	-24.4782554020008	-22.3753826896898	21.7849442688416	-2.39809192273513	81.7168165697056	-67.5871460043767	23.8878169811526	-0.29521921042411	-5.55240099120166	-48.6612915935775	3.91052621419793	35.4536168988632	15.4763261319085	23.8878169811526	38.6079259673297	-38.1469280320224	3.91052621419793	-10.8095827719792	-48.6612915935775	-59.1756551551326	39.6593623234852
11.2011841381641	146.109383586128	3.82339198085358	21.7408872200363	58.6298480065889	-22.5258657238268	-25.6877766483885	-6.71631110101859	-16.2020438747035	24.9027981445979	-29.9036578811374	-19.3639547992652	-28.8496875729502	4.8773622890408	28.0647090691596	-28.8496875729502	-25.6877766483885	47.0361746165295	-16.2020438747035	27.0107387609724	25.9567684527851	-9.87822202558024	82.8711650948949	55.4679370820272	-30.9576281893246	1.71545136447915	NaN	40.0001438091666	73.662756072619	11.5973147118787	-28.3770373509709	-47.3122567491629	-16.8055143854092	47.3638402417968	-22.0652975515736	-19.9613842851078	81.0264525052492	-34.6887771503682	-55.7279098150259	27.376664210372	10.5453580786458	-27.325080717738	24.2207943106733	129.416457633962	40.0001438091666	-18.9094276518749	22.1168810442076	73.662756072619	40.0001438091666	-26.7991024011216
23.0173278991898	-17.0532039842424	88.3955641300529	-26.543593114529	-0.18140108595518	-23.3801300711001	30.3987416671904	-30.7615438391008	38.8346431163341	-21.2711547088142	114.757756158627	54.6519583334784	-37.0884699259585	-37.0884699259585	-22.3256423899572	68.3602981883368	-11.7807655785277	2.98206195747368	-6.5083271728129	34.6166923917623	-24.4346177522431	-51.8512974619599	31.4532293483334	-9.67179021624175	15.6359141311891	-48.687834418531	NaN	0.347120548879844	-18.5974731093544	29.8164884616887	-32.2796796403014	75.0730177563595	-37.5420667675887	15.0818045052843	36.1313530144335	155.061302091127	76.125495181817	47.7086046944656	-7.02022142932238	1.3995979743373	7.71446252708207	44.5511724180932	-57.5391378512805	23.501623908944	-12.2826085566097	34.0263981635186	11.9243722289119	58.2333789490402	-67.0114346803976	26.1328174725876
35.9000835373498	-37.9503058225463	17.9649889785179	32.7350668504971	142.455645328057	-2.08011670488248	63.3302281567398	-8.41015007858786	-23.1802279505671	0.0298944196859821	82.3203282778559	-57.9954115059467	-29.5102613242725	-13.685177890009	-5.24513339173517	7.41493335567559	7.41493335567559	17.9649889785179	47.5051447224763	12.6899611670967	21.1300056653706	27.460039039076	-20.0152112637144	57.0001947830344	-23.1802279505671	40.1201057864867	NaN	-44.6101778750066	21.7287423414604	1.72176640316084	-55.1401652109538	18.5697461406763	-1.4372297976233	94.3856549594958	54.3717030828966	-39.3451842070331	50.1597081485178	98.5976498938747	-62.5111563461168	63.8486916852491	-33.0271918054648	259.706456133866	34.364727144597	31.2057309438129	65.9546891524385	5.93376133753971	18.5697461406763	-62.5111563461168	12.251753739108	53.3187043493019
17.1297808084276	-31.4243210001398	111.071412568482	43.5178796174315	21.3518766178682	-48.3127042379023	25.5739724273088	18.1853047607877	-6.09174614349595	-20.8690814765382	-15.5914617147374	25.5739724273088	-21.9246054288983	7.63006523718612	-3.98069823877563	-9.25831800057643	65.6838826169949	-49.3682281902625	56.1841670457534	9.74111314190644	-33.5353689048601	6.57454128482596	-30.3687970477796	7.63006523718612	24.5184484749487	65.6838826169949	NaN	-42.203609313264	50.5061998269611	115.824474448483	-43.2571298716756	-67.4881027151435	43.1315559180795	-51.6852943389688	-43.2571298716756	139.00192673354	-12.7050336777378	-0.0627869767980455	5.2048158152602	110.556871656425	41.0245148012562	122.145597798953	-0.0627869767980455	95.8075838386619	218.015968614413	18.9005830746116	23.1146653082582	-43.2571298716756	-40.0965681964407	-28.5078420539125
28.9662656804954	70.151936913227	13.1256228986756	-18.5556626649641	31.0783513847381	26.8541799762528	13.1256228986756	3.62123722958367	3.62123722958367	34.246479941102	21.5739657156462	47.9750370186792	66.983808356863	-23.8358769255707	9.95749434231161	27.9102228283741	-9.0512769958722	52.1992084271645	47.9750370186792	-17.4996198128428	22.6300085677675	24.7420942720101	12.0695800465543	78.6002797301976	22.6300085677675	34.246479941102	NaN	21.3398338720577	15.015576467997	163.635625463423	-7.1193244462153	-41.902740168549	6.58323326258281	25.5560054747648	121.473909436352	9.74536196461315	97.2309227207858	-21.8759250556902	11.8534477659667	86.690493714018	-39.7946543671954	148.879024853948	48.7449492896539	-17.6597534529831	-22.929967956367	-45.0648688705793	204.743298589817	-10.2814531482456	2.3670616598757	-19.7678392543366
12.287212919708	49.2668921009003	29.1922091168244	22.8528355429058	35.5315826907431	58.7759524617783	36.5881449530629	85.1900090197728	32.3618959037838	11.2306506573882	4.8912770834695	30.2487713791442	-38.4277756716415	55.6062656748189	8.06096387042884	90.4728203313717	17.5700242313069	8.06096387042884	-16.2399681629261	195.07248430103	5.94783934578928	-6.73090780204808	36.5881449530629	24.9659600675453	-28.9187153107635	-16.2399681629261	NaN	95.4919764206926	-3.6372051283615	-51.0926643805682	-25.7830861127246	-52.1472301417284	-2.58263936720135	-43.7107040524472	-19.4556915457637	21.6723731394821	15.3449785725212	-23.6739545904043	126.074383494337	144.00200143406	19.5632416171618	-25.7830861127246	26.9452019452829	9.0175840055603	16.3995443336814	-39.4924410078066	-44.7652698136073	-19.4556915457637	34.3271622734039	-34.2196122020058
35.7608680234207	18.8475530840755	45.2746076768023	23.0758818189118	5.10548469585759	0.877155961021304	74.8729088206563	85.443730657747	-17.0932411620329	-11.8078302434876	23.0758818189118	104.47120996451	33.6467036560025	105.528292148219	17.7904709003665	26.247128370039	47.3887720442205	0.877155961021304	19.9046352677846	10.3908956144029	-41.4061313873416	-13.9219946109057	-23.4357342642873	-28.7211451828327	-1.23700840639684	-13.9219946109057	NaN	-28.6390362659717	1.95854881239508	-20.198323140905	-27.5839471253383	-10.702520875205	71.5944320941953	-57.1264430630717	33.6112230313952	1.95854881239508	-7.53725345330495	5.12381623429509	46.2722927189952	256.235031705029	-7.53725345330495	36.7764904532952	-36.024660250405	-18.0881448596383	56.8231841253286	20.9501533437951	-58.1815322037051	-44.4653733754717	-7.53725345330495	27.8082327579118
13.7807241662928	5.31990322993903	25.4143529537792	-15.8321491109454	-35.9265988347856	-6.3137255575474	-30.6385857495645	-14.7745464939012	4.26230061289481	67.718457635548	-27.4657778984318	88.8705099764325	30.7023660390003	44.4512000605752	29.6447634219561	50.7968157628405	10.6079163151601	-58.1362537927142	106.849754466184	-17.9473543450338	105.79215184914	-29.5809831325203	-30.6385857495645	-43.3298171540951	-25.3505726643434	10.6079163151601	NaN	-10.385561837361	31.8389597574167	4.39302072081119	-16.7192400765777	-69.4998920700497	-14.6080139968388	-43.1095660733137	-82.167248548483	3.33740768094174	46.6175423155889	-25.1641443955332	6.50424680055007	-26.2197574354026	13.8935380796362	28.6721206378083	-44.1651791131831	39.2282510365028	-70.5555051099192	36.0614119168944	-10.385561837361	-48.3876312726609	-4.05188359814435	13.3657315597014
3.41828587123318	-5.04670263342074	12.9413979389688	6.59265656047839	26.6970042590314	-18.8023089534833	15.0576450651323	23.5226335697862	25.6388806959497	-13.5116911380747	-8.22107332266595	-51.6041394090173	17.1738921912958	-11.3954440119112	-17.7441853904016	8.70890368664187	15.0576450651323	85.9519237916088	7.65078012356013	95.4750358593445	0.243915181987958	62.6732054038106	-7.16294975958422	-19.8604325165651	-43.1391509043634	8.70890368664187	NaN	13.1667362378562	-26.966487228582	23.7281108342873	-4.78760057607668	-9.01215041464912	15.2790111571424	-37.5278618250131	31.121073051789	50.131547325365	92.3770457110894	-5.84373803571979	-15.3489751725078	9.99832385892685	-17.461250091794	1.54922418178197	62.8051968410823	-2.67532565679046	128.285719338955	34.2894854307184	-38.5839992846562	-47.033098961801	-30.1348996075113	-22.213868660188
-2.7197858701095	120.083036749128	-8.01301098300765	-14.3648811184854	-9.07165600558728	8.92530937826643	16.3358245363238	-32.3618465023391	73.5026557556238	25.8636297395405	92.5582661620572	4.69072928794791	-29.1859114346002	3.63208426536828	-14.3648811184854	6.80801933310717	-55.652036999091	9.98395440084606	33.2741448975979	50.212465258872	16.3358245363238	-3.77843089268913	-12.2475910733262	7.8666643556868	-32.3618465023391	-0.60249582495024	NaN	-0.240736909834095	-60.4704937514737	-4.46738651275617	-36.1672585346718	104.368840762487	-27.7139593288276	-52.0171945456296	-46.733882541977	-46.733882541977	26.1758231084289	-22.430647325175	37.7991095164646	-1.29739931056461	53.6490455274224	3.98591269308798	-57.3005065492822	33.5724599135425	-55.1871817478211	15.6091991011237	-9.75069851640877	50.4790583252309	-12.9206857186003	-1.29739931056461
4.90526048594734	-27.9289163992717	46.2127733415455	-1.449741491837	-27.9289163992717	14.4377634526239	-17.3372464362978	63.1594452823038	61.041111289709	61.041111289709	-17.3372464362978	-33.2247513807587	-38.5205863622456	48.3311073341403	47.2719403378429	87.5202861971438	40.9169383600586	18.6744314378134	-4.62724248072917	103.407791141605	0.668592500757782	-35.3430853733535	-8.86391046591873	-5.68640947702656	36.680270374869	-15.2189124437031	NaN	85.7141144586594	13.8253397128202	11.7109639850014	44.4837877661928	6.42502466545442	-14.7187326127336	65.6275450443808	-18.9474840683712	-2.03247824582078	-33.7481141631028	-47.491556393925	59.2844178609244	-36.919677754831	-25.2906112518276	-20.0046719322806	60.3416057248338	-40.0912413465592	-33.7481141631028	-44.3199928021968	-31.633738435284	2.19627320981682	53.9984785413774	-27.4049869796464
41.1494458309473	-4.41720202388143	5.12000334108271	8.29907179607076	37.9703773759592	16.7765876760389	-75.4163975186145	62.3432355308676	-8.6559599638655	-16.0737863588376	22.075035101019	121.685846690644	10.4184507660628	-16.0737863588376	24.194414071011	282.758648410039	21.015345616023	12.5378297360548	-1.23813356889339	37.9703773759592	-7.59627047886948	24.194414071011	23.134724586015	17.8362771610349	6.17969282607873	-0.178444083897369	NaN	137.907653411139	35.3094099651137	15.2128468158923	-53.5385534314441	30.0208407153186	45.886548464704	2.52028061638407	7.80884986617918	90.3105301629829	-37.6728456820588	-3.82600248337006	43.7711207647859	-33.4419902822227	58.5791146642122	49.059690014581	40.5979792149088	88.1951024630648	56.4636869642942	-58.8271226812392	-73.6351165806655	-63.0579780810753	8.8665637161382	18.9148452907489
-11.6284416642671	12.756445592807	204.654906181086	240.702130821979	84.8508948745915	48.8036702336993	81.6702574062775	-5.26716672763909	58.3455826386413	57.2853701492033	16.9972955505591	-13.7488666431431	75.3089824696494	-29.6520539847133	-28.5918414952752	50.9240952125753	-24.3509915375232	-4.20695423820109	33.9606953815672	-12.6886541537051	20.1779330188731	-28.5918414952752	123.01854449436	-29.6520539847133	-37.0735414107793	-55.0971537312254	NaN	70.5719936105704	-0.330110486663777	-23.6113983991884	21.8929370662007	-13.0289948025863	-16.2037158815669	56.8148689349876	-4.56307192530462	-1.38835084632399	152.056501304407	-9.85427372360568	-16.2037158815669	-17.2619562412272	57.8731092946478	117.13456943562	-21.494917679868	-55.3586091889948	22.9511774258609	112.901607996979	28.2423792241619	2.84461059231686	8.13581239061791	30.3588599434824
-28.3934270554677	27.8255814950628	-11.4216508892698	14.036013360027	-1.87502679578348	43.7366216508733	0.246445224991253	19.3396934119639	1.30718123537862	47.9795656924228	-17.786066951594	7.67159729770283	-1.87502679578348	2.36791724576599	-16.7253309412066	2.36791724576599	74.497965952107	-26.2719550346929	76.6194379728817	-42.1829951905034	20.4004294223512	7.67159729770283	-29.454163065855	161.478318803871	26.7648454846754	-19.9075389723687	NaN	154.573000932297	29.6384484644456	-20.1236190439358	-37.0638973446614	33.873518039627	242.450694617311	77.2829811852363	10.5806353761293	-46.5928038888195	17.9920071326968	-41.2989669198428	-68.8269191585219	80.4592833666224	37.0498202210131	-2.12457334941486	10.5806353761293	3.16926361956189	20.1095419202875	94.2232594859619	-21.1823864377311	-30.7112929818893	-28.5937581942986	5.28679840715259
24.8681858612435	55.6447272709223	-20.7659962289698	71.5636280000664	18.5006255695859	69.4411079028472	2.58172484044168	-21.8272562775794	56.7059873195319	-48.3587574928197	94.9113490694779	26.9907059584627	31.2357461529012	3.64298488905129	-12.2759158400929	-18.6434761317506	42.9096066876069	7.88802508348974	-15.4596959859217	-9.09213569426405	84.2987485833818	-32.4398567636755	-19.7047361803602	-5.90835554843522	38.6645664931685	56.7059873195319	NaN	58.5775777447416	36.3323837286257	9.85000989991634	-29.3439033665736	-71.7157014925086	15.1464846656582	-44.1740327106508	-30.4031983197219	4.55353513417446	27.8580241034387	-49.4705074763927	-68.5378166330635	88.2378364328961	9.85000989991634	-1.8022345847158	-46.2926226169476	-22.9881336476833	8.79071494676796	-21.9288386945349	7.73141999361959	19.3836644782517	84.0006566203026	56.4589878384449
-9.94567146305976	43.1435587805286	45.2671279902722	14.4753744489909	-3.57496383382915	-30.1195789556234	-31.1813635604951	81.3678045559123	-11.0074560679315	86.6767275802711	2.79574379540146	-52.4170556579305	-31.1813635604951	-38.6138557945975	1.73395919052969	12.3518052392474	8.1046668197603	26.1550051025804	100.479927443604	36.772851151298	31.4639281269392	-58.7877632871611	-15.2545944874186	-19.5017329069057	97.2945736289888	-33.3049327702387	NaN	94.9643220719917	-2.53939747044932	-3.59922050895412	-0.419751393439738	-13.1376278554973	-40.6930268566219	-24.79568127905	-55.530549395689	9.1186559531034	47.272285339276	26.0758245691801	-23.7358582405452	61.0499848398383	25.0160015306753	286.792292041359	106.622375495544	-6.7786896244685	39.8535240697424	-16.3170969710116	64.2294539553527	1.69989468356985	74.8276843404006	-36.4537347026027
-5.48850301532732	1.94766474426935	15.7576905835203	-8.67543205515446	69.9354842605818	25.3184777030017	-29.9216256540021	12.5707615436932	-30.9839353339445	-15.0492901348088	-32.0462450138869	82.6832004198904	-49.043199892965	26.3807873829441	63.5616261809275	44.4400519419646	46.5646713018494	-44.7939611731954	-26.734696614175	29.5677164227713	108.178632738508	-45.8562708531378	25.3184777030017	33.8169551425408	26.3807873829441	39.1285035422527	NaN	55.0420450743376	31.7143087600008	31.7143087600008	-53.113823292133	10.5072757469674	51.8609901223826	12.6279790482707	15.8090340002257	99.5768144017079	-4.33764736215607	34.8953637119558	-55.2345265934364	136.689122174516	59.2834516769443	-89.1657794142899	41.2574736158659	44.4385285678209	28.5332538080458	203.491276165572	-13.8808122180211	41.2574736158659	55.0420450743376	21.6409680788099
45.7378280247204	51.052004397678	15.9784403361579	-6.341100430264	13.8527697869749	-20.1579589999537	-53.1058525122908	7.47575813942574	118.010626696944	-10.5924415286301	32.9838047296222	104.193768127254	43.6121574755374	41.4864869263543	-40.3518292171926	-11.6552768032216	39.3608163771713	136.078826364999	-28.6606411966859	52.1148396722695	10.6642639632003	-5.27826515567248	9.60142868860878	-45.6660055901502	24.48112253289	-33.9748175696435	NaN	186.94261185922	7.65375828539572	7.65375828539572	119.04624127505	-67.6687778314178	11.8972814469063	-20.990023054801	8.71463907577337	-20.990023054801	-27.3553077970669	-61.3034930891519	43.723705158236	24.6278509314382	-20.990023054801	22.5060893506829	42.6628243678584	25.6887317218159	51.1498706908796	10.8364006565287	25.6887317218159	94.6459830963635	22.5060893506829	-21.5204634499898
-13.574710272698	42.7834433756128	-10.3846261039257	17.2627700254343	110.838572309422	35.3399136484774	33.2131908692959	124.662270374102	22.5795769733882	18.3261314150251	0.24898779198202	5.56579473993587	-5.06781915597183	10.8826016878897	37.466636427659	7.69251751911741	-7.19454193515337	77.8743692321083	41.7200819860221	53.4170572715205	40.6567205964313	-26.3350469477872	6.62915612952664	7.69251751911741	69.3674781153821	32.1498294797051	NaN	2.6745705440234	50.4380411753065	80.1575340125494	-38.720437336422	-94.9751916354888	57.8679143846173	-12.185175874598	-5.81671312376027	-51.4573628380975	16.4729065041719	9.04303329486115	134.28946739467	29.2098320058474	-25.9835118347465	79.0961235540764	-14.3079967915439	9.04303329486115	-84.3610870507592	1.61316008555044	111.999847766738	1.61316008555044	-11.1237654161251	3.73598100249636
-3.79327668126428	-0.601612604124509	-22.9432611441029	86.6372055043625	-5.92105273269079	-9.11271680983056	63.2316689386709	-1.66550062983777	-13.3682689126836	23.8678119872804	71.7427731443769	33.4428042186997	-26.1349252212427	-29.3265892983824	-2.72938865555102	35.5705802701262	3.65393949872851	101.531637864348	-14.4321569383968	31.3150281672732	157.917703227151	22.8039239615671	52.5927886815383	-32.5182533755222	11.1011556787213	-12.3043808869703	NaN	18.9292214954047	-23.5484047337703	42.291915921451	250.432284444409	-17.1767607993941	62.4687883803092	232.379293297009	23.1769841183222	116.627761822507	40.1680346099923	45.4777378886392	31.6725093641573	-23.5484047337703	27.4247467412397	-10.8051168650178	8.30981493811097	11.4956369052991	107.070295920943	49.7255005115567	-16.1148201436647	22.1150434625929	33.796390675616	8.84078526597565
-13.1616229686979	-22.7413596223005	-6.77513186629609	1.74018960357293	42.1879665854508	-19.5481140710996	-28.0634355409686	48.5744576878526	62.4118550763897	98.6019713233331	35.801475483049	-42.9652481132394	-55.738230318043	34.7370602993154	40.0591362179835	12.3843414409092	27.28615401318	37.9303058505163	25.1573236457127	-25.9346051735014	8.1266807059747	-30.1922659084359	43.2523817691844	16.6420021758437	-17.4192837036324	-0.388640763894321	NaN	32.0127055063515	9.70080646460547	-3.04885013067799	45.8248334845753	-50.860062362991	-72.1094900217967	-73.171961404737	137.19737241744	64.9493183775005	21.3879916769486	-14.7360353430212	-25.360749172424	98.9484026315897	96.8234598657091	-45.5477054482895	18.2005775281278	5.45092093284431	-0.923907364797417	185.008584649753	42.6374193357544	17.1381061451875	-49.7975909800507	-19.5171565662525
113.773428730466	-37.4484580183208	22.1883423896513	83.9550285264796	266.06025834368	-16.1496007297593	-29.9938579673243	270.320029801392	12.6038566097987	-3.37028635662244	32.8377710339321	-12.9547721364751	-1.2404006277663	-15.0846578653313	24.3182281185075	0.889485101089851	37.0975424916444	97.7992857640445	28.5779995762198	-3.37028635662244	-22.5392579163278	15.7986852030829	10.4739708809425	22.1883423896513	-25.734086509612	-7.63005781433474	NaN	42.9832682679551	-35.6789271586936	25.9752260135446	21.723215449942	-67.5690063857133	17.4712048863393	-23.9858981087863	7.90418111823342	-18.670884904283	-13.3558716997797	22.7862180908426	-56.9389799767067	118.456455771902	33.4162444998492	133.338492744511	-28.237908672389	46.1722761906571	5.7781758364321	1.52616527282947	-33.5529218768922	2.58916791373013	70.6213369313722	12.6876930022864
26.6747134261039	-2.09300542540276	78.8827957862457	-10.6167739739973	40.5258373175701	-6.35488969970005	1.1034077803202	-41.5154349626526	23.4783002203809	-32.9916664140581	12.8235895346377	-25.5333689340378	-20.2060135911662	-21.2714846597405	-7.42036076827437	44.7877215918674	-41.5154349626526	9.62717632891477	7.49623419176613	-26.5988400026121	2.16887884889452	-36.188079619781	16.0200027403607	-22.3369557283149	18.1509448775093	13.8890606032121	-13.8131871797203	-54.5157043608366	-16.228464866183	-42.8168256263591	8.23282703317894	-52.3886355000225	-33.2450157526957	69.9178239967874	14.6140336156212	-41.7532911959521	-14.101396005369	62.4730829839381	81.6167027312649	33.757653362948	136.920493112431	-11.9743271445549	-46.0074289175802	11.4234303244001	12.4869647548071	-42.8168256263591	87.9979093137071	53.9648075406818	-0.275448410077402	-3.99781891650205
40.7595352603462	19.4395393213133	6.64754175789362	-13.6064543841876	323.249481452532	23.7035385091199	15.1755401335068	290.203487747031	4.51554216399033	-14.6724541811392	7.71354155484526	8.7795413517969	-0.814456820767883	31.1655370877814	6.64754175789362	5.58154196094197	35.429536275588	102.587523483541	11.9775407426518	-1.88045661771953	23.7035385091199	-23.2004525567524	39.6935354633945	-44.5204484957852	-28.5304515415106	36.4955360725396	29.0335374938781	-13.783599860591	16.0102692026216	-53.1540696941219	73.4698738245315	-7.39919934704546	17.0743359548791	-46.7696691805764	-31.8727346489701	56.44480578841	-30.8086678967125	87.3027416038802	-12.7195331083334	-86.1401390141072	7.49773518456082	-71.243204482501	10.6899354413336	16.0102692026216	99.0074758787137	38.355671000031	-20.1680003741366	0.0492679187576814	66.0214065587284	37.2916042477734
82.5880982216724	40.9934652583789	2.59841944610807	6.8645356474715	-43.2623297185488	-5.93381295661879	28.1951166542886	-28.3309230137768	28.1951166542886	-31.5305101647994	-0.601167704914504	-33.6635682654811	20.7294133019026	7.93106469781235	20.7294133019026	23.9290004529252	190.307532306099	-2.73422580559622	17.5298261508801	48.4591686107649	15.3967680501984	8.99759374815321	69.7897496175821	-21.9317487117316	-2.73422580559622	58.0579300638326	NaN	78.0900807947806	8.89110632339698	57.8626882569915	-7.07788778538385	-86.922858329288	37.6352957192025	-32.6282783594332	-15.5946846434003	2.50350867988464	193.066838378003	35.5060965046984	12.0849051451531	-25.1760811086688	2.50350867988464	-24.1114815014167	-7.07788778538385	-61.3724677552387	90.8652760818052	56.7980886497395	30.1830984684381	22.7309012176737	81.2838796165368	136.110759390018
-45.2041375339949	35.8923335098546	-40.9359022158975	29.4899805327086	6.01468628317324	22.0205687260383	100.982922110839	-1.45472552349711	68.971157225109	-47.3382551930435	45.4958629755736	14.5511569193679	-36.6676668978002	-15.3264903073135	1.74645096507589	28.4229217031843	91.3793926451201	-15.3264903073135	-5.72296084159445	64.7029219070117	15.6182157488923	9.21586277174624	13.4840980898436	14.5511569193679	6.01468628317324	-23.8629609435082	-43.0700198749462	30.523400611986	-14.212185228069	50.7609275396299	110.40837532637	-32.3194461633294	-53.6221060871651	43.3049965662874	17.7418046576845	26.2628686272188	-42.9707761252472	28.3931346196024	33.7187996005613	26.2628686272188	-23.7983821937951	25.197735631027	17.7418046576845	23.0674696386435	-42.9707761252472	-37.6451111442883	-57.8826380719322	52.8911935320135	-29.124047174754	52.3586270339176
28.6509531807015	-2.30913174259258	-14.0526122307386	-31.1340383953147	38.2592553982755	27.5833640454155	29.7185423159875	53.2055032922796	29.7185423159875	138.61263411516	87.3683556214317	22.2454183689855	-35.4043949364587	-0.173953472020576	0.893635663265428	-28.9988601247427	10.5019378808395	32.9213097218455	22.2454183689855	183.451377797172	-33.2692166658867	-23.6609144483126	-1.24154260730658	-14.0526122307386	47.8675576158496	35.0564879924175	-34.3368058011727	60.7027176815344	36.1923785243003	-35.2073051076423	62.8340515212938	12.747706286946	50.0460484827369	-47.9953081461992	-19.2223013094462	-41.6013066269208	25.5357093255029	37.25804544418	-22.4193020690855	69.2280530405723	7.41937168754729	-47.9953081461992	11.6820393670663	-27.7476366684842	8.48503860742704	-39.4699727871613	-62.9146450245156	490.16648639307	-54.3893096654777	15.4118735866454
97.2388894029251	-7.4368675013868	36.3560512034784	94.0345294976911	38.4922911403011	43.8328909823578	-45.8891863641953	-38.4123465853158	107.920089087039	-7.4368675013868	268.138084348741	-2.09626765933007	-27.7311469012024	-15.9818272486776	32.083571329833	9.65305199319474	-12.7774673434435	50.2416107928259	1.10809224590397	13.9255318668401	87.625809687223	-43.7529464273726	0.0399722774926252	22.4704916141309	-11.7093473750322	18.1980117404855	-26.663026932791	-28.5022483102468	-16.7740331399214	-24.2374427937649	-50.8924772717772	-27.4360469311263	-2.91341521135501	66.389674431477	-56.2234841673796	-2.91341521135501	-21.0388386564034	-15.7078317608009	NaN	25.8740220248983	-40.2304634805722	-39.1642621014517	1.35139030512696	8.8147999589704	-44.4952689970542	47.1980496073081	-45.5614703761747	-6.11201934871649	47.1980496073081	37.0691365056634
2.39141353112208	55.8239800154927	4.5287161904969	106.050592510801	-21.118915722001	13.0779268279962	-25.3935210407506	239.632008721728	59.0299340045549	-14.7070077438765	148.796645698298	-9.36375109543946	-0.814540457940159	138.110132401423	-5.08914577668981	19.4898348061207	4.5287161904969	21.6271374654955	132.766875752986	-21.118915722001	28.03904544362	83.6089145873654	9.87197283893396	50.4807233670556	50.4807233670556	60.0985853342424	-2.95184311731498	17.6787832417662	-23.9239353723225	27.2794106142482	-78.3274904830539	-63.3931812369708	-18.5902534987214	-59.1262357380899	-10.0563625009596	-42.0584537425663	-18.5902534987214	56.0812927316942	-18.5902534987214	21.945728740647	40.0802471108908	-58.0594993633697	-0.455735128477641	24.0792014900875	-23.9239353723225	30.4796197384088	114.751793341306	-26.057408121763	-10.0563625009596	67.2820246662565
9.02192838777774	13.298661267389	-13.4309192301814	-28.3994843088208	23.9904934664172	-3.80827025105606	-19.8460185495983	246.380603206203	46.4433410843763	-30.5378507486265	9.02192838777774	-36.9529500680434	60.3427229431129	-21.9843849894039	-1.66990381125043	-29.4686675287237	40.0282417649594	-0.600720591347612	11.1602948275834	44.3049746445707	31.4747760057369	-40.1604997277518	-24.1227514292096	139.462281215921	40.0282417649594	16.5062109270975	3.67601228826365	141.817032489299	7.34077214597024	-21.4755693561717	-2.26467502141039	NaN	-56.695542303234	47.8971046304663	-28.9464727085788	22.2825788507846	-47.0900951358534	58.5698237053336	54.3007360753867	-9.73557837381755	4.13895642351003	60.7043675203071	-9.73557837381755	79.9152618550684	59.6370956128204	-22.5428412636584	0.937140701049819	47.8971046304663	5.20622833099677	82.5834416237852
13.5196155445344	91.6088572534198	152.582648724741	30.6350657820983	28.4956345024028	-4.66555033287731	-32.4781569689187	298.063975744035	32.7744970617938	-2.52611905318182	-37.8267351681574	-6.8049816125728	3.89217478590465	22.0773406633163	50.9596629392054	4.9618904257524	7.10132170544789	1.75274350620916	55.2385254985964	23.1470563031641	236.020468632865	-17.5021380110503	45.6110847399667	17.7984781039253	19.9379093836208	12.4498999046866	139.746061046568	47.1793508472357	27.9588072391053	-20.0925517812204	-61.7370629321694	-1.93981615131958	333.351889012731	106.976597628085	-45.7199432587275	-64.9404868668578	48.2471588254651	13.0094955438929	-49.9911751716453	69.6033183900544	16.2129194785813	34.3656551084821	59.9930465859892	11.9416875656634	-30.770631563515	99.5019417804793	22.619767347958	77.0779742376606	-4.0754321077785	-19.024743802991
44.7779991071178	51.1994906490015	24.4432758911525	23.3730273008386	7.3192984461292	-54.7551197920804	-7.66418181826622	547.794836554678	60.8317279618271	-3.38318745701038	14.8110385783269	-20.5071649020337	4.10855267518733	-1.24269027638247	35.1457617942921	5.17880126550129	72.6044624552807	29.7945188427223	90.798688490618	27.6540216620944	24.4432758911525	75.8152082262226	-42.9823852986269	-10.8749275892081	23.3730273008386	-20.5071649020337	6.24904985581525	110.561550938595	109.493206350836	20.8206055668015	58.2126661383822	-26.1865562946143	32.5723960321554	193.892428783832	60.3493553139011	-3.75131995166583	-27.2549008823737	-32.596623821171	82.7845916568496	-40.0750359354871	75.3061795425334	-49.6901372253222	-31.5282792334115	57.1443215506228	89.1946591834063	-10.1613874782225	0.522058399371966	91.3313483589252	-18.7081441802981	-28.3232454701332
61.0765960992316	60.0058140271368	10.7498387107762	72.8551988922744	84.6338016853171	36.4486084410513	-36.3645724613949	40.7317367294305	-34.2230083172053	52.5103395224732	10.7498387107762	49.2979933061888	-43.8600469660584	60.0058140271368	-13.8781489474041	63.2181602434212	112.474135559782	26.8115697921981	33.2362622247669	58.935031955042	37.5193905131461	17.1745311433449	-17.0904951636885	-12.8073668753094	-18.1612772357833	49.2979933061888	-44.9308290381532	79.9458936001877	-32.2866887731978	22.2262798081609	-36.5622157207554	54.2927319148424	-50.4576783003174	261.655788871383	-13.0468175091889	-19.4601079305252	-8.77129056163133	-34.4244522469766	-29.0800435625297	53.223850177953	5.12417201793068	-11.9779357722995	-41.9066244052023	222.107164606476	-7.70240882474194	78.8770118632983	-37.6310974576447	10.4685807023776	-9.84017229852072	55.3616136517318
263.800448726117	44.1806510991549	-22.2409462319262	46.3232832711253	-12.5991014580596	48.4659154430957	-23.3122623179114	76.3201336787103	-6.17120494214853	-22.2409462319262	15.2551167775551	-0.814624512222629	-2.95725668419299	58.1077602169623	33.4674902393031	5.61327200368845	-25.4548944898818	-27.5975266618521	31.3248580673328	2.39932374573291	-2.95725668419299	207.020696168902	-34.0254231777632	43.1093350131698	-51.1664805535261	-0.814624512222629	NaN	21.4945294154876	-31.9764419061919	197.94873477703	25.772207121222	133.783569191015	8.66149629828454	580.800889440255	-15.935150509688	-45.8788944498285	21.4945294154876	131.644730338147	-37.3235390383598	-42.6706361705278	41.8134985177258	-14.8657310832544	-34.1152807590591	533.746434677177	-2.03269796605136	50.3688539291946	89.9373727072374	-17.0045699361216	33.2581431062571	81.3820172957687
12.2619363465287	54.0641110250118	1.54343001871251	27.2678452054714	16.5493388776552	81.9322274773339	47.6330072283221	453.864397052556	26.1959945726897	56.2078122905751	5.83083254983898	33.6989490021611	-39.186894026989	-29.5402383319544	18.6930401432184	-1.67212187963235	24.0522933071265	-52.0491016203684	-9.17507630910368	37.9863515332875	2.61528065149413	-44.5461471908971	41.2019034316324	17.6211895104368	-15.6061801057934	1.54343001871251	-23.1091345352647	18.6221271394324	21.8320001110565	-43.4354169786329	-35.9457133781767	-10.2667296051842	80.6796712574977	166.276283834139	-25.2461368060965	57.1406027989212	22.9019577682645	-2.77702600472803	-18.8263908628484	42.1611955980089	14.3422965106003	60.3504757705453	21.8320001110565	428.415909850105	53.9307298272971	87.0994172007458	40.0212802835929	-32.7358404065526	-24.1761791488885	-15.6165178912243
13.5553103065555	-30.4125039380151	37.1477959987642	112.214795928519	-18.6162610919108	-52.9326039169416	75.7536816769238	187.281795858274	-2.53047539267763	18.9172388729666	-12.1819468122175	46.7992674183041	2.83145317373343	50.0164245581507	99.3461673691324	-18.6162610919108	-8.96478967237089	52.1611959847151	-25.0505753716041	46.7992674183041	-28.2677325114507	35.0030245721998	32.8582531456353	-13.2543325254997	-33.6296610778617	28.5687102925065	46.7992674183041	-11.0155786603239	-8.87458580026335	82.1176107523108	-9.94508223029364	5.04186779013034	7.18286065019091	326.190796799216	-38.8484858411113	304.78086819861	85.3291000424016	43.5797392712206	-37.777989411081	8.25335708022119	27.5222928207663	29.6632856808269	12.5353428003423	55.3552000015537	8.25335708022119	78.9061214622199	-35.6369965510205	57.4961928616143	198.801721625612	18.4230731655089
27.72503218612	48.1105374235663	28.7979535144066	15.9228975749668	58.8397507064328	18.0687402315401	-13.0459782887728	87.8086265701724	56.6939080498595	-34.5044048545058	-10.9001356321995	-38.7960901676524	18.0687402315401	108.194131807619	10.5582909335335	9.4853696052469	-15.1918209453461	28.7979535144066	-35.5773261827924	157.548512908805	-5.53552899076621	14.8499762466802	-13.0459782887728	-47.3794607939456	26.6521108578333	-15.1918209453461	-43.087775480799	9.65553265919761	62.1362841994594	21.4369258621135	-27.8307184409893	-20.333468220952	-22.4755397123912	440.211902438488	58.9231769623005	-35.3279686610267	64.2783556908986	-6.4100035265968	-22.4755397123912	66.4204271823379	-54.60661208398	23.5789973535528	58.9231769623005	183.163323465777	-20.333468220952	31.0762475735902	303.119326986376	25.721068844992	36.4314263021883	18.7593364978144
6.48481879638545	65.5249801191781	-17.1312457327316	-18.2047032113278	-16.0577882541354	18.292851060944	-32.1596504330788	126.712056399163	10.7786487107704	-1.02938355378816	137.446631185125	-4.24975598957685	20.4397660181364	41.908915590061	32.247798282695	0.0440739248080687	-21.4250756471165	-17.1312457327316	90.2145021268913	22.5866809753289	5.41136131778921	38.6885431542723	15.0724786251553	19.3663085395402	56.9373202904082	-24.6454480829052	60.1576927261969	23.9180290425138	-67.1658973907273	-0.728209874716159	-38.2333560531095	-67.1658973907273	39.9916631189681	458.977724711877	44.2779655393559	-29.6607512123339	50.7074191699376	57.1368728005193	-1.79978547981311	-12.5155415307827	156.793404074536	-31.8039024225278	-46.8059608938852	540.417470699246	-10.3723903205887	26.0611802527077	6.77281936096252	-45.7343852887882	12.1306973864473	13.2022729915442
-7.25867397682636	0.25928517827053	-15.8506272969371	91.548789204447	-29.812551442117	24.9611509735889	-57.7363997324769	21.7391684785474	58.254970089018	-21.2205981220063	18.5171859835058	4.5552618383259	108.732695844669	-19.0726097919786	4.5552618383259	10.9992268284089	32.4791101286858	-13.7026389669094	-13.7026389669094	48.5890226038934	18.5171859835058	-1.88870315175715	30.3311217986581	-31.9605397721447	20.6651743135335	-7.25867397682636	-4.03669148178484	6.03143053135278	14.6083586032314	-2.54549754052579	81.0795511602903	68.2141590524724	32.8343307559733	11.3920105762769	28.545866720034	98.2334073040475	11.3920105762769	-3.61761354951061	-41.1416738639794	27.4737507110492	-19.6993536842829	34.978562773943	2.81508250439832	492.772098610462	74.6468551063814	-10.0503096034195	38.1949108008974	92.8728272591233	30.6900987380037	13.5362425942465
90.7353483545543	6.9219000637232	-1.67435104302871	6.9219000637232	-25.3140415865964	11.2200256170992	-68.295297120356	7.99643145206719	-32.8357613050044	-34.9848240816923	-2.74888243137269	-24.2395101982525	21.965339500539	48.8286242091387	59.5739380925786	37.0087789373549	117.598633063154	9.07096284041118	33.7851847723229	43.4559672674188	33.7851847723229	-23.1649788099085	28.412527830603	136.940198053346	114.375038898122	-19.9413846448765	-44.6556065767882	28.8877466287346	31.0330605451495	-9.72790386673358	29.960403586942	54.6315136257134	17.0885200884527	138.298756365894	-16.1638456159783	86.8112223719369	252.000393935884	20.306490963075	19.2338340048675	7.43460746458561	81.4479375808996	21.3791479212824	31.0330605451495	365.702031505874	5.28929354817071	-29.0357291144677	39.6143162108091	35.3236883779793	3.14397963175581	36.3963453361867
51.2186039356856	30.7922900972228	73.795056072934	-0.38471523516784	-21.8860982230234	72.7199869235412	-3.60992268334618	-1.45978438456062	52.2936730850784	-42.3124120614863	0.69035391422494	-11.1354067290956	-10.0603375797029	280.208332756348	-13.2855450278812	-3.60992268334618	7.14076881058162	-2.5348535339534	-20.8110290736307	-5.76006098213174	-28.3365131193801	18.9665294539022	65.1945028777917	-43.387481210879	-50.9129652566285	17.8914603045094	-5.76006098213174	51.767139236366	14.2051933606909	-60.9186983906594	-28.7227447829379	-16.9175617934399	400.55663665335	6.69280418555586	192.35613665675	43.1815516076403	-48.0403169475708	120.451840266172	2.40001037119299	-25.5031494221657	66.7919175866361	125.817832534126	34.5959639789145	59.2795284115011	13.1319949071002	-35.1619355044822	-26.5763478757564	-13.6979664326678	-46.9671184939801	3.47320882478371
-21.6815443844613	104.164527144788	1.98181949283349	-4.47182520097417	-0.169395405102396	-4.47182520097417	10.586679084577	-0.169395405102396	-8.77425499684595	18.1159312273527	97.7108824509805	4.13303439076938	-50.7229455065957	43.9305100025833	15.9647163294168	-27.059581629301	7.35985673767321	4.13303439076938	32.0988280639359	17.0403237783847	6.28424928870527	39.6280802067115	-13.0766847927177	58.9890142881345	-5.54743264994211	129.979105920019	-33.5132263231087	222.845831762918	-14.4508178447237	149.83147803749	10.2452135624064	14.5401755462552	313.040033423742	55.3423143928181	131.577889606133	-4.7871533810641	-26.2619633003077	18.8351375301039	38.1624664574232	92.9232317514945	265.795451601406	14.5401755462552	248.615603666011	91.8494912555323	-13.3770773487616	113.324301174776	97.2181937353432	24.2038400099148	91.8494912555323	-33.2412765240619
-7.48688385590226	3.27457902288598	331.499196825927	-31.1621021892364	30.1782362198566	-9.63917643165991	147.478181598648	32.3305287956142	23.7213584925836	-13.9437615831752	360.555146598655	24.7975047804624	2.19843273500715	20.4929196289472	-20.4006393104481	18.3406270531895	-32.2382484771152	88.290135765313	77.5286728865248	93.6708672047072	15.112188189553	67.8433562956154	-27.9336633255999	-4.25844499226579	-12.8676152952964	25.8736510683413	2.19843273500715	41.73257343676	37.4354410921557	9.50408085222808	-38.8386580245697	-37.7643749384187	801.250715345561	41.73257343676	30.9897425752493	-20.5758455600017	72.8867829351408	-15.2044301292464	331.789006697547	79.3324814520471	-13.0558639569442	28.8411764029472	67.5153675043855	58.921102815177	-40.9872241968719	-27.021544076908	-51.7300550583825	10.5783639383791	-8.75873161233998	-1.77589155235808
59.4796034637759	68.093088799267	107.930458475913	-9.42827922015286	-5.12153655240731	-43.8822205621172	-18.0417645556439	26.1023477887479	-23.4251928903259	-29.8853068919442	5.64532011695655	25.0256621218115	-8.35159355321647	-11.5816505540256	5.64532011695655	-21.2718215564531	46.5593754605392	-20.1951358895167	113.313886810595	53.0194894621576	-6.1982222193437	-28.8086212250078	-26.655249891135	107.930458475913	-35.2687352266261	-27.7319355580714	22.8722907879387	-28.8567191401464	37.7825068091258	13.0615036343958	216.203660157177	-50.3532436399117	622.48797320274	215.128833932189	293.591148356332	108.721037658351	45.3062903840436	-8.43502086536947	453.740255879583	122.693778583198	93.6734705085154	14.136329859384	-23.4825880152051	39.9321592591023	22.7349396592901	4.46289383448967	-46.0539387399586	93.6734705085154	19.5104609843253	5.0003069469838
33.8718529845604	39.2579809193266	129.744930223398	-42.6111636891186	-11.371621667475	73.7291997018298	20.9451459411217	-13.5260728413815	-11.371621667475	-4.90826814575569	188.992337505825	89.8875835061282	-43.6883892760718	-10.2943960805218	107.12319289738	-22.1438775370073	90.9648090930814	32.7946273976072	-31.8389078195863	10.1728900715895	106.045967310427	-23.2211031239605	50.0302367888588	-42.6111636891186	-36.1478101673992	-50.1517427977912	-18.9122007761476	1.56734659197487	31.677704164553	21.9993749447957	-27.4676410672969	-19.9400516741523	103.727488356079	2.64271650528123	125.234886622206	240.299467345987	-26.3922711539905	16.6225253782639	1269.42847438017	-51.1257791600368	-12.4124622810078	185.455601767363	102.652118442773	48.8836227774547	27.3762245113275	54.2604723439865	138.139325581883	6.94419615850668	-13.4878321943142	4.79345633189396
6.0828747488646	14.7050031388131	39.4936222599152	21.1715994312745	-34.8722351033909	-37.0277672008781	220.558318448834	69.671071624735	0.694044505146763	62.1267092835301	-9.00584993354534	148.347993183015	-7.92808388480177	33.0270259674538	137.57033269558	8.23840684635173	-41.3388313958523	30.8714938699666	11.4717049925824	45.9602185523766	1.77181055389033	128.948204305631	27.6381957237359	-10.0836159822889	-19.783510420981	-39.1832992983652	-34.8722351033909	-58.3545815435179	162.207819604106	-15.3180154659328	-61.5823239993367	23.4148940038938	493.589378401511	25.5667223077731	5.12435342092017	133.158137501736	-5.63478809847611	56.7682327140223	NaN	285.937947077163	-29.3048994411479	112.715768614883	4.04843926898054	-20.6975862256309	126.702652590098	12.6557524844976	27.7185506116523	122.39899598234	-20.6975862256309	-14.2421013139931
14.9284379476298	5.2236744695204	411.745433496992	-40.0652217616569	73.1570188162863	62.3739482850536	16.0067450007531	3.06706036327386	-22.8123089116846	7.38028857576694	-41.1435288147801	-4.48108900858901	60.2173341788071	-6.63770311483555	-6.63770311483555	-2.32447490234248	11.69351678826	0.910446257027328	-30.3604582835474	42.9644213288348	27.868122585109	52.6691848069442	-23.8906159648078	-29.2821512304242	-0.167860796095941	59.1390271256838	-4.48108900858901	-61.2848687770586	-41.9086078260263	-7.46192169085767	104.48980824844	7.6085034932786	304.711171409108	9.76142137672664	-18.2265111080979	20.5260107939668	135.707117558437	129.248363908093	1095.90849357626	370.375166854273	19.4495518522428	59.2785326960315	92.6487598894761	67.8902042298237	-12.8442163994778	-4.23254486568561	-28.9911005253381	16.2201750270708	-42.9850667677503	24.2936170900009
12.9943999816596	20.5463401880284	17.3097943852989	44.2810094080446	-17.2133608438156	59.3848898207822	31.3348261971267	-19.3710580456353	-18.2922094447255	18.3886429862087	63.7002842244215	30.2559775962168	-37.7114842611024	-5.34602623380751	34.5713719998561	7.60015697711043	-22.6076038483648	52.9117982153232	15.1520971834792	14.0732485825694	28.0982803943972	73.40992163261	-11.8191178392665	32.4136747980365	-5.34602623380751	5.44245977529078	-18.2922094447255	-8.21390227754646	3.63314484092261	136.104671711077	-0.674872293066142	-29.7539879474902	520.595200919573	0.402131990431046	-3.90588514355771	270.730207148225	63.9453847167651	-20.0609493960155	357.967554111497	205.032945854897	51.0213333147989	43.4823033303186	-40.5240307824621	-24.3689665300043	32.7122604953467	-9.29090656104365	31.6352562118495	128.565641726596	-58.8331036019143	7.40265983316277
317.605375202936	168.649459579646	-7.29122336670339	-2.97366059501383	58.5516089015623	-1.89426990209144	17.5347625705116	116.838706319371	321.922937974625	66.1073437520191	52.075264744028	-2.97366059501383	-26.7202558393064	9.97902772005484	-24.5614744534616	269.032794021428	29.4080601926578	-19.1645209888497	36.9637950431146	-19.1645209888497	53.1546554369504	30.4874508855802	13.217199798822	-17.0057396030049	-5.13244198085861	13.217199798822	-38.5935534614527	-38.0604999765338	8.27415768170094	-15.4319462364657	-29.4400985517459	36.2904623122615	424.208526427715	48.1435142713448	-34.8278494422384	200.078089383231	155.898532081193	54.6088153399357	300.29025594639	1133.23654361652	63.2292167647235	99.8659228200719	37.36801249036	57.8414658742311	-17.5870465926626	8.27415768170094	10.4292580378979	37.36801249036	-1.4237939211854	100.404697909121
0.481023670433824	257.505156206088	-27.5972429090914	74.9964234391738	13.4402236302147	-43.7962428588175	-40.5564428688722	27.4793569199773	252.105489556179	19.9198236101051	-30.8370428990366	2.6408903303973	10.2004236402695	-17.8778429392557	29.6392235799408	113.874023318516	-4.91864297947487	94.4352233788451	-16.797909609274	3.72082366037904	-9.23837629940182	24.2395569300321	13.4402236302147	-7.07850963943835	-44.8761761887992	29.6392235799408	58.7974234894477	-29.1258907962244	-4.32966838973842	-48.5316300708656	38.7941966650198	62.5123224451368	452.783301190698	89.4647381043606	-0.0172818842625972	-31.2820840489623	-3.25157176336946	9.68558775305799	415.049919267785	16.1541675112717	-6.48586164247633	80.839965093409	38.7941966650198	10.7636843794269	13.9979742585338	93.7771246098364	-44.2192435653897	-14.032538027059	66.8247089506126	180.024854719353
14.7439483267707	21.2268074042326	435.049311848884	158.447324543843	275.138787938157	-7.94605844434595	80.6530156143	235.161156960475	29.8706195075151	-25.233682650911	-34.9579712671039	9.34156576221912	-26.3141591638213	3.93918319766754	-24.1532061380007	35.2730020720667	-13.3484410088975	2.85870668475722	21.2268074042326	-38.1994008058348	38.5144316107977	-4.704628905615	-30.6360652154626	-38.1994008058348	-13.3484410088975	7.18061273639849	-11.1874879830769	70.4238496855867	-43.9123750044579	-16.9462842756738	18.6489554863212	-6.15984798416014	539.63382836643	41.3004716984999	-16.9462842756738	14.3343809697158	-27.7327205671874	73.6597805730408	664.756489347988	363.814916814758	14.3343809697158	56.401482506619	24.0421736320781	54.2441952483163	-29.8900078254902	6.78387556565623	68.266562427284	54.2441952483163	73.6597805730408	91.4574004540383
6.31980299073693	-28.2728447702941	-41.2450876806807	-22.867743557633	106.854685546233	67.9379568150735	47.3985722069613	-23.9487638001652	246.30629683289	41.9934709943002	439.808920246157	7.40082323326916	77.6671389978635	16.0489851735269	-26.1108042852297	-28.2728447702941	-60.7034520462607	-4.49039943458527	123.069989184217	-38.0020269530841	-28.2728447702941	-2.32835894952083	-16.3816221024397	44.1555114793646	10.6438839608658	1.99572202060805	11.724904203398	92.3728947099815	8.19598210134731	1.72083497760622	-66.2682098216752	-9.07107689529559	667.581797535648	34.0965705963117	145.2532628872	36.254952970892	25.4630410979902	274.756205362022	469.010619074255	78.3434092752091	-25.2589447046483	37.3341441581822	12.512746850508	40.5717177200528	-0.437547396974142	-25.2589447046483	-30.6549006410992	272.597822987442	144.17407169991	56.2199899357604
164.448110827981	43.3128846245827	-25.9072446345022	19.5184651917723	-21.5809865558094	-23.7441155951558	-31.3150672328683	67.1073040573932	28.1709813491579	8.70281999504024	-18.3362929967898	231.50511104772	-37.8044543509075	17.3553361524259	24.9262877901383	14.1106425934062	11.9475135540598	33.5788039475239	-6.4390832803846	14.1106425934062	41.1497555852363	-45.3754059886199	-36.7228898312343	2.21343287700102	7.62125547536704	-17.2547284771166	-14.010034918097	-13.0650022973654	32.2840483711615	26.8853518630036	13.9284802434244	5.29056583037171	327.052877716586	63.5964881184777	27.9650911646351	-67.051967378945	89.5102313576359	23.6461339581088	899.31470758133	205.042336632216	67.9154453250041	-18.4636988055233	15.008219545056	85.1912741511095	12.8487409417929	-63.8127494740502	-3.34734858268103	27.9650911646351	-62.7330101724186	34.9833966252405
13.2524565236002	4.59558176231478	178.815186333185	1.34925372683273	59.7831583655096	52.2083929493848	93.3285480654908	46.7978462235814	27.3198780106891	51.1262836042242	7.84190979779683	-31.1140266279878	59.7831583655096	14.3345658687609	19.7451125945643	-34.3603546634698	-13.8002771054168	-14.8823864505775	-39.7709013892732	-13.8002771054168	37.0588621171353	69.5221424719558	8.92401914295751	-5.14340234413137	-7.30762103445274	-41.9351200795946	-5.14340234413137	300.541677329285	-0.858667144271817	70.4403390752793	-36.5081702540474	329.70945260092	381.563275306048	46.6740036687623	280.016205841839	76.9220669134204	20.7470923161982	95.2869624548199	894.700062492212	58.5571713720208	-12.7418348475303	-7.34039498241283	21.8273802892217	-17.0629867396244	-8.42068295543634	-26.7855784968359	-32.1870183619534	268.13303813858	1.30190880177519	188.731872121353
65.4434866869975	-12.5076531403125	-19.0035814592549	-19.0035814592549	27.5505714931663	-22.2515456187262	6.98013181651505	60.0302130878788	32.963845092285	45.95570173017	-11.4249984204887	300.379560888751	-17.9209267394312	-57.9791513729099	43.7903922905225	25.3852620535188	-12.5076531403125	-19.0035814592549	6.98013181651505	56.7822489284075	10.2280959759863	3.7321676570438	-20.0862361790787	42.7077375706988	69.7741055662925	44.8730470103463	-11.4249984204887	34.0576609050495	-12.4183387945188	-18.9033620084121	-4.85247837831001	44.8660329282049	1121.37988643449	2.71338203789879	51.3510561420982	35.1384981073651	-28.6308968292519	226.446682917216	1475.89448879398	118.362962685662	67.5636141768313	-31.8734084361986	62.1594281652536	134.575520720395	76.2103117953557	-7.01415278294109	-24.3075480199898	54.5935677490448	9.19840525179205	14.6025912633698
99.272740164876	-13.3801268624128	25.6150963393411	65.693520185588	-4.71452170646747	42.9463066512316	8.28388602745047	58.1111156741359	165.347979478959	9.36708667194363	210.842406547672	-19.8793307293717	31.0310995618069	61.3607176076154	62.4439182521085	2.86788280498466	-27.4617352408239	-29.6281365298102	54.8615137406564	-5.79772235096063	-36.1273403967692	-23.1289326628512	16.9494911833958	-29.6281365298102	-23.1289326628512	-0.381719128494825	13.6998892499163	51.7073187943048	-47.7802843187298	14.9401611220964	3.04490422814658	109.020829283336	969.804873609156	45.2189968521504	47.3817708328685	13.8587741317373	28.9981919967643	5.20767820886472	510.215402706551	32.2423529678415	-58.5941542223205	23.5912570449689	9.53322617030101	182.555144627752	22.5098700546099	-42.3733493669344	-34.8036404344209	38.7306749099959	128.485795109799	146.328680450724
5.25396724826427	23.6776682882873	34.5151394883008	13.9239442082751	32.3476452482981	39.9338750883076	-15.3372280317614	13.9239442082751	22.5939211682859	78.9487714083563	-1.24851547174385	-40.2634117917926	-25.0909521117736	37.7663808483049	-8.83474531175333	39.9338750883076	-26.174699231775	-22.9234578717709	11.7564499682724	-5.58350395174927	5.25396724826427	133.136127408424	-4.49975683174791	4.17022012826292	-11.002239551756	-1.24851547174385	159.146058288456	4.45870119796378	72.6207534924162	-19.3439202381942	56.3916934223084	63.9652547883587	1037.70885899482	-4.19679750609367	-37.7368549843163	-17.1800455621798	13.1141999020212	83.440126872488	810.502018013313	30.4251973101361	89.931750900531	75.8665655064377	10.9503252260069	185.142236645163	-2.03292283007931	67.2110668023802	48.8181320562582	22.8516359440858	-7.44260952011521	36.3758526691756
-8.62195173830951	57.5199912398195	8.72675461660958	112.818992746124	21.7382843827989	-11.8748341798568	-28.1392463875935	13.0639312053394	22.8225785299813	-7.53765759112707	-27.054952240411	38.0026965905355	38.0026965905355	79.2058741834684	19.569696088434	112.818992746124	11.9796370581569	-47.6565410368775	-4.28477514957974	33.6655200018058	18.4854019412516	99.8074629799348	20.6539902356165	16.3168136468867	156.190758633422	-9.70624588549196	-20.5491873573164	16.6988204021675	47.0084912933791	-11.4458739968147	14.5338439099381	216.959145933387	438.869236386901	-45.0030096263704	211.546704702814	-2.78596802789709	8.03891443324991	13.4513556638234	971.453453475333	15.6163321560528	-0.620991535667692	447.529142355818	67.5757679695584	228.866516640649	5.87393794102051	339.280317744348	-39.5905683957969	140.102480459243	6.95642618713521	74.611941569304
32.8150423821629	36.0695675627796	115.263013624452	58.8512438270964	31.7302006552907	18.7120999328239	-22.5118856883209	11.1182078447183	43.6634596508852	-46.37840367951	-10.5786266927264	45.8331431046297	-10.5786266927264	-34.4451446839155	0.269790575995942	33.8998841090351	28.475675474674	-0.81505115087629	32.8150423821629	-16.0028353270875	48.0028265583741	16.5424164790794	6.77884093722933	32.8150423821629	-18.172518780832	56.681560373352	29.5605172015462	7.29061665777728	74.4390790211458	-32.7818528171362	26.7853315374649	7.29061665777728	638.702770816549	-25.2005748083688	-26.283614523907	41.9478875549997	43.030927270538	66.8578010123784	1273.36404412194	78.7712378832986	97.1829130474481	373.35804050969	88.5185953231424	601.87942048825	-13.2871379374486	-21.9514556617542	-70.6882428609733	74.4390790211458	63.6086818657638	111.262429349445
41.7322140677909	-17.9642282271606	6.99973855072821	35.2198749083416	96.0017070632013	-13.6226687875278	3.74356897100359	24.3659763092596	-3.85416004835388	128.563402860448	-47.2697544446822	15.6828574299939	-14.708058647436	34.1344850484334	4.82895883091179	23.2805864493513	44.9883836475155	48.2445532272401	-24.4765673866098	-24.4765673866098	-16.8788383672524	-9.28110934789492	33.0490951885252	-9.28110934789492	-40.757415285233	68.8669605654961	15.6828574299939	1.12359732322926	107.315588542558	79.1422031170216	-45.4708478036189	124.653056496734	316.448795739806	11.9595147945893	86.7273453469736	63.9719186571175	22.7954322659493	65.0555104042535	1190.90733567856	33.6313497373094	75.8914278756135	463.817273350303	37.9657167258534	514.746085465695	59.6375516685735	288.27541031427	32.5477579901734	183.167010842078	-3.21076966531476	520.164044201375
15.9083678779691	-32.958866742861	25.6818148021352	27.8536918963943	-28.6151125543428	94.0959432712975	18.0802449722283	-30.7869896486019	-5.81040306462205	23.5099377078761	110.385021478241	89.7521890827792	-40.560436572768	16.9943064250987	0.705228218155308	15.9083678779691	63.6896639516698	0.705228218155308	1.79116676528487	20.2521220664874	3.96304385954399	-31.8729281957315	18.0802449722283	62.6037254045402	7.22085950093267	-9.06821870601073	61.5177868574107	-12.6387223404545	22.0538965961271	31.8111956720407	4.7075871278363	25.3063296214316	754.935471631414	84.9342684186813	278.996105595185	87.1025571022176	59.9989485580132	-1.79727892277275	1071.50561942772	134.804908140017	203.106001671412	1139.80671295912	44.8209277732588	325.614312291216	41.5684947479543	413.430003974438	44.8209277732588	278.996105595185	25.3063296214316	618.875356739508
-25.1524295545969	19.3935698098669	23.7395209673755	12.8746430736039	2.00976517983221	28.0854721248842	-12.114576082071	87.8423005406283	-14.2875516608253	15.0476186523582	72.631471489348	8.5286919160952	60.6801058061992	-8.85511271393946	94.3612272768913	61.7665935955763	28.0854721248842	16.1341064417354	-19.7199906077111	43.2963011761645	83.4963493831197	19.3935698098669	68.2855203318394	10.7016674948495	-45.7956975527631	29.1719599142614	59.593618016822	5.04114172043974	269.707331792795	63.6148067364528	-20.9915982866772	47.3443442320048	964.998429482877	-26.4150857881599	320.688114306733	-4.72113578222911	23.4809992254809	-26.4150857881599	878.222629459154	66.8688992373425	287.06249179754	1035.50376700215	15.8881167234051	502.917294356551	218.726549278858	157.983489262252	14.8034192231086	853.274586952333	1.78704921955012	640.131528144063
106.584193229564	-16.2510541572138	47.8841635049093	29.4045245175179	34.8397124549859	-5.38067828227769	-5.38067828227769	92.4527045921474	1.14154724268398	55.4934266173646	3.3156224176712	30.4915621050115	-1.03252793230324	51.1452762673901	89.1915918296665	7.66377276764565	2.22858483017759	-30.3825427946308	-6.4677158697713	171.806448479181	13.0989607051137	27.2304493425307	-5.38067828227769	-30.3825427946308	16.3600734675945	-19.5121669196946	-4.29364069478408	54.2113419244993	193.123498543338	27.0800613348823	28.165312558467	23.8243076641283	1496.51021806854	155.139705717875	1070.00648719976	58.552346818838	7.54553931035807	339.63241372727	1715.73096523264	-8.73322904341213	416.685250601782	1310.93225883556	-14.1594851613355	271.261586641435	96.5361396443018	231.107291368802	16.2275490990355	383.042462670657	70.4901102782695	566.99254506826
25.2869728411355	-22.5668966210847	8.97315370628769	-19.3041327941152	6.79797782164132	62.2649628801239	-5.16548954391374	44.8635558029529	-10.6034292555297	-6.25307748623693	-23.6544845634079	-34.5303639866398	22.0242090141659	-6.25307748623693	16.58626930255	24.1993848988123	69.8780784763862	109.031244400021	-25.8296604480543	-37.7931278136094	252.592852786682	-26.9172483903775	57.9146111108311	2.44762605234857	-24.7420725057311	12.2359175332573	-21.4793086787615	106.689185740197	-27.9506978095483	26.339577815349	-37.7229474220298	51.3131046028018	1672.42073476224	-58.3532521594907	1614.87304259984	30.6827998653408	222.870375577477	366.196703227206	847.208545263796	53.4847156277977	162.065266877592	1622.47368118733	-42.0661694720215	306.477400039819	455.232755252038	241.329069289942	18.7389392278634	994.878094963517	-35.5513363970339	422.11568712085
67.9552204657671	-20.1840267658962	55.9856930639363	35.3110548244103	51.6331376450887	-26.7128598941676	22.2533885678676	22.2533885678676	-9.30263821877729	-19.0958879111843	32.0466382602746	45.1043045168174	12.4601388754606	36.3991936791222	144.1249402956	-35.4179707318627	33.1347771149865	17.90083314902	91.8942752694288	51.6331376450887	329.108545596621	15.7245554395962	-24.5365821847438	-25.6247210394557	-22.36030447532	55.9856930639363	-6.03822165464161	75.5709144332307	-33.0651223571147	1.69840941579585	17.9938149343477	-11.3379149990456	1182.57212932685	-20.0287979422732	1217.33566109976	-4.81975279162487	25.5983375096719	250.474933665687	1470.45762682127	13.6483734627339	67.9663918579066	962.040974642449	10.3892923590235	409.083547379591	1120.64958835635	312.397474636184	44.0664637640306	522.065025641551	8.21657162321658	198.872816190273
-21.0648126014803	2.88637455968346	-28.6856448800325	26.8375617208473	18.1280391167877	80.1833876707121	-22.1535029269878	47.5226779054887	25.7488713953398	43.1679166034589	-14.5326706484357	-10.1779093464059	37.7244649759217	36.6357746504143	39.9018456269366	1.79768423417601	70.3851747411451	46.4339875799813	87.8042199492642	20.3054197678026	811.783286411716	-14.5326706484357	-6.91183836988356	50.7887488820111	-3.64576739336122	44.2566069289664	-6.91183836988356	47.6815708611579	202.023613136311	52.0292340238383	-18.6202923697179	69.4198866745598	1220.46370899419	46.5946550704878	696.570297891205	137.895581486776	531.35909770935	-41.4455239737899	1440.02069870955	65.0722235118794	253.108655297806	1949.78420453382	145.503992021467	425.928266014351	461.796487106464	412.88527652631	52.0292340238383	106.375023557343	-31.6632818577591	338.431544865408
43.408049676007	31.4263837648549	22.7124449203807	0.92759780919506	48.8542614538034	-4.51861396860134	-41.5528540576169	42.3188073204477	19.4447178537028	2.01684016475434	6.37380958699146	15.0877484314657	-28.4819457909055	30.3371414092956	40.1403226093291	0.92759780919506	65.1928967871926	-1.2508869019235	28.1586566981771	21.6232025648214	806.966940923062	-11.054068101957	2.01684016475434	-35.0173999242612	-2.34012925748278	94.6024403872932	-19.7680069464313	8.88897695109189	25.20105367612	-17.210345808953	-83.5461244907338	-18.2978175906215	1478.06335398529	78.4871709778783	1062.6491333879	26.2885254577885	34.9882997111368	547.187508877018	1468.27610795027	0.189202697743595	224.208389721462	1512.86245099868	-30.2600071889755	29.5509408027941	176.359631328047	571.111888073726	3.45161804274921	897.353422574287	320.993378289962	191.040500380572
13.1341679151724	42.5586314495734	68.7137101468187	10.9545780237352	63.2647354182259	116.664687758435	-22.82906529354	12.0443729694538	3.32601340370535	22.9423224266394	15.3137578066095	-18.4698855106658	18.5831426437651	70.8933000382558	22.9423224266394	14.2239628608909	50.1871960696033	-7.57193605348021	3.32601340370535	53.4565809067589	298.660443693434	-2.12296132488743	247.440081244662	162.436075478615	15.3137578066095	24.0321173723579	-20.6494754021029	16.8418942056201	42.9545744081297	4.87358244613658	28.8102059651037	114.764444965031	1706.54990897634	106.060218230861	716.444117964522	64.7151412435543	182.222202154847	87.5637364207501	1261.54631719191	57.0989428511557	393.299700458466	1795.76823300158	30.9862626486461	431.380692420459	373.715190306584	64.7151412435543	-12.5348710222031	2348.48663062137	387.85955874961	174.606003762449
-18.2607943874555	-26.9835791621608	34.0759142607762	25.3531294860709	-23.7125348716463	-13.8994020001029	84.2319267153315	22.0820851955564	25.3531294860709	-18.2607943874555	-40.0677563242187	-55.3326296799529	70.0574014564355	28.6241737765854	10.0882561303367	-45.5194968084095	-1.9055729348831	130.026546782534	-29.1642753558371	-18.2607943874555	259.777970306275	-26.9835791621608	-20.4414905811318	5.72686374298402	48.2504395196723	361.180343312224	-10.6283577095884	-6.76602256544927	477.654512408875	18.2714432871562	-2.41168067803962	43.3089091397618	737.826440181602	65.08061857681	1315.86532573523	4.11983215307486	17.1828578153038	124.952819528693	1768.71688202584	209.862486333181	734.560683766044	1316.95391120709	31.3344689493852	498.337636374071	435.199679006631	41.1317381960569	53.1061783864335	1060.04773984992	673.599897342309	23.7143706464183
3.76654529725943	-23.5059999470584	57.2207339761223	-36.5968216643309	11.4028579656684	51.7662249272588	-20.2332945177402	175.038129431575	188.128951148848	-2.77886556137684	-37.6877234741036	26.6754833024864	-37.6877234741036	3.76654529725943	-4.96066918092226	23.4027778731683	10.3119561558957	94.3113955083945	-2.77886556137684	142.311075138394	476.127028928844	28.8572869220318	10.3119561558957	242.674041637483	-3.86976737114955	12.4937597754411	-22.4150981372856	281.096818602677	165.647642287136	31.6830320341983	-19.506697086843	12.0784549240123	1679.55665246262	100.29905191985	769.032960011752	40.3961774165033	81.7836179824516	53.4658954899606	1031.51646465369	240.798521209516	1078.34962108358	1187.26393836239	76.337902118511	134.062490276281	412.883142510038	74.1596157729348	41.4853205892914	1446.48001348596	373.673988289666	195.054507952416
9.44442741528326	-2.561589523881	378.356584273239	36.7308295497475	25.8162686959618	177.528664563583	-13.4761503776667	412.191722919975	62.9257755988331	-33.1223599144809	34.5479173789903	27.9991808667189	18.1760760983118	8.35297132990469	34.5479173789903	138.236245489954	-8.01886995077384	-41.8540085975095	14.9017078421761	-21.1163429753167	571.544311385246	8.35297132990469	124.047316380033	-4.74450169463814	-24.3907112314524	-22.2077990606952	-6.92741386539528	20.0452365517085	94.1449348427273	58.1847871426741	-70.3999834211527	119.208068088219	1021.48086492592	-38.7986415029241	719.633564534563	61.4538914790425	240.164928533853	255.420748770239	2184.19230722764	251.061942988414	2909.93346990144	1889.97291695448	476.630142197839	438.490591606874	172.603438915571	-18.0943140392571	41.8392654608317	928.856242062145	235.806122752028	46.1980712426563
-15.4482236770253	-30.7363766202189	204.045972150254	35.8762897751246	94.8448796988713	12.9440603603342	-41.6564858653572	661.598549521548	35.8762897751246	-12.1721909034838	10.7600385113066	-16.5402346015391	15.1280822093619	164.733578867756	4.2079729642236	43.5203662467214	-4.52811443188702	43.5203662467214	51.1644427183182	11.8520494358204	246.634398206293	-16.5402346015391	33.692267926097	-23.0923001486221	0.931940190682121	11.8520494358204	137.433305754911	135.955958371672	34.5617513332075	44.3740939498331	98.8871084866417	93.4358070329609	459.763264720315	43.2838336590969	1520.58652760661	134.865698080935	10.5760249370117	-16.6804823313927	1940.33673954004	63.9987791830842	1614.34891260992	1542.39173342134	809.736818046627	563.337992340252	44.3740939498331	298.404741691361	1.85394261112229	1019.06679386797	41.1033130776245	80.3526835441268
-20.7000019779049	143.184947227845	417.419095565467	6.61415622305345	76.5384012175068	-1.03380807321489	3.33645723893844	302.699631121442	271.01520760833	0.0587582548234446	84.1863655137751	69.9830032492768	15.3546868473601	33.9283144240118	-29.4405326022116	47.0391103604718	26.2803501277434	-31.6256652582882	21.9100848155901	78.7235338735834	305.977330105557	-57.8472571312082	-31.6256652582882	37.2060134081268	-56.7546908031699	-3.21894072929156	16.4472531753984	105.815788022262	545.416130954626	8.73283387590863	58.9105405133497	147.266936983626	633.772527424903	-14.1743800237927	1930.7571620318	55.6380813848209	189.8089056545	-15.2651997333023	1867.48961888025	175.628249430876	2303.81750268408	1888.21519336093	507.237441121791	475.603669546013	6.55119445688945	160.356773497741	206.171201297144	1579.51321556972	-3.26618292869685	51.8202124015374
101.938183555982	19.9540112949558	602.588195496647	-17.2121467967093	19.9540112949558	-25.9571251712187	19.9540112949558	155.501176099852	33.0714788567199	16.6746444045147	-48.912693404306	-39.0745927329829	29.7921119662789	101.938183555982	45.0958241216704	6.83654373319163	21.0471335917695	50.5614356057388	24.3265004822105	264.81340578122	165.339276771175	34.1646011535336	-17.2121467967093	16.6746444045147	10.1159106236327	2.46405454593692	-48.912693404306	194.605059197533	520.927590292768	40.7205211225232	14.5274082586917	13.436028556032	455.444808133189	-43.3157159822696	1792.38494389126	38.5377617172039	-20.396742226417	-30.2191595503538	1587.20555979124	964.027749572584	1457.33137517474	1141.92264110611	851.61564019864	838.519083766725	31.989483501246	135.670555253912	18.8929270693303	764.305263985869	68.0050136890143	-10.5743249024802
130.644865671468	-18.0954554401687	299.071405753763	-8.25234595483978	203.921347395583	7.0591576890052	4.87180002559877	238.919070010086	14.7149095109277	-0.59659413291729	-24.657528430388	8.15283652070841	33.3074496498823	44.2442379669144	-4.97130945973014	-7.15866712313657	2.68444236219235	163.455230622565	38.7758438083984	179.860413098113	47.5252744620241	-46.5311050644522	50.8063109571337	58.4620627790562	-15.9080977767623	-10.4397036182462	31.1200919864759	178.65927451375	407.966731438744	-27.7174367187452	62.9136057801812	-17.8899742791026	219.061064543392	45.4425614430387	1188.7040252548	160.096289905536	61.8216655091098	-29.901317260888	1779.44371190443	205.957781290535	1195.25566688123	864.397764746591	305.324345958033	798.881348482306	70.557187677681	341.358374903389	-2.60281048410299	1581.8025228405	41.0748003587531	60.7297252380384
-21.1681358363359	-10.2257765006155	90.4439293880124	-11.3200124341876	51.0514357794189	60.8995591815673	79.501570052292	285.217925563836	30.2609530415501	2.905054702249	-25.5450795706241	95.9151090558726	196.584814944501	13.8474140379694	3.99929063582104	0.716582835104914	39.0148405101264	64.1822669822834	-1.47188903203917	37.9206045765544	83.8785137865802	19.3185937058296	28.072481174406	114.517119926597	26.9782452408339	11.6589421708253	359.625969046735	80.7594946836241	471.875001479784	-21.9356383857588	134.292064049579	110.257032905681	273.039743834809	125.552052724525	990.813173904857	116.812041399471	58.9094663709894	-28.4906468795492	1206.03595278431	111.349534321313	1251.92101224084	590.957655783643	803.995431831831	537.425086417688	-4.45561573565106	338.589828772713	-23.0281398013905	1538.15638313636	14.1169083300884	15.2094097457201
5.31547911596192	26.1165575784157	168.439726005731	79.7614441394806	77.5718569329065	7.505066322536	-14.3908057432048	365.502574597398	31.5905255948509	51.2968104540176	-22.0543609662141	-13.2960121399178	-6.72725052019552	79.7614441394806	55.6759848671657	65.5291272967491	-1.25328250376032	64.4343336934621	29.4009383882768	85.2354121559158	-16.5803929497789	-35.1918842056586	-17.6751865530659	21.7373831652675	27.2113511817027	7.505066322536	339.227528118509	-5.21726313029448	303.026541568378	81.1347247108231	28.6676941238149	54.901209417319	57.0873356917777	45.063641182255	1175.29092507739	414.51898156577	55.9942725545483	19.9231890259802	1459.48734075702	22.1093153004389	2048.64837172363	676.854134500811	803.649458419414	359.865824704304	352.214382743698	551.151873719438	52.7150831428603	748.996301557947	64.738777652383	109.007834710171
54.8284908882816	5.53765801102362	254.182526080747	57.0191945717152	88.7843979815037	8.82371353617415	-26.2275453987648	541.16470861056	16.4911764281921	113.977490340991	198.319582153188	19.7772319533426	62.4959537802995	-8.70191593129534	36.2075095790952	5.53765801102362	36.2075095790952	31.8261022122279	1.15625064415625	427.248117072008	-21.8461380318975	19.7772319533426	-16.3693788233132	3.34695432758994	-33.8950082907827	-2.12980488099428	NaN	26.8290689560561	-19.103199387643	-8.1669450200956	-0.511566962812418	-21.2904502611525	-27.8522028816809	-39.8820826859831	946.568061266792	371.321081533799	81.5103407937931	219.30714582489	771.587991386034	27.9226943928108	1248.4086818111	278.362919409646	610.825052183087	506.930635691387	505.837010254632	760.651737018487	118.693605643454	1584.15169089481	-62.8482168578326	10.424687404735
236.997210694426	43.0210256918856	222.750372247911	15.623259448589	103.296111427138	-46.8436475861273	147.132537416413	47.4046682908131	14.5273487988571	-20.5417919925625	30.9660085448351	-11.7745067947076	180.009856908369	45.2128469913493	75.8983451838416	-35.8845410888086	26.5823659459076	1.37642100207476	17.8150807480527	161.379375862927	-1.91131094712083	2.47233165180662	27.6782765956395	131.789788320167	21.1028126972483	-15.0622387439032	304.943670977801	14.0466679924129	38.1188109246196	95.0166033098356	-7.83709830959329	-59.2639491193077	55.6258239662245	16.2350446226135	428.744039415429	945.200924142774	150.820207379951	55.6258239662245	1133.40131434003	53.4374473360239	863.136800510251	110.33523972124	219.754071231271	1127.93037276453	760.283098890822	264.615792150383	95.0166033098356	1800.85618655121	-51.6046309136056	98.8462624126867
36.6838570227491	80.5426581509208	9.27210631764171	5.98269623302884	126.594399335501	-11.5608242182399	-13.7537642746484	76.1567780381036	49.8414973612006	10.368576345846	-31.2972847259171	-9.36788416183127	9.27210631764171	60.8061976432435	34.4909169663405	55.323847502222	27.9120967971147	-9.36788416183127	75.0603080098993	161.681440238039	65.1920777560607	25.7191567407061	22.4297466560932	30.1050368535233	22.4297466560932	81.6391281791251	579.436520983874	-17.3596778449169	29.7146484009733	-9.69641543279525	-29.4019473496795	19.8618824425311	438.057059789741	69.1257122347418	689.849967616596	484.036634262471	13.2933718035697	0.156350525646877	367.992946307486	-9.69641543279525	1618.19947125648	29.7146484009733	76.7889746468634	1193.4357832703	327.487130700558	184.074648416567	57.0834427299792	2186.37564152664	161.084861180202	48.8728044312774
17.1758560350248	96.1620144516079	50.0867553752677	1.81743634291136	25.9520958590896	-16.8320732832263	6.20555625494376	-5.86177350314533	-10.2498934151777	-1.47365359111294	-32.1904929753397	-22.3172231732668	272.783840910912	75.318444869454	13.8847661010005	48.9897253972596	-32.1904929753397	0.720406364903264	58.8629951993326	461.472997128305	59.9600251773406	-25.6083131072911	38.0194256171787	87.3857746275431	114.811524077746	20.4669459690491	255.231361262782	248.032198930864	14.7299310109522	30.0643523765801	-6.08106941382867	-21.4154907794566	767.211893738554	20.206510070105	312.655831828867	708.064839899703	46.4940895540387	-19.2248591557955	338.943411312801	61.8285109196667	1429.87795989605	38.8268788712247	209.696145516794	516.384572829353	1668.65680687511	-20.3201749676261	83.7348271562781	2571.1970358235	15.8252468227827	49.2323790836151
54.722626016136	195.214210018573	83.259979016631	-13.3279849850445	113.992513017164	-35.2797949854253	25.0876825156219	-15.5231659850826	92.0407030167834	70.0888930164026	60.2105785162312	111.797332017126	-14.4255754850636	-0.156898984816045	47.0394925160027	23.9900920156028	83.259979016631	18.5021395155076	110.699741517107	789.010670528874	83.259979016631	296.192536020325	54.722626016136	23.9900920156028	-48.4508809856538	17.4045490154886	353.267242021315	115.893090584047	1.9215256550903	95.0713623758721	101.646644967927	-33.146648169204	751.503741149382	66.578471143633	223.289372920948	527.944133019505	121.372492744093	-9.03727866500168	4.1132865191087	107.126047127973	1124.10308803251	32.6061777513478	18.3597321352283	938.899295022954	1161.36302272082	115.893090584047	52.3320255275134	2364.63973706692	24.9350147272835	76.9893352477204
93.4059358774144	139.52830287223	51.6761752630573	37.4002045265666	14.3390210291587	48.3817204777133	-19.7036784193959	63.7558428093186	123.05602894551	-10.9184656584785	-40.5685587265745	42.8909625021399	83.5225715213825	-15.3110720389372	-3.23140449267591	-10.9184656584785	-10.9184656584785	6.65195986335606	-6.5258592780199	395.397624533947	-21.8999816096252	0.0630502926680832	37.4002045265666	11.0445662438147	95.6022390676438	-24.0962847998545	18.7316274096174	40.6328532024244	-42.6970150268612	93.2622436630258	208.389035295591	115.191156354943	987.96188149325	-28.4432217771149	-33.9254499500943	679.860658171812	127.252058335498	206.1961440264	107.516036912772	-3.2249721814101	1569.07806782906	197.424578949633	-11.996537258177	462.764422521832	1179.83986754753	1.16081035697335	-18.5752110657522	1359.65695162125	7.73948416454852	110.257150999262
38.7381888101509	77.1931530562517	43.1330418668481	53.0214612444169	20.0600633191876	-21.6910407194363	22.2574898475362	16.7639235266646	-35.9743131537023	103.562271396435	38.7381888101509	49.725321451894	54.1201745085912	36.5407622818022	87.0815724338205	-23.8884672477849	-23.8884672477849	7.97421741327014	-17.296187662739	721.039125862398	44.2317551310224	-28.2833203044821	23.3562031117105	39.8369020743252	31.0471959609307	40.9356153384995	363.957315005747	409.584569816565	31.1156297467682	28.9216069057839	-35.8020669032537	27.8245954852918	1595.45391536859	2.593332813972	33.3096525877526	442.49491243133	197.861365661577	469.920197943634	17.9514927008623	-30.3170098007929	907.627754720007	74.9960865664548	49.764823895135	243.935845322248	1483.55875047839	130.943669011555	39.8917211107056	1800.59505100063	72.8020637254705	523.125251837504
42.2760934817443	1.60289968281666	38.9782669575069	99.4384199018589	31.2833384009531	103.835521934175	-4.9927533656581	23.5884098443992	13.694930271687	-7.19130438181635	18.0920323040035	43.3753689898235	19.1913078120827	-21.481885986845	87.3463893129885	45.5739200059817	8.19855273129141	27.9855118767157	0.503624174737532	1140.45232605279	3.80145069897491	37.8789914494278	-8.29057988989548	24.6876853524783	-19.2833349706867	106.034072950334	489.681225269949	233.421092685283	50.1256016548219	-31.0951548496937	108.297224556705	-9.14359903766248	916.114478439455	-46.4612439181156	43.5401349112125	-11.3387546188656	225.738048151072	135.736669321744	38.0522459582047	54.5159128172281	927.09025634547	308.056382446189	47.9304460736188	720.745631712376	1307.94974968421	1019.286790756	113.785113509712	1779.90819964288	-12.4363324094672	216.957425826259
48.0172975624647	78.8127707384023	-10.2741338062743	11.7226327479668	61.2153574950094	10.6227944202548	23.8208543527995	128.305495485445	150.302262039686	39.2185909407683	86.5116390323867	126.105818830021	30.4198843190718	2.9239261262704	292.181406314541	136.004363779429	31.5197226467839	11.7226327479668	31.5197226467839	980.680199462289	-6.97461882313811	2.9239261262704	6.22344110940657	56.8160041841612	-34.4705770159395	11.7226327479668	641.929994526975	957.554312190019	5.46281755594099	-8.81306413984104	-6.61677464818226	-6.61677464818226	1694.40943664154	17.5424097600642	-26.3833800731112	-36.2666827855757	480.959492500065	132.84760807215	18.6405545058936	-0.0279061732059445	1258.44597254727	80.1366602723393	79.0385155265099	88.9218182389744	1646.09106782504	563.320348437269	5.46281755594099	2650.89351025893	32.9164362016756	564.967565556013
76.872819752293	8.64791286690574	46.0615714814729	-4.55690782058857	-7.85811299246214	41.6599645856415	-28.7657457476615	73.5716145804194	16.3507249346108	-26.5649422997457	31.7563490700208	-21.0629336799564	3.14590424711645	-24.36413885183	272.744326616792	49.3627766533465	98.8808542314502	-30.9665491955772	9.7483145908636	968.198216158159	168.206162840795	93.3788456116609	0.945100799200728	-29.8661474716193	58.1659904450094	-21.0629336799564	512.631902439605	979.260158498389	17.8869073009079	70.625097080884	11.2946335784109	98.0929042579549	2174.65912684451	13.4920581525765	110.178739415866	3.60364756883101	426.607878095723	212.35898211457	-40.3448439144824	129.955560583357	594.710858019396	472.753794153202	-15.0744613115772	123.36328686086	1594.53903926478	556.255927971497	50.8482759133929	1779.12270349469	29.9727424588191	378.813893607619
16.5796982751799	0.065212809633349	37.4980465315388	19.8825953682892	84.8395715327723	-10.9444441673977	-7.64154707428837	208.14772967552	35.2961151361326	-3.23768428347596	-5.43961567888217	3.36810990274266	20.9835610659923	-8.74251277199147	335.85975060908	23.1854924613985	55.1134976947885	170.714895953614	-13.1463755628039	1396.08971749717	20.9835610659923	48.5077035085699	47.4067378108668	52.9115662993823	49.608669206273	-24.1560325398349	51.8106006016792	1288.99992116438	57.8058560608708	5.04039612786349	155.641813019989	-15.8459317622853	2812.60257672996	-14.7466513470143	47.9123323234319	97.3799510106263	290.85330409832	537.092117119021	-9.25024927065933	312.83891240374	710.778422731837	111.670596409149	128.159802638214	74.2950622899356	1983.74514361564	941.627309938744	87.4864272731874	1165.88051465402	124.861961392401	350.764086730589
-11.8308800545323	30.0272694392425	60.8701164346555	16.8089064412084	47.6517534366214	25.6211484398978	13.5043156916998	302.105241148778	36.6364509382596	33.331860188751	0.285952693665697	-14.0339405542046	20.1134971907169	10.1997249421913	698.656131089803	19.0119669408807	-28.3538338020749	60.8701164346555	27.8242089395701	1019.20143379213	106.032856677939	3.59054344317423	27.8242089395701	-3.01863805584284	-5.22169855551519	229.404244659591	232.708835409099	1615.5579103982	75.7691265714869	115.36369529846	17.4771226123328	49.3727474201718	1417.58506676334	44.9733508949526	52.6722948140862	77.9688248340965	467.315417315994	222.049061035025	55.9718422080006	661.988713556943	814.867742808309	152.758565762823	-37.515333952907	42.7736526323431	650.990222243895	1217.41252486586	51.5724456827814	1963.11023589052	181.354643176747	363.379674407691
0.506919075412787	52.3054019940357	30.2634943690898	55.6116881377776	40.1823528003154	-10.5140347370602	14.8341590316276	397.261256324439	-7.20774859331828	-22.6370839307804	-17.1266070245439	-27.0454654557696	160.310749356271	71.0410234752397	277.132859768484	60.0200696627668	25.8551128441006	41.2844481815627	63.3263558065087	344.360678024569	282.643336674721	-8.30984397456558	37.9781620378209	73.2452142377343	-31.4538469807588	11.5278728878857	115.124838725132	1324.01880496374	80.5459721740085	-11.8891764581485	108.056433076436	58.5376034520664	2298.98953934578	62.9392771964548	12.3200291359879	42.0313269106098	223.600368866632	368.855602431451	389.763552717296	766.106657862506	1164.45813172966	126.763546490087	-10.7887580220514	43.1317453467069	277.520872235391	1545.20291061926	3.51668164721104	1995.27405098297	318.236354370984	258.81375882174
-9.19583753179431	11.7547232319471	283.009352067757	41.5265727383165	56.9638280379155	90.0436608227704	-3.68253206765182	134.15010453591	-30.1463982955357	47.039878202459	80.1197109873139	81.2223720801424	-2.57987097482333	7.34407886063314	76.8117277088284	31.6026229028601	9.54940104629013	26.0893174387176	23.8839952530606	323.807812502412	779.206843840581	93.3516441012559	22.7813341602321	-14.7091429959368	-5.88785425330882	51.450522573773	20.5760119745751	719.497043931006	-15.9631608848469	51.197127279475	65.5099755767895	-15.9631608848469	2773.94126876092	1.65265240415558	0.551664073592925	166.800901988554	777.849425450827	466.269727901596	451.956879604281	911.069013448908	764.637565484075	48.9951506183497	50.0961389489124	18.1674773625954	13.7635240403448	3414.71647714839	48.9951506183497	1644.32724160364	1282.10208084852	332.499645738233
24.1173078228646	424.5888487498	91.4141783367573	10.8785791971807	-1.25692204302943	6.46566965528613	-0.15369465755578	231.524056291911	70.4528580127579	-16.7021054396606	71.5560853982316	111.272271275283	-7.87628635587134	185.188506102018	211.665963353385	3.15598749886518	160.917503621597	-10.0827411268186	30.7366721357065	169.743322705387	337.433885297382	41.768945990443	4.25921488433883	11.9818065826544	27.4269899792855	70.4528580127579	-36.5601983781863	818.244891444895	60.3724262996632	328.051218494854	-7.92422026865712	250.942101401589	1857.01485457273	102.23166129315	272.97327771395	323.644983232382	354.488630069688	709.190568698706	866.71347933209	1014.32236062491	582.511304902628	29.5287794623572	26.224103015503	138.583102208546	491.081923206328	1411.98509306303	108.841014186858	2695.30111325808	1042.96288983098	749.948244876574
1.17118069840231	22.1432716398933	91.682310024837	-31.9426471039518	56.3608937023259	-37.4616184043442	-19.8009102430886	399.64090858673	-5.45158486206851	3.37876921855926	1.17118069840231	-12.0743504225393	14.416711819344	133.626491907819	450.41544455034	64.0874535228752	47.5305396216981	43.1153625813842	19.9356831197363	354.385343923513	1237.42075198629	5.5863577387162	25.4546544201287	35.3888027608349	-31.9426471039518	226.34520975441	-14.2819389426963	1328.18957561592	5.6337049976644	42.0039914396665	3.42944521330063	12.2464843507557	2508.57069014272	-9.79611349288195	380.357868339504	186.383007315493	998.65273785354	27.676302841302	414.523894997142	1117.68276620918	891.746138311897	84.9870572347599	5.6337049976644	27.676302841302	552.290131519878	1234.50853478046	-14.2046330616095	2364.19167426689	1039.43154386427	857.029046708168
43.3588018325973	38.9413549624352	651.862108197416	-8.54619889180654	75.3852916412719	14.6453971765441	95.263802557001	707.080194074442	61.0285893132453	44.4631635501378	123.977207213054	-26.2159863724546	0.288694848517507	389.024019422776	218.952314921538	-7.44183717426604	-1.92002858656351	36.7326315273542	9.12358858884156	169.256037632215	766.715726821629	-14.0680074795091	-3.02439030410401	5.81050343622004	25.6890143519491	-15.1723691970496	-42.7814121355622	212.178468318934	191.227138656618	36.8489200921838	-7.25914235479734	4.87057481812248	1965.47395058644	50.0813388262782	772.350861395595	276.135158867057	287.162174478802	21.4110982357404	836.307551943717	1528.80413236132	623.486150637033	239.746007348297	78.7515794168159	368.762090005717	116.24343249675	1151.68019843963	23.6165013580895	3025.17015087516	667.594213084014	705.086066163949
35.8679832040835	380.60606793694	512.092709229279	-22.6932940101517	44.7074212741568	9.34966899386382	6.03487971758635	824.78783095812	66.8060164493399	-13.8538559400784	25.9236153752511	11.5595285113821	21.5038963402145	787.220219160309	313.205352652631	3.82502020006804	31.4482641690469	-10.539066663801	24.818685616492	49.1271403091934	455.741291532563	-22.6932940101517	0.510230923790577	29.2384046515286	0.510230923790577	93.3243306595596	-18.2735749751151	271.098917855938	140.912606680772	7.41647403505038	-31.1981097880922	-30.0948359645738	1663.43048313611	108.917665798739	240.207250797424	444.312908148321	476.307849030353	11.8295693291238	1479.18375460854	1569.65220813705	1365.54655078615	779.708150497902	153.048618739474	10.7262955056055	255.653084326681	1493.52631431428	89.0587369754089	1598.33732754852	193.869750209653	1007.53419505444
59.3234094013206	70.3783932476773	342.330995868051	22.8419627083436	618.705592026968	49.3739239395996	1.83749340026595	453.986332716254	36.1079433239716	26.1584578622506	75.9058851708557	-25.7999662156257	47.1629271703283	453.986332716254	379.917940945664	7.36498532344428	33.8969465547003	31.685949785429	1.83749340026595	31.685949785429	626.444080719418	21.736464323708	25.052959477615	51.584920708871	32.7914481700646	58.217911016685	7.36498532344428	-38.6042368422614	459.230615899812	100.480444855081	8.86117040365694	1.1342436426935	1811.44279906841	46.3919575283365	1149.13479098583	1011.15395596863	319.042087522332	11.0688637639322	1077.38475677689	1722.03121797727	1327.95795316813	346.638254525773	261.642060155175	55.2227309694376	321.249780882608	1276.07715920166	78.4035112523279	2163.56989003232	579.549904034814	757.269219536973
56.2573672799052	54.0452320877589	156.909518522562	-4.57635050411792	412.411133215459	67.3180432406367	-32.2280404059466	356.001685815728	123.727490640367	-5.68241810019107	188.985478808683	207.788627941927	-7.89455329233737	712.155451751282	369.274496968606	-23.3794996373614	8.69646064875985	14.2267986291256	98.2879359306849	142.530639773611	646.897463582966	-22.2734320412883	82.8029895856608	7.5903930526867	21.9692718016376	101.606138718904	-39.9705135784587	87.6167770579729	201.372050649702	50.0664925713825	15.8294684806678	-8.4677744224201	1256.09327667011	85.4079367940558	723.762773066092	1126.87612123096	600.067718286735	-1.84125363066886	1524.46736873603	1048.4622918619	1627.17844100818	1596.25467731334	407.898615325949	2.5764268971653	-25.0340764017982	935.811438402132	175.970387614656	1435.00933804739	56.6930133631338	612.768549804259
29.9487809019708	56.5080783574084	199.264302180385	127.332871571908	83.0673758128459	42.121792235713	-47.5158366763887	385.179384368448	90.8138375706819	27.7355061140177	317.674503335878	8.92267041641611	-2.14370352334953	413.951956611839	142.82579508758	42.121792235713	114.05322284419	56.5080783574084	2.28284605255673	26.6288687200411	189.304565634596	48.7616165995724	-6.57025309925579	-15.4233522510683	39.9085174477599	10.0293078103927	-40.8760123125293	16.1750453469558	180.819178153424	120.044498258419	10.6500744474098	94.6296321205079	2089.14412685659	-0.399867351681999	874.755523136392	927.795243772033	356.513252758985	178.609189793606	1725.60104166646	842.710691919026	1213.98873636851	781.936012024021	239.383869688611	10.6500744474098	37.1699347652303	1345.4830437777	192.974114132425	1547.69697870109	54.8498416437772	898.51289800444
5.82749003330293	142.014046881391	71.1527490092151	106.583397945303	218.411383649831	-25.174327785774	-7.45900331773005	871.663973408952	-10.7806266554883	-11.887834434741	230.590669221611	-6.3517955384773	175.230280258973	434.316900604117	233.912292559369	16.8995678258304	-11.887834434741	155.300540232424	-8.5662110969828	20.2211911635887	56.7590478789294	31.2932689561161	-18.5310811102575	-14.1022499932465	19.1139833843359	-12.9950422139938	39.0437234108854	117.127744710915	270.801811374741	81.7495423134878	-38.7574596027495	3.25415574419559	1640.60158545014	-12.2238078046789	1251.44135907843	1295.66411207522	137.027983559468	186.778580680851	789.313590262037	2399.02179934499	2017.60055474772	2085.04025306782	97.2275058623623	69.5882852393721	609.105871800141	1398.48201279274	637.850661248051	1298.98081854998	51.8991840406584	1085.60603534049
54.7947187386766	59.2258337499182	100.213647603903	261.949345514222	393.77501709866	-10.5642276771371	12.6991261318813	636.378563964138	24.8846924127958	-32.7198027333452	644.133015233811	103.536983862334	64.7647275139703	511.199564896563	322.877176918794	124.584780165732	9.37578987345011	28.208028671227	65.8725062667807	110.183656379197	28.208028671227	-13.8875639355684	85.8125238173679	-6.13311266589554	121.261443907301	70.3036212780223	-17.2109001939996	116.420244043503	493.615371204833	64.4314728511794	90.9789304813023	-17.4231881750328	1124.11748992025	60.0068965794922	1184.95541365595	1349.7708797763	385.213252548498	579.894608502732	394.062405091872	1646.21748997934	1872.9770239033	1260.17321027463	346.498210171235	57.7946084436487	8.01812538716826	1428.30710859874	301.146303386442	1536.70922725508	-35.1214932617814	774.022892423006
41.7448594363256	-35.8396626528819	138.171336890055	190.26380172138	312.182336432992	56.153413538607	26.2279550184841	540.502501438374	152.579890992336	-5.91420413275899	359.841400002076	7.38599965396229	-11.4559557105595	36.2031078585251	59.4784644852873	72.7786682720086	52.8283625919267	-8.1309047638792	25.119604702924	46.178260698566	63.9118657475277	11.8194009162027	-28.0812104439611	-0.372452554958456	-9.23925507943931	0.735897760601651	-21.4311085506005	517.451334023144	362.510546644195	90.2574488211844	-7.13390324558365	28.2811338696047	1442.66917865744	-39.2287806312231	1469.23045649383	1088.51880750556	566.147010056528	919.190661298563	-10.4540629751326	1051.99705048052	1752.55075341534	1347.49126641037	467.648938079911	141.166564674268	571.680609605777	1164.88248128518	783.064112387057	1610.89060495459	278.399833495623	977.846816520594
49.7510538311199	49.7510538311199	40.8796740838053	-3.4772246527674	51.9688987679485	51.9688987679485	2.06738768930419	1171.98059186641	-46.7252009209258	-19.0021392105679	488.88435132319	23.1369145891762	77.4741155414778	92.9990300992783	18.701224715519	58.6224335784344	47.5332088942912	-15.6753718053249	130.702394025365	32.0082943364908	86.3454952887924	-22.3289066158108	-14.5664493369106	19.8101471839333	-38.9627436420256	182.821750040838	22.0279921207619	784.91732441416	387.397934175751	-24.5163086339652	86.213326529937	119.432217079108	1795.87889346059	7.59528556356646	1299.8101279263	695.226319931399	359.715525384775	1262.16205197058	41.9214724643761	1186.86590005912	2094.84890840312	2142.4626515236	66.2819922004346	7.59528556356646	39.7068797610981	1184.65130735585	1576.63421583606	2801.30398074882	191.406479935644	801.526769688745
44.451575866719	3.40025301208593	68.8604705370414	22.2616716209714	148.744125821733	14.4952051349597	4.50974822437331	976.427554188119	-13.2421751722248	1.18126258751117	884.339451568266	30.0281381069831	46.6705662912938	571.461801703225	66.6414801124666	-6.58520389850049	-9.91368953536264	7.83823386123546	126.554221575985	-1.03772783706359	210.875857709826	35.57561416842	11.1667194980976	-37.6510698425472	-23.2276320828112	-19.8991464459491	-7.69469911078787	2037.56153004393	281.582200192939	26.7713195205557	485.430904730845	31.2028130974668	946.30623672959	-25.2987300081486	2194.87955202427	1038.25972845049	739.133912009001	1031.61248808513	82.1649892319434	1123.56597980603	1540.12637603567	1113.59511925798	17.9083323667337	9.0453452129117	335.867996510099	1702.98376498715	1133.53684035408	1751.73019433317	-4.24913551782133	692.049292754321
62.4580603621346	16.9452498902179	206.766971614553	104.640665189765	-13.0266009083613	-8.58632671597921	275.591221596476	830.62549564424	-20.79708074503	-5.25612107169262	1240.24078989149	102.420528093574	286.691907077431	545.337878783689	-1.92591542740604	19.165386986409	-5.25612107169262	-15.2467380045524	361.066499799832	6.95463295735819	33.5962781116509	75.7788829392809	-30.7876976778898	1.40429021688055	-8.58632671597921	103.530596641669	15.8351813421224	1435.96495256471	466.07029382856	21.5814273677643	585.783005992564	44.8588991774319	1660.9805133915	55.9434095629878	1050.22399114736	952.680299754468	801.930958510906	1340.63816324893	-33.8411245600157	1693.12559350961	2521.13851931064	2174.19334424274	52.618056447321	55.9434095629878	550.312572758785	1476.97764099127	912.776062366466	1918.14115433639	63.702566832877	1072.94723743775
38.2787501991272	38.2787501991272	0.516905989393019	-7.2575913479052	16.0659006639895	-25.0278709760154	79.3725218391321	611.370268205682	24.9510404780446	-6.14694887114832	344.816073784029	662.459822136499	-7.2575913479052	343.705431307272	60.491599734265	43.8319625829117	6.07011837317746	17.1765431407464	550.284931984053	18.2871856175032	199.321909328876	-17.2533736387172	-8.36823382466209	8.29140332669124	3.84883341966369	72.7086669785908	-17.2533736387172	1373.83796591089	17.4951496657659	97.3452582263949	798.251766703027	0.859710382301537	1936.11581369199	126.180019651066	1484.74089446732	1110.99802523216	864.793523836885	1047.78335595499	-3.57640675995563	1733.16345443372	2069.1993279597	1572.3542080269	75.1646725151091	141.706429648967	458.888805320354	1342.78514591509	1860.70182227362	1246.299598071	35.2396182347946	1310.06878199095
-15.9284342938536	8.51833968835918	396.33307240619	5.18468869078471	-19.2620852914281	-7.0386983003217	25.1865946762316	935.273317014063	-31.4854722825345	0.739820694018741	927.494798019723	189.646710556572	100.749350621253	45.1885006616784	66.3016236463167	96.304482624487	31.8538966713805	41.8548496641039	307.43571247087	206.314965544445	526.345461311594	54.0782366552103	86.3035296317636	78.5250106374231	-43.7088592736409	62.9679726487423	35.187547668955	1223.98708294305	95.5156084301665	-13.225988917191	368.479209934758	-2.12990755521579	1236.19277244122	-12.1163807809935	1275.02905720814	1910.83451924932	1508.04676580962	1310.53651756646	116.598163017919	1747.72212322828	1187.37001444853	1945.23237147144	139.899933878068	482.768847963103	280.820167175153	1269.48101652715	868.912479359842	1560.1983482109	279.710559038956	465.015117783943
57.6643640727568	20.975224234155	537.958558323545	66.558701003327	12.0808873035848	34.3167296300102	45.4346507932229	945.98626501345	3.18655037301468	4.29834248933595	517.946300229762	476.809991925875	92.1299196787161	575.759490278468	82.1237906318247	47.6582350258654	260.010529243228	-1.26061809227039	283.358163685974	5.41013460565721	602.442501070178	19.8634321178337	59.8879483053994	237.774686916802	36.5403138626527	464.580278646341	20.975224234155	1554.69091797255	91.4636725060731	-4.01246035441029	292.407626549648	84.8025469576672	1288.24589603632	49.2765440328362	1626.85311141361	1604.64935958559	637.67596747535	1239.39764201468	95.9044228716769	1355.96733911178	1631.29386177922	2314.05923049081	39.2848557102275	646.557468206558	875.256112035157	1721.2190566827	1031.79256242269	2433.95949036212	59.2682323554449	1073.97969089593
8.97291749039453	73.4902515764581	34.557377559006	-18.836278236357	2.29871051597416	-4.37549645844621	-7.71259994565639	372.717197596305	1.1863426869041	14.5347566357448	450.582945631209	783.180926523158	33.4450097299359	940.024790422036	317.098806142802	297.076185219541	92.4005046706492	-11.0497034328666	107.97365427763	-4.37549645844621	397.189289835846	28.9955384136556	-8.82496777472646	146.906528295082	86.8386655252989	332.671955749783	-55.5444165956691	758.311164280537	565.037592811262	38.5337257053088	208.481176480015	300.674891606163	1032.67077435474	38.5337257053088	1835.75578683913	1305.91961677681	426.191636295979	941.58782688071	-30.3338687262716	1038.22461261535	2387.8073099439	1927.94950196528	56.306008139265	244.025741347928	1548.06696493947	1304.80884912469	528.382260291228	1270.3750519089	36.3121904010643	618.354440113131
11.426447938081	252.935325962989	239.579996302625	30.3464982902627	-19.7359879361006	18.1041127682628	4.74878310789923	625.771612314805	-35.3172058731914	35.9112189820809	571.237349534987	814.972115836622	-13.0583231059188	434.34522051626	127.172638327898	423.215779132624	-6.38065827573707	27.0076658751718	439.909941208078	30.3464982902627	849.473384125894	3.6358389695356	12.5393920764446	607.964506100986	37.0241631204445	88.2195934851714	8.08761552299012	1442.526085985	1431.41260279189	90.0151813834678	281.167092304967	33.3364170986048	1461.41900741329	11.109450712384	1334.72529901183	1820.38451455076	774.605746079068	912.412937673637	-24.4536955055692	1248.04013010557	1179.13653430829	1741.47878387967	80.0130465096685	465.650913310599	1428.07855783396	666.804959105897	1514.76372674022	1751.48091875347	-44.4579652531679	662.359565828653
62.877448000154	412.523056170863	145.278005339748	63.9909690452836	37.2664639621721	27.2447745560053	-12.8419830686621	1053.91117816554	55.0828006842464	43.94759023295	692.016838498405	311.192641064065	110.758852940729	954.807805149002	199.840536551101	97.3966003991731	-7.27437784301383	42.8340691878203	577.324170850051	108.53181085047	410.296014080604	74.0126584514504	188.705326099804	63.9909690452836	12.7690009693198	692.016838498405	28.3582956011349	2059.62903982808	1220.1221964193	83.730151434184	240.512224176749	218.273632298371	921.013135655118	142.662419911886	2313.14898724158	1259.03973220646	381.72728260445	1041.10153179836	-19.679300800274	995.512418447685	1195.65974535309	1476.97793261457	197.146970013912	412.861311234179	2407.66300272469	838.730345705119	1259.03973220646	1379.12812834971	27.0217421443199	733.097034282824
28.5962277303795	135.54968855896	256.986430541412	26.3680306297841	-1.48443312765882	-20.42410848272	16.3411436771047	1309.80956057275	10.7706509256161	44.1936074345476	1219.56757799864	263.671021843198	301.55037255332	279.268401547366	613.497966636681	206.851995778014	-20.42410848272	117.724111754197	377.309073973565	86.5293523458608	58.6768885884179	-1.48443312765882	92.0998450973494	126.636900156579	-24.8805026839109	268.127416044389	-27.1086997845063	1572.65396840985	1577.10401431745	79.6635664107741	256.552891237789	50.7382680113881	800.571003441625	55.1883139189859	1976.49563452436	1913.08248034109	417.86705538821	1145.44956128046	-1.54977140288663	1672.7800013308	2778.61640936887	2330.27428417838	10.6878548430075	225.402569884604	1577.10401431745	480.16769809458	886.234387162884	1242.23805977071	-7.11232878738393	595.312635953675
107.976449275815	178.201078528175	476.934422014406	-9.06459947811865	19.9169935466649	6.54087368907251	4.31152037947377	682.03492649749	135.843365645799	216.100084791354	812.452095109016	507.030691693989	358.778696605673	389.989642940055	518.177458241983	90.1416227990251	16.5729635822668	219.444114755752	222.78814472015	13.2289336178687	466.902332121212	0.967490415075664	43.3252032974517	355.434666641275	-26.8994259549085	508.145368348788	-63.6837555632877	966.067898362892	909.300105933268	101.193884288031	127.908139549031	152.396206871614	1985.66197415771	22.1642124742408	1883.25732899054	1694.03135422513	100.080790318823	745.675292459646	-19.0202643864669	1651.73378339521	2354.09607796566	1559.34698395092	31.0689642279073	1195.3652560198	1722.97179742455	426.217323296859	594.294512647315	979.425025993392	31.0689642279073	799.660349966249
6.76772595840226	217.550988916767	295.618864086532	219.781499635903	-4.38482763727841	170.710263814908	54.7237064198291	377.032505335	37.9948760263081	127.215304791753	439.486805470812	284.466310490851	313.462949839621	399.337612526362	352.496887424503	297.849374805668	32.4185992284678	387.069803571113	559.934384304163	97.1034100834157	190.784860287133	-4.38482763727841	-41.1882545030246	539.859787831938	2.30670452013	402.683378605066	-48.9950420200011	1079.39536447999	1052.66711475671	-26.4859678204585	50.3577501339532	67.0629062109992	1464.72763132385	62.6081979237869	1052.66711475671	1388.99759044124	254.160654273915	1479.20543325729	-23.1449366050493	1896.83433518344	1899.06168932705	3209.85960283926	71.5176144982114	1073.82697912097	1263.15208132749	65.9492291391961	513.647412004029	1259.81105011208	-15.3491971024278	875.035621804125
53.8598698517401	202.265880368456	433.243656135074	266.98429096973	-24.2485567360051	42.7015231963479	94.0299178111518	471.182034763407	254.710109648799	52.7440351862008	735.634850496201	434.359490800613	486.803720080956	405.347789496593	826.017458404878	-5.27936742183843	85.1032404868381	182.18085638875	582.765501317329	21.5006645511028	88.4507444834558	42.7015231963479	-20.9010527393875	441.054498793848	39.3540191997302	1129.52448743154	1.41564057139687	1384.4944828407	2358.35840949297	35.1246714266313	59.6384087107845	115.351447992951	1675.31654789361	7.26815178554804	864.134695945269	1288.66805527538	136.522402920174	842.963741018045	40.6959753548479	924.304778370009	2082.02173465343	1220.69814735113	40.6959753548479	2236.90398385785	704.795403598273	8.38241257119137	1161.64232571204	1063.58737657542	-46.2163659253318	798.393309592312
-11.7569098734674	79.7890851658462	515.190768889411	197.012615399114	80.9054997394964	-8.40766615251693	13.9206253204864	482.814746253556	70.8577685766449	26.2011856306382	848.998726410811	418.062700981847	802.109314317504	995.249035558983	469.417771369754	84.2547434604469	1.64006501033457	308.65407276413	805.458558038455	80.9054997394964	31.7832584988891	73.0905977239452	-6.17483700521659	250.600514934322	32.8996730725392	687.118613231537	-6.17483700521659	1638.630718231	2310.8823205805	77.8475618639801	113.522605438083	NaN	1668.73153624665	114.637450549774	1455.79611991372	1073.4042466038	42.1725182898769	1083.43785260902	46.6318987366398	1677.65029714017	1274.07636670813	1541.6391935139	32.1389122846604	1724.47379183118	2908.43930044673	45.5170536249491	857.124294935798	964.149425658107	12.0717002742273	470.273041179116
-5.95424275299792	87.8733443735802	263.241572693494	130.319157597508	26.4386147073683	58.8314721677346	30.9065950467292	535.788373394507	612.861034248482	23.0876294528477	333.612263038428	207.391818451483	459.832707625372	581.585171872956	485.523594576697	38.7255606406107	17.5026540286466	274.411523541896	540.256353733868	94.5753148826215	29.789599961889	47.6615213193324	77.8203886100183	180.583936415318	257.656597269293	655.30684747241	191.75388726372	1983.38346918663	2529.94419413199	10.187709128786	101.652973303316	29.1500199942372	1613.06069228487	48.1123308596885	1586.29037106306	1666.6013347285	121.730714219676	1161.31152166677	7.95684902696816	2226.54722028477	1304.08656818311	2642.60262927379	26.9191598924194	2341.43651552838	430.704838321441	163.001626103305	939.340941535899	492.05349112143	13.5339992815127	986.189003674072
23.3235622282707	197.665449436167	353.008541243203	489.352837649378	60.2035768299411	-30.3200953741589	-29.2025191741083	507.234056850188	41.2047814290806	4.3247668274102	580.994086053529	51.2629672295361	307.187917041127	650.283810456667	606.698338654693	80.3199484308522	46.7926624293337	350.773388843102	583.22923845363	27.7938670284732	85.9078294311053	28.9114432285238	32.2641718286756	413.357656045936	57.9684244298398	580.994086053529	478.177075648872	1370.95679275859	2452.37591328993	90.8868946683363	160.079862132674	30.6220520381066	626.574384714823	-35.2228686134407	1216.94663937022	1844.14740896632	80.8427542299647	670.0989932811	45.1302548935323	1299.53179408572	1011.59976818574	1300.64780968999	25.041974016789	1902.18022038802	-28.5267749878596	110.97517554508	1172.30601519968	867.633755235742	152.26775290283	1301.20581749212
113.012374236868	399.260801814362	100.712637114398	327.698694919988	19.0871089380029	-5.51236530693795	3.43289805485873	353.416327085154	535.676068081761	111.894216316643	181.220007370568	279.617904350331	457.40501366604	745.889757083983	697.808966514326	17.9689510177783	69.4042153481092	300.862904834598	482.004487910981	52.6318465447404	142.084480162707	58.2226361458634	-7.74868114738711	184.574481131241	308.69001027617	271.790798908759	214.764744977305	2781.16919484443	2689.6078494812	34.3288339476531	161.621436037991	45.4948516748757	104.674745629156	-32.6672724156828	1733.79673203094	1152.04720844264	202.935701628715	524.517012172728	-14.8016440521266	1594.22151044066	2724.22250443559	2638.24416793598	33.2122321749308	1676.85004162211	1127.48196944275	0.830780765985135	1382.06717362343	142.639205901713	3.06398431142967	914.211030852798
1.42136008233569	109.939163974143	36.1023077178618	481.360925748165	26.0336455010962	14.8462430380232	-26.5471460753467	1029.54364643874	579.810067423207	-32.1408473068831	24.9149052547889	57.3583723977004	512.685652644769	684.971650576092	715.177637226389	-3.05360090289348	-0.816120410278895	182.657279984117	312.431148555764	9.25254180648675	264.32531796455	55.1208919050858	46.1709699346275	403.049108506654	380.674303580508	193.84468244719	448.917458605253	2575.17472527922	2461.22149243922	3.40666647847796	79.37548837181	42.5082659823988	1359.67357498591	55.9145286694574	805.548050587483	1269.18130184826	725.110474465132	530.719665502782	42.5082659823988	1221.1421938863	893.805946610619	2349.50263671373	19.0473062800463	1673.60355957453	1742.86925012433	64.8520371274965	1406.59549439061	242.485017731023	-25.640236010149	889.895786660227
-17.3821218505444	134.845830526897	54.2545616211929	513.17706511201	-2.83092052034774	-7.30821323733132	63.2091470551601	490.790601527092	894.866269234861	53.135238441947	-3.95024369959363	450.49496707424	308.340923310011	122.533275555193	604.961565810174	45.2999761872258	40.8226834702422	174.022141800504	340.801295508142	52.0159152627012	31.868098036275	31.868098036275	-19.6207682090362	288.193106083585	326.250094177946	167.306202725028	469.52346112142	1613.34708971989	2743.41858410018	303.313665967456	184.829414331144	119.998408718822	1615.58264163755	156.885015360315	1295.89871741128	1559.6938436959	619.644262317232	353.613584114947	36.165211806337	1318.25423658794	896.852700107849	638.646453617395	108.820649130491	1579.81381095489	1394.26300178859	93.1717857068267	1392.02744987093	65.2273867359984	32.8118839298376	767.749576862622
55.627141483168	222.493242761605	-4.84782139626563	300.886713160871	23.1498466034722	100.423410282748	213.533989001689	401.678317959927	969.471024994609	108.262757322675	10.8308726835875	215.773802441668	868.679420195553	501.350016038993	1075.86216339361	18.6702197235141	-27.2459557960559	130.660891722465	126.181264842507	52.2674213231995	39.9484474033148	1.87161892367144	-41.8047431559195	135.140518602423	247.131190601374	162.018279882172	390.479250760032	1489.28047580137	2097.67048006774	-4.85379938221545	138.296789856931	-55.1801784116028	2276.60871661668	-20.5108950802471	2464.49386499306	585.642381229262	851.8130080958	101.390778568713	0.738020509938698	782.474441433089	2191.61305425593	1914.25878760509	111.456054374591	1256.66076828776	1575.39450214055	1.85638448836953	973.71468174476	57.774583409911	14.1583882511087	901.580205135972
221.71331105046	310.232089740111	23.3864271508641	457.016393643202	59.24213497452	-16.9512441507487	-7.98731719483471	987.008574911614	294.545217567261	32.3503541067781	36.8323175847351	207.1469297471	365.136142345084	600.439224937825	808.850526662825	55.8806623660522	15.5429910644394	329.280434521428	216.110856703014	73.8085162778801	86.1339158422618	83.8929341032834	44.6757536711598	161.206804098041	93.9773519286865	358.413197128148	220.592820180971	2169.61019132467	1773.50096489823	85.0014658092634	38.0054558942623	214.799969384028	1239.76056657786	202.491490596766	2128.20894449479	618.741864129633	805.606951172614	14.5074509367617	10.0316404686664	1331.51468117382	1602.30121449359	1215.14360900334	53.670792532596	1525.09348391894	990.234132981547	73.811939639025	2056.59597700526	107.38051814974	7.79373523461869	982.40146466238
246.717304741423	358.824867611242	143.57834690119	241.111926597932	148.062649415983	-1.04040920087537	66.2241285210157	479.901035510646	484.385338025438	-30.1883755470282	0.0806664278228117	247.838380370122	327.434750007693	16.8968008582956	467.569203594966	24.7443302591829	34.8340109174665	104.340699896754	95.3720948671685	31.470784031372	50.5290697192411	196.268901450005	18.0178764869938	452.995220421889	255.685909771009	307.255388691125	520.25975814378	2991.71872846054	2921.18759029837	94.3443544334345	77.5512262995834	24.93275814685	875.784583595305	51.8017631610117	2177.81178490656	1895.68723225786	767.189021663068	-53.435173144455	96.5834381846146	1306.80820569748	1433.31643763916	579.105986563936	37.2477187783408	1969.57699604681	58.5190144145522	86.507561304304	1717.68007403904	85.3880194287139	174.95136947592	555.595607176544
270.625749114851	610.489031681988	26.1036514262837	455.699813879134	75.4567353634258	-16.5194665194298	-42.3176694865722	772.008215476271	526.364456789132	-8.66783952942995	16.0087024391411	360.358629000564	519.634490797704	1024.38194015484	721.533470540558	12.6437194434268	-35.5877034951438	139.391412281996	63.1184643791403	50.7801933948548	40.6852444077121	-10.9111615265728	130.418124293425	-40.0743474894294	372.696899984849	669.937064606273	600.394082694845	2039.28476130446	1666.280886853	17.4469433317886	284.038301047853	21.9274703522267	995.321965542396	5.12549402558392	1925.03132228329	1088.29290121649	878.828263011006	-29.5985903828111	68.9730040668263	933.714719011372	1800.69669746614	801.53917190845	179.866047822668	1147.65988423729	25.2878656175552	-8.31608703573027	1414.25124195335	81.294453373031	48.810632474855	800.41904015334
265.380752648637	293.436927150287	42.0536036155043	484.218913761507	49.9093324759662	-53.3373896901054	80.2100009377481	485.341160741573	355.160511053917	37.5646156952403	200.29042780481	650.311466811274	368.627474814709	532.475533904344	836.604465502229	20.7309109942503	9.50844119359039	47.6648385158342	266.502999628703	12.8751821337884	39.8091096553723	63.3762962367582	396.683649316359	545.942497665136	1129.51092729945	450.551504359527	282.214457349627	2732.18759709586	3271.25500250325	73.8344045255452	401.085303442296	15.5568471842061	895.323818587115	116.421850274985	731.698369128739	1149.72777082719	831.442649962954	-33.7549321046194	58.1442929336462	1886.04229338988	2372.43575273875	1244.98916263515	3.2289023619997	717.128979793404	424.620470830144	106.335349965907	1925.26757236963	7.71179138825655	114.180405761857	409.490720366528
598.103178920893	475.714319339522	15.3525539417046	271.358608845857	89.4595698350119	-34.0521233205002	31.0722239796789	666.596026943496	519.504828731022	114.161908466114	42.3005597210891	461.117482875689	1032.63977211347	534.101665194855	498.170990822343	-0.367116096269645	200.620093674973	229.813766602639	479.082820061945	60.2658969073454	59.1430633332044	-10.4726182635388	10.8612196451405	262.375940252729	251.147604511319	614.945682533009	172.549254321447	2730.60707918962	2425.60983957441	125.796095269983	132.523975555613	3.57293674770971	2391.97043814626	91.0353804608961	1650.78229334605	1989.41893438942	789.613616785449	-30.0664646804389	75.3369931277601	2476.06894171663	1981.56974072285	1725.91028986892	792.977556928264	1970.35660691347	683.088845596312	-31.1877780613772	1619.38551867978	84.3075001752664	73.0943663658835	402.76050036174
586.283432498314	669.416570348373	115.570124941895	293.07060845959	167.247480902743	-6.88274026967908	40.3009325641385	1054.74989849122	306.551657840681	86.3611846161986	11.0919922384419	358.229013801528	477.31161666783	300.934553931893	816.584692758614	40.3009325641385	100.965654779047	673.910253475403	589.653694843586	52.6585611634717	68.3864521080776	-0.142215579133711	26.8198831830478	263.861668133893	558.197912954375	322.279548785287	415.523473671164	2944.43067792665	2061.49134123214	7.28304963411459	236.151695994572	204.73835237647	1584.68166131452	22.9897214431656	1434.34637399932	1450.05304580837	942.951927401866	-49.9341119559997	64.5002112242289	1238.01297638618	1479.22257916804	2000.90846425437	470.629868001119	634.428016866936	449.313670545978	117.229752297472	1356.93492008328	108.254511263728	-7.30171704571848	678.182316906436
555.343170609356	613.79161801105	12.4470149359351	178.800288309985	-25.7692775959413	48.4152902600541	12.4470149359351	143.956021589745	404.726017689608	-12.2811743493967	33.8031784096308	326.045415418098	826.229244144127	1111.72742952932	747.548641872617	-1.04108831060948	-1.04108831060948	573.327308271416	728.440495606679	74.2674881492647	176.552271102228	7.95098052042027	-23.5212603881838	154.072099024654	680.108125639894	592.435454537354	95.6236516229603	1906.89536198688	2398.54926803432	103.041875643876	187.229188323232	57.0194780458275	2217.8271701493	-2.47288958091753	1986.59268465667	1215.43690051377	1179.51698043724	-8.08537709287461	41.3045130123477	1022.36733010245	1671.17088648468	1254.72431309747	621.63572174871	1455.65136602553	1952.91775958493	78.3469305912644	1168.29200541333	116.511845672573	-17.0653571120059	626.125711758276
1205.87632034599	365.802330368196	98.1482344984318	576.101977123012	5.93127709792464	8.18047118086384	18.3018445540902	662.695949316171	338.812001372926	17.1772475126206	21.675635678499	249.968835096828	434.402749897842	140.882922074277	607.59069428416	80.1546818349182	17.1772475126206	957.340374181206	297.201910838551	127.387757576641	12.6788593467422	-22.1836489388153	111.643398996067	175.745430359834	406.287823861102	533.367289547167	192.614385981878	2395.66689847019	2704.5167863687	59.6386554560208	69.7464699690629	16.9612164009543	1498.31758781234	142.747352563256	1999.21595145865	2420.37488950207	1806.0443852094	-49.3011231845437	-26.8393131555613	1467.99414427322	1281.56112103266	1539.87193636596	1254.60694899788	648.138078215359	-23.470041651214	-11.1160461352737	795.262933905194	39.4230264299367	12.4688543951578	474.62059574147
142.307347615865	443.857221209151	32.0391102571258	629.512926966212	35.4146685436178	51.1672738805805	96.174717700474	522.620247893965	689.147790027571	55.6680182625699	-0.591286512297006	528.246178371452	329.088239468423	538.372853230928	488.864665029045	25.2879936841418	15.1613188246657	780.287863762855	150.183650284346	24.1628075886444	55.6680182625699	44.4161573075965	93.9243455094793	110.802136941939	425.854243681194	539.498039326425	15.1613188246657	2682.6919867337	1797.2288943555	-15.273603114081	272.389533496094	48.7763921467783	1355.62103229379	15.0658683252734	2535.48936604646	1905.10257058432	1334.2710338735	-5.16044596762951	100.465862006419	1294.94208941508	1907.34993883908	2011.85256268575	792.655284474653	73.4974429492153	952.21843056311	81.3632318408998	1063.46315917408	43.1579715098609	9.44744768835596	508.363200246629
747.149077217644	242.801533632514	18.7721560132263	168.500333015062	62.6774109235389	46.9165501865036	89.6960293298851	1114.15197723718	563.647627207875	-15.0011169947065	-18.3784442954998	349.750231490968	843.965793173718	1058.98896465756	506.23306309439	49.1681017203658	-7.12068662618886	1138.91904410966	442.063844379317	46.9165501865036	134.727060007129	-36.3908565663973	80.6898231944364	184.261193752097	464.579359717939	590.666245614222	428.554535176144	1918.82037167755	1984.02851778652	-9.31705206176951	28.9084128986602	-14.9384439677151	851.880187929089	24.4112993739038	1523.07438149899	1946.92733120728	1588.28252760796	-23.9326710172279	5.29856689368892	1095.84859664713	1420.76504881078	1879.47062833594	981.172201765837	289.740997334534	1891.83769052902	59.2639291907662	1025.01905863221	63.7610427155227	51.3939805224424	505.040307332248
578.811611848605	20.1340477045439	53.9250294068056	296.093731606348	-11.4042018842338	35.9031724989327	59.5568596905159	547.273362259828	397.466676713134	-29.4260587921068	237.522696655761	524.746041124987	453.784979550237	823.233046161632	363.675695010872	42.661368839385	-20.4151303381703	623.866254118288	362.54932895413	28.0186101017383	46.0404670096112	47.1668330663533	204.858081010242	154.171608456849	209.36354523721	340.022007819289	50.5459312365795	3871.83419650551	2561.35684410556	12.3940281928498	49.5148459003164	16.8935212483003	893.169793797285	-20.2272964591663	1481.47851079744	2000.04508543811	1309.37290142646	102.38388930186	147.378819856365	662.570774705447	1754.82271391605	1660.33335975159	1217.13329378972	692.942352829738	1584.9668510728	-17.9775499314411	1478.10389100585	136.130087217738	19.1432677760255	680.568746927249
742.749826513229	219.841794334021	121.796538300419	296.474868015456	10.2277986759757	37.2747658576589	101.511312914156	728.099385956484	193.921784118241	-7.80351277847979	2.33909991465141	419.313177298934	260.412245106545	1035.75863764813	850.937695239962	59.8139051757282	204.064396811372	887.000318148873	581.594980389033	48.5443355166936	-2.16872794896246	27.1321531645277	-21.3269963693214	198.429611981855	456.502757173749	729.226342922388	-40.4852647896803	1897.9043900412	1810.11782548178	82.523253703456	83.6487224798588	67.8921596102194	1521.99781872266	-0.761435750352259	1219.2467178703	2281.68924279455	1586.14953897762	12.7441895664815	45.3827840821631	773.561082414784	1762.84813687286	1910.28454658163	1475.85359889014	324.499040630061	1582.77313264841	58.8884093989969	962.639836850457	287.358571008768	51.0101279641772	599.113422072348
824.549100377447	376.912347707383	57.8161235118456	296.856404534651	16.0968291823938	266.412595159105	89.3874813827822	754.64109366323	302.494147011604	87.132384392001	25.1172171455185	350.978732313399	630.610759170265	841.462327808306	779.447160561823	62.326317493408	37.520250594815	1098.54338475736	352.10628080879	31.8825081178621	143.509809161531	3.69379573309731	308.131889488557	-5.32659223002742	450.202999907771	233.713688792778	275.43298312223	2319.2756776623	1960.06096824272	73.9022275600145	138.087927989217	37.8681501260761	895.929619021733	249.568355050464	1041.1919936773	1010.78824084241	1573.8207007477	-34.2000047418005	117.818759432627	934.215826295292	1246.13580908282	1702.1921016061	1010.78824084241	67.145838041151	1117.76440822442	169.617745743913	1365.49869058274	60.3894485222876	55.8851888430453	766.995185703422
704.497115065557	551.069987184974	2.79363314112886	743.982037681883	16.3313208952979	192.321261699495	80.6353377276008	456.306172905791	135.914229390458	-34.435008182836	51.3036809269012	341.235826995355	407.796125120019	882.743337162116	1145.60010772223	69.3539312657932	81.7634783737815	850.027258422874	1059.86141861249	65.969509327251	73.8664938505162	29.8690086494669	335.595123764451	34.3815712341899	371.695624442235	109.9669945283	97.557447420312	3681.85610496341	2415.48835968347	19.0789342293523	154.278337640022	-44.0141206956268	1319.24653036196	19.0789342293523	1300.09328154545	1941.16378605104	1579.5053819275	-16.9742400134929	26.9655660949747	1279.81337103385	1297.83995815527	1661.75168566899	1932.15049249033	929.421583861194	1417.26609783469	3.30567049810754	1002.65459404197	38.2321830458638	-16.9742400134929	531.710005494808
389.048087385637	32.3683269015852	-0.364942256761325	269.402344944784	3.02125800099866	-34.2269448343612	50.4280616096385	538.040898727077	311.165481457158	19.9522592897986	-26.3258108995879	363.087218742811	268.273611525531	871.017257406809	1092.24900758046	-24.0683440610812	80.9038639294784	987.276799589902	574.160368143184	50.4280616096385	25.5959263860653	-12.781009868548	71.8739965754518	209.579473724358	700.578511099556	98.9635986375317	-9.39480961078796	2957.07042031591	2143.18934777448	9.28786533552519	410.592106090025	66.778079600917	832.187010702898	108.486666420907	1404.83463515033	1198.54621925687	2293.1148085058	-12.1300576260914	57.7600067749732	612.371485570518	1410.47093066655	1525.45135919733	980.985212330971	652.952813287265	-85.4018993368849	12.6696426452541	1146.69230050769	81.4324479430757	28.4512700906558	473.718615871632
707.949055122198	176.036124979421	30.3529657683419	746.346166852249	40.5169071086498	54.0688288957269	15.6717171656751	767.803376348455	71.0087311295733	-24.9840481955563	33.7409462151112	514.834169656349	790.38991266025	430.134658487117	720.371650093685	76.6553652075221	237.019773021268	1109.98940147215	618.732236690607	-11.4321264084792	168.130837270293	-17.078760486428	84.5606529166504	360.116395920552	666.163962945377	458.367828876861	14.5423903500853	1910.07641168203	1966.46926894603	82.947836328371	76.1806934566908	160.769979352694	606.273551738308	182.199265113014	1629.2399825073	2078.12712632876	1604.42712531114	279.194979607097	50.2399791152499	1976.61998325355	1092.379981354	1661.94783972042	1560.44069664522	678.456409036231	733.721409154953	-1.64144956763182	504.766408663105	94.2264077811713	-78.3357354466744	451.757122834943
209.122818281946	493.862868997679	17.0362761324433	125.508676405103	23.8158011494845	66.7527929240792	-22.5109531336307	326.634585243994	297.256643503482	10.256751115402	6.86698860688138	441.886510533696	374.091260363283	636.232894355545	852.047774064692	-2.17237808250697	110.819705534847	627.193527666157	810.240703126271	20.4260386409639	33.9850886750464	-4.43221975485406	475.784135618902	80.3118429581617	375.221181199457	-19.1211906251101	171.835430688219	2505.0025721172	2227.40243985366	19.0143957896552	129.603066366187	-46.4360418984963	1251.28815364244	427.515403429497	713.014726448502	2101.0153877662	2117.94222509934	318.055188675175	148.786815343749	804.419648047472	1192.60845088754	1859.52584181336	1279.49954919768	670.133405204541	-9.19699976558252	26.9135865451217	652.078112049189	69.794907789083	-32.8945720319822	775.079796670025
939.772389179907	317.988874085268	116.757118291003	209.459387814203	0.314023646006543	3.7055700919773	35.3600035877044	1078.82579346471	262.593615467745	-6.46906924593498	17.2717558758603	399.385988788566	323.641451495219	334.946606315121	437.823515176235	91.8857776872171	454.781247406088	1022.3000193652	532.786815663416	20.6633023218311	25.1853642497921	16.1412403938701	-4.20803828195447	191.371140102359	227.547635526047	317.988874085268	NaN	2759.58600173628	1716.3390569566	14.8529684468783	108.564544655443	19.36918898705	1295.20149158558	111.951710060572	739.706365144449	1548.1098418352	3220.2404968338	496.959511110216	61.144228983639	612.123134884596	1402.46172941466	1136.00471754452	1311.00826347618	798.417232166682	439.377699223026	-30.3092369548395	678.73738785213	83.7253316844979	111.951710060572	517.84703110851
718.796151099697	109.127454678855	41.2608094372028	213.189644049388	-11.9013960020914	-2.85250996987112	-2.85250996987112	485.787335770025	502.753997080438	-31.1302788205595	-22.0813927883392	126.094115989268	174.731878412452	805.891679159817	751.598362966496	55.9652492395608	176.994099920507	1014.01605790088	846.611666304809	46.9163632073405	107.996343924827	52.5719169774782	313.858501157839	170.207435396342	335.349605484362	-15.294728264174	65.0141352717811	1827.1724949102	1937.87869322002	52.4843566987356	380.084331289012	246.785031283313	499.827770277182	119.134006701585	1195.69530251032	1267.99322793714	1926.58214237207	320.212611794927	34.4098753420307	1480.36838387842	929.096702498923	1087.24841437009	1499.57252031992	816.131194019518	1065.784967759	-11.9059831345256	747.22223384708	55.8733219531178	26.5022897484723	343.935368575602
463.635881095067	116.201938539604	14.3483397448432	520.221213758823	78.8556189815252	184.104337736112	-3.75896670755877	632.26017243306	43.7727127299964	322.172549435677	12.0849264382929	290.484763143973	195.421404268863	434.211508109914	383.284708712533	65.2751391422237	484.006600854019	1183.40131257804	593.782146221706	29.0605262374198	33.5873528505203	-12.8126199337598	412.709081697686	361.782282300306	162.601911323884	64.1434324889486	-27.5248064263363	1683.81625703767	1361.69339038124	-17.2185300427775	134.235730069369	362.547375910067	966.103905013695	564.863141283755	495.917545262554	1336.82776558671	1875.95972135905	69.8111567380828	86.7649918252634	974.015694721046	1414.81540698774	1712.07264884964	2149.4815940989	721.968679758295	-92.9456600988507	11.0378617691902	1073.47819389917	70.9414124105615	-28.5210867675645	571.079547482388
1104.99073807058	144.797640815932	56.4779927193955	118.754667659261	22.5088972976507	173.105220334053	-43.1646871843892	844.561006503875	134.606912189409	228.588076189569	-10.3278949433693	746.050629780815	315.775421105381	59.87490226157	396.168946936843	-12.5925013048189	662.260194407178	1107.25534443203	724.536869347043	73.4625404302679	7.78895594822797	11.1858654904025	143.665337635207	237.646501635368	195.751283948549	259.160262069139	-19.3863203891679	2414.45988874393	2176.9799399298	159.53123190879	134.652380128262	419.628318705221	419.628318705221	19.3049764185411	605.088850160067	1841.11544089267	1127.54473755116	758.885388439695	48.7072557955289	753.23110394412	2105.73595528556	793.941952312257	1530.12979363607	870.840221452072	1628.51434385906	125.605524935343	696.688258988375	98.4649593565851	-46.2847237301239	586.995139774228
545.01481548377	52.2031687275774	3.48845422064345	198.347312248379	-40.6946589368083	142.835195717222	61.2663714265419	334.295352732846	83.924378173953	501.964602663689	9.15295590749624	484.97109760313	336.561153407587	226.669820682643	511.027805362653	53.336069064948	184.752508199933	1062.75026966211	1102.40178147008	98.6520825597703	81.6585774992119	-19.1695525267677	134.904893355628	22.7477599559429	35.2096636670191	659.437749558196	103.183683909252	2195.45588606894	1465.66498217768	156.567190236315	204.088458396676	218.797422351073	692.878645188959	228.980551242579	1022.13314601432	2226.00527274346	2531.49913948863	622.728201714141	109.045922075954	1609.36024542449	1383.06849227991	1721.37466323105	2059.68083418219	482.427314764504	267.450149277157	15.1348445209556	1243.899064096	24.1865146467386	12.8719269895098	738.702725200735
887.845943461996	27.5208671878813	67.1933015351725	129.53569836663	49.0573315478393	-4.21708028995169	-46.1565108856595	526.260041839542	300.693915122086	434.446693778668	11.6518934489648	466.184641256501	8.25139907633982	207.747068937004	440.11418439971	-4.21708028995169	298.42691887367	1446.6605186967	609.005404906749	81.9287771498806	-11.0180690352016	46.7903352994227	136.33668711188	287.091937631586	113.666724627714	122.73470962138	-38.2220240162013	2631.68211913735	2376.96833263924	-4.88858643647219	64.1671512363503	325.673305374416	348.314530840915	84.5442541561995	832.836755823997	1378.49028956663	1576.60101239849	235.108403508419	135.487011455823	523.784028206283	1100.00321632869	1548.29948056537	1846.03159544983	374.351940127389	756.988650511224	-37.718363362896	1175.85132164146	119.638153629273	134.354950182498	468.31302581336
381.600749248856	136.635896125832	28.8967246133906	99.2107102320365	-23.2717163294756	57.2491381692962	10.7511799376111	497.278596556951	-30.076295582893	458.719314120919	-7.39436473816851	140.038185752541	59.5173312537687	261.386515771817	298.811701665612	111.685772196635	273.861577736415	736.572966968794	568.726678717833	42.5058831202253	58.3832347115325	13.0193730220835	-23.2717163294756	107.14938602769	123.026737618997	255.716033060635	16.4216626487922	2619.83807366292	2653.81800635129	3.38325665835011	73.6084508809835	404.346462381128	1397.69316130451	90.598417225169	618.420038317865	1120.19037768281	2002.53596315751	86.0677595333862	129.109007605323	936.698741165607	1034.10788153894	2597.184785204	1507.56161033024	652.399971006236	824.564963293983	30.5672028090469	441.724388338336	69.0777931892007	12.4445720419157	818.901641179254
673.646436465935	100.62516227642	28.0046443593327	-16.2484837463923	-41.211786780391	79.0659460197846	110.83742260851	603.295309733757	273.098892329502	396.780711907041	22.3311663970602	438.764448827857	121.049682940601	91.5475975367839	231.115155408686	212.960025929414	369.548017688133	868.814078368107	527.270705039307	10.9842104725154	26.8699487668782	20.0617752121513	94.9516843141474	18.9270796196968	39.3516002838775	231.115155408686	-44.6158735577545	2049.2801704134	2929.82957394379	89.8594256205414	71.7271341707521	131.790349598179	292.714436215059	-17.8010548625827	496.702715025189	1296.79007524714	2437.99116836826	747.154990675404	19.5967962526078	379.97608881717	1001.00707097245	1820.35999085981	1704.7666328674	55.8613791521864	1015.73955777541	-41.5996873904312	916.011954801567	89.8594256205414	-61.9985152714442	434.939597274344
1386.06006639243	100.905814112747	18.0292589745694	31.6528022849547	10.0821920435114	199.67650311304	97.4999282851503	335.911936216893	-9.21782764620115	737.806463873259	49.8175266988018	320.017802354777	209.894160595829	267.794219664967	415.382605527474	113.394062147267	536.859200045076	997.789082046445	822.953609563167	80.4704991471687	54.3587078022636	62.3057747333217	-23.9766662324519	-34.1943237152409	251.90008580285	120.205833802459	-51.2237528532225	3994.17706042418	2790.00430362607	61.9067020665014	24.4889045388765	26.756649843581	719.552840430819	13.1501780153537	988.280659038308	992.816149647717	2021.23864533123	434.950804690399	94.7890089847173	895.303101545422	1243.40200581757	1857.9609833925	1812.60607729841	98.1906269417742	224.050491352876	-35.606346035794	1061.98238144121	57.3712114570924	-28.8031101216803	704.245559624064
530.555297086335	55.7509390143954	54.6150434209218	6.90742849503315	50.0714610470277	48.9355654535541	30.7612359579775	422.645215706349	370.394018406566	36.4407139253452	13.7228020558744	284.065953302577	103.458553940284	909.944425306498	552.137313362333	209.096844133323	147.758482085752	1288.19765793319	765.685684935358	15.9945932428215	46.6637742666071	9.17921968198022	97.7790759729164	179.563558703011	150.030273272699	126.176465809755	12.5869064624008	496.791060581744	3142.3931367318	24.8483231553193	95.1859426756037	-19.396308478408	252.878347729145	-34.1445190229837	504.732404721131	1638.07566118507	1360.12861630653	227.919837576786	192.751027816643	98.5893758781981	977.809619881753	1276.17726397586	3225.21001132826	146.23744071452	87.2445985362168	77.0342989284336	867.765279664534	117.875497359566	-12.5894420732192	426.453441061459
407.185579620032	16.2307676978673	8.27529187386972	123.061443048691	-16.7276321444082	165.11181526125	353.77024194462	989.071811318137	100.331512122984	487.876834406292	7.13879532758436	36.6877055310038	270.805994065788	620.84693032168	232.165111492086	220.800146029232	108.286987946982	1236.82805840835	308.310380093205	93.5125328452719	63.9636226418524	58.2811399104256	75.3285881047061	188.978242733242	-34.911576884974	387.865138333181	68.5096088269939	694.90736826599	2701.73492940507	75.1517979142144	77.4219648385799	22.9379586538084	666.530281711422	4.77662325888458	1488.33070833172	1643.83714265076	2348.72397266624	265.845819560915	110.339385241879	341.896411527158	1197.74934201294	1269.25960013046	2323.75213649822	337.356077678427	159.147974115737	-24.7355467578666	638.153195156853	-12.2496286738565	-58.7880506233488	742.013331946574
467.895151902316	36.9349586199718	75.5962952204987	69.9108045439506	-1.72637798055513	132.451201985979	92.6527672501429	803.339101818652	273.451370764372	417.862833948693	-39.2506164457724	578.193671027348	93.7898653854525	297.330431605874	83.555982167666	126.765711309431	227.967445351987	1282.057416784	600.935633733541	39.209154890591	36.9349586199718	187.031912480841	-31.2909294986051	27.8381735374949	18.7413884550179	188.169010616151	-92.6942288053243	904.592246524947	3375.85333258029	56.2319380307655	76.6743551029145	-22.1306607458055	568.428054671831	-19.8592810711222	1006.80433188569	1475.84423470778	1357.73249162425	-155.006371714774	44.8750396573494	285.64128517377	676.318589219284	1499.69372129195	1320.25472699198	88.0312534763306	346.968536390217	-17.587901396439	1135.13728350529	259.520418914913	33.5181412839334	424.763290248117
780.100809704523	-62.9351582093218	14.4284663765642	240.830838326436	-24.2533459163788	12.1530656534499	224.903033264636	651.540668848566	231.729235433979	102.031394216464	47.4217768617214	424.000596537137	245.381639772665	801.717116574109	127.060802170722	335.259968335679	236.280036880208	510.46582401548	515.016625461708	74.7265855390929	129.336202893836	29.2185710768071	26.9431703536928	216.939130733736	264.722545919136	288.614253511836	73.5888851775357	1496.29702206679	2741.67838140767	37.2918529119656	60.0177901262153	55.4726026833654	550.898033954007	-7.02372465582114	1141.7724015245	1567.88372429168	2258.75221560487	-19.5229901236584	17.9748062798535	146.376351540364	775.884812375079	1072.45829302104	1831.50459597697	77.0622430369025	11.1570251155786	52.0637121012279	1354.25991447773	61.1540869869278	73.6533524547651	65.6992744297777
525.762334882113	86.3772896303087	148.983967062561	164.920212227134	-18.3466071654582	18.079096067852	369.814792914504	300.378296126006	353.878547749931	23.7706121980568	27.1855218761796	255.984470310409	49.9515863969985	681.709876849722	596.337134896652	479.091902614434	483.645115518598	678.2949671716	429.006560668633	219.558767077099	14.6641863897292	-46.8041878164818	5.55776058140166	-28.5913361998267	152.398876740683	226.388586433345	48.8132831709575	1861.25375864601	2698.0154951808	-4.40658055724766	101.325541042937	3.55175117609957	136.569581576332	-30.55538482396	935.813468511061	1689.58117411238	1872.62280397936	-136.287506424145	0.141037576093613	310.515975176636	1166.60508877813	1099.52772131135	2214.83106851329	170.676717576391	121.789822642973	12.6469874427821	939.224182111067	80.8612594429012	-64.6625208240195	445.239162376871
895.275058467155	-48.8786205172709	26.2892236479548	142.457710085122	-10.1557917048819	-18.1281388133149	821.246121031705	247.237129224527	20.594689999074	116.26285530027	24.0114101884025	385.044843527441	133.346456246913	503.49114342416	153.846777382883	744.939370136703	557.019759723639	1356.53228402649	190.29179273572	72.9843995687768	44.5117313243731	20.594689999074	26.2892236479548	125.374109138479	111.707228381166	320.127159930201	258.626196522289	2828.34535060492	2432.49087662912	31.2012370805042	38.0263142180181	33.4762627930088	6.17595424295356	-77.9999971197169	613.607819481684	1263.12766040175	1680.59487864634	-131.463101363575	28.9262113679996	249.603705480947	1421.24194742082	1362.0912788957	2293.71430816634	1084.53814197014	-156.488384201126	25.5136727992427	867.273186425947	20.9636213742335	-45.0121242884001	445.824673184469
774.050618593226	-33.8625909168247	75.5304529660596	480.056813157975	26.5314853935177	-65.7688953826659	436.755399954333	318.246269081209	83.5070290825199	93.7626269465403	-9.93286256744374	244.178062285506	-15.630416936344	517.660671992717	85.7860508300799	394.593497624472	318.246269081209	1768.8436114032	416.244204226293	-20.1884604314641	39.0661050050982	239.620018790386	-46.3972105284051	231.643442673926	342.17599743059	630.472248496941	81.2280073349598	2129.1239373113	4011.57744497129	42.9466219904014	61.1565712785271	5.38860158364228	344.548907074983	13.3554543971973	1021.73139622716	1820.69292124367	1539.57682910823	-87.9373885180017	120.338906464935	442.427384498658	1005.79769060005	1143.5104320915	1354.06297073545	149.93007405814	-117.528556111206	-20.7882005180383	905.642969515354	91.8858607022391	-16.2357131960069	408.283729583422
929.74560628072	-92.9381399069421	57.5571270905734	80.3594402720152	-11.9899281128239	-8.56958113560763	600.252180808887	-15.4102750900402	238.835516883035	301.541878132	-1.72888718117511	290.140721541279	103.161753453457	311.802919063649	80.3594402720152	896.68225216763	449.756913811371	1028.93566861999	286.720374564063	-23.3910847035448	316.363381699937	-42.7730509077702	-32.5120099761215	276.459333632414	144.205917180052	363.108123721893	201.211700133656	2060.0106855982	2611.15671085813	27.3750345879079	74.0630243310014	76.3404872452987	287.005806817794	364.4395459039	702.64278867704	1277.70217453709	2305.9766803423	-196.955062470371	102.531310759717	693.532937019852	522.723218447558	893.949673478009	1483.812568281	1366.52322819469	-114.96639755567	-46.6425101267525	1149.0255198793	46.7334693594345	-52.3361674124956	423.653581675628
695.479337554853	-74.5073959500253	19.031733157234	301.930562652359	-57.3965796499169	12.1874066371906	234.6280185386	541.481990853877	414.861950233075	324.744984385837	-33.4414368297651	188.999175071644	72.6456242309069	491.290263040226	70.3641820575592	656.69482060794	365.810943506097	932.749323583022	345.277963945967	-6.06413074959168	141.088889431341	183.295569638275	-27.7378313963956	93.178603791037	86.3342772709937	434.254208706531	202.687828111731	2707.46930690208	2865.83780837614	3.81136447069599	143.950398149187	-58.8524310765969	550.695398337979	572.342891345226	374.097429068336	1308.35765359161	1415.45577689062	-159.114503952265	64.1964765435418	615.637877359719	680.580356381459	683.998381593129	1446.21800379566	342.195860426077	-216.081590813441	-65.6884814999379	2238.06051116599	56.2210843829773	-54.2950641277028	383.212162966124
1253.04518248136	-100.568826443207	45.5210497307768	197.317561692807	-59.4810487692741	-26.3825611986059	487.214659725556	219.002777687383	-30.9478698290429	185.904290116714	159.653765491702	153.947129703655	120.848642132987	788.525029334398	114.000679187332	914.071016671415	136.827222339517	966.57206592144	336.559474921135	-11.5453081496857	30.6837966818565	-30.9478698290429	-27.5238883562152	195.034907377588	77.4782101438357	258.949228203706	10.13990784489	1878.24362238599	1981.97931551831	-27.7572448362806	90.7978330292196	21.2607200504166	323.348178073086	164.894756695157	541.079138383764	1712.95048497736	1860.00437963745	-149.732180717132	8.7212406607964	520.559990291658	229.872058986826	769.069672740495	2249.86819338746	1176.03277656726	118.156697152027	-42.5766295694681	1246.70984221785	-39.1567715541172	-59.675919646223	656.214358233913
1333.87545864458	-39.8709904590716	-9.03877589066037	78.8901323229567	-51.2903291881127	-10.1807097635645	588.192639638193	263.883419733424	187.373850248848	242.186676148246	49.1998516274497	336.967187599287	158.825503426245	909.07605792425	133.702958222354	919.353462780387	274.160824589561	1282.4884343639	529.954012120083	2.38056283838081	263.883419733424	78.8901323229567	134.844892095259	8.0902322029014	78.8901323229567	405.483219973534	-9.03877589066037	1943.47111630049	2512.61268297984	50.1344415755833	183.580460215833	-34.2673138037198	200.68892414407	518.90635320928	629.54108661188	1813.44679044589	1540.85193185598	-147.183175730085	21.6203350285214	740.17582001448	807.469111465546	651.211807587647	3772.93619235998	1019.61406417569	-107.263426564198	-50.2352134700744	1500.93218269009	-17.1588498754827	-0.0503859472455821	520.617199602104
527.037178753331	-57.9439328430325	9.46599993857971	370.509029751961	-38.5207318720595	-46.5185205071661	472.195199541172	385.362065788587	72.3057677858454	207.12563334907	-0.816871163700124	57.4527317492189	87.1588038224718	809.244863449234	7.18091747140641	1026.3276978307	235.689164188736	914.358656939205	544.175297257131	25.4615772087928	-0.816871163700124	-70.5118864124857	35.7444483110726	-96.7903347849786	205.983092115483	106.582004793445	67.7356028514988	2383.07453232706	3641.79222128598	260.4862263764	98.4391621586611	-62.466725550502	457.909762359983	1028.4980166478	496.709763651554	1591.09803537558	1492.95685563808	-174.302023390913	73.3332789699973	333.52152292524	1049.03919380216	618.815650069146	3244.66279630166	1940.29804699972	-202.831436105304	-65.8902550762289	1424.48626512354	9.42739448976234	-100.125550333498	410.550937254094
815.620297356741	-130.90727393224	34.8493659674004	214.323796755287	-50.8868270841377	15.4158288757184	502.397405408455	150.307439276805	NaN	121.728708259626	95.4362757238207	181.172468775359	148.021140795431	554.982270480065	27.9904705232774	923.076325981336	413.231764634855	1359.75933592384	484.10701755746	8.55693343159537	40.5651121708363	-103.471692155748	-26.8806930297071	-12.0197529007738	281.76960195583	232.614184606282	-13.162902141461	1707.62189731066	3276.44055066417	-0.495064419221108	80.5719838981729	1.78851440662098	514.451960808169	490.474383136827	606.936903254773	717.690476308115	1741.87557969829	-226.569368177588	170.773347518935	1031.6825648614	443.661017207064	432.243123077854	4026.5961949533	1969.09167286958	NaN	-6.20401148382632	550.989222021642	-35.8905362197734	-10.7711691355105	584.101114996353
666.451446541181	-48.3972379827116	-36.9596590303293	281.005035845898	-35.8159011350911	6.50314098872336	454.856235922109	239.829751617322	253.554846360181	100.291288398258	176.923067379219	315.317772703045	165.485488426837	658.445141274514	98.0037726077816	958.109709826929	378.224456941148	1183.43001518886	593.250941245935	13.3656883601527	29.3782988934879	-136.466595916055	-28.9533537636617	215.810835817319	54.540972588729	351.918025350668	19.0844778363439	2256.09931695606	1999.05864736079	70.6824239083549	52.403976292692	16.9894840373451	45.5495584368184	230.618840545406	1344.46174212487	968.611163027797	1602.64481469611	-185.215842710926	132.372184611217	513.934778588181	901.20938744504	282.026974464458	4010.8302880597	936.623879700387	NaN	-64.1211272571592	1158.2500570403	148.365826274922	-104.105231416422	684.724023497032
842.123949489006	-107.70082507886	140.626856946715	320.292507075817	-61.9261371478786	25.0457699209863	681.912541730571	237.89806880005	163.514200912205	74.2535594467914	-17.2958164151716	480.503914834252	152.07052892946	843.268316687281	190.979013670794	1252.95177366957	304.271366299974	513.690563584214	435.873594101546	-29.8838555961916	35.3450747054571	-56.2043011565059	-56.2043011565059	27.3345043175354	118.883880179498	776.895019187358	12.4577307399664	1754.73371814281	1543.27553636263	16.2045587500863	163.653777396807	-60.3775935703034	157.938691402748	-15.7999228166437	283.670583272044	1470.12243563868	3006.33755084172	-237.54525938613	79.0705046847345	173.940932186113	1278.0955462383	156.795674203936	2544.55860252176	2074.77853381011	NaN	-7.79880242496122	1179.79606714048	115.647055046712	-112.956384715646	519.132126227272
752.349021818251	72.2325942234249	-3.3358977315558	162.685789139235	214.209760926722	6.96889662594156	724.869570198258	58.4928684134284	246.269121150047	134.061360368409	-35.3952579548809	186.730309306729	67.6526856200927	1164.54079611815	31.0134167934354	1358.04193460893	219.934646680887	938.980297404036	404.275967965007	-2.19092058072276	136.351314670075	-94.934069798199	120.321634558413	5.82391947510852	136.351314670075	456.944916903326	140.931223273407	2186.03248152039	1554.74757198901	76.0312893367195	66.8822326768445	-28.0392301693585	121.776572636094	533.484122330469	368.801102452719	1128.17280522234	1762.88861100117	-161.84418382003	97.7602989039226	463.722565298922	643.272802248969	215.554403399813	2457.07328506919	648.990962661391	NaN	68.0258647593289	1734.29780893906	52.0150156045477	-70.3536172212803	491.741551319789
663.623930032724	-116.52133040919	-22.5831345850534	206.534416205523	-83.2992855445562	2.61979600191002	852.64590943495	226.009408022722	45.0065428981667	80.5197632707061	-54.6595916957342	427.63285271843	212.262354975288	662.478342278771	285.579971228272	915.653235902358	124.052097920916	1032.50318680555	593.743077041598	18.6580245572504	35.8418408665436	-70.6978202510745	151.546204015785	164.147669309267	-15.7096080613361	264.95939165712	173.31237134089	3234.54499869003	2426.70617327702	52.3923450447126	147.364898174005	-17.4067602671769	147.364898174005	419.69583365318	148.509145802069	653.122349778187	3080.07156890143	-129.543027817426	87.8640215146892	291.540099310039	-12.8297697549219	113.037469332092	3422.20160969249	2015.92127480213	NaN	-49.4456938529622	1573.09744274145	24.9304019711823	-83.7731226948751	444.869281470583
677.962066396864	-55.6052991554133	8.58184533041099	539.271986347137	-107.184254545808	50.991208651402	1699.22538312667	12.0204423564373	-37.2661150166063	-13.1959358344222	-37.2661150166063	77.353785850937	49.8450096427266	676.815867388188	255.014632195629	912.932863175328	329.517567759532	1221.26039650902	332.956164785559	63.5993977468318	-5.17254277369421	-125.523438684615	26.9210294692179	-18.9269308777994	119.763149171928	327.225169742181	-94.576065450378	1893.71113017313	1376.2326760212	8.12039126111354	63.0738554188407	-38.8190260402784	132.910549452619	487.818338804607	984.689243897389	865.623404888981	3583.53015302323	-172.768094924738	122.606774923045	194.733196630062	413.402189424351	153.518098511767	2756.93846298409	419.126508607448	NaN	169.546192224437	1392.26076973387	171.835919897676	-25.0806600008466	589.138788345416
600.570638531527	-105.864885751749	-26.7349325446936	234.737956313402	-92.1031547592175	309.28066585628	1146.4526345686	227.857090817136	219.829414404826	231.297523565269	-45.0839072014021	405.612782804	39.7801005858746	1101.72700884288	347.125426085741	1581.09397174939	255.380552802199	930.85218235228	383.823375399158	12.2566386008119	188.865519671631	-117.332994912192	32.8992350896089	-29.0285543767822	13.4034495168562	151.02075944217	-15.2668233842508	2046.28465784265	1985.57418025384	78.3487993980431	64.6030308873707	80.6397608164885	246.73446365378	341.809362519265	593.815118548259	915.695197839839	3859.58062054219	-125.546766843598	133.331873440733	490.721854718216	535.395602377902	244.443502235335	2152.81436380036	394.501475143509	NaN	-1.83485024754609	869.875969470931	21.074763936908	-64.8362892547947	564.032620108469
863.881307182432	-122.902883128075	-1.27599455491968	72.1591079798158	-25.3718875741297	108.876659247183	1188.60215120322	76.7488018882367	254.599440839549	57.2426027774476	9.05081673902749	88.2230366592891	106.581812292973	1164.50625818401	208.702501755339	1919.51090611925	598.826483971122	1282.69087632585	572.435743997701	-13.8976528030773	22.8198984642904	-52.9100510246555	-49.4677805933398	-43.7306632078136	98.5498479532363	29.7044393269218	120.350894018236	2119.94191366777	2838.54551450411	90.2019183230263	213.9805289934	-14.0930221492332	570.417083794199	325.152058947347	460.3916520872	1044.90175803063	2416.78135962728	-235.289983810179	118.854374496724	118.854374496724	114.269981508932	125.730963978411	2420.21965436812	1493.02617258726	NaN	-50.7681660515662	938.314621064477	66.1338551371202	-37.0149870881913	543.483774990923
1142.39789428945	-135.366944915342	351.400612876961	289.406631460017	3.5454949263295	90.7962835872139	886.385711771331	142.457934768001	-21.7113123176107	-75.6690368842103	-13.6750554672661	316.95951208977	214.784246421102	868.017124684829	407.654410829373	848.500500905421	253.817493979919	1053.99906893566	393.877970514497	31.0983755560825	51.7630360283972	-108.962100978495	24.2101553986442	-44.6720461757382	16.1738985482996	482.276795868288	260.705714137357	1118.05859983418	1178.83457173036	56.1991663274284	24.0911057030342	-8.01695492136004	619.236943705199	467.870372190197	738.495454595806	1417.35159351157	1863.42429290047	-222.452931234279	112.388272420118	182.337975923263	-73.3797926210197	118.121854674474	2872.53476966715	1071.04322534846	NaN	-64.2060610140499	873.80799579861	73.3999130904967	-17.1906865283298	510.298880872432
334.588900963371	-106.492915803851	25.601899113416	197.899483788112	-54.8036404014422	157.696714030683	699.859780473727	466.683715880638	NaN	21.0072968554241	4.92618895245245	423.034994429715	104.858788063776	831.954595390994	497.697281122084	1140.94159724095	746.954453618144	1117.96858595099	610.265036442885	53.1695126613674	65.8046688708451	-109.938867497345	35.9397541938978	-22.6414245954989	204.7913871751	517.224340718549	109.453390321768	1351.92135073393	977.89003573869	65.7584546920291	38.2224069623186	-14.5550178529599	751.86497729065	631.394768473166	954.943329297265	1184.41039371152	1876.2535929205	-188.949986807793	-1.93432931017593	264.247465410359	-4.22899995431848	33.6330656740335	2274.37894967923	1674.32257623595	NaN	15.2757005208931	1225.71446530609	18.717706487107	-60.4484307358108	252.774112189646
511.985001212441	-144.245366852066	22.3980716231594	344.192297644284	-108.618148971156	217.773137421699	1229.12641920238	235.012113815688	NaN	-39.6622433952003	116.637809243631	247.654029837946	-43.1100386739981	1075.12489674941	322.356260878565	764.823321657611	736.091694334296	1545.17431975884	302.818754298711	37.338517831283	48.8311687606089	-106.31961878529	94.8017724779123	28.1443970878223	76.4135309909909	280.982717532991	61.4730847828673	1932.71903284526	1253.12975476089	4.15486530853099	135.021719534238	154.536952181931	1130.29858456659	60.4046535283523	742.289841335982	852.493508052366	2255.29434896301	-224.288152155641	209.638785540123	106.322847993512	-77.3499298671284	77.6239764527873	2543.43101923189	1229.02270266668	NaN	-34.8755999868552	598.795483632356	93.6953445155934	-122.12016947066	589.611844739324
886.200544766156	-101.546615122487	-2.65691110569643	124.97979989272	-50.9518828348268	177.87429273891	742.46550985803	279.063757314231	NaN	-32.5537983665867	83.5841098391793	229.618905305835	298.611722061736	849.404375829676	126.129680171985	1028.78569939502	326.208848764096	763.1633548848	252.616510891136	11.1416522454837	106.581715424479	-117.644939032197	50.237581740494	-45.2024814385018	123.829919613455	521.688496239148	90.4833915147693	1791.69057412551	1375.90639855828	35.5192911357425	99.8394950908943	68.8279681839461	909.584919883431	339.891684852086	547.783772635702	907.287769742175	1434.48372716029	-211.424349049215	157.26824862228	320.365908651415	446.709166420463	111.325245797171	2782.91086007723	1683.72451748651	NaN	20.5878152175823	1224.29448923542	-21.909462395643	-106.904017622094	400.766163595355
302.453656347535	-149.691320601519	159.79213690305	342.721020706865	-10.4812895306906	174.74858652223	280.594229981041	209.263470258799	NaN	-50.7486538900211	-8.18029728158602	-8.18029728158602	252.982322991786	828.230385267936	137.932710536556	1337.9001684446	686.719361948003	1161.8742613881	453.168648663886	91.912865554464	72.3544314370749	-73.7585763810671	-65.705103509201	180.501067144991	-1.27732053427223	205.811981885142	-26.5882352744228	2376.80148579452	1735.55014560914	-2.03413102222481	212.865511656389	115.183855893383	1989.52245059295	364.559377076588	1005.81071726197	1297.70648860084	1371.25502941063	-235.320908903287	50.828882684814	820.790169287335	784.015898882439	95.6475247407816	4056.92596491823	1658.55401694888	NaN	8.30863252915234	1072.46408237085	56.574862435579	64.6192340866502	202.522748105012
1079.84739537588	-113.85640178249	25.4282264298171	170.468417791393	-87.3808112958533	130.179475746511	716.095804342085	126.72613785695	NaN	-51.6963197703862	18.5215506506944	318.961947042531	181.979544089931	1473.52791478587	278.673004997649	1556.40802413535	710.340241192816	1894.83513731236	160.108404122709	102.55277263002	108.308335779289	-110.403063892929	34.6371274686474	63.4149432149919	76.0771821433835	437.526547917471	-14.8607156150652	1526.4232614878	896.323270779285	94.9004723781335	125.945544913042	39.7092323160743	1274.61322870465	798.588783169389	1227.47071115164	1099.84096850813	1575.86541404339	-216.700070472243	7.51434227987307	473.190430303498	488.138057820306	98.3499248820122	2013.94588203599	1225.17107614905	NaN	-84.471057823559	1156.18202607148	46.6081373238317	-100.56850284166	461.692255290569
1137.09187767818	-127.507438583514	11.8518667604425	130.48003577224	-119.445330009897	257.170313357656	566.985628543808	162.72847006671	NaN	-68.7692189757309	-18.0931079415648	84.4108439229985	232.983987636804	1609.30109413291	345.853507667446	1422.72086714348	512.854328120948	1562.08017248743	850.311158416645	29.1278137039082	215.708040693338	-35.3690548850305	-1.96889079433009	161.576740270479	207.645932119721	131.631765568471	-3.12062059056113	1953.26320730309	1161.76067640836	-1.33388570585064	233.355818222239	36.6306252236933	1794.50252523409	592.2930124652	1229.63662019148	595.744331640613	2069.457619542	-158.944128049715	65.3916183521357	543.974544009417	174.683392240217	42.3828238493818	1745.03361705317	1641.49404179078	NaN	5.56875264497554	1219.28266266524	12.4713909958017	-77.2629075649386	518.089650193819
742.677507001159	-114.669125811335	-15.5672300830089	123.866832511496	-53.5947016996921	190.702994746879	559.45423466623	108.886313389772	NaN	-17.8719253325049	-22.4813158314968	89.2964037690568	174.570128000407	1489.39876783785	222.968728239822	954.709469954786	786.466716741582	995.041636820965	541.016672670263	269.062633229741	58.1830179008615	-62.8134826976759	258.691504607009	53.5736274018696	357.793400335335	476.485205684376	-89.3174780668793	1870.64463030726	1735.97030344199	182.035762688856	41.6061227096844	43.9082479552446	1037.27529141447	811.667017349569	678.143753107077	733.394759000522	2349.48668138378	-212.778716924717	148.654946628233	236.135705959521	493.973733462262	83.0443771297678	2175.67622534398	1608.2023523134	NaN	-29.7597599026816	1974.24026635747	46.2103732008048	-89.6150162872466	432.967414454917
999.265609431411	-85.675506167535	-23.4153358781162	383.581703236047	177.200768387789	127.623225379548	722.553741478439	118.399496447782	NaN	1.94991868423959	-16.4975391792919	430.853314011347	498.878314883119	1353.22620718792	162.212208873669	1124.93891612672	674.129164586668	1739.46985620561	615.327892646662	52.6804278089512	64.2100889736584	-29.1801664604698	109.175767516016	0.796952567768869	171.435937805435	338.616024693689	-46.4746582075306	1414.7902110464	735.295355810454	223.946685090521	111.081437949635	86.8960278480165	2096.58843867298	791.727979380897	1880.07143395373	567.14917129444	2333.8357949079	-168.77830751195	78.8342244808104	161.755630543502	936.840439990608	154.845513371611	2400.63359423618	1000.18318073294	NaN	-43.244512222597	946.053929553129	45.4353248166706	-80.0984704726823	297.078758493034
673.568730759334	-138.555301057945	145.226675969116	607.814370228674	-79.7224521620911	163.684040328599	540.906424425546	299.807102479791	NaN	-1.27865363428568	-30.1182854459788	464.769796442676	589.35700586919	1542.21844092753	66.7828774413102	1098.08811102746	476.305649167353	1434.93501058803	1005.80128923004	216.748962862115	96.7760945254711	-83.1832079794943	-34.7326265358497	-71.647355254817	275.581811757969	513.22037788632	-57.8043319852043	746.416496532273	1278.78392158651	33.1363317951055	260.141489231652	28.5270900197441	1733.94654690344	1043.71259104308	759.091911414517	1453.93510905024	2058.89809206642	-204.239619636004	128.778098633853	755.634980082996	514.802097320366	140.301203072257	1770.82048110633	2126.884408253	NaN	-59.0485037121214	1633.69553828933	124.168856858492	-56.7438828244407	403.604139489773
565.666620965527	-87.6134621307866	120.143454754967	215.942477541176	-44.9078736598261	312.895705421194	765.344102194613	3.56874028018302	NaN	11.6481759368512	-59.9125398793528	361.372319361203	289.811603544999	1199.32521746708	47.4285338449532	1917.24078581674	786.119793883188	1214.3298836866	563.358210777908	23.1902268749486	101.676173254011	17.4192014058999	108.60140381687	136.302326068303	293.274218826428	322.129346171672	-63.375155160782	1041.17180066328	2852.43326607776	60.0238012567151	58.8708658872597	-4.54057943278889	2176.81313957688	932.795875934474	1076.9127971164	1374.3701224359	2390.10618292614	-140.586953028529	197.223110221911	317.128388645276	567.315363817104	179.92907968008	2986.17376893459	2101.87234056228	NaN	-24.1404807135312	1162.2300144561	134.964600271318	-73.7167016001146	631.879744506607
652.814020520203	-120.919119131571	372.191404198739	306.36634604926	-123.22877029471	174.716229750301	694.387741456716	-51.6295842373819	NaN	-83.9647005213366	14.1954739120974	186.264485565999	518.854253058105	917.26907869969	295.972915815131	1163.24692757406	882.624311252595	1257.94262526278	498.067392589848	105.426694856112	63.8529739195992	34.982334380354	341.011113496354	58.0788460117502	217.444776268384	192.038613473848	77.710880898437	607.196448924647	1347.78259375927	23.494596453749	91.5546938762451	5.03762088154665	2012.23371435855	970.568155502381	547.21127831499	1427.37830091439	2653.61361549258	-191.067744573103	95.015376796033	570.282497780243	697.174204839134	138.850693780014	2695.14181053004	2343.30571368493	NaN	104.243864582134	1756.14317829424	257.667474026066	-105.704232551667	916.350789759037
801.293846461346	-87.2446941557631	419.996423309661	124.202058682899	57.186147947148	238.591285628404	820.936440987342	-56.0476322615343	NaN	-45.6486116301247	-26.0060171041288	899.506819091326	386.488467941785	1597.39664813259	172.730821629477	2509.04412348617	676.505598884431	1522.29261023908	616.42236856962	207.394223734176	34.0772132106822	-98.799161523996	10.9682784742164	134.601079314308	74.5178489994973	173.8862683663	65.274275104911	754.460252783395	1346.55831529945	415.129199411618	253.542983520296	128.890759832705	2085.23815937407	1133.03367287163	1118.02923853887	996.839576620377	2036.76229460667	-218.519604333637	90.8025803726079	417.437573924352	866.416416650953	81.5690823216753	1996.36574063384	2394.56034408031	NaN	0.775974376014273	1076.47849730967	12.3178469396801	-144.651619926175	693.288328195966
687.505923154186	-110.181383692827	27.3907750242667	289.818338291328	-87.06001247987	234.327047380231	374.21134321862	170.743276544599	NaN	33.1711178275059	-18.8519674016471	383.459891703803	615.82967239402	1652.82317129514	396.176645870929	806.580984900914	479.413582237574	1184.61540423276	544.153421633853	315.25184662558	55.136420479815	-61.6265041456174	5.42547237195765	278.257652684849	86.3502716173068	549.933764437093	-15.3837617197036	816.427794062045	1880.01169056622	116.610376818252	140.861475435611	87.7400213213955	1418.08600261653	1440.02747279414	950.386243567457	1846.52207818987	2199.89522947139	-191.725019888172	144.325918095234	453.816129021531	661.682688598896	77.3466933425273	2258.79075468498	1517.40002552571	NaN	-56.6117561628852	884.561833034625	14.986725469318	-15.0384442474124	720.000806702545
1016.60813371618	-90.3452050799797	6.81684346639173	193.04410318027	-90.3452050799797	142.149696798838	386.21150921889	258.975493265308	NaN	NaN	46.1443393065897	905.565792520328	445.202752979187	882.431971437858	267.072330644172	585.162370528127	526.17112676783	993.474312633712	371.174525515285	117.859184662245	123.642639932862	-53.3310913480287	44.9876482524662	213.864542154493	-15.1602865619542	388.524891327137	2.19007924989785	844.954880350902	2549.23163107107	246.435994335276	103.161203088292	55.7880866275956	2126.33990851949	876.151810703068	1004.40585770642	1267.84660290248	2600.07107312645	-177.611170081201	159.777854468148	535.296460559033	502.944088341973	61.5652959520707	1883.69711689153	2073.18958273432	NaN	-22.7819601852665	1680.33934867001	154.000645143673	-95.5747976736535	355.047529635409
645.889848056929	-86.6900521475327	217.68358727391	348.460093945481	-91.3193090208626	306.796782085511	474.607343743721	240.82987164056	NaN	-33.4535981042385	17.4682275023908	239.672557422227	623.900877908612	1739.55178438112	61.4461677990251	2065.91439395088	593.810708231967	1053.26445290996	599.597279323629	47.5583971790353	22.0974843757207	-9.14999951925634	11.6816564107283	17.4682275023908	-11.4646279559213	466.506144215394	181.806846505603	NaN	2799.52593339071	186.807298248595	171.778385745565	94.3216828453345	1479.29377350916	634.206462761869	941.721133977711	1111.6634522812	1701.25925047699	-206.256567215263	88.5413318826307	148.65698189475	1036.51888976605	90.8534722677122	2439.98810351053	2117.44451979166	NaN	-27.0656873714452	1144.03341767234	133.62806939172	-107.990600849298	621.48969064392
949.849785804284	-122.400852532644	106.870882230544	165.92572300288	25.8152184253764	178.663041600835	960.27122829352	186.768607981352	NaN	3.81439539254524	25.8152184253764	302.562413417305	690.471661627749	872.267936162196	104.555006121825	1373.65511369987	567.730227865638	1121.2246178495	384.776015276832	47.8160414582075	127.713767209015	-69.1357020321054	340.77436921117	101.081191958746	52.4477936756457	605.942183659503	7.28820955562385	NaN	3384.37867313042	272.857814570382	57.7117626402085	75.0622506990935	2826.84965683825	648.785055846224	614.084079728454	2305.17831586778	1689.81433937932	-193.291964611661	47.3014698048775	515.764647394772	1028.18239473384	140.994105322856	1840.18523588966	1925.78097698016	NaN	-10.5334903914058	1076.76376129872	18.3839897067359	-23.2571816345881	840.218774095921
922.788698932328	-128.027545973168	53.8667764636155	202.162784564942	-96.7463567642945	111.794904628196	1365.35959810972	400.276982887809	NaN	-30.7082906566724	-26.074040403506	139.600406147195	444.30236029289	1002.72951579945	60.8181518433652	707.296062160087	670.222060134755	1137.12277314128	448.936610546057	38.8054631408245	93.2579036155305	-86.31929369467	118.746280007946	81.6722779826143	70.0866523496982	372.47148136881	-50.4038542326299	NaN	4006.90271441112	51.1525336423088	68.5124671448051	39.5792446406446	1540.63482815649	634.446299326183	1123.99642409658	2160.96311864569	1465.40844964567	-188.414548692139	151.840147956787	290.719615976757	1423.74460923968	38.4219157404782	1912.13740510991	168.042752559117	NaN	21.061982237982	1711.91950538112	82.400413946802	89.3443873478005	639.654279376932
816.87363993836	-96.5663040814766	39.0586622260372	356.676104689788	-28.1742270546107	251.190019783943	719.501869256042	291.761590901576	NaN	-0.353721145377107	59.9240416579624	323.059660049464	292.920778647794	1701.33389030275	73.8342946125792	1838.11804435648	787.893946282908	895.698406681189	378.700671867931	28.6259725100746	57.6056661655262	-93.0887408428224	141.067183893227	181.638755010859	12.3973440630216	789.053134029126	-25.8558515621746	NaN	3677.10442802118	423.238844527458	151.118413167663	31.848607082306	2515.67126779193	309.758834854012	745.151525029684	2792.42353628125	1444.55893158848	-217.112638629847	80.4828969423545	500.82211644706	967.479707247049	144.17065747337	2414.92881022468	1370.44953751602	NaN	61.9555484242408	1683.09854375919	188.173110203891	-92.0530361325795	783.943160989485
1433.40808700626	-98.7056841823348	-0.121527822735803	216.763616168382	-78.988852910415	183.129021645695	329.265535778748	278.233737192603	NaN	-11.7196638650416	28.8738122830286	150.654240727239	514.83571245564	858.140539307891	106.581323766477	2426.20853222763	826.825571993666	1152.73319478246	376.817893552202	41.631761929565	40.4719483253344	-56.9523944300341	81.0654244734046	-36.0757495538837	199.366412104923	679.529244256382	-15.1991046777333	NaN	2972.72198843793	49.5985311132744	170.091927689479	48.4399407615801	2545.20214866274	301.012637430932	1033.24173970171	1865.1096122182	1271.91135215073	-197.181213797606	24.1095433760004	649.748333290909	610.356261333303	256.98620406655	1460.7615794769	1468.87171193876	NaN	123.748313621708	1902.18450347242	86.6734223674912	-56.9917812425989	1053.51707085636
1372.91160011737	-62.5528511121267	18.677958577497	225.236303216826	-48.6275694510484	92.9461274365816	683.610157893988	615.14418972702	NaN	-77.6385729116283	-33.5418476515468	406.264964810845	348.242957889685	1586.43258558724	12.875757885381	2347.68131639285	689.412358586104	1145.46533298642	762.520087306766	37.2450007922682	140.524173111933	-118.25397775644	15.1966381622274	200.867060309939	46.5285218996537	747.434365507264	-25.4187666825844	NaN	1488.57411845603	78.9600336361202	104.462920039112	23.317372393229	2419.42947216523	214.589020415668	1654.34288007548	1620.7254389079	2418.27025005601	-188.820273595294	24.4765945024559	187.926911903449	1066.61727069744	82.4376999638009	NaN	2615.33800862458	NaN	26.7950387209097	1887.34652403008	98.6668094929775	-63.6242857987885	590.176983805183
1048.78742877056	-48.4212168777005	60.7191140121794	146.638097904212	-100.669247622856	78.1351242605645	953.579906079388	391.623308731496	NaN	-56.5486883269468	-41.4548127783464	496.119370221806	635.447452208887	1261.26275380086	70.0076528113181	1427.29538483546	542.5620642175	1130.06214326302	445.032406826543	40.9809690640096	139.671693804858	-71.6425638755472	316.153930988494	177.986916351306	162.893040802705	719.044301401135	-66.9982944759779	NaN	1908.44784525628	115.312701515757	130.390810745141	NaN	2491.85468697781	51.5207009299043	934.17001812689	1082.63140130851	1753.02733473802	-196.68817407687	34.122882588308	242.896702687464	NaN	100.234592286374	3268.95723956911	1529.17540540948	NaN	112.992992403545	963.16638202955	86.3163376130969	-64.4647546807377	591.432996797443
1220.3565606737	-95.8441459480839	44.7209780600678	194.579663986114	-83.0654983109792	106.290825766118	711.534045668986	421.110235734788	NaN	-12.2020886870349	81.8952257316452	300.293930802162	280.545111726637	1705.94517088368	55.176235217699	NaN	446.667531008998	1517.75054204632	376.96581662479	56.3379304574358	81.8952257316452	-38.9210792009811	251.502730733217	73.7633590534876	93.5121781290131	879.979855430821	57.4996256971726	NaN	3195.66427748033	86.7177466963623	60.0265297467425	125.013840580599	2224.33607805287	85.5572590029006	2122.21316102823	1828.60977458242	684.368908829152	-167.429058171756	33.3353127971228	157.507495997528	NaN	97.1621359375178	1612.75906359853	670.443056507611	NaN	32.1748251036611	1951.62147008936	77.4338451486685	-85.0344319359735	807.380604336095
758.644881673767	-58.4687560938097	6.62137721342254	320.448805659007	15.9199676858843	106.581224792386	536.641034143743	292.553034241621	NaN	135.639320018829	51.9520057666736	286.741415196333	717.963548356747	1480.44796709861	54.276653384789	1179.40610055266	444.817453228183	664.496653140092	751.670938819421	48.4650343395004	163.535091436215	6.62137721342254	234.436843788736	173.996005717734	153.074177154695	572.673072224532	-6.16418468621238	NaN	2185.26618527906	83.6362296912881	117.308753841589	42.9969764064416	2906.32265070448	38.3524903167448	1274.9469116985	1089.16746811063	845.331948401554	-88.2097556274914	40.6747333615932	632.846709797928	NaN	189.298288231889	2106.30992175422	2582.36974594814	NaN	76.669500556743	1057.81718700518	224.131933904615	-45.2482592977966	696.127832770046
918.613173399778	-107.111424601769	120.82737495413	270.848319559799	-58.2673961255052	297.596239915848	538.327523120293	527.860945589665	NaN	-50.1267247127945	-26.8676635336211	174.323215666229	349.929127568988	1286.10634003072	25.4652241195191	1778.03548397024	392.958390750459	763.940416558275	1075.6118363592	102.220126010791	51.0501914166099	-47.8008185948772	77.7981117726593	339.46255003836	90.5905954212047	439.476513108806	249.915164498543	NaN	3576.27528153381	36.4046150769272	180.462364548753	-11.2273827323056	2423.8132857592	42.2133952975653	1156.33744161596	923.986232790435	702.090828362058	-162.255668468897	120.051050254116	709.061364626824	NaN	95.6541733274362	1964.91964832879	1005.30915587937	NaN	107.271733768712	707.899608582696	66.6102722242455	-30.9772354824752	688.73063385459
1122.97091738608	-55.7386520366009	105.999383649236	108.326549630327	-23.1583283013245	22.2214083299534	861.164744513321	785.531850127858	NaN	-54.5750690460554	24.5485743110446	546.997337066013	181.632278034699	533.034341179466	57.128898046321	3301.19827568742	519.071345292919	1177.65931794172	346.861062692172	33.8572382354092	25.7121573015901	62.9468129990489	183.95944401579	52.4745660841386	-10.3589154053231	821.602922834772	85.0548898194151	NaN	2531.27103560372	92.5741727355651	13.5315670753961	40.2665660486886	1249.15347614539	76.300695099648	588.915240631038	383.171987662657	1565.32389878607	-174.775816997359	76.300695099648	1263.10217126189	NaN	67.0015650219811	3071.78297136811	2719.57841967648	NaN	-9.7162581187712	1130.58956765514	115.821997929732	126.283519267108	529.633286385911
1013.21249511696	-52.0429533910684	3.83929964541825	52.7362710523441	-59.0282350206292	93.4837472247822	624.365151071405	154.022854680976	NaN	-53.2071669959952	-12.459690823557	290.235846457412	573.139752454626	1552.24339419807	23.6309309291739	205.248253297755	547.527053146236	1331.04280926198	484.659518480189	38.7657077932224	52.7362710523441	-38.0723901319467	200.591398878048	362.417089962874	37.6014941882956	852.551017637059	106.290096878977	NaN	3725.11373655951	116.240427102452	111.588318421231	252.314606028161	2030.58314942482	160.43545957405	1360.67949932902	705.895202447191	332.56348077922	-110.549871107063	10.4049546046783	1231.58348342514	NaN	119.729508613368	3334.33660733696	1986.38811695322	NaN	170.902704106797	1108.30260337279	89.4908021854323	-67.5178658057705	1176.33969283565
1574.28570343741	-53.0026263512465	-58.8268508673118	398.957196095423	-99.5964224797691	22.7122923576029	482.826029126764	372.165763321523	NaN	-44.848712028755	27.3716719704551	534.079204868139	376.825142934375	1681.45143453301	39.0201210025858	2101.96044459293	555.046413125974	2142.73001620538	839.268569509962	43.679500615438	57.6576394539948	-80.95890402836	297.615689515887	577.178466287022	86.7787620343215	1115.33681157146	29.7013617768812	NaN	4018.42395882702	98.0406939137847	91.0587112514281	64.294444379061	1892.41023813944	93.3860388055469	795.075296372387	795.075296372387	1013.84408645956	-197.529905459312	68.9490994872988	741.546762627653	NaN	115.495650569676	3689.1071099192	1643.38618984872	NaN	79.4220734808337	880.022752097726	130.623279671449	-79.999863976309	814.275748693868
NaN	-18.9990340515941	-9.67521895945388	303.83806351376	-29.4883260302518	NaN	328.313078130628	292.183294648585	NaN	-24.8264184841817	27.6200414091069	409.896460186855	359.780954066601	1329.45772364918	1.97954990572136	3274.63864724693	647.65374503643	1654.62577498757	916.878905821978	80.0665013023955	39.2748102742821	-30.6538029167693	477.494119604871	212.930866365393	337.636893222768	1077.7147161614	-12.0061727324889	NaN	3834.69201241493	73.9995204139504	34.4132836560454	114.75005825297	1123.03479449843	115.914359334085	1712.17114154255	983.318664764651	953.046836655664	-48.2520931031091	54.2064020349979	736.486835568302	NaN	184.608123119861	2459.65243561828	3537.79523673064	NaN	50.7134987916534	856.409846923132	128.721671226349	-101.809942834392	547.870060427696
NaN	-87.5761655412905	168.967936768974	317.063850375353	-78.2472890936446	NaN	582.936829133264	493.146393324671	NaN	-42.0978928590164	126.987992754567	1015.56347439285	490.81417421276	2032.41100718626	23.2042422745054	NaN	1035.38733684409	1101.85558153357	537.458556450989	74.5130627365582	151.476293429637	59.3536385091335	356.711575277849	314.731631263442	142.147416981991	517.634693999742	168.967936768974	NaN	4121.39409645634	30.1280347907792	42.9423647105745	66.2411463829297	1826.46410172936	27.7981566235437	1005.18204777884	981.883266106487	1508.43573190171	-23.4591630556376	153.611577654261	633.566480104777	NaN	94.1996843897559	3121.87636271231	2523.09767373278	NaN	-5.98507680137127	1679.68177719352	158.271333988732	-29.2838584737264	574.737056382081
NaN	-101.390873626185	204.295769486995	113.289822300629	29.2843325901364	NaN	158.792795893812	310.469374537757	NaN	-65.2218433341674	82.9545065718399	704.828479012012	527.483556289862	969.679120182592	67.7868487074454	NaN	829.669970665105	668.659448719995	1029.18300872752	57.2861624936339	75.9540490959655	47.9522191924681	428.310408714975	86.4547353097771	66.6201057947997	1415.37491281326	57.2861624936339	NaN	2446.74314790588	262.450377472293	73.6267761861447	NaN	NaN	24.6725091860322	1563.23518633243	783.463647687776	1076.02367190273	-49.9244690998535	35.1627092574849	1002.59227140257	NaN	215.827266043614	3352.39708740797	2254.42281326259	NaN	57.3086871861072	2192.64719061959	81.7858206861635	24.6725091860322	858.64341486652
NaN	-66.1907641874186	234.992490901217	585.205578213583	-81.3666646376212	NaN	113.585287299596	1285.63175283832	NaN	-22.9978167522267	12.0234919790099	822.183100628285	474.304767231334	1395.36518686286	50.5469315833703	476.63952114675	1042.81734563508	1007.79603690384	1182.90258056002	47.0448007102466	57.5511933296176	15.5256228521336	131.095941665215	237.327244816632	184.795281719778	713.617043561451	114.752664257304	NaN	3548.18421068278	110.175938796667	219.800354521666	NaN	NaN	71.6907715740616	1608.76502610116	826.233292574847	1121.28624128149	-40.2660785280642	75.189423139753	743.431872186816	NaN	139.331368510763	1474.65004941633	2145.22493284052	NaN	49.5326449913492	1318.37694614878	145.162454453582	-55.4269019793937	1100.29433188734
NaN	111.545050218723	249.370429906004	222.506160983906	-33.2883996221486	NaN	98.6969216038067	372.011657593838	NaN	-20.4402710072326	-0.584072238726072	1279.55674248381	550.717446510397	1639.30434370146	143.08136590988	1918.45913815282	1495.63890555286	NaN	826.368205884959	106.873003449662	95.1928865270115	-20.4402710072326	199.145927138605	4.0879745303343	348.651423748536	734.095282196017	155.929494524796	NaN	4068.57258590268	101.257788641345	80.254357361726	NaN	NaN	0.908061416499171	1490.98482497613	1045.24533893088	1653.17798874652	-104.109094981595	115.260076161091	918.057893959856	NaN	219.110375265873	1270.44879654013	1740.69228574493	NaN	40.5812093891126	1911.0534505685	51.082925028922	-87.7730928752249	659.015574844557
NaN	125.863652910417	310.509897466354	278.956425295402	-64.6258272327337	NaN	88.4669451522521	848.087571489968	NaN	131.70688849763	26.5286479277922	917.037751419084	102.490710561564	1662.63461234749	12.5048825184805	1236.07841448092	1102.85264309246	1613.5514334149	925.218281241182	67.4312970382846	41.7210604545465	62.7567085685141	717.199094336392	165.597654903466	232.210540597697	1129.73152679364	264.932659886091	NaN	4054.81839844769	141.364763498789	93.4973413529341	NaN	NaN	67.8123831283292	1613.5798690091	960.948430483911	1222.46800513443	-45.4349326801564	88.8273489484605	1878.60193796298	NaN	148.369752105499	3963.75354656046	2715.69807646488	NaN	-24.4199668600251	865.213586192202	74.8173717350396	43.2949230048426	750.798772282598
NaN	13.9152540676686	316.759611769055	225.555519488328	-12.9782603228019	NaN	409.132987284149	641.820350923438	NaN	-57.4110232287968	24.4388031769832	793.827171391315	501.506362799244	2192.28991969578	209.185554207172	1633.37253366774	1155.13569081112	264.141866222482	696.776662938747	46.6551846299806	45.4859013956123	72.3794157860829	296.881796784794	298.051080019162	130.843577504497	1060.42374882728	94.5957972390803	NaN	3855.31489731524	35.4983623425443	139.462787912138	NaN	NaN	117.268135262449	1577.44265168932	1302.92984260107	738.718409453726	-172.430488796642	-12.3953617962571	1066.96564074649	NaN	107.923018357317	2663.81249191091	2445.37038425345	NaN	188.52465166408	1662.71684344865	96.2416222259021	31.9939435031198	974.098541501738
NaN	231.762370009208	300.78765261537	420.119497120938	-43.1688403712685	NaN	105.411005238606	1242.57328817402	NaN	-3.39155886941236	-8.07123904610132	919.675355982485	311.31693301292	1645.02578336927	73.8231640459555	1893.04883273379	885.74767470149	2027.5896378136	732.488148914927	23.5166021465492	138.168766475429	-26.7899597528572	403.740616502527	67.9735638250943	448.197578181072	1185.24720600958	270.369731466892	NaN	4137.13014511487	10.1615014678318	60.4191201811772	NaN	NaN	325.732595714419	1921.1197944055	1617.23651846434	1216.34435058812	-88.0161722977732	37.0434835703189	1154.39891356935	NaN	108.339175233437	1197.64384129944	2519.53609164347	NaN	-9.70778965139778	2205.13377922743	53.4064291979197	302.356959103561	766.94773674437
NaN	68.2451404502572	273.092711348013	339.814491583282	-51.1517294444348	NaN	216.905949044629	966.062779756421	NaN	-45.2989417044989	16.7406083388214	1117.06470344677	35.4695291066162	1447.16193197915	129.11413294559	1972.74227102539	929.775495768819	1574.75270470975	613.724957812281	92.8268489579878	47.175104586488	0.352802667000934	454.529131286025	256.704905676193	494.328087917589	676.935065403589	159.548629193257	NaN	3185.51231900355	-0.000712218249269961	107.586365194528	NaN	NaN	28.0654818894318	2166.94335784562	1790.3885869009	1720.2231016317	-122.790311439354	25.7266323804583	787.022147551306	NaN	432.686446941833	281.830653613048	2210.21207376163	NaN	175.413000954757	1560.01191026702	71.33419780544	1.16871253623744	1092.82672084958
NaN	25.1827705705849	561.590422672878	180.951804914701	-14.6378848256552	NaN	325.008881789334	1265.47906658877	NaN	39.2371195339637	22.8403790766884	1049.97904915029	49.7778812564979	1037.09589593386	135.275170783719	1375.5714668019	704.476303800563	2136.84870231826	736.098588968166	29.8675535583778	114.193647338651	97.7969068813757	144.644736759305	125.905604808133	505.373026819363	798.171963556422	-13.466689078707	NaN	4010.18086264905	174.696692883823	54.1796491114565	NaN	NaN	65.8803329728513	1180.95550496378	2018.72446943965	1341.25487386489	76.4109484481067	28.4381446163879	661.445141517849	NaN	133.744299368941	1451.241302162	1822.15298056822	NaN	187.567445131358	1625.58149169678	215.649086398705	7.37691366587714	953.37720385965
NaN	103.94422184775	277.375748892321	196.519158581001	17.2284583254643	NaN	524.632858395054	573.849913367162	NaN	6.68194654572687	26.6031354630087	1382.41581648036	908.994621034373	1900.36672832969	116.834402911873	1493.7401074887	1048.44294345535	485.962315202683	650.01916510971	81.6793636460819	78.1638597195028	148.473938251086	18.4002929676573	317.218126726885	341.826654212938	903.135447823408	108.631560416522	NaN	2707.40193640571	41.6890577771717	51.054759590535	NaN	NaN	107.248970470715	1254.54744260772	1554.24990063535	1513.27495520188	-139.771414856743	186.857435884303	1499.22640248184	NaN	151.736054084191	1335.32662074798	2849.05817633283	NaN	185.686723157633	1413.7643734349	55.7376104972167	-50.7972476297911	1198.93858809088
NaN	126.512886567031	210.931031477074	495.842270548469	295.349176387117	NaN	519.291755245703	880.413819583109	NaN	-7.14917620720335	103.063401869797	657.643714959385	262.519897810989	NaN	49.1295870661586	1882.87929038987	1155.94526477561	1127.80588313893	568.535673109895	85.4762883468716	40.9222674221267	387.974640941192	447.770826919139	642.401549906183	325.833506493522	1350.57598776265	118.305566922999	NaN	2729.16437863425	129.921470913713	225.972808648316	NaN	NaN	24.4992709610998	1229.82642375264	1359.84713702753	1480.49698808441	-39.9254067877194	NaN	1543.75030805598	NaN	189.660717553527	647.661608458769	2426.95407210343	NaN	135.778259799969	1500.41007029768	80.7244442691601	4.5861887478284	770.068496181525
NaN	13.024915872316	108.047192486158	319.207807183585	-36.2458942237502	NaN	580.812346503174	706.335600795533	NaN	40.0065499725427	-22.1685199105884	1399.64628571875	716.893631530405	1000.78734684583	45.8721226030268	NaN	770.856899730858	1459.47512654969	457.635321263009	66.9881840727695	120.951452273223	241.782248461195	272.283226139712	308.649776448713	402.498938536458	1318.70138341807	173.74160594758	NaN	2464.98195231435	31.9026052333652	65.8907078659993	NaN	NaN	130.350902514099	2327.85753824475	1718.41569793545	1760.60782534148	-67.7176955864244	NaN	856.993096729035	NaN	NaN	1139.44594964161	1582.46328740491	NaN	248.72325995879	1905.93626418447	171.371026381071	9.63453799129461	1282.43038140649
NaN	1.52965527971327	117.731451467016	894.757603749786	-32.5092547145471	NaN	660.006500341094	412.344086244924	NaN	-51.2893429872424	5.05092183084365	448.730507273271	831.374805829439	1614.26973569743	55.5224090637124	2646.00083517863	912.363936505438	791.467118249962	606.013746557095	3.87716631380019	67.259964234147	357.177576943882	466.336840028923	256.234602478144	609.535013108225	913.537692022482	53.1748980296255	NaN	2932.24168954566	102.637207542964	49.8679569461463	NaN	NaN	211.693658776387	1754.90107622999	1731.44807596474	1883.89257768888	22.8970066411061	NaN	726.487014598676	NaN	55.7312070124594	1116.97946901513	2077.37982987721	NaN	189.413308524398	2288.45683226448	58.0765070389846	58.0765070389846	1474.63772306023
NaN	4.11459228193874	88.671191319084	222.552473127897	-13.5013658507999	NaN	1001.17782259494	1140.931090448	NaN	24.0793448323758	39.3465085474159	770.995969660492	721.671286888824	1234.88286715594	59.311261097853	2177.92382586188	846.157391026844	1560.19089400718	519.674966966755	108.635943869521	36.9977141297175	116.856724331466	587.790005080011	88.671191319084	513.802980922509	1031.71215002502	127.426299211109	NaN	3506.78723515927	158.197023363744	149.983942956397	NaN	NaN	179.316372982636	1527.43485698861	1615.43214706733	2371.03554454327	-124.567602089207	NaN	998.277819315249	NaN	108.918540919661	842.229291575654	2427.35381019365	NaN	107.745243718611	3103.17299799821	60.8133556766279	106.571946517562	924.94674424965
NaN	72.504574948024	18.452753225468	973.759950191513	0.827159185504046	NaN	1147.66581138582	665.899574293476	NaN	5.52731759616109	-27.3737912784382	631.823425816213	558.970970451028	1219.34322714834	113.630961041273	1634.13220688883	353.339039984783	171.207901571822	705.850920784061	64.2792977293742	231.134921307699	185.308376803793	1051.31256396735	-9.74819723847431	1446.12587046255	1137.09045496184	103.055604617295	NaN	4089.01098716879	24.8130385076803	155.120945007213	NaN	NaN	65.9011171336592	2364.48562998128	2544.09923083199	1626.07415981726	-126.625879856642	NaN	980.404352837589	NaN	103.46736044884	811.356257919276	2303.44048459411	NaN	50.639830786867	2402.05187329646	125.772317417228	43.5961601652707	1606.70406560787
NaN	45.739118362386	37.5093394648979	274.99724479241	243.253811902099	NaN	384.335735859037	733.513497652459	NaN	53.968897259874	-1.28818962326004	955.717527884636	856.96018111478	1173.21882731825	NaN	847.55471951765	263.240417795999	760.554199744205	678.256410769325	43.3877529631037	39.8607048641802	220.915840608917	430.187361145042	46.9148010620271	1328.40894367088	1592.93755109014	133.915320835472	NaN	3245.92133151456	75.6928755753428	69.8199069648589	NaN	NaN	148.517686345343	2711.48118796053	1837.58345872052	2092.47029641552	45.1534388008264	NaN	1533.36368469745	NaN	113.27987468244	600.736269352606	2743.19521845714	NaN	130.898780513892	2591.67262830666	82.7404379079235	-7.70327869352887	1291.98467480656
NaN	75.4080204097942	24.8259808695867	238.917404039767	27.1786338714569	NaN	751.795758447451	1356.42757992807	NaN	-9.28748765752988	41.2945518826775	1034.11411867186	1530.52390206646	121.284753946261	129.519039452807	3070.33529179045	310.673320596805	122.461080447196	937.65534559519	183.630058495819	84.8186324172746	278.912505071559	708.271677912854	62.4684288995085	835.31494001384	2182.20878358448	118.932100944391	NaN	4163.58887044237	83.1449740068672	37.3104947554316	NaN	NaN	112.526050450095	2351.36407542407	2669.85494406866	1457.00410849221	-47.3070054010649	NaN	892.88744078223	NaN	90.196432353242	71.3925434295761	2827.33751380436	NaN	333.471745303169	1428.79827510671	133.680425489219	77.2687587182217	1583.34273719809
NaN	88.631839405034	119.233085605329	522.934141247684	-33.7731453961466	NaN	1408.01633904084	1047.86321068352	NaN	-0.817957180444124	-33.7731453961466	1340.92899160173	NaN	974.89100820589	NaN	1332.6901945478	193.38225909066	688.887053333901	1360.93749873269	148.657360797921	67.4463612663681	147.480389790217	744.204690695973	33.314202042962	719.488299534196	NaN	114.525201574515	NaN	2762.23446604384	121.178537196211	40.04191248985	NaN	NaN	16.5240502561223	3686.48645182934	2224.85131400316	1394.67077715257	-84.6027573489071	NaN	611.525964769434	NaN	85.9017438456192	314.025007512778	2738.71660381011	NaN	74.1428127287553	1600.45207169769	144.696399429939	-39.9188191048244	1713.92575697542
NaN	-11.1810002781233	450.444558395892	949.753836145337	64.1864378727363	NaN	821.393668044654	723.651521692758	NaN	-18.2466976047664	25.3251025761993	1688.11920677954	NaN	811.972738275797	NaN	1690.47443922175	751.91431099933	974.483776788588	866.143084446727	274.979741450922	227.875092606635	496.371591019072	388.030898677211	41.8117296716998	1019.23319319066	1008.6346472007	79.4954487471297	NaN	3763.0081183962	20.4220196983609	33.3640024351343	NaN	NaN	-19.5804723971206	2692.35318289949	3146.49912257172	1148.72760556797	105.133179429969	NaN	836.943476000248	NaN	NaN	180.431988080287	3161.79419307882	NaN	3.95040530610382	2313.50605187758	107.486267200291	11.0096686170711	1032.83803287959
NaN	22.0402876541405	56.2098897810837	528.693008846747	100.983851188802	NaN	1307.52428491259	886.884700108496	NaN	-30.9815087497369	22.0402876541405	1220.33288638177	NaN	388.479813912049	NaN	1866.02054036677	460.35380459286	310.714512519695	763.167175166116	562.86261097369	57.3881519233921	71.5272976310927	485.097309581336	53.8533654964669	463.888591019785	1959.10324960913	126.905618319587	NaN	3381.6855279322	114.968350239051	142.043843964075	NaN	NaN	205.612394448915	3212.16939330596	2485.8398442477	2107.96012747671	9.0207660976515	NaN	1235.65835137919	NaN	NaN	446.937447215435	2337.51322644974	NaN	34.9190644433269	2589.4330376304	46.6910182368157	38.4506505813735	1662.98027408283
NaN	-7.18412567461905	14.0362322298876	184.978004238414	31.7198638169765	NaN	662.436057089814	441.980116637439	NaN	57.6558568113736	22.2885936371958	2187.94400866935	NaN	276.932888491276	NaN	1696.33905054828	584.628078106623	774.43239047471	1010.21414496923	616.458614963383	126.032565614784	105.99111648275	710.77131676119	202.661635825503	772.074572929765	1340.30860126155	39.9722252242847	NaN	3644.223034447	82.4119058143933	128.347962036838	NaN	NaN	43.5429351646328	1565.32202848253	2041.17245704324	2709.01204366185	323.870662881088	NaN	1542.94292416903	NaN	NaN	640.711666056408	3098.8795977549	NaN	NaN	2650.11966388948	NaN	51.7878683327638	160.738770911638
NaN	-25.8246283129663	95.6696513021046	1049.93054653116	86.2332023999632	NaN	NaN	882.433578518146	NaN	23.7167284232762	47.3078506786298	1428.56805872958	NaN	1664.47928128312	NaN	1400.25871202316	450.716041245176	200.650145338428	900.126920209661	1187.93861172497	52.0260751297005	-29.3632966512693	286.757741570468	69.7194168212157	364.608445013135	716.116166617903	3.66427450622569	NaN	3997.79615719424	71.0323757170632	54.5333682318649	NaN	NaN	113.458394964716	2340.82440546648	2476.35196695203	NaN	168.847920093595	NaN	531.826084767956	NaN	NaN	401.012525421027	1024.43930825459	NaN	73.3893767863772	2403.2849338033	NaN	36.8558602120097	1327.90319592877
NaN	64.0931698762723	84.1566406704617	235.222773709065	64.0931698762723	NaN	NaN	421.69503167859	NaN	-48.0262257383159	92.4180698210104	1202.99018848762	NaN	1395.36346727896	NaN	1935.89697455771	978.751397258439	438.217889979688	1474.43714629136	839.487305863477	67.6337823693645	-23.2419382866701	1158.14243024178	66.4535782050005	586.923614689563	922.101597368963	7.44336998679613	NaN	2930.88069472004	74.9692267249427	19.5489794104217	NaN	NaN	39.5946007795038	2224.56733000945	1948.64524763502	2712.7371680565	482.956579295671	NaN	1797.71351026782	NaN	NaN	-24.0797259222862	4179.60499059403	NaN	142.181016021277	3518.09948541433	NaN	84.402460310393	1686.28343853968
NaN	262.748293998968	64.3650020219159	711.472406804205	-1.76276197043488	NaN	NaN	816.568317434906	NaN	28.9394141688708	4.1415026717393	573.31261417733	NaN	3460.4980242005	NaN	818.930023291775	1332.60104716093	614.642466672549	1539.25030963702	857.898169930125	66.7267078787855	237.950382501837	380.833586842452	309.982411136362	1137.76031396918	1528.62263328111	-0.581909042000041	NaN	4182.28471373226	28.178678109373	84.8094902962229	NaN	NaN	1.04308060317411	3052.02808716971	1659.85395424298	NaN	-125.196438230012	NaN	950.788993320135	NaN	NaN	4.58250636485223	1876.93873429258	NaN	15.2007836498866	NaN	NaN	-21.3732825541206	1324.78831547079
NaN	194.602397863991	90.6301861223052	689.651906043155	20.9215441591294	NaN	NaN	1439.90593395191	NaN	-10.9790208070697	41.0070850637733	49.277601906862	NaN	1942.04445656801	NaN	634.121292953845	1104.35925060374	1028.74309660979	886.962807871127	1587.59373472135	89.4486837161497	213.50643636248	668.384862732355	129.619765525437	1156.34535647459	1195.33493587772	2.01750566064109	NaN	2796.74209809813	68.6904804655228	114.728564882516	NaN	NaN	250.481890727496	2227.75859325221	1933.82313120525	NaN	-56.4386720524591	NaN	2575.99538563716	NaN	NaN	-57.6191357554589	1792.16748684527	NaN	43.9007427025264	3561.68257764202	NaN	49.8030612175255	1209.60864941486
NaN	75.5489372531748	101.55629442467	1286.07319832641	1.07332353480182	NaN	NaN	1196.22960082488	NaN	11.7126969231408	41.2665118907492	507.034635780257	NaN	1870.05658208635	NaN	1587.52211099602	1223.41911059508	1871.23873468506	646.528642427368	1475.21761411911	43.6308170881578	10.5305443244365	646.528642427368	66.0917164635402	966.891996676242	1367.64172763701	35.3557488972275	NaN	3765.99341465833	46.6479620561364	151.767601713677	NaN	NaN	96.2549830181218	2162.0330702208	3508.50935347469	NaN	79.7193093641266	NaN	1716.75100110965	NaN	NaN	-89.1807858159665	3437.64218067185	NaN	142.318645339965	2470.30527191314	NaN	103.341700298405	1733.28667476364
NaN	207.118715421965	215.3983399728	719.272634066433	8.4077262019409	NaN	NaN	1301.21195963936	NaN	163.35498565327	-11.699933421514	994.865851258491	NaN	NaN	NaN	1232.60935621816	1863.04362558884	521.744448353671	1009.05949334564	559.594160586057	26.1497788108717	-1.05470185615551	728.73506212453	143.247326029815	1031.53275998361	1295.29794210305	2.49370866563064	NaN	2623.3066241651	-15.5994508622437	82.4879670630898	NaN	NaN	121.486579009307	NaN	1881.1512210674	NaN	234.937086489211	NaN	2092.68914647264	NaN	NaN	-27.417212058067	2750.93844507999	NaN	185.302489466753	2619.76129580636	NaN	68.3066536281018	1658.38642252613
NaN	22.8509409513377	70.18914627182	1349.50414505785	-4.36852710793961	NaN	NaN	1549.50806253689	NaN	70.18914627182	-9.10234763998784	373.153660322906	NaN	1514.00440854653	NaN	2050.10958380099	1582.64480626123	731.740565625559	1310.45012566846	679.668539773029	84.3906078679646	144.74681965158	816.949335202428	0.365293424108612	1671.40394123713	1046.53963100677	157.764826114712	NaN	2569.55232596222	50.9691353520576	52.1515687748793	NaN	NaN	67.523203271561	1920.39637683312	2115.4978915987	NaN	13.131265821764	NaN	2069.38298810865	NaN	NaN	-68.4566403529315	3478.84362811209	NaN	81.7124043454211	1592.86231871152	NaN	2.48936501636898	2116.68032502152
NaN	91.7790224266112	-17.1588654703004	577.263088054152	57.4399055895412	NaN	NaN	908.813181653447	NaN	-15.97475799316	203.085125277803	630.547924525467	NaN	NaN	NaN	2261.06392054772	2104.76173356519	171.114223395014	1259.30899488699	NaN	303.734260834732	127.302246740821	677.912223611081	32.573648569594	166.377793486453	1992.27152323686	62.1763354981026	NaN	2740.52557521271	65.5557894630358	63.1896065477331	NaN	NaN	93.9499844466679	2281.486089644	2962.94676925117	NaN	-78.7813683704276	NaN	2661.25844755007	NaN	NaN	64.3726980053844	3586.43596743342	NaN	NaN	3839.61753937081	NaN	20.5983140722849	1663.91234875
NaN	286.367752213209	83.773699730335	680.893012311436	4.39474349435527	NaN	NaN	952.20317616277	NaN	7.94902511686182	57.7089678319536	837.281403701725	NaN	NaN	NaN	819.509995589192	1275.64280381087	563.60171876872	1449.80260331369	695.110138801462	70.7413337811443	140.64220569044	871.639459385954	113.392713251223	1005.51740050037	1045.79925888878	0.840461871848712	NaN	3195.78928079465	187.879958324074	158.286202691738	NaN	NaN	344.134988062805	1743.32775435963	3183.95177854172	NaN	35.1761792612228	NaN	3415.96682269923	NaN	NaN	122.773695932936	2745.96419518315	NaN	23.3386770082886	2725.84044135316	NaN	60.0349339923846	1666.38398971555
NaN	405.304724336335	36.6408691715133	244.088376097056	7.00551103929295	NaN	NaN	616.308474237744	NaN	29.5283832197804	67.4616416290225	1484.03176034916	NaN	NaN	NaN	2984.7662961648	976.674429125544	883.026697427728	1225.6114374362	797.676866006933	91.1699281347988	46.1241837738239	967.191114523233	101.838657062398	1062.02426054634	1277.7696677489	11.7471683404482	NaN	1869.02362858564	77.011711675907	111.359593758116	NaN	NaN	71.0896630410434	1767.16439206599	2231.45300503929	NaN	-76.9615528305472	NaN	1724.52564189497	NaN	NaN	-10.6346081200746	2727.72068064087	NaN	NaN	2256.32560930572	NaN	NaN	1937.12718788657
NaN	183.971279825262	23.8519875465593	1258.54964134011	-6.98580207748726	NaN	NaN	869.519064544451	NaN	57.061914833994	98.5743239432874	787.680315157558	NaN	NaN	NaN	2053.21575857516	1007.10304902097	809.029554128052	1640.46380514561	564.699374799068	64.1783278241586	220.739413607779	545.722273491962	77.2250849727936	748.540043711653	1305.99239460788	67.7365343192408	NaN	2953.5812393487	-11.4638103711339	NaN	NaN	NaN	136.669935118466	1282.63259022601	3649.21730816787	NaN	-26.8697199020523	NaN	925.926531087056	NaN	NaN	73.8612270308758	1905.97939124625	NaN	NaN	NaN	NaN	NaN	1185.45685318484
NaN	739.697549398115	88.1860397730369	532.020838679738	-13.8722294942794	NaN	NaN	644.759624498285	NaN	105.986900691755	133.281554100456	1331.8728559608	NaN	NaN	NaN	2716.77983543706	1076.72718279251	1076.72718279251	1443.4249177181	64.4515585480796	95.3063841405241	171.256724060387	287.555682062678	165.323103754148	1058.92632187379	693.415311009448	107.173624753003	NaN	2155.22221588841	36.3210308333559	NaN	NaN	NaN	153.708393631593	1807.80305124312	1958.39088028732	NaN	-56.1659822804068	NaN	1447.34084628692	NaN	NaN	46.9926092695593	1952.46222560054	NaN	NaN	4200.60808282739	NaN	NaN	1329.36061802
NaN	614.482038339073	5.35609056750024	910.13966211124	18.4172707341422	NaN	NaN	386.505075430414	NaN	62.3503312946649	68.2872313704113	1144.05352509564	NaN	NaN	NaN	1806.61157354893	1091.80880442908	1406.46450844363	1227.17012615609	49.289151128023	54.0386711886201	188.212612900487	796.15118065691	108.658151885486	460.122636369669	1668.87549179162	-18.3915097354851	NaN	2312.2045997554	-59.3943046423692	NaN	NaN	NaN	91.2775617200705	1485.28892373477	34.3307145909594	NaN	-66.5126605335081	NaN	1329.87148677824	NaN	NaN	-23.8025251866748	2340.67802331996	NaN	NaN	1806.80133148454	NaN	NaN	1403.42783098667
NaN	194.494926367371	31.7338992071577	610.307769477405	-16.9756052714462	NaN	NaN	964.342704468234	NaN	143.409348499567	-38.360265774248	1348.07855682406	NaN	NaN	NaN	1940.90886742951	1147.30035543665	582.982925501603	1525.09602431948	122.024687996765	230.136027205374	148.161495277967	390.520980976387	23.417642344957	518.828943993197	1636.77147361189	45.9903395423589	NaN	1380.83276774036	-70.9356179137642	NaN	NaN	NaN	97.6262060951362	1899.57584585225	NaN	NaN	51.3310572476213	NaN	1313.17062711707	NaN	NaN	NaN	3928.25300945233	NaN	NaN	2527.52799304034	NaN	NaN	969.518176056667
NaN	267.351062180149	292.313638297051	741.640008401273	-14.3694397105929	NaN	NaN	603.751492707913	NaN	-19.1242161138122	NaN	1078.04043892904	NaN	NaN	NaN	1642.67013681133	867.641583086584	733.319149695639	1711.61439465801	47.4426535312577	144.915569797253	385.031778159827	514.599435147552	30.8009361199903	588.298469397451	1551.14069104935	18.9139951119421	NaN	1986.51543230538	-5.28813832702858	NaN	NaN	NaN	87.3538882140136	878.374268679836	NaN	NaN	-50.421433308562	NaN	4126.78378906125	NaN	NaN	NaN	3295.38098676985	NaN	NaN	4214.67494244634	NaN	NaN	1077.31708208528
NaN	631.679170836432	3.70119077197525	1196.62148244745	2.51183853700469	NaN	NaN	492.524959344876	NaN	209.459127421882	NaN	1049.1418053111	NaN	NaN	NaN	NaN	989.674193562571	592.430547082404	2762.99837590368	59.6007458155917	54.8433368757094	418.785120776701	402.134189487114	312.932771864321	794.620427027399	38.1924055861216	160.695685788089	NaN	2211.40455442284	-22.7540206152502	NaN	NaN	NaN	131.735668084192	932.705284879761	NaN	NaN	-54.8403405759036	NaN	3064.66298893206	NaN	NaN	NaN	4217.39374307405	NaN	NaN	2716.46699824793	NaN	NaN	1719.41431502615
NaN	385.935238446407	61.0622086085623	854.799611179414	-9.14844619155802	NaN	NaN	564.436903192476	NaN	274.074195205538	NaN	1365.31437235317	NaN	NaN	NaN	2312.56320660564	1543.81603709924	635.837569090903	1130.88218598667	93.1925082628547	51.5421198221053	256.224028730931	172.923251849432	314.53457254798	791.729022969137	1579.51637004845	11.0817424796631	NaN	2144.03970593684	202.326126026289	NaN	NaN	NaN	144.06282816002	1419.91014674178	NaN	NaN	-17.6475495912564	NaN	1562.59577416938	NaN	NaN	NaN	2871.73640581758	NaN	NaN	1800.40515321538	NaN	NaN	1761.7611291204
NaN	339.951562749183	-8.91495001472533	1864.01004854373	30.3771828221654	NaN	NaN	488.785399252557	NaN	104.198765727839	NaN	1026.96855204876	NaN	NaN	NaN	2601.03520690844	1017.44318651254	1219.85720415713	1894.96748653643	57.7626087387861	63.7159621989211	360.192964513642	724.538196273901	94.6734001916228	375.671683509993	503.073447556881	185.164372785674	NaN	3796.92346507583	690.584614188674	NaN	NaN	NaN	318.204660022577	272.995592104648	NaN	NaN	-91.0563758660418	NaN	2985.53966718037	NaN	NaN	NaN	2099.20399352624	NaN	NaN	2763.06346453162	NaN	NaN	1192.04835438359
NaN	802.615227960142	123.556548073301	148.574499437553	248.646304894561	NaN	NaN	479.764522259556	NaN	179.549105888531	NaN	1451.89063241335	NaN	NaN	NaN	2664.6656080709	1049.22074855063	1106.4046373832	1675.86086367427	23.4847426162926	53.268018049926	278.429580328194	417.815309357598	130.704534177373	533.374418040096	1182.6498224933	17.5280875295659	NaN	1767.43685778563	1046.06750059407	NaN	NaN	NaN	96.1454757774635	1007.97538932323	NaN	NaN	119.953045321739	NaN	1072.25582709278	NaN	NaN	NaN	953.217979371397	NaN	NaN	1426.98861330249	NaN	NaN	1492.45942954925
NaN	980.906242376073	377.758252183179	804.491415205029	16.5846533127306	NaN	NaN	604.236746524384	NaN	212.071353691455	NaN	251.407092182296	NaN	NaN	NaN	2755.78244276583	1621.00598690885	738.931851053627	1200.2327842644	91.6801540679724	150.087765766494	668.604318600306	347.958450296178	115.519995577573	514.837340863382	2360.04107370647	-7.25518819686998	NaN	2064.16994116232	416.954170616702	NaN	NaN	NaN	175.171957008054	431.246715263519	NaN	NaN	-38.0251673069613	NaN	NaN	NaN	NaN	NaN	2341.68351638801	NaN	NaN	3238.54069297576	NaN	NaN	810.594671097777
NaN	806.369685762477	363.895100863716	354.353869922503	60.9610184801981	NaN	NaN	668.021837114886	NaN	-52.3410989467082	NaN	941.139572807113	NaN	NaN	NaN	1647.19066245689	2210.12328798846	1880.95082051661	1190.40423114631	122.979019598084	105.089211583309	601.233220526394	690.682260600267	83.6214419655794	584.536066379271	1224.9911933082	60.9610184801981	NaN	3364.65808442567	100.556054313765	NaN	NaN	NaN	83.8720716844964	54.0792455608025	NaN	NaN	-12.6566849562718	NaN	1237.45029919392	NaN	NaN	NaN	2628.17942264795	NaN	NaN	2650.82197050196	NaN	NaN	1325.63706452006
NaN	373.882875293983	126.866381511703	1375.07533076902	17.0812731640234	NaN	NaN	333.310117861144	NaN	-6.78505473764609	NaN	870.302495648708	NaN	NaN	NaN	1667.43784756447	1147.15189930807	NaN	1529.01314573479	45.7208666460268	260.517817761052	552.880334556504	243.811388229884	20.6612223492738	185.338884870793	1243.81052730984	98.2267880296998	NaN	4233.77059338865	174.904132104823	NaN	NaN	NaN	102.168863556553	96.2069562984979	NaN	NaN	-92.1893130560392	NaN	1249.23982000633	NaN	NaN	NaN	2693.21375790724	NaN	NaN	2562.05179823003	NaN	NaN	1411.99988815123
NaN	410.149304944794	149.861739282461	240.604193366577	14.9420378152889	NaN	NaN	929.530456610457	NaN	-1.77367741073247	NaN	948.634131154481	NaN	NaN	NaN	2277.53349162318	1439.35977100411	NaN	1376.07884907703	56.7313258803423	51.9554072443362	826.848205936326	406.567365967789	NaN	326.570728814687	713.420138331181	7.77815986127973	NaN	1818.19720738934	254.10785966504	NaN	NaN	NaN	238.598201754731	28.6212946613083	NaN	NaN	42.9379019631325	NaN	1610.60640151289	NaN	NaN	NaN	2021.01581083185	NaN	NaN	2585.32874864542	NaN	NaN	2016.24360839791
NaN	581.450805565166	282.789890406533	1054.52969517644	40.2772272977242	NaN	NaN	1281.511990697	NaN	97.6201230081816	NaN	1362.74775962015	NaN	NaN	NaN	1071.25470642532	1790.43019012731	NaN	1897.94811958442	76.1165371167601	68.9486751529529	323.407774868107	494.241818338845	52.2236639040695	215.889845411	427.341773343311	59.3915258678767	NaN	2599.08207534854	56.4573744908685	NaN	NaN	NaN	188.960351859508	NaN	NaN	NaN	81.5255053443949	NaN	2152.63060205241	NaN	NaN	NaN	3346.35111888699	NaN	NaN	2787.68991700841	NaN	NaN	1374.32482507625
NaN	670.466662525773	455.311150307261	1556.19018782531	14.2423502593116	NaN	NaN	277.210198526382	NaN	30.9766678763069	NaN	109.867022356428	NaN	NaN	NaN	2614.03812289967	2842.34202753153	NaN	877.255015935787	58.4687611042279	50.1016022957302	340.561543790721	968.098454428048	74.0077703200093	127.796648374637	1445.02650651242	25.0001258702372	NaN	3190.93618607142	132.100379404763	NaN	NaN	NaN	213.318979503683	NaN	NaN	NaN	-18.3929090138227	NaN	1223.77391602847	NaN	NaN	NaN	2530.43786467874	NaN	NaN	1854.41245797302	NaN	NaN	927.564903903003
NaN	348.166622172806	321.855196769377	679.451387479609	41.9973083874572	NaN	NaN	760.777611453842	NaN	39.6053606235092	NaN	33.6254912136391	NaN	NaN	NaN	1606.33114600947	2142.12744513383	NaN	1362.35247408677	13.2939352200808	39.6053606235092	441.452584966779	320.659222887403	26.449647921795	30.037569567717	1469.99012346443	7.3140658102107	NaN	2595.56348910961	652.391712847903	NaN	NaN	NaN	102.662920055536	NaN	NaN	NaN	-93.3273452008726	NaN	2942.13164108741	NaN	NaN	NaN	1819.96786623517	NaN	NaN	2082.88163670108	NaN	NaN	1565.41953392044
NaN	654.940199473292	334.240651560643	822.469814054527	59.0134276057565	NaN	NaN	607.074595307225	NaN	-58.257302601108	NaN	1277.19305363216	NaN	NaN	NaN	2880.69079319541	1700.80365050186	NaN	2512.1256411167	57.8167875016048	61.4067078140599	897.858140616083	558.012351037006	102.092471355217	49.4403067725431	2677.26197548963	30.2940651061162	NaN	4247.50240521244	913.793884820689	NaN	NaN	NaN	103.085715227572	NaN	NaN	NaN	-36.8152520915946	NaN	1848.85846980862	NaN	NaN	NaN	1441.11291548524	NaN	NaN	1722.11058488698	NaN	NaN	1160.7131134652
NaN	817.181590891816	322.693771400327	1132.07335003531	65.2727515681956	NaN	NaN	835.141196926615	NaN	20.9723900156894	NaN	85.6269717409688	NaN	NaN	NaN	1660.08576745842	1197.92523882957	NaN	880.638865548108	146.689632259288	96.4027353618487	614.836696233071	590.890554853338	46.1158384644091	123.940797948542	126.335412086515	5.40739811886283	NaN	4244.27600259286	1822.7468373147	NaN	NaN	NaN	251.86353987881	NaN	NaN	NaN	-66.3809057555734	NaN	1439.89637640115	NaN	NaN	NaN	1253.2567767058	NaN	NaN	2621.94717447172	NaN	NaN	1216.76634214998
NaN	43.9856369854087	989.187736607622	1832.56198012351	-9.92322801205587	NaN	NaN	874.182157946364	NaN	-13.5171523452202	NaN	66.747157762116	NaN	NaN	NaN	1788.23691334782	689.694042177263	NaN	1392.90523669975	71.5390568730018	153.001341758059	555.520867072462	303.94616375096	9.2443684314871	51.1734856517374	1444.41815214177	214.098055421853	NaN	2911.08855869121	2322.1245221251	NaN	NaN	NaN	87.1735947492568	NaN	NaN	NaN	-78.0236350192846	NaN	1502.12378015807	NaN	NaN	NaN	1006.53209085244	NaN	NaN	1937.86140070697	NaN	NaN	423.553461162011
NaN	68.2232093538513	451.78904346626	794.601007704225	73.0177822802565	NaN	NaN	604.016733879622	NaN	-36.0587517954598	NaN	214.457683609207	NaN	NaN	NaN	1932.11343449384	992.377140918436	NaN	1047.51472957209	51.4422041114335	43.0517014902245	381.069092801785	536.892712909951	NaN	141.340446481529	3291.37485912969	NaN	NaN	4255.77862797433	2290.26132894416	NaN	NaN	NaN	161.84923852574	NaN	NaN	NaN	-11.8253552337823	NaN	800.253090069362	NaN	NaN	NaN	1625.50684938185	NaN	NaN	2003.9976881957	NaN	NaN	628.375130038387
NaN	52.9105350530301	293.972333859748	948.796921663071	25.3263491199231	NaN	NaN	309.563395474113	NaN	-74.2165827256371	NaN	19.329786960552	NaN	NaN	NaN	1398.5390836159	1370.9548976828	NaN	754.508307699448	44.5153480299105	128.467218261106	490.65957268712	767.700744450064	40.9174107342879	34.9208485749168	2660.21576194758	-16.6495859956746	NaN	1755.02118183982	3139.20901378494	NaN	NaN	NaN	73.6224561090792	NaN	NaN	NaN	NaN	NaN	760.323432476658	NaN	NaN	NaN	1173.7821355252	NaN	NaN	2584.33544998356	NaN	NaN	159.31027427711
NaN	-10.4185420653992	145.579167307442	894.368172297081	90.3799778370522	NaN	NaN	159.978955864935	NaN	-28.4182777622655	NaN	337.576348074016	NaN	NaN	NaN	2007.95182074321	1304.76214618563	NaN	1399.56075418913	258.377511007804	54.3805064433195	421.575114659392	615.972260185549	61.5804007220661	71.1802597603948	1621.55749445048	53.1805240635284	NaN	2943.49308902883	2265.99764006596	NaN	NaN	NaN	135.18452005352	NaN	NaN	NaN	NaN	NaN	526.093398570151	NaN	NaN	NaN	883.427281385968	NaN	NaN	2164.0735459742	NaN	NaN	1410.43480318983
NaN	533.712045521944	624.961679343963	937.131479261395	61.855386415979	NaN	NaN	947.937356950845	NaN	-52.2066558615444	NaN	70.2599579522176	NaN	NaN	NaN	1138.84119613112	1336.94895377103	NaN	1112.4268284458	40.2436310370798	24.6351410412082	464.074167078825	177.118081770108	153.105020237998	81.0658356416671	1047.5915623091	36.6416718072633	NaN	4037.3237526352	2650.37377430592	NaN	NaN	NaN	63.6400776987135	NaN	NaN	NaN	NaN	NaN	1408.59762588827	NaN	NaN	NaN	1120.64953350156	NaN	NaN	2700.76469047359	NaN	NaN	1319.8136307357
NaN	149.82736989392	405.709493415163	1012.37837781999	2.06445349432875	NaN	NaN	159.437966082511	NaN	-50.7938255429234	NaN	23.6882949186592	NaN	NaN	NaN	1510.92805510316	939.097581881981	NaN	829.777050236755	107.781011568833	30.8962420601027	1113.2896378002	454.963798881694	63.3320041965983	24.8896194422331	983.546589254216	56.1240570551548	NaN	4266.85721017888	2486.57323350818	NaN	NaN	NaN	53.2383577755207	NaN	NaN	NaN	NaN	NaN	1062.82623665621	NaN	NaN	NaN	892.360744621661	NaN	NaN	2059.20904221028	NaN	NaN	1260.90233655552
NaN	704.272530533748	227.079831917399	1284.83694723827	19.1343990190913	NaN	NaN	87.648212170557	NaN	191.019930258733	NaN	53.9923039558019	NaN	NaN	NaN	1448.30850142423	1001.16572085677	NaN	642.970697714016	63.6082777314462	80.4362318388238	489.115117303707	228.281828639355	41.9723367362466	26.3463793508246	1453.11648831205	96.0621892242458	NaN	2164.03718850594	2950.78354155852	NaN	NaN	NaN	87.267044341211	NaN	NaN	NaN	NaN	NaN	2282.94999606656	NaN	NaN	NaN	1016.94899436059	NaN	NaN	2570.02232947048	NaN	NaN	926.262964352238
NaN	291.189428815188	241.879972221678	870.876211207187	172.125131186956	NaN	NaN	439.117798595719	NaN	10.9673950032879	NaN	14.5754040223252	NaN	NaN	NaN	1390.42950994856	1968.91362266755	NaN	1017.60191131471	32.6154491175119	87.9382540760844	1101.78878842558	291.189428815188	61.4795212698106	42.2368065016115	2095.19393833386	45.8448155206488	NaN	2247.3511243325	1784.65100338354	NaN	NaN	NaN	90.0869240639863	NaN	NaN	NaN	NaN	NaN	2844.65491683024	NaN	NaN	NaN	949.387148683478	NaN	NaN	1611.58913996367	NaN	NaN	546.777952533087
NaN	40.0948858094448	76.1951871497306	801.811244089475	12.4179881152257	NaN	NaN	1085.80028129972	NaN	-74.2227351014602	NaN	25.6547652733305	NaN	NaN	NaN	1292.77534231736	858.368382855923	NaN	612.886333741979	48.5182894555115	42.5015725654638	565.955941999608	760.897569237151	101.465398087931	62.9584099916258	3154.3475480981	49.721632833521	NaN	2496.70407515414	2031.33723700218	NaN	NaN	NaN	196.324846769875	NaN	NaN	NaN	NaN	NaN	2262.21690864346	NaN	NaN	NaN	361.067112472251	NaN	NaN	1656.15777058509	NaN	NaN	766.309036134299
NaN	848.254569191521	336.546987950358	1243.17242012588	39.1545819113759	NaN	NaN	651.999661562557	NaN	-28.2704170286362	NaN	96.947438145672	NaN	NaN	NaN	802.50189133937	772.401445384008	NaN	2090.80097822889	140.292080321394	193.268865202832	273.938060363204	666.447875621131	69.2550278667384	27.1144035292309	556.882252343612	98.1514559838865	NaN	2049.69871653294	1564.81763873579	NaN	NaN	NaN	190.787388501696	NaN	NaN	NaN	NaN	NaN	2409.44919360824	NaN	NaN	NaN	1107.60967455982	NaN	NaN	1970.28891222869	NaN	NaN	149.879307496478
NaN	203.256171884038	116.518271931386	1204.35610050423	38.2132233630197	NaN	NaN	371.91319956975	NaN	-109.964022389427	NaN	41.8273025277135	NaN	NaN	NaN	2507.8339859038	962.212796469742	NaN	1835.61526127075	43.0319955826115	129.769895535263	816.44493682709	745.368046588112	37.0085303081218	111.699499711794	1089.91026028892	-5.15572661330622	NaN	2228.19439637171	2263.10634179957	NaN	NaN	NaN	150.33171332078	NaN	NaN	NaN	NaN	NaN	3456.13178728246	NaN	NaN	NaN	1137.49706679805	NaN	NaN	2373.86147901897	NaN	NaN	119.031348454428
NaN	451.917754479672	80.6640934450255	1329.42640783429	-0.0956315203034527	NaN	NaN	408.524469423674	NaN	NaN	NaN	179.504353850353	NaN	NaN	NaN	761.697595018322	1507.82102417561	NaN	310.88957804768	60.1728199463599	57.7620818876934	444.685540303672	584.508347706331	26.4224871250284	57.7620818876934	840.046581924984	15.574165861029	NaN	2936.89095627538	2268.36998347903	NaN	NaN	NaN	83.330263384295	NaN	NaN	NaN	NaN	NaN	1656.46249846904	NaN	NaN	NaN	447.102035968976	NaN	NaN	949.396172286233	NaN	NaN	190.534527490376
NaN	NaN	105.07194368948	904.68028442373	65.2724335171871	NaN	NaN	1051.81786748493	NaN	NaN	NaN	24.2668775820974	NaN	NaN	NaN	1779.06346245138	1136.24107088071	NaN	1050.61182172214	270.300213192636	107.484035215074	NaN	797.342211534818	522.363777617158	138.841225047789	589.902340333776	30.2971063960811	NaN	1655.3590795994	3347.49522233115	NaN	NaN	NaN	47.5886989696553	NaN	NaN	NaN	NaN	NaN	2728.00948346781	NaN	NaN	NaN	1209.42576563163	NaN	NaN	2364.03148125628	NaN	NaN	283.812832855284
NaN	8.8348903983111	42.6231415822027	1444.8355657137	34.1760787862298	NaN	NaN	617.02341170836	NaN	NaN	NaN	75.2046695095268	NaN	NaN	NaN	1764.61722870411	958.526093316979	NaN	1507.58517505522	39.0029718125	NaN	NaN	886.122697922926	58.310543917581	51.0702043781756	288.794685921984	6.42144388517599	NaN	2100.44067496832	3160.43453404269	NaN	NaN	NaN	50.3956687949089	NaN	NaN	NaN	NaN	NaN	1222.53904879524	NaN	NaN	NaN	1235.80404589401	NaN	NaN	1228.56859293104	NaN	NaN	143.250648486293
NaN	501.7015922159	112.918305375183	1697.02908902432	133.444131077953	NaN	NaN	144.310744685303	NaN	NaN	NaN	134.651532589881	NaN	NaN	NaN	1727.21412682251	894.107083592401	NaN	1125.92817388252	128.614525030243	68.2444494338579	NaN	651.419379694934	132.236729566026	0.629964765906988	203.47341876976	62.2074418742194	NaN	2479.66486566332	2813.89119798272	NaN	NaN	NaN	134.047573140153	NaN	NaN	NaN	NaN	NaN	894.201325346736	NaN	NaN	NaN	1370.80566204769	NaN	NaN	1174.13096107995	NaN	NaN	71.3047237516736
NaN	151.88244054584	81.8137697964394	1587.08211037838	33.4905485899565	NaN	NaN	107.183460929843	NaN	NaN	NaN	312.557151057396	NaN	NaN	NaN	1357.54680964759	1423.9912388065	NaN	912.973174547946	64.9006423741704	28.6582264693082	NaN	410.411674000524	258.193527200102	54.0279176027117	205.037983872971	61.2764007836842	NaN	2497.13622919064	1933.3371859713	NaN	NaN	NaN	233.489107057331	NaN	NaN	NaN	NaN	NaN	1163.09352521341	NaN	NaN	NaN	854.030238138141	NaN	NaN	876.968528975759	NaN	NaN	NaN
NaN	339.567944107482	113.529765659043	1959.30676293587	147.375054410681	NaN	NaN	402.423480360524	NaN	NaN	NaN	76.0581959697298	NaN	NaN	NaN	1241.30313727612	1122.84462664539	NaN	656.263145997808	73.6406753446128	36.1691056552994	NaN	461.65273567589	73.6406753446128	57.9267912813523	907.685291009975	62.7618325315863	NaN	2039.89741805153	3087.20259749069	NaN	NaN	NaN	97.490580060548	NaN	NaN	NaN	NaN	NaN	1301.83113819301	NaN	NaN	NaN	842.804646627982	NaN	NaN	610.875471942492	NaN	NaN	87.8268644486525
NaN	157.375883165843	82.3905498205677	2011.44872217078	42.4790014271149	NaN	NaN	118.673775632797	NaN	NaN	NaN	460.945539128165	NaN	NaN	NaN	633.89558216646	1226.52160376621	NaN	1663.12975437338	110.207689609944	66.6678186352681	NaN	593.984033773008	125.930420795243	42.4790014271149	596.402915493823	-5.89863298919148	NaN	2199.75946950554	2193.71621341631	NaN	NaN	NaN	228.449333198096	NaN	NaN	NaN	NaN	NaN	594.670652205549	NaN	NaN	NaN	855.739315260366	NaN	NaN	366.235572032583	NaN	NaN	186.146540573473
NaN	33.0644180339353	40.3251510839544	1936.58659931393	2.811363658856	NaN	NaN	223.053599509433	NaN	NaN	NaN	572.778908085351	NaN	NaN	NaN	1089.50107681171	974.539470186404	NaN	1012.0532576115	250.886409534506	19.7530741089004	NaN	1123.38449771179	34.2745402089385	92.3604046090908	300.501418709637	48.7960063089766	NaN	1514.47560060566	4303.21079395761	NaN	NaN	NaN	57.2223881212205	NaN	NaN	NaN	NaN	NaN	574.819379775443	NaN	NaN	NaN	1069.43893488427	NaN	NaN	303.927496292859	NaN	NaN	133.410730350697
NaN	NaN	NaN	NaN	NaN	NaN	NaN	NaN	NaN	NaN	NaN	NaN	NaN	NaN	NaN	NaN	NaN	NaN	NaN	NaN	NaN	NaN	NaN	NaN	NaN	NaN	NaN	NaN	1870.2449627548	2305.85471728734	NaN	NaN	NaN	149.586432351279	NaN	NaN	NaN	NaN	NaN	1093.40756717178	NaN	NaN	NaN	1262.8113606011	NaN	NaN	223.398085202626	NaN	NaN	145.956351063508
NaN	NaN	NaN	NaN	NaN	NaN	NaN	NaN	NaN	NaN	NaN	NaN	NaN	NaN	NaN	NaN	NaN	NaN	NaN	NaN	NaN	NaN	NaN	NaN	NaN	NaN	NaN	NaN	1628.32574064035	3033.96726081372	NaN	NaN	NaN	249.31997709386	NaN	NaN	NaN	NaN	NaN	443.034570743938	NaN	NaN	NaN	958.799676337268	NaN	NaN	274.745017510433	NaN	NaN	236.002098780417
NaN	NaN	NaN	NaN	NaN	NaN	NaN	NaN	NaN	NaN	NaN	NaN	NaN	NaN	NaN	NaN	NaN	NaN	NaN	NaN	NaN	NaN	NaN	NaN	NaN	NaN	NaN	NaN	1301.33238623068	3915.54677173003	NaN	NaN	NaN	62.0639356440935	NaN	NaN	NaN	NaN	NaN	NaN	NaN	NaN	NaN	908.836806572755	NaN	NaN	220.758136061339	NaN	NaN	NaN
NaN	NaN	NaN	NaN	NaN	NaN	NaN	NaN	NaN	NaN	NaN	NaN	NaN	NaN	NaN	NaN	NaN	NaN	NaN	NaN	NaN	NaN	NaN	NaN	NaN	NaN	NaN	NaN	2286.66699015012	3161.80087721879	NaN	NaN	NaN	302.464534289423	NaN	NaN	NaN	NaN	NaN	1737.58714133833	NaN	NaN	NaN	948.51212682073	NaN	NaN	212.769371348867	NaN	NaN	109.741143646876
NaN	NaN	NaN	NaN	NaN	NaN	NaN	NaN	NaN	NaN	NaN	NaN	NaN	NaN	NaN	NaN	NaN	NaN	NaN	NaN	NaN	NaN	NaN	NaN	NaN	NaN	NaN	NaN	1312.04718320894	1822.63104528961	NaN	NaN	NaN	407.307133061251	NaN	NaN	NaN	NaN	NaN	649.864787256343	NaN	NaN	NaN	806.314474212177	NaN	NaN	435.201263293687	NaN	NaN	161.111114053233
NaN	NaN	NaN	NaN	NaN	NaN	NaN	NaN	NaN	NaN	NaN	NaN	NaN	NaN	NaN	NaN	NaN	NaN	NaN	NaN	NaN	NaN	NaN	NaN	NaN	NaN	NaN	NaN	2564.26500532208	4258.28383197144	NaN	NaN	NaN	114.247805461719	NaN	NaN	NaN	NaN	NaN	1728.17691681104	NaN	NaN	NaN	1648.087201511	NaN	NaN	936.987608089417	NaN	NaN	66.9220646026032
NaN	NaN	NaN	NaN	NaN	NaN	NaN	NaN	NaN	NaN	NaN	NaN	NaN	NaN	NaN	NaN	NaN	NaN	NaN	NaN	NaN	NaN	NaN	NaN	NaN	NaN	NaN	NaN	1430.84790779946	2400.972605784	NaN	NaN	NaN	64.9026196485203	NaN	NaN	NaN	NaN	NaN	1568.04952340929	NaN	NaN	NaN	652.562636950793	NaN	NaN	714.485490013636	NaN	NaN	113.469563227221
NaN	NaN	NaN	NaN	NaN	NaN	NaN	NaN	NaN	NaN	NaN	NaN	NaN	NaN	NaN	NaN	NaN	NaN	NaN	NaN	NaN	NaN	NaN	NaN	NaN	NaN	NaN	NaN	1490.35010416564	2102.64329200352	NaN	NaN	NaN	88.3930828066906	NaN	NaN	NaN	NaN	NaN	1212.14546127899	NaN	NaN	NaN	1344.56601182329	NaN	NaN	1478.20142980378	NaN	NaN	NaN
NaN	NaN	NaN	NaN	NaN	NaN	NaN	NaN	NaN	NaN	NaN	NaN	NaN	NaN	NaN	NaN	NaN	NaN	NaN	NaN	NaN	NaN	NaN	NaN	NaN	NaN	NaN	NaN	1800.32613291533	2129.74345561001	NaN	NaN	NaN	94.8925397764694	NaN	NaN	NaN	NaN	NaN	929.983686238621	NaN	NaN	NaN	1063.69551463867	NaN	NaN	679.577898507612	NaN	NaN	NaN
NaN	NaN	NaN	NaN	NaN	NaN	NaN	NaN	NaN	NaN	NaN	NaN	NaN	NaN	NaN	NaN	NaN	NaN	NaN	NaN	NaN	NaN	NaN	NaN	NaN	NaN	NaN	NaN	1362.65847283588	3197.99105748251	NaN	NaN	NaN	107.480721109356	NaN	NaN	NaN	NaN	NaN	756.96223217715	NaN	NaN	NaN	1710.50812108567	NaN	NaN	2089.9804646309	NaN	NaN	NaN
NaN	NaN	NaN	NaN	NaN	NaN	NaN	NaN	NaN	NaN	NaN	NaN	NaN	NaN	NaN	NaN	NaN	NaN	NaN	NaN	NaN	NaN	NaN	NaN	NaN	NaN	NaN	NaN	973.167887857557	2310.60005091735	NaN	NaN	NaN	104.262915678581	NaN	NaN	NaN	NaN	NaN	1079.0428634592	NaN	NaN	NaN	1060.78855732098	NaN	NaN	1158.14485672479	NaN	NaN	NaN
NaN	NaN	NaN	NaN	NaN	NaN	NaN	NaN	NaN	NaN	NaN	NaN	NaN	NaN	NaN	NaN	NaN	NaN	NaN	NaN	NaN	NaN	NaN	NaN	NaN	NaN	NaN	NaN	1016.71480416119	2041.97675358419	NaN	NaN	NaN	266.641929048871	NaN	NaN	NaN	NaN	NaN	513.825035619976	NaN	NaN	NaN	1413.6689556005	NaN	NaN	494.342623279396	NaN	NaN	NaN
NaN	NaN	NaN	NaN	NaN	NaN	NaN	NaN	NaN	NaN	NaN	NaN	NaN	NaN	NaN	NaN	NaN	NaN	NaN	NaN	NaN	NaN	NaN	NaN	NaN	NaN	NaN	NaN	479.159351669386	647.291458324494	NaN	NaN	NaN	88.0694514064152	NaN	NaN	NaN	NaN	NaN	1034.72631279061	NaN	NaN	NaN	870.249251932356	NaN	NaN	2136.11344624147	NaN	NaN	NaN
NaN	NaN	NaN	NaN	NaN	NaN	NaN	NaN	NaN	NaN	NaN	NaN	NaN	NaN	NaN	NaN	NaN	NaN	NaN	NaN	NaN	NaN	NaN	NaN	NaN	NaN	NaN	NaN	264.034921999801	1598.89163547003	NaN	NaN	NaN	118.968301997101	NaN	NaN	NaN	NaN	NaN	672.415743015807	NaN	NaN	NaN	507.844367382491	NaN	NaN	1027.15848604762	NaN	NaN	NaN
NaN	NaN	NaN	NaN	NaN	NaN	NaN	NaN	NaN	NaN	NaN	NaN	NaN	NaN	NaN	NaN	NaN	NaN	NaN	NaN	NaN	NaN	NaN	NaN	NaN	NaN	NaN	NaN	512.167366080948	1536.75455758623	NaN	NaN	NaN	112.090462731266	NaN	NaN	NaN	NaN	NaN	474.355219727777	NaN	NaN	NaN	885.409842986444	NaN	NaN	NaN	NaN	NaN	NaN
NaN	NaN	NaN	NaN	NaN	NaN	NaN	NaN	NaN	NaN	NaN	NaN	NaN	NaN	NaN	NaN	NaN	NaN	NaN	NaN	NaN	NaN	NaN	NaN	NaN	NaN	NaN	NaN	1514.82088368564	693.460127218959	NaN	NaN	NaN	64.929979254117	NaN	NaN	NaN	NaN	NaN	222.367627967641	NaN	NaN	NaN	1475.76658322957	NaN	NaN	1129.15966668197	NaN	NaN	NaN
NaN	NaN	NaN	NaN	NaN	NaN	NaN	NaN	NaN	NaN	NaN	NaN	NaN	NaN	NaN	NaN	NaN	NaN	NaN	NaN	NaN	NaN	NaN	NaN	NaN	NaN	NaN	NaN	1168.03666351283	1430.5834676871	NaN	NaN	NaN	143.493553269994	NaN	NaN	NaN	NaN	NaN	224.089316411862	NaN	NaN	NaN	1511.17923082896	NaN	NaN	943.345445056713	NaN	NaN	NaN
NaN	NaN	NaN	NaN	NaN	NaN	NaN	NaN	NaN	NaN	NaN	NaN	NaN	NaN	NaN	NaN	NaN	NaN	NaN	NaN	NaN	NaN	NaN	NaN	NaN	NaN	NaN	NaN	1017.57163444921	1198.40540031454	NaN	NaN	NaN	197.710439208381	NaN	NaN	NaN	NaN	NaN	1155.64065838693	NaN	NaN	NaN	395.650101844765	NaN	NaN	NaN	NaN	NaN	NaN
NaN	NaN	NaN	NaN	NaN	NaN	NaN	NaN	NaN	NaN	NaN	NaN	NaN	NaN	NaN	NaN	NaN	NaN	NaN	NaN	NaN	NaN	NaN	NaN	NaN	NaN	NaN	NaN	1621.24839214174	919.503303321353	NaN	NaN	NaN	137.069754810811	NaN	NaN	NaN	NaN	NaN	703.111525061406	NaN	NaN	NaN	623.645617790805	NaN	NaN	NaN	NaN	NaN	NaN
NaN	NaN	NaN	NaN	NaN	NaN	NaN	NaN	NaN	NaN	NaN	NaN	NaN	NaN	NaN	NaN	NaN	NaN	NaN	NaN	NaN	NaN	NaN	NaN	NaN	NaN	NaN	NaN	557.098845092103	560.768612727145	NaN	NaN	NaN	142.415102332355	NaN	NaN	NaN	NaN	NaN	1089.2151521732	NaN	NaN	NaN	1085.54538453815	NaN	NaN	NaN	NaN	NaN	NaN
NaN	NaN	NaN	NaN	NaN	NaN	NaN	NaN	NaN	NaN	NaN	NaN	NaN	NaN	NaN	NaN	NaN	NaN	NaN	NaN	NaN	NaN	NaN	NaN	NaN	NaN	NaN	NaN	468.444163394949	596.959978846317	NaN	NaN	NaN	85.3446373351573	NaN	NaN	NaN	NaN	NaN	770.762319742452	NaN	NaN	NaN	847.871809013273	NaN	NaN	NaN	NaN	NaN	NaN
NaN	NaN	NaN	NaN	NaN	NaN	NaN	NaN	NaN	NaN	NaN	NaN	NaN	NaN	NaN	NaN	NaN	NaN	NaN	NaN	NaN	NaN	NaN	NaN	NaN	NaN	NaN	NaN	763.007556202936	116.384316149882	NaN	NaN	NaN	77.1950288739393	NaN	NaN	NaN	NaN	NaN	609.924402781285	NaN	NaN	NaN	821.79148711685	NaN	NaN	NaN	NaN	NaN	NaN
NaN	NaN	NaN	NaN	NaN	NaN	NaN	NaN	NaN	NaN	NaN	NaN	NaN	NaN	NaN	NaN	NaN	NaN	NaN	NaN	NaN	NaN	NaN	NaN	NaN	NaN	NaN	NaN	130.304581617548	507.718886701485	NaN	NaN	NaN	141.33292170117	NaN	NaN	NaN	NaN	NaN	350.871383289979	NaN	NaN	NaN	792.00498663484	NaN	NaN	NaN	NaN	NaN	NaN
NaN	NaN	NaN	NaN	NaN	NaN	NaN	NaN	NaN	NaN	NaN	NaN	NaN	NaN	NaN	NaN	NaN	NaN	NaN	NaN	NaN	NaN	NaN	NaN	NaN	NaN	NaN	NaN	183.475394015809	399.265091682166	NaN	NaN	NaN	131.980125254519	NaN	NaN	NaN	NaN	NaN	1198.6678353098	NaN	NaN	NaN	630.993801107969	NaN	NaN	NaN	NaN	NaN	NaN
NaN	NaN	NaN	NaN	NaN	NaN	NaN	NaN	NaN	NaN	NaN	NaN	NaN	NaN	NaN	NaN	NaN	NaN	NaN	NaN	NaN	NaN	NaN	NaN	NaN	NaN	NaN	NaN	294.366483595239	645.227093845347	NaN	NaN	NaN	128.750461274384	NaN	NaN	NaN	NaN	NaN	NaN	NaN	NaN	NaN	520.094988091812	NaN	NaN	NaN	NaN	NaN	NaN
NaN	NaN	NaN	NaN	NaN	NaN	NaN	NaN	NaN	NaN	NaN	NaN	NaN	NaN	NaN	NaN	NaN	NaN	NaN	NaN	NaN	NaN	NaN	NaN	NaN	NaN	NaN	NaN	328.053526632273	114.469624495625	NaN	NaN	NaN	92.3747380676953	NaN	NaN	NaN	NaN	NaN	546.547403530684	NaN	NaN	NaN	819.051002808478	NaN	NaN	NaN	NaN	NaN	NaN
NaN	NaN	NaN	NaN	NaN	NaN	NaN	NaN	NaN	NaN	NaN	NaN	NaN	NaN	NaN	NaN	NaN	NaN	NaN	NaN	NaN	NaN	NaN	NaN	NaN	NaN	NaN	NaN	587.768817796127	521.445863960235	NaN	NaN	NaN	74.3800269923721	NaN	NaN	NaN	NaN	NaN	437.928070240964	NaN	NaN	NaN	919.383586975586	NaN	NaN	NaN	NaN	NaN	NaN
NaN	NaN	NaN	NaN	NaN	NaN	NaN	NaN	NaN	NaN	NaN	NaN	NaN	NaN	NaN	NaN	NaN	NaN	NaN	NaN	NaN	NaN	NaN	NaN	NaN	NaN	NaN	NaN	809.688074763163	708.917222944152	NaN	NaN	NaN	267.737518029214	NaN	NaN	NaN	NaN	NaN	477.881611456664	NaN	NaN	NaN	252.990564104481	NaN	NaN	NaN	NaN	NaN	NaN
NaN	NaN	NaN	NaN	NaN	NaN	NaN	NaN	NaN	NaN	NaN	NaN	NaN	NaN	NaN	NaN	NaN	NaN	NaN	NaN	NaN	NaN	NaN	NaN	NaN	NaN	NaN	NaN	208.016216787437	483.451909147639	NaN	NaN	NaN	500.666639920152	NaN	NaN	NaN	NaN	NaN	160.060895349723	NaN	NaN	NaN	380.163524512563	NaN	NaN	NaN	NaN	NaN	NaN
NaN	NaN	NaN	NaN	NaN	NaN	NaN	NaN	NaN	NaN	NaN	NaN	NaN	NaN	NaN	NaN	NaN	NaN	NaN	NaN	NaN	NaN	NaN	NaN	NaN	NaN	NaN	NaN	196.208865021887	358.613117873989	NaN	NaN	NaN	252.804286470347	NaN	NaN	NaN	NaN	NaN	158.06847230662	NaN	NaN	NaN	95.3213746137625	NaN	NaN	NaN	NaN	NaN	NaN
NaN	NaN	NaN	NaN	NaN	NaN	NaN	NaN	NaN	NaN	NaN	NaN	NaN	NaN	NaN	NaN	NaN	NaN	NaN	NaN	NaN	NaN	NaN	NaN	NaN	NaN	NaN	NaN	239.784985051758	184.387838763038	NaN	NaN	NaN	80.9798323574275	NaN	NaN	NaN	NaN	NaN	149.918503294501	NaN	NaN	NaN	169.61526641938	NaN	NaN	NaN	NaN	NaN	NaN
NaN	NaN	NaN	NaN	NaN	NaN	NaN	NaN	NaN	NaN	NaN	NaN	NaN	NaN	NaN	NaN	NaN	NaN	NaN	NaN	NaN	NaN	NaN	NaN	NaN	NaN	NaN	NaN	733.004354370833	1101.30088359849	NaN	NaN	NaN	82.6345636276773	NaN	NaN	NaN	NaN	NaN	69.0851929871949	NaN	NaN	NaN	130.673241353024	NaN	NaN	NaN	NaN	NaN	NaN
NaN	NaN	NaN	NaN	NaN	NaN	NaN	NaN	NaN	NaN	NaN	NaN	NaN	NaN	NaN	NaN	NaN	NaN	NaN	NaN	NaN	NaN	NaN	NaN	NaN	NaN	NaN	NaN	233.420696548593	403.502255704963	NaN	NaN	NaN	63.339137392222	NaN	NaN	NaN	NaN	NaN	26.3648854017067	NaN	NaN	NaN	22.6674602026552	NaN	NaN	NaN	NaN	NaN	NaN
NaN	NaN	NaN	NaN	NaN	NaN	NaN	NaN	NaN	NaN	NaN	NaN	NaN	NaN	NaN	NaN	NaN	NaN	NaN	NaN	NaN	NaN	NaN	NaN	NaN	NaN	NaN	NaN	66.2187454722359	304.22441428449	NaN	NaN	NaN	84.716595379924	NaN	NaN	NaN	NaN	NaN	87.1829753676158	NaN	NaN	NaN	58.8196055091606	NaN	NaN	NaN	NaN	NaN	NaN
NaN	NaN	NaN	NaN	NaN	NaN	NaN	NaN	NaN	NaN	NaN	NaN	NaN	NaN	NaN	NaN	NaN	NaN	NaN	NaN	NaN	NaN	NaN	NaN	NaN	NaN	NaN	NaN	447.910761898635	534.284164485801	NaN	NaN	NaN	204.831328903325	NaN	NaN	NaN	NaN	NaN	67.8677905151048	NaN	NaN	NaN	156.709004604761	NaN	NaN	NaN	NaN	NaN	NaN
NaN	NaN	NaN	NaN	NaN	NaN	NaN	NaN	NaN	NaN	NaN	NaN	NaN	NaN	NaN	NaN	NaN	NaN	NaN	NaN	NaN	NaN	NaN	NaN	NaN	NaN	NaN	NaN	17.6646126386358	820.169133635036	NaN	NaN	NaN	90.507330698309	NaN	NaN	NaN	NaN	NaN	101.618931758259	NaN	NaN	NaN	275.700681697478	NaN	NaN	NaN	NaN	NaN	NaN
NaN	NaN	NaN	NaN	NaN	NaN	NaN	NaN	NaN	NaN	NaN	NaN	NaN	NaN	NaN	NaN	NaN	NaN	NaN	NaN	NaN	NaN	NaN	NaN	NaN	NaN	NaN	NaN	-41.2442882793004	-6.65477495610113	NaN	NaN	NaN	114.408521675096	NaN	NaN	NaN	NaN	NaN	39.0527962209836	NaN	NaN	NaN	144.056675952124	NaN	NaN	NaN	NaN	NaN	NaN
NaN	NaN	NaN	NaN	NaN	NaN	NaN	NaN	NaN	NaN	NaN	NaN	NaN	NaN	NaN	NaN	NaN	NaN	NaN	NaN	NaN	NaN	NaN	NaN	NaN	NaN	NaN	NaN	146.989912210497	NaN	NaN	NaN	NaN	NaN	NaN	NaN	NaN	NaN	NaN	-21.1139781481466	NaN	NaN	NaN	104.963939620836	NaN	NaN	NaN	NaN	NaN	NaN
NaN	NaN	NaN	NaN	NaN	NaN	NaN	NaN	NaN	NaN	NaN	NaN	NaN	NaN	NaN	NaN	NaN	NaN	NaN	NaN	NaN	NaN	NaN	NaN	NaN	NaN	NaN	NaN	-9.61768568247162	NaN	NaN	NaN	NaN	208.055085475282	NaN	NaN	NaN	NaN	NaN	31.1959589096072	NaN	NaN	NaN	116.533579420317	NaN	NaN	NaN	NaN	NaN	NaN
NaN	NaN	NaN	NaN	NaN	NaN	NaN	NaN	NaN	NaN	NaN	NaN	NaN	NaN	NaN	NaN	NaN	NaN	NaN	NaN	NaN	NaN	NaN	NaN	NaN	NaN	NaN	NaN	-43.8953996081828	NaN	NaN	NaN	NaN	167.716593808755	NaN	NaN	NaN	NaN	NaN	120.691706382769	NaN	NaN	NaN	-4.29549440735237	NaN	NaN	NaN	NaN	NaN	NaN
NaN	NaN	NaN	NaN	NaN	NaN	NaN	NaN	NaN	NaN	NaN	NaN	NaN	NaN	NaN	NaN	NaN	NaN	NaN	NaN	NaN	NaN	NaN	NaN	NaN	NaN	NaN	NaN	-16.3021526897328	NaN	NaN	NaN	NaN	228.864972666805	NaN	NaN	NaN	NaN	NaN	105.043192183705	NaN	NaN	NaN	-27.4461129332117	NaN	NaN	NaN	NaN	NaN	NaN
NaN	NaN	NaN	NaN	NaN	NaN	NaN	NaN	NaN	NaN	NaN	NaN	NaN	NaN	NaN	NaN	NaN	NaN	NaN	NaN	NaN	NaN	NaN	NaN	NaN	NaN	NaN	NaN	-60.5352301480673	NaN	NaN	NaN	NaN	164.951742878197	NaN	NaN	NaN	NaN	NaN	194.686288771771	NaN	NaN	NaN	-14.6944718954751	NaN	NaN	NaN	NaN	NaN	NaN
NaN	NaN	NaN	NaN	NaN	NaN	NaN	NaN	NaN	NaN	NaN	NaN	NaN	NaN	NaN	NaN	NaN	NaN	NaN	NaN	NaN	NaN	NaN	NaN	NaN	NaN	NaN	NaN	96.0053276223769	NaN	NaN	NaN	NaN	NaN	NaN	NaN	NaN	NaN	NaN	42.6998675908091	NaN	NaN	NaN	32.782572701215	NaN	NaN	NaN	NaN	NaN	NaN
NaN	NaN	NaN	NaN	NaN	NaN	NaN	NaN	NaN	NaN	NaN	NaN	NaN	NaN	NaN	NaN	NaN	NaN	NaN	NaN	NaN	NaN	NaN	NaN	NaN	NaN	NaN	NaN	217.997771132021	NaN	NaN	NaN	NaN	NaN	NaN	NaN	NaN	NaN	NaN	131.170810407661	NaN	NaN	NaN	-27.598489202597	NaN	NaN	NaN	NaN	NaN	NaN
NaN	NaN	NaN	NaN	NaN	NaN	NaN	NaN	NaN	NaN	NaN	NaN	NaN	NaN	NaN	NaN	NaN	NaN	NaN	NaN	NaN	NaN	NaN	NaN	NaN	NaN	NaN	NaN	34.819767680869	NaN	NaN	NaN	NaN	NaN	NaN	NaN	NaN	NaN	NaN	139.072948017886	NaN	NaN	NaN	94.3930135877358	NaN	NaN	NaN	NaN	NaN	NaN
NaN	NaN	NaN	NaN	NaN	NaN	NaN	NaN	NaN	NaN	NaN	NaN	NaN	NaN	NaN	NaN	NaN	NaN	NaN	NaN	NaN	NaN	NaN	NaN	NaN	NaN	NaN	NaN	26.5263931417917	NaN	NaN	NaN	NaN	NaN	NaN	NaN	NaN	NaN	NaN	88.6181067539393	NaN	NaN	NaN	29.0100616862776	NaN	NaN	NaN	NaN	NaN	NaN
NaN	NaN	NaN	NaN	NaN	NaN	NaN	NaN	NaN	NaN	NaN	NaN	NaN	NaN	NaN	NaN	NaN	NaN	NaN	NaN	NaN	NaN	NaN	NaN	NaN	NaN	NaN	NaN	-1.657637692259	NaN	NaN	NaN	NaN	NaN	NaN	NaN	NaN	NaN	NaN	127.568612940516	NaN	NaN	NaN	-62.5430827019319	NaN	NaN	NaN	NaN	NaN	NaN
NaN	NaN	NaN	NaN	NaN	NaN	NaN	NaN	NaN	NaN	NaN	NaN	NaN	NaN	NaN	NaN	NaN	NaN	NaN	NaN	NaN	NaN	NaN	NaN	NaN	NaN	NaN	NaN	7.42396951474545	NaN	NaN	NaN	NaN	NaN	NaN	NaN	NaN	NaN	NaN	156.618383258636	NaN	NaN	NaN	4.93739595234727	NaN	NaN	NaN	NaN	NaN	NaN
NaN	NaN	NaN	NaN	NaN	NaN	NaN	NaN	NaN	NaN	NaN	NaN	NaN	NaN	NaN	NaN	NaN	NaN	NaN	NaN	NaN	NaN	NaN	NaN	NaN	NaN	NaN	NaN	-131.521497742157	NaN	NaN	NaN	NaN	NaN	NaN	NaN	NaN	NaN	NaN	77.4729064413147	NaN	NaN	NaN	52.5926202289966	NaN	NaN	NaN	NaN	NaN	NaN
NaN	NaN	NaN	NaN	NaN	NaN	NaN	NaN	NaN	NaN	NaN	NaN	NaN	NaN	NaN	NaN	NaN	NaN	NaN	NaN	NaN	NaN	NaN	NaN	NaN	NaN	NaN	NaN	-41.5970172709041	NaN	NaN	NaN	NaN	NaN	NaN	NaN	NaN	NaN	NaN	85.3667373113128	NaN	NaN	NaN	56.7376553957148	NaN	NaN	NaN	NaN	NaN	NaN
NaN	NaN	NaN	NaN	NaN	NaN	NaN	NaN	NaN	NaN	NaN	NaN	NaN	NaN	NaN	NaN	NaN	NaN	NaN	NaN	NaN	NaN	NaN	NaN	NaN	NaN	NaN	NaN	-82.3417242660652	NaN	NaN	NaN	NaN	NaN	NaN	NaN	NaN	NaN	NaN	104.479064753377	NaN	NaN	NaN	-124.687769777139	NaN	NaN	NaN	NaN	NaN	NaN
NaN	NaN	NaN	NaN	NaN	NaN	NaN	NaN	NaN	NaN	NaN	NaN	NaN	NaN	NaN	NaN	NaN	NaN	NaN	NaN	NaN	NaN	NaN	NaN	NaN	NaN	NaN	NaN	-58.3316951098566	NaN	NaN	NaN	NaN	NaN	NaN	NaN	NaN	NaN	NaN	245.741596930308	NaN	NaN	NaN	-67.0551092257629	NaN	NaN	NaN	NaN	NaN	NaN
NaN	NaN	NaN	NaN	NaN	NaN	NaN	NaN	NaN	NaN	NaN	NaN	NaN	NaN	NaN	NaN	NaN	NaN	NaN	NaN	NaN	NaN	NaN	NaN	NaN	NaN	NaN	NaN	-67.9606903065225	NaN	NaN	NaN	NaN	NaN	NaN	NaN	NaN	NaN	NaN	48.0040752312932	NaN	NaN	NaN	-115.344142891867	NaN	NaN	NaN	NaN	NaN	NaN
NaN	NaN	NaN	NaN	NaN	NaN	NaN	NaN	NaN	NaN	NaN	NaN	NaN	NaN	NaN	NaN	NaN	NaN	NaN	NaN	NaN	NaN	NaN	NaN	NaN	NaN	NaN	NaN	-93.8206296671032	NaN	NaN	NaN	NaN	NaN	NaN	NaN	NaN	NaN	NaN	233.067539272926	NaN	NaN	NaN	-31.4373913197695	NaN	NaN	NaN	NaN	NaN	NaN
NaN	NaN	NaN	NaN	NaN	NaN	NaN	NaN	NaN	NaN	NaN	NaN	NaN	NaN	NaN	NaN	NaN	NaN	NaN	NaN	NaN	NaN	NaN	NaN	NaN	NaN	NaN	NaN	-32.3231202454837	NaN	NaN	NaN	NaN	NaN	NaN	NaN	NaN	NaN	NaN	126.223353439814	NaN	NaN	NaN	-12.3487613559974	NaN	NaN	NaN	NaN	NaN	NaN
NaN	NaN	NaN	NaN	NaN	NaN	NaN	NaN	NaN	NaN	NaN	NaN	NaN	NaN	NaN	NaN	NaN	NaN	NaN	NaN	NaN	NaN	NaN	NaN	NaN	NaN	NaN	NaN	-106.908616390342	NaN	NaN	NaN	NaN	NaN	NaN	NaN	NaN	NaN	NaN	197.879336684772	NaN	NaN	NaN	-168.11603319641	NaN	NaN	NaN	NaN	NaN	NaN
NaN	NaN	NaN	NaN	NaN	NaN	NaN	NaN	NaN	NaN	NaN	NaN	NaN	NaN	NaN	NaN	NaN	NaN	NaN	NaN	NaN	NaN	NaN	NaN	NaN	NaN	NaN	NaN	-25.3486451186395	NaN	NaN	NaN	NaN	NaN	NaN	NaN	NaN	NaN	NaN	108.38694651433	NaN	NaN	NaN	-184.081543598892	NaN	NaN	NaN	NaN	NaN	NaN
NaN	NaN	NaN	NaN	NaN	NaN	NaN	NaN	NaN	NaN	NaN	NaN	NaN	NaN	NaN	NaN	NaN	NaN	NaN	NaN	NaN	NaN	NaN	NaN	NaN	NaN	NaN	NaN	-70.0033761539871	NaN	NaN	NaN	NaN	NaN	NaN	NaN	NaN	NaN	NaN	28.7940707348822	NaN	NaN	NaN	-187.559831945806	NaN	NaN	NaN	NaN	NaN	NaN
NaN	NaN	NaN	NaN	NaN	NaN	NaN	NaN	NaN	NaN	NaN	NaN	NaN	NaN	NaN	NaN	NaN	NaN	NaN	NaN	NaN	NaN	NaN	NaN	NaN	NaN	NaN	NaN	50.4657700708134	NaN	NaN	NaN	NaN	NaN	NaN	NaN	NaN	NaN	NaN	116.78661571401	NaN	NaN	NaN	-279.887121434921	NaN	NaN	NaN	NaN	NaN	NaN
NaN	NaN	NaN	NaN	NaN	NaN	NaN	NaN	NaN	NaN	NaN	NaN	NaN	NaN	NaN	NaN	NaN	NaN	NaN	NaN	NaN	NaN	NaN	NaN	NaN	NaN	NaN	NaN	-182.00796307753	NaN	NaN	NaN	NaN	NaN	NaN	NaN	NaN	NaN	NaN	-4.21349852235587	NaN	NaN	NaN	-220.822247593096	NaN	NaN	NaN	NaN	NaN	NaN
NaN	NaN	NaN	NaN	NaN	NaN	NaN	NaN	NaN	NaN	NaN	NaN	NaN	NaN	NaN	NaN	NaN	NaN	NaN	NaN	NaN	NaN	NaN	NaN	NaN	NaN	NaN	NaN	-56.4515894792464	NaN	NaN	NaN	NaN	NaN	NaN	NaN	NaN	NaN	NaN	14.9586686694011	NaN	NaN	NaN	-213.053032787684	NaN	NaN	NaN	NaN	NaN	NaN
NaN	NaN	NaN	NaN	NaN	NaN	NaN	NaN	NaN	NaN	NaN	NaN	NaN	NaN	NaN	NaN	NaN	NaN	NaN	NaN	NaN	NaN	NaN	NaN	NaN	NaN	NaN	NaN	-34.7918191305016	NaN	NaN	NaN	NaN	NaN	NaN	NaN	NaN	NaN	NaN	73.0135040066351	NaN	NaN	NaN	-252.909565942848	NaN	NaN	NaN	NaN	NaN	NaN
NaN	NaN	NaN	NaN	NaN	NaN	NaN	NaN	NaN	NaN	NaN	NaN	NaN	NaN	NaN	NaN	NaN	NaN	NaN	NaN	NaN	NaN	NaN	NaN	NaN	NaN	NaN	NaN	39.5736839920143	NaN	NaN	NaN	NaN	NaN	NaN	NaN	NaN	NaN	NaN	42.0822637186095	NaN	NaN	NaN	-236.37008593346	NaN	NaN	NaN	NaN	NaN	NaN
NaN	NaN	NaN	NaN	NaN	NaN	NaN	NaN	NaN	NaN	NaN	NaN	NaN	NaN	NaN	NaN	NaN	NaN	NaN	NaN	NaN	NaN	NaN	NaN	NaN	NaN	NaN	NaN	23.6648063475936	NaN	NaN	NaN	NaN	NaN	NaN	NaN	NaN	NaN	NaN	85.1612925565345	NaN	NaN	NaN	NaN	NaN	NaN	NaN	NaN	NaN	NaN
NaN	NaN	NaN	NaN	NaN	NaN	NaN	NaN	NaN	NaN	NaN	NaN	NaN	NaN	NaN	NaN	NaN	NaN	NaN	NaN	NaN	NaN	NaN	NaN	NaN	NaN	NaN	NaN	-149.234325074428	NaN	NaN	NaN	NaN	NaN	NaN	NaN	NaN	NaN	NaN	2.71404736767617	NaN	NaN	NaN	NaN	NaN	NaN	NaN	NaN	NaN	NaN
NaN	NaN	NaN	NaN	NaN	NaN	NaN	NaN	NaN	NaN	NaN	NaN	NaN	NaN	NaN	NaN	NaN	NaN	NaN	NaN	NaN	NaN	NaN	NaN	NaN	NaN	NaN	NaN	-166.530116549299	NaN	NaN	NaN	NaN	NaN	NaN	NaN	NaN	NaN	NaN	69.6944950884768	NaN	NaN	NaN	NaN	NaN	NaN	NaN	NaN	NaN	NaN
NaN	NaN	NaN	NaN	NaN	NaN	NaN	NaN	NaN	NaN	NaN	NaN	NaN	NaN	NaN	NaN	NaN	NaN	NaN	NaN	NaN	NaN	NaN	NaN	NaN	NaN	NaN	NaN	-112.18271699925	NaN	NaN	NaN	NaN	NaN	NaN	NaN	NaN	NaN	NaN	-15.3739289082608	NaN	NaN	NaN	NaN	NaN	NaN	NaN	NaN	NaN	NaN
[truncated: 73 more columns]
