# Supplementary material for: Notch-dependent and -independent transcription are modulated by tissue movements at gastrulation
Source: eLife. 2022 May 18;11:e73656. doi: 10.7554/eLife.73656 (PMC9183233; doi:10.7554/eLife.73656)
Supplement: Source data 1. [file elife-73656-data1.zip › numerical data/1S1B_simMSEpeve_MSE_alignedOnset.txt]

99.5901902289994	-4.12525505591064	150.57783204452	-90.7891668177021	10.7613729513569	59.1784955649203	-28.0550404779847	-12.8501966292422	0.509189628200114	30.2172029354754	0.768588483184231	-31.8004275146032	-144.180906995706	86.0426697858547	5.29496242800555	41.7373758257325	105.553050461526	-24.480719598357	41.1240646575779	-3.8176088647062	-7.00839552255361	-11.6762813177245	-15.0392509711131	91.1970637020501	69.6318562980507	44.8140323664086	-29.006820049603	77.0458672477147	155.407916099021	-26.325421393495	84.8123000563904	124.897599614189	138.156995357476	-64.199685904551	49.7417247282088	14.1197151443647	83.5086590338998	84.4823674978465	1.04257081244589	49.264222596825	142.472453553102	23.5539065485559	69.7266618911048	117.980939709615	52.7372113557313	105.452256548743	98.921441932543	50.3799851883294	54.0723760246332	103.092246908371
149.616360460243	57.0681161796537	264.105043137887	16.9890393707946	118.600225046238	81.94297111549	151.497613511544	205.303383740997	511.625822566934	102.264419917892	159.669209510543	-36.6595745717666	88.789613426916	214.344915290442	721.635465892842	559.512539713322	26.4217737592744	23.4968826561081	53.4280266909424	80.3790906559542	82.8496793585317	-5.70217982794815	849.018519907694	39.8203309108984	449.504491325427	23.1483775946866	-75.6118323959673	73.3324930055363	196.211919392142	276.780175127531	-2.404426514705	142.41705737328	236.329362714967	38.3222779295497	26.1862156249305	199.341243725724	56.4057076330474	146.410249548869	6.81988213934441	371.135891840096	179.402517101219	-75.1514984523205	282.363344166932	268.201870766391	45.8778388501592	79.9271600376587	122.290432411923	29.1674176070507	-13.1213406487127	398.746798140508
257.849016142896	402.625424846268	89.1511646516345	170.631786749521	308.723440956238	170.531559741174	178.082012878814	142.57634461278	41.4956629741437	458.674357585765	94.8829959381581	271.18444647526	250.922243643166	38.0443898241835	69.0133875067985	33.1534406413132	868.858488153239	435.130578526067	345.225761733333	184.825241897993	253.747966631979	168.88689395562	-55.0716359731247	431.584955661901	-45.3258954713827	613.449108316825	266.106454841352	331.896959910183	112.045461646164	83.9095862553657	810.144383703785	306.579420567991	33.0446002961941	385.551037431254	1141.2032478103	11.8767986708187	314.016800545799	619.157694618484	258.464152861299	69.89188508217	125.854268846165	149.993879702081	-30.5540214641285	126.176253924314	359.252691149243	835.806651483841	360.698267506645	489.552168797765	185.98096246071	102.888946470388
205.669627643574	432.645625120324	895.652203969141	959.857716729928	544.384569033779	293.202386547515	290.187990283955	469.515914289842	536.991950129356	418.464667165466	355.843493190272	245.281834007299	275.251534952518	1146.29071636019	853.313315423482	746.7929632052	506.807879461144	685.427419897302	296.4158751083	351.475517919105	188.289088789185	468.287725821651	969.532308698231	323.575409012293	489.346216106629	426.330498983637	434.796558962901	541.222730194112	497.117990954785	1053.42698958137	437.7618866916	343.360095864999	496.763851429059	517.35432132735	1130.7963460314	168.771804025959	711.19197061091	580.073741174565	415.619961332349	154.926521047734	768.952705197234	262.896306821051	766.492550820762	511.433441450686	388.832940702385	571.322263725844	229.668842365879	620.92194714451	211.03470754832	691.246718963259
-2.89200484001952	168.296075068651	1044.98782327378	643.518690713134	473.441861003958	127.019818246649	-47.1850241364648	191.474529444795	937.698516002284	903.230650956987	963.497148205866	406.13014458282	444.156410172383	289.706283328297	743.44857929107	288.954912486269	639.815569750595	289.45412766426	-18.267792371728	842.188408963569	1269.9680447794	395.120765102992	395.614506243032	385.317552696192	159.708430243977	1511.92400404454	-14.3752060925764	273.077079159083	319.934070666208	653.391105899183	1131.78632840717	646.111795585553	837.70062117381	1063.61636979537	340.558031867054	288.831936153702	20.6481598012424	1096.80547142916	853.201799102384	1092.0148247326	209.075484171284	342.154297661554	425.912702725599	330.570211641479	880.098350013135	241.550953074061	524.794848918084	722.549814467319	602.21629529187	418.222618853746
295.294571455707	100.382274882391	991.118235301001	976.807367045222	228.316663760578	363.558956038907	314.37972844755	239.883537822974	673.031055794271	611.356301484591	65.3177201549877	211.438510868529	50.9221420951134	595.617463618202	909.597898178595	372.453357514283	463.128170537128	639.483494389128	766.104035773105	501.013782844948	379.317752900619	536.041682158995	140.507607868824	468.580002094781	828.31712552484	1615.77641629044	1065.36448929643	430.906881170987	25.6022355140617	463.564681239419	320.500716633024	365.961497247842	407.839934334387	429.922631159342	342.250670179561	74.6400654353572	554.347932459901	374.330561766227	755.001237654583	874.34888499461	346.551177430875	502.34403251562	488.853548909223	224.046159557141	658.787603328437	828.521415858962	807.677374302645	852.107385750235	207.864819781801	419.849454782376
581.958878970604	266.233447658158	505.971766124693	627.059173772642	585.750859653148	338.698546024897	410.044764291245	552.93459556575	143.290698126993	62.2552431869684	299.8770364906	515.888542800563	743.682932329994	177.750592456805	359.048491925927	347.612487480559	1112.27004368747	416.77143583539	1368.23088153786	496.446194025147	667.134822887371	610.85233400488	307.371944880398	894.77489662545	280.563475495494	469.679476740784	361.875221947321	321.809865167203	203.137186916916	668.750230060677	860.181907816546	115.30481326982	214.826617021218	149.265162554906	134.35879370609	502.897333623227	414.555013998794	233.455916870754	606.546836459008	427.29380587764	684.626619939319	231.605622756779	653.128319308074	465.021022606269	1060.33954846548	1215.4608278045	106.664666852906	405.371749159247	662.05435569157	134.9037320979
520.127550146661	186.325919541585	347.148919421412	343.046443788012	620.346650991429	-12.9400334611597	369.975053062584	30.6984188709302	306.701636518833	941.318849912361	1245.89198044018	173.264431242612	394.467279090151	596.16253522182	792.023345790249	538.676715289269	1528.71509896859	430.188909658015	81.1979025391197	458.36633348363	970.239283031692	553.113661338878	613.831752449463	428.716690515341	254.107286896773	1192.096467966	389.374728297394	432.312564684018	184.011996125666	584.169766760336	1245.31261206907	500.49970436894	265.462387301085	302.966136186677	328.865256501014	488.8118767412	655.006664297488	307.58401783681	195.333736365389	790.128618521313	317.72238404543	46.6525501673352	549.422790959879	423.600924973852	460.69843322523	223.548220111073	257.772975160905	1686.26354165531	743.883770139492	149.991212421253
137.281344806819	231.552068602772	682.642129216226	1126.12683013726	-27.8263390574542	795.806159411508	294.311159893289	362.838135663967	316.041891830791	807.80181633122	-25.6218632572174	958.843613477709	282.715281749493	530.674347652596	875.183361925	378.733458957134	1086.04316931449	599.536250928496	494.855732054149	459.09038471143	449.755352876204	58.4378853808453	74.0341484950505	1177.13730202581	251.359105398199	2074.16758615499	512.462465631422	786.047694137321	24.9117114471367	283.184847642564	1107.76357448191	713.420066892952	44.4377812695027	1031.55598233563	224.592031881873	1431.91702770937	83.3054022743908	963.854325460401	369.998522784945	1154.3815131289	613.308377989621	204.88479418375	859.294445215214	699.616375698249	540.302520417776	809.269763696415	261.414322882828	895.773179618993	252.420620214486	541.999335221668
150.802855547203	52.3765429267715	1175.02365031277	356.113950039024	332.193042376335	44.4377812695027	379.666835755423	650.653684972898	542.795068156108	1247.7303668769	138.309997090501	279.750755710119	267.119502820705	248.987882818244	916.76220459178	31.1739739189701	1059.74795631107	245.880656695034	272.187449126568	568.439903697502	467.586367718089	333.401488490228	330.950798683659	580.633384553422	584.573972577342	572.505918381774	514.299230437268	354.402389465977	203.784377082556	478.062933902883	516.020605075557	605.480033249813	1.20924461681179	302.128276107682	-22.5635729193261	631.355509933393	447.593158289055	NaN	612.192518690317	33.9497125462449	513.340547099174	129.461711012882	442.099367411767	1326.16121088795	766.635469466201	357.082517567086	384.473667813955	592.966468874654	629.182259825436	580.354983560752
248.72743452121	97.5768696399998	212.467482677633	171.902306088905	176.227011119962	66.2464604234653	545.718611231262	472.539394572806	494.640599099698	595.47201628522	100.112058984149	39.6935525874106	84.7966268524108	935.806673918946	718.868999660615	390.746484557627	345.590402928424	537.432145069164	998.557667572827	494.639095544064	379.51699449444	290.893665937451	230.937379941562	1198.80248501941	385.075950092885	1071.50691116179	677.376243246609	297.91970647131	22.7202873345063	741.829347201273	1194.94953716608	322.357105813615	-67.6727917517978	181.452294590637	8.33545528828731	890.0623729062	537.976606893797	NaN	1009.71528003665	192.669791284226	290.377593753912	424.353136382076	585.154437226361	1232.50264668975	778.837486374158	309.830962861	263.468037112121	607.061442679699	1122.5517034281	1214.03023063381
201.709229323732	208.283904293588	218.587015121443	131.829999931054	185.255099283922	15.5378585653585	171.53513029443	281.271354765006	968.811927831567	627.141199427707	-4.89298553034693	387.549788834968	688.634710716701	328.395623807767	381.656815997328	260.291923977743	681.397585419344	938.756718681595	583.574583710248	578.547807884072	487.252746212573	464.393702633678	392.931327571378	560.179208571761	683.673828805122	511.502967681611	924.537186417107	449.956961233342	86.5259181440126	565.139027984453	568.344507272387	251.445632415926	-56.5781559857144	65.8263832964693	-19.582268814483	492.83366742608	186.294944915834	NaN	597.778787789061	379.877956111115	637.025598739198	54.3518764874576	867.820280819544	1199.81442133813	879.546537604276	38.50852398415	897.305228494294	233.507807958802	625.393313566567	789.303070707632
260.785493345262	-13.7946796319298	262.249878218358	74.5924303328357	70.3416685383335	388.537348719414	639.462129767887	718.495763553428	210.862152428567	777.454041917861	-21.6708955924733	182.460501782895	675.418478492407	405.145556363811	277.427997213887	133.953014785927	780.316342671635	473.058040139569	661.152570034752	655.086382477349	796.492038390423	-20.4435144534763	27.3049973729589	257.849016142896	780.913850521538	2157.20070759505	537.041328534021	587.337773862382	-25.1938016549018	467.564300827484	839.641464754459	969.12681725554	-51.8788798795834	820.837976918074	401.472369981272	835.695881846268	948.822171528776	NaN	1350.10349974798	-43.6114800825587	331.715721358934	-4.82726085245509	612.113145566202	1067.01855312769	797.028846364493	312.014481058541	747.063287267979	831.808903219148	915.392168170367	428.136599634589
86.9140968070219	78.4107218090831	334.686514148611	658.538255599255	213.942839729468	435.149210285037	561.639037912264	314.391799876493	399.955444029392	687.34029837922	337.779927619057	268.370219144411	983.181409191772	73.3969721014232	751.503366966003	588.145500709483	424.575936876912	631.219804257355	1040.66825777006	912.64217560243	1271.14701384686	-28.8527495558044	339.022982904655	331.191764880538	533.539751538472	725.382872279302	472.134501114107	953.843608406554	8.50776386701853	556.119860086346	1577.43270350182	116.859970794053	-109.156737392093	665.981702093233	157.008114335384	296.583788093843	1062.11038201615	NaN	390.522836727204	818.930067900091	286.22156994947	11.9732277026745	1147.60042437999	1682.39250051524	148.528200609436	123.141370097016	247.138191212331	350.371436670703	2161.64596772735	1148.77706356724
35.3792802777305	223.181745785936	429.316908674787	891.825175456456	280.283018912687	909.281545639814	1083.82912915854	514.415340877755	821.493489907189	NaN	767.769103034722	242.300360363052	711.873948339964	387.228655395788	56.8157622029333	634.873449014826	1339.56633990501	1264.25613746806	1150.00033825778	401.505822477612	441.233550901211	125.898546462365	577.323713556742	458.524410009616	1046.10545715039	1194.81508648895	354.356794499377	231.49348843851	17.2823280856671	631.013034806746	601.748099885485	642.715039349719	25.9705081765433	204.433764248316	-37.2049922101314	782.267144871934	1451.56756744155	NaN	826.356661302965	180.88618380285	751.877943026364	-5.13568591363106	361.825466258828	655.49697625044	396.091296460312	423.123832165774	414.612612594092	166.623831466213	901.578627343613	412.512262176918
18.5062061909401	228.159520335582	39.6359904584123	304.397862052665	248.003166468382	605.524493337604	506.499957834462	154.046603732505	908.631101396646	1987.93101370343	967.284316093673	254.649764588061	186.186268115682	525.346431033897	1509.35376222654	512.80662118563	383.71948620008	1256.92835484085	1325.53430518355	331.667807991602	499.897482730068	125.342377954499	273.044191289124	312.553915075032	873.525590281911	343.360095864999	694.622996112584	1013.16793976039	222.779050699261	781.2113133589	684.430386915969	1085.68149463229	-21.6995372971445	313.118462846993	297.136681479265	425.563985224539	374.846630677562	NaN	351.151123440039	825.76657649682	585.415993599757	0.367078940080334	97.260123337206	1173.17388564802	-2.89735584253067	117.501455598132	708.34419275455	473.686269531217	717.815956564969	194.545454951002
220.929437385059	18.6931360437965	388.734503060886	443.378370602668	226.30467008289	328.161278425117	1322.29778040676	154.603320282617	1138.86296991725	1451.05477432893	791.201950765099	400.596736906144	742.983847621389	783.946484843626	621.15060167077	326.440378712075	41.9342923592408	917.135713555576	1283.43129271985	265.490974368568	600.502895881662	251.479229327355	40.1048517014991	193.395412964147	1138.1301882998	670.57720991045	765.611685082306	410.007923231782	614.918637365912	892.361882642555	582.400054058189	821.128691789511	-31.9564541158073	492.660959902582	1084.00506433693	704.220688725773	699.016583637513	NaN	510.627847238095	845.492845599718	160.33990081204	99.5234273782487	83.2781606561579	759.306748366522	433.761637840806	599.89163929615	157.170512264393	347.852520532381	843.374725583323	887.790425222784
56.4003461973234	566.56848297652	329.650130802655	239.14962518502	444.702191584409	264.581584009886	888.42181475254	408.471331842458	627.777773273274	670.19730554004	762.956369807025	108.305668430052	587.362450279505	703.174338898125	1746.10215291832	975.457283048873	474.967416524032	1068.45929416534	934.381528412446	499.346998656193	1071.8567007038	529.003710708191	53.6408741188284	392.150193679391	714.160399075787	107.329272634675	428.692178490279	677.385936604374	282.280655939498	923.032050811624	773.688485401141	650.584088249476	-22.944476840085	453.83784008245	642.17009834701	940.57814885508	NaN	NaN	1159.88172710575	987.309675804964	942.215961329674	16.5372627313012	187.569280275388	970.238352312871	103.30928791275	554.775205433715	160.777077979069	447.936415052625	1514.06507403025	544.680695769448
416.701987026498	224.50602163339	362.458102933617	-128.514813141665	138.182200414245	363.74386564124	690.643779003207	293.280370613979	1153.18087669017	1556.9747637934	220.00281683365	128.087967905047	612.107134126776	260.92271881859	523.967857089289	672.455203236922	271.464772699278	962.859108329908	306.053078913149	450.854575467903	782.718467156968	32.428848076659	147.679259528978	361.508577427791	470.528863987133	525.309536688521	731.803177721218	1750.90172061525	318.337595551531	1634.00204846473	1715.32079025724	252.48941717304	136.12777687341	106.717604464942	669.372449581156	472.462513248629	1842.87322580303	NaN	558.345196296474	-6.77518838353279	416.310871759953	66.3549328448138	449.417285116073	971.110495334491	3.42678223078262	1065.1997591915	477.981787786791	329.224347231731	619.817358817109	1150.42087961244
235.779160799286	-81.7937143135391	880.900754030508	219.943263475745	85.5346934455332	-28.9269563597443	1561.60811252011	684.088892955544	451.229774773253	397.839473012569	676.072550891831	56.897903878534	628.174764278348	674.792428293587	832.164817155708	557.623616303622	-64.6234583963314	650.056050524585	647.618984974593	360.530389110924	875.061877649633	-47.2345672778361	426.839699558394	277.30903477399	1495.70068037097	467.467181901458	837.518678485807	528.03957862627	273.068223323376	898.467440275079	598.191297125938	838.977001183712	123.800235085651	405.235054751104	409.438275336537	628.949703852088	1171.61830093254	NaN	130.241631304028	457.093446982961	1011.85164258044	32.7399468599078	82.4326968070174	839.832049899951	179.417051845283	944.927326605692	42.7097258022599	341.174146574096	689.721183533489	1216.6603495716
110.145084242143	-4.59792009209258	768.758563928011	-10.572974127166	394.698411093749	320.051237768919	564.961117726649	602.542339113021	355.686134851683	1322.5086631504	515.641217441169	39.1827360793523	415.583428257537	-31.8132725870317	466.352805222669	256.167582861159	352.146922669884	1121.90153917945	532.228785475394	150.060968639845	662.954443157999	NaN	319.756448082275	201.665377401914	1539.25871779969	991.694055836174	859.021209338188	476.651832061707	82.6643258797062	778.321807731756	534.689040777684	560.7773358907	165.110110079636	455.957887970792	1047.12064463297	-97.1402403473328	1399.30875083506	NaN	1581.69835287204	-3.93152319790867	715.874989346374	68.1794857213877	-12.9653275710933	1380.09396025699	-17.7963984861446	957.83534854627	169.512179318865	626.255754015666	215.933760297726	496.069662746959
10.4966484257454	85.8589581719443	NaN	147.989948805877	546.608483359623	-2.28357624558044	1361.01186981949	706.991076916379	195.436244798666	1011.23522548332	0.826475195526844	108.26139334054	211.456541550541	275.703438119133	1223.64446639811	325.413287022561	255.284000156984	616.467180948584	185.169001848853	392.438902693076	1100.99240675826	74.0581822053027	13.1513377866639	550.823250592261	1524.7500060108	394.25299782934	353.670412465388	742.558792733755	349.472079379198	756.905180478176	1956.29636034251	1172.84013462491	191.436994353109	687.206787628122	817.757072054	-140.526536642003	1440.33880533082	NaN	501.527373127258	307.513840976143	419.598636562287	279.041577001464	546.004078391207	2130.45733518184	257.772975160905	287.459733504044	1023.67217875229	743.307524934094	3.34358767599778	1045.80518156353
88.3329809718702	246.699739913921	NaN	-81.7624399171528	295.911178118725	180.700356517714	1225.23386584205	657.390501331606	902.582386171166	913.151877945799	425.060260869343	147.393251801672	811.681367042122	72.5732966540797	206.162064994062	389.374728297394	331.193833320523	563.822269313099	818.761223526265	395.81294700221	853.213013732977	177.200187184262	-43.063558092632	257.53600561839	1721.18457416122	1119.72229050122	NaN	1094.01954354274	419.087744125106	657.812645914852	390.79395514731	314.053062821084	104.99403550172	723.534853702481	1341.13195302006	150.528994797575	99.0689323917793	NaN	333.225819901614	414.602468718315	542.779750302437	199.033565716489	874.5536447685	776.603278095818	257.226486877771	1119.33119420941	-45.7417660447344	856.319817744458	1396.56493647888	829.488543887588
527.12980395517	137.449022765223	NaN	-30.7364611047643	134.482227827167	397.201418762794	552.533222258514	259.550844245267	798.368322127602	496.603199486071	71.1658595159037	142.57634461278	357.734941681624	142.117896834201	574.155215068825	993.463840657123	716.016571491651	574.240751257288	451.870545442497	444.284815376664	572.800437986395	91.8507189377427	127.558526434357	599.552351939963	1173.90525688183	376.406787129216	1016.83297113074	1064.19455870261	621.566991397021	843.845731203858	383.729663264066	751.373605730946	856.887992155078	1023.08210986661	783.632290525825	15.2776302215422	647.045237243011	NaN	364.053783642147	842.697543984115	452.462186127958	25.999600474355	437.921476236576	1312.37266670223	89.0804536931171	724.125875074407	402.99706456501	822.798584563743	457.552379202989	311.208868079774
-56.8007824603733	209.464045509309	NaN	14.9621745024347	45.4083484227993	79.7203606531419	747.454095874751	235.171430572663	683.062316418915	2025.69578961087	96.632148968295	1232.89086438643	290.742710731915	583.038221931733	1291.8769536516	713.043222728807	227.366538598201	991.474464469617	444.984888084038	491.739101582553	550.948598816955	-15.9376437449694	251.447563588193	403.547269712876	1614.70029017957	402.734068035277	589.798135668935	1579.47136324422	668.401856418611	467.802380676548	433.369893746724	1832.76261064744	35.0571787931631	586.279883912415	907.361778681941	343.140028945336	803.93408431818	NaN	1167.89824405415	731.554508969276	662.109671923555	83.2053350188084	452.956447227623	2070.22396772657	-44.652453400973	1153.05376807848	138.625889845702	437.525499613954	1194.64188152641	1545.71361843117
72.4363377112379	-1.14275350246435	NaN	-50.3273372077391	232.693550908985	154.44324994946	2071.21077662005	1091.76215215401	841.96904634079	1119.21539634539	199.214956591698	290.846525590565	575.353084465558	776.082263081202	552.027307793163	1158.94069540825	363.953494682503	430.155713934431	235.427500247274	256.544807931245	388.756488928505	121.978336056001	222.578616030302	407.508296269853	842.751745491829	677.166775636111	NaN	1629.95061483947	842.9921037794	308.697961009364	270.545553687079	343.993934724287	-35.4866798416737	651.887819236025	733.537492171231	633.915963624919	1947.36623182043	NaN	696.574310605007	451.230198546628	448.451645531583	396.843074455863	204.661291245305	1226.45625202112	66.8420346395711	668.699721145036	-97.5022035294955	585.9525307124	341.634245650456	668.187116931153
91.5168940110121	48.8617126720071	NaN	49.3489248803303	116.872081186228	594.078893278216	475.623786811006	486.696070150813	791.336664061788	1144.37939423264	731.033818324451	957.930533456851	26.4721763819853	1563.69072822698	297.012337232536	68.3992347016786	338.044606345549	1042.85702567373	914.163539188381	400.744243596236	201.534131093119	-98.8524984703979	-94.8320580837841	294.215810062651	1774.30963659147	530.374410448075	832.318110121719	646.62193364599	1709.02232386113	773.126363371191	479.389188029866	NaN	367.68378733417	369.205421963279	1223.09116606269	239.489439802365	458.868788593673	NaN	728.749521684154	155.815950597504	457.895570259561	159.521193976891	594.662481551631	1438.61152036693	84.031489293299	435.95333070023	-17.9300692863211	223.083988548699	442.751899758744	1002.81051343131
-70.7897773788568	6.41268001122932	NaN	53.0808280173715	367.468104404581	660.5765105109	922.398019179043	610.504217477674	1430.63687772718	1761.88771090128	584.101422319256	539.490218183284	122.091801313749	288.121528724997	412.129780975969	124.864209722196	224.881183730813	1082.5346416367	635.910230250595	392.833145973226	906.677921318299	-3.33322680402079	312.357606569409	443.146748898221	863.089052374687	511.875038186908	813.734763043802	757.531035471366	181.515744168291	-107.144510491987	1062.80527191832	-37.3904283801792	680.822095639292	620.036984368297	509.381683747952	12.8726189395611	1217.48972789313	NaN	782.562129231443	498.982302760674	1164.20772545717	1270.31804530519	720.412304921561	1382.40431672076	551.533153939832	426.701843883287	219.248664597731	461.179638019152	192.283917161778	151.587102997488
298.142345257205	160.070799704955	NaN	-73.8601802921458	28.1090837675436	510.586064021779	1084.1380795542	463.151607866232	1682.62384061601	2094.73267879198	204.237220838312	959.980252014563	260.496554019585	26.9407285567104	295.050867518443	98.4809167673225	16.8612105271887	502.043555631674	452.289426767217	492.593919277187	524.915146252059	-58.8269846150908	-25.0721884767083	617.798711241825	3165.90182147237	750.432208122565	421.419422903788	1481.27119785219	691.656825727557	115.276990914827	512.143562447316	160.455949429733	651.499966687384	446.984130231788	1052.43437056733	795.128801641532	876.718709631709	NaN	1948.38901648272	263.611114398491	901.497079037836	1179.1794175394	147.109728575496	2390.40213308439	52.3021656315741	1428.11837534118	15.5873117933105	493.062512148321	1180.8776972743	339.260981893996
123.729914893008	249.958380379773	NaN	752.150238114448	267.176365592796	350.716836446617	967.75862957917	214.77722608386	906.383230645919	688.30260120752	148.235501891864	1012.69386521234	-11.4781888757127	423.626669199851	110.796627928476	59.1373472639415	119.564602604041	1089.01991739214	461.766258715507	287.555313738074	975.755075536545	69.3178787911081	273.166005596978	195.535996021491	1910.81969604139	308.684997980799	1442.8387851847	242.568418309579	258.164177318812	186.294944915834	1039.40292201958	540.9438464477	-29.3968303828387	507.422668473724	659.547024329988	357.183634773313	736.304922412057	NaN	713.052540999588	502.36134458736	530.078406308797	1485.71735131183	478.687949011172	1638.56835228538	661.062100318641	638.740246371858	-21.0723512425079	291.293946555435	669.871829056078	694.340372821861
186.677961891814	-115.723773906116	NaN	-28.6845440395199	66.5327137815349	265.090720121889	394.898973947863	356.644058197039	690.564448963162	961.785999148217	159.681833471325	1869.24198724763	247.51022786165	1044.99519809696	906.514347820799	25.1379642863602	94.5193475911699	1345.80112251106	450.490581541612	325.382056659312	801.427579037732	46.3052033477465	235.460405551609	14.9190401178404	1181.34226916624	343.644254484941	714.346525724418	972.204844663616	543.240480803475	399.528071341577	1059.48857862888	1726.46263178329	80.0644020455976	222.963671264364	2202.04883205483	767.994446113826	NaN	NaN	709.611028379146	-32.0009160957839	931.838129790723	431.799231438363	893.427534353105	1944.94226462692	693.30886565832	89.0980643464505	65.0566398036012	454.63688650771	784.867685479516	497.067098766733
612.291212338354	-166.101815043605	NaN	20.4494103333592	281.26463469647	128.634835296405	300.235428487757	289.10541293426	834.628552653179	2088.94216451432	114.483117731942	282.798065101928	56.313902861534	54.4000425702603	161.655837736335	128.094680143499	395.697274919464	611.806083465671	463.258072806657	486.226060244487	769.871903888494	60.2748652841116	-122.349125706219	189.627764776094	860.339943168698	231.638370029401	NaN	875.757792804878	504.091024797417	61.257005428047	787.008946228189	529.543925247363	47.0973211790295	508.906138550953	1150.25140491745	429.43017426953	1465.35492982453	NaN	939.990663448187	402.932852057246	497.953027491534	296.548568471308	378.387539210013	1218.69239544236	357.461945175784	165.373354627413	175.640708985706	588.905922794609	571.48843791712	590.923959148687
38.7764276646993	-164.621288151524	NaN	37.1655665863169	173.640216244582	160.494978808256	687.776140014077	879.525497651994	609.691606488874	1388.06592562117	298.180270436932	1005.08507780044	-0.21093293731741	142.73901799225	228.290616076545	72.5090013176943	77.4124446986287	1024.56335414265	596.395419714459	1010.9977060194	736.111379734362	40.5951811223207	106.17350556598	217.449281224724	589.424560308823	-11.4854607358581	644.261449130323	528.40071429766	657.217071251678	797.852098309131	631.528310181513	918.489926068729	251.826340748135	420.422161164203	418.477070997386	357.049888906945	1424.51464297587	NaN	1178.2241948987	171.267202306687	882.352491400636	552.27125984567	877.44226464296	914.233204882522	955.739765390615	367.098921879759	-5.14539303664339	421.357096208579	608.546701043492	870.367932801157
96.3027844677363	-62.554117535219	NaN	-58.7474664637875	1082.5346416367	466.868361430417	545.443510620169	126.46620749566	1176.20408831501	1320.27220065001	93.7411384122467	1114.07495880722	127.56024024802	84.6962410439769	813.061308094698	634.605185467595	225.221588000266	461.708695853009	790.999482464603	1390.04958081659	1281.40290284322	134.304344694503	-38.147485896386	344.515295077528	1175.85617214251	88.8796577483521	NaN	1763.51489684914	897.795661102556	482.970608477906	1453.09041321267	193.551229622725	541.13388717857	567.110800582475	540.511640608168	614.778731525093	1681.14498914071	NaN	2266.43953247794	566.436568266364	796.449553003652	522.815829358441	795.298939742633	710.623012404856	376.469678927712	124.514259376248	164.904253263183	410.441230319621	499.96061914326	1809.72658100899
10.13820913907	-32.25360777442	NaN	207.21609748304	786.398215094381	1516.42084155944	800.916962425578	318.918496405811	559.51781977331	1795.61152329105	617.110738397828	1149.7545444118	-1.46143923409836	26.5848342844822	781.475235303887	188.070163761931	-42.2664833631764	671.344625333574	39.376933415483	1262.19965400408	883.316989434715	57.3429278551081	-43.1876551970397	-36.6194379955656	988.668322852297	-10.572974127166	170.622673191057	394.739910551407	206.458451350127	240.560598645804	1557.38671125027	637.966440397273	220.598388886688	209.520613381826	706.350583392883	786.715196848234	864.213976661219	NaN	1121.98995896408	100.004519609369	931.029650592111	1229.61145874136	1614.59702038834	1209.99779773032	342.271622164695	77.630119050135	-9.70819936211152	127.582492960309	1438.62448689838	818.964109142197
415.800720395315	4.72338194051965	NaN	290.223102125328	189.28966678603	330.950798683659	618.134152232839	508.86477067345	1016.28133826455	1118.55804187643	-49.3744571597248	654.895052881256	-43.8389942855181	90.0777014886937	405.880672461991	72.9528990999497	181.520296170004	767.017554686135	650.395875154309	1398.02403279591	1271.91030778371	690.829079066792	230.839819427726	179.952226423922	1320.87037282702	31.8305282213713	NaN	878.581815818395	249.13973139617	574.4874255251	803.170805732382	NaN	215.782042584169	1339.43926760878	1786.63695011899	857.633011765833	1301.70472851983	NaN	731.405434034303	-1.53478918457888	504.626308546255	966.693387865733	673.318937951184	757.950988482873	777.047290284244	81.3644062953246	76.6495564169434	483.800749449885	901.193067383693	953.52226536894
108.882426139046	-109.958913525521	NaN	847.509265661761	412.241504665937	511.311121053342	557.325374105488	414.393317469966	635.154926152231	NaN	389.29204883816	12.4029329743083	55.5518281101014	664.540112005387	632.418848419241	340.687776018685	85.8506247245496	1204.55281906557	1516.5898758262	233.040082148111	1017.83452145096	-20.3652390100374	621.728913542902	65.8506401155678	1589.07004103294	53.8362989086697	155.392759459095	762.460647839135	24.3211628850878	-19.9026849119341	975.527704726928	987.553399165319	394.014490147001	716.743843949072	414.888584501755	805.805511257214	758.871217700095	NaN	1074.30853256413	429.227997518244	267.714011530097	1240.9461335697	627.294231992818	1073.35530413517	1.71047967448794	21.1816545766893	34.5779352191266	251.991691871449	809.264905001969	847.114234302501
-26.9011454966171	66.6232646736601	NaN	476.074586707045	759.070212809744	348.521661970798	957.830684313371	96.3397297902234	702.332961425059	1504.5254176255	244.561744926588	421.829253810575	415.769183457823	76.9818078923107	1701.15892397586	64.2286690102339	-12.0703405341465	448.471246077214	666.384700757314	961.64114538732	573.231329118428	71.2850062128267	-112.245934592145	212.799851845172	1940.48167338212	271.847565412372	765.392581393529	925.682913892456	35.3285158474079	305.677885134785	1116.71135494251	472.409323701482	1.29375398354963	325.98960206992	667.354619383084	1051.46606460611	517.955879095521	NaN	1360.03990586327	340.512958518817	355.640632996618	1182.6585442628	858.636970447638	1203.41028416463	47.4496827773727	112.001296853165	43.4718035107997	26.2308336674069	532.68515941869	650.267359373749
29.6581283837838	3.94710535789848	NaN	596.32439715897	421.179697217584	438.065882564047	254.665166387209	352.80684290802	761.849954243635	381.668207083763	283.47334939285	-50.518885267174	82.9831274662194	102.527000712199	859.114780300216	785.036179947228	129.694245367874	917.634539881737	103.952158988069	416.760904235103	377.174064072621	70.6874967155635	96.191417063979	58.1231254088282	958.579600664307	242.302697738482	657.03562941576	1744.10643165223	40.0212013289918	751.889489360733	1891.73112388246	340.775720147529	-39.4472035839044	919.661667923893	795.225615608271	1184.15076785093	NaN	NaN	1341.746918417	576.162314136175	794.567438481714	1480.19199575336	1286.6854792354	1314.38263985265	201.960671327418	201.815366323204	312.868716001381	366.174867283152	781.612783885379	696.69839095501
25.7472058759277	-45.4927630499035	NaN	430.833108187575	90.4264347823044	496.267043193598	546.897621462814	689.094423756731	1440.06177990339	NaN	346.516624941863	192.546251080957	129.763980191945	-4.74855296577364	22.5991527871821	493.339774766542	174.148750352612	1019.07724371526	1737.17843383116	976.173480182452	358.276947788897	-73.0441714482946	-29.9318995063031	367.721599094822	580.506038102932	93.0567356310495	680.860919047326	1681.02116481854	-4.87311773786111	648.585711715335	930.510856055296	534.703684849119	124.844294971229	1061.87219245926	NaN	716.876749111734	541.218029087127	NaN	1635.5887032053	188.350920061764	358.838665128079	507.869018241157	865.440949730395	855.039163748134	229.895988667472	47.7716260714841	21.9269294333206	312.206160096648	537.094118741978	814.451615812642
-33.2359521897151	-68.352282785073	NaN	479.413455670262	815.637363957405	280.011097987364	948.093628109883	578.043826885627	767.044519995677	1307.1080863811	609.004897162888	-85.4103906478147	-48.2094269670082	12.0617487549943	456.223736031036	635.075592965906	33.236514598197	551.156188632517	492.002901734998	757.617515811772	280.55450164694	5.2098415101166	-116.534157409663	NaN	1686.15268371163	-25.0819944780076	98.5648532937177	676.728682744911	-49.8190550690078	880.536246502302	1129.1938654228	349.719247122161	64.5851756728631	670.642988398651	NaN	958.598492979671	524.624221377343	NaN	1018.87361959977	281.469884071773	876.333935720185	718.905680600093	1051.47084165213	730.81399023688	31.7332923986983	155.319205706198	111.718186180394	664.184312521144	319.478112473061	241.568096368271
4.68713853698238	-77.9113401471103	NaN	861.070460765213	122.706498310988	36.3563506414945	277.796569023654	423.487128599015	1195.67083091672	1900.14740242998	205.382442034629	-38.3627617888082	70.222606101864	-7.08577425405174	786.91297643668	17.4211236523658	72.324562250695	550.865131734477	712.77768736093	476.953578738613	682.159003231832	-39.4377436053927	-78.6383112448706	406.34879467583	979.186750938886	NaN	980.397350325278	936.176143065563	-58.9000765123078	470.655005985058	686.551729771352	354.742455781776	48.7957820992721	1015.4640709906	NaN	1077.41480206102	892.812069222784	NaN	346.980021995702	426.892600383884	919.115842438624	976.012338287151	626.555957197447	1303.66729750109	-15.4523772031091	155.792251309849	46.127845953631	611.362508682823	1000.19058106783	62.1012874548624
127.561626116903	-49.696128629356	NaN	367.669938169906	398.152168814337	120.495957880899	436.212261815412	NaN	811.054888207026	330.453543093193	-13.3718944016429	466.645294622156	381.880733854376	574.82075511388	285.548595704078	131.900066132281	-68.8118361953459	601.422391323292	348.249610221225	623.190194082063	431.189047052289	16.350884050855	-60.5569770368818	775.350385931756	486.10059678544	-65.2203587584904	150.016210989498	808.899024089363	122.264716414829	517.670080130332	906.68987857912	701.294688499187	-2.88361052547954	873.9744256318	NaN	670.883814590659	105.260788546978	NaN	297.534075052444	824.043172687976	827.5878959996	704.730864671609	372.038824606156	1088.60544541909	49.4355387319443	93.2436711994006	87.0142902430522	353.702450496046	1405.62230682446	187.166519563548
219.690351058828	-140.433008022076	NaN	610.246127141635	26.6960363799666	62.3369486794911	411.321849176448	824.013542124718	1103.77750227587	916.998663485947	33.1836544969014	15.727593887802	44.7620339590624	NaN	419.196452439429	197.627965161134	133.459150041976	1192.21877803909	971.196063567544	588.719833060918	NaN	97.0639366556468	-64.5338877753046	372.682975218572	1866.44842743747	-105.856618276162	736.98715893868	896.135471203449	-55.9417377140685	815.637363957405	974.102664144336	634.704550161157	393.488860604159	518.935008937994	NaN	691.218960079651	73.1429642395568	NaN	664.499524066112	1271.73495632875	675.581151927964	682.505784850603	722.764673985281	920.419077823687	-0.964597163775615	27.3088791224797	-53.277272486211	222.914710412548	126.536601654939	450.94213282046
-26.9979146544109	198.220386095129	NaN	818.2227822855	562.530705670281	106.34844164908	838.989969787912	1728.10675811118	892.911820805105	NaN	-9.14784743779808	59.6594450964883	-16.5964087085634	-20.9777507222119	749.362112647353	-20.275759646805	8.30776898151199	412.428253932608	540.264864264886	983.03384278966	927.10578808719	63.6954801104536	-60.7829398855665	231.813445438209	761.710057718144	29.7029232959201	647.966419180714	1052.55241002287	156.121261453217	759.475452019536	976.310202732263	233.729954515846	37.2291418841056	1082.00188802633	NaN	1219.28188046301	1231.20170270381	NaN	1101.71747816805	194.989306749448	818.143718522384	741.671555677631	337.700026798715	785.258460431691	149.764572933627	43.209440319142	-36.9308137869687	47.8403382389653	306.954944566378	238.240961836386
292.709309530458	-138.530863123992	NaN	212.647438231925	243.653261069689	440.987568971148	812.168762539666	713.678955759241	856.167222276131	724.632651785663	-100.972187537873	-11.5796850861423	-23.8676323276904	-42.3761729093973	557.076485817142	724.135403643341	236.658775866534	271.160404148671	180.48995228463	779.605711850572	301.215649241876	263.313139841932	45.7680410458609	578.313350987824	900.353637280125	-6.59774893060418	430.443236379517	1015.83731064014	51.8453608614137	-92.3722908973086	896.297365385773	166.783391252085	1.78510477344881	542.653045749606	NaN	673.470434657967	97.0496932252274	NaN	1175.97505333076	50.2642030919524	879.906037672873	1160.13465242983	264.16992576697	1401.12860774239	125.849094808002	63.5569407632668	19.9829149017341	411.10327259307	522.107114197646	25.3184756287985
-52.6061641961402	-18.9322827440887	NaN	530.879721054661	617.073591957236	43.1649371218577	1437.20233453568	1927.16863996809	943.849148172488	1625.28196566181	101.725493329864	12.8102748682589	25.2580708118458	-62.7065957449102	825.462537319037	299.508874843613	3.86622326584224	637.244476556098	1208.2793509555	1671.30805905714	349.95013495737	-3.16483139287074	-12.3457190330203	357.192073735818	676.848788425179	117.272349761111	721.060931913676	355.565204996874	187.937094134582	130.252098095915	1768.530764954	-43.063558092632	334.580102129212	687.336331595627	NaN	369.786368666848	504.234850603346	NaN	1741.80241043724	908.450345266541	627.246268362722	1292.74180085229	170.733504637824	890.831714706505	92.36940838839	17.4439882534292	354.549468697358	51.7879971930712	61.8456183486427	465.586898953366
31.8940337256457	90.7789982450742	NaN	66.3967306239815	310.827766022113	5.52421456497636	587.346600814102	358.432920344919	922.659189828647	1300.46894408039	40.6584433431581	88.3791312994452	221.628799057499	-95.0967077095159	239.574209902932	-24.349526183441	-46.2484845103897	377.668526459057	770.089514559862	1181.65479818137	433.734068542848	9.7795723900334	342.254770821533	583.2508591931	1054.22606143445	179.54830017347	117.672148177869	562.758875080585	127.020399856229	-78.599013240372	1162.25766662647	44.6513816059575	277.465788832901	1047.12436179124	NaN	639.413360146291	61.0146338747206	NaN	1093.07517492785	1045.03538126004	617.941723957074	471.072010190714	659.91790380959	583.812717815928	200.960964509706	139.794391957172	66.6901245364312	329.090505771102	107.311734096982	486.502011271118
46.7764730142197	-62.6104052990422	NaN	281.101785665988	375.308139876559	245.848948489906	1306.05970524514	678.898357030735	780.15981148882	819.225356420605	48.8617126720071	84.5447694702665	215.595391342197	129.749122997276	-32.0891098417005	141.722843523683	6.95194077459436	752.934216822392	426.373566340892	804.192974778834	501.205838882362	-12.3921715945079	-23.5873632544937	342.067073230015	691.451010772263	-44.2259219479166	138.00480171682	522.444686272519	39.5172924422928	-29.581094932162	603.761574215456	NaN	859.541344590357	867.024191496703	NaN	665.215399181266	45.1480410836532	NaN	1409.11969088796	1081.24511140726	628.632167172337	389.055319302852	584.34991865992	586.642864604917	26.3671636201503	48.1939925679924	76.7204823927464	-103.321331029124	310.109030819237	807.766167630308
66.1061697192652	22.6540092481806	NaN	611.971575765104	524.301410216822	-16.4380935307578	425.1617490599	708.468171320242	1057.22793856834	780.332450806604	-22.2224432450083	249.592157658979	30.0594082595081	NaN	616.089815748687	35.4334248279067	150.720022501212	84.6458699900856	783.021916286476	943.599907783583	562.189341523094	119.631901812218	-39.7443176220548	453.915927003302	789.80831234111	45.139256433596	342.067073230015	479.917922241598	-14.1267905401155	270.196764625516	1100.29997715707	-55.9275432606893	419.543470814115	982.46441177945	NaN	1352.25388671914	272.818942804364	NaN	790.056980717693	883.185565870861	827.894202359378	981.898992790413	427.166962697853	1010.41183413394	5.52307760364587	43.0619263924826	2.28364136557989	401.840195008068	271.820558656381	304.90613494516
-15.3684133459535	46.6006163920221	NaN	474.946644170059	1066.65844960944	74.6194014414446	588.68722276334	326.281832365765	1186.46425087561	848.868192806731	32.2374330703108	103.028049009482	25.0117315586312	NaN	280.829503140473	152.648846579794	-20.1412166100993	185.169001848853	681.112405459069	1078.80892499178	506.033688331626	-35.2586540128855	-10.4655336215502	NaN	891.771446607363	16.3360411137914	-70.0128937078295	386.432352117634	-119.864465908664	40.5154172469275	563.674754278562	34.1219929699167	662.727565811752	1437.44340472414	NaN	1031.95728334734	520.431761774127	NaN	1547.49616854395	766.273765040219	793.910530521376	780.705987509935	576.269862964112	1227.26970119094	658.053500659572	115.655107765946	31.5489819105051	-84.7580569694283	161.067891406623	168.495568275989
74.9016357182613	-52.3413919343062	NaN	917.994584613957	742.614190581715	8.51113673212834	602.35380905797	1273.65030165993	496.537467476862	541.649405745023	122.048258807764	-32.8013457995209	73.2059998746699	NaN	16.3727271872224	179.40646049137	0.807020950979506	205.324873940414	748.399097770163	511.2321474828	NaN	85.5605665711252	129.782045754607	135.826540515626	876.578089671442	135.157238251285	-131.256181797605	287.417431267052	134.457198224456	-76.9203630169089	662.862476511085	-43.0239262357039	174.004353434948	1401.58722828311	NaN	896.073097183033	186.607218038369	NaN	609.004897162888	685.654298015092	737.220288322434	950.120248045346	413.690282425062	885.385299922943	633.26433153871	-7.21638091088205	28.7312615137658	231.026075747844	413.562437385505	80.1130324415884
6.6459458982736	-107.79741438788	NaN	170.829540434115	-36.1938781986159	83.2993853209043	654.643111196132	336.469344176718	227.393101890069	1588.55656207063	60.8099760754333	-86.9273145938567	213.588920808351	NaN	108.926328452038	255.344046535125	42.287398406081	298.420577196478	837.913484320622	921.57446679985	-17.7588815564181	-42.2763385346349	123.678536985251	333.761563478676	797.45678765323	-19.6452947831901	120.398375576962	619.89340783456	-5.33601661089361	-35.3635479097805	319.873145605208	-1.00125999043068	493.875558709867	93.5711056689505	NaN	118.312625772208	236.425625533308	NaN	462.964108988138	1775.10724314641	756.434372870227	1164.77287330689	534.670622212818	766.847432533251	501.06221313931	88.7727542566113	-51.2023013679219	160.793063364303	67.409161956668	234.758035892637
-50.5922069681644	-87.2429008929612	NaN	208.670718634035	357.051958226144	103.502613443943	796.055543151605	1163.32571052853	1056.14035074067	572.120451362194	346.15381813565	79.5029028259105	93.1327723536973	NaN	16.2402688930895	135.755270495291	191.814331867757	451.518545823261	886.540044869796	584.362371830411	-73.2643550130813	NaN	-24.5988894975079	153.490194815747	1340.28642084783	86.2511537213137	102.200136494866	355.96687568757	-24.0278141833512	-86.9096934300088	376.020771515958	457.08994664087	1225.52195969672	461.701917247968	NaN	513.903511329185	29.0288695684779	NaN	1280.78931625703	2076.60984854799	843.753123675477	258.72936352267	625.397211245844	925.811079204556	1381.45249881959	1.3453209282217	147.3893429209	97.8805885880494	106.710431944965	528.868982473422
89.8007441880971	-153.982584848253	NaN	379.263455950735	216.586541226387	96.3765870676924	338.528932698022	1363.70221979588	599.394165817214	1173.82057406335	131.428470734397	169.633029670416	-85.2592705283034	NaN	472.144518455593	173.485438365565	4.36592498812263	97.0496932252274	1335.45321415158	642.589061668314	116.030800451026	NaN	-106.374886030803	191.593928814323	583.067881354224	308.651918640158	-24.1468911031873	352.30204618489	139.259176907905	793.552875552641	146.823614450917	NaN	514.018785535408	1317.15777582816	NaN	755.333630697105	-2.24972547375046	NaN	462.267899016522	1629.68821840585	1218.9553660625	855.120684722713	978.223732792156	2149.73277969521	453.37245806817	120.813107089716	24.5489550827092	40.1866305578505	-49.5810687553853	534.88384812841
284.819674857618	77.1590021304786	NaN	530.306832930119	12.9456942084585	68.4411426493119	301.58944409281	537.827713507182	430.390162500389	684.905021220777	319.88942194492	57.5763845891281	48.6105836459393	NaN	-122.247853863665	430.087186536541	-49.2282825464339	652.506929453252	1869.21812300443	442.669717336186	-46.0364247952241	NaN	-10.3265361093832	16.5434896741889	1161.37543009934	489.960963092218	6.1220616287306	1364.38537106216	14.134816582089	1232.60302206389	590.520405213687	-20.4125511246177	611.195773946532	685.469201238648	NaN	1242.20776551004	22.3350446676668	NaN	450.938586469371	1474.22400592216	852.235427471413	1418.53397881196	1286.32270945402	1666.50149690728	825.631791213722	64.4848608472755	-13.677183546726	73.3534223972086	10.7471136544167	809.078210250682
73.0750484500355	122.522604717845	NaN	575.019176043381	-8.31865712589376	-4.44060225739433	1574.93498778896	807.872353796924	1195.92408058507	738.063682670467	693.278337467702	156.553908283386	262.756689484869	NaN	234.135965192285	-56.3643887733293	13.958092110008	762.452714462363	1149.32291541172	804.684299506559	20.3718927045682	NaN	-45.4597939454411	203.829966322335	1020.49300277214	450.429602866724	-18.8057352674136	325.39320413954	-13.1027417383702	609.876189713973	1277.43988693689	90.8190505242674	595.591265164201	890.676257471262	NaN	1513.79326983138	-131.820547580573	NaN	897.759979123482	790.279560682819	1312.93437515164	1527.79833369632	279.164265279518	2060.06356872482	199.951910540633	43.7453079048606	91.8727241608463	46.2622674564474	-37.3084333066814	407.409429780276
115.880964528909	-75.4300993762679	NaN	707.682240033917	78.0694609944132	4.79756947083213	150.141049187071	1618.16267105615	1192.65932787701	632.17139164683	378.774560438167	-20.2364717825647	-12.7201139701432	NaN	2.78192500180155	250.796543037116	26.3403256167502	868.163067371608	729.550151983325	728.955401067389	-66.0446117627729	NaN	-40.5543505086052	81.663755579145	1124.22125692607	979.616808877648	-9.49836639346556	778.51805874847	345.586633232371	125.385721894273	183.737435656067	29.8914480172112	912.282395255918	786.221633409513	NaN	356.644058197039	18.9174264182439	NaN	129.209817865437	1515.20311881357	733.27549860153	1536.30616696558	879.020148322523	892.614458646306	427.490067457359	-2.65406280313777	47.1989107892683	176.830281006068	-22.2086657905328	813.903511980013
-13.8334834316817	69.7727442348773	NaN	124.812325939745	73.1429642395568	41.4654450330467	1226.87300779872	769.867898160951	1650.61538663243	1049.43435233757	320.791510262037	146.729895814032	-43.4412695644523	NaN	74.7594197172186	1061.43045008012	73.3983677623279	883.34813121089	722.690859488409	762.745325634031	-28.186643314924	NaN	-91.3451983497084	55.629755345525	1037.95729746466	719.011317760931	-88.6592925417191	1037.37467960106	-52.7375468230775	179.159738065867	612.38444409534	278.543431043535	252.664086476247	691.23588248763	NaN	345.319303987085	-16.8342556414978	NaN	271.665057490019	2135.54222883995	626.079839238796	533.518611313464	880.890405206725	2092.1213243178	492.081592062581	76.9216505859868	81.9823012441875	282.120718449292	-0.769665653446517	1558.17825577217
-35.6429555761548	-7.18107247453329	NaN	425.66946692126	-10.193267748459	80.3719473724607	107.095408625462	398.959712147335	526.343353428703	709.653052733993	-41.9603089198822	188.941059037596	10.5190812541711	NaN	-35.8914789136171	125.914947762469	-0.873849632234476	25.3793454408523	473.402654335245	1058.14971815219	-42.0467593454805	NaN	143.170888503025	112.613927557511	1040.28679030734	518.094813915502	-60.5695752528567	415.583428257537	34.1528221915898	161.25479680703	695.051703732495	760.42057226686	79.7948760621559	871.215279014013	NaN	484.702060068883	86.908121041986	NaN	295.966797230093	1599.28838403455	696.660166204357	504.712647889902	982.580328882824	1108.04917798801	43.4593821008177	737.955868649551	100.678027257927	264.629976877774	-16.2159242638849	901.509421964005
62.9109715121217	0.0399833948787394	NaN	557.380862185752	22.9576390716908	92.9715758399269	365.131226880232	1507.02339062336	527.147338462045	934.622847718875	564.931361019517	-55.048272372007	-92.7261541225269	NaN	308.182825096195	401.910780222202	613.386757063983	874.407169221188	860.27384328298	976.40081092814	-66.9436272496715	NaN	-1.26350954749933	-17.5844046437809	1136.05030909966	633.483716374379	-41.30460433573	1019.93160304943	19.6800719647797	597.967643799443	369.709411690302	1126.34111201602	319.835755070817	346.246853415595	NaN	685.449233885219	111.61985016267	NaN	602.243513919866	565.327852790773	480.21707230677	1214.61303078828	947.711770602105	2085.36531973429	170.910641735499	72.2097576566428	159.187048039407	160.205791988413	26.3489479531805	1364.8282710794
48.9294051583085	239.994805085316	NaN	305.980123307254	107.388992505067	82.5132600225741	103.837492987349	1130.55564314196	681.60172827461	307.701765419362	127.563377288727	-54.6085182948369	-97.8821947271857	NaN	108.276245982297	185.208474284324	94.4619838911462	752.856454875264	605.199937183714	693.060444885913	-3.65651584058948	NaN	-113.507258205474	-4.92221093714688	1236.61023107237	573.168722431904	-45.2842958666233	616.529145614672	28.7011204369899	300.597172490748	1200.80776089395	338.766978742203	487.605409809306	811.236964698384	NaN	1085.44912562545	-73.744832234335	NaN	133.622516952959	612.299210390406	674.808358204215	1373.5380562457	131.326937436245	1622.18474134217	67.7583481667994	120.677668854469	10.0760771802898	432.148113090356	150.237266450683	687.999756704717
56.1362881302268	290.124739802867	NaN	151.254705454289	97.0137888659993	-110.453492084759	356.780983099552	1598.76803532367	873.277943796051	556.13831943545	539.930313944047	103.952158988069	63.3519360715734	NaN	101.097463033039	183.595063469048	-10.3297830642307	107.853415730146	1052.77886821908	807.665328225538	8.95318701835323	NaN	-90.7602049802984	122.016706124027	787.691686304913	411.148667660822	-17.1175208428342	494.095377254649	22.762644790043	756.422573653642	437.164381416485	-42.4956237124969	74.7594197172186	710.704577088703	NaN	891.811360227867	-105.234999301855	NaN	316.118788089433	1183.91609177861	446.46474843824	1097.56747899677	1016.77492552502	1309.88025376517	299.026772640426	130.078860403376	77.2120367598134	158.997174584348	41.9060589543744	619.835649455625
156.042571631757	NaN	NaN	148.512421891628	16.7682125909651	2.15734098534796	-40.8220096008554	726.75045695938	415.02937876005	395.028065726689	67.5872230840962	-40.5428485209592	15.8220914465189	NaN	106.046749508205	638.219508264245	57.486712497045	89.7670994392919	1126.35487164159	301.261689458122	71.2580149855756	NaN	-84.7469823940427	929.541977177479	1063.67589473086	94.7547603287399	-87.6474639016211	680.419586573825	37.1455540322879	600.439825856608	849.075044415796	61.4802247347632	25.7472058759277	774.629684504431	NaN	590.653760970363	111.041014985944	NaN	167.281894033055	1326.10521415947	812.597868615915	651.626941020579	1033.4608800327	1408.30920635244	510.218922108691	47.7888373058693	61.4741450284482	-62.4186335015936	44.4132996374266	2105.99891943518
149.914189900601	197.964325037165	NaN	232.930382307444	-41.7291900419329	-54.6032225104433	146.455268816066	1611.6859304145	821.382187324832	671.755939717737	NaN	76.4399147571367	-47.4192319448783	NaN	407.977773864181	471.870789750632	496.053667392546	424.600881995062	917.82452862107	213.913403953304	27.5901224684396	NaN	142.660231301607	NaN	396.293461196242	154.365642057361	12.6780631295725	1300.56127963896	-15.8984376108058	51.7869629363522	1043.82880145487	199.743223832947	308.182825096195	358.519012577078	NaN	546.564908829038	7.99317388098178	NaN	3.9140632098545	947.609399530517	1012.97126258602	862.177868716386	1358.81346573925	2167.05426359569	28.3392962925641	120.938998858789	74.8193850106036	-3.6590670906792	-67.2557603032944	1046.96393099878
35.3212402918271	-95.5848683442835	NaN	191.593928814323	29.7506692053845	189.236928493362	331.791715273205	603.818791464241	1074.20685320067	573.134309830412	252.110449970921	-5.54287948621408	33.587029795113	NaN	88.3466028368188	492.440104996768	0.846090745130619	303.587927530863	1106.36376906374	758.25693315168	-49.2901797497806	NaN	312.167147770395	NaN	622.000720547907	268.786864143552	-46.8124106015089	1082.14686551652	-113.992978532364	244.283059284867	623.045493860663	104.405483418522	221.78345945961	430.872710563762	NaN	576.957697767564	-70.919597012077	NaN	-51.9456336501658	1278.631197519	1631.50385113005	1129.91737925843	337.549091604004	1301.18778420218	43.7176113677141	97.8893184499121	161.50524453855	-0.0984553164873973	65.3018951094289	1464.13051097243
-62.6293964935387	176.624334119947	NaN	64.0440106894672	53.2024580315267	50.9716333529741	98.9028845823675	701.646144231392	795.233437219511	1452.21991972547	108.092100326699	-25.9852617152974	-47.6322081170716	NaN	243.62177967865	952.473098361542	189.590812482989	725.644417391737	988.024782382804	745.96980564829	-16.7696943088869	NaN	369.932955259042	NaN	2012.15122317489	810.565561258123	184.798338266829	1001.25103939163	-79.3008035153174	587.639378040037	1373.58723091307	242.860405743906	129.766973040558	945.441483821947	NaN	719.254960445811	-73.797008285498	NaN	-52.6061641961402	495.991293944085	706.05854445747	726.583777934302	208.391372140434	3134.38522721316	135.153873476038	18.8073281082077	-47.3361311755986	127.864939153926	-7.31441424127002	786.653083699036
161.710112395886	-98.1155761083473	NaN	343.101313069437	51.517129434175	173.873911513664	179.486706805464	1322.71404058125	365.080499112793	NaN	-16.0602223547586	33.9464523729963	-60.6207365470317	NaN	344.890284493208	724.30083174752	780.379318697458	645.294908191493	1362.33024675626	339.147714171589	14.6833245632381	NaN	275.427406568847	NaN	1372.25037246383	498.039059381808	224.309921784448	1298.82887826856	90.5555297130751	1278.71765930242	1844.19188828626	-75.5738798696851	48.6732807642018	1235.66716420024	NaN	1062.54688048003	-60.1178909375524	NaN	-56.0324748822029	951.327980910474	952.407634241292	667.130993730518	678.361654020717	1498.45265728015	176.321787493703	84.2162789840727	-23.2324136840082	19.7993463826379	61.8800923112253	800.40103521461
17.7904968466734	219.59133900827	NaN	59.543879199812	84.8629230996595	119.286780756821	104.282060597631	1123.10490850477	797.179127400809	617.076352069991	62.3929917052996	45.4615744463084	-19.824600782192	NaN	232.69540197163	761.59886666781	180.948048663791	687.905365446564	1241.76677466217	614.94329624473	74.9647902598834	NaN	299.615978489545	NaN	534.32294656336	76.5613422712481	16.851119672239	1952.56675298585	102.873995933081	331.372008958108	2041.19178158845	-92.8181749888937	3.9140632098545	769.552110255191	NaN	386.153145895331	-102.760144503719	NaN	-52.8229532129646	1984.18726654125	749.028437004148	229.330071868882	NaN	2431.30229955015	116.752318111975	65.5941883059716	-16.383881552518	73.4018192397084	26.2658664525935	1070.13189259678
94.5015012729558	132.087993184243	NaN	-58.3562546700304	-18.6813013510794	88.9220023365844	24.6560518592526	780.308418356368	1005.52817502478	1168.27018528111	-41.8728090037795	-35.6340462335917	-17.1106104313114	NaN	-37.9826216329982	545.174452587309	-4.905302506259	96.2286284227492	1188.18414525893	658.266386169239	45.5713473442999	NaN	576.178036720265	NaN	874.633220287762	28.7940458573144	19.5676004144728	796.324862164438	-29.7377450560297	1017.65326398263	1403.92233652313	169.564793709952	151.312409764048	855.183753282313	NaN	965.880324924367	-136.611103503916	NaN	220.024701612506	1578.01144165536	493.28534029805	564.956955898967	453.794107202172	1824.1860110109	53.9024641836999	NaN	41.2602805473564	23.7650278519071	134.767148138405	1273.14947077708
46.8165216814294	820.002500095402	NaN	229.990649720701	81.5240234569839	269.511380662531	61.9866552255046	662.816466487465	2405.01273804774	NaN	-10.1866943840874	-119.03378171827	13.6620459414992	NaN	338.082198657516	582.409648955393	316.281369267424	169.362128367838	1575.6103840957	707.161559621893	-52.5947860230157	NaN	394.092580370602	NaN	1372.877726618	230.228865191708	5.5767040762749	NaN	215.646096074847	431.181319649554	1915.4611591267	-122.945100929685	119.825027014558	695.190116776154	NaN	1522.11538532827	-32.25360777442	NaN	114.267077576949	871.764015007058	1117.41332263622	860.735228167323	227.216737329094	1047.04958052026	-43.3572925331947	19.308096600814	115.182823851209	136.02495565521	5.8305271755806	562.788919764674
195.460708412044	102.682723474226	NaN	-20.908391590522	229.009145899685	62.3479632776588	623.146733219848	1096.41189100309	1672.37517768272	1595.98373781476	-126.900169758292	45.8660331685004	125.321143604405	NaN	726.796383404095	2052.4379136546	270.003605294951	199.656352246429	800.782670306671	270.616043941956	556.875725436483	NaN	514.967490887385	NaN	679.17916227101	NaN	-55.2494618355967	1525.36385013575	-87.9672610817157	390.308039476123	362.787055489488	291.348397416528	193.369131294777	595.134576963965	NaN	1215.49208100434	-50.6096326301383	NaN	-33.7474888960443	1177.81823313209	1138.07997348422	564.169122733226	83.9255413972464	1623.74052435541	56.8632545017567	55.6571423975218	117.788211846305	152.461300926448	0.902201515024308	1260.11023213003
90.5112393802772	46.6386507802291	NaN	-133.527297215305	83.6641538521509	-45.5255336020198	995.080490907876	530.33230040164	1277.57081842548	1097.75266160746	-17.0543983902728	20.9621427918892	-2.20719089767927	NaN	449.270304841309	547.587020594945	29.2625760518493	398.493598442791	1050.58155081257	545.376364297372	-109.422458111674	NaN	82.0618450732462	NaN	1077.90310473317	8.27878990891611	127.007272478454	1285.31951893907	-69.2711896947723	NaN	1196.1465804402	299.752286478069	105.429468459117	581.979617001414	NaN	932.716424922088	51.7109113407607	NaN	1.65394185004388	715.346172069097	843.231226166877	682.365702488665	501.097816944339	2144.52367314446	-9.33986479284224	15.6259163002115	5.67094539458301	-39.0639283266847	-2.96963628450906	1057.68125350248
56.2193407088291	678.010851860457	NaN	85.4086764370092	-30.0109554192688	-7.44988126502511	718.191047553015	799.812372782976	554.636288077633	1575.30916247805	-37.814747935114	14.8188528798381	-12.9670693431936	NaN	142.548617540717	1121.2979454078	225.367407668202	200.845235614281	370.938296779361	548.393147183071	-29.0415937183081	NaN	857.221778690878	NaN	505.598626506485	423.469403929385	-32.0337129258282	672.746366061849	-93.6004250527405	222.919917231464	1065.5938256381	NaN	NaN	637.604179117187	NaN	939.256887627894	-131.707956481892	NaN	-9.52203164156324	1022.72455294458	1088.28710591318	1155.58205184478	560.994214194479	509.387155086262	27.5820073384455	91.3682358963486	197.726411256504	170.445727404952	99.3684113551866	647.124320748609
26.3825555679078	294.730588396133	NaN	0.468011005447849	92.4016973162509	113.721255125088	381.223869814088	695.487585463696	1941.4622367547	1351.9027775733	-37.3562015377115	-21.1936695847535	617.489173986037	NaN	306.382574952107	1207.66311870662	142.867952462355	98.8921161093833	378.381584848456	460.667422002741	40.3230743023548	NaN	84.256384285615	NaN	1423.20989906003	89.5872722650992	-135.430390792435	1198.8079589532	127.554826788542	418.746340343711	1345.41087820276	-83.6373930556744	83.2431994073656	1015.95895261788	NaN	NaN	-72.5507476868677	NaN	33.7116034004947	1589.51127261896	1221.55119063665	1702.42357539519	1365.3234133495	714.595342430515	94.6567417214772	333.702210970393	61.6968371538021	47.061200296106	16.9045725185515	1423.60420891142
131.504859322361	86.7460726558851	NaN	84.2473639120969	32.4649955002202	352.486142093394	505.836751273292	1401.40576594259	843.618798973148	2472.554301024	NaN	-103.72932661797	139.949853212436	NaN	179.241597345118	733.824692968359	88.7176552766041	334.437288546835	1947.78806475794	296.430303775337	537.899879727862	NaN	171.468143638486	NaN	441.231956836941	355.540913558434	0.178013293542623	1745.28810055712	0.955412407322854	315.216009590361	1030.04777918782	-18.868741459345	NaN	669.411525959229	NaN	1078.06615021235	-80.9914585039815	NaN	-26.9134908503428	1651.47177485334	860.090076641777	542.439229844427	648.13134565073	357.197649770852	-20.053864131907	-36.0651978213886	-74.4765195841635	49.5985464505406	44.9322116016182	214.95979345703
-9.7620263113019	814.627725065072	NaN	379.284270526698	227.663797652522	20.5770734111085	580.565194165801	972.077644365835	654.467512756471	1970.26200438234	8.34167437302399	-105.529603255212	127.004677388838	NaN	206.517583745105	715.908714937087	23.5549427516954	373.753798371601	885.426654662736	175.760836091659	70.260474201679	NaN	475.044853949677	NaN	1023.71124200903	-37.1893091536768	NaN	728.178128304054	123.242856228689	801.219188895116	1507.67837003008	85.9383758743205	NaN	1079.45617711292	NaN	399.534108852531	193.608835514329	NaN	-49.2472755704452	735.752313199018	985.362446653049	690.578258528853	151.72624403841	1214.98091917406	92.2849148902526	123.119222105855	115.67202106937	560.877931826394	-29.1350637830652	326.085264172541
49.286968059719	330.806164728949	NaN	245.438323206167	124.809377859125	18.8486224606129	1216.94379137832	1698.10520870871	2129.99814047246	1743.30776271183	-34.8570455748143	-50.8242741111918	170.395355028386	NaN	593.22707063578	824.358862649594	-37.3037540120523	314.802575118959	1645.33855191037	445.195591036405	244.468231645246	NaN	91.5029158924245	NaN	286.970188869681	NaN	NaN	858.970141334597	-22.924576525592	298.96016522861	1326.442567519	363.027053767309	NaN	746.54613316251	NaN	14.954055304235	-101.235537306311	NaN	-69.9390814381011	632.292091813825	692.872291660954	1179.64077264106	617.734126859225	119.681036905276	55.0109476383321	361.362409848415	304.936582360217	-81.1246784196046	-50.0620297913883	863.803336471004
38.5322781868505	261.062008592212	NaN	998.2480091507	-36.5400048731271	4.908029959675	679.107623739509	1488.5219090267	1170.76709567571	824.075565012064	-91.5586256011082	367.589073454758	-21.8556046914355	NaN	177.666063952937	859.723971029086	30.007690066282	136.404949246356	891.980314675706	396.022261660192	NaN	NaN	-48.9210508929877	NaN	477.87093347589	-5.39018016764765	NaN	1650.72956545595	-33.2666088729521	207.265299546463	674.788888824918	118.117447206302	NaN	86.5882812172696	NaN	193.289614382201	-74.1457886848823	NaN	-11.6067445086047	447.24771016008	1439.4731515103	873.667708128755	839.123870808755	232.436958297137	65.1194948621628	121.794091579023	-51.7320387753277	-17.6661975645908	-72.0756211554811	1092.65118922621
79.639818564385	107.108163881566	NaN	62.9890094144735	4.68713853698238	45.3737019800952	1724.89570653969	473.07017197834	2285.56064969481	NaN	53.5456934827705	29.9419647900123	19.2400888975619	NaN	149.288490432043	1739.84543632393	226.815652322298	931.067008545532	533.928483538061	494.975122032497	26.1251762246245	NaN	160.292570875818	NaN	859.347194674856	27.0980466080536	NaN	739.728996686184	-1.50167494778202	208.963262221586	985.146121494658	699.142943209405	NaN	314.711333027448	NaN	357.470579003662	66.402921685282	NaN	-50.1255386972787	1641.28746173377	787.42994493562	565.252220198555	894.073268151855	25.6644994443157	NaN	13.9560088955875	119.176768436174	378.769575959557	17.7600891171773	2541.68736460939
0.0569513485190825	822.018239601161	NaN	184.937925807118	95.5840957239003	112.560706284592	255.661071354973	587.395779300468	1747.34682199709	575.551077819805	282.993397749714	-65.0222685694026	36.6749295465964	NaN	382.835918406416	1709.16643266977	-114.965637089157	184.002349149451	726.219479752483	437.997687493313	293.201590059906	NaN	218.462225369617	NaN	675.87254299157	70.6719903660176	NaN	1908.37926696858	-11.8432725507428	239.281221039708	396.920576906085	44.668491822989	NaN	968.363659054802	NaN	60.6498730187786	-98.8691484748811	NaN	-17.9063060134404	878.042711538032	881.347522847321	1176.21967462284	1313.39323469152	4.23214968770129	NaN	182.548540816919	6.5849520973238	242.25512338636	146.065283100147	888.063499514318
-41.2339115204125	527.083056273909	NaN	910.098984193877	71.8433354492801	36.3783512438912	1288.25855403195	393.621399407168	2341.59299036555	871.089908510648	448.716382847916	-19.0455092215077	164.852433162608	NaN	160.469215615659	1022.75486926078	28.1861352658863	994.046671349018	286.479944042729	132.009299510579	130.913377633463	NaN	145.645692485636	NaN	669.715813287643	-64.764773832792	NaN	715.08818694455	-12.4658031130088	481.094915528092	751.260249587959	24.0210782606267	NaN	280.372502587725	NaN	NaN	-67.2752175855288	NaN	24.9483459099781	2979.92872993443	697.435435505227	262.34381416047	2628.9947236764	52.6721217382674	NaN	NaN	75.4828275810826	109.884322178376	125.185891231442	1235.82347281423
293.650576525834	238.615557726409	NaN	328.894329406259	54.6980268440048	165.952234400259	756.826817131062	613.849862832688	1376.71091075912	1199.75681316888	185.431862530915	59.2159934361706	130.395202351279	NaN	212.386922913109	814.793140465132	66.0325311997795	912.023944794811	570.201030967517	518.439509997331	-77.3591492366574	NaN	3.77878047039044	NaN	607.881536028929	NaN	NaN	1364.04108923753	-66.1014993113236	447.695874632903	383.429054596437	22.287376908341	NaN	786.729859530695	NaN	NaN	-59.0378975410473	NaN	-10.2702316524982	900.425945385942	1297.18612168454	639.632575140945	2070.40459605221	51.9924996514505	NaN	NaN	74.8181897637028	-11.9035372776981	91.4794286443979	691.7461584067
44.4769160749617	895.677719482662	NaN	560.602623286389	-99.4461546654441	36.26814233755	536.034567859771	1051.73278404401	528.861683089536	1786.58322070397	412.008879696702	-84.8319516491305	-4.78128747599884	NaN	539.08941497083	1105.06671820958	22.570638667414	540.540741208143	1057.38635625753	84.169160277054	542.133577878791	NaN	237.295537190824	NaN	914.572148437426	-22.9431253448093	NaN	1776.27209379834	286.146108886353	812.321845911882	773.955114542142	408.474503000732	NaN	2774.9951374567	NaN	NaN	-61.9377882515053	NaN	258.783998999672	2470.84229650632	951.407179952476	510.422545589423	1736.75886828361	171.572494963106	NaN	NaN	40.4051968169619	126.845576019715	-21.2695260152833	1954.22352084768
166.029929929096	934.355949646803	NaN	362.64218101289	75.6119010630972	30.0856908966385	572.887646948514	641.495920154554	1347.54604391728	852.668399895273	596.114863850366	12.400340128119	220.950838386079	NaN	335.408259428748	699.836341414485	30.7581598797212	435.95829404603	693.819067242237	930.86050468372	-73.1358652076381	NaN	536.750191256417	NaN	980.903004129748	432.631594587342	NaN	1266.05031730619	30.0718647373721	805.561733810094	451.833740400644	190.584964439144	NaN	955.199234495933	NaN	NaN	-0.148111442925825	NaN	145.444453285465	1431.78898380559	1226.89206407609	977.729861646613	1849.79116435092	144.702943454715	NaN	NaN	137.750301497038	61.8216093399483	-30.5182258270714	1240.03279400376
44.3748561359973	953.684565521665	NaN	415.863518501197	114.843570148144	76.2876243439389	1180.58202825329	1762.20839076088	1618.62747637858	1407.17923196355	699.399508274824	-50.5746756624516	106.050180449332	NaN	876.143336535104	788.750237472439	33.4520414746208	460.009972767958	799.804683777809	559.814019673133	-50.3226442938274	NaN	274.806893400337	NaN	1233.64027073211	349.162155146653	NaN	1696.41473127045	103.171123925403	695.017568318074	237.846363205186	53.904136204757	NaN	643.379060882057	NaN	NaN	20.4218573227108	NaN	517.787642590994	NaN	876.958098856807	781.403053845974	1084.40154353367	133.126913481953	NaN	NaN	12.8815528552501	163.171035339129	169.704363409805	2302.53171600937
158.149568340246	358.776121436512	NaN	754.268857159416	14.6833245632381	76.8143577726461	751.762321762251	288.932434439988	1984.57524633617	918.121074314236	400.706175460954	NaN	85.0711396940349	NaN	561.658578728178	2304.61504191082	70.2910318905287	249.738096136904	833.568545296926	446.932379892207	32.9701826686661	NaN	140.602561242158	NaN	845.441791276316	NaN	NaN	1430.10183728067	38.632605663019	578.817098901553	40.9206899868779	-21.5214169714864	NaN	557.57203906621	NaN	NaN	NaN	NaN	140.432014801697	NaN	1262.7585866267	697.927145145168	1382.60057592096	168.624675936436	NaN	NaN	90.6888617693274	18.5939742302492	50.4038258570325	1736.05715146521
150.802210097936	918.154073787707	NaN	808.912418376923	155.799702693024	58.3684400556965	504.1657172652	558.325430603961	1764.07098458129	1197.96615929112	116.297682478012	NaN	42.520302411162	NaN	432.623703647949	1133.09636280376	43.2575508836421	472.637518011435	563.081170387297	401.952905255823	175.733124111136	NaN	85.612078547046	NaN	822.734795012047	744.353210803332	NaN	1652.90657405749	-25.9821778906091	840.498980023375	189.428348466227	-50.1065236267382	NaN	652.658640526674	NaN	NaN	-12.1137623980816	NaN	4.4235025987173	NaN	813.096818752408	856.598836905442	775.007036019674	152.666610277896	NaN	NaN	-28.882996018509	78.1042564004397	-25.1554640064533	1717.72780870114
60.6642081525868	536.255790992674	NaN	440.460047196562	26.735421312767	246.499697901334	338.431614382871	415.669870238363	1192.07083245877	475.70605198768	373.976546006264	NaN	3.3209680013342	NaN	730.212560252337	1056.14035074067	-8.06720968790013	649.101992473754	1207.96530327115	722.991675864313	87.7764364461824	NaN	824.839977951189	NaN	1534.83815915394	37.0981673778218	NaN	1130.29908763081	-43.9872282939395	1855.67784120165	88.2428702379239	-74.2539796973233	NaN	145.992343377539	NaN	NaN	NaN	NaN	-11.3336755567028	NaN	975.680383352891	1034.6537290154	1088.28710591318	18.302187189127	NaN	NaN	51.1679595731572	172.093109302993	151.833421028341	894.921007048911
127.002697399862	1143.34031993365	NaN	-30.3764036666026	205.72405107018	-45.6367870116021	665.741165951539	635.730386108038	1899.60660250392	341.460008008319	814.776087254927	NaN	134.382606945136	NaN	1513.49017972214	1519.59999354723	115.976772944667	123.669828731119	485.46963574186	191.778720281466	86.0700238559193	NaN	272.900954052796	NaN	1288.86007237958	75.3619554704965	NaN	1602.64136753982	12.9456942084585	1023.95751033204	110.791121004641	427.403100185874	NaN	692.342462645625	NaN	NaN	-24.5903442398857	NaN	322.593283314354	NaN	751.252608506417	522.821614703636	1269.57123718023	84.5054293384925	NaN	NaN	59.2247915414554	360.874679600867	16.2714860755808	1036.66470385032
149.142758686117	598.57376099887	NaN	348.933120552549	-26.6340810899245	53.2110721267904	220.235171590135	1249.71964035347	1513.08460743581	427.314849189204	658.816544444015	NaN	81.5584174085349	NaN	837.494208339013	2338.96769716349	29.3060450269297	1088.40228349142	512.323097319391	301.326517738335	312.17096086227	NaN	1100.63893191334	NaN	844.922970211458	383.729663264066	NaN	2236.40775410755	112.339377403302	1331.78157946008	148.425874683896	-25.2426551210334	NaN	190.529164274354	NaN	NaN	-71.1412387629118	NaN	-24.400546549431	NaN	975.310268503166	586.528657624203	1193.73620120911	105.787332512397	NaN	NaN	30.1386311618288	263.469745085955	198.824799939217	2591.41201814549
151.996535467952	435.661085633805	NaN	820.67127883566	51.5282289790601	1.14195581405604	1124.00140143425	420.164767078478	2028.62472687247	782.531301967578	286.871726875138	NaN	77.5513134788507	NaN	1768.80468855836	1217.16825588909	64.0440106894672	669.547437937034	240.969271457996	448.464544230512	27.6288317495946	NaN	1085.89463298686	NaN	1408.31333525927	-112.632479835603	NaN	2439.14842161471	268.408753862363	658.292941193575	319.398112060101	195.896012698089	NaN	389.914800211861	NaN	NaN	-62.8610575011376	NaN	16.4675808561681	NaN	1494.0625810211	878.070999110017	882.812978137706	-9.05471891824124	NaN	NaN	-27.4037070600131	9.76856590751938	11.6833695437419	3477.63862088571
-9.98243579072817	1137.79334981902	NaN	350.326235701767	369.69111009851	58.7181686141101	663.961899543335	1394.943733055	1413.06770195692	1127.9563047138	441.283738219531	NaN	200.939925409384	NaN	589.07889988069	1114.34363206067	5.97622768954584	820.921298648429	229.125226261032	143.229003937995	250.599917015097	NaN	NaN	NaN	1526.57156421111	-23.2058962248411	NaN	NaN	213.533360719957	1263.39001925434	228.477086306995	158.389617127303	NaN	31.9006877171715	NaN	NaN	118.039228166663	NaN	57.3856853605426	NaN	573.14393841264	925.981374110075	1066.41098609155	155.010800691681	NaN	NaN	-22.6574632405358	83.4415095869954	-6.16833379890093	2647.45203181246
131.552055142537	61.0623031716803	NaN	481.280486799519	147.012499999197	21.1509782778322	1320.76535224188	1012.1058912525	956.887435802584	147.477140121813	589.098773038404	NaN	283.505886406964	NaN	364.082218789277	1091.99603938128	166.825279639577	1310.44466143094	747.496602339696	158.35167944648	40.9981305348883	NaN	NaN	NaN	1637.8258896492	-61.7083702778364	NaN	1582.8743541692	-33.0610698357376	704.417178417495	151.367248362485	-10.3814386299703	NaN	140.06568781426	NaN	NaN	134.295755098864	NaN	30.3768363444119	NaN	1134.26294233475	842.275967870956	3551.41458196849	32.3781075421418	NaN	NaN	-25.5672521308362	400.894987211001	28.5507322168112	1875.47940765823
130.985602471587	1122.99173942011	NaN	395.542658885089	46.3865413910215	162.872993678485	254.538337747649	1196.92630520932	1093.03908517388	1167.89589101732	294.524164323613	NaN	84.8617691012836	NaN	1294.56475270283	1602.81757187657	5.83004223193281	588.504522354761	478.056856162354	26.7517806630968	10.0087806564423	NaN	NaN	NaN	1413.79559188905	-86.8890189278241	NaN	1266.27371821345	-6.46126478338985	-49.4822022296076	49.7738128142188	-5.41559147824931	NaN	239.652504251194	NaN	NaN	6.92876214629385	NaN	153.987767779622	NaN	1196.70413177077	790.613522927207	238.038756664712	20.6859965937847	NaN	NaN	19.7010312964826	535.269529926992	251.223944719578	1752.03342703477
56.3888452818159	576.509503293683	NaN	959.530803459741	41.330407164899	498.792561004842	471.870789750632	504.85605418619	612.038745573842	516.511294204413	251.022390232746	NaN	108.197737615007	NaN	434.120092295808	1269.14615768271	37.3156529622562	1027.11119496842	412.907885355808	360.141561930505	92.6724175733607	NaN	NaN	NaN	1900.18637977315	246.839947949608	NaN	2744.06628533177	-3.81506663236263	-23.4882134423079	78.19320748293	-18.4100738371552	NaN	535.367153476616	NaN	NaN	161.253947964795	NaN	206.31494479721	NaN	831.427407654143	412.067632160992	1422.46179793095	72.7995247125487	NaN	NaN	-63.168894692012	551.04411949301	74.4616522764321	1341.40530516292
NaN	53.4702440812182	NaN	1079.84925113134	118.657482491398	-26.737656829733	1811.0676831731	1077.8969220801	1114.87286595206	2166.35815332121	139.46926692485	NaN	99.6334088575917	NaN	654.373379094752	660.292684237029	10.1154865790616	1494.18747690277	764.005430033797	762.351789890703	-12.6619306808833	NaN	NaN	NaN	1035.38002925608	-67.0719977173362	NaN	2183.95783364528	27.1972458526103	433.740331559461	311.28596653057	65.2080378790611	NaN	807.461741873843	NaN	NaN	51.724992123713	NaN	307.109357793451	NaN	658.990836255607	960.520303042577	1480.34557234968	118.363569562052	NaN	NaN	-35.4114769369729	169.382234902431	18.9824755832124	1397.31829883471
134.983680393747	654.095887557947	NaN	335.813515145747	-18.9322827440887	202.801253006496	376.466580553377	690.507309018984	798.415994015414	NaN	412.202381892693	NaN	83.0711587454724	NaN	1327.68696934306	842.978166717627	-28.2041662116409	1010.31707529733	928.871565446954	766.667617038632	47.5485569452461	NaN	NaN	NaN	1352.32155459901	-126.900169758292	NaN	3095.93713315303	11.3105532654481	117.555893548392	151.428308655958	37.6253055425082	NaN	496.603199486071	NaN	NaN	56.7379804993289	NaN	28.4496112106074	NaN	914.066754063405	1005.38099651525	1530.7888223094	340.21579394084	NaN	NaN	-50.3989263955132	1113.21999695778	-53.7629628097623	1452.19430413772
NaN	814.897092748628	NaN	1157.60908370977	25.0104551553064	55.0957535625501	1085.76069602479	1084.75783104829	665.156676053651	NaN	575.207129623885	NaN	202.356474965786	NaN	404.81860274667	1155.02056855683	465.910318335408	794.368074868173	131.557364165211	929.879091236264	16.4871107607633	NaN	NaN	NaN	605.712005810407	67.818954652787	NaN	2701.45574258806	-24.2542937726942	272.770943459139	81.0103375223744	50.507473545082	NaN	681.727336603132	NaN	NaN	40.3828003229221	NaN	152.362797511595	NaN	1019.74770313772	721.872881298958	1660.62258278805	87.3068806106741	NaN	NaN	140.903177633161	324.930607926601	-1.76068547807324	1836.34007487007
NaN	1072.58826044929	NaN	1032.57701129996	-4.60970386121985	-39.9496692822346	1416.58690299344	336.303147733233	1198.81964604477	NaN	822.432757332365	NaN	101.295517249022	NaN	566.817850192323	1428.1192463155	95.9284185213316	1577.84933939531	855.790889720914	547.788717205894	19.2400888975619	NaN	NaN	NaN	686.86136522414	33.7010379070632	NaN	1395.21491737853	80.0208924975052	-23.853808585528	227.179079805204	78.0389255898375	NaN	374.790664344876	NaN	NaN	590.21114501315	NaN	158.01683985638	NaN	1215.81810317466	1547.31981816108	1650.06938200709	37.0190860330875	NaN	NaN	-77.1280881521161	389.306040531167	16.9205242380566	2302.14596232864
NaN	752.412023760605	NaN	503.665142388702	126.449073782524	-51.8642223678682	363.124022918836	553.261910979235	1430.99173848727	NaN	498.506632373152	NaN	-12.4661350344956	NaN	512.359565893546	668.343579117591	103.128856850498	1437.03382127273	291.209073956755	503.637291989695	105.550861504387	NaN	NaN	NaN	799.274303500023	-10.5214537852665	NaN	2684.49518037085	139.587507544154	20.0592871973988	148.560146325816	71.813840329029	NaN	790.51274478056	NaN	NaN	0.854192680702674	NaN	309.80820177277	NaN	2009.75905794122	619.171513226715	NaN	88.1782804320691	NaN	NaN	24.2838736069738	1803.39637931148	22.6949606877516	1265.64040810882
NaN	646.19836593843	NaN	1371.08707617717	-15.9376437449694	513.666725407029	733.657540648406	462.982197423814	1692.194784451	NaN	485.66320942403	NaN	106.982571327861	NaN	1612.91756910521	1178.84605597024	-24.1351203894875	835.379476355825	346.651364466705	669.237503788188	67.6889215026304	NaN	NaN	NaN	445.362938563534	4.49834277761366	NaN	1643.55975917591	2.28113934860717	-75.3144410833225	343.946464744716	-7.67615044992676	NaN	834.074241879315	NaN	NaN	-16.6924292083223	NaN	392.345725722072	NaN	1172.947815039	691.8958354302	1179.00094111846	61.0180231667928	NaN	NaN	46.6668530967577	687.191122317785	50.0307768534771	1306.27473044982
NaN	399.158388903603	NaN	1636.62895551691	-17.7009331670017	-45.3258954713827	241.894798676904	747.526637510455	1767.37138870615	NaN	828.843276020851	NaN	358.208672858238	NaN	1065.30962843007	825.472669979024	70.8510061951176	1047.22006281414	405.587840453299	421.925987202633	176.745856789818	NaN	NaN	NaN	1654.50834660145	137.081604100244	NaN	2844.04793467387	-15.8573303291387	52.275599472029	118.24140806682	1.82666073492258	NaN	720.226258065739	NaN	NaN	-8.32288159065947	NaN	88.0254704547187	NaN	1303.89500052442	1038.95022417386	1451.81479179963	26.0972909270973	NaN	NaN	16.287102304439	1447.44029656351	184.150220196754	2204.73701125393
NaN	389.520693203565	NaN	719.588296244572	317.0860916925	68.9622189964356	744.335431078947	827.164803698461	1089.8540445262	NaN	665.94480731955	NaN	-22.4627064182386	NaN	NaN	1033.71128622856	78.049338403889	1177.39792854616	154.991114671845	539.24643991721	30.2859160972326	NaN	NaN	NaN	460.187557949447	-29.2562431895497	NaN	2449.33042352219	84.2899074801822	-13.0604215593354	310.353288847276	253.95141890938	NaN	376.474663998923	NaN	NaN	644.384689025193	NaN	145.091751319596	NaN	1095.31627443047	1365.92343622915	1481.97781544224	65.1776727583142	NaN	NaN	-50.435587677544	915.243906657822	15.2400324243093	1766.18200657284
NaN	465.31652141593	NaN	956.793455877433	-54.7978269119043	-33.1328739420822	558.347091553771	999.326159585948	775.447507213533	NaN	722.655262657359	NaN	96.0573580657548	NaN	250.869938574011	1775.2929740228	59.6489010298581	870.926834082499	241.31775575307	691.648970748129	21.7369096936792	NaN	NaN	NaN	165.435117194452	-139.754923526318	NaN	945.405488228266	63.9865482601492	-37.1559820057343	300.536424429724	-81.8820025118954	NaN	601.601614603928	NaN	NaN	147.328066134522	NaN	599.845174133427	NaN	575.942161407284	1348.71697047758	1707.91439966973	125.307564797837	NaN	NaN	8.27316277308713	925.87146745117	59.8865582231918	1647.51931986077
NaN	218.851874523201	NaN	309.692344567818	66.5545121627235	-40.5661634612187	497.187211619375	317.673148641285	1077.23223629767	NaN	1225.02897094395	NaN	159.681925897281	NaN	321.689700054394	913.030016187178	38.9980497404071	688.79890406391	836.779749705887	1241.198551381	211.381551620093	NaN	NaN	NaN	220.164512719264	54.6672221163273	NaN	241.193025531822	-14.4686411903367	9.11748652381476	126.994474861871	150.1649255861	NaN	594.764198069203	NaN	NaN	80.1168125289066	NaN	181.90038077308	NaN	828.257076320832	1591.09752735593	1388.52089221329	103.639978241271	NaN	NaN	-35.3940919618016	270.210881133915	NaN	1702.76543869617
NaN	115.436369896282	NaN	1006.48757993452	-9.09335460259694	204.91286170579	661.848401075836	1188.91697994109	686.310341777437	NaN	1276.45535160959	NaN	39.7929930092379	NaN	449.226583296007	1635.13732244047	-3.97229264696418	1329.4172776241	241.45991576136	499.382737551546	164.40174190564	NaN	NaN	NaN	551.674561048429	20.3953297367046	NaN	511.781267227015	-57.9007247745271	14.0770649878081	86.6251350878343	41.0854047745807	NaN	1051.5656202819	NaN	NaN	142.830743786009	NaN	446.395094823674	NaN	1486.69560221778	1054.50829000312	2497.48561084748	79.7353176235029	NaN	NaN	29.9983513812206	846.185351696465	35.857257783191	1283.07138472523
NaN	244.41801774604	NaN	966.822676038352	-34.3955745735343	92.5447035551828	328.110237817293	1549.10501278449	799.171281258436	NaN	537.205019685086	NaN	105.758288297477	NaN	1395.15937050282	1305.79865939179	76.8143577726461	1835.82485171928	126.427525998676	1272.48980705154	NaN	NaN	NaN	NaN	228.713398700278	5.1708290243508	NaN	438.600651576195	230.228865191708	29.1118471770362	5.22398504918474	-11.568488167592	NaN	554.742942141742	NaN	NaN	59.6971190941363	NaN	129.269618069072	NaN	78.5582718130823	1389.72559095261	2283.73684766337	-5.10448585965177	NaN	NaN	30.4030086077866	551.535161833905	278.440119703705	1493.65879917018
NaN	349.253042249285	NaN	572.387696136749	5.3199622398257	1.51777293680315	592.647974441534	1004.93051024126	NaN	NaN	850.870045734929	NaN	-3.97435535189472	NaN	415.60436421921	1382.78575373767	223.547682540458	1042.72374327287	42.1942209784022	630.898346647964	NaN	NaN	NaN	NaN	198.061092147184	97.7920651211523	NaN	42.3304071472019	42.959510847867	360.977134060627	105.319091305079	44.3748561359973	NaN	1432.37140836523	NaN	NaN	17.2093204052156	NaN	73.1381433498164	NaN	33.356886329589	1207.4238389398	2271.30562084642	152.624942505235	NaN	NaN	8.74264757613032	1029.36092388449	-14.1845973152617	2675.35271164285
NaN	1002.10200976722	NaN	993.941359727127	-55.9152199422895	230.508336499231	167.499409674565	739.359026909811	641.727287122514	NaN	1288.31095814929	NaN	-1.18248589614102	NaN	578.611213919257	2251.22026885616	149.342043759937	2254.66776322516	378.709227532044	403.411862031944	NaN	NaN	NaN	NaN	292.735497749588	-50.0681442593749	NaN	196.582922377912	-69.7766917721107	101.802532625643	226.64450308784	424.309484739483	NaN	1096.59687558015	NaN	NaN	183.06666689677	NaN	377.77024049229	NaN	92.4503099838127	1635.90862295711	1645.29031623807	-18.7410564073294	NaN	NaN	26.798164003912	873.692793467804	159.359694109935	2084.4051794752
NaN	933.691060089528	NaN	955.329875940461	-0.443671656960151	250.380168761092	25.998119992254	1387.41326362193	189.428348466227	NaN	468.808720918501	NaN	71.7830888977159	NaN	29.9261484705077	2262.14374351612	-5.40915747537746	1041.59329005836	216.501263080503	512.742765257981	NaN	NaN	NaN	NaN	351.346975461917	-50.7392586765171	NaN	371.236273445825	89.0598291644052	-88.1960931877215	192.101221439064	131.536206703689	NaN	485.741758553616	NaN	NaN	14.8068920208994	NaN	675.966636210331	NaN	223.380041968813	1454.62455223609	2073.7800349868	-0.612525070050498	NaN	NaN	190.661951628687	553.562997881725	65.614254731114	1774.45875328023
NaN	141.493941776915	NaN	1396.94327894282	116.893046607895	NaN	179.765504659301	518.94028541114	NaN	NaN	1074.70735644982	NaN	-20.9113977552139	NaN	144.043844719309	1600.73367404537	-11.6395682749517	1476.89347871951	365.245543392947	1409.44302660778	NaN	NaN	NaN	NaN	239.843416240813	83.6671917373464	NaN	91.0505422434783	330.638557424212	409.070270320294	60.0833726783675	54.9942376083916	NaN	532.679702047646	NaN	NaN	176.33160725417	NaN	403.074343389425	NaN	130.30906525011	645.318225581055	2827.64037601619	269.469128129319	NaN	NaN	-72.9543067409764	844.90561857959	135.37201716933	1089.56443272505
NaN	304.554323861425	NaN	741.631749545981	314.196954917678	NaN	252.590577511697	910.796494330633	NaN	NaN	393.691138250427	NaN	-16.9731235671755	NaN	135.528212345715	1739.2527312906	167.842508337418	1492.95642060638	328.055429371498	1380.21999299887	NaN	NaN	NaN	NaN	82.2956513031458	-12.6619306808833	NaN	88.2176804282101	86.8112953075888	340.226310008959	241.517819114482	184.872130421192	NaN	996.585813312788	NaN	NaN	242.741563442521	NaN	323.100532209098	NaN	218.941149684446	1414.75414580286	NaN	186.723271671352	NaN	NaN	-82.5549178403031	1263.99545688434	104.388617688484	1348.158127552
NaN	481.75582263288	NaN	769.86369406552	-42.8645128370594	NaN	43.0504780086447	428.780678425854	NaN	NaN	803.30542875557	NaN	69.9498761533573	NaN	175.914791870521	1720.4148395704	NaN	947.869635939005	21.809737733827	746.348373843625	NaN	NaN	NaN	NaN	132.423980806806	27.2619297388561	NaN	324.998614234751	74.1138807609699	449.839282984178	170.481482527712	175.256873304774	NaN	710.376883359801	NaN	NaN	117.351662628621	NaN	260.65899408167	NaN	81.1112801429379	2124.42395770455	1390.93536703589	124.997563390323	NaN	NaN	69.3462960284805	1559.29449027347	91.8107254597315	1500.83096645914
NaN	111.890531917403	NaN	875.481024888731	-21.0185586063198	NaN	132.571387819359	187.278620650478	NaN	NaN	179.717124180154	NaN	348.416678355616	NaN	225.457121625589	2709.67444640061	NaN	1549.99737845484	67.1817637964718	374.213579246585	NaN	NaN	NaN	NaN	117.309614499767	37.9139223369921	NaN	46.5206351637874	16.1916064723085	848.348278835529	62.8945753551436	12.2563980274949	NaN	373.162527869965	NaN	NaN	180.399002427395	NaN	277.245725499168	NaN	-36.1590265554759	1689.75329047266	1315.28612448876	3.17619024662049	NaN	NaN	-56.4065886927515	646.777548147656	54.2604266328537	290.035823315278
NaN	1076.3507110964	NaN	1496.83889144511	219.364853693009	NaN	21.7943393375497	471.66692795428	NaN	NaN	81.7036195561083	NaN	2.94901151798276	NaN	30.1937553679057	2689.1434770501	NaN	1543.52491084333	4.41175222425878	824.272630568627	NaN	NaN	NaN	NaN	215.935795738102	-10.0988273539154	NaN	-25.0517104290038	21.0898823295847	125.318755344391	136.407652683443	21.8480184891187	NaN	762.87124409418	NaN	NaN	257.166019772272	NaN	293.283571459787	NaN	40.5318429979488	1541.58859361723	2501.95273145362	149.274102922236	NaN	NaN	18.1518038029497	803.511784744196	105.702086519001	1184.28861402768
NaN	339.907043904257	NaN	1074.58060106598	36.2782084972516	NaN	59.0508571388864	82.7391303532422	NaN	NaN	1157.41542839503	NaN	-0.015832690313628	NaN	256.348819587214	955.274123001186	NaN	1837.37810023392	213.3817109621	677.669730641982	NaN	NaN	NaN	NaN	72.4888917016649	124.745793361476	NaN	32.8971039628533	18.2660529325492	616.364210294686	76.9435003943162	28.0390027772409	NaN	312.81076770395	NaN	NaN	65.5767030855351	NaN	175.43553635624	NaN	32.2101988998546	1190.6606250388	NaN	67.3963105475303	NaN	NaN	-51.2545294810951	1150.33913526279	204.996650542759	1250.693185649
NaN	803.970167792089	NaN	1565.77645948003	-10.5783354407888	NaN	-16.2342244094633	1096.72825519983	NaN	NaN	631.621840659093	NaN	16.6573466410156	NaN	144.106331112755	1274.46202970512	NaN	1490.93963380013	377.666569698586	1285.8230164889	NaN	NaN	NaN	NaN	220.900066960367	4.41965809613352	NaN	22.1257453860867	70.6719903660176	484.399741439982	46.8625273505938	120.741702804285	NaN	279.2704916776	NaN	NaN	86.5953705799473	NaN	248.446648711406	NaN	-14.3238681739906	2505.51758168191	1825.30486418815	-7.88965109747619	NaN	NaN	NaN	565.964589654656	82.6681806043393	602.097063062046
NaN	518.41032905885	NaN	645.852120658182	169.319929722427	NaN	103.58391228241	867.700956069918	NaN	NaN	357.926621076717	NaN	121.216993222059	NaN	264.496495150996	1296.20299162156	NaN	1123.68713740556	69.3372703416888	890.364699553511	NaN	NaN	NaN	NaN	279.773719092865	NaN	NaN	241.538800495294	-18.3409915837578	493.066351765125	126.402592606508	6.27649935955286	NaN	511.753699551358	NaN	NaN	156.613537126342	NaN	353.497603576348	NaN	93.0802521912597	2107.00560012825	1984.835727265	219.766596424132	NaN	NaN	NaN	1082.40239893711	17.84641315057	316.629839577228
NaN	1266.43231486303	NaN	1524.2044913252	201.525520789833	NaN	151.002744962691	934.392343038733	NaN	NaN	542.583602952602	NaN	32.7139289017051	NaN	26.5270913417578	2382.67656757024	NaN	1328.29500578161	312.206356866449	708.836385641304	NaN	NaN	NaN	NaN	143.365152696028	NaN	NaN	229.75336175614	223.230964406876	489.346216106629	183.626881780592	NaN	NaN	121.486501219571	NaN	NaN	164.039299281455	NaN	129.284523329826	NaN	NaN	1773.18263733477	1541.81390267958	287.158630123566	NaN	NaN	NaN	839.564030326436	58.4973440324066	846.58552471341
NaN	1099.77674979097	NaN	936.501239058319	25.8860153233378	NaN	61.1184267809665	875.545264872889	NaN	NaN	123.547996286711	NaN	44.8089389126764	NaN	268.094607115663	1721.0664730516	NaN	1654.49292812588	160.483415996455	1309.60316974832	NaN	NaN	NaN	NaN	214.40757731131	NaN	NaN	503.794915697413	66.6963582596566	526.219680889995	98.0658197209013	NaN	NaN	137.510277395143	NaN	NaN	220.508530884445	NaN	212.685320413388	NaN	NaN	519.373822637203	3602.6749931142	16.6970556067012	NaN	NaN	NaN	809.769134766564	-11.8492284125457	537.622330954293
NaN	163.760104152111	NaN	1324.8696627776	81.7835403791519	NaN	77.2809699046398	633.262189840906	NaN	NaN	111.459613501121	NaN	-4.47134353998327	NaN	181.87288043346	NaN	NaN	2795.2374375892	31.6775115694065	685.640461692051	NaN	NaN	NaN	NaN	34.0344797260857	NaN	NaN	1759.45113030092	89.3600486383879	309.243991844857	137.624327604668	NaN	NaN	82.7697493981116	NaN	NaN	73.9428399326159	NaN	319.624947279864	NaN	NaN	2002.86886429463	1826.35636733754	31.6057209011666	NaN	NaN	NaN	223.965642763756	56.0594053132397	618.300011035156
NaN	202.907566268465	NaN	786.610169742569	-24.0116894355128	NaN	63.2741025339573	1294.21382287967	NaN	NaN	343.532192471141	NaN	100.338928706211	NaN	50.9323178160687	NaN	NaN	2194.55917109963	131.622115208458	904.79470914249	NaN	NaN	NaN	NaN	173.184859827518	NaN	NaN	NaN	129.779016661741	158.619202521045	183.144626184206	NaN	NaN	-51.7162929215515	NaN	NaN	101.882541466341	NaN	681.211699142546	NaN	NaN	2052.13689567166	1763.64628875652	29.7833502878693	NaN	NaN	NaN	1531.93304047131	96.7954331802701	941.403463291195
NaN	365.979786691881	NaN	827.628687908044	55.6938293571564	NaN	81.6952429394389	905.246116737218	NaN	NaN	845.580343404066	NaN	111.339785006487	NaN	3.38401893635403	NaN	NaN	966.011238525577	110.223076183511	853.392424515609	NaN	NaN	NaN	NaN	394.033935013227	NaN	NaN	NaN	140.312843394221	666.487307314119	208.613692444829	NaN	NaN	238.849270261319	NaN	NaN	279.519202312008	NaN	410.287775288708	NaN	NaN	2043.82075435897	NaN	1.14877565429501	NaN	NaN	NaN	1220.88801812389	148.478470353742	472.937828939216
NaN	149.212611175885	NaN	913.337566897315	NaN	NaN	-21.8842221716277	2008.56229560609	NaN	NaN	1136.06641254368	NaN	22.5508439656489	NaN	153.914953521798	NaN	NaN	1251.86771601749	527.520692111786	1542.46112895091	NaN	NaN	NaN	NaN	91.6773700947498	NaN	NaN	NaN	-5.55673066406572	507.983460460356	56.5611522728054	NaN	NaN	-0.964469910075418	NaN	NaN	68.6989831903566	NaN	356.634731504828	NaN	NaN	1133.49704953378	NaN	210.553345209469	NaN	NaN	NaN	1601.21098306848	16.9369001702637	155.311454856545
NaN	407.238198731174	NaN	1394.28512050271	NaN	NaN	-30.3764036666026	1167.50981518768	NaN	NaN	1034.57612622518	NaN	199.574025896497	NaN	109.80964838593	NaN	NaN	1442.52780075796	80.0854513868588	499.211278486872	NaN	NaN	NaN	NaN	114.191306593537	NaN	NaN	NaN	134.778584370819	899.047604621159	41.7098002730295	NaN	NaN	-2.70488186338554	NaN	NaN	129.86022582247	NaN	1097.68250305184	NaN	NaN	NaN	NaN	37.724042268854	NaN	NaN	NaN	584.63865059627	-20.8730509487054	297.1967531004
NaN	87.1846537027595	NaN	NaN	NaN	NaN	22.7674764540396	1202.29225579582	NaN	NaN	1177.74843824857	NaN	-31.0326027529475	NaN	127.573211521504	NaN	NaN	1966.35095952976	82.9532792336802	861.602327565798	NaN	NaN	NaN	NaN	326.907639946417	NaN	NaN	NaN	0.946659772093202	782.371910155568	102.693622741989	NaN	NaN	311.712859956757	NaN	NaN	11.3961885410417	NaN	179.176502482574	NaN	NaN	NaN	NaN	350.317723154157	NaN	NaN	NaN	224.303309794977	140.04105244744	183.002656416943
NaN	166.243002236206	NaN	700.943111088948	NaN	NaN	216.167345348515	1454.74398782518	NaN	NaN	698.341754929526	NaN	-32.8768972862747	NaN	58.1522937958629	NaN	NaN	793.268113729639	111.339785006487	1262.74075763906	NaN	NaN	NaN	NaN	211.763071991851	NaN	NaN	NaN	41.4344224866969	1503.67289039256	115.130640440215	NaN	NaN	122.568532246695	NaN	NaN	140.171239760237	NaN	367.965494570159	NaN	NaN	NaN	NaN	25.1197827212479	NaN	NaN	NaN	1068.04165557259	129.573732789608	39.7031769323035
NaN	150.440998947552	NaN	3075.96236059734	NaN	NaN	80.9948838935529	1376.23686951201	NaN	NaN	479.615639420229	NaN	14.1413286602823	NaN	129.869935894843	NaN	NaN	974.881567152419	22.5508439656489	570.255074843693	NaN	NaN	NaN	NaN	NaN	NaN	NaN	NaN	39.714414626268	218.799869136454	466.995931720857	NaN	NaN	125.342377954499	NaN	NaN	326.408220928688	NaN	278.558429411938	NaN	NaN	NaN	NaN	108.418743989035	NaN	NaN	NaN	498.855575292634	187.971632492484	23.3886772710663
NaN	255.449187796259	NaN	2274.65839836537	NaN	NaN	-25.1474746547283	654.361625230864	NaN	NaN	240.947458912526	NaN	-16.7813303401956	NaN	120.105979423629	NaN	NaN	1147.02774453367	144.995653688225	462.939175548085	NaN	NaN	NaN	NaN	305.929966495071	NaN	NaN	NaN	272.770943459139	616.321321483723	151.928162266646	NaN	NaN	160.348678211302	NaN	NaN	NaN	NaN	407.903422583525	NaN	NaN	NaN	NaN	28.1785416722872	NaN	NaN	NaN	869.918423897322	74.6959759482051	66.1979082316562
NaN	305.420181940653	NaN	1393.07830286141	NaN	NaN	104.533587998826	1303.58875269878	NaN	NaN	1411.9134485725	NaN	4.67840537541853	NaN	898.963069217106	NaN	NaN	1098.02610674996	92.1369279385739	582.833353830524	NaN	NaN	NaN	NaN	277.324826026032	NaN	NaN	NaN	15.1141225683188	313.092638880216	107.383176540951	NaN	NaN	-9.21451498192428	NaN	NaN	358.785844176847	NaN	303.464477200935	NaN	NaN	NaN	NaN	92.5070074221574	NaN	NaN	NaN	1472.32111207787	98.1047527949923	139.198821923127
NaN	51.2308154223277	NaN	1157.62558505425	NaN	NaN	80.3477554459898	880.166365130171	NaN	NaN	902.487155469844	NaN	-22.7925218441215	NaN	138.502302865754	NaN	NaN	1330.97560296807	319.424953174888	575.095470885189	NaN	NaN	NaN	NaN	232.781100045796	NaN	NaN	NaN	63.5070365607707	439.804208354649	207.845962916076	NaN	NaN	5.72417081193897	NaN	NaN	51.7941246271797	NaN	794.19112979303	NaN	NaN	NaN	NaN	48.0737059360742	NaN	NaN	NaN	1736.4735419788	60.2170228529406	128.497316073172
NaN	4.75531398740818	NaN	1434.92565014126	NaN	NaN	53.8823646191353	1539.64724990385	NaN	NaN	828.218119956173	NaN	43.0140364392623	NaN	63.1154180857636	NaN	NaN	836.468218133839	42.0641042526231	302.451030889574	NaN	NaN	NaN	NaN	NaN	NaN	NaN	NaN	259.101879712107	909.774353945881	333.425388002011	NaN	NaN	35.1547728760115	NaN	NaN	79.8947598204501	NaN	455.62424276759	NaN	NaN	NaN	NaN	49.6181591461608	NaN	NaN	NaN	1195.04774795813	-11.6751447753334	77.5469050438428
NaN	-0.61566833465944	NaN	1775.88119851555	NaN	NaN	33.012796409766	261.785526815575	NaN	NaN	1286.19212379277	NaN	5.02824088032545	NaN	138.516389740086	NaN	NaN	1741.72927223361	-1.64690555194073	1077.09348745355	NaN	NaN	NaN	NaN	251.293010294007	NaN	NaN	NaN	NaN	608.437818789153	349.632177981799	NaN	NaN	15.6031077755146	NaN	NaN	NaN	NaN	391.330820635966	NaN	NaN	NaN	NaN	100.585528008094	NaN	NaN	NaN	1103.55201367847	1.85922878317803	-1.41682731953907
NaN	130.523306108132	NaN	952.820729801075	NaN	NaN	154.03692411201	1391.44576546925	NaN	NaN	730.460814074388	NaN	109.476503156455	NaN	135.642203988856	NaN	NaN	274.561390500871	113.016430097775	104.610114602364	NaN	NaN	NaN	NaN	604.950636874524	NaN	NaN	NaN	-3.01573789472151	341.990678082974	118.053944587044	NaN	NaN	71.8287400666665	NaN	NaN	24.6195066099644	NaN	129.30347060122	NaN	NaN	NaN	NaN	36.9785921563928	NaN	NaN	NaN	1139.8000616516	127.279981156592	58.2794449049322
NaN	63.9896366931243	NaN	868.630282995469	NaN	NaN	-21.2005685875201	2727.30435704939	NaN	NaN	NaN	NaN	10.7158201258845	NaN	131.6111878324	NaN	NaN	331.88297272855	87.9455970412122	1055.30405819471	NaN	NaN	NaN	NaN	145.989867877895	NaN	NaN	NaN	156.042571631757	922.042299002086	118.644035172095	NaN	NaN	125.89187437388	NaN	NaN	-20.9113977552139	NaN	362.255326686885	NaN	NaN	NaN	NaN	86.870471397995	NaN	NaN	NaN	1074.64056223445	148.584768753329	105.72603768223
NaN	53.9328049449915	NaN	1596.20146955838	NaN	NaN	278.119757375767	2120.66512437026	NaN	NaN	NaN	NaN	53.3238123469831	NaN	72.1857306258483	NaN	NaN	846.254534260449	25.5179650261545	766.75778334479	NaN	NaN	NaN	NaN	582.272229164326	NaN	NaN	NaN	15.8220914465189	771.628691626844	NaN	NaN	NaN	-37.6140927395026	NaN	NaN	37.1602625472043	NaN	268.356434764801	NaN	NaN	NaN	NaN	143.567429258306	NaN	NaN	NaN	893.567335777004	1.9248567646418	62.4928933501111
NaN	87.4910981510611	NaN	1801.94976300402	NaN	NaN	20.368508753388	1653.04727615105	NaN	NaN	NaN	NaN	-39.7478972971319	NaN	83.1204687877249	NaN	NaN	321.824124155297	146.252913350076	585.981168961737	NaN	NaN	NaN	NaN	290.92141690297	NaN	NaN	NaN	-41.8286594964523	167.45817040389	NaN	NaN	NaN	351.474634559855	NaN	NaN	205.944519742635	NaN	410.469655857502	NaN	NaN	NaN	NaN	104.644216212269	NaN	NaN	NaN	2549.13294423561	-2.08122093111843	68.5257125367728
NaN	208.404650832274	NaN	1391.36254621297	NaN	NaN	0.543293109722708	678.937452566099	NaN	NaN	NaN	NaN	52.0586528512275	NaN	79.0488009589471	NaN	NaN	400.497283715607	25.3885463556457	485.551601834239	NaN	NaN	NaN	NaN	128.209218654865	NaN	NaN	NaN	-30.1843225124817	409.803533303856	NaN	NaN	NaN	2.41288160111066	NaN	NaN	NaN	NaN	265.067766610558	NaN	NaN	NaN	NaN	-5.27822807644902	NaN	NaN	NaN	1427.6580589158	89.5330897606056	123.905296391041
NaN	263.357142726083	NaN	862.408171839642	NaN	NaN	62.0398801270503	436.09244085375	NaN	NaN	NaN	NaN	12.7616112366357	NaN	72.6597572855327	NaN	NaN	542.378852043096	489.854722402393	163.279534451983	NaN	NaN	NaN	NaN	264.087921490431	NaN	NaN	NaN	93.4219757579694	-44.7253046345192	NaN	NaN	NaN	96.8175372245135	NaN	NaN	-3.97466039280379	NaN	140.293050197123	NaN	NaN	NaN	NaN	115.695547584814	NaN	NaN	NaN	1351.46266585571	19.5862730214483	NaN
NaN	168.341035079154	NaN	2027.66656606329	NaN	NaN	128.134194817691	413.52935959448	NaN	NaN	NaN	NaN	-45.3433886128794	NaN	486.200283147493	NaN	NaN	1027.74176547297	153.890113557782	641.58837802015	NaN	NaN	NaN	NaN	213.114267634715	NaN	NaN	NaN	-50.5392922535553	232.041955317895	NaN	NaN	NaN	100.714769066265	NaN	NaN	20.768242679196	NaN	471.161194868933	NaN	NaN	NaN	NaN	22.5713035551909	NaN	NaN	NaN	1216.58559864807	44.1913736219914	NaN
NaN	77.9312894784928	NaN	851.765813610934	NaN	NaN	43.8603174804189	393.273357359185	NaN	NaN	NaN	NaN	-20.2317769063458	NaN	67.9605817519622	NaN	NaN	506.133687614148	51.5215149808992	703.608652191524	NaN	NaN	NaN	NaN	131.2893912741	NaN	NaN	NaN	428.513054336035	-2.66829903771963	NaN	NaN	NaN	-44.2737751676659	NaN	NaN	96.3797604917059	NaN	405.395776134553	NaN	NaN	NaN	NaN	-1.83811677182016	NaN	NaN	NaN	1639.11194312361	94.1436800684797	NaN
NaN	272.492117582864	NaN	1057.69331313143	NaN	NaN	105.497311530256	530.756823816241	NaN	NaN	NaN	NaN	85.9082999691344	NaN	43.0194590901609	NaN	NaN	633.402886290976	321.357992712973	690.123448663548	NaN	NaN	NaN	NaN	213.229455867353	NaN	NaN	NaN	NaN	45.8355696058912	NaN	NaN	NaN	-19.1747988960733	NaN	NaN	125.841491882681	NaN	9.42840357127844	NaN	NaN	NaN	NaN	36.9368667435898	NaN	NaN	NaN	1536.34303073075	46.1165577648714	NaN
NaN	55.37745601602	NaN	763.489684357226	NaN	NaN	174.005903785307	238.08515643194	NaN	NaN	NaN	NaN	-33.3411862186299	NaN	198.857609050553	NaN	NaN	238.581123817812	39.7087256869419	509.194013862673	NaN	NaN	NaN	NaN	261.989406717743	NaN	NaN	NaN	NaN	46.3567869171469	NaN	NaN	NaN	39.5801385209731	NaN	NaN	82.4586055154011	NaN	187.84669771795	NaN	NaN	NaN	NaN	109.636375864709	NaN	NaN	NaN	1172.10674801394	212.944810075245	NaN
NaN	52.3699375571363	NaN	NaN	NaN	NaN	4.60724316512166	275.014562995052	NaN	NaN	NaN	NaN	16.5089429618978	NaN	489.426519897234	NaN	NaN	386.561106459937	314.571623249711	404.29314152372	NaN	NaN	NaN	NaN	191.136617305379	NaN	NaN	NaN	NaN	-135.112055658962	NaN	NaN	NaN	100.649896092158	NaN	NaN	43.6513567707121	NaN	413.461240340965	NaN	NaN	NaN	NaN	68.2843326643256	NaN	NaN	NaN	998.059926883333	18.2735333280682	NaN
NaN	274.551120881899	NaN	191.364277974161	NaN	NaN	86.7460726558851	160.949255490977	NaN	NaN	NaN	NaN	-61.773680776692	NaN	118.873020226346	NaN	NaN	161.551873193013	98.2523823913693	188.272223801072	NaN	NaN	NaN	NaN	347.359731417147	NaN	NaN	NaN	NaN	-19.0267779778483	NaN	NaN	NaN	57.4283906103341	NaN	NaN	54.602581682879	NaN	412.481581599315	NaN	NaN	NaN	NaN	22.3641441686809	NaN	NaN	NaN	654.203119517511	275.734635786369	NaN
NaN	150.710326619237	NaN	758.31300961965	NaN	NaN	77.0761277344013	100.632636618069	NaN	NaN	NaN	NaN	-30.7077900553841	NaN	74.1598940136594	NaN	NaN	118.354749295303	215.032936422969	130.46800271234	NaN	NaN	NaN	NaN	150.452481017778	NaN	NaN	NaN	NaN	-159.506037050833	NaN	NaN	NaN	1.80212861556423	NaN	NaN	271.877336835183	NaN	88.6754185371359	NaN	NaN	NaN	NaN	123.457474042726	NaN	NaN	NaN	875.686314340265	21.2788318808667	NaN
NaN	239.138790714415	NaN	600.202502744449	NaN	NaN	417.096282599295	166.854061377768	NaN	NaN	NaN	NaN	162.910050411317	NaN	202.524714879088	NaN	NaN	170.820691437662	101.739094180122	878.846872197948	NaN	NaN	NaN	NaN	256.170725866038	NaN	NaN	NaN	NaN	-324.242269337642	NaN	NaN	NaN	137.117615240918	NaN	NaN	291.104950368652	NaN	220.535353800962	NaN	NaN	NaN	NaN	452.171686339554	NaN	NaN	NaN	586.883146250569	49.2909679387307	NaN
NaN	119.865032158322	NaN	1320.34630473988	NaN	NaN	164.493620930107	203.832326320026	NaN	NaN	NaN	NaN	103.424748105776	NaN	110.136725178158	NaN	NaN	47.9528789380953	77.6278136292441	320.435245185759	NaN	NaN	NaN	NaN	135.63825997385	NaN	NaN	NaN	NaN	NaN	NaN	NaN	NaN	47.7437805196486	NaN	NaN	7.46423804529872	NaN	115.368930878076	NaN	NaN	NaN	NaN	347.496765221179	NaN	NaN	NaN	NaN	59.6523935783426	NaN
NaN	450.799485076079	NaN	1130.9981928511	NaN	NaN	90.0561348030762	130.514992562277	NaN	NaN	NaN	NaN	-38.6764747802362	NaN	63.0061859468786	NaN	NaN	61.1817225643537	512.170743679306	263.184512098918	NaN	NaN	NaN	NaN	151.118336462632	NaN	NaN	NaN	NaN	NaN	NaN	NaN	NaN	238.376410000716	NaN	NaN	128.738266221931	NaN	46.1361756931728	NaN	NaN	NaN	NaN	146.38948575742	NaN	NaN	NaN	174.994433084056	50.1232625670204	NaN
NaN	206.656901808336	NaN	1242.74345472327	NaN	NaN	136.10207942233	536.345213723932	NaN	NaN	NaN	NaN	138.790918734693	NaN	9.9949596697938	NaN	NaN	110.244528117913	94.0403573412053	201.22236768757	NaN	NaN	NaN	NaN	89.8143174901816	NaN	NaN	NaN	NaN	NaN	NaN	NaN	NaN	NaN	NaN	NaN	235.060062608924	NaN	71.1147520839001	NaN	NaN	NaN	NaN	13.0857273554889	NaN	NaN	NaN	331.111078336845	-52.3409634362586	NaN
NaN	176.367631665972	NaN	814.44784649165	NaN	NaN	211.798588735854	205.742369451181	NaN	NaN	NaN	NaN	90.9819058778221	NaN	40.7910802828706	NaN	NaN	431.058403483703	49.8581490190968	290.628226088794	NaN	NaN	NaN	NaN	173.463800795749	NaN	NaN	NaN	NaN	NaN	NaN	NaN	NaN	-48.7049263117792	NaN	NaN	-1.48366308676516	NaN	210.287667348492	NaN	NaN	NaN	NaN	-8.06076196812637	NaN	NaN	NaN	NaN	6.68356301478102	NaN
NaN	877.069247591749	NaN	1133.49072748255	NaN	NaN	130.418447212432	291.06100638888	NaN	NaN	NaN	NaN	-4.14509150834091	NaN	141.5661598699	NaN	NaN	-5.46221826694543	22.1165557702016	205.960856686826	NaN	NaN	NaN	NaN	215.050528825487	NaN	NaN	NaN	NaN	NaN	NaN	NaN	NaN	53.1837311692433	NaN	NaN	254.975268144221	NaN	152.057139553774	NaN	NaN	NaN	NaN	71.7860184318642	NaN	NaN	NaN	23.9951633570041	242.962603874764	NaN
NaN	969.887244984683	NaN	614.825910053537	NaN	NaN	NaN	224.672851313105	NaN	NaN	NaN	NaN	27.0978796094404	NaN	69.8413459393608	NaN	NaN	-30.4339003150025	175.926312822531	520.906331949625	NaN	NaN	NaN	NaN	351.032423030068	NaN	NaN	NaN	NaN	NaN	NaN	NaN	NaN	78.5120916393203	NaN	NaN	82.1745240445479	NaN	102.500679243829	NaN	NaN	NaN	NaN	48.377318790714	NaN	NaN	NaN	210.347338766698	1.93141973273017	NaN
NaN	948.379479889416	NaN	11.5211078956683	NaN	NaN	NaN	198.238769596386	NaN	NaN	NaN	NaN	-45.7170743084609	NaN	126.411430441103	NaN	NaN	70.8189533126843	98.674530746256	75.2553538453692	NaN	NaN	NaN	NaN	176.662883837933	NaN	NaN	NaN	NaN	NaN	NaN	NaN	NaN	65.50530298643	NaN	NaN	297.074579626079	NaN	148.587205457014	NaN	NaN	NaN	NaN	190.83902727124	NaN	NaN	NaN	126.185658224013	113.187043979913	NaN
NaN	240.913039834917	NaN	857.044859912705	NaN	NaN	NaN	195.338356832947	NaN	NaN	NaN	NaN	37.6220121642389	NaN	88.4545139562524	NaN	NaN	57.4543266739681	131.124084321938	458.578840171706	NaN	NaN	NaN	NaN	430.886183224367	NaN	NaN	NaN	NaN	NaN	NaN	NaN	NaN	77.3230205380793	NaN	NaN	205.677702382462	NaN	16.0454400444447	NaN	NaN	NaN	NaN	200.440644024614	NaN	NaN	NaN	-13.8007048387802	69.2695342753291	NaN
NaN	449.287278269412	NaN	796.194817029728	NaN	NaN	NaN	73.3414638036259	NaN	NaN	NaN	NaN	7.3604690242406	NaN	253.79116567104	NaN	NaN	113.659335527289	44.2927933552706	541.446107041975	NaN	NaN	NaN	NaN	246.38393805371	NaN	NaN	NaN	NaN	NaN	NaN	NaN	NaN	64.2994966772824	NaN	NaN	158.488107765774	NaN	62.1356047604367	NaN	NaN	NaN	NaN	87.1989529128237	NaN	NaN	NaN	NaN	31.9635341504808	NaN
NaN	936.245207949599	NaN	214.057695726159	NaN	NaN	NaN	156.489325200179	NaN	NaN	NaN	NaN	-49.0150652711723	NaN	81.388826638369	NaN	NaN	530.853412666678	459.772949657654	411.237229333508	NaN	NaN	NaN	NaN	286.916347123826	NaN	NaN	NaN	NaN	NaN	NaN	NaN	NaN	293.187744769563	NaN	NaN	92.5641948905015	NaN	3.04066174158343	NaN	NaN	NaN	NaN	-13.6485653929585	NaN	NaN	NaN	318.386112641032	64.5748649589353	NaN
NaN	1823.05124425518	NaN	1082.37433636447	NaN	NaN	NaN	145.291912008096	NaN	NaN	NaN	NaN	-93.6035184767129	NaN	52.6916356511304	NaN	NaN	495.690726175418	180.223281272368	114.173046250897	NaN	NaN	NaN	NaN	158.114204980122	NaN	NaN	NaN	NaN	NaN	NaN	NaN	NaN	168.292330159627	NaN	NaN	197.068124823964	NaN	79.0193507313317	NaN	NaN	NaN	NaN	104.0414900013	NaN	NaN	NaN	4.10420898571693	19.4486162591089	NaN
NaN	598.822246018506	NaN	820.290795322777	NaN	NaN	NaN	392.809282008085	NaN	NaN	NaN	NaN	210.65664808861	NaN	23.9578521700018	NaN	NaN	30.5521625928132	69.5818110974448	119.4135482765	NaN	NaN	NaN	NaN	138.816610436566	NaN	NaN	NaN	NaN	NaN	NaN	NaN	NaN	164.355972280283	NaN	NaN	38.7629753810948	NaN	54.9858195888552	NaN	NaN	NaN	NaN	97.6641718996137	NaN	NaN	NaN	58.1204911048454	-34.6196951603884	NaN
NaN	NaN	NaN	767.45820352743	NaN	NaN	NaN	172.505075281381	NaN	NaN	NaN	NaN	91.3644720620345	NaN	224.823685823828	NaN	NaN	181.062180221494	135.282116433523	231.454575253314	NaN	NaN	NaN	NaN	128.223225609627	NaN	NaN	NaN	NaN	NaN	NaN	NaN	NaN	75.4701049481428	NaN	NaN	145.704484389462	NaN	133.437819427138	NaN	NaN	NaN	NaN	-50.0883810323247	NaN	NaN	NaN	77.5469050438428	4.68206037169571	NaN
NaN	701.23245176686	NaN	790.713089280259	NaN	NaN	NaN	426.27351143369	NaN	NaN	NaN	NaN	-64.9191235891303	NaN	128.166128506545	NaN	NaN	195.639370010497	45.8028647370538	578.383651149855	NaN	NaN	NaN	NaN	183.762122305266	NaN	NaN	NaN	NaN	NaN	NaN	NaN	NaN	213.133397549911	NaN	NaN	135.770203237543	NaN	-47.688111817196	NaN	NaN	NaN	NaN	-58.8399072558883	NaN	NaN	NaN	89.1663280135991	20.6566135731175	NaN
NaN	337.90107564174	NaN	500.977117992876	NaN	NaN	NaN	244.768857101684	NaN	NaN	NaN	NaN	488.46438434272	NaN	108.810376784235	NaN	NaN	0.681467492406178	NaN	377.666101381552	NaN	NaN	NaN	NaN	134.469016269229	NaN	NaN	NaN	NaN	NaN	NaN	NaN	NaN	85.612078547046	NaN	NaN	214.809123463326	NaN	98.8389376354174	NaN	NaN	NaN	NaN	91.0443136369633	NaN	NaN	NaN	182.479632206327	-64.6758066233583	NaN
NaN	1423.87302374069	NaN	669.557190094213	NaN	NaN	NaN	187.398343155824	NaN	NaN	NaN	NaN	-29.473215653231	NaN	405.198310109525	NaN	NaN	-66.382019442471	167.933434149902	310.586443351354	NaN	NaN	NaN	NaN	300.065682981504	NaN	NaN	NaN	NaN	NaN	NaN	NaN	NaN	225.721141965659	NaN	NaN	300.978574487737	NaN	83.5605793063374	NaN	NaN	NaN	NaN	65.2320695490922	NaN	NaN	NaN	53.108065693811	-93.2839230310282	NaN
NaN	540.965850641917	NaN	929.913878244653	NaN	NaN	NaN	87.2857091156528	NaN	NaN	NaN	NaN	-40.8855620454327	NaN	94.6914273767087	NaN	NaN	-120.708332226943	67.614005315128	168.533582004016	NaN	NaN	NaN	NaN	212.016034283892	NaN	NaN	NaN	NaN	NaN	NaN	NaN	NaN	98.0499257365699	NaN	NaN	209.059079055466	NaN	88.8183717071977	NaN	NaN	NaN	NaN	46.2467038337567	NaN	NaN	NaN	NaN	-56.1579445742215	NaN
NaN	863.630343918504	NaN	703.139994738043	NaN	NaN	NaN	285.913134099521	NaN	NaN	NaN	NaN	144.264199983894	NaN	56.4712814751627	NaN	NaN	-280.080082322795	118.077802066266	497.573430318159	NaN	NaN	NaN	NaN	465.492906758732	NaN	NaN	NaN	NaN	NaN	NaN	NaN	NaN	40.6588649869375	NaN	NaN	131.099476058063	NaN	34.7270678723568	NaN	NaN	NaN	NaN	197.583359944762	NaN	NaN	NaN	162.669111220573	-82.5619990813807	NaN
NaN	NaN	NaN	390.274344350669	NaN	NaN	NaN	283.048760595865	NaN	NaN	NaN	NaN	12.5428073274955	NaN	79.360194089537	NaN	NaN	NaN	156.716335283255	555.804548093894	NaN	NaN	NaN	NaN	306.054547839236	NaN	NaN	NaN	NaN	NaN	NaN	NaN	NaN	85.5089270488124	NaN	NaN	6.08579743403669	NaN	113.467547182209	NaN	NaN	NaN	NaN	21.9390112727153	NaN	NaN	NaN	24.1035921685184	57.2708921463685	NaN
NaN	42.2248905015334	NaN	512.170743679306	NaN	NaN	NaN	NaN	NaN	NaN	NaN	NaN	112.077354284155	NaN	21.0744598073512	NaN	NaN	NaN	176.367631665972	330.398504878847	NaN	NaN	NaN	NaN	120.082228097096	NaN	NaN	NaN	NaN	NaN	NaN	NaN	NaN	NaN	NaN	NaN	35.9608706815992	NaN	190.543641176303	NaN	NaN	NaN	NaN	95.6037212748338	NaN	NaN	NaN	100.806805906031	13.0360842212482	NaN
NaN	542.049902061805	NaN	125.815828847884	NaN	NaN	NaN	157.291428992423	NaN	NaN	NaN	NaN	5.23147051383637	NaN	32.1937894265624	NaN	NaN	NaN	185.328982482537	641.989093623953	NaN	NaN	NaN	NaN	262.408144580199	NaN	NaN	NaN	NaN	NaN	NaN	NaN	NaN	NaN	NaN	NaN	83.5046281164889	NaN	NaN	NaN	NaN	NaN	NaN	22.7705035938488	NaN	NaN	NaN	NaN	-22.310166001814	NaN
NaN	NaN	NaN	765.853524503159	NaN	NaN	NaN	268.488079410817	NaN	NaN	NaN	NaN	-10.9733165312908	NaN	36.2571109589971	NaN	NaN	NaN	101.374691152684	431.610167565991	NaN	NaN	NaN	NaN	240.540207207729	NaN	NaN	NaN	NaN	NaN	NaN	NaN	NaN	NaN	NaN	NaN	89.9452347045042	NaN	37.4354905580634	NaN	NaN	NaN	NaN	11.7289728225006	NaN	NaN	NaN	27.5769013909142	-61.0480410110954	NaN
NaN	885.922369257277	NaN	148.203172870295	NaN	NaN	NaN	234.669374548289	NaN	NaN	NaN	NaN	-57.0805026243141	NaN	66.2666466299083	NaN	NaN	NaN	36.3857798768438	716.648022777918	NaN	NaN	NaN	NaN	373.097278662873	NaN	NaN	NaN	NaN	NaN	NaN	NaN	NaN	NaN	NaN	NaN	70.502971039962	NaN	93.3867791291591	NaN	NaN	NaN	NaN	31.6289193179012	NaN	NaN	NaN	95.4174944996261	73.5099801782419	NaN
NaN	404.84248381874	NaN	1015.47128410369	NaN	NaN	NaN	172.232350957233	NaN	NaN	NaN	NaN	47.452117041341	NaN	138.790918734693	NaN	NaN	NaN	126.392430456462	735.243354751941	NaN	NaN	NaN	NaN	368.867416679983	NaN	NaN	NaN	NaN	NaN	NaN	NaN	NaN	NaN	NaN	NaN	98.1407319053575	NaN	39.679842527967	NaN	NaN	NaN	NaN	19.4329139505495	NaN	NaN	NaN	NaN	-18.9260769310698	NaN
NaN	654.114027315044	NaN	495.118835573158	NaN	NaN	NaN	153.795201946385	NaN	NaN	NaN	NaN	-42.9590622106763	NaN	141.749955086557	NaN	NaN	NaN	236.808961655185	280.475965773913	NaN	NaN	NaN	NaN	329.423144580624	NaN	NaN	NaN	NaN	NaN	NaN	NaN	NaN	NaN	NaN	NaN	29.1868333645994	NaN	134.666041243477	NaN	NaN	NaN	NaN	12.9618638358218	NaN	NaN	NaN	86.189477380694	-102.50678763364	NaN
NaN	288.124858106216	NaN	394.409548823049	NaN	NaN	NaN	147.255602231313	NaN	NaN	NaN	NaN	-54.447182271154	NaN	102.181972826416	NaN	NaN	NaN	104.890740057166	683.651884187349	NaN	NaN	NaN	NaN	145.218915754001	NaN	NaN	NaN	NaN	NaN	NaN	NaN	NaN	NaN	NaN	NaN	69.8040552167671	NaN	193.15068342393	NaN	NaN	NaN	NaN	17.9672011056658	NaN	NaN	NaN	-18.0543928250804	NaN	NaN
NaN	271.92494586127	NaN	170.703858731037	NaN	NaN	NaN	312.488420696452	NaN	NaN	NaN	NaN	35.9113264981356	NaN	238.706725343403	NaN	NaN	NaN	73.2019896896498	348.385826132929	NaN	NaN	NaN	NaN	249.113156081026	NaN	NaN	NaN	NaN	NaN	NaN	NaN	NaN	NaN	NaN	NaN	180.087200487495	NaN	229.249346763114	NaN	NaN	NaN	NaN	27.5741725133019	NaN	NaN	NaN	NaN	NaN	NaN
NaN	232.739839336341	NaN	287.175790567383	NaN	NaN	NaN	198.610612600942	NaN	NaN	NaN	NaN	-55.8836491865275	NaN	38.2712254100672	NaN	NaN	NaN	23.5315040705312	615.430683900081	NaN	NaN	NaN	NaN	NaN	NaN	NaN	NaN	NaN	NaN	NaN	NaN	NaN	NaN	NaN	NaN	77.9947304988435	NaN	40.6370930077723	NaN	NaN	NaN	NaN	62.4842264885899	NaN	NaN	NaN	113.441723160378	NaN	NaN
NaN	315.654617245427	NaN	187.320884065483	NaN	NaN	NaN	168.197904997251	NaN	NaN	NaN	NaN	-89.0016174386379	NaN	115.745965112075	NaN	NaN	NaN	146.13693178809	303.273021949448	NaN	NaN	NaN	NaN	NaN	NaN	NaN	NaN	NaN	NaN	NaN	NaN	NaN	NaN	NaN	NaN	62.0139707443967	NaN	373.791749091293	NaN	NaN	NaN	NaN	164.150565276455	NaN	NaN	NaN	51.887127289505	NaN	NaN
NaN	967.481014997697	NaN	128.766623936715	NaN	NaN	NaN	159.26014975025	NaN	NaN	NaN	NaN	-27.3058084298286	NaN	124.621979149416	NaN	NaN	NaN	210.220328223935	416.065953360651	NaN	NaN	NaN	NaN	NaN	NaN	NaN	NaN	NaN	NaN	NaN	NaN	NaN	NaN	NaN	NaN	57.8343599953791	NaN	28.6807435924544	NaN	NaN	NaN	NaN	-34.4645476821822	NaN	NaN	NaN	152.718684402097	NaN	NaN
NaN	650.14342421218	NaN	253.728086256933	NaN	NaN	NaN	189.779764217659	NaN	NaN	NaN	NaN	48.8888269637238	NaN	13.8018133592775	NaN	NaN	NaN	119.797367926914	490.632711858209	NaN	NaN	NaN	NaN	NaN	NaN	NaN	NaN	NaN	NaN	NaN	NaN	NaN	NaN	NaN	NaN	60.7469675882649	NaN	248.476190129637	NaN	NaN	NaN	NaN	149.024192959457	NaN	NaN	NaN	51.6109114176463	NaN	NaN
NaN	NaN	NaN	NaN	NaN	NaN	NaN	NaN	NaN	NaN	NaN	NaN	NaN	NaN	NaN	NaN	NaN	NaN	NaN	NaN	NaN	NaN	NaN	NaN	NaN	NaN	NaN	NaN	NaN	NaN	NaN	NaN	NaN	NaN	NaN	NaN	NaN	NaN	NaN	NaN	NaN	NaN	NaN	NaN	NaN	NaN	NaN	NaN	NaN	NaN
[truncated: 167 more columns]
