# Supplementary material for: Notch-dependent and -independent transcription are modulated by tissue movements at gastrulation
Source: eLife. 2022 May 18;11:e73656. doi: 10.7554/eLife.73656 (PMC9183233; doi:10.7554/eLife.73656)
Supplement: Source data 1. [file elife-73656-data1.zip › numerical data/1S1A_simMSEpeve_MSE_sorted-nc14_normF-Y.txt]

NaN	NaN	NaN	NaN	NaN	NaN	NaN	NaN	NaN	NaN	NaN	NaN	NaN	NaN	NaN	NaN	NaN	NaN	NaN	NaN	NaN	NaN	NaN	NaN	NaN	NaN	NaN	NaN	NaN	NaN	NaN	NaN	NaN	NaN	NaN	NaN	NaN	NaN	NaN	NaN	NaN	NaN	NaN	NaN	NaN	NaN	NaN	NaN	NaN	NaN
NaN	NaN	NaN	NaN	NaN	NaN	NaN	NaN	NaN	NaN	NaN	NaN	NaN	NaN	NaN	NaN	NaN	NaN	NaN	NaN	NaN	NaN	NaN	NaN	NaN	NaN	NaN	NaN	NaN	NaN	NaN	NaN	NaN	NaN	NaN	NaN	NaN	NaN	NaN	NaN	NaN	NaN	NaN	NaN	NaN	NaN	NaN	NaN	NaN	NaN
NaN	NaN	NaN	NaN	NaN	NaN	NaN	NaN	NaN	NaN	NaN	NaN	NaN	NaN	NaN	NaN	NaN	NaN	NaN	NaN	NaN	NaN	NaN	NaN	NaN	NaN	NaN	NaN	NaN	NaN	NaN	NaN	NaN	NaN	NaN	NaN	NaN	NaN	NaN	NaN	NaN	NaN	NaN	NaN	NaN	NaN	NaN	NaN	NaN	NaN
NaN	NaN	NaN	NaN	NaN	NaN	NaN	NaN	NaN	NaN	NaN	NaN	NaN	NaN	NaN	NaN	NaN	NaN	NaN	NaN	NaN	NaN	NaN	NaN	NaN	NaN	NaN	NaN	NaN	NaN	NaN	NaN	NaN	NaN	NaN	NaN	NaN	NaN	NaN	NaN	NaN	NaN	NaN	NaN	NaN	NaN	NaN	NaN	NaN	NaN
NaN	NaN	NaN	NaN	NaN	NaN	NaN	NaN	NaN	NaN	NaN	NaN	NaN	NaN	NaN	NaN	NaN	NaN	NaN	NaN	NaN	NaN	NaN	NaN	NaN	NaN	NaN	NaN	NaN	NaN	NaN	NaN	NaN	NaN	NaN	NaN	NaN	NaN	NaN	NaN	NaN	NaN	NaN	NaN	NaN	NaN	NaN	NaN	NaN	NaN
NaN	NaN	NaN	NaN	NaN	NaN	NaN	NaN	NaN	NaN	NaN	NaN	NaN	NaN	NaN	NaN	NaN	NaN	NaN	NaN	NaN	NaN	NaN	NaN	NaN	NaN	NaN	NaN	NaN	NaN	NaN	NaN	NaN	NaN	NaN	NaN	NaN	NaN	NaN	NaN	NaN	NaN	NaN	NaN	NaN	NaN	NaN	NaN	NaN	NaN
NaN	NaN	NaN	NaN	NaN	NaN	NaN	NaN	NaN	NaN	NaN	NaN	NaN	NaN	NaN	NaN	NaN	NaN	NaN	NaN	NaN	NaN	NaN	NaN	NaN	NaN	NaN	NaN	NaN	NaN	NaN	NaN	NaN	NaN	NaN	NaN	NaN	NaN	NaN	NaN	NaN	NaN	NaN	NaN	NaN	NaN	NaN	NaN	NaN	NaN
NaN	NaN	NaN	NaN	NaN	NaN	NaN	NaN	NaN	NaN	NaN	NaN	NaN	NaN	NaN	NaN	NaN	NaN	NaN	NaN	NaN	NaN	NaN	NaN	NaN	NaN	NaN	NaN	NaN	NaN	NaN	NaN	NaN	NaN	NaN	NaN	NaN	NaN	NaN	NaN	NaN	NaN	NaN	NaN	NaN	NaN	NaN	NaN	NaN	NaN
NaN	NaN	NaN	NaN	NaN	NaN	NaN	NaN	NaN	NaN	NaN	NaN	NaN	NaN	NaN	NaN	NaN	NaN	NaN	NaN	NaN	NaN	NaN	NaN	NaN	NaN	NaN	NaN	NaN	NaN	NaN	NaN	NaN	NaN	NaN	NaN	NaN	NaN	NaN	NaN	NaN	NaN	NaN	NaN	NaN	NaN	NaN	NaN	NaN	NaN
NaN	NaN	NaN	NaN	NaN	NaN	NaN	NaN	NaN	NaN	NaN	NaN	NaN	NaN	NaN	NaN	NaN	NaN	NaN	NaN	NaN	NaN	NaN	NaN	NaN	NaN	NaN	NaN	NaN	NaN	NaN	NaN	NaN	NaN	NaN	NaN	NaN	NaN	NaN	NaN	NaN	NaN	NaN	NaN	NaN	NaN	NaN	NaN	NaN	NaN
NaN	NaN	NaN	NaN	NaN	NaN	NaN	NaN	NaN	NaN	NaN	NaN	NaN	NaN	NaN	NaN	NaN	NaN	NaN	NaN	NaN	NaN	NaN	NaN	NaN	NaN	NaN	NaN	NaN	NaN	NaN	NaN	NaN	NaN	NaN	NaN	NaN	NaN	NaN	NaN	NaN	NaN	NaN	NaN	NaN	NaN	NaN	NaN	NaN	NaN
NaN	NaN	NaN	NaN	NaN	NaN	NaN	NaN	NaN	NaN	NaN	NaN	NaN	NaN	NaN	NaN	NaN	NaN	NaN	NaN	NaN	NaN	NaN	NaN	NaN	NaN	NaN	NaN	NaN	NaN	NaN	NaN	NaN	NaN	NaN	NaN	NaN	NaN	NaN	NaN	NaN	NaN	NaN	NaN	NaN	NaN	NaN	NaN	NaN	NaN
NaN	NaN	NaN	NaN	NaN	NaN	NaN	NaN	NaN	NaN	NaN	NaN	NaN	NaN	NaN	NaN	NaN	NaN	NaN	NaN	NaN	NaN	NaN	NaN	NaN	NaN	NaN	NaN	NaN	NaN	NaN	NaN	NaN	NaN	NaN	NaN	NaN	NaN	NaN	NaN	NaN	NaN	NaN	NaN	NaN	NaN	NaN	NaN	NaN	NaN
NaN	NaN	NaN	NaN	NaN	NaN	NaN	NaN	NaN	NaN	NaN	NaN	NaN	NaN	NaN	NaN	NaN	NaN	NaN	NaN	NaN	NaN	NaN	NaN	NaN	NaN	NaN	NaN	NaN	NaN	NaN	NaN	NaN	NaN	NaN	NaN	NaN	NaN	NaN	NaN	NaN	NaN	NaN	NaN	NaN	NaN	NaN	NaN	NaN	NaN
NaN	NaN	NaN	NaN	NaN	NaN	NaN	NaN	NaN	NaN	NaN	NaN	NaN	NaN	NaN	NaN	NaN	NaN	NaN	NaN	NaN	NaN	NaN	NaN	NaN	NaN	NaN	NaN	NaN	NaN	NaN	NaN	NaN	NaN	NaN	NaN	NaN	NaN	NaN	NaN	NaN	NaN	NaN	NaN	NaN	NaN	NaN	NaN	NaN	NaN
NaN	NaN	NaN	NaN	NaN	NaN	NaN	NaN	NaN	NaN	NaN	NaN	NaN	NaN	NaN	NaN	NaN	NaN	NaN	NaN	NaN	NaN	NaN	NaN	NaN	NaN	NaN	NaN	NaN	NaN	NaN	NaN	NaN	NaN	NaN	NaN	NaN	NaN	NaN	NaN	NaN	NaN	NaN	NaN	NaN	NaN	NaN	NaN	NaN	NaN
NaN	NaN	NaN	NaN	NaN	NaN	NaN	NaN	NaN	NaN	NaN	NaN	NaN	NaN	NaN	NaN	NaN	NaN	NaN	NaN	NaN	NaN	NaN	NaN	NaN	NaN	NaN	NaN	NaN	NaN	NaN	NaN	NaN	NaN	NaN	NaN	NaN	NaN	NaN	NaN	NaN	NaN	NaN	NaN	NaN	NaN	NaN	NaN	NaN	NaN
NaN	NaN	NaN	NaN	NaN	NaN	NaN	NaN	NaN	NaN	NaN	NaN	NaN	NaN	NaN	NaN	NaN	NaN	NaN	NaN	NaN	NaN	NaN	NaN	NaN	NaN	NaN	NaN	NaN	NaN	NaN	NaN	NaN	NaN	NaN	NaN	NaN	NaN	NaN	NaN	NaN	NaN	NaN	NaN	NaN	NaN	NaN	NaN	NaN	NaN
NaN	NaN	NaN	NaN	NaN	NaN	NaN	NaN	NaN	NaN	NaN	NaN	NaN	NaN	NaN	NaN	NaN	NaN	NaN	NaN	NaN	NaN	NaN	NaN	NaN	NaN	NaN	NaN	NaN	NaN	NaN	NaN	NaN	NaN	NaN	NaN	NaN	NaN	NaN	NaN	NaN	NaN	NaN	NaN	NaN	NaN	NaN	NaN	NaN	NaN
NaN	NaN	NaN	NaN	NaN	NaN	NaN	NaN	NaN	NaN	NaN	NaN	NaN	NaN	NaN	NaN	NaN	NaN	NaN	NaN	NaN	NaN	NaN	NaN	NaN	NaN	NaN	NaN	NaN	NaN	NaN	NaN	NaN	NaN	NaN	NaN	NaN	NaN	NaN	NaN	NaN	NaN	NaN	NaN	NaN	NaN	NaN	NaN	NaN	NaN
NaN	NaN	NaN	NaN	NaN	NaN	NaN	NaN	NaN	NaN	NaN	NaN	NaN	NaN	NaN	NaN	NaN	NaN	NaN	NaN	NaN	NaN	NaN	NaN	NaN	NaN	NaN	NaN	NaN	NaN	NaN	NaN	NaN	NaN	NaN	NaN	NaN	NaN	NaN	NaN	NaN	NaN	NaN	NaN	NaN	NaN	NaN	NaN	NaN	NaN
NaN	NaN	NaN	NaN	NaN	NaN	NaN	NaN	NaN	NaN	NaN	NaN	NaN	NaN	NaN	NaN	NaN	NaN	NaN	NaN	NaN	NaN	NaN	NaN	NaN	NaN	NaN	NaN	NaN	NaN	NaN	NaN	NaN	NaN	NaN	NaN	NaN	NaN	NaN	NaN	NaN	NaN	NaN	NaN	NaN	NaN	NaN	NaN	NaN	NaN
NaN	NaN	NaN	NaN	NaN	NaN	NaN	NaN	NaN	NaN	NaN	NaN	NaN	NaN	NaN	NaN	NaN	NaN	NaN	NaN	NaN	NaN	NaN	NaN	NaN	NaN	NaN	NaN	NaN	NaN	NaN	NaN	NaN	NaN	NaN	NaN	NaN	NaN	NaN	NaN	NaN	NaN	NaN	NaN	NaN	NaN	NaN	NaN	NaN	NaN
NaN	NaN	NaN	NaN	NaN	NaN	NaN	NaN	NaN	NaN	NaN	NaN	NaN	NaN	NaN	NaN	NaN	NaN	NaN	NaN	NaN	NaN	NaN	NaN	NaN	NaN	NaN	NaN	NaN	NaN	NaN	NaN	NaN	NaN	NaN	NaN	NaN	NaN	NaN	NaN	NaN	NaN	NaN	NaN	NaN	NaN	NaN	NaN	NaN	NaN
NaN	NaN	NaN	NaN	NaN	NaN	NaN	NaN	NaN	NaN	NaN	NaN	NaN	NaN	NaN	NaN	NaN	NaN	NaN	NaN	NaN	NaN	NaN	NaN	NaN	NaN	NaN	NaN	NaN	NaN	NaN	NaN	NaN	NaN	NaN	NaN	NaN	NaN	NaN	NaN	NaN	NaN	NaN	NaN	NaN	NaN	NaN	NaN	NaN	NaN
NaN	NaN	NaN	NaN	NaN	NaN	NaN	NaN	NaN	NaN	NaN	NaN	NaN	NaN	NaN	NaN	NaN	NaN	NaN	NaN	NaN	NaN	NaN	NaN	NaN	NaN	NaN	NaN	NaN	NaN	NaN	NaN	NaN	NaN	NaN	NaN	NaN	NaN	NaN	NaN	NaN	NaN	NaN	NaN	NaN	NaN	NaN	NaN	NaN	NaN
NaN	NaN	NaN	NaN	NaN	NaN	NaN	NaN	NaN	NaN	NaN	NaN	NaN	NaN	NaN	NaN	NaN	NaN	NaN	NaN	NaN	NaN	NaN	NaN	NaN	NaN	NaN	NaN	NaN	NaN	NaN	NaN	NaN	NaN	NaN	NaN	NaN	NaN	NaN	NaN	NaN	NaN	NaN	NaN	NaN	NaN	NaN	NaN	NaN	NaN
NaN	NaN	NaN	NaN	NaN	NaN	NaN	NaN	NaN	NaN	NaN	NaN	NaN	NaN	NaN	NaN	NaN	NaN	NaN	NaN	NaN	NaN	NaN	NaN	NaN	NaN	NaN	NaN	NaN	NaN	NaN	NaN	NaN	NaN	NaN	NaN	NaN	NaN	NaN	NaN	NaN	NaN	NaN	NaN	NaN	NaN	NaN	NaN	NaN	NaN
NaN	NaN	NaN	NaN	NaN	NaN	NaN	NaN	NaN	NaN	NaN	NaN	NaN	NaN	NaN	NaN	NaN	NaN	NaN	NaN	NaN	NaN	NaN	NaN	NaN	NaN	NaN	NaN	NaN	NaN	NaN	NaN	NaN	NaN	NaN	NaN	NaN	NaN	NaN	NaN	NaN	NaN	NaN	NaN	NaN	NaN	NaN	NaN	NaN	NaN
NaN	NaN	NaN	NaN	NaN	NaN	NaN	NaN	NaN	NaN	NaN	NaN	NaN	NaN	NaN	NaN	NaN	NaN	NaN	NaN	NaN	NaN	NaN	NaN	NaN	NaN	NaN	NaN	NaN	NaN	NaN	NaN	NaN	NaN	NaN	NaN	NaN	NaN	NaN	NaN	NaN	NaN	NaN	NaN	NaN	NaN	NaN	NaN	NaN	NaN
NaN	NaN	NaN	NaN	NaN	NaN	NaN	NaN	NaN	NaN	NaN	NaN	NaN	NaN	NaN	NaN	NaN	NaN	NaN	NaN	NaN	NaN	NaN	NaN	NaN	NaN	NaN	NaN	NaN	NaN	NaN	NaN	NaN	NaN	NaN	NaN	NaN	NaN	NaN	NaN	NaN	NaN	NaN	NaN	NaN	NaN	NaN	NaN	NaN	NaN
NaN	NaN	NaN	NaN	NaN	NaN	NaN	NaN	NaN	NaN	NaN	NaN	NaN	NaN	NaN	NaN	NaN	NaN	NaN	NaN	NaN	NaN	NaN	NaN	NaN	NaN	NaN	NaN	NaN	NaN	NaN	NaN	NaN	NaN	NaN	NaN	NaN	NaN	NaN	NaN	NaN	NaN	NaN	NaN	NaN	NaN	NaN	NaN	NaN	NaN
NaN	NaN	NaN	NaN	NaN	NaN	NaN	NaN	NaN	NaN	NaN	NaN	NaN	NaN	NaN	NaN	NaN	NaN	NaN	NaN	NaN	NaN	NaN	NaN	NaN	NaN	NaN	NaN	NaN	NaN	NaN	NaN	NaN	NaN	NaN	NaN	NaN	NaN	NaN	NaN	NaN	NaN	NaN	NaN	NaN	NaN	NaN	NaN	NaN	NaN
NaN	NaN	NaN	NaN	NaN	NaN	NaN	NaN	NaN	NaN	NaN	NaN	NaN	NaN	NaN	NaN	NaN	NaN	NaN	NaN	NaN	NaN	NaN	NaN	NaN	NaN	NaN	NaN	NaN	NaN	NaN	NaN	NaN	NaN	NaN	NaN	NaN	NaN	NaN	NaN	NaN	NaN	NaN	NaN	NaN	NaN	NaN	NaN	NaN	NaN
NaN	NaN	NaN	NaN	NaN	NaN	NaN	NaN	NaN	NaN	NaN	NaN	NaN	NaN	NaN	NaN	NaN	NaN	NaN	NaN	NaN	NaN	NaN	NaN	NaN	NaN	NaN	NaN	NaN	NaN	NaN	NaN	NaN	NaN	NaN	NaN	NaN	NaN	NaN	NaN	NaN	NaN	NaN	NaN	NaN	NaN	NaN	NaN	NaN	NaN
NaN	NaN	NaN	NaN	NaN	NaN	NaN	NaN	NaN	NaN	NaN	NaN	NaN	NaN	NaN	NaN	NaN	NaN	NaN	NaN	NaN	NaN	NaN	NaN	NaN	NaN	NaN	NaN	NaN	NaN	NaN	NaN	NaN	NaN	NaN	NaN	NaN	NaN	NaN	NaN	NaN	NaN	NaN	NaN	NaN	NaN	NaN	NaN	NaN	NaN
NaN	NaN	NaN	NaN	NaN	NaN	NaN	NaN	NaN	NaN	NaN	NaN	NaN	NaN	NaN	NaN	NaN	NaN	NaN	NaN	NaN	NaN	NaN	NaN	NaN	NaN	NaN	NaN	NaN	NaN	NaN	NaN	NaN	NaN	NaN	NaN	NaN	NaN	NaN	NaN	NaN	NaN	NaN	NaN	NaN	NaN	NaN	NaN	NaN	NaN
NaN	NaN	NaN	NaN	NaN	NaN	NaN	NaN	NaN	NaN	NaN	NaN	NaN	NaN	NaN	NaN	NaN	NaN	NaN	NaN	NaN	NaN	NaN	NaN	NaN	NaN	NaN	NaN	NaN	NaN	NaN	NaN	NaN	NaN	NaN	NaN	NaN	NaN	NaN	NaN	NaN	NaN	NaN	NaN	NaN	NaN	NaN	NaN	NaN	NaN
NaN	NaN	NaN	NaN	NaN	NaN	NaN	NaN	NaN	NaN	NaN	NaN	NaN	NaN	NaN	NaN	NaN	NaN	NaN	NaN	NaN	NaN	NaN	NaN	NaN	NaN	NaN	NaN	NaN	NaN	NaN	NaN	NaN	NaN	NaN	NaN	NaN	NaN	NaN	NaN	NaN	NaN	NaN	NaN	NaN	NaN	NaN	NaN	NaN	NaN
NaN	NaN	NaN	NaN	NaN	NaN	NaN	NaN	NaN	NaN	NaN	NaN	NaN	NaN	NaN	NaN	NaN	NaN	NaN	NaN	NaN	NaN	NaN	NaN	NaN	NaN	NaN	NaN	NaN	NaN	NaN	NaN	NaN	NaN	NaN	NaN	NaN	NaN	NaN	NaN	NaN	NaN	NaN	NaN	NaN	NaN	NaN	NaN	NaN	NaN
NaN	NaN	NaN	NaN	NaN	NaN	NaN	NaN	NaN	NaN	NaN	NaN	NaN	NaN	NaN	NaN	NaN	NaN	NaN	NaN	NaN	NaN	NaN	NaN	NaN	NaN	NaN	NaN	NaN	NaN	NaN	NaN	NaN	NaN	NaN	NaN	NaN	NaN	NaN	NaN	NaN	NaN	NaN	NaN	NaN	NaN	NaN	NaN	NaN	NaN
NaN	NaN	NaN	NaN	NaN	NaN	NaN	NaN	NaN	NaN	NaN	NaN	NaN	NaN	NaN	NaN	NaN	NaN	NaN	NaN	NaN	NaN	NaN	NaN	NaN	NaN	NaN	NaN	NaN	NaN	NaN	NaN	NaN	NaN	NaN	NaN	NaN	NaN	NaN	NaN	NaN	NaN	NaN	NaN	NaN	NaN	NaN	NaN	NaN	NaN
NaN	NaN	NaN	NaN	NaN	NaN	NaN	NaN	NaN	NaN	NaN	NaN	NaN	NaN	NaN	NaN	NaN	NaN	NaN	NaN	NaN	NaN	NaN	NaN	NaN	NaN	NaN	NaN	NaN	NaN	NaN	NaN	NaN	NaN	NaN	NaN	NaN	NaN	NaN	NaN	NaN	NaN	NaN	NaN	NaN	NaN	NaN	NaN	NaN	NaN
NaN	NaN	NaN	NaN	NaN	NaN	NaN	NaN	NaN	NaN	NaN	NaN	NaN	NaN	NaN	NaN	NaN	NaN	NaN	NaN	NaN	NaN	NaN	NaN	NaN	NaN	NaN	NaN	NaN	NaN	NaN	NaN	NaN	NaN	NaN	NaN	NaN	NaN	NaN	NaN	NaN	NaN	NaN	NaN	NaN	NaN	NaN	NaN	NaN	NaN
NaN	NaN	NaN	NaN	NaN	NaN	NaN	NaN	NaN	NaN	NaN	NaN	NaN	NaN	NaN	NaN	NaN	NaN	NaN	NaN	NaN	NaN	NaN	NaN	NaN	NaN	NaN	NaN	NaN	NaN	NaN	NaN	NaN	NaN	NaN	NaN	NaN	NaN	NaN	NaN	NaN	NaN	NaN	NaN	NaN	NaN	NaN	NaN	NaN	NaN
NaN	NaN	NaN	NaN	NaN	NaN	NaN	NaN	NaN	NaN	NaN	NaN	NaN	NaN	NaN	NaN	NaN	NaN	NaN	NaN	NaN	NaN	NaN	NaN	NaN	NaN	NaN	NaN	NaN	NaN	NaN	NaN	NaN	NaN	NaN	NaN	NaN	NaN	NaN	NaN	NaN	NaN	NaN	NaN	NaN	NaN	NaN	NaN	NaN	NaN
NaN	NaN	NaN	NaN	NaN	NaN	NaN	NaN	NaN	NaN	NaN	NaN	NaN	NaN	NaN	NaN	NaN	NaN	NaN	NaN	NaN	NaN	NaN	NaN	NaN	NaN	NaN	NaN	NaN	NaN	NaN	NaN	NaN	NaN	NaN	NaN	NaN	NaN	NaN	NaN	NaN	NaN	NaN	NaN	NaN	NaN	NaN	NaN	NaN	NaN
NaN	NaN	NaN	NaN	NaN	NaN	NaN	NaN	NaN	NaN	NaN	NaN	NaN	NaN	NaN	NaN	NaN	NaN	NaN	NaN	NaN	NaN	NaN	NaN	NaN	NaN	NaN	NaN	NaN	NaN	NaN	NaN	NaN	NaN	NaN	NaN	NaN	NaN	NaN	NaN	NaN	NaN	NaN	NaN	NaN	NaN	NaN	NaN	NaN	NaN
NaN	NaN	NaN	NaN	NaN	NaN	NaN	NaN	NaN	NaN	NaN	NaN	NaN	NaN	NaN	NaN	NaN	NaN	NaN	NaN	NaN	NaN	NaN	NaN	NaN	NaN	NaN	NaN	NaN	NaN	NaN	NaN	NaN	NaN	NaN	NaN	NaN	NaN	NaN	NaN	NaN	NaN	NaN	NaN	NaN	NaN	NaN	NaN	NaN	NaN
NaN	NaN	NaN	NaN	NaN	NaN	NaN	NaN	NaN	NaN	NaN	NaN	NaN	NaN	NaN	NaN	NaN	NaN	NaN	NaN	NaN	NaN	NaN	NaN	NaN	NaN	NaN	NaN	NaN	NaN	NaN	NaN	NaN	NaN	NaN	NaN	NaN	NaN	NaN	NaN	NaN	NaN	NaN	NaN	NaN	NaN	NaN	NaN	NaN	NaN
NaN	NaN	NaN	NaN	NaN	NaN	NaN	NaN	NaN	NaN	NaN	NaN	NaN	NaN	NaN	NaN	NaN	NaN	NaN	NaN	NaN	NaN	NaN	NaN	NaN	NaN	NaN	NaN	NaN	NaN	NaN	NaN	NaN	NaN	NaN	NaN	NaN	NaN	NaN	NaN	NaN	NaN	NaN	NaN	NaN	NaN	NaN	NaN	NaN	NaN
NaN	NaN	NaN	NaN	NaN	NaN	NaN	NaN	NaN	NaN	NaN	NaN	NaN	NaN	NaN	NaN	NaN	NaN	NaN	NaN	NaN	NaN	NaN	NaN	NaN	NaN	NaN	NaN	NaN	NaN	NaN	NaN	NaN	NaN	NaN	NaN	NaN	NaN	NaN	NaN	NaN	NaN	NaN	NaN	NaN	NaN	NaN	NaN	NaN	NaN
NaN	NaN	NaN	NaN	NaN	NaN	NaN	NaN	NaN	NaN	NaN	NaN	NaN	NaN	NaN	NaN	NaN	NaN	NaN	NaN	NaN	NaN	NaN	NaN	NaN	NaN	NaN	NaN	NaN	NaN	NaN	NaN	NaN	NaN	NaN	NaN	NaN	NaN	NaN	NaN	NaN	NaN	NaN	NaN	NaN	NaN	NaN	NaN	NaN	NaN
NaN	NaN	NaN	NaN	NaN	NaN	NaN	NaN	NaN	NaN	NaN	NaN	NaN	NaN	NaN	NaN	NaN	NaN	NaN	NaN	NaN	NaN	NaN	NaN	NaN	NaN	NaN	NaN	NaN	NaN	NaN	NaN	NaN	NaN	NaN	NaN	NaN	NaN	NaN	NaN	NaN	NaN	NaN	NaN	NaN	NaN	NaN	NaN	NaN	NaN
NaN	NaN	NaN	NaN	NaN	NaN	NaN	NaN	NaN	NaN	NaN	NaN	NaN	NaN	NaN	NaN	NaN	NaN	NaN	NaN	NaN	NaN	NaN	NaN	NaN	NaN	NaN	NaN	NaN	NaN	NaN	NaN	NaN	NaN	NaN	NaN	NaN	NaN	NaN	NaN	NaN	NaN	NaN	NaN	NaN	NaN	NaN	NaN	NaN	NaN
NaN	NaN	NaN	NaN	NaN	NaN	NaN	NaN	NaN	NaN	NaN	NaN	NaN	NaN	NaN	NaN	NaN	NaN	NaN	NaN	NaN	NaN	NaN	NaN	NaN	NaN	NaN	NaN	NaN	NaN	NaN	NaN	NaN	NaN	NaN	NaN	NaN	NaN	NaN	NaN	NaN	NaN	NaN	NaN	NaN	NaN	NaN	NaN	NaN	NaN
NaN	NaN	NaN	NaN	NaN	NaN	NaN	NaN	NaN	NaN	NaN	NaN	NaN	NaN	NaN	NaN	NaN	NaN	NaN	NaN	NaN	NaN	NaN	NaN	NaN	NaN	NaN	NaN	NaN	NaN	NaN	NaN	NaN	NaN	NaN	NaN	NaN	NaN	NaN	NaN	NaN	NaN	NaN	NaN	NaN	NaN	NaN	NaN	NaN	NaN
NaN	NaN	NaN	NaN	NaN	NaN	NaN	NaN	NaN	NaN	NaN	NaN	NaN	NaN	NaN	NaN	NaN	NaN	NaN	NaN	NaN	NaN	NaN	NaN	NaN	NaN	NaN	NaN	NaN	NaN	NaN	NaN	NaN	NaN	NaN	NaN	NaN	NaN	NaN	NaN	NaN	NaN	NaN	NaN	NaN	NaN	NaN	NaN	NaN	NaN
NaN	NaN	NaN	NaN	NaN	NaN	NaN	NaN	NaN	NaN	NaN	NaN	NaN	NaN	NaN	NaN	NaN	NaN	NaN	NaN	NaN	NaN	NaN	NaN	NaN	NaN	NaN	NaN	NaN	NaN	NaN	NaN	NaN	NaN	NaN	NaN	NaN	NaN	NaN	NaN	NaN	NaN	NaN	NaN	NaN	NaN	NaN	NaN	NaN	NaN
NaN	NaN	NaN	NaN	NaN	NaN	NaN	NaN	NaN	NaN	NaN	NaN	NaN	NaN	NaN	NaN	NaN	NaN	NaN	NaN	NaN	NaN	NaN	NaN	NaN	NaN	NaN	NaN	NaN	NaN	NaN	NaN	NaN	NaN	NaN	NaN	NaN	NaN	NaN	NaN	NaN	NaN	NaN	NaN	NaN	NaN	NaN	NaN	NaN	NaN
NaN	NaN	NaN	NaN	NaN	NaN	NaN	NaN	NaN	NaN	NaN	NaN	NaN	NaN	NaN	NaN	NaN	NaN	NaN	NaN	NaN	NaN	NaN	NaN	NaN	NaN	NaN	NaN	NaN	NaN	NaN	NaN	NaN	NaN	NaN	NaN	NaN	NaN	NaN	NaN	NaN	NaN	NaN	NaN	NaN	NaN	NaN	NaN	NaN	NaN
NaN	NaN	NaN	NaN	NaN	NaN	NaN	NaN	NaN	NaN	NaN	NaN	NaN	NaN	NaN	NaN	NaN	NaN	NaN	NaN	NaN	NaN	NaN	NaN	NaN	NaN	NaN	NaN	NaN	NaN	NaN	NaN	NaN	NaN	NaN	NaN	NaN	NaN	NaN	NaN	NaN	NaN	NaN	NaN	NaN	NaN	NaN	NaN	NaN	NaN
NaN	NaN	NaN	NaN	NaN	NaN	NaN	NaN	NaN	NaN	NaN	NaN	NaN	NaN	NaN	NaN	NaN	NaN	NaN	NaN	NaN	NaN	NaN	NaN	NaN	NaN	NaN	NaN	NaN	NaN	NaN	NaN	NaN	NaN	NaN	NaN	NaN	NaN	NaN	NaN	NaN	NaN	NaN	NaN	NaN	NaN	NaN	NaN	NaN	NaN
NaN	NaN	NaN	NaN	NaN	NaN	NaN	NaN	NaN	NaN	NaN	NaN	NaN	NaN	NaN	NaN	NaN	NaN	NaN	NaN	NaN	NaN	NaN	NaN	NaN	NaN	NaN	NaN	NaN	NaN	NaN	NaN	NaN	NaN	NaN	NaN	NaN	NaN	NaN	NaN	NaN	NaN	NaN	NaN	NaN	NaN	NaN	NaN	NaN	NaN
NaN	NaN	NaN	NaN	NaN	NaN	NaN	NaN	NaN	NaN	NaN	NaN	NaN	NaN	NaN	NaN	NaN	NaN	NaN	NaN	NaN	NaN	NaN	NaN	NaN	NaN	NaN	NaN	NaN	NaN	NaN	NaN	NaN	NaN	NaN	NaN	NaN	NaN	NaN	NaN	NaN	NaN	NaN	NaN	NaN	NaN	NaN	NaN	NaN	NaN
NaN	NaN	NaN	NaN	NaN	NaN	NaN	NaN	NaN	NaN	NaN	NaN	NaN	NaN	NaN	NaN	NaN	NaN	NaN	NaN	NaN	NaN	NaN	NaN	NaN	NaN	NaN	NaN	NaN	NaN	NaN	NaN	NaN	NaN	NaN	NaN	NaN	NaN	NaN	NaN	NaN	NaN	NaN	NaN	NaN	NaN	NaN	NaN	NaN	NaN
NaN	NaN	NaN	NaN	NaN	NaN	NaN	NaN	NaN	NaN	NaN	NaN	NaN	NaN	NaN	NaN	NaN	NaN	NaN	NaN	NaN	NaN	NaN	NaN	NaN	NaN	NaN	NaN	NaN	NaN	NaN	NaN	NaN	NaN	NaN	NaN	NaN	NaN	NaN	NaN	NaN	NaN	NaN	NaN	NaN	NaN	NaN	NaN	NaN	NaN
NaN	NaN	NaN	NaN	NaN	NaN	NaN	NaN	NaN	NaN	NaN	NaN	NaN	NaN	NaN	NaN	NaN	NaN	NaN	NaN	NaN	NaN	NaN	NaN	NaN	NaN	NaN	NaN	NaN	NaN	NaN	NaN	NaN	NaN	NaN	NaN	NaN	NaN	NaN	NaN	NaN	NaN	NaN	NaN	NaN	NaN	NaN	NaN	NaN	NaN
NaN	NaN	NaN	NaN	NaN	NaN	NaN	NaN	NaN	NaN	NaN	NaN	NaN	NaN	NaN	NaN	NaN	NaN	NaN	NaN	NaN	NaN	NaN	NaN	NaN	NaN	NaN	NaN	NaN	NaN	NaN	NaN	NaN	NaN	NaN	NaN	NaN	NaN	NaN	NaN	NaN	NaN	NaN	NaN	NaN	NaN	NaN	NaN	NaN	NaN
NaN	NaN	NaN	NaN	NaN	NaN	NaN	NaN	NaN	NaN	NaN	NaN	NaN	NaN	NaN	NaN	NaN	NaN	NaN	NaN	NaN	NaN	NaN	NaN	NaN	NaN	NaN	NaN	NaN	NaN	NaN	NaN	NaN	NaN	NaN	NaN	NaN	NaN	NaN	NaN	NaN	NaN	NaN	NaN	NaN	NaN	NaN	NaN	NaN	NaN
NaN	NaN	NaN	NaN	NaN	NaN	NaN	NaN	NaN	NaN	NaN	NaN	NaN	NaN	NaN	NaN	NaN	NaN	NaN	NaN	NaN	NaN	NaN	NaN	NaN	NaN	NaN	NaN	NaN	NaN	NaN	NaN	NaN	NaN	NaN	NaN	NaN	NaN	NaN	NaN	NaN	NaN	NaN	NaN	NaN	NaN	NaN	NaN	NaN	NaN
NaN	NaN	NaN	NaN	NaN	NaN	NaN	NaN	NaN	NaN	NaN	NaN	NaN	NaN	NaN	NaN	NaN	NaN	NaN	NaN	NaN	NaN	NaN	NaN	NaN	NaN	NaN	NaN	NaN	NaN	NaN	NaN	NaN	NaN	NaN	NaN	NaN	NaN	NaN	NaN	NaN	NaN	NaN	NaN	NaN	NaN	NaN	NaN	NaN	NaN
NaN	NaN	NaN	NaN	NaN	NaN	NaN	NaN	NaN	NaN	NaN	NaN	NaN	NaN	NaN	NaN	NaN	NaN	NaN	NaN	NaN	NaN	NaN	NaN	NaN	NaN	NaN	NaN	NaN	NaN	NaN	NaN	NaN	NaN	NaN	NaN	NaN	NaN	NaN	NaN	NaN	NaN	NaN	NaN	NaN	NaN	NaN	NaN	NaN	NaN
NaN	NaN	NaN	NaN	NaN	NaN	NaN	NaN	NaN	NaN	NaN	NaN	NaN	NaN	NaN	NaN	NaN	NaN	NaN	NaN	NaN	NaN	NaN	NaN	NaN	NaN	NaN	NaN	NaN	NaN	NaN	NaN	NaN	NaN	NaN	NaN	NaN	NaN	NaN	NaN	NaN	NaN	NaN	NaN	NaN	NaN	NaN	NaN	NaN	NaN
NaN	NaN	NaN	NaN	NaN	NaN	NaN	NaN	NaN	NaN	NaN	NaN	NaN	NaN	NaN	NaN	NaN	NaN	NaN	NaN	NaN	NaN	NaN	NaN	NaN	NaN	NaN	NaN	NaN	NaN	NaN	NaN	NaN	NaN	NaN	NaN	NaN	NaN	NaN	NaN	NaN	NaN	NaN	NaN	NaN	NaN	NaN	NaN	NaN	NaN
NaN	NaN	NaN	NaN	NaN	NaN	NaN	NaN	NaN	NaN	NaN	NaN	NaN	NaN	NaN	NaN	NaN	NaN	NaN	NaN	NaN	NaN	NaN	NaN	NaN	NaN	NaN	NaN	NaN	NaN	NaN	NaN	NaN	NaN	NaN	NaN	NaN	NaN	NaN	NaN	NaN	NaN	NaN	NaN	NaN	NaN	NaN	NaN	NaN	NaN
NaN	NaN	NaN	NaN	NaN	NaN	NaN	NaN	NaN	NaN	NaN	NaN	NaN	NaN	NaN	NaN	NaN	NaN	NaN	NaN	NaN	NaN	NaN	NaN	NaN	NaN	NaN	NaN	NaN	NaN	NaN	NaN	NaN	NaN	NaN	NaN	NaN	NaN	NaN	NaN	NaN	NaN	NaN	NaN	NaN	NaN	NaN	NaN	NaN	NaN
NaN	NaN	NaN	NaN	NaN	NaN	NaN	NaN	NaN	NaN	NaN	NaN	NaN	NaN	NaN	NaN	NaN	NaN	NaN	NaN	NaN	NaN	NaN	NaN	NaN	NaN	NaN	NaN	NaN	NaN	NaN	NaN	NaN	NaN	NaN	NaN	NaN	NaN	NaN	NaN	NaN	NaN	NaN	NaN	NaN	NaN	NaN	NaN	NaN	NaN
NaN	NaN	NaN	NaN	NaN	NaN	NaN	NaN	NaN	NaN	NaN	NaN	NaN	NaN	NaN	NaN	NaN	NaN	NaN	NaN	NaN	NaN	NaN	NaN	NaN	NaN	NaN	NaN	NaN	NaN	NaN	NaN	NaN	NaN	NaN	NaN	NaN	NaN	NaN	NaN	NaN	NaN	NaN	NaN	NaN	NaN	NaN	NaN	NaN	NaN
NaN	NaN	NaN	NaN	NaN	NaN	NaN	NaN	NaN	NaN	NaN	NaN	NaN	NaN	NaN	NaN	NaN	NaN	NaN	NaN	NaN	NaN	NaN	NaN	NaN	NaN	NaN	NaN	NaN	NaN	NaN	NaN	NaN	NaN	NaN	NaN	NaN	NaN	NaN	NaN	NaN	NaN	NaN	NaN	NaN	NaN	NaN	NaN	NaN	NaN
NaN	NaN	NaN	NaN	NaN	NaN	NaN	NaN	NaN	NaN	NaN	NaN	NaN	NaN	NaN	NaN	NaN	NaN	NaN	NaN	NaN	NaN	NaN	NaN	NaN	NaN	NaN	NaN	NaN	NaN	NaN	NaN	NaN	NaN	NaN	NaN	NaN	NaN	NaN	NaN	NaN	NaN	NaN	NaN	NaN	NaN	NaN	NaN	NaN	NaN
NaN	NaN	NaN	NaN	NaN	NaN	NaN	NaN	NaN	NaN	NaN	NaN	NaN	NaN	NaN	NaN	NaN	NaN	NaN	NaN	NaN	NaN	NaN	NaN	NaN	NaN	NaN	NaN	NaN	NaN	NaN	NaN	NaN	NaN	NaN	NaN	NaN	NaN	NaN	NaN	NaN	NaN	NaN	NaN	NaN	NaN	NaN	NaN	NaN	NaN
NaN	NaN	NaN	NaN	NaN	NaN	NaN	NaN	NaN	NaN	NaN	NaN	NaN	NaN	NaN	NaN	NaN	NaN	NaN	NaN	NaN	NaN	NaN	NaN	NaN	NaN	NaN	NaN	NaN	NaN	NaN	NaN	NaN	NaN	NaN	NaN	NaN	NaN	NaN	NaN	NaN	NaN	NaN	NaN	NaN	NaN	NaN	NaN	NaN	NaN
NaN	NaN	NaN	NaN	NaN	NaN	NaN	NaN	NaN	NaN	NaN	NaN	NaN	NaN	NaN	NaN	NaN	NaN	NaN	NaN	NaN	NaN	NaN	NaN	NaN	NaN	NaN	NaN	NaN	NaN	NaN	NaN	NaN	NaN	NaN	NaN	NaN	NaN	NaN	NaN	NaN	NaN	NaN	NaN	NaN	NaN	NaN	NaN	NaN	NaN
NaN	NaN	NaN	NaN	NaN	NaN	NaN	NaN	NaN	NaN	NaN	NaN	NaN	NaN	NaN	NaN	NaN	NaN	NaN	NaN	NaN	NaN	NaN	NaN	NaN	NaN	NaN	NaN	NaN	NaN	NaN	NaN	NaN	NaN	NaN	NaN	NaN	NaN	NaN	NaN	NaN	NaN	NaN	NaN	NaN	NaN	NaN	NaN	NaN	NaN
NaN	NaN	NaN	NaN	NaN	NaN	NaN	NaN	NaN	NaN	NaN	NaN	NaN	NaN	NaN	NaN	NaN	NaN	NaN	NaN	NaN	NaN	NaN	NaN	NaN	NaN	NaN	NaN	NaN	NaN	NaN	NaN	NaN	NaN	NaN	NaN	NaN	NaN	NaN	NaN	NaN	NaN	NaN	NaN	NaN	NaN	NaN	NaN	NaN	NaN
NaN	NaN	NaN	NaN	NaN	NaN	NaN	NaN	NaN	NaN	NaN	NaN	NaN	NaN	NaN	NaN	NaN	NaN	NaN	NaN	NaN	NaN	NaN	NaN	NaN	NaN	NaN	NaN	NaN	NaN	NaN	NaN	NaN	NaN	NaN	NaN	NaN	NaN	NaN	NaN	NaN	NaN	NaN	NaN	NaN	NaN	NaN	NaN	NaN	NaN
NaN	NaN	NaN	NaN	NaN	NaN	NaN	NaN	NaN	NaN	NaN	NaN	NaN	NaN	NaN	NaN	NaN	NaN	NaN	NaN	NaN	NaN	NaN	NaN	NaN	NaN	NaN	NaN	NaN	NaN	NaN	NaN	NaN	NaN	NaN	NaN	NaN	NaN	NaN	NaN	NaN	NaN	NaN	NaN	NaN	NaN	NaN	NaN	NaN	NaN
NaN	NaN	NaN	NaN	NaN	NaN	NaN	NaN	NaN	NaN	NaN	NaN	NaN	NaN	NaN	NaN	NaN	NaN	NaN	NaN	NaN	NaN	NaN	NaN	NaN	NaN	NaN	NaN	NaN	NaN	NaN	NaN	NaN	NaN	NaN	NaN	NaN	NaN	NaN	NaN	NaN	NaN	NaN	NaN	NaN	NaN	NaN	NaN	NaN	NaN
NaN	NaN	NaN	NaN	NaN	NaN	NaN	NaN	NaN	NaN	NaN	NaN	NaN	NaN	NaN	NaN	NaN	NaN	NaN	NaN	NaN	NaN	NaN	NaN	NaN	NaN	NaN	NaN	NaN	NaN	NaN	NaN	NaN	NaN	NaN	NaN	NaN	NaN	NaN	NaN	NaN	NaN	NaN	NaN	NaN	NaN	NaN	NaN	NaN	NaN
NaN	NaN	NaN	NaN	NaN	NaN	NaN	NaN	NaN	NaN	NaN	NaN	NaN	NaN	NaN	NaN	NaN	NaN	NaN	NaN	NaN	NaN	NaN	NaN	NaN	NaN	NaN	NaN	NaN	NaN	NaN	NaN	NaN	NaN	NaN	NaN	NaN	NaN	NaN	NaN	NaN	NaN	NaN	NaN	NaN	NaN	NaN	NaN	NaN	NaN
NaN	NaN	NaN	NaN	NaN	NaN	NaN	NaN	NaN	NaN	NaN	NaN	NaN	NaN	NaN	NaN	NaN	NaN	NaN	NaN	NaN	NaN	NaN	NaN	NaN	NaN	NaN	NaN	NaN	NaN	NaN	NaN	NaN	NaN	NaN	NaN	NaN	NaN	NaN	NaN	NaN	NaN	NaN	NaN	NaN	NaN	NaN	NaN	NaN	NaN
NaN	NaN	NaN	NaN	NaN	NaN	NaN	NaN	NaN	NaN	NaN	NaN	NaN	NaN	NaN	NaN	NaN	NaN	NaN	NaN	NaN	NaN	NaN	NaN	NaN	NaN	NaN	NaN	NaN	NaN	NaN	NaN	NaN	NaN	NaN	NaN	NaN	NaN	NaN	NaN	NaN	NaN	NaN	NaN	NaN	NaN	NaN	NaN	NaN	NaN
NaN	NaN	NaN	NaN	NaN	NaN	NaN	NaN	NaN	NaN	NaN	NaN	NaN	NaN	NaN	NaN	NaN	NaN	NaN	NaN	NaN	NaN	NaN	NaN	NaN	NaN	NaN	NaN	NaN	NaN	NaN	NaN	NaN	NaN	NaN	NaN	NaN	NaN	NaN	NaN	NaN	NaN	NaN	NaN	NaN	NaN	NaN	NaN	NaN	NaN
NaN	NaN	NaN	NaN	NaN	NaN	NaN	NaN	NaN	NaN	NaN	NaN	NaN	NaN	NaN	NaN	NaN	NaN	NaN	NaN	NaN	NaN	NaN	NaN	NaN	NaN	NaN	NaN	NaN	NaN	NaN	NaN	NaN	NaN	NaN	NaN	NaN	NaN	NaN	NaN	NaN	NaN	NaN	NaN	NaN	NaN	NaN	NaN	NaN	NaN
NaN	NaN	NaN	NaN	NaN	NaN	NaN	NaN	NaN	NaN	NaN	NaN	NaN	NaN	NaN	NaN	NaN	NaN	NaN	NaN	NaN	NaN	NaN	NaN	NaN	NaN	NaN	NaN	NaN	NaN	NaN	NaN	NaN	NaN	NaN	NaN	NaN	NaN	NaN	NaN	NaN	NaN	NaN	NaN	NaN	NaN	NaN	NaN	NaN	NaN
NaN	NaN	NaN	NaN	NaN	NaN	NaN	NaN	NaN	NaN	NaN	NaN	NaN	NaN	NaN	NaN	NaN	NaN	NaN	NaN	NaN	NaN	NaN	NaN	NaN	NaN	NaN	NaN	NaN	NaN	NaN	NaN	NaN	NaN	NaN	NaN	NaN	NaN	NaN	NaN	NaN	NaN	NaN	NaN	NaN	NaN	NaN	NaN	NaN	NaN
NaN	NaN	NaN	NaN	NaN	NaN	NaN	NaN	NaN	NaN	NaN	NaN	NaN	NaN	NaN	NaN	NaN	NaN	NaN	NaN	NaN	NaN	NaN	NaN	NaN	NaN	NaN	NaN	NaN	NaN	NaN	NaN	NaN	NaN	NaN	NaN	NaN	NaN	NaN	NaN	NaN	NaN	NaN	NaN	NaN	NaN	NaN	NaN	NaN	NaN
NaN	NaN	NaN	NaN	NaN	NaN	NaN	NaN	NaN	NaN	NaN	NaN	NaN	NaN	NaN	NaN	NaN	NaN	NaN	NaN	NaN	NaN	NaN	NaN	NaN	NaN	NaN	NaN	NaN	NaN	NaN	NaN	NaN	NaN	NaN	NaN	NaN	NaN	NaN	NaN	NaN	NaN	NaN	NaN	NaN	NaN	NaN	NaN	NaN	NaN
NaN	NaN	NaN	NaN	NaN	NaN	NaN	NaN	NaN	NaN	NaN	NaN	NaN	NaN	NaN	NaN	NaN	NaN	NaN	NaN	NaN	NaN	NaN	NaN	NaN	NaN	NaN	NaN	NaN	NaN	NaN	NaN	NaN	NaN	NaN	NaN	NaN	NaN	NaN	NaN	NaN	NaN	NaN	NaN	NaN	NaN	NaN	NaN	NaN	NaN
NaN	NaN	NaN	NaN	NaN	NaN	NaN	NaN	NaN	NaN	NaN	NaN	NaN	NaN	NaN	NaN	NaN	NaN	NaN	NaN	NaN	NaN	NaN	NaN	NaN	NaN	NaN	NaN	NaN	NaN	NaN	NaN	NaN	NaN	NaN	NaN	NaN	NaN	NaN	NaN	NaN	NaN	NaN	NaN	NaN	NaN	NaN	NaN	NaN	NaN
NaN	NaN	NaN	NaN	NaN	NaN	NaN	NaN	NaN	NaN	NaN	NaN	NaN	NaN	NaN	NaN	NaN	NaN	NaN	NaN	NaN	NaN	NaN	NaN	NaN	NaN	NaN	NaN	NaN	NaN	NaN	NaN	NaN	NaN	NaN	NaN	NaN	NaN	NaN	NaN	NaN	NaN	NaN	NaN	NaN	NaN	NaN	NaN	NaN	NaN
NaN	NaN	NaN	NaN	NaN	NaN	NaN	NaN	NaN	NaN	NaN	NaN	NaN	NaN	NaN	NaN	NaN	NaN	NaN	NaN	NaN	NaN	NaN	NaN	NaN	NaN	NaN	NaN	NaN	NaN	NaN	NaN	NaN	NaN	NaN	NaN	NaN	NaN	NaN	NaN	NaN	NaN	NaN	NaN	NaN	NaN	NaN	NaN	NaN	NaN
NaN	NaN	NaN	NaN	NaN	NaN	NaN	NaN	NaN	NaN	NaN	NaN	NaN	NaN	NaN	NaN	NaN	NaN	NaN	NaN	NaN	NaN	NaN	NaN	NaN	NaN	NaN	NaN	NaN	NaN	NaN	NaN	NaN	NaN	NaN	NaN	NaN	NaN	NaN	NaN	NaN	NaN	NaN	NaN	NaN	NaN	NaN	NaN	NaN	NaN
NaN	NaN	NaN	NaN	NaN	NaN	NaN	NaN	NaN	NaN	NaN	NaN	NaN	NaN	NaN	NaN	NaN	NaN	NaN	NaN	NaN	NaN	NaN	NaN	NaN	NaN	NaN	NaN	NaN	NaN	NaN	NaN	NaN	NaN	NaN	NaN	NaN	NaN	NaN	NaN	NaN	NaN	NaN	NaN	NaN	NaN	NaN	NaN	NaN	NaN
NaN	NaN	NaN	NaN	NaN	NaN	NaN	NaN	NaN	NaN	NaN	NaN	NaN	NaN	NaN	NaN	NaN	NaN	NaN	NaN	NaN	NaN	NaN	NaN	NaN	NaN	NaN	NaN	NaN	NaN	NaN	NaN	NaN	NaN	NaN	NaN	NaN	NaN	NaN	NaN	NaN	NaN	NaN	NaN	NaN	NaN	NaN	NaN	NaN	NaN
NaN	NaN	NaN	NaN	NaN	NaN	NaN	NaN	NaN	NaN	NaN	NaN	NaN	NaN	NaN	NaN	NaN	NaN	NaN	NaN	NaN	NaN	NaN	NaN	NaN	NaN	NaN	NaN	NaN	NaN	NaN	NaN	NaN	NaN	NaN	NaN	NaN	NaN	NaN	NaN	NaN	NaN	NaN	NaN	NaN	NaN	NaN	NaN	NaN	NaN
NaN	NaN	NaN	NaN	NaN	NaN	NaN	NaN	NaN	NaN	NaN	NaN	NaN	NaN	NaN	NaN	NaN	NaN	NaN	NaN	NaN	NaN	NaN	NaN	NaN	NaN	NaN	NaN	NaN	NaN	NaN	NaN	NaN	NaN	NaN	NaN	NaN	NaN	NaN	NaN	NaN	NaN	NaN	NaN	NaN	NaN	NaN	NaN	NaN	NaN
NaN	NaN	NaN	NaN	NaN	NaN	NaN	NaN	NaN	NaN	NaN	NaN	NaN	NaN	NaN	NaN	NaN	NaN	NaN	NaN	NaN	NaN	NaN	NaN	NaN	NaN	NaN	NaN	NaN	NaN	NaN	NaN	NaN	NaN	NaN	NaN	NaN	NaN	NaN	NaN	NaN	NaN	NaN	NaN	NaN	NaN	NaN	NaN	NaN	NaN
NaN	NaN	NaN	NaN	NaN	NaN	NaN	NaN	NaN	NaN	NaN	NaN	NaN	NaN	NaN	NaN	NaN	NaN	NaN	NaN	NaN	NaN	NaN	NaN	NaN	NaN	NaN	NaN	NaN	NaN	NaN	NaN	NaN	NaN	NaN	NaN	NaN	NaN	NaN	NaN	NaN	NaN	NaN	NaN	NaN	NaN	NaN	NaN	NaN	NaN
NaN	NaN	NaN	NaN	NaN	NaN	NaN	NaN	NaN	NaN	NaN	NaN	NaN	NaN	NaN	NaN	NaN	NaN	NaN	NaN	NaN	NaN	NaN	NaN	NaN	NaN	NaN	NaN	NaN	NaN	NaN	NaN	NaN	NaN	NaN	NaN	NaN	NaN	NaN	NaN	NaN	NaN	NaN	NaN	NaN	NaN	NaN	NaN	NaN	NaN
NaN	NaN	NaN	NaN	NaN	NaN	NaN	NaN	NaN	NaN	NaN	NaN	NaN	NaN	NaN	NaN	NaN	NaN	NaN	NaN	NaN	NaN	NaN	NaN	NaN	NaN	NaN	NaN	NaN	NaN	NaN	NaN	NaN	NaN	NaN	NaN	NaN	NaN	NaN	NaN	NaN	NaN	NaN	NaN	NaN	NaN	NaN	NaN	NaN	NaN
NaN	NaN	NaN	NaN	NaN	NaN	NaN	NaN	NaN	NaN	NaN	NaN	NaN	NaN	NaN	NaN	NaN	NaN	NaN	NaN	NaN	NaN	NaN	NaN	NaN	NaN	NaN	NaN	NaN	NaN	NaN	NaN	NaN	NaN	NaN	NaN	NaN	NaN	NaN	NaN	NaN	NaN	NaN	NaN	NaN	NaN	NaN	NaN	NaN	NaN
NaN	NaN	NaN	NaN	NaN	NaN	NaN	NaN	NaN	NaN	NaN	NaN	NaN	NaN	NaN	NaN	NaN	NaN	NaN	NaN	NaN	NaN	NaN	NaN	NaN	NaN	NaN	NaN	NaN	NaN	NaN	NaN	NaN	NaN	NaN	NaN	NaN	NaN	NaN	NaN	NaN	NaN	NaN	NaN	NaN	NaN	NaN	NaN	NaN	NaN
NaN	NaN	NaN	NaN	NaN	NaN	NaN	NaN	NaN	NaN	NaN	NaN	NaN	NaN	NaN	NaN	NaN	NaN	NaN	NaN	NaN	NaN	NaN	NaN	NaN	NaN	NaN	NaN	NaN	NaN	NaN	NaN	NaN	NaN	NaN	NaN	NaN	NaN	NaN	NaN	NaN	NaN	NaN	NaN	NaN	NaN	NaN	NaN	NaN	NaN
NaN	NaN	NaN	NaN	NaN	NaN	NaN	NaN	NaN	NaN	NaN	NaN	NaN	NaN	NaN	NaN	NaN	NaN	NaN	NaN	NaN	NaN	NaN	NaN	NaN	NaN	NaN	NaN	NaN	NaN	NaN	NaN	NaN	NaN	NaN	NaN	NaN	NaN	NaN	NaN	NaN	NaN	NaN	NaN	NaN	NaN	NaN	NaN	NaN	NaN
NaN	NaN	NaN	NaN	NaN	NaN	NaN	NaN	NaN	NaN	NaN	NaN	NaN	NaN	NaN	NaN	NaN	NaN	NaN	NaN	NaN	NaN	NaN	NaN	NaN	NaN	NaN	NaN	NaN	NaN	NaN	NaN	NaN	NaN	NaN	NaN	NaN	NaN	NaN	NaN	NaN	NaN	NaN	NaN	NaN	NaN	NaN	NaN	NaN	NaN
NaN	NaN	NaN	NaN	NaN	NaN	NaN	NaN	NaN	NaN	NaN	NaN	NaN	NaN	NaN	NaN	NaN	NaN	NaN	NaN	NaN	NaN	NaN	NaN	NaN	NaN	NaN	NaN	NaN	NaN	NaN	NaN	NaN	NaN	NaN	NaN	NaN	NaN	NaN	NaN	NaN	NaN	NaN	NaN	NaN	NaN	NaN	NaN	NaN	NaN
NaN	NaN	NaN	NaN	NaN	NaN	NaN	NaN	NaN	NaN	NaN	NaN	NaN	NaN	NaN	NaN	NaN	NaN	NaN	NaN	NaN	NaN	NaN	NaN	NaN	NaN	NaN	NaN	NaN	NaN	NaN	NaN	NaN	NaN	NaN	NaN	NaN	NaN	NaN	NaN	NaN	NaN	NaN	NaN	NaN	NaN	NaN	NaN	NaN	NaN
NaN	NaN	NaN	NaN	NaN	NaN	NaN	NaN	NaN	NaN	NaN	NaN	NaN	NaN	NaN	NaN	NaN	NaN	NaN	NaN	NaN	NaN	NaN	NaN	NaN	NaN	NaN	NaN	NaN	NaN	NaN	NaN	NaN	NaN	NaN	NaN	NaN	NaN	NaN	NaN	NaN	NaN	NaN	NaN	NaN	NaN	NaN	NaN	NaN	NaN
NaN	NaN	NaN	NaN	NaN	NaN	NaN	NaN	NaN	NaN	NaN	NaN	NaN	NaN	NaN	NaN	NaN	NaN	NaN	NaN	NaN	NaN	NaN	NaN	NaN	NaN	NaN	NaN	NaN	NaN	NaN	NaN	NaN	NaN	NaN	NaN	NaN	NaN	NaN	NaN	NaN	NaN	NaN	NaN	NaN	NaN	NaN	NaN	NaN	NaN
NaN	NaN	NaN	NaN	NaN	NaN	NaN	NaN	NaN	NaN	NaN	NaN	NaN	NaN	NaN	NaN	NaN	NaN	NaN	NaN	NaN	NaN	NaN	NaN	NaN	NaN	NaN	NaN	NaN	NaN	NaN	NaN	NaN	NaN	NaN	NaN	NaN	NaN	NaN	NaN	NaN	NaN	NaN	NaN	NaN	NaN	NaN	NaN	NaN	NaN
NaN	NaN	NaN	NaN	NaN	NaN	NaN	NaN	NaN	NaN	NaN	NaN	NaN	NaN	NaN	NaN	NaN	NaN	NaN	NaN	NaN	NaN	NaN	NaN	NaN	NaN	NaN	NaN	NaN	NaN	NaN	NaN	NaN	NaN	NaN	NaN	NaN	NaN	NaN	NaN	NaN	NaN	NaN	NaN	NaN	NaN	NaN	NaN	NaN	NaN
NaN	NaN	NaN	NaN	NaN	NaN	NaN	NaN	NaN	NaN	NaN	NaN	NaN	NaN	NaN	NaN	NaN	NaN	NaN	NaN	NaN	NaN	NaN	NaN	NaN	NaN	NaN	NaN	NaN	NaN	NaN	NaN	NaN	NaN	NaN	NaN	NaN	NaN	NaN	NaN	NaN	NaN	NaN	NaN	NaN	NaN	NaN	NaN	NaN	NaN
NaN	NaN	NaN	NaN	NaN	NaN	NaN	NaN	NaN	NaN	NaN	NaN	NaN	NaN	NaN	NaN	NaN	NaN	NaN	NaN	NaN	NaN	NaN	NaN	NaN	NaN	NaN	NaN	NaN	NaN	NaN	NaN	NaN	NaN	NaN	NaN	NaN	NaN	NaN	NaN	NaN	NaN	NaN	NaN	NaN	NaN	NaN	NaN	NaN	NaN
NaN	NaN	NaN	NaN	NaN	NaN	NaN	NaN	NaN	NaN	NaN	NaN	NaN	NaN	NaN	NaN	NaN	NaN	NaN	NaN	NaN	NaN	NaN	NaN	NaN	NaN	NaN	NaN	NaN	NaN	NaN	NaN	NaN	NaN	NaN	NaN	NaN	NaN	NaN	NaN	NaN	NaN	NaN	NaN	NaN	NaN	NaN	NaN	NaN	NaN
NaN	NaN	NaN	NaN	NaN	NaN	NaN	NaN	NaN	NaN	NaN	NaN	NaN	NaN	NaN	NaN	NaN	NaN	NaN	NaN	NaN	NaN	NaN	NaN	NaN	NaN	NaN	NaN	NaN	NaN	NaN	NaN	NaN	NaN	NaN	NaN	NaN	NaN	NaN	NaN	NaN	NaN	NaN	NaN	NaN	NaN	NaN	NaN	NaN	NaN
NaN	NaN	NaN	NaN	NaN	NaN	NaN	NaN	NaN	NaN	NaN	NaN	NaN	NaN	NaN	NaN	NaN	NaN	NaN	NaN	NaN	NaN	NaN	NaN	NaN	NaN	NaN	NaN	NaN	NaN	NaN	NaN	NaN	NaN	NaN	NaN	NaN	NaN	NaN	NaN	NaN	NaN	NaN	NaN	NaN	NaN	NaN	NaN	NaN	NaN
NaN	NaN	NaN	NaN	NaN	NaN	NaN	NaN	NaN	NaN	NaN	NaN	NaN	NaN	NaN	NaN	NaN	NaN	NaN	NaN	NaN	NaN	NaN	NaN	NaN	NaN	NaN	NaN	NaN	NaN	NaN	NaN	NaN	NaN	NaN	NaN	NaN	NaN	NaN	NaN	NaN	NaN	NaN	NaN	NaN	NaN	NaN	NaN	NaN	NaN
NaN	NaN	NaN	NaN	NaN	NaN	NaN	NaN	NaN	NaN	NaN	NaN	NaN	NaN	NaN	NaN	NaN	NaN	NaN	NaN	NaN	NaN	NaN	NaN	NaN	NaN	NaN	NaN	NaN	NaN	NaN	NaN	NaN	NaN	NaN	NaN	NaN	NaN	NaN	NaN	NaN	NaN	NaN	NaN	NaN	NaN	NaN	NaN	NaN	NaN
NaN	NaN	NaN	NaN	NaN	NaN	NaN	NaN	NaN	NaN	NaN	NaN	NaN	NaN	NaN	NaN	NaN	NaN	NaN	NaN	NaN	NaN	NaN	NaN	NaN	NaN	NaN	NaN	NaN	NaN	NaN	NaN	NaN	NaN	NaN	NaN	NaN	NaN	NaN	NaN	NaN	NaN	NaN	NaN	NaN	NaN	NaN	NaN	NaN	NaN
NaN	NaN	NaN	NaN	NaN	NaN	NaN	NaN	NaN	NaN	NaN	NaN	NaN	NaN	NaN	NaN	NaN	NaN	NaN	NaN	NaN	NaN	NaN	NaN	NaN	NaN	NaN	NaN	NaN	NaN	NaN	NaN	NaN	NaN	NaN	NaN	NaN	NaN	NaN	NaN	NaN	NaN	NaN	NaN	NaN	NaN	NaN	NaN	NaN	NaN
NaN	NaN	NaN	NaN	NaN	NaN	NaN	NaN	NaN	NaN	NaN	NaN	NaN	NaN	NaN	NaN	NaN	NaN	NaN	NaN	NaN	NaN	NaN	NaN	NaN	NaN	NaN	NaN	NaN	NaN	NaN	NaN	NaN	NaN	NaN	NaN	NaN	NaN	NaN	NaN	NaN	NaN	NaN	NaN	NaN	NaN	NaN	NaN	NaN	NaN
NaN	NaN	NaN	NaN	NaN	NaN	NaN	NaN	NaN	NaN	NaN	NaN	NaN	NaN	NaN	NaN	NaN	NaN	NaN	NaN	NaN	NaN	NaN	NaN	NaN	NaN	NaN	NaN	NaN	NaN	NaN	NaN	NaN	NaN	NaN	NaN	NaN	NaN	NaN	NaN	NaN	NaN	NaN	NaN	NaN	NaN	NaN	NaN	NaN	NaN
NaN	NaN	NaN	NaN	NaN	NaN	NaN	NaN	NaN	NaN	NaN	NaN	NaN	NaN	NaN	NaN	NaN	NaN	NaN	NaN	NaN	NaN	NaN	NaN	NaN	NaN	NaN	NaN	NaN	NaN	NaN	NaN	NaN	NaN	NaN	NaN	NaN	NaN	NaN	NaN	NaN	NaN	NaN	NaN	NaN	NaN	NaN	NaN	NaN	NaN
NaN	NaN	NaN	NaN	NaN	NaN	NaN	NaN	NaN	NaN	NaN	NaN	NaN	NaN	NaN	NaN	NaN	NaN	NaN	NaN	NaN	NaN	NaN	NaN	NaN	NaN	NaN	NaN	NaN	NaN	NaN	NaN	NaN	NaN	NaN	NaN	NaN	NaN	NaN	NaN	NaN	NaN	NaN	NaN	NaN	NaN	NaN	NaN	NaN	NaN
NaN	NaN	NaN	NaN	NaN	NaN	NaN	NaN	NaN	NaN	NaN	NaN	NaN	NaN	NaN	NaN	NaN	NaN	NaN	NaN	NaN	NaN	NaN	NaN	NaN	NaN	NaN	NaN	NaN	NaN	NaN	NaN	NaN	NaN	NaN	NaN	NaN	NaN	NaN	NaN	NaN	NaN	NaN	NaN	NaN	NaN	NaN	NaN	NaN	NaN
NaN	NaN	NaN	NaN	NaN	NaN	NaN	NaN	NaN	NaN	NaN	NaN	NaN	NaN	NaN	NaN	NaN	NaN	NaN	NaN	NaN	NaN	NaN	NaN	NaN	NaN	NaN	NaN	NaN	NaN	NaN	NaN	NaN	NaN	NaN	NaN	NaN	NaN	NaN	NaN	NaN	NaN	NaN	NaN	NaN	NaN	NaN	NaN	NaN	NaN
NaN	NaN	NaN	NaN	NaN	NaN	NaN	NaN	NaN	NaN	NaN	NaN	NaN	NaN	NaN	NaN	NaN	NaN	NaN	NaN	NaN	NaN	NaN	NaN	NaN	NaN	NaN	NaN	NaN	NaN	NaN	NaN	NaN	NaN	NaN	NaN	NaN	NaN	NaN	NaN	NaN	NaN	NaN	NaN	NaN	NaN	NaN	NaN	NaN	NaN
NaN	NaN	NaN	NaN	NaN	NaN	NaN	NaN	NaN	NaN	NaN	NaN	NaN	NaN	NaN	NaN	NaN	NaN	NaN	NaN	NaN	NaN	NaN	NaN	NaN	NaN	NaN	NaN	NaN	NaN	NaN	NaN	NaN	NaN	NaN	NaN	NaN	NaN	NaN	NaN	NaN	NaN	NaN	NaN	NaN	NaN	NaN	NaN	NaN	NaN
NaN	NaN	NaN	NaN	NaN	NaN	NaN	NaN	NaN	NaN	NaN	NaN	NaN	NaN	NaN	NaN	NaN	NaN	NaN	NaN	NaN	NaN	NaN	NaN	NaN	NaN	NaN	NaN	NaN	NaN	NaN	NaN	NaN	NaN	NaN	NaN	NaN	NaN	NaN	NaN	NaN	NaN	NaN	NaN	NaN	NaN	NaN	NaN	NaN	NaN
NaN	NaN	NaN	NaN	NaN	NaN	NaN	NaN	NaN	NaN	NaN	NaN	NaN	NaN	NaN	NaN	NaN	NaN	NaN	NaN	NaN	NaN	NaN	NaN	NaN	NaN	NaN	NaN	NaN	NaN	NaN	NaN	NaN	NaN	NaN	NaN	NaN	NaN	NaN	NaN	NaN	NaN	NaN	NaN	NaN	NaN	NaN	NaN	NaN	NaN
NaN	NaN	NaN	NaN	NaN	NaN	NaN	NaN	NaN	NaN	NaN	NaN	NaN	NaN	NaN	NaN	NaN	NaN	NaN	NaN	NaN	NaN	NaN	NaN	NaN	NaN	NaN	NaN	NaN	NaN	NaN	NaN	NaN	NaN	NaN	NaN	NaN	NaN	NaN	NaN	NaN	NaN	NaN	NaN	NaN	NaN	NaN	NaN	NaN	NaN
NaN	NaN	NaN	NaN	NaN	NaN	NaN	NaN	NaN	NaN	NaN	NaN	NaN	NaN	NaN	NaN	NaN	NaN	NaN	NaN	NaN	NaN	NaN	NaN	NaN	NaN	NaN	NaN	NaN	NaN	NaN	NaN	NaN	NaN	NaN	NaN	NaN	NaN	NaN	NaN	NaN	NaN	NaN	NaN	NaN	NaN	NaN	NaN	NaN	NaN
NaN	NaN	NaN	NaN	NaN	NaN	NaN	NaN	NaN	NaN	NaN	NaN	NaN	NaN	NaN	NaN	NaN	NaN	NaN	NaN	NaN	NaN	NaN	NaN	NaN	NaN	NaN	NaN	NaN	NaN	NaN	NaN	NaN	NaN	NaN	NaN	NaN	NaN	NaN	NaN	NaN	NaN	NaN	NaN	NaN	NaN	NaN	NaN	NaN	NaN
NaN	NaN	NaN	NaN	NaN	NaN	NaN	NaN	NaN	NaN	NaN	NaN	NaN	NaN	NaN	NaN	NaN	NaN	NaN	NaN	NaN	NaN	NaN	NaN	NaN	NaN	NaN	NaN	NaN	NaN	NaN	NaN	NaN	NaN	NaN	NaN	NaN	NaN	NaN	NaN	NaN	NaN	NaN	NaN	NaN	NaN	NaN	NaN	NaN	NaN
NaN	NaN	NaN	NaN	NaN	NaN	NaN	NaN	NaN	NaN	NaN	NaN	NaN	NaN	NaN	NaN	NaN	NaN	NaN	NaN	NaN	NaN	NaN	NaN	NaN	NaN	NaN	NaN	NaN	NaN	NaN	NaN	NaN	NaN	NaN	NaN	NaN	NaN	NaN	NaN	NaN	NaN	NaN	NaN	NaN	NaN	NaN	NaN	NaN	NaN
NaN	NaN	NaN	NaN	NaN	NaN	NaN	NaN	NaN	NaN	NaN	NaN	NaN	NaN	NaN	NaN	NaN	NaN	NaN	NaN	NaN	NaN	NaN	NaN	NaN	NaN	NaN	NaN	NaN	NaN	NaN	NaN	NaN	NaN	NaN	NaN	NaN	NaN	NaN	NaN	NaN	NaN	NaN	NaN	NaN	NaN	NaN	NaN	NaN	NaN
NaN	NaN	NaN	NaN	NaN	NaN	NaN	NaN	NaN	NaN	NaN	NaN	NaN	NaN	NaN	NaN	NaN	NaN	NaN	NaN	NaN	NaN	NaN	NaN	NaN	NaN	NaN	NaN	NaN	NaN	NaN	NaN	NaN	NaN	NaN	NaN	NaN	NaN	NaN	NaN	NaN	NaN	NaN	NaN	NaN	NaN	NaN	NaN	NaN	NaN
NaN	NaN	NaN	NaN	NaN	NaN	NaN	NaN	NaN	NaN	NaN	NaN	NaN	NaN	NaN	NaN	NaN	NaN	NaN	NaN	NaN	NaN	NaN	NaN	NaN	NaN	NaN	NaN	NaN	NaN	NaN	NaN	NaN	NaN	NaN	NaN	NaN	NaN	NaN	NaN	NaN	NaN	NaN	NaN	NaN	NaN	NaN	NaN	NaN	NaN
NaN	NaN	NaN	NaN	NaN	NaN	NaN	NaN	NaN	NaN	NaN	NaN	NaN	NaN	NaN	NaN	NaN	NaN	NaN	NaN	NaN	NaN	NaN	NaN	NaN	NaN	NaN	NaN	NaN	NaN	NaN	NaN	NaN	NaN	NaN	NaN	NaN	NaN	NaN	NaN	NaN	NaN	NaN	NaN	NaN	NaN	NaN	NaN	NaN	NaN
NaN	NaN	NaN	NaN	NaN	NaN	NaN	NaN	NaN	NaN	NaN	NaN	NaN	NaN	NaN	NaN	NaN	NaN	NaN	NaN	NaN	NaN	NaN	NaN	NaN	NaN	NaN	NaN	NaN	NaN	NaN	NaN	NaN	NaN	NaN	NaN	NaN	NaN	NaN	NaN	NaN	NaN	NaN	NaN	NaN	NaN	NaN	NaN	NaN	NaN
NaN	NaN	NaN	NaN	NaN	NaN	NaN	NaN	NaN	NaN	NaN	NaN	NaN	NaN	NaN	NaN	NaN	NaN	NaN	NaN	NaN	NaN	NaN	NaN	NaN	NaN	NaN	NaN	NaN	NaN	NaN	NaN	NaN	NaN	NaN	NaN	NaN	NaN	NaN	NaN	NaN	NaN	NaN	NaN	NaN	NaN	NaN	NaN	NaN	NaN
NaN	NaN	NaN	NaN	NaN	NaN	NaN	NaN	NaN	NaN	NaN	NaN	NaN	NaN	NaN	NaN	NaN	NaN	NaN	NaN	NaN	NaN	NaN	NaN	NaN	NaN	NaN	NaN	NaN	NaN	NaN	NaN	NaN	NaN	NaN	NaN	NaN	NaN	NaN	NaN	NaN	NaN	NaN	NaN	NaN	NaN	NaN	NaN	NaN	NaN
NaN	NaN	NaN	NaN	NaN	NaN	NaN	NaN	NaN	NaN	NaN	NaN	NaN	NaN	NaN	NaN	NaN	NaN	NaN	NaN	NaN	NaN	NaN	NaN	NaN	NaN	NaN	NaN	NaN	NaN	NaN	NaN	NaN	NaN	NaN	NaN	NaN	NaN	NaN	NaN	NaN	NaN	NaN	NaN	NaN	NaN	NaN	NaN	NaN	NaN
NaN	NaN	NaN	NaN	NaN	NaN	NaN	NaN	NaN	NaN	NaN	NaN	NaN	NaN	NaN	NaN	NaN	NaN	NaN	NaN	NaN	NaN	NaN	NaN	NaN	NaN	NaN	NaN	NaN	NaN	NaN	NaN	NaN	NaN	NaN	NaN	NaN	NaN	NaN	NaN	NaN	NaN	NaN	NaN	NaN	NaN	NaN	NaN	NaN	NaN
NaN	NaN	NaN	NaN	NaN	NaN	NaN	NaN	NaN	NaN	NaN	NaN	NaN	NaN	NaN	NaN	NaN	NaN	NaN	NaN	NaN	NaN	NaN	NaN	NaN	NaN	NaN	NaN	NaN	NaN	NaN	NaN	NaN	NaN	NaN	NaN	NaN	NaN	NaN	NaN	NaN	NaN	NaN	NaN	NaN	NaN	NaN	NaN	NaN	NaN
NaN	NaN	NaN	NaN	NaN	NaN	NaN	NaN	NaN	NaN	NaN	NaN	NaN	NaN	NaN	NaN	NaN	NaN	NaN	NaN	NaN	NaN	NaN	NaN	NaN	NaN	NaN	NaN	NaN	NaN	NaN	NaN	NaN	NaN	NaN	NaN	NaN	NaN	NaN	NaN	NaN	NaN	NaN	NaN	NaN	NaN	NaN	NaN	NaN	NaN
NaN	NaN	NaN	NaN	NaN	NaN	NaN	NaN	NaN	NaN	NaN	NaN	NaN	NaN	NaN	NaN	NaN	NaN	NaN	NaN	NaN	NaN	NaN	NaN	NaN	NaN	NaN	NaN	NaN	NaN	NaN	NaN	NaN	NaN	NaN	NaN	NaN	NaN	NaN	NaN	NaN	NaN	NaN	NaN	NaN	NaN	NaN	NaN	NaN	NaN
NaN	NaN	NaN	NaN	NaN	NaN	NaN	NaN	NaN	NaN	NaN	NaN	NaN	NaN	NaN	NaN	NaN	NaN	NaN	NaN	NaN	NaN	NaN	NaN	NaN	NaN	NaN	NaN	NaN	NaN	NaN	NaN	NaN	NaN	NaN	NaN	NaN	NaN	NaN	NaN	NaN	NaN	NaN	NaN	NaN	NaN	NaN	NaN	NaN	NaN
NaN	NaN	NaN	NaN	NaN	NaN	NaN	NaN	NaN	NaN	NaN	NaN	NaN	NaN	NaN	NaN	NaN	NaN	NaN	NaN	NaN	NaN	NaN	NaN	NaN	NaN	NaN	NaN	NaN	NaN	NaN	NaN	NaN	NaN	NaN	NaN	NaN	NaN	NaN	NaN	NaN	NaN	NaN	NaN	NaN	NaN	NaN	NaN	NaN	NaN
NaN	NaN	NaN	NaN	NaN	NaN	NaN	NaN	NaN	NaN	NaN	NaN	NaN	NaN	NaN	NaN	NaN	NaN	NaN	NaN	NaN	NaN	NaN	NaN	NaN	NaN	NaN	NaN	NaN	NaN	NaN	NaN	NaN	NaN	NaN	NaN	NaN	NaN	NaN	NaN	NaN	NaN	NaN	NaN	NaN	NaN	NaN	NaN	NaN	NaN
NaN	NaN	NaN	NaN	NaN	NaN	NaN	NaN	NaN	NaN	NaN	NaN	NaN	NaN	NaN	NaN	NaN	NaN	NaN	NaN	NaN	NaN	NaN	NaN	NaN	NaN	NaN	NaN	NaN	NaN	NaN	NaN	NaN	NaN	NaN	NaN	NaN	NaN	NaN	NaN	NaN	NaN	NaN	NaN	NaN	NaN	NaN	NaN	NaN	NaN
NaN	NaN	NaN	NaN	NaN	NaN	NaN	NaN	NaN	NaN	NaN	NaN	NaN	NaN	NaN	NaN	NaN	NaN	NaN	NaN	NaN	NaN	NaN	NaN	NaN	NaN	NaN	NaN	NaN	NaN	NaN	NaN	NaN	NaN	NaN	NaN	NaN	NaN	NaN	NaN	NaN	NaN	NaN	NaN	NaN	NaN	NaN	NaN	NaN	NaN
NaN	NaN	NaN	NaN	NaN	NaN	NaN	NaN	NaN	NaN	NaN	NaN	NaN	NaN	NaN	NaN	NaN	NaN	NaN	NaN	NaN	NaN	NaN	NaN	NaN	NaN	NaN	NaN	NaN	NaN	NaN	NaN	NaN	NaN	NaN	NaN	NaN	NaN	NaN	NaN	NaN	NaN	NaN	NaN	NaN	NaN	NaN	NaN	NaN	NaN
NaN	NaN	NaN	NaN	NaN	NaN	NaN	NaN	NaN	NaN	NaN	NaN	NaN	NaN	NaN	NaN	NaN	NaN	NaN	NaN	NaN	NaN	NaN	NaN	NaN	NaN	NaN	NaN	NaN	NaN	NaN	NaN	NaN	NaN	NaN	NaN	NaN	NaN	NaN	NaN	NaN	NaN	NaN	NaN	NaN	NaN	NaN	NaN	NaN	NaN
NaN	NaN	NaN	NaN	NaN	NaN	NaN	NaN	NaN	NaN	NaN	NaN	NaN	NaN	NaN	NaN	NaN	NaN	NaN	NaN	NaN	NaN	NaN	NaN	NaN	NaN	NaN	NaN	NaN	NaN	NaN	NaN	NaN	NaN	NaN	NaN	NaN	NaN	NaN	NaN	NaN	NaN	NaN	NaN	NaN	NaN	NaN	NaN	NaN	NaN
NaN	NaN	NaN	NaN	NaN	NaN	NaN	NaN	NaN	NaN	NaN	NaN	NaN	NaN	NaN	NaN	NaN	NaN	NaN	NaN	NaN	NaN	NaN	NaN	NaN	NaN	NaN	NaN	NaN	NaN	NaN	NaN	NaN	NaN	NaN	NaN	NaN	NaN	NaN	NaN	NaN	NaN	NaN	NaN	NaN	NaN	NaN	NaN	NaN	NaN
NaN	NaN	NaN	NaN	NaN	NaN	NaN	NaN	NaN	NaN	NaN	NaN	NaN	NaN	NaN	NaN	NaN	NaN	NaN	NaN	NaN	NaN	NaN	NaN	NaN	NaN	NaN	NaN	NaN	NaN	NaN	NaN	NaN	NaN	NaN	NaN	NaN	NaN	NaN	NaN	NaN	NaN	NaN	NaN	NaN	NaN	NaN	NaN	NaN	NaN
NaN	NaN	NaN	NaN	NaN	NaN	NaN	NaN	NaN	NaN	NaN	NaN	NaN	NaN	NaN	NaN	NaN	NaN	NaN	NaN	NaN	NaN	NaN	NaN	NaN	NaN	NaN	NaN	NaN	NaN	NaN	NaN	NaN	NaN	NaN	NaN	NaN	NaN	NaN	NaN	NaN	NaN	NaN	NaN	NaN	NaN	NaN	NaN	NaN	NaN
NaN	NaN	NaN	NaN	NaN	NaN	NaN	NaN	NaN	NaN	NaN	NaN	NaN	NaN	NaN	NaN	NaN	NaN	NaN	NaN	NaN	NaN	NaN	NaN	NaN	NaN	NaN	NaN	NaN	NaN	NaN	NaN	NaN	NaN	NaN	NaN	NaN	NaN	NaN	NaN	NaN	NaN	NaN	NaN	NaN	NaN	NaN	NaN	NaN	NaN
NaN	NaN	NaN	NaN	NaN	NaN	NaN	NaN	NaN	NaN	NaN	NaN	NaN	NaN	NaN	NaN	NaN	NaN	NaN	NaN	NaN	NaN	NaN	NaN	NaN	NaN	NaN	NaN	NaN	NaN	NaN	NaN	NaN	NaN	NaN	NaN	NaN	NaN	NaN	NaN	NaN	NaN	NaN	NaN	NaN	NaN	NaN	NaN	NaN	NaN
NaN	NaN	NaN	NaN	NaN	NaN	NaN	NaN	NaN	NaN	NaN	NaN	NaN	NaN	NaN	NaN	NaN	NaN	NaN	NaN	NaN	NaN	NaN	NaN	NaN	NaN	NaN	NaN	NaN	NaN	NaN	NaN	NaN	NaN	NaN	NaN	NaN	NaN	NaN	NaN	NaN	NaN	NaN	NaN	NaN	NaN	NaN	NaN	NaN	NaN
NaN	NaN	NaN	NaN	NaN	NaN	NaN	NaN	NaN	NaN	NaN	NaN	NaN	NaN	NaN	NaN	NaN	NaN	NaN	NaN	NaN	NaN	NaN	NaN	NaN	NaN	NaN	NaN	NaN	NaN	NaN	NaN	NaN	NaN	NaN	NaN	NaN	NaN	NaN	NaN	NaN	NaN	NaN	NaN	NaN	NaN	NaN	NaN	NaN	NaN
NaN	NaN	NaN	NaN	NaN	NaN	NaN	NaN	NaN	NaN	NaN	NaN	NaN	NaN	NaN	NaN	NaN	NaN	NaN	NaN	NaN	NaN	NaN	NaN	NaN	NaN	NaN	NaN	NaN	NaN	NaN	NaN	NaN	NaN	NaN	NaN	NaN	NaN	NaN	NaN	NaN	NaN	NaN	NaN	NaN	NaN	NaN	NaN	NaN	NaN
NaN	NaN	NaN	NaN	NaN	NaN	NaN	NaN	NaN	NaN	NaN	NaN	NaN	NaN	NaN	NaN	NaN	NaN	NaN	NaN	NaN	NaN	NaN	NaN	NaN	NaN	NaN	NaN	NaN	NaN	NaN	NaN	NaN	NaN	NaN	NaN	NaN	NaN	NaN	NaN	NaN	NaN	NaN	NaN	NaN	NaN	NaN	NaN	NaN	NaN
NaN	NaN	NaN	NaN	NaN	NaN	NaN	NaN	NaN	NaN	NaN	NaN	NaN	NaN	NaN	NaN	NaN	NaN	NaN	NaN	NaN	NaN	NaN	NaN	NaN	NaN	NaN	NaN	NaN	NaN	NaN	NaN	NaN	NaN	NaN	NaN	NaN	NaN	NaN	NaN	NaN	NaN	NaN	NaN	NaN	NaN	NaN	NaN	NaN	NaN
NaN	NaN	NaN	NaN	NaN	NaN	NaN	NaN	NaN	NaN	NaN	NaN	NaN	NaN	NaN	NaN	NaN	NaN	NaN	NaN	NaN	NaN	NaN	NaN	NaN	NaN	NaN	NaN	NaN	NaN	NaN	NaN	NaN	NaN	NaN	NaN	NaN	NaN	NaN	NaN	NaN	NaN	NaN	NaN	NaN	NaN	NaN	NaN	NaN	NaN
NaN	NaN	NaN	NaN	NaN	NaN	NaN	NaN	NaN	NaN	NaN	NaN	NaN	NaN	NaN	NaN	NaN	NaN	NaN	NaN	NaN	NaN	NaN	NaN	NaN	NaN	NaN	NaN	NaN	NaN	NaN	NaN	NaN	NaN	NaN	NaN	NaN	NaN	NaN	NaN	NaN	NaN	NaN	NaN	NaN	NaN	NaN	NaN	NaN	NaN
NaN	NaN	NaN	NaN	NaN	NaN	NaN	NaN	NaN	NaN	NaN	NaN	NaN	NaN	NaN	NaN	NaN	NaN	NaN	NaN	NaN	NaN	NaN	NaN	NaN	NaN	NaN	NaN	NaN	NaN	NaN	NaN	NaN	NaN	NaN	NaN	NaN	NaN	NaN	NaN	NaN	NaN	NaN	NaN	NaN	NaN	NaN	NaN	NaN	NaN
NaN	NaN	NaN	NaN	NaN	NaN	NaN	NaN	NaN	NaN	NaN	NaN	NaN	NaN	NaN	NaN	NaN	NaN	NaN	NaN	NaN	NaN	NaN	NaN	NaN	NaN	NaN	NaN	NaN	NaN	NaN	NaN	NaN	NaN	NaN	NaN	NaN	NaN	NaN	NaN	NaN	NaN	NaN	NaN	NaN	NaN	NaN	NaN	NaN	NaN
NaN	NaN	NaN	NaN	NaN	NaN	NaN	NaN	NaN	NaN	NaN	NaN	NaN	NaN	NaN	NaN	NaN	NaN	NaN	NaN	NaN	NaN	NaN	NaN	NaN	NaN	NaN	NaN	NaN	NaN	NaN	NaN	NaN	NaN	NaN	NaN	NaN	NaN	NaN	NaN	NaN	NaN	NaN	NaN	NaN	NaN	NaN	NaN	NaN	NaN
NaN	NaN	NaN	NaN	NaN	NaN	NaN	NaN	NaN	NaN	NaN	NaN	NaN	NaN	NaN	NaN	NaN	NaN	NaN	NaN	NaN	NaN	NaN	NaN	NaN	NaN	NaN	NaN	NaN	NaN	NaN	NaN	NaN	NaN	NaN	NaN	NaN	NaN	NaN	NaN	NaN	NaN	NaN	NaN	NaN	NaN	NaN	NaN	NaN	NaN
NaN	NaN	NaN	NaN	NaN	NaN	NaN	NaN	NaN	NaN	NaN	NaN	NaN	NaN	NaN	NaN	NaN	NaN	NaN	NaN	NaN	NaN	NaN	NaN	NaN	NaN	NaN	NaN	NaN	NaN	NaN	NaN	NaN	NaN	NaN	NaN	NaN	NaN	NaN	NaN	NaN	NaN	NaN	NaN	NaN	NaN	NaN	NaN	NaN	NaN
NaN	NaN	NaN	NaN	NaN	NaN	NaN	NaN	NaN	NaN	NaN	NaN	NaN	NaN	NaN	NaN	NaN	NaN	NaN	NaN	NaN	NaN	NaN	NaN	NaN	NaN	NaN	NaN	NaN	NaN	NaN	NaN	NaN	NaN	NaN	NaN	NaN	NaN	NaN	NaN	NaN	NaN	NaN	NaN	NaN	NaN	NaN	NaN	NaN	NaN
NaN	NaN	NaN	NaN	NaN	NaN	NaN	NaN	NaN	NaN	NaN	NaN	NaN	NaN	NaN	NaN	NaN	NaN	NaN	NaN	NaN	NaN	NaN	NaN	NaN	NaN	NaN	NaN	NaN	NaN	NaN	NaN	NaN	NaN	NaN	NaN	NaN	NaN	NaN	NaN	NaN	NaN	NaN	NaN	NaN	NaN	NaN	NaN	NaN	NaN
NaN	NaN	NaN	NaN	NaN	NaN	NaN	NaN	NaN	NaN	NaN	NaN	NaN	NaN	NaN	NaN	NaN	NaN	NaN	NaN	NaN	NaN	NaN	NaN	NaN	NaN	NaN	NaN	NaN	NaN	NaN	NaN	NaN	NaN	NaN	NaN	NaN	NaN	NaN	NaN	NaN	NaN	NaN	NaN	NaN	NaN	NaN	NaN	NaN	NaN
NaN	NaN	NaN	NaN	NaN	NaN	NaN	NaN	NaN	NaN	NaN	NaN	NaN	NaN	NaN	NaN	NaN	NaN	NaN	NaN	NaN	NaN	NaN	NaN	NaN	NaN	NaN	NaN	NaN	NaN	NaN	NaN	NaN	NaN	NaN	NaN	NaN	NaN	NaN	NaN	NaN	NaN	NaN	NaN	NaN	NaN	NaN	NaN	NaN	NaN
NaN	NaN	NaN	NaN	NaN	NaN	NaN	NaN	NaN	NaN	NaN	NaN	NaN	NaN	NaN	NaN	NaN	NaN	NaN	NaN	NaN	NaN	NaN	NaN	NaN	NaN	NaN	NaN	NaN	NaN	NaN	NaN	NaN	NaN	NaN	NaN	NaN	NaN	NaN	NaN	NaN	NaN	NaN	NaN	NaN	NaN	NaN	NaN	NaN	NaN
NaN	NaN	NaN	NaN	NaN	NaN	NaN	NaN	NaN	NaN	NaN	NaN	NaN	NaN	NaN	NaN	NaN	NaN	NaN	NaN	NaN	NaN	NaN	NaN	NaN	NaN	NaN	NaN	NaN	NaN	NaN	NaN	NaN	NaN	NaN	NaN	NaN	NaN	NaN	NaN	NaN	NaN	NaN	NaN	NaN	NaN	NaN	NaN	NaN	NaN
NaN	NaN	NaN	NaN	NaN	NaN	NaN	NaN	NaN	NaN	NaN	NaN	NaN	NaN	NaN	NaN	NaN	NaN	NaN	NaN	NaN	NaN	NaN	NaN	NaN	NaN	NaN	NaN	NaN	NaN	NaN	NaN	NaN	NaN	NaN	NaN	NaN	NaN	NaN	NaN	NaN	NaN	NaN	NaN	NaN	NaN	NaN	NaN	NaN	NaN
NaN	NaN	NaN	NaN	NaN	NaN	NaN	NaN	NaN	NaN	NaN	NaN	NaN	NaN	NaN	NaN	NaN	NaN	NaN	NaN	NaN	NaN	NaN	NaN	NaN	NaN	NaN	NaN	NaN	NaN	NaN	NaN	NaN	NaN	NaN	NaN	NaN	NaN	NaN	NaN	NaN	NaN	NaN	NaN	NaN	NaN	NaN	NaN	NaN	NaN
NaN	NaN	NaN	NaN	NaN	NaN	NaN	NaN	NaN	NaN	NaN	NaN	NaN	NaN	NaN	NaN	NaN	NaN	NaN	NaN	NaN	NaN	NaN	NaN	NaN	NaN	NaN	NaN	NaN	NaN	NaN	NaN	NaN	NaN	NaN	NaN	NaN	NaN	NaN	NaN	NaN	NaN	NaN	NaN	NaN	NaN	NaN	NaN	NaN	NaN
NaN	NaN	NaN	NaN	NaN	NaN	NaN	NaN	NaN	NaN	NaN	NaN	NaN	NaN	NaN	NaN	NaN	NaN	NaN	NaN	NaN	NaN	NaN	NaN	NaN	NaN	NaN	NaN	NaN	NaN	NaN	NaN	NaN	NaN	NaN	NaN	NaN	NaN	NaN	NaN	NaN	NaN	NaN	NaN	NaN	NaN	NaN	NaN	NaN	NaN
NaN	NaN	NaN	NaN	NaN	NaN	NaN	NaN	NaN	NaN	NaN	NaN	NaN	NaN	NaN	NaN	NaN	NaN	NaN	NaN	NaN	NaN	NaN	NaN	NaN	NaN	NaN	NaN	NaN	NaN	NaN	NaN	NaN	NaN	NaN	NaN	NaN	NaN	NaN	NaN	NaN	NaN	NaN	NaN	NaN	NaN	NaN	NaN	NaN	NaN
NaN	NaN	NaN	NaN	NaN	NaN	NaN	NaN	NaN	NaN	NaN	NaN	NaN	NaN	NaN	NaN	NaN	NaN	NaN	NaN	NaN	NaN	NaN	NaN	NaN	NaN	NaN	NaN	NaN	NaN	NaN	NaN	NaN	NaN	NaN	NaN	NaN	NaN	NaN	NaN	NaN	NaN	NaN	NaN	NaN	NaN	NaN	NaN	NaN	NaN
NaN	NaN	NaN	NaN	NaN	NaN	NaN	NaN	NaN	NaN	NaN	NaN	NaN	NaN	NaN	NaN	NaN	NaN	NaN	NaN	NaN	NaN	NaN	NaN	NaN	NaN	NaN	NaN	NaN	NaN	NaN	NaN	NaN	NaN	NaN	NaN	NaN	NaN	NaN	NaN	NaN	NaN	NaN	NaN	NaN	NaN	NaN	NaN	NaN	NaN
NaN	NaN	NaN	NaN	NaN	NaN	NaN	NaN	NaN	NaN	NaN	NaN	NaN	NaN	NaN	NaN	NaN	NaN	NaN	NaN	NaN	NaN	NaN	NaN	NaN	NaN	NaN	NaN	NaN	NaN	NaN	NaN	NaN	NaN	NaN	NaN	NaN	NaN	NaN	NaN	NaN	NaN	NaN	NaN	NaN	NaN	NaN	NaN	NaN	NaN
NaN	NaN	NaN	NaN	NaN	NaN	NaN	NaN	NaN	NaN	NaN	NaN	NaN	NaN	NaN	NaN	NaN	NaN	NaN	NaN	NaN	NaN	NaN	NaN	NaN	NaN	NaN	NaN	NaN	NaN	NaN	NaN	NaN	NaN	NaN	NaN	NaN	NaN	NaN	NaN	NaN	NaN	NaN	NaN	NaN	NaN	NaN	NaN	NaN	NaN
NaN	NaN	NaN	NaN	NaN	NaN	NaN	NaN	NaN	NaN	NaN	NaN	NaN	NaN	NaN	NaN	NaN	NaN	NaN	NaN	NaN	NaN	NaN	NaN	NaN	NaN	NaN	NaN	NaN	NaN	NaN	NaN	NaN	NaN	NaN	NaN	NaN	NaN	NaN	NaN	NaN	NaN	NaN	NaN	NaN	NaN	NaN	NaN	NaN	NaN
NaN	NaN	NaN	NaN	NaN	NaN	NaN	NaN	NaN	NaN	NaN	NaN	NaN	NaN	NaN	NaN	NaN	NaN	NaN	NaN	NaN	NaN	NaN	NaN	NaN	NaN	NaN	NaN	NaN	NaN	NaN	NaN	NaN	NaN	NaN	NaN	NaN	NaN	NaN	NaN	NaN	NaN	NaN	NaN	NaN	NaN	NaN	NaN	NaN	NaN
NaN	NaN	NaN	NaN	NaN	NaN	NaN	NaN	NaN	NaN	NaN	NaN	NaN	NaN	NaN	NaN	NaN	NaN	NaN	NaN	NaN	NaN	NaN	NaN	NaN	NaN	NaN	NaN	NaN	NaN	NaN	NaN	NaN	NaN	NaN	NaN	NaN	NaN	NaN	NaN	NaN	NaN	NaN	NaN	NaN	NaN	NaN	NaN	NaN	NaN
NaN	NaN	NaN	NaN	NaN	NaN	NaN	NaN	NaN	NaN	NaN	NaN	NaN	NaN	NaN	NaN	NaN	NaN	NaN	NaN	NaN	NaN	NaN	NaN	NaN	NaN	NaN	NaN	NaN	NaN	NaN	NaN	NaN	NaN	NaN	NaN	NaN	NaN	NaN	NaN	NaN	NaN	NaN	NaN	NaN	NaN	NaN	NaN	NaN	NaN
NaN	NaN	NaN	NaN	NaN	NaN	NaN	NaN	NaN	NaN	NaN	NaN	NaN	NaN	NaN	NaN	NaN	NaN	NaN	NaN	NaN	NaN	NaN	NaN	NaN	NaN	NaN	NaN	NaN	NaN	NaN	NaN	NaN	NaN	NaN	NaN	NaN	NaN	NaN	NaN	NaN	NaN	NaN	NaN	NaN	NaN	NaN	NaN	NaN	NaN
NaN	NaN	NaN	NaN	NaN	NaN	NaN	NaN	NaN	NaN	NaN	NaN	NaN	NaN	NaN	NaN	NaN	NaN	NaN	NaN	NaN	NaN	NaN	NaN	NaN	NaN	NaN	NaN	NaN	NaN	NaN	NaN	NaN	NaN	NaN	NaN	NaN	NaN	NaN	NaN	NaN	NaN	NaN	NaN	NaN	NaN	NaN	NaN	NaN	NaN
NaN	NaN	NaN	NaN	NaN	NaN	NaN	NaN	NaN	NaN	NaN	NaN	NaN	NaN	NaN	NaN	NaN	NaN	NaN	NaN	NaN	NaN	NaN	NaN	NaN	NaN	NaN	NaN	NaN	NaN	NaN	NaN	NaN	NaN	NaN	NaN	NaN	NaN	NaN	NaN	NaN	NaN	NaN	NaN	NaN	NaN	NaN	NaN	NaN	NaN
NaN	NaN	NaN	NaN	NaN	NaN	NaN	NaN	NaN	NaN	NaN	NaN	NaN	NaN	NaN	NaN	NaN	NaN	NaN	NaN	NaN	NaN	NaN	NaN	NaN	NaN	NaN	NaN	NaN	NaN	NaN	NaN	NaN	NaN	NaN	NaN	NaN	NaN	NaN	NaN	NaN	NaN	NaN	NaN	NaN	NaN	NaN	NaN	NaN	NaN
NaN	NaN	NaN	NaN	NaN	NaN	NaN	NaN	NaN	NaN	NaN	NaN	NaN	NaN	NaN	NaN	NaN	NaN	NaN	NaN	NaN	NaN	NaN	NaN	NaN	NaN	NaN	NaN	NaN	NaN	NaN	NaN	NaN	NaN	NaN	NaN	NaN	NaN	NaN	NaN	NaN	NaN	NaN	NaN	NaN	NaN	NaN	NaN	NaN	NaN
NaN	NaN	NaN	NaN	NaN	NaN	NaN	NaN	NaN	NaN	NaN	NaN	NaN	NaN	NaN	NaN	NaN	NaN	NaN	NaN	NaN	NaN	NaN	NaN	NaN	NaN	NaN	NaN	NaN	NaN	NaN	NaN	NaN	NaN	NaN	NaN	NaN	NaN	NaN	NaN	NaN	NaN	NaN	NaN	NaN	NaN	NaN	NaN	NaN	NaN
NaN	NaN	NaN	NaN	NaN	NaN	NaN	NaN	NaN	NaN	NaN	NaN	NaN	NaN	NaN	NaN	NaN	NaN	NaN	NaN	NaN	NaN	NaN	NaN	NaN	NaN	NaN	NaN	NaN	NaN	NaN	NaN	NaN	NaN	NaN	NaN	NaN	NaN	NaN	NaN	NaN	NaN	NaN	NaN	NaN	NaN	NaN	NaN	NaN	NaN
NaN	NaN	NaN	NaN	NaN	NaN	NaN	NaN	NaN	NaN	NaN	NaN	NaN	NaN	NaN	NaN	NaN	NaN	NaN	NaN	NaN	NaN	NaN	NaN	NaN	NaN	NaN	NaN	NaN	NaN	NaN	NaN	NaN	NaN	NaN	NaN	NaN	NaN	NaN	NaN	NaN	NaN	NaN	NaN	NaN	NaN	NaN	NaN	NaN	NaN
NaN	NaN	NaN	NaN	NaN	NaN	NaN	NaN	NaN	NaN	NaN	NaN	NaN	NaN	NaN	NaN	NaN	NaN	NaN	NaN	NaN	NaN	NaN	NaN	NaN	NaN	NaN	NaN	NaN	NaN	NaN	NaN	NaN	NaN	NaN	NaN	NaN	NaN	NaN	NaN	NaN	NaN	NaN	NaN	NaN	NaN	NaN	NaN	NaN	NaN
NaN	NaN	NaN	NaN	NaN	NaN	NaN	NaN	NaN	NaN	NaN	NaN	NaN	NaN	NaN	NaN	NaN	NaN	NaN	NaN	NaN	NaN	NaN	NaN	NaN	NaN	NaN	NaN	NaN	NaN	NaN	NaN	NaN	NaN	NaN	NaN	NaN	NaN	NaN	NaN	NaN	NaN	NaN	NaN	NaN	NaN	NaN	NaN	NaN	NaN
NaN	NaN	NaN	NaN	NaN	NaN	NaN	NaN	NaN	NaN	NaN	NaN	NaN	NaN	NaN	NaN	NaN	NaN	NaN	NaN	NaN	NaN	NaN	NaN	NaN	NaN	NaN	NaN	NaN	NaN	NaN	NaN	NaN	NaN	NaN	NaN	NaN	NaN	NaN	NaN	NaN	NaN	NaN	NaN	NaN	NaN	NaN	NaN	NaN	NaN
NaN	NaN	NaN	NaN	NaN	NaN	NaN	NaN	NaN	NaN	NaN	NaN	NaN	NaN	NaN	NaN	NaN	NaN	NaN	NaN	NaN	NaN	NaN	NaN	NaN	NaN	NaN	NaN	NaN	NaN	NaN	NaN	NaN	NaN	NaN	NaN	NaN	NaN	NaN	NaN	NaN	NaN	NaN	NaN	NaN	NaN	NaN	NaN	NaN	NaN
NaN	NaN	NaN	NaN	NaN	NaN	NaN	NaN	NaN	NaN	NaN	NaN	NaN	NaN	NaN	NaN	NaN	NaN	NaN	NaN	NaN	NaN	NaN	NaN	NaN	NaN	NaN	NaN	NaN	NaN	NaN	NaN	NaN	NaN	NaN	NaN	NaN	NaN	NaN	NaN	NaN	NaN	NaN	NaN	NaN	NaN	NaN	NaN	NaN	NaN
NaN	NaN	NaN	NaN	NaN	NaN	NaN	NaN	NaN	NaN	NaN	NaN	NaN	NaN	NaN	NaN	NaN	NaN	NaN	NaN	NaN	NaN	NaN	NaN	NaN	NaN	NaN	NaN	NaN	NaN	NaN	NaN	NaN	NaN	NaN	NaN	NaN	NaN	NaN	NaN	NaN	NaN	NaN	NaN	NaN	NaN	NaN	NaN	NaN	NaN
NaN	NaN	NaN	NaN	NaN	NaN	NaN	NaN	NaN	NaN	NaN	NaN	NaN	NaN	NaN	NaN	NaN	NaN	NaN	NaN	NaN	NaN	NaN	NaN	NaN	NaN	NaN	NaN	NaN	NaN	NaN	NaN	NaN	NaN	NaN	NaN	NaN	NaN	NaN	NaN	NaN	NaN	NaN	NaN	NaN	NaN	NaN	NaN	NaN	NaN
NaN	NaN	NaN	NaN	NaN	NaN	NaN	NaN	NaN	NaN	NaN	NaN	NaN	NaN	NaN	NaN	NaN	NaN	NaN	NaN	NaN	NaN	NaN	NaN	NaN	NaN	NaN	NaN	NaN	NaN	NaN	NaN	NaN	NaN	NaN	NaN	NaN	NaN	NaN	NaN	NaN	NaN	NaN	NaN	NaN	NaN	NaN	NaN	NaN	NaN
NaN	NaN	NaN	NaN	NaN	NaN	NaN	NaN	NaN	NaN	NaN	NaN	NaN	NaN	NaN	NaN	NaN	NaN	NaN	NaN	NaN	NaN	NaN	NaN	NaN	NaN	NaN	NaN	NaN	NaN	NaN	NaN	NaN	NaN	NaN	NaN	NaN	NaN	NaN	NaN	NaN	NaN	NaN	NaN	NaN	NaN	NaN	NaN	NaN	NaN
NaN	NaN	NaN	NaN	NaN	NaN	NaN	NaN	NaN	NaN	NaN	NaN	NaN	NaN	NaN	NaN	NaN	NaN	NaN	NaN	NaN	NaN	NaN	NaN	NaN	NaN	NaN	NaN	NaN	NaN	NaN	NaN	NaN	NaN	NaN	NaN	NaN	NaN	NaN	NaN	NaN	NaN	NaN	NaN	NaN	NaN	NaN	NaN	NaN	NaN
NaN	NaN	NaN	NaN	NaN	NaN	NaN	NaN	NaN	NaN	NaN	NaN	NaN	NaN	NaN	NaN	NaN	NaN	NaN	NaN	NaN	NaN	NaN	NaN	NaN	NaN	NaN	NaN	NaN	NaN	NaN	NaN	NaN	NaN	NaN	NaN	NaN	NaN	NaN	NaN	NaN	NaN	NaN	NaN	NaN	NaN	NaN	NaN	NaN	NaN
NaN	NaN	NaN	NaN	NaN	NaN	NaN	NaN	NaN	NaN	NaN	NaN	NaN	NaN	NaN	NaN	NaN	NaN	NaN	NaN	NaN	NaN	NaN	NaN	NaN	NaN	NaN	NaN	NaN	NaN	NaN	NaN	NaN	NaN	NaN	NaN	NaN	NaN	NaN	NaN	NaN	NaN	NaN	NaN	NaN	NaN	NaN	NaN	NaN	NaN
NaN	NaN	NaN	NaN	NaN	NaN	NaN	NaN	NaN	NaN	NaN	NaN	NaN	NaN	NaN	NaN	NaN	NaN	NaN	NaN	NaN	NaN	NaN	NaN	NaN	NaN	NaN	NaN	NaN	NaN	NaN	NaN	NaN	NaN	NaN	NaN	NaN	NaN	NaN	NaN	NaN	NaN	NaN	NaN	NaN	NaN	NaN	NaN	NaN	NaN
NaN	NaN	NaN	NaN	NaN	NaN	NaN	NaN	NaN	NaN	NaN	NaN	NaN	NaN	NaN	NaN	NaN	NaN	NaN	NaN	NaN	NaN	NaN	NaN	NaN	NaN	NaN	NaN	NaN	NaN	NaN	NaN	NaN	NaN	NaN	NaN	NaN	NaN	NaN	NaN	NaN	NaN	NaN	NaN	NaN	NaN	NaN	NaN	NaN	NaN
NaN	NaN	NaN	NaN	NaN	NaN	NaN	NaN	NaN	NaN	NaN	NaN	NaN	NaN	NaN	NaN	NaN	NaN	NaN	NaN	NaN	NaN	NaN	NaN	NaN	NaN	NaN	NaN	NaN	NaN	NaN	NaN	NaN	NaN	NaN	NaN	NaN	NaN	NaN	NaN	NaN	NaN	NaN	NaN	NaN	NaN	NaN	NaN	NaN	NaN
NaN	NaN	NaN	NaN	NaN	NaN	NaN	NaN	NaN	NaN	NaN	NaN	NaN	NaN	NaN	NaN	NaN	NaN	NaN	NaN	NaN	NaN	NaN	NaN	NaN	NaN	NaN	NaN	NaN	NaN	NaN	NaN	NaN	NaN	NaN	NaN	NaN	NaN	NaN	NaN	NaN	NaN	NaN	NaN	NaN	NaN	NaN	NaN	NaN	NaN
NaN	NaN	NaN	NaN	NaN	NaN	NaN	NaN	NaN	NaN	NaN	NaN	NaN	NaN	NaN	NaN	NaN	NaN	NaN	NaN	NaN	NaN	NaN	NaN	NaN	NaN	NaN	NaN	NaN	NaN	NaN	NaN	NaN	NaN	NaN	NaN	NaN	NaN	NaN	NaN	NaN	NaN	NaN	NaN	NaN	NaN	NaN	NaN	NaN	NaN
NaN	NaN	NaN	NaN	NaN	NaN	NaN	NaN	NaN	NaN	NaN	NaN	NaN	NaN	NaN	NaN	NaN	NaN	NaN	NaN	NaN	NaN	NaN	NaN	NaN	NaN	NaN	NaN	NaN	NaN	NaN	NaN	NaN	NaN	NaN	NaN	NaN	NaN	NaN	NaN	NaN	NaN	NaN	NaN	NaN	NaN	NaN	NaN	NaN	NaN
NaN	NaN	NaN	NaN	NaN	NaN	NaN	NaN	NaN	NaN	NaN	NaN	NaN	NaN	NaN	NaN	NaN	NaN	NaN	NaN	NaN	NaN	NaN	NaN	NaN	NaN	NaN	NaN	NaN	NaN	NaN	NaN	NaN	NaN	NaN	NaN	NaN	NaN	NaN	NaN	NaN	NaN	NaN	NaN	NaN	NaN	NaN	NaN	NaN	NaN
NaN	NaN	NaN	NaN	NaN	NaN	NaN	NaN	NaN	NaN	NaN	NaN	NaN	NaN	NaN	NaN	NaN	NaN	NaN	NaN	NaN	NaN	NaN	NaN	NaN	NaN	NaN	NaN	NaN	NaN	NaN	NaN	NaN	NaN	NaN	NaN	NaN	NaN	NaN	NaN	NaN	NaN	NaN	NaN	NaN	NaN	NaN	NaN	NaN	NaN
NaN	NaN	NaN	NaN	NaN	NaN	NaN	NaN	NaN	NaN	NaN	NaN	NaN	NaN	NaN	NaN	NaN	NaN	NaN	NaN	NaN	NaN	NaN	NaN	NaN	NaN	NaN	NaN	NaN	NaN	NaN	NaN	NaN	NaN	NaN	NaN	NaN	NaN	NaN	NaN	NaN	NaN	NaN	NaN	NaN	NaN	NaN	NaN	NaN	NaN
NaN	NaN	NaN	NaN	NaN	NaN	NaN	NaN	NaN	NaN	NaN	NaN	NaN	NaN	NaN	NaN	NaN	NaN	NaN	NaN	NaN	NaN	NaN	NaN	NaN	NaN	NaN	NaN	NaN	NaN	NaN	NaN	NaN	NaN	NaN	NaN	NaN	NaN	NaN	NaN	NaN	NaN	NaN	NaN	NaN	NaN	NaN	NaN	NaN	NaN
NaN	NaN	NaN	NaN	NaN	NaN	NaN	NaN	NaN	NaN	NaN	NaN	NaN	NaN	NaN	NaN	NaN	NaN	NaN	NaN	NaN	NaN	NaN	NaN	NaN	NaN	NaN	NaN	NaN	NaN	NaN	NaN	NaN	NaN	NaN	NaN	NaN	NaN	NaN	NaN	NaN	NaN	NaN	NaN	NaN	NaN	NaN	NaN	NaN	NaN
NaN	NaN	NaN	NaN	NaN	NaN	NaN	NaN	NaN	NaN	NaN	NaN	NaN	NaN	NaN	NaN	NaN	NaN	NaN	NaN	NaN	NaN	NaN	NaN	NaN	NaN	NaN	NaN	NaN	NaN	NaN	NaN	NaN	NaN	NaN	NaN	NaN	NaN	NaN	NaN	NaN	NaN	NaN	NaN	NaN	NaN	NaN	NaN	NaN	NaN
NaN	NaN	NaN	NaN	NaN	NaN	NaN	NaN	NaN	NaN	NaN	NaN	NaN	NaN	NaN	NaN	NaN	NaN	NaN	NaN	NaN	NaN	NaN	NaN	NaN	NaN	NaN	NaN	NaN	NaN	NaN	NaN	NaN	NaN	NaN	NaN	NaN	NaN	NaN	NaN	NaN	NaN	NaN	NaN	NaN	NaN	NaN	NaN	NaN	NaN
NaN	NaN	NaN	NaN	NaN	NaN	NaN	NaN	NaN	NaN	NaN	NaN	NaN	NaN	NaN	NaN	NaN	NaN	NaN	NaN	NaN	NaN	NaN	NaN	NaN	NaN	NaN	NaN	NaN	NaN	NaN	NaN	NaN	NaN	NaN	NaN	NaN	NaN	NaN	NaN	NaN	NaN	NaN	NaN	NaN	NaN	NaN	NaN	NaN	NaN
NaN	NaN	NaN	NaN	NaN	NaN	NaN	NaN	NaN	NaN	NaN	NaN	NaN	NaN	NaN	NaN	NaN	NaN	NaN	NaN	NaN	NaN	NaN	NaN	NaN	NaN	NaN	NaN	NaN	NaN	NaN	NaN	NaN	NaN	NaN	NaN	NaN	NaN	NaN	NaN	NaN	NaN	NaN	NaN	NaN	NaN	NaN	NaN	NaN	NaN
NaN	NaN	NaN	NaN	NaN	NaN	NaN	NaN	NaN	NaN	NaN	NaN	NaN	NaN	NaN	NaN	NaN	NaN	NaN	NaN	NaN	NaN	NaN	NaN	NaN	NaN	NaN	NaN	NaN	NaN	NaN	NaN	NaN	NaN	NaN	NaN	NaN	NaN	NaN	NaN	NaN	NaN	NaN	NaN	NaN	NaN	NaN	NaN	NaN	NaN
-4.9653675855418	-0.965367585541799	-70.9653675855418	37.0346324144582	13.0346324144582	-83.9653675855418	63.0346324144582	-25.9653675855418	25.0346324144582	129.034632414458	45.0346324144582	-3.9653675855418	11.0346324144582	61.0346324144582	43.0346324144582	-55.9653675855418	65.0346324144582	181.034632414458	-7.9653675855418	-28.4653675855418	200.034632414458	-29.9653675855418	197.034632414458	-68.9653675855418	-48.9653675855418	-69.9653675855418	-76.9653675855418	55.0346324144582	-68.9653675855418	-45.9653675855418	-13.9653675855418	-41.9653675855418	-52.9653675855418	-101.965367585542	168.034632414458	8.0346324144582	NaN	NaN	120.034632414458	NaN	NaN	NaN	NaN	NaN	NaN	NaN	NaN	NaN	NaN	NaN
-53.5638364680556	-70.5730983798565	232.591981577536	111.526058558247	-7.53877482435905	347.654635686777	75.506445097963	16.9745732250011	68.5026313695744	27.9805662267546	37.4857420009963	10.4710319057831	-0.534961095970445	-111.595435931847	-19.5453126444538	29.4813834542664	-2.5360507326529	-39.5562090112784	17.4748456341717	-43.5583882846433	-24.54803673616	29.4813834542664	-63.5692846514679	-11.0406816885534	-39.5562090112784	-16.5436781894301	-38.5556641929372	-41.5572986479609	7.46939745075939	-50.5622020130319	NaN	-8.53931964270028	-103.591077385117	-44.5589331029846	-164.624311303932	-43.5583882846433	NaN	NaN	-51.5627468313732	NaN	NaN	NaN	NaN	NaN	NaN	NaN	NaN	NaN	NaN	NaN
26.9253508637754	-23.1291606692306	28.9275313250956	-29.1357020531913	-87.1989354314782	31.930802017076	37.9373434010367	42.4422494390072	-20.1258899772502	108.013659547245	-12.1171681319693	-30.1367922838514	17.9155387878343	71.9744112434807	141.049637159029	-36.1433336678121	-25.1313411305508	-75.1858526635568	-65.1749503569556	101.506573047954	97.0016670099837	-117.231642351282	19.9177192491545	0.396459751282212	17.9155387878343	93.9983963180033	-53.1618675890342	-63.1727698956353	47.9482457076379	85.9896744727224	-73.1836722022365	48.949335938298	117.023471623186	17.9155387878343	-97.2098377380794	53.9547870915986	NaN	NaN	3.90027555859263	NaN	NaN	NaN	NaN	NaN	NaN	NaN	NaN	NaN	NaN	NaN
25.368166326232	-17.7021919046959	50.409072274446	83.4630681260883	38.3894374193033	32.3796199917319	27.3714388020892	47.4041635606603	40.3927098951604	25.8689844451963	-44.7463703287669	-57.7676414218382	-20.7071006184816	-26.7169180460529	159.587422208659	-38.7365529011956	-34.7300079494814	19.3583488986607	114.513791501874	1.32889661594669	-27.7185542839815	-21.7087368564101	-79.8036386562664	69.4401607950886	-95.8298184631233	NaN	-34.7300079494814	75.4499782226599	-18.7038281426245	145.564514877659	112.510519026017	-8.68746576333888	-101.839635890695	-58.7692776597667	-65.7807313252666	-50.7561877563383	NaN	NaN	-64.7790950873381	NaN	NaN	NaN	NaN	NaN	NaN	NaN	NaN	NaN	NaN	NaN
0.759076899695583	-31.3107740161621	-121.507229717012	266.337529796642	-74.4046361843459	100.977361011751	37.8398420211561	-4.75292872646746	-24.2954941283183	98.4719039089496	70.9118757781343	2.76344258193669	-29.306408333921	-12.2693000348716	-22.2911284460771	-31.3107740161621	-49.3500651563321	-80.4177332310693	16.7940023576244	68.406418675333	121.021017834162	34.8332934977944	91.957715441666	-24.7965855488785	-3.24965446478663	27.8180136099505	-66.3871734553815	-35.3195053806443	-1.24528878254552	-4.25183730590719	264.333164114401	-68.3915391376226	0.759076899695583	-55.3631622030554	29.8223792921916	-98.4570243712392	NaN	NaN	86.9468012360632	NaN	NaN	NaN	NaN	NaN	NaN	NaN	NaN	NaN	NaN	NaN
-17.8605058108995	-58.9724375006016	-30.8959963466587	117.508049752754	4.1995550957699	185.693692555187	-40.9232967587812	34.2814563321373	-66.9942778302996	2.19409501334541	-52.9560572533282	30.2705361672883	19.2405057139536	-84.0406885309078	-34.9069165115077	-52.9560572533282	-87.0488786545446	24.2541559200148	-97.076179066667	-3.82228523392807	-58.9724375006016	-36.9123765939322	132.549000370938	-12.3454905842322	-62.9833576654506	-102.089829272728	121.518969917603	138.565380618211	64.3633575685047	-45.9369469648424	149.595411071546	-98.0789091078793	33.2787262909251	-62.9833576654506	-94.0679889430303	-92.0625288606058	NaN	NaN	119.513509835178	NaN	NaN	NaN	NaN	NaN	NaN	NaN	NaN	NaN	NaN	NaN
-50.5463222692946	35.7355719003494	82.889630341899	1.62412536816453	15.6700151167112	-56.5659893043861	69.8470184325342	2.62740320734643	45.7683502921684	-32.9889600836113	-2.3889859885631	-24.461098450565	313.643533353738	-16.4348757371098	-61.5823785002956	4.63395888571025	-100.71021422839	186.227247777635	228.364917023275	3.63068104652834	-75.6282682488423	79.8797968243532	-8.40865302365454	-11.4184865412003	-112.749548298573	-17.4381535762917	-106.729881263481	52.7912951664418	-88.6708801582071	7.64379240325597	-37.5037103599298	-63.5889341786594	167.164968833179	17.676570795075	-137.831494278121	-80.6446574447518	NaN	NaN	94.9289644120819	NaN	NaN	NaN	NaN	NaN	NaN	NaN	NaN	NaN	NaN	NaN
-59.1760415342931	103.443808699318	163.673382859914	84.3711102151288	39.1989295946813	-74.2334350744423	45.221887010741	-13.5019477958407	-1.95794608172635	47.2295394827609	-22.0344708019252	-99.3290909746908	-53.1530841182335	-27.0536019819749	390.538112198162	40.2027558306913	76.3405003270492	60.2792805508901	53.2524968988205	56.2639756068504	-45.1224742301539	103.443808699318	179.734602636073	28.6587541165769	38.1951033586714	-99.3290909746908	-137.474487943069	61.2831067869001	-90.2946548506014	-97.321438502671	-105.352048390751	NaN	82.3634577431089	-79.252566254492	-33.0765593980346	-48.1339529381837	NaN	NaN	124.524159655527	NaN	NaN	NaN	NaN	NaN	NaN	NaN	NaN	NaN	NaN	NaN
60.7448297261744	-44.7145697051112	15.5479442556235	-70.8283257547628	-60.7845734279737	-25.6314402842119	68.7798315876057	53.2120154810826	-75.8502019181574	-6.54831086331257	0.482315765439806	-43.7101944724323	20.569820419018	-67.8152000567261	-1.52643469991802	-79.8677028488731	79.8279591470737	11.5304433249078	47.6879517013486	-65.3042619750288	-47.7276954031479	16.5523194883024	-81.8764533142309	-1.02424708357856	165.199853924781	-26.6358155168908	-39.6926935417166	194.32673567247	-32.6620669129642	-26.6358155168908	475.551800822565	-35.675192611001	-124.060213086745	14.5435690229446	-46.723320170469	-131.090839715497	NaN	NaN	33.6266984438439	NaN	NaN	NaN	NaN	NaN	NaN	NaN	NaN	NaN	NaN	NaN
67.2404373826389	19.0040455343102	65.2305877222918	-44.3062187666211	23.0237448550043	66.2355125524654	100.402956778365	119.998990966748	72.2650615335065	-56.8677791437901	-24.2077221631509	-39.2815946157536	-43.3012939364476	46.1370159489951	-28.2274214838449	-91.5376857847763	19.0040455343102	-62.3948657097444	229.033335040575	29.0532938360454	-35.2618952950595	5.94002274205454	-27.2224966536714	-53.3505422381828	25.0335945153513	-77.4687381623471	31.0631434963924	90.3537084766297	16.9941958739632	1.92032342136049	-48.3259180873152	-131.734678991717	-15.1633986915892	-101.586934086511	-78.4736629925206	-60.3850160493974	NaN	NaN	-10.1387745407217	NaN	NaN	NaN	NaN	NaN	NaN	NaN	NaN	NaN	NaN	NaN
101.896458593243	2.35443067466246	37.5460567064839	-98.1930722733989	-54.9576460057325	3.35990570414307	87.8198081805146	86.814333151034	127.033334330259	-30.8262452981978	-60.9904961826162	-41.8864706224845	18.4420311463523	23.4694062937554	-52.9466959467713	-26.8043451802753	333.155715373784	88.8252832099952	20.4529812053135	77.2623203709682	-91.1547470670346	111.951208888049	-33.8426703866396	51.1199696044722	-44.9028957109264	128.038809359739	66.7048325614217	114.967633976491	24.474881323236	-14.738644826508	-85.1218968901509	23.4694062937554	208.476811718188	-49.9302708583295	20.4529812053135	-6.69484459066306	NaN	NaN	26.4858313821972	NaN	NaN	NaN	NaN	NaN	NaN	NaN	NaN	NaN	NaN	NaN
43.0300468019338	9.83119435948909	86.2891575602709	35.9878659808092	-103.849724610094	-44.4942005463296	-30.4098389040803	29.9517109912738	4.80106520154291	-15.3194514302418	115.463906676359	-37.4520197252049	68.1806925916647	44.0360726335231	126.53019082384	-98.8195954521483	123.512113329073	0.776961875185975	134.578397476554	-49.5243297042758	-56.5665105254004	-80.711130483542	5.80709103313215	-17.3315030934202	-17.3315030934202	25.9276076649168	31.9637626544523	-43.4881747147404	39.0059434755769	-62.6026655149358	-51.5363813674542	-41.4761230515619	-88.7593371362559	4.80106520154291	-1.23508978799249	-168.235377831805	-91.7774146310236	NaN	24.9215818333276	NaN	NaN	NaN	NaN	NaN	NaN	NaN	NaN	NaN	NaN	NaN
31.408235444253	164.276430793008	105.894951018555	-82.3349923921813	3.22407279451708	-36.0324394676151	47.5134712441021	96.83575588114	23.3556175443285	27.3819264942907	36.4411216317059	6.24380450698878	-17.9140491927849	-64.216602117351	24.362194781819	-65.2231793548416	14.2964224069133	34.4279671567247	-84.3481468671624	23.3556175443285	28.3885037317813	38.454276106687	-4.82854510540747	5.7405158882435	-38.0455939425962	449.137789002839	-54.1508297424453	-57.1705614549171	120.993609580914	-118.571772941842	25.3687720193096	-88.3744558171247	-95.4204964795587	38.454276106687	-89.3810330546153	8.25695898196992	-64.216602117351	NaN	88.7831379812154	NaN	NaN	NaN	NaN	NaN	NaN	NaN	NaN	NaN	NaN	NaN
364.211880074604	-70.8679551382842	-21.5186219775631	-8.42594175124927	8.69525546777643	-19.5043634812071	76.1729150957013	-26.554268218453	-47.7039824301906	-45.6897239338346	68.1158811102774	23.8021941904462	-54.7538871674365	90.272724570193	2.65247997870854	42.9376499058278	54.0160716357856	-11.4473294957832	54.0160716357856	-42.1647715652117	29.8449696795141	60.0588471248535	114.443826526465	6.17743234733147	34.880615920404	79.1943028402352	9.70238471595441	-81.946376868242	-62.8109211528603	-5.40455400671533	74.1586565993453	13.7309017086663	-48.7111116783686	-119.210159050827	-54.7538871674365	-60.7966626565044	50.9946838912517	NaN	-79.932118371886	NaN	NaN	NaN	NaN	NaN	NaN	NaN	NaN	NaN	NaN	NaN
133.078902295778	68.5872629583686	-48.303833340686	83.7024909280739	-26.1348323184515	-4.97351316086406	17.1954878613704	67.0757401613981	52.4643531240162	-61.9075385134208	-3.96583129621704	80.6794453341329	-12.0272862133932	92.7716277098971	-72.4881980922146	23.2415790492526	-77.5266074154497	57.5027624472513	-91.634153520508	-86.0919032649494	300.354091827184	18.2031697260175	49.4413075300752	-40.7462193558334	-9.00424061945215	83.7024909280739	242.916225542304	19.2108515906645	-50.3191970699801	-49.3115152053331	-96.6725628437431	8.12635107954724	-88.6111079265669	-11.0196043487462	-77.5266074154497	-64.4267431750384	NaN	NaN	3.08794175631212	NaN	NaN	NaN	NaN	NaN	NaN	NaN	NaN	NaN	NaN	NaN
-0.509058675530825	60.9932816860899	-50.9208130703019	-46.8878727187202	285.829706286769	36.7956395765998	71.0756325650441	6.04446939578942	45.8697553676586	76.1168080045213	-3.53376393921709	118.462681696129	-9.58317446658963	0.499176412364597	15.6227027307959	-20.6737604334393	-69.0690446524195	134.594443102456	26.7132886976456	-70.5813972842627	-102.340802552968	-2.52552885132167	12.5979974671097	339.266165945226	62.0015167739853	55.9521062466128	-9.58317446658963	-5.55023411500794	26.7132886976456	35.7874044887044	2.51564658815544	232.393246628312	-45.8796376308248	-85.2008060587463	-26.7231709608118	155.76737994826	-69.0690446524195	NaN	-27.7314060487072	NaN	NaN	NaN	NaN	NaN	NaN	NaN	NaN	NaN	NaN	NaN
-30.3385227175198	-56.5670346095205	-35.3824673121353	-18.2330556904425	10.0130340394045	-53.5406678527512	-53.5406678527512	-24.2857892039811	-91.8746467718292	-23.7813947445196	-18.2330556904425	-18.2330556904425	17.0745564718662	-126.173470015215	-48.4967232581357	225.893862688949	49.3558018774056	-41.4352008256739	47.3382240395594	11.0218229583276	43.303068363867	-36.3912562310584	-15.2066889336732	40.2767016070977	-31.3473116364429	-68.6725016365978	-48.4967232581357	-1.08364406874968	158.305005121101	20.1009232286355	16.0657675529431	-59.5934013662898	-45.4703565013664	-110.032847312445	295.500298094644	85.6722029586374	75.5843137694064	NaN	10.0130340394045	NaN	NaN	NaN	NaN	NaN	NaN	NaN	NaN	NaN	NaN	NaN
-39.0045653300541	51.8363369558437	-37.9952219713219	-76.3502696031455	-55.1540590697693	11.4626026065558	38.7148732923251	-10.2382796061865	76.0605775654165	-22.855071590339	-57.1727457872337	-46.0699688411795	-24.8737583078034	255.723695419748	23.5747229113422	44.7709334447183	-20.8363848728746	252.695665343551	-4.68689113315939	-82.9110014349047	62.9391139018979	18.5280061176812	2.378512377966	10.4532592478236	299.125459845232	-62.2194625808947	-3.67754777442719	-77.3596129618777	64.9578006193623	97.2567880987926	287.013339540446	-86.4437031904674	-89.471733266664	50.8269935971115	-107.639913723844	25.5934096288066	NaN	NaN	292.060056334107	NaN	NaN	NaN	NaN	NaN	NaN	NaN	NaN	NaN	NaN	NaN
-9.30399954042364	-19.4029836236939	64.4185842674493	329.01196724913	-17.3831868070398	23.0127495260412	-8.29410113209662	-10.3138979487507	9.88407021778985	27.0523431593493	-40.6108501985615	-59.7989199567749	191.665783716655	-3.24460909046149	87.6462476589709	95.7254349255871	-103.224551514837	-30.5118661152912	25.0325463426952	-27.9871200944736	79.5670603923546	-5.26440590711554	30.0820383843304	139.151066483649	-46.6702406485236	-28.4920692986371	25.0325463426952	-32.5316629319452	52.2998033675249	-99.184957881529	15.943460667752	-51.7197326901587	-105.244348331491	-0.214913865480407	-116.353230823088	-50.7098342818317	101.784825375549	NaN	-3.24460909046149	NaN	NaN	NaN	NaN	NaN	NaN	NaN	NaN	NaN	NaN	NaN
-7.8634643320925	-61.4175299739413	328.617740549712	160.882365143167	-17.9680050192338	-3.82164805723599	-85.6684276230804	23.4606117980455	62.8683204778965	-36.6614052904452	31.5442443477585	14.3665251796183	47.7115094471845	31.5442443477585	-8.87391840080663	138.652375631456	-17.9680050192338	28.5128821416161	66.910136752753	69.4362719245383	93.1819425393203	38.6174228287574	50.7428716533269	20.4292495919031	-89.7102438979369	37.6069687600433	19.418795523189	86.1087640583214	66.910136752753	-54.3443514929424	-51.3129892868	-27.0620916376609	66.910136752753	2.24107635504878	178.060084311307	31.5442443477585	-10.8948265382349	NaN	113.391023913603	NaN	NaN	NaN	NaN	NaN	NaN	NaN	NaN	NaN	NaN	NaN
81.5365566131077	39.0741222952128	134.109094340025	108.833835817469	87.6026186585213	122.9879805901	-70.1149945222311	21.8869464998744	-14.5094257726069	-46.8617566814792	-54.9498394086972	-5.41033270448655	-72.1370152040356	-33.7186222497498	203.868807862281	35.0300809316038	-16.5314464544114	144.219197749048	66.3714014995738	35.5355861020549	-58.9938807723063	176.57152865792	49.1842257042354	173.538497635213	-75.1700462267424	-16.5314464544114	460.665434451455	75.4704945676942	178.593549339725	-57.982870431404	24.9199775225812	-71.1260048631334	-32.7076119088475	66.3714014995738	-79.2140875903515	56.2612980905512	31.997049908897	NaN	49.1842257042354	NaN	NaN	NaN	NaN	NaN	NaN	NaN	NaN	NaN	NaN	NaN
-2.95449860757539	-14.0817380925017	-81.8567422279623	-33.3015153846473	50.6585643652516	-8.01233473708736	-59.6022632581096	86.5692008847867	14.2421442327653	-26.2205448033305	11.2074425550582	-19.1395742220137	-31.2783809328425	155.861555859101	7.16117365144857	45.6007282357396	5.13803919964378	75.9477450128115	3.11490474783899	106.800545402835	-13.0701708665993	41.55445933213	153.838421407296	184.185438184368	-63.6485321617191	24.3578164917893	159.90782476271	-29.2552464810377	-33.3015153846473	-103.099653971913	-23.1858431256233	145.745883600077	162.942526440418	-78.8220405502551	51.670131591154	-24.1974103515257	NaN	NaN	-67.6948010653287	NaN	NaN	NaN	NaN	NaN	NaN	NaN	NaN	NaN	NaN	NaN
-84.5023097255759	25.8192852697482	-101.708430045948	-33.8960734891887	167.516746731633	63.2679000846748	2.54041660101011	61.7497129975832	54.1587775621251	0.0101047891907511	61.2436506352193	-37.9445723880997	-45.0294454611939	24.8071605450205	10.6374143988321	119.946884669428	-78.4295613772095	-73.3689377535707	-30.8596993150055	9.62528967410433	-56.1628174331991	-87.5386838997592	-54.1385679837436	48.0860292137586	48.0860292137586	112.862011596334	69.3406484330413	-29.8475745902777	9.62528967410433	396.256934520103	605.766752538746	NaN	-29.8475745902777	-92.5993075233979	NaN	-68.308314129932	-1.50808229790087	-87.5386838997592	-49.0779443601049	NaN	NaN	NaN	NaN	NaN	NaN	NaN	NaN	NaN	NaN	NaN
140.702843736705	335.137948708304	73.8657764027176	-12.2122648607508	-9.17421634556957	85.0052876250489	16.1428546142741	1.45895345756477	54.6248024732364	-36.0103115630039	5.00334339194288	-15.2503133759321	-60.8210411036506	100.195530200955	-40.5673843357757	47.5360226044802	56.650168150024	313.871609102036	32.345780028574	-21.3264104062945	-9.17421634556957	60.7008995035989	22.2189516446366	-46.6434813661382	-6.13616783038833	-43.6054328509569	38.4218770589365	-74.9986008411631	147.791623605461	29.3077315133928	-89.1761605786755	26.2696829982116	-57.7829925884694	35.3838285437553	-14.2376305375383	-67.9098209724069	45.5106569276927	-88.1634777402818	-56.7703097500757	NaN	NaN	NaN	NaN	NaN	NaN	NaN	NaN	NaN	NaN	NaN
373.249193952335	-43.1930904619969	-88.7889610183106	13.5484373414158	-88.7889610183106	31.7867855639412	41.9192012431221	155.402256849947	101.700453750289	61.6774118175247	294.216351654725	20.6411283168423	-45.219573597833	-46.2328151657511	-74.6035790674574	97.6474874786166	-26.9812253753075	-3.67666931319165	-43.1930904619969	104.740178454043	105.753420021961	-128.305382167116	1.38953852639877	-9.2494979367411	175.667088208309	39.8927181072859	-24.9547422394714	3.41602166223493	-74.6035790674574	-29.0077085111437	-24.9547422394714	-116.146483352099	52.0516169223029	-67.5108880920308	-121.212691191689	18.6146451810062	-36.1003994865703	19.6278867489243	133.11094235575	NaN	NaN	NaN	NaN	NaN	NaN	NaN	NaN	NaN	NaN	NaN
92.0552287877724	-71.1667184178574	9.93735472779716	7.90975289915579	-72.1805193321781	19.0615629566833	-39.7388900739163	48.4617894719831	121.455455303072	-24.531876359106	1.8269474132317	23.116766613966	42.378983986059	15.0063592994006	-50.8907001314438	-89.4151348756297	-66.097713846254	102.193237930979	-25.5456772734267	30.2133730142108	-22.5042745304647	-24.531876359106	22.1029656996453	-51.9045010457645	133.62106627492	-60.0149083603299	-14.3938672158992	64.682604101114	20.075363871004	-95.4979403615538	-7.29726081565444	6.89595198483511	-85.359931218347	-74.2081211608195	-70.1529175035367	-15.4076681302199	NaN	28.1857711855694	62.6550022724726	NaN	NaN	NaN	NaN	NaN	NaN	NaN	NaN	NaN	NaN	NaN
63.126492215637	10.3797265272031	-57.5824523405866	125.002505811684	-39.3239565253595	312.659268357074	14.437170041698	184.849797650484	59.0690487011421	-29.1803477391223	534.80430077567	-7.87876928802397	-17.0080171956375	-58.5968132192104	21.5376961920641	-38.3095956467358	-48.4532044329731	293.386411663223	21.5376961920641	116.380438343383	8.35100476995567	-56.5680914619629	-19.036738952885	460.248776196826	15.4515309203218	67.1839357301319	19.5089744348167	27.6238614638065	29.652583221054	6.32228301270822	-11.9362128025189	-37.2952347681121	212.237541373325	-89.0276395779222	20.5233353134404	-70.7691437626951	21.5376961920641	-104.243052757278	-45.4101217971019	NaN	NaN	NaN	NaN	NaN	NaN	NaN	NaN	NaN	NaN	NaN
-31.8041141204993	60.5537389080019	-58.1920721286424	-1.35647026494942	78.8223252213318	12.8524302009738	-41.9533287390159	13.8673516628255	-105.893380835671	-41.44586800809	24.0165662813421	1.68829412060556	84.9118539924418	-20.639978040131	-62.2517579760491	142.762377317986	27.0613306668971	-46.0130145864225	327.478083374989	-35.8637999679059	-10.4907634216144	-15.5653707308727	-31.8041141204993	-28.2518890040184	-9.47584195976271	100.135675920217	-33.8339570442026	-18.6101351164277	-87.6247945223406	-60.2219150523458	-40.9384072771642	-51.0876218956808	8.79274435356719	-34.8488785060542	-85.5949515986373	-12.5206063453177	23.0016448194904	0.673372658753901	-9.47584195976271	NaN	NaN	NaN	NaN	NaN	NaN	NaN	NaN	NaN	NaN	NaN
274.275948032177	-53.7249527728977	82.3497243412818	-31.3843341422115	18.3743164443169	249.904364071428	90.4735856615314	50.8697617253149	168.665750868933	-29.3533688121491	-73.0191234084903	-10.0591981765565	306.771393313175	3.142076468849	-93.3287767091141	130.077409597748	29.5446257596599	17.3588337792857	172.727681529058	4.66530046639578	26.4981777645664	64.0710363707204	-3.96630218636933	18.3743164443169	278.337878692302	-84.1894327238334	-53.7249527728977	1.11111113878662	15.3278684492233	-19.1985421618372	151.402545563403	-120.746808664956	-63.8797794232096	37.6684870799095	236.703089426023	-40.5236781274922	-72.0036407434591	-107.545534019551	-5.99726751643171	NaN	NaN	NaN	NaN	NaN	NaN	NaN	NaN	NaN	NaN	NaN
61.4959588459548	306.362680741057	-14.7073778433923	68.6082702702939	-1.49879948390548	254.544411792301	59.4638698675722	-40.1084900731747	-44.1726680299399	47.2713359972767	-10.6431998866271	-37.0603566056008	-27.9159562028792	-59.4133353678093	-73.6379582164874	236.255610986858	-57.3812463894267	-49.2528904758964	209.838454267884	131.603028600154	90.9612490325024	289.089924424805	95.0254269892675	-33.5042008934313	-10.6431998866271	-15.7234223325836	144.811606959641	-51.2849794542789	-38.0764010947921	-54.3331129218528	-32.9961786488356	65.56013680272	5.61351194043359	100.105649435224	236.255610986858	-48.2368459867051	-32.9961786488356	-32.9961786488356	170.212719189423	NaN	NaN	NaN	NaN	NaN	NaN	NaN	NaN	NaN	NaN	NaN
430.996168721066	367.966538728545	-71.207657348372	-13.2610620326677	35.5360708647676	84.3332037622028	25.3700015111352	-0.0451718729456319	19.2703598989558	-19.3607036448471	39.6024986062205	-25.4603452570265	-94.5896168617264	4.02125586850731	-34.6098076752956	-77.3072989605514	-28.5101660631162	380.165821952904	-18.3440967094838	42.1440159446286	-33.5932007399324	-17.3274897741206	-15.2942759033941	-13.7693655003493	-32.5765938045691	45.7021402183999	273.422093739764	-70.1910504130088	-38.6762354167485	-14.2776689680309	22.3201807050455	-109.838720892175	-126.104431857987	124.997481176732	58.9180303781219	-124.07121798726	-74.2574781544617	209.375856811881	74.1671344085705	NaN	NaN	NaN	NaN	NaN	NaN	NaN	NaN	NaN	NaN	NaN
-47.4140942371595	-50.4656042509012	-5.71012404935694	-62.6716443058678	-52.4999442600623	37.0110161430262	-43.3454142188373	126.521976546115	-57.585794282965	-21.9848441226457	8.53025601477076	-73.8605143562538	-26.0535241409679	-90.1352344295426	-8.76163406309859	51.2513962071539	-19.9505041134846	67.5261162804427	-37.242394191354	76.6806463216676	-11.8131440768402	51.2513962071539	340.12767750803	-11.8131440768402	330.973147466805	70.5776262941843	-42.3282442142567	-40.2939042050957	-41.3110742096762	-128.787694603604	-58.6029642875456	-102.341274484509	62.4402662575399	-23.0020141272263	-41.3110742096762	14.6332760422541	-9.77880406767914	-24.0191841318068	44.13120617509	NaN	NaN	NaN	NaN	NaN	NaN	NaN	NaN	NaN	NaN	NaN
249.158471646876	-99.9241867256477	226.768330293536	78.179210403191	76.1437430074328	664.39382038154	17.1151885304463	36.9609956390883	17.1151885304463	-2.73061857819571	0.831449364381062	-39.8778985507821	308.187026123863	-26.6473604783541	20.1683896240835	251.193939042634	24.2393244155999	-7.31042021865156	-79.5695127680661	58.8422701434885	99.5516180586516	-133.509398755657	-54.1261703210892	43.0673978263628	-41.9133659465402	103.622552850168	33.3989276965116	-27.6650941762331	9.99105264529276	-48.0197681338147	-108.06605630868	-79.5695127680661	186.058982378373	308.187026123863	-31.7360289677494	-79.5695127680661	-95.8532519341314	-32.7537626656285	-88.7291160489778	NaN	NaN	NaN	NaN	NaN	NaN	NaN	NaN	NaN	NaN	NaN
33.8560256149872	19.5998533868299	26.7279395009085	-21.1320672650481	238.533926890674	59.3134760224109	-9.93078908578166	133.649231212088	-43.534623623581	141.286466334315	7.38027719126647	77.642840315756	106.155184772071	-72.0469680798956	43.0207077616597	-16.0405771835634	94.9539065928041	0.252191077187829	133.649231212088	57.276879989817	7.38027719126647	71.5330522179743	6.36197917496952	-17.0588751998603	-16.0405771835634	-45.5712196561749	-45.5712196561749	-71.0286700635986	0.252191077187829	-23.168663297642	239.552224906971	-76.1201601450834	-33.3516434606115	-33.3516434606115	-33.3516434606115	2.28878710978173	15.5266613216421	-103.614206585101	-78.1567561776773	NaN	NaN	NaN	NaN	NaN	NaN	NaN	NaN	NaN	NaN	NaN
6.80433077926928	160.652637871334	9.86091966189308	152.501734184337	35.3324936837581	-2.36543586860211	49.5965751360024	122.954708318974	-38.0256394992131	50.615438096877	224.841004406433	4.76660485752008	55.70975290125	58.7663417838738	9.86091966189308	56.7286158621246	-62.4783505602035	114.803804631977	-27.8370098904671	-18.6672432425957	134.162200888594	-49.2331320688337	-24.7804210078433	3.74774189664549	-43.1199543035861	35.3324936837581	61.8229306664976	-52.2897209514575	-32.9313246948401	-55.3463098340813	-13.5729284382227	63.8606565882468	-72.6669801689495	-15.6106543599719	-50.2519950297083	-115.459224525683	18.0118233488899	-128.704443017052	-33.9501876557147	NaN	NaN	NaN	NaN	NaN	NaN	NaN	NaN	NaN	NaN	NaN
50.063171854646	102.054027020039	267.201449310113	1.13060228721692	-63.0933952700338	-32.5105392903906	369.14430257559	35.7911723974792	-26.393968094462	11.834601880092	-75.3265376618911	-27.4133966271167	-35.5688248883549	111.228883813932	91.8597416934917	32.7328867995149	114.287169411897	8.26660201580033	13.3637446790742	-10.592825838313	-25.3745395618072	-16.1996827679142	-43.7242531495931	23.5580300056219	106.131741150659	21.5191729403124	-122.220250164011	112.248312346587	-54.9379670087956	-83.4819659231293	3.16945935252646	-3.96654037605695	6.22774495049078	-86.5402515210936	-38.6271104863192	-59.0156811394147	6.22774495049078	-78.3848232598554	-65.1322523353433	NaN	NaN	NaN	NaN	NaN	NaN	NaN	NaN	NaN	NaN	NaN
-74.9290652424032	-56.5691600541175	38.2903500853581	28.0904027585328	-44.3292232619271	388.148543395467	7.69050810488208	46.4503079468184	-100.428933559466	68.3801946994928	-46.3692127272922	87.2500972541197	26.0504132931677	573.787584743688	-13.7293812814511	-64.7291179155778	72.9701709965642	16.8704606990249	418.748385375943	30.1303922238978	42.3703290160882	-59.6291442521651	13.8104765009773	-9.649402350721	-19.8493496775463	4.63052390683447	-60.6491389848477	29.1103974912153	-62.6891284502127	-25.9693180736415	17.8904554317074	-97.3689493614189	52.5702763429136	-93.2889704306888	-30.0492970043717	-60.6491389848477	145.389797017024	-37.1892601331494	281.049096463801	NaN	NaN	NaN	NaN	NaN	NaN	NaN	NaN	NaN	NaN	NaN
-4.11240327948168	-3.09184171747642	31.6072513907026	60.1829751268501	-65.3460969997977	29.5661282666921	-18.4002651475554	-14.828299680537	146.930707897298	82.1250487099633	62.2240982508606	187.753170377508	-24.523634519587	-14.3180188995343	120.396107285161	377.577620910488	23.4427588946605	41.8128670107553	-21.4619498335712	0.990404530544647	-33.7086885776344	68.3474676228922	-12.2768957755238	81.6147679289607	24.4633204566658	70.3885907469027	-50.0376735697187	89.7792604250028	-28.6058807676081	-54.1199198177397	-27.5853192056028	50.9979210688027	7.11377390257624	115.293299475134	-82.6956435538872	-70.448904809824	82.6353294909659	-95.9629438599556	40.79230544875	NaN	NaN	NaN	NaN	NaN	NaN	NaN	NaN	NaN	NaN	NaN
65.7618815978409	-33.2876335044096	2.45188225413441	115.797203659802	-55.7524719812086	15.7265595358793	52.487204316096	-5.20658540841072	148.473332353328	-4.69602089757438	-22.05521426601	-15.9284401359739	49.4238172510779	67.8041396411863	10.6209144275159	-103.745535999825	-12.8650530709559	-17.9706981793193	260.797524737324	-22.05521426601	144.388816266638	10.6209144275159	-24.0974723093554	63.7196235544955	-57.794730024554	1.43075323246173	22.8744626875881	19.8110756225701	-18.991827200992	-88.4286006747346	64.7407525761682	-2.65376285422901	-59.8369880678994	-8.78053698426512	15.7265595358793	12.6631724708613	-76.1750524146623	397.628813641464	87.2055910529673	NaN	NaN	NaN	NaN	NaN	NaN	NaN	NaN	NaN	NaN	NaN
73.3903897898258	-61.4736290914372	-13.4538647928057	-44.1047781749109	1.87159189824696	62.1517215497206	-35.9312012730162	48.8696590841417	69.3036013388785	48.8696590841417	-45.1264752876477	20.2621399275101	-100.298119375437	25.3706254911943	85.6507551426679	-41.0396868367004	-38.9962926112267	12.0885630256154	-71.6906002188056	47.8479619714048	16.1753514765627	-81.907571346174	-22.6491388074372	8.00177457466801	17.1970485892996	69.3036013388785	-103.363210713648	-38.9962926112267	21.2838370402469	-123.797152968384	47.8479619714048	-112.558484728279	-69.6472059933319	-10.3887734545951	-29.8010185965951	-7.32368211638461	-14.4755619055425	-53.3000521895425	-36.952898385753	NaN	NaN	NaN	NaN	NaN	NaN	NaN	NaN	NaN	NaN	NaN
5.37971885486588	-87.6464722440778	-18.1323953789331	-49.822636302749	89.2055174275404	-63.1120921740267	70.8047323750021	-10.4654016070421	32.9808964336733	245.10105745599	36.0476939424297	-67.2011555190352	6.40198469111801	-30.3995854139586	-24.2659903964458	-37.5554462677235	12.5355797086308	306.948140549244	66.7156690299936	-26.8216549870761	-34.4886487589671	-56.9784971565139	15.6023772173872	52.4039473224638	105.561770807574	78.9828590650191	4.35745301861376	258.901646245394	168.942252655206	-97.869130606599	61.6043398487329	-94.8023330978427	-74.3570163728001	-88.6687380803299	30.9363647611691	-109.114054805372	-67.2011555190352	-82.5351430628171	-42.6667754489841	188.272861694361	152.772861694361	90.2728616943608	4.27286169436081	63.2728616943608	61.2728616943608	15.2728616943608	42.2728616943608	75.2728616943608	380.272861694361	413.272861694361
-59.6382043937112	-52.4783580407842	112.198108076537	53.8965020598457	354.61004888278	132.654811942043	-76.0035674861158	-59.1267867970736	45.7138205136434	40.5996445472669	-2.35943357029513	-0.313763183744559	82.5358874715537	39.5768093539917	-32.0216541752785	-24.8618078223515	57.9878428329468	-27.9303134021773	-10.5421151164974	17.585852698573	-17.7019614694244	84.5815578581043	160.271362160476	188.910747572184	40.5996445472669	97.878415370683	2.7547423960813	322.902157891246	66.1705243791491	-3.38226876357042	64.1248539925985	71.2847003455256	-27.9303134021773	63.1020187993233	-121.008315990228	-84.1862490323181	120.380789622739	119.357954429464	-109.7571288642	-35.3920418228341	101.674782366604	74.6616126358392	-43.3959439652831	-14.3817986989056	-75.411552535079	50.6499062084923	162.704536202778	121.684537722727	-74.4110647672728	-7.37838432426275
-11.1306167180936	-26.4816944910749	132.146109163065	450.42512165621	-81.7455744738074	-79.6987641040766	-36.715746339729	57.9492332603221	-41.8327722640561	56.414125483024	-8.06040116349734	170.012101003085	-29.5519100456711	54.3673151132931	-33.6455307851328	-44.9029878186524	-27.5050996759403	5.24386623975309	-53.0902292975757	133.16951434793	93.256712138179	-11.1306167180936	109.631195096026	95.8152251003425	-22.3880737516132	-34.6689359699982	5.24386623975309	-45.9263930035178	-91.9796263224616	-62.3008759613645	-14.2008322726898	-54.1136344824411	-122.681781868424	-20.3412633818824	-16.2476426424207	-107.330704095443	-51.0434189278449	-62.3008759613645	-32.6221256002674	132.106375668498	5.98339819690374	-31.052714235231	-22.0439301301171	136.110279715215	-5.02733793156875	28.0048704538487	31.0077984888867	-8.0302659666067	183.156152264143	36.0126785472833
0.567935155373169	-68.0384442542533	56.886604819992	-48.5829038246578	-49.6068796367418	-31.1753150192301	-63.9425410059174	103.477504269813	59.9585322562439	23.0954030212207	152.116355343802	-0.456040656710809	53.81467738374	-44.4870005763219	-2.50399228087877	-45.5109763884058	173.619847397565	10.8076932762129	208.435025008421	-67.0144684421694	-55.7507345092456	181.811653894237	115.253226108779	55.350641101866	-59.8466377575815	51.7667257595721	-9.67182296546661	131.636839102122	173.619847397565	-98.7577186167727	-21.9595327104743	-0.456040656710809	7.73576583996102	60.9825080683279	NaN	-122.309162294704	105.013467987939	2.61588677954112	477.740663586507	-20.7003609514923	128.017151797567	94.4680832649511	-121.848298915499	85.4549006740991	429.958768591113	70.4329296893455	-1.67253103747125	198.620415425909	-15.6930372899078	-8.68278416368955
50.187781806187	-71.7333202371939	50.187781806187	117.807888821844	57.3596113381506	165.961601393599	90.1451177699841	2.54634277242888	-10.2604956775061	36.8686698182546	180.305260457526	252.023555777162	45.065046426213	82.9732882380205	51.2123288821818	96.2924002259528	213.09076688936	-53.2914728692876	170.059789697578	113.709700517864	194.648919521453	33.7950285902702	32.7704815142754	34.3073021282676	-32.8005313493916	114.734247593859	5.10771046241588	-21.5305135134489	145.470659873703	-74.8069614651783	105.513323909906	34.819575666265	51.2123288821818	5.10771046241588	49.1632347301922	13.3040870703743	NaN	-22.5550605894437	137.274283265745	5.69336910791422	-24.3652488046121	-15.3476634308542	-111.535240750938	-10.3378937787665	-14.3457095004366	-17.3515712916893	-2.32226233542612	36.753940950858	-68.4512217429839	249.168174199377
85.5113583172466	13.753029880761	20.9288627244096	125.490998446146	-28.2768482034663	-77.4825591313421	-19.0507774044895	15.8032678360892	124.465879468482	49.6321940990038	-103.110533572944	-33.4024430917867	296.685867716047	-73.3820832206858	-100.035176639952	-110.286366416593	51.682432054332	-62.1057744663809	-58.0052985557246	21.4414222132416	-10.8498255831769	-45.7038708237556	-24.1763722928099	56.2954674538203	90.636953205567	197.249326882631	1.45160214879206	-30.3270861587944	-43.6536328684275	59.8833838756446	-32.3773241141226	1.45160214879206	-85.6835109526547	-89.7839868633111	-15.9754204714973	-1.62375478420018	-53.9048226450683	-26.2266102481381	-41.6033949130993	130.352370980133	29.6067885086643	9.056694571698	5.04692014497287	73.2130853993002	-61.1143578959919	147.393912293715	-20.0141700220592	5.04692014497287	-33.0459369089159	-18.0092828086967
34.7163045335893	159.850669749159	-48.364708437404	231.649076020388	412.170783216621	59.3329009694392	343.449451499873	-32.4664899059176	35.7419960517497	52.6659061013965	61.38428400576	136.25976483147	-41.1848678102811	-41.1848678102811	26.510772388306	3.94555898877697	-101.700667381745	105.489019286658	-21.6967289652333	46.511756992434	197.801255921095	31.6392299791081	1.89417595245615	78.821039814487	77.7953482963266	12.1510911340603	-12.4655053017896	-29.9022611105166	44.9732197151934	-75.0326879095747	21.382314797504	-3.23428163834591	4.97125050693738	-86.3152946093392	4.97125050693738	-16.5682713744313	-53.4931660282061	-42.2105593284415	-24.7738035197145	-84.8612657947765	17.4379779097958	5.4027727680814	148.822300706845	-6.63243237363299	11.4203753389386	90.6521425218917	-19.6705712771569	-22.6793725625855	72.5993348093201	28.4702492897007
419.000712010527	66.9919204062425	-18.1880495738031	-11.0041966839197	-15.1092554781388	-27.424431860796	-101.315490156739	144.474905147127	-23.3193730665769	-1.76781439692685	26.9675971626066	-33.5820200521246	6.44230319151128	3.36350909584698	-22.2931083680222	-63.3436963102128	-56.1598434203294	51.597949927921	137.804184606521	382.055182862556	57.7555381192496	-20.2405789709126	-55.1335787217747	49.5454205308114	226.062948682231	-43.8446670376722	71.0969792004615	4.38977379440175	32.0989206553804	-55.1335787217747	16.7049501770589	41.3353029423733	-53.0810493246651	23.8888030669423	57.7555381192496	-93.105372568301	-60.2649022145485	-9.97793198536497	38.256508846709	-17.3197875625756	-4.77698260626229	175.337696566398	-39.3951242856872	-95.586890489971	39.8754030382133	59.9438909683147	9.77267114306121	42.8856762277285	11.7795199360714	-32.3711535101517
538.790515711523	51.0422187492792	7.91500091261764	30.5054483508689	-17.7559620853952	-57.8026643622952	-9.54125392603109	-49.5879562029311	30.5054483508689	55.6629920889215	1.75396979309456	-24.9438317248388	62.3374424684049	-25.9706702447593	-14.6754465256337	10.9955164723792	4.8344853528561	37.6933179903125	-33.1585398842029	-43.9403443433683	-2.35338428658749	21.2639016715843	0.727131273174047	-5.43389984634903	-45.4806021232491	107.518337344907	-94.7688510794337	-68.0710495615003	98.2767906656228	-107.09091331848	392.97944588281	2.78080831301507	-49.5879562029311	-11.5949309658721	25.3712557512664	-56.7758258423747	-12.6217694857926	12.0223549922997	61.3106039484843	254.082654356666	-1.41384331297103	1.0959454657091	46.2721434819514	-90.2603660782475	-33.0371819243406	-5.93146311459525	289.219697258188	57.3152141081439	-15.9706182293158	-14.9667027178437
14.5264113478639	2.19745554786283	3.22486853119626	4.25228151452968	44.3213878645333	-71.7762792521438	-21.433043068806	37.643203472866	124.45960056454	157.850522522877	17.6086502978642	-60.4747364354761	21.7183022311979	71.0341254312024	-70.7488662688104	-0.884783402137445	-15.2685651688054	24.8005411811982	-51.2280195854753	18.1223567895309	39.1843229478662	2.19745554786283	29.9376060978653	35.0746710145325	389.532150264564	-6.02184831880457	89.527559131204	-41.9813027354745	-102.598668752147	146.035273214542	188.159205531213	125.487013547874	-102.598668752147	318.640654414558	-32.7345858854736	-100.54384278548	-53.2828455521422	1.17004256452941	35.0746710145325	44.6398917601943	-6.08266716431429	-20.6465702218465	10.4900501080499	-36.7170839405027	-9.59809204027034	260.587419854637	33.5914135786182	30.5781922563702	-23.6597915440945	-38.7258981553347
60.2087708282118	53.01285419911	-77.5416332145937	1.61344970552587	451.872233069323	-19.9743001817795	-10.7224073729343	78.7125564459021	-92.961454562669	-8.66643119319096	-8.66643119319096	4.69741397514092	42.7329733003932	-54.9258952374167	-44.6460143386999	-36.4221096197264	374.773126328947	79.7405445357738	101.328294423079	-3.52649074383254	223.658877117809	90.0204254344906	18.0612591434728	63.8067291427627	417.948626103558	47.8729137497516	-5.58246692357591	26.2851638624463	-50.81394287793	-103.241335461386	438.508387900991	-34.366133439983	-32.3101572602397	303.841948127801	-49.7859547880583	-16.8903359121644	8.80936633462765	-58.0098595070318	47.8729137497516	-22.3124063300592	102.295092615381	-63.513272916858	45.0158390678803	-44.4201884010244	3.8149724810815	-83.6112566177355	-54.4691802514632	-15.2781120347521	105.309790170513	118.373479576083
33.9428325883952	71.9996946911828	-23.6567424860942	-59.65647690765	76.1139500536463	-52.4565300233389	27.7714495446999	-24.1710244064021	26.742885704084	1.54307160899492	15.4286834573093	-16.456795601783	125.485014403209	-82.2848814011994	-55.5422215451865	-77.14206219812	23.6571941822364	73.0282585317987	-2.05690183316067	26.2286037837761	-59.65647690765	21.6000665010046	86.3995884598051	23.1429122619284	95.6566630253481	0.00022584807109583	-88.4562644448947	-76.1134983575041	0.00022584807109583	-41.1423277765642	91.5424076628846	-4.11402951439243	-10.2854125580877	-76.1134983575041	44.228470994554	-73.0278068356565	-88.4562644448947	-46.2851469796436	15.4286834573093	-72.2386792492708	-56.6551072007798	94.656350431343	170.060731311138	58.4622476090412	38.3544127077625	87.6186082158955	-63.1901535436954	-44.0877103874805	-11.9151745454345	-73.2440709943347
-4.70222678567595	37.4925229169346	82.7746933294924	-24.2558912820077	78.6581323828962	3.53089510751636	-34.5472936484981	-51.5281075532072	12.7931572373577	300.437853380764	-59.246659328075	69.3958702530549	-39.6929948317433	10.7348767640596	50.8713459933722	-48.9552569615846	226.854326460358	-19.1101900987625	-60.2757995647241	21.02627913055	-75.7129031144596	-11.9062084422192	-21.1684705720606	-1.61480607572884	25.1428400771462	31.3176814970404	185.688716994396	47.783925283425	-45.8678362516375	-81.8877445343539	-16.0227693888154	-16.0227693888154	-139.5195977867	388.429343614257	38.5216631535837	50.8713459933722	34.4051022069875	-97.3248480840895	273.165637109565	560.781851419572	12.574641858255	44.7629550802039	84.99834660764	1.50990918821012	244.934027929198	-12.5724778463925	30.6805680456013	-0.501860388161683	-16.5960169991361	-55.8255237383863
68.8485604267215	150.196225472193	-0.142497270070843	-26.9151465255425	21.4815655901178	-60.8958167344104	-62.9552512925236	-57.2918062577123	-37.2123193161085	72.4525709034197	135.780183565401	395.268937887665	41.0461938921933	-42.3609057113916	68.8485604267215	-27.9448638045991	69.8782777057781	67.8188431476649	-61.925534013467	-14.5585391768633	82.2348850544574	3.97637184615557	16.3329791948348	-33.6083088394104	137.839618123514	62.6702567523819	-33.0934501998821	-3.23164910724065	-32.0637329208255	-79.4307277574293	47.2244975665329	-80.4604450364859	19.4221310320046	87.3834714497404	-47.5094921066746	-27.9448638045991	-82.5198795945991	-71.1929895249764	204.771241262193	-9.20491288495701	-35.3707490780991	74.3244872700735	-100.785339560954	-48.4536671746701	-38.3898840234616	83.3818921061611	-21.2814526664072	6.89714015697658	-52.4791804351535	-7.19215625471531
163.087773640356	1.33146351890261	-108.910098156228	-70.7891843059493	7.51323333246135	-1.75942138787675	79.6338811573133	-5.36545377911935	69.3309314680487	33.2706075556227	128.057744696857	-65.637709461317	-21.3350257974794	91.9974207844307	-33.6985654245969	-50.1832849274202	-34.7288603935233	-28.5470905799646	-25.4562056731852	166.693806031599	103.330665442622	-50.1832849274202	14.7252981149465	0.301168549976159	68.3006364991222	-83.1527239330668	-97.5768534980371	289.81405481831	-31.637975486744	-85.2133138709197	189.875442832444	-46.0621050517143	35.3311974934756	39.4523773691815	-147.031012006507	-23.3956157353323	-101.698033373743	-53.2741698341995	-46.0621050517143	-24.9646159848228	-40.0677008835417	97.8738078580915	18.3308940581716	21.3515110379154	11.2827877721028	91.8325738986039	64.6470210809098	13.2965324252653	-13.8890203924289	-31.0058499443104
72.9064639728557	151.252835331374	-13.6868938444538	2.80707907312898	-49.7674596016661	-26.0573735326409	-47.7057129869682	39.9185181376902	55.3816177479241	19.8164886443862	126.511875955	-6.47078069301133	-11.6251472297559	330.624790810086	-44.6130930649215	7.9614456098736	105.894409808021	28.5789117568521	-8.53252730770917	-24.5110635716175	-5.4399073856624	-21.9338803032452	-19.8721336885473	46.1037579817838	20.3319252980607	-28.1191201473387	241.969686378079	80.1225771242982	202.79650069882	25.4862918348053	530.614212435778	-19.8721336885473	-33.2734866840833	-64.199685904551	-14.7177671518027	-59.0453193678064	-41.5204731428747	17.2393053760139	124.450129340302	-38.7250652978197	-23.6145629486042	242.330278397588	-82.041838698904	-26.6366634184473	-86.0713059920281	-32.6808643581335	48.9158483276299	211.101906875876	37.8348132715386	36.8274464482576
32.133564157049	96.0836064728894	-73.0745699754626	34.1964687478826	52.7626100653846	-0.872909296287966	118.775556972059	23.3662196460064	17.6932320212141	31.6178380093406	140.436055175811	-11.1874322504558	22.850493498298	-108.143948019633	79.5803697462209	-87.5149021112975	-66.8858562029619	-20.4705029092068	115.681200085808	-36.4580134881669	-28.722121272541	-10.155979955039	-52.445524067127	13.567422839547	65.140037610386	-63.7914993167116	-91.6407112929646	-21.5019552046236	481.846764958765	-9.12452765962221	-18.4075983183732	-69.9802130892123	-27.6906689771243	38.3222779295497	-39.0366442267088	32.133564157049	98.146511063723	70.2972990874699	-4.99871847795509	17.0434272509678	54.8382449735465	31.1534925340639	21.0748744747095	51.3107286527725	-93.8213714019297	-84.7506151485108	73.483688383352	-28.3103540161266	77.5151356070937	41.2321105934182
-11.7812572454712	477.401879577302	73.8773932952253	-29.3258001273006	344.269760062243	126.511021940714	27.4359562550887	3.69922176790772	-55.126598482932	71.2973134596622	86.2617765059285	33.6281478604402	18.1476688470614	26.4039243208634	-24.1656404561743	39.8203394657918	8.85938143903402	162.632139638598	14.0195411101603	90.3899042428295	-45.8383110749047	29.5000201235392	-47.9023749433552	-26.2297043246248	43.9484672026928	34.6601797946655	281.315812074502	41.8844033342423	155.407916099021	235.906406968591	93.4860000455053	53.2367546107202	67.6852016898738	385.551037431254	20.2117327155119	-87.1195884439151	20.2117327155119	407.223708049984	62.5250420187475	-54.1862648074886	95.0506119311634	-62.2531230095779	51.6912490949334	-27.9689756506984	-78.3868394137565	-106.620843121069	74.8834664259401	-6.793472870214	-97.5456276437186	178.74426577784
48.548371235438	-36.1258312040704	74.3636768572394	81.5919624313437	241.646857286512	312.897100802684	88.8202480054481	-36.1258312040704	-11.3431378071411	19.6352289390205	4.14604556593968	136.320410349563	-51.6150145771512	44.4179223359498	-100.147789146138	-38.1910556538145	102.244206928785	-31.9953823045822	8.2764944654279	0.531902778887495	124.96167587597	-98.0825646963936	-35.0932189791984	73.8473707448033	42.3526978862057	-110.473911394858	58.8744934841585	796.159622042805	196.211919392142	-38.1910556538145	-68.1368101751041	59.9071057090306	-50.5824023522792	517.35432132735	18.6026167141484	-33.0279945294543	32.0265756374851	-9.27791335739702	114.635553627249	-15.5210226902366	102.010378835005	-49.8220325774315	-71.0079504489343	-4.423637138497	99.4882457550643	-21.5741420820945	20.7976936609111	73.2580617236799	-3.41478390652067	-40.7423534896446
53.1534510440966	42.8215193595233	-28.4688092640324	120.311006993823	7.6929516319741	679.268511129239	5.62656529505944	89.8318085243318	14.9253038111754	-22.2696502532885	9.75933796888876	-25.3692297586605	-1.60578688414187	0.460599452772792	-47.0662862962644	-70.829729170783	-86.3276266976429	-43.9667067908924	27.3236218326634	448.866434563254	-22.2696502532885	-23.3028434217458	6.65975846351677	-50.682462385865	-87.3608198661002	28.3568150011207	-0.572593715684538	99.6471436246764	112.045461646164	-28.4688092640324	-82.1948540238136	13.8921106427181	-17.1036844110018	1063.61636979537	-117.323421751363	-46.033093127807	11.8257243058034	-86.3276266976429	71.7509280763285	-54.5376522637538	-81.2854186989652	-8.10756713093398	-40.4067567885478	-50.5002535565521	-40.4067567885478	67.5936586290984	-14.1636651917366	35.2944689714846	21.1635734962785	-55.5470019405542
4.00742753284579	-9.43164442624269	76.3716611587068	1.93987800067833	134.263048059396	-47.6813107713407	14.3451751936831	12.7945130445575	-79.7283285199363	-33.2084640461685	36.0544452814414	5.04120229892952	-22.8707163853312	31.9193462171065	-56.9852836660942	23.6491480884366	8.14252659718071	45.358418176195	80.5067602230417	118.239539185098	-87.9985266486061	176.647813468829	151.837219082819	100.665368161674	-72.4919051573502	49.4935172405299	-48.7150855374244	98.0809312464651	497.117990954785	78.4392106908743	8.14252659718071	37.0882200475251	68.101463030037	429.922631159342	-75.5932294556013	-125.21441822762	10.2100761293482	-124.180643461537	-8.39786966015896	-4.72619827254761	10.4215008842687	-10.7852779352741	29.6085864829026	-26.9428237025448	-37.041289807089	-84.5040804984467	71.0122975115338	-46.1299093011788	124.534167865618	104.33723565653
115.131380932645	-15.1976034432583	73.7571001783902	130.646736215491	26.1766773109968	79.9632422915284	224.773224931421	68.5853150841083	-22.438102575253	-18.8178530092557	19.9705351978585	-41.0565289146678	-21.4037455563966	-14.163246424402	63.4135299898264	-35.8847438203859	2.38646587730009	55.1386738389754	-1.75096219812542	-4.33685474526636	-71.0528824615027	67.5509580652519	129.612379196635	-12.0945323866892	37.5546045184169	131.681093234347	82.0319563292412	-22.438102575253	319.934070666208	16.8674641412894	139.955949385198	-41.0565289146678	-82.4308096689229	149.265162554906	-7.95710431126369	242.35729425198	-68.98416842379	-130.011232536316	4.45517991501285	-77.1173007964911	128.992882070279	1.68953382903868	-12.4552826422103	-64.9931723925635	127.982538036618	-11.4449386085496	163.344579214741	-6.39321844024643	11.7929741656451	-24.5794110461379
45.2660941438367	-7.51584217819088	-8.55078210607377	161.179366066721	106.327549888927	-33.3893403752632	-59.2628385723356	330.392044275574	496.499902700779	212.926362460866	29.7419952255933	-48.9134392935066	21.4624758025302	-54.0881389329211	2.83355710063806	160.144426138838	20.4275358746473	-25.1098209522001	295.721556691497	28.189585333769	56.6504333505486	47.3359739996025	-3.3760824666593	-10.6206619618396	48.3709139274854	22.497415730413	115.642009239874	29.7419952255933	25.6022355140617	31.8118750813591	134.270927941766	-111.00983496648	50.4407937832512	302.966136186677	119.781768951405	45.2660941438367	-24.0748810243172	-39.5989799425606	73.2094721966749	13.1657992143693	37.9314269193695	-35.3546142484884	23.2742186857979	535.771085887232	157.7161976558	-58.6039790327744	-5.02935583420238	73.8163160429414	304.288279991515	140.531884554371
129.615018823505	-37.1042637545113	37.453427833173	48.8441862701803	44.7020922930868	-24.6779818232306	-31.9266462831444	43.1488070516767	69.5546561556482	-32.9621697774178	-73.3475860540801	-2.93198844348935	7.42324649924459	4.31667601642441	-50.5660691800654	-29.8555992945976	30.2047633732592	50.9152332587271	-42.2818812258783	48.3264245230436	-61.9568276170728	-54.708163157159	29.1692398789859	-34.5154550188278	15.7074344534317	0.174582039330835	-5.00303543203613	-73.3475860540801	203.137186916916	267.339643561866	201.066139928369	7.42324649924459	-51.6015926743388	1031.55598233563	-94.058055939548	-43.3174047201517	-106.484337870829	-6.03855892630953	288.050113447334	-71.4239518582934	3.92090433786695	-11.7548711123409	0.381213107174857	106.571950027938	-31.9816781448672	-2.65280794770408	8.47193592018536	-85.5827167810618	-0.630127244451457	-21.868274628604
99.051163156145	-40.8233789278221	58.6429621096656	64.8596084245086	37.9208077268556	21.3430842206077	-19.0651168258717	30.6680536928721	66.9318238627895	84.0276012286077	-12.8484705110287	27.5597305354507	-30.4623017364172	115.628886662393	5.80146843350023	37.9208077268556	15.1264379057647	1.65703755693824	-37.7150557704006	-15.43873980888	-25.2817631407147	315.597676456509	-19.0651168258717	-6.11377033661548	49.3179926374011	-32.5345171746982	36.8847000077151	5.80146843350023	184.011996125666	24.4514073780292	785.990580946294	51.3902080756821	-132.000858212186	302.128276107682	75.2206856159135	8.90979159092172	-139.253612246169	-84.339903131723	417.136232932277	-0.273915349586937	-79.1973766809204	30.0812620855413	-64.0197879633563	131.265186869302	-42.7711637587665	-60.9842702198434	201.082094970097	79.6613852295841	13.8918341201396	-48.8421992457921
33.2052522759314	28.0217892579347	-5.15237405724409	-23.8128409220322	-1.00560364284674	189.745835419431	-3.07898885004541	19.2099021273403	151.388209086256	-62.1704672552076	49.7923339335208	193.892605833829	86.0765750594976	12.4714002039446	-26.9229187328302	-30.0329965436282	-49.7301560120156	4.17785937514995	61.1959525731135	0.0310889607525978	22.838326239938	131.691049617868	-25.8862261292308	217.736535716613	-45.5833855976182	-109.858327020777	-91.1978601559891	33.2052522759314	24.9117114471367	57.0491821587161	552.588246679199	103.700349320686	26.9850966543354	181.452294590637	-30.0329965436282	-104.67486400278	-45.5833855976182	52.9024117443188	280.974784536173	-12.065415479253	-9.53456888799097	133.711348177442	283.537466380155	-73.8180723060473	-48.5096063934267	-81.9167813980859	6.15667997783379	30.4528072539496	59.8106277125894	121.563284539384
-49.3114912167308	61.677270701399	26.4098136433017	156.069582239248	-17.1558686049362	89.6837807181233	41.9689858748152	-45.1623786216605	114.578456288545	52.3417673624909	66.8636614452368	22.2607010482314	23.297979196999	-35.8268752827524	62.7145488501666	26.4098136433017	-2.63397452219022	18.1115884531611	-10.9321997123308	-45.6810176960443	46.1180984698855	48.1926547674206	-54.4978819605686	-32.7150408364497	43.0062640235828	-63.8333852994767	-48.2742130679632	26.4098136433017	203.784377082556	-46.1996567704281	94.8701714619612	162.293251131853	-94.9517297625038	65.8263832964693	-110.510901994017	24.3352573457665	-3.67125267095779	-41.0132660265902	270.17017860368	-28.932753230774	-3.1053710126586	25.7605267605292	152.365341555213	18.6706571320269	-44.125331006136	-85.6517102587922	405.574971144579	221.23836080352	103.749092674054	46.0172971276786
18.5688299114449	134.809637757166	-71.7253690401421	-93.5205205112148	36.2125239594561	109.900893218797	4.03872893072973	-16.7185581845776	40.3639813825176	37.2503883152215	-30.2107948095274	6.11445764226047	80.8406912573669	-81.0661482420304	124.430994199512	-108.05062149193	-43.7030314344772	-52.0059462806001	-30.2107948095274	-8.93457551633736	-3.22632155962784	457.585452400195	-115.315671982288	-7.89671116057199	-35.4001165883542	63.1969972093557	12.3416437768527	-48.892353213304	22.7202873345063	-39.5515740114157	111.976621930328	-18.7942868961084	-14.6428294730469	820.837976918074	-75.8768264632036	11.3037794210873	-47.8544888575386	-63.4224541940192	188.778584256965	-49.8701126056501	-47.8434348173971	81.8639436307935	14.9835766184452	-54.9368070762825	143.677616172509	12.9568988301923	17.0102544066982	-41.7634014526382	71.7305546895286	66.6638602188962
-17.3192044275323	227.755284841314	35.6418080839557	-10.0500458475241	-60.9341559075811	-12.126948298955	28.3726495039475	33.5649056325247	-17.3192044275323	28.8918751168052	34.6033568582402	-0.703984816085065	-58.8572534561502	33.5649056325247	8.64207621535398	162.33285762124	-76.5109242933128	-2.78088726751596	116.641003689761	-73.9147962290242	426.099468952965	-42.242033844703	132.217772075492	61.6030887268419	-13.1653995246705	53.2954789211183	-33.9344240389794	105.218040206891	86.5259181440126	-71.3186681647356	370.02310276433	98.987332852598	-31.8575215875485	665.981702093233	-82.7416316476055	17.988137246793	35.6418080839557	-84.8185340990364	-63.011058359012	35.6250055734862	55.9018008643719	-49.5375346482338	-0.873225950108056	-89.0772854654609	24.4727681634991	-91.1049649945494	-14.0531428891838	157.2857773188	-65.7589708809423	167.424174964243
98.4518107545231	255.346663475726	41.3046789686544	91.1785394363216	310.415717742109	3.89928361790403	51.6950665660851	48.0584309069843	10.1335161763624	70.9172836213318	313.532834021338	53.7731440855712	-56.3649644471938	97.41277199478	2.86024485816096	87.0223843973493	-25.1938016549018	-27.271879174388	61.0464154037727	-24.6742822750303	-12.725336537985	69.3587254817172	-16.8814915769573	133.779128585787	-32.4670729731033	1.82120609841789	167.028368897565	35.070446410196	-25.1938016549018	-1.29591018081131	-68.8334295641106	-82.3409334407705	30.9142913712238	204.433764248316	81.827190598634	28.8362138517376	98.4518107545231	-62.5991970056522	11.1725549361055	-89.7782729705477	-51.2333100174492	-33.9895108015893	356.531824381119	52.22948527771	29.9139804101267	38.0287094528842	-1.53059463055898	-29.9321462802105	54.2581675383994	-11.674005934006
55.2909770209395	-61.1472423843749	12.6662717029226	39.6965726362992	-24.7602988202142	52.1720961440114	-23.7206718612381	148.857403328781	112.470459764621	109.871392367181	12.6662717029226	-30.9980605740703	-12.2847753125019	76.0835162004599	42.8154535132272	52.1720961440114	117.668594559501	31.379556964491	29.300303046539	-32.0376875330463	-24.7602988202142	-43.4735840817825	157.17441900059	26.1814221696109	23.0625412926828	63.6079926927477	227.869052210959	56.3306039799155	8.50776386701853	38.6569456773231	-6.04701355864577	-10.2055213945499	-50.7509727946147	313.118462846993	54.2513500619635	-68.424631097207	149.897030287757	-85.0586624408234	104.153444092812	-13.3518867137857	23.6898825038147	184.542496777504	136.844876141142	30.2863619535243	39.4199488838915	76.9691395976234	24.1973039999462	64.7910236904671	91.1769414893057	-12.3370437215227
31.8453496292925	7.92038566476506	155.631032750108	40.1670762256498	157.711464399198	33.9257812783818	-18.0850099488517	-16.5246862120347	120.263694715589	93.218083277428	40.1670762256498	95.2985149265174	-38.8893264397451	-54.4925638079152	240.928730362771	-68.0153695269959	34.9659971029265	-0.401340931592308	283.577579169103	-23.8061969838474	54.7300977692752	83.856140856526	75.5344142601686	-16.0045782997624	-17.044794124307	23.5236230329351	240.928730362771	100.499594049241	17.2823280856671	22.4834072083904	94.2582991019727	-35.7686789661111	153.550601101019	492.660959902582	-89.859901842434	244.049377836405	-46.1708372115578	-37.8491106152004	-3.52198840522632	-21.1235007397531	-78.490513073288	-38.3843717073654	-6.90866582524894	27.6130761099756	61.119472694164	-41.4304077604734	-28.2309181970052	-111.489236981958	-11.985392580429	16.4442772485794
65.6174417043893	375.777438263805	23.985227401112	55.20938812857	-64.4832279933523	33.3524756193494	-28.0550404779847	193.116098008176	-17.6469869021653	39.07690508605	159.289923886763	-57.1975904902788	39.597307764841	23.985227401112	70.821468492299	449.674618652123	338.308445390856	107.249656007667	-17.6469869021653	128.065763159305	-83.2177244298271	57.2909988437339	-45.7487315568775	26.0668381162759	248.79918463881	-56.1567851326969	20.8628113283662	284.186566796595	222.779050699261	167.616366747419	37.5156970496771	-106.11544229663	-32.2182619083124	453.83784008245	31.2708649041855	-78.0136976419175	81.2295220681183	-28.0550404779847	-31.1774565507305	69.6344634678286	30.0163833791552	149.886471852577	-49.2197767981915	-25.8552680279483	-17.7284823687332	-23.8235716131445	277.883345985214	-9.60169670951815	2.58848177930443	92.9989722380719
29.654333082418	-64.0712672476789	5.70223522028211	305.624156276592	15.0747952532918	54.6478265037772	151.497613511544	180.135991390185	-41.1605649447664	41.6303820134859	7.78502633872871	56.7306176222238	-29.7052137933101	393.101383251349	48.3994531484374	72.3515510105733	162.952964663	-47.4089383001062	-72.4024317214653	-19.8119559806887	5.70223522028211	-32.82940047098	-50.533124977776	36.9441019969811	100.469231109602	-58.8642894515624	148.373426833874	44.2338709115442	614.918637365912	-29.7052137933101	58.8134087406704	-50.533124977776	117.131560057175	106.717604464942	97.3450444319325	-72.4024317214653	-69.2782450437954	-21.3740493195237	103.593417787272	12.095041092878	306.836994101965	97.4685723093033	71.0434316946954	-64.1313260646445	-25.5099667048331	-59.049568254143	-20.4282088943316	43.6019395179873	51.7327520147897	77.1415410672973
110.35289488937	98.8910441526947	-62.6168525913646	33.2458990244641	136.402555654541	55.1276140672077	178.082012878814	-15.7274632140571	17.6161025653616	41.5817904693188	84.303234124199	-34.4832189649801	158.284270697284	115.562827042404	-13.6434903528434	-27.1893139507323	50.9596683447803	-55.3229475771168	386.479299000181	-13.12249713754	32.2039125938573	-76.1626761892535	90.55515270784	37.4138447468915	3.02829253686594	47.8337090529598	-91.792472648356	-92.8344590789628	282.280655939498	119.730772764831	1.9863061062591	-67.8267847443988	48.8756954835666	405.235054751104	59.295559789635	22.8260347183958	-66.784798313792	247.895103729472	108.268922028156	-40.4171542552511	270.232175293771	14.4930382018591	-14.9957688584408	50.0829777573935	-11.9452026108236	13.4761827859867	-62.7879734044442	6.35819487487979	22.6278815288384	-25.164323017165
-22.5854015780014	71.2466159805856	-3.81899806628403	7.64935963532105	135.886450298723	102.523955166781	290.187990283955	158.823165701933	63.9485701704733	75.9382168585149	-34.0537592796065	427.808282703216	-88.2678138690123	41.0118547672631	-48.6498508998312	14.9474054454334	152.567697864694	23.2880292284189	-29.8834473881138	4.52162571670148	102.523955166781	60.8208362518537	-39.2666491439725	-42.394383062592	83.7575516550639	13.9048274725602	-7.98930995777679	17.0325613911798	318.337595551531	463.255933780905	-58.0330526556899	48.3099005773754	17.0325613911798	455.957887970792	47.2673226045022	-74.7143002216609	-123.715464946701	61.8634142247269	73.331771926332	83.0217991073356	83.0217991073356	36.2232497121376	-7.523220374678	260.042398993519	29.1017313259118	-1.41906175791304	-53.3044100004152	71.8308416432665	-21.7662571471296	8.75453593669523
3.93031503464987	-4.41504646267497	-76.3937893771018	7.05982559614669	-10.6740675856686	153.103651799332	-47.1850241364648	-80.5664701257642	-37.7964924519744	19.0562827485512	11.2325063448091	18.5346976549684	-90.9981719974203	103.031482815382	-29.4511309546495	62.3478455159238	14.3620169063059	-72.2211086284394	172.923885355478	-30.4943011418151	-48.2281943236304	167.70803441965	19.577867842134	-69.6131831605254	-75.3506191899362	-45.0986837621336	-61.7894067567833	33.1390802752868	273.068223323376	0.800804473153055	-103.516214243408	90.5134405693952	45.6571225212741	687.206787628122	459.79568682602	-93.0845123717515	-7.54455702417179	-78.480129751433	92.5997809437264	134.314874773671	6.57286451066242	44.7427878960236	40.6713294015851	-65.1865914538167	-3.09684941362909	-52.9722159705011	421.352698631588	-0.0432555428001949	149.582844127816	87.4931020876282
70.1391689841471	21.0823044765406	-115.65065829998	26.3011198496902	-26.930796956436	54.4827228646982	314.37972844755	139.549413447037	248.622654745864	-2.40236470263277	39.8700398198792	-14.4056400608769	-18.5806923593966	21.0823044765406	26.3011198496902	115.020981193234	-21.7119815832864	-8.14306161309737	59.7015382378478	100.93017968573	-14.4056400608769	58.6577751632179	-68.6813199416331	-12.3181139116171	-49.8935845982944	-72.8563722401528	-119.825710598499	-5.01177238920759	82.6643258797062	75.3579843572967	-31.1058492549557	-38.4121907773652	222.528577880116	723.534853702481	265.322863939943	499.125792657047	73.2704582080369	-112.51936907609	13.7759629541311	47.1605658670409	109.790319579501	12.5359865788516	-58.7499119556559	292.587730821559	-69.9519817253642	-95.4112312019739	94.0055849040029	22.7196863694955	322.120460214427	5.40739672540082
-23.363239820813	-32.7624495485444	193.862940553423	69.5845008200861	52.8747946374525	-19.1858132751546	410.044764291245	79.5058888660248	60.1852910923547	-45.8169075037269	15.2779557265271	30.943305272746	115.536192822328	-30.6737362757152	146.866891914766	7.96745927162488	-1.43175045610649	183.419374189277	-105.867414097566	207.96175514502	-30.6737362757152	-67.2262185502261	31.9876619091606	-32.2402712303371	-18.14145663874	19.4553822721854	29.8989486363314	27.8102353635022	349.472079379198	-21.2745265479838	103.003913185353	111.35876627667	65.4070742744277	1023.08210986661	49.7417247282088	-71.4036450958845	175.06452109796	-6.65353363817948	763.037307399379	93.3924067886526	239.601089336756	-36.0048244560104	-25.8160660902889	106.637792664091	-3.40079768570163	121.920930212673	65.8827592012045	34.2976082674679	-34.9859486194383	-28.8726936000054
-21.8815245639208	124.411597749974	87.8383171715006	192.333404538569	143.220713476047	-8.297163206202	369.975053062584	81.5686119294765	101.422678529219	-44.3479683478405	-23.9714263112622	-58.4548051423947	-46.9603455320172	19.9165103829064	33.5008717406252	55.4448400877095	228.906685117043	185.018748422874	-17.7017210692381	-17.7017210692381	75.2989066874525	-72.0391665001135	6.33214902518753	-31.286082426957	31.4109699932839	7.37709989885821	-116.972054067953	-2.02745796417791	419.087744125106	-15.6118193218968	-61.5896577634067	62.7594962034043	294.738590158295	586.279883912415	26.1862156249305	37.680675235308	-65.7694612580894	4.24224727784617	312.502755010697	61.1777710961853	132.534524877886	-56.0511815451799	57.1002423086596	259.957299488065	-96.8264694204373	-17.3146580636853	94.8173835932727	48.9451847336081	3.07298587394344	33.6544517803865
-49.6734042112732	-9.9426642843025	409.321196523993	1.55833937876796	-92.5407815008994	-25.6258510975804	294.311159893289	-13.0793016469581	203.348676376277	-4.19216245276727	-19.3525763722692	-53.8555873614806	45.4712624559461	-68.4932283872066	-23.5347595224767	335.087445607811	-12.0337558594062	-42.3545836984102	-27.7169426726841	65.3366324194314	-32.9446716104434	30.83362143022	281.764610442666	-1.05552509011169	15.1504346169421	-22.4892137349248	96.7030060459872	-55.9466789365843	621.566991397021	194.984310075862	-26.6713968851323	43.3801708808424	-10.9882100718544	651.887819236025	1141.2032478103	41.2890793057386	-44.4456752735139	-68.4932283872066	489.828222165486	-61.839026944648	68.1968282999914	-52.6600253979676	69.7266618911048	10.5730963680532	154.377453932713	-96.5152550098852	-26.1429098186686	-23.0832426364418	3.43387294285727	-34.3020223046067
317.944494381771	-37.7435745511406	-28.3283021382106	-59.712543514644	-39.8358573095695	122.31605646867	379.666835755423	-2.17476765784945	22.9326254432973	30.2556150977984	168.346277154105	41.7631702691573	63.7321392326606	45.9477357860151	81.5165426793062	272.96041507555	265.637425421049	-85.8660779950051	82.5626840585207	29.7325444081912	49.0861599236584	26.0710495809406	670.494139177039	-65.4663211003234	25.0249082017261	121.269915089455	2.00979785900833	-14.7284642084228	668.401856418611	20.8403426848684	27.117190960155	-54.4818366185718	76.285835783234	369.205421963279	1130.7963460314	436.158470233003	-42.9742814472129	-112.019612475366	-3.2209090370639	-57.4286666588208	84.4064369591359	21.1418583669538	282.363344166932	-23.7555845049174	-20.6943952181989	-10.4904309291373	-34.9799452228852	-41.1023237963222	-11.5108273580435	-4.36805235570031
5.60198392549017	133.303977203211	397.081864957193	-42.5479479661097	78.8736194127073	-60.3424880130052	545.718611231262	-28.9403585184836	-34.1740467675706	49.0415963929117	163.659369047916	-34.1740467675706	133.303977203211	-45.6881609155618	128.070288954125	-85.4641916086226	16.069360423664	21.303048672751	88.2942582610638	54.2752846419987	-59.2957503631879	98.7616347592377	30.7236875211075	-43.0713167910184	-16.379506720675	44.3312769687335	0.36829567640323	88.2942582610638	842.9921037794	-110.58589520424	-77.0902904100835	-103.258731655518	225.416890387142	620.036984368297	340.558031867054	21.303048672751	-33.1273091177532	-19.5197196701271	430.57746975135	-8.09412681735384	389.548098860771	23.5539065485559	-30.5540214641285	530.943344705238	1.09401190178126	-89.7664709874436	114.414389437781	49.076514101709	-71.3901935491734	-93.8500881959481
95.0797044563037	33.2869630254894	18.6242786181775	-60.9731510215155	15.4822748166107	171.53513029443	171.53513029443	154.777776686073	-34.7897860084586	20.1952805189609	35.3816322265339	-51.547139616815	-10.7010901964462	64.7070010411577	57.3756588375017	-37.9317898100254	105.553050461526	123.357738670405	-53.6418088178595	66.8016702422022	-92.3931890371837	104.505715861004	-55.7364780189041	-23.7927727029747	31.1922938244448	-32.695116807414	-25.3637746037581	39.570970628623	1709.02232386113	-7.55908639487938	43.7603090307121	-89.2511852356169	-4.41708259331256	446.984130231788	342.250670179561	120.215734868838	102.41104665996	-27.4584438048026	42.7129744301899	-25.1022770756445	41.8002535401164	-75.1514984523205	766.492550820762	-10.8024995394513	-17.9523883075479	148.537878720987	-52.6804194668741	-26.1236897568011	37.2038964749114	-62.8945462784407
86.1539110113956	-14.4475833079664	113.400149056223	-3.96826098303283	34.8052316192213	358.616291459668	639.462129767887	-1.34843040179944	133.310861473597	-15.4955155404597	61.0035374315551	-79.4193817225543	28.5176382242612	5.46312910940736	-23.8789734004066	43.1886894791681	26.4217737592744	4.41519687691401	72.530791988982	32.1854010379879	256.966864907812	-19.6872444704331	-57.4128048401939	214.525609491832	45.2845539441548	81.9621820814222	-17.5913800054464	-15.4955155404597	181.515744168291	105.016691196276	-5.01619321552618	109.208420126249	20.1341803643143	507.422668473724	134.35879370609	-50.0772792127404	65.1952663615286	-107.713551999875	791.412303479423	-59.5000414824421	29.9180956085128	149.993879702081	425.912702725599	73.3497621955481	84.5908994298396	-38.0396885806129	-41.1054532808742	114.226624865699	-19.645100379045	213.353016840815
150.615063528435	136.984166418767	191.507754857438	-29.7321905379393	36.3252339166047	176.828327200873	561.639037912264	187.837897943297	-10.8586406937839	0.150930048640152	39.4708255572973	39.4708255572973	-20.2954156158616	-44.4116181945046	92.945883449071	-5.61598795929623	868.858488153239	133.838574778074	43.6649477448874	284.826973531318	-68.5278207731477	-27.6351294441442	-28.6836599910418	-17.6740892486178	-25.5380683503492	1.72372586898644	-87.4013706173031	167.391552278795	691.656825727557	-12.9557017875789	-36.0233738193244	25.8399284476295	5.91784805657653	222.963671264364	328.865256501014	546.959610255699	-36.0233738193244	-107.323451008356	446.300677753537	94.1951984746774	74.7690102408526	262.896306821051	488.853548909223	-55.079721637871	122.823265345577	-91.8872361861706	76.8138721602026	89.0830436763025	92.1503365553275	59.4325458457278
92.4017092239245	85.057802409594	120.728206936342	11.6187342662892	281.245027306708	71.4191183258374	1083.82912915854	144.33362169669	45.1908797032285	215.149865977734	149.05470464876	-52.3781679728764	58.8295637869851	47.2891387930372	301.178488659891	162.693388732516	506.807879461144	45.1908797032285	9.52047517648049	116.531688756725	-76.5081475056766	-57.6238156973982	-36.6412247993111	191.019886444934	-25.1007998053632	-82.8029247751027	-6.21646799708483	353.634965905109	258.164177318812	138.563409199716	122.826466026151	569.755652155406	16.864381990811	508.906138550953	224.592031881873	-8.31472708689354	-53.4272975177808	7.42221608667178	346.291059090778	-42.4714659538777	-41.9599955235381	342.154297661554	653.128319308074	41.4096846218282	76.1896738849258	125.290835197534	-27.1273530436876	56.7537975320183	105.854958844627	33.2261577363935
-42.5084282453618	27.8234300096061	9.97803313894259	-55.1051789775948	33.0720761480365	45.6688268802695	506.499957834462	133.846082005901	84.5088083046548	163.763364994954	140.144457372017	-79.2489512143748	229.371441725335	60.3650360678748	59.3153068401887	-11.0165514147792	639.815569750595	33.0720761480365	-26.7624898300705	-1.56898836560437	-20.4641144639539	141.194186599703	391.029742788992	259.813589328231	-5.76790527634872	13.1272208220008	-43.5581574730478	198.929294122438	543.240480803475	-43.5581574730478	56.1661191571304	-97.0943480850383	-72.9505758482583	420.422161164203	-22.5635729193261	188.432001845577	-32.0111359685009	-55.1051789775948	27.8234300096061	147.206441642624	225.500463837967	502.34403251562	549.422790959879	20.29848409723	32.5798993435584	-78.9762891439247	15.1812277445932	-53.3900073807405	54.0723760246332	126.737416232076
-34.7280581648362	-33.6777285684186	-22.1241030078244	-58.8856388824421	47.1976503557402	-38.9293765505068	1322.29778040676	72.4055606697638	19.8890808488814	-6.89432385976857	151.180280401087	60.8519351091696	-7.41948865797739	62.9525943020049	-31.5770693755833	48.2479799521579	463.128170537128	294.025105513887	120.720722104976	48.2479799521579	-49.4326725146833	-20.0234438149892	290.874116724634	85.0095158267755	12.5367736739579	-12.6711366400656	98.6638005802049	27.241388023805	504.091024797417	-26.325421393495	-43.1306949361774	-46.2816837254303	-110.351789106907	567.110800582475	8.33545528828731	264.615876814193	-60.9862980752774	-106.150470721236	74.5062198625991	243.893169036552	30.9090335204761	231.605622756779	859.294445215214	91.3228027293631	31.9329957104572	16.5735628607402	-39.7443575882222	40.1246932303063	-13.1213406487127	145.592798798363
46.6263622789458	168.534317943037	43.4735703221158	-11.1748235962698	72.8996285858619	-33.2443672940794	888.42181475254	141.210120983844	-66.8741481669321	27.1841452118278	132.802675765631	26.6586798856895	67.6449753244787	24.5568185811362	215.826197295486	-17.4804075099297	1112.27004368747	6.69099749243318	56.0847381494356	9.3183241231248	-111.013235562551	61.3393914108188	-54.2629803396123	-42.1772778384309	28.7605411902428	105.478478806438	-26.9387833804195	225.284573165976	657.217071251678	276.780175127531	-44.8046044691225	245.252255559232	197.960376206783	209.520613381826	-19.582268814483	52.9319461926056	64.4921833676488	302.002510782171	231.590157079636	-18.9137615001353	-42.4766547556325	46.6525501673352	442.099367411767	10.7959734741873	-59.8927062923044	-18.9137615001353	-55.7948118130875	6.69807899497034	185.98096246071	45.628076547531
84.9611186518091	-78.0264027969177	6.09618891855422	-55.9442224716063	64.9820031193845	-1.26453785654957	690.643779003207	268.453521831182	51.3120819656204	5.04465652211082	41.8482903976298	-12.831394217427	15.5599804865448	-3.36760264943637	99.6825722020167	25.0237720545354	1528.71509896859	11.3538509007712	7.14772131499762	5.04465652211082	15.5599804865448	49.2090171727336	-55.9442224716063	-5.47066744232316	-15.9859914067571	102.837169391347	-17.0375238032005	-6.52219983876656	897.795661102556	83.9095862553657	49.2090171727336	83.9095862553657	-32.8105097498515	1339.43926760878	401.472369981272	87.0641834446959	101.785636994903	6.09618891855422	118.610155337998	43.9620611441539	-11.8996519173618	204.88479418375	585.154437226361	99.3112814252887	11.1625231997777	26.5373066112041	15.2624654428248	-5.23724577241035	211.03470754832	124.935920444333
56.0031706456964	-16.5941326312669	528.411709361008	64.4202492865037	10.7613729513569	-15.541997801166	1561.60811252011	173.842271616999	291.681372588302	71.7851930972101	-3.96851467005589	109.662046980843	3.39642914065053	210.666990670531	1.29215948044869	41.2732830242835	1086.04316931449	-8.17705399045956	-26.0633461021751	48.1121594199395	-50.2624471944962	104.401372830339	226.449013122045	45.4818223446872	-13.4377281409641	-9.22918882056048	87.5672155487239	77.0458672477147	206.458451350127	1053.42698958137	152.799575014981	-27.1154809322761	119.131260451751	716.743843949072	157.008114335384	-5.02064950015681	-69.2008741363127	-88.1393010781293	207.510586180228	76.1358143046235	195.606332891396	129.461711012882	867.820280819544	-42.8219552753386	-22.3119950029314	101.773264645133	186.889599775623	-0.776536716903742	602.21629529187	-40.7709592480979
109.125583456324	21.7483332382247	132.285818453892	-50.8905856177855	118.600225046238	-6.67559153151838	564.961117726649	24.9065471015295	160.709743223636	70.700648119449	-32.9940403923917	-5.62285357708345	-28.7830885746519	-110.896649020577	45.9613061902282	73.3324930055363	1059.74795631107	8.06273983057065	-46.6796338000458	129.127604590588	27.0120230103994	11.2209536938754	428.105183650108	-4.57011562264852	-105.632959248402	493.374936825074	37.5394025547487	73.3324930055363	249.13973139617	653.391105899183	-31.9413024379567	-45.6268958456108	19.6428573293549	325.98960206992	-37.2049922101314	468.109225918635	57.5414236890124	-8.78106744038825	181.764502312334	284.815643217918	853.738731155608	424.353136382076	612.113145566202	277.63356636388	206.838808802653	-60.9500567550341	-67.1061226299234	-72.2361775256645	207.864819781801	115.523831658461
25.3745046557217	53.8147324628367	61.1881248572739	-36.7726598116777	308.723440956238	18.0011122612845	1361.01186981949	-19.9191914815355	-75.7463053251316	50.1280362656181	-37.8260015823116	49.6013653803011	-29.3992674172405	205.495947434117	67.5081754810772	110.695188077067	345.590402928424	87.5216691231211	-81.013014178301	-69.4262547013283	-28.3459256466066	-129.46673562746	-10.4391155458305	-13.5991408577322	-5.17240669266107	86.4683273524872	-76.7996470957655	331.896959910183	24.3211628850878	463.564681239419	-98.9198242790771	-10.4391155458305	-22.0258750228033	919.661667923893	297.136681479265	370.870605423637	-33.6126344997761	-70.4795964719622	176.002377856368	3.02565358170482	264.789390401044	54.3518764874576	1147.60042437999	8.1582758722801	201.14487399791	-70.8841074025791	13.2908981628554	47.1662052806522	662.05435569157	26.6357161183511
-35.2858849051528	12.1416976898507	35.3285158474079	-42.6635088643756	544.384569033779	464.284651762217	1225.23386584205	-1.03263080876143	-17.3687981470404	-16.8418250070959	-32.1240460654859	62.731119124521	-16.3148518671514	52.1916563256314	232.416470186645	-11.0451204677066	681.397585419344	219.769114827977	-20.5306369867073	-30.016153505708	-20.5306369867073	-52.1490253833763	36.3824621272969	-41.6095625844866	-52.1490253833763	44.8140323664086	-66.9042733018218	541.222730194112	35.3285158474079	668.750230060677	-106.954231937603	-90.0910914593791	-23.6924758263742	1061.87219245926	1084.00506433693	410.53339148788	-69.0121658615998	-55.3108642230432	-47.9332402638204	-17.1517222679604	272.473120996414	-4.82726085245509	361.825466258828	117.390314851306	194.418198698214	-107.531105981666	-24.3409914270052	-14.0706069140841	743.883770139492	92.7413920202953
21.0392746278984	41.0757528123859	36.8575468788096	13.6574142441399	473.441861003958	57.9485765466912	552.533222258514	130.185353159186	218.240402022591	40.5484770706889	6.27555386038132	21.0392746278984	-15.8700272908943	-3.21540949016538	128.603525934094	42.13030429578	780.316342671635	46.3485102293563	-10.5972698739239	57.4213008049941	15.766517210928	81.1487091813609	-47.5065717927167	-21.6700604495617	-23.2518876746529	23.1483775946866	-7.43361542374169	273.077079159083	40.0212013289918	584.169766760336	-13.7609243241062	-15.8700272908943	-44.3429173425344	670.642988398651	642.17009834701	-68.5976014605982	-40.1247114089581	-26.4155421248351	90.6396725319076	-46.5972909861002	142.472453553102	11.9732277026745	97.260123337206	114.728523647893	296.60539747093	17.1109924999354	-56.8728205806221	637.752980009056	252.420620214486	125.004053242415
-3.81796035551523	35.2228627912823	-65.0170885315763	-14.369534178974	228.316663760578	-59.7413016198469	747.454095874751	5.67845608559769	-36.5278392082375	32.0573906442447	-50.244885178734	-109.333698590103	-62.9067737668845	29.9470758795529	132.297341967103	78.4843154674634	424.575936876912	408.748576141724	22.5609742031318	97.4771483496893	-57.6309868551551	-10.1489046495905	40.4986497030117	244.67160318694	-50.244885178734	613.449108316825	-101.947596913682	430.906881170987	-4.87311773786111	283.184847642564	-94.5614952372609	-43.9139408846587	-58.686144237501	1015.4640709906	669.372449581156	14.1197151443647	NaN	106.973564790802	-2.76280297316935	507.870237787819	179.402517101219	-5.13568591363106	83.2781606561579	62.7168009887651	80.193956706049	6.17306190343497	-5.13568591363106	50.3799851883294	629.182259825436	77.1097527559401
145.497280850592	168.724088365355	-40.3171792675137	107.489777644616	585.750859653148	196.173951791893	2071.21077662005	-16.0346077748068	-9.7000239071441	-32.9268314219073	54.7015787474265	7.19219973995639	-16.0346077748068	-63.5439867822769	-14.978843796863	0.857615872293709	1339.56633990501	-24.480719598357	-25.5364835763008	-11.2836698740598	-51.9305830248953	-75.1573905396585	-44.5402351792889	0.329733883321818	-58.265166892558	426.330498983637	-7.58849595125654	321.809865167203	-49.8190550690078	478.062933902883	4.02490780612505	-58.265166892558	-8.64425992920032	873.9744256318	409.438275336537	199.341243725724	97.9879018431215	-137.447465238342	-52.9863470028391	48.7105045596377	125.854268846165	0.367078940080334	187.569280275388	72.3679256075062	186.540696751567	-39.7476784889141	3.45282951154144	29.1674176070507	1122.5517034281	68.2535915122247
92.1610152964547	37.2297091841775	53.0752782550267	65.751733511706	620.346650991429	52.0189069836367	475.623786811006	-3.96877040003051	23.4968826561081	41.9833799054322	-27.2089383706094	-56.7873339695279	64.6953622403161	236.883879476878	18.2150262991584	-29.3216809133893	383.71948620008	23.4968826561081	-6.08151294281041	-20.8707107422697	-41.9981361700686	-39.8853936272887	-129.676951695434	-43.5826930771536	49.9061644408568	1511.92400404454	310.829868474174	432.312564684018	-58.9000765123078	741.829347201273	-51.5054776125782	-58.9000765123078	-102.211298639296	518.935008937994	1047.12064463297	11.8767986708187	506.258553681314	-28.2653096419993	128.077638523713	-19.8521240852444	768.952705197234	99.5234273782487	449.417285116073	5.87536545430148	-15.7357257589171	-5.44472994309873	-31.1722194826447	489.552168797765	625.393313566567	69.6795395123754
242.760352498211	225.848684275982	35.5924167759049	-33.1112353769008	-27.8263390574542	-16.1995671546717	922.398019179043	138.119405373169	335.774527720471	-59.0072273421891	111.694923775936	-46.8519658074619	246.988269553768	-17.256546418561	21.8516863453437	4.94001812311463	41.9342923592408	435.130578526067	-18.3135256824504	-43.1525383838493	70.4727324842523	372.768801956597	-75.3904059324735	107.995496352323	-38.3961316963474	1615.77641629044	126.492633470386	786.047694137321	122.264716414829	565.139027984453	115.922840831493	-82.7892607796988	-90.188115626924	1082.00188802633	817.757072054	168.771804025959	19.7377278175651	-42.6240487519047	25.0226241370117	-1.99582810249393	209.075484171284	16.5372627313012	82.4326968070174	-87.4539691694383	123.61734310434	-42.1508582423835	-35.9731612977851	620.92194714451	915.392168170367	149.357747040167
77.3143448237813	-91.899728240155	102.696455783372	109.041983523269	332.193042376335	177.785200705493	1084.1380795542	93.7069581518501	74.1415809538325	121.733039003065	-18.9261592313325	36.0684145144468	-17.8685712746829	85.7750484769781	-29.5020387978285	178.842788662143	474.967416524032	685.427419897302	137.596858352809	42.4139422543445	17.031831294754	81.5446966503797	55.1049977341397	8.04233366323239	-113.051487373147	469.679476740784	-123.627366939643	354.402389465977	-55.9417377140685	467.564300827484	33.9532386011476	-94.0149041534542	-34.7899785810765	542.653045749606	1341.13195302006	288.831936153702	-77.0934968470605	-98.2452559800526	149.230325875954	-88.1650549783819	346.551177430875	66.3549328448138	-12.9653275710933	-43.8693251357325	-24.2967933447943	-10.905061066784	13.8181369849273	722.549814467319	2161.64596772735	30.3002690194015
80.989249540645	-21.6558934948406	104.269591260033	-83.0313398459557	176.227011119962	-15.3067093895528	967.75862957917	90.5130256985766	45.010539610681	112.735170067084	5.85723762807304	104.269591260033	-10.0157226351464	68.2908813300694	27.0211846456989	41.8359475580371	271.464772699278	289.45412766426	-57.6346034248046	7.44453365439499	-38.5870511089413	467.231282612318	-8.95752528426508	96.8622098038644	-56.5764060739233	1192.096467966	-0.491946477214723	297.91970647131	156.121261453217	556.119860086346	96.8622098038644	-73.507563688024	-23.7722881966032	687.336331595627	783.632290525825	74.6400654353572	-68.2165769336176	-93.6133133547686	94.7458151021018	-34.2523594644586	684.626619939319	32.7399468599078	546.004078391207	-54.8653767950329	114.161365315676	-21.884549066114	44.0771063917236	852.107385750235	901.578627343613	9.03497692974737
83.6095842953442	371.605210096314	81.4919693997489	52.9041683092114	185.255099283922	16.9047150840902	394.898973947863	-2.68322270016692	-7.4478562152565	11.6106778451018	1.02260336712497	-31.8004275146032	97.3740811167141	95.2564662211187	-8.50666366305418	-104.858141412643	-64.6234583963314	639.483494389128	118.550230072668	2.61081453882149	6.31664060611338	137.608764133026	-51.9177690227592	23.7869634947751	-76.2703403221059	2074.16758615499	-56.1529988139499	449.956961233342	51.8453608614137	631.013034806746	52.9041683092114	39.1396714878415	-105.916948860441	1047.12436179124	907.361778681941	502.897333623227	50.7865534136161	28.5515970098647	-39.212079649187	-10.1893583803777	317.72238404543	68.1794857213877	874.5536447685	-6.06468237502158	-36.9997524151921	64.0548097160317	126.956118797712	405.371749159247	717.815956564969	36.2132466798782
47.0344670688067	-50.4320118037597	-3.8176088647062	-6.99586361055076	70.3416685383335	25.8461020965097	300.235428487757	47.0344670688067	102.124215996779	103.713343369701	70.3416685383335	-36.6595745717666	5.71715537282748	66.1039955438741	103.183634245394	41.7373758257325	352.146922669884	416.77143583539	-79.0363045163607	-3.8176088647062	139.203854698299	41.7373758257325	14.1925013617463	-8.58499098347303	222.897896338872	572.505918381774	9.95482836728689	587.337773862382	187.937094134582	781.2113133589	34.3214480854285	-30.3030650800775	465.504675271674	867.024191496703	733.537492171231	488.8118767412	-113.997106720651	-59.9667760412934	26.9055203451245	85.0842974157423	613.308377989621	279.041577001464	437.921476236576	70.6406702125503	-32.5280955245354	-89.2709166799326	9.77109842766972	1686.26354165531	843.374725583323	-37.6865338113897
45.3981087557482	178.961857829262	-8.66340872638842	199.102423165744	213.942839729468	59.1784955649203	687.776140014077	-19.2637062719054	40.0979599829897	-36.2241823447326	-33.0440930810775	271.18444647526	-31.9840633265258	-17.143646762802	146.10093543816	559.512539713322	255.284000156984	430.188909658015	-28.8039740628707	80.3790906559542	5.11697808278366	-46.8244798902496	35.8578409647829	-57.4247774357666	167.301530529194	1071.50691116179	-24.5638550446639	953.843608406554	127.020399856229	892.361882642555	55.9984063012652	-42.5843608720428	453.509564258152	982.46441177945	1223.09116606269	1431.91702770937	54.9383765467135	NaN	-26.6839145537673	-48.6960747821796	513.340547099174	199.033565716489	452.956447227623	-25.987524403135	-4.31118085950154	-21.8586970614905	25.6228173674209	895.773179618993	1514.06507403025	-34.2451790864239
48.0024281769323	86.1855389828097	-98.366163245598	167.854970428714	280.283018912687	81.94297111549	545.443510620169	64.9726996462111	84.0642550491498	32.0927986744833	171.036896329204	245.281834007299	122.247365855027	38.4566504754629	360.891808391761	33.1534406413132	331.193833320523	599.536250928496	-53.819200638741	184.825241897993	119.065439954538	-3.96902819773428	-58.0617685060607	67.6243045632859	20.4257370393541	511.502967681611	334.375759221013	231.49348843851	39.5172924422928	923.032050811624	112.701588153558	578.323411591897	138.156995357476	1437.44340472414	509.381683747952	631.355509933393	198.613587466782	24.6683049066738	-3.96902819773428	43.5559515905756	290.377593753912	25.999600474355	204.661291245305	12.5741555031275	-30.8003590192997	-22.5385467293136	398.81388005998	592.966468874654	619.817358817109	225.315821970271
121.713834954167	46.364738000307	33.6296793602181	647.035003857836	248.003166468382	170.531559741174	800.916962425578	-79.9245935139084	-48.086946913686	56.4466594237108	-27.9231040668785	406.13014458282	32.568424473544	9.22081696671427	1681.75851836506	746.7929632052	716.016571491651	245.880656695034	-39.5969078202934	351.475517919105	9.22081696671427	-41.7194175936416	-55.5157311204046	57.5079143103849	394.456340829405	2157.20070759505	95.1824627873147	1013.16793976039	-14.1267905401155	1634.00204846473	-65.0670251004713	124.897599614189	236.329362714967	1401.58722828311	1052.43437056733	890.0623729062	83.5086590338998	-72.4958093071899	80.3248943738776	-74.881419364064	637.025598739198	83.2053350188084	594.662481551631	-36.6512892191863	30.5097502245176	0.545594165018942	125.568452206376	607.061442679699	689.721183533489	134.867673052427
320.810967945615	-44.4718013215465	-72.0803827196459	157.283216587641	226.30467008289	293.202386547515	618.134152232839	-0.404257936118631	136.045846281411	144.540794403903	-58.2760920205962	211.438510868529	97.8185797301965	286.831175455646	156.22134807233	288.954912486269	227.366538598201	537.432145069164	67.0243927861626	842.188408963569	-21.1106939846932	50.0344965411783	-123.050071454599	35.1683373268171	-74.2041197502689	725.382872279302	373.904393711191	410.007923231782	-119.864465908664	898.467440275079	-112.431386301483	142.41705737328	33.0446002961941	93.5711056689505	659.547024329988	492.83366742608	56.4057076330474	NaN	11.8072299899638	-34.2379769952415	331.715721358934	396.843074455863	720.412304921561	-41.474349561567	391.674236908488	-64.2172347700186	352.391071548435	233.507807958802	215.933760297726	17.450398478512
53.7085013225501	-56.789715490584	122.769886830759	-90.7891668177021	444.702191584409	127.019818246649	557.325374105488	0.584358623927944	-4.72805564593427	272.048727813887	169.519132405546	515.888542800563	-36.6025412651075	73.8956755480265	139.769612494318	372.453357514283	363.953494682503	938.756718681595	146.144509618153	501.013782844948	1.64684147790039	19.7090499954319	-5.79053849990671	132.332232516511	-11.1029527697689	1194.81508648895	277.892383510735	677.385936604374	134.457198224456	778.321807731756	-19.6028156015485	306.579420567991	496.763851429059	461.701917247968	2202.04883205483	835.695881846268	314.016800545799	203.518583732664	56.8959498844674	51.9551604981302	286.22156994947	159.521193976891	147.109728575496	-32.8565197447391	18.8579194277422	3.34358767599778	207.098478015574	831.808903219148	3.34358767599778	6.44645402634666
87.1535010275291	7.42115823578539	104.163067489768	16.9890393707946	138.182200414245	363.558956038907	957.830684313371	-30.8503663042516	176.453724954282	102.568420633933	-12.777701938123	173.264431242612	42.5033890641526	48.8819764874921	5.29496242800555	347.612487480559	338.044606345549	473.058040139569	-97.8255342493163	496.446194025147	123.298829759786	-2.14672289922386	-105.267219576546	78.1171688444648	-59.5540097092793	343.360095864999	-14.9038977459029	1750.90172061525	-5.33601661089361	756.905180478176	-32.9765621120314	343.360095864999	837.70062117381	1317.15777582816	1150.25140491745	296.583788093843	711.19197061091	60.5760534302812	1.04257081244589	-58.3787437686947	751.877943026364	1270.31804530519	478.687949011172	-16.9863204330596	276.89988524995	-9.7426463493234	75.1118214887287	350.371436670703	1396.56493647888	2.67508065136715
-41.0472328441488	42.9861467935393	-22.9641005170513	170.631786749521	85.5346934455332	338.698546024897	254.665166387209	-39.9835191778489	55.7507107891374	252.005882221459	364.227674016093	958.843613477709	-0.626113524754525	108.93639410413	721.635465892842	538.676715289269	224.881183730813	631.219804257355	24.9030144664418	458.36633348363	-7.00839552255361	-86.7869204950422	-58.0666515049463	86.0665502786831	-43.1746601767485	670.57720991045	-44.2383738430483	528.03957862627	-24.0278141833512	657.812645914852	-45.3020875093482	646.111795585553	407.839934334387	685.469201238648	418.477070997386	782.267144871934	20.6481598012424	6.81988213934441	6.81988213934441	-126.375382090753	585.415993599757	1179.1794175394	893.427534353105	-6.27676451970005	52.7372113557313	52.7372113557313	20.6418911427774	166.623831466213	457.552379202989	130.387179612878
310.616329840909	-5.4897224640726	-57.6418994436823	959.857716729928	394.698411093749	-12.9400334611597	546.897621462814	7.81440431644009	249.949511721771	65.8203970794754	137.130516623023	279.750755710119	81.7853492160907	86.0426697858547	69.0133875067985	378.733458957134	16.8612105271887	1264.25613746806	82.8496793585317	459.09038471143	82.8496793585317	-52.3202487314773	-49.1272583041542	-18.7938492445853	74.3350382190035	107.329272634675	-39.5482870221851	476.651832061707	139.259176907905	843.845731203858	276.557765282796	365.961497247842	214.826617021218	890.676257471262	540.511640608168	425.563985224539	554.347932459901	-99.1507749988819	258.464152861299	-14.2017954827738	160.33990081204	1485.71735131183	378.387539210013	1.33604098263991	45.8778388501592	-43.2057568848794	-0.735670546081921	473.686269531217	1194.64188152641	443.64645236475
-48.6970760976599	165.357337946909	-17.813603424563	643.518690713134	546.608483359623	795.806159411508	948.093628109883	637.129006711803	-21.0084454252282	21.5894479169745	363.437541988151	39.6935525874106	62.0574465920671	214.344915290442	853.313315423482	31.1739739189701	119.564602604041	1256.92835484085	38.6286052538556	568.439903697502	253.747966631979	25.8492372511948	17.3296585827542	-20.4759717584507	-99.8145481083032	525.309536688521	57.7976572578468	742.558792733755	14.134816582089	467.802380676548	62.0574465920671	115.30481326982	265.462387301085	786.221633409513	706.350583392883	704.220688725773	414.555013998794	NaN	415.619961332349	-12.8074226192465	942.215961329674	431.799231438363	877.44226464296	8.95653946748965	359.252691149243	49.3753261999996	32.7932598482006	347.852520532381	341.634245650456	89.7941129325095
114.765087168014	-23.7583941472356	-90.8890043230874	976.807367045222	295.911178118725	44.4377812695027	277.796569023654	310.829091491137	12.4708240429066	16.7330850064528	148.863174876383	387.549788834968	23.126476451772	38.0443898241835	743.44857929107	390.746484557627	94.5193475911699	917.135713555576	-61.0531775782644	494.639095544064	188.289088789185	-62.1187428191509	-62.1187428191509	431.237963711315	260.74752516947	467.467181901458	-73.8399604689028	1094.01954354274	-13.1027417383702	308.697961009364	-72.7743952280163	500.49970436894	44.4377812695027	691.23588248763	1786.63695011899	940.57814885508	655.006664297488	-30.1517855925548	853.201799102384	-40.4449256309377	416.310871759953	296.548568471308	795.298939742633	-46.6663439835946	388.832940702385	-11.4116399852058	14.5109364841978	447.936415052625	442.751899758744	53.9132527176912
12.9372671393231	98.2319763939506	216.578385484746	627.059173772642	134.482227827167	66.2464604234653	436.212261815412	567.885969227244	18.2681864677373	49.7206105053812	89.7025054684879	182.460501782895	234.703511201355	1146.29071636019	909.597898178595	260.291923977743	395.697274919464	1068.45929416534	-15.8496972341137	578.547807884072	1269.9680447794	79.0406668116594	-122.468083802398	162.203008334921	-57.4308679957447	991.694055836174	112.092366647828	1064.19455870261	345.586633232371	773.126363371191	-41.438110010502	713.420066892952	1.20924461681179	871.215279014013	414.888584501755	472.462513248629	83.3054022743908	NaN	755.001237654583	-27.6507129505721	1011.85164258044	552.27125984567	1614.59702038834	-10.0144454415629	880.098350013135	0.359829563736612	-24.5384304489822	329.224347231731	192.283917161778	114.476854622031
-20.7334505472481	43.2747420044107	95.548099254932	343.046443788012	45.4083484227993	15.5378585653585	411.321849176448	29.9397018894817	94.4812960457377	206.49563301114	241.700138914553	268.370219144411	171.291127107728	289.706283328297	359.048491925927	133.953014785927	77.4124446986287	962.859108329908	-93.2760687724614	655.086382477349	379.317752900619	-69.8063981701865	106.216131346875	77.4124446986287	-83.6748398897125	394.25299782934	-21.8002537564424	1579.47136324422	-52.7375468230775	-107.144510491987	-60.2051692874377	605.480033249813	-67.6727917517978	346.246853415595	667.354619383084	628.949703852088	447.593158289055	19.8050714021358	606.546836459008	17.3329749814353	715.874989346374	522.815829358441	673.318937951184	28.7504521850227	658.787603328437	-68.8170802819969	26.6745472389159	341.174146574096	1180.8776972743	228.037327011276
5.33239382938728	-20.2857647147927	-34.1622672595569	1126.12683013726	232.693550908985	388.537348719414	838.989969787912	450.447898534515	-85.398584347917	77.9171763712307	442.975935625796	242.300360363052	43.7596316456573	595.617463618202	792.023345790249	588.145500709483	225.221588000266	650.056050524585	13.8717800107806	912.64217560243	667.134822887371	55.5012876450732	233.760974181659	65.6418087354778	-81.1288912572203	1119.72229050122	-140.904594526974	1629.95061483947	34.1528221915898	115.276990914827	-70.4546585304786	322.357105813615	-56.5781559857144	811.236964698384	795.225615608271	-97.1402403473328	537.976606893797	-39.4993836229278	195.333736365389	-10.3312459789146	419.598636562287	1229.61145874136	627.294231992818	253.442160217861	1060.33954846548	101.824375553573	517.215566414637	626.255754015666	669.871829056078	20.8230933356652
-15.5653819287126	353.977861924267	143.573182620692	356.113950039024	116.872081186228	435.149210285037	812.168762539666	26.6223583377403	124.348389587878	57.061613973029	111.531860899335	254.649764588061	29.2924684811866	177.750592456805	875.183361925	634.873449014826	-42.2664833631764	1121.90153917945	72.0142307763288	401.505822477612	970.239283031692	-32.6540868467694	-15.5653819287126	1.52332298934428	16.475939792644	376.406787129216	-4.88494135492704	646.62193364599	19.6800719647797	186.294944915834	-95.668686232104	251.445632415926	-51.8788798795834	710.704577088703	NaN	-140.526536642003	186.294944915834	259.989984874954	369.998522784945	-0.619348828945442	542.779750302437	966.693387865733	858.636970447638	-28.6724571971048	460.69843322523	-2.6973568562165	203.025437843619	743.307524934094	784.867685479516	224.844522129965
83.2030642298831	-33.2814823078691	-6.56484319370575	171.902306088905	367.468104404581	909.281545639814	1437.20233453568	206.099604155035	49.005766163754	246.708895608563	1290.79515219007	400.596736906144	20.1517959204576	596.16253522182	916.76220459178	512.80662118563	181.520296170004	616.467180948584	100.301713262948	331.667807991602	449.755352876204	-52.5174624700667	327.927478515619	74.6537397133508	-78.1654360196635	402.734068035277	-29.006820049603	757.531035471366	28.7011204369899	399.528071341577	-11.9081710165384	969.12681725554	-109.156737392093	774.629684504431	NaN	150.528994797575	948.822171528776	175.108302782605	612.192518690317	9.10239234562371	452.462186127958	1240.9461335697	1286.6854792354	-84.4553601524071	540.302520417776	99.5415530937201	105.778736593589	856.319817744458	571.48843791712	-22.0835251537199
-16.8010036434611	62.3262932235471	49.4948396775458	131.829999931054	28.1090837675436	605.524493337604	587.346600814102	146.800029068056	21.6933569945429	295.431032642571	121.137121976053	108.305668430052	-21.0781548254616	530.674347652596	718.868999660615	326.440378712075	85.8506247245496	563.822269313099	61.257005428047	265.490974368568	467.586367718089	2.44617667554088	-94.8590127149693	91.1970637020501	156.423619227557	677.166775636111	-75.6118323959673	1481.27119785219	22.762644790043	61.257005428047	-34.978896166963	116.859970794053	25.9705081765433	358.519012577078	NaN	15.2776302215422	1062.11038201615	-131.214797761973	1009.71528003665	128.040049653415	662.109671923555	1182.6585442628	865.440949730395	220.605183795659	766.635469466201	-49.8098148221331	50.0357231290518	822.798584563743	608.546701043492	659.509527706076
1.83849923462846	146.276450679599	-67.7056996092461	74.5924303328357	267.176365592796	328.161278425117	1306.05970524514	357.048868714111	60.6835905640608	345.279850448224	0.768588483184231	128.087967905047	-4.58096527403689	248.987882818244	381.656815997328	975.457283048873	-12.0703405341465	574.240751257288	163.395022702706	499.346998656193	379.51699449444	59.6136798126166	-22.7694480485887	39.8203309108984	-43.097752326029	530.374410448075	266.106454841352	242.568418309579	37.1455540322879	797.852098309131	169.814487211372	642.715039349719	-21.6995372971445	430.872710563762	NaN	343.140028945336	1451.56756744155	6.11814224040535	597.778787789061	-42.1843354362094	448.451645531583	1480.19199575336	1051.47084165213	564.476909323542	778.837486374158	-57.7931153185358	-34.9002381577905	437.525499613954	499.96061914326	43.1436612538414
62.2505760468678	233.53608543355	140.399589704541	658.538255599255	66.5327137815349	264.581584009886	425.1617490599	183.220967051212	108.283556694539	-18.0395064781394	159.669209510543	56.897903878534	338.448459932892	935.806673918946	277.427997213887	672.455203236922	129.694245367874	991.474464469617	112.565694429206	450.854575467903	487.252746212573	23.7113364348644	24.7818708685311	431.584955661901	2.30064776152913	511.875038186908	434.796558962901	972.204844663616	-15.8984376108058	482.970608477906	-45.8734017534752	1085.68149463229	-31.9564541158073	945.441483821947	NaN	633.915963624919	374.846630677562	789.1434565066	1350.10349974798	-1.23548307135008	457.895570259561	507.869018241157	626.555957197447	-40.7977960567801	879.546537604276	-88.6890170391427	101.834753390691	585.9525307124	1438.62448689838	16.4634464221318
42.396212609668	26.3288299580894	112.021537433175	891.825175456456	281.26463469647	363.74386564124	588.68722276334	300.545493878364	-47.5811302391721	289.833905443978	94.8829959381581	39.1827360793523	255.556822453944	328.395623807767	751.503366966003	557.623616303622	174.148750352612	430.155713934431	-19.7310003097692	360.530389110924	796.492038390423	-79.7158955423293	22.0441945843351	323.575409012293	-41.1541771785407	750.432208122565	-14.3752060925764	875.757792804878	-113.992978532364	240.560598645804	148.440938110087	821.128691789511	-22.944476840085	1235.66716420024	NaN	239.489439802365	699.016583637513	-29.3714299007164	390.522836727204	-87.3253900885174	1164.20772545717	718.905680600093	372.038824606156	106.420061007195	797.028846364493	-22.7435730566133	154.335602676027	223.083988548699	901.193067383693	208.500997606011
-86.8032913895517	138.271344837477	87.897497681904	304.397862052665	173.640216244582	-28.9269563597443	602.35380905797	-12.8501966292422	-70.7265316590496	-8.56306070110835	355.843493190272	108.26139334054	-31.0705243238112	405.145556363811	56.8157622029333	256.167582861159	33.236514598197	1042.85702567373	354.771709208238	150.060968639845	1271.14701384686	-55.721555910581	0.0112111551594157	385.317552696192	0.0112111551594157	308.684997980799	1065.36448929643	528.40071429766	-79.3008035153174	574.4874255251	-62.1522598027819	650.584088249476	136.12777687341	769.552110255191	NaN	12.8726189395611	NaN	147.917400675778	826.356661302965	-91.1712347380128	901.497079037836	976.012338287151	722.764673985281	-41.1470047524582	148.528200609436	40.142368974068	14.0880825232583	461.179638019152	809.264905001969	28.6784829357117
249.272187620855	710.408423434	66.9625129970537	443.378370602668	1082.5346416367	320.051237768919	654.643111196132	205.303383740997	-64.9438986425203	124.872644936379	963.497148205866	147.393251801672	-72.450767597618	73.3969721014232	1509.35376222654	325.413287022561	72.324562250695	1082.5346416367	169.913858666965	392.438902693076	441.233550901211	19.776479565011	112.00372672764	468.580002094781	1.54551210263083	343.644254484941	361.875221947321	1763.51489684914	90.5555297130751	-19.9026849119341	-105.695472970194	252.48941717304	123.800235085651	855.183753282313	NaN	795.128801641532	1842.87322580303	720.060112090555	351.151123440039	575.43591042093	530.078406308797	704.730864671609	337.700026798715	-71.0388608324617	396.091296460312	-33.5016160500067	98.921441932543	493.062512148321	532.68515941869	103.092246908371
179.059583940071	69.6098659581984	24.5423350244863	239.14962518502	786.398215094381	-2.28357624558044	796.055543151605	142.57634461278	-60.2275445889245	207.495049886341	65.3177201549877	142.57634461278	387.228655395788	387.228655395788	621.15060167077	389.374728297394	-68.8118361953459	502.043555631674	18.1041163196703	395.81294700221	499.897482730068	8.44678826244625	245.587843889836	894.77489662545	-75.2500549001619	231.638370029401	389.374728297394	394.739910551407	102.873995933081	305.677885134785	44.930027589737	838.977001183712	165.110110079636	695.190116776154	NaN	357.183634773313	1171.61830093254	8.44678826244625	510.627847238095	49.264222596825	931.838129790723	682.505784850603	264.16992576697	-32.1078397685699	-2.89735584253067	32.5725174962312	122.290432411923	291.293946555435	781.612783885379	398.746798140508
94.8072538345533	190.36333056957	-31.8850726231088	-128.514813141665	189.28966678603	180.700356517714	338.528932698022	469.515914289842	55.0816938435915	594.060913180425	299.8770364906	1232.89086438643	303.098027841218	525.346431033897	1746.10215291832	993.463840657123	133.459150041976	1089.01991739214	41.1240646575779	444.284815376664	600.502895881662	67.9656592460656	333.160613780324	428.716690515341	-35.1060639737273	-11.4854607358581	512.462465631422	878.581815818395	-29.7377450560297	751.889489360733	34.6820819563408	560.7773358907	191.436994353109	595.134576963965	NaN	767.994446113826	1399.30875083506	536.083068869292	1159.88172710575	371.135891840096	497.953027491534	741.671555677631	170.733504637824	-69.3318550315644	433.761637840806	-26.5375952644125	360.698267506645	454.63688650771	537.094118741978	102.888946470388
233.909057528664	8.30776898151199	8.30776898151199	219.943263475745	412.241504665937	397.201418762794	301.58944409281	191.474529444795	19.0506874837573	-51.852574631062	1245.89198044018	290.846525590565	31.9421896864518	783.946484843626	523.967857089289	713.043222728807	8.30776898151199	1345.80112251106	53.4280266909424	491.739101582553	1071.8567007038	-80.8584545871244	292.995109291014	1177.13730202581	-83.0070382875735	88.8796577483521	514.299230437268	762.460647839135	215.646096074847	648.585711715335	-26.0695702256731	1172.84013462491	104.99403550172	581.979617001414	NaN	429.43017426953	1440.33880533082	NaN	558.345196296474	69.89188508217	882.352491400636	1160.13465242983	659.91790380959	149.258216804796	103.30928791275	-33.4932049249356	229.668842365879	588.905922794609	319.478112473061	691.246718963259
18.4498834807901	130.241631304028	75.4206780445558	-10.572974127166	759.070212809744	79.7203606531419	1574.93498778896	239.883537822974	-30.99646651795	3.40099435073876	-25.6218632572174	957.930533456851	537.636558467561	703.174338898125	832.164817155708	1158.94069540825	236.658775866534	611.806083465671	345.225761733333	256.544807931245	782.718467156968	-71.8434512995179	73.2708367402628	580.633384553422	72.1959160881162	-10.572974127166	677.376243246609	925.682913892456	-87.9672610817157	880.536246502302	8.77559761147138	314.053062821084	856.887992155078	637.604179117187	NaN	357.049888906945	99.0689323917793	189.362267172087	130.241631304028	154.926521047734	796.449553003652	1292.74180085229	584.34991865992	15.9646916501165	3.42678223078262	96.4162770908424	524.794848918084	421.357096208579	1000.19058106783	418.222618853746
99.5901902289994	-12.2670295931168	58.7192829863031	147.989948805877	421.179697217584	154.44324994946	150.141049187071	552.93459556575	-21.9469813084923	30.2172029354754	138.309997090501	539.490218183284	117.874543469153	260.92271881859	466.352805222669	68.3992347016786	3.86622326584224	1024.56335414265	296.4158751083	400.744243596236	875.061877649633	38.2838293649549	161.972101283641	1198.80248501941	224.354012338283	31.8305282213713	924.537186417107	1744.10643165223	-69.2711896947723	470.655005985058	-72.4978402665641	751.373605730946	35.0571787931631	1015.95895261788	NaN	614.778731525093	647.045237243011	212.522960241713	1581.69835287204	1092.0148247326	931.029650592111	471.072010190714	427.166962697853	-2.47528776799718	179.417051845283	1.70614532656097	807.677374302645	410.441230319621	1405.62230682446	419.849454782376
149.616360460243	434.804184181219	62.4457426436426	-81.7624399171528	90.4264347823044	594.078893278216	1226.87300779872	30.6984188709302	15.0938021012919	102.264419917892	100.112058984149	959.980252014563	-144.180906995706	674.792428293587	1223.64446639811	124.864209722196	-46.2484845103897	461.708695853009	-18.267792371728	392.833145973226	662.954443157999	119.483307387838	-15.0392509711131	560.179208571761	-45.1723040435181	53.8362989086697	537.041328534021	1681.02116481854	-93.6004250527405	517.670080130332	217.415729873154	1832.76261064744	-35.4866798416737	669.411525959229	NaN	786.715196848234	803.93408431818	NaN	501.527373127258	874.34888499461	504.626308546255	389.055319302852	576.269862964112	8.35088414810962	-17.7963984861446	-73.2286376707636	106.664666852906	127.582492960309	126.536601654939	134.9037320979
257.849016142896	391.373639944053	-19.9683462820904	-30.7364611047643	815.637363957405	660.5765105109	107.095408625462	362.838135663967	11.2591867036639	458.674357585765	-4.89298553034693	1012.69386521234	88.789613426916	-31.8132725870317	206.162064994062	98.4809167673225	6.95194077459436	671.344625333574	766.104035773105	492.593919277187	1100.99240675826	9.10556373912914	849.018519907694	257.849016142896	-19.9683462820904	271.847565412372	472.134501114107	676.728682744911	127.554826788542	815.637363957405	60.7925148879639	343.993934724287	367.68378733417	1079.45617711292	NaN	857.633011765833	1947.36623182043	84.4823674978465	333.225819901614	427.29380587764	267.714011530097	981.898992790413	413.690282425062	-5.92609484290386	257.772975160905	234.75162777962	257.772975160905	483.800749449885	306.954944566378	149.991212421253
205.669627643574	107.62229297779	52.6726878354283	14.9621745024347	122.706498310988	510.586064021779	365.131226880232	650.653684972898	-14.1287929258746	418.464667165466	-21.6708955924733	1869.24198724763	250.922243643166	275.703438119133	574.155215068825	59.1373472639415	150.720022501212	767.017554686135	1368.23088153786	287.555313738074	853.213013732977	-48.6069765446115	-55.0716359731247	331.191764880538	-52.9167494969537	242.302697738482	354.356794499377	936.176143065563	0.955412407322854	759.475452019536	331.730486499581	NaN	680.822095639292	746.54613316251	NaN	805.805511257214	458.868788593673	146.410249548869	364.053783642147	790.128618521313	355.640632996618	780.705987509935	534.670622212818	117.980939709615	257.226486877771	-53.7203364977342	261.414322882828	251.991691871449	522.107114197646	541.999335221668
-2.89200484001952	41.3091003208101	-32.0000497020292	-50.3273372077391	398.152168814337	350.716836446617	103.837492987349	472.539394572806	60.7144635621499	903.230650956987	337.779927619057	282.798065101928	275.251534952518	72.5732966540797	1291.8769536516	25.1379642863602	-20.1412166100993	1204.55281906557	81.1979025391197	325.382056659312	572.800437986395	7.88875251628038	969.532308698231	458.524410009616	173.912415803299	93.0567356310495	694.622996112584	808.899024089363	123.242856228689	-92.3722908973086	-30.9219739663992	-37.3904283801792	651.499966687384	86.5882812172696	NaN	1051.46606460611	1217.48972789313	619.157694618484	1167.89824405415	1154.3815131289	794.567438481714	950.120248045346	625.397211245844	268.201870766391	89.0804536931171	7.37594765969389	384.473667813955	26.2308336674069	61.8456183486427	580.354983560752
295.294571455707	348.151311289889	-59.600681716657	49.3489248803303	26.6960363799666	265.090720121889	356.780983099552	281.271354765006	104.363082666928	611.356301484591	767.769103034722	1005.08507780044	444.156410172383	142.117896834201	552.027307793163	128.094680143499	0.807020950979506	448.471246077214	494.855732054149	486.226060244487	550.948598816955	0.807020950979506	395.614506243032	312.553915075032	239.201704692902	-25.0819944780076	765.611685082306	896.135471203449	-22.924576525592	130.252098095915	10.5154017368497	160.455949429733	-29.3968303828387	314.711333027448	NaN	1184.15076785093	876.718709631709	580.073741174565	696.574310605007	33.9497125462449	358.838665128079	1164.77287330689	978.223732792156	126.176253924314	-44.652453400973	26.6135103911712	263.468037112121	366.174867283152	107.311734096982	1214.03023063381
581.958878970604	94.0958605402752	-47.2980673676297	53.0808280173715	562.530705670281	128.634835296405	-40.8220096008554	718.495763553428	173.967239663825	62.2552431869684	967.284316093673	1114.07495880722	50.9221420951134	583.038221931733	297.012337232536	72.5090013176943	42.287398406081	917.634539881737	272.187449126568	1010.9977060194	388.756488928505	-66.7262406679525	140.507607868824	193.395412964147	-28.9492370284359	NaN	428.692178490279	1052.55241002287	-33.2666088729521	-78.599013240372	-51.6154392121459	540.9438464477	80.0644020455976	968.363659054802	NaN	716.876749111734	736.304922412057	1096.80547142916	728.749521684154	192.669791284226	876.333935720185	258.72936352267	1286.32270945402	511.433441450686	66.8420346395711	168.552804594001	897.305228494294	312.206160096648	310.109030819237	789.303070707632
520.127550146661	-15.541384939972	179.934577258981	-73.8601802921458	243.653261069689	160.494978808256	146.455268816066	314.391799876493	294.412212579915	941.318849912361	791.201950765099	1149.7545444118	743.682932329994	776.082263081202	412.129780975969	634.605185467595	191.814331867757	1019.07724371526	998.557667572827	1390.04958081659	201.534131093119	17.9379235029426	307.371944880398	392.150193679391	360.290851774037	-65.2203587584904	731.803177721218	1015.83731064014	-1.50167494778202	-29.581094932162	56.8171204043918	1726.46263178329	47.0973211790295	280.372502587725	NaN	958.598492979671	NaN	374.330561766227	782.562129231443	379.877956111115	919.115842438624	855.120684722713	279.164265279518	330.570211641479	84.031489293299	78.7859845624866	747.063287267979	664.184312521144	271.820558656381	428.136599634589
137.281344806819	284.244735825866	29.2200278810496	752.150238114448	617.073591957236	466.868361430417	331.791715273205	514.415340877755	87.5731390209652	807.80181633122	762.956369807025	654.895052881256	394.467279090151	1563.69072822698	295.050867518443	188.070163761931	4.36592498812263	551.156188632517	583.574583710248	1262.19965400408	906.677921318299	-70.1963836906584	613.831752449463	361.508577427791	114.588468252408	-105.856618276162	837.518678485807	355.565204996874	-11.8432725507428	270.196764625516	117.830307760181	529.543925247363	251.826340748135	786.729859530695	NaN	1077.41480206102	1465.35492982453	233.455916870754	1948.38901648272	-43.6114800825587	827.5878959996	1418.53397881196	879.020148322523	224.046159557141	551.533153939832	-32.0654642549638	247.138191212331	611.362508682823	161.067891406623	1148.77706356724
150.802855547203	301.096521466206	26.4591751106179	-28.6845440395199	310.827766022113	1516.42084155944	98.9028845823675	154.046603732505	0.509189628200114	1247.7303668769	220.00281683365	12.4029329743083	282.715281749493	288.121528724997	110.796627928476	72.9528990999497	-49.2282825464339	550.865131734477	661.152570034752	1398.02403279591	524.915146252059	-50.3095319415347	74.0341484950505	277.30903477399	188.646584375729	29.7029232959201	859.021209338188	562.758875080585	-12.4658031130088	40.5154172469275	-13.5470525081095	918.489926068729	541.13388717857	2774.9951374567	NaN	670.883814590659	1424.51464297587	307.58401783681	713.052540999588	818.930067900091	675.581151927964	1527.79833369632	880.890405206725	465.021022606269	52.3021656315741	-17.0093981351686	414.612612594092	353.702450496046	413.562437385505	412.512262176918
248.72743452121	79.9531607140786	-2.27020344837004	20.4494103333592	375.308139876559	330.950798683659	179.486706805464	154.603320282617	511.625822566934	595.47201628522	676.072550891831	421.829253810575	267.119502820705	26.9407285567104	906.514347820799	340.687776018685	13.958092110008	601.422391323292	1040.66825777006	233.040082148111	975.755075536545	101.590888125249	330.950798683659	201.665377401914	515.953368049168	-6.59774893060418	353.670412465388	522.444686272519	-66.1014993113236	-76.9203630169089	33.4320467800616	193.551229622725	220.598388886688	955.199234495933	NaN	691.218960079651	1681.14498914071	963.854325460401	709.611028379146	180.88618380285	818.143718522384	1536.30616696558	982.580328882824	423.600924973852	661.062100318641	101.031983244426	708.34419275455	222.914710412548	67.409161956668	194.545454951002
201.709229323732	5.77236777457328	42.5781870711003	37.1655665863169	524.301410216822	511.311121053342	104.282060597631	408.471331842458	41.4956629741437	627.141199427707	515.641217441169	-50.518885267174	84.7966268524108	423.626669199851	161.655837736335	64.2286690102339	26.3403256167502	1192.21877803909	1150.00033825778	961.64114538732	801.427579037732	95.6218678219776	230.937379941562	550.823250592261	307.796590825486	117.272349761111	NaN	479.917922241598	286.146108886353	-35.3635479097805	138.922831700245	637.966440397273	215.782042584169	643.379060882057	NaN	1219.28188046301	864.213976661219	NaN	939.990663448187	825.76657649682	879.906037672873	533.518611313464	947.711770602105	699.616375698249	693.30886565832	99.3516702317151	157.170512264393	47.8403382389653	106.710431944965	887.790425222784
260.785493345262	460.087407260059	62.566742006089	-58.7474664637875	1066.65844960944	348.521661970798	24.6560518592526	293.280370613979	536.991950129356	777.454041917861	0.826475195526844	192.546251080957	688.634710716701	1044.99519809696	228.290616076545	785.036179947228	73.3983677623279	412.428253932608	1325.53430518355	416.760904235103	769.871903888494	25.7392144348765	392.931327571378	257.53600561839	359.353287727037	179.54830017347	1016.83297113074	386.432352117634	30.0718647373721	-86.9096934300088	NaN	NaN	394.014490147001	557.57203906621	NaN	673.470434657967	1301.70472851983	NaN	1178.2241948987	845.492845599718	627.246268362722	504.712647889902	131.326937436245	1326.16121088795	357.461945175784	112.394704230145	160.777077979069	411.10327259307	-49.5810687553853	544.680695769448
86.9140968070219	-4.12525505591064	67.4056642649649	207.21609748304	742.614190581715	438.065882564047	61.9866552255046	684.088892955544	937.698516002284	687.34029837922	425.060260869343	-85.4103906478147	675.418478492407	54.4000425702603	813.061308094698	493.339774766542	-0.873849632234476	271.160404148671	1283.43129271985	976.173480182452	736.111379734362	-30.1364984453199	27.3049973729589	599.552351939963	143.271790817409	-44.2259219479166	589.798135668935	287.417431267052	103.171123925403	793.552875552641	-56.1477418347292	987.553399165319	1.29375398354963	652.658640526674	NaN	369.786368666848	758.871217700095	NaN	2266.43953247794	987.309675804964	617.941723957074	1214.61303078828	1016.77492552502	1232.50264668975	955.739765390615	-70.2823230757473	477.981787786791	51.7879971930712	10.7471136544167	1150.42087961244
35.3792802777305	57.0681161796537	22.3659787365766	290.223102125328	-36.1938781986159	496.267043193598	623.146733219848	602.542339113021	673.031055794271	NaN	71.1658595159037	-38.3627617888082	983.181409191772	142.73901799225	781.475235303887	635.075592965906	613.386757063983	637.244476556098	934.381528412446	757.617515811772	1281.40290284322	-13.4206005015966	339.022982904655	403.547269712876	-23.180576657462	45.139256433596	NaN	619.89340783456	38.632605663019	1232.60302206389	NaN	472.409323701482	-39.4472035839044	145.992343377539	NaN	639.413360146291	517.955879095521	NaN	1121.98995896408	-6.77518838353279	628.632167172337	1373.5380562457	1033.4608800327	1199.81442133813	376.469678927712	-45.7313974234121	42.7097258022599	329.090505771102	-37.3084333066814	1216.6603495716
18.5062061909401	402.625424846268	117.248717201208	847.509265661761	357.051958226144	280.011097987364	995.080490907876	706.991076916379	143.290698126993	1987.93101370343	96.632148968295	466.645294622156	711.873948339964	84.6962410439769	405.880672461991	17.4211236523658	94.4619838911462	377.668526459057	306.053078913149	476.953578738613	883.316989434715	199.71499013286	577.323713556742	407.508296269853	340.775720147529	16.3360411137914	832.318110121719	355.96687568757	-25.9821778906091	609.876189713973	-14.046269966291	340.775720147529	124.844294971229	692.342462645625	NaN	665.215399181266	NaN	NaN	731.405434034303	457.093446982961	827.894202359378	1097.56747899677	1358.81346573925	1067.01855312769	342.271622164695	149.497365818433	169.512179318865	-103.321331029124	-22.2086657905328	496.069662746959
220.929437385059	432.645625120324	270.872743209788	476.074586707045	216.586541226387	36.3563506414945	718.191047553015	657.390501331606	306.701636518833	1451.05477432893	199.214956591698	15.727593887802	186.186268115682	26.5848342844822	632.418848419241	131.900066132281	-10.3297830642307	752.934216822392	647.618984974593	623.190194082063	1271.91030778371	142.757306528961	273.044191289124	294.215810062651	326.244669232858	135.157238251285	813.734763043802	352.30204618489	-43.9872282939395	125.385721894273	116.699929576928	534.703684849119	64.5851756728631	190.529164274354	NaN	1352.25388671914	541.218029087127	NaN	1074.30853256413	-3.93152319790867	793.910530521376	651.626941020579	337.549091604004	1682.39250051524	777.047290284244	43.4963399690237	1023.67217875229	401.840195008068	-0.769665653446517	1045.80518156353
56.4003461973234	168.296075068651	158.518778371156	596.32439715897	12.9456942084585	120.495957880899	381.223869814088	259.550844245267	316.041891830791	670.19730554004	731.033818324451	59.6594450964883	742.983847621389	90.0777014886937	1701.15892397586	197.627965161134	57.486712497045	84.6458699900856	532.228785475394	588.719833060918	1017.83452145096	-21.8180273826334	40.1048517014991	443.146748898221	65.0912765950964	-19.6452947831901	421.419422903788	1364.38537106216	12.9456942084585	179.159738065867	83.559503690364	349.719247122161	48.7957820992721	389.914800211861	NaN	1031.95728334734	524.624221377343	NaN	1360.03990586327	307.513840976143	737.220288322434	862.177868716386	208.391372140434	655.49697625044	1.71047967448794	-4.61648642140836	-45.7417660447344	-84.7580569694283	-16.2159242638849	829.488543887588
416.701987026498	100.382274882391	-11.5796850861423	430.833108187575	-8.31865712589376	62.3369486794911	505.836751273292	235.171430572663	542.795068156108	1556.9747637934	584.101422319256	-11.5796850861423	587.362450279505	664.540112005387	859.114780300216	-20.275759646805	496.053667392546	185.169001848853	185.169001848853	983.03384278966	573.231329118428	4.72545471510037	53.6408741188284	617.798711241825	31.9006877171715	86.2511537213137	1442.8387851847	325.39320413954	112.339377403302	161.25479680703	54.7278834389112	354.742455781776	-2.88361052547954	31.9006877171715	NaN	896.073097183033	892.812069222784	NaN	1341.746918417	414.602468718315	756.434372870227	1129.91737925843	678.361654020717	1173.17388564802	47.4496827773727	108.64181376753	402.99706456501	231.026075747844	26.3489479531805	311.208868079774
235.779160799286	266.233447658158	74.8065016881055	479.413455670262	78.0694609944132	106.34844164908	580.565194165801	1091.76215215401	494.640599099698	397.839473012569	204.237220838312	12.8102748682589	612.107134126776	76.9818078923107	22.5991527871821	724.135403643341	0.846090745130619	205.324873940414	818.761223526265	779.605711850572	377.174064072621	-27.4328899095363	147.679259528978	195.535996021491	-75.2896264020494	308.651918640158	714.346525724418	778.51805874847	268.408753862363	597.967643799443	NaN	701.294688499187	393.488860604159	140.06568781426	NaN	118.312625772208	105.260788546978	NaN	1635.5887032053	842.697543984115	843.753123675477	726.583777934302	NaN	759.306748366522	201.960671327418	16.1786456477174	138.625889845702	160.793063364303	150.237266450683	1545.71361843117
110.145084242143	186.325919541585	636.881145455427	861.070460765213	73.1429642395568	440.987568971148	1216.94379137832	486.696070150813	968.811927831567	1322.5086631504	148.235501891864	88.3791312994452	628.174764278348	102.527000712199	456.223736031036	299.508874843613	189.590812482989	298.420577196478	451.870545442497	1671.30805905714	358.276947788897	-12.8325498840991	426.839699558394	14.9190401178404	-4.12616870702003	489.960963092218	NaN	1037.37467960106	213.533360719957	300.597172490748	3.49191482292416	634.704550161157	37.2291418841056	239.652504251194	NaN	513.903511329185	73.1429642395568	NaN	1018.87361959977	731.554508969276	1218.9553660625	667.130993730518	453.794107202172	970.238352312871	229.895988667472	-24.6297026856544	-97.5022035294955	97.8805885880494	41.9060589543744	668.187116931153
10.4966484257454	231.552068602772	131.369316601361	367.669938169906	-10.193267748459	43.1649371218577	679.107623739509	610.504217477674	210.862152428567	1011.23522548332	159.681833471325	84.5447694702665	415.583428257537	-4.74855296577364	786.91297643668	-24.349526183441	780.379318697458	451.518545823261	444.984888084038	1181.65479818137	280.55450164694	235.90784042892	319.756448082275	189.627764776094	-49.3952141837937	450.429602866724	644.261449130323	415.583428257537	-33.0610698357376	756.422573653642	-0.392781139625338	233.729954515846	1.78510477344881	535.367153476616	NaN	755.333630697105	1231.20170270381	NaN	346.980021995702	451.230198546628	852.235427471413	229.330071868882	227.216737329094	971.110495334491	31.7332923986983	21.166619699758	-17.9300692863211	40.1866305578505	44.4132996374266	1002.81051343131
88.3329809718702	52.3765429267715	79.6162687185129	610.246127141635	22.9576390716908	5.52421456497636	1724.89570653969	463.151607866232	399.955444029392	913.151877945799	114.483117731942	249.592157658979	211.456541550541	12.0617487549943	285.548595704078	141.722843523683	180.948048663791	97.0496932252274	235.427500247274	804.192974778834	682.159003231832	85.0642138768612	13.1513377866639	217.449281224724	347.655170509248	979.616808877648	NaN	1019.93160304943	-6.46126478338985	600.439825856608	-16.2675660684168	166.783391252085	334.580102129212	807.461741873843	NaN	1242.20776551004	97.0496932252274	NaN	297.534075052444	155.815950597504	1312.93437515164	564.956955898967	83.9255413972464	839.832049899951	-15.4523772031091	4.63464889696277	219.248664597731	73.3534223972086	-67.2557603032944	151.587102997488
527.12980395517	97.5768696399998	34.3431889540103	818.2227822855	107.388992505067	245.848948489906	255.661071354973	214.77722608386	821.493489907189	496.603199486071	298.180270436932	103.028049009482	811.681367042122	-7.08577425405174	419.196452439429	35.4334248279067	-4.905302506259	652.506929453252	914.163539188381	943.599907783583	431.189047052289	-1.63459488456989	-43.063558092632	344.515295077528	824.764197528879	719.011317760931	170.622673191057	616.529145614672	-3.81506663236263	51.7869629363522	132.464417604684	-43.063558092632	277.465788832901	496.603199486071	NaN	1513.79326983138	504.234850603346	NaN	664.499524066112	498.982302760674	733.27549860153	860.735228167323	501.097816944339	1380.09396025699	49.4355387319443	205.983588323126	15.5873117933105	46.2622674564474	65.3018951094289	339.260981893996
-56.8007824603733	208.283904293588	7.56134313009463	212.647438231925	97.0137888659993	-16.4380935307578	1288.25855403195	356.644058197039	908.631101396646	2025.69578961087	93.7411384122467	-32.8013457995209	357.734941681624	574.82075511388	749.362112647353	152.648846579794	316.281369267424	762.452714462363	635.910230250595	1078.80892499178	NaN	-62.2551998832944	127.558526434357	-36.6194379955656	46.8331485751259	518.094813915502	NaN	494.095377254649	27.1972458526103	244.283059284867	233.374224439025	44.6513816059575	859.541344590357	681.727336603132	NaN	356.644058197039	61.0146338747206	NaN	1101.71747816805	263.611114398491	626.079839238796	564.169122733226	560.994214194479	2130.45733518184	-0.964597163775615	18.0848540687076	-21.0723512425079	176.830281006068	-7.31441424127002	694.340372821861
72.4363377112379	-13.7946796319298	11.3105532654481	530.879721054661	16.7682125909651	74.6194014414446	756.826817131062	289.10541293426	1138.86296991725	1119.21539634539	617.110738397828	-86.9273145938567	290.742710731915	NaN	557.076485817142	179.40646049137	270.003605294951	868.163067371608	452.289426767217	511.2321474828	927.10578808719	-93.4765057844771	251.447563588193	179.952226423922	-65.096677291789	633.483716374379	155.392759459095	680.419586573825	11.3105532654481	587.639378040037	NaN	NaN	419.543470814115	374.790664344876	NaN	345.319303987085	45.1480410836532	NaN	1175.97505333076	502.36134458736	696.660166204357	682.365702488665	1365.3234133495	776.603278095818	149.764572933627	22.7026732385883	65.0566398036012	282.120718449292	61.8800923112253	497.067098766733
91.5168940110121	78.4107218090831	68.5810926576363	66.3967306239815	-41.7291900419329	8.51113673212834	536.034567859771	879.525497651994	627.777773273274	1144.37939423264	-49.3744571597248	79.5029028259105	575.353084465558	-20.9777507222119	825.462537319037	255.344046535125	29.2625760518493	883.34813121089	461.766258715507	921.57446679985	301.215649241876	-59.2040863111716	222.578616030302	65.8506401155678	-37.3604659746232	573.168722431904	765.392581393529	1300.56127963896	-24.2542937726942	1278.71765930242	761.02385732622	-55.9275432606893	662.727565811752	790.51274478056	NaN	484.702060068883	272.818942804364	NaN	1741.80241043724	-32.0009160957839	480.21707230677	1155.58205184478	648.13134565073	1312.37266670223	125.849094808002	-2.33782679842812	175.640708985706	264.629976877774	26.2658664525935	590.923959148687
-70.7897773788568	223.181745785936	158.704720259085	281.101785665988	29.7506692053845	83.2993853209043	572.887646948514	126.46620749566	1153.18087669017	1761.88771090128	389.29204883816	169.633029670416	26.4721763819853	-42.3761729093973	239.574209902932	135.755270495291	225.367407668202	25.3793454408523	450.490581541612	584.362371830411	349.95013495737	75.6495687329729	-94.8320580837841	212.799851845172	-7.40558279313946	411.148667660822	657.03562941576	1082.14686551652	80.0208924975052	331.372008958108	195.860972257609	34.1219929699167	174.004353434948	834.074241879315	NaN	685.449233885219	520.431761774127	NaN	1093.07517492785	402.932852057246	674.808358204215	1702.42357539519	151.72624403841	2070.22396772657	92.36940838839	-72.9817766366666	-5.14539303664339	160.205791988413	134.767148138405	870.367932801157
298.142345257205	228.159520335582	52.1089763921263	611.971575765104	53.2024580315267	103.502613443943	1180.58202825329	318.918496405811	451.229774773253	2094.73267879198	244.561744926588	57.5763845891281	122.091801313749	-62.7065957449102	-32.0891098417005	173.485438365565	142.867952462355	874.407169221188	463.258072806657	642.589061668314	433.734068542848	-47.3978527933053	312.357606569409	58.1231254088282	-65.9870406631112	94.7547603287399	680.860919047326	1001.25103939163	139.587507544154	1017.65326398263	NaN	-43.0239262357039	493.875558709867	720.226258065739	NaN	1085.44912562545	186.607218038369	NaN	1409.11969088796	171.267202306687	446.46474843824	542.439229844427	617.734126859225	1226.45625202112	200.960964509706	-20.6817605056865	164.904253263183	432.148113090356	5.8305271755806	1809.72658100899
123.729914893008	18.6931360437965	64.6467267903265	474.946644170059	51.517129434175	96.3765870676924	751.762321762251	508.86477067345	355.686134851683	688.30260120752	283.47334939285	156.553908283386	260.496554019585	-95.0967077095159	616.089815748687	430.087186536541	88.7176552766041	752.856454875264	596.395419714459	442.669717336186	501.205838882362	-21.7897891376705	-25.0721884767083	367.721599094822	-4.28365932946854	154.365642057361	98.5648532937177	1298.82887826856	2.28113934860717	431.181319649554	384.133595790011	-1.00125999043068	1225.52195969672	376.474663998923	NaN	891.811360227867	236.425625533308	NaN	790.056980717693	566.436568266364	812.597868615915	690.578258528853	839.123870808755	1438.61152036693	26.3671636201503	462.454639670433	-9.70819936211152	158.997174584348	0.902201515024308	818.964109142197
186.677961891814	566.56848297652	154.929186354476	917.994584613957	84.8629230996595	68.4411426493119	504.1657172652	414.393317469966	195.436244798666	961.785999148217	346.516624941863	-20.2364717825647	-11.4781888757127	129.749122997276	280.829503140473	-56.3643887733293	23.5549427516954	107.853415730146	790.999482464603	804.684299506559	562.189341523094	288.493000683969	273.166005596978	NaN	-56.3643887733293	268.786864143552	980.397350325278	1952.56675298585	-15.8573303291387	390.308039476123	505.260502628556	457.08994664087	514.018785535408	601.601614603928	NaN	590.653760970363	29.0288695684779	NaN	1547.49616854395	100.004519609369	1012.97126258602	1179.64077264106	894.073268151855	1382.40431672076	5.52307760364587	-43.310027253245	76.6495564169434	-62.4186335015936	-2.96963628450906	953.52226536894
612.291212338354	224.50602163339	380.058273272104	170.829540434115	-18.6813013510794	-4.44060225739433	338.431614382871	96.3397297902234	902.582386171166	2088.94216451432	609.004897162888	146.729895814032	247.51022786165	NaN	16.3727271872224	250.796543037116	-37.3037540120523	89.7670994392919	39.376933415483	728.955401067389	506.033688331626	101.816921749333	235.460405551609	406.34879467583	-155.611100328821	810.565561258123	150.016210989498	796.324862164438	84.2899074801822	NaN	315.42740815461	NaN	611.195773946532	594.764198069203	NaN	546.564908829038	-2.24972547375046	NaN	609.004897162888	-1.53478918457888	1631.50385113005	873.667708128755	1313.39323469152	2390.40213308439	658.053500659572	107.865522979588	34.5779352191266	-3.6590670906792	99.3684113551866	847.114234302501
38.7764276646993	-81.7937143135391	150.57783204452	208.670718634035	81.5240234569839	4.79756947083213	665.741165951539	352.80684290802	798.368322127602	1388.06592562117	205.382442034629	188.941059037596	56.313902861534	NaN	108.926328452038	1061.43045008012	30.007690066282	424.600881995062	650.395875154309	762.745325634031	NaN	-44.5265795202654	-122.349125706219	775.350385931756	-46.7187639198698	498.039059381808	736.98715893868	NaN	63.9865482601492	222.919917231464	84.8123000563904	-20.4125511246177	595.591265164201	1051.5656202819	NaN	576.957697767564	22.3350446676668	NaN	462.964108988138	429.227997518244	706.05854445747	565.252220198555	2628.9947236764	1638.56835228538	633.26433153871	-4.34921227524711	43.4718035107997	-0.0984553164873973	16.9045725185515	650.267359373749
96.3027844677363	-4.59792009209258	264.105043137887	379.263455950735	229.009145899685	41.4654450330467	220.235171590135	689.094423756731	683.062316418915	1320.27220065001	-13.3718944016429	-55.048272372007	-0.21093293731741	NaN	16.2402688930895	125.914947762469	226.815652322298	303.587927530863	1516.5898758262	1058.14971815219	-17.7588815564181	35.9817110895777	106.17350556598	372.682975218572	-185.561140226568	76.5613422712481	647.966419180714	1525.36385013575	-14.4686411903367	418.746340343711	-2.404426514705	90.8190505242674	912.282395255918	554.742942141742	NaN	719.254960445811	-131.820547580573	NaN	1280.78931625703	340.512958518817	952.407634241292	1176.21967462284	2070.40459605221	1944.94226462692	501.06221313931	40.6792512143204	312.868716001381	127.864939153926	44.9322116016182	696.69839095501
10.13820913907	85.8589581719443	89.1511646516345	530.306832930119	83.6641538521509	80.3719473724607	1124.00140143425	578.043826885627	841.96904634079	1795.61152329105	33.1836544969014	-54.6085182948369	127.56024024802	NaN	472.144518455593	401.910780222202	-114.965637089157	725.644417391737	666.384700757314	976.40081092814	-73.2643550130813	-64.4851377339075	-38.147485896386	231.813445438209	-38.147485896386	28.7940458573144	430.443236379517	1285.31951893907	-57.9007247745271	315.216009590361	810.144383703785	29.8914480172112	252.664086476247	1432.37140836523	NaN	1062.54688048003	18.9174264182439	NaN	462.267899016522	576.162314136175	749.028437004148	262.34381416047	1736.75886828361	1218.69239544236	1381.45249881959	95.3285446818752	21.9269294333206	19.7993463826379	-29.1350637830652	814.451615812642
415.800720395315	246.699739913921	895.652203969141	575.019176043381	-30.0109554192688	92.9715758399269	663.961899543335	423.487128599015	791.336664061788	1118.55804187643	-9.14784743779808	103.952158988069	-1.46143923409836	NaN	-122.247853863665	185.208474284324	28.1861352658863	645.294908191493	103.952158988069	693.060444885913	116.030800451026	95.1676924695554	-43.1876551970397	578.313350987824	-168.366303085864	230.228865191708	721.060931913676	672.746366061849	230.228865191708	801.219188895116	437.7618866916	278.543431043535	79.7948760621559	1096.59687558015	NaN	386.153145895331	-16.8342556414978	NaN	450.938586469371	188.350920061764	493.28534029805	639.632575140945	1849.79116435092	914.233204882522	453.37245806817	8.47686414576966	111.718186180394	73.4018192397084	-50.0620297913883	241.568096368271
108.882426139046	137.449022765223	1044.98782327378	707.682240033917	92.4016973162509	82.5132600225741	1320.76535224188	NaN	1430.63687772718	NaN	-100.972187537873	-40.5428485209592	-43.8389942855181	NaN	234.135965192285	183.595063469048	66.0325311997795	687.905365446564	1737.17843383116	807.665328225538	-46.0364247952241	105.586280374487	230.839819427726	357.192073735818	-153.710519770816	NaN	117.672148177869	1198.8079589532	42.959510847867	298.96016522861	1131.78632840717	760.42057226686	319.835755070817	485.741758553616	NaN	965.880324924367	86.908121041986	NaN	897.759979123482	281.469884071773	1117.41332263622	510.422545589423	1084.40154353367	710.623012404856	825.631791213722	-52.9074913540035	46.127845953631	23.7650278519071	-72.0756211554811	62.1012874548624
-26.9011454966171	209.464045509309	991.118235301001	124.812325939745	32.4649955002202	-110.453492084759	254.538337747649	824.013542124718	1682.62384061601	1504.5254176255	101.725493329864	76.4399147571367	55.5518281101014	NaN	2.78192500180155	638.219508264245	22.570638667414	96.2286284227492	492.002901734998	301.261689458122	20.3718927045682	-70.8760647535336	621.728913542902	583.2508591931	-21.4042805895025	8.27878990891611	138.00480171682	1745.28810055712	-69.7766917721107	207.265299546463	320.500716633024	1126.34111201602	487.605409809306	532.679702047646	NaN	1522.11538532827	111.61985016267	NaN	129.209817865437	426.892600383884	1138.07997348422	977.729861646613	1382.60057592096	1209.99779773032	199.951910540633	97.668782723956	87.0142902430522	136.02495565521	17.7600891171773	187.166519563548
29.6581283837838	-1.14275350246435	505.971766124693	425.66946692126	227.663797652522	2.15734098534796	471.870789750632	1728.10675811118	906.383230645919	381.668207083763	40.6584433431581	-5.54287948621408	415.769183457823	NaN	74.7594197172186	471.870789750632	30.7581598797212	169.362128367838	712.77768736093	213.913403953304	-66.0446117627729	-99.045556640896	-112.245934592145	342.067073230015	-56.144328299336	423.469403929385	342.067073230015	728.178128304054	89.0598291644052	208.963262221586	860.181907816546	338.766978742203	74.7594197172186	996.585813312788	NaN	1215.49208100434	-73.744832234335	NaN	271.665057490019	824.043172687976	843.231226166877	781.403053845974	775.007036019674	757.950988482873	427.490067457359	3.2208849794414	-53.277272486211	152.461300926448	146.065283100147	450.94213282046
25.7472058759277	48.8617126720071	347.148919421412	557.380862185752	124.809377859125	-54.6032225104433	1811.0676831731	713.678955759241	690.564448963162	NaN	48.8617126720071	-25.9852617152974	82.9831274662194	NaN	-35.8914789136171	492.440104996768	33.4520414746208	199.656352246429	348.249610221225	758.25693315168	-28.186643314924	-11.6762813177245	96.191417063979	453.915927003302	-175.679210489906	89.5872722650992	-70.0128937078295	858.970141334597	330.638557424212	239.281221039708	1245.31261206907	-42.4956237124969	25.7472058759277	710.376883359801	NaN	932.716424922088	-105.234999301855	NaN	295.966797230093	1271.73495632875	1088.28710591318	697.927145145168	1088.28710591318	1073.35530413517	492.081592062581	-35.8642565171108	-36.9308137869687	-39.0639283266847	125.185891231442	238.240961836386
-33.2359521897151	6.41268001122932	682.642129216226	305.980123307254	-36.5400048731271	189.236928493362	376.466580553377	1927.16863996809	834.628552653179	1307.1080863811	-22.2224432450083	33.9464523729963	129.763980191945	NaN	308.182825096195	952.473098361542	70.2910318905287	398.493598442791	971.196063567544	745.96980564829	-42.0467593454805	-5.70217982794815	-29.9318995063031	NaN	-88.303496913249	355.540913558434	-131.256181797605	1650.72956545595	86.8112953075888	481.094915528092	1107.76357448191	61.4802247347632	308.182825096195	373.162527869965	NaN	939.256887627894	111.041014985944	NaN	602.243513919866	194.989306749448	1221.55119063665	856.598836905442	1269.57123718023	1203.41028416463	43.4593821008177	16.7815784654954	19.9829149017341	170.445727404952	91.4794286443979	25.3184756287985
4.68713853698238	160.070799704955	1175.02365031277	151.254705454289	4.68713853698238	50.9716333529741	1085.76069602479	358.432920344919	609.691606488874	1900.14740242998	32.2374330703108	45.4615744463084	-48.2094269670082	NaN	108.276245982297	724.30083174752	43.2575508836421	200.845235614281	540.264864264886	339.147714171589	-66.9436272496715	168.88689395562	-116.534157409663	135.826540515626	-41.5973562790093	-37.1893091536768	120.398375576962	739.728996686184	74.1138807609699	447.695874632903	516.020605075557	199.743223832947	221.78345945961	762.87124409418	NaN	NaN	7.99317388098178	NaN	133.622516952959	50.2642030919524	860.090076641777	1034.6537290154	1193.73620120911	1314.38263985265	170.910641735499	-62.9085623612862	354.549468697358	47.061200296106	-21.2695260152833	465.586898953366
127.561626116903	249.958380379773	212.467482677633	148.512421891628	95.5840957239003	173.873911513664	1416.58690299344	678.898357030735	1176.20408831501	330.453543093193	122.048258807764	-35.6340462335917	70.222606101864	NaN	101.097463033039	761.59886666781	-8.06720968790013	98.8921161093833	180.48995228463	614.94329624473	-3.65651584058948	468.287725821651	-78.6383112448706	333.761563478676	-134.874657798082	NaN	102.200136494866	1908.37926696858	16.1916064723085	812.321845911882	1194.94953716608	104.405483418522	129.766973040558	312.81076770395	NaN	1078.06615021235	-70.919597012077	NaN	316.118788089433	908.450345266541	985.362446653049	522.821614703636	882.812978137706	855.039163748134	67.7583481667994	51.734993711277	66.6901245364312	49.5985464505406	-30.5182258270714	486.502011271118
219.690351058828	-115.723773906116	218.587015121443	232.930382307444	71.8433354492801	119.286780756821	363.124022918836	708.468171320242	559.51781977331	916.998663485947	60.8099760754333	-119.03378171827	381.880733854376	NaN	106.046749508205	545.174452587309	115.976772944667	334.437288546835	1208.2793509555	658.266386169239	8.95318701835323	395.120765102992	-60.5569770368818	153.490194815747	-141.100500465964	-5.39018016764765	-24.1468911031873	715.08818694455	21.0898823295847	805.561733810094	568.344507272387	242.860405743906	48.6732807642018	279.2704916776	NaN	399.534108852531	-73.797008285498	NaN	167.281894033055	1045.03538126004	692.872291660954	586.528657624203	1066.41098609155	730.81399023688	299.026772640426	233.831177904327	76.7204823927464	560.877931826394	169.704363409805	807.766167630308
-26.9979146544109	-166.101815043605	262.249878218358	191.593928814323	54.6980268440048	88.9220023365844	733.657540648406	326.281832365765	1016.28133826455	NaN	346.15381813565	45.8660331685004	44.7620339590624	NaN	407.977773864181	582.409648955393	29.3060450269297	373.753798371601	770.089514559862	707.161559621893	71.2580149855756	536.041682158995	-64.5338877753046	191.593928814323	63.5300205195092	27.0980466080536	6.1220616287306	1364.04108923753	18.2660529325492	695.017568318074	839.641464754459	-75.5738798696851	3.9140632098545	511.753699551358	NaN	14.954055304235	-60.1178909375524	NaN	3.9140632098545	1081.24511140726	1439.4731515103	878.070999110017	3551.41458196849	1303.66729750109	510.218922108691	-70.4313040881707	2.28364136557989	-81.1246784196046	50.4038258570325	304.90613494516
292.709309530458	-164.621288151524	334.686514148611	64.0440106894672	-99.4461546654441	269.511380662531	241.894798676904	1273.65030165993	635.154926152231	724.632651785663	131.428470734397	20.9621427918892	-16.5964087085634	NaN	88.3466028368188	2052.4379136546	64.0440106894672	314.802575118959	426.373566340892	270.616043941956	27.5901224684396	610.85233400488	-60.7829398855665	16.5434896741889	79.5092966014182	70.6719903660176	-18.8057352674136	1776.27209379834	70.6719903660176	578.817098901553	1577.43270350182	-92.8181749888937	151.312409764048	121.486501219571	NaN	193.289614382201	-102.760144503719	NaN	-51.9456336501658	883.185565870861	787.42994493562	925.981374110075	238.038756664712	1088.60544541909	28.3392962925641	-29.4350448303746	31.5489819105051	-17.6661975645908	-25.1554640064533	168.495568275989
-52.6061641961402	-62.554117535219	429.316908674787	343.101313069437	75.6119010630972	62.3479632776588	744.335431078947	336.469344176718	702.332961425059	1625.28196566181	319.88942194492	14.8188528798381	-23.8676323276904	NaN	243.62177967865	547.587020594945	5.97622768954584	136.404949246356	783.021916286476	545.376364297372	-49.2901797497806	553.113661338878	45.7680410458609	203.829966322335	44.6627128970744	-64.764773832792	-9.49836639346556	1266.05031730619	-18.3409915837578	840.498980023375	601.748099885485	169.564793709952	119.825027014558	137.510277395143	NaN	357.470579003662	-136.611103503916	NaN	-52.6061641961402	766.273765040219	881.347522847321	842.275967870956	1422.46179793095	920.419077823687	43.7176113677141	137.917524735389	28.7312615137658	378.769575959557	151.833421028341	80.1130324415884
31.8940337256457	-32.25360777442	39.6359904584123	59.543879199812	114.843570148144	-45.5255336020198	558.347091553771	1163.32571052853	761.849954243635	1300.46894408039	693.278337467702	-21.1936695847535	25.2580708118458	NaN	344.890284493208	1121.2979454078	166.825279639577	931.067008545532	681.112405459069	548.393147183071	-16.7696943088869	58.4378853808453	-12.3457190330203	81.663755579145	-157.230909317651	NaN	-88.6592925417191	1696.41473127045	223.230964406876	1855.67784120165	684.430386915969	-122.945100929685	193.369131294777	82.7697493981116	NaN	60.6498730187786	-32.25360777442	NaN	-56.0324748822029	685.654298015092	697.435435505227	790.613522927207	1480.34557234968	785.258460431691	135.153873476038	-14.7878763984125	-51.2023013679219	242.25512338636	16.2714860755808	234.758035892637
46.7764730142197	4.72338194051965	388.734503060886	-58.3562546700304	14.6833245632381	-7.44988126502511	497.187211619375	1363.70221979588	1440.06177990339	819.225356420605	378.774560438167	-103.72932661797	221.628799057499	NaN	232.69540197163	1207.66311870662	5.83004223193281	184.002349149451	748.399097770163	460.667422002741	14.6833245632381	333.401488490228	342.254770821533	55.629755345525	-151.315719148736	-22.9431253448093	-60.5695752528567	1430.10183728067	66.6963582596566	1023.95751033204	582.400054058189	291.348397416528	105.429468459117	-51.7162929215515	NaN	NaN	-50.6096326301383	NaN	-52.8229532129646	1775.10724314641	1297.18612168454	412.067632160992	1530.7888223094	1401.12860774239	176.321787493703	127.029474517816	147.3893429209	109.884322178376	198.824799939217	528.868982473422
66.1061697192652	-109.958913525521	329.650130802655	229.990649720701	155.799702693024	113.721255125088	661.848401075836	537.827713507182	767.044519995677	780.332450806604	320.791510262037	-105.529603255212	215.595391342197	NaN	-37.9826216329982	733.824692968359	37.3156529622562	994.046671349018	837.913484320622	296.430303775337	74.9647902598834	290.893665937451	-23.5873632544937	112.613927557511	-8.0847773084119	432.631594587342	-41.30460433573	1652.90657405749	89.3600486383879	1331.78157946008	773.688485401141	299.752286478069	NaN	238.849270261319	NaN	NaN	51.7109113407607	NaN	220.024701612506	2076.60984854799	951.407179952476	960.520303042577	1660.62258278805	890.831714706505	116.752318111975	-70.870804331298	24.5489550827092	-11.9035372776981	11.6833695437419	534.88384812841
-15.3684133459535	66.6232646736601	362.458102933617	-20.908391590522	26.735421312767	352.486142093394	328.110237817293	807.872353796924	1195.67083091672	848.868192806731	-41.9603089198822	-50.8242741111918	30.0594082595081	NaN	338.082198657516	715.908714937087	10.1154865790616	912.023944794811	886.540044869796	175.760836091659	45.5713473442999	464.393702633678	-39.7443176220548	-17.5844046437809	-139.463926024288	349.162155146653	-45.2842958666233	1130.29908763081	129.779016661741	658.292941193575	1715.32079025724	NaN	83.2431994073656	-0.964469910075418	NaN	NaN	-131.707956481892	NaN	114.267077576949	1629.68821840585	1226.89206407609	1005.38099651525	1650.06938200709	583.812717815928	53.9024641836999	432.563030038309	-13.677183546726	126.845576019715	-6.16833379890093	809.078210250682
74.9016357182613	3.94710535789848	880.900754030508	-133.527297215305	205.72405107018	20.5770734111085	592.647974441534	1618.16267105615	811.054888207026	541.649405745023	564.931361019517	367.589073454758	25.0117315586312	NaN	726.796383404095	824.358862649594	-28.2041662116409	540.540741208143	1335.45321415158	445.195591036405	-52.5947860230157	-20.4435144534763	-10.4655336215502	-4.92221093714688	-130.201303604663	NaN	-17.1175208428342	1602.64136753982	140.312843394221	1263.39001925434	598.191297125938	-83.6373930556744	NaN	-2.70488186338554	NaN	NaN	-72.5507476868677	NaN	-33.7474888960443	1474.22400592216	876.958098856807	721.872881298958	NaN	586.642864604917	-43.3572925331947	50.0158142317384	91.8727241608463	61.8216093399483	28.5507322168112	407.409429780276
6.6459458982736	-45.4927630499035	768.758563928011	85.4086764370092	-26.6340810899245	18.8486224606129	167.499409674565	769.867898160951	1103.77750227587	1588.55656207063	127.563377288727	29.9419647900123	73.2059998746699	NaN	449.270304841309	859.723971029086	465.910318335408	435.95829404603	1869.21812300443	396.022261660192	556.875725436483	-28.8527495558044	129.782045754607	122.016706124027	NaN	744.353210803332	-87.6474639016211	2236.40775410755	-5.55673066406572	704.417178417495	534.689040777684	-18.868741459345	NaN	311.712859956757	NaN	NaN	-80.9914585039815	NaN	1.65394185004388	790.279560682819	1262.7585866267	1547.31981816108	1179.00094111846	1010.41183413394	56.8632545017567	17.1320636837489	47.1989107892683	163.171035339129	251.223944719578	813.903511980013
-50.5922069681644	-68.352282785073	NaN	0.468011005447849	51.5282289790601	4.908029959675	25.998119992254	398.959712147335	892.911820805105	572.120451362194	539.930313944047	-65.0222685694026	213.588920808351	NaN	142.548617540717	1739.84543632393	95.9284185213316	460.009972767958	1149.32291541172	494.975122032497	-109.422458111674	125.898546462365	123.678536985251	929.541977177479	-199.332841934774	37.0981673778218	12.6780631295725	2439.14842161471	134.778584370819	-49.4822022296076	1956.29636034251	85.9383758743205	NaN	122.568532246695	NaN	NaN	193.608835514329	NaN	-9.52203164156324	1515.20311881357	813.096818752408	619.171513226715	1451.81479179963	1227.26970119094	-9.33986479284224	401.072693161809	81.9823012441875	18.5939742302492	74.4616522764321	1558.17825577217
89.8007441880971	-77.9113401471103	NaN	84.2473639120969	369.69111009851	45.3737019800952	179.765504659301	1507.02339062336	856.167222276131	1173.82057406335	67.5872230840962	-19.0455092215077	93.1327723536973	NaN	306.382574952107	1709.16643266977	103.128856850498	249.738096136904	729.550151983325	437.997687493313	-29.0415937183081	125.342377954499	-24.5988894975079	NaN	-27.9309176631081	75.3619554704965	-46.8124106015089	NaN	0.946659772093202	-23.4882134423079	390.79395514731	363.027053767309	NaN	125.342377954499	NaN	NaN	-101.235537306311	NaN	33.7116034004947	2135.54222883995	975.680383352891	691.8958354302	1481.97781544224	885.385299922943	27.5820073384455	96.37826138031	100.678027257927	78.1042564004397	18.9824755832124	901.509421964005
284.819674857618	-49.696128629356	NaN	379.284270526698	147.012499999197	112.560706284592	252.590577511697	1130.55564314196	943.849148172488	684.905021220777	NaN	59.2159934361706	-85.2592705283034	NaN	179.241597345118	1022.75486926078	-24.1351203894875	472.637518011435	722.690859488409	132.009299510579	40.3230743023548	251.479229327355	-106.374886030803	NaN	-211.952963543304	383.729663264066	184.798338266829	1582.8743541692	41.4344224866969	433.740331559461	383.729663264066	118.117447206302	NaN	160.348678211302	NaN	NaN	-74.1457886848823	NaN	-26.9134908503428	1599.28838403455	751.252608506417	1038.95022417386	1707.91439966973	766.847432533251	94.6567417214772	228.019374778533	159.187048039407	172.093109302993	-53.7629628097623	1364.8282710794
73.0750484500355	-140.433008022076	NaN	245.438323206167	46.3865413910215	36.3783512438912	43.0504780086447	1598.76803532367	922.659189828647	738.063682670467	252.110449970921	-84.8319516491305	48.6105836459393	NaN	206.517583745105	814.793140465132	70.8510061951176	649.101992473754	473.402654335245	518.439509997331	537.899879727862	529.003710708191	-10.3265361093832	NaN	-124.864712237651	-112.632479835603	224.309921784448	1266.27371821345	39.714414626268	117.555893548392	433.369893746724	699.142943209405	NaN	-9.21451498192428	NaN	NaN	66.402921685282	NaN	-49.2472755704452	565.327852790773	975.310268503166	1365.92343622915	1388.52089221329	925.811079204556	-20.053864131907	105.846247779772	10.0760771802898	360.874679600867	-1.76068547807324	687.999756704717
115.880964528909	198.220386095129	NaN	998.2480091507	41.330407164899	165.952234400259	132.571387819359	726.75045695938	780.15981148882	632.17139164683	108.092100326699	12.400340128119	262.756689484869	NaN	593.22707063578	1105.06671820958	78.049338403889	123.669828731119	860.27384328298	84.169160277054	70.260474201679	32.428848076659	-45.4597939454411	NaN	-107.770707563121	-23.2058962248411	16.851119672239	2744.06628533177	272.770943459139	272.770943459139	270.545553687079	44.668491822989	NaN	5.72417081193897	NaN	NaN	-98.8691484748811	NaN	-69.9390814381011	612.299210390406	1494.0625810211	1348.71697047758	2497.48561084748	2149.73277969521	92.2849148902526	-28.2981101532611	77.2120367598134	263.469745085955	16.9205242380566	619.835649455625
-13.8334834316817	-138.530863123992	NaN	62.9890094144735	118.657482491398	36.26814233755	21.7943393375497	1611.6859304145	1057.22793856834	1049.43435233757	-16.0602223547586	-50.5746756624516	-12.7201139701432	NaN	177.666063952937	699.836341414485	59.6489010298581	1088.40228349142	605.199937183714	930.86050468372	244.468231645246	-47.2345672778361	-40.5543505086052	NaN	-29.4206558932204	-61.7083702778364	19.5676004144728	2183.95783364528	15.1141225683188	-23.853808585528	479.389188029866	24.0210782606267	NaN	35.1547728760115	NaN	NaN	-67.2752175855288	NaN	-11.6067445086047	1183.91609177861	573.14393841264	1591.09752735593	2283.73684766337	1666.50149690728	55.0109476383321	73.3233402436611	61.4741450284482	9.76856590751938	22.6949606877516	2105.99891943518
-35.6429555761548	-18.9322827440887	NaN	184.937925807118	-18.9322827440887	30.0856908966385	59.0508571388864	603.818791464241	1186.46425087561	709.653052733993	62.3929917052996	NaN	-43.4412695644523	NaN	149.288490432043	788.750237472439	38.9980497404071	669.547437937034	1052.77886821908	559.814019673133	NaN	NaN	-91.3451983497084	NaN	-115.854185170072	-86.8890189278241	5.5767040762749	3095.93713315303	63.5070365607707	20.0592871973988	1062.80527191832	22.287376908341	NaN	15.6031077755146	NaN	NaN	-59.0378975410473	NaN	-50.1255386972787	1326.10521415947	1134.26294233475	1054.50829000312	2271.30562084642	2060.06356872482	65.1194948621628	66.1972604342118	74.8193850106036	83.4415095869954	50.0307768534771	1046.96393099878
62.9109715121217	90.7789982450742	NaN	910.098984193877	25.0104551553064	76.2876243439389	-16.2342244094633	701.646144231392	496.537467476862	934.622847718875	-41.8728090037795	NaN	10.5190812541711	NaN	382.835918406416	2304.61504191082	-3.97229264696418	820.921298648429	1126.35487164159	446.932379892207	26.1251762246245	74.0581822053027	143.170888503025	NaN	9.404360184853	246.839947949608	-55.2494618355967	2701.45574258806	259.101879712107	-75.3144410833225	512.143562447316	408.474503000732	NaN	71.8287400666665	NaN	NaN	-61.9377882515053	NaN	-17.9063060134404	947.609399530517	1196.70413177077	1389.72559095261	1645.29031623807	892.614458646306	NaN	166.896905409551	161.50524453855	400.894987211001	184.150220196754	1464.13051097243
48.9294051583085	-62.6104052990422	NaN	328.894329406259	-4.60970386121985	76.8143577726461	103.58391228241	1322.71404058125	227.393101890069	307.701765419362	-10.1866943840874	NaN	-92.7261541225269	NaN	160.469215615659	1133.09636280376	76.8143577726461	1310.44466143094	917.82452862107	401.952905255823	293.201590059906	177.200187184262	-1.26350954749933	NaN	0.967286661647681	-67.0719977173362	127.007272478454	1395.21491737853	NaN	52.275599472029	1039.40292201958	190.584964439144	NaN	125.89187437388	NaN	NaN	-0.148111442925825	NaN	24.9483459099781	1278.631197519	831.427407654143	1207.4238389398	2073.7800349868	2092.1213243178	NaN	313.016259210078	-47.3361311755986	535.269529926992	15.2400324243093	786.653083699036
56.1362881302268	22.6540092481806	NaN	560.602623286389	126.449073782524	58.3684400556965	151.002744962691	1123.10490850477	1056.14035074067	556.13831943545	-126.900169758292	NaN	-97.8821947271857	NaN	212.386922913109	1056.14035074067	223.547682540458	588.504522354761	1106.36376906374	722.991675864313	130.913377633463	91.8507189377427	-113.507258205474	NaN	-21.9890292612143	-126.900169758292	-32.0337129258282	2684.49518037085	-3.01573789472151	-13.0604215593354	1059.48857862888	53.904136204757	NaN	-37.6140927395026	NaN	NaN	20.4218573227108	NaN	-10.2702316524982	495.991293944085	658.990836255607	1635.90862295711	2827.64037601619	1108.04917798801	NaN	241.237042384355	-23.2324136840082	551.04411949301	59.8865582231918	800.40103521461
156.042571631757	46.6006163920221	NaN	362.64218101289	-15.9376437449694	246.499697901334	61.1184267809665	780.308418356368	599.394165817214	395.028065726689	-17.0543983902728	NaN	63.3519360715734	NaN	539.08941497083	1519.59999354723	149.342043759937	1027.11119496842	988.024782382804	191.778720281466	-77.3591492366574	-15.9376437449694	-90.7602049802984	NaN	-98.5774874974223	67.818954652787	-135.430390792435	1643.55975917591	156.042571631757	-37.1559820057343	787.008946228189	-21.5214169714864	NaN	351.474634559855	NaN	NaN	NaN	NaN	258.783998999672	951.327980910474	914.066754063405	1454.62455223609	NaN	2085.36531973429	NaN	182.342661631846	-16.383881552518	169.382234902431	NaN	1070.13189259678
149.914189900601	-52.3413919343062	NaN	415.863518501197	-17.7009331670017	-45.6367870116021	77.2809699046398	662.816466487465	430.390162500389	671.755939717737	-37.814747935114	NaN	15.8220914465189	NaN	335.408259428748	2338.96769716349	-5.40915747537746	1494.18747690277	1362.33024675626	301.326517738335	542.133577878791	121.978336056001	-84.7469823940427	NaN	-92.5690214705308	33.7010379070632	0.178013293542623	2844.04793467387	15.8220914465189	9.11748652381476	631.528310181513	-50.1065236267382	NaN	2.41288160111066	NaN	NaN	-12.1137623980816	NaN	145.444453285465	1984.18726654125	1019.74770313772	645.318225581055	1390.93536703589	1622.18474134217	NaN	875.486995334503	41.2602805473564	1113.21999695778	35.857257783191	1273.14947077708
35.3212402918271	-107.79741438788	NaN	754.268857159416	317.0860916925	53.2110721267904	63.2741025339573	1096.41189100309	1195.92408058507	573.134309830412	-37.3562015377115	NaN	-47.4192319448783	NaN	876.143336535104	1217.16825588909	-11.6395682749517	1010.31707529733	1241.76677466217	448.464544230512	-73.1358652076381	-98.8524984703979	142.660231301607	NaN	611.150202479709	-10.5214537852665	NaN	2449.33042352219	-41.8286594964523	14.0770649878081	1453.09041321267	-74.2539796973233	NaN	96.8175372245135	NaN	NaN	NaN	NaN	517.787642590994	1578.01144165536	1215.81810317466	1414.75414580286	1315.28612448876	1309.88025376517	NaN	105.452256548743	115.182823851209	324.930607926601	278.440119703705	562.788919764674
-62.6293964935387	-87.2429008929612	NaN	808.912418376923	-54.7978269119043	1.14195581405604	81.6952429394389	530.33230040164	1192.65932787701	1452.21991972547	NaN	NaN	33.587029795113	NaN	561.658578728178	1114.34363206067	167.842508337418	794.368074868173	1188.18414525893	143.229003937995	-50.3226442938274	-3.33322680402079	312.167147770395	NaN	-53.6790312573851	4.49834277761366	NaN	945.405488228266	-30.1843225124817	29.1118471770362	1557.38671125027	427.403100185874	NaN	100.714769066265	NaN	NaN	-24.5903442398857	NaN	140.432014801697	871.764015007058	2009.75905794122	2124.42395770455	2501.95273145362	1408.30920635244	NaN	79.9271600376587	117.788211846305	389.306040531167	-14.1845973152617	1260.11023213003
161.710112395886	-153.982584848253	NaN	440.460047196562	66.5545121627235	58.7181686141101	-21.8842221716277	799.812372782976	1650.61538663243	NaN	8.34167437302399	NaN	-47.6322081170716	NaN	432.623703647949	1091.99603938128	NaN	1577.84933939531	1575.6103840957	158.35167944648	32.9701826686661	-58.8269846150908	369.932955259042	NaN	2.74428612401443	137.081604100244	NaN	241.193025531822	93.4219757579694	360.977134060627	803.170805732382	-25.2426551210334	NaN	-44.2737751676659	NaN	NaN	-71.1412387629118	NaN	4.4235025987173	1177.81823313209	1172.947815039	1689.75329047266	NaN	2167.05426359569	NaN	835.806651483841	5.67094539458301	1803.39637931148	159.359694109935	1057.68125350248
17.7904968466734	77.1590021304786	NaN	-30.3764036666026	-9.09335460259694	21.1509782778322	-30.3764036666026	695.487585463696	526.343353428703	617.076352069991	-34.8570455748143	NaN	-60.6207365470317	NaN	730.212560252337	1602.81757187657	NaN	1437.03382127273	800.782670306671	26.7517806630968	175.733124111136	69.3178787911081	275.427406568847	NaN	-46.0586503453436	-29.2562431895497	NaN	511.781267227015	-50.5392922535553	101.802532625643	975.527704726928	195.896012698089	NaN	-19.1747988960733	NaN	NaN	-62.8610575011376	NaN	-11.3336755567028	715.346172069097	1303.89500052442	1541.58859361723	1825.30486418815	1301.18778420218	NaN	571.322263725844	197.726411256504	687.191122317785	65.614254731114	647.124320748609
94.5015012729558	122.522604717845	NaN	348.933120552549	-34.3955745735343	162.872993678485	22.7674764540396	1401.40576594259	527.147338462045	1168.27018528111	-91.5586256011082	NaN	-19.824600782192	NaN	1513.49017972214	1269.14615768271	NaN	835.379476355825	1050.58155081257	360.141561930505	87.7764364461824	46.3052033477465	299.615978489545	NaN	-127.425638010566	-139.754923526318	NaN	438.600651576195	428.513054336035	-88.1960931877215	1116.71135494251	158.389617127303	NaN	39.5801385209731	NaN	NaN	118.039228166663	NaN	322.593283314354	1022.72455294458	1095.31627443047	1190.6606250388	1984.835727265	3134.38522721316	NaN	241.550953074061	61.6968371538021	1447.44029656351	135.37201716933	1423.60420891142
46.8165216814294	-75.4300993762679	NaN	820.67127883566	5.3199622398257	498.792561004842	216.167345348515	972.077644365835	681.60172827461	NaN	53.5456934827705	NaN	-17.1106104313114	NaN	837.494208339013	660.292684237029	NaN	1047.22006281414	370.938296779361	762.351789890703	86.0700238559193	60.2748652841116	576.178036720265	NaN	-39.5411831024485	54.6672221163273	NaN	42.3304071472019	NaN	409.070270320294	1891.73112388246	-10.3814386299703	NaN	100.649896092158	NaN	NaN	134.295755098864	NaN	-24.400546549431	1589.51127261896	575.942161407284	2505.51758168191	1541.81390267958	1498.45265728015	NaN	828.521415858962	-74.4765195841635	915.243906657822	104.388617688484	214.95979345703
195.460708412044	69.7727442348773	NaN	350.326235701767	-55.9152199422895	-26.737656829733	80.9948838935529	1698.10520870871	873.277943796051	1595.98373781476	282.993397749714	NaN	13.6620459414992	NaN	1768.80468855836	842.978166717627	NaN	1177.39792854616	378.381584848456	766.667617038632	312.17096086227	40.5951811223207	394.092580370602	NaN	-89.5816389183164	20.3953297367046	NaN	196.582922377912	NaN	340.226310008959	930.510856055296	-5.41559147824931	NaN	57.4283906103341	NaN	NaN	6.92876214629385	NaN	16.4675808561681	1651.47177485334	828.257076320832	2107.00560012825	3602.6749931142	2431.30229955015	NaN	1215.4608278045	115.67202106937	925.87146745117	91.8107254597315	326.085264172541
90.5112393802772	-7.18107247453329	NaN	481.280486799519	-0.443671656960151	202.801253006496	-25.1474746547283	1488.5219090267	415.02937876005	1097.75266160746	448.716382847916	NaN	125.321143604405	NaN	589.07889988069	1155.02056855683	NaN	870.926834082499	1947.78806475794	929.879091236264	27.6288317495946	134.304344694503	514.967490887385	NaN	-81.2924814678378	5.1708290243508	NaN	371.236273445825	NaN	449.839282984178	1129.1938654228	-18.4100738371552	NaN	1.80212861556423	NaN	NaN	161.253947964795	NaN	57.3856853605426	735.752313199018	1486.69560221778	1773.18263733477	1826.35636733754	1824.1860110109	NaN	223.548220111073	304.936582360217	270.210881133915	54.2604266328537	863.803336471004
56.2193407088291	0.0399833948787394	NaN	395.542658885089	116.893046607895	55.0957535625501	104.533587998826	473.07017197834	821.382187324832	1575.30916247805	185.431862530915	NaN	-2.20719089767927	NaN	364.082218789277	1428.1192463155	NaN	688.79890406391	885.426654662736	547.788717205894	250.599917015097	57.3429278551081	82.0618450732462	NaN	-30.2968695546544	97.7920651211523	NaN	91.0505422434783	NaN	848.348278835529	686.551729771352	65.2080378790611	NaN	137.117615240918	NaN	NaN	51.724992123713	NaN	30.3768363444119	632.292091813825	78.5582718130823	519.373822637203	1763.64628875652	1047.04958052026	NaN	809.269763696415	-51.7320387753277	846.185351696465	105.702086519001	1092.65118922621
26.3825555679078	239.994805085316	NaN	959.530803459741	314.196954917678	-39.9496692822346	80.3477554459898	587.395779300468	1074.20685320067	1351.9027775733	412.008879696702	NaN	-12.9670693431936	NaN	1294.56475270283	668.343579117591	NaN	1329.4172776241	1645.33855191037	503.637291989695	40.9981305348883	690.829079066792	857.221778690878	NaN	663.846479127751	-50.0681442593749	NaN	88.2176804282101	NaN	125.318755344391	906.68987857912	37.6253055425082	NaN	47.7437805196486	NaN	NaN	56.7379804993289	NaN	153.987767779622	447.24771016008	33.356886329589	2002.86886429463	NaN	1623.74052435541	NaN	357.082517567086	119.176768436174	551.535161833905	204.996650542759	2541.68736460939
131.504859322361	290.124739802867	NaN	1079.84925113134	-42.8645128370594	-51.8642223678682	53.8823646191353	393.621399407168	795.233437219511	2472.554301024	596.114863850366	NaN	617.489173986037	NaN	434.120092295808	1178.84605597024	NaN	1835.82485171928	891.980314675706	669.237503788188	10.0087806564423	-20.3652390100374	84.256384285615	NaN	69.6318562980507	-50.7392586765171	NaN	324.998614234751	NaN	616.364210294686	974.102664144336	50.507473545082	NaN	238.376410000716	NaN	NaN	40.3828003229221	NaN	206.31494479721	1641.28746173377	92.4503099838127	2052.13689567166	NaN	2144.52367314446	NaN	309.830962861	6.5849520973238	1029.36092388449	82.6681806043393	888.063499514318
-9.7620263113019	NaN	NaN	335.813515145747	-21.0185586063198	513.666725407029	33.012796409766	613.849862832688	365.080499112793	1970.26200438234	699.399508274824	NaN	139.949853212436	NaN	654.373379094752	825.472669979024	NaN	1042.72374327287	533.928483538061	421.925987202633	92.6724175733607	71.2850062128267	171.468143638486	NaN	449.504491325427	83.6671917373464	NaN	46.5206351637874	NaN	484.399741439982	976.310202732263	78.0389255898375	NaN	NaN	NaN	NaN	590.21114501315	NaN	307.109357793451	878.042711538032	223.380041968813	2043.82075435897	NaN	509.387155086262	NaN	38.50852398415	75.4828275810826	873.692793467804	17.84641315057	1235.82347281423
49.286968059719	197.964325037165	NaN	1157.60908370977	219.364853693009	-45.3258954713827	154.03692411201	1051.73278404401	797.179127400809	1743.30776271183	400.706175460954	NaN	127.004677388838	NaN	1327.68696934306	1033.71128622856	NaN	2254.66776322516	726.219479752483	539.24643991721	-12.6619306808833	70.6874967155635	475.044853949677	NaN	-45.3258954713827	-12.6619306808833	NaN	-25.0517104290038	NaN	493.066351765125	896.297365385773	71.813840329029	NaN	-48.7049263117792	NaN	NaN	0.854192680702674	NaN	28.4496112106074	2979.92872993443	130.30906525011	1133.49704953378	NaN	714.595342430515	NaN	312.014481058541	74.8181897637028	553.562997881725	58.4973440324066	691.7461584067
38.5322781868505	-95.5848683442835	NaN	1032.57701129996	36.2782084972516	68.9622189964356	-21.2005685875201	641.495920154554	1005.52817502478	824.075565012064	116.297682478012	NaN	170.395355028386	NaN	404.81860274667	1775.2929740228	NaN	1041.59329005836	286.479944042729	691.648970748129	47.5485569452461	-73.0441714482946	91.5029158924245	NaN	489.346216106629	27.2619297388561	NaN	32.8971039628533	NaN	489.346216106629	1768.530764954	-7.67615044992676	NaN	53.1837311692433	NaN	NaN	-16.6924292083223	NaN	152.362797511595	900.425945385942	218.941149684446	NaN	NaN	357.197649770852	NaN	123.141370097016	40.4051968169619	844.90561857959	-11.8492284125457	1954.22352084768
79.639818564385	176.624334119947	NaN	503.665142388702	-10.5783354407888	-33.1328739420822	278.119757375767	1762.20839076088	2405.01273804774	NaN	373.976546006264	NaN	-21.8556046914355	NaN	566.817850192323	913.030016187178	NaN	1476.89347871951	570.201030967517	1241.198551381	16.4871107607633	5.2098415101166	-48.9210508929877	NaN	159.708430243977	37.9139223369921	NaN	22.1257453860867	NaN	526.219680889995	1162.25766662647	1.82666073492258	NaN	78.5120916393203	NaN	NaN	-8.32288159065947	NaN	158.01683985638	2470.84229650632	81.1112801429379	NaN	NaN	1214.98091917406	NaN	423.123832165774	137.750301497038	1263.99545688434	56.0594053132397	1240.03279400376
0.0569513485190825	-98.1155761083473	NaN	1371.08707617717	169.319929722427	-40.5661634612187	20.368508753388	288.932434439988	1672.37517768272	575.551077819805	814.776087254927	NaN	19.2400888975619	NaN	512.359565893546	1635.13732244047	NaN	1492.95642060638	1057.38635625753	499.382737551546	19.2400888975619	-39.4377436053927	160.292570875818	NaN	828.31712552484	-10.0988273539154	NaN	241.538800495294	NaN	309.243991844857	603.761574215456	253.95141890938	NaN	65.50530298643	NaN	NaN	644.384689025193	NaN	309.80820177277	1431.78898380559	-36.1590265554759	NaN	NaN	119.681036905276	NaN	117.501455598132	12.8815528552501	1559.29449027347	96.7954331802701	2302.53171600937
-41.2339115204125	219.59133900827	NaN	1636.62895551691	201.525520789833	204.91286170579	0.543293109722708	558.325430603961	1277.57081842548	871.089908510648	658.816544444015	NaN	36.6749295465964	NaN	1612.91756910521	1305.79865939179	NaN	947.869635939005	693.819067242237	1272.48980705154	105.550861504387	16.350884050855	218.462225369617	NaN	280.563475495494	124.745793361476	NaN	229.75336175614	NaN	158.619202521045	1100.29997715707	-81.8820025118954	NaN	77.3230205380793	NaN	NaN	147.328066134522	NaN	392.345725722072	NaN	40.5318429979488	NaN	NaN	232.436958297137	NaN	599.89163929615	90.6888617693274	646.777548147656	148.478470353742	1736.05715146521
293.650576525834	132.087993184243	NaN	719.588296244572	25.8860153233378	92.5447035551828	62.0398801270503	415.669870238363	554.636288077633	1199.75681316888	286.871726875138	NaN	164.852433162608	NaN	1065.30962843007	1382.78575373767	NaN	1549.99737845484	799.804683777809	630.898346647964	67.6889215026304	97.0639366556468	145.645692485636	NaN	254.107286896773	4.41965809613352	NaN	503.794915697413	NaN	666.487307314119	563.674754278562	150.1649255861	NaN	64.2994966772824	NaN	NaN	80.1168125289066	NaN	88.0254704547187	NaN	32.2101988998546	NaN	NaN	25.6644994443157	NaN	554.775205433715	-28.882996018509	803.511784744196	16.9369001702637	1717.72780870114
44.4769160749617	820.002500095402	NaN	956.793455877433	81.7835403791519	1.51777293680315	128.134194817691	635.730386108038	1941.4622367547	1786.58322070397	441.283738219531	NaN	130.395202351279	NaN	NaN	2251.22026885616	NaN	1543.52491084333	833.568545296926	403.411862031944	176.745856789818	63.6954801104536	3.77878047039044	NaN	251.359105398199	NaN	NaN	1759.45113030092	NaN	507.983460460356	662.862476511085	41.0854047745807	NaN	293.187744769563	NaN	NaN	142.830743786009	NaN	145.091751319596	NaN	-14.3238681739906	NaN	NaN	4.23214968770129	NaN	1065.1997591915	51.1679595731572	1150.33913526279	-20.8730509487054	894.921007048911
166.029929929096	102.682723474226	NaN	309.692344567818	-24.0116894355128	230.508336499231	43.8603174804189	1249.71964035347	843.618798973148	852.668399895273	589.098773038404	NaN	-4.78128747599884	NaN	250.869938574011	2262.14374351612	NaN	1837.37810023392	563.081170387297	512.742765257981	30.2859160972326	263.313139841932	237.295537190824	NaN	584.573972577342	NaN	NaN	NaN	NaN	899.047604621159	319.873145605208	-11.568488167592	NaN	168.292330159627	NaN	NaN	59.6971190941363	NaN	599.845174133427	NaN	93.0802521912597	NaN	NaN	52.6721217382674	NaN	944.927326605692	59.2247915414554	565.964589654656	140.04105244744	1036.66470385032
44.3748561359973	46.6386507802291	NaN	1006.48757993452	55.6938293571564	250.380168761092	105.497311530256	420.164767078478	654.467512756471	1407.17923196355	294.524164323613	NaN	220.950838386079	NaN	321.689700054394	1600.73367404537	NaN	1490.93963380013	1207.96530327115	1409.44302660778	21.7369096936792	-3.16483139287074	536.750191256417	NaN	385.075950092885	NaN	NaN	NaN	NaN	782.371910155568	376.020771515958	44.3748561359973	NaN	164.355972280283	NaN	NaN	17.2093204052156	NaN	181.90038077308	NaN	NaN	NaN	NaN	51.9924996514505	NaN	957.83534854627	30.1386311618288	1082.40239893711	129.573732789608	2591.41201814549
158.149568340246	678.010851860457	NaN	966.822676038352	NaN	NaN	174.005903785307	1394.943733055	2129.99814047246	918.121074314236	251.022390232746	NaN	106.050180449332	NaN	449.226583296007	1739.2527312906	NaN	1123.68713740556	485.46963574186	1380.21999299887	211.381551620093	9.7795723900334	274.806893400337	NaN	683.673828805122	NaN	NaN	NaN	NaN	1503.67289039256	146.823614450917	424.309484739483	NaN	75.4701049481428	NaN	NaN	183.06666689677	NaN	446.395094823674	NaN	NaN	NaN	NaN	171.572494963106	NaN	287.459733504044	-27.4037070600131	839.564030326436	187.971632492484	3477.63862088571
150.802210097936	294.730588396133	NaN	572.387696136749	NaN	NaN	4.60724316512166	1012.1058912525	1170.76709567571	1197.96615929112	139.46926692485	NaN	85.0711396940349	NaN	1395.15937050282	1720.4148395704	NaN	1328.29500578161	512.323097319391	746.348373843625	164.40174190564	-12.3921715945079	140.602561242158	NaN	780.913850521538	NaN	NaN	NaN	NaN	218.799869136454	590.520405213687	131.536206703689	NaN	213.133397549911	NaN	NaN	14.8068920208994	NaN	129.269618069072	NaN	NaN	NaN	NaN	144.702943454715	NaN	1119.33119420941	-22.6574632405358	809.769134766564	74.6959759482051	2647.45203181246
60.6642081525868	86.7460726558851	NaN	993.941359727127	NaN	NaN	86.7460726558851	1196.92630520932	2285.56064969481	475.70605198768	412.202381892693	NaN	42.520302411162	NaN	415.60436421921	2709.67444640061	NaN	1654.49292812588	240.969271457996	374.213579246585	NaN	119.631901812218	85.612078547046	NaN	533.539751538472	NaN	NaN	NaN	NaN	616.321321483723	1277.43988693689	54.9942376083916	NaN	85.612078547046	NaN	NaN	176.33160725417	NaN	73.1381433498164	NaN	NaN	NaN	NaN	133.126913481953	NaN	724.125875074407	-25.5672521308362	223.965642763756	98.1047527949923	1875.47940765823
127.002697399862	814.627725065072	NaN	955.329875940461	NaN	NaN	77.0761277344013	504.85605418619	1747.34682199709	341.460008008319	575.207129623885	NaN	3.3209680013342	NaN	578.611213919257	2689.1434770501	NaN	2795.2374375892	229.125226261032	824.272630568627	NaN	-35.2586540128855	824.839977951189	NaN	1046.10545715039	NaN	NaN	NaN	NaN	313.092638880216	183.737435656067	184.872130421192	NaN	225.721141965659	NaN	NaN	242.741563442521	NaN	377.77024049229	NaN	NaN	NaN	NaN	168.624675936436	NaN	1153.05376807848	19.7010312964826	1531.93304047131	60.2170228529406	1752.03342703477
149.142758686117	330.806164728949	NaN	1396.94327894282	NaN	NaN	417.096282599295	1077.8969220801	2341.59299036555	427.314849189204	822.432757332365	NaN	134.382606945136	NaN	29.9261484705077	955.274123001186	NaN	2194.55917109963	747.496602339696	677.669730641982	NaN	85.5605665711252	272.900954052796	NaN	873.525590281911	NaN	NaN	NaN	NaN	439.804208354649	612.38444409534	175.256873304774	NaN	98.0499257365699	NaN	NaN	117.351662628621	NaN	675.966636210331	NaN	NaN	NaN	NaN	152.666610277896	NaN	668.699721145036	-63.168894692012	1220.88801812389	-11.6751447753334	1341.40530516292
151.996535467952	261.062008592212	NaN	741.631749545981	NaN	NaN	164.493620930107	690.507309018984	1376.71091075912	782.531301967578	498.506632373152	NaN	81.5584174085349	NaN	144.043844719309	1274.46202970512	NaN	966.011238525577	478.056856162354	1285.8230164889	NaN	-42.2763385346349	1100.63893191334	NaN	1138.1301882998	NaN	NaN	NaN	NaN	909.774353945881	695.051703732495	12.2563980274949	NaN	40.6588649869375	NaN	NaN	180.399002427395	NaN	403.074343389425	NaN	NaN	NaN	NaN	18.302187189127	NaN	435.95333070023	-35.4114769369729	1601.21098306848	1.85922878317803	1397.31829883471
-9.98243579072817	107.108163881566	NaN	769.86369406552	NaN	NaN	90.0561348030762	1084.75783104829	528.861683089536	1127.9563047138	485.66320942403	NaN	77.5513134788507	NaN	135.528212345715	1296.20299162156	NaN	1251.86771601749	412.907885355808	890.364699553511	NaN	NaN	1085.89463298686	NaN	714.160399075787	NaN	NaN	NaN	NaN	608.437818789153	369.709411690302	21.8480184891187	NaN	85.5089270488124	NaN	NaN	257.166019772272	NaN	323.100532209098	NaN	NaN	NaN	NaN	84.5054293384925	NaN	426.701843883287	-50.3989263955132	584.63865059627	127.279981156592	1452.19430413772
131.552055142537	822.018239601161	NaN	875.481024888731	NaN	NaN	136.10207942233	336.303147733233	1347.54604391728	147.477140121813	828.843276020851	NaN	200.939925409384	NaN	175.914791870521	2382.67656757024	NaN	1442.52780075796	764.005430033797	708.836385641304	NaN	NaN	NaN	NaN	470.528863987133	NaN	NaN	NaN	NaN	341.990678082974	1200.80776089395	28.0390027772409	NaN	NaN	NaN	NaN	65.5767030855351	NaN	260.65899408167	NaN	NaN	NaN	NaN	105.787332512397	NaN	1428.11837534118	140.903177633161	224.303309794977	148.584768753329	1836.34007487007
130.985602471587	527.083056273909	NaN	1496.83889144511	NaN	NaN	211.798588735854	553.261910979235	1618.62747637858	1167.89589101732	665.94480731955	NaN	283.505886406964	NaN	225.457121625589	1721.0664730516	NaN	1966.35095952976	928.871565446954	1309.60316974832	NaN	NaN	NaN	NaN	1495.70068037097	NaN	NaN	NaN	NaN	922.042299002086	437.164381416485	120.741702804285	NaN	NaN	NaN	NaN	86.5953705799473	NaN	277.245725499168	NaN	NaN	NaN	NaN	-9.05471891824124	NaN	638.740246371858	-77.1280881521161	1068.04165557259	1.9248567646418	2302.14596232864
56.3888452818159	238.615557726409	NaN	1074.58060106598	NaN	NaN	130.418447212432	462.982197423814	1984.57524633617	516.511294204413	722.655262657359	NaN	84.8617691012836	NaN	30.1937553679057	NaN	NaN	793.268113729639	131.557364165211	685.640461692051	NaN	NaN	NaN	NaN	1539.25871779969	NaN	NaN	NaN	NaN	771.628691626844	849.075044415796	6.27649935955286	NaN	NaN	NaN	NaN	156.613537126342	NaN	293.283571459787	NaN	NaN	NaN	NaN	155.010800691681	NaN	89.0980643464505	24.2838736069738	498.855575292634	-2.08122093111843	1265.64040810882
NaN	895.677719482662	NaN	1565.77645948003	NaN	NaN	NaN	747.526637510455	1764.07098458129	2166.35815332121	1225.02897094395	NaN	108.197737615007	NaN	256.348819587214	NaN	NaN	974.881567152419	855.790889720914	904.79470914249	NaN	NaN	NaN	NaN	1524.7500060108	NaN	NaN	NaN	NaN	167.45817040389	1043.82880145487	NaN	NaN	NaN	NaN	NaN	164.039299281455	NaN	175.43553635624	NaN	NaN	NaN	NaN	32.3781075421418	NaN	165.373354627413	46.6668530967577	869.918423897322	89.5330897606056	1306.27473044982
134.983680393747	934.355949646803	NaN	645.852120658182	NaN	NaN	NaN	827.164803698461	1192.07083245877	NaN	1276.45535160959	NaN	99.6334088575917	NaN	144.106331112755	NaN	NaN	1147.02774453367	291.209073956755	853.392424515609	NaN	NaN	NaN	NaN	1721.18457416122	NaN	NaN	NaN	NaN	409.803533303856	623.045493860663	NaN	NaN	NaN	NaN	NaN	220.508530884445	NaN	248.446648711406	NaN	NaN	NaN	NaN	20.6859965937847	NaN	367.098921879759	16.287102304439	1472.32111207787	19.5862730214483	2204.73701125393
NaN	953.684565521665	NaN	1524.2044913252	NaN	NaN	NaN	999.326159585948	1899.60660250392	NaN	537.205019685086	NaN	83.0711587454724	NaN	264.496495150996	NaN	NaN	1098.02610674996	346.651364466705	1542.46112895091	NaN	NaN	NaN	NaN	1173.90525688183	NaN	NaN	NaN	NaN	-44.7253046345192	1373.58723091307	NaN	NaN	NaN	NaN	NaN	73.9428399326159	NaN	353.497603576348	NaN	NaN	NaN	NaN	72.7995247125487	NaN	124.514259376248	-50.435587677544	1736.4735419788	44.1913736219914	1766.18200657284
NaN	358.776121436512	NaN	936.501239058319	NaN	NaN	NaN	317.673148641285	1513.08460743581	NaN	850.870045734929	NaN	202.356474965786	NaN	26.5270913417578	NaN	NaN	1330.97560296807	405.587840453299	499.211278486872	NaN	NaN	NaN	NaN	1614.70029017957	NaN	NaN	NaN	NaN	232.041955317895	1844.19188828626	NaN	NaN	NaN	NaN	NaN	101.882541466341	NaN	129.284523329826	NaN	NaN	NaN	NaN	118.363569562052	NaN	77.630119050135	8.27316277308713	1195.04774795813	94.1436800684797	1647.51931986077
NaN	918.154073787707	NaN	1324.8696627776	NaN	NaN	NaN	1188.91697994109	2028.62472687247	NaN	1288.31095814929	NaN	101.295517249022	NaN	268.094607115663	NaN	NaN	836.468218133839	154.991114671845	861.602327565798	NaN	NaN	NaN	NaN	842.751745491829	NaN	NaN	NaN	NaN	-2.66829903771963	2041.19178158845	NaN	NaN	NaN	NaN	NaN	279.519202312008	NaN	212.685320413388	NaN	NaN	NaN	NaN	340.21579394084	NaN	81.3644062953246	-35.3940919618016	1103.55201367847	46.1165577648714	1702.76543869617
NaN	536.255790992674	NaN	786.610169742569	NaN	NaN	NaN	1549.10501278449	1413.06770195692	NaN	468.808720918501	NaN	-12.4661350344956	NaN	181.87288043346	NaN	NaN	1741.72927223361	241.31775575307	1262.74075763906	NaN	NaN	NaN	NaN	1774.30963659147	NaN	NaN	NaN	NaN	45.8355696058912	1403.92233652313	NaN	NaN	NaN	NaN	NaN	68.6989831903566	NaN	319.624947279864	NaN	NaN	NaN	NaN	87.3068806106741	NaN	21.1816545766893	29.9983513812206	1139.8000616516	212.944810075245	1283.07138472523
NaN	1143.34031993365	NaN	827.628687908044	NaN	NaN	NaN	1004.93051024126	956.887435802584	NaN	1074.70735644982	NaN	106.982571327861	NaN	50.9323178160687	NaN	NaN	274.561390500871	836.779749705887	570.255074843693	NaN	NaN	NaN	NaN	863.089052374687	NaN	NaN	NaN	NaN	46.3567869171469	1915.4611591267	NaN	NaN	NaN	NaN	NaN	129.86022582247	NaN	681.211699142546	NaN	NaN	NaN	NaN	37.0190860330875	NaN	112.001296853165	30.4030086077866	1074.64056223445	18.2735333280682	1493.65879917018
NaN	598.57376099887	NaN	913.337566897315	NaN	NaN	NaN	739.359026909811	1093.03908517388	NaN	393.691138250427	NaN	358.208672858238	NaN	3.38401893635403	NaN	NaN	331.88297272855	241.45991576136	462.939175548085	NaN	NaN	NaN	NaN	3165.90182147237	NaN	NaN	NaN	NaN	-135.112055658962	362.787055489488	NaN	NaN	NaN	NaN	NaN	11.3961885410417	NaN	410.287775288708	NaN	NaN	NaN	NaN	88.1782804320691	NaN	201.815366323204	8.74264757613032	893.567335777004	275.734635786369	2675.35271164285
NaN	435.661085633805	NaN	1394.28512050271	NaN	NaN	NaN	1387.41326362193	612.038745573842	NaN	803.30542875557	NaN	-22.4627064182386	NaN	153.914953521798	NaN	NaN	846.254534260449	126.427525998676	582.833353830524	NaN	NaN	NaN	NaN	1910.81969604139	NaN	NaN	NaN	NaN	-19.0267779778483	1196.1465804402	NaN	NaN	NaN	NaN	NaN	140.171239760237	NaN	356.634731504828	NaN	NaN	NaN	NaN	61.0180231667928	NaN	47.7716260714841	26.798164003912	2549.13294423561	21.2788318808667	2084.4051794752
NaN	1137.79334981902	NaN	NaN	NaN	NaN	NaN	518.94028541114	1114.87286595206	NaN	179.717124180154	NaN	96.0573580657548	NaN	109.80964838593	NaN	NaN	321.824124155297	42.1942209784022	575.095470885189	NaN	NaN	NaN	NaN	1181.34226916624	NaN	NaN	NaN	NaN	-159.506037050833	1065.5938256381	NaN	NaN	NaN	NaN	NaN	326.408220928688	NaN	1097.68250305184	NaN	NaN	NaN	NaN	26.0972909270973	NaN	155.319205706198	190.661951628687	1427.6580589158	49.2909679387307	1774.45875328023
NaN	61.0623031716803	NaN	700.943111088948	NaN	NaN	NaN	910.796494330633	798.415994015414	NaN	81.7036195561083	NaN	159.681925897281	NaN	127.573211521504	NaN	NaN	400.497283715607	378.709227532044	302.451030889574	NaN	NaN	NaN	NaN	860.339943168698	NaN	NaN	NaN	NaN	-324.242269337642	1345.41087820276	NaN	NaN	NaN	NaN	NaN	NaN	NaN	179.176502482574	NaN	NaN	NaN	NaN	65.1776727583142	NaN	155.792251309849	-72.9543067409764	1351.46266585571	59.6523935783426	1089.56443272505
NaN	1122.99173942011	NaN	3075.96236059734	NaN	NaN	NaN	428.780678425854	665.156676053651	NaN	1157.41542839503	NaN	39.7929930092379	NaN	58.1522937958629	NaN	NaN	542.378852043096	216.501263080503	1077.09348745355	NaN	NaN	NaN	NaN	589.424560308823	NaN	NaN	NaN	NaN	NaN	1030.04777918782	NaN	NaN	NaN	NaN	NaN	358.785844176847	NaN	367.965494570159	NaN	NaN	NaN	NaN	125.307564797837	NaN	93.2436711994006	-82.5549178403031	1216.58559864807	50.1232625670204	1348.158127552
NaN	576.509503293683	NaN	2274.65839836537	NaN	NaN	NaN	187.278620650478	1198.81964604477	NaN	631.621840659093	NaN	105.758288297477	NaN	129.869935894843	NaN	NaN	1027.74176547297	365.245543392947	104.610114602364	NaN	NaN	NaN	NaN	1175.85617214251	NaN	NaN	NaN	NaN	NaN	1507.67837003008	NaN	NaN	NaN	NaN	NaN	51.7941246271797	NaN	278.558429411938	NaN	NaN	NaN	NaN	103.639978241271	NaN	27.3088791224797	69.3462960284805	1639.11194312361	-52.3409634362586	1500.83096645914
NaN	53.4702440812182	NaN	1393.07830286141	NaN	NaN	NaN	471.66692795428	1430.99173848727	NaN	357.926621076717	NaN	-3.97435535189472	NaN	120.105979423629	NaN	NaN	506.133687614148	328.055429371498	1055.30405819471	NaN	NaN	NaN	NaN	988.668322852297	NaN	NaN	NaN	NaN	NaN	1326.442567519	NaN	NaN	NaN	NaN	NaN	79.8947598204501	NaN	407.903422583525	NaN	NaN	NaN	NaN	79.7353176235029	NaN	43.209440319142	-56.4065886927515	1536.34303073075	6.68356301478102	290.035823315278
NaN	654.095887557947	NaN	1157.62558505425	NaN	NaN	NaN	82.7391303532422	1692.194784451	NaN	542.583602952602	NaN	-1.18248589614102	NaN	898.963069217106	NaN	NaN	633.402886290976	21.809737733827	766.75778334479	NaN	NaN	NaN	NaN	1320.87037282702	NaN	NaN	NaN	NaN	NaN	674.788888824918	NaN	NaN	NaN	NaN	NaN	NaN	NaN	303.464477200935	NaN	NaN	NaN	NaN	-5.10448585965177	NaN	63.5569407632668	18.1518038029497	1172.10674801394	242.962603874764	1184.28861402768
NaN	814.897092748628	NaN	1434.92565014126	NaN	NaN	NaN	1096.72825519983	1767.37138870615	NaN	123.547996286711	NaN	71.7830888977159	NaN	138.502302865754	NaN	NaN	238.581123817812	67.1817637964718	585.981168961737	NaN	NaN	NaN	NaN	1589.07004103294	NaN	NaN	NaN	NaN	NaN	985.146121494658	NaN	NaN	NaN	NaN	NaN	24.6195066099644	NaN	794.19112979303	NaN	NaN	NaN	NaN	152.624942505235	NaN	17.4439882534292	-51.2545294810951	998.059926883333	1.93141973273017	1250.693185649
NaN	1072.58826044929	NaN	1775.88119851555	NaN	NaN	NaN	867.700956069918	1089.8540445262	NaN	111.459613501121	NaN	-20.9113977552139	NaN	63.1154180857636	NaN	NaN	386.561106459937	4.41175222425878	485.551601834239	NaN	NaN	NaN	NaN	1940.48167338212	NaN	NaN	NaN	NaN	NaN	396.920576906085	NaN	NaN	NaN	NaN	NaN	-20.9113977552139	NaN	455.62424276759	NaN	NaN	NaN	NaN	-18.7410564073294	NaN	139.794391957172	NaN	654.203119517511	113.187043979913	602.097063062046
NaN	752.412023760605	NaN	952.820729801075	NaN	NaN	NaN	934.392343038733	775.447507213533	NaN	343.532192471141	NaN	-16.9731235671755	NaN	138.516389740086	NaN	NaN	161.551873193013	213.3817109621	163.279534451983	NaN	NaN	NaN	NaN	958.579600664307	NaN	NaN	NaN	NaN	NaN	751.260249587959	NaN	NaN	NaN	NaN	NaN	37.1602625472043	NaN	391.330820635966	NaN	NaN	NaN	NaN	-0.612525070050498	NaN	48.1939925679924	NaN	875.686314340265	69.2695342753291	316.629839577228
NaN	646.19836593843	NaN	868.630282995469	NaN	NaN	NaN	875.545264872889	1077.23223629767	NaN	845.580343404066	NaN	69.9498761533573	NaN	135.642203988856	NaN	NaN	118.354749295303	377.666569698586	641.58837802015	NaN	NaN	NaN	NaN	580.506038102932	NaN	NaN	NaN	NaN	NaN	383.429054596437	NaN	NaN	NaN	NaN	NaN	205.944519742635	NaN	129.30347060122	NaN	NaN	NaN	NaN	269.469128129319	NaN	43.0619263924826	NaN	586.883146250569	31.9635341504808	846.58552471341
NaN	399.158388903603	NaN	1596.20146955838	NaN	NaN	NaN	633.262189840906	686.310341777437	NaN	1136.06641254368	NaN	348.416678355616	NaN	131.6111878324	NaN	NaN	170.820691437662	69.3372703416888	703.608652191524	NaN	NaN	NaN	NaN	1686.15268371163	NaN	NaN	NaN	NaN	NaN	773.955114542142	NaN	NaN	NaN	NaN	NaN	NaN	NaN	362.255326686885	NaN	NaN	NaN	NaN	186.723271671352	NaN	115.655107765946	NaN	NaN	64.5748649589353	537.622330954293
NaN	389.520693203565	NaN	1801.94976300402	NaN	NaN	NaN	1294.21382287967	799.171281258436	NaN	1034.57612622518	NaN	2.94901151798276	NaN	72.1857306258483	NaN	NaN	47.9528789380953	312.206356866449	690.123448663548	NaN	NaN	NaN	NaN	979.186750938886	NaN	NaN	NaN	NaN	NaN	451.833740400644	NaN	NaN	NaN	NaN	NaN	-3.97466039280379	NaN	268.356434764801	NaN	NaN	NaN	NaN	124.997563390323	NaN	-7.21638091088205	NaN	174.994433084056	19.4486162591089	618.300011035156
NaN	465.31652141593	NaN	1391.36254621297	NaN	NaN	NaN	905.246116737218	NaN	NaN	1177.74843824857	NaN	-0.015832690313628	NaN	83.1204687877249	NaN	NaN	61.1817225643537	160.483415996455	509.194013862673	NaN	NaN	NaN	NaN	486.10059678544	NaN	NaN	NaN	NaN	NaN	237.846363205186	NaN	NaN	NaN	NaN	NaN	20.768242679196	NaN	410.469655857502	NaN	NaN	NaN	NaN	3.17619024662049	NaN	88.7727542566113	NaN	331.111078336845	-34.6196951603884	941.403463291195
NaN	218.851874523201	NaN	862.408171839642	NaN	NaN	NaN	2008.56229560609	641.727287122514	NaN	698.341754929526	NaN	16.6573466410156	NaN	79.0488009589471	NaN	NaN	110.244528117913	31.6775115694065	404.29314152372	NaN	NaN	NaN	NaN	1866.44842743747	NaN	NaN	NaN	NaN	NaN	40.9206899868779	NaN	NaN	NaN	NaN	NaN	96.3797604917059	NaN	265.067766610558	NaN	NaN	NaN	NaN	149.274102922236	NaN	1.3453209282217	NaN	NaN	4.68206037169571	472.937828939216
NaN	115.436369896282	NaN	2027.66656606329	NaN	NaN	NaN	1167.50981518768	189.428348466227	NaN	479.615639420229	NaN	121.216993222059	NaN	72.6597572855327	NaN	NaN	431.058403483703	131.622115208458	188.272223801072	NaN	NaN	NaN	NaN	761.710057718144	NaN	NaN	NaN	NaN	NaN	189.428348466227	NaN	NaN	NaN	NaN	NaN	125.841491882681	NaN	140.293050197123	NaN	NaN	NaN	NaN	67.3963105475303	NaN	120.813107089716	NaN	23.9951633570041	20.6566135731175	155.311454856545
NaN	244.41801774604	NaN	851.765813610934	NaN	NaN	NaN	1202.29225579582	NaN	NaN	240.947458912526	NaN	32.7139289017051	NaN	486.200283147493	NaN	NaN	-5.46221826694543	110.223076183511	130.46800271234	NaN	NaN	NaN	NaN	900.353637280125	NaN	NaN	NaN	NaN	NaN	88.2428702379239	NaN	NaN	NaN	NaN	NaN	82.4586055154011	NaN	471.161194868933	NaN	NaN	NaN	NaN	-7.88965109747619	NaN	64.4848608472755	NaN	210.347338766698	-64.6758066233583	297.1967531004
NaN	349.253042249285	NaN	1057.69331313143	NaN	NaN	NaN	1454.74398782518	NaN	NaN	1411.9134485725	NaN	44.8089389126764	NaN	67.9605817519622	NaN	NaN	-30.4339003150025	527.520692111786	878.846872197948	NaN	NaN	NaN	NaN	676.848788425179	NaN	NaN	NaN	NaN	NaN	110.791121004641	NaN	NaN	NaN	NaN	NaN	43.6513567707121	NaN	405.395776134553	NaN	NaN	NaN	NaN	219.766596424132	NaN	43.7453079048606	NaN	126.185658224013	-93.2839230310282	183.002656416943
NaN	1002.10200976722	NaN	763.489684357226	NaN	NaN	NaN	1376.23686951201	NaN	NaN	902.487155469844	NaN	-4.47134353998327	NaN	43.0194590901609	NaN	NaN	70.8189533126843	80.0854513868588	320.435245185759	NaN	NaN	NaN	NaN	1054.22606143445	NaN	NaN	NaN	NaN	NaN	148.425874683896	NaN	NaN	NaN	NaN	NaN	54.602581682879	NaN	9.42840357127844	NaN	NaN	NaN	NaN	287.158630123566	NaN	-2.65406280313777	NaN	-13.8007048387802	-56.1579445742215	39.7031769323035
NaN	933.691060089528	NaN	NaN	NaN	NaN	NaN	654.361625230864	NaN	NaN	828.218119956173	NaN	100.338928706211	NaN	198.857609050553	NaN	NaN	57.4543266739681	82.9532792336802	263.184512098918	NaN	NaN	NaN	NaN	691.451010772263	NaN	NaN	NaN	NaN	NaN	319.398112060101	NaN	NaN	NaN	NaN	NaN	271.877336835183	NaN	187.84669771795	NaN	NaN	NaN	NaN	16.6970556067012	NaN	76.9216505859868	NaN	NaN	-82.5619990813807	23.3886772710663
NaN	141.493941776915	NaN	191.364277974161	NaN	NaN	NaN	1303.58875269878	NaN	NaN	1286.19212379277	NaN	111.339785006487	NaN	489.426519897234	NaN	NaN	113.659335527289	111.339785006487	201.22236768757	NaN	NaN	NaN	NaN	789.80831234111	NaN	NaN	NaN	NaN	NaN	228.477086306995	NaN	NaN	NaN	NaN	NaN	291.104950368652	NaN	413.461240340965	NaN	NaN	NaN	NaN	31.6057209011666	NaN	737.955868649551	NaN	318.386112641032	57.2708921463685	66.1979082316562
NaN	304.554323861425	NaN	758.31300961965	NaN	NaN	NaN	880.166365130171	NaN	NaN	730.460814074388	NaN	22.5508439656489	NaN	118.873020226346	NaN	NaN	530.853412666678	22.5508439656489	290.628226088794	NaN	NaN	NaN	NaN	891.771446607363	NaN	NaN	NaN	NaN	NaN	151.367248362485	NaN	NaN	NaN	NaN	NaN	7.46423804529872	NaN	412.481581599315	NaN	NaN	NaN	NaN	29.7833502878693	NaN	72.2097576566428	NaN	4.10420898571693	13.0360842212482	139.198821923127
NaN	481.75582263288	NaN	600.202502744449	NaN	NaN	NaN	1539.64724990385	NaN	NaN	NaN	NaN	199.574025896497	NaN	74.1598940136594	NaN	NaN	495.690726175418	144.995653688225	205.960856686826	NaN	NaN	NaN	NaN	876.578089671442	NaN	NaN	NaN	NaN	NaN	49.7738128142188	NaN	NaN	NaN	NaN	NaN	128.738266221931	NaN	88.6754185371359	NaN	NaN	NaN	NaN	1.14877565429501	NaN	120.677668854469	NaN	58.1204911048454	-22.310166001814	128.497316073172
NaN	111.890531917403	NaN	1320.34630473988	NaN	NaN	NaN	261.785526815575	NaN	NaN	NaN	NaN	-31.0326027529475	NaN	202.524714879088	NaN	NaN	30.5521625928132	92.1369279385739	520.906331949625	NaN	NaN	NaN	NaN	797.45678765323	NaN	NaN	NaN	NaN	NaN	78.19320748293	NaN	NaN	NaN	NaN	NaN	235.060062608924	NaN	220.535353800962	NaN	NaN	NaN	NaN	210.553345209469	NaN	130.078860403376	NaN	77.5469050438428	-61.0480410110954	77.5469050438428
NaN	1076.3507110964	NaN	1130.9981928511	NaN	NaN	NaN	1391.44576546925	NaN	NaN	NaN	NaN	-32.8768972862747	NaN	110.136725178158	NaN	NaN	181.062180221494	319.424953174888	75.2553538453692	NaN	NaN	NaN	NaN	1340.28642084783	NaN	NaN	NaN	NaN	NaN	311.28596653057	NaN	NaN	NaN	NaN	NaN	-1.48366308676516	NaN	115.368930878076	NaN	NaN	NaN	NaN	37.724042268854	NaN	47.7888373058693	NaN	89.1663280135991	73.5099801782419	-1.41682731953907
NaN	339.907043904257	NaN	1242.74345472327	NaN	NaN	NaN	2727.30435704939	NaN	NaN	NaN	NaN	14.1413286602823	NaN	63.0061859468786	NaN	NaN	195.639370010497	42.0641042526231	458.578840171706	NaN	NaN	NaN	NaN	583.067881354224	NaN	NaN	NaN	NaN	NaN	151.428308655958	NaN	NaN	NaN	NaN	NaN	254.975268144221	NaN	46.1361756931728	NaN	NaN	NaN	NaN	350.317723154157	NaN	120.938998858789	NaN	182.479632206327	-18.9260769310698	58.2794449049322
NaN	803.970167792089	NaN	814.44784649165	NaN	NaN	NaN	2120.66512437026	NaN	NaN	NaN	NaN	-16.7813303401956	NaN	9.9949596697938	NaN	NaN	0.681467492406178	-1.64690555194073	541.446107041975	NaN	NaN	NaN	NaN	1161.37543009934	NaN	NaN	NaN	NaN	NaN	81.0103375223744	NaN	NaN	NaN	NaN	NaN	82.1745240445479	NaN	71.1147520839001	NaN	NaN	NaN	NaN	25.1197827212479	NaN	97.8893184499121	NaN	53.108065693811	-102.50678763364	105.72603768223
NaN	518.41032905885	NaN	1133.49072748255	NaN	NaN	NaN	1653.04727615105	NaN	NaN	NaN	NaN	4.67840537541853	NaN	40.7910802828706	NaN	NaN	-66.382019442471	113.016430097775	411.237229333508	NaN	NaN	NaN	NaN	1020.49300277214	NaN	NaN	NaN	NaN	NaN	227.179079805204	NaN	NaN	NaN	NaN	NaN	297.074579626079	NaN	210.287667348492	NaN	NaN	NaN	NaN	108.418743989035	NaN	18.8073281082077	NaN	NaN	NaN	62.4928933501111
NaN	1266.43231486303	NaN	614.825910053537	NaN	NaN	NaN	678.937452566099	NaN	NaN	NaN	NaN	-22.7925218441215	NaN	141.5661598699	NaN	NaN	-120.708332226943	87.9455970412122	114.173046250897	NaN	NaN	NaN	NaN	1124.22125692607	NaN	NaN	NaN	NaN	NaN	148.560146325816	NaN	NaN	NaN	NaN	NaN	205.677702382462	NaN	152.057139553774	NaN	NaN	NaN	NaN	28.1785416722872	NaN	84.2162789840727	NaN	162.669111220573	NaN	68.5257125367728
NaN	1099.77674979097	NaN	11.5211078956683	NaN	NaN	NaN	436.09244085375	NaN	NaN	NaN	NaN	43.0140364392623	NaN	69.8413459393608	NaN	NaN	-280.080082322795	25.5179650261545	119.4135482765	NaN	NaN	NaN	NaN	1037.95729746466	NaN	NaN	NaN	NaN	NaN	343.946464744716	NaN	NaN	NaN	NaN	NaN	158.488107765774	NaN	102.500679243829	NaN	NaN	NaN	NaN	92.5070074221574	NaN	65.5941883059716	NaN	24.1035921685184	NaN	123.905296391041
NaN	163.760104152111	NaN	857.044859912705	NaN	NaN	NaN	413.52935959448	NaN	NaN	NaN	NaN	5.02824088032545	NaN	126.411430441103	NaN	NaN	NaN	146.252913350076	231.454575253314	NaN	NaN	NaN	NaN	1040.28679030734	NaN	NaN	NaN	NaN	NaN	118.24140806682	NaN	NaN	NaN	NaN	NaN	92.5641948905015	NaN	148.587205457014	NaN	NaN	NaN	NaN	48.0737059360742	NaN	NaN	NaN	100.806805906031	NaN	NaN
NaN	202.907566268465	NaN	796.194817029728	NaN	NaN	NaN	393.273357359185	NaN	NaN	NaN	NaN	109.476503156455	NaN	88.4545139562524	NaN	NaN	NaN	25.3885463556457	578.383651149855	NaN	NaN	NaN	NaN	1136.05030909966	NaN	NaN	NaN	NaN	NaN	310.353288847276	NaN	NaN	NaN	NaN	NaN	197.068124823964	NaN	16.0454400444447	NaN	NaN	NaN	NaN	49.6181591461608	NaN	19.308096600814	NaN	NaN	NaN	NaN
NaN	365.979786691881	NaN	214.057695726159	NaN	NaN	NaN	530.756823816241	NaN	NaN	NaN	NaN	10.7158201258845	NaN	253.79116567104	NaN	NaN	NaN	489.854722402393	377.666101381552	NaN	NaN	NaN	NaN	1236.61023107237	NaN	NaN	NaN	NaN	NaN	300.536424429724	NaN	NaN	NaN	NaN	NaN	38.7629753810948	NaN	62.1356047604367	NaN	NaN	NaN	NaN	100.585528008094	NaN	55.6571423975218	NaN	27.5769013909142	NaN	NaN
NaN	149.212611175885	NaN	1082.37433636447	NaN	NaN	NaN	238.08515643194	NaN	NaN	NaN	NaN	53.3238123469831	NaN	81.388826638369	NaN	NaN	NaN	153.890113557782	310.586443351354	NaN	NaN	NaN	NaN	787.691686304913	NaN	NaN	NaN	NaN	NaN	126.994474861871	NaN	NaN	NaN	NaN	NaN	145.704484389462	NaN	3.04066174158343	NaN	NaN	NaN	NaN	36.9785921563928	NaN	15.6259163002115	NaN	95.4174944996261	NaN	NaN
NaN	407.238198731174	NaN	820.290795322777	NaN	NaN	NaN	275.014562995052	NaN	NaN	NaN	NaN	-39.7478972971319	NaN	52.6916356511304	NaN	NaN	NaN	51.5215149808992	168.533582004016	NaN	NaN	NaN	NaN	1063.67589473086	NaN	NaN	NaN	NaN	NaN	86.6251350878343	NaN	NaN	NaN	NaN	NaN	135.770203237543	NaN	79.0193507313317	NaN	NaN	NaN	NaN	86.870471397995	NaN	91.3682358963486	NaN	NaN	NaN	NaN
NaN	87.1846537027595	NaN	767.45820352743	NaN	NaN	NaN	160.949255490977	NaN	NaN	NaN	NaN	52.0586528512275	NaN	23.9578521700018	NaN	NaN	NaN	321.357992712973	497.573430318159	NaN	NaN	NaN	NaN	396.293461196242	NaN	NaN	NaN	NaN	NaN	5.22398504918474	NaN	NaN	NaN	NaN	NaN	214.809123463326	NaN	54.9858195888552	NaN	NaN	NaN	NaN	143.567429258306	NaN	333.702210970393	NaN	86.189477380694	NaN	NaN
NaN	166.243002236206	NaN	790.713089280259	NaN	NaN	NaN	100.632636618069	NaN	NaN	NaN	NaN	12.7616112366357	NaN	224.823685823828	NaN	NaN	NaN	39.7087256869419	555.804548093894	NaN	NaN	NaN	NaN	622.000720547907	NaN	NaN	NaN	NaN	NaN	105.319091305079	NaN	NaN	NaN	NaN	NaN	300.978574487737	NaN	133.437819427138	NaN	NaN	NaN	NaN	104.644216212269	NaN	-36.0651978213886	NaN	-18.0543928250804	NaN	NaN
NaN	150.440998947552	NaN	500.977117992876	NaN	NaN	NaN	166.854061377768	NaN	NaN	NaN	NaN	-45.3433886128794	NaN	128.166128506545	NaN	NaN	NaN	314.571623249711	330.398504878847	NaN	NaN	NaN	NaN	2012.15122317489	NaN	NaN	NaN	NaN	NaN	226.64450308784	NaN	NaN	NaN	NaN	NaN	209.059079055466	NaN	-47.688111817196	NaN	NaN	NaN	NaN	-5.27822807644902	NaN	123.119222105855	NaN	NaN	NaN	NaN
NaN	255.449187796259	NaN	669.557190094213	NaN	NaN	NaN	203.832326320026	NaN	NaN	NaN	NaN	-20.2317769063458	NaN	108.810376784235	NaN	NaN	NaN	98.2523823913693	641.989093623953	NaN	NaN	NaN	NaN	1372.25037246383	NaN	NaN	NaN	NaN	NaN	192.101221439064	NaN	NaN	NaN	NaN	NaN	131.099476058063	NaN	98.8389376354174	NaN	NaN	NaN	NaN	115.695547584814	NaN	361.362409848415	NaN	113.441723160378	NaN	NaN
NaN	305.420181940653	NaN	929.913878244653	NaN	NaN	NaN	130.514992562277	NaN	NaN	NaN	NaN	85.9082999691344	NaN	405.198310109525	NaN	NaN	NaN	215.032936422969	431.610167565991	NaN	NaN	NaN	NaN	534.32294656336	NaN	NaN	NaN	NaN	NaN	60.0833726783675	NaN	NaN	NaN	NaN	NaN	6.08579743403669	NaN	83.5605793063374	NaN	NaN	NaN	NaN	22.5713035551909	NaN	121.794091579023	NaN	51.887127289505	NaN	NaN
NaN	51.2308154223277	NaN	703.139994738043	NaN	NaN	NaN	536.345213723932	NaN	NaN	NaN	NaN	-33.3411862186299	NaN	94.6914273767087	NaN	NaN	NaN	101.739094180122	716.648022777918	NaN	NaN	NaN	NaN	874.633220287762	NaN	NaN	NaN	NaN	NaN	241.517819114482	NaN	NaN	NaN	NaN	NaN	35.9608706815992	NaN	88.8183717071977	NaN	NaN	NaN	NaN	-1.83811677182016	NaN	13.9560088955875	NaN	152.718684402097	NaN	NaN
NaN	4.75531398740818	NaN	390.274344350669	NaN	NaN	NaN	205.742369451181	NaN	NaN	NaN	NaN	16.5089429618978	NaN	56.4712814751627	NaN	NaN	NaN	77.6278136292441	735.243354751941	NaN	NaN	NaN	NaN	1372.877726618	NaN	NaN	NaN	NaN	NaN	170.481482527712	NaN	NaN	NaN	NaN	NaN	83.5046281164889	NaN	34.7270678723568	NaN	NaN	NaN	NaN	36.9368667435898	NaN	182.548540816919	NaN	51.6109114176463	NaN	NaN
NaN	-0.61566833465944	NaN	512.170743679306	NaN	NaN	NaN	291.06100638888	NaN	NaN	NaN	NaN	-61.773680776692	NaN	79.360194089537	NaN	NaN	NaN	512.170743679306	280.475965773913	NaN	NaN	NaN	NaN	679.17916227101	NaN	NaN	NaN	NaN	NaN	62.8945753551436	NaN	NaN	NaN	NaN	NaN	89.9452347045042	NaN	113.467547182209	NaN	NaN	NaN	NaN	109.636375864709	NaN	NaN	NaN	10.2496876055631	NaN	NaN
NaN	130.523306108132	NaN	125.815828847884	NaN	NaN	NaN	224.672851313105	NaN	NaN	NaN	NaN	-30.7077900553841	NaN	21.0744598073512	NaN	NaN	NaN	94.0403573412053	683.651884187349	NaN	NaN	NaN	NaN	1077.90310473317	NaN	NaN	NaN	NaN	NaN	136.407652683443	NaN	NaN	NaN	NaN	NaN	70.502971039962	NaN	190.543641176303	NaN	NaN	NaN	NaN	68.2843326643256	NaN	NaN	NaN	122.525119245123	NaN	NaN
NaN	63.9896366931243	NaN	765.853524503159	NaN	NaN	NaN	198.238769596386	NaN	NaN	NaN	NaN	162.910050411317	NaN	32.1937894265624	NaN	NaN	NaN	49.8581490190968	348.385826132929	NaN	NaN	NaN	NaN	505.598626506485	NaN	NaN	NaN	NaN	NaN	76.9435003943162	NaN	NaN	NaN	NaN	NaN	98.1407319053575	NaN	NaN	NaN	NaN	NaN	NaN	22.3641441686809	NaN	NaN	NaN	164.824692866351	NaN	NaN
NaN	53.9328049449915	NaN	148.203172870295	NaN	NaN	NaN	195.338356832947	NaN	NaN	NaN	NaN	103.424748105776	NaN	36.2571109589971	NaN	NaN	NaN	22.1165557702016	615.430683900081	NaN	NaN	NaN	NaN	1423.20989906003	NaN	NaN	NaN	NaN	NaN	46.8625273505938	NaN	NaN	NaN	NaN	NaN	29.1868333645994	NaN	37.4354905580634	NaN	NaN	NaN	NaN	123.457474042726	NaN	NaN	NaN	185.676930833047	NaN	NaN
NaN	87.4910981510611	NaN	1015.47128410369	NaN	NaN	NaN	73.3414638036259	NaN	NaN	NaN	NaN	-38.6764747802362	NaN	66.2666466299083	NaN	NaN	NaN	175.926312822531	303.273021949448	NaN	NaN	NaN	NaN	441.231956836941	NaN	NaN	NaN	NaN	NaN	126.402592606508	NaN	NaN	NaN	NaN	NaN	69.8040552167671	NaN	93.3867791291591	NaN	NaN	NaN	NaN	452.171686339554	NaN	NaN	NaN	-17.5614660956631	NaN	NaN
NaN	208.404650832274	NaN	495.118835573158	NaN	NaN	NaN	156.489325200179	NaN	NaN	NaN	NaN	138.790918734693	NaN	138.790918734693	NaN	NaN	NaN	98.674530746256	416.065953360651	NaN	NaN	NaN	NaN	1023.71124200903	NaN	NaN	NaN	NaN	NaN	183.626881780592	NaN	NaN	NaN	NaN	NaN	180.087200487495	NaN	39.679842527967	NaN	NaN	NaN	NaN	347.496765221179	NaN	NaN	NaN	20.2007777934005	NaN	NaN
NaN	263.357142726083	NaN	394.409548823049	NaN	NaN	NaN	145.291912008096	NaN	NaN	NaN	NaN	90.9819058778221	NaN	141.749955086557	NaN	NaN	NaN	131.124084321938	490.632711858209	NaN	NaN	NaN	NaN	286.970188869681	NaN	NaN	NaN	NaN	NaN	98.0658197209013	NaN	NaN	NaN	NaN	NaN	77.9947304988435	NaN	134.666041243477	NaN	NaN	NaN	NaN	146.38948575742	NaN	NaN	NaN	95.3982887784924	NaN	NaN
NaN	168.341035079154	NaN	170.703858731037	NaN	NaN	NaN	392.809282008085	NaN	NaN	NaN	NaN	-4.14509150834091	NaN	102.181972826416	NaN	NaN	NaN	44.2927933552706	448.926343740318	NaN	NaN	NaN	NaN	477.87093347589	NaN	NaN	NaN	NaN	NaN	137.624327604668	NaN	NaN	NaN	NaN	NaN	62.0139707443967	NaN	193.15068342393	NaN	NaN	NaN	NaN	13.0857273554889	NaN	NaN	NaN	0.614322852757876	NaN	NaN
NaN	77.9312894784928	NaN	287.175790567383	NaN	NaN	NaN	172.505075281381	NaN	NaN	NaN	NaN	27.0978796094404	NaN	238.706725343403	NaN	NaN	NaN	459.772949657654	551.391304654201	NaN	NaN	NaN	NaN	859.347194674856	NaN	NaN	NaN	NaN	NaN	183.144626184206	NaN	NaN	NaN	NaN	NaN	57.8343599953791	NaN	229.249346763114	NaN	NaN	NaN	NaN	-8.06076196812637	NaN	NaN	NaN	30.5085345326283	NaN	NaN
NaN	272.492117582864	NaN	187.320884065483	NaN	NaN	NaN	426.27351143369	NaN	NaN	NaN	NaN	-45.7170743084609	NaN	38.2712254100672	NaN	NaN	NaN	180.223281272368	952.087585023631	NaN	NaN	NaN	NaN	675.87254299157	NaN	NaN	NaN	NaN	NaN	208.613692444829	NaN	NaN	NaN	NaN	NaN	60.7469675882649	NaN	40.6370930077723	NaN	NaN	NaN	NaN	71.7860184318642	NaN	NaN	NaN	254.52404448149	NaN	NaN
NaN	55.37745601602	NaN	128.766623936715	NaN	NaN	NaN	244.768857101684	NaN	NaN	NaN	NaN	37.6220121642389	NaN	115.745965112075	NaN	NaN	NaN	69.5818110974448	760.268576931726	NaN	NaN	NaN	NaN	669.715813287643	NaN	NaN	NaN	NaN	NaN	56.5611522728054	NaN	NaN	NaN	NaN	NaN	43.5404934481659	NaN	373.791749091293	NaN	NaN	NaN	NaN	48.377318790714	NaN	NaN	NaN	136.957801343756	NaN	NaN
NaN	52.3699375571363	NaN	253.728086256933	NaN	NaN	NaN	187.398343155824	NaN	NaN	NaN	NaN	7.3604690242406	NaN	124.621979149416	NaN	NaN	NaN	135.282116433523	999.937696144415	NaN	NaN	NaN	NaN	607.881536028929	NaN	NaN	NaN	NaN	NaN	41.7098002730295	NaN	NaN	NaN	NaN	NaN	143.573334321162	NaN	28.6807435924544	NaN	NaN	NaN	NaN	190.83902727124	NaN	NaN	NaN	60.1672498566366	NaN	NaN
NaN	274.551120881899	NaN	153.658260121411	NaN	NaN	NaN	87.2857091156528	NaN	NaN	NaN	NaN	-49.0150652711723	NaN	13.8018133592775	NaN	NaN	NaN	45.8028647370538	1299.17737703329	NaN	NaN	NaN	NaN	914.572148437426	NaN	NaN	NaN	NaN	NaN	102.693622741989	NaN	NaN	NaN	NaN	NaN	64.766450738699	NaN	248.476190129637	NaN	NaN	NaN	NaN	200.440644024614	NaN	NaN	NaN	149.279867910253	NaN	NaN
NaN	150.710326619237	NaN	303.702977189031	NaN	NaN	NaN	285.913134099521	NaN	NaN	NaN	NaN	-93.6035184767129	NaN	36.8553308463673	NaN	NaN	NaN	NaN	999.285841988909	NaN	NaN	NaN	NaN	980.903004129748	NaN	NaN	NaN	NaN	NaN	115.130640440215	NaN	NaN	NaN	NaN	NaN	481.601408084141	NaN	0.0896551280447006	NaN	NaN	NaN	NaN	87.1989529128237	NaN	NaN	NaN	-20.8670283593026	NaN	NaN
NaN	239.138790714415	NaN	417.152182125698	NaN	NaN	NaN	283.048760595865	NaN	NaN	NaN	NaN	210.65664808861	NaN	143.011559352322	NaN	NaN	NaN	167.933434149902	1278.14361858494	NaN	NaN	NaN	NaN	1233.64027073211	NaN	NaN	NaN	NaN	NaN	466.995931720857	NaN	NaN	NaN	NaN	NaN	160.81289849345	NaN	58.7518874176482	NaN	NaN	NaN	NaN	-13.6485653929585	NaN	NaN	NaN	96.7537164249068	NaN	NaN
NaN	119.865032158322	NaN	292.055916073394	NaN	NaN	NaN	NaN	NaN	NaN	NaN	NaN	91.3644720620345	NaN	474.934510024574	NaN	NaN	NaN	67.614005315128	644.750347264956	NaN	NaN	NaN	NaN	845.441791276316	NaN	NaN	NaN	NaN	NaN	151.928162266646	NaN	NaN	NaN	NaN	NaN	213.679375808603	NaN	55.7387719416747	NaN	NaN	NaN	NaN	104.0414900013	NaN	NaN	NaN	-1.86688800496071	NaN	NaN
NaN	450.799485076079	NaN	217.89430696921	NaN	NaN	NaN	157.291428992423	NaN	NaN	NaN	NaN	-64.9191235891303	NaN	13.5081302631826	NaN	NaN	NaN	118.077802066266	875.019630913589	NaN	NaN	NaN	NaN	822.734795012047	NaN	NaN	NaN	NaN	NaN	107.383176540951	NaN	NaN	NaN	NaN	NaN	-22.1406214878687	NaN	369.995647773696	NaN	NaN	NaN	NaN	97.6641718996137	NaN	NaN	NaN	139.823169785161	NaN	NaN
NaN	206.656901808336	NaN	136.502296451674	NaN	NaN	NaN	268.488079410817	NaN	NaN	NaN	NaN	488.46438434272	NaN	50.8898966943928	NaN	NaN	NaN	156.716335283255	263.731834979857	NaN	NaN	NaN	NaN	1534.83815915394	NaN	NaN	NaN	NaN	NaN	207.845962916076	NaN	NaN	NaN	NaN	NaN	100.830463219474	NaN	132.935113128454	NaN	NaN	NaN	NaN	-50.0883810323247	NaN	NaN	NaN	36.5566114300006	NaN	NaN
NaN	176.367631665972	NaN	202.543924388645	NaN	NaN	NaN	234.669374548289	NaN	NaN	NaN	NaN	-29.473215653231	NaN	49.0556625147886	NaN	NaN	NaN	176.367631665972	1404.86864240052	NaN	NaN	NaN	NaN	1288.86007237958	NaN	NaN	NaN	NaN	NaN	333.425388002011	NaN	NaN	NaN	NaN	NaN	129.964203657597	NaN	1.46240301901914	NaN	NaN	NaN	NaN	-58.8399072558883	NaN	NaN	NaN	15.3055738750977	NaN	NaN
NaN	877.069247591749	NaN	169.85114522536	NaN	NaN	NaN	172.232350957233	NaN	NaN	NaN	NaN	-40.8855620454327	NaN	-34.9325477157492	NaN	NaN	NaN	185.328982482537	717.528463556233	NaN	NaN	NaN	NaN	844.922970211458	NaN	NaN	NaN	NaN	NaN	349.632177981799	NaN	NaN	NaN	NaN	NaN	NaN	NaN	203.188025471587	NaN	NaN	NaN	NaN	91.0443136369633	NaN	NaN	NaN	4.30289659960316	NaN	NaN
NaN	969.887244984683	NaN	319.396361044667	NaN	NaN	NaN	153.795201946385	NaN	NaN	NaN	NaN	144.264199983894	NaN	48.9541803589833	NaN	NaN	NaN	101.374691152684	1491.70960243107	NaN	NaN	NaN	NaN	1408.31333525927	NaN	NaN	NaN	NaN	NaN	118.053944587044	NaN	NaN	NaN	NaN	NaN	NaN	NaN	122.819445568289	NaN	NaN	NaN	NaN	65.2320695490922	NaN	NaN	NaN	106.342984741513	NaN	NaN
NaN	948.379479889416	NaN	223.553114389228	NaN	NaN	NaN	147.255602231313	NaN	NaN	NaN	NaN	12.5428073274955	NaN	80.4952790931381	NaN	NaN	NaN	36.3857798768438	889.964197143512	NaN	NaN	NaN	NaN	1526.57156421111	NaN	NaN	NaN	NaN	NaN	118.644035172095	NaN	NaN	NaN	NaN	NaN	NaN	NaN	44.7308202691157	NaN	NaN	NaN	NaN	46.2467038337567	NaN	NaN	NaN	139.940396338111	NaN	NaN
NaN	240.913039834917	NaN	301.752113567222	NaN	NaN	NaN	312.488420696452	NaN	NaN	NaN	NaN	112.077354284155	NaN	305.330882610298	NaN	NaN	NaN	126.392430456462	662.014863903613	NaN	NaN	NaN	NaN	1637.8258896492	NaN	NaN	NaN	NaN	NaN	NaN	NaN	NaN	NaN	NaN	NaN	NaN	NaN	20.2222821785185	NaN	NaN	NaN	NaN	197.583359944762	NaN	NaN	NaN	101.550960127328	NaN	NaN
NaN	449.287278269412	NaN	233.227866431349	NaN	NaN	NaN	198.610612600942	NaN	NaN	NaN	NaN	5.23147051383637	NaN	149.668977875193	NaN	NaN	NaN	236.808961655185	365.131540509282	NaN	NaN	NaN	NaN	1413.79559188905	NaN	NaN	NaN	NaN	NaN	NaN	NaN	NaN	NaN	NaN	NaN	NaN	NaN	892.149387617042	NaN	NaN	NaN	NaN	21.9390112727153	NaN	NaN	NaN	413.146112894524	NaN	NaN
NaN	936.245207949599	NaN	149.086308034206	NaN	NaN	NaN	168.197904997251	NaN	NaN	NaN	NaN	-10.9733165312908	NaN	NaN	NaN	NaN	NaN	104.890740057166	1040.76175384125	NaN	NaN	NaN	NaN	1900.18637977315	NaN	NaN	NaN	NaN	NaN	NaN	NaN	NaN	NaN	NaN	NaN	NaN	NaN	250.61666690038	NaN	NaN	NaN	NaN	95.6037212748338	NaN	NaN	NaN	17.7764507133343	NaN	NaN
NaN	1823.05124425518	NaN	238.146796472466	NaN	NaN	NaN	159.26014975025	NaN	NaN	NaN	NaN	-57.0805026243141	NaN	174.79842865008	NaN	NaN	NaN	73.2019896896498	866.849465804072	NaN	NaN	NaN	NaN	1035.38002925608	NaN	NaN	NaN	NaN	NaN	NaN	NaN	NaN	NaN	NaN	NaN	NaN	NaN	NaN	NaN	NaN	NaN	NaN	22.7705035938488	NaN	NaN	NaN	42.2381839506711	NaN	NaN
NaN	598.822246018506	NaN	163.467089949768	NaN	NaN	NaN	189.779764217659	NaN	NaN	NaN	NaN	47.452117041341	NaN	196.955948108902	NaN	NaN	NaN	23.5315040705312	441.544215735432	NaN	NaN	NaN	NaN	1352.32155459901	NaN	NaN	NaN	NaN	NaN	NaN	NaN	NaN	NaN	NaN	NaN	NaN	NaN	-12.3494153856834	NaN	NaN	NaN	NaN	11.7289728225006	NaN	NaN	NaN	198.493943358985	NaN	NaN
NaN	NaN	NaN	454.913934646834	NaN	NaN	NaN	252.653029673471	NaN	NaN	NaN	NaN	-42.9590622106763	NaN	NaN	NaN	NaN	NaN	146.13693178809	906.709743093253	NaN	NaN	NaN	NaN	605.712005810407	NaN	NaN	NaN	NaN	NaN	NaN	NaN	NaN	NaN	NaN	NaN	NaN	NaN	NaN	NaN	NaN	NaN	NaN	31.6289193179012	NaN	NaN	NaN	164.615701512933	NaN	NaN
NaN	701.23245176686	NaN	102.437179153537	NaN	NaN	NaN	226.986595857108	NaN	NaN	NaN	NaN	-54.447182271154	NaN	331.176973291826	NaN	NaN	NaN	210.220328223935	467.103500175051	NaN	NaN	NaN	NaN	686.86136522414	NaN	NaN	NaN	NaN	NaN	NaN	NaN	NaN	NaN	NaN	NaN	NaN	NaN	NaN	NaN	NaN	NaN	NaN	19.4329139505495	NaN	NaN	NaN	241.966221736795	NaN	NaN
NaN	337.90107564174	NaN	125.78922802897	NaN	NaN	NaN	167.73224874336	NaN	NaN	NaN	NaN	35.9113264981356	NaN	138.971320253492	NaN	NaN	NaN	119.797367926914	307.342589121256	NaN	NaN	NaN	NaN	799.274303500023	NaN	NaN	NaN	NaN	NaN	NaN	NaN	NaN	NaN	NaN	NaN	NaN	NaN	NaN	NaN	NaN	NaN	NaN	12.9618638358218	NaN	NaN	NaN	241.358293517804	NaN	NaN
NaN	1423.87302374069	NaN	149.171773074861	NaN	NaN	NaN	230.714280172958	NaN	NaN	NaN	NaN	-55.8836491865275	NaN	267.88807017356	NaN	NaN	NaN	38.8495575892019	946.609526313596	NaN	NaN	NaN	NaN	445.362938563534	NaN	NaN	NaN	NaN	NaN	NaN	NaN	NaN	NaN	NaN	NaN	NaN	NaN	NaN	NaN	NaN	NaN	NaN	17.9672011056658	NaN	NaN	NaN	9.9286578872485	NaN	NaN
NaN	540.965850641917	NaN	441.370993783467	NaN	NaN	NaN	255.380598445399	NaN	NaN	NaN	NaN	-89.0016174386379	NaN	184.584254413489	NaN	NaN	NaN	144.986299276997	602.762659415533	NaN	NaN	NaN	NaN	1654.50834660145	NaN	NaN	NaN	NaN	NaN	NaN	NaN	NaN	NaN	NaN	NaN	NaN	NaN	NaN	NaN	NaN	NaN	NaN	27.5741725133019	NaN	NaN	NaN	187.286090130198	NaN	NaN
NaN	863.630343918504	NaN	344.918190529717	NaN	NaN	NaN	354.523971148028	NaN	NaN	NaN	NaN	-27.3058084298286	NaN	272.874835892386	NaN	NaN	NaN	NaN	531.03019000949	NaN	NaN	NaN	NaN	460.187557949447	NaN	NaN	NaN	NaN	NaN	NaN	NaN	NaN	NaN	NaN	NaN	NaN	NaN	NaN	NaN	NaN	NaN	NaN	62.4842264885899	NaN	NaN	NaN	NaN	NaN	NaN
NaN	NaN	NaN	157.024560167492	NaN	NaN	NaN	184.659247541788	NaN	NaN	NaN	NaN	48.8888269637238	NaN	287.988948158722	NaN	NaN	NaN	197.875837155582	251.943703757466	NaN	NaN	NaN	NaN	165.435117194452	NaN	NaN	NaN	NaN	NaN	NaN	NaN	NaN	NaN	NaN	NaN	NaN	NaN	NaN	NaN	NaN	NaN	NaN	164.150565276455	NaN	NaN	NaN	NaN	NaN	NaN
NaN	42.2248905015334	NaN	239.401228634694	NaN	NaN	NaN	104.744217226682	NaN	NaN	NaN	NaN	1.34686918124397	NaN	348.810050403704	NaN	NaN	NaN	126.385522631541	396.90184019228	NaN	NaN	NaN	NaN	220.164512719264	NaN	NaN	NaN	NaN	NaN	NaN	NaN	NaN	NaN	NaN	NaN	NaN	NaN	NaN	NaN	NaN	NaN	NaN	-34.4645476821822	NaN	NaN	NaN	NaN	NaN	NaN
NaN	542.049902061805	NaN	416.929335235701	NaN	NaN	NaN	430.163241342308	NaN	NaN	NaN	NaN	-8.96182492238688	NaN	183.531354810082	NaN	NaN	NaN	100.518671050455	363.993710809272	NaN	NaN	NaN	NaN	551.674561048429	NaN	NaN	NaN	NaN	NaN	NaN	NaN	NaN	NaN	NaN	NaN	NaN	NaN	NaN	NaN	NaN	NaN	NaN	149.024192959457	NaN	NaN	NaN	NaN	NaN	NaN
NaN	NaN	NaN	274.460498014164	NaN	NaN	NaN	197.412751801304	NaN	NaN	NaN	NaN	12.0166124766092	NaN	114.345650415564	NaN	NaN	NaN	89.0643586894692	228.11146318299	NaN	NaN	NaN	NaN	228.713398700278	NaN	NaN	NaN	NaN	NaN	NaN	NaN	NaN	NaN	NaN	NaN	NaN	NaN	NaN	NaN	NaN	NaN	NaN	178.319744676242	NaN	NaN	NaN	NaN	NaN	NaN
NaN	885.922369257277	NaN	204.084395799636	NaN	NaN	NaN	140.237377083638	NaN	NaN	NaN	NaN	-11.5498749581685	NaN	306.480557891332	NaN	NaN	NaN	119.758144665299	605.236419052983	NaN	NaN	NaN	NaN	198.061092147184	NaN	NaN	NaN	NaN	NaN	NaN	NaN	NaN	NaN	NaN	NaN	NaN	NaN	NaN	NaN	NaN	NaN	NaN	90.054315846198	NaN	NaN	NaN	NaN	NaN	NaN
NaN	404.84248381874	NaN	383.144357482775	NaN	NaN	NaN	169.779448512455	NaN	NaN	NaN	NaN	-26.7091399743376	NaN	73.3433314637223	NaN	NaN	NaN	95.0414577996871	228.846570204803	NaN	NaN	NaN	NaN	292.735497749588	NaN	NaN	NaN	NaN	NaN	NaN	NaN	NaN	NaN	NaN	NaN	NaN	NaN	NaN	NaN	NaN	NaN	NaN	137.806132199673	NaN	NaN	NaN	NaN	NaN	NaN
NaN	654.114027315044	NaN	225.897679076557	NaN	NaN	NaN	233.135138483405	NaN	NaN	NaN	NaN	269.322435517643	NaN	586.564406184466	NaN	NaN	NaN	207.804030559438	512.983568881515	NaN	NaN	NaN	NaN	351.346975461917	NaN	NaN	NaN	NaN	NaN	NaN	NaN	NaN	NaN	NaN	NaN	NaN	NaN	NaN	NaN	NaN	NaN	NaN	80.581404529944	NaN	NaN	NaN	NaN	NaN	NaN
NaN	288.124858106216	NaN	927.853962822807	NaN	NaN	NaN	667.13417674963	NaN	NaN	NaN	NaN	2.05731505370321	NaN	117.932775530671	NaN	NaN	NaN	167.421253442709	234.411754030955	NaN	NaN	NaN	NaN	239.843416240813	NaN	NaN	NaN	NaN	NaN	NaN	NaN	NaN	NaN	NaN	NaN	NaN	NaN	NaN	NaN	NaN	NaN	NaN	27.9115552897919	NaN	NaN	NaN	NaN	NaN	NaN
NaN	271.92494586127	NaN	223.611749795506	NaN	NaN	NaN	402.370575238834	NaN	NaN	NaN	NaN	-89.216194730317	NaN	128.193187565622	NaN	NaN	NaN	157.18110520508	134.232337073842	NaN	NaN	NaN	NaN	82.2956513031458	NaN	NaN	NaN	NaN	NaN	NaN	NaN	NaN	NaN	NaN	NaN	NaN	NaN	NaN	NaN	NaN	NaN	NaN	151.970699383338	NaN	NaN	NaN	NaN	NaN	NaN
NaN	232.739839336341	NaN	123.963607195882	NaN	NaN	NaN	206.150093702007	NaN	NaN	NaN	NaN	-21.0713689913983	NaN	209.775968106689	NaN	NaN	NaN	242.408837748827	163.243913246603	NaN	NaN	NaN	NaN	132.423980806806	NaN	NaN	NaN	NaN	NaN	NaN	NaN	NaN	NaN	NaN	NaN	NaN	NaN	NaN	NaN	NaN	NaN	NaN	49.5680985105119	NaN	NaN	NaN	NaN	NaN	NaN
NaN	315.654617245427	NaN	331.377086975266	NaN	NaN	NaN	178.990072670673	NaN	NaN	NaN	NaN	-2.42303959669866	NaN	162.058182192385	NaN	NaN	NaN	129.403821984258	317.4687483681	NaN	NaN	NaN	NaN	117.309614499767	NaN	NaN	NaN	NaN	NaN	NaN	NaN	NaN	NaN	NaN	NaN	NaN	NaN	NaN	NaN	NaN	NaN	NaN	-22.8736576514092	NaN	NaN	NaN	NaN	NaN	NaN
NaN	967.481014997697	NaN	312.753215288453	NaN	NaN	NaN	424.093247771356	NaN	NaN	NaN	NaN	-57.5734144916375	NaN	198.992747316791	NaN	NaN	NaN	341.798441153558	215.935795738102	NaN	NaN	NaN	NaN	215.935795738102	NaN	NaN	NaN	NaN	NaN	NaN	NaN	NaN	NaN	NaN	NaN	NaN	NaN	NaN	NaN	NaN	NaN	NaN	101.366843080272	NaN	NaN	NaN	NaN	NaN	NaN
NaN	650.14342421218	NaN	118.507491775878	NaN	NaN	NaN	292.893765741316	NaN	NaN	NaN	NaN	120.929523358731	NaN	NaN	NaN	NaN	NaN	257.774307789943	209.333676132877	NaN	NaN	NaN	NaN	72.4888917016649	NaN	NaN	NaN	NaN	NaN	NaN	NaN	NaN	NaN	NaN	NaN	NaN	NaN	NaN	NaN	NaN	NaN	NaN	62.4571078745262	NaN	NaN	NaN	NaN	NaN	NaN
NaN	600.198128053624	NaN	NaN	NaN	NaN	NaN	115.472171384925	NaN	NaN	NaN	NaN	NaN	NaN	74.2704650680856	NaN	NaN	NaN	98.5067629015206	205.146473368634	NaN	NaN	NaN	NaN	220.900066960367	NaN	NaN	NaN	NaN	NaN	NaN	NaN	NaN	NaN	NaN	NaN	NaN	NaN	NaN	NaN	NaN	NaN	NaN	3.80477823033628	NaN	NaN	NaN	NaN	NaN	NaN
NaN	764.81973797323	NaN	238.544807488034	NaN	NaN	NaN	162.150059514376	NaN	NaN	NaN	NaN	-34.2935781321718	NaN	154.874369231171	NaN	NaN	NaN	424.074909709774	176.701440080787	NaN	NaN	NaN	NaN	279.773719092865	NaN	NaN	NaN	NaN	NaN	NaN	NaN	NaN	NaN	NaN	NaN	NaN	NaN	NaN	NaN	NaN	NaN	NaN	98.1266868086357	NaN	NaN	NaN	NaN	NaN	NaN
NaN	286.548271388528	NaN	122.737076274227	NaN	NaN	NaN	182.194473019418	NaN	NaN	NaN	NaN	34.1576892864937	NaN	204.035965701324	NaN	NaN	NaN	127.590741314651	157.926147817299	NaN	NaN	NaN	NaN	143.365152696028	NaN	NaN	NaN	NaN	NaN	NaN	NaN	NaN	NaN	NaN	NaN	NaN	NaN	NaN	NaN	NaN	NaN	NaN	121.792005102904	NaN	NaN	NaN	NaN	NaN	NaN
NaN	114.841657647612	NaN	190.123206661628	NaN	NaN	NaN	372.255986534246	NaN	NaN	NaN	NaN	28.6321418412396	NaN	196.194299324048	NaN	NaN	NaN	60.2018236858267	NaN	NaN	NaN	NaN	NaN	214.40757731131	NaN	NaN	NaN	NaN	NaN	NaN	NaN	NaN	NaN	NaN	NaN	NaN	NaN	NaN	NaN	NaN	NaN	NaN	53.7879994589189	NaN	NaN	NaN	NaN	NaN	NaN
NaN	114.225922911016	NaN	244.233262619917	NaN	NaN	NaN	173.761994366494	NaN	NaN	NaN	NaN	-3.63119813350262	NaN	179.837103698686	NaN	NaN	NaN	137.311338373344	142.171425839097	NaN	NaN	NaN	NaN	34.0344797260857	NaN	NaN	NaN	NaN	NaN	NaN	NaN	NaN	NaN	NaN	NaN	NaN	NaN	NaN	NaN	NaN	NaN	NaN	122.748341050439	NaN	NaN	NaN	NaN	NaN	NaN
NaN	129.415114320746	NaN	421.213417699226	NaN	NaN	NaN	345.832189326452	NaN	NaN	NaN	NaN	116.041025415899	NaN	317.868185252681	NaN	NaN	NaN	259.508524576985	105.098589039206	NaN	NaN	NaN	NaN	173.184859827518	NaN	NaN	NaN	NaN	NaN	NaN	NaN	NaN	NaN	NaN	NaN	NaN	NaN	NaN	NaN	NaN	NaN	NaN	53.5058002733165	NaN	NaN	NaN	NaN	NaN	NaN
NaN	1019.38264295549	NaN	178.690119243225	NaN	NaN	NaN	164.090538513055	NaN	NaN	NaN	NaN	-60.98633107706	NaN	319.819399634865	NaN	NaN	NaN	260.204444986672	258.987813259158	NaN	NaN	NaN	NaN	394.033935013227	NaN	NaN	NaN	NaN	NaN	NaN	NaN	NaN	NaN	NaN	NaN	NaN	NaN	NaN	NaN	NaN	NaN	NaN	273.693086981312	NaN	NaN	NaN	NaN	NaN	NaN
NaN	406.993879141916	NaN	154.984159555957	NaN	NaN	NaN	173.245733438997	NaN	NaN	NaN	NaN	33.2403336690202	NaN	72.1983579528399	NaN	NaN	NaN	51.5019075520607	103.851752683443	NaN	NaN	NaN	NaN	91.6773700947498	NaN	NaN	NaN	NaN	NaN	NaN	NaN	NaN	NaN	NaN	NaN	NaN	NaN	NaN	NaN	NaN	NaN	NaN	72.9997999834008	NaN	NaN	NaN	NaN	NaN	NaN
NaN	228.706417458723	NaN	125.155519335948	NaN	NaN	NaN	210.432729554704	NaN	NaN	NaN	NaN	38.6600632569247	NaN	NaN	NaN	NaN	NaN	189.722549930149	160.484649283719	NaN	NaN	NaN	NaN	114.191306593537	NaN	NaN	NaN	NaN	NaN	NaN	NaN	NaN	NaN	NaN	NaN	NaN	NaN	NaN	NaN	NaN	NaN	NaN	32.7112363803927	NaN	NaN	NaN	NaN	NaN	NaN
NaN	302.526549269602	NaN	250.107204314451	NaN	NaN	NaN	275.707349525106	NaN	NaN	NaN	NaN	-50.9992655442123	NaN	NaN	NaN	NaN	NaN	124.544587328854	250.107204314451	NaN	NaN	NaN	NaN	326.907639946417	NaN	NaN	NaN	NaN	NaN	NaN	NaN	NaN	NaN	NaN	NaN	NaN	NaN	NaN	NaN	NaN	NaN	NaN	106.514050250233	NaN	NaN	NaN	NaN	NaN	NaN
NaN	161.748636441154	NaN	169.0678221315	NaN	NaN	NaN	161.748636441154	NaN	NaN	NaN	NaN	-38.3091057616348	NaN	NaN	NaN	NaN	NaN	80.0177295656244	399.622171377397	NaN	NaN	NaN	NaN	211.763071991851	NaN	NaN	NaN	NaN	NaN	NaN	NaN	NaN	NaN	NaN	NaN	NaN	NaN	NaN	NaN	NaN	NaN	NaN	106.985168310031	NaN	NaN	NaN	NaN	NaN	NaN
NaN	216.091594914715	NaN	208.767544278349	NaN	NaN	NaN	234.401721505629	NaN	NaN	NaN	NaN	89.1413838843795	NaN	NaN	NaN	NaN	NaN	115.99623621772	274.684000005639	NaN	NaN	NaN	NaN	NaN	NaN	NaN	NaN	NaN	NaN	NaN	NaN	NaN	NaN	NaN	NaN	NaN	NaN	NaN	NaN	NaN	NaN	NaN	114.45275423784	NaN	NaN	NaN	NaN	NaN	NaN
NaN	114.156506082314	NaN	363.339855917999	NaN	NaN	NaN	230.197771937167	NaN	NaN	NaN	NaN	59.1895906773833	NaN	NaN	NaN	NaN	NaN	232.640745955164	79.9548698303571	NaN	NaN	NaN	NaN	305.929966495071	NaN	NaN	NaN	NaN	NaN	NaN	NaN	NaN	NaN	NaN	NaN	NaN	NaN	NaN	NaN	NaN	NaN	NaN	121.928834959909	NaN	NaN	NaN	NaN	NaN	NaN
NaN	224.765926340336	NaN	103.758227063968	NaN	NaN	NaN	340.884425645942	NaN	NaN	NaN	NaN	34.0871274806047	NaN	NaN	NaN	NaN	NaN	186.874626566928	733.242723299621	NaN	NaN	NaN	NaN	277.324826026032	NaN	NaN	NaN	NaN	NaN	NaN	NaN	NaN	NaN	NaN	NaN	NaN	NaN	NaN	NaN	NaN	NaN	NaN	120.074898258507	NaN	NaN	NaN	NaN	NaN	NaN
NaN	209.541932919158	NaN	259.689609350323	NaN	NaN	NaN	286.59811865485	NaN	NaN	NaN	NaN	137.378203420653	NaN	NaN	NaN	NaN	NaN	158.171142428697	132.485747183466	NaN	NaN	NaN	NaN	232.781100045796	NaN	NaN	NaN	NaN	NaN	NaN	NaN	NaN	NaN	NaN	NaN	NaN	NaN	NaN	NaN	NaN	NaN	NaN	97.1952004866026	NaN	NaN	NaN	NaN	NaN	NaN
NaN	129.429399072874	NaN	168.595133824295	NaN	NaN	NaN	150.236195659566	NaN	NaN	NaN	NaN	103.726885642253	NaN	NaN	NaN	NaN	NaN	NaN	126.98154065091	NaN	NaN	NaN	NaN	NaN	NaN	NaN	NaN	NaN	NaN	NaN	NaN	NaN	NaN	NaN	NaN	NaN	NaN	NaN	NaN	NaN	NaN	NaN	27.5435914400832	NaN	NaN	NaN	NaN	NaN	NaN
NaN	191.280483248064	NaN	164.336083349885	NaN	NaN	NaN	126.368974402452	NaN	NaN	NaN	NaN	-69.5902975843027	NaN	NaN	NaN	NaN	NaN	134.942192551872	76.1544109558458	NaN	NaN	NaN	NaN	251.293010294007	NaN	NaN	NaN	NaN	NaN	NaN	NaN	NaN	NaN	NaN	NaN	NaN	NaN	NaN	NaN	NaN	NaN	NaN	108.653844502894	NaN	NaN	NaN	NaN	NaN	NaN
NaN	234.830677834191	NaN	138.01121835013	NaN	NaN	NaN	209.093859490326	NaN	NaN	NaN	NaN	153.94353446776	NaN	NaN	NaN	NaN	NaN	372.093709001467	131.883404458734	NaN	NaN	NaN	NaN	604.950636874524	NaN	NaN	NaN	NaN	NaN	NaN	NaN	NaN	NaN	NaN	NaN	NaN	NaN	NaN	NaN	NaN	NaN	NaN	162.947106817585	NaN	NaN	NaN	NaN	NaN	NaN
NaN	325.041522822479	NaN	539.658232516329	NaN	NaN	NaN	571.544143670844	NaN	NaN	NaN	NaN	14.7670796650841	NaN	NaN	NaN	NaN	NaN	157.02729866215	215.893596178178	NaN	NaN	NaN	NaN	145.989867877895	NaN	NaN	NaN	NaN	NaN	NaN	NaN	NaN	NaN	NaN	NaN	NaN	NaN	NaN	NaN	NaN	NaN	NaN	202.083932209772	NaN	NaN	NaN	NaN	NaN	NaN
NaN	543.001806379701	NaN	346.649692456574	NaN	NaN	NaN	258.291241191167	NaN	NaN	NaN	NaN	-31.328126845445	NaN	NaN	NaN	NaN	NaN	21.4415037713953	195.70400487817	NaN	NaN	NaN	NaN	582.272229164326	NaN	NaN	NaN	NaN	NaN	NaN	NaN	NaN	NaN	NaN	NaN	NaN	NaN	NaN	NaN	NaN	NaN	NaN	303.345173368047	NaN	NaN	NaN	NaN	NaN	NaN
NaN	233.204414779293	NaN	120.226453175498	NaN	NaN	NaN	195.135753804101	NaN	NaN	NaN	NaN	-2.57567900253983	NaN	NaN	NaN	NaN	NaN	23.2127687548481	121.454474497278	NaN	NaN	NaN	NaN	290.92141690297	NaN	NaN	NaN	NaN	NaN	NaN	NaN	NaN	NaN	NaN	NaN	NaN	NaN	NaN	NaN	NaN	NaN	NaN	98.8341278411206	NaN	NaN	NaN	NaN	NaN	NaN
NaN	131.895747744064	NaN	292.874184639109	NaN	NaN	NaN	203.168643468588	NaN	NaN	NaN	NaN	-45.0576485375114	NaN	NaN	NaN	NaN	NaN	109.776573208867	117.149631387266	NaN	NaN	NaN	NaN	128.209218654865	NaN	NaN	NaN	NaN	NaN	NaN	NaN	NaN	NaN	NaN	NaN	NaN	NaN	NaN	NaN	NaN	NaN	NaN	329.144142443064	NaN	NaN	NaN	NaN	NaN	NaN
NaN	355.083193508639	NaN	414.107153736665	NaN	NaN	NaN	409.18849038433	NaN	NaN	NaN	NaN	249.331931433425	NaN	NaN	NaN	NaN	NaN	21.8437513879059	254.25059478576	NaN	NaN	NaN	NaN	264.087921490431	NaN	NaN	NaN	NaN	NaN	NaN	NaN	NaN	NaN	NaN	NaN	NaN	NaN	NaN	NaN	NaN	NaN	NaN	227.66652630414	NaN	NaN	NaN	NaN	NaN	NaN
NaN	546.576989625756	NaN	NaN	NaN	NaN	NaN	152.820269931538	NaN	NaN	NaN	NaN	544.116010127667	NaN	NaN	NaN	NaN	NaN	35.9237437723167	112.214108213072	NaN	NaN	NaN	NaN	213.114267634715	NaN	NaN	NaN	NaN	NaN	NaN	NaN	NaN	NaN	NaN	NaN	NaN	NaN	NaN	NaN	NaN	NaN	NaN	103.766802526257	NaN	NaN	NaN	NaN	NaN	NaN
NaN	138.677279863096	NaN	415.723101950438	NaN	NaN	NaN	190.392499986067	NaN	NaN	NaN	NaN	-105.123043573765	NaN	NaN	NaN	NaN	NaN	93.1186335642886	40.1720986764854	NaN	NaN	NaN	NaN	131.2893912741	NaN	NaN	NaN	NaN	NaN	NaN	NaN	NaN	NaN	NaN	NaN	NaN	NaN	NaN	NaN	NaN	NaN	NaN	84.2707445899329	NaN	NaN	NaN	NaN	NaN	NaN
NaN	378.336334815436	NaN	130.676016393311	NaN	NaN	NaN	102.336775976849	NaN	NaN	NaN	NaN	-23.3415945657216	NaN	NaN	NaN	NaN	NaN	51.8189995822864	65.3725493466813	NaN	NaN	NaN	NaN	213.229455867353	NaN	NaN	NaN	NaN	NaN	NaN	NaN	NaN	NaN	NaN	NaN	NaN	NaN	NaN	NaN	NaN	NaN	NaN	24.7906982462303	NaN	NaN	NaN	NaN	NaN	NaN
NaN	371.723569379327	NaN	345.831238863672	NaN	NaN	NaN	153.488212175953	NaN	NaN	NaN	NaN	-84.4746349441105	NaN	NaN	NaN	NaN	NaN	94.3057424258852	297.745482191742	NaN	NaN	NaN	NaN	261.989406717743	NaN	NaN	NaN	NaN	NaN	NaN	NaN	NaN	NaN	NaN	NaN	NaN	NaN	NaN	NaN	NaN	NaN	NaN	168.693281542743	NaN	NaN	NaN	NaN	NaN	NaN
NaN	1360.77566463778	NaN	250.358847550058	NaN	NaN	NaN	212.111157183703	NaN	NaN	NaN	NaN	8.53474071762005	NaN	NaN	NaN	NaN	NaN	NaN	144.252351695009	NaN	NaN	NaN	NaN	191.136617305379	NaN	NaN	NaN	NaN	NaN	NaN	NaN	NaN	NaN	NaN	NaN	NaN	NaN	NaN	NaN	NaN	NaN	NaN	120.960332293117	NaN	NaN	NaN	NaN	NaN	NaN
NaN	162.165843293066	NaN	101.669173172532	NaN	NaN	NaN	315.25945747564	NaN	NaN	NaN	NaN	-47.7205632475604	NaN	NaN	NaN	NaN	NaN	NaN	181.919858026301	NaN	NaN	NaN	NaN	347.359731417147	NaN	NaN	NaN	NaN	NaN	NaN	NaN	NaN	NaN	NaN	NaN	NaN	NaN	NaN	NaN	NaN	NaN	NaN	97.8972810383842	NaN	NaN	NaN	NaN	NaN	NaN
NaN	324.65184670422	NaN	206.048023258132	NaN	NaN	NaN	181.33889337353	NaN	NaN	NaN	NaN	NaN	NaN	NaN	NaN	NaN	NaN	NaN	25.6713751005404	NaN	NaN	NaN	NaN	150.452481017778	NaN	NaN	NaN	NaN	NaN	NaN	NaN	NaN	NaN	NaN	NaN	NaN	NaN	NaN	NaN	NaN	NaN	NaN	7.65930687602388	NaN	NaN	NaN	NaN	NaN	NaN
NaN	75.6726507256237	NaN	115.233872674208	NaN	NaN	NaN	189.411163827802	NaN	NaN	NaN	NaN	NaN	NaN	NaN	NaN	NaN	NaN	NaN	115.233872674208	NaN	NaN	NaN	NaN	256.170725866038	NaN	NaN	NaN	NaN	NaN	NaN	NaN	NaN	NaN	NaN	NaN	NaN	NaN	NaN	NaN	NaN	NaN	NaN	72.9086112069058	NaN	NaN	NaN	NaN	NaN	NaN
NaN	125.741291989237	NaN	176.463252910379	NaN	NaN	NaN	124.504170991161	NaN	NaN	NaN	NaN	NaN	NaN	NaN	NaN	NaN	NaN	NaN	67.5966050796359	NaN	NaN	NaN	NaN	135.63825997385	NaN	NaN	NaN	NaN	NaN	NaN	NaN	NaN	NaN	NaN	NaN	NaN	NaN	NaN	NaN	NaN	NaN	NaN	181.870654306928	NaN	NaN	NaN	NaN	NaN	NaN
NaN	131.311057533893	NaN	122.645373002569	NaN	NaN	NaN	200.636533784481	NaN	NaN	NaN	NaN	NaN	NaN	NaN	NaN	NaN	NaN	NaN	175.877435123557	NaN	NaN	NaN	NaN	151.118336462632	NaN	NaN	NaN	NaN	NaN	NaN	NaN	NaN	NaN	NaN	NaN	NaN	NaN	NaN	NaN	NaN	NaN	NaN	103.326003286011	NaN	NaN	NaN	NaN	NaN	NaN
NaN	928.475142801384	NaN	222.364846749116	NaN	NaN	NaN	235.991536672932	NaN	NaN	NaN	NaN	NaN	NaN	NaN	NaN	NaN	NaN	NaN	231.036376700635	NaN	NaN	NaN	NaN	89.8143174901816	NaN	NaN	NaN	NaN	NaN	NaN	NaN	NaN	NaN	NaN	NaN	NaN	NaN	NaN	NaN	NaN	NaN	NaN	278.553298017661	NaN	NaN	NaN	NaN	NaN	NaN
NaN	225.528100374174	NaN	120.159875036886	NaN	NaN	NaN	263.956511967773	NaN	NaN	NaN	NaN	NaN	NaN	NaN	NaN	NaN	NaN	NaN	68.0955754584618	NaN	NaN	NaN	NaN	173.463800795749	NaN	NaN	NaN	NaN	NaN	NaN	NaN	NaN	NaN	NaN	NaN	NaN	NaN	NaN	NaN	NaN	NaN	NaN	80.6488854264858	NaN	NaN	NaN	NaN	NaN	NaN
NaN	110.851595041854	NaN	291.959265665787	NaN	NaN	NaN	155.508280949125	NaN	NaN	NaN	NaN	NaN	NaN	NaN	NaN	NaN	NaN	NaN	120.775303021247	NaN	NaN	NaN	NaN	215.050528825487	NaN	NaN	NaN	NaN	NaN	NaN	NaN	NaN	NaN	NaN	NaN	NaN	NaN	NaN	NaN	NaN	NaN	NaN	23.1881904731723	NaN	NaN	NaN	NaN	NaN	NaN
NaN	169.802338867156	NaN	257.934777055969	NaN	NaN	NaN	212.006605042081	NaN	NaN	NaN	NaN	NaN	NaN	NaN	NaN	NaN	NaN	NaN	135.045884370159	NaN	NaN	NaN	NaN	351.032423030068	NaN	NaN	NaN	NaN	NaN	NaN	NaN	NaN	NaN	NaN	NaN	NaN	NaN	NaN	NaN	NaN	NaN	NaN	44.9086839283483	NaN	NaN	NaN	NaN	NaN	NaN
NaN	452.418303370682	NaN	237.527818779846	NaN	NaN	NaN	283.487055368638	NaN	NaN	NaN	NaN	NaN	NaN	NaN	NaN	NaN	NaN	NaN	177.90502536736	NaN	NaN	NaN	NaN	176.662883837933	NaN	NaN	NaN	NaN	NaN	NaN	NaN	NaN	NaN	NaN	NaN	NaN	NaN	NaN	NaN	NaN	NaN	NaN	212.222322695321	NaN	NaN	NaN	NaN	NaN	NaN
NaN	480.605473186114	NaN	279.242348841042	NaN	NaN	NaN	676.99666853501	NaN	NaN	NaN	NaN	NaN	NaN	NaN	NaN	NaN	NaN	NaN	147.486230442415	NaN	NaN	NaN	NaN	430.886183224367	NaN	NaN	NaN	NaN	NaN	NaN	NaN	NaN	NaN	NaN	NaN	NaN	NaN	NaN	NaN	NaN	NaN	NaN	173.684685432928	NaN	NaN	NaN	NaN	NaN	NaN
NaN	118.270054983155	NaN	136.927416595372	NaN	NaN	NaN	201.60627018439	NaN	NaN	NaN	NaN	NaN	NaN	NaN	NaN	NaN	NaN	NaN	24.9832469220715	NaN	NaN	NaN	NaN	246.38393805371	NaN	NaN	NaN	NaN	NaN	NaN	NaN	NaN	NaN	NaN	NaN	NaN	NaN	NaN	NaN	NaN	NaN	NaN	39.1298699505642	NaN	NaN	NaN	NaN	NaN	NaN
NaN	681.475820060165	NaN	173.651640381849	NaN	NaN	NaN	220.948990449927	NaN	NaN	NaN	NaN	NaN	NaN	NaN	NaN	NaN	NaN	NaN	0.642912501245889	NaN	NaN	NaN	NaN	286.916347123826	NaN	NaN	NaN	NaN	NaN	NaN	NaN	NaN	NaN	NaN	NaN	NaN	NaN	NaN	NaN	NaN	NaN	NaN	102.403428516945	NaN	NaN	NaN	NaN	NaN	NaN
NaN	358.641516243996	NaN	894.211353781051	NaN	NaN	NaN	221.635278734517	NaN	NaN	NaN	NaN	NaN	NaN	NaN	NaN	NaN	NaN	NaN	120.748867477537	NaN	NaN	NaN	NaN	158.114204980122	NaN	NaN	NaN	NaN	NaN	NaN	NaN	NaN	NaN	NaN	NaN	NaN	NaN	NaN	NaN	NaN	NaN	NaN	161.005299269872	NaN	NaN	NaN	NaN	NaN	NaN
NaN	947.702004185022	NaN	123.860331969722	NaN	NaN	NaN	61.542505024541	NaN	NaN	NaN	NaN	NaN	NaN	NaN	NaN	NaN	NaN	NaN	95.194131574939	NaN	NaN	NaN	NaN	138.816610436566	NaN	NaN	NaN	NaN	NaN	NaN	NaN	NaN	NaN	NaN	NaN	NaN	NaN	NaN	NaN	NaN	NaN	NaN	225.609512366512	NaN	NaN	NaN	NaN	NaN	NaN
NaN	491.159291579497	NaN	259.179538072982	NaN	NaN	NaN	585.946717743449	NaN	NaN	NaN	NaN	NaN	NaN	NaN	NaN	NaN	NaN	NaN	60.8742649141872	NaN	NaN	NaN	NaN	128.223225609627	NaN	NaN	NaN	NaN	NaN	NaN	NaN	NaN	NaN	NaN	NaN	NaN	NaN	NaN	NaN	NaN	NaN	NaN	40.8942898259151	NaN	NaN	NaN	NaN	NaN	NaN
NaN	238.676347087847	NaN	222.451689765721	NaN	NaN	NaN	239.924397651087	NaN	NaN	NaN	NaN	NaN	NaN	NaN	NaN	NaN	NaN	NaN	180.017970615545	NaN	NaN	NaN	NaN	183.762122305266	NaN	NaN	NaN	NaN	NaN	NaN	NaN	NaN	NaN	NaN	NaN	NaN	NaN	NaN	NaN	NaN	NaN	NaN	87.679578602633	NaN	NaN	NaN	NaN	NaN	NaN
NaN	125.726721145094	NaN	180.678290496795	NaN	NaN	NaN	366.764286710507	NaN	NaN	NaN	NaN	NaN	NaN	NaN	NaN	NaN	NaN	NaN	294.328127110538	NaN	NaN	NaN	NaN	134.469016269229	NaN	NaN	NaN	NaN	NaN	NaN	NaN	NaN	NaN	NaN	NaN	NaN	NaN	NaN	NaN	NaN	NaN	NaN	33.4567889689829	NaN	NaN	NaN	NaN	NaN	NaN
NaN	171.341515503376	NaN	487.528062804021	NaN	NaN	NaN	326.310416156657	NaN	NaN	NaN	NaN	NaN	NaN	NaN	NaN	NaN	NaN	NaN	217.582235859597	NaN	NaN	NaN	NaN	300.065682981504	NaN	NaN	NaN	NaN	NaN	NaN	NaN	NaN	NaN	NaN	NaN	NaN	NaN	NaN	NaN	NaN	NaN	NaN	74.3437442439617	NaN	NaN	NaN	NaN	NaN	NaN
NaN	315.815855175616	NaN	200.760632018524	NaN	NaN	NaN	283.300248631221	NaN	NaN	NaN	NaN	NaN	NaN	NaN	NaN	NaN	NaN	NaN	86.9560091131395	NaN	NaN	NaN	NaN	212.016034283892	NaN	NaN	NaN	NaN	NaN	NaN	NaN	NaN	NaN	NaN	NaN	NaN	NaN	NaN	NaN	NaN	NaN	NaN	27.1923717040434	NaN	NaN	NaN	NaN	NaN	NaN
NaN	115.08621670256	NaN	111.331859309101	NaN	NaN	NaN	297.798276517564	NaN	NaN	NaN	NaN	NaN	NaN	NaN	NaN	NaN	NaN	NaN	137.612361063314	NaN	NaN	NaN	NaN	465.492906758732	NaN	NaN	NaN	NaN	NaN	NaN	NaN	NaN	NaN	NaN	NaN	NaN	NaN	NaN	NaN	NaN	NaN	NaN	311.095256452457	NaN	NaN	NaN	NaN	NaN	NaN
NaN	379.94059237127	NaN	199.608551479526	NaN	NaN	NaN	302.297630320658	NaN	NaN	NaN	NaN	NaN	NaN	NaN	NaN	NaN	NaN	NaN	263.476149295352	NaN	NaN	NaN	NaN	306.054547839236	NaN	NaN	NaN	NaN	NaN	NaN	NaN	NaN	NaN	NaN	NaN	NaN	NaN	NaN	NaN	NaN	NaN	NaN	95.9924881966487	NaN	NaN	NaN	NaN	NaN	NaN
NaN	101.284822409009	NaN	202.790813124681	NaN	NaN	NaN	175.221284782153	NaN	NaN	NaN	NaN	NaN	NaN	NaN	NaN	NaN	NaN	NaN	153.917558335654	NaN	NaN	NaN	NaN	120.082228097096	NaN	NaN	NaN	NaN	NaN	NaN	NaN	NaN	NaN	NaN	NaN	NaN	NaN	NaN	NaN	NaN	NaN	NaN	113.162386879967	NaN	NaN	NaN	NaN	NaN	NaN
NaN	222.279629831028	NaN	207.231436800089	NaN	NaN	NaN	357.713367109481	NaN	NaN	NaN	NaN	NaN	NaN	NaN	NaN	NaN	NaN	NaN	74.3057316934598	NaN	NaN	NaN	NaN	262.408144580199	NaN	NaN	NaN	NaN	NaN	NaN	NaN	NaN	NaN	NaN	NaN	NaN	NaN	NaN	NaN	NaN	NaN	NaN	81.4344207215055	NaN	NaN	NaN	NaN	NaN	NaN
NaN	207.913510194803	NaN	239.285334245693	NaN	NaN	NaN	199.129399460554	NaN	NaN	NaN	NaN	NaN	NaN	NaN	NaN	NaN	NaN	NaN	72.3872302949571	NaN	NaN	NaN	NaN	240.540207207729	NaN	NaN	NaN	NaN	NaN	NaN	NaN	NaN	NaN	NaN	NaN	NaN	NaN	NaN	NaN	NaN	NaN	NaN	62.801459017132	NaN	NaN	NaN	NaN	NaN	NaN
NaN	368.074354622966	NaN	245.012715645248	NaN	NaN	NaN	457.231256331313	NaN	NaN	NaN	NaN	NaN	NaN	NaN	NaN	NaN	NaN	NaN	78.0004913183452	NaN	NaN	NaN	NaN	373.097278662873	NaN	NaN	NaN	NaN	NaN	NaN	NaN	NaN	NaN	NaN	NaN	NaN	NaN	NaN	NaN	NaN	NaN	NaN	72.8149796213757	NaN	NaN	NaN	NaN	NaN	NaN
NaN	175.352520930372	NaN	430.44033805486	NaN	NaN	NaN	117.549370251917	NaN	NaN	NaN	NaN	NaN	NaN	NaN	NaN	NaN	NaN	NaN	113.779599555496	NaN	NaN	NaN	NaN	368.867416679983	NaN	NaN	NaN	NaN	NaN	NaN	NaN	NaN	NaN	NaN	NaN	NaN	NaN	NaN	NaN	NaN	NaN	NaN	115.110670414509	NaN	NaN	NaN	NaN	NaN	NaN
NaN	347.027453413762	NaN	202.42063085584	NaN	NaN	NaN	202.42063085584	NaN	NaN	NaN	NaN	NaN	NaN	NaN	NaN	NaN	NaN	NaN	70.3883146073015	NaN	NaN	NaN	NaN	329.423144580624	NaN	NaN	NaN	NaN	NaN	NaN	NaN	NaN	NaN	NaN	NaN	NaN	NaN	NaN	NaN	NaN	NaN	NaN	NaN	NaN	NaN	NaN	NaN	NaN	NaN
NaN	199.326340731959	NaN	NaN	NaN	NaN	NaN	292.441444182397	NaN	NaN	NaN	NaN	NaN	NaN	NaN	NaN	NaN	NaN	NaN	191.776467479221	NaN	NaN	NaN	NaN	145.218915754001	NaN	NaN	NaN	NaN	NaN	NaN	NaN	NaN	NaN	NaN	NaN	NaN	NaN	NaN	NaN	NaN	NaN	NaN	695.241765955078	NaN	NaN	NaN	NaN	NaN	NaN
NaN	197.486982388133	NaN	212.597082005565	NaN	NaN	NaN	113.122259524138	NaN	NaN	NaN	NaN	NaN	NaN	NaN	NaN	NaN	NaN	NaN	8.61073717023337	NaN	NaN	NaN	NaN	249.113156081026	NaN	NaN	NaN	NaN	NaN	NaN	NaN	NaN	NaN	NaN	NaN	NaN	NaN	NaN	NaN	NaN	NaN	NaN	116.577853619008	NaN	NaN	NaN	NaN	NaN	NaN
NaN	247.306695374461	NaN	91.0618703659169	NaN	NaN	NaN	225.886033881354	NaN	NaN	NaN	NaN	NaN	NaN	NaN	NaN	NaN	NaN	NaN	558.53630648019	NaN	NaN	NaN	NaN	NaN	NaN	NaN	NaN	NaN	NaN	NaN	NaN	NaN	NaN	NaN	NaN	NaN	NaN	NaN	NaN	NaN	NaN	NaN	40.3963132898776	NaN	NaN	NaN	NaN	NaN	NaN
NaN	210.192440927153	NaN	31.1440671125397	NaN	NaN	NaN	221.540577295684	NaN	NaN	NaN	NaN	NaN	NaN	NaN	NaN	NaN	NaN	NaN	341.326461185742	NaN	NaN	NaN	NaN	NaN	NaN	NaN	NaN	NaN	NaN	NaN	NaN	NaN	NaN	NaN	NaN	NaN	NaN	NaN	NaN	NaN	NaN	NaN	95.9823038748104	NaN	NaN	NaN	NaN	NaN	NaN
NaN	NaN	NaN	NaN	NaN	NaN	NaN	NaN	NaN	NaN	NaN	NaN	NaN	NaN	NaN	NaN	NaN	NaN	NaN	NaN	NaN	NaN	NaN	NaN	NaN	NaN	NaN	NaN	NaN	NaN	NaN	NaN	NaN	NaN	NaN	NaN	NaN	NaN	NaN	NaN	NaN	NaN	NaN	-119.430428885239	NaN	NaN	NaN	NaN	NaN	NaN
NaN	NaN	NaN	NaN	NaN	NaN	NaN	NaN	NaN	NaN	NaN	NaN	NaN	NaN	NaN	NaN	NaN	NaN	NaN	NaN	NaN	NaN	NaN	NaN	NaN	NaN	NaN	NaN	NaN	NaN	NaN	NaN	NaN	NaN	NaN	NaN	NaN	NaN	NaN	NaN	NaN	NaN	NaN	NaN	NaN	NaN	NaN	NaN	NaN	NaN
NaN	NaN	NaN	NaN	NaN	NaN	NaN	NaN	NaN	NaN	NaN	NaN	NaN	NaN	NaN	NaN	NaN	NaN	NaN	NaN	NaN	NaN	NaN	NaN	NaN	NaN	NaN	NaN	NaN	NaN	NaN	NaN	NaN	NaN	NaN	NaN	NaN	NaN	NaN	NaN	NaN	NaN	NaN	NaN	NaN	NaN	NaN	NaN	NaN	NaN
NaN	NaN	NaN	NaN	NaN	NaN	NaN	NaN	NaN	NaN	NaN	NaN	NaN	NaN	NaN	NaN	NaN	NaN	NaN	NaN	NaN	NaN	NaN	NaN	NaN	NaN	NaN	NaN	NaN	NaN	NaN	NaN	NaN	NaN	NaN	NaN	NaN	NaN	NaN	NaN	NaN	NaN	NaN	NaN	NaN	NaN	NaN	NaN	NaN	NaN
NaN	NaN	NaN	NaN	NaN	NaN	NaN	NaN	NaN	NaN	NaN	NaN	NaN	NaN	NaN	NaN	NaN	NaN	NaN	NaN	NaN	NaN	NaN	NaN	NaN	NaN	NaN	NaN	NaN	NaN	NaN	NaN	NaN	NaN	NaN	NaN	NaN	NaN	NaN	NaN	NaN	NaN	NaN	NaN	NaN	NaN	NaN	NaN	NaN	NaN
NaN	NaN	NaN	NaN	NaN	NaN	NaN	NaN	NaN	NaN	NaN	NaN	NaN	NaN	NaN	NaN	NaN	NaN	NaN	NaN	NaN	NaN	NaN	NaN	NaN	NaN	NaN	NaN	NaN	NaN	NaN	NaN	NaN	NaN	NaN	NaN	NaN	NaN	NaN	NaN	NaN	NaN	NaN	NaN	NaN	NaN	NaN	NaN	NaN	NaN
NaN	NaN	NaN	NaN	NaN	NaN	NaN	NaN	NaN	NaN	NaN	NaN	NaN	NaN	NaN	NaN	NaN	NaN	NaN	NaN	NaN	NaN	NaN	NaN	NaN	NaN	NaN	NaN	NaN	NaN	NaN	NaN	NaN	NaN	NaN	NaN	NaN	NaN	NaN	NaN	NaN	NaN	NaN	NaN	NaN	NaN	NaN	NaN	NaN	NaN
NaN	NaN	NaN	NaN	NaN	NaN	NaN	NaN	NaN	NaN	NaN	NaN	NaN	NaN	NaN	NaN	NaN	NaN	NaN	NaN	NaN	NaN	NaN	NaN	NaN	NaN	NaN	NaN	NaN	NaN	NaN	NaN	NaN	NaN	NaN	NaN	NaN	NaN	NaN	NaN	NaN	NaN	NaN	NaN	NaN	NaN	NaN	NaN	NaN	NaN
NaN	NaN	NaN	NaN	NaN	NaN	NaN	NaN	NaN	NaN	NaN	NaN	NaN	NaN	NaN	NaN	NaN	NaN	NaN	NaN	NaN	NaN	NaN	NaN	NaN	NaN	NaN	NaN	NaN	NaN	NaN	NaN	NaN	NaN	NaN	NaN	NaN	NaN	NaN	NaN	NaN	NaN	NaN	NaN	NaN	NaN	NaN	NaN	NaN	NaN
NaN	NaN	NaN	NaN	NaN	NaN	NaN	NaN	NaN	NaN	NaN	NaN	NaN	NaN	NaN	NaN	NaN	NaN	NaN	NaN	NaN	NaN	NaN	NaN	NaN	NaN	NaN	NaN	NaN	NaN	NaN	NaN	NaN	NaN	NaN	NaN	NaN	NaN	NaN	NaN	NaN	NaN	NaN	NaN	NaN	NaN	NaN	NaN	NaN	NaN
NaN	NaN	NaN	NaN	NaN	NaN	NaN	NaN	NaN	NaN	NaN	NaN	NaN	NaN	NaN	NaN	NaN	NaN	NaN	NaN	NaN	NaN	NaN	NaN	NaN	NaN	NaN	NaN	NaN	NaN	NaN	NaN	NaN	NaN	NaN	NaN	NaN	NaN	NaN	NaN	NaN	NaN	NaN	NaN	NaN	NaN	NaN	NaN	NaN	NaN
NaN	NaN	NaN	NaN	NaN	NaN	NaN	NaN	NaN	NaN	NaN	NaN	NaN	NaN	NaN	NaN	NaN	NaN	NaN	NaN	NaN	NaN	NaN	NaN	NaN	NaN	NaN	NaN	NaN	NaN	NaN	NaN	NaN	NaN	NaN	NaN	NaN	NaN	NaN	NaN	NaN	NaN	NaN	NaN	NaN	NaN	NaN	NaN	NaN	NaN
NaN	NaN	NaN	NaN	NaN	NaN	NaN	NaN	NaN	NaN	NaN	NaN	NaN	NaN	NaN	NaN	NaN	NaN	NaN	NaN	NaN	NaN	NaN	NaN	NaN	NaN	NaN	NaN	NaN	NaN	NaN	NaN	NaN	NaN	NaN	NaN	NaN	NaN	NaN	NaN	NaN	NaN	NaN	NaN	NaN	NaN	NaN	NaN	NaN	NaN
NaN	NaN	NaN	NaN	NaN	NaN	NaN	NaN	NaN	NaN	NaN	NaN	NaN	NaN	NaN	NaN	NaN	NaN	NaN	NaN	NaN	NaN	NaN	NaN	NaN	NaN	NaN	NaN	NaN	NaN	NaN	NaN	NaN	NaN	NaN	NaN	NaN	NaN	NaN	NaN	NaN	NaN	NaN	NaN	NaN	NaN	NaN	NaN	NaN	NaN
NaN	NaN	NaN	NaN	NaN	NaN	NaN	NaN	NaN	NaN	NaN	NaN	NaN	NaN	NaN	NaN	NaN	NaN	NaN	NaN	NaN	NaN	NaN	NaN	NaN	NaN	NaN	NaN	NaN	NaN	NaN	NaN	NaN	NaN	NaN	NaN	NaN	NaN	NaN	NaN	NaN	NaN	NaN	NaN	NaN	NaN	NaN	NaN	NaN	NaN
NaN	NaN	NaN	NaN	NaN	NaN	NaN	NaN	NaN	NaN	NaN	NaN	NaN	NaN	NaN	NaN	NaN	NaN	NaN	NaN	NaN	NaN	NaN	NaN	NaN	NaN	NaN	NaN	NaN	NaN	NaN	NaN	NaN	NaN	NaN	NaN	NaN	NaN	NaN	NaN	NaN	NaN	NaN	NaN	NaN	NaN	NaN	NaN	NaN	NaN
NaN	NaN	NaN	NaN	NaN	NaN	NaN	NaN	NaN	NaN	NaN	NaN	NaN	NaN	NaN	NaN	NaN	NaN	NaN	NaN	NaN	NaN	NaN	NaN	NaN	NaN	NaN	NaN	NaN	NaN	NaN	NaN	NaN	NaN	NaN	NaN	NaN	NaN	NaN	NaN	NaN	NaN	NaN	NaN	NaN	NaN	NaN	NaN	NaN	NaN
NaN	NaN	NaN	NaN	NaN	NaN	NaN	NaN	NaN	NaN	NaN	NaN	NaN	NaN	NaN	NaN	NaN	NaN	NaN	NaN	NaN	NaN	NaN	NaN	NaN	NaN	NaN	NaN	NaN	NaN	NaN	NaN	NaN	NaN	NaN	NaN	NaN	NaN	NaN	NaN	NaN	NaN	NaN	NaN	NaN	NaN	NaN	NaN	NaN	NaN
NaN	NaN	NaN	NaN	NaN	NaN	NaN	NaN	NaN	NaN	NaN	NaN	NaN	NaN	NaN	NaN	NaN	NaN	NaN	NaN	NaN	NaN	NaN	NaN	NaN	NaN	NaN	NaN	NaN	NaN	NaN	NaN	NaN	NaN	NaN	NaN	NaN	NaN	NaN	NaN	NaN	NaN	NaN	NaN	NaN	NaN	NaN	NaN	NaN	NaN
NaN	NaN	NaN	NaN	NaN	NaN	NaN	NaN	NaN	NaN	NaN	NaN	NaN	NaN	NaN	NaN	NaN	NaN	NaN	NaN	NaN	NaN	NaN	NaN	NaN	NaN	NaN	NaN	NaN	NaN	NaN	NaN	NaN	NaN	NaN	NaN	NaN	NaN	NaN	NaN	NaN	NaN	NaN	NaN	NaN	NaN	NaN	NaN	NaN	NaN
NaN	NaN	NaN	NaN	NaN	NaN	NaN	NaN	NaN	NaN	NaN	NaN	NaN	NaN	NaN	NaN	NaN	NaN	NaN	NaN	NaN	NaN	NaN	NaN	NaN	NaN	NaN	NaN	NaN	NaN	NaN	NaN	NaN	NaN	NaN	NaN	NaN	NaN	NaN	NaN	NaN	NaN	NaN	NaN	NaN	NaN	NaN	NaN	NaN	NaN
NaN	NaN	NaN	NaN	NaN	NaN	NaN	NaN	NaN	NaN	NaN	NaN	NaN	NaN	NaN	NaN	NaN	NaN	NaN	NaN	NaN	NaN	NaN	NaN	NaN	NaN	NaN	NaN	NaN	NaN	NaN	NaN	NaN	NaN	NaN	NaN	NaN	NaN	NaN	NaN	NaN	NaN	NaN	NaN	NaN	NaN	NaN	NaN	NaN	NaN
NaN	NaN	NaN	NaN	NaN	NaN	NaN	NaN	NaN	NaN	NaN	NaN	NaN	NaN	NaN	NaN	NaN	NaN	NaN	NaN	NaN	NaN	NaN	NaN	NaN	NaN	NaN	NaN	NaN	NaN	NaN	NaN	NaN	NaN	NaN	NaN	NaN	NaN	NaN	NaN	NaN	NaN	NaN	NaN	NaN	NaN	NaN	NaN	NaN	NaN
NaN	NaN	NaN	NaN	NaN	NaN	NaN	NaN	NaN	NaN	NaN	NaN	NaN	NaN	NaN	NaN	NaN	NaN	NaN	NaN	NaN	NaN	NaN	NaN	NaN	NaN	NaN	NaN	NaN	NaN	NaN	NaN	NaN	NaN	NaN	NaN	NaN	NaN	NaN	NaN	NaN	NaN	NaN	NaN	NaN	NaN	NaN	NaN	NaN	NaN
NaN	NaN	NaN	NaN	NaN	NaN	NaN	NaN	NaN	NaN	NaN	NaN	NaN	NaN	NaN	NaN	NaN	NaN	NaN	NaN	NaN	NaN	NaN	NaN	NaN	NaN	NaN	NaN	NaN	NaN	NaN	NaN	NaN	NaN	NaN	NaN	NaN	NaN	NaN	NaN	NaN	NaN	NaN	NaN	NaN	NaN	NaN	NaN	NaN	NaN
NaN	NaN	NaN	NaN	NaN	NaN	NaN	NaN	NaN	NaN	NaN	NaN	NaN	NaN	NaN	NaN	NaN	NaN	NaN	NaN	NaN	NaN	NaN	NaN	NaN	NaN	NaN	NaN	NaN	NaN	NaN	NaN	NaN	NaN	NaN	NaN	NaN	NaN	NaN	NaN	NaN	NaN	NaN	NaN	NaN	NaN	NaN	NaN	NaN	NaN
NaN	NaN	NaN	NaN	NaN	NaN	NaN	NaN	NaN	NaN	NaN	NaN	NaN	NaN	NaN	NaN	NaN	NaN	NaN	NaN	NaN	NaN	NaN	NaN	NaN	NaN	NaN	NaN	NaN	NaN	NaN	NaN	NaN	NaN	NaN	NaN	NaN	NaN	NaN	NaN	NaN	NaN	NaN	NaN	NaN	NaN	NaN	NaN	NaN	NaN
NaN	NaN	NaN	NaN	NaN	NaN	NaN	NaN	NaN	NaN	NaN	NaN	NaN	NaN	NaN	NaN	NaN	NaN	NaN	NaN	NaN	NaN	NaN	NaN	NaN	NaN	NaN	NaN	NaN	NaN	NaN	NaN	NaN	NaN	NaN	NaN	NaN	NaN	NaN	NaN	NaN	NaN	NaN	NaN	NaN	NaN	NaN	NaN	NaN	NaN
NaN	NaN	NaN	NaN	NaN	NaN	NaN	NaN	NaN	NaN	NaN	NaN	NaN	NaN	NaN	NaN	NaN	NaN	NaN	NaN	NaN	NaN	NaN	NaN	NaN	NaN	NaN	NaN	NaN	NaN	NaN	NaN	NaN	NaN	NaN	NaN	NaN	NaN	NaN	NaN	NaN	NaN	NaN	NaN	NaN	NaN	NaN	NaN	NaN	NaN
NaN	NaN	NaN	NaN	NaN	NaN	NaN	NaN	NaN	NaN	NaN	NaN	NaN	NaN	NaN	NaN	NaN	NaN	NaN	NaN	NaN	NaN	NaN	NaN	NaN	NaN	NaN	NaN	NaN	NaN	NaN	NaN	NaN	NaN	NaN	NaN	NaN	NaN	NaN	NaN	NaN	NaN	NaN	NaN	NaN	NaN	NaN	NaN	NaN	NaN
NaN	NaN	NaN	NaN	NaN	NaN	NaN	NaN	NaN	NaN	NaN	NaN	NaN	NaN	NaN	NaN	NaN	NaN	NaN	NaN	NaN	NaN	NaN	NaN	NaN	NaN	NaN	NaN	NaN	NaN	NaN	NaN	NaN	NaN	NaN	NaN	NaN	NaN	NaN	NaN	NaN	NaN	NaN	NaN	NaN	NaN	NaN	NaN	NaN	NaN
NaN	NaN	NaN	NaN	NaN	NaN	NaN	NaN	NaN	NaN	NaN	NaN	NaN	NaN	NaN	NaN	NaN	NaN	NaN	NaN	NaN	NaN	NaN	NaN	NaN	NaN	NaN	NaN	NaN	NaN	NaN	NaN	NaN	NaN	NaN	NaN	NaN	NaN	NaN	NaN	NaN	NaN	NaN	NaN	NaN	NaN	NaN	NaN	NaN	NaN
NaN	NaN	NaN	NaN	NaN	NaN	NaN	NaN	NaN	NaN	NaN	NaN	NaN	NaN	NaN	NaN	NaN	NaN	NaN	NaN	NaN	NaN	NaN	NaN	NaN	NaN	NaN	NaN	NaN	NaN	NaN	NaN	NaN	NaN	NaN	NaN	NaN	NaN	NaN	NaN	NaN	NaN	NaN	NaN	NaN	NaN	NaN	NaN	NaN	NaN
NaN	NaN	NaN	NaN	NaN	NaN	NaN	NaN	NaN	NaN	NaN	NaN	NaN	NaN	NaN	NaN	NaN	NaN	NaN	NaN	NaN	NaN	NaN	NaN	NaN	NaN	NaN	NaN	NaN	NaN	NaN	NaN	NaN	NaN	NaN	NaN	NaN	NaN	NaN	NaN	NaN	NaN	NaN	NaN	NaN	NaN	NaN	NaN	NaN	NaN
NaN	NaN	NaN	NaN	NaN	NaN	NaN	NaN	NaN	NaN	NaN	NaN	NaN	NaN	NaN	NaN	NaN	NaN	NaN	NaN	NaN	NaN	NaN	NaN	NaN	NaN	NaN	NaN	NaN	NaN	NaN	NaN	NaN	NaN	NaN	NaN	NaN	NaN	NaN	NaN	NaN	NaN	NaN	NaN	NaN	NaN	NaN	NaN	NaN	NaN
NaN	NaN	NaN	NaN	NaN	NaN	NaN	NaN	NaN	NaN	NaN	NaN	NaN	NaN	NaN	NaN	NaN	NaN	NaN	NaN	NaN	NaN	NaN	NaN	NaN	NaN	NaN	NaN	NaN	NaN	NaN	NaN	NaN	NaN	NaN	NaN	NaN	NaN	NaN	NaN	NaN	NaN	NaN	NaN	NaN	NaN	NaN	NaN	NaN	NaN
NaN	NaN	NaN	NaN	NaN	NaN	NaN	NaN	NaN	NaN	NaN	NaN	NaN	NaN	NaN	NaN	NaN	NaN	NaN	NaN	NaN	NaN	NaN	NaN	NaN	NaN	NaN	NaN	NaN	NaN	NaN	NaN	NaN	NaN	NaN	NaN	NaN	NaN	NaN	NaN	NaN	NaN	NaN	NaN	NaN	NaN	NaN	NaN	NaN	NaN
NaN	NaN	NaN	NaN	NaN	NaN	NaN	NaN	NaN	NaN	NaN	NaN	NaN	NaN	NaN	NaN	NaN	NaN	NaN	NaN	NaN	NaN	NaN	NaN	NaN	NaN	NaN	NaN	NaN	NaN	NaN	NaN	NaN	NaN	NaN	NaN	NaN	NaN	NaN	NaN	NaN	NaN	NaN	NaN	NaN	NaN	NaN	NaN	NaN	NaN
NaN	NaN	NaN	NaN	NaN	NaN	NaN	NaN	NaN	NaN	NaN	NaN	NaN	NaN	NaN	NaN	NaN	NaN	NaN	NaN	NaN	NaN	NaN	NaN	NaN	NaN	NaN	NaN	NaN	NaN	NaN	NaN	NaN	NaN	NaN	NaN	NaN	NaN	NaN	NaN	NaN	NaN	NaN	NaN	NaN	NaN	NaN	NaN	NaN	NaN
NaN	NaN	NaN	NaN	NaN	NaN	NaN	NaN	NaN	NaN	NaN	NaN	NaN	NaN	NaN	NaN	NaN	NaN	NaN	NaN	NaN	NaN	NaN	NaN	NaN	NaN	NaN	NaN	NaN	NaN	NaN	NaN	NaN	NaN	NaN	NaN	NaN	NaN	NaN	NaN	NaN	NaN	NaN	NaN	NaN	NaN	NaN	NaN	NaN	NaN
NaN	NaN	NaN	NaN	NaN	NaN	NaN	NaN	NaN	NaN	NaN	NaN	NaN	NaN	NaN	NaN	NaN	NaN	NaN	NaN	NaN	NaN	NaN	NaN	NaN	NaN	NaN	NaN	NaN	NaN	NaN	NaN	NaN	NaN	NaN	NaN	NaN	NaN	NaN	NaN	NaN	NaN	NaN	NaN	NaN	NaN	NaN	NaN	NaN	NaN
NaN	NaN	NaN	NaN	NaN	NaN	NaN	NaN	NaN	NaN	NaN	NaN	NaN	NaN	NaN	NaN	NaN	NaN	NaN	NaN	NaN	NaN	NaN	NaN	NaN	NaN	NaN	NaN	NaN	NaN	NaN	NaN	NaN	NaN	NaN	NaN	NaN	NaN	NaN	NaN	NaN	NaN	NaN	NaN	NaN	NaN	NaN	NaN	NaN	NaN
NaN	NaN	NaN	NaN	NaN	NaN	NaN	NaN	NaN	NaN	NaN	NaN	NaN	NaN	NaN	NaN	NaN	NaN	NaN	NaN	NaN	NaN	NaN	NaN	NaN	NaN	NaN	NaN	NaN	NaN	NaN	NaN	NaN	NaN	NaN	NaN	NaN	NaN	NaN	NaN	NaN	NaN	NaN	NaN	NaN	NaN	NaN	NaN	NaN	NaN
NaN	NaN	NaN	NaN	NaN	NaN	NaN	NaN	NaN	NaN	NaN	NaN	NaN	NaN	NaN	NaN	NaN	NaN	NaN	NaN	NaN	NaN	NaN	NaN	NaN	NaN	NaN	NaN	NaN	NaN	NaN	NaN	NaN	NaN	NaN	NaN	NaN	NaN	NaN	NaN	NaN	NaN	NaN	NaN	NaN	NaN	NaN	NaN	NaN	NaN
NaN	NaN	NaN	NaN	NaN	NaN	NaN	NaN	NaN	NaN	NaN	NaN	NaN	NaN	NaN	NaN	NaN	NaN	NaN	NaN	NaN	NaN	NaN	NaN	NaN	NaN	NaN	NaN	NaN	NaN	NaN	NaN	NaN	NaN	NaN	NaN	NaN	NaN	NaN	NaN	NaN	NaN	NaN	NaN	NaN	NaN	NaN	NaN	NaN	NaN
NaN	NaN	NaN	NaN	NaN	NaN	NaN	NaN	NaN	NaN	NaN	NaN	NaN	NaN	NaN	NaN	NaN	NaN	NaN	NaN	NaN	NaN	NaN	NaN	NaN	NaN	NaN	NaN	NaN	NaN	NaN	NaN	NaN	NaN	NaN	NaN	NaN	NaN	NaN	NaN	NaN	NaN	NaN	NaN	NaN	NaN	NaN	NaN	NaN	NaN
NaN	NaN	NaN	NaN	NaN	NaN	NaN	NaN	NaN	NaN	NaN	NaN	NaN	NaN	NaN	NaN	NaN	NaN	NaN	NaN	NaN	NaN	NaN	NaN	NaN	NaN	NaN	NaN	NaN	NaN	NaN	NaN	NaN	NaN	NaN	NaN	NaN	NaN	NaN	NaN	NaN	NaN	NaN	NaN	NaN	NaN	NaN	NaN	NaN	NaN
NaN	NaN	NaN	NaN	NaN	NaN	NaN	NaN	NaN	NaN	NaN	NaN	NaN	NaN	NaN	NaN	NaN	NaN	NaN	NaN	NaN	NaN	NaN	NaN	NaN	NaN	NaN	NaN	NaN	NaN	NaN	NaN	NaN	NaN	NaN	NaN	NaN	NaN	NaN	NaN	NaN	NaN	NaN	NaN	NaN	NaN	NaN	NaN	NaN	NaN
NaN	NaN	NaN	NaN	NaN	NaN	NaN	NaN	NaN	NaN	NaN	NaN	NaN	NaN	NaN	NaN	NaN	NaN	NaN	NaN	NaN	NaN	NaN	NaN	NaN	NaN	NaN	NaN	NaN	NaN	NaN	NaN	NaN	NaN	NaN	NaN	NaN	NaN	NaN	NaN	NaN	NaN	NaN	NaN	NaN	NaN	NaN	NaN	NaN	NaN
NaN	NaN	NaN	NaN	NaN	NaN	NaN	NaN	NaN	NaN	NaN	NaN	NaN	NaN	NaN	NaN	NaN	NaN	NaN	NaN	NaN	NaN	NaN	NaN	NaN	NaN	NaN	NaN	NaN	NaN	NaN	NaN	NaN	NaN	NaN	NaN	NaN	NaN	NaN	NaN	NaN	NaN	NaN	NaN	NaN	NaN	NaN	NaN	NaN	NaN
NaN	NaN	NaN	NaN	NaN	NaN	NaN	NaN	NaN	NaN	NaN	NaN	NaN	NaN	NaN	NaN	NaN	NaN	NaN	NaN	NaN	NaN	NaN	NaN	NaN	NaN	NaN	NaN	NaN	NaN	NaN	NaN	NaN	NaN	NaN	NaN	NaN	NaN	NaN	NaN	NaN	NaN	NaN	NaN	NaN	NaN	NaN	NaN	NaN	NaN
NaN	NaN	NaN	NaN	NaN	NaN	NaN	NaN	NaN	NaN	NaN	NaN	NaN	NaN	NaN	NaN	NaN	NaN	NaN	NaN	NaN	NaN	NaN	NaN	NaN	NaN	NaN	NaN	NaN	NaN	NaN	NaN	NaN	NaN	NaN	NaN	NaN	NaN	NaN	NaN	NaN	NaN	NaN	NaN	NaN	NaN	NaN	NaN	NaN	NaN
NaN	NaN	NaN	NaN	NaN	NaN	NaN	NaN	NaN	NaN	NaN	NaN	NaN	NaN	NaN	NaN	NaN	NaN	NaN	NaN	NaN	NaN	NaN	NaN	NaN	NaN	NaN	NaN	NaN	NaN	NaN	NaN	NaN	NaN	NaN	NaN	NaN	NaN	NaN	NaN	NaN	NaN	NaN	NaN	NaN	NaN	NaN	NaN	NaN	NaN
NaN	NaN	NaN	NaN	NaN	NaN	NaN	NaN	NaN	NaN	NaN	NaN	NaN	NaN	NaN	NaN	NaN	NaN	NaN	NaN	NaN	NaN	NaN	NaN	NaN	NaN	NaN	NaN	NaN	NaN	NaN	NaN	NaN	NaN	NaN	NaN	NaN	NaN	NaN	NaN	NaN	NaN	NaN	NaN	NaN	NaN	NaN	NaN	NaN	NaN
NaN	NaN	NaN	NaN	NaN	NaN	NaN	NaN	NaN	NaN	NaN	NaN	NaN	NaN	NaN	NaN	NaN	NaN	NaN	NaN	NaN	NaN	NaN	NaN	NaN	NaN	NaN	NaN	NaN	NaN	NaN	NaN	NaN	NaN	NaN	NaN	NaN	NaN	NaN	NaN	NaN	NaN	NaN	NaN	NaN	NaN	NaN	NaN	NaN	NaN
NaN	NaN	NaN	NaN	NaN	NaN	NaN	NaN	NaN	NaN	NaN	NaN	NaN	NaN	NaN	NaN	NaN	NaN	NaN	NaN	NaN	NaN	NaN	NaN	NaN	NaN	NaN	NaN	NaN	NaN	NaN	NaN	NaN	NaN	NaN	NaN	NaN	NaN	NaN	NaN	NaN	NaN	NaN	NaN	NaN	NaN	NaN	NaN	NaN	NaN
NaN	NaN	NaN	NaN	NaN	NaN	NaN	NaN	NaN	NaN	NaN	NaN	NaN	NaN	NaN	NaN	NaN	NaN	NaN	NaN	NaN	NaN	NaN	NaN	NaN	NaN	NaN	NaN	NaN	NaN	NaN	NaN	NaN	NaN	NaN	NaN	NaN	NaN	NaN	NaN	NaN	NaN	NaN	NaN	NaN	NaN	NaN	NaN	NaN	NaN
NaN	NaN	NaN	NaN	NaN	NaN	NaN	NaN	NaN	NaN	NaN	NaN	NaN	NaN	NaN	NaN	NaN	NaN	NaN	NaN	NaN	NaN	NaN	NaN	NaN	NaN	NaN	NaN	NaN	NaN	NaN	NaN	NaN	NaN	NaN	NaN	NaN	NaN	NaN	NaN	NaN	NaN	NaN	NaN	NaN	NaN	NaN	NaN	NaN	NaN
NaN	NaN	NaN	NaN	NaN	NaN	NaN	NaN	NaN	NaN	NaN	NaN	NaN	NaN	NaN	NaN	NaN	NaN	NaN	NaN	NaN	NaN	NaN	NaN	NaN	NaN	NaN	NaN	NaN	NaN	NaN	NaN	NaN	NaN	NaN	NaN	NaN	NaN	NaN	NaN	NaN	NaN	NaN	NaN	NaN	NaN	NaN	NaN	NaN	NaN
NaN	NaN	NaN	NaN	NaN	NaN	NaN	NaN	NaN	NaN	NaN	NaN	NaN	NaN	NaN	NaN	NaN	NaN	NaN	NaN	NaN	NaN	NaN	NaN	NaN	NaN	NaN	NaN	NaN	NaN	NaN	NaN	NaN	NaN	NaN	NaN	NaN	NaN	NaN	NaN	NaN	NaN	NaN	NaN	NaN	NaN	NaN	NaN	NaN	NaN
NaN	NaN	NaN	NaN	NaN	NaN	NaN	NaN	NaN	NaN	NaN	NaN	NaN	NaN	NaN	NaN	NaN	NaN	NaN	NaN	NaN	NaN	NaN	NaN	NaN	NaN	NaN	NaN	NaN	NaN	NaN	NaN	NaN	NaN	NaN	NaN	NaN	NaN	NaN	NaN	NaN	NaN	NaN	NaN	NaN	NaN	NaN	NaN	NaN	NaN
NaN	NaN	NaN	NaN	NaN	NaN	NaN	NaN	NaN	NaN	NaN	NaN	NaN	NaN	NaN	NaN	NaN	NaN	NaN	NaN	NaN	NaN	NaN	NaN	NaN	NaN	NaN	NaN	NaN	NaN	NaN	NaN	NaN	NaN	NaN	NaN	NaN	NaN	NaN	NaN	NaN	NaN	NaN	NaN	NaN	NaN	NaN	NaN	NaN	NaN
NaN	NaN	NaN	NaN	NaN	NaN	NaN	NaN	NaN	NaN	NaN	NaN	NaN	NaN	NaN	NaN	NaN	NaN	NaN	NaN	NaN	NaN	NaN	NaN	NaN	NaN	NaN	NaN	NaN	NaN	NaN	NaN	NaN	NaN	NaN	NaN	NaN	NaN	NaN	NaN	NaN	NaN	NaN	NaN	NaN	NaN	NaN	NaN	NaN	NaN
NaN	NaN	NaN	NaN	NaN	NaN	NaN	NaN	NaN	NaN	NaN	NaN	NaN	NaN	NaN	NaN	NaN	NaN	NaN	NaN	NaN	NaN	NaN	NaN	NaN	NaN	NaN	NaN	NaN	NaN	NaN	NaN	NaN	NaN	NaN	NaN	NaN	NaN	NaN	NaN	NaN	NaN	NaN	NaN	NaN	NaN	NaN	NaN	NaN	NaN
NaN	NaN	NaN	NaN	NaN	NaN	NaN	NaN	NaN	NaN	NaN	NaN	NaN	NaN	NaN	NaN	NaN	NaN	NaN	NaN	NaN	NaN	NaN	NaN	NaN	NaN	NaN	NaN	NaN	NaN	NaN	NaN	NaN	NaN	NaN	NaN	NaN	NaN	NaN	NaN	NaN	NaN	NaN	NaN	NaN	NaN	NaN	NaN	NaN	NaN
NaN	NaN	NaN	NaN	NaN	NaN	NaN	NaN	NaN	NaN	NaN	NaN	NaN	NaN	NaN	NaN	NaN	NaN	NaN	NaN	NaN	NaN	NaN	NaN	NaN	NaN	NaN	NaN	NaN	NaN	NaN	NaN	NaN	NaN	NaN	NaN	NaN	NaN	NaN	NaN	NaN	NaN	NaN	NaN	NaN	NaN	NaN	NaN	NaN	NaN
NaN	NaN	NaN	NaN	NaN	NaN	NaN	NaN	NaN	NaN	NaN	NaN	NaN	NaN	NaN	NaN	NaN	NaN	NaN	NaN	NaN	NaN	NaN	NaN	NaN	NaN	NaN	NaN	NaN	NaN	NaN	NaN	NaN	NaN	NaN	NaN	NaN	NaN	NaN	NaN	NaN	NaN	NaN	NaN	NaN	NaN	NaN	NaN	NaN	NaN
NaN	NaN	NaN	NaN	NaN	NaN	NaN	NaN	NaN	NaN	NaN	NaN	NaN	NaN	NaN	NaN	NaN	NaN	NaN	NaN	NaN	NaN	NaN	NaN	NaN	NaN	NaN	NaN	NaN	NaN	NaN	NaN	NaN	NaN	NaN	NaN	NaN	NaN	NaN	NaN	NaN	NaN	NaN	NaN	NaN	NaN	NaN	NaN	NaN	NaN
NaN	NaN	NaN	NaN	NaN	NaN	NaN	NaN	NaN	NaN	NaN	NaN	NaN	NaN	NaN	NaN	NaN	NaN	NaN	NaN	NaN	NaN	NaN	NaN	NaN	NaN	NaN	NaN	NaN	NaN	NaN	NaN	NaN	NaN	NaN	NaN	NaN	NaN	NaN	NaN	NaN	NaN	NaN	NaN	NaN	NaN	NaN	NaN	NaN	NaN
NaN	NaN	NaN	NaN	NaN	NaN	NaN	NaN	NaN	NaN	NaN	NaN	NaN	NaN	NaN	NaN	NaN	NaN	NaN	NaN	NaN	NaN	NaN	NaN	NaN	NaN	NaN	NaN	NaN	NaN	NaN	NaN	NaN	NaN	NaN	NaN	NaN	NaN	NaN	NaN	NaN	NaN	NaN	NaN	NaN	NaN	NaN	NaN	NaN	NaN
NaN	NaN	NaN	NaN	NaN	NaN	NaN	NaN	NaN	NaN	NaN	NaN	NaN	NaN	NaN	NaN	NaN	NaN	NaN	NaN	NaN	NaN	NaN	NaN	NaN	NaN	NaN	NaN	NaN	NaN	NaN	NaN	NaN	NaN	NaN	NaN	NaN	NaN	NaN	NaN	NaN	NaN	NaN	NaN	NaN	NaN	NaN	NaN	NaN	NaN
NaN	NaN	NaN	NaN	NaN	NaN	NaN	NaN	NaN	NaN	NaN	NaN	NaN	NaN	NaN	NaN	NaN	NaN	NaN	NaN	NaN	NaN	NaN	NaN	NaN	NaN	NaN	NaN	NaN	NaN	NaN	NaN	NaN	NaN	NaN	NaN	NaN	NaN	NaN	NaN	NaN	NaN	NaN	NaN	NaN	NaN	NaN	NaN	NaN	NaN
NaN	NaN	NaN	NaN	NaN	NaN	NaN	NaN	NaN	NaN	NaN	NaN	NaN	NaN	NaN	NaN	NaN	NaN	NaN	NaN	NaN	NaN	NaN	NaN	NaN	NaN	NaN	NaN	NaN	NaN	NaN	NaN	NaN	NaN	NaN	NaN	NaN	NaN	NaN	NaN	NaN	NaN	NaN	NaN	NaN	NaN	NaN	NaN	NaN	NaN
NaN	NaN	NaN	NaN	NaN	NaN	NaN	NaN	NaN	NaN	NaN	NaN	NaN	NaN	NaN	NaN	NaN	NaN	NaN	NaN	NaN	NaN	NaN	NaN	NaN	NaN	NaN	NaN	NaN	NaN	NaN	NaN	NaN	NaN	NaN	NaN	NaN	NaN	NaN	NaN	NaN	NaN	NaN	NaN	NaN	NaN	NaN	NaN	NaN	NaN
NaN	NaN	NaN	NaN	NaN	NaN	NaN	NaN	NaN	NaN	NaN	NaN	NaN	NaN	NaN	NaN	NaN	NaN	NaN	NaN	NaN	NaN	NaN	NaN	NaN	NaN	NaN	NaN	NaN	NaN	NaN	NaN	NaN	NaN	NaN	NaN	NaN	NaN	NaN	NaN	NaN	NaN	NaN	NaN	NaN	NaN	NaN	NaN	NaN	NaN
NaN	NaN	NaN	NaN	NaN	NaN	NaN	NaN	NaN	NaN	NaN	NaN	NaN	NaN	NaN	NaN	NaN	NaN	NaN	NaN	NaN	NaN	NaN	NaN	NaN	NaN	NaN	NaN	NaN	NaN	NaN	NaN	NaN	NaN	NaN	NaN	NaN	NaN	NaN	NaN	NaN	NaN	NaN	NaN	NaN	NaN	NaN	NaN	NaN	NaN
NaN	NaN	NaN	NaN	NaN	NaN	NaN	NaN	NaN	NaN	NaN	NaN	NaN	NaN	NaN	NaN	NaN	NaN	NaN	NaN	NaN	NaN	NaN	NaN	NaN	NaN	NaN	NaN	NaN	NaN	NaN	NaN	NaN	NaN	NaN	NaN	NaN	NaN	NaN	NaN	NaN	NaN	NaN	NaN	NaN	NaN	NaN	NaN	NaN	NaN
NaN	NaN	NaN	NaN	NaN	NaN	NaN	NaN	NaN	NaN	NaN	NaN	NaN	NaN	NaN	NaN	NaN	NaN	NaN	NaN	NaN	NaN	NaN	NaN	NaN	NaN	NaN	NaN	NaN	NaN	NaN	NaN	NaN	NaN	NaN	NaN	NaN	NaN	NaN	NaN	NaN	NaN	NaN	NaN	NaN	NaN	NaN	NaN	NaN	NaN
NaN	NaN	NaN	NaN	NaN	NaN	NaN	NaN	NaN	NaN	NaN	NaN	NaN	NaN	NaN	NaN	NaN	NaN	NaN	NaN	NaN	NaN	NaN	NaN	NaN	NaN	NaN	NaN	NaN	NaN	NaN	NaN	NaN	NaN	NaN	NaN	NaN	NaN	NaN	NaN	NaN	NaN	NaN	NaN	NaN	NaN	NaN	NaN	NaN	NaN
NaN	NaN	NaN	NaN	NaN	NaN	NaN	NaN	NaN	NaN	NaN	NaN	NaN	NaN	NaN	NaN	NaN	NaN	NaN	NaN	NaN	NaN	NaN	NaN	NaN	NaN	NaN	NaN	NaN	NaN	NaN	NaN	NaN	NaN	NaN	NaN	NaN	NaN	NaN	NaN	NaN	NaN	NaN	NaN	NaN	NaN	NaN	NaN	NaN	NaN
NaN	NaN	NaN	NaN	NaN	NaN	NaN	NaN	NaN	NaN	NaN	NaN	NaN	NaN	NaN	NaN	NaN	NaN	NaN	NaN	NaN	NaN	NaN	NaN	NaN	NaN	NaN	NaN	NaN	NaN	NaN	NaN	NaN	NaN	NaN	NaN	NaN	NaN	NaN	NaN	NaN	NaN	NaN	NaN	NaN	NaN	NaN	NaN	NaN	NaN
NaN	NaN	NaN	NaN	NaN	NaN	NaN	NaN	NaN	NaN	NaN	NaN	NaN	NaN	NaN	NaN	NaN	NaN	NaN	NaN	NaN	NaN	NaN	NaN	NaN	NaN	NaN	NaN	NaN	NaN	NaN	NaN	NaN	NaN	NaN	NaN	NaN	NaN	NaN	NaN	NaN	NaN	NaN	NaN	NaN	NaN	NaN	NaN	NaN	NaN
NaN	NaN	NaN	NaN	NaN	NaN	NaN	NaN	NaN	NaN	NaN	NaN	NaN	NaN	NaN	NaN	NaN	NaN	NaN	NaN	NaN	NaN	NaN	NaN	NaN	NaN	NaN	NaN	NaN	NaN	NaN	NaN	NaN	NaN	NaN	NaN	NaN	NaN	NaN	NaN	NaN	NaN	NaN	NaN	NaN	NaN	NaN	NaN	NaN	NaN
NaN	NaN	NaN	NaN	NaN	NaN	NaN	NaN	NaN	NaN	NaN	NaN	NaN	NaN	NaN	NaN	NaN	NaN	NaN	NaN	NaN	NaN	NaN	NaN	NaN	NaN	NaN	NaN	NaN	NaN	NaN	NaN	NaN	NaN	NaN	NaN	NaN	NaN	NaN	NaN	NaN	NaN	NaN	NaN	NaN	NaN	NaN	NaN	NaN	NaN
NaN	NaN	NaN	NaN	NaN	NaN	NaN	NaN	NaN	NaN	NaN	NaN	NaN	NaN	NaN	NaN	NaN	NaN	NaN	NaN	NaN	NaN	NaN	NaN	NaN	NaN	NaN	NaN	NaN	NaN	NaN	NaN	NaN	NaN	NaN	NaN	NaN	NaN	NaN	NaN	NaN	NaN	NaN	NaN	NaN	NaN	NaN	NaN	NaN	NaN
NaN	NaN	NaN	NaN	NaN	NaN	NaN	NaN	NaN	NaN	NaN	NaN	NaN	NaN	NaN	NaN	NaN	NaN	NaN	NaN	NaN	NaN	NaN	NaN	NaN	NaN	NaN	NaN	NaN	NaN	NaN	NaN	NaN	NaN	NaN	NaN	NaN	NaN	NaN	NaN	NaN	NaN	NaN	NaN	NaN	NaN	NaN	NaN	NaN	NaN
NaN	NaN	NaN	NaN	NaN	NaN	NaN	NaN	NaN	NaN	NaN	NaN	NaN	NaN	NaN	NaN	NaN	NaN	NaN	NaN	NaN	NaN	NaN	NaN	NaN	NaN	NaN	NaN	NaN	NaN	NaN	NaN	NaN	NaN	NaN	NaN	NaN	NaN	NaN	NaN	NaN	NaN	NaN	NaN	NaN	NaN	NaN	NaN	NaN	NaN
NaN	NaN	NaN	NaN	NaN	NaN	NaN	NaN	NaN	NaN	NaN	NaN	NaN	NaN	NaN	NaN	NaN	NaN	NaN	NaN	NaN	NaN	NaN	NaN	NaN	NaN	NaN	NaN	NaN	NaN	NaN	NaN	NaN	NaN	NaN	NaN	NaN	NaN	NaN	NaN	NaN	NaN	NaN	NaN	NaN	NaN	NaN	NaN	NaN	NaN
NaN	NaN	NaN	NaN	NaN	NaN	NaN	NaN	NaN	NaN	NaN	NaN	NaN	NaN	NaN	NaN	NaN	NaN	NaN	NaN	NaN	NaN	NaN	NaN	NaN	NaN	NaN	NaN	NaN	NaN	NaN	NaN	NaN	NaN	NaN	NaN	NaN	NaN	NaN	NaN	NaN	NaN	NaN	NaN	NaN	NaN	NaN	NaN	NaN	NaN
NaN	NaN	NaN	NaN	NaN	NaN	NaN	NaN	NaN	NaN	NaN	NaN	NaN	NaN	NaN	NaN	NaN	NaN	NaN	NaN	NaN	NaN	NaN	NaN	NaN	NaN	NaN	NaN	NaN	NaN	NaN	NaN	NaN	NaN	NaN	NaN	NaN	NaN	NaN	NaN	NaN	NaN	NaN	NaN	NaN	NaN	NaN	NaN	NaN	NaN
NaN	NaN	NaN	NaN	NaN	NaN	NaN	NaN	NaN	NaN	NaN	NaN	NaN	NaN	NaN	NaN	NaN	NaN	NaN	NaN	NaN	NaN	NaN	NaN	NaN	NaN	NaN	NaN	NaN	NaN	NaN	NaN	NaN	NaN	NaN	NaN	NaN	NaN	NaN	NaN	NaN	NaN	NaN	NaN	NaN	NaN	NaN	NaN	NaN	NaN
NaN	NaN	NaN	NaN	NaN	NaN	NaN	NaN	NaN	NaN	NaN	NaN	NaN	NaN	NaN	NaN	NaN	NaN	NaN	NaN	NaN	NaN	NaN	NaN	NaN	NaN	NaN	NaN	NaN	NaN	NaN	NaN	NaN	NaN	NaN	NaN	NaN	NaN	NaN	NaN	NaN	NaN	NaN	NaN	NaN	NaN	NaN	NaN	NaN	NaN
NaN	NaN	NaN	NaN	NaN	NaN	NaN	NaN	NaN	NaN	NaN	NaN	NaN	NaN	NaN	NaN	NaN	NaN	NaN	NaN	NaN	NaN	NaN	NaN	NaN	NaN	NaN	NaN	NaN	NaN	NaN	NaN	NaN	NaN	NaN	NaN	NaN	NaN	NaN	NaN	NaN	NaN	NaN	NaN	NaN	NaN	NaN	NaN	NaN	NaN
NaN	NaN	NaN	NaN	NaN	NaN	NaN	NaN	NaN	NaN	NaN	NaN	NaN	NaN	NaN	NaN	NaN	NaN	NaN	NaN	NaN	NaN	NaN	NaN	NaN	NaN	NaN	NaN	NaN	NaN	NaN	NaN	NaN	NaN	NaN	NaN	NaN	NaN	NaN	NaN	NaN	NaN	NaN	NaN	NaN	NaN	NaN	NaN	NaN	NaN
NaN	NaN	NaN	NaN	NaN	NaN	NaN	NaN	NaN	NaN	NaN	NaN	NaN	NaN	NaN	NaN	NaN	NaN	NaN	NaN	NaN	NaN	NaN	NaN	NaN	NaN	NaN	NaN	NaN	NaN	NaN	NaN	NaN	NaN	NaN	NaN	NaN	NaN	NaN	NaN	NaN	NaN	NaN	NaN	NaN	NaN	NaN	NaN	NaN	NaN
NaN	NaN	NaN	NaN	NaN	NaN	NaN	NaN	NaN	NaN	NaN	NaN	NaN	NaN	NaN	NaN	NaN	NaN	NaN	NaN	NaN	NaN	NaN	NaN	NaN	NaN	NaN	NaN	NaN	NaN	NaN	NaN	NaN	NaN	NaN	NaN	NaN	NaN	NaN	NaN	NaN	NaN	NaN	NaN	NaN	NaN	NaN	NaN	NaN	NaN
NaN	NaN	NaN	NaN	NaN	NaN	NaN	NaN	NaN	NaN	NaN	NaN	NaN	NaN	NaN	NaN	NaN	NaN	NaN	NaN	NaN	NaN	NaN	NaN	NaN	NaN	NaN	NaN	NaN	NaN	NaN	NaN	NaN	NaN	NaN	NaN	NaN	NaN	NaN	NaN	NaN	NaN	NaN	NaN	NaN	NaN	NaN	NaN	NaN	NaN
NaN	NaN	NaN	NaN	NaN	NaN	NaN	NaN	NaN	NaN	NaN	NaN	NaN	NaN	NaN	NaN	NaN	NaN	NaN	NaN	NaN	NaN	NaN	NaN	NaN	NaN	NaN	NaN	NaN	NaN	NaN	NaN	NaN	NaN	NaN	NaN	NaN	NaN	NaN	NaN	NaN	NaN	NaN	NaN	NaN	NaN	NaN	NaN	NaN	NaN
NaN	NaN	NaN	NaN	NaN	NaN	NaN	NaN	NaN	NaN	NaN	NaN	NaN	NaN	NaN	NaN	NaN	NaN	NaN	NaN	NaN	NaN	NaN	NaN	NaN	NaN	NaN	NaN	NaN	NaN	NaN	NaN	NaN	NaN	NaN	NaN	NaN	NaN	NaN	NaN	NaN	NaN	NaN	NaN	NaN	NaN	NaN	NaN	NaN	NaN
NaN	NaN	NaN	NaN	NaN	NaN	NaN	NaN	NaN	NaN	NaN	NaN	NaN	NaN	NaN	NaN	NaN	NaN	NaN	NaN	NaN	NaN	NaN	NaN	NaN	NaN	NaN	NaN	NaN	NaN	NaN	NaN	NaN	NaN	NaN	NaN	NaN	NaN	NaN	NaN	NaN	NaN	NaN	NaN	NaN	NaN	NaN	NaN	NaN	NaN
NaN	NaN	NaN	NaN	NaN	NaN	NaN	NaN	NaN	NaN	NaN	NaN	NaN	NaN	NaN	NaN	NaN	NaN	NaN	NaN	NaN	NaN	NaN	NaN	NaN	NaN	NaN	NaN	NaN	NaN	NaN	NaN	NaN	NaN	NaN	NaN	NaN	NaN	NaN	NaN	NaN	NaN	NaN	NaN	NaN	NaN	NaN	NaN	NaN	NaN
NaN	NaN	NaN	NaN	NaN	NaN	NaN	NaN	NaN	NaN	NaN	NaN	NaN	NaN	NaN	NaN	NaN	NaN	NaN	NaN	NaN	NaN	NaN	NaN	NaN	NaN	NaN	NaN	NaN	NaN	NaN	NaN	NaN	NaN	NaN	NaN	NaN	NaN	NaN	NaN	NaN	NaN	NaN	NaN	NaN	NaN	NaN	NaN	NaN	NaN
NaN	NaN	NaN	NaN	NaN	NaN	NaN	NaN	NaN	NaN	NaN	NaN	NaN	NaN	NaN	NaN	NaN	NaN	NaN	NaN	NaN	NaN	NaN	NaN	NaN	NaN	NaN	NaN	NaN	NaN	NaN	NaN	NaN	NaN	NaN	NaN	NaN	NaN	NaN	NaN	NaN	NaN	NaN	NaN	NaN	NaN	NaN	NaN	NaN	NaN
NaN	NaN	NaN	NaN	NaN	NaN	NaN	NaN	NaN	NaN	NaN	NaN	NaN	NaN	NaN	NaN	NaN	NaN	NaN	NaN	NaN	NaN	NaN	NaN	NaN	NaN	NaN	NaN	NaN	NaN	NaN	NaN	NaN	NaN	NaN	NaN	NaN	NaN	NaN	NaN	NaN	NaN	NaN	NaN	NaN	NaN	NaN	NaN	NaN	NaN
NaN	NaN	NaN	NaN	NaN	NaN	NaN	NaN	NaN	NaN	NaN	NaN	NaN	NaN	NaN	NaN	NaN	NaN	NaN	NaN	NaN	NaN	NaN	NaN	NaN	NaN	NaN	NaN	NaN	NaN	NaN	NaN	NaN	NaN	NaN	NaN	NaN	NaN	NaN	NaN	NaN	NaN	NaN	NaN	NaN	NaN	NaN	NaN	NaN	NaN
NaN	NaN	NaN	NaN	NaN	NaN	NaN	NaN	NaN	NaN	NaN	NaN	NaN	NaN	NaN	NaN	NaN	NaN	NaN	NaN	NaN	NaN	NaN	NaN	NaN	NaN	NaN	NaN	NaN	NaN	NaN	NaN	NaN	NaN	NaN	NaN	NaN	NaN	NaN	NaN	NaN	NaN	NaN	NaN	NaN	NaN	NaN	NaN	NaN	NaN
NaN	NaN	NaN	NaN	NaN	NaN	NaN	NaN	NaN	NaN	NaN	NaN	NaN	NaN	NaN	NaN	NaN	NaN	NaN	NaN	NaN	NaN	NaN	NaN	NaN	NaN	NaN	NaN	NaN	NaN	NaN	NaN	NaN	NaN	NaN	NaN	NaN	NaN	NaN	NaN	NaN	NaN	NaN	NaN	NaN	NaN	NaN	NaN	NaN	NaN
NaN	NaN	NaN	NaN	NaN	NaN	NaN	NaN	NaN	NaN	NaN	NaN	NaN	NaN	NaN	NaN	NaN	NaN	NaN	NaN	NaN	NaN	NaN	NaN	NaN	NaN	NaN	NaN	NaN	NaN	NaN	NaN	NaN	NaN	NaN	NaN	NaN	NaN	NaN	NaN	NaN	NaN	NaN	NaN	NaN	NaN	NaN	NaN	NaN	NaN
NaN	NaN	NaN	NaN	NaN	NaN	NaN	NaN	NaN	NaN	NaN	NaN	NaN	NaN	NaN	NaN	NaN	NaN	NaN	NaN	NaN	NaN	NaN	NaN	NaN	NaN	NaN	NaN	NaN	NaN	NaN	NaN	NaN	NaN	NaN	NaN	NaN	NaN	NaN	NaN	NaN	NaN	NaN	NaN	NaN	NaN	NaN	NaN	NaN	NaN
NaN	NaN	NaN	NaN	NaN	NaN	NaN	NaN	NaN	NaN	NaN	NaN	NaN	NaN	NaN	NaN	NaN	NaN	NaN	NaN	NaN	NaN	NaN	NaN	NaN	NaN	NaN	NaN	NaN	NaN	NaN	NaN	NaN	NaN	NaN	NaN	NaN	NaN	NaN	NaN	NaN	NaN	NaN	NaN	NaN	NaN	NaN	NaN	NaN	NaN
NaN	NaN	NaN	NaN	NaN	NaN	NaN	NaN	NaN	NaN	NaN	NaN	NaN	NaN	NaN	NaN	NaN	NaN	NaN	NaN	NaN	NaN	NaN	NaN	NaN	NaN	NaN	NaN	NaN	NaN	NaN	NaN	NaN	NaN	NaN	NaN	NaN	NaN	NaN	NaN	NaN	NaN	NaN	NaN	NaN	NaN	NaN	NaN	NaN	NaN
NaN	NaN	NaN	NaN	NaN	NaN	NaN	NaN	NaN	NaN	NaN	NaN	NaN	NaN	NaN	NaN	NaN	NaN	NaN	NaN	NaN	NaN	NaN	NaN	NaN	NaN	NaN	NaN	NaN	NaN	NaN	NaN	NaN	NaN	NaN	NaN	NaN	NaN	NaN	NaN	NaN	NaN	NaN	NaN	NaN	NaN	NaN	NaN	NaN	NaN
NaN	NaN	NaN	NaN	NaN	NaN	NaN	NaN	NaN	NaN	NaN	NaN	NaN	NaN	NaN	NaN	NaN	NaN	NaN	NaN	NaN	NaN	NaN	NaN	NaN	NaN	NaN	NaN	NaN	NaN	NaN	NaN	NaN	NaN	NaN	NaN	NaN	NaN	NaN	NaN	NaN	NaN	NaN	NaN	NaN	NaN	NaN	NaN	NaN	NaN
NaN	NaN	NaN	NaN	NaN	NaN	NaN	NaN	NaN	NaN	NaN	NaN	NaN	NaN	NaN	NaN	NaN	NaN	NaN	NaN	NaN	NaN	NaN	NaN	NaN	NaN	NaN	NaN	NaN	NaN	NaN	NaN	NaN	NaN	NaN	NaN	NaN	NaN	NaN	NaN	NaN	NaN	NaN	NaN	NaN	NaN	NaN	NaN	NaN	NaN
NaN	NaN	NaN	NaN	NaN	NaN	NaN	NaN	NaN	NaN	NaN	NaN	NaN	NaN	NaN	NaN	NaN	NaN	NaN	NaN	NaN	NaN	NaN	NaN	NaN	NaN	NaN	NaN	NaN	NaN	NaN	NaN	NaN	NaN	NaN	NaN	NaN	NaN	NaN	NaN	NaN	NaN	NaN	NaN	NaN	NaN	NaN	NaN	NaN	NaN
NaN	NaN	NaN	NaN	NaN	NaN	NaN	NaN	NaN	NaN	NaN	NaN	NaN	NaN	NaN	NaN	NaN	NaN	NaN	NaN	NaN	NaN	NaN	NaN	NaN	NaN	NaN	NaN	NaN	NaN	NaN	NaN	NaN	NaN	NaN	NaN	NaN	NaN	NaN	NaN	NaN	NaN	NaN	NaN	NaN	NaN	NaN	NaN	NaN	NaN
NaN	NaN	NaN	NaN	NaN	NaN	NaN	NaN	NaN	NaN	NaN	NaN	NaN	NaN	NaN	NaN	NaN	NaN	NaN	NaN	NaN	NaN	NaN	NaN	NaN	NaN	NaN	NaN	NaN	NaN	NaN	NaN	NaN	NaN	NaN	NaN	NaN	NaN	NaN	NaN	NaN	NaN	NaN	NaN	NaN	NaN	NaN	NaN	NaN	NaN
NaN	NaN	NaN	NaN	NaN	NaN	NaN	NaN	NaN	NaN	NaN	NaN	NaN	NaN	NaN	NaN	NaN	NaN	NaN	NaN	NaN	NaN	NaN	NaN	NaN	NaN	NaN	NaN	NaN	NaN	NaN	NaN	NaN	NaN	NaN	NaN	NaN	NaN	NaN	NaN	NaN	NaN	NaN	NaN	NaN	NaN	NaN	NaN	NaN	NaN
NaN	NaN	NaN	NaN	NaN	NaN	NaN	NaN	NaN	NaN	NaN	NaN	NaN	NaN	NaN	NaN	NaN	NaN	NaN	NaN	NaN	NaN	NaN	NaN	NaN	NaN	NaN	NaN	NaN	NaN	NaN	NaN	NaN	NaN	NaN	NaN	NaN	NaN	NaN	NaN	NaN	NaN	NaN	NaN	NaN	NaN	NaN	NaN	NaN	NaN
NaN	NaN	NaN	NaN	NaN	NaN	NaN	NaN	NaN	NaN	NaN	NaN	NaN	NaN	NaN	NaN	NaN	NaN	NaN	NaN	NaN	NaN	NaN	NaN	NaN	NaN	NaN	NaN	NaN	NaN	NaN	NaN	NaN	NaN	NaN	NaN	NaN	NaN	NaN	NaN	NaN	NaN	NaN	NaN	NaN	NaN	NaN	NaN	NaN	NaN
NaN	NaN	NaN	NaN	NaN	NaN	NaN	NaN	NaN	NaN	NaN	NaN	NaN	NaN	NaN	NaN	NaN	NaN	NaN	NaN	NaN	NaN	NaN	NaN	NaN	NaN	NaN	NaN	NaN	NaN	NaN	NaN	NaN	NaN	NaN	NaN	NaN	NaN	NaN	NaN	NaN	NaN	NaN	NaN	NaN	NaN	NaN	NaN	NaN	NaN
NaN	NaN	NaN	NaN	NaN	NaN	NaN	NaN	NaN	NaN	NaN	NaN	NaN	NaN	NaN	NaN	NaN	NaN	NaN	NaN	NaN	NaN	NaN	NaN	NaN	NaN	NaN	NaN	NaN	NaN	NaN	NaN	NaN	NaN	NaN	NaN	NaN	NaN	NaN	NaN	NaN	NaN	NaN	NaN	NaN	NaN	NaN	NaN	NaN	NaN
NaN	NaN	NaN	NaN	NaN	NaN	NaN	NaN	NaN	NaN	NaN	NaN	NaN	NaN	NaN	NaN	NaN	NaN	NaN	NaN	NaN	NaN	NaN	NaN	NaN	NaN	NaN	NaN	NaN	NaN	NaN	NaN	NaN	NaN	NaN	NaN	NaN	NaN	NaN	NaN	NaN	NaN	NaN	NaN	NaN	NaN	NaN	NaN	NaN	NaN
NaN	NaN	NaN	NaN	NaN	NaN	NaN	NaN	NaN	NaN	NaN	NaN	NaN	NaN	NaN	NaN	NaN	NaN	NaN	NaN	NaN	NaN	NaN	NaN	NaN	NaN	NaN	NaN	NaN	NaN	NaN	NaN	NaN	NaN	NaN	NaN	NaN	NaN	NaN	NaN	NaN	NaN	NaN	NaN	NaN	NaN	NaN	NaN	NaN	NaN
NaN	NaN	NaN	NaN	NaN	NaN	NaN	NaN	NaN	NaN	NaN	NaN	NaN	NaN	NaN	NaN	NaN	NaN	NaN	NaN	NaN	NaN	NaN	NaN	NaN	NaN	NaN	NaN	NaN	NaN	NaN	NaN	NaN	NaN	NaN	NaN	NaN	NaN	NaN	NaN	NaN	NaN	NaN	NaN	NaN	NaN	NaN	NaN	NaN	NaN
NaN	NaN	NaN	NaN	NaN	NaN	NaN	NaN	NaN	NaN	NaN	NaN	NaN	NaN	NaN	NaN	NaN	NaN	NaN	NaN	NaN	NaN	NaN	NaN	NaN	NaN	NaN	NaN	NaN	NaN	NaN	NaN	NaN	NaN	NaN	NaN	NaN	NaN	NaN	NaN	NaN	NaN	NaN	NaN	NaN	NaN	NaN	NaN	NaN	NaN
[truncated: 167 more columns]
