# Supplementary material for: Notch-dependent and -independent transcription are modulated by tissue movements at gastrulation
Source: eLife. 2022 May 18;11:e73656. doi: 10.7554/eLife.73656 (PMC9183233; doi:10.7554/eLife.73656)
Supplement: Source data 1. [file elife-73656-data1.zip › numerical data/1AB_1S1AC_m5m8peve_MSE_sorted-nc14_normF-Y.txt]

NaN	NaN	NaN	NaN	NaN	NaN	NaN	NaN	NaN	NaN	NaN	NaN	NaN	NaN	NaN	NaN	NaN	NaN	NaN	NaN	NaN	NaN	NaN	NaN	NaN	NaN	NaN	NaN	NaN	NaN	NaN	NaN	NaN	NaN	NaN	NaN	NaN	NaN	NaN	NaN	NaN	NaN	NaN	NaN	NaN	NaN	NaN	NaN	NaN	NaN
NaN	NaN	NaN	NaN	NaN	NaN	NaN	NaN	NaN	NaN	NaN	NaN	NaN	NaN	NaN	NaN	NaN	NaN	NaN	NaN	NaN	NaN	NaN	NaN	NaN	NaN	NaN	NaN	NaN	NaN	NaN	NaN	NaN	NaN	NaN	NaN	NaN	NaN	NaN	NaN	NaN	NaN	NaN	NaN	NaN	NaN	NaN	NaN	NaN	NaN
NaN	NaN	NaN	NaN	NaN	NaN	NaN	NaN	NaN	NaN	NaN	NaN	NaN	NaN	NaN	NaN	NaN	NaN	NaN	NaN	NaN	NaN	NaN	NaN	NaN	NaN	NaN	NaN	NaN	NaN	NaN	NaN	NaN	NaN	NaN	NaN	NaN	NaN	NaN	NaN	NaN	NaN	NaN	NaN	NaN	NaN	NaN	NaN	NaN	NaN
NaN	NaN	NaN	NaN	NaN	NaN	NaN	NaN	NaN	NaN	NaN	NaN	NaN	NaN	NaN	NaN	NaN	NaN	NaN	NaN	NaN	NaN	NaN	NaN	NaN	NaN	NaN	NaN	NaN	NaN	NaN	NaN	NaN	NaN	NaN	NaN	NaN	NaN	NaN	NaN	NaN	NaN	NaN	NaN	NaN	NaN	NaN	NaN	NaN	NaN
NaN	NaN	NaN	NaN	NaN	NaN	NaN	NaN	NaN	NaN	NaN	NaN	NaN	NaN	NaN	NaN	NaN	NaN	NaN	NaN	NaN	NaN	NaN	NaN	NaN	NaN	NaN	NaN	NaN	NaN	NaN	NaN	NaN	NaN	NaN	NaN	NaN	NaN	NaN	NaN	NaN	NaN	NaN	NaN	NaN	NaN	NaN	NaN	NaN	NaN
NaN	NaN	NaN	NaN	NaN	NaN	NaN	NaN	NaN	NaN	NaN	NaN	NaN	NaN	NaN	NaN	NaN	NaN	NaN	NaN	NaN	NaN	NaN	NaN	NaN	NaN	NaN	NaN	NaN	NaN	NaN	NaN	NaN	NaN	NaN	NaN	NaN	NaN	NaN	NaN	NaN	NaN	NaN	NaN	NaN	NaN	NaN	NaN	NaN	NaN
NaN	NaN	NaN	NaN	NaN	NaN	NaN	NaN	NaN	NaN	NaN	NaN	NaN	NaN	NaN	NaN	NaN	NaN	NaN	NaN	NaN	NaN	NaN	NaN	NaN	NaN	NaN	NaN	NaN	NaN	NaN	NaN	NaN	NaN	NaN	NaN	NaN	NaN	NaN	NaN	NaN	NaN	NaN	NaN	NaN	NaN	NaN	NaN	NaN	NaN
NaN	NaN	NaN	NaN	NaN	NaN	NaN	NaN	NaN	NaN	NaN	NaN	NaN	NaN	NaN	NaN	NaN	NaN	NaN	NaN	NaN	NaN	NaN	NaN	NaN	NaN	NaN	NaN	NaN	NaN	NaN	NaN	NaN	NaN	NaN	NaN	NaN	NaN	NaN	NaN	NaN	NaN	NaN	NaN	NaN	NaN	NaN	NaN	NaN	NaN
NaN	NaN	NaN	NaN	NaN	NaN	NaN	NaN	NaN	NaN	NaN	NaN	NaN	NaN	NaN	NaN	NaN	NaN	NaN	NaN	NaN	NaN	NaN	NaN	NaN	NaN	NaN	NaN	NaN	NaN	NaN	NaN	NaN	NaN	NaN	NaN	NaN	NaN	NaN	NaN	NaN	NaN	NaN	NaN	NaN	NaN	NaN	NaN	NaN	NaN
NaN	NaN	NaN	NaN	NaN	NaN	NaN	NaN	NaN	NaN	NaN	NaN	NaN	NaN	NaN	NaN	NaN	NaN	NaN	NaN	NaN	NaN	NaN	NaN	NaN	NaN	NaN	NaN	NaN	NaN	NaN	NaN	NaN	NaN	NaN	NaN	NaN	NaN	NaN	NaN	NaN	NaN	NaN	NaN	NaN	NaN	NaN	NaN	NaN	NaN
NaN	NaN	NaN	NaN	NaN	NaN	NaN	NaN	NaN	NaN	NaN	NaN	NaN	NaN	NaN	NaN	NaN	NaN	NaN	NaN	NaN	NaN	NaN	NaN	NaN	NaN	NaN	NaN	NaN	NaN	NaN	NaN	NaN	NaN	NaN	NaN	NaN	NaN	NaN	NaN	NaN	NaN	NaN	NaN	NaN	NaN	NaN	NaN	NaN	NaN
NaN	NaN	NaN	NaN	NaN	NaN	NaN	NaN	NaN	NaN	NaN	NaN	NaN	NaN	NaN	NaN	NaN	NaN	NaN	NaN	NaN	NaN	NaN	NaN	NaN	NaN	NaN	NaN	NaN	NaN	NaN	NaN	NaN	NaN	NaN	NaN	NaN	NaN	NaN	NaN	NaN	NaN	NaN	NaN	NaN	NaN	NaN	NaN	NaN	NaN
NaN	NaN	NaN	NaN	NaN	NaN	NaN	NaN	NaN	NaN	NaN	NaN	NaN	NaN	NaN	NaN	NaN	NaN	NaN	NaN	NaN	NaN	NaN	NaN	NaN	NaN	NaN	NaN	NaN	NaN	NaN	NaN	NaN	NaN	NaN	NaN	NaN	NaN	NaN	NaN	NaN	NaN	NaN	NaN	NaN	NaN	NaN	NaN	NaN	NaN
NaN	NaN	NaN	NaN	NaN	NaN	NaN	NaN	NaN	NaN	NaN	NaN	NaN	NaN	NaN	NaN	NaN	NaN	NaN	NaN	NaN	NaN	NaN	NaN	NaN	NaN	NaN	NaN	NaN	NaN	NaN	NaN	NaN	NaN	NaN	NaN	NaN	NaN	NaN	NaN	NaN	NaN	NaN	NaN	NaN	NaN	NaN	NaN	NaN	NaN
NaN	NaN	NaN	NaN	NaN	NaN	NaN	NaN	NaN	NaN	NaN	NaN	NaN	NaN	NaN	NaN	NaN	NaN	NaN	NaN	NaN	NaN	NaN	NaN	NaN	NaN	NaN	NaN	NaN	NaN	NaN	NaN	NaN	NaN	NaN	NaN	NaN	NaN	NaN	NaN	NaN	NaN	NaN	NaN	NaN	NaN	NaN	NaN	NaN	NaN
NaN	NaN	NaN	NaN	NaN	NaN	NaN	NaN	NaN	NaN	NaN	NaN	NaN	NaN	NaN	NaN	NaN	NaN	NaN	NaN	NaN	NaN	NaN	NaN	NaN	NaN	NaN	NaN	NaN	NaN	NaN	NaN	NaN	NaN	NaN	NaN	NaN	NaN	NaN	NaN	NaN	NaN	NaN	NaN	NaN	NaN	NaN	NaN	NaN	NaN
NaN	NaN	NaN	NaN	NaN	NaN	NaN	NaN	NaN	NaN	NaN	NaN	NaN	NaN	NaN	NaN	NaN	NaN	NaN	NaN	NaN	NaN	NaN	NaN	NaN	NaN	NaN	NaN	NaN	NaN	NaN	NaN	NaN	NaN	NaN	NaN	NaN	NaN	NaN	NaN	NaN	NaN	NaN	NaN	NaN	NaN	NaN	NaN	NaN	NaN
NaN	NaN	NaN	NaN	NaN	NaN	NaN	NaN	NaN	NaN	NaN	NaN	NaN	NaN	NaN	NaN	NaN	NaN	NaN	NaN	NaN	NaN	NaN	NaN	NaN	NaN	NaN	NaN	NaN	NaN	NaN	NaN	NaN	NaN	NaN	NaN	NaN	NaN	NaN	NaN	NaN	NaN	NaN	NaN	NaN	NaN	NaN	NaN	NaN	NaN
NaN	NaN	NaN	NaN	NaN	NaN	NaN	NaN	NaN	NaN	NaN	NaN	NaN	NaN	NaN	NaN	NaN	NaN	NaN	NaN	NaN	NaN	NaN	NaN	NaN	NaN	NaN	NaN	NaN	NaN	NaN	NaN	NaN	NaN	NaN	NaN	NaN	NaN	NaN	NaN	NaN	NaN	NaN	NaN	NaN	NaN	NaN	NaN	NaN	NaN
NaN	NaN	NaN	NaN	NaN	NaN	NaN	NaN	NaN	NaN	NaN	NaN	NaN	NaN	NaN	NaN	NaN	NaN	NaN	NaN	NaN	NaN	NaN	NaN	NaN	NaN	NaN	NaN	NaN	NaN	NaN	NaN	NaN	NaN	NaN	NaN	NaN	NaN	NaN	NaN	NaN	NaN	NaN	NaN	NaN	NaN	NaN	NaN	NaN	NaN
NaN	NaN	NaN	NaN	NaN	NaN	NaN	NaN	NaN	NaN	NaN	NaN	NaN	NaN	NaN	NaN	NaN	NaN	NaN	NaN	NaN	NaN	NaN	NaN	NaN	NaN	NaN	NaN	NaN	NaN	NaN	NaN	NaN	NaN	NaN	NaN	NaN	NaN	NaN	NaN	NaN	NaN	NaN	NaN	NaN	NaN	NaN	NaN	NaN	NaN
NaN	NaN	NaN	NaN	NaN	NaN	NaN	NaN	NaN	NaN	NaN	NaN	NaN	NaN	NaN	NaN	NaN	NaN	NaN	NaN	NaN	NaN	NaN	NaN	NaN	NaN	NaN	NaN	NaN	NaN	NaN	NaN	NaN	NaN	NaN	NaN	NaN	NaN	NaN	NaN	NaN	NaN	NaN	NaN	NaN	NaN	NaN	NaN	NaN	NaN
NaN	NaN	NaN	NaN	NaN	NaN	NaN	NaN	NaN	NaN	NaN	NaN	NaN	NaN	NaN	NaN	NaN	NaN	NaN	NaN	NaN	NaN	NaN	NaN	NaN	NaN	NaN	NaN	NaN	NaN	NaN	NaN	NaN	NaN	NaN	NaN	NaN	NaN	NaN	NaN	NaN	NaN	NaN	NaN	NaN	NaN	NaN	NaN	NaN	NaN
NaN	NaN	NaN	NaN	NaN	NaN	NaN	NaN	NaN	NaN	NaN	NaN	NaN	NaN	NaN	NaN	NaN	NaN	NaN	NaN	NaN	NaN	NaN	NaN	NaN	NaN	NaN	NaN	NaN	NaN	NaN	NaN	NaN	NaN	NaN	NaN	NaN	NaN	NaN	NaN	NaN	NaN	NaN	NaN	NaN	NaN	NaN	NaN	NaN	NaN
NaN	NaN	NaN	NaN	NaN	NaN	NaN	NaN	NaN	NaN	NaN	NaN	NaN	NaN	NaN	NaN	NaN	NaN	NaN	NaN	NaN	NaN	NaN	NaN	NaN	NaN	NaN	NaN	NaN	NaN	NaN	NaN	NaN	NaN	NaN	NaN	NaN	NaN	NaN	NaN	NaN	NaN	NaN	NaN	NaN	NaN	NaN	NaN	NaN	NaN
NaN	NaN	NaN	NaN	NaN	NaN	NaN	NaN	NaN	NaN	NaN	NaN	NaN	NaN	NaN	NaN	NaN	NaN	NaN	NaN	NaN	NaN	NaN	NaN	NaN	NaN	NaN	NaN	NaN	NaN	NaN	NaN	NaN	NaN	NaN	NaN	NaN	NaN	NaN	NaN	NaN	NaN	NaN	NaN	NaN	NaN	NaN	NaN	NaN	NaN
NaN	NaN	NaN	NaN	NaN	NaN	NaN	NaN	NaN	NaN	NaN	NaN	NaN	NaN	NaN	NaN	NaN	NaN	NaN	NaN	NaN	NaN	NaN	NaN	NaN	NaN	NaN	NaN	NaN	NaN	NaN	NaN	NaN	NaN	NaN	NaN	NaN	NaN	NaN	NaN	NaN	NaN	NaN	NaN	NaN	NaN	NaN	NaN	NaN	NaN
NaN	NaN	NaN	NaN	NaN	NaN	NaN	NaN	NaN	NaN	NaN	NaN	NaN	NaN	NaN	NaN	NaN	NaN	NaN	NaN	NaN	NaN	NaN	NaN	NaN	NaN	NaN	NaN	NaN	NaN	NaN	NaN	NaN	NaN	NaN	NaN	NaN	NaN	NaN	NaN	NaN	NaN	NaN	NaN	NaN	NaN	NaN	NaN	NaN	NaN
NaN	NaN	NaN	NaN	NaN	NaN	NaN	NaN	NaN	NaN	NaN	NaN	NaN	NaN	NaN	NaN	NaN	NaN	NaN	NaN	NaN	NaN	NaN	NaN	NaN	NaN	NaN	NaN	NaN	NaN	NaN	NaN	NaN	NaN	NaN	NaN	NaN	NaN	NaN	NaN	NaN	NaN	NaN	NaN	NaN	NaN	NaN	NaN	NaN	NaN
NaN	NaN	NaN	NaN	NaN	NaN	NaN	NaN	NaN	NaN	NaN	NaN	NaN	NaN	NaN	NaN	NaN	NaN	NaN	NaN	NaN	NaN	NaN	NaN	NaN	NaN	NaN	NaN	NaN	NaN	NaN	NaN	NaN	NaN	NaN	NaN	NaN	NaN	NaN	NaN	NaN	NaN	NaN	NaN	NaN	NaN	NaN	NaN	NaN	NaN
NaN	NaN	NaN	NaN	NaN	NaN	NaN	NaN	NaN	NaN	NaN	NaN	NaN	NaN	NaN	NaN	NaN	NaN	NaN	NaN	NaN	NaN	NaN	NaN	NaN	NaN	NaN	NaN	NaN	NaN	NaN	NaN	NaN	NaN	NaN	NaN	NaN	NaN	NaN	NaN	NaN	NaN	NaN	NaN	NaN	NaN	NaN	NaN	NaN	NaN
NaN	NaN	NaN	NaN	NaN	NaN	NaN	NaN	NaN	NaN	NaN	NaN	NaN	NaN	NaN	NaN	NaN	NaN	NaN	NaN	NaN	NaN	NaN	NaN	NaN	NaN	NaN	NaN	NaN	NaN	NaN	NaN	NaN	NaN	NaN	NaN	NaN	NaN	NaN	NaN	NaN	NaN	NaN	NaN	NaN	NaN	NaN	NaN	NaN	NaN
NaN	NaN	NaN	NaN	NaN	NaN	NaN	NaN	NaN	NaN	NaN	NaN	NaN	NaN	NaN	NaN	NaN	NaN	NaN	NaN	NaN	NaN	NaN	NaN	NaN	NaN	NaN	NaN	NaN	NaN	NaN	NaN	NaN	NaN	NaN	NaN	NaN	NaN	NaN	NaN	NaN	NaN	NaN	NaN	NaN	NaN	NaN	NaN	NaN	NaN
NaN	NaN	NaN	NaN	NaN	NaN	NaN	NaN	NaN	NaN	NaN	NaN	NaN	NaN	NaN	NaN	NaN	NaN	NaN	NaN	NaN	NaN	NaN	NaN	NaN	NaN	NaN	NaN	NaN	NaN	NaN	NaN	NaN	NaN	NaN	NaN	NaN	NaN	NaN	NaN	NaN	NaN	NaN	NaN	NaN	NaN	NaN	NaN	NaN	NaN
NaN	NaN	NaN	NaN	NaN	NaN	NaN	NaN	NaN	NaN	NaN	NaN	NaN	NaN	NaN	NaN	NaN	NaN	NaN	NaN	NaN	NaN	NaN	NaN	NaN	NaN	NaN	NaN	NaN	NaN	NaN	NaN	NaN	NaN	NaN	NaN	NaN	NaN	NaN	NaN	NaN	NaN	NaN	NaN	NaN	NaN	NaN	NaN	NaN	NaN
NaN	NaN	NaN	NaN	NaN	NaN	NaN	NaN	NaN	NaN	NaN	NaN	NaN	NaN	NaN	NaN	NaN	NaN	NaN	NaN	NaN	NaN	NaN	NaN	NaN	NaN	NaN	NaN	NaN	NaN	NaN	NaN	NaN	NaN	NaN	NaN	NaN	NaN	NaN	NaN	NaN	NaN	NaN	NaN	NaN	NaN	NaN	NaN	NaN	NaN
NaN	NaN	NaN	NaN	NaN	NaN	NaN	NaN	NaN	NaN	NaN	NaN	NaN	NaN	NaN	NaN	NaN	NaN	NaN	NaN	NaN	NaN	NaN	NaN	NaN	NaN	NaN	NaN	NaN	NaN	NaN	NaN	NaN	NaN	NaN	NaN	NaN	NaN	NaN	NaN	NaN	NaN	NaN	NaN	NaN	NaN	NaN	NaN	NaN	NaN
NaN	NaN	NaN	NaN	NaN	NaN	NaN	NaN	NaN	NaN	NaN	NaN	NaN	NaN	NaN	NaN	NaN	NaN	NaN	NaN	NaN	NaN	NaN	NaN	NaN	NaN	NaN	NaN	NaN	NaN	NaN	NaN	NaN	NaN	NaN	NaN	NaN	NaN	NaN	NaN	NaN	NaN	NaN	NaN	NaN	NaN	NaN	NaN	NaN	NaN
NaN	NaN	NaN	NaN	NaN	NaN	NaN	NaN	NaN	NaN	NaN	NaN	NaN	NaN	NaN	NaN	NaN	NaN	NaN	NaN	NaN	NaN	NaN	NaN	NaN	NaN	NaN	NaN	NaN	NaN	NaN	NaN	NaN	NaN	NaN	NaN	NaN	NaN	NaN	NaN	NaN	NaN	NaN	NaN	NaN	NaN	NaN	NaN	NaN	NaN
NaN	NaN	NaN	NaN	NaN	NaN	NaN	NaN	NaN	NaN	NaN	NaN	NaN	NaN	NaN	NaN	NaN	NaN	NaN	NaN	NaN	NaN	NaN	NaN	NaN	NaN	NaN	NaN	NaN	NaN	NaN	NaN	NaN	NaN	NaN	NaN	NaN	NaN	NaN	NaN	NaN	NaN	NaN	NaN	NaN	NaN	NaN	NaN	NaN	NaN
NaN	NaN	NaN	NaN	NaN	NaN	NaN	NaN	NaN	NaN	NaN	NaN	NaN	NaN	NaN	NaN	NaN	NaN	NaN	NaN	NaN	NaN	NaN	NaN	NaN	NaN	NaN	NaN	NaN	NaN	NaN	NaN	NaN	NaN	NaN	NaN	NaN	NaN	NaN	NaN	NaN	NaN	NaN	NaN	NaN	NaN	NaN	NaN	NaN	NaN
NaN	NaN	NaN	NaN	NaN	NaN	NaN	NaN	NaN	NaN	NaN	NaN	NaN	NaN	NaN	NaN	NaN	NaN	NaN	NaN	NaN	NaN	NaN	NaN	NaN	NaN	NaN	NaN	NaN	NaN	NaN	NaN	NaN	NaN	NaN	NaN	NaN	NaN	NaN	NaN	NaN	NaN	NaN	NaN	NaN	NaN	NaN	NaN	NaN	NaN
NaN	NaN	NaN	NaN	NaN	NaN	NaN	NaN	NaN	NaN	NaN	NaN	NaN	NaN	NaN	NaN	NaN	NaN	NaN	NaN	NaN	NaN	NaN	NaN	NaN	NaN	NaN	NaN	NaN	NaN	NaN	NaN	NaN	NaN	NaN	NaN	NaN	NaN	NaN	NaN	NaN	NaN	NaN	NaN	NaN	NaN	NaN	NaN	NaN	NaN
NaN	NaN	NaN	NaN	NaN	NaN	NaN	NaN	NaN	NaN	NaN	NaN	NaN	NaN	NaN	NaN	NaN	NaN	NaN	NaN	NaN	NaN	NaN	NaN	NaN	NaN	NaN	NaN	NaN	NaN	NaN	NaN	NaN	NaN	NaN	NaN	NaN	NaN	NaN	NaN	NaN	NaN	NaN	NaN	NaN	NaN	NaN	NaN	NaN	NaN
NaN	NaN	NaN	NaN	NaN	NaN	NaN	NaN	NaN	NaN	NaN	NaN	NaN	NaN	NaN	NaN	NaN	NaN	NaN	NaN	NaN	NaN	NaN	NaN	NaN	NaN	NaN	NaN	NaN	NaN	NaN	NaN	NaN	NaN	NaN	NaN	NaN	NaN	NaN	NaN	NaN	NaN	NaN	NaN	NaN	NaN	NaN	NaN	NaN	NaN
NaN	NaN	NaN	NaN	NaN	NaN	NaN	NaN	NaN	NaN	NaN	NaN	NaN	NaN	NaN	NaN	NaN	NaN	NaN	NaN	NaN	NaN	NaN	NaN	NaN	NaN	NaN	NaN	NaN	NaN	NaN	NaN	NaN	NaN	NaN	NaN	NaN	NaN	NaN	-35.6663918315164	137.333608168484	122.333608168484	63.3336081684836	123.333608168484	10.3336081684836	-77.6663918315164	-27.6663918315164	-89.6663918315164	323.333608168484	-37.6663918315164
NaN	NaN	NaN	NaN	NaN	NaN	NaN	NaN	NaN	NaN	NaN	NaN	NaN	NaN	NaN	NaN	NaN	NaN	NaN	NaN	NaN	NaN	NaN	NaN	NaN	NaN	NaN	NaN	NaN	NaN	NaN	NaN	NaN	NaN	NaN	NaN	NaN	NaN	NaN	-35.4459290924721	NaN	29.5716538253657	11.5667847096568	90.5881547174905	9.56624369680024	120.596269910339	82.5859906660643	78.5849086403512	840.791034538697	-2.43700238033906
NaN	NaN	NaN	NaN	NaN	NaN	NaN	NaN	NaN	NaN	NaN	NaN	NaN	NaN	NaN	NaN	NaN	NaN	NaN	NaN	NaN	NaN	NaN	NaN	NaN	NaN	NaN	NaN	NaN	NaN	NaN	NaN	NaN	NaN	NaN	NaN	NaN	NaN	NaN	-87.2534873286461	41.8163222137789	13.801169754958	-51.2340055958763	109.853121042344	676.159417174224	-37.2264293664659	-57.237252551338	-43.2296763219275	168.885049437717	-67.242664143774
NaN	NaN	NaN	NaN	NaN	NaN	NaN	NaN	NaN	NaN	NaN	NaN	NaN	NaN	NaN	NaN	NaN	NaN	NaN	NaN	NaN	NaN	NaN	NaN	NaN	NaN	NaN	NaN	NaN	NaN	NaN	NaN	NaN	NaN	NaN	NaN	NaN	NaN	NaN	54.0676187111064	-21.9940901398221	8.0302686171234	-17.9908423055627	0.0237729486046102	7.02945665855855	54.0676187111064	-1.97785096852509	1.02458490716946	156.150438484721	-79.0403717780184
NaN	NaN	NaN	NaN	NaN	NaN	NaN	NaN	NaN	NaN	NaN	NaN	NaN	NaN	NaN	NaN	NaN	NaN	NaN	NaN	NaN	NaN	NaN	NaN	NaN	NaN	NaN	NaN	NaN	NaN	NaN	NaN	NaN	NaN	NaN	NaN	NaN	NaN	NaN	-43.7935707956542	-27.7762443234783	31.2876470426705	55.3136367509343	-38.7881562730992	34.2908957562034	10.2649060479396	35.2919786607144	-75.828223740006	-10.7578349467913	-30.7794930370113
-30.0607614243419	85.9392385756581	-3.06076142434188	20.9392385756581	57.9392385756581	246.939238575658	-34.0607614243419	22.9392385756581	-5.06076142434188	-14.0607614243419	-43.0607614243419	220.939238575658	65.9392385756581	88.9392385756581	-75.0607614243419	40.9392385756581	116.439238575658	34.9392385756581	NaN	NaN	NaN	-23.0607614243419	NaN	NaN	NaN	NaN	NaN	NaN	NaN	NaN	NaN	NaN	NaN	NaN	NaN	NaN	NaN	NaN	NaN	36.5332496887143	77.588763573962	-32.560176118166	-16.5385121629474	-11.5317421769415	342.94757283227	-88.6359999614311	461.107344502008	-34.5628841125683	61.5670996187434	-45.5777780817811
188.177768023654	116.154899687761	76.142195056709	39.1304432729862	-70.904494462406	-50.8981421468801	-92.9114820094844	15.1228204943551	50.1339370465254	181.17554471322	-13.8863903631573	25.1259966521181	-12.886072747381	10.1212324154737	14.1225028785789	135.16093438751	79.1431479040379	39.1304432729862	NaN	NaN	NaN	127.1583934613	NaN	NaN	NaN	NaN	NaN	NaN	NaN	NaN	NaN	NaN	NaN	NaN	NaN	NaN	NaN	NaN	NaN	-105.457215686094	76.8385774032427	98.8743326118439	410.379781242524	3.71993512015694	258.132745255825	16.7410631979667	79.8434531135065	41.7816941168317	-76.410083820211	-76.410083820211
-63.743680169593	-33.7246171683055	102.361801770864	68.340197036072	94.3567183038545	-71.7487636366031	-18.7150856676618	-5.70682503377054	-32.7239817349293	-44.7316069354443	-9.70936676727554	438.575307385285	-53.7373258358305	-19.715721101038	-35.725888035058	249.455210477173	50.3287592352995	7.30143560012071	NaN	NaN	NaN	239.448856143411	NaN	NaN	NaN	NaN	NaN	NaN	NaN	NaN	NaN	NaN	NaN	NaN	NaN	NaN	NaN	NaN	NaN	-121.285650075902	78.0917779589436	32.0045332875723	113.158159774117	-30.1130573564498	52.0424657533859	242.402824178615	-82.2116817675652	-87.2211648840186	162.251094315361	133.196092239931
328.788765191799	127.597121140347	17.4922413111934	-31.5544778854294	19.494148217178	19.494148217178	30.5046362000933	15.4903344052087	87.5589830206545	-21.5449433555064	-32.5554313384217	-16.5401760905449	-32.5554313384217	76.5484950377392	-78.5992901760676	-52.5745003982678	13.9889042257203	138.607609123262	NaN	NaN	NaN	127.597121140347	NaN	NaN	NaN	NaN	NaN	NaN	NaN	NaN	NaN	NaN	NaN	NaN	NaN	NaN	NaN	NaN	NaN	384.0047775049	37.2545952074974	5.1852141857723	-21.8733260513083	-18.8668215805215	-77.9947428393272	-28.8885031498106	-57.951379700749	-68.975229426967	23.2242410104927	14.2047275981325
14.6729949451379	118.805249126119	34.6984284414803	-76.4427274632203	-77.4439991380374	196.904439761854	18.6780816444064	24.6857116933091	-71.4363690891347	34.6984284414803	73.7480237593481	119.806520800936	-1.34735185193608	-30.3842304216326	-12.3613402749244	-14.3638836245587	-48.4071205683408	110.795075727582	NaN	NaN	NaN	71.7454804097139	NaN	NaN	NaN	NaN	NaN	NaN	NaN	NaN	NaN	NaN	NaN	NaN	NaN	NaN	NaN	NaN	NaN	219.939354927054	85.6124166633386	118.692931310373	31.4806654227368	36.4928646116814	34.4879849361035	141.749047579518	1.40747028906903	-27.6632850068098	66.5660597453491	-28.6657248445987
30.8821673085312	138.0523079062	-23.2036980398248	117.018915826283	32.8853475066185	85.9696227559309	4.84082473339683	77.9569019635819	-37.2259594264357	96.9871138454109	513.648595047561	-65.2704821996573	-15.1909772474758	21.8678564171386	22.8694465161822	-43.2355000206975	37.8932980018366	3.8392346343532	-15.1909772474758	NaN	NaN	286.287642564657	NaN	NaN	NaN	NaN	NaN	NaN	NaN	NaN	NaN	NaN	NaN	NaN	NaN	NaN	NaN	NaN	NaN	6.65208259035118	77.8446108756759	-42.4807890431827	574.186885540968	-122.697722322422	76.8418992096854	-78.5784090188403	-78.5784090188403	48.7659725619517	129.985617507181	88.8744392015712
23.0558432066782	46.0997439015729	642.235435791243	-12.0109621985966	-78.136938105686	22.0539344808132	14.0386646738932	179.353604441617	-57.0968548625212	-49.0815850556012	-51.0854025073312	-62.1063984918461	286.557838109171	-15.0166883761915	18.0462995773532	-46.0758588780063	-33.0510454417614	-27.0395930865714	-42.0682239745463	NaN	NaN	45.097835175708	NaN	NaN	NaN	NaN	NaN	NaN	NaN	NaN	NaN	NaN	NaN	NaN	NaN	NaN	NaN	NaN	NaN	84.1143621895429	30.9562291819076	13.9055072737981	-11.1690837675393	16.9144581987586	220.520137454419	-65.3302004168281	-100.434627874701	-31.2287566006092	13.9055072737981	59.0397711482055
-56.9358459096613	11.2156278626126	77.3626465239371	-59.9425285760851	-34.8868396892197	8.20894519618871	-2.81555791403205	185.603222515196	-18.8511988016259	4.20003497429025	-40.9002050220674	-9.83115080235436	56.3158678589702	227.696779845129	95.4027425224802	22.2401309728333	66.8392571914537	-7.82669569140513	-15.8445161352021	NaN	NaN	291.839343395505	NaN	NaN	NaN	NaN	NaN	NaN	NaN	NaN	NaN	NaN	NaN	NaN	NaN	NaN	NaN	NaN	NaN	-13.9510839066049	-9.93806084701296	-10.9413166119109	337.188433807687	28.1856582191101	-40.0357337939522	-30.0031761449725	-39.0324780290543	-64.1138721515036	91.3907714076826	136.537280828091
54.5079368244118	-61.7874673912626	79.5716015260658	4.38060742110388	-72.8154798599903	82.5792412902642	-64.7951071554611	-41.7365356299394	-7.64995163569002	42.4773777676179	-44.7441753941379	41.4748311795517	402.391602883369	-28.7034299850793	115.663278696447	-17.6754175163516	-41.7365356299394	255.017254437644	30.446818710824	NaN	NaN	415.424708528229	NaN	NaN	NaN	NaN	NaN	NaN	NaN	NaN	NaN	NaN	NaN	NaN	NaN	NaN	NaN	NaN	NaN	-3.68872957911427	-12.720481901711	-3.68872957911427	96.6640740052936	136.805195439057	-41.8227949411893	27.4206395320522	-3.68872957911427	-49.8510192279419	22.4029993528318	35.4488638188048
32.6415379327721	70.750439238446	-75.6679710412487	99.8335481296182	-3.46163172523485	83.7876949482818	96.8249506581177	-9.478826668236	174.045619093299	55.7074518809431	47.6845252902749	3.55842904159982	50.6931227617755	93.8163531866171	-39.5648013832418	-9.478826668236	22.6128796944368	-23.5189482019054	66.7389759431119	NaN	NaN	78.7733658291142	NaN	NaN	NaN	NaN	NaN	NaN	NaN	NaN	NaN	NaN	NaN	NaN	NaN	NaN	NaN	NaN	NaN	-3.45880813891094	1.56019413414952	-20.5234158673165	-43.6108263233946	300.692729608553	214.365890511913	-46.6222276872309	-70.7134385979211	-68.7058376886969	-24.5386176857649	-45.6184272326188
31.8280995173813	136.159366866351	117.098846869905	106.063808977225	-55.449018361084	180.299518437069	35.8408405692648	697.943114130036	210.395076326195	-22.3439046830454	35.8408405692648	2.73572689122622	-5.2897552125407	47.8790637249152	31.8280995173813	-55.449018361084	-12.8136446848222	-20.3375341571037	-71.4999825686178	NaN	NaN	267.576636315535	NaN	NaN	NaN	NaN	NaN	NaN	NaN	NaN	NaN	NaN	NaN	NaN	NaN	NaN	NaN	NaN	NaN	81.1133719557003	75.0889338277658	395.388227629621	76.0930068490882	80.1092989343779	-61.464997072085	162.443286682817	-8.24912694199609	25.8893557829666	25.8893557829666	111.235562595373
115.30855481032	-44.2487251916193	100.255981225232	39.0421819792046	46.0667163189126	23.9896083941159	154.445246131551	114.305049904648	121.329584244356	-21.1681123611501	25.9966182054611	-11.1330633044243	-79.3713968901595	13.9545593373902	-4.10852896471624	80.1858831117803	-15.1470829271146	250.781717076118	56.1017653756384	NaN	NaN	344.107673303668	NaN	NaN	NaN	NaN	NaN	NaN	NaN	NaN	NaN	NaN	NaN	NaN	NaN	NaN	NaN	NaN	NaN	296.296438789711	-10.0290107194607	29.1404729882695	-60.246297524243	5.03617532197398	50.231733446278	-2.99859056679119	-35.1376541218519	-55.2245688437648	-38.1506913301388	23.1143985716956
673.651333203892	121.547719530574	25.180543325776	142.628039325373	-9.95332299888971	-36.0527665543557	-39.0642408107556	61.3182344025751	21.1652443172428	23.1728938215094	92.4368017187076	18.1537700608429	-2.92654973395656	-19.9915705202228	86.4138532059078	-53.1177873406219	0.0849245224433636	-87.2478289131544	-26.0145190330226	NaN	NaN	-1.92272498182325	NaN	NaN	NaN	NaN	NaN	NaN	NaN	NaN	NaN	NaN	NaN	NaN	NaN	NaN	NaN	NaN	NaN	-69.0731217687398	139.887546834162	-43.9576567924295	24.3564079431346	16.3194591507153	-43.9576567924295	673.340022930993	60.5226775090214	9.28712895734838	-33.9114708019053	13.305603353558
2.27276241015307	12.3142104356326	-42.9137537045046	46.4551337222628	38.4219753018792	-47.9344777172443	-5.76039601023052	40.4302649069751	150.886193187249	18.3390792509202	47.4592785248107	58.5048713528382	-18.8142784433538	87.6250706267287	-22.8308576535456	15.3266448432764	-26.3453644624635	527.44049414273	42.438554512071	NaN	NaN	3.27690721270102	NaN	NaN	NaN	NaN	NaN	NaN	NaN	NaN	NaN	NaN	NaN	NaN	NaN	NaN	NaN	NaN	NaN	40.6724665165935	47.7067077887883	42.6822497372206	111.014879238541	-81.9243099416584	131.112711444812	50.7213826197289	157.239893312964	65.794756774432	-70.8705022282094	96.9463966941517
3.45753078662525	63.7254342133239	-30.6942811551706	-55.8059075829617	75.7790148986636	-12.613910127161	112.944222011794	-76.8996737823063	34.5959475570862	84.8192004126684	6.47092595796018	10.4887861864068	-73.8862786109713	49.6629234137609	63.7254342133239	45.6450631853143	42.6316680139794	-22.6585606982775	26.5602271001931	NaN	NaN	63.7254342133239	NaN	NaN	NaN	NaN	NaN	NaN	NaN	NaN	NaN	NaN	NaN	NaN	NaN	NaN	NaN	NaN	NaN	-38.4932576715408	183.648156498452	3.72366266845791	71.0697022584559	14.7804751384576	45.9405830084566	-46.5345758315406	567.621098638441	-13.3641384215416	-14.3693031915415	58.0025602484563
49.8584033477272	153.351311497765	-17.4622262255985	231.724581747308	30.7674785433512	-33.538794481915	8.66219719091595	36.7961916394699	-29.5196524178359	-50.6201482542514	-12.4382986454995	26.7483364792721	-16.4574407095787	143.303456337567	36.7961916394699	58.9014729919052	-42.5818641260931	0.623913062757673	-16.4574407095787	NaN	NaN	-18.4670117416182	NaN	NaN	NaN	NaN	NaN	NaN	NaN	NaN	NaN	NaN	NaN	NaN	NaN	NaN	NaN	NaN	NaN	43.1680597174199	3.95597466634172	-32.2397961500382	11.9994792922039	-35.2561103847365	95.4508397855242	-36.2615484629693	-5.09296803775325	-7.1038441942188	-11.1255965071499	104.499782489619
-13.2676812553383	22.9161412055102	-12.2625750758703	153.579944536352	171.671855766776	-78.5995829207592	-33.3698048446986	34.9774153591264	9.84976087242603	53.0693265895506	-12.2625750758703	-75.5842643823551	-68.5485211260791	56.0846451279547	-49.4515037161868	10.854867051894	-42.4157604599107	135.488033305928	7.83954851349001	NaN	NaN	99.3042108450793	NaN	NaN	NaN	NaN	NaN	NaN	NaN	NaN	NaN	NaN	NaN	NaN	NaN	NaN	NaN	NaN	NaN	58.4968359288576	35.365470620795	34.3597590856618	13.2398168478655	-18.9429522763955	54.473989788325	24.3026437343303	64.5311051396565	48.439720577526	9.2169707073329	45.4225859721266
40.1954671669905	-10.0758852156206	68.3474245012526	161.852139932909	-32.1952802639694	-42.2495507404916	255.356855364566	47.233456500556	-41.2441236928394	-60.3472375982316	-17.1138745491861	97.504808883167	204.080075934302	192.014951362476	57.2877269770782	-12.086739310925	192.014951362476	-43.2549777881438	21.0923532615983	NaN	NaN	210.112638220216	NaN	NaN	NaN	NaN	NaN	NaN	NaN	NaN	NaN	NaN	NaN	NaN	NaN	NaN	NaN	NaN	NaN	34.6005320922434	6.43294814921471	195.558154623836	95.9656256824131	-11.6747843855895	126.145179907087	128.157150188732	-34.8124426245059	-19.7226655121691	49.6903092045802	-7.65084382229965
38.376614795249	8.20417117219256	91.6812651959819	111.796227611353	-58.1752047985315	60.503073452157	77.6007915052223	273.721675055089	136.939930630566	23.2903929837208	33.3478741914062	-37.054494262392	7.19842305142401	32.3421260706377	18.261652379878	61.5088215729255	33.8507482517905	8.20417117219256	83.6352802298335	NaN	NaN	26.3076373460264	NaN	NaN	NaN	NaN	NaN	NaN	NaN	NaN	NaN	NaN	NaN	NaN	NaN	NaN	NaN	NaN	NaN	4.65366927729732	38.8664717216499	62.0104263163589	85.154380911068	-44.6530165983872	46.9165428850269	-47.6717932846536	307.53759679936	14.7162582315187	93.2044520744451	41.8852484079163
2.35024082117983	-7.71045316895401	461.117886771283	78.811515146197	-33.868257543302	127.102846298839	9.39272661427352	-48.9592985285027	161.309205865294	-9.72259196698078	-42.9228821344224	45.6112249787553	-41.9168127354091	218.655161609057	-4.69224497191386	-44.9350209324492	4.86541431871329	-4.69224497191386	43.5990861807286	NaN	NaN	-33.868257543302	NaN	NaN	NaN	NaN	NaN	NaN	NaN	NaN	NaN	NaN	NaN	NaN	NaN	NaN	NaN	NaN	NaN	50.1804633216309	187.068923992947	166.938268011871	67.2915209055454	85.4091112885137	191.095055189162	141.774948035526	4.88648736421005	118.624693657289	54.206594517846	18.9779465509632
-8.53938512090235	92.0997031374351	247.083899055275	146.444810796937	35.7418137127661	576.173717660038	-8.53938512090235	35.7418137127661	24.671514004349	251.109462585608	115.246693436853	-86.0314830798222	15.6139960610986	9.5756507655984	-22.6288574770696	-52.8205839545708	73.4814718096427	89.080530489685	7.56286900043165	NaN	NaN	176.636537274439	NaN	NaN	NaN	NaN	NaN	NaN	NaN	NaN	NaN	NaN	NaN	NaN	NaN	NaN	NaN	NaN	NaN	17.2011144538506	-97.5748666558151	40.3576720461516	256.821145191574	11.1602733428156	-42.2004898046606	83.650366675236	294.072998709623	-38.1732623973039	-14.0098979531638	63.5142296384525
204.054218192324	1.70499128556539	444.658522822748	321.839589078347	-26.4829607213462	35.9332187225295	-34.5366612947495	16.8056798606966	-44.6037870115037	132.577625603369	24.8593804340999	27.8795181491262	-24.4695355779954	152.711877036877	1.70499128556539	48.0137695826344	31.4030121499901	-66.7514635883628	2.71170385724081	NaN	NaN	86.2688473063002	NaN	NaN	NaN	NaN	NaN	NaN	NaN	NaN	NaN	NaN	NaN	NaN	NaN	NaN	NaN	NaN	NaN	-61.1148455738142	-13.7820360405081	68.7986103793026	299.420171722432	138.287203098412	62.7561240559018	78.8694209183039	3.33834187579415	-78.2352234901164	6.35958503749454	109.081852535308
-59.5435281810181	-2.14256359127921	460.086256526092	126.757848119012	10.9488844730472	-51.4872524491249	16.9910912719671	82.4483315935992	27.0614359368336	86.4764694595458	-39.4028388512852	76.4061247946793	46.1950908000799	-11.205873789659	-7.17773592371245	6.92074660710062	46.6986080333232	32.0966082692668	9.94185000656056	NaN	NaN	54.251366531973	NaN	NaN	NaN	NaN	NaN	NaN	NaN	NaN	NaN	NaN	NaN	NaN	NaN	NaN	NaN	NaN	NaN	-6.50256214095416	118.40950812352	-27.6570256534861	101.284466232423	43.8652081269792	30.7695878573165	-11.5393391677475	-35.7158688963555	-10.5319837623888	223.174470280822	7.60041353406717
38.3311092026989	-22.1102848301696	67.5444496519186	-2.97051005309456	78.6253718912778	205.552299360301	-27.1470676662419	85.6768678617791	-14.0514322924538	79.6327284584923	154.177114432363	38.3311092026989	39.3384657699133	-10.0220060235959	75.6033021896344	-0.955796918665614	5.59202076822846	84.6695112945646	250.883344884953	NaN	NaN	71.5738759207765	NaN	NaN	NaN	NaN	NaN	NaN	NaN	NaN	NaN	NaN	NaN	NaN	NaN	NaN	NaN	NaN	NaN	-13.3259396655429	409.87862099596	121.696467783603	103.559129469539	-26.4251284479228	126.734617315288	118.673578064592	4.81139864852148	123.711727596277	58.2157836843778	39.0708154639765
19.3776277803402	9.30083903977478	236.028585702497	286.412529405324	27.4390587727926	71.7769292312805	50.6156728760931	34.4928108911884	-10.8527384413561	69.7615714831674	70.7692503572239	-22.9448849300346	79.8383602237328	30.4620953949622	75.8076447275066	42.5542418836407	0.735568610294162	71.7769292312805	120.145515185995	NaN	NaN	47.5926362539234	NaN	NaN	NaN	NaN	NaN	NaN	NaN	NaN	NaN	NaN	NaN	NaN	NaN	NaN	NaN	NaN	NaN	52.4160912020724	199.570156517813	4.03667246813014	278.18671196047	-36.2795098101551	-4.0265639875269	81.6453233538292	72.574182341215	52.4160912020724	88.7006552525291	-97.76168778454
23.5960459323208	575.980806123818	30.6520556427961	28.6360528683746	37.7080653532714	39.7240681276929	19.5640403834777	13.5160320602132	224.188321987262	-3.61999152236977	-8.65999845842357	426.796600816625	62.9081000335404	44.7640750637467	72.988113905648	121.372180491765	82.5641270841503	-1.60398874794825	49.8040819998005	NaN	NaN	-6.64399568400205	NaN	NaN	NaN	NaN	NaN	NaN	NaN	NaN	NaN	NaN	NaN	NaN	NaN	NaN	NaN	NaN	NaN	91.9813072829922	114.16125314451	158.521144867546	100.046742141726	85.9322311389419	243.20821088425	11.3269586956546	54.6786710613486	-98.564591254593	-3.79573166447122	68.7931820641327
562.228941848474	129.657899998977	76.2167223345873	-52.8487633454489	11.6839794945692	25.8005169908232	20.7588964564468	211.332152655875	126.632927678351	13.7006277083198	36.8920821664513	52.0169437695805	12.6923036014445	122.59963125085	-35.7072535285691	-3.44088210856	48.9919714489547	48.9919714489547	93.3582321514671	NaN	NaN	31.8504616320749	NaN	NaN	NaN	NaN	NaN	NaN	NaN	NaN	NaN	NaN	NaN	NaN	NaN	NaN	NaN	NaN	NaN	-13.64931651255	12.5704954853936	103.331383170583	81.145388403092	50.8917591746956	5.51131533210108	29.7142187148182	26.6888557919785	86.1876599411581	-54.9959431246917	-13.64931651255
-50.6680685340932	-3.26165797141273	-41.5902452348565	15.9026356603092	6.82481236107248	18.9285767600547	0.77293016158135	38.0928703917766	34.0582822587825	88.5252220542027	59.2744580899956	46.1620466577648	39.1015174250251	102.646280519682	21.9545178598003	100.628986453185	-13.3481283038979	83.4819868879601	39.1015174250251	NaN	NaN	72.3868695222263	NaN	NaN	NaN	NaN	NaN	NaN	NaN	NaN	NaN	NaN	NaN	NaN	NaN	NaN	NaN	NaN	NaN	62.2337223127995	362.835085865292	128.809863233821	25.9194636286057	147.975721983813	112.670192707513	631.157108365169	158.063016062755	18.8583577733458	238.761368694297	-46.7090537397818
59.4738313241382	-20.234811831664	89.7429363200124	-12.1630504994309	28.1957561617348	-73.7102306577085	56.4469208245507	437.837643772566	-4.09128916719773	174.49643030846	9.0253229976811	-17.2079013320766	-18.2168714986057	-12.1630504994309	-7.11819966678515	29.2047263282639	-16.703416248812	18.1060544964434	-0.055408501081166	NaN	NaN	-37.3873046626594	NaN	NaN	NaN	NaN	NaN	NaN	NaN	NaN	NaN	NaN	NaN	NaN	NaN	NaN	NaN	NaN	NaN	128.068126726949	-32.3636139439747	-20.2555580442823	36.2487028209487	91.7439590278719	32.2126841877179	-24.2915766775131	-9.15650680289768	67.5278472284872	-9.15650680289768	-18.237548727667
97.0171920987634	1.13430894173739	-41.2560183487373	32.4224076561353	581.478075418474	9.20865699706589	39.4874622045478	194.918662269621	-59.4233014732264	135.370345361574	136.37963886849	51.5989842875405	-10.9772131412554	-33.1816702934088	-57.4047144593943	53.6175713013727	-26.1166157449963	-2.90286508592686	48.5711037667924	NaN	NaN	-41.2560183487373	NaN	NaN	NaN	NaN	NaN	NaN	NaN	NaN	NaN	NaN	NaN	NaN	NaN	NaN	NaN	NaN	NaN	53.6485410113552	-12.9639428810884	-26.0845836477819	75.8527023088365	-0.852582173371409	-47.2794648862867	46.5835805985203	87.9640630165535	-27.0938637067583	20.3422990651334	2.17525800355785
-15.8483178265552	12.4209597024818	-17.8675519357721	-16.8579348811636	-36.0406589187244	20.4978961393495	80.0653023612488	99.2480263988096	36.6517690130849	176.988539603661	38.6710031223018	34.6325349038679	106.315345781069	17.4690449755241	110.353813999503	0.305555047180218	2.32478915639714	-13.8290837173383	3.33440621100561	NaN	NaN	-39.0695100825498	NaN	NaN	NaN	NaN	NaN	NaN	NaN	NaN	NaN	NaN	NaN	NaN	NaN	NaN	NaN	NaN	NaN	58.9432127996636	48.8476566994285	34.7138781590994	69.0387688998987	106.392326470768	-2.63967941177036	76.1056581700632	6.44632107844121	-21.821236002217	-1.63012380174685	-26.8690140523345
34.8241979806738	1.4961512570834	180.255674592705	-18.702664939032	218.633425365324	132.788456531833	-7.59331603116853	84.3112976611565	177.225852163287	5.53591449630648	39.8739020297026	57.0428957964007	13.6154409747526	106.529995476883	-2.54361198213968	-6.58337522136276	-22.2374577733522	-50.0108300430109	-67.1798238097089	NaN	NaN	38.8639612198969	NaN	NaN	NaN	NaN	NaN	NaN	NaN	NaN	NaN	NaN	NaN	NaN	NaN	NaN	NaN	NaN	NaN	-140.754979796287	137.95846219763	89.4865592421663	242.980918601135	77.3685835033003	125.840486458764	156.135425805929	46.0638128445633	63.2309451412901	20.8180300552593	-52.8996556895085
65.3239271998298	39.0570431094303	129.980872653121	89.5702817448139	-32.6717557528143	-36.712814843645	-56.9181102977985	-67.0207580248752	38.0467783367227	-11.4561955259532	-29.6409614346913	156.24775674352	4.7080408373695	238.079203332842	-12.4664602986609	36.0262487913073	1.67724651924649	-65.0002284794598	-53.8873159796754	NaN	NaN	474.481160146437	NaN	NaN	NaN	NaN	NaN	NaN	NaN	NaN	NaN	NaN	NaN	NaN	NaN	NaN	NaN	NaN	NaN	27.1167334635133	-2.17637428511251	164.491307732931	28.1268406272591	-72.8838757473128	-50.661518144907	42.2683409196991	63.4805913583592	168.531736387914	-60.7625897823642	71.561448668325
-21.3850877007785	74.620861933062	-24.4168545313208	34.1973041924976	47.334960458181	95.8432297468583	41.2714267970964	60.4726167238645	61.4832056673786	53.3984941192657	-16.3321429832079	-4.20507566103862	0.847869056531937	-8.24743143509506	132.224431713366	-28.4592103053773	47.8402549299381	70.5785061590056	1.85845800004605	NaN	NaN	-26.4380324183491	NaN	NaN	NaN	NaN	NaN	NaN	NaN	NaN	NaN	NaN	NaN	NaN	NaN	NaN	NaN	NaN	NaN	-37.3079426640586	-9.01721399736439	4.11776716931505	65.7511403360417	126.374130336101	57.6680750027005	55.6473086693652	10.1800661693209	31.3981126693416	-90.858250497444	166.789457002807
45.509058675681	108.185684666049	-25.2548738940891	-88.9424132068822	59.661845189635	6.08343910109482	177.938703913394	121.327557857578	34.3890121290029	-4.02569412315805	-28.2876138613649	-20.2003072819626	87.9674182175431	-53.5604469219971	11.1380057132213	33.3780988065776	-34.8585504571293	-83.8878465947557	-79.8441933050546	NaN	NaN	-26.2657872165144	NaN	NaN	NaN	NaN	NaN	NaN	NaN	NaN	NaN	NaN	NaN	NaN	NaN	NaN	NaN	NaN	NaN	-87.6186048830394	-52.2455286668848	-52.2455286668848	218.611169216813	179.195455718812	15.4686458040397	-43.1495947827307	-10.8084965279609	-49.2135507055001	36.6924915337324	-19.9044304121149
35.5920810835195	50.7606497281444	73.0078837402609	-20.0260039467717	62.8955046438443	-1.82372157322182	-22.048479766055	89.1876902945274	25.4797019871029	117.502351764494	107.389972668077	-28.1159072239049	-18.0035281274883	-36.2058105010382	-61.4867582420796	-69.5766615192129	229.749759734718	-37.2170484106798	94.2438798427357	NaN	NaN	-7.89114903107177	NaN	NaN	NaN	NaN	NaN	NaN	NaN	NaN	NaN	NaN	NaN	NaN	NaN	NaN	NaN	NaN	NaN	-64.1584753860915	15.7054390087524	138.028649664146	91.5256109025916	88.492804026838	134.995842788393	-112.683385398149	-46.9725697568213	224.969113435748	8.62888963199409	161.280169044924
35.7843601511084	7.4606044009182	-33.0019038136393	29.7149839189248	22.6340449813772	462.66382181469	-19.8515886439081	217.865647116617	32.7496720350166	17.5762314545576	-28.9556529921835	369.600052921207	-60.3140968584655	21.6224822760133	90.408746240761	10.49529251701	-19.3458072912261	77.2584310710298	-31.9903411082753	NaN	NaN	-54.2447206262819	NaN	NaN	NaN	NaN	NaN	NaN	NaN	NaN	NaN	NaN	NaN	NaN	NaN	NaN	NaN	NaN	NaN	58.4132691316966	187.84841552023	80.6599349172257	-22.4836973611366	7.85266507367583	136.276599381048	-38.6630906597033	16.9535738041196	-6.30430406256998	234.364171253609	NaN
3.5963560597915	-22.712724394829	-13.6057350066911	-27.7721629437945	-17.6532858458635	12.7033454479294	-29.7959383633806	166.51027733648	-6.52252103813945	-25.7483875242083	31.9292119339982	4.6082437695846	-17.6532858458635	29.905436514412	18.7746717066879	-58.1287942375873	-13.6057350066911	166.51027733648	-34.8553769123461	NaN	NaN	10.6795700283432	NaN	NaN	NaN	NaN	NaN	NaN	NaN	NaN	NaN	NaN	NaN	NaN	NaN	NaN	NaN	NaN	NaN	-45.5213959341699	5.05303848149253	37.4206765075165	-3.03887102501347	32.3632330659503	-20.2341787263387	-47.5443733107964	66.7538484686007	10.1104819230588	-36.4179977393507	-29.337576921158
-16.4657829339446	-33.6734026271608	192.050079230911	-58.9787257054199	31.1082244531826	-19.5024217033357	20.986095221879	21.9983081450093	-59.9909386285503	33.1326502994433	0.741836759271652	29.0837986069219	-31.6489767809	59.4501863008329	-7.35586662577127	-12.4169312414231	-4.31922785638018	8.83954014431458	10.8639659905753	NaN	NaN	-0.270376163858714	NaN	NaN	NaN	NaN	NaN	NaN	NaN	NaN	NaN	NaN	NaN	NaN	NaN	NaN	NaN	NaN	NaN	42.722497722764	21.4754233392534	-41.2540343644447	78.1342883619484	-57.4422815137861	23.498954232921	-37.2069725771093	NaN	-112.077615642813	NaN	NaN
1.93563540775578	125.465313568179	-52.741435253415	-3.1270563201304	-4.13959466570763	-26.4154382684068	-10.2148247391711	97.114239892016	9.02340382679643	27.2490940471867	98.1267782375932	34.3368624662273	38.3870158485363	-31.478129996293	NaN	-90.2053540397727	67.2443586974875	-80.0799705840003	53.5750910321948	NaN	NaN	-46.6662051799515	NaN	NaN	NaN	NaN	NaN	NaN	NaN	NaN	NaN	NaN	NaN	NaN	NaN	NaN	NaN	NaN	NaN	43.9790516207623	-34.9602522132623	37.9067974796835	68.2680681850775	NaN	-100.743005408283	NaN	-7.63510857840764	NaN	-11.6832780057935	-98.7189206945899
-34.3457652552341	36.5547131582478	NaN	55.7991287276215	-44.4744050285886	-8.01130184451224	-37.3843571872405	19.3360255435451	27.4389373622287	26.4260733848932	60.8634486142987	-70.8088684393105	21.361753498216	-38.3972211645759	-87.0146920766778	-49.5387249152659	-26.7492854252182	8.19452179285505	-52.5773168472723	NaN	NaN	-28.2685813912214	NaN	NaN	NaN	NaN	NaN	NaN	NaN	NaN	NaN	NaN	NaN	NaN	NaN	NaN	NaN	NaN	NaN	NaN	62.4457236334366	-32.7123017032658	NaN	36.1254187530721	NaN	-80.291314371617	106.987778046361	132.29576350825	-79.2789949531415	-47.8970929803992
NaN	-17.9646390137583	-47.3471437533623	92.4730512144082	-24.0437779254005	-48.3603335719693	27.6289028235581	63.0905464748043	1.28596753977528	-29.1097270184357	24.589333367737	55.998217744555	-6.81955100908099	-71.6636993999311	-18.9778288323654	41.8135602840566	-10.3657153742056	NaN	-6.81955100908099	-28.0965371998287	NaN	NaN	NaN	NaN	NaN	NaN	NaN	NaN	NaN	NaN	NaN	NaN	NaN	NaN	NaN	NaN	NaN	NaN	NaN	-13.2489772951549	NaN	NaN	-20.3371537180745	-55.7780358326726	-50.7150526734443	213.572668238273	-5.1482042403896	-76.0299684695859	-84.1307415243511	-10.2111873996179
1.46757793964697	NaN	29.8460222882855	NaN	134.238156856492	-26.9108664089916	-41.1000885833109	26.8054746795028	-0.559453799541501	-36.0325092353397	-43.1271203224994	65.3190777240838	NaN	56.1974348977357	NaN	NaN	NaN	10.5892207659951	NaN	-90.7623661934284	5.52164141802391	-0.0526958647443832	-5.62703314751268	-14.7486759738608	NaN	NaN	NaN	NaN	NaN	NaN	NaN	NaN	NaN	NaN	NaN	NaN	NaN	NaN	NaN	-45.4315641517467	-104.178255982472	171.323471223688	3.18638770816391	20.4052456585489	-67.7147920875391	108.525283404637	-87.9722720291685	37.6241036089339	159.168983258711	-108.229751970798
16.8569372214244	21.9261478739224	-50.0566433915486	1.64930526393053	NaN	0.635463133430936	72.6182543989019	-24.7105901290588	NaN	NaN	-2.40606325806784	NaN	77.6874650513999	NaN	2.66314739443012	-16.5998530850621	-29.7798007815568	-101.762592047028	-115.956381874022	-10.5168003020646	49.2998853974113	-60.7019857617943	-104.804118438527	10.7738844384269	-68.3058017405413	-101.762592047028	18.8846214824236	12.801568699426	-42.9597484780515	-42.9597484780515	-20.6552216070605	NaN	NaN	NaN	NaN	NaN	NaN	NaN	NaN	-64.4608167286498	-49.2635440140325	213.142698191692	-27.9873622135684	-146.526089387583	-18.868998584798	122.972213418296	53.064758931057	6.45978927289743	16.5913044159756	-89.7896045863453
-56.990629262922	-63.0756408720773	102.233841176643	-78.2881698949657	-72.2031582858103	NaN	NaN	36.31288207746	44.4262308896672	-46.8489432476631	NaN	41.3837250850895	14.0011728438904	-22.5088968110417	54.5679169049261	-9.32470499120508	-32.1434985255376	109.333021387324	-71.1889896842845	-100.599879128535	-19.466391006464	-40.7639316385077	-29.6080770217229	64.709602920185	-77.2740012934398	-48.8772804507148	21.1003530545717	-6.2821991866274	-2.22552478052384	54.5679169049261	-84.3731815041211	-61.0473036690255	-83.3590129025952	5.8878240316833	24.1428588591493	NaN	NaN	NaN	NaN	-109.84965858361	6.69469753610133	-23.7081779733887	NaN	297.548873243556	169.856796103698	-56.137911850178	NaN	-83.500499808719	-60.1916285847767	-53.097624299229
114.622087536951	-116.68283695882	-51.755138854744	-107.552379412934	-55.8131199862487	-12.1898228225727	106.506125273941	NaN	-58.8566058348773	-47.6971577232392	-66.9725680978868	-95.37843601842	-2.04486999381086	-35.523214328725	25.3465026438462	21.2885215123414	-27.9144997071536	-42.6246813088583	9.11457811782719	-110.595865261563	11.1435686835796	-105.016141205744	-42.6246813088583	-49.7261482889916	-120.740818090325	-33.4942237629726	8.10008283495101	-18.2767945198298	-92.3349501697914	-84.2189879067819	49.6943894328746	-89.2914643211629	21.2885215123414	-76.1030256437725	-43.6391765917345	NaN	NaN	NaN	NaN	-46.7967366824455	-134.98924613764	NaN	45.4506007936774	-35.6459596248922	109.314142123301	NaN	28.2175817047313	22.1353396733386	-71.1257048080164	NaN
46.8473656026849	-81.0202284162924	-57.6793183969553	-38.3976970766333	-64.7830736202318	-100.301849736614	-34.3384083776182	75.262386495791	-78.9905840667848	54.9659430007152	-91.1684501638303	-26.2198309795879	-75.9461175425235	7.26930078728715	-38.3976970766333	-80.0054062415386	-77.4683508046542	-95.2277388628455	-28.2494753290954	-89.1388058143227	NaN	-47.0236855620405	-42.4569857756485	-65.7978957949856	-46.5162744746636	-122.627937581198	-76.9609397172773	-34.3384083776182	-14.0419648825424	-29.2642975038492	-44.4866301251561	-48.5459188241712	-42.4569857756485	-97.257383212353	-86.0943392900614	-153.072602823811	NaN	NaN	NaN	-22.2406638411148	-165.212545905554	-35.4224685704603	NaN	-60.7720930499707	57.8641495141382	58.8781344933186	-76.9958527168574	-10.0728440909498	-87.1357025086616	-45.5623183622645
-67.6679140715532	-53.4558241884814	-56.5012720205682	-49.3952270790323	-54.4709734658437	72.4226862044403	37.9076107741231	-37.2134357506851	-123.501124326478	22.680371613689	-61.5770184073796	-48.38007780167	-55.4861227432059	-100.152690947146	48.0591035477458	-41.2740328601341	-6.25138279113576	-120.455676494391	81.5590297007007	-66.6527647941909	-5.74380815245463	-33.152838641236	18.6197745042399	66.3317905402667	-78.8345561225382	21.6652223363267	74.4529847591648	-9.80440526190371	24.7106701684135	-58.5315705752928	-127.561721435927	36.8924614967608	-107.258735888682	35.8773122193985	23.6955208910513	24.7106701684135	NaN	NaN	NaN	-108.225798517721	-59.5411694479641	-58.5269063423442	36.81382558593	52.0277721702291	133.168820619824	-104.168746095241	-76.7836422435031	-33.1703287018457	-123.43974510202	-117.354166468301
-28.9200746080623	-104.065342335067	188.391915845709	-88.8331934714853	68.5656781188632	-39.0748405171171	94.9680694824055	-6.57958960814191	-83.755810516958	54.3490058461866	-30.9510277898733	-43.136746880739	-96.9570061987291	-100.003435971446	-25.8736448353459	63.4882951643358	-9.62601938085833	-104.065342335067	-23.842691653535	52.3180526643756	-9.62601938085833	-28.9200746080623	-132.498686880421	-62.430802107943	-92.8950998351072	-12.6724491535748	118.324031073231	-48.2141298352664	-125.390350744082	-100.003435971446	-56.3379425625102	22.8692315281169	-35.0129341534952	-59.3843723352266	-23.842691653535	66.5347249370522	NaN	NaN	NaN	26.9119059133942	64.4499371464135	10.6792437585751	-23.8151633204156	113.147923610871	-14.6842908583299	-43.0914496292634	-18.7424563970347	-32.9460357825014	49.2318163762706	-97.876684401778
-71.4115694799937	-93.7592600229187	-21.6371678162064	-121.185971143781	66.7377902399057	8.83695565141845	-51.0954871682438	-8.43171431356899	-59.2219200929438	-71.4115694799937	-75.4747859423437	-50.0796830526563	78.9274396269557	-9.44751842915649	NaN	-107.980517641144	-62.2693324397063	-37.8900336656064	-64.3009406708813	-22.6529719317939	-54.1428995150063	-90.2039456183624	-18.589755469444	-112.043734103494	-78.5221982891062	25.0898215008184	-95.7908682540937	-7.41591019798149	-16.558147238269	-50.0796830526563	-4.36849785121901	-31.7952089720814	67.7535943554932	-61.2535283241188	-140.486249339943	-71.4115694799937	76.8958313957807	NaN	NaN	-96.6552681907058	-4.30666489149482	-4.30666489149482	-43.8846377340138	84.9974789582916	-110.862745621354	-12.4252234232936	-101.72936727308	-46.9290971834384	-104.773826722505	-126.085042868476
-64.1400222825059	-52.9625719147662	-72.2690770954075	-54.9948356179915	-85.4787911663726	-105.801428198627	-79.3820000566964	-29.591539327674	37.4731628787642	-70.2368133921821	-26.5431437728359	60.8441954658563	-130.188592637331	-7.23663859219462	-44.8335171018645	-43.8173852502518	-13.8414956276772	-63.1238904308932	-68.2045496889567	96.4088102723008	13.0859984400594	14.1021302916721	2.92467992393239	29.3441080658626	63.8925910206944	-59.0593630244424	-60.0754948760551	NaN	-36.7044622889629	-50.9303082115407	57.7957999110182	31.376371769088	-66.1722859857312	-117.995010417979	-89.5433185728234	-113.930483011528	-31.6238030308994	-52.9625719147662	NaN	194.88496134441	-22.3460964999086	117.737482857643	252.745570209486	-5.08942368050008	58.8617755914255	-21.3309980987669	46.6805947777254	-29.4517853079003	-99.493574986676	-96.4482797832509
7.17318591884458	-32.4687462493983	-2.99141207301257	17.3377839107017	142.362339210545	-37.5510452453269	-67.0283794217127	-154.443922151684	2.09088692291601	-123.950128176113	-111.752610585884	-49.7485628355555	-64.9954598233412	-45.6827236388126	-44.6662638396269	3.10734672210172	-36.5345854461412	-83.2917362086841	-113.785530184256	-106.670311589956	71.2101532675447	-19.254768859984	-20.2712286591697	1.07442712373029	61.0455552756875	-79.2258970119412	90.5228894520733	-61.9460804257841	-43.6498040404412	1.07442712373029	55.9632562797589	-74.1435980160127	-28.4029070526555	-34.5016658477698	31.5682210993018	-21.2876884583555	-48.7321030363698	-6.04079147056972	NaN	-49.5338293162518	-52.5799607326597	-83.0412748967382	10.3734218731026	-31.2570408178047	-148.025411780106	71.2960502012596	21.5425703999314	-94.210423423567	-107.410326228001	34.7424732043654
-6.87774811858842	-22.1295674962599	-17.0456277037027	-2.81059628454269	7.35728330057163	28.7098304293117	-48.5660544175571	-86.1872088824801	14.4747990101517	32.7769822633574	-20.095991579237	37.8609220559146	114.120018944272	-23.1463554547713	11.4244351346174	-59.7507219611829	-77.0361172558772	-12.978475869657	-26.1967193303056	-50.59963033458	-35.3478109569085	-37.8897808531871	-18.0624156622142	-62.8010858367172	-81.103269089923	-23.1463554547713	235.117786007132	-39.4149627909543	6.3404953420602	-62.8010858367172	-70.9353895048087	-10.9448999526341	-52.6332062516029	22.6091026782431	-84.1536329654573	528.969506016936	-28.2302952473285	-31.2806591228628	NaN	-25.9536958095235	-64.5486249337055	140.613893042209	-40.1728802236958	-12.750167424935	11.6255772850747	103.034619947611	-50.3294405195332	15.6882014034096	18.7351694921608	-41.1885362532795
16.6955465588122	-69.7593414737634	-57.5539455162233	-1.61254737749789	-51.4512475374532	-37.2116189203231	85.8594569848727	125.526993846878	-19.920641313808	14.6613138992222	-30.0918046117581	-65.6908761545833	-55.5197128566333	-38.2287352501181	-113.495343654949	-78.9133884419184	47.2090364526625	-40.2629679097082	-49.4170148778632	5.50726693106716	97.0477366126178	20.7640118779923	-68.7422251439684	67.5513630485626	81.7909916656927	59.4144324102025	-107.392645676179	-47.3827822182732	-33.1431536011431	12.6270812396322	-47.3827822182732	-5.68101269667792	-69.7593414737634	5.50726693106716	0.421685282092121	-76.8791557823284	113.321597889338	-106.375529346384	NaN	-105.98598287448	-51.1254888994729	94.153226626934	-64.332644856419	-66.3645150036415	-75.5079306661426	204.890149650559	32.1811871366485	7.79874536997883	-49.0936187522504	-112.081593316147
-72.6523132417644	-19.7451777531876	-54.3383048034109	-71.6348683285226	13.8305043837938	44.3538517810497	1.62116542489148	56.563190739952	-69.5999785020389	-49.2510802372016	-32.9719616253318	-35.0068514518155	-13.6405082737365	114.557550794738	38.2491823015985	-122.507113990616	-18.2190103833248	-19.7451777531876	37.2317373883566	-88.9314318536342	-35.0068514518155	-11.0968959906318	-35.0068514518155	7.72583490434265	-56.3731946298946	42.318961954566	-30.9370717988481	-16.692843013462	-33.9894065385737	4.67350016461706	-60.4429742828621	45.3712966942915	2.63861033813334	-57.3906395431365	-84.8616522006668	53.5108560002264	8.74327981758451	73.8597542650637	NaN	-76.3111173207783	-23.467975228182	31.4075954064372	-8.22476116300999	-66.1489746106636	487.687803090586	-97.6516170120191	-3.14368980795265	35.4724524904831	-94.6029741989847	36.4886667614946
-37.8895275505773	-8.37408998790446	-60.2805491498463	-35.8539801324619	77.1189015729409	-17.5340533694236	-83.689344458173	-38.907301259635	-21.6051482056543	-68.4227388223078	-43.9961698049234	25.2124424109991	-6.3385425697891	-13.4629585331929	-71.4760599494808	-52.1383594773848	131.569795007527	-1.24967402450068	-105.062592348384	-29.7473378781158	-50.1028120592695	47.0945771557393	-19.569600787539	21.1413475747684	-30.7651115871735	-15.4985059513082	69.9944856095372	-9.39186369696215	41.496821755922	-51.1205857683272	19.105800156653	-67.4049651132501	-42.9783960958657	4.85696822984542	5.8747419389031	-0.231900315442997	-71.4760599494808	29.2835372472298	NaN	-77.1147455573143	43.8479954500839	-24.257077217947	63.1613742663912	87.5572211922531	54.012931669193	-49.6694177657197	55.029425291104	-160.467222554009	115.002548983848	66.210855132124
18.2758902387085	129.249086440587	-16.3396021545379	11.1491712165695	-59.0999162873718	34.5655337178833	25.4026092608475	-36.7016565035064	-58.0818135699233	-50.9550945477844	-26.5206293290222	85.4706695903045	-46.8826836779907	-76.407662483995	-46.8826836779907	-37.7197592209548	-55.0275054175781	-48.9188891128875	-86.5886896584792	-61.1361217222686	5.04055491187898	31.511225565538	-15.3214994370895	41.6922527400223	0.968144042085281	99.7241076345825	-67.2447380269592	62.0543070889907	-13.2852940021927	-67.2447380269592	-10.2309858498474	32.5293282829864	22.3483011085022	-26.5206293290222	8.09486306422425	-72.3352516142013	-66.2266353095107	121.104264700999	NaN	-74.8684963607062	-42.3317563147482	-30.130478797514	-56.5665800848548	-11.8285625216626	73.5803800989771	-65.7175382227805	-68.7678576020891	43.0771863058915	106.117120144935	-53.5162607055463
-88.4714780272798	4.20582838716795	-41.6236088507458	-73.1949989479752	-25.3286978328209	-50.7894962983285	252.703221410522	-19.2181062010991	-8.0153548762757	-75.2318628252158	83.6435195995517	-85.4161822114189	16.4270116506116	49.0168336864614	138.638844285048	32.7219226685365	-24.3102658942006	6.24269226440856	-50.7894962983285	-35.5130172190239	-48.7526324210879	23.5560352209537	-44.6789046666067	152.896891425732	73.4592002133487	26.6113310368147	-24.3102658942006	62.2564488885253	-59.9553837459113	-33.4761533417833	58.1827211340441	77.5329279678299	-37.5498810962645	-83.3793183341783	-84.3977502727986	-16.1628103852381	-53.8447921141894	2.16896450992734	NaN	51.4594282098547	-102.115542281968	39.254794793286	-41.0923751991248	-88.8938560806856	27.0501613767173	-99.0643839278262	81.9710117512765	-64.4845892475481	NaN	-82.7915393724012
-10.8920973776846	-11.9108587504645	21.7082665512693	-17.0046656143635	-14.9671428688039	-42.4736999338588	26.8020734151683	-49.6050295433174	-19.0421883599231	-7.83581325934521	54.3086304802232	-48.5862681705376	22.7270279240491	88.9465171547368	-45.5299840521982	34.9521643974068	0.314277722893269	4.38932321401251	-62.848927389455	-97.4868140639685	-94.4305299456291	-46.548745424978	39.0272098885261	75.7026193085992	-20.0609497327029	-42.4736999338588	-87.2992003361704	-97.4868140639685	-93.4117685728493	55.327391853003	21.7082665512693	-34.3236089516203	56.3461532257828	-73.0365411172531	-129.068416620143	-10.8920973776846	72.6463351902598	153.128483639865	NaN	-53.077635884314	-94.7882723560427	41.5342956247291	NaN	33.3956348497577	-95.8056049529141	60.8636149652863	26.2743066716576	-28.6616535593997	-86.6496115810713	-26.6269883656568
-90.2025280823076	51.451123716276	18.8402110719977	8.64930087066078	12.7256649511956	-18.866156672949	261.383873863817	-23.9616117736174	-56.5725244178957	106.482038803495	-21.9234297333501	-33.1334309548207	36.1647584142705	-66.7634346192326	-22.9425207534837	87.1193094209553	-10.2038830018126	-48.4197962568261	46.3556686156075	-2.56070035080986	-46.3816142165587	-2.05115484074301	12.7256649511956	-25.9997938138848	103.424765743094	19.8593020921314	-103.450711344046	-40.2670680957566	56.5465788169444	-20.9043387132164	-71.8588897199011	-97.3361652232435	1.51566372972492	-37.2097950353555	-11.7325195320131	18.8402110719977	46.3556686156075	-58.6107064581631	NaN	181.192747086321	-57.9462052269845	-21.3121529577122	222.91486217077	-82.3689067398328	67.2201400263626	0.0577108660300009	46.8678887656558	-24.3649906468182	-22.3297655207475	18.3747370006662
-40.0978495282958	-3.39869781629262	-8.49580222073751	275.922623547288	-103.301944143413	-3.39869781629262	7.81493187348615	-7.47638133984853	-85.9717891682999	-19.7094319105163	25.1450868485988	-42.1366912900738	-8.49580222073751	35.3392956574886	-0.340435173625681	-44.1755330518518	-23.2774049936277	55.7277132752681	-80.874684763855	37.3781374192665	-66.6027924314093	12.4023258374866	-33.981324242962	-30.923061600295	-41.1172704091848	107.718178200606	129.126016699275	-112.476732071413	-47.2337956945187	108.737599081495	-62.5251089078534	-5.43753957807057	-4.4181186971816	32.2810330148216	65.9219220841579	-52.3309000989636	-65.5833715505203	-3.39869781629262	NaN	118.367442701475	-9.88703539847975	99.0274817181485	101.063267084814	61.3654524348284	-50.6027427317987	-42.4596012651349	-24.1375329651414	47.1149548681668	-78.085845181789	-104.551054948446
-63.3827933503955	-1.17798507996547	0.861516830540435	-1.17798507996547	-17.4940003640127	153.824160118483	1.88126778579339	-31.770513737554	19.2170340250936	-41.9680232900835	-35.8495175585658	-4.23723794572432	64.0860760562234	11.05902638307	30.434294532876	25.3355397566113	31.9639209657555	122.211880505642	70.2045817877411	-44.0075252005894	-35.8495175585658	30.434294532876	-22.5927551402775	33.4935473986349	17.1775321145877	12.0787773383229	-4.23723794572432	35.5330493091408	2.90101874104634	-49.1062799768542	-50.1260309321072	0.861516830540435	-41.9680232900835	18.1972830698406	0.861516830540435	-33.8100156480599	-13.4149965430009	51.849064593188	NaN	12.7442764606004	-23.9099500234989	-15.7645663603657	-49.3642739707901	6.63523871325055	59.5802325236162	122.706955912898	-66.673214254948	84.0163835130157	2.56254688168396	-70.7459060865146
-9.15664624012949	-46.8996522471569	62.2490408001925	-11.1968087269958	-27.5181086219266	50.0080658789945	119.37359043245	44.9076596618286	69.3896095042248	-4.05624002296363	9.2048161416676	-87.7029019844837	-103.004120635981	-67.3012771158203	65.3092845304921	8.18473489823443	84.6908281557223	-24.4578648916271	48.9879846355613	-38.7390022996915	21.4457910628657	17.8755067108496	-73.4217645764193	-46.8996522471569	-72.4016833329862	-8.13656499669632	-47.91973349059	-31.5984335956593	-48.9398147340232	92.8514781031877	67.3494470173584	125.494077893049	52.0482283658608	-21.3976211613276	65.3092845304921	-10.1767274835627	-8.13656499669632	-3.03615877953046	NaN	-39.9774959078129	313.425829325259	-103.12160589182	8.90826666045059	-40.9959492946518	28.2588810103882	446.843223001145	60.8493893892306	-134.693660883824	-39.9774959078129	46.5910419734871
56.3291681775998	-30.4058302015848	-46.7324181317842	-0.813889578098272	25.7168158084758	37.9617567561254	121.635519898398	44.0842272299502	-16.1200657626603	11.4310513695513	-57.9569473337964	-43.6711828948718	-52.854888605609	25.7168158084758	58.3699916688747	346.12610393864	366.024132978571	-47.7528298774217	17.5535218433761	-44.6915946405093	34.900521519213	4.79837502290779	-28.3650067103098	29.7984627910257	-55.9161238425214	-5.9159483062856	-71.2223000270834	-5.9159483062856	8.36981613263892	-43.6711828948718	-75.3039470096333	-28.3650067103098	-58.9773590794338	23.6759923172009	-39.589535912322	-4.89553656064813	-8.977183543198	-30.4058302015848	NaN	20.3511527767829	-64.2037667582917	-109.028061451584	50.9131718858461	-98.8407217485633	-39.7541514710412	-75.4098404316149	41.7445661531271	-14.2858022134886	12.2012810143661	-1.04226059956125
21.8246693440197	-55.751757773599	-75.1458645530036	34.0735788889068	-45.5443331528597	51.4262007441636	10.5965022612064	-19.0050291389375	21.8246693440197	4.47204748876286	-35.3369085321204	-45.5443331528597	-44.5235906907858	-59.8347276218947	1.40982010254107	46.322488433794	116.753718316895	-60.8554700839686	-58.8139851598208	-47.5858180770075	38.1565487372025	-12.370203135457	-65.9591823943383	45.30174597172	0.389077640467138	-45.5443331528597	159.624901724	49.3847158200157	126.961142937634	65.7165952131986	-1.65240728368072	27.9491241164632	442.370563718479	63.6751102890507	15.7002145715761	-60.8554700839686	24.8868967302414	-17.9842866768636	NaN	-10.9982721023083	92.9412281554335	85.8081251965689	-71.120139898453	58.2947280695196	30.7813309424703	62.3707869031565	-29.3405368536745	-49.7208310218591	-26.2834927284467	-71.120139898453
12.8246321999821	37.3303936308044	-37.2079640546134	50.6043477391665	-0.449321908379959	-42.3133310193681	11.8035588070312	65.9204486334304	70.0047422052342	7.71926523522747	-31.0815236969078	0.57175148457097	-53.5451383418283	3.63497166342376	-40.2711842334662	9.76141202112933	29.161806487197	-72.9455328078959	-35.1658172687115	-5.55468887313461	-43.334404412319	-1.98093199780635	46.5200541673628	-38.2290374475643	-67.8401658431413	13.845705592933	179.259595250984	42.4357605955591	-62.7347988783866	-57.629431913632	27.1196597012951	-33.1236704828097	16.9089257717858	82.2576229206453	102.679090779664	79.1944027417925	14.866778985884	-30.0604503039569	NaN	455.05127341853	-67.8473700422612	-61.7315964345327	-137.159470929852	25.9278252762433	55.487397713598	-67.8473700422612	150.281888633391	-63.7701876371089	-47.4614580164994	-66.8280744409732
-3.33107433889042	-57.4655148781768	116.17325666293	21.18263458456	77.3598842008006	10.968589199789	8.92578012283479	38.5465117386707	-29.8875923392951	30.3752754308539	-15.5879288006156	78.3812887392777	-43.1658513394974	-95.2574828018295	-19.673546954524	-14.5665242621385	17.6077186998901	532.906308361588	-76.8722011092417	153.965224586583	-52.3584921857913	23.2254436615142	42.6321298925791	-55.4227058012226	-6.39528795432173	-15.5879288006156	65.1030297390754	-66.6581557244707	-98.3216964172608	9.94718466131189	-52.3584921857913	-58.4869194166539	209.121069664347	42.6321298925791	-55.4227058012226	21.18263458456	-69.722369339902	42.6321298925791	NaN	478.86155855147	-8.49607970241594	-100.25797811842	-73.7489852426852	14.9541832261183	223.967396284793	-41.1225324725506	-5.43734975521581	41.4631761018527	98.5594684495884	-48.2595690160175
-0.0842811517364458	103.11104463326	-24.6059427244089	-35.8450376118838	-11.3233760392113	-61.3884350834176	69.3937599708355	-11.3233760392113	-33.8015658141611	-54.2362837913881	21.372172724352	-115.540437723069	16.2634932300452	-1.1060170505978	-55.2580196902495	-49.1276042970814	-71.6057940720311	16.2634932300452	-49.1276042970814	-21.5407350278249	-67.5188504765857	-49.1276042970814	108.219724127567	-28.6928863198543	63.2633445776674	56.111193285638	-44.0189248027746	8.08960603915438	-29.7146222187157	20.3504368254906	-98.1709274424263	-65.475378678863	111.284931824151	22.3939086232133	-92.0405120492582	-25.6276786232703	60.1981368810834	-94.0839838469809	NaN	107.999988929332	-63.3361301853725	363.984309749517	10.093635149501	28.4510764832194	46.8085178169378	20.2922136682335	25.3915029275997	-15.40281114733	-23.561673962316	-105.150302112175
19.5176989339898	-38.7401471018433	44.0473183174985	59.3783304321915	-27.4974048844019	-5.01192044951888	-72.4683737541678	9.2970241908612	-32.6077422559662	410.969541595816	-43.8504844734077	-52.0270242679106	-36.6960121532176	55.29006053494	-33.629809730279	-41.8063495247819	-34.6518772045919	80.8417473927616	-0.923650552267427	-7.0560553981446	110.481704147835	51.2017906376886	43.0252508431857	-14.2105277183346	-13.1884602440218	50.1797231633757	-29.5415398330276	-14.2105277183346	10.3190916651741	-10.1222578210832	34.8487110486828	9.2970241908612	2.14255187067116	-22.3870675128375	26.6721712541799	31.7825086257442	-73.4904412284807	-1.94571802658029	NaN	162.331843535639	-66.1793394676266	-109.025186280739	-39.6557200118904	40.9352775651542	33.7943030963021	-72.3001747266427	125.606831981543	202.117272719243	121.526275142199	-168.193260451227
-39.5923377233089	-57.9955244940484	-20.1667516875284	131.148339538551	45.2668012751007	-28.345945807857	-34.4803413981035	-44.7043340485143	15.6172225889094	-55.9507259639662	14.5948233238683	-20.1667516875284	127.058742478387	-63.1075208192538	-41.6371362533911	-43.6819347834732	-59.52912339161	45.2668012751007	81.0507755515385	112.745152767812	-46.7491325785965	-42.6595355184322	8.46042773362184	32.9980100946078	-8.92035977207652	3.34843140841644	-22.2115502176106	1.30363287833428	-37.5475391932268	-50.8387296387608	-51.8611289038019	-21.1891509525695	-15.054755362323	88.2075704068261	-44.7043340485143	58.5579917206348	-8.92035977207652	-4.83076271191219	NaN	24.8545885740823	-40.4523377032584	-83.3100080727632	12.6095398970809	-32.2889719185908	46.2834237588347	163.631806913431	45.2630030357513	-12.9009781800053	-112.902209042183	-53.7178071033432
247.96513668145	-91.5816453754517	-0.55856223369193	-53.7405883389897	-1.58129350494766	-13.8540687600164	-16.9222625737836	-19.9904563875507	10.6914817501211	-56.8087821527569	-52.717857067734	55.6916576853731	-19.9904563875507	25.0097195477012	-2.60402477620338	39.3279573452814	60.8053140416517	-49.6496632539668	63.8735078554189	52.6234638716059	-44.5360068976882	-7.20631549685416	36.2597635315142	75.1235518392319	132.396503029553	-32.2632316426195	-30.217769100108	-72.1497512215928	28.0779133614684	120.123727774484	-82.3770639341501	11.7142130213768	78.1917456529991	-77.2634075778715	-67.0360948653142	80.2372081955105	-67.0360948653142	-52.717857067734	NaN	200.657071664965	-104.532943466538	35.3032842024117	-71.8704669307247	-63.7048477967715	23.0548555014819	-91.2638123738637	-70.8497645389806	78.1727846556663	-80.036086064678	15.9099387592728
10.8778582422322	33.3852550919017	-3.44503066210301	-78.1286656632793	305.52014427427	-0.375840182602617	24.1776836534005	249.251652150096	-87.3362371017805	18.0393026943998	-11.6295386074374	17.016239201233	-69.9441577179449	-7.53728463477021	-52.5520783341093	-16.7448560732714	-2.42196716893621	-24.9293640186058	9.85479474906537	-1.39890367576942	180.706398107921	176.614144135254	3.71641379006458	-84.2670466222801	79.4231122844077	41.5697630372361	166.383509203586	0.647223310564182	NaN	-96.5438085402817	-62.7827132657773	-74.0364116906121	-25.9524275117726	-35.1599989502738	82.4923027639081	188.890906053255	-76.0825386769457	-68.9210942247781	-56.6443323067765	276.500182573823	30.4429865306283	183.590618922658	30.4429865306283	143.77223450073	113.142708022324	-8.3544136753526	-84.9282298713675	46.7787339857781	123.352550181793	271.395261494088
327.293698532227	86.7956547508549	-84.1114657235669	-68.7605267587985	-76.947694206675	15.1579395819356	-26.8012935884314	253.609191501339	-70.8073186207676	-93.322029102428	-53.4095877940301	77.5850913719939	-81.0412779306132	-57.5031715179683	-1.2163953138174	38.6960459945805	1.85379247913628	63.25754833821	-90.2518413094743	-53.4095877940301	30.508878546704	3.90058434110541	33.5790663396577	14.134543650951	75.5382995100247	141.035639093037	82.7020710269167	54.0469849593489	-19.6375220715395	6.97077213405909	-70.8073186207676	24.3685029607966	34.6024622706423	-29.8714813813851	41.7662337875342	-45.2224203461536	-41.1288366222153	9.01756399602822	-22.7077098644932	1516.62865008028	-33.6534351751575	-96.9719393160254	-26.5045718044144	-62.2488886581301	-66.3339534414119	-83.6954787703595	-121.482328015716	-25.483305608594	-45.9086295250029	34.7713999448125
27.630632074243	-74.7422264177128	-80.8845979272301	-59.3862976439194	193.474662831211	-41.9829117002869	13.2984318853692	8.17978896077143	-8.19986839794149	51.1763895273929	-39.9354545304478	88.0306185844969	-44.030368870126	-12.2947827376197	47.0814751877146	48.1052037726342	188.356019906614	1.01368886633453	-93.1693409462648	170.952633962981	-66.5523977383563	-1.54563259596436	-32.7693544360109	-2.05749688842414	37.8679179234386	4.0848746210932	-59.3862976439194	-9.22359698286105	27.630632074243	90.0780757543361	106.457733113049	78.8170613202209	-52.2201975494825	-88.050698021667	107.481461697969	34.7967321686799	-12.2947827376197	13.2984318853692	-20.4846114169762	155.558714689999	-30.3630816418955	25.8220765902703	-14.0183083379928	61.5762681925576	301.64012609363	-14.0183083379928	-91.655981531531	-132.517914791288	-151.927333089672	-29.3415333104016
0.173038926088655	-78.6796931229716	25.7745753056537	-69.4631400263282	69.8092178785055	-81.7518774885194	28.8467596712015	470.217246854902	7.34146911236686	-28.5006818190242	-32.5969276397546	-87.896246219615	-32.5969276397546	5.29334620200166	-16.211944356833	-19.2841287223808	-57.174402564137	50.3520502300361	-60.2465869296848	-23.3803745431112	69.8092178785055	82.0979553406967	-101.209045136989	-16.211944356833	-59.2225254745022	47.2798658644883	79.0257709751489	-23.3803745431112	64.6889106025925	202.937207052244	-79.7037545781542	130.228843734279	12.4617763882799	-96.0887378610758	-4.94726834982435	-36.693173460485	-12.1156985361026	103.603245899531	-17.2360058120156	581.940141749708	72.046660824579	193.644504973057	-62.8349814241526	63.8720158398074	28.1079440314316	170.142400641838	70.0029995783861	11.7586540618884	-49.5511833238987	-90.4244082477567
-26.278021424317	-1.69255241668231	-53.9366740579061	-48.8147013479822	44.4052019726328	-80.5709321495104	109.966452659659	294.357470216919	-40.619545012104	82.3078000260697	169.381336094776	-21.1560487143931	35.1856510947698	-40.619545012104	-83.6441157754647	12.6489711711046	156.064207048974	-6.81452512660622	-64.1806194777539	21.8685220489676	-17.058470546454	47.9905828695795	-47.7903068059974	8.55139300316549	-58.0342522258452	-57.0098576838605	-61.1074358517996	-59.05864676783	-105.156401157145	-5.79013058462144	-38.5707559281344	-57.0098576838605	113.039636285613	-27.3024159663018	-71.3513812716474	14.6977602550742	65.9174873543132	28.0148893008763	-30.3755995922562	874.660471606862	9.95281374615787	-7.42310845671679	-16.6221260935328	-59.5508750653408	24.2623967367605	-4.35676924444479	-61.5951012068554	210.286975614595	-28.8874829426208	24.2623967367605
-38.4001045091627	-4.58408560642654	-53.7710221922246	5.66319284894806	-54.795750037762	-62.9935728020617	96.8639711017819	44.6028509793715	81.4930534187201	-77.3397626395861	-86.5623132494233	24.1082940686223	44.6028509793715	-50.6968386556122	-36.3506488180878	9.7621042310979	-8.68299698857637	-42.4990158913125	-100.908503086948	67.1468635811956	-80.4139461761985	99.4257907156256	-96.8095917047979	24.1082940686223	67.1468635811956	162.446553216179	-3.55935776088908	21.03411053201	-39.4248323547002	37.4297560606093	-16.880819752876	17.9599269953976	-76.3150347940487	-40.4495602002376	-67.0924841842116	-82.4634018672734	201.386211346603	14.8857434587852	6.68792069448552	327.133425314613	-21.5034997260383	-17.4139170276143	-54.2201613134308	-24.5706867498564	-19.4587083768263	-69.556096432521	136.967829837894	131.855851464864	-47.0633915911887	22.4595142820203
37.6251990822925	38.6502604483448	4.82323536861967	63.2517332335995	63.2517332335995	48.9008741088676	-26.9536669790009	48.9008741088676	357.444345290603	-2.35219419374627	-61.8057534247783	-9.52762375611221	-95.6327785045035	161.657624374618	42.7505059125539	526.579470689229	125.267945879762	173.958360767245	-56.680446594517	-8.50256239005993	-19.778237416635	20.1991558594038	15.0738490291424	-26.9536669790009	-39.2544033716282	11.9986649309856	-15.6779919524259	7.89841946677651	-0.302071461641711	-102.808208066869	-34.1290965413669	-39.2544033716282	-1.32713282769399	18.1490331272993	-45.4047715679419	32.4998922520312	33.5249536180834	-11.5777464882168	1.74805127046284	434.840400676995	207.805788157592	-89.7936363610846	-81.612208882908	39.0638464201982	44.1772385940586	-33.5463224486199	8.38349337703559	-117.405954099931	-38.6597146224804	42.1318817245144
50.1255106128647	-69.8457165248496	-63.6933459024027	268.534667709729	-47.2870242425443	24.490633019336	97.2936853849575	23.4652379155949	267.509272605988	-3.19503478167498	-28.8299123752037	88.0651294512872	-47.2870242425443	-54.4647899687324	15.2620770856657	-83.1758528734845	-19.0886588896628	0.906545633289613	-15.4997760265688	58.3286714427939	-48.3124193462855	0.906545633289613	-16.5251711303099	195.731615344108	-15.4997760265688	26.5414232268183	41.9223497829355	15.2620770856657	-71.8965067323319	-34.9822829976506	-61.6425556949204	-32.9314927901683	-46.2616291388032	-28.8299123752037	22.4398428118537	-63.6933459024027	-52.4139997612501	-56.5155801762147	110.623821733592	-106.973489374419	18.8507568459698	32.1492544139784	-35.3661947774499	22.9426022515109	48.5166360361429	24.9885249542815	61.8151336041515	204.006761446705	0.437452521034828	-101.858682617493
73.9169841005575	50.3252157477834	-55.3248773102917	-19.4243602517224	2.11594998341908	-8.14134060474355	944.760955035565	49.2994866889672	-67.6336260160868	-17.3729021340899	-63.5307097808218	118.023333629657	-57.3763354279242	62.6339644535786	112.894688335575	2.11594998341908	-1.98696625184598	12.3732405715817	-28.6559217810688	91.354378100434	-38.9132123692315	102.124533218005	53.4024029242322	1.09022092460281	3.14167904223534	-49.1705029573941	-18.3986311929062	61.6082353947623	-47.1190448397615	-58.4020644867404	-10.1927987223761	80.0713584534551	-6.08988248711103	-95.3283106041259	-15.3214440164574	13.398969630398	-79.942374721882	-40.964670486864	-46.0933157809453	-10.582719255058	-54.582229511803	-18.7686746516617	-78.1168512770388	13.9751469347533	NaN	-16.7221858025108	52.858435068621	-104.721206316001	-37.1870742940201	-41.280051992322
30.0037863769293	-24.3775648920454	56.6814303956716	560.478477057305	-6.9344899567139	102.854275812726	790.316640911085	97.7239596552751	2.3000791266969	-21.2993751975751	-47.9770192163174	-27.4557545865157	-29.5078810494958	-87.9934852444309	-41.8206398273769	-66.446157383139	19.2301224462834	-90.0456117074111	-102.358370485292	-4.88236349373372	-11.0387428826743	33.5950076871446	-36.6903236699265	-53.1073353737679	285.493531017961	101.828212581235	28.9777231454392	-99.2801807908219	-47.9770192163174	488.654050852999	7.43039528414734	10.5085849786176	-45.9248927533373	-29.5078810494958	-1.80417379926346	-14.1169325771445	-55.1594618367481	164.418069702131	-77.73285292953	53.1085270678539	-103.491204066465	39.8026675597091	41.8497228686545	-66.6442085054489	74.60260781178	-40.0324894891594	93.0261055922881	-132.1499783917	-101.44414875752	36.7320845962911
47.6458236510025	-20.0964193993718	-30.3603956191255	-80.6538790959186	-75.5218909860417	-48.8355528146821	263.18932426583	48.6722212729779	72.2793665784114	-75.5218909860417	7.61631639396314	123.59924767718	-9.83244317961813	-36.5187813509777	-54.9939385465344	238.555781338421	29.6838652664336	-40.6243718388792	-20.0964193993718	-8.80604555764276	-4.70045506974129	4.02392471704935	-7.77964793566739	-75.5218909860417	329.905169694229	-29.3339979971501	-29.3339979971501	-48.8355528146821	-23.1756122652979	-17.0172265334457	-4.70045506974129	77.4113546882882	-33.4395884850516	-85.7858672057954	37.3818474312488	-31.3867932411009	276.53249335151	64.0681856026084	24.038678345569	503.835615685423	-52.0937796900102	-12.1651490829348	-97.1414655031208	1.14439445275692	17.5253711120699	10.3586938236205	4.2158275763781	-85.8795440498431	110.692175861912	8.31107174120634
17.0429487997538	-68.1758263305116	185.427034599314	2.66869757296208	-17.8659470367404	-3.49169580994867	585.852604488513	-21.9728759586809	-42.5075205683834	-32.2401982635322	60.1657024801291	71.4597570154655	-31.213466033047	-96.9243287840951	-32.2401982635322	-65.0956296390562	-21.4595098434384	230.60325274066	-43.5342527988685	117.662707387296	-51.7481106427496	-9.65208919285942	-63.0421651780859	-24.0263404196512	-39.427323876928	41.6845223313968	101.234991699534	-103.084722167006	-25.0530726501363	-31.213466033047	-65.0956296390562	1.64196534247696	-92.8173998621545	-21.9728759586809	-20.9461437281958	-5.54516027091892	505.767490510673	-9.65208919285942	-43.5342527988685	200.054652285049	-20.1256834703713	187.765517266142	529.813108625726	-69.2822235460001	-82.5954531498163	-38.5593859987321	-21.1497780552802	-43.6798589232768	-90.7882098290877	NaN
-9.4716175759397	-40.2836292929194	19.2862600265747	5.93438828255016	70.6396128882076	-50.554299865246	171.292184497008	-26.9317575488949	-72.1227080671318	117.88469752091	48.0441376290891	-17.688154033801	182.589922126567	-17.688154033801	47.0170705718564	31.6110647133666	-38.7430287070704	0.799052996386872	56.2606740869504	25.4486623699706	-1.25508111807844	55.2336070297177	-13.5798858048703	-59.7979033803399	29.5569305989013	-72.1227080671318	-7.41748346147439	-26.9317575488949	50.0982717435544	247.295146732225	-19.7422881482663	21.34039414104	-26.9317575488949	163.075648039147	37.7734670567625	188.752324469963	165.129782153612	-69.0415068954338	-16.6610869765683	169.614380734397	119.419844734668	-5.55430612179905	290.491018448029	-40.3831678358965	70.2496870206483	16.9820161637934	-104.918999835548	-30.139384978809	88.6884961634058	-68.0413815500327
-9.29102821374051	-44.222699696413	93.4491820294137	88.312171517256	4.06519911786954	17.4214264494796	13.3118180397534	-4.1540177015828	49.2708916248574	-61.6885354377492	17.4214264494796	-67.8529480523384	-70.9351543596331	-37.0308849793922	-57.578927028023	91.3943778245506	-84.2913816912431	-40.1130912866868	105.778007258592	23.5858390640688	12.2844159373219	-27.7842660575083	-2.09921349671972	167.422133404485	-53.4693186182968	-46.277503901276	-115.113444764189	364.683337071341	105.778007258592	-56.5515249255915	-37.0308849793922	68.7915315710567	-33.9486786720975	74.955944185646	-17.5102450331929	-10.3184303161721	9.20220963002725	-10.3184303161721	92.4217799269822	2.87717390148795	-37.084649704259	-12.4927582545685	-65.7751897288978	103.294063987724	152.477846887105	-19.6653932607283	2.87717390148795	-38.109311847996	205.760278361434	0.827849614013752
-1.91615942692402	-89.2738355620532	-12.1935330898804	-63.5804014046623	-24.526381485428	-3.97163415951529	59.7480825508142	77.21961777784	250.907232681803	-13.221270456176	0.139315305667254	48.4429715215622	-1.91615942692402	-8.08258362469784	1.16705267196289	99.829839836344	-89.2738355620532	-54.3307651080015	-50.219815642819	202.603576465908	84.4137793419095	3.73639608770198	-52.2752903754102	-11.1657957235848	-25.5541188517237	129.634223458918	47.4152341552666	-30.6928056832019	-83.1074113642794	-27.6095935843149	-15.2767451887673	-66.6636135035492	55.6371330856317	10.4166889686236	-6.02710889210657	9.38895160232799	-92.3570476609401	-20.4154320202455	-76.9409871665055	-13.2853798266114	51.2862281982466	69.7352590624918	-40.9589261229791	-76.8320416923447	-21.4849490996092	-34.8092491682307	15.4131126288811	-2.01097207623936	-44.0337646003533	252.175675386694
30.1372724712056	2.37930554715048	42.4741466596745	395.103133880078	-10.9856414903575	-55.1927739990378	53.7829479991043	18.8284711317757	-16.1260057355529	-5.84527724516214	-37.7155355653735	95.9339348097065	-60.3331382442332	27.0530539240883	-56.2208468480769	42.4741466596745	-18.1821514336311	-24.3505885278655	24.9969082260102	-26.4067342259437	-31.5470984711391	-33.0892077446977	33.2214910183228	-46.9681912067252	31.1653453202446	-79.8665223759757	59.9513850933388	18.8284711317757	-50.0524097538424	9.57581549042402	-31.5470984711391	85.6532063193157	-13.0417871884357	19.8565439808148	-76.7823038288584	-38.7436084144126	16.7723254336976	-40.7997541124908	-50.0524097538424	337.575562959412	-29.4568958974926	-9.97751958944458	-30.4821262294951	-26.381204901485	-25.3559745694825	18.7289297066262	0.274783730580681	83.3184406227853	6.42616572259584	25.9055420306438
-3.60650974764691	-45.7712603335743	26.2173382277651	30.3309724312702	-36.5155833756878	27.2457467786414	305.944464066113	68.3820888136925	-95.1348707756356	-43.7144432318217	11.8196185154972	-59.1405714949659	-68.3962484528524	-50.9133030879557	55.0127776523009	-45.7712603335743	55.526981927739	-28.2883149686776	51.9275519996721	-18.0042294599148	25.1889296768889	40.615057940033	156.825224189052	-67.3678399019761	179.45021230833	200.018383325856	3.59235010848703	349.137623202916	-75.5951083089863	81.7513999750841	2.56394155761075	155.796815638176	49.8707348979195	33.4161980838991	-67.3678399019761	-60.1689800458422	34.4446066347754	-48.8564859862031	-70.4530655546049	-65.1221603553522	-131.780613417951	68.1947457698453	-19.9995152052854	-55.8925283928386	7.68938068225565	145.108345457459	-22.0505445302884	91.7815830073803	-9.74436858027018	-45.6373817678234
94.306956197674	33.6110323483799	21.2660986841167	-25.0274025568704	139.571712966639	-46.631036469331	321.659484514521	87.1057448935205	25.3810765722044	-34.2861028050678	-20.9124246687826	7.89242054783153	323.716973458565	64.4733665090379	-8.56749100451941	-23.9986580848484	140.08608520265	72.7033222852134	-2.39502417238781	32.5822878763579	-20.9124246687826	112.824356694069	17.1511207960289	-11.6537244205852	70.6458333411695	-63.0909480216819	23.3235876281605	23.3235876281605	67.5595999251037	-16.7974467806949	-48.6885254133748	7.89242054783153	75.7895557012792	-30.17112491698	60.3583886209502	31.553543404336	-92.924537710318	-33.2573583330458	10.9786539638973	-70.0332381085693	-100.807212631156	-7.45948991264316	-25.9238746261951	-98.7556143296501	-41.3108618874884	113.584809876198	63.3206514893061	NaN	98.1978226149042	166.926365715348
-12.5026336346447	75.9982990567833	-22.7934397615549	-29.9970040503921	13.2243816826309	9.1080592318668	84.2309439583115	13.2243816826309	-54.6949387549766	80.1146215075474	-34.1133265011562	-49.5495356915215	91.4345082471486	56.4457674156538	29.6896714856873	52.3294449648898	41.0095582252885	-38.2296489519202	16.311623520704	-23.8225203742459	-16.6189560854088	-53.6658581422856	60.5620898664179	-11.4735530219537	17.340704133395	10.1371398445578	69.8238153806371	-52.6367775295946	35.8641551618334	38.9513969999065	-82.4801152976342	150.092103170537	-57.7821805930497	-23.8225203742459	-57.7821805930497	7.04989800648475	-26.909762212319	53.3585255775808	25.5733490349232	544.807571936098	-60.5818682277935	202.095583775522	123.08713141515	12.2700813512511	130.269717993366	171.313069868884	39.9743438672258	23.5570031170185	18.4265841325788	204.147751369298
310.91424873654	19.5892453495795	-34.9698542246569	71.0600940045196	83.4130976817052	61.7953412466304	106.060271089879	85.4719316279028	63.854175192828	-45.2640239556449	21.6480792957771	64.8835921659268	-25.7051014667677	-52.4699427673365	-86.440702879597	19.5892453495795	25.2510387016229	-22.6168505474713	35.0304999460616	1.05973983380112	-55.5581936866329	-36.5139796843051	67.9718430852232	-13.3520977895821	-5.11676200479169	257.384566135403	-37.0286881708545	182.23712709919	-5.11676200479169	22.6774962688759	16.5009944302831	291.355326247663	-6.14617897789049	21.6480792957771	-22.6168505474713	7.23624167239392	-46.2934409287437	-57.6170276328305	5.17740772619632	257.81169728972	-23.4132993947416	72.0389805018093	53.564345683122	76.144454905962	-9.0441389802071	-71.6526236435362	-29.5715110009707	-94.2327328663762	225.994270657537	6.35139003536564
65.0889061867505	35.2260531363871	98.0410198974963	275.158631092755	-60.541027335468	-38.916202712791	915.665341345377	-32.7376813920262	-40.9757098197126	-50.2434918008599	-42.0054633731734	-26.5591600712613	-40.9757098197126	-12.14261032281	79.5054559352018	-31.7079278385654	-38.4013259360606	-34.7971884989478	-65.689795102772	-20.3806387504965	112.457569645948	48.6128493313776	39.3450673502303	-26.5591600712613	-79.0765912977625	-59.5112737820072	-32.7376813920262	8.4524607464061	-26.5591600712613	35.2260531363871	9.48221429986691	-64.6600415493112	-4.93433544858439	-87.314619725449	-0.815321234741164	7.42270719294529	-11.1128567693492	58.9103848659856	8.4524607464061	-76.569605076781	201.653510587056	-18.050351966675	23.0157905667327	-61.1698016267531	-61.1698016267531	3.50937286336403	56.8953581567941	37.3889404534254	-101.209290596826	187.280360700364
0.398662209753606	-52.1359458438824	-40.8049519499609	-28.4438677020465	-52.1359458438824	-4.7517895602107	27.181011413568	21.0004692896108	-16.0827834541322	-70.6775722157539	-1.66151849823212	36.4518245995038	-28.4438677020465	-42.8651326579466	56.0235413253682	-25.3535966400679	-34.1093646490073	-68.6173915077681	-22.2633255780894	-14.0226027461465	-22.2633255780894	-32.0491839410215	326.937304425491	10.6995657496822	-5.78187991420357	23.0606499975966	21.0004692896108	12.7597464576679	-42.8651326579466	-26.3836869940608	15.8500175196465	229.078720796169	-31.5341387640251	120.919233626918	61.1739930953325	-40.8049519499609	-18.1429641621179	27.181011413568	112.678510794976	-17.8191191799026	-38.3578928581174	52.0127113260281	119.790664464137	-73.2738081110828	-28.08850601901	69.4706689525107	-23.980751283367	-2.41503892124139	-14.7383031281703	-7.54973234079511
79.9259205201649	36.6479707739	-34.4515180949637	-35.4819454698748	-0.44741472289846	-15.9038253465645	98.4736132685641	-63.3034845924736	16.0394232756786	-37.5428002196969	-46.8166465938965	-18.9951074712977	-38.573227594608	13.9785685258565	-43.7253644691633	-13.8429705967424	-6.11476528490934	13.9785685258565	-5.5995515974538	-10.7516884720091	17.0698506505897	-18.9951074712977	3.67429477674581	84.0476300198091	-70.5164762168511	-64.3339119673847	-45.7862192189855	-37.5428002196969	111.869169142408	18.1002780255008	16.0394232756786	-30.3298085953194	34.5871160240779	40.7696802735443	-5.5995515974538	-21.0559622211198	1.61344002692368	80.956347895076	397.297551992774	22.4739766307167	323.450597759463	2.95672133567855	56.3723674063093	-60.7311643639196	5.01116926147204	47.1273517402386	388.165707421958	1312.66727402903	-74.0850758815773	-35.050565291501
17.2597176267688	-19.8478085647765	98.690122324882	-59.0168639891853	-49.739982441299	-32.2169839619582	-11.601691633322	28.5981284075188	31.6904222568142	-35.3092778112536	-20.8785731812083	184.243585488723	-55.9245701398899	-79.6321563178216	86.3209469277003	24.4750699417915	-26.5477785715832	16.228953010337	-67.2629809206398	-97.1551547971624	-16.755514715481	-2.32481008543563	37.8750099554051	53.3364792018823	-2.32481008543563	-16.755514715481	-56.9553347563217	-63.1399224549126	44.059597653996	-53.8630409070263	-8.50939778402651	-11.601691633322	-60.0476286056172	-35.3092778112536	-54.8938055234581	-74.4783332356625	71.8902422976549	-15.7247500990492	15.1981883939052	545.718883346394	67.9270121486545	148.072745381824	-81.0618509130063	-3.99864588111276	-76.9518133113053	421.39024589494	37.1017301358971	-54.3466065019499	26.8266361316447	-141.684905538096
24.6674234755641	123.653223037653	43.2272608934558	395.864171833399	-31.0120887781112	-45.4475178809159	18.4808110029335	-43.3853137233724	-21.7321700691654	-28.9498846205677	88.5957523594135	-46.4786199596877	-16.5766596753065	-8.32784304513241	-38.2298033295136	-41.3231095658289	-22.7632721479371	-67.100661535123	-22.7632721479371	-15.5455575965348	33.9473421845099	-19.1544148722359	418.548417566378	11.2630964515311	275.225228617103	-40.2920074870571	-1.11012849373006	86.53354820187	65.9115066264347	-4.20343473004535	-45.4475178809159	31.8851380269664	19.5119130817052	-70.1939677714383	25.6985255543358	77.2536294929241	539.187360782675	95.8134669108158	-135.153398734059	27.070535289182	-59.264244427608	4.45904536335602	7.54243035324138	-28.4303945287545	-30.4859845220114	-34.5971645085252	-2.73551961304315	37.3484852554665	-9.93008458944231	47.626435221751
-20.5234465345586	-15.3662477238192	8.35686680558193	-22.5863260588544	16.6083849027649	-29.8064043938895	-40.1208020153683	3.19966799484255	-16.3976874859671	-6.08328986448835	2.16822823269467	-31.8692839181853	-11.2404886752277	24.859902999948	36.2057403835746	7.32542704343405	10.9354662109516	-15.3662477238192	-29.8064043938895	-37.0264827289247	83.651969442377	-0.926091053748961	-11.2404886752277	101.186445398891	25.8913427620958	0.105348708398916	14.5455053784692	-20.5234465345586	-5.05185010234047	89.8406080152642	-25.680645345298	19.7027041892086	41.362939194314	-21.5548862967065	-54.5609586854386	-30.8378441560374	19.7027041892086	-77.2526334526919	-56.6238382097343	-75.4935050959305	13.9495202966371	533.130299874185	-92.9708778737885	12.9214395449984	-95.0270393770659	34.5111353294113	-12.7805792459693	186.66708657194	-46.7072440500467	-45.6791632984079
14.7347319709948	11.6393989706627	13.7029543042175	16.7982873045496	9.57584363710791	16.7982873045496	-42.0130397017614	-2.80548836422074	-34.7905960343197	407.842023013179	19.8936203048818	-35.8223737010971	41.5609513072069	-52.3308163695353	-56.4579270366449	0.289844636111425	61.6806158093659	53.9422833085356	121.007831649066	-26.5363747001006	197.359378990592	119.4601651489	81.800280311525	56.0058386420903	-119.396364710065	20.9253979716592	-30.6634853672102	81.800280311525	28.1478416391009	-29.6317077004328	-71.9345920383057	-18.2821533658815	16.7982873045496	166.406048987271	-28.5999300336554	-62.6485930373092	-58.5214823701996	57.0376163088677	77.6731696444155	-37.2283593510055	132.452140471099	-93.7885259583735	-7.40572604893874	-40.313459347771	-11.5191927112928	-17.6893927048238	95.4309405099122	109.828073828151	-45.4552926757136	19.3318072563625
73.7546827812714	-16.0393911990987	64.4656406453711	29.3737036875253	-71.7736440145008	-27.3926649207547	30.4058194804031	-10.8788122347096	-84.1590335290346	-64.5488334643561	-24.2963175421212	147.034904075596	89.2364196744387	-13.975159613343	8.73138782996895	-74.8699913931343	133.617398768185	-26.3605491278768	-2.62188589168704	-40.8101702281663	16.9883141729915	-11.3948701311485	-11.9109280275874	-36.681707056655	-36.681707056655	80.9794933314162	8.73138782996895	-44.9386333996776	96.4612302245834	2.53869307270204	19.0525457587471	144.970672489841	7.69927203709113	-50.0992123640666	63.4335248524933	-58.3561387070892	-49.0670965711888	80.9794933314162	88.2043038815609	29.86035241907	-57.5751303628223	19.5738250329651	-34.9447701133914	89.5222112584789	5.17268669241808	225.304372755065	84.3789475654264	2.08672847658658	16.4878668171336	-61.6897413172643
132.8133293852	3.7565618018277	-16.8925210115118	-47.8661452315211	45.0547274285067	102.872159305857	35.7626401625039	6.85392422382863	-33.4117872621834	-32.3793331215164	100.807251024523	-49.931053512855	68.8011726638472	34.730186021837	77.060805789183	58.4766312571774	7.37015129416212	123.521242119197	-18.9574292928458	-72.6450446075285	-66.4503197635266	-8.11666081584252	70.8660809451811	-33.4117872621834	-57.1582324975239	1.69165352049375	60.5415395385114	-13.7951585895109	33.69773188117	73.963443367182	190.63076126255	-10.69779616751	0.659199379826774	-24.1196999961806	69.8336268045141	31.632823599836	-35.4766955435174	-35.4766955435174	-87.0994025768661	48.6262686804279	16.7291605844665	60.9735363304775	76.4076208930394	-10.0232526573076	50.6841466221028	189.590907685161	-82.0489806159301	-50.1518725199687	-23.3994592781947	-37.8046048699192
40.0901814276237	21.4999126410905	7.04081469600915	-3.28711240762039	19.4343272203646	-54.9267479257681	104.123329470127	34.9262178758089	-56.992333346494	-2.25431969725744	-33.2381010081461	19.4343272203646	-11.549454090524	64.8772064763346	-34.270893718509	-81.779358395205	82.9510789076863	152.664586857186	35.9590105861719	197.074673402793	-42.5332354014127	-6.38549053870926	16.3359490892757	16.3359490892757	-10.5166613801611	6.0080219856462	28.7294616136312	101.024951339038	20.4671199307276	2.90964385455734	-76.6153948433902	-4.31990511798335	-85.9105292366568	-59.05791876722	7.04081469600915	109.287293021942	21.4999126410905	965.472449912831	19.4343272203646	2.56143360002918	-5.67236929918959	-21.1107497352248	73.5779836057911	22.1167154856738	-41.6952569832717	0.502982875224487	5.64910968723622	25.2043915728808	-12.876946836006	10.795236499248
184.926446156972	-65.091377371589	-70.2570348825097	-55.7931938519318	32.0229838337197	-12.4016707601981	-40.2962213191698	421.513560157138	-95.0521909349289	48.5530878686658	37.1886413446403	114.67350400845	52.6856138774024	-58.8925883584842	-30.9980377995125	47.5199563664817	-21.1832885287633	98.1433999735043	-23.7661172842236	112.607241004082	25.8241948206149	-19.6335912754871	-22.7329857820395	-23.7661172842236	348.161223502065	181.827051650419	12.3934852922211	-51.6606678431952	3.0953017725639	67.1494549079803	37.1886413446403	-33.0643008038808	84.7126904451105	-50.6275363410111	25.8241948206149	36.1555098424562	-18.6004597733029	22.7248003140625	-79.5552184021669	-17.791253859988	93.3960327913409	187.08161691422	26.4777584178559	-46.6175874362584	-21.9093015137409	83.1009136569586	-57.9422184840789	75.894330262891	78.9828660032057	-7.49613472560566
89.0591343919912	-39.0912096353072	26.0174328946911	-74.2292071911794	-60.79409047864	-32.8903865372122	-18.4217993083236	496.246517833568	31.184785476437	15.6827277311993	-41.1581506680056	-39.0912096353072	29.1178444437387	4.31455205135835	64.2558419996108	-13.2544467265777	58.0550189015158	4.31455205135835	-83.530441838322	126.264072980562	-23.5891518900695	86.9921933592928	60.1219599342141	82.8583112938961	-53.5597968641958	-24.6226224064187	14.6492572148502	1.21414050231081	4.31455205135835	26.0174328946911	68.3897240650076	0.180669985961629	-95.9320880345122	-12.2209762102285	-52.5263263478466	-6.02015311213346	157.268188471037	7.41496360040589	143.833071758498	-30.9466870651503	-62.8704444115792	84.3907588316248	11.275056522062	89.5397519520165	142.059481780012	-5.20172146319159	260.486323549023	627.094633720915	-13.4401104558184	25.6922372591589
-31.68254834274	-15.1415922935072	-64.7644604412055	35.515085607268	-4.80349476273678	-66.8320799473596	-38.9192166142793	-29.6149288365859	-20.3106410588925	-96.8125627865939	86.1717635080433	221.600841161136	123.388914618817	28.2784173357287	11.737461286496	-44.0882653796645	9.66984178034187	-25.4796898242777	-49.2573141450498	-54.426362910435	-46.1558848858186	-4.28658988619826	8.63603202726482	-18.2430215527384	-67.8658897004366	-2.73587525658269	345.658011530382	26.2107978295746	135.794631655742	-47.1896946388957	5.53460276803368	5.53460276803368	17.9403198049582	89.2731927672744	25.1769880764976	-35.8177873550482	-4.80349476273678	27.2446075826517	44.8193733849614	-45.1395351668568	-7.02637187198164	-96.6438098896612	-62.6509885726103	-1.87594439970121	-4.96620088306947	-7.02637187198164	-32.7785092333838	-53.3802191225055	35.2071334007179	-1.87594439970121
-17.0299771784204	-13.9275295406595	294.248935810258	8.82375313625393	-45.9861551308556	-58.3959456818993	-25.3031708791162	-13.9275295406595	45.018975576798	139.126553922212	52.2580200649068	12.9603499866018	-10.8250819028986	-24.2690216665292	-64.6008409574211	-13.9275295406595	8.30667852996044	11.9262007740148	2.61885786073209	68.8044074662983	39.8482295138631	-1.00066438332231	115.341122032712	-27.3714693042901	-26.3373200917031	-55.2934980441384	-8.75678347772461	-44.9520059182686	3.65300707331906	67.7702582537114	-50.1227519812035	86.3849440802769	54.3263184900807	41.9165279390371	147.399747622908	20.1993944747106	65.7019598285374	90.5215409306248	-36.6788122175729	-26.3683720675383	-6.79129409814386	60.1829200076794	73.577762828844	166.311290052292	204.435073466376	-50.0669401357527	-122.193016865101	75.6385078782539	-77.886998302787	160.129054904062
262.461376864251	555.221734177123	81.425820222016	-12.7126692319464	46.2531977886674	5.90813087982635	5.90813087982635	75.218886851425	23.4944420965006	89.7017313828039	-37.5404027143101	219.012843270115	-17.8851137074389	2.80466419453088	-9.60920254665097	11.0805753553188	-24.609291525579	5.90813087982635	310.047866038782	9.01159756512181	14.1840420406142	-17.8851137074389	-53.0577361407875	-59.2646695113784	34.873819942584	4.87364198472786	144.529642823024	374.186177534888	62.8050201102432	18.3219976210082	59.7015534249477	-63.4026250917723	-14.7816470221434	84.5292869073114	161.081465144599	7.97710867002332	-45.816313875098	-91.3338252594315	16.2530198308112	-12.7400435701028	-11.7093838551442	103.724504220229	124.337698519403	-32.3225781543179	16.1184284487404	-44.6904947338222	-44.6904947338222	258.323461464032	-29.2305990094419	18.1797478786578
-19.7756409878519	22.6523398462359	112.682445518568	-2.18355137371795	49.5578886678525	-57.0294778177827	31.9657990537186	8.16473663459614	-22.8801273903461	-24.949784992009	6.09507903293332	-72.5519098302538	-24.949784992009	1.95576382960769	-15.6363257845263	71.2892934853121	-13.5666681828635	-5.28803777621218	-44.6115322078057	-41.5070458053115	16.4433670412474	98.1948423069288	31.9657990537186	200.642893589238	175.807002369284	-20.8104697886833	18.5130246429102	-12.531839382032	-37.3677306019859	31.9657990537186	23.6871686470673	-50.8205050127942	-28.0542713945032	-105.666431456859	-5.28803777621218	-42.5418746061429	0.920935028776278	53.6972038711782	-38.4025594028173	-15.5992688971559	11.2053548019717	331.829892126152	41.1028196971525	103.990590683567	116.36195546778	186.466355911652	-84.6727222756771	-57.8680985765494	158.630785147174	27.7005078475887
42.5130626290767	83.9198198293105	165.698165299772	10.4228257988955	14.5635015189189	-14.4212285212447	-9.24538387121548	31.1262043990124	-43.4059585614083	-80.6720400416187	137.748604189614	33.1965422590241	-8.21021494120964	157.416813859725	-57.8983235814901	-71.3555196715661	-25.2905022863061	10.4228257988955	-25.808086751309	297.164619410514	-64.1093371615252	38.3723869090533	-11.3157217312272	160.522320649743	16.6338393789306	15.5986704489248	98.4121848493923	38.3723869090533	42.5130626290767	325.114180520672	-46.5114653514259	179.155361389848	-30.9839314013382	59.0757655091702	-37.1949449813733	8.35248793888386	-70.3203507415603	8.35248793888386	53.899920859141	55.7888004866123	-9.1789778024003	89.8195414951428	26.9142323581623	-37.0223113548343	-47.334657114995	205.317814008943	-38.0535459308504	102.194356407336	43.4139855744195	-52.4908299950754
-51.5191757003018	40.6411504726528	2.32730700749194	-16.3118600836674	-78.4424170541986	8.54036270454506	101.736198160342	-26.6669529120893	-22.5249157807205	-52.5546849831439	14.7534184015982	1.29179772464975	-34.9510271748268	-35.986536457669	-24.5959343464049	48.9252247353903	-32.8800086091424	-15.2763508008252	-29.7734807606158	-16.3118600836674	29.2505483613888	-20.4538972150362	338.867823931203	-47.377138568933	-20.4538972150362	-19.418387932194	139.014532342661	-3.88574868956118	-0.779220841034622	-51.5191757003018	53.0672618667591	17.8599462501247	50.9962433010747	57.2092989981278	-22.5249157807205	75.8484660892872	46.854206169706	-45.3061200032486	-68.0873242257767	-62.5833950563992	72.5460193121092	68.4199303237578	-31.6377276437637	186.013466491773	-11.0072827020067	178.792810762158	17.8753402164531	46.7579631349129	105.55473121892	-55.3627393267842
53.2699050145266	-60.673579537197	602.270330581922	-67.9245285541249	-8.88108655914084	-18.203735295191	17.0151599298872	3.54911175559264	8.72836105339825	-25.4546843121188	-23.3829845929966	-49.2792310820247	-15.0961857165076	-58.6018798180748	-82.4264265879806	-49.2792310820247	-53.4226305202692	-65.8528288350026	-72.0679279923694	-53.4226305202692	-8.88108655914084	104.544473062802	-14.0603358569465	-27.5263840312411	25.3019588063762	7.69251119383713	15.9793100703261	57.4133044527711	119.564296026438	70.8793526270657	-4.73768712089635	781.472356285996	46.0189559975987	129.92279462205	15.9793100703261	-22.3471347334354	-35.8131829077301	30.4812081041818	8.72836105339825	-4.582127296968	-114.98580571794	-102.604084773532	246.147721827295	-65.4589219403075	-10.772987769172	121.298702304514	-40.6954800514914	85.1853495499902	92.4080201008949	-34.5046195792874
70.0517320700565	2.6993391451205	-35.6397152890738	49.3279188623839	126.006027730773	34.8212496170131	-50.1463845344447	71.0879227304401	-1.44542349641402	-26.3139993456212	57.6174441454529	6.84410178665503	34.8212496170131	-58.4359098175137	313.55653726021	5.8079111262714	41.0383935793148	88.7031639569619	-24.2416180248539	70.0517320700565	-27.3501900060048	7.88029244703866	-33.5673339683066	1.66314848473687	20.3145803716422	55.5450628246857	-15.9520927417849	3.73552980550413	27.5679149943276	-4.55399547756491	54.508872164302	147.766031598829	25.4955336735604	-3.51780481718128	-1.44542349641402	-18.0244740625521	-46.0016218929101	-44.9654312325265	158.127938202665	-116.844663358367	183.495875299419	89.5749508394242	321.79701681194	-53.8866810280409	-96.2027019385882	-17.7632485434274	106.088519975248	42.0984395739322	-78.6570347317759	-5.37807169155989
-75.8908692247834	-30.2834750614205	19.4700458440663	15.3239191019424	14.2873874164115	-33.3930701180134	50.5659964099956	16.3604507874734	-28.2104116903585	18.4335141585354	-6.44324629420806	1.84900719003975	43.3102746112788	-60.3428939418188	0.812475504508771	-8.51630966527001	-11.1076388790974	-51.01410877204	69.2235667495532	92.0272638312346	-6.44324629420806	4.95860224663267	-7.47977797973903	55.7486548376505	-13.6989680929249	8.0681973032256	-14.7354997784559	-25.1008166337656	-17.8450948350488	-4.37018292314611	38.1276161836239	109.648302485261	-29.2469433758895	44.3468062968097	26.7257676427832	12.2143240453495	36.0545528125619	16.3604507874734	14.2873874164115	-67.0852477492594	-76.376723766045	8.27894660911316	-105.283538040489	-54.6966130602118	5.18178793685128	135.26245217185	76.4164373988746	-50.5670681638627	51.6391680207796	35.1209884353828
26.9199387185217	-43.587420876759	-59.1405149051298	38.3255410059935	200.077718901049	-56.0298960994556	26.9199387185217	-24.9237080427141	24.8461928480722	100.537917119477	101.574790054701	48.6942703582407	-29.071199783613	105.7222817956	-37.3661832654107	114.017265277398	-40.4768020710849	-25.9605809779389	-2.11250346777038	-35.2924373949613	-15.5918516256917	34.696485732707	-34.2555644597366	-8.33374107911868	158.602801492061	72.5423478684092	43.5099056821171	-1.07563053254567	125.42286756487	66.3211102570609	-11.4443598847928	97.4272983138024	17.5880823014992	-23.8868351074894	-18.7024704313658	55.9523809048137	107.79602766605	117.127884083072	-41.5136750063096	2.32277666420087	-78.225837309971	-0.77524695019036	50.8584799563301	-48.2782757041891	41.5644091131564	82.8713906383727	51.8911544944605	273.916180192498	-27.624784941581	4.38812574046168
-43.4163421713037	8.44437831303147	141.207822752929	38.5235961939459	-56.9001294972308	-43.4163421713037	76.9005293523539	-29.9325548453765	-16.4487675194494	-18.5231963388228	161.952110946664	-84.9049185587718	19.8537368195852	99.7192463654613	52.007383519873	-66.2350591844111	169.731219019314	126.686821017316	-4.00219460320896	158.840467717603	55.1190267489331	55.6376339537765	-34.0814124841233	17.7793080002118	1.18387744522455	184.770827959771	41.635239423006	-19.5604107485095	19.8537368195852	65.4911708458001	-57.9373439069175	25.0398088680187	0.146663035537852	10.5188071324049	-6.07662342258237	-46.5279854003638	-60.0117727262909	-36.1558413034968	-22.6720539775696	-20.1641291759627	-65.6145017591024	-52.1859825868111	96.5606913216462	23.2203173806707	-12.9333880831904	55.2421707915192	2.5610571156072	-90.4056140771787	-90.4056140771787	237.043661124078
19.0082158026812	148.702729445066	-41.1700385273854	-25.6066968902992	24.1959963483766	-19.3813602354647	-11.0809113623521	-29.7569213268555	58.4353479499662	31.4588891123501	23.1584402392375	109.275597297781	-38.0573701999681	5.51998638387318	105.125372861225	-40.1324824182463	-26.1254749448687	-5.89313081665669	-11.0809113623521	221.331657084802	-34.9447018725509	-7.44946498036531	-47.3953751822198	72.9611334779133	-63.9962729284451	25.2335524575157	19.0082158026812	-43.2451507456635	-25.6066968902992	17.9706596935421	-40.1324824182463	145.590061117649	0.332205838177783	105.125372861225	-12.1184674714912	-1.74290638010037	-72.2967218015577	-3.81801859837853	-5.89313081665669	67.894324654552	-40.597098552464	25.5310070213362	73.0605829025051	87.5261059967739	93.7256158943177	-107.758455775855	11.0654839270674	-42.6636018516452	8.99898062788616	16.2317421750206
216.400661962671	15.0484434046412	1.55576896518558	12.9726473370326	-50.3391327250283	43.0716903173567	78.3602234667022	59.6780588582252	18.162137506054	17.1242394722498	26.4653217764883	2.59366699898986	160.35416813724	62.791752959638	526.73217407015	-53.4528268264412	-41.516999437692	-73.1728894687225	330.569445681142	2.59366699898986	40.9958942497482	-52.4149287926369	38.9200981821396	-59.6802150292668	213.286967861258	-14.0127015418786	-9.86110940666148	-4.67161923764009	-7.78531333905292	-20.2400897447043	-24.3916818799214	94.9665920075707	410.487594284071	101.193980210396	-4.67161923764009	-67.9833992997011	-4.67161923764009	92.8907959399621	94.9665920075707	-5.23030595815793	82.6206320604673	51.614418642129	123.962249951585	108.459143242416	-5.23030595815793	2.00447717278768	-31.0688171401065	-43.4713025074419	33.010690591126	24.7423670129025
0.703658436090155	83.7628731484927	-70.934914253357	48.4627068957216	91.0305544358279	-20.0611452420105	-31.4817872649658	21.4684621141908	-52.2465909430665	71.3039909416323	-15.9081845063903	-17.9846648742004	123.216000136884	-80.2790759085023	-4.487542483435	-30.4435470810608	-36.672988184491	-88.5849973797425	-77.1643553567872	29.774383585431	2.78013880390022	87.9158338841128	2.78013880390022	-64.7054731499268	9.00957990733041	-81.3173160924073	-15.9081845063903	26.6596630337159	5.89485935561531	67.1510302060122	-28.3670667132507	260.263704412348	26.6596630337159	10.0478200912354	29.774383585431	-9.67874340296016	693.209861100746	-69.896674069452	-7.6022630351501	-16.3660608259982	-74.2605075872237	1.20903908365957	-44.2794548001605	9.47967433526322	-6.02776676149363	-44.2794548001605	44.6298741545787	-45.313284206611	42.5622153416778	-70.1251899614219
-4.30334432491609	19.5840545473642	-19.8820827198815	1.92815103307007	-65.5797153451133	-43.7694815921618	-51.0395595098123	-11.5734222425666	25.8155499053504	-0.149014086258652	-10.5348396829023	14.3911417490424	40.3557057406514	76.706095328904	116.17223259615	-82.1970362997431	28.4120063045113	19.5840545473642	-19.8820827198815	39.317123180987	-5.34192688458045	127.596640752458	-83.2356188594075	51.7801138969594	77.7446778885684	5.04389871206315	32.0470452633365	36.201375501994	29.9698801440078	-93.6214444560511	27.8927150246791	128.635223312122	-58.3096374274628	-19.8820827198815	-43.7694815921618	15.4297243087068	-38.57656879384	47.6257836583019	-15.7277524812241	13.8566969441725	39.7096601252637	111.063838505075	112.097957032319	-73.0092593442938	-54.3951258539082	119.336786723025	73.835571524304	85.2108753239842	-33.7127553090353	7.65198578071063
63.4111108429237	165.225776650871	113.279518585592	-51.9095820619959	-14.5082762549949	72.7614372946739	-29.0532285132731	53.0218592298679	7.30915213242227	90.4231650368688	100.812416649925	-25.9364530293563	72.7614372946739	96.6567160047023	8.34807729372785	-19.7029020615228	34.8406689070202	-1.00224915802238	-76.8437859333298	84.1896140690353	-5.1579498032447	-13.4693510936894	0.0366760032832035	184.965354715677	53.0218592298679	17.6984037454781	18.7373289067837	12.5037779389502	38.4769069715897	-25.9364530293563	-38.4035549650233	-59.1820581911349	-35.2867794811066	48.8661585846455	-7.23580012585587	-53.987432384607	557.93948762438	63.4111108429237	-48.7928065780791	-24.1745518067889	34.7866933514207	-17.96810494803	85.4726760312851	-27.2777752361684	31.6834699220412	100.988793178182	0.651235628246703	-99.6863219216889	84.4382682214919	94.7823463194234
60.5000320070421	-12.2487272266194	69.8534439085128	-9.13092325946245	-16.4057991828286	-11.2094592375671	-76.6833425478624	53.2251560836759	39.714672225996	102.070751569134	-10.1701912485148	32.4397963026298	112.463431459657	1.26175663106061	-25.7592110842994	62.5785679851467	-31.475185024087	-8.09165527041015	41.7932082041006	855.540043632057	6.45809657632215	53.7447900782021	32.4397963026298	171.701706835639	132.209523251651	-28.8770150514563	-51.740910810607	-25.7592110842994	61.5392999960944	110.384895481553	-26.7984790733517	31.4005283135775	255.882413948876	-45.5053028762932	-16.4057991828286	32.4397963026298	-39.2696949419793	-0.816779347044	42.8324761931529	-74.6434511554508	-157.419231494231	-28.0820747148868	164.371614572777	7.0976319290948	-56.0189005792252	-73.608753901216	-7.38812963019176	-8.42282688442652	-21.8738911894783	-9.45752413866127
36.7948104607697	-0.63118709185426	61.7454754958523	-59.8890165501755	-27.6610742131938	71.1019748840083	105.409139307247	466.154171272817	79.4188632290358	-20.3837969112947	60.7058644527239	-40.1364067307351	-40.1364067307351	-48.4532950757626	2.48764603753107	134.518248514843	-29.2204907778864	-90.0377368009003	10.8045343825586	-52.6117392482764	-9.98768648001025	-46.89387851107	73.1811969702652	33.6759773313844	6.64609021004484	-66.1266828089462	-27.6610742131938	-23.50263004068	45.1116988057972	-11.0272975231387	-8.9480754368818	23.2798669000999	14.9629785550724	43.0324767195403	-19.3441858681662	128.280582256073	86.696140530935	12.8837564688155	-26.6214631700653	36.3173477921502	85.9967171059612	-30.9567981536355	52.8771375634206	240.209759350916	-14.3970083823651	304.378944714589	107.731441180753	139.81603386259	129.466165255546	-80.6361674674464
21.3935685277625	64.0316958018484	-27.4842846888726	50.5122895929919	48.4323809454755	-19.164650098807	53.6321525642665	-2.52538091867593	-2.52538091867593	-53.4831427828274	23.4734771752789	21.3935685277625	-19.164650098807	10.9940252901806	-39.9637365739709	-10.8450155087415	-9.80506118498328	-44.1235538690036	36.9928833841354	10.9940252901806	7.87416231890599	104.589914428418	29.713203117828	72.351330391914	53.6321525642665	55.7120612117829	129.548818198615	-2.52538091867593	-47.2434168402782	-27.4842846888726	-24.364421717598	-30.6041476601471	-39.9637365739709	-63.8826860204093	3.71434502387322	-20.2046044225652	-5.64524388995051	-22.2845130700816	81.7109193057377	-46.2564508357625	-111.478878484067	23.1070833298945	-53.5033872411297	27.2481898472472	-37.9742378010572	15.8601469245273	12.7543170365128	59.3417653567303	-51.4328339824534	-34.8684079130427
-42.9118458413141	36.1507893273061	34.070193664974	24.7075131844795	232.767079417691	-57.4760154776389	44.4731719766345	-31.4685696984875	-69.9595894516316	63.1985329376235	-36.6700588543178	2.86125872999229	-4.4208260881701	14.3045348728189	14.3045348728189	16.385130535151	74.1216601648671	34.070193664974	132.898487625749	39.2716828208042	-48.1133349971444	20.5463218598152	-40.831250178982	15.344832703985	29.9090023403097	55.9164481194611	-75.1610786074619	14.3045348728189	-42.9118458413141	72.561213418118	-9.62231524400037	-22.105889217993	180.752187859388	29.9090023403097	145.382061599742	28.8687045091437	-38.7506545166499	-27.3073783738233	66.3194264311217	-47.0667410602076	-78.1337378683768	-55.351273542386	32.6718840807599	-25.3198432944892	-1.50181240822617	241.856329255766	170.402236596976	-78.1337378683768	1.60488727259075	-37.7466420177568
-47.9431864638131	-60.430885250735	46.7551960036781	34.2674972167562	-51.0651111605436	18.6578737331038	85.2589339300206	90.4621417579048	107.112406807134	-8.39880697189369	11.373382774066	-34.4148461113143	-19.8458641932388	-1.11431601285591	8.25145807733552	-35.4554876768912	-32.8538837629491	-69.7966593409264	-5.27688227516321	30.1049309544489	-2.15495757843274	107.112406807134	-68.7560177753496	208.054638668086	24.9017231265647	139.372295340016	-25.0490720211229	-80.2030749966947	3.04825024945139	37.3894219134866	-47.9431864638131	28.0236478232952	-5.27688227516321	-10.4800901030473	-3.19559914400956	6.17017494618187	-52.1057527261204	-39.6180539391985	-10.4800901030473	1.84363411684779	-15.7659289950868	-85.1683247891821	-39.5906320288807	73.3177432182295	59.8516067208677	61.9233200281541	-65.487048369961	86.7838797155912	-42.6982019898104	-62.3794784090314
-22.789272799447	152.096295772773	55.2846417417228	80.2682943948971	-47.7729254526213	-8.21547541842866	-11.3384320000754	-6.13350436399746	-4.05153330956627	-35.2810991260342	14.6862061803145	18.8501482891769	-49.8548965070525	-27.994200435525	-55.0598241431305	11.5632495986677	43.3133081787434	133.358556282893	5.3173364353741	-0.928576727919478	-10.2974464728599	84.9527292673673	31.341974615764	38.6288733062732	40.7108443607044	-57.1417951975617	75.0633667588191	-51.9368675614837	68.8174535955255	109.415889156934	-45.6909543981902	-67.5516504697177	32.3829601429796	-27.994200435525	28.2190180341172	47.9977430512136	2.19437985372731	-32.1581425443874	-9.25646094564425	46.6368318712032	73.5766515204766	-59.0501529067152	43.5283911424409	170.974461021696	-27.9657456190922	70.4682107917143	149.215375920359	-21.7488641615675	90.1550020738756	1.04636784935606
84.6463221190845	105.47291644524	-39.2719141215389	6.54659339600253	-49.6852112846165	22.1665391406189	101.307597580009	-13.2386712138449	-6.99069291599834	41.9518037504664	140.878126799703	74.2330249560069	-16.3626603627682	-19.4866495116915	-45.5198924193854	-60.0985084476941	-10.1146820649216	-14.2800009301527	37.7864848852353	163.787380558474	47.1584523320051	44.0344631830819	-62.1811678803096	50.2824414809284	-13.2386712138449	-26.7759575258458	-10.1146820649216	-6.99069291599834	-25.734627809538	-25.734627809538	-46.5612221356932	-49.6852112846165	64.8610575092371	-41.3545735541544	32.5798363036965	-17.4039900790759	147.12610509755	64.8610575092371	-47.602551852001	247.95717610466	76.9450169447839	17.8680892350083	6.46727862434989	-79.5570196197093	-71.2655209937758	-61.9375850396007	-33.9537771770755	-59.8647103831174	184.734499081918	-25.6622785511421
139.027604270905	4.65164110371404	-34.931975953288	23.4017754991361	-14.098493291708	-15.140167424787	-16.181841557866	573.405717764849	319.237229293573	3.60996697063504	11.943360035267	77.5688304192442	-17.223515690945	-33.890301820209	-55.7654586148681	-19.306863957103	492.675972451226	15.0683824345041	-38.056998352525	18.1934048337411	-33.890301820209	-32.3277906205905	106.735706145456	7.77666350295104	-35.973650086367	31.7351685637681	94.2356165485082	-22.43188635634	-2.64007782783897	12.9850341683461	-1.59840369475997	-3.68175196091798	19.2350789668201	53.6103253584271	7.77666350295104	24.4434496322151	227.56990558262	10.901685902188	-8.89012262631298	-5.73314539114361	35.7359709985679	3.59740579654149	152.886224799503	-16.1004244885715	176.730966723587	-36.8349826834273	7.74431743551265	-57.569540878283	134.225122424133	149.776041070275
29.8479231184301	32.9739794516961	-6.62273410300574	-0.370621436473877	-16.0009031028035	63.1925240066001	-17.0429218805589	0.671397341281434	-39.9673349911757	12.1336038965899	-17.0429218805589	5.88149123005799	102.789237561302	-39.9673349911757	-26.4210908803567	-18.0849406583142	15.2596602298558	-47.2614664354629	15.2596602298558	-8.70677165851636	59.0244488955789	136.133838449472	149.680082560291	-34.7572411023991	44.4361860070045	34.0159982294514	-18.0849406583142	70.4866554508873	-16.0009031028035	139.259894782738	123.629613116408	28.8059043406748	144.469988671514	1.71341611903674	-61.8497293240372	23.5958104518983	-35.7992598801545	9.00754756332392	75.6967493396638	91.983564861537	-32.4586736457968	-12.7553192154689	-35.5697296084801	33.9105202247812	127.242199105282	-50.0879907676691	38.0585948416923	1.76294194371999	31.8364829163257	85.7614529361703
84.2470655752653	43.5948832033093	-15.8198448787803	16.4934282886719	-40.8365724922917	90.5012474786431	34.2136103482425	66.5268835156947	23.7899738426127	29.0017920954276	89.4588838280801	-26.24348138441	145.746520958481	2.94270083135325	58.1879743111909	-7.4809356742765	88.4165201775172	-101.293664224944	16.4934282886719	-27.285845034973	86.3317928763912	14.408700987546	36.2983376493684	40.4677922516203	258.321795219282	19.6205192403608	18.5781555897979	57.1456106606279	172.847975873118	0.857973530227297	-56.4720272507363	90.5012474786431	243.7287041114	20.6628828909238	-73.1498456597439	-17.9045721799062	160.339612066362	8.15451908416812	36.2983376493684	358.836557266714	-55.0499579049786	75.6510468860823	27.9348070417267	476.052537753936	132.703072786942	60.0914034585751	39.3452122218987	31.0467357272282	39.3452122218987	-96.5423403783313
71.9488683783618	2.08738201254708	86.5467909025619	137.639519737262	-17.7240842702959	-40.6636768083246	21.89884829539	36.4967708195901	23.9842657988472	-35.4501330496817	58.3936546058903	-76.1157743670962	-14.5959580151102	-1.04074424263865	2.08738201254708	39.6248970747759	-71.4235849843176	121.998888461333	51.0946933437902	158.493694771834	-21.8949192772102	25.0269745505758	-38.5782593048674	-66.731395601539	-34.4074242979531	-19.809501773753	16.6853045367472	-3.12616174609581	19.8134307919329	50.0519845920616	-22.9376280289388	671.506400622294	10.4290520263757	27.1123920540329	11.4717607781043	10.4290520263757	67.7780333714474	129.297849723434	45.8811495851473	-23.6986875710418	-5.021876182474	30.2565453292652	-48.6011027557989	-11.2474799786633	36.4821491254545	62.4221649429098	-15.3978825094561	-54.8267065519882	-34.0746938980239	118.452599108613
-90.5572625143519	-19.6295849737795	-20.6726390552585	82.5897150111632	-80.1267216995618	-38.4045584404016	-10.2420982404684	115.967445618491	64.8577956260201	-9.19904415898939	-55.0934237440657	83.6327690926422	23.1356323668598	-25.8879094626535	28.3509027742548	96.1494180703903	29.9154838964734	74.2452823593311	-34.2323421144855	56.513362974188	9.57592930763273	-27.452490584872	-8.15599007751038	160.818771122089	-9.19904415898939	27.3078486927758	85.7188772556002	4.36065890023769	-32.1462339515275	46.082822159398	-23.8018012996955	-22.7587472182165	-26.9309635441325	12.7050915520697	22.0925782853808	17.9203619594648	11.6620374705907	40.8675517520029	6.44676706319571	76.1710453623663	-17.2392226638929	-29.6939250673941	65.7921266927819	-1.67084465951639	93.8152071006597	-63.9443566770225	-28.6560332004357	-49.4138705396044	-30.7318169343526	38.8069381518626
-40.317541763576	103.671608562144	43.1544294397399	-29.8835453631615	150.624592364009	99.4980100019782	-22.5797478828713	506.423869618143	5.59204239824778	-18.4061493227055	5.59204239824778	-78.9233284451096	44.1978290797814	21.2430369988695	-9.01555256233251	-3.79855436212526	-57.0119360042392	44.1978290797814	11.8524402384965	-21.5363482428299	-16.3193500426226	77.064917741087	-30.9269450032029	35.8506319594498	-44.4911403237418	33.7638326793669	67.1526211606933	-76.8365291650267	-1.71175508204236	-30.9269450032029	-84.1403266453168	31.677033399284	23.3298362789524	-51.7949378040319	66.1092215206518	-18.4061493227055	165.232187324589	13.9392395185794	7.67884167833068	69.1639807388554	-21.1579632945784	112.767677858444	120.034960711709	-31.5397959420995	53.5912317675737	4.79661832422442	167.791390890306	-8.69976411755305	-11.8143139118094	-113.556273857516
4.73675121366371	1.60551493073353	-13.006921056274	20.3929326283146	-28.6631024709249	-10.9194302009872	-94.4190644124586	124.767475392654	-15.0944119115608	32.9178777600353	-45.3630293132191	19.3491872006712	37.0928594706089	-4.65695763512682	169.64852878132	184.260964768327	1.08364221691184	-16.1381573392041	279.241798683876	-10.9194302009872	92.4113671357087	-21.3568844774211	-14.0506664839174	330.385324638402	53.7927863129032	25.6116597665316	22.4804234836014	-40.1443021750022	52.7490408852598	39.1803503258957	-62.0629561555134	-27.6193570432815	-55.8004835896531	-20.3131390497777	40.2240957535391	-58.9317198725832	-31.794338753855	14.1304600624542	8.91173292423728	427.696119241639	2.95991531887681	22.6909370170002	14.3831384072641	-11.5787322481615	-72.8487469949659	-37.5406029035871	0.88296566644276	10.229239102396	107.845872766796	-1.19398398599129
-45.1914049460786	11.1895330576033	281.609217186374	11.1895330576033	-59.8086851692554	-35.794581945465	-85.9109712820711	-11.7804787216745	-31.6182161674145	-1.33956427654827	22.6745389472422	8.05725872406538	-21.1773017222882	-12.8245701661872	-34.7504905009524	94.7168486186135	27.372950447549	67.5704710612851	135.436414954606	110.378220286303	-14.9127530552124	-13.8686616106998	107.245945952765	21.6304475027295	-2.3836557210609	-39.9709477235155	-1.33956427654827	8.05725872406538	20.5863560582169	-13.8686616106998	10.1454416130906	-51.4559536131544	-44.147313501566	99.9373058411766	17.454081724679	-13.8686616106998	-44.147313501566	-7.60411294362403	-9.69229583264929	175.634961041692	30.2076438329374	-98.5994085519591	37.4790096933751	28.1301107299552	206.797957586425	31.2464103844285	106.037602091788	95.6499365768768	-3.0328858147778	-39.3897151169663
-12.6420983320333	65.6907284837601	76.1351053925326	-1.15328373238362	26.0020962304248	51.0686008114787	-73.2194844029136	84.4906069195505	-26.2197883134375	-3.24215911413811	15.5577193216523	-60.6862321123866	-53.3751682762459	4.06890472200261	-58.5973567306321	-43.9752290583507	76.1351053925326	-37.7086029130872	487.643555598167	57.3352269567421	-29.3531013860693	172.223372953239	8.24665548551159	113.734862264113	-60.6862321123866	-32.486414458701	-9.50878525940159	-31.4419767678237	88.6683576830595	80.3128561560416	152.379056826572	-38.7530406039645	-13.6865360229106	1.98002934024812	128.356989936395	-50.2418552036142	-23.0864752408058	122.090363791131	41.6686615935835	21.1036399262171	77.2127957246886	34.6113996554788	-4.87282109159377	48.1191593847404	-1.75564576945647	27.3379905704917	45.0019840626031	55.3925684697275	-5.91187953230621	94.8767892168001
-3.05644793075789	-33.3551887727615	-68.8778504495933	-51.1165196111774	70.078443756837	84.705422094356	12.6153145737267	-42.7582462754523	69.0336595898714	-26.041699604002	-62.6091454477995	-16.6386421013112	0.0779045701390324	-15.5938579343456	90.9741270961499	-39.6238937745554	34.0333899965224	33.5109979130396	98.2876162649093	-2.01166376379225	38.7349187478678	10.0033541563126	-68.8778504495933	-63.6539296147651	15.7496670746237	-62.6091454477995	104.556321266703	101.421968765806	84.705422094356	14.704882907658	33.5109979130396	-44.8478146093836	-11.414721266483	57.5410337532493	-13.5042896004143	-32.3104046057959	3.21225707103596	-77.2361237853185	-70.9674187835246	-12.9498936519841	110.732815136309	145.031381438945	-39.9730064964852	-69.0748203290248	102.418011184155	104.496712172193	48.3717854951528	-30.6188520503118	44.2143835190757	-21.2646976041383
137.176923490022	31.6187053163642	75.5142019826378	-23.773230952981	101.642473807801	-31.0891470640266	-24.8183618259875	395.324249122631	-13.3219222229159	4.44530261819487	76.5593328556443	-36.3148014290592	36.8443596813968	44.1602757924424	62.9726315065596	-1.82548261984421	-24.2957963894842	56.7018462685205	145.537970474074	-47.8112410321308	-28.9988853180136	24.8253546418219	-32.1342779370331	47.2956684114619	91.1911650777355	-18.5475765879484	138.222054363029	27.4381818243382	-42.5855866670982	16.986873094273	-7.05113698487677	28.4833126973447	55.656715395514	51.476191903488	34.7540979353838	-27.953754445007	134.041530871003	48.3407992844684	-53.0368953971634	22.6334858704893	35.1091984090894	19.5145577358393	48.6245536592395	4.95955977413916	4.95955977413916	-34.5468632647611	-6.47651005291091	75.6552641595396	498.789847760392	-75.0929290152114
45.4073235468559	38.0889788822538	-33.0035121453088	4.63368898693025	108.135992100588	-67.5042798498612	-25.6851674807068	198.04708369427	-11.0484781515027	95.5902583898413	18.2249005069055	72.5897465868063	-18.3668228161047	-37.1854233822242	-62.2768908037169	78.8626134421795	7.77012241461683	-21.5032562437913	-12.0939559607315	1.49725555924366	54.8166238299156	-0.0709611545996333	-13.1394337699604	4.63368898693025	-8.95752253304496	-45.5492458560551	83.0445246790949	31.8161120268807	-58.0949795668015	57.9530572576022	83.0445246790949	-16.275867197647	-16.275867197647	-15.2303893884181	-4.77561129612951	212.683773023474	-59.1404573760303	12.9975114607611	-12.0939559607315	143.511557500182	25.9988919411003	-58.2358506277989	71.756036052601	113.353439790329	136.232011846079	472.131047028233	32.2385025017594	88.3949975476922	30.158632314873	256.86448268549
-29.6900237347251	-24.4608988554151	49.7926744307864	-47.469048324379	17.3721001790646	18.4179251549266	91.6256734652662	34.1052997928565	204.574770858361	-18.1859490002432	-4.59022431403725	4.82220046872069	30.9678248652705	44.5635495514765	16.3262752032026	-40.148273493345	1.16181305320371	412.693941054898	-17.1401240243812	-41.194098469207	-74.6604976967908	-6.15896177783024	-54.7898231554129	-62.1105979864469	-16.0942990485192	98.9464482963001	-40.148273493345	106.267223127334	-15.0484740726572	12.1429752997546	23.6470500342366	-34.9191486140351	-9.81934919334722	-90.3478723347207	16.3262752032026	-49.560698276103	90.5798484894042	-11.9109991450712	55.0217993100964	-44.4899709574083	39.768467869434	143.79123185319	84.498256382449	25.2052809117082	95.9407604206622	-66.334751393997	57.4523377466725	-9.12223120293127	40.8086955092716	280.06105267191
113.812763994339	40.5806978748524	19.657250412142	33.2574912629037	66.7350072032403	47.903904486801	57.3194558450207	10.2416990539223	-27.4205063789563	-16.9587826476011	12.3340438001934	5.01083718824475	100.212523143577	-16.9587826476011	38.4883531285813	-75.5444355431902	157.75200366603	178.675451128741	-28.4666787520919	-21.1434721401432	6.05700956138026	7.10318193451578	-28.4666787520919	42.6730426211234	32.2113188897682	-50.4362985879377	9.19552668078682	-27.4205063789563	41.6268702479879	36.3960083823103	-53.5748157073443	-14.8664379013301	-43.1130919759891	24.8881122778196	-9.63557603565252	38.4883531285813	-55.6671604536153	24.8881122778196	-41.0207472297181	-45.3036402566239	124.301176935505	-95.2486170984777	29.6138250061568	37.9379878131324	-117.099544466789	491.604860793304	-68.1950879758069	3.60081623435792	-57.7898844670874	-71.3166490284228
-27.2425207693136	-16.7773207565201	-27.2425207693136	-15.7308007552407	16.7113192844192	72.1768793522248	38.6882393112856	47.0603993215204	-19.9168807603581	-24.1029607654756	128.68895942131	-3.17256073988851	415.435439771852	-31.428600774431	-54.4520408025768	18.8043592869779	-7.35864074500592	-28.289040770593	96.2468393816499	-29.3355607718723	-16.7773207565201	1.53677926586857	33.4556393048888	-52.3590008000181	13.5717592805811	-1.07952073732981	4.15307926906695	-50.2659607974594	182.061479486557	198.805799507026	-19.9168807603581	12.5252392793018	22.9904392920953	-2.12604073860916	83.6885993662977	104.618999391885	-76.4289608294432	42.874319316403	-1.07952073732981	-22.179063389931	-79.4237908576285	45.4737963446206	53.8003021581038	2.8004540505188	61.0859947449017	-39.872888243583	179.738702587038	82.9430725052953	48.5962360246768	32.9840376243957
-72.0797348387193	38.8882583767945	38.8882583767945	-18.6894739520098	-27.0644168361996	27.3727119110336	14.810297584749	92.278519263504	-30.2050204177707	-43.814302604579	45.1694655399368	0.154147537417028	-10.3145310678201	298.511487786676	4.34161897951189	79.7161049372194	-27.0644168361996	50.4038048425554	74.4817656346008	7.48222256108304	70.294294192506	-13.4551346493913	17.9509011663202	22.1383726084151	75.5286334951245	32.6070512136522	-61.6110562334822	36.7945226557471	-5.08019176520155	9.57595828213047	-53.2361133492925	456.588534725757	64.0130870293637	-57.4235847913873	-7.17392748624898	27.3727119110336	-75.2203384202905	30.5133154926048	-82.5484134439565	175.864387841747	-42.7679283158444	22.8217665314331	17.6162351943476	13.4518101246792	-32.3568656416733	15.5340226595134	-45.8912471180957	59.2604858910318	45.7261044146094	38.4383605426897
-39.4527858747738	47.4661380664545	2.43585216919164	149.046085323071	117.629606790097	165.801540540657	-34.2167061192781	-54.1138091901617	39.0884104576614	38.0411945065623	-41.5472177769721	100.87415157251	-30.0278423148816	97.732503719213	43.2772742620579	32.8051147510666	-51.4957693124139	-33.169490168179	45.3717061642562	126.00733439889	4.53028407138991	378.909986589331	265.287055895075	-43.6416496791704	60.0327294796441	-12.2251711461963	-5.94187543960145	23.3801711911744	31.7578987999674	51.655001870851	-30.0278423148816	32.8051147510666	93.5436399148165	-13.2723870972954	66.3160251862389	29.6634668977692	17.0968754845795	13.9552276312821	393.047401929169	-40.4576016769568	-34.2092048377186	65.7651445900934	61.5995466972679	118.876517723619	25.1505651350448	-43.5818000965759	103.255525625523	40.7715572331404	32.4403614474894	156.366898759048
-10.9943894287336	60.2399811513449	-24.6127249808074	-29.8505463469897	-30.8981106202261	-5.75656806255138	-30.8981106202261	12.0520245824682	36.1460028669066	61.2875454245813	-84.323888555285	235.183214781832	67.572931064	31.9557457739608	-7.85169660902427	342.034770651949	89.0479986653472	-4.70900378931493	-25.6602892540439	173.376922660881	34.0508743204337	-5.23278592593315	-5.75656806255138	48.7167741457439	3.67151039657666	-30.8981106202261	-21.4700321610981	38.2411314133794	125.188966092005	-30.8981106202261	20.4325387683598	1.57638185010376	-31.9456748934626	171.281794114408	-16.2322107949159	133.569480277896	45.5740813260346	-78.0385029158663	-19.3749036146252	-87.1055370382543	62.8982325254971	346.238686145916	-47.521208958931	-55.8547517124727	-21.478887854113	-55.8547517124727	-11.0619594121859	72.2734681232316	-46.4795161147383	46.2311470184136
21.6745961347289	17.4829448260617	-21.2898297791096	316.138100568598	-41.2001734952787	-47.4876504582795	12.2433806902278	13.2912935173946	10.1475550358942	95.0284940364045	92.9326683820709	-11.8586143346085	-52.7272145941134	-28.6252195692772	381.108695852939	-24.43356826061	-35.9606093594447	21.6745961347289	100.268058172238	172.574043246747	-57.9667787299474	-13.9544399889421	62.5431963942339	-45.3918248039459	33.2016372335636	20.6266833075621	130.657530160075	49.9682424682323	81.4056272832361	85.5972785919033	44.7286783323984	-21.2898297791096	-63.2063428657814	-19.194004124776	-32.8168708779444	83.5014529375697	-77.8771224461165	53.1119809497327	-108.266594433953	23.5601814212263	-19.1612601799208	41.2739498899946	184.026084020657	36.0640179874157	45.4418954120578	255.923144276246	116.296969287131	-4.57345085269985	16.2662767576158	-85.848388532931
-35.7851700241668	-47.3160477685046	-27.3990771191938	108.874932586617	-49.4125709947479	10.3383409531845	5.0970328875764	59.6066367699007	32.3518348287385	18.7244338581575	-21.1095074404641	-43.1230013160181	-17.9647226010993	109.923194199738	17.6761722450358	159.191490016455	-25.8266846995114	53.3170670911709	-54.653879060356	48.0757590255628	-75.6191113227884	98.9164472619614	-1.19253679115333	-8.53036808300467	-93.4395587458559	43.8827125730764	-3.28906001739657	69.0409912879952	-66.1847568046938	-27.3990771191938	-2.24079840427495	-8.53036808300467	8.24181772694126	80.5718690323331	62.7514216092655	-21.1095074404641	56.4618519305358	28.158788376252	70.0892529011169	-55.40668902488	-27.2651268023647	227.051213282589	39.4407984658198	-46.0261682840415	55.0749997005505	23.8065972310891	30.0602777249813	-46.0261682840415	-12.6732056499493	-53.3221288602492
367.056868567751	-20.9290650253429	454.091550968364	-13.5887906060141	28.3556346472933	95.4667150525853	29.404245278626	-25.1235075506737	-47.1443308086601	51.4250685366125	23.1125814906299	-55.5332158593216	96.515325683918	75.5431130572642	38.8417409606202	182.501397453198	15.2480017556348	-15.6860118686795	1.0917582326435	766.577519105505	-25.1235075506737	146.324330672221	86.0292193705911	-75.4568178546426	73.4458917945989	-62.8734902786504	22.0639708592972	-39.8040563893313	-80.6998710113061	-19.8804543940102	47.2306260112817	64.0083961126047	-17.7832331313449	10.5292539146377	86.0292193705911	138.459750937225	-37.7068351266659	72.3972811632662	-107.963747425956	74.0967015803053	-22.8626757447222	239.86595958761	-0.96862280036116	-41.6290068398888	16.755134345074	36.5640393899721	13.6274124958795	75.1392755300368	132.480842765268	220.057054542712
-10.2589035934473	-41.727700054409	45.3359701542518	159.672597295746	25.4057323956427	-34.3849808801846	47.4338899183159	26.4546922776747	114.567322368368	-18.6505826497038	-37.5318605262808	25.4057323956427	-0.818264655158773	52.6786893284762	-36.4829006442487	-12.3568233575114	-30.1891413520564	103.028763666015	81.0006061433418	112.469402604303	-14.4547431215755	45.3359701542518	-56.4131384028578	-61.6579378130181	169.113236234035	-100.469453448204	61.0703683847326	-29.1401814700243	21.2098928675144	-32.2870611161205	-30.1891413520564	45.3359701542518	199.533072812964	-28.0912215879923	4.42653475500152	31.699491687835	42.1890905081556	2.3286149909374	18.0630132214183	190.115855106874	62.8859611925618	119.200832269389	44.1143375002862	107.729284457442	88.9576607651667	221.401894594	74.357509004508	30.5570537225316	19.0855059105854	-81.0298204482177
85.4124264250622	-32.1102225055741	10.9114614779624	-9.02541646562771	30.8483394215525	158.86408200671	-48.8991723528079	87.5110451559664	-4.82817900381927	-46.8005536219037	-28.9622944092178	3.56629591979761	107.447923099557	110.595851195913	-36.3074599673826	86.4617357905143	-40.504697429191	-5.87748836927138	78.0672608668974	-62.5401941036853	52.8838360960468	86.4617357905143	91.7082826177749	286.879824591867	158.86408200671	-24.7650569474094	48.6865986342384	-42.6033161600952	-21.617128851053	1.46767718889339	93.8069013486791	-45.7512442564516	19.3059364015793	-62.5401941036853	242.808831242879	-28.9622944092178	35.0455768833609	-28.9622944092178	48.6865986342384	-2.57553788679671	-1.53237570482288	276.991926882188	-9.87767316061348	21.4171922986013	100.697518128612	25.5898410264966	30.8056519363657	-5.70502443271818	-10.9208353425873	10.985570478863
18.4503699070007	-31.9332660206247	172.750254935353	48.890483279941	179.048209426306	175.89923218083	168.551618608051	-26.684970611497	-15.1387207114162	443.56229804634	-47.6781522480076	23.6986653161283	-46.6284931661821	65.6850285891495	-40.3305386752289	69.8836649164516	48.3656537390282	205.289686471945	-51.8767885753097	2.70548367961777	38.3938924616857	50.4649719026793	71.9829830801026	36.2945742980347	23.6986653161283	-11.9897434659396	3.7551427614433	83.5292329801834	32.0959379707326	21.5993471524773	56.2380968527197	64.6353695073239	-9.89042530228857	182.197186671783	16.3510517433496	5.85446092509435	-57.1250839844373	87.7278693074855	-38.2312205115778	427.567878342461	146.878067177726	15.4025422455459	167.747198119342	273.136309374503	-44.0744809380596	-15.901154166878	22.7067380751115	64.4449999583434	139.573871348161	202.181264173009
65.8946483754573	-33.8562096061469	30.1943413083569	-52.7563721710824	100.544946411172	50.1445129046777	-13.906038009826	-30.706182511991	133.095226384117	16.5442239003479	-81.1066160184857	-28.6061644492203	155.145416043208	48.0444948419071	78.494756752081	-74.8065618301739	46.4694812948291	-22.3061102609085	20.7442600258891	6.0441335864948	85.8448199717782	-4.98096124305093	34.3943774338981	-118.906941148357	-32.8062005747616	36.4943954966687	175.095587639529	-67.4564986104767	19.6942509945038	-42.2562818572293	224.446012114639	59.5945941871455	-63.2564624849355	135.195244446888	0.794088429568262	61.6946122499161	-27.556155417835	-66.4064895790914	17.5942329317332	573.010079059323	99.1470894812867	611.628868958854	72.0095614437781	33.3907715442465	96.0158362461896	-4.18426727691932	148.203390164475	-109.603126191857	23.9970118389551	-70.9843362923253
20.9389617624615	-44.1833095281533	152.233863558056	11.4857288331787	-2.16894095356311	175.34176627408	47.1979421215803	31.442553906109	23.039680191191	-5.32001859665738	52.4497381934041	-41.032231885059	36.6943499779328	122.823805555843	-10.5718146684811	-30.5286397414115	-24.226484455223	65.0540487657812	20.9389617624615	98.6655436254533	215.255416419941	113.37057262656	360.204988002277	-26.3272028839525	-41.032231885059	20.9389617624615	29.3418354773795	-4.26965938229262	57.7015342652279	80.8094369812525	227.859726992318	-10.5718146684811	83.9605146243467	-6.37037781102213	-69.3919306729074	6.23393276135492	55.6008158364984	-27.3775620983172	58.7518934795926	599.5131909899	-41.5309154552761	17.9796937749765	-40.4868696793067	34.6844261904859	32.5963346385472	30.5082430866086	-18.5619083839505	103.591447404463	63.9177079176275	43.0367923982407
29.5394704582403	-76.5822022725058	-11.4382051506617	54.7565016021799	-15.6410436746516	-11.4382051506617	31.6408897202352	41.0972763992126	103.089144628064	3.27172968330312	-10.3874955196642	5.37314894529809	-30.3509785086164	189.247334369858	-44.0102037115838	49.5029534471925	-53.4665903905611	34.7930186132277	-29.300268877619	84.1763712701096	89.429919425097	1.69566523680689	-14.5903340436541	45.3001149232026	38.9958571372176	94.6834675800844	49.5029534471925	-20.8945918296391	46.3508245542001	-15.6410436746516	111.494821676044	76.8214038531271	81.0242423771171	60.0100497571674	93.6327579490869	153.523206915944	-25.097430353629	218.667204037788	36.8944378752227	106.993975078368	305.41869668456	31.8014489960218	18.2250206755981	133.102491079183	30.7571083559892	-43.3910770863246	79.8411184375209	-32.9476706859988	294.975290284234	166.521391560226
-11.2541136276898	7.66497143962397	-33.3263795395559	18.1755742547983	92.800854242536	47.6052621372864	-49.0922837623174	-29.1221384134862	99.1072159316406	65.4732869230828	43.4010210112167	208.417485209454	106.464637902263	-21.7647164428641	-25.9689575689339	94.9029748055709	0.307549469001946	-13.3562341907247	4.51179059507168	87.5455528349489	120.128421561989	117.500770858196	16.0734536917634	-94.287875867567	30.7882976330075	-91.1346950230147	7.66497143962397	-54.3475851699045	6.61391115810654	86.4944925534314	-19.6625958798293	-60.6539468590091	-8.10093278313751	201.060063238832	32.8904181960424	40.2478401666644	-24.9178972874164	7.66497143962397	4.51179059507168	784.188432808562	0.711679786160233	83.2378977711866	86.3718047832762	-14.9578552742878	178.299743804571	13.2473078345187	-51.5201037486665	-56.7432821021492	4.89022246894638	-16.0024909449843
22.5752581261294	-5.81284336015914	-29.9953001818124	111.94520724963	59.3746489416886	25.7294916246059	-74.1545691604834	59.3746489416886	-54.1777570034656	-41.5608230095595	-69.9489244958481	20.4724357938117	15.2153799630176	-43.6636453418772	19.4210246276529	-7.91566569247681	-28.4181834325741	23.6266692922882	-26.8410666833358	-21.5840108525417	62.5288824401652	44.1291870323855	-38.406589511083	74.0944052679124	62.5288824401652	129.819197074331	-12.1213103571122	-24.7382443510182	126.664963575854	89.8655727602949	98.2768620895656	21.5238469599706	57.271826609371	42.5520702831473	29.9351362892413	78.3000499325477	-13.172721523271	-16.3269550217475	39.3978367846708	253.825535752739	10.3566434848754	89.7713894606591	77.2322190434301	100.220698141683	254.870466620841	93.9511129330688	56.3336016813818	-17.8564899538899	-32.4855221073237	140.973001997678
51.1684131069079	100.601240509252	49.0648885365954	309.901935255345	-5.62675029152959	-11.9373240024671	62.7377982436266	-34.0243319907483	28.0296428334704	37.4955033998766	45.9096016811266	2.7873479897204	37.4955033998766	44.8578393959704	180.535174181127	56.4272245326891	-1.4197011509046	33.2884542592516	-7.73027486184209	57.4789868178454	41.7025525405016	105.860051935033	83.7730439467516	45.9096016811266	-32.9725697055921	-52.9560531235608	50.1166508217516	-32.9725697055921	2.7873479897204	19.6155445522204	22.7708314076891	147.930543341283	11.2014462709704	0.683823419407903	-56.1113399790296	-27.7137582798108	144.775256485814	2.7873479897204	-12.9890862876233	186.19803070098	-84.5155634884519	47.1829417928934	131.846266616615	50.3186204900683	20.007059750711	-9.25927475625458	-16.575858382996	134.98194531379	23.1427384478859	236.368889855778
33.487671743814	26.1228762726022	-19.1180101934132	5.08060349771131	-54.8898739107276	-4.38841925098958	80.8327854873184	1.92426258147768	58.738399073683	25.0707626338576	-12.8053283609459	80.8327854873184	-42.2645102457931	-19.1180101934132	15.6017398851567	14.5496262464122	57.6862854349385	-2.28419197350049	-28.5870329421141	62.9468536286612	-17.0137829159241	-3.33630561224504	47.165149047493	-41.2123966070486	-19.1180101934132	28.2271035500913	-27.5349193033695	27.1749899113467	-56.9941011882167	-5.44053288973412	37.6961262987921	-62.2546693819394	87.1454673197857	-26.482805664625	49.2693763249821	128.177899230823	15.6017398851567	-49.6293057170049	-19.1180101934132	627.701382048384	22.3442808627671	329.727679392251	97.6218478495796	171.853893072686	289.997852371434	-7.97585028469899	213.674763620916	-55.0243296514568	38.0271073183531	102.849456668108
-63.1397785238655	-22.0936346646685	12.6377178315752	57.8937225994078	58.9461878265667	92.6250750956514	8.42785692293958	24.214835330323	-1.0443301214905	45.264139873501	88.4152141870158	22.1099048760052	-2.0967953486494	-26.303495573304	20.0049744216875	23.1623701031641	-16.831308528874	104.202192594399	110.516983957353	-63.1397785238655	10.5327873772574	5.79669385504234	-28.4084260276218	72.6282357796323	56.8412573722489	10.5327873772574	69.4708400981556	14.742648285893	-26.303495573304	-5.25419103012609	68.4183748709967	28.4246962389586	447.3058566482	52.6313964636133	102.097262140081	-24.1985651189862	23.1623701031641	-3.14926057580829	-16.831308528874	286.137189565133	-8.7833347714399	-24.4705967042364	388.627300859404	150.180919480898	130.310387699355	-34.9287713261007	-4.60006492269418	12.1330144722887	-87.2196444354222	1075.72937351589
79.1576394628925	245.502733463193	13.8829823235343	58.1012984501963	583.457006716967	-10.3318098410664	-13.4902609929708	-2.96209048662269	66.5238348552748	23.3583357792476	-32.4409679043974	143.379479551616	121.270321488285	-61.9198453221721	70.735103057814	-41.9163213601107	250.766818716367	-73.500832879155	-8.22617573979674	4.40762886782099	13.8829823235343	22.3055187286128	39.1505915387697	96.0027122730495	-49.2860407145544	85.4745417667014	-24.0184314993189	-49.2860407145544	-20.8599803474145	28.6224210324216	-41.9163213601107	148.64356480479	206.548502589705	71.7879201084489	15.9886164248039	57.0484813995615	30.7280551336913	1.24917771591656	160.224552361773	51.0832968834603	33.2993703078749	122.219003185802	213.23086271968	145.233496401265	87.6972633626067	88.7433766905823	95.020056658436	-43.0669026343447	-95.3725690331252	576.232187527217
-19.6255009697659	11.9695723124769	-45.9547287049683	-14.3596554227255	18.2885869689254	152.041063863753	120.44599058151	-41.7420522673359	-13.3064863133174	-58.5927580178654	87.7977481898595	121.499159690919	-35.4230376108873	-49.1142360331925	83.5850717522272	7.75689587484448	18.8151715236295	119.392821472102	130.977681675591	-10.1469789850931	30.9266162818225	74.1065497675543	14.075910531293	48.8304911417601	63.5748586734734	73.0533806581462	105.701623049797	-18.5723318603578	102.542115721573	-18.5723318603578	18.2885869689254	104.648453940389	20.3949251877416	-52.2737433614168	33.0329545006387	-42.795221376744	24.607601625374	60.4153513452491	-64.9117726743139	8.43569372625072	34.5959277566334	204.114244273513	169.582735353408	31.4566996729875	132.958407710872	159.118641741255	24.1318341444803	90.0556239010447	-6.21403733076358	543.150877307273
51.1422169414285	-15.2296314926084	-27.8718883371869	-46.8352736040546	50.0886955377136	104.871808530887	43.7675671154244	-35.246538163191	22.697139041127	197.581692057796	41.6605243079947	30.0717888671311	97.4971587048829	112.246458356891	119.621108182895	33.2323530782757	-18.9169564056105	35.3393958857054	-22.6042813186125	-31.0324525483315	97.4971587048829	121.728150990325	7.94783938911875	80.6408162454449	-41.5676665854802	27.9647460597013	61.6774309785772	-62.6380946597777	-15.2296314926084	14.268967811408	230.240855572957	36.3929172894203	29.0182674634162	162.815485735205	10.0548821965485	-17.3366743000382	101.711244319742	51.1422169414285	18.4830534262675	-13.3019421933431	-25.8624089379157	131.143425369242	5.53875792351575	-35.2827589963452	-30.0492311861066	128.003308683099	-47.8432257409178	81.9482639529991	20.1926357921838	350.951593399262
-88.8174912181258	179.92036189873	148.304143884982	0.761793154159413	-31.9082987933799	12.3544064258669	-46.6625338664622	-27.6928030582135	-59.3090210719613	-11.8846940513397	46.0783723071978	-50.8780296016286	16.5699021610333	30.270263300324	-49.824155667837	35.5396329692819	28.6894523996366	-17.1540637202976	69.2635988506128	0.761793154159413	-66.6861386085024	-6.08838741548593	81.9100860561119	-27.6928030582135	-82.4942476153763	36.5935069030735	6.03116282311737	30.270263300324	109.310808334693	66.1019770492381	52.4016159099474	90.3410775264447	9.19278462449214	9.19278462449214	38.7012547706567	82.9639599899035	-18.2079376540892	7.08503675690896	567.745969534035	110.481380473235	-44.474905257814	121.998401710002	8.92219320356105	130.374417154924	-7.82983768628211	26.7212260240194	63.3662935955513	-54.944924563966	-20.3938608536645	196.335538783681
15.7096968070385	36.7942308045387	86.3428856986641	-57.0319454843372	98.9936060971642	594.480155038419	38.9026842042887	17.8181502067885	24.1435104060386	557.582220542793	49.4449512030388	141.162674092165	59.9872182017889	-3.2663837907117	-40.164318286337	-24.3509177882119	-14.3357641393993	44.1738177036637	75.800618699914	-7.48329059021174	18.8723769066635	52.6076313026638	41.0111376040387	-68.6284391829623	-63.3573056835873	-11.7001973897118	11.4927900075384	5.16742980828838	-8.53751729008675	68.421031800789	-5.37483719046172	106.373192996289	81.0717521992891	112.698553195539	-12.7544240895868	-20.1340109887119	54.7160847024138	-57.0319454843372	100.047832797039	-72.5236308057349	-8.63842431505831	61.5305729779799	36.3954097685334	57.3413791097388	-50.5303629974692	-5.49652891387749	102.37521319333	99.2333177921496	30.1116189661717	89.8076315886072
29.6130312132972	1.13937925383766	108.706508878463	244.747290462547	9.5760168714553	-82.1724172201365	65.4687410881722	-58.971663771688	-7.29725836377998	27.5038718088928	124.525204411496	65.4687410881722	170.926711308393	25.3947124044884	146.671378157742	90.7786539410251	54.9229440661501	90.7786539410251	76.0145381101942	-10.4609974703866	341.76862306515	14.8489153824663	63.3595816837677	103.433610367452	27.5038718088928	58.0866831727567	-31.5525915144307	-33.6617509188351	112.924827687271	111.870247985069	-73.7357796025189	-7.29725836377998	35.9405094265104	-19.9522147902064	124.525204411496	71.7962193013854	-37.8800697276439	6.41227776484869	-6.24267866157777	535.302020096876	46.0750749944127	-63.9224180157772	237.784991383601	47.1226701659383	-75.445964902559	-20.9710159832269	-3.16189806729139	-47.1608952713674	-6.30468358186824	270.260441700895
34.0312831876411	139.524577288698	-39.8140226830988	-11.3308332758134	17.152356131472	-3.94630268873942	-6.05616857076056	65.6792714179582	38.2510149516834	-8.1660344527817	51.9651431848208	22.4270208365248	31.92141730562	100.492058471307	31.92141730562	-15.5505650398557	85.1955308266538	85.7229972971591	18.2072890724826	-59.8577485622997	266.116530209967	67.2616708294741	72.0088690640217	46.690478479768	-21.8801626859191	-14.4956320988451	35.0862161286517	97.3272596482754	-74.6268097364477	-77.7916085594794	186.996559634174	-32.4294920960248	12.9326243674297	-67.2422791493737	34.0312831876411	-51.4182850342151	3.43822789833457	-49.308419152194	78.3384667100851	286.296476075662	25.3713570812956	162.64521486548	107.106936525314	168.932567130405	52.6165502293017	-68.9389268925717	-10.2569724199432	410.995629329998	-10.2569724199432	544.077918937566
12.0703355887701	-62.8549999854151	20.5126269210727	54.2817922502829	-9.03539274198627	-52.3021358200369	77.498093414115	96.4932489117957	21.5679133376105	21.5679133376105	-69.186718484642	-20.6435433239023	-12.2012519915997	0.462185006854108	30.0102046699131	142.92585123946	14.1809084218458	421.521465205444	83.8298119133419	-9.03539274198627	595.643723934185	33.1760639195265	86.9956711629554	-5.86953349237281	7.84918992261885	-17.4776840742888	89.106243996031	-44.9151309042722	-4.81424707583499	-58.6338543192638	15.2361948383836	32.1207775029887	171.418584485981	25.7890590037618	-13.2565384081376	36.34192316914	-55.4679950696504	-39.6386988215831	1.51747142339193	59.1617340254461	95.8483520035494	-6.87417833513992	-30.9825272921793	-2.68142199478526	2.55952343065807	35.0533850684067	16.1859815368107	-1.63323290969659	69.6436248763327	1201.68783677209
158.997086826696	-32.0737765262835	68.2120357308051	21.7638700538378	49.2105134084094	124.16096256897	-44.7414580745473	39.7097522472115	163.219647342784	-27.8512160101955	-3.57149304268987	213.890373535839	79.8240771500469	15.4300292797059	43.9323127632994	-26.7955758811735	-17.8226347844867	-62.687340267921	-6.73841342975583	14.3743891506839	114.660201407772	2.23452766693104	59.7669146986292	166.38656772985	115.715841536794	-24.6842956231296	25.9864305699257	8.04054837655196	-20.4617351070416	-20.4617351070416	-15.1835344619317	81.9353574080909	222.335494568015	13.3187490216619	-45.7970982035693	53.4330739244973	-15.1835344619317	100.936879730487	90.3804784402668	128.619807205837	-4.53795219217594	-21.3137329037366	220.88660111942	-44.3804313821325	-5.58643848664848	55.2257665927589	32.159068114363	1003.05737679594	18.52874628622	-56.962266915803
-32.9517339162316	39.9118575141661	21.959958176242	61.0317390881944	-81.5274615364966	-14.9998345783075	64.1997213242986	51.5277923798816	-38.2317043097386	68.4236976391043	91.6555673705354	4.00805883831797	73.7036680326114	-50.9036332541556	78.9836384261184	93.7675555279382	31.4639048845548	37.7998693567632	-9.71986418480043	10.3440233105265	76.8716502687156	35.1598841600097	35.6878811993604	-61.4635740411698	61.0317390881944	123.335389731578	-13.9438404996061	55.7517686946873	-4.43989379129335	222.598833129511	-12.8878464209047	-13.9438404996061	-42.4556806245443	68.4236976391043	54.6957746159859	53.6397805372845	-7.6078760273976	115.943431180668	93.7675555279382	-84.0055272712724	60.7266195266943	113.165803149146	167.702554116496	31.3606766981214	-63.0298538222917	-26.3224252865755	67.0193215613886	144.629313322617	-18.9809395794323	210.702684686906
77.0862876594154	143.636228405747	-19.0414045297296	1.02921252075119	83.4243772543041	-47.5628077067287	52.7902775456755	-12.703314934841	-50.7318525041731	-26.4358423904331	12.6490434447138	-45.4501111750992	13.7053917105286	49.6212327482311	35.888705292639	-48.6191559725435	-35.9429767827661	-4.25252880832271	67.5791532670824	35.888705292639	41.1704466217129	88.1779444504706	-32.7739319853218	120.396566557821	16.8744365079729	-5.3088770741375	102.43864603897	9.47999864726944	57.0156706089346	21.099829571232	102.43864603897	-10.5906184032114	69.691849798712	-28.5485389220627	-53.9008973016174	-35.9429767827661	10.5363469130842	12.6490434447138	504.907335314402	20.0710200726439	3.28572056605766	108.193842482222	-21.8922286938217	42.1017256750383	116.586492235515	-61.757315021964	88.2612993181504	954.802386345664	-25.0394723513066	356.82609142353
-41.0496322674114	58.2804206490895	-13.5753623117835	-34.709416123805	-23.0856865271932	97.3784202013292	82.5845825329142	-6.17844347757601	20.2391237874508	11.7855022626422	-38.9362268862093	-44.2197403392147	54.0536098866852	-3.00833540577279	-32.5960107426029	-12.5186596211825	-21.5006324912916	12.8422049532433	-17.8021730741878	25.5226372404562	69.9041502457013	13.3705562985439	-42.1063349580125	37.146366837068	-85.4311452726566	-37.8795241956082	10.7287995720412	49.8267991242809	-26.2557945989964	-35.7661188144061	-12.5186596211825	-3.00833540577279	-43.1630376486136	23.409231859254	-20.972281145991	12.8422049532433	56.1670152678873	5.4452861190358	92.0949067483239	304.699815332649	20.3181240143123	-3.81759148502996	185.070616770692	200.811300792002	30.8119133618524	-29.0026859191262	-55.2371592879765	604.822190672296	-30.0520648538802	73.8364496867668
-70.4720347867261	-17.6191671217459	-16.5621097684463	-12.3338803552478	51.0895608427285	211.762278544268	-26.0756259481427	130.368862340199	-15.5050524151466	41.576044663032	-23.9615112415435	-70.4720347867261	62.7171917290241	-42.9885436009364	-56.7302891938312	19.3778402437403	43.6901593696312	-29.2467980080415	15.1496108305419	-32.4179700679403	47.9183887828296	7.75020935744466	95.4859696813118	10.9213814173435	69.0595358488217	19.3778402437403	-19.7332818283451	112.398887334106	23.6060696569387	-27.1326833014423	-44.045600954236	-3.87742152885099	6.69315200414505	-7.04859358874981	34.1766431899348	9.86432406404387	32.0625284833356	-18.6762244750455	103.942428507709	178.016891151051	-39.2662104585318	-1.47784496121302	-1.47784496121302	2.72086231626685	57.3040569235051	-28.7694422648322	-81.2532832333305	115.036281988853	32.1118132586259	205.30848845467
14.2863293415618	17.4585661040119	104.166370944312	-18.4934505370884	22.7456273747619	76.6736523364122	-58.6751161947886	-54.4454671781886	-54.4454671781886	54.4679949992621	63.9847052866122	89.3625993862123	80.9033013530123	-13.2063892663383	20.6308028664619	-5.80450348728828	-54.9741733052636	59.7550562700121	-11.0915647580383	93.5922484028124	16.4011538498619	62.9272930324622	584.231534328415	90.4200116403623	56.5828195075621	-56.5602916864886	34.377162170412	5.82703130836179	132.716501806363	-7.9193279955883	59.7550562700121	13.2289170874118	18.5159783581619	67.1569420490622	21.6882151206119	-16.3786260287884	-20.6082750453884	-42.8139323825385	90.4200116403623	434.502852908356	44.9621749684113	60.7117980657137	164.659310507909	121.610340708616	-77.8848851905471	50.2120493341788	-90.484583668389	13.4629287738066	-6.48659381610973	90.1110945140114
22.9423745149564	-10.9061820735951	38.80888541584	9.19139840085738	10.2491657942496	-3.50181031984944	-11.9639494669873	-35.2348321216165	169.972042196477	80.0618137581371	48.3287919563701	61.0220006770769	-81.7765974308748	-20.4260886141252	16.595770154603	-14.0794842537718	21.3557234248681	30.3467462687021	11.3069331876418	455.569238412381	6.01809622068067	101.746045322678	95.9283246590207	61.0220006770769	-13.0217168603796	13.4224679744263	-25.7149255810864	323.348314238351	26.1156766951331	10.2491657942496	4.96032882728844	-37.350366908401	49.3865593497623	-37.350366908401	96.9860920524129	85.3506507250983	43.0399549894089	-56.3901799894612	-34.1770647282243	-25.1517381800171	67.2722942898709	-57.7102041637276	297.282102368342	16.859185669932	-70.3134813187123	-54.5593848749814	29.4624628249167	489.482078981859	-6.24682244753997	-26.2020112762658
15.7323944584702	138.474635925392	98.2659706172624	332.111103067174	46.4179548252006	-37.1737441048582	-19.1856569933265	24.1973766286027	-53.0455856738567	-5.43006096686118	114.137812186261	-7.54630650939431	-5.43006096686118	-13.8950431369937	157.52084580819	-3.31381542432804	104.085645859228	26.3136221711358	29.4879904849355	80.2778835057307	10.4417806021373	70.7547785643316	-20.2437797645931	56.9991825378663	102.498461702329	12.5580261446705	-1.19756988179491	85.5684973620636	32.6623587987352	16.7905172297367	7.26741228833763	-9.66255205192744	87.6847429045967	27.3717449424024	-79.4986549555208	-35.0574985623251	-6.48818373812774	-3.31381542432804	59.1154280803994	-59.5860607651279	87.4939476668699	12.903371962071	37.0665162044706	-42.7769169443282	-6.00691483632873	2.39765707407115	43.3699451372706	225.118812699668	-69.0412041643278	30.7630872716707
127.067147560527	-29.5876538654864	84.7280120399826	25.4532223112209	-11.5935212692552	62.499965891697	-5.24265094117356	88.961925592037	58.2660523396426	121.774755620459	46.6227900714929	85.7864904279962	20.1608303711529	-66.6343974459625	-39.1139593576088	10.6345248790305	58.2660523396426	-11.5935212692552	-12.6519996572688	62.499965891697	44.5058332954657	38.6842021613909	-15.8274348213096	74.1432281598466	23.3362655351937	1.10821938690805	-2.06721577713275	87.9034472040234	9.57604649101687	51.915182011561	0.0497409988944527	126.008669172513	151.41215048484	116.482363680391	8.51756810300327	12.7514816550577	-11.5935212692552	-42.2893945216496	141.885844992717	14.1996601017632	21.5557504584254	234.882370801628	581.669487615701	7.8944397960528	-58.3103734139066	47.8275017322188	-48.852542955341	159.219727133103	47.8275017322188	-30.9877520891615
97.6518067531996	-21.9964628045924	20.3569069503782	-68.5851695350601	502.126487913169	72.2397849002172	11.8862329993841	14.0039014871326	82.8281273389598	-31.5259709994608	-18.8199600729696	16.1215699748811	51.0631000227319	351.772025283023	43.651260315612	12.9450672432583	200.88814553094	87.0634643144569	24.5922439258753	111.416651923565	54.2396027543547	107.710732070005	-50.5849873891976	28.8275809013723	35.1805863646179	-30.4671367555865	27.7687466574981	6.59206178001276	15.0627357310069	-50.5849873891976	-18.8199600729696	23.533409682001	-23.0552970484667	-29.4083025117123	4.47439329226423	149.534684703039	3.41555904838996	9.76856451163555	15.0627357310069	134.278757697642	-9.73136555261881	12.3431788872023	-55.9827919979582	202.604728582803	-81.2108427863251	11.2920101043536	152.148627006069	90.1296688180003	-41.2664290380775	33.3665545441747
62.9207289777322	25.849067109589	88.3412971158875	-29.2288305230808	55.5063966041035	65.0391096559118	1.48768931052354	11.0204023623318	115.880245932222	43.8553028741157	14.1979733796012	99.9923908458753	409.275969860098	-9.1042140803745	11.0204023623318	137.064052714018	-3.80826238492548	-65.2413020521341	90.4596777940671	73.5126323686302	0.42849897143374	30.0858284659482	-23.9328788276317	51.2696352477443	-17.5777367930929	24.7898767704992	2.54687964961335	-42.9983049312482	136.004862374929	-12.2817850976439	71.3942516904506	87.2821067767976	54.4472062650137	34.3225898223075	-11.2225947585541	473.886580544576	72.4534420295404	30.0858284659482	14.1979733796012	35.7208663161605	-9.49224412316351	45.1840754778794	114.580942663819	16.7944479927225	7.33123883100354	35.7208663161605	-39.9848069775913	42.0296724239731	181.874874480487	-18.9554532848825
19.6899092216432	57.8335894821077	76.9054296123399	17.5708158738396	-15.2751310171159	38.7617493518754	444.568125456261	194.515110415439	55.7144961343041	-19.5133177127231	-48.1210779080714	30.2853759606611	157.430976828876	-26.9301444300356	8.03489580872349	1.67761576531274	-29.0492377778392	-21.6324110605267	12.2730825043307	4.85625578701811	39.8212960257772	66.309962873322	-34.3469711473482	76.9054296123399	-52.3592646036786	59.9526828299112	20.749455895545	-6.79875762590159	95.9772697425721	32.4044693084647	-52.3592646036786	155.311883481072	42.9999360474826	44.0594827213844	-30.108784451741	16.5112691999378	54.6549494604023	-7.85830429980338	-17.3942243649195	-27.1330215255589	-17.6671207174445	-28.1847882820161	-9.2529866657872	156.926160854444	52.8012519651853	-2.94238612704423	52.8012519651853	338.881809721533	-88.1354934000743	58.0600857474711
94.0792526779751	119.516930643226	104.678285163496	8.22708954525308	26.2454447706392	226.567158746991	81.3604136953496	-23.5700079113107	13.5266057880137	3.98747655104458	-14.0308786743415	167.212576828072	120.576833891778	117.397124146122	115.277317649018	77.1208007011411	-22.5101046627585	286.981643914462	493.662777382126	170.392286573728	96.1990591750794	21.4758801521546	259.424159452106	62.2821552214114	45.3237032445774	-9.79126568013304	-16.1506851714458	36.8444772561604	-45.8279761309053	-0.252136443163917	76.060897452589	175.691802816489	-20.3902981656543	98.3188656721836	220.207739255678	-67.0260411019477	33.6647675105041	-42.6482663852489	131.175866377299	161.421098685959	-94.2309389395568	63.5789608292804	15.1839249001703	122.49465674298	5.71533091404011	103.557468770719	0.455000921745535	74.0996208138696	137.223580721404	20.4442548924649
384.811735150684	15.841233128191	116.565939140079	43.4079947735497	-7.48448826403564	30.6848740141533	84.7581372415877	144.132700785437	25.3835736977382	-35.0512499093943	-15.9665687702999	-10.6652684538847	144.132700785437	-40.3525502258095	24.3233136344552	-24.4486492765641	-12.2556585488093	-4.30370807418655	-42.4730703523755	63.5529359759272	3.11811236879464	51.3599452481724	9.4796727484928	162.157121861249	13.7207130016249	0.997592242228581	-48.8346307320737	-39.2922901625264	68.8542362923423	45.5285149001157	16.901493191474	21.1425334446061	2.05785230551161	31.7451340774364	54.0105954063799	-23.388389213281	-64.7385316813191	222.591945468381	40.2272145837006	-29.8213714184382	15.4303412453598	162.761498755399	60.6820539091577	76.4675350709476	-66.6541607959481	11.2208796022158	30.1634569963637	21.7445337100757	232.217615867275	-19.2977173105782
-14.7217112440871	98.7643204179772	-22.1460310724465	37.2485275544283	-39.1159049658393	143.310239388133	-29.5703509008058	40.4303789094394	2.24816264930565	111.491725838022	-21.0854139541094	80.7338294062473	84.9762978795955	84.9762978795955	18.1574194243614	97.7037032996401	35.1272933177542	-60.3282473325803	130.582833968089	89.2187663529437	73.309509577888	28.2332820485634	162.4013475182	54.2184014478211	28.7635906077319	20.2786536610355	0.126928412631553	44.6728473827876	5.4300140043168	48.9153158561358	96.6430861813031	76.4913609328991	-31.6915851374799	28.7635906077319	153.916410571504	-1.99430582404255	12.8543338326761	-14.7217112440871	31.945441962743	277.790481290395	-36.9563517911826	96.7321023939693	118.838067259231	146.207357092411	-16.955716913089	71.4681425479563	130.417382188653	21.9928878495143	498.850129943009	17.7822278751788
27.9019871497454	36.3897824614019	18.3532174241318	92.6214264011266	90.4994775732124	53.365373084715	125.511633233796	35.3288080474449	63.9751172242857	120.20676116401	23.6580894939171	-2.86627085500959	398.182057620762	-55.914991552863	-23.0247847201939	39.5727057032732	-29.9211184109148	51.2434242568009	-20.9028358922798	42.7556289451444	-12.4150405806232	110.127504231418	15.1702941822606	42.7556289451444	98.987272884869	-37.8784265155929	-0.744322027095456	33.2068592195307	89.4385031592554	-19.8418614783227	56.5482963265863	71.4019381219852	28.9629615637025	20.4751662520459	9.86542211247523	42.7556289451444	14.1093197683035	30.0239359776595	28.9629615637025	199.139460925658	25.40027767096	83.3133387558593	48.5655021049197	49.6184668519179	72.7836912858776	8.55284171898931	22.2413834299655	10.6587712129857	-3.02977049799054	-80.949161775855
69.4930810058858	266.900823777735	93.9037158647705	31.2851307919795	342.255392255162	59.9410934524092	34.4691266431383	-3.73882357076804	-27.0881264792664	149.092977284857	20.6718112881166	157.583632887948	27.0398029904343	42.9597822462286	0.506504230777108	-36.640114032743	123.621010475587	47.2051100477738	-14.3521430746309	4.75183203232226	74.7997407578173	15.3651515361851	44.0211141966149	-3.73882357076804	19.6104793377303	24.9171390896617	69.4930810058858	300.863446190097	-31.3334542808115	-36.640114032743	70.5544129562721	379.402010518682	4.75183203232226	-24.9654625784938	-65.2960766931728	30.2237988415932	-16.4748069754035	332.703404701685	-43.0081057350607	79.366312815725	26.703079256991	24.5965499146417	101.484870910393	-30.1732129864416	86.7391655139477	222.610308095481	2.47799181997341	-45.9721830540618	103.591400252743	-15.4275075899961
129.160941145751	83.5082828474164	0.696484073693668	-24.7840693951441	164.196702165403	67.5829369293928	-1.42689538204281	88.8167314867576	72.891385568734	-55.5730715033231	33.6088656376091	16.6218299917173	188.615565906372	25.1153478146632	71.8296958408658	16.6218299917173	19.806899175322	-21.5990002115394	33.6088656376091	107.927146588386	2.81986352943015	-6.20449915744989	-54.5113817754548	50.595901283501	-8.85872347712049	-86.362073611502	-20.5373104836711	105.803767132649	238.514983116179	-15.2288618443299	-18.4139310279347	89.8784212146258	52.7192807392374	21.9302786310585	200.294152912923	73.9530752966022	162.073322709666	-47.0795536803771	96.2485595818353	-74.1891590983655	-4.6538845252475	22.738799397496	-15.1895321878411	58.5600014503143	72.256343411686	-48.9036047081408	59.6135662165737	105.970415931986	229.237493584331	-27.8323093829535
40.182358671032	72.0437910704356	33.8100721911513	8.32092627162849	-13.982076407954	40.182358671032	12.5691172582156	143.20099009577	-10.7959331680136	106.029318963133	-25.6646016210686	-57.5260340204722	9.38297401827527	-12.9200286613072	55.051027124087	89.0365550167842	7.2588785249817	-27.7886971143622	17.8793559914496	16.8173082448028	51.8648838841467	26.3757379646238	44.4305496576192	-56.4639862738254	-3.36159894148615	-8.67183767472007	-16.1061719012476	26.3757379646238	67.7956000838484	4.07273528504135	-4.42364668813293	-30.9748403543026	13.6311650048624	8.32092627162849	-22.4784583811283	106.029318963133	-12.9200286613072	61.4233136039677	169.75218376194	134.69741346094	2.9642844111465	-26.5439364960073	86.2196219706161	18.7722598971217	9.2874746055366	-51.8366972735677	-11.7898260424304	-46.5673721115759	169.474959530086	-64.4830776623479
9.57607633039276	71.1956247344273	-20.1712918646584	27.6369784488167	85.0069028249868	31.8866024766811	53.1347226160034	-2.11038974623448	-27.6081339134212	34.0114144906133	86.0693088319529	1.07682827466386	3.20164028859608	35.0738204975795	-33.9825699552179	61.6339706717323	-18.5776828542092	75.4452487622917	168.93697737531	21.26254240702	-16.9840738437601	60.0403616612831	22.3249484139861	75.4452487622917	5.32645230252831	7.45126431646053	66.9460007065628	-19.1088858576923	23.3873544209522	-5.29760776713282	-16.9840738437601	71.1956247344273	139.189609180258	5.32645230252831	76.5076547692579	56.3219406369017	-10.6096378019634	-8.48482578803115	35.0738204975795	-9.44234698064865	-91.6672536202071	106.515854690524	34.8326027483444	21.1284516417513	-37.9048146635727	10.586796944372	-31.5798218451452	-33.688152784621	145.519977070827	-96.9380809688968
123.485111435357	-44.4316809978199	56.5309473639005	0.204428383151212	-36.9923294343248	11.8948379829294	29.961834637132	126.673404962569	-72.0635582336592	16.1458960192123	-32.7412713980418	18.2714250373538	110.731937326508	94.7904696904472	27.8363056189905	116.045759871862	64.5016811819311	-82.6912033243666	69.2841214727494	20.3969540554953	407.243235357245	26.7735411099198	116.045759871862	3.39272191036344	-4.04662965313176	95.853234199518	71.4096504908909	10.8320734738586	10.8320734738586	60.7820054001835	1.26719289222195	261.644497614554	75.6607085271739	36.3384216915564	-47.6199745250322	54.405418345759	-25.3019198345466	-35.929564925254	46.9660667822638	25.5949193392963	138.422789730725	-11.3113934055634	-21.856054189809	45.6297748293631	51.9565712999104	66.7190963978543	-7.09352909186515	-22.9105202682336	-8.14799517028971	-67.1980955620653
183.251762325934	83.3181765246155	31.2251371175449	-8.11042325105943	15.2782883194621	-33.625381327992	38.6669998899835	-50.6353533792803	78.0025602585878	16.3414115726676	76.9394370053823	4.64705578740683	65.2450812201216	0.394562774584745	-77.2134347094184	5.71017904061235	-15.0207243968953	74.8131904989713	-2.79480698503182	-30.4360115683754	14.2151650662565	20.5939045854897	-17.6785325299091	148.168694970152	9.96267205343444	41.8563696496001	7.8364255470234	-5.98417674464839	17.4045348258731	-11.299793010676	138.600585691303	82.2550532714099	15.2782883194621	69.4975742329437	-17.6785325299091	57.8032184476829	9.96267205343444	58.8663417008885	108.833134601548	153.47165756033	-13.1815060992414	3.69476363843672	49.0497385584466	24.7901008105343	-2.63383751319256	219.921969652437	141.869222115676	92.2951797612467	24.7901008105343	-78.5770513327439
100.552156095813	23.9814348434878	-3.66910338651864	22.9179526038722	-57.906697606916	4.83875453040642	-8.98651458459681	-30.2561593769095	13.3466124473315	20.7909881246409	31.4258105207973	-14.303925782675	17.600541405794	-37.7005350542189	114.377425210817	94.1712626581196	-6.85955010536555	-61.0971443257629	83.5364402619633	52.6954553131099	-24.9387481788313	1.11656669175171	-6.85955010536555	71.8381356261913	82.4729580223477	-34.510088335372	13.3466124473315	29.298846041566	62.2667954696506	23.9814348434878	-15.3674080222906	268.582349955084	489.786655795135	45.2510796358005	-22.8117836996	9.09268348886896	68.6476889073444	43.1241151565692	118.631354169279	60.9121963762648	-22.4381606473633	-26.658431889066	97.8395697411634	-47.7597880975795	157.978434935427	155.868299314575	146.372689020744	31.370297684346	15.5442805279609	-114.229060154397
81.62716851489	-8.79935631156988	56.0949732697719	148.649181033325	-38.5869174308743	-21.5654539341289	-90.7151493896571	107.159363760008	39.0735097730266	-55.6083809276197	23.1158877448277	95.4571076059957	175.24521774699	-23.6931368712221	-7.7355148430233	110.350888165648	-57.7360638647129	62.4780220810515	47.5842415213992	-14.1185636543028	-31.1400271510482	73.1164367665173	24.1797292133743	52.9034488641322	6.09442424808234	533.75979264719	-22.6292954026755	150.776863970418	82.6910099834366	59.2864976754117	100.776314948729	9.2859486537221	544.398207332655	70.9887538294242	-11.9908807172096	-21.5654539341289	52.9034488641322	-2.41630750029036	93.3294246689025	-61.2504291741566	170.930736313302	394.66895032849	48.5079399653694	-35.9215747573429	74.892163316217	-50.6967398338176	-2.14976886825799	-20.0910407468343	90.7226973267255	-46.4752640976819
27.5707604112039	8.41514348680786	3.09413878558673	95.6796205868344	-37.3454969436939	-3.29106685587863	4.15833972583095	26.5065594709597	121.220443152696	-7.54787061685554	12.6719472477848	-5.41946873636709	431.96711770401	77.5882046026826	-6.48366967661131	41.4053726343789	77.5882046026826	26.5065594709597	-26.7034875412516	-38.4096978839381	16.9287510087617	22.2497557099828	41.4053726343789	27.5707604112039	10.5435453672963	3.09413878558673	159.531677001488	-26.7034875412516	38.2127698136462	72.2671999014615	26.5065594709597	39.2769707538904	208.484920252722	122.28464409294	0.965736905098272	26.5065594709597	-16.0614781388094	-47.9875063461362	102.0648262283	63.5440269819078	131.106921674817	42.4306223903738	89.9357827213254	101.548155246669	32.9295903241835	9.704845273496	64.5996972114845	77.267739966405	5.48216435518919	138.496613281854
117.193497091729	29.8995233854412	-47.8134044262539	103.354208577317	0.0918250467088109	13.9311135611203	1.15638570166354	12.8665529061655	4.35006766652772	11.8019922512108	42.6742512448979	88.4503594079512	66.0945856539019	40.5451299349884	-60.5881322857106	21.3830381458034	-27.5867519821141	-41.4260404965256	142.742952810642	17.1247955259844	-18.0057060875215	30.4318037129185	70.3528282737208	43.7388118998526	-39.2969191866161	-46.7488437712992	13.9311135611203	42.6742512448979	-26.5221913271594	-103.1705584839	111.870693816955	214.068516692609	481.273241086245	-3.10185691815537	-39.2969191866161	-18.0057060875215	96.966844647589	171.48609049442	0.0918250467088109	114.491739410534	13.1184564792022	64.8610696420693	109.211880924527	53.2453809728542	-29.1204114088525	37.4058055148337	75.4207866140829	-4.83306237322101	241.208343074698	-28.0644397116511
21.5806550712621	25.8403375229604	-38.0548992525154	-30.6004549620432	-11.4318839294005	190.903032526273	33.2947818134326	47.1387497814524	-40.1847404783646	46.0738291685278	38.6193848780556	-21.0161694457218	23.7104962971112	62.0476383623968	-35.9250580266662	-48.7041053817614	26.3727978294227	-66.8077558014795	40.7492261039048	1.3471634256947	55.6581146848492	70.5670032657935	60.9827177494722	97.1900185889085	33.2947818134326	31.1649405875834	-19.9512488327972	-8.23712209062667	-47.6391847688368	-13.5617251552497	37.554464265131	-64.6779145756303	252.6684280759	50.3335116202262	31.1649405875834	50.3335116202262	313.368903012602	-26.3407725103448	10.9314489420161	7.02755785744007	141.174271663471	89.4168781477585	181.312658471575	-19.3792755689441	94.6982448330354	46.1096713284886	120.048804922364	1.74619117216325	160.187191730468	-26.7731889283316
7.92975509442224	-18.7022652655947	71.846603958463	4.7339126512202	43.0840219696447	37.7576178976413	16.4520016096277	2.60335102241884	-1.65777223518388	47.3451452272474	70.7813231440623	63.3243574432576	92.0869394320759	21.7784056816311	-38.9426007392077	93.1522202464766	67.5854807008603	-37.877319924807	7.92975509442224	-44.269004811211	-50.6606896976151	-26.1592309663995	75.042446401665	15.386720795227	32.4312138256379	66.5201998864596	-9.11473793598863	103.805028390483	-30.4203542240022	97.4133435040793	98.47862431848	-18.7022652655947	171.983000512127	64.3896382576582	-2.72305304958456	-31.4856350384029	18.582563238429	20.7131248672304	-42.1384431824097	13.6120802847017	340.093801414178	529.220753136431	-1.1799718053069	-5.40627240245222	-27.5943505374652	523.937877389999	-84.649408598927	-12.8022984474565	51.6487856590096	-37.1035268810421
4.92602995852744	-34.5026966477881	160.509653864529	99.7681020656107	-20.6493602725961	23.04193137224	44.354756564843	58.2080929400349	42.2234740455826	133.868622373775	39.0265502666922	8.12295373741789	-13.1898714551851	-32.3714141285278	-16.3867952340755	32.6327027089113	-11.0585889359248	-55.815521840391	8.12295373741789	52.8798866418841	52.8798866418841	48.6173216033635	80.586559392268	-21.7150015322263	57.1424516804047	53.9455279015143	58.2080929400349	50.7486041226238	-6.7960238974042	209.529151807516	117.884003479323	-16.3867952340755	-23.8462840514866	-45.1591092440896	18.7793663337194	128.540416075625	82.7178419115283	63.5362992381856	91.2429719885695	159.708148312699	73.0442233212495	122.717448621227	-9.3921931340317	50.8498035063661	31.8260150936089	283.362772995621	-1.99405319573724	55.0773120425343	4.34720960851516	-64.3498041042191
485.885156254407	355.832918493424	113.850476102086	2.98627342059254	99.9924507668996	79.7384137385498	20.0423046023608	608.475380373366	117.048481948668	84.0024215339918	14.7122948580582	-7.67374606801262	93.5964390737365	-2.34373632371004	147.962538465623	-53.5118298690148	68.0123923010841	131.972509232715	54.1543669658973	96.794444920318	154.358550158786	71.2103981476656	160.754561851949	24.3063123978029	-10.8717519145942	93.5964390737365	-38.5878025849676	76.5404078919682	-4.47574022143107	-19.3997675054783	24.3063123978029	46.6923533238737	135.170515079297	58.4183747613394	2.98627342059254	72.2764000965261	-28.993785045223	1.92027147173203	18.9763026535003	254.085967755204	76.4798467881525	84.9372811199168	70.1367710393292	35.2498544208012	29.9639579634484	68.0224124563881	76.4798467881525	99.7377912005045	23.6208822146252	32.0783165463895
43.6997186269072	2.11156621566162	28.7706382741524	86.3542339204923	-33.0784089015461	-3.22024819603653	-7.48569972539504	74.6242422147564	100.216951390908	-32.0120460192065	-5.35297396071579	-20.2820543134706	-19.215691431131	14.9079208037372	-22.4147800781499	1.04520333332199	50.6310773621148	-21.3484171958102	37.3015413328694	-28.8129573721876	279.365915623965	92.2192297733603	-9.6184254900743	54.3633474503035	6.37701774502014	-18.1493285487913	66.0933391560394	70.3587906853979	168.464175860644	-10.6847883724139	22.3724609801146	34.1024526858505	202.587788095512	104.482402920266	88.4869596851716	45.8324443915864	-91.7283674302258	18.1070094507561	-24.5475058428291	232.194788809673	307.275983951786	355.920138550902	129.619071502841	117.986773663922	86.262325012325	157.113593667559	50.307949873848	75.6875087951259	21.7559460874104	-2.56613121214756
94.0412597301095	6.56988678422477	78.0403988253745	19.3705755080128	14.0369552064344	-68.100797437872	-64.900625256925	612.469153043524	21.5040236286441	80.1738469460059	-21.1649387839826	-5.16407787924758	82.3072950666372	-25.4318350252453	-0.897181637984909	-7.29752599987892	-19.5648526935091	38.5716085936948	0.169542422330758	113.242292815792	16.1704033270658	-11.0310602109838	50.3055732571671	90.8410875491625	53.5057454381141	32.1712642318008	82.3072950666372	-79.8347621013443	98.3081559713722	5.5031627239091	151.644358987156	50.3055732571671	275.384349983773	4.43643866359343	91.9078116094782	23.6374717492755	-38.2325237490333	-9.43097412051025	31.1045401714851	-62.6172187523535	68.5480127400173	72.7791492397712	111.917161862495	-5.49687600567588	-71.0794917518613	868.232811193503	157.401879234849	37.8722731168015	124.610571361756	-4.43909188073741
5.6958010344595	-29.5180199057665	29.1716816612768	46.2450493898712	55.8488187372056	125.20937513462	-35.9205328039894	18.5008268309053	15.2995703817939	15.2995703817939	63.3184171184656	71.8551009827628	142.282742863215	-47.658473117398	261.796316963376	-39.1217892531008	80.9253275885786	190.301589599887	21.7020832800168	23.8362542460911	39.8425364916483	122.541661427028	-54.0609860156209	6.76288651749665	-8.17631024502346	-1.77379734680056	114.538520304249	5.6958010344595	167.892794456106	-42.3230457022123	-25.2496779736179	299.144308869676	53.7146477711313	-24.1825924905807	-22.0484215245064	45.1779639068341	6.76288651749665	-7.10922476198631	-10.3104812110978	139.702854161616	122.773465341221	48.7073892519908	64.5786912711115	46.5912156494413	51.8816496558149	325.926131185966	71.9852988800345	112.192597328474	29.6618268290459	80.4499932902322
-17.595267389593	391.23699134878	-49.618681912181	75.2726347259122	45.3841145048301	51.7887974093477	-17.595267389593	155.331171032382	159.600959635394	-5.85334873131071	54.9911388616065	8.02346422847742	116.903073605277	-37.8767632538987	48.5864559570889	-28.2697388971223	36.3108137234301	94.486683439465	100.891366343983	107.2960492485	168.140536841417	60.8620981907476	-37.8767632538987	16.5630414345009	91.2843419872062	-20.7976088418518	60.3283746153711	49.6539031078418	57.1260331631123	-12.2580316358283	2.68622847471275	100.891366343983	12.2932528314891	32.5747486957949	-32.539527500134	66.7330575198887	10.1583585299833	62.463268916877	48.5864559570889	-5.01306078056613	7.68761502996128	-7.1298400823207	48.9648114141754	-42.0566985612711	342.138744707183	217.248765903664	56.3735389703164	-75.9251673893442	-1.83789182793428	-124.611091329699
32.7766961270698	18.8951782988111	-22.749375185965	-64.3939286707411	80.8281039941191	-4.59662110285745	75.4890586755581	7.14927859797683	22.0986054899477	34.9123142544942	65.8787771021482	120.337039351471	165.185020027384	78.6924858666947	224.982327595267	35.9801233182064	4.47975593869631	-54.7836470973312	70.1500133569971	-6.73223923028187	69.0822042932848	70.1500133569971	63.7431589747238	-61.1905014796044	2.878042343128	-17.4103298674039	56.2684955287384	18.8951782988111	46.6582139553285	-47.3089836513457	127.811702797456	-18.4781389311161	8.21708766168904	-4.59662110285745	31.7088870633576	49.8616411464651	7.14927859797683	47.7260230190407	39.183550509343	38.635454240288	14.2855227407029	64.0440784137682	30.165912849128	10.0507520451229	-17.4752574761472	378.475802560585	74.6310051527182	-51.3534230407874	-37.5904182801523	73.5723124788232
-51.4067460075446	-12.9525820096224	37.2514654321092	117.364307094447	32.9787805434512	-36.4523488972415	160.091155981027	41.5241503207673	41.5241503207673	-35.384177675077	20.1607258774772	235.931312754707	31.9106093212867	49.0013488759188	44.7286639872608	191.068121423798	58.0808042643171	21.2288970996417	105.614423650637	46.8650064315898	-49.2704035632156	2.00181510068062	30.8424380991222	29.7742668769577	18.0243834331482	13.7516985444902	5.20632876717413	60.7512323197283	78.9101430965249	-54.6112596740381	-38.5886913415705	-6.54355467663541	-1.20269856581289	180.386409202153	0.933643878516113	-3.3390410101419	85.3191704295119	-8.67989712096442	-26.838807897761	-5.5876871909749	-10.8826665433592	60.070056778591	181.854581883431	-65.9504518081564	181.854581883431	8.1792591252244	-97.7203279224625	80.1909783176515	-72.3044270310177	-24.6496128595585
-51.2331543980495	18.2215313153305	126.143427577659	-25.5883473654169	6.46766142537387	-8.49180934366182	-3.14914121186336	141.102898346695	-38.4107508817332	69.5111453805957	-2.08060758550366	56.6887418642794	48.1404728534019	122.93782669858	2.1935269199351	-23.4512801126975	128.814761643559	36.3866029634452	-84.3576968151999	59.8943427433585	-23.4512801126975	28.3726007657476	-13.8344774754603	-12.7659438491006	38.5236702161646	24.6327330734886	83.4020825232717	6.46766142537387	236.202391092708	33.1810020843662	-27.7254146181363	25.7012666998483	9.67326230445295	-11.6974102227409	15.0159304362514	18.2215313153305	46.0034056006825	-5.28620846458274	121.869293072221	60.3309552324363	91.0506332148254	207.57354969975	20.0775840830989	13.7217886384667	15.8403871200107	713.918586788784	136.600500568023	57.1530575101202	37.0263719354515	-75.2593475863845
60.1057678031304	4.52316142263547	41.9345311018148	-36.0948970861878	3.45426514608749	-21.130349214516	-25.405934320708	-37.1637933627357	100.723826311954	64.3813529093223	-15.7858678317761	-29.6815194268999	-51.0594449578595	19.4877092943072	19.4877092943072	-10.4413864490362	-53.7316856492294	91.1037598230218	-21.130349214516	108.20610024779	-32.8882082565438	108.20610024779	26.969983230143	-15.7858678317761	-45.7149635751196	-4.02800878974837	101.792722588502	157.375328968997	-10.4413864490362	-29.6815194268999	145.617469926969	88.9659672699259	54.7612864203905	-21.130349214516	2.38536886953951	39.7967385487188	-16.8547641083241	49.4168050376506	66.5191454624183	-78.2159616176585	58.4727976382917	386.949660966544	-16.7590000917274	26.6847140903963	43.6383586492738	116.750950809433	72.2476338423797	-100.467620101185	-17.8186028766573	287.346999183138
71.0099281527485	162.966217029021	-5.97673230180549	1.50808190905392	-29.5004341073636	159.758439510082	-19.8771015505444	71.0099281527485	-16.6693240316047	75.2869648446681	284.861762748732	594.946922912907	6.85437777395351	31.4473387524916	-14.5308056856448	-20.9463607235243	10.0621552928933	78.4947423636079	30.3780795795117	106.295480861086	93.4643707853267	-19.8771015505444	2.57734108203384	36.7936346173912	21.8240061956723	30.3780795795117	153.342884472202	-15.6000648586247	50.6940038661301	89.1873340934071	45.3477080012305	-74.4093193725201	90.256593266387	502.990634036635	77.425483190628	96.6721483042665	169.381772066901	-40.1930258371628	236.745099964636	83.1112373994057	85.2310504056053	438.179915937838	39.655070772314	18.456940710318	-31.3586649353725	113.8485259893	126.567404026497	-39.8379169601709	-47.2572624818694	-64.2157665314662
111.87091991259	54.111314853645	-7.92677946892562	96.8962074899006	-8.99640178483201	100.10507443762	17.7441561128277	12.3960445332958	196.371082869195	82.9911173831175	17.7441561128277	32.7188685355172	-25.0407365234278	45.5543363263939	43.4150916945811	7.04793295376384	80.3170615933515	234.877486241825	-4.71791252120645	81.9214950672111	10.256799901483	10.256799901483	12.3960445332958	-33.597715050679	81.9214950672111	101.174696753526	3.83906600604467	222.042018450948	31.6492462196108	95.8265851739942	34.85811316733	-8.99640178483201	22.0226453764533	-16.4837579961767	-58.1990283165259	53.0416925377386	22.0226453764533	17.7441561128277	88.3392289626495	63.2349690304971	42.0307611218657	743.890042897565	99.2821224751705	276.337258512243	64.2951794259287	-76.7128031664701	120.486330383802	174.557060550812	-69.2913303984491	-37.485018535502
52.1810192833699	9.38159106022478	-48.3976370410212	72.5107476893639	122.800075851559	22.2214195271683	40.411176522005	-53.7475655689144	22.2214195271683	56.4609621056845	158.109604135654	32.9212765829546	47.9010764610554	72.5107476893639	97.1204189176724	-10.9481373457692	27.5713480550615	74.6507191005212	107.820275973459	10.4515767658034	8.31160535464615	13.6615338825393	23.291405232747	15.8015052936966	0.821705415595744	-61.2374655079648	-34.487822868499	33.9912622885332	-22.7179801071341	15.8015052936966	21.1514338215897	61.8108906335776	11.521562471382	16.8714909992752	96.0504332120938	148.479732785447	152.759675607761	84.2805904507288	62.8808763391562	18.9554670699922	-26.6466547992333	1236.4260695321	165.306462836344	87.8889071048679	33.8026695390423	-20.2835680267832	-5.43636555773306	-23.4651114130082	-18.1625391026332	17.8949526079172
301.781507112209	-65.348317278926	25.6313768121715	8.50578733620025	-50.3634264874511	211.872162363359	57.7418570796177	6.36508865170383	33.123822207909	103.766878796291	-13.9715488510121	45.9680143148875	106.977926823035	23.4906781276751	34.1941715501572	-43.9413304339619	216.153559732352	177.620983411417	35.2645208924054	-49.2930771452029	87.7116386625675	32.5886475367849	58.8122064218659	-32.1674876692316	51.3197610261285	-71.7704133324152	-67.4890159634224	36.3348702346536	44.8976649726393	75.9377958978372	68.4453505020998	114.470372218773	69.515699844348	23.4906781276751	-12.9011995087639	-21.4639942467495	64.163953133107	43.8273156303911	171.198887357928	88.1581604829063	-93.2418377608974	1648.62247286089	82.8540669670056	8.59675774439588	-0.950610584225365	86.036523076546	75.4283360447446	53.1511432779617	8.59675774439588	71.1850612320241
52.5993436217025	160.741379464573	-19.1384425314887	49.3872039432014	191.792063023417	68.660042014208	54.7407700740366	22.6193732890256	-6.28988381748433	217.489180451426	110.417857834722	59.0236229787047	34.3972187768629	586.885243479052	37.6093584553641	24.7607997413596	34.9325753899465	74.0136081450432	46.1750642647003	-30.9162880193261	25.8315129675267	45.6397076516168	140.397828167399	110.417857834722	-39.4819938286624	48.3164907170344	53.6700568478696	115.771423965558	97.5692991207179	-20.2091557576558	-23.4212954361569	261.388422724274	35.46793200303	19.4072336105245	91.1450197637157	-29.8455747931591	35.46793200303	-3.07774413898323	78.2964610497113	50.2271361121614	-71.8020225610105	833.335997858256	-0.706773594901669	-53.762929539759	90.549814630253	159.522817358568	104.344415175916	-6.0123891893874	-66.4964069665248	168.011802309745
29.2450173214724	36.742558824584	325.933445373173	50.6665644732198	86.0121172736029	103.149354995001	41.0268682549335	28.1739399638851	39.9557908973461	19.6053211031861	109.575819140525	-3.95838076373596	39.9557908973461	-23.2377732003086	53.8797965459819	117.073360643637	79.5856531280787	-40.3750109217065	-8.24269019408543	242.389411481359	88.1542719887777	18.5342437455988	5.68131545455035	87.0831946311903	-21.0956184851338	-31.8063920610075	80.6567304856661	31.3871720366472	-8.24269019408543	82.7988852008408	-75.7205637220896	-17.8823864123717	328.075600088348	90.2964267039524	-30.7353147034201	35.6714814669966	53.8797965459819	-18.9534637699591	14.2499343152493	92.9428418041035	5.90576963523864	1487.65885192469	51.5471611384238	50.4857334290475	90.8199863853507	-83.254157952379	115.232823701008	22.888612985261	-20.6299230991714	0.598631088356636
71.2327467386481	-39.1257521478181	-1.62529136115484	60.51832937103	-30.5542182537236	39.0894946357938	79.8042806327425	163.376736100163	-45.5544025683889	74.4470719489335	86.2329310533134	-16.6254756758201	4.803359059416	514.809625758036	87.3043727900752	54.0896789504591	36.4108902938893	13.3748929535105	47.6610285298883	204.091522097112	-29.4827765169618	21.9464268476049	-27.3398930434382	19.8035433740813	57.3040041607446	12.3034512167487	23.0178685843667	145.162226575213	15.5177764270341	31.5894024784612	56.2325624239828	15.5177764270341	303.73560361596	42.3038198460793	83.0186058430279	60.51832937103	135.519250944357	121.590508366453	178.376920414829	127.189217430213	-50.1201058561159	1359.86062063637	53.9296766711908	-19.3298640878312	124.004020005908	75.1643261665595	42.250619448738	149.48559940035	73.0408612170227	-11.8977367644522
30.7199642002437	31.791770564187	29.6481578363004	80.0230569416353	-56.0963512791632	241.865817897073	37.1508023839034	87.5257014892383	17.8582878329241	160.408534237382	106.818216040218	6.06841782954788	121.823505135424	10.3556432853211	-32.5166112724107	-30.3729985445242	25.8968355624988	-1.43422671805518	20.0019005608107	-11.0804839935448	29.6481578363004	53.7638010250245	58.5869296627694	51.0842851151663	15.7146751050375	-65.7426085546529	46.7970596593931	-50.7373194594468	72.5204123940322	-7.86506490171495	54.2997042069962	56.4433169348828	95.0283460368414	-4.64964580988507	95.0283460368414	-11.0804839935448	114.320860587821	-11.0804839935448	-26.085773088751	-19.0910957111531	-13.7809086350333	2034.88926533199	196.502499579311	89.2367206416911	150.834890724681	105.167281870051	116.849693437514	-57.3244426592158	27.6385505587012	34.010775050045
176.73739375139	58.7985574190271	57.726386179642	209.974702172329	47.0046737857908	21.272564040548	402.96552526165	-41.9855390831741	0.901310492230703	-2.31520322592465	12.695194125467	-24.8307992530122	55.5820437008718	-41.9855390831741	50.2211875039462	380.449929234563	32.5303620540917	177.809564990775	-19.4699430560866	-4.45954570469489	-52.7072514770252	28.7777627162438	50.2211875039462	97.3967220368914	48.0768450251759	-30.1916554499377	11.6230228860819	-10.8925731410056	184.242592427086	-54.8515939557955	9.47868040731166	68.4480985734932	45.9325025464057	155.293968963688	215.335558369254	122.056660542749	-1.24303198653953	12.695194125467	78.0976397279593	175.556493011959	-22.0392177343003	593.057107653249	191.491630975367	91.6314330713435	172.369465419277	16.2051133778789	32.1402513412869	124.564051529053	-12.4781349562555	-108.088962736704
1.09336569297732	-46.0982342940228	33.2694565932047	61.1554020400683	63.3004747667502	-54.6785252007501	-8.55946157709088	25.7617020498183	9.67365659970461	-7.48692521374997	13.9638020530682	107.274465663727	213.455565634478	-53.6059888374091	71.8807656734774	40.777211136591	46.676161134966	-13.9221433937954	-16.0672161204773	50.4300384066592	24.6891656864774	14.5000702347387	-33.2277979339318	41.8497474999319	48.2849656799774	-39.6630161139773	102.984320210364	199.512592911046	93.3314929402957	127.652656567205	25.7617020498183	115.854756570455	126.580120203864	99.7667111203411	43.9948202266138	67.5906202201138	100.839247483682	104.056856573705	-14.9946797571363	21.7674699723591	145.034617316147	261.925877728359	60.0227915618104	57.897495917952	-79.1840731109152	-13.2999081513046	-52.6178775626851	77.0251567126776	208.793486631899	-58.9937644942604
-9.4434656149828	252.344557984792	44.2016211882497	68.8783611177366	40.9829159800557	36.6913090357971	91.4092975750942	-40.5576159608576	54.9306385488962	-62.0156506821506	274.875494442149	5.57715868992229	53.8577368128315	-28.7556968641465	29.1809968833446	8.79586389811624	39.9100142439911	13.0874708423748	62.4409507013487	-14.807974295306	120.37764444884	75.3157715341245	48.4932281325083	-66.3072576264092	22.7435864669567	91.4092975750942	119.304742712775	-26.6098933920172	34.5455055636678	-13.7350725592414	102.138314935741	84.9718871587063	27.0351934112153	112.867332296387	58.1493437570901	39.9100142439911	92.4821993111589	-1.93315346253025	6.65006042598694	-32.1923597009908	40.0884639157309	-59.8291452015021	206.97213020728	385.548282672122	24.1441645885129	-8.80738735440437	180.39829799525	36.8996040502873	56.032763242949	46.4661836466181
137.782823226018	347.069957999097	47.6283651699228	-38.2330234549299	181.786784896255	112.024406638562	261.208569374244	19.7234138668457	117.390743427616	80.8996532620532	-0.668665931556813	276.234312383593	-59.698370611143	3.62440349968582	138.856090583829	-8.18153743623142	-2.81520064717813	62.654108179272	20.7966812246564	2.55113614187516	19.7234138668457	45.4818304543015	87.3392574089172	57.2877713902188	191.446191116551	558.503627487796	92.7055941979705	76.6065838308106	135.636288510397	51.9214346011655	149.588764161935	21.869948582467	34.7491568761949	39.0422263074376	25.089750655899	-36.0864887393085	11.1372750043604	-1.74193328936747	-52.1854991064684	-111.701434994135	416.738253564396	724.020084537063	212.592538869752	-0.059247270501299	42.4711099575495	-26.640720538033	48.8506635417571	63.7362885715748	-13.8816133696178	710.197718437946
565.327762079781	72.5301100451547	377.4419470339	-36.9804792958735	-1.55058274436436	44.6156460954808	41.39474640898	190.629765216852	-0.476949515530756	-35.9068460670399	14.5539156881398	16.701182145807	144.463536377006	126.211771486835	121.917238571501	8.11211631513812	1.67031694213646	-64.8949432455473	67.1619439009866	40.3211131801464	141.242636690506	-11.7500984182837	33.8793138071447	-6.91874888853241	3.81758339980368	-31.6123131517054	42.4683796378136	-13.3605482615341	119.769972113833	135.874470546338	-68.1158429320481	365.63198151673	11.3330160016389	53.2047119261497	58.5728780703177	10.2593827728053	-25.1705137787038	-20.8759808633693	48.9101790108153	63.9992920857283	-17.8951935673273	28.9016553772759	76.7620690706201	45.9186913571316	58.6814683420234	-5.13241658243554	278.839371331407	116.113964774036	17.2024431411251	27.8380906285349
136.112815027584	85.6348456063239	4.01089505279641	55.5628638234453	-19.617090633751	153.296804617801	-15.3210932361969	52.3408657752798	-49.6890724166296	80.2648488593813	1.86289635401937	-22.8390886819166	49.1188677271142	52.3408657752798	118.928825437368	102.81883519654	0.788897004630853	31.9348781368979	24.4168826911783	52.3408657752798	-14.2470938868084	6.69589342626771	54.4888644740568	103.892834545929	56.6368631728339	49.1188677271142	44.8228703295602	45.8968696789487	45.8968696789487	-38.9490789227444	-94.7970450909474	-50.7630717660181	158.666801364743	44.8228703295602	64.1548586185535	195.182779243953	20.1208852936242	89.930843003878	-20.6910899831395	73.8372836200541	180.224357895264	440.872689869527	73.8372836200541	49.3682565367559	138.733398927932	137.66952818518	177.032745667007	-9.14463431460934	30.2185831672182	-66.5936544232225
-6.5393186038101	-45.2164845141173	-84.9680161441553	52.5507959813815	90.153596171958	-38.7702901957328	39.6584073446124	25.6916529881126	42.8815045038047	257.754648449956	60.0713560194968	-0.0931242854255606	56.8482588603045	82.6330361338427	55.7738931405738	-7.61368432354085	23.5429215486511	-63.4807017495402	-54.8857759916941	-60.2576045903479	-55.9601417114249	26.228835847978	-34.4728273168098	-34.4728273168098	-25.8779015589637	23.5429215486511	-23.7291701195022	487.668912472338	110.566544846842	-31.2497301576175	17.0967272302665	9.57616719215125	267.423939927533	294.283082920802	54.699527420843	-15.1342443616561	19.2454586697281	115.938373445496	16.0223615105358	64.5257532509037	-9.96663065115373	-15.2875152155864	76.2316992926556	119.862952721004	-5.70992299960758	32.6004458643077	187.970275145742	-64.239653208367	-45.0844687764094	-49.3411764279555
354.760657034752	111.871148168528	149.486780072589	-14.9472679651643	-41.8155764680651	-2.05047988377187	9.77157585750451	64.5829252034223	66.7323898836543	64.5829252034223	-10.6483386047001	14.0705052179686	21.5936315987809	33.4156873400573	24.817828619129	17.2947022383167	-24.6198590262086	3.3231818168083	50.6114047819138	42.0135460609855	77.4797132848147	23.2057301089549	60.2839958429581	25.892560959245	14.0705052179686	121.543739229572	78.5544456249307	40.9388137208695	75.3302486045826	24.817828619129	-4.19994456400394	-5.27467690411998	7.62211117727244	74.2555162644666	50.6114047819138	40.9388137208695	68.8818545638864	0.0989847964601969	43.0882784011016	39.2416129402783	8.37159842068251	-0.144267653688732	191.462719019664	24.3388473101286	8.37159842068251	153.141321684994	210.623417686999	0.920215605607673	-40.5946315069521	-28.8853156546917
147.579816914734	-23.360957602532	340.022575648009	14.2675147754826	-42.7127433969395	9.96711793228096	174.457297184745	-48.0882394509416	27.1687053050877	-38.4123465537379	15.3426139862831	4.59162187827887	32.5442013590897	3.51652266747846	-64.2147276129479	102.425650061117	20.7181100402851	6.74182029987971	28.2438045158881	22.868308461886	58.3465824182998	52.9710863642977	25.0185068834868	15.3426139862831	41.1449950454931	212.08576956276	-23.360957602532	19.6430108294847	501.287457268072	55.1212847858985	27.1687053050877	2.44142345667804	107.801146115119	-56.689033137345	-34.1119497105362	29.3189037266885	34.6943997806906	4.59162187827887	19.6430108294847	-73.3698508737086	110.838781435471	50.1457638538335	66.1176105858433	-68.0459019630386	-9.48246394566957	-3.09372525286567	67.1824003679772	-53.1388450131629	4.35980322207221	-37.1669982811531
6.93639455702837	-47.912388377028	57.4833121629235	26.2947885337542	51.0305141706815	26.2947885337542	-7.0446677594958	1.55906289682677	84.3699704639315	-15.6483984158184	53.1814468347622	113.40756142902	-2.74280243133452	55.3323794988428	0.483596564786447	-50.0633210411087	-17.799331079899	-57.5915853653909	-32.8558597284635	111.25662876494	102.652898108617	-41.9973235508062	27.3702548657945	52.1059805027219	-41.4595903847861	259.670982586504	30.5966538619154	1.55906289682677	-3.81826876337484	-5.96920142745548	204.822199652447	-5.96920142745548	122.011292085343	63.9361101551654	-27.4785280682619	-82.3273110023183	-11.3465330876571	47.8041151745606	-24.2521290721409	-0.719399553241571	50.4052315612411	166.500748050379	111.115731009689	83.4232224893445	-28.4119080735864	-29.4770045551381	189.932870644517	91.9439943417583	38.6891702641722	9.93156526227566
-70.3289249499734	35.1027780510924	-34.8264127149206	35.1027780510924	82.4394610311627	202.932835889524	100.728634000735	198.629501073154	89.9702969598103	-14.385572337163	1.75193322422465	48.0127825002025	0.676099520132144	12.5102702651497	-39.1297475312906	14.6619376733347	28.1098589744911	-61.7222553172333	129.776144011233	137.306979939881	37.2544454592774	134.617395679649	55.54361842885	0.676099520132144	13.5861039692422	-15.4614060412555	113.638638449845	188.946997736321	-20.840574561718	-42.3572486435682	35.1027780510924	0.676099520132144	11.4344365610572	75.9844588066077	110.411137337568	-61.7222553172333	79.2119599188852	-46.6605834599382	49.088616204295	84.7577562310618	-35.6328231892928	65.5804957924212	260.549310251934	27.2259749151401	-58.0062937010401	120.981470392938	310.623268063939	22.9643614843311	109.262033458214	-7.93233588903424
-42.1793190527209	26.697565888981	46.0691897788347	-2.35986994579951	19.1641565984824	-36.7983124166505	10.5545459807696	85.8886388857561	9.47834465355552	27.7737672161951	-6.66467525465588	99.8792561395393	7.32594199912733	14.859351289626	-60.4747416153605	35.3071765066938	18.0879552712683	-18.5028898540109	23.4689619073387	50.373995087691	31.0023711978374	-13.6599838815475	263.461857876081	164.451335772385	31.0023711978374	56.8312030509756	54.6788003965474	181.67055700781	6.24974067191324	74.0504242864011	6.24974067191324	110.64126941168	25.6213645617669	-84.1511708140706	-18.5028898540109	-16.3504871995827	11.6307473079837	9.47834465355552	111.717470738894	160.692787959205	57.3188781175822	521.968617199515	25.3475657954309	82.8959279753033	80.7645071538266	158.561367137728	426.054680233061	104.210136190071	44.5303531887217	118.06437152967
-67.8389286595719	-3.24477655981927	-34.465283408033	-5.39791496314435	209.915925369364	51.6602527249704	-52.7669598362963	-7.55105336646944	45.2008375149952	43.0476991116701	30.1288686917196	38.7414223050199	-10.7807609714571	3.214638650156	-12.9338993747822	39.8179915066825	-3.24477655981927	-4.32134576148181	85.0338979765093	123.790389236361	100.105866799785	14.5186152676127	1.06150024683091	7.52091545680617	47.3539759183203	302.500876712343	-7.55105336646944	-18.3167453830949	37.6648531033574	-19.3933145847574	-1.09163815649418	250.825555032541	198.073664151076	47.3539759183203	-40.9246986180083	-6.4744841648069	55.9665295316206	34.4351454983698	69.9619291532337	-28.7667907646307	37.3263029657803	52.2505499371635	22.4020559943972	4.27975610057482	79.9670085983036	-46.8890906584531	120.475678949201	104.485414337004	65.0427616269205	-10.6444908708083
252.180795641287	79.8708232099782	22.7931448421072	54.0243273452819	1.25439828819365	-1.97641369489338	-6.2841630056761	117.563629679327	68.0245126053257	2.33133561588933	267.257918229026	51.8704526898905	-17.0535362826329	-49.3616561135032	38.9472047575424	-59.0540920627643	57.2551393283689	0.177460960497973	52.9473900175862	14.1776462205418	-13.8227242995458	17.9469268674767	108.948131057762	-21.3612855934156	26.0239568251943	56.1782020006733	28.1778314805856	4.48521027128069	-12.7457869718502	38.9472047575424	-28.8998468872853	842.342451218518	884.34300699865	-42.9000321473292	57.2551393283689	4.48521027128069	34.6394554467597	-46.1308441304162	21.7162075144115	78.1027250457441	139.949577834356	-77.5807319738656	13.0568971128935	13.0568971128935	80.2353751419031	146.347528122833	6.65894682441638	59.9751992283923	110.09247648813	9.85792196865494
84.3999676242315	26.2254595233614	28.3800709345047	157.656755603105	83.3226619186598	194.285149592542	-71.8093596836606	-6.09371164378873	-2.86179452707373	-12.5575458772188	57.4673249849398	-21.1759915217921	69.3176877462281	74.7042162740865	38.0758222846497	51.0034907515097	-12.5575458772188	5.75665111749963	-17.9440744050771	45.6169622236514	24.070848112218	34.3052523151489	-2.86179452707373	-41.6447999276538	-20.0986858162204	-43.7994113387972	29.4573766400764	70.3949934517998	49.9261850459381	411.900902118019	84.3999676242315	7.91126252864297	1.44742829521295	87.6318847409465	43.4623508125081	149.038309958532	4.67934541192796	-53.4951626889422	-52.4178569833705	-47.4920194151749	143.435221836519	-1.62681620946081	178.634098715322	78.370631242366	99.7032838961865	41.0384890981802	63.4377743846917	276.764300922897	220.232771390272	9.03951011744944
17.8057054365917	179.456855768948	-6.98080428103629	-8.05847861658533	95.3982575961227	54.4466328452591	-20.9905706431738	98.6312806027698	70.6117478784947	-17.7575476365267	8.10663641665029	50.1359355030629	51.213609838612	546.943804191171	-1.59243260329108	-1.59243260329108	115.874069971554	54.4466328452591	23.1940771143369	14.5726824299445	22.1164027787878	147.126625702477	111.563372629358	147.126625702477	-2.67010693884012	83.5438399050832	43.6698894897687	38.2815178120235	187.000576117791	-14.5245246298796	-51.165452038547	-36.0780113408604	102.941977944966	19.9610541076898	88.9322115828284	8.10663641665029	-51.165452038547	28.5824487920821	341.108006101304	43.4296590118147	0.752043219770268	173.59638717755	448.867009036237	47.6974205910192	90.3750363830636	74.3709304610469	8.22062598337805	186.399671915164	94.642797962268	209.872360600788
-33.741541441985	99.9358175759626	-5.71241777693145	-33.741541441985	-0.32220168749808	103.169947229623	-50.9902329281718	185.10123178901	40.6434405921955	117.184509062149	40.6434405921955	149.52580559875	2.91192796616194	70.8286506930224	13.6923601450287	41.7214838100822	-22.4220876541749	29.8630084133288	154.916021688183	-21.8830660452316	19.082576234462	67.5945210393624	117.184509062149	-43.443930402965	53.5799592068356	86.9992989613225	44.9556134637422	0.755841530388593	29.8630084133288	221.754701197157	43.8775702458556	60.0482185141557	-33.741541441985	68.6725642572491	95.6236447044159	36.3312677206488	227.14491728659	101.013860793849	109.638206536943	90.6466392534613	44.7549608672323	-4.33846252268721	784.358056719715	236.859661088656	-33.1541675559008	71.4361692313189	10.6030141612013	-25.6834292139565	-34.2214158904643	-53.4318859126067
-7.67839970978506	-32.4818838251925	-20.6193479439107	-0.129513239878465	44.0853932267173	9.57619793571573	75.3593514591875	86.1434749876255	-0.129513239878465	13.8898473470909	53.7911044023115	88.3002996933131	3.10572381865293	8.49778558287193	25.7523832283727	53.7911044023115	9.57619793571573	-24.9329973552859	-15.2272861796917	143.299329688347	26.8307955812165	67.271258812859	21.4387338169975	-36.7955332365676	185.357411449255	-35.7171208837239	7.41937323002813	-1.20792559272226	11.7330226414033	287.806584969416	147.612979099722	53.7911044023115	85.0650626347817	60.2615785193743	35.4580944039669	140.064092629815	16.0466720527785	-68.0694914690378	-5.52157500409746	105.864189278718	127.215318321357	72.7699392626269	31.1352376294805	113.337084443641	183.79581028435	355.672399077596	38.6081327944042	4.4463263261816	49.2836973157238	-33.9857059505689
-27.9850180470581	52.9236125039425	120.886862166783	5.45721591402217	13.0086880987822	28.1116324683023	-23.669891084338	14.0874698394622	23.7965055055823	-27.9850180470581	-51.7182163420182	25.9540689869423	33.5055411717024	217.977218827984	-22.591109343658	18.4025968021823	202.874274458464	-24.7486728250181	111.177826500663	-1.01547453005788	-29.0637997877381	52.9236125039425	50.7660490225825	443.442602630105	89.6021916870628	-26.9062363063781	75.5780290582227	-8.56694671481793	-16.118418899578	-38.7728354538581	14.0874698394622	111.177826500663	174.825949200783	60.4750846887026	118.729298685423	-18.275982380938	79.8931560209427	-15.039637158898	32.4267594310224	47.4078609510713	128.565581773279	142.447823492867	1.48967680166431	110.411881063048	-50.8356958337064	127.497717025618	35.6613487268044	-70.0572612915977	-3.84964693663883	-25.2069418898514
5.65201670797095	29.3933471043863	556.019221352145	104.933943820253	1.33541118134998	83.3509161871484	34.7891040126625	47.7389205925254	88.7466730954246	294.864586991576	-28.8808275049968	110.329700728529	219.323990275709	13.2060763795577	-53.7013092830674	-41.8306440848597	13.7456520703853	-36.4348871765835	48.8180719741807	-70.9677313895513	77.9551592788722	37.4869824668006	-12.6935567801682	13.2060763795577	27.2350443410758	12.1269249979024	38.0265581576282	-13.7727081618234	33.7099526310073	48.8180719741807	-34.276584413273	-8.3769512535472	-9.45610263520244	-23.4850705967206	185.870297444396	-56.9387634280331	81.1926134238379	68.242796843975	-68.8094286262408	9.21305131796055	27.3719960801234	22.0311299736049	92.530562579649	142.734703980923	36.9855550718567	266.642797652152	8.14487809665685	106.416814456597	165.1663416283	171.575380956123
-2.78921916487283	101.924344610018	80.3339190894222	-1.70969788884303	52.2663659126472	-40.572463825916	26.3578552879319	-20.0615595813497	-0.630176612813221	36.0735467722002	249.818759426102	389.077004033947	-15.7434744772305	16.6421638036637	-35.174857445767	95.4472169538395	-9.26634682105166	-62.1628893465121	79.2543978133924	-26.5386872375286	-28.6977297895882	96.5267382298693	74.9363127092732	-21.1410808573795	71.6977488811837	-8.18682554502186	68.4591850530943	344.816631716725	-15.7434744772305	73.8567914332433	10.1650361474848	140.787110547091	85.7315254695712	55.5049297407367	34.9940254961704	110.560514818257	-34.0953361697372	28.5168978399915	33.9145042201406	77.8443559928138	81.0498016124605	55.4062366552868	6.2560704873706	47.9268635427778	39.3790085570533	11.5984798534484	50.063827289209	141.953268385748	50.063827289209	10.5299979802329
-51.1922264178381	1.72245336131521	63.2762645329834	-9.07646087932833	69.7556130773695	85.9539844383348	-32.8340722087441	-32.8340722087441	50.3175674442111	-25.2748322402936	153.987144154389	163.706166970968	80.554527318013	-1.51722091087785	-22.0351579681006	23.3202818426023	-18.7954836959075	58.956698836726	99.9925729511714	80.554527318013	-5.83678660713527	128.069749976845	110.791487191815	37.3588703554389	117.270835736201	3.88223620944392	0.642561937250855	45.9980017479537	188.543669724448	1.72245336131521	120.510510008394	55.7170245645329	43.838218899825	37.3588703554389	21.1604989944736	13.6012590260231	42.7583274757607	87.0338758623992	70.8355045014339	40.7050549298683	-65.105224721663	35.3611014121142	109.107659957121	-13.8032709512236	165.753567245314	77.0439388505962	209.573986090898	-31.9727129115875	30.0171478943601	55.6681247795798
75.3739777534211	55.9292648850629	6.23722088814731	194.202778615611	264.419797306904	13.7990536702866	129.387069054416	4.07669723610751	-16.4482774582707	-17.5285392842906	2.9964354100876	95.8989524477993	-30.4916811965294	90.4976433176998	-24.01011024041	7.31748271416722	232.011942526307	-48.8561322388678	120.744974446257	47.2871702769037	44.0463847988439	92.1180360567297	-44.5350849347882	-8.88644467613134	14.8793154963065	19.2003628003862	79.6950250575008	25.6819337565056	-26.1706338924498	-31.5719430225493	51.6082175809833	201.76461139775	179.079113051332	-2.40487372001191	24.6016719304857	23.5214101044658	89.4173814916799	214.727753309989	-7.80618285011143	168.185634146875	-7.14671869725528	183.153030121374	35.6172698013131	40.9627683636341	99.7632525491657	99.7632525491657	37.7554692262415	-77.7072997198931	35.6172698013131	282.579303380545
-31.3895802026903	93.9637877276178	152.31794176414	217.15589069361	18.3195139765698	11.8357190836228	-53.0022298458469	-20.583255381112	6.43255667283367	-28.1476827562168	118.818334817248	17.238881494412	49.6578559591468	-48.6796999172156	12.9163515657806	-17.3413579346386	48.0369072359101	13.9969840479385	78.8349329774082	16.1582490122541	21.5614114230433	33.4483687267794	17.238881494412	61.5448132628829	74.5124030487769	24.8033088695168	-36.7927426134795	168.527428996508	127.46339467451	29.1258387981481	329.541668838024	23.7226763873589	-33.550845167006	-9.77693055953375	84.2380953881973	84.2380953881973	22.6420439052011	-62.7279221852673	60.4641807807251	121.426298369083	-16.5274497451932	-29.3603565465212	76.5111245644352	-20.8050853456359	41.220630860783	274.351771084909	50.8453109617791	57.2617643624431	25.179497359123	13.4159994579056
143.915457427527	10.9520401205242	41.2201351172404	17.4380604769634	22.8430774406627	-64.718197371266	-22.5590650544114	6.6280265495648	125.538399750949	125.538399750949	48.7871588664194	0.142006193125637	152.563484569446	98.513314932453	54.1921758301187	39.0581283317606	-3.10100398509395	12.0330435132641	4.46601976408508	-18.235051483452	-5.26301077057367	34.1936130644313	-12.8300345197527	-30.1260888035905	135.267430285608	7.70902994230466	351.46810883358	-0.938997199614224	74.731240292176	21.7620740479229	154.725491354926	-2.02000059235408	123.37639296547	77.9742504703956	135.267430285608	-13.9110379124926	59.597192793818	-30.1260888035905	104.999335288892	61.8032896169428	98.1737106828837	-9.86783424829374	60.7335713502975	24.3631502843565	9.38709455132204	114.219484682564	114.219484682564	-35.5410726477815	-33.4016361144908	9.38709455132204
137.669952177863	71.706104138149	36.0207437232219	50.0786129775871	-21.2921078522671	-18.0479841781828	-14.8038605040985	46.8344893035028	26.2883727009691	54.4041112096995	-34.2686025486042	285.818266627711	-10.4783622719861	-16.9666096201547	-0.745991249733283	-29.9431043164918	-0.205303970719236	40.3462419553343	-16.9666096201547	-18.0479841781828	30.6138709330814	-37.5127262226885	21.9628744688567	-22.3734824102952	157.134694222368	16.5560016787162	36.0207437232219	12.2305034466038	-13.7224859460704	-46.1637226869132	58.7296094418119	-5.07148948184566	29.5324963750533	123.612082923497	1.4167578663229	0.335383308294811	41.4276165133624	-55.8960937091661	120.367959249413	9.63596919614242	28.8964698161646	-2.1343367383156	79.1877769906671	-6.41444798720942	-77.0362835939575	-18.1847539216674	13.9160804450362	29.9664976283881	42.8068313750696	-11.7645870483267
94.6407933729246	229.859040658547	-13.5338044555731	30.817780654111	10.2646070666964	4.85587717527148	-7.04332858586327	-3.79809065100834	25.4090507626861	41.6352404369607	-37.3322159778427	-62.2123734783971	-21.106026303568	420.246332836703	50.2892082632406	24.3273047844011	10.2646070666964	56.7796841329504	-28.6782481515628	-45.9861838041225	-1.63459869443838	20.5411938604037	335.870146530475	87.0685715249298	120.602696851764	15.6733369581213	-39.4957079344126	-27.5965021732779	39.4717484803908	67.5971439158002	103.294761199204	25.4090507626861	57.8614301112354	146.564600330604	107.621745112344	47.0439703283856	42.7169864152457	-7.04332858586327	1.61063924041655	9.8849879169262	51.6281518599477	20.5883632869317	65.5425398409548	59.1205146189515	61.2611896929526	119.059416690982	77.3162527479609	129.762792060988	189.701694133019	25.9400509719345
-57.7118171121981	-20.919816883905	12.6258303830682	198.75006683208	49.4178306113613	102.441595646254	101.359477992481	-23.0840521914516	28.8575951896681	-29.5767581140916	76.4707719556945	85.1277131858811	24.5291245745748	-29.5767581140916	-11.180757999945	-10.0986403461717	-9.55758151928505	210.653361023587	27.7754775358947	-55.5475818046515	9.37947742174818	67.8138307255078	123.001831067948	19.1185363057081	10.4615950755215	46.1714776500413	-12.2628756537184	65.6495954179612	93.7846544160677	22.3648892670281	-12.2628756537184	97.0310073773877	98.113125031161	112.180654530214	141.397831182094	89.4561838009744	-23.0840521914516	58.0747718415479	18.0364186519348	648.240025753646	-18.7733300717512	-35.9036891298673	103.280478217326	137.541196333559	132.187959127897	191.073568390172	784.212250777443	73.3023498656231	96.8565935705328	-43.3982212177931
58.2882602257833	22.5661039288249	-0.166177351057769	21.4836143440685	126.485104065431	58.2882602257833	-16.4035211224025	13.9061872507743	263.961281329483	38.8034477001696	-44.5482503260667	75.6080935818843	-17.4860107071588	94.0104165227417	87.5154790142038	49.6283435477327	36.638468530657	53.958301886758	45.2983852087075	163.289749947146	3.08129140321118	53.958301886758	5.24627057272381	-28.310906554722	73.4431144123717	11.7412080812617	17.1536560050433	30.1435310221191	44.2158956239512	60.4532393952959	22.5661039288249	-13.1560523681336	-44.5482503260667	144.887427006289	33.390999776388	202.259374998373	144.887427006289	-36.9708232327725	-56.4556357583862	47.8669714542199	-13.1776074579219	116.408253039783	-15.3195225074708	109.982507891136	-31.383885379087	67.1442069001594	89.6343149204221	90.7052724451966	99.2729326433919	9.31250056234084
102.899228046608	56.3361718722163	82.3248543881558	72.5790984446785	4.35880684033731	-7.55267264613496	-18.3812903611098	30.3474893562768	61.7504807297037	31.4303511277743	-14.0498432751198	58.5018954152113	50.9218630147289	166.788072564959	-15.1327050466173	-44.3699728770493	11.9388392408197	9.77311569782471	-24.8784609900946	10.8559774693222	19.518871641302	25.4746113845382	31.4303511277743	158.125178392979	59.5847571867088	289.151452744174	-15.1327050466173	6.52453038333227	15.1874245553121	171.119519650949	85.5734397026483	-45.4528346485467	-41.1213875625568	-7.55267264613496	55.2533101007188	656.24159328182	-28.1270463045871	43.3418306142466	70.4133749016835	-14.0062493386609	170.251810211622	80.2653160126468	225.95773519194	154.182793390377	265.594643351013	79.1940482245637	117.759688595553	14.9179809395812	51.3410857344047	-51.5006219215673
-1.94543843729038	-53.9406807218048	1.30426420549177	64.1318486326134	-8.44484372285468	-34.4424648651119	78.2138934180027	20.8024800621847	-61.5233202216298	5.63720106253464	66.2983170611348	134.54207255956	57.6324433470491	29.4683537762704	-35.5256990793726	-39.8586359364155	55.4659749185276	-36.6089332936333	-21.4436542939833	-17.1107174369404	-43.1083385791976	187.078931951205	25.1354169192275	16.4695432051418	25.1354169192275	25.1354169192275	67.3815512753955	-59.3568517931084	-35.5256990793726	-34.4424648651119	45.7168669901812	-55.0239149360655	226.616980771721	7.80366949105607	33.8012906333133	281.861925699017	9.97013791957751	11.0533721338382	41.3839301331383	66.6045740879489	260.560233937742	163.046614897238	179.120288365453	-15.9069497155544	150.187676122667	114.825594492594	90.1792951746641	-11.6206367906971	119.111907417451	-3.04801094098245
506.459262012916	191.129650239621	231.223106032102	4.7492611502507	25.3377925031462	65.431248295627	28.5886132430771	63.2640344690064	41.5918962028006	5.83286806356099	47.0099307693521	45.9263238560418	188.962436413	28.5886132430771	-24.5081255091272	24.2541855898359	50.2607515092829	79.5181381686608	235.557533685343	157.537835927002	82.7689589085917	82.2271554519365	-53.765512168505	86.0197796485225	144.534552967278	282.152630957685	54.5951791625241	233.390319858722	27.5050063297668	8.00008189018158	42.6755031161109	68.6820690355579	-18.0064840292654	50.2607515092829	109.859131741349	49.1771445959726	-10.4212356360934	37.2574685495594	96.8558487816255	162.268575505284	1232.01365212129	707.860002356534	126.89624331257	-49.9654176509983	255.522905831529	114.033577060674	33.6419129863249	14.3479136084811	136.543243001492	-21.0244185842325
-19.9868471000177	-46.0023639538776	136.106254023141	11.4485690983962	75.403381364135	40.7160255589886	-88.2775788413998	-21.0708269689286	72.1514417574025	40.7160255589886	-28.6586860513043	119.846555989479	13.6165288362179	-13.4829678865528	48.3038846413644	-8.06306854199863	54.2657739203739	84.0752203154216	-51.4222632984317	151.281972187893	51.5558242480968	14.1585187706733	-60.0941022497183	73.2354216263134	-47.0863438227884	24.4563275253262	98.1669586112624	36.3801060833453	8.19662949166377	14.7005087051287	43.967965165721	22.2883677875045	13.6165288362179	53.7237839859185	19.036428180772	29.8762268698803	16.8684684429504	-29.7426659202152	92.7470592667082	168.995482518109	620.391538355325	-34.7224524203021	116.45769929715	55.3423188156269	14.5987318279447	-3.62866235075521	-12.2062596113199	265.493451699461	133.61289381828	296.587241769008
19.2368432484257	110.32250207992	110.32250207992	312.0121752068	35.5021394683354	43.0926110376266	303.337350556182	5.14025319117065	18.1524901670984	-23.0529269233395	42.0082579562993	-87.029758721651	-83.7766994776691	8.39331243515259	48.5143764442632	-11.1250430287391	36.0443160089991	270.806758116363	65.8640257455002	23.574255573735	212.251691724688	51.2252591475815	-36.0651638992673	65.8640257455002	-28.4746923299761	97.3102651039923	129.840857543812	12.7307247604618	-46.9086947125404	-16.5468084353756	10.5620185978072	36.5864925496628	121.166032893193	81.0449688840826	-32.8121046552853	146.106153763721	-6.78763070342981	402.013480956968	38.7551987123174	80.2728446509673	294.774972872738	166.073695939676	191.813951326288	102.795568114253	497.479484042311	86.7079084976205	4.12458913223884	70.6202488809877	66.3302063165523	36.2999083655044
112.723879739701	140.926770061153	255.907784448615	23.7763025720418	565.054851433771	-51.0698294348907	263.500870304391	12.9290370637907	34.6235680802929	75.843177011647	29.1999353261673	7.50540430966515	145.265676264454	38.9624742835933	-9.85022050353659	56.318099096795	6.96304103425259	139.842043510328	119.232239044651	488.039266325188	-39.1378373758145	39.5048375590058	-25.0363922150881	107.300246985575	-14.189126706837	194.078371051584	7.50540430966515	-17.4433063593123	40.0472008344184	53.0639194443197	27.0304822245171	-0.0876815461106125	42.2166539360686	31.3693884278175	-25.0363922150881	63.9111849525708	34.6235680802929	142.011496611979	7.50540430966515	6.51823044049498	1515.97851021111	58.0136770851214	48.358280839254	17.2464484914588	38.7028845933865	185.679471891591	66.5962515258925	91.2711530431094	42.9941718137721	268.286750884013
156.360722670822	-19.4255223117065	430.891092921315	244.253845162087	274.636652936845	-10.7447200903471	-15.0851212010268	-41.1275278651051	22.8933885174208	-42.212628142775	8.7870849077117	-14.0000209233568	74.9782018455775	67.382499901888	-50.8934303641345	80.4037032339271	44.5953940708194	13.1274860183914	22.8933885174208	38.0847924047998	-30.2765250884058	65.7548494853831	-40.0424275874352	-6.40431897966733	18.5529874067411	10.9572854630516	13.1274860183914	1.19138296402219	221.466739331018	15.2976865737313	3.36158351936205	115.126912119365	72.8080012902376	71.7229010125677	-9.65961981267712	229.062441274708	43.5102937931495	-15.0851212010268	67.382499901888	-12.5494019234031	990.830093037014	194.565295966822	-17.9150676718546	42.1803887108015	-32.9389317675186	416.703857952711	277.196548492974	12.1326605194735	100.129578794077	137.689239033237
-84.3666118259517	-14.8962590497681	-13.8107847876402	130.557292075366	101.249486997914	-46.3750126514763	68.6852591340778	-5.12699069061725	86.0528473281237	26.3517629110909	154.437725842179	-5.12699069061725	51.3176709400319	7.89870045491717	152.266777317924	-22.4945788846632	3.01406627534176	26.3517629110909	-2.95604216636152	159.865097152819	80.6254760174844	32.3218713527942	14.4115460276844	1.38585488214996	76.2835789689729	31.7791342217303	-42.0331156029648	74.1126304447172	-58.3152295348828	-12.7253105255123	-8.38341347700086	86.0528473281237	108.847806832809	-23.580053146791	169.63436551197	183.745530919632	-25.7510016710468	50.2321966779041	120.788023716216	-42.3625515204902	559.83991118135	610.291810908599	-13.3795452941984	16.6769056071412	-8.01232191895921	111.140037011351	17.750350282189	48.8802458585765	-39.1422174953467	140.123043237643
48.2719465896649	36.3276130405458	155.770948531737	88.4483412548839	421.803832125754	237.20958636664	-1.67708461574236	15.6964914557037	104.736068821865	308.875587661355	65.645522661111	80.8474017236262	16.782339960169	60.2162801387841	-36.4242367586344	52.6153406075265	31.4412947704516	-0.591236111276983	1.58046089765377	55.8728861209226	11.3530974378422	23.2974309869613	15.6964914557037	101.478523308468	-32.0808427407729	48.2719465896649	-15.7931151737922	216.578464781798	301.274648130098	25.469127995892	-53.7978128300804	89.5341897593492	378.369891947139	159.028494045133	-34.2525397497037	164.45773656746	26.5549765003574	111.251159848657	25.469127995892	-1.32509420223297	1028.40727548991	871.638843816234	21.2237898056241	2.96993132307314	238.122578833583	88.8704418291954	70.6165833466444	38.4038919068486	-7.76763249019214	80.2803907785831
83.2419265204767	-13.4319209200088	-28.6390429892986	39.7930063225057	46.3103443522014	-35.1563810189943	97.3628255848173	-91.6399772763566	60.4312434165419	18.0685462235202	74.5521424808825	30.0169992779622	-8.00080589526239	-31.8977120041464	65.8623584412883	34.3618912977593	-8.00080589526239	157.105090857027	24.5858842532159	9.37876218392601	24.5858842532159	-7.45769439278775	158.191313861977	18.0685462235202	24.5858842532159	-38.4150500338421	91.9317105600709	68.0348044511869	40.879229327455	-21.0354819546537	-15.6043669299073	-12.3456979150595	51.7414593769477	-0.397244860617466	66.9485814462376	10.4649851888753	201.640234059948	-31.8977120041464	18.0685462235202	76.2545240427681	1184.69297732465	597.177634354504	567.103722831352	206.216784553531	164.328122074855	33.2917932954085	30.0695884893565	144.994893238544	84.8470701922401	67.6619778932962
70.4257348983163	-17.5886839732709	-12.1556951540371	49.7803773852279	5.22986906751099	1.97007577597072	-31.7144549032787	11.7494556505915	-12.1556951540371	88.8978968837111	-9.98249962634358	55.2133662044617	35.6546064552201	117.149438743727	-3.46291304326305	96.5040812306384	43.8040896840708	-45.8402258332865	66.0793438429293	212.770041962241	18.269042233672	31.8515142817565	-38.2340414863592	33.4814109275266	41.0875952744539	70.4257348983163	-51.2732146525203	120.409232035267	-37.1474437225125	40.0009975106071	13.922651178285	36.7412042190669	535.489577824727	-65.3989855825281	42.1741930383007	19.3556399975188	28.0484221082928	-12.1556951540371	257.320550279958	84.0445016004053	625.532191588553	1088.5901169554	44.2924291211167	78.6725999140149	294.623047706907	688.920631487959	59.3337538430097	-18.0216304410114	-14.7984894291772	62.5568948548439
54.3397784252713	563.043040132347	47.8179417367191	34.7742683596146	-35.8789624330348	-17.4004251488034	58.6876695509728	56.5137239881221	66.2964790209505	64.1225334580997	138.036682595025	45.6439961738683	-31.5310713073333	64.1225334580997	31.5133500153385	130.427873125048	-26.6396937909191	-16.3134523673781	-16.3134523673781	78.2531796166296	-0.00886064599743297	20.6436222010847	-17.4004251488034	-19.5743707116542	295.647735901705	28.2524316710623	34.7742683596146	6.51297604255482	19.5566494196593	-4.35675177169893	34.7742683596146	40.2091322667415	3.25205769827869	10.8608671682563	-1.09583342742281	99.9926352451371	110.862363059391	6.51297604255482	45.6439961738683	14.4611409182467	303.553446893012	1027.89625071083	135.901403279394	88.6149294396549	705.48847453079	67.1210776943192	16.6105260927802	145.573636564795	212.204576975335	-18.8543292870237
49.1161952032334	132.841995665619	5.62227288511083	-38.9589974909648	191.558790795085	3.4475767692047	20.8451456964537	56.7276316089049	-10.6879479841851	39.3300626816558	-0.901815462607556	-32.4349091432464	112.182382564511	25.194537928266	-48.7451300125424	30.6312782180313	78.4745927679662	-13.9499921580443	21.9324937544068	57.8149796668579	-19.3867324478097	47.4851731163038	28.4565821021252	54.5529354929987	52.3782393770926	20.8451456964537	78.4745927679662	31.7186262759844	-70.4920911716037	270.935199025659	11.0590131748762	15.4084054066884	24.1071898703129	45.8541510293742	94.7848136372621	42.592106855515	92.610117521356	57.8149796668579	61.0770238407171	-7.86245708577686	436.114615682068	731.740995854362	39.4377637417901	40.5127687605985	157.688315810708	87.8129895881655	-7.86245708577686	75.9879343812737	0.737583064689866	-17.5375022550519
14.5204668293604	-3.97083426350768	68.9066465142664	-58.3570139484137	52.5907926087946	49.3276218277003	71.0820937016627	-1.79538707611144	26.4854263600397	26.4854263600397	220.100226038305	65.6434757331721	24.3099791726435	25.3977027663416	-56.1815667610175	88.4856712008326	106.433110496852	-19.1989645752814	-7.23400504460204	106.976972293701	7.99412526717165	24.8538409694925	-7.23400504460204	98.2751835441157	-7.23400504460204	-47.4797780114325	104.801525106304	92.8365655756251	36.2749387033228	-68.1465262916968	-1.79538707611144	126.555996980267	35.1872151096247	-3.97083426350768	59.1171341709833	83.047053232342	56.9416869835871	-67.0588026979987	-1.79538707611144	89.161218589905	513.911683254049	2097.85455528008	132.17392387235	-45.2534854177354	89.161218589905	4.2111256570763	74.1067717410493	32.1693840906655	-96.8687317566693	66.5795483166214
108.296561544983	-5.95387429258437	28.8653061531505	-57.0945455722574	53.8915920985224	25.6010079863628	41.922498820301	71.3011823213898	-42.9492535161776	-17.9229675708057	-7.04197368151359	74.5654804881775	-13.5705700150889	-3.77767551472594	52.8034927095932	110.472760322842	58.2439896542392	-15.7467687929473	239.956587605418	38.6582006535134	8.19141776349541	97.4155676556909	-20.0991663486642	255.189979050427	59.3320890431685	75.6535798771067	51.715393320664	-32.0682596268855	75.6535798771067	14.7200140970707	4.92711959670777	15.8081134859999	-41.8611541272484	-19.0110669597349	59.3320890431685	19.0724116527875	-38.5968559604608	12.5438153192123	-14.6586694040181	109.871579643531	622.947293410157	959.619617118657	22.7455150416509	-45.0192018709224	36.728710595039	431.485077371458	261.535469876433	36.728710595039	65.770732128999	79.7539276823872
13.8312238508117	240.234116185212	-29.7077939058037	-19.9115149105652	44.3085362804424	47.5739626121886	46.4854871682732	-14.4691376909883	7.30037118731935	-7.93828502749602	27.9814046217117	8.38884663123474	233.703263521719	38.8661590608655	42.1315853926116	191.252721209019	52.4721021098078	56.2817661635116	51.9278643878501	282.684658497912	45.3970117243578	28.5256423436693	23.6275028460501	2.94646941165782	137.917424457165	145.536752564573	-5.76133413966525	-14.4691376909883	-18.8230394666499	60.6356679391732	-54.7427291158575	26.8929291777963	174.925589550288	-15.5576131349037	-31.8847447936345	-10.1152359153268	44.3085362804424	847.603413889996	-9.02676047141141	157.492578030228	485.655316352354	254.327484420364	259.707201442038	82.1765397267893	-4.97487602433266	177.93550271259	28.3793695100474	59.5817282357577	-3.89893261999782	-144.847518587862
118.560439663362	126.182401975844	23.830336636796	6.40870849397927	98.961108002693	105.494218556249	19.4749296010918	-29.5233995505802	-7.74636437205931	439.771708546545	-7.74636437205931	-64.3666558362136	32.5411507082043	27.0968919135741	92.4279974491368	611.81028645686	31.9967248287413	-1.21325381850304	-44.7673241755448	43.4296682974648	55.4070376456513	86.4393127750435	27.0968919135741	165.381065297182	33.6300024671304	60.8512964402815	90.2502939312847	-61.1001005594355	76.0952210652461	-0.124402059576999	-55.6558417648053	34.7188542260564	109.849625591953	-19.7237337202458	14.0306708064616	46.6962235742429	-1.21325381850304	141.426326600809	180.624989922146	56.6178913452204	380.571117010935	2133.79305923502	498.959339015017	133.032107366037	-42.397712512739	1.72880659787337	504.340621833385	52.3128650905265	7.11008941624073	15.7201419256285
-17.3573659746209	67.6024440953956	49.0855624134689	29.4794523973113	61.0670740900097	-41.3203893277024	6.60565737846068	-41.3203893277024	110.082349130404	1.15951570730578	-35.8742476565475	62.1563024242407	42.550192408083	31.6579090657732	700.444106283595	451.010817744701	33.2917515671197	122.063860806945	67.6024440953956	80.6731841061673	6.60565737846068	15.864098219424	-16.2681376403899	18.5871690550015	125.331545809638	3.33797237576774	119.885404138483	21.8548540576944	-26.0711926484687	-3.19739762961814	92.6546957827081	127.510002478099	19.6763973892324	-16.2681376403899	40.3717357396211	114.439262467328	-48.9449876673193	-9.73276763500402	-27.1604209826997	-35.7029734749598	182.840717312862	1435.96808715042	257.124040782614	148.390480341383	65.4945976287605	61.1883180073256	-3.40587631419801	-7.71215593563291	56.8820383858907	-54.0046618660582
-6.27251950306279	-17.1685712040663	51.4765545122558	20.967609749446	101.598392336872	72.1790527441624	63.4622113833596	208.379699006706	-36.7814642658726	218.186145537609	-7.36212467316314	62.3726062132593	5.71313736804106	59.1037907029582	0.265111517539309	297.727322954935	382.716526222762	26.4156355999477	54.7453700225568	117.942469888377	26.4156355999477	21.5124123344961	59.1037907029582	35.1324769607505	112.494444037875	23.1468200896467	93.9711561461694	36.2220821308509	47.1181338318544	244.336669620018	19.8780045793456	81.9854992750656	87.4335251255673	13.3403735587435	141.913783630585	309.712979826039	-31.3334384153709	-10.6309401834642	133.196942269782	8.68658494931782	-73.1565556964759	987.573622410193	425.440472185136	61.4538729972638	11.9172352379676	0.0715175129184832	235.90898858435	64.6845232859135	68.9920570041132	25.9167198221165
425.55315456751	9.17992864811925	111.63826172776	23.3496981165802	30.979573984213	11.3598931817286	137.797836131072	84.3887050576427	71.3089178559865	10.2699109149239	36.4294853182365	13.539857715338	16.8098045157521	-28.9694506900448	-28.9694506900448	189.027002670893	44.6043523192716	-50.7690960261386	58.2291306543302	104.008385860127	-3.899858553537	66.9489887887677	95.2885277256896	156.327534666752	12.4498754485333	37.5194675850411	44.0593611858693	59.3191129211349	24.4396803833849	52.7792193203068	175.947215469236	-39.8692733580917	-0.62991175312294	52.7792193203068	87.6586518580568	291.485335750533	30.979573984213	24.4396803833849	37.5194675850411	53.1020056135705	27.2492743398135	927.786080375681	666.027176228892	35.8668514310658	-7.22103402519575	13.2457115665285	-30.9193710261396	44.4844285223182	91.8811025242059	77.8775397509209
14.8298396215551	159.847669695337	38.8177513630829	-60.404974476873	19.1912781200147	64.9863823538405	145.672994575343	128.227240581505	-4.7966336215131	23.5527166184743	19.1912781200147	-63.6760533507177	71.5285401015299	59.534584230766	150.034433073803	126.046521332275	7.74250206155825	68.2574612276852	10.4684011230955	108.600767338437	35.5466724892382	-15.1550500553546	51.9020668584617	375.738875369087	-6.9773528707429	58.4442246061511	2.8358837507912	39.9081109876978	109.691126963051	-5.886993246128	61.7153034799958	56.2635053569213	72.6188997261448	135.859757953809	-6.9773528707429	718.111797498166	7.1973222492508	-20.0616683661217	128.227240581505	41.5127377695774	429.416707161357	1371.16134396251	127.71361985664	-38.2230781609551	-41.45561123922	73.8380685522257	142.798774221876	-50.0756994479262	137.411219091434	-17.7503686652779
73.9297889561835	92.4723221008221	71.748314468579	-3.51255535377762	22.6651384974768	152.462870509947	90.2908476132176	-23.1458257422185	88.109373125613	-3.51255535377762	-1.33108086617308	52.1150440801381	6.30407984044281	29.2095619602905	17.2114522784655	382.608428952226	-30.2356178269332	108.833380757856	13.9392405470587	-7.8755043289867	-30.7809864488344	84.2917927723051	77.2020006875903	307.347559129869	77.2020006875903	28.1188247164882	19.39292676607	33.5725109354995	75.0205261999858	9.57629157184962	396.788013121655	128.466651146297	-13.329190547998	56.4779930553472	83.7464241504039	541.856066547357	0.85039362143146	-5.69402984138216	13.9392405470587	36.3836644438486	-12.1184650001264	624.876168364079	749.903879819659	54.7066911226836	39.6171397401136	94.5862197766186	80.5744934928036	288.594737552519	39.6171397401136	146.321824516859
-1.13647223553745	-27.3232352268604	-4.40981760945281	30.5058663789778	85.0616226109005	-3.31870248481436	57.7837444949391	205.084286321131	269.460078674799	11.956909260124	-69.8767250877601	-22.9587747283066	42.5081327500008	-32.7788108500527	3.22798826301637	-14.2298537311989	-16.957641542795	27.2325210050624	33.7792117528931	103.610579729754	61.0570898688545	99.2461192312004	65.4215503674083	119.977306599331	127.6151124718	-56.7833435920987	83.9705074862621	70.8771259906006	-46.9633074703526	64.3304352427699	-15.3209688558374	55.6015142456622	-51.3277679689064	105.792809979031	-36.052156223968	534.601053961944	80.6971621123467	-29.5054654761373	19.5947151325932	88.3929859961346	-83.0311713799808	1739.02433783785	125.049724051405	-43.1400152610106	-89.5000075073814	95.9399614781019	332.052480128223	21.5483460129952	-1.09258043290681	-17.2646707514083
78.7372798042076	116.93954416305	-44.601459411483	-31.5035402027371	181.337646939384	-18.4056209939912	-12.9481546570137	36.1690423757834	25.2541097018285	48.1754683171338	-59.8823651550199	-4.21620851784981	26.345602969224	42.7180019801564	17.61365683006	41.6265087127609	156.779048422985	-10.7651681222228	48.1754683171338	450.93648398607	-21.6801007961777	88.0149725770693	-29.3205536679461	445.479017649093	268.657108331023	-17.3141277265957	4.51573762131413	-52.2419122832515	94.0181855477445	63.4563740606707	123.488503767423	119.122530697841	38.3520289105744	-8.58218158743178	56.9074144562978	190.069593078548	84.1947461411851	-54.4248988180425	115.848050895654	0.233651385009778	12.0966431155317	1214.57262307298	486.616312336408	25.0380886397374	114.549753515494	-14.8647017265636	223.473586677558	125.334291452332	27.194996227105	53.0778872755165
133.553365532274	63.6735785021437	-16.0330535790993	-5.11433685564132	27.6418133147325	-28.043641974903	-14.9411819067535	42.9280167275736	-52.0648187665104	-64.0754071623142	50.5711184339942	3.62063652312503	-0.746850166258148	-16.0330535790993	-25.8598986302114	273.312939592536	-0.746850166258148	-24.7680269578656	29.8255566594241	7.9881232125082	-23.6761552855198	-48.2432679133002	113.89967543005	139.012723894003	41.8361450552278	4.71250819547082	28.7336849870783	-31.3192569919404	-62.9835354899684	-66.2591505070058	36.3767866934988	25.4580699700409	35.284915021153	151.023312289807	-34.5948720089778	492.779145734041	196.881922528331	129.185878842891	-65.16727883466	151.509466880127	-49.1414585454549	1428.77127173975	93.2559724017324	36.0812463396041	278.804139999582	36.0812463396041	97.5710460667986	57.6566146649355	285.276750497182	25.2935621769384
-83.5628622687584	-27.8580949408888	73.7211866569911	78.0901880160396	-3.82858746612153	75.9056873365154	3.81716491221351	22.38542068817	123.96470228605	-34.4115969794617	34.4001744255537	12.5551676303107	56.2451812207967	43.1381771436509	30.0311730665051	166.562465536774	25.1160465375754	33.3079240857915	-36.596097658986	197.145475050114	26.7544220472186	16.9241689893593	-70.4558581916126	131.610454664385	51.8761798617481	48.5994288424616	-50.7953520758939	-39.8728486782724	70.4444356377046	28.9389227267429	517.174824600424	30.0311730665051	49.6916791822238	71.5366859774668	-19.1200922227916	777.130405463815	135.979456023434	-52.9798527554182	-34.4115969794617	-49.9866407545769	1.80935392425474	1489.86511771819	66.5543472727943	116.192175506675	148.564672180944	67.63343049527	1037.72924750089	74.1079298301239	91.3732613897345	50.3680989356594
95.7946883360481	70.6642151279403	177.741883579878	31.3295614109021	119.832532274238	36.7927077604908	-48.432375293092	35.700078490573	-0.356687416711989	43.3484833799971	0.735941853205739	-6.91246303621836	169.000849420536	-34.2281947841616	46.6263711897503	-1.44931668662972	109.45255421002	90.3315419864594	36.7927077604908	24.7737857913958	99.0725761458013	146.601949387222	-5.81983376630063	81.5905078271176	330.70998136836	91.4241712563772	28.0516736011489	7.29171747271211	-6.91246303621836	-27.6724191646552	76.127361477529	128.57356643358	67.3863273181871	50.9968882694212	18.2180101718894	229.095459266011	400.638254643094	-36.413453323997	146.055634752264	0.978797808799993	-18.4503700156939	1584.45597550505	114.315610118348	510.454754095529	188.794086778908	84.0924601691351	167.20612252947	-8.73578610344696	15.0109745709345	30.1225495455409
2.02461399116061	49.023977903862	127.72058724606	-3.44042832426978	63.233087923981	53.3960117562063	38.0938932730012	371.461474514255	-38.4166991430243	-13.2775044920445	-7.81246217661409	7.489656306591	149.580756507781	61.0470709978088	33.7218594206569	-7.81246217661409	32.0823467260278	-28.5796229752496	16.2337240112796	298.229907487488	-65.7419107201763	47.9309694407759	175.812959621847	16.2337240112796	38.0938932730012	12.9546986220214	-25.3005975859913	116.790502615199	-17.6495383443888	-19.835555270561	93.8373248903912	66.5121133132392	-25.3005975859913	-20.928563733647	37.0008848099151	169.254908843331	22.7917747897961	98.2093587427355	86.1862656487886	-71.113326838995	12.024603915055	1263.41241877147	75.7276937136129	650.13521528705	-13.8885173589346	39.0174385754609	198.815019765064	77.8871204864454	22.8217377792174	15.2637440743037
56.8901889554779	-5.43292245836645	-17.4601895733189	-27.300680849189	-32.7676204468947	391.466892335063	26.2753272083263	-4.33953453882532	4.4075688175037	79.8513352658416	-83.0634647457866	-52.448602998635	600.303984967419	66.730680231348	95.1587661394174	76.5711715072182	38.3025943232787	-4.33953453882532	-5.43292245836645	309.462798369478	12.0612842542916	176.616166145231	56.8901889554779	78.7579473463004	33.9290426451142	87.5050507026295	-14.1800258146955	-22.9271291710245	-21.8337412514834	1.12740505888032	62.3571285531835	-26.2072929296479	56.8901889554779	79.8513352658416	50.3298614382311	41.5827580819021	251.513238633799	5.50095673704483	15.341448012915	6.8764312775782	52.2376385453137	1063.14454336913	214.241950215798	187.24123160405	-30.924574778868	58.717811012133	114.879305724567	-0.68376993371105	39.277293611675	-36.3247185012175
16.6360875409671	-57.7401119489216	103.043731065985	579.926421912918	-22.7395474830917	41.7927432507824	153.357042485615	39.605207971668	60.3867931232545	-8.52056816884823	168.669789439416	-61.0214148675932	-16.1769416457485	295.54683562805	45.0740461694539	68.0431666001548	-6.33303288973385	104.137498705542	-0.864194691947921	34.1363697738821	60.3867931232545	181.248117294324	26.4799962969817	-3.05172997106229	-18.3644769248629	47.2615814485683	86.637216472627	68.0431666001548	83.3559135539555	-6.33303288973385	-3.05172997106229	69.136934239712	13.3547846222955	-16.1769416457485	15.5423199014099	188.357606951445	387.423317350853	4.60464350583801	8.97971406406676	84.9117605322832	58.9834976492217	1572.54584344793	22.251791898218	269.650633574096	61.1441862228102	95.7152034002254	264.248912140125	48.1800547812795	43.8586776341026	44.9390219208968
98.8985507380685	31.0613980867141	-19.2693925900973	23.4023647228515	39.8145790739856	48.5677600612571	-12.7045068496436	-3.95132586237211	-26.9284259539599	139.382012804199	124.063946076474	87.9570745039791	-58.6587070328193	164.547408142605	33.249693333532	35.4379885803498	15.7433313589889	85.7687792571612	-20.3635402135063	85.7687792571612	43.0970219442124	40.3616528856901	147.041046168062	122.969798453065	-28.0225735773688	-21.4576878369152	2.61355987808155	51.850202931484	51.850202931484	14.6491837355799	199.560132091691	12.460888488762	66.0741220358002	38.7204314505767	117.499060336021	491.697547541879	52.9443505548929	60.6033839187555	12.460888488762	6.29699891426193	97.0724400525285	2195.71418636817	-6.67092124834758	976.729691082874	296.994542559425	83.0238598763682	661.176967126042	190.009201217897	-17.4775213838555	-27.2034615058126
-30.0256880664367	-28.9311601950653	-40.9709667801514	0.621092331964391	-43.1600225228943	-19.080409352722	61.9146531287666	128.680853282426	54.2529580291664	58.6310695146522	-72.712275049924	27.9842891162511	161.51668942357	17.0390104025364	412.163571967637	-58.4834127220949	38.38230389428	96.9395450126536	34.5514563444799	806.193605661365	64.1037088715096	362.362553820235	374.949624341007	22.5116497593938	-7.04060276763589	268.780420817974	66.2927646142525	138.531604124769	-42.0654946515229	56.4420137719093	-73.8068029212955	25.7952333735082	-49.7271897511232	14.8499546597935	131.964436896541	476.740716378553	232.661001062716	-49.7271897511232	-21.269465095465	117.888036880082	2.22361291563928	1178.32541920829	56.2724091607062	863.761425062006	24.9241073385674	104.916325781266	1239.94104692767	-12.9100500329795	54.1104573109035	-84.2544610764678
36.9490328543375	-29.8403785525958	52.2777502264206	41.3286663892184	32.5693993194567	32.5693993194567	70.8911927496643	-22.1760198665542	19.430498714814	21.6203154822545	-9.03711926191163	-38.5996456223575	-9.03711926191163	306.296495249511	87.3148185054675	39.138849621778	7.38650649389164	249.36125929606	-26.5556534014351	276.733968889065	200.09038202865	260.857797325122	29.284674168296	3.00687295901076	-44.0741875409586	-18.8912947153936	-41.8843707735182	69.796284365944	1.91196457529055	232.937633540257	221.988549703054	-15.6065695642329	94.9791771915091	182.571847889127	-42.9792791572384	195.710748493769	397.173891098289	82.9351849705867	116.877344865913	313.885114793883	-5.09603140341796	824.254948709563	133.30934728558	455.534369545904	8.96076486968342	-2.93344736140236	1296.77956188997	20.8549771007692	123.57771909651	-16.9902436345037
129.161988157668	71.1116626389235	-14.3208918980967	194.87933780153	-57.0371691666068	30.5859636918755	-9.93973525517259	-36.2266751127173	-41.7031209163724	48.1105902635719	26.2048070489513	33.8718311740685	-42.7984100771034	60.1587710316132	-57.0371691666068	95.2080241750061	1.01315635213769	7.58489131652386	116.018518228896	387.650230090191	64.5399276745373	10.3231142183514	869.577460811843	102.875048300123	-53.7513016844137	45.9200119421099	6.48960215579284	83.1598434069648	50.301168585034	32.7765420133375	53.5870360672271	44.8247227813788	42.6341444599168	126.971409836206	137.924301443516	-69.0853499346481	544.276580074728	-29.6549401483311	32.7765420133375	325.041832477592	257.98211775159	1572.13620472083	15.7018580963547	778.235711029125	132.515554715843	186.595969817458	476.466994762114	188.759186421522	48.1501071573237	153.066112454457
-55.7654575834459	-7.55596866552058	26.4098076175632	66.9496051167276	3.40073336128062	174.325284979379	169.942604168659	-54.6697873807658	-34.9477237325236	-30.5650429218031	30.7924884282836	-21.7996813003622	5.59207376664087	104.202392007852	49.4188818738457	161.177242547218	43.9405308604451	-6.46029846284046	11.0704247800415	286.083645652752	48.3232116711656	290.466326463472	633.41109990235	173.229614776699	240.065497140187	-63.4351490022067	59.2799136979668	27.5054778202433	-72.2005106236477	261.978901193789	-14.1299898816013	144.742189507016	66.9496051167276	54.8972328872463	27.5054778202433	64.7582647113674	505.217686188776	-38.234734340564	51.6102222792059	0.80840069242295	68.9696610850636	779.794233751173	50.576940026732	655.3728854154	401.12056490317	206.374106638482	904.215582086946	-72.7624835409034	131.721297637018	-42.4685900330632
-8.45869744322647	43.0557235194463	52.9201871080432	-30.3797276401085	26.6149508717848	107.722762600248	47.4399295588227	107.722762600248	108.818814110092	-0.786336874317761	-10.6508004629147	-32.5718306597967	-25.9955216007321	64.9767537163283	233.76868623232	59.4964961671078	18.9425903028761	-22.7073670711998	41.9596720096022	187.734522818868	301.723879842654	246.373278595527	283.091004175305	-17.2271095219793	89.0898869328986	102.242505051028	40.8636204997581	474.900018398022	36.4794144603817	-1.88238838416186	86.8977839132104	278.706798135928	95.6661959919632	22.2307448324084	-27.0915731105762	-56.6849638763669	171.293750171206	11.2702297339674	64.9767537163283	247.808648945623	378.759860703292	1167.71385550776	187.20312945447	603.866075956144	138.502265577651	22.7024336927706	2070.30319935814	41.1005378240133	76.8145046670139	27.03139937071
21.3380715481372	109.052718148134	-14.8442201743615	170.452970768132	55.327497105636	-9.36205476186169	10.3737407231376	22.4345046306372	55.327497105636	-1.68702318436197	91.5097888281347	181.417301593131	60.8096625181358	41.0738670331365	20.2416384656372	43.2667331981364	-0.0423735606120254	70.6775602606354	-52.1229449793602	478.550666950621	35.5917016206367	297.090991796877	114.534883560634	52.0381978581361	194.574498583131	96.9919542406345	-7.16918859686177	362.328760205625	-8.26562167936173	99.1848204056344	34.4952685381367	104.666985818134	10.3737407231376	-6.07275551436181	-33.4835825768608	-7.16918859686177	340.400098555626	-8.26562167936173	89.3169226631348	474.384913803959	241.63488871276	1014.58148366679	135.544179601423	251.377913018903	-5.1883937095342	93.324407608136	1283.05593121384	162.608136007376	208.075582769378	24.0406792088954
510.721046161307	50.0587793727752	-43.1704889058562	77.4791523959021	-51.9450082732568	58.8332987401758	12.7670720613227	-3.68515175255344	-35.4927844593806	34.7033704798242	-58.5258977988072	-10.2660412781039	-60.7195276406574	138.900787967706	105.996340339954	458.073929956903	46.76833461	99.4154508144036	-17.9437457245794	47.8651495309251	31.412925717049	280.389912767041	228.839611483563	11.6702571403976	-6.97559651532867	44.5747047681499	-57.4290828778821	242.001390534663	48.9619644518502	272.712208320566	-19.0405606455045	-22.3310054082797	526.076455054258	104.899525419029	572.142681733111	480.010228375405	123.545379074755	43.4778898472248	-27.8150800129051	537.579715282199	14.5509557377958	392.47442795518	62.1974679944287	1099.59198485476	50.2858399302705	44.8714635374713	808.298534922159	324.25328540591	89.2693499584247	77.3577218942665
524.261490744292	21.7452531123703	25.0368441885619	25.0368441885619	208.268747429896	-2.39308144636827	12.9676769091926	167.672457490199	-4.58747549716269	-41.8921743606678	44.7863906457117	15.1620709599871	-23.2398249289152	16.2592679853843	-17.7538398019292	108.42381811875	-73.1622895844882	78.7994984330252	70.0219222298475	534.136263972867	-46.2809624622566	108.972416631448	785.394382788827	-32.0174011320929	77.702301407628	91.9658627377917	48.0779817219033	493.53997403317	34.9116174171368	6.3844947568094	251.059431420387	190.71359502354	32.7172233663424	4.19010070601498	-5.6846725225599	506.706338337937	396.986635798216	509.997929414128	-12.2678546749432	77.6295691958783	-4.69305978671447	1093.66412163893	-37.1888343851064	42.9674096242603	62.4648743832954	31.0522922715166	992.927220383916	29.9690997849035	70.0472217895869	28.8859072982905
159.146481271646	-80.125827098757	-45.0032864205327	6.58294520060932	-26.344436685226	13.1684215777764	23.046636143527	-15.3686427232809	-9.88074574230834	-15.3686427232809	29.6321125206941	10.9732627853874	70.242550179891	89.9989793113922	127.316678782006	558.665381486448	74.632867764669	127.316678782006	27.436953728305	270.002000287292	4.3877864082203	384.150257491521	109.755408442893	-36.2226512509766	-8.78316634611383	109.755408442893	1.09504821963677	606.958874919007	53.7788592369733	41.7054858788337	29.6321125206941	81.2183441418361	64.7546531989184	32.9248507092776	61.4619150103349	10.9732627853874	422.565536358329	-42.8081276281437	61.4619150103349	348.779045949586	596.902808598071	178.667994701499	143.995678523545	387.785401649785	29.1436311840713	287.018982757606	2191.82935278396	20.4755521395827	97.4047536594186	127.743030315128
1156.34778318624	-50.3124917352336	25.4468885828574	-38.2349093656828	49.6020533219588	41.9163190867902	118.773661438477	38.6224329860036	73.7572180610603	48.5040912883633	985.065705945343	55.0918634899364	-44.822681567256	11.1733821461156	5.683571978138	288.957776645782	75.4041611114536	618.346386724439	2.38968587735143	301.035359015333	73.7572180610603	346.051802392749	236.255599033197	97.9123828001618	24.3489265492619	-61.2921120711888	22.1530024820708	79.2470282290379	99.0103448337573	-11.8838205593903	137.439016009601	21.0550404484753	100.108306867353	60.581673657914	-39.3328713992784	299.937396981738	193.435079722972	50.7000153555544	-28.3532510633232	764.236524413786	346.962952095369	594.075613104717	229.909586354099	197.394762537079	1.22199217439475	239.664033499204	1128.4025511644	152.957836653819	-4.19714512844183	111.772393152261
754.953164030656	78.3726822970905	80.5693721728488	67.3892329182989	82.7660620486072	-43.5436058074968	73.9793025455738	125.601514625895	-22.6750519877927	214.567454594107	-23.7733969256718	156.355172886511	-33.6585013665843	100.339581054674	22.3570904652531	304.631739500199	-1.80649816808854	524.300727076032	-43.5436058074968	478.170239685107	110.224685495586	123.404824750136	104.73296080619	34.4388847819239	30.0455050304072	53.1107487258697	-23.7733969256718	144.27337856984	-25.9700868014302	-35.8551912423427	2.58688158342812	-10.5932576711219	-18.281672236276	87.1594418001238	-5.10153298172604	154.158483010753	399.089404157807	-29.2651216150677	122.306479812257	705.082008619966	339.725067189897	518.609029611147	105.549698202078	1685.14929364306	26.4070966460094	118.559440923623	999.969510308331	86.0350841197596	44.8375655015322	-101.522040115855
857.594683932572	135.730316106205	8.27785542453304	75.3002700933434	437.880546170514	56.6218922348225	185.173081025819	25.8575051737292	30.2524176110282	-24.6839878552098	123.644306903633	152.211237746077	119.249394466334	-31.2763565111583	63.214260890771	441.176730498488	21.4625927364301	225.826021070835	364.265762845755	234.615845945433	28.0549613923787	225.826021070835	262.084048678553	-62.0407435722516	56.6218922348225	190.666721572443	64.3129890000958	626.861780974373	-9.30179432466312	-33.4738127298078	24.7587770644044	70.9053576560443	87.3862792959157	11.5740397525073	188.469265353794	175.284528041896	497.211864074051	11.5740397525073	35.746058157652	321.638305109975	807.477809485358	503.828119250744	196.925039477902	459.365128894961	204.516281733767	80.8874792811028	1057.98880392891	148.124196404482	35.3400257459107	11.4818357989053
875.676255185179	274.46223831321	59.0363748636559	49.1443709297478	500.879217244884	95.3070559546522	15.0719129351755	28.2612515137196	188.731537552673	-25.5952143486689	67.829267249352	115.091063822468	95.3070559546522	94.2079444064402	72.2257134422	49.1443709297478	-16.8023219629728	534.951675239456	316.228477145266	2.98168590484339	-47.5774453129091	167.848418136645	1110.88612650255	44.7479247368998	49.1443709297478	1.88257435663138	179.938645166977	-2.51387183621667	152.460856461677	43.6488131886878	-54.1721146021811	177.740422070553	-54.1721146021811	98.6043905992883	22.7656937726596	93.1088328582282	171.145752781281	97.5052790510763	73.324824990412	860.033747558078	1599.85460682485	432.629908040323	179.875860812818	489.038536606118	142.993295981336	124.552013565595	1028.17485193689	14.9891003897241	42.1086333540486	26.9216948940269
58.154057549531	528.738026612925	-23.208591307224	24.0697046500796	205.486421695547	-14.4126292686559	-18.81061028794	38.3631429627527	102.133867742372	264.859165455882	80.1439626459513	447.37537775617	8.67677108258537	-36.4025343650762	80.1439626459513	593.608246647365	51.5570860206049	539.732979161135	87.8404294296984	0.980304298838274	-13.3131340138349	464.417554205896	448.474873010991	307.739480393901	177.999040325022	393.50011026994	-19.910105542761	220.879355263041	148.312668444854	98.8353819779085	79.0444673911303	77.9449721363092	125.223268093613	4.27879006330132	69.1490100977411	191.192983382874	552.926922218987	47.1591050013209	-11.1141435041929	380.921704619947	202.965362930044	816.046662044649	506.79326337622	434.091587198028	103.136195640586	52.1365123514068	1565.85051636003	102.051095996136	49.9663130625055	26.0941208845917
1352.92885624665	232.151921455181	-57.1163158855029	0.0774040449745203	7.77655865100033	1.17728327440678	19.8752301747552	-64.8154704915287	95.766897005581	112.265085447065	-18.6205428553739	63.8703993520455	-15.3209051670771	81.4684670229616	60.5707616637487	419.131390458665	83.6682254818262	407.03271893491	73.7693124169358	-12.0212674787803	-9.82150901991581	566.515207202588	34.1736601573745	36.3734186162391	140.861945412304	-9.82150901991581	163.959409230381	-15.3209051670771	25.3746263219165	24.2747470924842	110.0653269882	27.574384780781	-65.915349720961	26.4745055513487	25.3746263219165	41.8728147634003	273.947332173607	20.9751094041874	1.17728327440678	208.701729602216	1399.40544805796	1059.66956485226	310.731036379645	22.0098065626645	130.551622283334	243.43511063283	2128.80644970085	44.8035878640051	10.0702068333909	76.2807144229991
794.664363426712	906.891237604027	176.316291979149	176.316291979149	416.173728946353	-6.32744442707027	1.3743998792161	32.1817771043616	79.4931064144064	17.8783519641155	-42.6361390138488	206.023405731968	103.698902805592	9.07624418550246	116.902064473512	413.9732020017	-11.8287617887034	413.9732020017	2.47466335154272	-10.7284983163768	-20.6308695673164	232.429729067807	290.743693101118	-55.8393006817683	1.3743998792161	-33.8340312352359	116.902064473512	124.603908779798	47.5854657169343	-42.6361390138488	21.1791423810953	33.2820405766882	23.3796693257486	13.477298074809	6.87571724084922	11.2767711301557	628.524579105392	97.0973219716324	390.867669082841	721.480577112865	919.084685087919	1357.72237531826	90.6674631925021	2123.16685950734	12.4944094880853	205.755570035116	1207.89068905146	55.9238837683169	-13.5632750800536	24.437514915149
423.11983204736	152.360428036156	19.1820219981252	30.1885018359791	800.642090485747	13.6787820791983	73.113773203609	102.831268765814	32.3897978035498	80.8183090901066	66.5098853008967	83.0196050576774	42.2956296576183	-25.9445453370754	-0.62964171001164	207.392827225426	40.0943336900475	1085.70991828616	120.44163650638	44.496925625189	-44.6555610614269	276.183326212012	285.538834074188	11.4774861116276	-34.7497292073585	-21.5419534019339	11.4774861116276	10.3768381278422	113.837748603668	79.7176611063212	8.17554216027142	-0.62964171001164	-40.2529691262854	-51.2594489641392	56.6040534468282	122.642932473951	554.096942117821	-24.84389735329	291.042073993115	600.304082169481	1039.07060275062	1748.26500359093	1137.90167545578	799.052283323809	257.11046706146	71.394934835285	974.99331385387	-18.747691917771	45.3295969789796	-39.3827510540127
983.890272122388	553.38646136312	227.480763192421	291.340663509653	217.571468315609	-41.1712312455875	-26.8578053124149	-37.8681329533169	-10.3423138510619	74.4372089838834	-36.7671001892267	582.013313229465	17.1835052511931	96.4578642656874	-11.4433466151521	518.153412912234	247.299352946045	452.091447066822	304.553056678735	-0.433018974250125	182.338419864723	269.320008227849	267.117942699668	43.6082915893578	87.6496021529658	667.893868828501	64.5279141070716	176.833256044272	-53.2825916505797	-16.9485104356031	27.0928001280049	-19.1505759637835	-13.6454121433325	27.0928001280049	-35.6660674251365	-49.9794933583091	707.531048335748	11.6783414307421	108.56922467068	1291.66475003848	348.691407673798	1120.01752873247	726.749844474387	992.911674980548	131.416443995299	90.1342008963845	912.519938419503	193.339808643672	132.502818813692	-41.3171521291074
106.601269197724	178.193427076728	159.469324246835	791.683149209114	269.611105599148	-53.1043137631305	1.96657691302628	48.2261250809979	52.6317963350905	50.4289607080442	57.037467589183	86.7757485543077	62.5445566567987	21.7920975564427	27.2991866240584	1068.13902040342	-33.8295020264756	595.630778401996	-18.9603615439133	256.39409183687	90.0800019948771	451.345044830465	402.882661035447	58.1388854027062	16.285008488827	16.285008488827	74.6601526055532	95.5870910624927	-6.8447655951588	258.596927463917	155.063652992742	42.7190360133823	-4.64192996811253	228.858646498792	-61.9156562713155	8.57508379416509	385.259976019077	-43.1915534414222	-2.43909434106626	1424.87101233825	2983.19032350323	936.945370278929	1653.07676920342	850.009843854105	-28.0389730366183	-23.6921967153771	616.37061658739	8.90862569393192	214.293806872579	145.83207981303
365.759279160739	35.2183394507457	-4.4465733144535	340.417807116306	115.649968113511	52.847189568612	-7.75198271155344	-23.1772265646864	35.2183394507457	131.075211966644	17.5894893328794	486.95762372107	88.1048898043446	60.5598114951785	10.9786705386795	317.279941336606	-38.6024704178195	1155.75212506762	62.7634177599118	-37.5006672854528	-1.14116391735357	246.213639298958	211.506840629409	149.805865216877	18.691292465246	-13.2609983733867	-3.34477018208686	139.889637025577	-9.95558897628672	-20.9736202999532	129.973408834277	49.541780171512	-81.5727925801186	27.5057175241792	126.667999437177	-11.0573921086534	384.489932410972	-14.3628015057533	298.549288086374	407.008262299263	1470.1074945723	1059.21638025818	758.113632467147	442.879708787004	14.596377993981	18.9444321137071	1049.4332584888	-56.0595014515684	-33.2322173230063	-0.621811425060414
639.427133081459	23.3036380963603	-15.2729671352648	227.208551463522	156.668473325693	24.4058268172639	170.996926697439	69.5955643743105	8.97518472461383	146.748774837561	-32.907986669722	141.237831233043	111.478735768646	-28.4992317861077	122.500622977682	320.894592740326	-13.6196840539095	780.507289357117	-50.5430062041793	66.2889982115997	40.9386576308175	391.985765238606	208.471343208161	56.3692997234676	48.6539786771425	97.1502823968999	26.610204259071	27.7123929799746	164.383794372018	135.726887628525	-6.45545736803623	-59.3605159714079	23.3036380963603	-2.04670248442193	105.967792164128	-15.2729671352648	524.799506107487	-29.6014205070113	42.0408463517211	1145.67730355484	1284.85594898483	958.655998758297	263.85010477579	506.325401110843	-17.7691855864463	320.391429481722	2734.27106115804	14.8508094362066	38.7721391194854	227.968110250872
605.668292757865	105.099433702467	-10.6708971363365	607.873441916699	1079.77536190725	-30.5172395658457	76.4324946376205	5.86772155492116	110.612306599553	13.5857436108414	22.4063402461788	96.2788370671296	88.5608150112094	183.382228841087	-22.7992175099254	624.412060607957	68.1631852919916	689.463960793571	212.049167905933	127.150925290811	-19.4914937716739	299.703846969599	246.228979867866	-36.0301124629315	12.4831690314242	14.6883181902586	5.86772155492116	2.55999781666963	6.97029613433834	538.411243413417	37.8423843580193	146.99726772032	46.6629809933567	29.0217877226819	-10.6708971363365	-1.85030050099907	311.280880053479	-19.4914937716739	349.87099033308	890.666049876276	1036.41155093114	1340.95438895624	501.28627840133	188.042216432657	74.9263051661923	80.3645701309261	1122.33613737394	141.273137735946	67.3127342155648	20.5436555188533
636.960489087563	49.0824316217125	59.0090779954323	457.177893652415	430.706836655829	-61.2136391973964	62.3179601200055	39.1557852479927	98.7156634903115	15.9936103759798	8.27288541864218	27.0232174578907	-29.2277786598548	-63.4195606137786	77.7594100346808	344.675901416924	2.75808187768674	65.6268422445788	22.6113746251263	81.068292159254	-2.7567216632687	361.220312039791	281.807141050032	-36.9485036171925	6.06696400226001	-84.3758140694093	45.7735494971392	34.7439424152283	315.998923003956	613.79831421555	76.6564493264897	199.085087935701	8.27288541864218	-19.301132286135	76.6564493264897	17.0965710841709	537.694025350365	-29.2277786598548	786.963145401551	659.440141429984	1899.72936903669	2524.22587486674	724.718521830337	737.774197910408	47.9993116800107	29.5037705665773	1490.65151852781	205.755397647531	88.254312926895	461.42905421558
252.31275102507	1.85295762044703	-30.1441084973242	255.622792347598	292.033246895407	65.8470898559895	232.452503089902	-15.8005960997026	403.471304753852	139.771346059116	52.6069245658773	158.528246886775	-36.7641911423803	325.133660120688	59.2270072109334	565.663329557727	12.8864286955406	263.346222100164	0.749610512937681	104.464238618817	-18.0072903147213	175.63012705317	123.221139446476	-46.6943151099645	-16.903943207212	9.57638737301251	127.634527876513	155.218205564247	-11.3872076696652	272.172998960239	-27.9374142823055	215.902296477262	-10.2838605621559	121.014445231457	81.2939493611205	6.26634605048445	470.775478311922	-3.66377791709973	318.513577475631	410.665437127406	3107.45600844769	1233.41510295393	210.4194867146	884.072982940289	77.6477152452401	54.7935578611699	1664.37921362497	67.8530763663529	363.8688291505	12.3501227193252
474.448989572682	87.0384336152826	21.9181407335545	472.241522017369	185.270739826703	82.6234985046569	-17.8162752620762	14.1920042899596	519.702074456595	16.3994718452724	7.56960162402116	458.996716685492	10.8808029569904	7.56960162402116	330.963598477349	551.71035400863	37.3704136207442	271.361974483903	316.615059367815	555.0215553416	-37.6834832598916	467.826586906743	-49.8245548141121	15.295738067616	460.100450463149	48.4077513973083	21.9181407335545	39.577881176057	-24.4386779280147	457.892982907836	68.2749593951236	441.33697624299	4.25840029105194	106.905641613098	-20.023742817389	25.2293420665237	658.772530441302	4.25840029105194	255.909701596713	211.820481174328	929.216843173151	885.672299197502	293.46650112867	787.697075252291	129.085847620594	59.4145772595551	1150.20540384957	25.6675556784268	55.0601228619902	147.592278810245
798.320085000431	79.5374969854048	28.7479439152186	276.070984952647	215.344345412207	12.1861331314623	-19.8333677171333	204.303138223036	389.795419001107	54.1427204503117	-16.5210055603821	326.860538022833	61.8715654827314	174.491878812275	299.257520049906	764.092342714001	-12.1045226847137	155.721826590684	59.6633240448972	940.751657740735	14.3943745692965	467.635929684762	-9.89628124687952	-62.8940757548999	610.619562784525	21.019098882799	87.2663420178244	29.8520646341357	15.4984952882136	388.69129828219	17.7067367260477	161.24243018527	38.6850303854725	32.0603060719699	81.745738423239	176.700120250109	196.574293190616	-9.89628124687952	502.41573233065	909.051240975266	2177.65955918065	894.895096651945	642.262367189585	756.600455954877	135.907974086148	104.328882903353	1554.78920895449	104.328882903353	-26.3432185426955	-6.74240332578831
741.363105767667	722.586470930864	90.8079340690274	148.242346511012	594.463550867974	-64.9276842832785	216.721838268764	312.814028315931	717.063931272981	-5.28425597814007	32.2690136954656	583.418471552208	23.4329502428525	34.4780295586189	54.3591723269983	653.002471241536	-11.3590496018116	464.131614941931	321.650091768545	160.391933758355	-56.0916208306654	263.111171394983	-11.9113035675999	382.39802800526	60.9862199164582	5.7608233376263	1.34279161131975	139.406283058399	44.4186009428086	1183.16627839832	172.541521005699	260.90215553183	5.7608233376263	144.928822716283	110.689076837407	10.1788550639328	105.166537179524	12.3878709270861	295.141901410705	696.075632779986	1996.64603938994	869.267169338598	602.399707345768	749.449125178552	260.373654016182	10.9342711739048	1574.01511998905	149.269649431412	247.302594653268	73.0218031477468
1509.72303884286	36.8974494205904	211.470925136059	154.016363508183	425.820635824672	115.345023950959	66.7296256504489	231.359042622631	452.338125806768	63.4149394026868	20.3240181817801	401.512936674417	-6.19347180031635	-41.5501251097783	66.7296256504489	300.967453825634	31.372972340987	1029.09353291737	121.974396446483	1001.47114751935	0.435900695207763	707.568966884447	40.2121356683524	224.729670127107	4.85548235889051	-45.969706773461	-24.976693870968	187.163225985804	566.142353646599	709.778757716288	32.4778677569076	22.5338090136215	17.009331934018	241.303101365917	340.743688798779	194.897493897248	274.449963843538	169.484899331073	418.086367913227	631.156837792773	3060.91110401495	982.000278924406	952.581729512748	951.492153608612	216.028418317145	-40.0219191546993	2664.30547490963	46.0545772720058	48.2337290802768	140.847680931795
418.430695520581	217.269158173761	155.373300528586	179.689530317762	351.008422014229	-18.1561575123521	-10.4191753067052	113.372539983645	776.542443324809	79.1087616443519	62.5295140608228	397.430315248111	-91.1048468798802	-36.9459714403518	115.583106328116	481.431836337991	-60.1569180572925	423.957111381757	831.806601936573	310.112944641524	-25.893139717999	227.216706723879	0.63365641564752	289.112564369054	399.640881592581	10.581204965765	-13.735024823411	190.742362040115	100.109141916822	404.062014281522	162.004999561997	150.952167839645	91.2668765389399	-5.99804261776412	429.483527242934	39.3185674438821	446.062774826463	180.794813489997	1191.02363291304	596.716891315103	1456.64566420869	674.09958190502	408.16470156784	308.984069966679	204.353953112706	99.7238362587336	1728.03002979868	114.982394966605	-4.90628059523885	-27.7941186570453
675.290983479319	983.773248504428	247.396228767072	26.261988605704	36.2130294129656	47.269741421034	26.261988605704	8.5712493927946	769.273035547901	-33.4442562378653	46.1640702202272	216.437435144481	50.5867550234545	-2.48546261527381	-9.11948982011485	468.53046892844	0.831550987146715	73.8058502403982	627.747121844625	477.375838534895	19.627961400863	174.974765114224	91.4965894533076	79.3342062444324	286.094720795312	1.93722218795356	5.25423579037408	27.3676598065109	-16.8591882257627	354.646335245336	70.4888366379777	150.09716309607	37.3187006137724	58.3264534291024	367.914389655018	49.4810838226477	1148.51825742465	287.200391996118	1170.63168144078	770.488348681305	1283.98120865544	991.802681111771	265.717235798026	400.90431570629	170.868236184969	186.131293593966	1155.33543906532	66.2072710946992	140.342121366973	-17.7395446547879
1211.05867965891	980.99830325909	259.847508005796	174.680926357785	566.225990038254	-29.9400814978275	-22.1976649843719	110.529475246296	1108.19514598015	457.832158849875	58.5446786559508	755.362164866955	-10.0310104632274	55.2265001501841	18.7265365867506	613.78654862091	51.9083216444174	269.802043523097	794.074247434233	203.438473407763	-39.8946170151276	601.619894099765	18.7265365867506	521.983609961365	487.695765401776	201.226354403918	31.9992506098173	155.877914825107	34.2113696136618	706.695546782377	69.6052736751731	126.014308273207	65.1810356674842	30.8931911078951	464.468515861409	7.66594156752826	1416.78574701645	293.029293063463	374.877696205708	1163.56082505499	1942.20632199975	1384.94042712752	449.257182899787	335.841032084304	114.461430011775	392.549107492046	1597.59570990655	124.276289216961	31.5803967235377	39.214176105349
846.554087232362	963.837583274442	526.790593306312	182.685241711151	59.8695052897272	-55.2010946006159	-18.6883080969493	28.8889591654041	343.12021271211	85.317811034707	37.7405437723535	142.853110979879	4.54710149629302	-56.3075426764846	199.281962849181	446.019883767898	36.6340956964849	320.991251194737	1168.53047731015	262.349503173696	-45.2430619177978	70.9339860484141	142.853110979879	603.135510541251	397.336168429676	10.0793418756364	204.814203228525	513.513216395888	1.22775726868697	556.664691354766	485.852014499171	615.306439375807	0.121309192818284	-19.794756172818	408.400649188363	12.2922380273738	257.923710870222	96.3822917933938	430.529610705736	965.61821665901	2075.0244910343	2444.82658249274	1092.15816535865	187.833876806911	298.010901105735	17.6594630384288	989.617172446873	243.467819769683	202.015077954284	74.3842676279227
508.35737997563	281.455810774189	913.45969376942	-7.42862611154677	165.237933866135	238.289170779769	23.5628077306012	-8.53546303448063	445.2676753684	6.96025388659334	20.2422969617996	101.041392335971	15.8149492700642	-45.0610814912978	82.2251646460955	379.964296915302	15.8149492700642	35.7380138828736	1274.28853064586	285.883158465925	54.5542415727491	456.889463059205	138.673847715722	917.887041461156	822.699066088844	-19.6038322638192	13.6012754241965	522.74625997377	-12.962810726216	967.694702993179	91.0798600295663	342.331841535551	-1.8944414968775	98.8277184901033	158.596912328531	207.297736937621	223.900290781629	64.5157738791538	495.075336900423	792.656006797269	1349.15960792654	890.862524643611	1075.27254148841	331.085372919463	248.155424515885	452.206744929951	1028.35164962849	-22.4580913273674	-14.8198066059853	123.760501910519
922.836588826234	136.70609800812	351.507950428844	82.4520218812364	320.505621213482	-34.9139387197779	78.0231177076132	-31.5922605895605	939.444979477321	52.5569187092799	78.0231177076132	64.7364051867436	47.0207884922509	31.5196238845698	223.069729393772	605.062714368771	-22.7344522423141	544.165281981453	123.419385487251	648.244530061597	-27.1633564159373	302.790004518989	569.631480979786	682.568537407177	276.21657947725	223.069729393772	-41.5572949802126	359.258532732685	33.7340759713814	564.095350762757	460.016102682612	781.111655270293	54.7713707960915	-70.3451721087633	186.531269961381	78.0231177076132	305.004456605801	141.135002181743	402.440348425511	599.944585880575	1944.67951781533	542.094787672342	933.945307611124	193.904492796378	79.2964020064832	464.597888185842	1258.12247870254	208.094065941793	137.146200214716	114.224582056737
885.700230921093	16.2221124263173	115.907501807884	153.566426685365	124.768425308468	52.7734218662251	-73.4947380170926	11.7916506760255	661.961912531354	-17.0063507008715	-7.03781176271488	114.799886370311	82.6790386806951	28.4058822396199	79.3561923679762	567.814600337652	9.02261208209307	10.6840352384525	162.427350185948	504.680520395994	62.7419608043817	192.886774719205	416.071285390157	472.559672706378	430.470286078605	92.6475776188517	-54.6652755783523	325.246819509174	148.0283494975	1078.42531705879	-8.14542720028784	410.533208202292	255.467046942077	10.6840352384525	330.784896697039	23.9754204893281	319.708742321309	198.978659625856	421.609362578021	399.476567090839	2294.88982184124	1045.83869083061	1386.48899928805	75.2036773092323	234.610552420729	125.427761248471	1467.28426475552	195.304747598716	404.935706649452	208.406682539387
493.976109436566	105.066317327364	363.231506961108	48.5580569354288	620.288691489127	-48.9463923683027	117.254373490331	13.1018935522537	764.329355233276	74.0421743670859	59.6381079926711	-60.0264434255449	6.45386291790839	5.34585781218417	260.187032128755	392.039639709938	-0.194167716436943	7.56186802363261	166.006598142196	972.63431510943	121.686393913228	369.879537595453	-43.4063668396816	418.631762247319	487.328078802221	111.71434796171	-20.1382596194729	796.461503299279	7.56186802363261	932.746131303358	312.263272097794	706.713089735617	-7.9502034565065	-25.6782851480941	130.550434759021	14.2098986579779	-1.30217282216117	147.170511344885	1238.55554048324	870.56261847611	3621.68944396146	369.265590727886	653.224691413155	537.456750364545	-16.2634959717279	201.074431091227	1858.95871893829	107.149497787639	420.596658928685	197.797979929474
1061.84637916187	639.547865817156	37.6893546723327	607.40440942084	-39.8982986980865	56.5320704908631	93.109107079775	33.2557744797373	387.942189887368	33.2557744797373	-8.86323734991882	119.710588235347	15.5214537093558	8.87108342046272	903.345887276582	965.416009972917	-27.7059531684492	86.4587367908819	351.365153298456	393.484165128112	22.1718239982489	162.383797589078	167.371575305748	918.863417950665	988.692305984043	29.9305893352908	64.290835827905	1086.23107022114	0.00392303527194696	268.235524687293	234.983673242827	278.211080120632	28.8221942871419	28.8221942871419	151.854044631664	29.9305893352908	282.644660313228	217.249352472446	817.99946856912	1410.75282855022	2910.71833076477	564.086212223724	724.679751062427	431.896972771459	301.892679425842	241.806661492994	746.529212128917	123.819571733947	72.4733382276947	59.3636615878006
627.774613332272	798.527544163295	92.2313302713369	19.0515027723271	417.105412956335	22.3778585677366	184.260507277667	123.277317695159	423.758124547154	-36.3877604844985	68.9468397034701	-9.77691412122224	-31.9526194239525	29.0305701585557	144.344237732753	610.034049090088	69.5012323360384	21.2690733026001	565.682638484628	478.088602538843	83.3610481502448	296.247819056455	-36.3877604844985	560.138712158945	239.699770534493	-4.23298779553967	99.9928271272925	1115.64012999234	55.641416521832	290.703892730773	743.08828090647	163.193587240074	88.9049744759274	84.4698334153813	57.858987052105	84.4698334153813	74.4907660291527	260.766690572087	441.498688789338	1718.49679284168	3624.33286007692	1306.51273472947	227.923171448978	532.813230370212	162.355416842261	38.8694789996107	2246.31721742575	81.4885194939767	577.617862684802	30.1271117187151
1085.17441344394	185.632874535341	-11.8004102066199	35.8941473434043	178.977819993477	123.519032144612	-31.7655738322115	136.829141228339	569.407686449489	-35.0931011031434	242.200838141184	-10.6912344496426	76.9336503515647	96.8988139771562	34.784971586427	425.214838042439	-28.4380465612795	49.204256427132	62.5143655108597	1058.55419527648	52.5317836980639	188.960401806273	66.9510685387689	334.2624259703	944.309092307819	64.7327170248143	9.27392917594893	1115.12215888232	92.462110949247	396.376268361029	232.218256328388	309.860559316799	-70.5867253264172	-37.311452617098	141.265844256249	-39.5298041310526	98.0079897341335	221.126498758615	267.711880551662	1924.76264197821	1709.41820729506	870.995966675898	947.514293720672	176.86542848402	64.2741758324235	444.679573140728	1143.18258716374	227.148900542014	115.6507668482	129.861313299373
433.32997709329	305.729826837691	121.541783860044	110.446118620427	111.555685144389	-3.83923334763111	-4.94879987159284	149.280946959087	851.636556626861	196.992307489442	61.6251915661108	-7.16793291951629	3.92773232010099	5.03729884406271	140.404414767393	335.688122984658	10.0303482018905	49.4199598025318	109.336552096465	301.291560741844	229.169736684332	348.448138010217	5.03729884406271	341.235955604466	458.850007144409	61.6251915661108	-39.3453621144064	1913.49172005823	124.870483431929	590.888423495855	349.002921272198	516.547466390419	76.0495563776133	151.500080007011	83.8165220453454	-43.7836282102533	157.047912626819	183.677509201901	1054.68723051186	367.428215075555	591.583865359172	376.175752647598	617.826478075303	302.915125481733	40.4889983204253	293.074145713184	1609.57855030575	300.728241088722	263.551206407537	-17.4634380943636
644.573070797835	216.129450174894	-13.6317660659066	-10.3018933667646	91.8142027402578	130.662717563581	-2.53219040209982	40.7561546867466	354.874145972478	30.7665365893205	1.90763986342289	-8.08197823400321	-42.4906627918042	-39.1607900926622	268.297455794785	704.510779382392	-24.176362946523	19.6669609255137	5.23751256256492	438.120963451029	337.114824910387	168.956253603715	-6.97202066762253	856.574965976544	493.618841770063	41.8661122531273	45.1959849522693	326.015249246581	50.7457727841727	500.278587168347	168.401274820524	552.446592788239	-60.249983853895	-16.9616387650486	19.6669609255137	-1.42223283571914	16.3370882263717	-62.4698989866564	807.736833055795	261.693250268519	3079.2335040047	931.077813656152	851.232922925274	97.6284063009625	122.785015709321	18.8772811965352	830.451376022717	186.223422043443	49.5027187371458	319.66282847039
555.060565292808	807.109762080091	-8.99666804613133	-21.2105057759115	20.9827518360564	25.4241473741583	69.8381027551772	-33.4243435056917	756.033713391919	77.6105449468555	109.810662598094	250.824970932829	97.596824868314	84.2726382540083	379.625441537784	629.453940556015	27.6448451432092	40.9690317575149	196.417875591081	496.212074412958	619.460800595286	185.314386745826	125.355546981451	418.487652496175	557.281263061859	49.8518228337187	22.0931007205819	897.048021726654	13.2103096443781	449.577421262889	596.143474020251	45.4104272956168	-11.2173658151823	37.6379851039385	17.65170518248	25.4241473741583	109.810662598094	259.707762009033	1463.32595283464	815.631532548097	1227.00908971601	925.040457326798	468.805240999616	46.4867913538304	197.471107548437	19.1345601591551	1904.25033409617	76.0272010440796	487.404758211995	142.766645159087
2043.84714205601	475.481586148786	60.0646471195351	-1.02607920829596	31.1853946736513	57.8431661621594	-1.02607920829596	545.45823630612	754.277446299434	64.5076090342865	-66.5597674508784	51.1787232900324	-7.69052208042299	28.9639137162757	797.596324968259	418.833821735707	76.7257542998527	-52.1201412279365	106.715747224424	404.394195512765	427.719745565209	229.45257011943	18.9672494080851	256.665711847282	387.733088332447	50.0679828113446	8.97058509989458	717.623010502735	123.376854404742	1029.74108501402	322.199400089865	796.485584489571	23.4102113228365	-8.80126255911082	127.819816319493	-96.54976037545	62.2861280769108	105.605006745736	1711.73573892835	278.767886795685	1905.065694974	972.625767270148	332.394126769264	-71.4442926236021	34.7137742628694	25.9584697773872	2062.66117571268	74.1126444475392	400.247736531751	60.979687719316
698.074454872159	750.297675282675	34.7284424236912	26.9505159795718	68.0624128984886	-64.1623366515411	15.8391924879727	244.732456414915	438.06948516874	113.618839214045	-40.8285573191829	42.5063688678106	21.3948542337722	-48.6064837633023	421.402499931341	464.736661548577	-5.82788832064564	4.72786899637353	32.5061777253713	343.623235490147	202.509427146838	76.9514716917678	8.06126604385327	252.510382859034	1424.75501122274	-14.161380939345	85.8405304850472	625.850852176765	-35.2728955733833	301.40020622207	779.187116360833	236.954529970795	16.9503248371326	124.730162705644	-45.2730867158225	60.2844864543692	38.0618394711709	138.063750895563	913.634130609182	360.112802407217	1662.84991013244	791.43920614145	1542.42883294775	110.512751515326	299.902263814875	70.0074800986598	1378.21827315046	3.22851911442585	556.070737098658	-5.52937740809663
899.705475619927	291.701576179794	435.088236194012	102.742411819972	64.9505789480077	-0.629366329812906	16.0435011137008	22.7126480911063	492.887509998193	17.155025609935	-26.1944297432006	191.664371518712	34.939417549683	-21.7483317582636	53.8353339856652	318.378164089416	-38.4211992017773	181.660651052604	-82.8821790511472	139.422720195702	375.065913397363	225.010106405739	-13.9676602846239	410.634697276859	417.303844254264	73.8427749178817	-25.0829052469663	649.612463967222	-3.96393981851565	236.125351368082	497.33360798313	280.586331217452	31.6048440609803	-30.6405277281376	-8.41003780345264	17.155025609935	-27.3059542394348	166.099308105324	635.162645516176	1174.10188132444	1240.90061829713	571.818187308335	236.729441183012	87.8011095717571	439.315774624792	68.0900068585029	2464.08404778075	18.8122500753671	248.775115063334	85.6109870480622
492.148395849068	236.407504202193	21.8075386028591	39.5982093261199	-10.4380520830512	60.7246308099922	-5.99038440223602	430.992965237859	1153.73896337033	-8.21421824264363	184.147408952614	-14.8857197638665	121.880061421201	-33.7883074073311	844.626059553674	497.707980450087	6.79666018010772	128.551562942424	108.537058378756	402.08312531256	478.805392806623	215.837041178423	61.836547730196	240.855171883008	466.574306684381	55.1650462089732	16.2479540018401	1279.38557535336	15.1360370816363	459.902805163158	425.43338063684	339.815777781147	449.895552881324	25.1432893634705	-84.9364857367061	-61.5862304124262	-48.2432273699806	135.223064463647	1368.33892896967	506.516429078837	2143.02259085452	1278.76331264768	226.097702563058	8.11595812305761	192.140747399038	117.654523168284	1668.72060420869	216.239231708988	176.805348292706	39.8821419861732
760.587687996392	214.443663907669	131.020442305522	5.32945509162048	89.8649863151296	-32.4890720346862	95.4265344219394	-14.6921180928948	1010.85735280283	30.9125763829456	82.0788189655958	-36.9383105201341	49.8218399460989	139.918919276418	512.542642432675	479.173353791816	-23.5905950637905	-59.1845029473733	-23.5905950637905	729.443018598258	769.486164967288	268.946835354405	-69.1952895396309	376.840868626516	213.331354286307	30.9125763829456	74.2926516160621	852.909386569435	-0.232093015189327	347.920818471105	215.555973529031	876.267888618037	-53.6229548405635	23.1264090334119	131.020442305522	-3.56902187927521	46.4849110820131	490.296450005436	1282.26090041515	788.516114193973	1278.29858758528	1036.14662646788	827.96168252079	54.3902592226644	222.033924611635	341.466339823385	1031.76378554268	12.7532704332468	378.720487687601	108.080060556387
1489.87553558029	155.74511817728	490.668600778036	26.671616576989	54.4891815770518	-33.4143238231466	-32.3016212231441	86.7575569771246	979.145042179138	-64.5699966232169	65.6162075770769	-26.7381082231316	11.0937801769538	-16.723784823109	531.838596978129	833.381001578809	-55.6683758231968	-8.93486662309138	123.476742777207	591.924537378265	1034.78017217926	265.902675577529	120.1386349772	274.804296377549	514.035355378089	152.407010377273	85.6448543771221	613.065886778312	47.8129659770367	905.706670578973	219.169166377423	172.435657177318	147.956199977263	-2.25865102307631	122.364040177205	-45.6540524231742	218.056463777421	500.682924178059	821.141272978782	576.371184109509	2732.27203808493	863.532355305016	661.861914465424	76.5792220287816	422.92628347069	142.341322302562	747.352644821338	28.3536818280096	90.8276770881006	70.0030120014036
481.023151897299	546.695807426059	152.659874253499	17.9752756267206	49.1419596064711	150.43368254066	23.5407549088189	555.600574277416	800.481662689742	24.6538507652386	111.475327565972	-47.6973799020393	22.4276590523993	41.3502886115335	233.915871772135	330.755211280645	39.1240968986942	99.2312731453558	36.8979051858548	134.850340550785	571.183916267292	242.820638623492	-29.8878461993248	222.784913207938	282.8920894546	36.8979051858548	50.2550554628908	652.439913785927	-16.5306959222888	560.052957703095	664.683968206543	541.130328143961	-75.5247763125308	-73.2985845996915	-39.9057089071017	-25.4354627736461	-57.7152426098163	158.225353535598	650.213722073088	538.421690679256	2133.6254476273	1282.85011058834	72.4687032545693	162.370220828274	564.734329969121	182.104700295672	1908.87165369304	-13.0473744374909	766.46456452475	0.108945207441467
1593.76818876452	259.807898456694	333.298198256624	18.1807006296507	-34.1533007430268	-36.3802795248429	112.827298856833	653.983142838137	276.510239320314	304.347474093015	-23.0184068339465	-65.3310036884517	7.04580672057038	59.3798080932479	306.574452874831	238.651600029441	30.429083929639	38.2235096659953	175.182704747683	267.60232419305	488.07322359284	16.5104665432887	-1.86210840669387	489.186712983748	333.298198256624	-20.7914280521304	-25.2453856157625	564.903991565494	22.6346581932828	348.887049729336	449.101094911059	474.711350901944	-7.42955536123403	-35.2667901339348	29.315594538731	151.799427538615	119.508235202282	631.713355019976	1024.77511001051	626.568476952896	2067.61273647978	1691.44973722733	617.794995920769	116.609891960504	492.772891212957	176.927574056378	1498.43315452053	14.6181749620258	1084.98286088154	22.2949708651371
1180.16645246423	517.405946225444	227.796313247151	59.5999494789886	114.180226463359	-38.421772452126	58.4860662752259	261.212809360031	749.093652608079	-36.1940060446007	27.2973365698713	-0.549743524195381	8.36132210590595	730.157638144114	293.515422269149	336.956867215893	9.47520530966862	-5.00527633924605	172.102153059018	1436.35958932964	1202.44411653948	121.977408889698	318.020852751927	36.2084021999726	349.209582457282	-0.549743524195381	-13.9163419693474	635.477565824287	15.0446213284819	354.778998476095	715.677156495199	489.558866131378	-56.2439037123287	-47.3328380822274	-13.9163419693474	-15.03022517311	-9.46080915429671	234.479612469727	1057.63930005034	179.426449404144	1725.11421649791	1333.48147494186	666.499102767971	58.7552965437366	251.829141120389	139.934072104374	1456.34664876337	98.2476738435064	472.32824771077	-81.6620449665557
172.362253459812	673.787036335372	479.902786956822	21.9348185971444	45.3346417980039	23.0490958924234	-72.7787515015724	180.162194526765	144.505321077837	33.0775915499346	-20.4077186234584	95.4771200855598	113.305556810024	134.476825420326	582.416298122492	649.272935839233	-23.193411861656	53.134582864957	73.1915741799794	302.732697007458	254.81877331046	348.975204761537	44.2203645027248	117.76266599114	672.672759040093	-21.5219959187374	26.3919277782605	511.102551224635	-42.6932645290388	446.474468098452	469.874291299311	380.732107676989	-28.2076596904116	116.648388695861	-1.46500460371505	-15.9506094423423	-3.69355919427309	233.647504700158	736.186564870997	807.408342219354	3165.58346033671	1266.09480074567	336.651187416029	62.3171811203857	312.509794862013	55.7331649692903	1596.39294432563	215.944224645946	559.410400528092	46.9544767678297
1137.9282005147	629.637920931339	678.68347422447	15.4538331014513	210.521374608222	42.2059530795226	-41.3944218519504	451.290454410864	207.177359610963	-43.6237651834563	77.8754463836178	31.0592364219929	-1.26624188484334	528.202799347819	612.917845945045	214.980061271233	98.4968722000478	42.2059530795226	342.052631167072	36.6325947507578	314.185839523248	226.126777928763	63.3847147288291	374.378109473909	746.678445835402	-32.4770485259266	23.2565347617221	935.057957347654	78.9901180493707	413.391617775263	334.249929506802	58.9260280658172	-34.7063918574325	139.182388000031	-62.5731835012569	-49.1971235122212	358.772706153367	349.855332827343	106.856909693195	938.522282002095	2714.53901467865	843.02570861343	547.754694342729	82.3461067933728	642.153605968306	-36.2013636201425	952.79188492224	57.0998862423464	1570.77545754084	40.6349597960248
605.528737199554	550.890487740994	335.682688853196	14.5435899947211	466.145447764452	-52.3603889341279	2.27786052443209	357.984015162813	573.19181405061	91.4831657628974	147.236481536938	134.970752066649	12.3134573637594	361.329214109255	516.323431961089	307.806030966176	-21.6960652584055	-6.64266999941444	29.0394520959717	214.140460465787	409.27706567493	199.644598364537	35.7298499888566	374.710009895025	525.243962484935	-22.2535984161459	10.0833247327978	544.200089848109	60.2613089294345	386.975739365314	574.306880366091	180.688471001363	-37.8645268328773	178.458338370401	59.1462426139537	43.5353141972223	171.767940477516	248.707516245693	61.3763752449154	1449.61782801592	3183.34039753339	947.83745165779	827.058805269619	122.150705440477	428.489272188656	24.4298006355026	1951.39820437405	6.86199752449595	1314.56534160005	-49.1353748918378
8.05539589240237	241.186796047089	401.813215292423	49.3274619484952	274.650633389867	-63.3341237721907	-38.7939763874868	35.941927011384	551.285022090165	-3.09921655519029	-61.1032012826721	-53.2949725693573	30.3646207875877	479.895502425572	356.079304257293	839.074023238056	155.296280200625	3.59355091336531	-13.1383677580237	263.496020942274	341.578308075423	129.640671571162	11.4017796266802	130.756132815922	512.243878523591	-16.4847514923015	-16.4847514923015	854.690480664685	42.6346944799396	688.486755195555	575.825169474869	80.5603768017547	-107.952573562561	107.331446675977	87.2531442703103	-17.6002127370608	0.247167179087508	28.1336982980692	638.290999181388	833.048693315396	2144.43539368422	772.641433248156	543.09384499264	241.057544656436	1052.71145719627	88.3919237592275	1171.32934969195	27.9846636919867	558.470238464302	160.880635839917
269.368153174209	430.051482533715	696.741175012339	-46.4192232753752	-15.1752425665824	76.324986652025	-106.67547178519	240.355885373187	1329.43178436539	109.800680268589	59.5871398437432	29.4590155888358	28.3431591349504	489.191874589644	523.783424660093	691.161892742912	-6.80631916244152	615.283653878701	151.087369062351	490.30773104353	485.844305227988	301.727990336887	24.995589773294	430.051482533715	615.283653878701	-15.1752425665824	9.37359941889761	676.655758842401	20.5321639577522	732.448581536674	621.978792602014	20.5321639577522	-62.0412136297716	123.190957715214	-35.2606587365207	402.155071186579	-6.24839093549879	196.837483671654	740.259576713872	509.450099210649	1637.75352110104	1890.44075287786	558.888905427852	-12.4039664153837	481.984095756647	90.8682065716628	875.297265217952	113.939649473024	757.742770434825	15.062037038618
1391.49639104347	805.464120886074	260.733172625484	73.2028461751174	525.284883153681	-39.5386000837342	-21.678568993223	333.289548930686	684.908911025124	62.0403267435479	114.504168071924	298.685738692821	-3.81853790271189	828.90541169237	1248.61614231938	472.821041825304	-27.8179546805862	45.2965475961937	88.8303733793146	184.828040490812	408.078429122201	523.052379267367	9.57648541517146	154.689238025574	494.029828745286	46.4127995393507	15.1577451309562	1509.81909701811	-26.1435767658508	182.595536604498	750.767775671384	112.27166418561	-58.5148831174022	10.6927373583284	66.5053345161757	18.506500960427	15.1577451309562	370.125863054865	329.940793101215	408.749390074405	2109.94976563319	1031.8634811221	1530.79434062061	306.545491542773	572.495421055193	335.118624465595	1213.19297851693	162.580860277785	843.940183822001	96.6428612251192
1831.03193497261	944.413650952469	239.808944130419	76.7783780511489	197.376331041294	-58.3359952063282	-13.6700866914597	38.8123558135107	874.064845041551	36.5790603877673	-15.9033821172031	32.1124695362805	9.77951527884622	441.922180160199	301.224568338363	221.942580724471	-44.9362226518676	45.512242090741	43.2789466649976	91.2947983184812	474.304963833478	284.474852645287	139.310649971965	122.560934278889	550.237008308755	64.4952532095601	-5.85355270135774	501.104508942399	-20.36997296869	333.607352011643	381.623203665126	422.93916904138	84.5949120412509	53.328776080843	5.31292442735938	-20.36997296869	48.8621852293561	75.6617303382772	454.205305001788	293.697993565893	1507.31786050032	1288.55848231196	1263.27473508416	789.479297902331	527.847478762481	600.400840372691	1483.13340663025	65.0449751579572	246.428379183483	85.9315489548359
140.676809472396	1290.11484193707	514.886470187328	-6.77296728692072	251.264142041883	265.785710965149	-108.423949749783	73.6541836727064	761.75314188285	-27.9967987901557	6.63155787301714	34.557651956221	159.666553448974	740.529310379615	479.141069760827	207.699435272085	47.9621771161589	2.16338281970452	18.9190392696268	702.549822426458	912.554049932151	276.397626716767	-5.65592352359257	441.161581807669	489.19446363078	112.750715389192	-24.6456675001712	304.882242681635	53.5473959327996	445.629756860982	742.763397906271	131.740459365771	-129.647781253018	-60.3910679266722	-0.070704706951792	284.775454941728	-69.3274180332974	558.451176957126	648.931721786706	663.510704661859	2144.69919338849	1095.66146640616	1227.61589747312	-34.7481597341421	121.397917028428	218.164499810866	2132.60337054069	47.7233596827084	314.931082593304	107.102853662841
453.8097248665	471.688766383701	583.432775866211	41.4743298760376	340.948275289165	-18.8674352445179	-59.0952786582215	271.666989410008	291.78091111686	107.403295470719	12.420887410585	71.6452124363153	-33.3941564772442	387.880759271819	128.634657272395	340.948275289165	16.8906477898854	118.57769641897	35.8871294019121	641.539660797117	172.214820970574	335.919794862452	13.5383275054101	256.022828082457	696.294225443546	-38.9813569513697	-62.4475989426968	638.187340512641	89.5242539535169	28.0650487381364	879.554400994863	12.420887410585	-98.2056819771	-71.3871197012976	28.0650487381364	231.439145996305	34.769689307087	298.485551685811	243.730987039381	555.066327262686	1272.23200241873	558.366169326287	595.764379380436	393.374066146216	465.970591545447	86.4887542312849	681.560273034073	118.387227512765	382.374592600878	110.687596031029
94.2272226807953	710.155248602446	331.208604705096	289.84864652161	94.2272226807953	53.9851012049706	-61.1520796841946	4.80028606785148	523.476518422926	8.15379619083687	50.6315910819852	293.202156644595	99.8164062191043	606.196434789899	166.886608678812	241.781668092153	251.283280107278	70.7526518198976	225.014117477226	179.182812463092	211.600076985284	323.942666105295	-67.8590999301654	271.963259199021	131.115834033635	69.6348151122358	126.644487202987	905.776672443261	-17.5564480853845	534.654885499544	311.087543967184	231.721137723196	-53.327222730562	199.303873201004	4.80028606785148	68.5169784045739	-57.7985695612092	322.265911043802	588.31104746731	1128.72769422028	2866.06135840915	1562.23590428387	386.042308959042	622.601357597805	629.203005466794	293.619238793199	903.171392029827	492.768949507693	458.660435517918	86.7676055648855
1006.9392159773	220.82099367434	173.855182384548	-58.7374068601397	-46.4368372366226	-25.1903987960021	-17.3627635810366	-7.29866116179536	753.100188291991	-0.589259548967834	-19.5992307853125	206.283956846547	-5.06219395751952	171.618715180272	224.175694480754	115.707035073376	8.35660926813553	32.9577485151698	294.624411415443	341.590222705236	209.638657652961	143.662875126824	38.5489165258594	128.007604696893	318.10731706034	-1.70749315110575	208.520424050823	1119.88080979323	19.5389452895147	180.564583997375	1365.89220226357	59.7953549664799	81.0417934071004	29.603047708756	-3.9439603553816	135.835239911858	-72.1562100857947	382.964865984339	193.98338722303	955.421703429744	1425.37881292186	598.826613323316	901.492199061797	640.649494261724	631.844677222059	437.038100219474	1657.60586234302	246.63393173672	235.627910437139	5.60206527589412
602.552509828476	977.293820643922	310.589876625995	62.2538437871028	30.9321819876029	-18.2875722687541	-66.3886957465575	-49.609234068254	780.414803618494	-33.948403168504	-16.0503107116469	-49.609234068254	7.44093563797799	513.062047544191	35.4067051018172	-23.8807261615219	71.2028900155314	75.6774131297457	153.981567628495	401.198969688834	459.36777017362	383.860192621254	133.846213614531	117.066751936228	376.589092560656	16.3899818664065	165.167875414031	275.912322490834	127.13442894321	162.930613856924	826.27866553919	71.2028900155314	-55.2023879610218	172.998290863906	-48.4906032897004	-38.4229262827183	-35.0670339470576	206.557214220513	231.167091348692	1202.5677039822	1439.26761315107	953.757566902361	627.882343116377	717.057657733487	648.800009508045	395.586153187855	1344.58764948352	370.264767555835	96.1332448439774	146.776016108015
582.824153477948	215.782891673308	195.640383403542	135.212858594241	342.233082477956	238.163456417494	11.0007242640125	7.64363955238467	484.349668603533	87.0946443942427	-19.2130381406378	-80.7595911871475	46.809627854709	500.016063924462	111.713265612847	-40.4745746476138	-65.0931958662177	-2.42761458249874	34.5003172454071	181.093016319821	739.488106687246	85.4161020384288	237.044428180285	172.140790422147	147.522169203543	-47.1887440708694	-2.42761458249874	118.427435036102	-31.5223487499397	215.782891673308	464.207160333766	102.761039715172	356.780449561676	111.713265612847	-87.4737606104031	137.45091506866	-3.54664281970801	793.201462073291	407.136720236093	258.300097360946	1390.3929979467	1071.02826918223	227.464882169895	535.817034080411	482.956665181465	838.662897563953	1141.5087610475	2.80831434937595	346.400712192522	360.717062102653
640.322165362078	358.226818803773	339.196577170872	69.4149163750323	481.36367642843	-35.8111255951291	54.8623786557546	6.72706158429784	928.014641812413	52.6235266989427	261.956184660859	24.6378772387934	97.4005658351816	595.545126225839	164.56612453954	445.542045119439	-18.4600229298365	54.8623786557546	-10.0643280917917	68.2954903966263	52.6235266989427	133.222197144173	-22.3780138542574	124.266789316925	348.151984998119	-110.812666148329	1.12993169226798	350.390836954931	-12.3031800486037	330.241169343624	267.553314552889	85.0868800727159	61.5789345261905	107.475399640835	-1.10892026454396	12.3241914763277	-52.6025152712187	301.136093905068	148.894160841856	2054.21524688102	1651.03486016551	949.324733559564	243.208263929404	486.658716017181	820.439200101329	846.877258246608	1091.42929609044	-68.5405050336783	595.715705866457	4.164154865839
295.844248451021	420.144712722423	903.90868177869	245.452168340993	77.478567974234	317.120904497477	-94.9743284023056	29.3261358690963	845.677833651547	49.4829679131075	-10.9875282189259	-14.3470002262611	33.8054318788766	641.869865206546	93.1561040084649	-45.7020722947229	-9.30779221525834	65.1605039473383	-6.50823220914568	253.290936358109	685.543001301903	92.5961920072424	159.225720152724	27.0864878642062	191.70061622363	41.644199895992	84.1975119889044	112.193112050031	13.6485998348655	66.2803279497834	366.39316060506	-31.1443602629371	10.2891278275303	121.151704069591	39.4045518911019	-24.4254162482667	-12.107352221371	45.0036719033272	211.857448267642	964.186002794806	2582.89770146273	1296.96403751074	441.878756253897	537.745276188621	817.631437837125	383.477313075272	831.956320126222	240.228490184306	811.019953703696	154.279196449726
1311.07116258389	320.794640872427	427.21576028712	75.4659550638178	236.7779676503	-83.6056129034079	-53.3596105434425	426.095537977491	1183.36581928626	22.8155065112853	84.4277335408446	30.6570626786838	-32.0753866605038	346.559753993879	133.717515164492	141.55907133189	2.65150493797504	110.192846662297	-9.67094046793682	202.051076051821	287.187971583576	143.799515951147	-69.0427228782394	256.941969223611	67.6243988964194	14.9739503438869	-24.2338304931054	334.237308587967	303.991306228001	27.2963957497987	129.236625925979	-45.518054376044	-25.3540528027337	26.1761734401704	23.9357288209137	-88.0865021419213	10.4930611053735	589.647995183231	101.23106818527	718.926905561463	2373.39287423201	518.318773450843	481.944771474742	832.457881426264	1012.12340633852	627.440779379147	1163.13062666355	214.099847832541	1003.30546646553	87.3419621582486
538.509583529345	-21.8008665996918	203.443934352181	603.505595744314	170.945928244697	-41.9720428043372	-26.2833502007241	48.7982501165669	419.72376810199	193.358346249858	92.5024652266318	-9.47403669685301	-21.8008665996918	1093.21692915709	372.65769029115	333.435958782118	5.65434545663099	75.6931517227607	42.0745247150184	173.187170045213	588.937524040959	109.872089180632	-58.7813563082083	-2.75031129530457	425.32687260328	68.9694263212122	101.467432428696	345.762788684957	103.708674229213	132.844817635922	312.144161677214	7.3352768070181	-113.691780420854	129.482954935148	34.2301784132119	-41.9720428043372	12.9383813083085	330.074096081344	126.121092234374	882.575443214199	1203.4236455032	1439.37386986693	99.7499324747217	746.959192762148	388.623571649008	475.726691858048	741.446337052715	31.3905216777533	202.289048670174	7.13395655624842
1074.74912932018	338.239137383731	597.194705324856	265.372852032332	74.7994903440576	-92.2324560768414	-18.2451509508056	138.697617498361	506.392103579266	46.773995978135	26.5956400346707	8.65932364048018	74.7994903440576	301.245484820713	106.188044033891	56.8631739498671	75.3600002313761	43.4109366542243	-33.9394277957223	112.914162681712	787.76806701313	276.583049778701	64.7103123723255	313.576702341719	395.411145890213	44.5319564288612	-3.67189388052579	116.277222005623	135.334558174451	-59.7228826123711	225.016140145403	-61.9649221616449	-100.0795944993	117.39824178026	65.8313321469624	-68.6910408094663	230.621239018588	233.984298342498	126.366399977355	1569.09619873512	1710.26739818477	1106.98110053666	114.371104406318	671.335602235012	532.370202776764	890.812701379388	1438.95399924248	62.5348046084005	199.294404075248	25.0362047545875
218.568234924016	160.254450404483	461.91614339976	219.689653857084	30.1698541686013	-89.8219716696689	-65.1507551421741	12.2271512395142	459.673305533624	203.989788794133	33.5341109678051	-39.3581196816113	7.74147550724237	572.936617773487	154.647355739143	482.101684194983	-45.525923813485	109.790598416425	59.3267464283679	255.575059715258	198.382694128793	171.468639735162	-44.9652143469511	543.77972551372	227.53958638856	67.1766789598435	18.9556648379218	329.588709297743	-56.1794036776305	-87.579133803533	235.389518920035	394.631007415684	-79.7292012720574	22.3199216371257	-25.901092484796	-27.0225114178639	153.525936806075	1086.54648911861	319.495938900131	611.112093775502	1875.41258019486	598.976574272349	164.304330250338	497.479502064164	605.595948546796	323.169312837063	912.293623262835	3.23288957213061	283.453067190382	77.1492356367874
808.923112245989	518.372152899614	677.670362270986	226.699375177386	346.733941393841	434.23577471051	-89.6534068136473	268.20665508401	609.239441343847	99.9338987058015	389.363039676321	-34.6843063967657	10.1884286374234	363.561217031662	414.043043945125	228.943011929095	1.21388163058555	-54.8770371621508	274.937565339139	319.810300373328	392.728494803885	58.4266187991766	-5.51702862454281	534.077610161581	299.617569607943	14.6757021408423	325.419392252602	1145.46862500241	33.7466145303726	-60.4861290414244	503.788514013503	-115.455229458306	-99.7497721963398	633.919445612651	-30.1970328933468	-7.76066537625227	32.6247961545179	196.410279029308	-14.4915756313806	585.062946300599	368.765521032425	1091.59620241331	290.412882287321	919.441108832521	373.179754201163	625.894603111428	1947.95743714853	117.154230414344	400.768711505777	-48.3795134133399
42.937014358314	189.947585890773	-22.1516356331565	173.114314341255	76.6035574573504	-64.7959235586026	-43.4737795958795	366.135828109064	293.191651394485	471.624329819378	-4.19614598033704	-60.3070511453978	100.170137626676	694.94573237632	96.8034833167723	21.6148703955909	-2.51281882538522	-37.8626890793735	350.424774662847	350.424774662847	702.801259099428	30.03150617035	-45.718215802482	51.9147591847237	92.3146109035674	67.6258126309407	13.7593436724824	292.069433291184	-13.1738908067468	-19.907199426554	159.64769710164	373.991354832172	-99.5846847609403	302.169396220894	-51.3293063189881	-25.5182899430601	44.0592324616152	238.202964332725	197.803112613882	908.930658087686	1700.41816423077	525.881613971021	652.828703519772	520.362175294989	175.949201910553	578.868225260935	212.377497172368	31.3399085984978	245.494129228564	44.5865614209761
344.0146760708	498.935976039029	247.469518119584	397.900345624967	43.1530210600349	-97.1742434039412	-71.3540267425696	70.0958558371183	510.162157196147	80.1994188785246	184.602903639723	35.2946942500523	42.0304029443231	74.5863282999656	139.69817901125	549.453791246061	-21.95882965125	68.9732377214065	558.434736171755	377.693219542154	531.491901394672	50.4500388121617	19.5780406300869	88.0577456885073	608.952551378787	13.9649500515279	10.5970957043925	251.959990582431	85.8125094570837	43.1530210600349	471.993141261946	10.5970957043925	-109.523042676771	83.56727322566	64.4827652585593	-44.4111919654862	18.4554225143751	170.008868135469	251.959990582431	622.359586395996	930.436234016293	450.101675898626	804.555453268215	570.461369771788	605.796325771249	867.495843642254	1674.67874475493	107.794289653852	782.471105768552	-7.04431734439533
364.552448036907	50.1072922873313	228.667220016555	602.632351675872	92.7819919962024	-102.623211933891	-39.7341807839761	208.452888575511	538.620302112565	492.57654716352	72.5676605551582	-17.2738125161492	-62.194549051803	281.449085445948	226.421183189772	177.008373000553	-105.992267174065	11.9246662320257	146.686875838987	50.1072922873313	554.342559900044	36.6310713266352	-32.996070303628	150.055931079161	120.857452330986	-3.79759155545312	32.1389976730699	556.588596726827	27.6469240195045	-74.5477515991077	659.906290758831	-25.1349414098886	-119.468488134761	275.833993378991	35.5080529132439	42.2461633935919	26.5239056061131	772.208132097965	40.0001265668093	1245.76421595749	1212.62779960676	631.635966257441	242.835347742305	1446.7918084852	316.840010925583	992.822904480309	719.999743192699	-1.26958604134627	165.517042923954	148.948834748593
159.297653418448	110.990636562709	282.873743049407	486.212581442167	14.3766028512318	-59.7690509273438	-56.3987939374086	175.025519371479	413.190346660237	405.326413683721	246.924335156764	159.297653418448	-19.3259670481208	399.709318700496	142.446368468771	68.3007146901958	193.0002233178	44.7089157606491	613.158928063062	225.579374220508	587.320291140225	15.5000218478769	40.2152397740687	63.8070387036155	253.664849136635	379.487776760884	60.4367817136803	167.161586394963	-3.59810109508959	63.8070387036155	459.250525522685	-50.7816989541832	-114.816581762953	355.895977831338	278.380067062827	22.2405358277474	25.6107928176826	173.902100374834	42.4620777673589	1319.31251834189	1317.10276385088	697.266629122122	650.861784810878	1717.06832672398	519.381392595686	1677.29274588577	355.859560260827	400.054650081059	531.53504229625	110.576811758537
384.319385427135	-28.1225053136623	310.147274285738	728.208264355429	38.1828667672833	262.946839923031	-73.0752999448118	246.08954193635	536.035067307265	-30.3701450452197	32.5637674383896	4.46827079392117	4.46827079392117	451.748577373859	383.195565561356	504.56811106546	-52.8465423607945	50.5448852908495	1.09681119658495	108.983518311344	279.804137909712	-0.588918602083157	48.297245559292	39.3066866330621	65.1545435459731	-33.7416046425559	29.1923078410534	65.1545435459731	15.7064694517086	14.5826495859298	376.452646366684	265.194479654589	-84.3134986025992	113.478797774459	452.872397239638	-53.9703622265733	88.7547607273266	8.96355025703612	-41.6083437030071	1072.3946174614	593.839780091378	181.597391317667	213.648408139216	1074.60503241461	717.623017471151	1711.20453893916	1396.2204081067	44.5516642186321	484.42423990747	50.0777016016577
508.321871682476	64.2545683485904	275.608120315098	231.763500492259	99.1054200026422	-114.496574006062	-47.0433127401556	20.4099485257511	440.868610416569	325.07384524343	119.341398382414	38.3974848633262	213.775964154684	14.7888434202588	100.229641023741	419.508411015699	-49.8538652929017	-20.062008233793	9.16773831476661	353.179370770891	1031.08464649325	32.776379757834	4.67085423037283	72.1241154962795	890.557018855947	-4.32291393841473	36.1490428211293	147.446923909875	6.91929627256972	-75.1488382676168	513.942976787968	476.84368309172	-114.496574006062	-51.5401968245494	232.887721513357	90.1116518338547	3.54663320927439	35.0248218000308	-42.5464286557619	1600.31114392065	397.485903100463	265.926892385755	668.342689866039	1036.48681228619	585.427346978618	576.583043737293	1629.05512945496	-2.71881856948952	-39.2015694399548	39.2916218268039
367.002015402874	82.4725322864465	-13.1203770609699	180.314686559685	-10.8711321351483	-116.585643648762	-49.1082958741149	342.260321218837	550.315476857332	254.539769111796	0.375092493959504	76.8494199718926	59.9800830282309	17.2444294376212	75.7247975089819	-37.8620712450071	-55.8560306515796	80.223287360625	-87.3454596130814	170.193084393487	518.82604789583	77.411731203348	67.8524402686064	-27.74046907881	118.460451099592	264.661371277993	22.8675417521751	692.01790718409	22.8675417521751	124.083563414145	895.574572970941	292.776932850763	-133.454980592423	94.8433793784651	67.8524402686064	31.8645214554614	-42.3605610966502	525.573782673294	16.1198069747104	933.099549259342	147.932891990582	245.249322750654	574.79814509726	1331.21222055054	741.784293333292	579.221619222718	1797.88874078634	136.874206676938	181.108947931516	207.649792684263
786.968268402974	273.957237068594	197.455592045046	371.834341731074	73.7029309775422	-114.176109006759	-44.424609132348	62.4526890623145	381.959559454779	128.829116362158	153.579648575658	-55.6748510475756	45.5773261894731	205.330761385705	318.958204729505	80.4530761266787	-53.4248026645301	5.0764552946536	222.206124258547	73.7029309775422	331.333470836255	63.0152011580759	-2.79871404600574	16.3266972098812	243.581583897479	246.956656472048	-55.6748510475756	168.204963065454	39.9522052318593	-60.1749478136667	523.712607586648	245.831632280525	-28.6742704510293	161.454817916318	54.5775197216552	-36.5494397916886	3.95143110313084	365.084196581938	235.70641455682	1210.18300723956	430.312461697365	525.445606259958	553.100590144433	482.303831400178	542.038596590643	491.15342624321	1039.82830651119	184.736204803227	274.338352588926	17.7001021409979
217.985026401499	518.473823735072	16.5337353052089	41.2931118645295	54.7982263514316	-153.40562198831	-43.113853678609	71.6796194600593	261.876648483931	142.581470516296	18.7845877196926	-44.2392798858508	-4.84936263238621	132.452634651119	190.974797427695	103.191553262831	-67.8732302379296	22.1608663414181	160.588289832165	416.060038876064	311.395401602573	69.9914801491965	135.828913272845	-53.2426895437856	-53.2426895437856	15.408309097967	-53.2426895437856	180.845961562518	39.0422594500458	-57.744394372753	543.233200294393	840.34571900624	-168.036162682454	261.876648483931	365.415859550181	22.1608663414181	-64.4969516162041	455.449956129529	51.4219477297061	711.754501038711	207.176648950309	748.270003492477	306.764382915125	873.30793613719	1675.54245974265	1477.47352219041	845.644676702519	-11.9163657722868	213.81583121463	160.702373100061
30.2508635437698	530.11872215068	14.4892643985069	268.926507743466	-11.4047913401394	-51.9346177136726	-125.113470888108	59.5224048135438	474.95312514226	93.2972601248215	-20.4114194231467	-67.6962168589355	119.191315863468	111.310516290836	220.515881797301	263.297365191586	88.7939460833178	13.363435888131	-2.39816325713197	570.648548524213	280.184792847225	-2.39816325713197	14.4892643985069	50.5157767305364	246.409937535947	248.661594556699	-65.4445598381837	246.409937535947	75.2840039588067	-30.5438760165301	698.992998707069	377.006044739554	-73.3253594108152	152.966171174745	85.4164605521901	-24.9147334646504	-41.8021611202893	402.9001004782	-105.974386211717	819.58775889526	283.866745673418	590.467408199141	578.291930625918	1034.31890882302	227.416804197562	630.31442571151	2443.35372252427	9.36506947710186	94.5934124896676	-5.0241312912534
672.414756628622	139.707445745256	359.322510485756	287.243720006823	73.2598107724898	-185.773342511176	-7.82882851630995	328.914270752456	289.496182209289	86.7745839872898	318.778190841356	-55.1305347681098	3.43348249602336	29.33679782439	188.13538309829	136.328752441556	23.1425267676066	136.328752441556	177.99930318719	64.2499619626232	297.379799917923	-44.4313393063932	20.3269490145233	-25.8485261360432	207.281311819256	287.243720006823	1.18102029355669	12.44333130589	-13.4599840224766	-31.4796816422099	40.5991088367233	92.4057394934565	-68.6453079829098	16.9482557108233	159.979605567456	24.8318734194566	78.8909662786565	313.147035335189	49.6089576465899	1612.83806897727	373.889083968269	284.206449664668	129.199427411531	1133.42349300864	831.159799615024	1353.75490321132	1379.22034258147	100.412408993091	120.34188328278	5.1938096090206
443.023382825357	625.538087605257	172.631227595874	22.7889082395363	-77.4815159913967	-59.4553723094312	-101.140829573976	180.517665456734	785.520112782701	83.6271431661698	49.8281237624845	-51.5689344485713	111.792992669241	7.01603251781648	155.731717894032	159.1116198344	-58.3287383293084	-66.2151761901683	39.6884179413789	-1.99703932316626	559.066682778009	45.8849048320546	26.1688101799048	-8.75684320390331	73.4874373450642	552.306878897272	28.4220781401505	333.739886753441	-71.8483460907825	-34.6694247467287	536.534003175553	593.992336161818	-97.7609276336079	31.801980080519	59.9678295835901	-66.2151761901683	-6.50357524365763	502.734983771867	392.324853719829	1099.68448714425	643.384338286777	461.750298450305	306.696849809415	839.416198354188	644.491862919926	1157.27576806801	1338.90980790448	-3.41004747236566	421.879411656934	90.7295463453178
356.601550816259	314.901176364173	222.484130281172	326.17154783771	46.6663352939978	-115.627013924932	-109.991828188163	39.9041124098758	473.813414141042	72.5881896831324	-14.1936706631008	-26.5910792839912	21.8715180522169	-104.356642451395	585.390091729056	193.181164449976	-61.5292308519552	90.6207840407913	117.66967557728	51.1744838834125	452.399708341322	492.973045646054	37.6500381151684	222.484130281172	-31.0992278734059	628.217503328496	81.6044868619618	376.888219468625	177.402644387024	-85.1970109463825	352.093402226845	195.435238744683	-66.0373794413699	-25.4640421366375	462.543042667505	-81.8158995043214	-106.610716746102	194.30820159733	37.6500381151684	742.431181701584	1883.52332407926	424.47638086431	458.819930780531	864.295391081724	367.975701969882	1868.01333379451	2204.80169426326	323.661444013467	103.198010680305	95.4430155379326
228.402542046977	700.80015480265	442.616256661721	256.588557127864	34.4827582904715	7.42418381281957	-149.290060036914	205.853729982267	455.018103297312	-4.9776628227709	22.080911654881	15.316268035468	147.226818614021	6.29674320958407	332.127077544643	239.676948079332	184.432358520793	8.55162441605507	203.598848775796	9.67906501929056	6.29674320958407	112.839880215339	-25.2715936810098	14.1888274322326	-17.3795094583614	194.579323949912	-8.35998463247739	94.2371102619528	29.9729958775295	-81.6436238427847	692.908070580002	325.36243392523	-100.810114097788	-13.9971876486549	75.0706200069494	-29.7813560939518	216.000695411387	354.675889609353	-29.7813560939518	2033.94817880455	650.928976286761	1107.5026232718	848.186522799716	309.606929511537	372.773671934224	1445.50010465636	1376.79241991589	-21.7414210916849	656.469918604541	-6.22678260190199
265.904834413285	140.714111776582	574.934185786768	530.94825621171	-119.817932629529	-89.3661352314123	-66.8092482698442	159.887465693915	773.434791048567	309.890763988343	590.724006659865	-38.6131395678841	31.3132100129769	-79.2155360987067	191.46710744011	17.7790778360361	-47.6358943525114	-13.8005639101592	195.978484832424	340.34256138646	296.356631811402	-15.4923304322768	26.8018326206633	65.148540455329	200.489862224737	38.0802761014473	-26.2068517390217	413.652444011556	-51.0194273967466	-81.4712247948635	689.974309290765	83.1940500245835	-93.8775126237259	44.8473421899178	27.9296769687417	-111.92302219298	0.861412614860017	305.379386596029	60.6371630630154	792.161251874873	758.90563155693	1506.04856803338	285.567302364873	191.343044797367	168.064110574807	590.410488612685	2056.98334463398	-13.733280496615	972.85012226903	-14.8418011738798
901.405638662103	72.1430777502873	175.941928912038	184.967915969582	17.9871554050259	25.8848940803765	-33.9122701758497	754.73334897702	310.203486392999	104.862280833883	926.227103070348	-24.8862831183061	96.9645421585322	83.4255615722168	160.146451561337	-11.3473025319908	95.2721695852428	110.503522744848	376.770140942383	19.1154037872188	209.789380377827	42.2444956221742	-35.0405185580426	65.3735874571296	69.8865809859014	1088.69487010613	19.1154037872188	320.357721832736	-2.32131547444718	-130.941631044443	305.690492864227	124.042503331163	111.63177112704	78.912568043445	147.735719357215	-68.8879700238311	-33.9122701758497	403.848102115014	-19.2450412073414	183.893541339991	1012.20679973133	1473.48968526117	428.950074277722	726.122702455605	965.634969942256	583.080653817743	1695.26030330437	73.0082323183934	404.555306292971	34.1983741608342
399.679996699931	536.246974112636	135.575263521643	986.579403762794	-59.6816545973481	-41.6232113031062	-124.014858833085	140.089874345203	325.188918111183	-5.50632471462229	482.07164422991	-74.3541397739196	-31.4653369500951	6.90885505016904	453.855326582657	-58.553001891458	54.8765950504992	186.364635286698	-64.1962654209086	311.645085640502	421.124398111843	144.040158815819	33.9965199915319	18.1953821090702	-10.0209355381828	110.74490399206	-12.278240949963	292.45798964037	-38.2372531854358	-34.8512950677654	345.504666817205	167.177539286566	-82.2547087151505	284.557420699139	24.967298344411	35.1251726974221	15.93807669729	137.832568933423	177.335413639577	429.333908956009	1483.06032641541	810.893790646572	457.06355152073	783.16414808185	289.576510429815	1073.77080216013	1526.31856881638	106.560869502656	93.2506410715897	-7.68525786399513
928.42395761054	429.380622399777	139.212891293066	218.246903656762	-7.56456023951088	-94.5019738395759	61.3079362488523	327.765463646454	403.412304051706	3.72601295530276	406.79947601015	35.339617900781	86.1471972774423	-27.8875919901754	46.6301910955946	-85.469515283725	-10.3872035382143	-18.8551334343245	36.4686752202623	-64.0174262135791	848.260887927363	11.6294141916723	188.891413350246	-80.9532860057995	263.409196436016	499.382176207621	-19.9841907538059	122.277031500846	-13.2098468369177	-85.469515283725	300.668087978901	136.954776654104	-158.858241050014	-54.9849676577282	-44.8234517823959	-56.1140249772095	30.8233886228555	298.409973339939	31.9524459423369	598.3647881876	1517.04611824566	1186.40960090592	403.089529624534	896.825268605014	409.746640711911	623.883714022546	891.2776760322	161.214493449827	501.83667742063	-29.6226910549879
504.2810395739	150.75936368771	206.10301262836	150.75936368771	-5.10642312473166	-140.641889918159	-1.71803645489597	535.9059818257	792.293906509934	372.133959450308	422.959759497844	19.7417457873967	51.3666880391965	-29.95459203686	169.960221483446	23.1301324572324	-19.789432027353	142.85312812476	-50.2849120558742	63.7907724952607	738.079719792563	63.2260413836214	-22.0483564739101	227.562794870652	-121.441032122424	28.7774435736252	17.4828213408396	33.2952924667395	110.098723649682	-77.3920054145597	361.968799440801	391.334817246044	-94.3339387637381	-18.6599698040744	310.013537169988	108.969261426403	59.2729236021464	645.463817483721	-35.6019031532529	121.563545222878	2094.87955901593	1063.82749106669	155.96894253873	279.162461960006	356.852068802252	1395.67309743571	1122.64962196153	162.628051696636	363.511177960158	185.93493374931
69.6649924283277	132.937567813595	671.884326005958	181.521866770139	1.87294737268455	-62.5294954301765	-61.3996280125824	19.9508260541894	482.066599850157	171.353060011792	301.287813035109	52.7169811644169	4.13268220787265	-83.9969763644635	417.664157047296	171.353060011792	-74.393103314914	404.105748036167	51.5871137468229	23.3404283069715	199.599745451644	-14.5101301824292	70.7948598459218	-70.4385673533348	-121.282601145067	275.300862430445	-39.9321470782954	NaN	-44.4516167486716	-72.6983021885229	804.078813864462	-28.6334729023549	-19.5945335616025	-58.0100257598003	239.145105067436	52.7169811644169	-36.5425448255133	630.079231554978	68.5351250107337	487.106217498924	1236.48091567158	1595.07058605642	341.672016816527	357.214603148997	292.823888343051	1076.61431339474	671.396884012495	-16.9176535683127	306.146105199453	-23.578761996514
49.5471518610714	250.735728548901	189.700991800908	89.1067034569929	-49.9168635801027	-158.423062243202	-114.342419036318	203.264266633795	344.548379476372	23.5508750980372	488.09303812443	-39.7444074554372	29.2022396117403	12.2481460706311	59.7196079857369	225.869724688607	-18.2692223033655	86.8461576515116	-43.135226163659	184.049627287205	198.743175022833	41.0701050905168	-77.0434132458775	-70.2617758294338	-99.6488713006898	379.586839461331	66.5012454021806	NaN	60.8498808884775	-0.184855859515688	215.697268563942	16.7692376815935	-139.208422896611	-12.6178577896625	419.146391057252	-42.0049532609184	-14.8784035951437	NaN	55.1985163747744	117.705434872834	1403.68545244581	1530.28452153331	476.402797287404	517.491968833346	587.454612276435	955.036119890128	1465.87446883967	83.2793722262344	397.556008645192	260.962276208684
205.800740317065	505.430590260408	369.74914877663	175.272415983215	137.960019575176	-63.3007852924273	-13.5509234150422	-7.89753001988475	365.226434060504	68.988620154256	608.322350052272	27.1535090300912	98.3862658090745	315.476572183119	366.357112739535	-85.9143588730569	-5.07083332230605	79.1647282655393	142.482734291302	6.8012928075245	239.72110068801	-1.6787972852116	90.4715150558541	3.40925677043006	-133.402863392379	80.2954069445708	33.93758110428	NaN	117.60780335261	-160.539151689135	460.203443099148	45.2443678945949	-104.005217737561	-36.1644969956718	148.13612768646	-55.3860345392069	14.7160435607449	226.152956539632	322.260644257308	389.044174636846	2221.94958204975	1468.79208736735	391.265878160982	154.654452840408	126.883158788697	905.590243998663	1403.25183340532	126.883158788697	832.274027702147	-47.5205678560454
364.428730935531	374.608493656554	251.320256257497	62.4291035451819	19.4478831675292	-104.971438978307	-154.739167836642	0.219442472263592	889.252053441605	143.867205313366	1149.40154520108	-21.2711677165627	56.7736798112802	-97.053845750845	131.425273098782	18.3167984207489	-51.2449135062415	77.1332052533262	54.5115103177195	63.5601882919622	81.6575442404475	-11.0914049955397	55.6425950644999	27.3654763949916	-59.728049107094	449.260086944056	355.380052961288	NaN	178.930832463556	-126.462049167134	330.496188532121	-74.4321508152383	-107.233608471868	37.5452391160146	133.687442592343	-52.941540626412	-55.2037101199727	497.89673105561	4.74378145938492	1202.8045503037	1079.46295150662	798.33300109525	708.326969540622	886.116661500381	80.5071198077223	312.744904930158	1828.4020288871	213.849388777542	1206.13810702795	34.948511243034
1360.47411928787	378.339839018341	285.557568301634	0.421809513706156	-22.2080126123199	-156.855454262175	-122.910721073136	87.5466246989064	648.766213424352	83.0206602737012	574.087800408466	-69.7306390769745	565.035871558055	-44.8378347383459	290.083532726839	-12.0245926556082	-99.715153393959	152.041617758081	-44.8378347383459	56.9963648287712	140.726706695067	-2.4069182520471	-28.9969592501277	42.2869804468543	-62.9416924391667	225.588539667665	9.47373836411657	NaN	53.6018915098673	-161.38141868738	314.976337065468	116.96539346274	-108.201336691219	-66.3361657580706	71.7057492106881	-73.1251123958784	-1.84117269889645	173.539948777805	109.044955718631	895.53088109138	1103.3850440682	693.234316055119	330.878930330826	188.604423052576	274.191431337148	289.752705570706	885.527204798378	170.820109642794	175.26618799524	93.0137384750013
303.97292113393	179.464167763944	382.07386642965	152.298621574128	-122.752533597752	-123.884431355661	-108.037862744935	-19.7498376280354	754.468228781701	61.7468009414105	775.974286181972	-36.72830399667	102.495120226134	-120.488738081934	210.025407227486	-94.4550896500276	117.20979107895	30.0536637199593	-23.1455309017623	-88.7956008604827	134.188257447585	303.97292113393	-0.507575743582916	37.9769480253221	-52.5748726073956	23.2622771725055	49.2959256044118	NaN	15.3389928671427	-89.9274986183917	245.114237722664	120.605484352677	16.4708906250517	11.9432995934158	77.5933695521361	-49.1791793336687	13.0751973513247	NaN	-3.90326901730983	1250.73729458721	2906.28760626842	1640.99797920783	115.534562400162	369.037229333215	339.01717667009	1360.81082101867	1610.97792654471	-29.0064319037711	376.820205949581	136.659784644583
768.529568031673	158.217333697666	488.850306657833	534.142494734568	67.6329575441958	-82.9635678109487	-12.7606762920092	-64.8466925802547	682.474410685876	136.703544361217	286.167765014443	-63.7143878783363	107.263622111339	-113.535794762745	246.5371004473	-9.36376218625403	80.6544616162572	133.306630255462	66.5006528422774	-109.006575955071	247.669405149218	-35.4067703303768	-8.23145748433564	72.1621763518693	-88.6250913205406	289.564679120198	-27.4806374169481	NaN	80.088309265298	-99.9481383397244	340.518390706525	419.779719840812	-88.6250913205406	135.571239659299	-50.1267314553157	-59.1851690706627	37.0607305923996	328.063038985423	169.54038071685	1195.75992857015	1478.25573584299	1186.86242282928	69.1132641316259	257.073072907649	481.735092864789	445.032881683672	1134.58957660163	14.6160414687553	344.935942098808	279.316837259841
369.161164080506	194.723525529173	228.704883688524	88.248603296542	-19.3590308747345	-48.8095412795049	-36.3497099544097	11.2241914686809	429.194896828692	-44.2786935249248	568.518465282029	-13.6954711815094	194.723525529173	-29.5534383225396	21.4185989164861	-105.445138211756	18.5868190698735	71.2579242168667	79.1869077873819	-30.6861502611846	-34.0842860771197	89.381315235187	53.1345331985465	-45.4114054635698	-44.2786935249248	114.300977885377	16.887751161906	NaN	45.2055496280314	-130.364800861946	286.47319255942	389.549978976116	-96.3834427025955	-20.4917428133795	18.020463100551	21.4185989164861	-77.1273397456303	234.368443381749	-2.36835179505926	931.595188409099	2106.41930122688	1619.13429988769	109.440814003472	350.858269004854	503.273897277615	676.827459398424	2956.3867464852	44.9144896252223	191.767503727445	-9.59912924605742
613.117246779863	434.084370771901	386.493353098899	20.4957648041412	-52.0238811737674	-91.6830625679361	-130.2091244937	74.8854992875726	1226.13487918687	13.6970479937123	400.090786719756	14.8301674621171	12.5639285253074	-1.03350509555042	150.804503670696	20.4957648041412	35.2263178934039	-13.4978192480035	18.2295258673315	-3.29974403236007	261.850211574368	100.947247060884	-8.96534137438417	151.9376231391	-140.407199709343	360.431605325588	15.9632869305219	NaN	72.619260350763	-1.03350509555042	776.286450230157	251.652136358725	-108.679854594008	91.8822913136449	149.671384202291	-38.4264475529095	-41.825805958124	189.33056559646	48.8237515142617	655.030011343518	2128.45354261014	1267.10171995126	113.068334812667	227.692672970116	155.356925589201	198.75837401775	1203.66883378645	165.372644457328	431.34562328869	58.5383098639775
293.885870960391	497.920783432946	326.758162414302	-7.63238858238566	-57.5075894090103	-201.465555431313	-139.121554398032	186.200778266542	1351.46683394314	130.657940982346	626.00936737405	2.56935704124211	49.0439759933242	-93.7804627374646	149.927904938088	52.4445578678667	-40.5046800362974	76.2486309896649	-62.0416985750671	-25.7688252466128	478.650819477205	16.1716845394125	-0.831224833300479	59.2457216169519	-103.982208361092	408.372127403324	78.5156855726933	NaN	134.058522856889	-79.04460794778	301.82056200099	-5.36533399935727	-73.376971490209	58.1121943254377	28.6404847460686	-74.5104987817232	52.4445578678667	494.520201558403	-17.8341342060134	688.879072867447	1657.35669708154	1011.70494760548	114.47165436805	266.979050364983	223.564536176075	1062.91181049496	1467.00075025326	26.5294333187242	201.300682745866	73.2835255221634
341.819694391073	214.818928662594	559.535292782752	-16.5038946285647	-78.8703420845144	-152.576143623364	-81.1382129010943	20.9159738450051	427.998785421113	67.4073255848949	505.106393184833	87.8181629341148	139.979191715455	-119.692016782954	496.034909918513	70.8091318097649	3.33997501651022	54.934036093705	220.488605704044	-119.692016782954	214.818928662594	-9.70028217882472	100.291452425305	-17.6378300368547	46.996488235675	197.809897538244	1.63907190407523	NaN	115.032612733075	-177.522722605744	574.276453090522	22.0499092532951	187.604478863634	-26.7093133031746	-51.6558922855545	-61.8613109601644	421.195172971373	786.322374440751	-60.7273755518745	778.424915304212	1499.99098982503	1429.83873257995	534.562306785603	75.7888149606406	547.924641498951	1330.73475012261	298.494393516448	-45.5857253522742	539.016418356719	24.566531892805
789.077070882693	301.309228691397	528.177992501302	299.040541053297	-84.3676697854421	-171.712143852256	-109.323233804532	21.1263053861638	587.163871091877	203.755660253137	520.237585767955	-75.2929192330459	49.4849008624019	-69.6212001377983	268.41325793896	253.666788291317	-14.0383530043715	37.0071188528571	-139.950516918869	-88.9050450616402	123.217249100621	77.2763244291153	-31.0535102901144	-27.6504788329658	-62.8151372235011	134.560687291116	55.1566199576495	NaN	-52.6060428520554	-20.8444159186687	944.482174092477	372.772889291517	-156.965674204612	-73.0242315949468	-78.6959506901945	-105.920202347383	22.2606492052133	583.760839634728	-1.56057099482674	971.61399314798	3662.70776460914	1441.66431250088	484.855724055046	856.88607159976	731.019516891519	477.058680843031	1769.14012740551	62.7015272902362	182.998765418467	3.66677154212292
545.592454631673	250.556798362928	204.031944874395	59.9183743123544	-53.5568780987014	-49.0178680022591	-148.876090123988	48.5708490712488	914.387024967605	298.216404375572	627.294636367634	-96.6774740149026	19.0672834443743	-84.1951962496864	228.996500404828	124.599268186656	-4.1951432998921	19.0672834443743	-26.322817520048	-59.2306407192542	79.2091672222339	4.31550063093708	17.9325309202638	109.847485373219	-91.0037113943498	247.152540790596	198.358182253843	NaN	67.8616419811283	-115.968266924782	959.777125932027	568.287505113884	-109.159751780119	-60.3653932433647	41.7623339265855	-76.2519285809125	133.677288379541	303.890166996124	-119.372524497114	686.928147248487	2364.91175294014	1501.40757338434	146.541660687761	152.112655394573	420.634600262892	1668.53741458869	1461.2964114953	267.989345296254	758.236879495676	NaN
1219.14283092803	105.549376088744	45.3858153278043	17.0067772330214	-32.9403298137966	-147.59164371672	-116.942282574354	227.011659134415	486.963648082627	-10.2370993379702	393.880403131739	-63.5896909561622	26.0880694233519	-54.5083987658316	NaN	-34.0754913375879	-82.8874368606146	19.277100280604	-4.56129171901365	-152.132289811885	194.091974944467	-23.859037623466	65.818722756048	-7.9667762903876	-78.3467907654493	199.767782563424	51.0616229467609	NaN	91.9274378032484	-150.997128288094	299.661996657059	376.852980274869	-103.320344288858	5.65516199510821	257.661020276781	-44.2919450517098	-27.26452219484	617.507223318628	-34.0754913375879	2506.31233252408	1787.43740649176	1738.3978766539	269.441051056059	319.595115662966	569.250903928455	483.431726712193	1360.57058994853	-19.2234541259129	699.651471906412	NaN
1100.55048754702	140.993145990161	179.602553816118	848.453765859896	-77.0364511446526	33.1139182411649	-146.306271067692	-53.1894639580323	985.857834887565	45.6051972436802	775.777233481625	-25.9357643161806	100.112596527384	-35.0203308634645	223.889815734127	-25.9357643161806	-34.4525454542592	56.9609054277851	1.31793532567116	-150.848554341334	229.567669826179	21.75821005706	42.1984847884488	29.7072057859334	-105.425721604915	148.942141719035	68.31661361189	NaN	35.3850598779858	-204.220382806627	351.073747396102	950.65513951684	-74.7653095078316	6.9957894177236	143.264287626982	-84.985446873526	-47.5116098659799	488.477816423771	-40.6981849555169	1344.51421184302	1390.22391461126	2992.29325309796	557.41542758999	463.766280455068	119.271203494462	1221.87842392825	666.672765914065	54.6086971393965	1024.54629246537	NaN
602.455137478343	352.539447655155	235.533465601572	300.284348873943	-24.606047896201	-70.0452642276897	-135.932127908348	93.5359145656696	733.092884431373	213.949837844115	298.012388057369	-8.70232218017994	7.2014035358411	-39.3737932039348	232.12552437671	150.33493498003	-14.9502144257596	58.3205219087659	263.932975808752	-32.5579107542115	-50.733597286807	-5.86237115946189	-7.56634177189272	12.8813055772772	-121.164382600614	77.6321888496486	53.776600275617	NaN	27.649050885011	-166.603598932103	599.047196253481	86.7200321159463	57.1845415004787	7.2014035358411	138.975130897158	-35.9658519790732	31.0569921098727	868.274553017552	18.5612076187133	664.899964784548	2014.30047361857	1636.24528973863	950.392965000672	164.172007374237	1095.36987917292	672.706414009207	1844.78900474025	87.2227221597345	310.264128578581	NaN
1135.84272771861	448.326600005243	100.591170120465	279.004446237818	14.2255077961405	-115.322985690346	-163.051378027472	146.046781870109	1401.75805645403	154.001513926297	481.281918523735	231.276053900692	-2.82034660997608	-135.778010977686	NaN	514.237237042228	-46.5713729190087	-16.4570301348694	60.8175098395259	-58.5034710032903	107.409511882911	105.136731295429	-0.547566022493869	6.27077573995277	-66.4582030594781	249.45829860055	65.3630710144903	NaN	7.40716603369388	-113.050205102863	577.87509349173	702.878025803251	-141.459962446391	-43.7303971846559	-9.63868837242273	-88.0496186405591	-61.9126418845137	401.734597961858	-0.547566022493869	1401.61586972274	2141.22118889584	1225.36000180517	91.967838487131	55.1549040486513	258.183815194206	1491.97489061719	1324.64337044229	-31.8574864423008	384.240227059303	NaN
427.092452380987	150.849936933576	581.69731699353	190.637953561804	-23.0805357555346	-125.392578513835	-83.3309609354226	410.040445254603	646.494944073787	178.133148335789	496.437281361613	58.7690984511057	66.7267017767512	-79.9205595101459	78.0947065276735	204.279559262911	80.9367077154041	62.1794998763823	1.92907469649437	-44.6797447822869	299.770799170658	-11.1441307670662	116.745922680809	26.9386851485233	-86.7413623606992	-15.122932429889	34.8962884741689	NaN	197.458756412357	-51.5005476328402	527.130894189103	306.591602021211	-107.203770912359	134.934730282285	225.878768289663	-28.7645381309957	137.208331232469	NaN	-43.5429443071947	919.119457274745	1460.32130898757	1528.38999549165	71.0505762402186	54.312374640853	559.806062941696	1130.02079742675	2423.3258410044	-49.4644752752141	291.994837351845	NaN
656.02937982836	442.233720728072	427.449978343478	471.801205497261	-35.3948793895905	-30.8460355789461	-137.74386512909	209.105475432546	825.473811774864	66.9541063499087	190.910100189969	45.3470982493478	124.951864935625	-129.783388460462	45.3470982493478	193.184522095291	26.014512054109	65.8168953972476	72.6401611132142	-63.8251532061181	276.200921639551	-28.5716136736239	52.1703639653144	633.285160775138	-79.7461065433735	698.10618507682	71.5029501605531	NaN	55.5819968232977	-94.5298489279678	168.165881136747	416.077868816867	20.3284572908035	-37.6693012949127	375.138274521067	-84.2949503540179	-1.27855080975744	455.880252160006	-97.9414817859511	415.123627941087	1180.84845471711	2429.89522025991	398.380373711291	192.996455159122	203.042407697	733.245458307218	1734.49206124904	49.0044687828738	273.364075462145	NaN
438.046358132139	109.273679095977	92.2093531944456	940.875161363917	56.943079664615	18.2639409544783	-204.709917492192	220.760608319312	769.094280621839	168.43000888795	417.569167050302	41.0163754898528	11.4382105938659	-117.113044531	207.109147598087	124.06276154397	75.1450272929147	252.614016668836	273.091207750673	-28.3785498430396	36.4658885827779	150.796872123035	6.88772368679098	100.172705281827	-111.424935897157	531.331339727175	42.1539972166216	NaN	79.6955141999896	-19.2775760288898	203.696282417781	223.035851772849	-81.8467710011698	52.3925927575401	69.456918659071	-95.4982317223946	21.6768061347844	NaN	-104.599205536544	421.088607451758	2411.90437893734	2407.43816296093	342.929827864551	235.740644430666	241.323414401181	1246.22200909385	1779.93481827506	70.4906533034277	74.9568692798396	NaN
903.863514858084	749.091054365912	706.983840849659	732.020562399864	12.7838342303575	-56.6361664315726	-156.78305263239	203.9733442501	957.351056351702	137.967441981379	817.373022230106	69.6854741171855	12.7838342303575	-93.0532159591425	131.13924519496	194.869081868207	-11.1148545221102	28.7162933986694	-46.3938712519436	-161.335183823336	136.829409183643	63.9953101285027	29.8543261964059	367.850067124164	-88.5010847681963	326.880886405648	-0.872559342481186	NaN	2.54153905072849	-91.915183161406	176.660557104422	730.882529602127	-73.706658397621	-5.42469053342743	-21.3571497017393	-25.9092808926855	83.3418676900243	879.964826105616	-104.433543936508	314.251174782614	2206.26494069281	1759.50844342948	1591.97475695573	930.775141006007	80.8209049625242	1393.16811567355	2282.21354522758	113.210751014116	605.759789246935	NaN
454.708322878206	469.508097034731	163.266616411257	65.3604181450164	-0.669343476401668	-84.9142117520041	-182.820410018245	963.59286502948	625.474947761184	68.775750642676	1451.9854121948	140.497733093527	69.9141948085625	-140.697975880443	310.125913810618	709.719816036786	138.220844761754	115.451961444023	145.051509757073	-96.2986534108692	76.7448598038816	101.221409370442	26.6533165048748	116.59040560991	-47.3455542777489	347.694571284873	117.728849775796	NaN	94.9599664580659	-108.821539235621	492.276980352461	201.973718051399	-84.9142117520041	47.1453114908321	-21.161338462359	-18.884450130586	-66.6991050978198	354.525236280192	-76.9451025907984	1154.75911749516	3201.52208857397	1969.21883688187	851.990140878149	530.228276429078	912.32049046235	593.91031210129	1024.04336006272	71.0472823715504	936.899521774431	NaN
559.851088475075	313.858228862221	255.77658145363	204.528069034286	-48.2979255678142	-166.738932048077	-107.518428807946	162.390403267269	1309.21822562905	-6.16025980079752	506.324864392648	-90.4355913348308	196.556078213499	-11.8545389585025	132.780151647203	329.802210503795	-52.8533488939781	61.0322342601209	309.302805536057	-72.213898030175	149.862989120318	33.6996943031372	163.52925909881	621.349303378288	-74.4916096932569	346.88504797691	54.199099270875	NaN	107.725323353302	-92.7133029979128	959.589485345963	97.4756208694326	-76.7693213563389	-10.7156831269615	112.280746679465	-87.0190238402078	-2.74369230617455	772.81712897324	-55.1310605570601	1079.3706994954	1574.45259379639	1690.67949449008	1002.25862115055	928.499241864167	415.536285917987	549.644248256857	1269.35697947546	224.432439585096	365.24580004091	NaN
962.418816111225	306.200566178076	243.540837451821	150.120878259949	-57.2258604342061	-168.874104346443	-107.353643415211	475.951467636478	1111.66289725922	53.2831156830083	805.199860398075	-5.9588096581788	12.2694750621865	-83.4290197197311	154.67794944004	376.835169469492	-50.9598875615805	212.780606986204	55.5616512730539	-57.2258604342061	387.088579624697	-52.6687892541148	88.6004173287159	238.983766271729	-86.8468231047996	494.179752356843	25.9406886024604	NaN	53.2831156830083	-46.9724502790006	510.129501487162	282.275942482597	-92.5431620799138	-53.8080570491376	121.639183384378	-109.632179005256	-11.6551486332929	1248.37503266196	-13.9336842233386	1409.73592848003	1832.30372129792	2595.832299326	692.041423217907	414.801178194533	512.058844795475	471.814293098533	1245.40400905085	-15.5919441199805	326.486745304022	NaN
919.662992284272	299.67704146376	580.038335400977	376.035605259669	10.1983070733006	-188.106022784731	-99.2109783656133	388.572085882878	696.285701179823	83.1378306992432	394.270486166155	44.3887087729612	91.1155910958307	-79.8364174024723	109.350472002316	118.467912455559	67.7521499343959	-9.1762538898404	77.4394304159664	-14.8746541731172	50.0871090562379	9.05862701664525	-8.03657383318505	96.8139913791074	-59.3221763826759	232.435918121094	162.915434665118	NaN	95.6743113224521	-83.2554575724383	479.746490415306	210.781997044643	-25.1317746830153	-30.8301749662921	21.5951076398541	51.2267891128933	35.2712683197184	700.844421406444	-106.049058705545	576.210756337041	3631.24866291737	963.122584915663	667.906623225616	420.775079538115	172.525293571485	955.29488896176	2279.29374745045	208.309046503612	277.640067809608	NaN
1192.68186838968	290.86860853066	366.114721236975	247.54508909369	50.3090663938035	-71.6808435997681	-110.443992569688	271.4870340457	939.581307468438	89.0722153637235	246.404996476928	-51.1591764980458	102.753326764872	-166.308530791043	374.095369554312	140.376383118029	122.134901249832	78.8113818128623	189.40036563881	-101.323251635589	125.555179100119	47.4588348518976	32.0675845256059	371.815184320787	-99.0430664020646	236.144162926067	298.849256847996	NaN	199.661199189672	18.3864731244577	553.089910386001	966.943530270735	-69.4006583662434	-36.3379724801352	230.443699842255	-102.463344252352	35.487862375893	317.090738716194	-174.28917910838	1046.44621924614	2925.66154154004	1741.08474016549	546.440713850081	499.460330792733	378.653631502411	147.107457862627	3349.60356960515	79.9926249235589	257.846932212089	NaN
1665.48693803109	157.738699197887	634.469988027146	392.682827185512	-7.63459477398516	-177.56991064853	2.6299545070276	1467.03898526485	738.255986312942	121.242523976508	313.987949364414	-9.91560572532132	161.160215624891	-24.7421769090064	483.923265238959	124.664040403513	23.1590530690531	110.977974695496	465.67517762827	-19.039649530666	45.9691625824148	15.1755147393765	97.2919089874785	50.5311844850871	-80.6269452167425	441.72456263924	68.7792720957764	NaN	-7.63459477398516	-63.5193630817213	400.666365515189	96.1514035118105	-0.791561919976656	-12.1966166766575	42.5476461554105	-72.6434068870659	17.4565256907127	629.907966124474	-111.420593059781	1542.70139955499	3699.97727697116	1858.23656419781	518.890493001156	713.582403099918	-43.9257758475651	580.431039296741	1864.95007833915	61.2526123667088	1039.18783895474	NaN
672.554118869807	86.1219411494076	118.067662892931	24.5123349297547	-29.1108408540172	-131.793517886772	-144.343622857442	729.600050554671	1357.10529908817	NaN	403.29732131725	13.103148592782	66.7263243765539	88.4037784168021	178.536350478887	1050.19818662361	27.3646315139979	-35.9563526562008	256.118817570302	30.2169280982411	63.3035684754621	-21.6948697349849	15.3849858601765	0.55304362211196	-112.397901113918	709.06351514812	64.4444871091594	NaN	79.2764293472239	-154.611890560717	335.983121929111	491.14805611194	-85.0158539051837	98.6720461200776	159.140733706033	-99.8477961432482	-7.43338681376896	NaN	54.1762194058839	481.250274773914	953.577025452479	2570.9044063305	850.605316773739	841.651255149501	126.445582913476	331.269742567924	1589.31540077339	48.0975437013917	170.096633331637	NaN
1003.9881997591	457.290128086219	266.687668859973	133.151814192484	85.2158663631285	-63.1573054896376	-87.1252794043152	202.773071754166	1590.63289462312	36.1385864425982	825.940393535784	318.047612962854	241.57836285412	-23.2106822985083	134.293146283659	579.412661841957	443.594142992117	33.8559222602479	177.663765748314	290.655642774651	441.311478809767	135.434478374834	46.4105752631743	104.618511913106	-23.2106822985083	401.364855618638	55.5412319925753	NaN	6.46395207204495	-10.6560292955819	369.407557065734	174.239769474788	-73.4292943102137	113.749168642507	-67.7226338543381	-85.9839473131401	54.3998999014002	796.265759165231	3.03995579851958	743.63914889891	2792.50090419152	1201.55415322387	319.312042201696	120.023849610393	817.532523679955	171.525292639606	2887.66661413681	86.4359519826454	1343.742919848	NaN
1167.82594479145	1052.50961410029	263.563232837023	690.576180148834	161.947852326994	-123.488609779831	-99.511946962858	182.499277598685	915.500112289012	139.112935358448	606.086987365214	-0.180058149682914	115.136272541474	75.1751678465189	801.325527446282	NaN	324.07576280367	-10.4557707855286	35.2140631515634	-62.9760798131844	678.016975816133	82.0256429370827	NaN	228.169111535777	-177.150664655914	255.571011898032	82.0256429370827	NaN	5.52867109245359	3.24517939559899	440.533839343255	35.2140631515634	-2.46354984653751	405.139718042009	59.1907259685367	-44.7081462383476	48.915013332691	1171.25118233673	-108.645913750276	1522.47730863821	1186.49660540984	878.514294117163	815.797896181201	1114.82072205445	450.698865339705	256.949993144678	2312.03196122488	176.314624369869	1462.0007820571	NaN
896.619598162429	1251.83132885999	156.499979217024	109.671423080046	65.1271867546283	-103.912479300804	-118.760558075943	77.6909457182077	1810.34752278639	127.945981572525	229.598213186941	1.16623203095135	59.4163872257286	-37.6672047655668	386.074120278793	NaN	99.9630638809167	19.4407905234305	182.769657049963	-114.191918452823	902.330397691329	115.953302561836	551.687306616885	47.9947881679291	-60.5104028811657	443.18211556779	145.078380159225	NaN	4.59271174829118	206.755015071342	832.658643438752	338.103404236035	-23.9612858962075	100.534143833807	-78.7849613736449	-91.3487203372243	57.1320674141687	1268.96372744669	-105.054639206584	1447.01757722802	1272.25468148288	2591.93859935325	973.141263765228	557.519248884152	276.330230730108	199.031257612065	1667.7117468549	137.416134112175	904.804490428987	NaN
1246.77687205418	311.00855019881	125.911519502143	66.4976577970396	81.3511232233153	-126.597392744546	-147.16372948862	635.499641049758	1727.80063701281	171.61449004453	225.315480431835	114.485776866546	75.638251905517	-148.30630375218	91.6342915953524	NaN	-54.6152141402861	-12.3399663885781	37.9333012080477	120.198648184344	165.901618726731	260.163995470405	442.404590508173	-20.3379862334958	-13.4825406521378	229.885777486073	13.9392416732945	NaN	13.9392416732945	72.2105291148379	636.642215313318	-20.3379862334958	-61.4706597216441	-59.1855111945248	66.4976577970396	-37.4766001868909	244.739242912349	NaN	3.65607330125739	1845.53203181971	1067.82558709238	1978.8851541865	1680.80170419015	774.224594990713	176.937080524335	107.458983156764	1976.64392523916	152.283562103584	258.741937102282	NaN
1568.61357828018	50.7242897399106	33.5794559085069	297.609896912124	138.734436741116	-164.157627613682	-80.7194363008511	587.929083123893	802.811000477486	58.7252121945657	296.46690799003	-48.7157464822308	73.5840681817822	-89.8633476775997	229.030561586509	NaN	594.215522195408	45.0093451294427	175.310082248111	39.2944005189748	519.349747798278	318.183697509808	263.320229249317	151.307314884146	-47.5727575601372	225.601594820228	39.2944005189748	NaN	-1.85320067639404	-83.0054141450382	515.920781031998	-6.42515636476836	-43.0008018717629	35.8654337526941	-0.710211754300462	48.4383118957235	289.608974457469	999.405095077582	206.170783144638	716.427552438441	3230.72777918917	923.804075821804	651.412209972305	761.265719656465	420.495648799479	62.9112652357334	1383.39528980656	47.2179067094248	381.262252483707	NaN
1779.77379219786	260.190033406299	68.0981812791492	429.413807899264	70.3849890425676	-49.6724185369008	-33.6647641929717	771.291568530321	1114.31273304309	40.6564881181278	333.367881835689	40.6564881181278	31.509257064454	33.7960648278725	622.649063908122	NaN	107.545615198117	16.6450066022341	16.6450066022341	-54.2460340637377	876.48472564757	-3.93626326853189	567.76567758608	24.6488337741987	-8.50987879536878	146.993049117086	251.042802352625	NaN	185.868781095199	-10.7966865587872	719.838393853406	345.94532453449	-59.9630534722838	-34.8081680746809	-21.0873214941702	-126.280478611419	70.3849890425676	NaN	156.140280170759	1685.70084710644	3141.14058014864	1249.51744483108	429.851462663241	894.067217269922	162.983468469062	72.1586469155812	1935.74942990182	88.978058314374	437.700521316011	NaN
1432.90364264761	361.145105905251	311.960882767661	151.826202784811	230.749723633501	9.9926290857149	-80.369083190322	738.605423007683	1047.43659154604	186.14077706685	1017.69729383494	5.41735251477632	219.311532206155	-72.3623491911795	361.145105905251	NaN	198.150878065564	235.32500020444	70.615043650651	88.9161499344053	703.147029582909	95.2071552194459	570.464009025691	30.5813736549385	-71.2185300484448	368.008020761659	12.2802673711842	NaN	35.1566502258771	59.1768522233046	628.798785305157	433.205711897533	-79.2252640475874	34.0128310831424	60.3206713660392	-54.0612429074252	265.064297915541	543.012349600059	107.21725621816	997.786789980705	1560.84716453758	2138.4887838539	663.539794725825	490.808126037062	1044.89542689582	168.899107117094	1192.95114291476	61.2222227396828	982.083911009	NaN
1763.16839485383	251.634348890492	478.192820579167	644.10685287643	82.287612476734	-97.3572362865087	-66.462899238053	1312.33992088747	1107.52190860327	42.2393977842914	1157.86823564519	6.76812191384216	67.4125613052553	55.9702142502717	755.097619309771	NaN	176.1148583276	-30.9916233676038	10.2008260303372	153.230164217632	602.914403478488	24.5037598490668	769.972670481249	-42.4339704225874	-99.6457056975055	213.874603609046	89.1530207097242	NaN	125.768531285672	-16.1165721961251	681.866598157876	29.6528160238094	-27.5589192511087	6.76812191384216	42.2393977842914	129.201235402167	472.471647051675	486.202463517656	54.8259795447733	1084.73968565588	2413.15753826172	1016.29923885777	642.681717812381	546.19190757243	429.506555654349	116.475659643344	1748.9486119588	237.64890971212	957.956562898733	NaN
1484.7191088949	313.741575447955	200.421168985347	1101.26116783456	468.26940244242	-47.9680047761258	-33.087547361844	539.23773780284	747.564141602786	81.3775096710929	45.8933419908824	281.691359478732	72.2203051084579	-10.1945359552567	42.4593902798943	NaN	157.496772597996	80.2328591007635	123.72958077328	27.5789328656125	346.936441987506	124.301906058444	801.362718408266	27.5789328656125	56.1951971238468	76.7989073897754	92.8240153743865	NaN	209.578373547982	13.8431260216601	548.394942365475	160.358399023819	48.1826431315412	124.874231343609	-14.7731382365741	-84.5968230266656	10.409174310672	865.463150346711	80.2328591007635	1191.9470349647	3615.02527037844	2428.7382417391	530.903458930097	482.643910934363	497.23400684005	363.678513549528	2130.20243320735	-6.68545944099373	488.255486282704	NaN
993.084934915811	317.495559757099	129.704614797728	603.762244146384	310.625159331756	-119.919933989729	-13.4287273969147	617.503044997069	1148.81401122358	104.513146571471	504.141437978913	78.1766116076565	38.0992757931566	-7.70339370912904	1169.42521249961	NaN	354.137695358927	89.6272789832279	356.427828834041	418.261432662127	420.551566137241	10.6176740917852	362.153162521827	7.18247387911378	-95.8735325010288	924.380930662383	215.584620114513	NaN	58.7104770691851	56.4203435940708	275.128090467485	181.232617987799	-37.4751288856147	20.9232747297995	-8.84846044668618	128.559548060171	74.741411394985	680.481715562712	48.4048764311708	2510.565098626	2810.31419947843	2161.41914220239	600.92756847629	655.937703089657	46.3355991088839	158.601179952488	909.657915796203	182.176951929645	1811.15052997035	NaN
2225.04536565896	706.13463249854	510.257004014052	528.584735334238	160.884625723006	-47.5933180441099	-68.2120157793191	687.806901178354	939.813206830912	10.8263255389831	179.212357043192	-64.7755661567843	45.1908217643319	-99.1400623821331	747.372027968959	NaN	213.576853268541	88.7191836497737	89.8646668572853	-6.35592257369131	419.763830620634	151.720760062913	588.149862124843	14.262775161518	-31.5565531389471	1089.87150701494	48.6272713868668	NaN	100.17401572489	119.647230252588	217.013302891076	102.464982139913	199.831054778401	-0.628506536133177	52.0637210094016	-69.3574989868308	103.610465347425	591.586311747378	147.138827232867	1379.60516194143	1688.42926933698	1782.76099668689	509.282677463065	1959.0714870909	678.855187342075	149.923716130062	1907.41363639928	94.8968751759464	863.026655025239	NaN
663.052217735548	208.129925467813	265.424924493976	771.912715885258	291.780624046011	15.6187287399053	-133.348268728119	593.152318923629	746.702916313746	69.4760278244986	904.837113625956	-27.9254705199787	47.7039281945566	92.3940274349638	424.70502178671	NaN	315.271573646738	92.3940274349638	147.39722650008	316.990423617523	188.649625798918	8.74332885676572	401.787022176244	113.020227084383	-113.867969059223	982.758312301538	195.525025682057	NaN	77.4973276881614	130.208726792231	604.611318728862	266.5708244745	4.15972893467267	193.233225721011	162.293926246883	23.6400286035681	60.3088279803125	613.778518573048	189.795525779441	3749.40233752033	3048.43948352386	1770.08094530593	583.83611546575	860.177240598974	569.232722674157	189.544510092735	1460.03968296134	191.791185906826	877.027309204658	NaN
NaN	693.302732963221	696.74168413399	678.400611223223	767.813341663213	8.95144998021462	-82.7539145736221	203.825349657118	1472.79833167083	121.290521558665	NaN	-9.38962293055272	46.7799128586723	-57.534939321317	1049.80733766626	NaN	190.069544974042	94.9252292494365	599.304734295538	218.727471397116	635.986880117073	460.60037040786	991.34516776319	194.654813201734	-57.534939321317	439.966663383247	191.215862030965	NaN	27.292522890982	47.9262299155952	74.2915222248233	262.287519560189	-63.2665246059318	96.0715463063595	78.8767904525151	-63.2665246059318	295.530714210954	872.128193843203	-18.5601593859364	3750.80020761815	3750.80020761815	1863.01903861316	714.618827468456	800.018451780587	243.797214484473	219.076270604646	1114.64864661475	60.6374939202982	1012.39383329365	NaN
NaN	1059.56846699025	861.183409381963	808.433625278026	588.26061336594	-103.220252170454	-6.89455945891677	287.816190860906	1243.04597691699	77.9637888821996	432.304729928213	154.794996164021	66.4964445117785	-75.6986256814436	1341.66513850261	NaN	120.392963052758	347.446381587096	45.8552246450204	192.637232586411	588.26061336594	64.7763428562153	658.211414025509	-12.6282316441273	12.5999259707992	783.2054676631	97.4582743119156	NaN	210.984983579085	10.3064570967149	34.3878802745993	1042.36745043462	127.273369675011	334.832302779633	47.0019590820626	-69.964953496233	88.2843988155787	1064.15540473842	171.996012719653	1804.2708204679	833.116819017142	1762.68204957244	725.210818855946	878.07765241764	139.595963814457	98.007192918996	852.225173212354	374.51631833206	985.983652578836	NaN
NaN	1319.41586948554	335.159349485127	1094.57405372787	789.431589485319	-57.1666759695833	-75.521109908985	1206.99496160671	1566.05357554625	234.209962818418	797.461654333807	-38.8122420301817	43.7827106971258	-75.521109908985	1446.74975494014	NaN	581.223479485231	111.46468584867	77.0501222122914	547.382491909459	1158.81457251578	223.312017666898	688.482202818609	106.876077363819	-54.8723717271581	638.007509485255	119.494750697158	NaN	235.357114939631	44.9298628183384	518.703688879144	962.651559788422	-43.4008505150321	97.6988603941183	1392.83360524315	34.605493727425	10.5152991819603	2352.9999306981	184.882421606276	1498.12710145634	2820.37753137808	916.831631839384	1429.5409822172	657.103868819042	1116.96817650441	190.493385470808	1770.22285319194	90.4251131382949	1268.75712891889	NaN
NaN	858.778604576715	1196.16421684815	535.163833622479	396.307850340697	9.57672334928801	25.6427048860231	796.809818649308	1227.14860981186	92.2017712524971	95.6444815817975	35.9708358739243	179.417099594773	620.084021745222	678.610097343329	NaN	179.990884649657	27.9378451055567	111.710463118533	274.665418705417	436.472804182535	196.056866186392	862.221314906015	84.1687804841296	42.856256532525	405.488411218832	91.0542011427303	NaN	221.877193656145	38.2659760934578	677.462527233562	158.760837618971	-73.0483245539211	63.5125185083273	206.958782229176	-17.964959285115	53.1843875204261	1901.91983435473	342.372055181658	2544.81677700182	2532.44502646947	2034.20089139389	755.411768186371	658.687173115266	780.155269251073	145.821878319638	1529.20852875521	76.0901935009343	872.381045946778	NaN
NaN	1160.06983153499	1123.33420263779	1519.39020168573	443.72506803957	-60.2418408939049	-1.69443233899098	1219.76522849294	956.875884197344	138.360152831587	1651.40886803505	0.601544467084074	46.5210805885852	66.0368834402231	669.878783437963	NaN	606.16542706938	114.252396367799	68.3328602462982	558.523908343322	560.819885149397	220.441323648771	455.204952069945	175.095781728788	33.8932081551724	361.069903020868	93.5886051131238	NaN	115.400384770837	331.222204541892	649.214992183287	535.564140282572	60.2969414250355	149.840036861963	923.584220509256	55.7049878128854	62.5929182311106	2073.86860035286	522.936267849159	2155.4586185419	3367.13400633089	1491.68101520346	492.639469839838	926.907528973123	1211.54436565893	433.01199021791	808.777616514587	155.12543424402	1147.41669889572	NaN
NaN	756.458883136159	533.66792487268	638.172961996271	521.035447857741	37.5561002859645	-18.7158427805843	917.235863326298	974.656213394205	44.4465422941134	839.144187233945	7.69751825065293	39.8529142886808	158.138835428569	709.374196080475	NaN	440.072754261992	49.0401702995459	27.2204372737413	460.169876785759	144.357951412271	190.294231466597	795.504721182336	104.163706364737	21.4784022669506	312.02537361056	402.749526717853	NaN	641.618183000345	3.10389024522038	NaN	431.459701751806	-6.08336576564473	360.258467667601	467.060318793908	91.531229349797	82.3439733389319	601.423937952811	115.647776378318	1969.55890596809	2160.87506743096	2110.23255410255	721.502299719183	1301.07773003315	1038.86204991052	173.437766587336	1266.1906652958	165.560042291806	1411.36587017056	NaN
NaN	878.715749429027	1139.4992298782	676.522390138037	391.61356568255	86.0258749359397	-62.1726668171157	1540.439470745	1249.7865167642	131.978911138438	1087.80206415039	75.6864417903777	115.895348467563	244.563849834557	372.083525296489	NaN	189.994619344091	35.4775351131921	43.5193164486293	259.498586600369	1365.8179331755	235.947655546589	NaN	351.404659005365	-55.279711386741	446.757209125548	57.3052273093786	NaN	131.978911138438	-31.1543673804297	669.629434707662	786.809677024031	165.294862385248	407.697128353424	1021.17016165677	4.45923567650612	1.01275796131878	1742.63283003599	614.485791264665	1131.74729618581	2412.83007697157	3388.83954177056	1246.57193910334	751.249950047334	1194.78827661112	179.378199046311	805.285076126171	25.1529433629641	496.834564759477	NaN
NaN	1827.36907670395	1321.70122633065	1449.26743403846	95.4566891754219	166.709886273477	-45.9004599062028	527.572852221689	1327.44745190308	34.54669810773	896.480533971295	52.934619939486	431.03626260497	190.844033677656	903.376004658204	NaN	277.612039821255	NaN	28.8004725353062	250.604779630864	948.196564123109	372.99938432349	NaN	55.2331101684556	155.217435128629	1053.92711465571	110.396875663724	NaN	758.571120233125	-35.55725387584	795.346963896637	920.614681375475	65.5763161988183	332.201182759281	844.764503819481	69.0240515422726	NaN	NaN	54.0838650539708	2514.04454347647	2766.28525616355	1874.4341648771	367.746336415888	417.293619265135	297.929710582857	140.279265153433	930.783641520973	154.918235086165	1302.38826289033	NaN
NaN	853.326062686202	922.305940483794	429.099814231015	285.391735486033	95.6970715426563	-105.494238700319	914.258288074075	957.945544012549	201.466217498963	1083.25898867817	NaN	88.7990837628972	562.460911306358	1786.85374221361	NaN	96.8467361726162	139.384327481131	110.642711732134	601.549508724994	954.49655012267	380.239067457721	NaN	-3.17408663389138	34.7648461547839	498.079692028606	79.6017667232183	NaN	70.4044496835395	1.42457188594805	555.562923526599	371.616582733022	-26.1673792330885	548.66493574684	532.569630927402	56.6084741240212	196.867558979124	826.883776197125	554.413258896639	1702.92238891148	2886.78732431549	2843.98345414865	771.375003964655	1235.45906998411	560.734906038346	166.488733448999	1504.67288498084	94.3980047469471	1751.35834725817	NaN
NaN	177.593625549696	620.376139501566	359.306968937736	461.664485149986	599.674619368751	-62.7740248813197	125.839825217659	637.627406278912	560.571748006768	1396.68314448212	NaN	46.4839980418691	495.016934252854	1114.91245378547	NaN	400.710009203365	129.290078573128	52.2344203009843	599.674619368751	1398.98331338576	105.713347310756	NaN	112.038811795782	-15.6205623565751	417.961275980711	147.691429802297	NaN	110.888727343959	94.7875450184367	1277.07436149252	999.904008603169	14.281633390824	6.23104222806268	549.070903488537	422.561613788003	33.8330690718156	715.833149002878	166.092781031465	2240.0386767131	1899.75689373808	1914.4047850582	598.348087989256	1038.91158846354	1046.79891455898	112.71415268385	841.728436077349	110.460630942293	797.784762116999	NaN
NaN	486.199415909645	1045.34464198894	537.972122028098	633.464002202134	5.28850129823413	85.8238219269392	53.6096936754572	2646.84701791976	130.693500562932	1402.00106191606	NaN	134.145014304162	1289.25161303588	1049.94666031058	NaN	372.299462449047	92.7268494093997	7.58951045905428	333.182306715105	727.80537779576	343.536847938796	NaN	298.667169302803	44.4056570321766	407.96510444176	112.285427276371	NaN	169.810656296875	495.403452552925	556.380195314659	658.775102971155	38.6531341301262	167.509647136054	12.1915287806946	104.2318952135	NaN	797.986157200774	335.483315875925	2319.87804577756	1713.49592440049	2069.66088788591	283.200548884705	292.217383403323	561.595314647037	220.082707254378	863.659271020742	153.58355267957	892.963983206251	NaN
NaN	485.431928203787	1140.30826234035	361.132026469607	427.885677400926	327.755201003947	-54.35190432705	941.198234562446	2100.17972573207	148.210898499021	1315.24886478104	NaN	15.8545216524405	1334.81459005402	471.6208280111	NaN	392.782464411181	21.6091467327266	87.2118726479882	690.296581061972	1560.39589320123	369.188501582007	NaN	-23.276928893505	243.73767483177	435.942152513326	168.927548788051	NaN	347.32092627692	420.980127304582	284.020050393773	564.845754311735	-12.91860374899	204.606224285825	-24.4278539095623	225.322874574855	NaN	637.35403032334	815.747407812209	2246.43317711086	3334.42046652818	2471.92277077248	483.104554676977	557.516120585312	997.220828225474	184.330843075328	1525.99392536198	236.193449617501	1209.1810462674	NaN
NaN	739.111292119161	1172.01729754123	316.567398529006	551.441933385659	14.9148096444807	26.4282672354931	NaN	1601.46926568599	NaN	1006.22350823065	NaN	115.081890686289	839.278373160969	1125.96346717718	NaN	296.418847744734	54.0605654539228	60.9686400085303	133.503422831908	1469.06450338935	208.340897173489	NaN	110.476507649884	491.571953912394	735.657254841857	100.114395817972	NaN	344.199696747435	100.114395817972	895.694315356929	975.137172734915	153.07630073663	1341.26512412911	60.9686400085303	141.562843145617	NaN	850.791830751981	298.145866383386	1469.20140538376	873.727318398023	3212.76757674731	595.162736039163	499.30043036911	287.275566063582	124.873542340198	1321.46067546874	160.962880945394	1120.71372947734	NaN
NaN	77.3215848685919	1234.84722879737	404.423358874335	512.689439002997	8.21557627582928	-30.9444952600696	1120.82231461931	2130.92180688352	282.336077027121	1140.40235038726	NaN	37.0097465228137	425.155161452164	NaN	NaN	346.259134975426	-6.75739225260263	207.471234384962	614.044918272382	1442.16525457565	269.666642118448	NaN	66.9556835796775	186.739431807133	460.859932558425	87.6874861575063	NaN	138.365225792199	253.541906780137	929.629024179331	358.35268647916	22.0367779943818	212.078301624479	50.8309482413662	32.4026792832962	NaN	1310.86383824941	501.171770904203	1808.34993467889	NaN	NaN	606.885196565362	710.673699763901	682.470302155602	642.985545503984	1024.29548116818	277.469512500433	NaN	NaN
NaN	235.405639505115	1385.28943189703	319.515375822359	175.491854731187	199.687806274504	117.882446294718	346.015703703135	1088.02488436485	114.42588178853	1815.05561883309	NaN	130.556516150742	1474.00792088919	NaN	NaN	545.920350977681	72.9471077142728	38.3814626523916	944.00136327368	1187.11306687558	250.960179782961	NaN	63.7296023644378	161.665596706435	561.474891255528	102.904000101237	NaN	28.0117691338272	18.7942637839922	1088.02488436485	354.08102088424	6.12019392796909	59.1208496895203	947.457927779868	200.839994443233	NaN	578.757713786468	67.1861668706259	1670.35834650484	3328.09574158815	2161.24722796246	773.216597634026	347.779567037425	883.807655985397	206.719543630063	2344.0610182984	97.256965465951	1375.82501763027	NaN
NaN	264.513100816096	1047.13517945294	97.384674597623	483.508969654095	318.685763107601	-30.5550171972079	361.332327039211	1258.06277943902	31.6859139462234	605.685612268978	NaN	70.8746483698653	595.312123745073	NaN	NaN	196.509120492717	90.4690155816862	NaN	1009.09905486529	1647.64490400346	322.143592615569	NaN	319.83837294359	122.742090989391	531.918582765652	62.806379517939	NaN	365.942766383169	198.814340164696	634.500858168715	1286.87802533875	10.938936898413	641.416517184652	308.312274583696	40.9067926341391	NaN	1492.04257614488	120.436871317412	853.858875550644	1996.22945210081	1913.82525043266	1093.16970779238	486.990854425345	1123.64797416279	325.568925130213	1848.3534189703	-13.078478985448	1490.51599528809	NaN
NaN	31.9036535668262	1038.50042544142	14.6081763868503	383.578356226334	3.07785826686647	135.676516646681	717.957581705867	1197.6188154972	219.847838922563	984.307930277494	NaN	487.351219306189	1588.49659976465	NaN	NaN	460.831487630226	48.0460989348036	NaN	509.258823734159	872.463844513651	200.246298118591	NaN	NaN	150.66593020266	599.195305070033	94.1673714147391	NaN	117.228007654707	78.0249260467617	766.384917809799	1118.05962046931	-1.53426898112708	84.943116918752	89.5552441667456	-40.7373505890723	NaN	762.925822373804	355.905592738373	1033.91730990502	2165.34503257728	3773.28223525722	1044.07983436016	364.319865249675	856.637716632017	236.723724868472	1592.85615493772	60.5733009793771	915.354524595048	NaN
NaN	551.175896369778	1294.00033489919	134.778967318352	165.922227939927	472.741017767294	-19.7838816924261	1452.02354620126	1742.69397866929	112.863339473541	687.283479827031	NaN	379.311235902569	924.895023828676	NaN	NaN	299.146176154442	6.74556254076723	NaN	627.303866778072	809.54961411914	334.32652611585	NaN	-9.40279481856785	545.408625884302	1413.95956099711	237.43638195984	NaN	141.699691900925	104.789160793873	870.682681265194	823.391063284284	187.837855784739	56.3440887158678	1016.01789749921	2.13174615238578	NaN	1069.0767859656	633.071137263549	1151.96245853744	2645.18036050459	2596.61124569023	678.695967671906	527.341051738776	1104.52285802109	252.869077322726	1682.83417860141	72.1467896413761	1090.96868644499	NaN
NaN	151.18891068851	943.90219783153	87.7256926494039	223.883142260578	409.657289611416	-61.1244005695912	475.428261033763	1206.98608352092	121.188116706387	567.738396363372	NaN	128.111376856108	1000.44215572092	NaN	NaN	763.320495592982	256.191689625941	NaN	1069.67475721812	992.365018879575	399.849337732645	NaN	35.8012415264986	260.807196392421	1960.46756314885	32.3396114516383	NaN	133.880760314209	984.287882038234	668.125668534322	1106.59881134997	18.4930911521969	156.958294146611	56.5710219756607	10.4159543108561	NaN	808.898624911977	455.812357276221	1679.08885602036	1893.76214636956	1619.20630660716	617.02099850327	423.815037188991	466.749695258831	31.7538174459806	2062.11120038025	74.6884755158204	1476.84401932296	NaN
NaN	132.98189491112	NaN	160.685085213029	568.152842570273	68.3411175399994	96.0443078419083	878.659433870836	1051.80437325777	36.0207288544389	620.096324386352	NaN	NaN	1721.29813888723	NaN	NaN	739.566332563335	9.47183814844288	NaN	346.527320155002	2017.95313503684	352.875967932522	NaN	111.050202588776	141.06199208251	1351.92226819511	126.056097335643	NaN	66.0325183481736	250.720453694233	1110.67365264932	418.0938951016	25.6320324912231	159.530785617116	72.9583159236509	42.9465264299162	NaN	1229.56651102835	640.873717112784	1055.98903616957	NaN	2482.30744170447	401.60048085681	557.568737563479	525.923004318647	204.944852835358	2528.64583681297	95.3149912371921	1561.19056332813	NaN
NaN	48.9423280422647	NaN	179.426005607787	281.04161291545	296.053009449536	16.6100893534629	539.699522425864	2039.68445302421	NaN	349.170258723996	NaN	30.4667630772351	2331.82932403374	NaN	NaN	413.257374696443	NaN	NaN	1026.99254837852	2054.69584955829	179.426005607787	NaN	127.463479143641	365.336378068397	1563.93865517469	82.429289541381	NaN	55.8706649041509	54.7159420938365	1529.29697086526	509.676729357691	-4.17492123219546	338.777753431167	525.842848702092	NaN	NaN	1904.58188421743	764.870470437163	1295.11808850535	NaN	1232.93782168842	2035.62853877966	403.113897258885	1260.07102902671	224.48694894844	3466.90522587474	72.9932079762903	1397.99816632972	NaN
NaN	1113.0565709012	NaN	239.765941515873	463.864330538034	428.054794147894	76.8903082574984	1002.16252272529	2499.23217310013	141.578503026782	997.541937384622	NaN	64.1836985706748	905.13023057136	NaN	NaN	950.180937642826	13.3572598233807	NaN	146.199088367445	1400.68800835748	372.030196892354	NaN	29.5293085157015	518.156208290825	493.898135252344	61.8734059003433	NaN	22.5984305047069	253.627697537862	1250.51898478593	433.830525823723	-36.3140325887477	664.859792856879	76.8903082574984	197.025527114739	NaN	1155.79698530233	352.970282362119	962.15999898372	NaN	3291.8058911106	1162.32860233637	478.136483532116	465.696626826584	189.757987176605	1520.82265466852	173.925442278655	992.694192715481	NaN
NaN	204.237831992747	NaN	54.013709787594	901.046644990495	309.394717536354	-73.0990090013816	830.556864571154	1741.14615916854	95.6142359367133	970.380855239027	NaN	-0.298088240422842	1280.0736610158	NaN	NaN	451.529848545845	6.63533278443037	NaN	1250.02883657477	1014.29252172976	216.949103871644	NaN	10.102043296857	600.598400580189	961.136293872556	66.7249816664915	NaN	152.237174306348	1006.2035305341	1124.07168795661	NaN	4.32419244281263	146.459323452303	144.148183110686	127.970200719362	NaN	851.357127645713	803.97875064255	1359.78054273895	NaN	1756.8464966971	738.728666035168	576.961055163328	1265.88745391124	84.8707703433932	817.915608419985	36.2273628784342	1961.60130486356	NaN
NaN	591.777561843924	NaN	NaN	420.690402841218	357.110715373996	-2.40351739520371	1081.91915250033	1516.57301591261	236.887306345068	1221.79446492821	NaN	41.5242666730587	1342.01787395714	NaN	NaN	756.506752099908	425.314380111561	NaN	249.603243838512	1471.48923752676	323.586880164007	NaN	81.9840677885635	488.894067578783	1825.22349870803	137.471795032684	NaN	18.4043803213416	626.4573913715	804.480516279721	NaN	2.2204598751397	199.89548818232	849.564294665569	-18.5874378414056	NaN	1191.73861267098	518.949919836016	779.952227057294	NaN	1885.51391384034	1731.61791649899	813.89987352965	454.054820922681	159.841884828933	2154.83190918769	159.841884828933	1215.61369011919	NaN
NaN	109.97496611422	NaN	157.388135923637	322.756020868679	634.989090345332	98.4107783558253	1208.5728031617	2864.5644901638	158.544554699477	1373.94068810674	NaN	12.8357889437058	1171.56740233484	NaN	NaN	408.909219668718	10.5229513920269	NaN	NaN	2467.91285005087	194.3935367505	NaN	260.309406973349	1467.61060894974	409.487429056638	126.164828975972	NaN	16.3050452712241	210.583399612252	653.491790758763	NaN	-63.4878502616981	83.3773342699124	594.514433190951	-17.23109922812	NaN	616.4863899319	314.661089437803	230.331160109983	NaN	1204.92685877138	343.524621046266	720.458845964087	1108.71241697554	118.269633783063	2150.09225758934	20.9232573778603	2070.85683493394	NaN
NaN	398.27622522928	NaN	177.319107959916	759.211411554106	432.981531606667	38.4978824503674	530.156389463351	3227.91553853224	NaN	2283.93120506731	NaN	-26.2853561207551	903.816854793219	NaN	NaN	347.953530982069	939.679004716519	NaN	515.117423366483	885.307358058612	476.363164578401	NaN	156.495924133483	1293.67312976587	967.443249818428	252.513938444254	NaN	365.884605943719	361.257231760067	1042.63808030277	NaN	50.0663179094965	30.3999776289771	1055.36335930781	-8.93270293206157	NaN	1028.75595775181	975.541154639819	554.49459612798	NaN	1084.40220480247	392.57838236633	505.806503877973	968.909520860596	183.106357569789	2625.43693857594	315.583259738412	1515.80134776183	NaN
NaN	691.418431490188	NaN	115.09865467152	576.848837303344	251.656352793212	-7.57181991237312	1162.42676314721	2686.54954642068	109.31231153077	1082.57522780487	NaN	25.988970303975	895.097710044576	NaN	NaN	203.62970472499	NaN	NaN	351.181454814107	1300.14172989705	446.656116636476	NaN	171.804817450867	639.341343223441	2183.13769317545	475.00919802615	NaN	-6.41455128422318	653.22856676124	1242.27829848956	NaN	-5.25728265607325	221.567368461314	1124.23689841826	2.8435977409763	NaN	1382.3078024957	667.115790299039	314.807854332253	NaN	2004.68887986806	1047.61819181326	660.25940445854	1517.65882559165	206.075563144962	3573.37870585136	141.515765252509	1622.99323267934	NaN
NaN	153.551838747533	NaN	168.601861045165	590.002485378869	326.048248158857	-25.8907348011593	1157.27255659732	1916.7198356163	NaN	723.13729801177	NaN	87.5632794425302	2026.7007677913	NaN	NaN	251.95583069359	1156.11486257442	NaN	NaN	1820.63123171603	637.467940317555	NaN	139.659510472796	871.322132942303	1192.00337728416	106.086383808847	NaN	25.0478022062115	154.709532770428	909.526035697831	NaN	-30.5215108927384	253.113524716485	1054.23778855968	480.021553203864	NaN	855.114416621776	1414.28062967996	561.020537677634	NaN	2108.66447484417	496.440959040377	1098.05071792429	979.088336224084	239.255619555163	957.561810011665	189.404716747456	1895.6651628476	NaN
NaN	1325.83251900846	NaN	159.6059504028	1902.57614479358	358.802544047461	87.8025271122828	929.755571180123	3230.93947566815	NaN	2486.26848896166	NaN	44.9520970840709	831.315394088285	NaN	NaN	344.326047416308	1095.36669264051	NaN	NaN	754.879491875799	145.708513636894	NaN	157.289710941816	1298.03764547665	911.225655492248	71.5888508853918	NaN	33.3708997791487	53.0589351975164	1340.88807550486	NaN	-15.2701289015243	846.370950584683	1281.82396924976	33.3708997791487	NaN	1097.68293210149	895.011979265357	138.723982304821	NaN	2796.36479255649	998.915613426791	495.720509055046	1838.70744302018	170.457006904841	956.982688062479	108.124280011945	2144.70446594894	NaN
NaN	875.853061674686	NaN	154.079058622597	1115.67203219119	151.761967120022	32.4317547374138	1299.8808066459	2255.68105145805	NaN	1199.08732628389	NaN	114.688503078824	1765.61619866346	NaN	NaN	626.186452272238	2061.04536524176	NaN	NaN	784.327947322977	183.042702404784	NaN	20.8462972245391	170.298699140622	1072.80583939355	232.860169710145	NaN	40.541574996426	159.871787379035	1210.67278379676	NaN	77.6150390376248	259.506721989756	1090.18402566287	93.8346795556493	NaN	1042.68364986008	1450.49175431327	313.612455172842	NaN	1799.85351498074	734.203937391553	471.192552284434	1269.29606571293	55.1357491192937	1369.0590048915	135.626302320179	1684.21919911468	NaN
NaN	510.147389865607	NaN	80.1687460982518	722.239281535219	182.158289633366	39.6047231013314	2589.34331147918	2347.11814558328	NaN	1042.11557716808	NaN	-0.95929989558889	1991.31371529601	NaN	NaN	353.106672263244	1768.79107485576	NaN	NaN	532.167859492507	139.276322465193	NaN	39.6047231013314	1047.91043759621	1466.2993605073	135.799406208314	NaN	233.153061400923	189.112122147123	438.291120556777	NaN	99.8712715538988	112.619964495788	1684.18611260504	-61.2258483481562	NaN	1577.56068072742	300.373442367248	151.805018723863	NaN	1191.69900456016	1032.93656397446	247.06248307528	393.350731900669	83.7639727585661	1548.91449587797	239.124361045995	1587.47108859164	NaN
NaN	1974.86306698422	NaN	423.587561086249	561.556010414992	130.259681420938	112.868700413113	2190.51123148124	3033.39411099382	NaN	2294.85711752819	NaN	0.407023229180036	1320.96218109001	NaN	NaN	352.864238321095	1889.06756067895	NaN	NaN	472.282307908158	108.231105477693	NaN	98.9559156068536	639.235725583276	2046.74578848323	79.2461371313189	NaN	12.0010105677299	298.372497829911	1855.44499739715	NaN	112.868700413113	613.728953438466	1778.92468096272	36.3483839786845	NaN	1629.36224429543	621.844744575451	114.678491596268	NaN	1984.11253141882	621.739787591826	220.174465930915	1946.67847600975	119.215952857973	2302.86918505361	131.693971327663	949.571363750028	NaN
NaN	588.646155021725	NaN	103.839013959836	514.417310457225	78.3228486407889	63.2451145886249	1365.72937155633	1322.81582079248	NaN	1352.97128889681	NaN	8.73330686157036	1147.68214064811	NaN	NaN	273.753478470761	820.611294285786	NaN	NaN	412.352649181038	0.614526987328193	NaN	130.515004975203	715.067155920638	1217.27168242733	182.707161309617	NaN	16.8520867358125	99.1997111745544	1121.00614963275	NaN	108.478316745117	304.488859423249	944.71264379206	161.830298775851	NaN	1473.59316131412	551.531732739475	159.228544495307	NaN	2312.91459971813	621.056903017799	100.223447091942	1289.40310245207	160.36325790691	2003.13783835046	382.767086581132	2344.68657524302	NaN
NaN	778.191675790874	NaN	218.949742626744	1226.04932351153	171.379370718592	-7.29958718032097	2295.80256495826	1905.95756590609	NaN	1300.30551380718	NaN	383.705664845222	1738.88113774087	NaN	NaN	845.486348246308	1533.51636145446	NaN	NaN	361.6608583512	86.6809036626137	NaN	-0.33806934010359	NaN	1520.75357874739	89.0014096093528	NaN	-0.33806934010359	87.8411566359832	838.524830406091	NaN	34.4695198609833	250.276572907722	550.782093010439	-9.6200931270601	NaN	1360.63866842239	1020.68454722511	137.972367579456	NaN	2033.52544245468	2162.92247870365	420.602736228517	840.575573176921	99.3802690490622	1638.52396337889	-7.31553277026202	3380.84370585402	NaN
NaN	1369.47237988433	NaN	88.0810357373174	1230.19071204226	306.288982023221	75.3135495184613	844.844764345877	971.358945969087	NaN	1664.28524348337	NaN	21.9222435123359	1132.69354455281	NaN	NaN	1020.68786999649	NaN	NaN	NaN	1212.780503562	212.273856229826	NaN	89.2417163026679	727.616027245471	957.43077918488	98.5271608254723	NaN	61.3853827342547	497.801275306062	739.222832898977	NaN	41.6538131232953	314.413745980675	1895.26067598813	-87.1817296306159	NaN	785.650055512999	337.627357287686	522.044594688014	NaN	2242.19111625715	1129.4890759022	976.208692792077	1337.26915078481	134.8697010543	893.323744888086	30.4119584903659	3357.16397710263	NaN
NaN	1101.96878830068	NaN	47.682295169354	92.965525601206	154.50427464962	-12.6953454064486	2455.82126736579	NaN	NaN	1572.21771970837	NaN	-2.24536915294433	1233.17404570579	NaN	NaN	503.417370669403	NaN	NaN	NaN	623.592097584702	170.759793266182	NaN	59.2933798954699	1180.92416443827	598.047711187247	40.7156443336845	NaN	-13.8564538790602	138.248756033058	968.441313950344	NaN	142.893189923504	103.41550185471	1884.55589884089	37.2323189158497	NaN	1356.25154380262	1310.96831337076	127.222092647049	NaN	1194.83553679322	286.22835028584	220.354329264055	1351.57027646574	143.122718410928	1366.33514324649	184.01004180376	1610.52332462034	NaN
NaN	1757.68955618767	NaN	49.0690771049528	1056.12139210476	165.222746655104	83.9151779699981	1687.99735445758	1782.0818267932	NaN	1734.45882227764	NaN	-21.7846613206392	2316.3887067239	NaN	NaN	575.825968514887	NaN	NaN	NaN	375.460888540877	NaN	NaN	40.9383202364423	1677.54352419807	1001.52916741619	57.1998339734634	NaN	42.0998569319438	550.852929561604	1075.86751592829	NaN	52.5536871914573	94.3690082295116	2164.2273996132	53.7152238869589	NaN	772.706438402392	1231.51343312549	72.9893595687698	NaN	314.980349788033	1072.76434263427	324.069213270447	1788.51234187434	95.7115182748039	1182.96681235854	1856.67881799245	NaN	NaN
NaN	1028.83160966208	NaN	151.547857712995	659.326665132534	105.069248338209	-70.3875020516088	1564.49758270649	3094.80579637133	NaN	2331.39463739047	NaN	15.5979252917456	1414.60406747281	NaN	NaN	541.968176461199	NaN	NaN	NaN	1036.96536630267	135.28034443182	NaN	51.6188475572048	1185.69691630199	877.776129194028	105.069248338209	NaN	NaN	2114.10713856334	1105.52131513048	NaN	41.161160447878	76.0201174789675	1268.19644794223	202.67432802526	NaN	1732.98254169009	1039.28929677141	252.833454171824	NaN	3803.12544069544	1133.58770819097	225.558483724779	1440.43112572022	189.191856462053	474.44258905406	NaN	NaN	NaN
NaN	634.205150828522	NaN	161.110756375206	648.153879903312	173.89709136043	15.8114951794698	1302.58175232891	2019.77890559106	NaN	1755.9154472596	NaN	1.86276610467911	2351.06122111734	NaN	NaN	243.059539689601	NaN	NaN	NaN	863.196786473001	41.3841651499193	NaN	25.1106478959969	987.572954056551	NaN	80.9055641951594	NaN	-23.7099038657704	738.820618889451	1230.51331877582	NaN	15.8114951794698	175.059485449996	889.931850533017	NaN	NaN	785.316382472087	1530.41099388382	20.1273743820182	NaN	1457.05076928268	1343.37012095193	986.412885193382	2178.92288618294	236.120606210441	1145.56579285643	1941.33033117167	NaN	NaN
NaN	1249.78070316153	NaN	89.283088243827	1168.38307486069	120.679316302723	102.074144119673	1141.63813984756	NaN	NaN	1234.6640007628	NaN	827.675859258599	1268.38587534458	NaN	NaN	473.596176149941	NaN	NaN	NaN	863.723380363257	261.380930937034	NaN	NaN	1167.22025159925	NaN	82.3061486751834	NaN	563.714978911586	695.114007454372	592.785560447601	NaN	9.04828320442652	81.1433254137429	NaN	-31.650530945994	NaN	2389.34749937331	NaN	109.093339301657	NaN	1237.152170207	1326.98750049079	60.1956278813651	816.404420776579	300.135560664659	2617.65965077059	1769.3412154325	NaN	NaN
NaN	307.052295833454	NaN	48.8101852569424	726.986538707872	115.115592026587	-0.0464302575327294	1405.1628921588	NaN	NaN	733.96605520994	NaN	906.127462260947	1534.28394744706	NaN	NaN	38.3409105038406	NaN	NaN	NaN	526.907065648592	NaN	NaN	32.5246467521174	1298.14363912709	NaN	27.8716357507388	NaN	NaN	1455.18276042362	NaN	NaN	26.7083830003942	137.217394283136	NaN	44.1571742555639	NaN	1094.57440781678	NaN	119.626133072968	NaN	1998.78586477544	1890.72280514364	1068.30604605109	629.228772178723	260.67686353974	1232.10689433509	1460.74557839816	NaN	NaN
NaN	377.194744332281	NaN	-3.32945168556021	585.493921968958	107.220391194241	64.1641365989499	1340.72390122149	NaN	NaN	1827.14320989262	NaN	1195.26358164281	2599.82842749459	NaN	NaN	79.2920098351331	NaN	NaN	NaN	402.79576057813	-14.966277251855	NaN	80.4556923917626	1318.61393264553	NaN	76.9646447218742	NaN	689.061669508983	657.642240479987	NaN	NaN	68.8188668254678	264.317536339221	NaN	-66.1683097435523	NaN	NaN	NaN	421.456523893457	NaN	1733.40439672968	670.646969818116	297.430228889859	2133.92967967708	160.887518794156	2055.41762137205	1661.71947392943	NaN	NaN
NaN	548.666848593572	NaN	77.2012129315248	817.576877823036	228.535861415639	81.8576636541129	1805.90854369236	NaN	NaN	1723.25654336643	NaN	1764.00048718907	2106.2496152993	NaN	NaN	312.351974422225	NaN	NaN	NaN	424.10679176434	270.443917918932	NaN	126.0939455187	706.986173161568	NaN	72.5447622089367	NaN	988.701441878149	396.168087428811	NaN	NaN	71.3806495282897	467.17896094828	NaN	-5.45078739441435	NaN	NaN	NaN	10.9556709477472	NaN	1095.66614099879	582.33516304179	722.334520666426	1738.75262114447	132.743730019585	NaN	2110.94603531729	NaN	NaN
NaN	467.559902209179	NaN	35.514403669025	879.808167662587	49.4889211420218	-19.2191231002129	939.199866922824	NaN	NaN	1715.9501297969	NaN	1704.3046985694	1351.44813237623	NaN	NaN	209.031328958736	NaN	NaN	NaN	740.062992932618	149.6396296985	NaN	157.791431557748	836.720072120847	NaN	184.575923380992	NaN	549.077920801661	1271.0946569065	NaN	NaN	104.22244791126	391.864599230446	NaN	20.3753430732783	NaN	NaN	NaN	-12.688721486081	NaN	2738.0640659522	941.421723825705	1181.65717007963	532.679898208842	139.877865234419	1476.54333396477	1314.86829430574	NaN	NaN
NaN	563.46898371766	NaN	83.4997438019365	761.514543877061	287.37017337779	-69.111834909131	2052.30560656304	NaN	NaN	1354.48625047197	NaN	1121.49147381385	1381.28064978766	NaN	NaN	59.035292252834	NaN	NaN	NaN	1088.87220508172	-7.36821909472967	NaN	104.469273701167	674.141502630266	NaN	25.2510496374069	NaN	1345.16645940565	493.570550720225	NaN	NaN	43.8906317700564	593.758304683216	NaN	-60.9570177260969	NaN	NaN	NaN	357.714243882701	NaN	2886.08842982574	503.494377126263	894.139577927372	1006.89139973294	268.879475187405	2767.64207156534	3249.39985564368	NaN	NaN
NaN	NaN	NaN	138.513026074753	1040.53646714502	139.678431037376	-46.7863629823172	3433.1128554102	NaN	NaN	1846.99670128019	NaN	992.754863677471	1964.70260250512	NaN	NaN	25.4687447003138	NaN	NaN	NaN	910.011111331232	26.6341496629368	NaN	123.362761560653	872.718152527293	NaN	98.8892573455678	NaN	1518.35250182048	921.665160957463	NaN	NaN	3.32605041047524	204.941108944268	NaN	-21.1474538046095	NaN	NaN	NaN	279.477723416846	NaN	2357.48464500254	1443.79958408603	1095.18658079369	860.499395570742	263.528108887131	3078.63507338179	2428.11865220557	NaN	NaN
NaN	NaN	NaN	229.707964124494	1763.94861533371	50.1691645149048	7.03321915415929	831.279526452728	NaN	NaN	1537.77636128007	NaN	847.601235508146	2061.23688741453	NaN	NaN	73.4858917369294	NaN	NaN	NaN	650.574890482038	173.747818791635	NaN	94.4709462367515	1025.97419875663	NaN	130.61187343089	NaN	931.541453507434	515.337872594295	NaN	NaN	8.19905551526052	109.626818931067	NaN	69.9883826536257	NaN	NaN	NaN	76.9755675444754	NaN	1957.33089060392	1117.43884630403	833.676133915063	2481.55116248716	133.95603187961	3816.03363721601	1952.77245345711	NaN	NaN
NaN	NaN	NaN	126.203673311693	825.964520759443	236.999140824253	20.0732781154503	1647.01724843147	NaN	NaN	799.140354940613	NaN	853.954954657353	2136.8498416449	NaN	NaN	111.042188283658	NaN	NaN	NaN	507.573335170717	195.013489977388	NaN	-6.75088770338011	646.359236581187	NaN	93.5481670974641	NaN	1456.9155515415	1069.71454928708	NaN	NaN	41.0661035388828	84.2180224648275	NaN	-24.2449088895739	NaN	NaN	NaN	-0.2557773745113	NaN	1619.62824828689	1369.97687487391	792.016846013717	2825.7065728117	203.797171670802	1658.38690899941	2216.96760750334	NaN	NaN
NaN	NaN	NaN	55.2903005396632	539.470849058648	322.46462731279	28.4561978506593	2007.17959613548	NaN	NaN	2307.02152618217	NaN	992.150494420977	1633.83555872325	NaN	NaN	20.2892970322667	NaN	NaN	NaN	622.306557359487	132.292508255936	NaN	96.1248046316258	671.307962269842	NaN	108.958505917671	NaN	1112.32060646304	568.638351981479	NaN	NaN	24.9560974999196	516.136846720384	NaN	104.291705450018	NaN	NaN	NaN	78.6880090828587	NaN	1597.58379069997	746.91092802252	632.8797131864	2085.63739019856	173.333917396838	1563.37442624914	2296.59513764539	NaN	NaN
NaN	NaN	NaN	297.115872619502	1375.54627948044	337.965509243022	63.6893776279566	584.230461459102	NaN	NaN	2155.1907727522	NaN	1311.35399335776	3716.81402424564	NaN	NaN	NaN	NaN	NaN	NaN	758.133200227803	2.9984889301549	NaN	-9.83996829438008	646.088482631861	NaN	21.6726085294785	NaN	1826.05941481412	565.556341859779	NaN	NaN	109.207544151308	271.438958170432	NaN	-46.0210750180696	NaN	NaN	NaN	-89.8435675889022	NaN	3491.84109226388	634.478011712537	762.232369006649	1606.32365827132	161.102491381675	1471.72531755074	3563.70291824182	NaN	NaN
NaN	NaN	NaN	119.96485341366	451.553357027323	535.618048084307	28.8947714352598	1989.236664278	NaN	NaN	1735.87502595348	NaN	1419.46486933622	1329.56235251139	NaN	NaN	34.732597203106	NaN	NaN	NaN	945.433416987109	82.6027684994446	NaN	20.7218153602752	1185.95183862237	NaN	59.2514654280599	NaN	1766.23171994628	1515.20521192889	NaN	NaN	18.3866850531367	77.9325078851676	NaN	-21.3105301682173	NaN	NaN	NaN	128.325231101253	NaN	2236.9225728026	269.811199916712	1775.95215827482	847.165233953986	126.043199346165	1055.97113954454	2487.94606586229	NaN	NaN
NaN	NaN	NaN	130.73014151967	1625.7677774933	1013.73674526659	85.1782135485983	311.769855250851	NaN	NaN	1838.3434413583	NaN	715.897216224973	2653.60615222517	NaN	NaN	119.050159988626	NaN	NaN	NaN	227.673988227335	87.5142098548071	NaN	129.562143366565	455.433628082692	NaN	93.3542006203291	NaN	1601.23981627811	419.225685336456	NaN	NaN	89.8502061610159	458.937622542005	NaN	5.75433913749932	NaN	NaN	NaN	-88.2325224348191	NaN	2159.1212033767	308.963565214957	1756.21827538713	1844.10361661998	506.420240971886	1727.68407368815	1099.93163631063	NaN	NaN
NaN	NaN	NaN	97.1030213406818	1103.12252038614	918.51034750672	21.1549755358561	3031.0344523548	NaN	NaN	1444.3045107709	NaN	2105.63672500984	1799.5076788427	NaN	NaN	87.7555695493187	NaN	NaN	NaN	885.794266236949	-15.0664001556762	NaN	43.3551735403436	NaN	NaN	102.945178710284	NaN	3198.12015312541	1033.01663195092	NaN	NaN	168.377341249826	574.991494174124	NaN	67.8922344926719	NaN	NaN	NaN	-38.9031334962644	NaN	2093.83071540704	617.586140122259	2011.62684114524	3413.65958549924	188.299241199538	NaN	2343.86749962001	NaN	NaN
NaN	NaN	NaN	530.996987502607	851.266029389341	1040.62217824208	98.5168944438769	2743.65865280038	NaN	NaN	1331.66959221944	NaN	743.730438682847	1412.32128524931	NaN	NaN	-34.7337288228668	NaN	NaN	NaN	440.994373541736	277.353257249243	NaN	147.609229331625	638.532578209102	NaN	127.738522353251	NaN	2152.21290391466	720.353136355348	NaN	NaN	41.2425037415046	419.954801446987	NaN	-84.9949288269894	NaN	NaN	NaN	234.303054539385	NaN	2484.1870643822	1612.78528798115	2710.31753846793	1571.6706563292	180.625618771561	NaN	2019.36331209488	NaN	NaN
NaN	NaN	NaN	203.999435597703	688.089255059785	1977.82614121118	187.629248466135	1449.3029566777	NaN	NaN	1125.40711128882	NaN	1933.39277613978	917.271874901738	NaN	NaN	-62.6007548306909	NaN	NaN	NaN	1144.11589658204	164.243266849609	NaN	NaN	1876.09712117929	NaN	26.2659753121069	NaN	821.389350273982	1572.07936016446	NaN	NaN	-0.627903546897679	348.992521620162	NaN	-63.7700539115172	NaN	NaN	NaN	-26.9772855476951	NaN	NaN	352.308128164134	2775.39355732916	1866.0225051767	264.341330405667	NaN	1752.9223366301	NaN	NaN
NaN	NaN	NaN	95.4991245531497	1369.3387619057	430.042867696245	5.42965524539332	2434.96585981955	NaN	NaN	2127.32598413202	NaN	790.320744927271	2925.08414085786	NaN	NaN	7.76912198065972	NaN	NaN	NaN	1067.54755305634	11.2783220835593	NaN	NaN	1631.35903625554	NaN	47.5400564801885	NaN	1955.37517908994	1471.10556488979	NaN	NaN	68.5952570975861	717.797276134012	NaN	-15.6255453720043	NaN	NaN	NaN	4.13230501297557	NaN	60.1284763303287	796.078156501255	976.637239524557	2158.27073222135	188.119725055707	NaN	2398.25432358144	NaN	NaN
NaN	NaN	NaN	187.016911932008	1434.41597557923	499.451761832391	122.657673188484	2640.85916002603	NaN	NaN	1622.81301990118	NaN	2162.26045736963	2884.25409927427	NaN	NaN	NaN	NaN	NaN	NaN	488.920250037996	110.955993416934	NaN	NaN	1002.62399200904	NaN	5.64087547298431	NaN	1061.13239086679	1201.55254812539	NaN	NaN	259.567326515618	952.306768991373	NaN	47.766922650564	NaN	NaN	NaN	-21.895484242518	NaN	1821.97689360721	968.057075718961	1594.49356862761	1719.09498783754	127.854845266666	NaN	1225.26184014313	NaN	NaN
NaN	NaN	NaN	66.7236040219693	664.90169090499	556.0356202981	129.936161148551	238.802231755441	NaN	NaN	1814.43374828097	NaN	1108.56019370081	1225.62048467596	NaN	NaN	NaN	NaN	NaN	NaN	863.904185562746	119.400734960787	NaN	NaN	879.122023389516	NaN	177.930880448363	NaN	1109.73079661056	655.536867626978	NaN	NaN	-30.4364374874059	1328.63354073409	NaN	91.306265126751	NaN	NaN	NaN	103.000752588966	NaN	1257.92139511257	558.108094890347	2014.90898456864	2698.71348380539	426.607229652511	NaN	2251.61054199674	NaN	NaN
NaN	NaN	NaN	96.2337259115579	846.869190178542	1638.49099024793	175.86432118481	1016.66972421709	NaN	NaN	2041.32811927733	NaN	1870.35654707299	3366.94332294383	NaN	NaN	NaN	NaN	NaN	NaN	673.555541642639	79.8391915905941	NaN	NaN	982.709617409384	NaN	247.297649297581	NaN	1076.39267067203	1040.09048753276	NaN	NaN	NaN	774.264823899988	NaN	-33.7515104903691	NaN	NaN	NaN	-46.5472221217182	NaN	2047.82290552926	653.482552931477	1719.54096853536	1114.449872125	251.994887827439	NaN	2121.0286336394	NaN	NaN
NaN	NaN	NaN	128.108748486007	666.986671466958	1009.0570051853	185.510962020935	3293.43080912628	NaN	NaN	1478.81797717522	NaN	978.59868779942	NaN	NaN	NaN	NaN	NaN	NaN	NaN	245.256123047083	96.4789573545168	NaN	NaN	1932.17831672658	NaN	81.2497986615769	NaN	NaN	506.494768318283	NaN	NaN	-21.8398909521701	682.215830159897	NaN	2.76105770565585	NaN	NaN	NaN	-36.0006642141234	NaN	2891.9903427703	1339.31984785906	2338.2007189405	2587.63488835144	192.838023318852	NaN	1438.8646769359	NaN	NaN
NaN	NaN	NaN	20.5502440743997	1091.67566380502	944.015047955943	54.5356239126799	1612.00354822559	NaN	NaN	1709.27204914204	NaN	1817.08773690486	2748.75590833358	NaN	NaN	NaN	NaN	NaN	NaN	285.401824883066	51.0198949638923	NaN	NaN	1783.10235706658	NaN	233.837800300848	NaN	NaN	455.328724074466	NaN	NaN	-4.05985856711345	424.859073184974	NaN	83.8333651525765	NaN	NaN	NaN	-87.253147492605	NaN	2347.19958220584	494.177029605097	3070.55366079983	1453.30791229776	226.352892910486	NaN	1964.92068624003	NaN	NaN
NaN	NaN	NaN	238.823819196354	701.900441046025	1381.86105034428	55.9378622126865	NaN	NaN	NaN	1594.05565428045	NaN	1058.29358798856	1318.55437292685	NaN	NaN	NaN	NaN	NaN	NaN	601.078695529388	62.9719374812891	NaN	NaN	NaN	NaN	167.310720632228	NaN	NaN	994.986910571133	NaN	NaN	70.0060127498917	451.018423132532	NaN	43.0420575535818	NaN	NaN	NaN	21.7489070726416	NaN	1416.23950295882	1302.8942082193	762.50047976423	2628.69068608152	217.527143440898	NaN	2353.91421398572	NaN	NaN
NaN	NaN	NaN	189.865559590305	1301.66330463997	1345.05625460499	142.954262330825	2648.01753598703	NaN	NaN	NaN	NaN	1505.72744771871	2036.99788918231	NaN	NaN	NaN	NaN	NaN	NaN	511.20794581774	16.2937597302304	NaN	NaN	668.360791636996	NaN	56.168362400788	NaN	NaN	NaN	NaN	NaN	-23.5808429403272	746.937214546624	NaN	115.980266406624	NaN	NaN	NaN	74.7009093999919	NaN	2202.58759960809	579.759052770159	1539.48405082957	2228.92850050948	141.125789933937	NaN	2423.6221158676	NaN	NaN
NaN	NaN	NaN	84.5562977611277	1034.8639389572	355.569958398525	130.311850855753	1263.64170443032	NaN	NaN	1517.05707541594	NaN	808.432612104306	2448.59320765011	NaN	NaN	NaN	NaN	NaN	NaN	68.1312274194673	71.6508853498231	NaN	NaN	1288.27930994282	NaN	179.587061880735	NaN	NaN	789.661103142409	NaN	NaN	-73.8283091048839	867.093577610237	NaN	88.0759556914835	NaN	NaN	NaN	-107.164609775297	NaN	1456.59491642923	1171.33768417654	1924.00435722883	2350.17178854611	152.889172238203	NaN	3158.97341894933	NaN	NaN
NaN	NaN	NaN	41.3723434704872	1305.40040943501	435.720932295075	97.707856159714	NaN	NaN	NaN	1632.85057694114	NaN	780.775947516589	3159.77770212206	NaN	NaN	NaN	NaN	NaN	NaN	122.354642961251	266.714394227394	NaN	NaN	1333.56816577963	NaN	44.8933130135639	NaN	NaN	568.344118417629	NaN	NaN	-43.130925563353	445.110184409946	NaN	30.8094348412572	NaN	NaN	NaN	-43.9060405950938	NaN	1542.1114680856	977.150028938504	982.879860978535	1738.07172385468	196.746905086225	NaN	NaN	NaN	NaN
NaN	NaN	NaN	204.796743725748	904.556794290662	1923.67042497916	173.096204522304	1105.32687591247	NaN	NaN	1520.95616769096	NaN	1179.29480072051	NaN	NaN	NaN	NaN	NaN	NaN	NaN	282.2869506675	23.9862608616595	NaN	NaN	3007.35922811912	NaN	0.504379970219441	NaN	NaN	1132.33103893763	NaN	NaN	127.306536783996	929.212769226674	NaN	142.569759363432	NaN	NaN	NaN	-9.26629219728371	NaN	1302.12568870403	2434.69149039152	1037.32538486819	1703.33827027348	163.828278708396	NaN	1550.87748927709	NaN	NaN
NaN	NaN	NaN	156.927293963833	525.730310916341	694.862904678	97.0261670065791	2520.08547902257	NaN	NaN	NaN	NaN	720.702606502698	NaN	NaN	NaN	NaN	NaN	NaN	NaN	267.333292669361	65.3138056762679	NaN	NaN	2666.9019666629	NaN	133.436655941381	NaN	NaN	491.668885783784	NaN	NaN	47.6958271594284	1014.33558178336	NaN	0.714551114522987	NaN	NaN	NaN	-41.112334114997	NaN	415.265165844174	582.680027638242	1503.46176750561	2009.14638429454	420.998551522053	NaN	1662.84988935065	NaN	NaN
NaN	NaN	NaN	163.070750720044	783.454955270587	457.988241898427	180.695301985684	2800.87859014423	NaN	NaN	NaN	NaN	1675.25724931199	NaN	NaN	NaN	NaN	NaN	NaN	NaN	242.968716457614	-10.8248217676082	NaN	NaN	NaN	NaN	33.8240414386809	NaN	NaN	326.391592448312	NaN	NaN	11.4996098355363	708.256869870522	NaN	193.619972913821	NaN	NaN	NaN	-42.0082466408549	NaN	1278.22654075553	274.572814455064	2038.70930708377	3046.95116470447	88.7534959857201	NaN	1693.45242523641	NaN	NaN
NaN	NaN	NaN	153.93848134142	383.143157307524	554.752812133428	77.5369226860521	935.585196815571	NaN	NaN	NaN	NaN	1676.09261147529	NaN	NaN	NaN	NaN	NaN	NaN	NaN	206.831868102829	24.6435359246434	NaN	NaN	1559.72716060019	NaN	88.1156000383338	NaN	NaN	1131.87843213013	NaN	NaN	66.9582453337704	1046.07360471718	NaN	7.01240700417386	NaN	NaN	NaN	20.2016658344231	NaN	2770.49248826559	1448.70065370543	1043.67242662233	2069.43796490078	123.466652909436	NaN	2139.42867836274	NaN	NaN
NaN	NaN	NaN	107.17227507489	1210.11716671748	339.990066700938	198.888374806363	NaN	NaN	NaN	NaN	NaN	1023.15742495717	NaN	NaN	NaN	NaN	NaN	NaN	NaN	817.384124277584	14.280327910961	NaN	NaN	1539.35444780483	NaN	49.5557508846048	NaN	NaN	619.841755625179	NaN	NaN	-173.855261281806	712.733702789107	NaN	27.2146496679637	NaN	NaN	NaN	84.7456865437749	NaN	3190.54333572603	608.117352481361	1529.75649227935	2694.71754694305	157.053614074626	NaN	1801.77202918112	NaN	NaN
NaN	NaN	NaN	112.127745835334	1137.849659303	NaN	86.2494406790401	1199.01656239969	NaN	NaN	NaN	NaN	1226.071154154	NaN	NaN	NaN	NaN	NaN	NaN	NaN	352.090211830062	327.388193271782	NaN	NaN	1331.9369479752	NaN	119.185465423415	NaN	NaN	480.30545101352	NaN	NaN	NaN	319.154187085688	NaN	15.6722447982377	NaN	NaN	NaN	13.8538409517126	NaN	858.85635267609	1095.36520785982	2493.75251666456	1865.74113906506	173.439913138789	NaN	NaN	NaN	NaN
NaN	NaN	NaN	105.319658684626	847.833822573287	398.324455528171	632.492947784658	3320.13534132142	NaN	NaN	NaN	NaN	1389.12782477421	NaN	NaN	NaN	NaN	NaN	NaN	NaN	108.84983695985	-9.99949830600546	NaN	NaN	970.213336114365	NaN	47.6600801893105	NaN	NaN	1024.34273633446	NaN	NaN	NaN	973.743514389589	NaN	122.970550060744	NaN	NaN	NaN	-58.2304978078586	NaN	1785.04429916022	493.029254556425	2530.39342266942	1501.37521825609	394.261882257824	NaN	NaN	NaN	NaN
NaN	NaN	NaN	123.226966441199	1580.55836798072	1006.10140194575	150.301782463339	3429.88601888426	NaN	NaN	NaN	NaN	1721.81827766145	NaN	NaN	NaN	NaN	NaN	NaN	NaN	199.742750851594	127.935630097224	NaN	NaN	928.408451621354	NaN	85.557657193005	NaN	NaN	NaN	NaN	NaN	NaN	87.9119890210171	NaN	60.8371729988774	NaN	NaN	NaN	-3.99001861807525	NaN	992.032254890817	421.071389915131	2575.0987980226	2079.95969781229	132.718920883145	NaN	NaN	NaN	NaN
NaN	NaN	NaN	138.792453420971	716.99703142273	350.761545152776	331.919848109949	2461.03161394942	NaN	NaN	NaN	NaN	2024.13976376887	NaN	NaN	NaN	NaN	NaN	NaN	NaN	182.363877832508	171.765423245918	NaN	NaN	1103.25182080069	NaN	91.6882108139027	NaN	NaN	4.54536199082696	NaN	NaN	NaN	208.271211266396	NaN	-49.6245170073012	NaN	NaN	NaN	-16.3677814400356	NaN	1649.93109606361	489.267740009347	2989.86522790447	1546.50564849442	143.367076472383	NaN	NaN	NaN	NaN
NaN	NaN	NaN	199.135353593153	442.990988536927	90.7550713959205	302.803449607898	1608.07902215718	NaN	NaN	NaN	NaN	1869.60535528528	NaN	NaN	NaN	NaN	NaN	NaN	NaN	157.90372449638	16.5381390217286	NaN	NaN	963.687561701892	NaN	121.384281582095	NaN	NaN	-54.1446537155971	NaN	NaN	NaN	457.127547084392	NaN	31.8527441148158	NaN	NaN	NaN	-118.416492956957	NaN	NaN	323.00259835832	2547.3409881892	1323.09272711949	280.470029663879	NaN	NaN	NaN	NaN
NaN	NaN	NaN	108.677031331437	333.768116272408	247.73853930544	135.78224051281	1478.07933866866	NaN	NaN	NaN	NaN	2464.47325539951	NaN	NaN	NaN	NaN	NaN	NaN	NaN	450.438364487886	73.3224106600801	NaN	NaN	675.529449428857	NaN	79.2148474386395	NaN	NaN	-38.6338881325497	NaN	NaN	NaN	512.898194340616	NaN	-42.1693501996854	NaN	NaN	NaN	-105.540037166345	NaN	NaN	830.467451564286	1561.79517003195	1608.94051037342	256.674163018113	NaN	NaN	NaN	NaN
NaN	NaN	NaN	82.9920542829781	872.874146479884	186.737761914811	259.83132865542	NaN	NaN	NaN	NaN	NaN	1800.69087268729	NaN	NaN	NaN	NaN	NaN	NaN	NaN	206.779546343687	161.980263502669	NaN	NaN	1146.38555750926	NaN	167.87490598175	NaN	NaN	233.894901747462	NaN	NaN	NaN	732.581655477747	NaN	7.54063055073639	NaN	NaN	NaN	536.527918406792	NaN	NaN	375.493753039161	1549.89291618453	3853.83172497999	208.708367479829	NaN	NaN	NaN	NaN
NaN	NaN	NaN	77.3371302798101	716.555652017656	326.184193170374	261.318845023544	1641.18170560155	NaN	NaN	NaN	NaN	2068.11363340432	NaN	NaN	NaN	NaN	NaN	NaN	NaN	868.694377671129	251.883885293096	NaN	NaN	559.699446498959	NaN	164.610507786453	NaN	NaN	126.870668864662	NaN	NaN	NaN	419.354420508547	NaN	86.772090010258	NaN	NaN	NaN	-52.1486388882289	NaN	NaN	640.513734702346	2178.86854116513	2404.38652326439	220.544023139954	NaN	NaN	NaN	NaN
NaN	NaN	NaN	214.435193392638	587.255711939171	184.93989920383	46.9019224002082	1269.18691358441	NaN	NaN	NaN	NaN	1285.70427833015	NaN	NaN	NaN	NaN	NaN	NaN	NaN	259.268040559626	197.917828646905	NaN	NaN	789.003524190618	NaN	33.9239929571327	NaN	NaN	NaN	NaN	NaN	NaN	420.902252714294	NaN	688.719523948671	NaN	NaN	NaN	NaN	NaN	NaN	1867.90132524699	2748.3857890764	3862.51514984355	143.763120258167	NaN	NaN	NaN	NaN
NaN	NaN	NaN	225.348843726978	1109.3590147724	654.961263300452	-4.80066675881114	1620.40895344084	NaN	NaN	NaN	NaN	1949.69979152051	NaN	NaN	NaN	NaN	NaN	NaN	NaN	361.078042218598	75.4565984362334	NaN	NaN	1612.14717614135	NaN	14.0833956400229	NaN	NaN	-98.0407248530541	NaN	NaN	NaN	244.232906125813	NaN	-55.5515844556776	NaN	NaN	NaN	2.4605725061602	NaN	NaN	388.152250040737	3637.1728888544	3863.98262161354	140.618785354367	NaN	NaN	NaN	NaN
NaN	NaN	NaN	115.839647762276	1255.21163883199	242.174158689177	394.483989619739	1718.04461344269	NaN	NaN	NaN	NaN	1347.30595520861	NaN	NaN	NaN	NaN	NaN	NaN	NaN	542.071035095091	343.714045976218	NaN	NaN	1353.20943702762	NaN	118.201040489881	NaN	NaN	NaN	NaN	NaN	NaN	1252.85024610438	NaN	-32.9280940768789	NaN	NaN	NaN	NaN	NaN	NaN	588.929883903667	2051.55970005061	2696.49883157998	358.594479786038	NaN	NaN	NaN	NaN
NaN	NaN	NaN	130.267925232887	444.450941673811	328.699304037681	158.615265062143	1111.79456682089	NaN	NaN	NaN	NaN	2569.32028970849	NaN	NaN	NaN	NaN	NaN	NaN	NaN	923.993440452065	59.3995756597458	NaN	NaN	262.55551110275	NaN	36.9579316282512	NaN	NaN	-13.8310522324998	NaN	NaN	NaN	960.608754398188	NaN	-70.5257318910125	NaN	NaN	NaN	-74.1942463173207	NaN	NaN	370.491581825824	2619.26551067406	2769.03016782071	130.868130391176	NaN	NaN	NaN	NaN
NaN	NaN	NaN	431.831524692136	1852.09343432635	NaN	418.834119529094	1637.04545799238	NaN	NaN	NaN	NaN	1173.86520127307	NaN	NaN	NaN	NaN	NaN	NaN	NaN	613.795196974722	-7.71708627618923	NaN	NaN	417.652537241545	NaN	69.0857624145127	NaN	NaN	-106.969998430327	NaN	NaN	NaN	1013.17001016637	NaN	11.1882303245989	NaN	NaN	NaN	30.9156695363715	NaN	NaN	1388.43680455777	1525.57179188167	3715.12200965812	164.593472305881	NaN	NaN	NaN	NaN
NaN	NaN	NaN	147.336713224408	1349.4568991109	NaN	16.1318551778006	1867.18417680832	NaN	NaN	NaN	NaN	1146.14847042606	NaN	NaN	NaN	NaN	NaN	NaN	NaN	786.812642983101	53.956679119165	NaN	NaN	NaN	NaN	109.511889283044	NaN	NaN	NaN	NaN	NaN	NaN	412.110480813959	NaN	-8.69068553371976	NaN	NaN	NaN	136.091119965031	NaN	NaN	1389.13482945434	1323.42784560807	3534.41021432978	250.213776119071	NaN	NaN	NaN	NaN
NaN	NaN	NaN	11.6194358817729	729.378447743525	NaN	482.24231351106	1542.91749248963	NaN	NaN	NaN	NaN	1001.34644235342	NaN	NaN	NaN	NaN	NaN	NaN	NaN	185.442458523746	-47.5040412073336	NaN	NaN	695.086831031844	NaN	53.0058698441474	NaN	NaN	NaN	NaN	NaN	NaN	360.447950707501	NaN	31.7214180920691	NaN	NaN	NaN	NaN	NaN	NaN	581.500671707603	1212.25379872523	2500.28166504826	128.3270356602	NaN	NaN	NaN	NaN
NaN	NaN	NaN	39.0422959785436	1198.29769137113	NaN	41.4081233160795	2186.03060479237	NaN	NaN	NaN	NaN	2451.00326659639	NaN	NaN	NaN	NaN	NaN	NaN	NaN	458.976648391165	7.10362692180897	NaN	NaN	261.430065706918	NaN	270.893375057061	NaN	NaN	NaN	NaN	NaN	NaN	1808.68114445539	NaN	205.833123274824	NaN	NaN	NaN	195.533870551756	NaN	NaN	1132.15417160492	1891.13958797558	2612.0603862	57.1170772926683	NaN	NaN	NaN	NaN
NaN	NaN	NaN	116.186804909158	1251.02725110049	NaN	61.7523309521178	853.4189195882	NaN	NaN	NaN	NaN	994.238536998804	NaN	NaN	NaN	NaN	NaN	NaN	NaN	345.758282032327	-31.732961278451	NaN	NaN	677.09855829257	NaN	152.870906923685	NaN	NaN	NaN	NaN	NaN	NaN	395.459323471363	NaN	-51.8500494799658	NaN	NaN	NaN	50.4773382017456	NaN	NaN	1027.77405950542	1880.45679509388	2771.21602631754	132.399495477497	NaN	NaN	NaN	NaN
NaN	NaN	NaN	181.551277996361	696.505550091761	NaN	34.7597153760638	1534.63802053669	NaN	NaN	NaN	NaN	1425.72815149582	NaN	NaN	NaN	NaN	NaN	NaN	NaN	167.345642904075	1.61323349406115	NaN	NaN	232.454803743723	NaN	328.342840616659	NaN	NaN	NaN	NaN	NaN	NaN	294.012555810299	NaN	-43.3712776315139	NaN	NaN	NaN	13.8244270657054	NaN	NaN	1014.5100612231	1926.32280745649	3345.98062754138	219.270843305633	NaN	NaN	NaN	NaN
NaN	NaN	NaN	172.357279932028	746.717585983299	NaN	167.620287717172	NaN	NaN	NaN	NaN	NaN	1645.5618587522	NaN	NaN	NaN	NaN	NaN	NaN	NaN	140.382582481751	-57.3868424884805	NaN	NaN	NaN	NaN	113.14487724633	NaN	NaN	NaN	NaN	NaN	NaN	220.9114501343	NaN	-32.5176333604873	NaN	NaN	NaN	-15.9240499895001	NaN	NaN	2234.30115644216	1353.37666567389	3724.83001303696	183.813744116543	NaN	NaN	NaN	NaN
NaN	NaN	NaN	42.3176262473473	1057.59997112922	NaN	54.1645614268324	NaN	NaN	NaN	NaN	NaN	2251.77103722132	NaN	NaN	NaN	NaN	NaN	NaN	NaN	366.923650165239	74.3043512319571	NaN	NaN	268.594088175513	NaN	42.3176262473473	NaN	NaN	NaN	NaN	NaN	NaN	562.398080626744	NaN	-65.4894838859672	NaN	NaN	NaN	-11.0436799126857	NaN	NaN	944.07046418205	3607.30289015842	3702.00586454267	NaN	NaN	NaN	NaN	NaN
[truncated: 147 more rows]
[truncated: 94 more columns]
