# Supplementary material for: Notch-dependent and -independent transcription are modulated by tissue movements at gastrulation
Source: eLife. 2022 May 18;11:e73656. doi: 10.7554/eLife.73656 (PMC9183233; doi:10.7554/eLife.73656)
Supplement: Source data 1. [file elife-73656-data1.zip › numerical data/1S1C_m5m8psimE_MSE_sorted-nc14_normF-Y.txt]

56.8053823974844	8.80538239748444	504.805382397484	-55.1946176025156	-7.19461760251556	120.805382397484	40.8053823974844	-23.1946176025156	NaN	NaN	NaN	NaN	NaN	NaN	NaN	NaN	NaN	NaN	NaN	NaN	NaN	NaN	NaN	NaN	NaN	NaN	NaN	NaN	NaN	NaN	NaN	NaN	NaN	NaN	NaN	NaN	NaN	NaN	NaN	NaN	NaN	NaN	NaN	NaN	NaN	NaN	NaN	NaN	NaN	NaN
201.076669764588	361.126908165904	41.0264313632728	-6.98864015712186	73.0364790435359	105.046526723799	57.0314552034044	57.0314552034044	NaN	NaN	NaN	NaN	NaN	NaN	NaN	NaN	NaN	NaN	NaN	NaN	NaN	NaN	NaN	NaN	NaN	NaN	NaN	NaN	NaN	NaN	NaN	NaN	NaN	NaN	NaN	NaN	NaN	NaN	NaN	NaN	NaN	NaN	NaN	NaN	NaN	NaN	NaN	NaN	NaN	NaN
73.2677208592448	105.287822531495	89.27777169537	9.2275175147439	57.2576700231196	57.2576700231196	105.287822531495	137.307924203746	NaN	NaN	NaN	NaN	NaN	NaN	NaN	NaN	NaN	NaN	NaN	NaN	NaN	NaN	NaN	NaN	NaN	NaN	NaN	NaN	NaN	NaN	NaN	NaN	NaN	NaN	NaN	NaN	NaN	NaN	NaN	NaN	NaN	NaN	NaN	NaN	NaN	NaN	NaN	NaN	NaN	NaN
121.544350954309	57.4840269904869	25.4538650085757	89.5141889723981	473.876132755333	41.4689459995313	41.4689459995313	89.5141889723981	NaN	NaN	NaN	NaN	NaN	NaN	NaN	NaN	NaN	NaN	NaN	NaN	NaN	NaN	NaN	NaN	NaN	NaN	NaN	NaN	NaN	NaN	NaN	NaN	NaN	NaN	NaN	NaN	NaN	NaN	NaN	NaN	NaN	NaN	NaN	NaN	NaN	NaN	NaN	NaN	NaN	NaN
185.87144070034	153.831212085138	57.7105262395313	-6.36993099087282	-54.430273913676	-22.3900452984739	9.65018331672822	105.770869162334	NaN	NaN	NaN	NaN	NaN	NaN	NaN	NaN	NaN	NaN	NaN	NaN	NaN	NaN	NaN	NaN	NaN	NaN	NaN	NaN	NaN	NaN	NaN	NaN	NaN	NaN	NaN	NaN	NaN	NaN	NaN	NaN	NaN	NaN	NaN	NaN	NaN	NaN	NaN	NaN	NaN	NaN
41.912017115403	57.9371679044466	41.912017115403	154.088072638708	25.8868663263594	234.213826583926	9.86171553731579	106.012620271577	NaN	NaN	NaN	NaN	NaN	NaN	NaN	NaN	NaN	NaN	NaN	NaN	NaN	NaN	NaN	NaN	NaN	NaN	NaN	NaN	NaN	NaN	NaN	NaN	NaN	NaN	NaN	NaN	NaN	NaN	NaN	NaN	NaN	NaN	NaN	NaN	NaN	NaN	NaN	NaN	NaN	NaN
-21.9870000717506	218.465856502286	90.2243329961333	-5.95680963348145	58.1639521195951	-5.95680963348145	74.1941425578642	58.1639521195951	NaN	NaN	NaN	NaN	NaN	NaN	NaN	NaN	NaN	NaN	NaN	NaN	NaN	NaN	NaN	NaN	NaN	NaN	NaN	NaN	NaN	NaN	NaN	NaN	NaN	NaN	NaN	NaN	NaN	NaN	NaN	NaN	NaN	NaN	NaN	NaN	NaN	NaN	NaN	NaN	NaN	NaN
26.3204125029738	58.3908790195082	10.2851792447066	106.49657879431	-21.7852872718278	170.637511827379	10.2851792447066	-21.7852872718278	NaN	NaN	NaN	NaN	NaN	NaN	NaN	NaN	NaN	NaN	NaN	NaN	NaN	NaN	NaN	NaN	NaN	NaN	NaN	NaN	NaN	NaN	NaN	NaN	NaN	NaN	NaN	NaN	NaN	NaN	NaN	NaN	NaN	NaN	NaN	NaN	NaN	NaN	NaN	NaN	NaN	NaN
-53.6640060253313	10.4971109827934	-5.54316826923776	58.6179487388869	122.779065747012	-53.6640060253313	26.5373902348246	-21.5834475212689	NaN	NaN	NaN	NaN	NaN	NaN	NaN	NaN	NaN	NaN	NaN	NaN	NaN	NaN	NaN	NaN	NaN	NaN	NaN	NaN	NaN	NaN	NaN	NaN	NaN	NaN	NaN	NaN	NaN	NaN	NaN	NaN	NaN	NaN	NaN	NaN	NaN	NaN	NaN	NaN	NaN	NaN
-21.3814807001892	58.8451614126016	10.7091761449271	-37.4268091227474	58.8451614126016	10.7091761449271	58.8451614126016	42.7998329900434	NaN	NaN	NaN	NaN	NaN	NaN	NaN	NaN	NaN	NaN	NaN	NaN	NaN	NaN	NaN	NaN	NaN	NaN	NaN	NaN	NaN	NaN	NaN	NaN	NaN	NaN	NaN	NaN	NaN	NaN	NaN	NaN	NaN	NaN	NaN	NaN	NaN	NaN	NaN	NaN	NaN	NaN
123.274040267089	43.0221364028435	203.525944131334	91.1732787213907	139.324421039938	43.0221364028435	26.9717556299944	10.9213748571453	NaN	NaN	NaN	NaN	NaN	NaN	NaN	NaN	NaN	NaN	NaN	NaN	NaN	NaN	NaN	NaN	NaN	NaN	NaN	NaN	NaN	NaN	NaN	NaN	NaN	NaN	NaN	NaN	NaN	NaN	NaN	NaN	NaN	NaN	NaN	NaN	NaN	NaN	NaN	NaN	NaN	NaN
27.1891435515531	27.1891435515531	492.796796422902	NaN	NaN	NaN	59.3000161633702	NaN	-4.92172906026409	-20.9771653661727	-85.1989105898069	-4.92172906026409	NaN	NaN	NaN	NaN	NaN	NaN	NaN	NaN	NaN	NaN	NaN	NaN	NaN	NaN	NaN	NaN	NaN	NaN	NaN	NaN	NaN	NaN	NaN	NaN	NaN	NaN	NaN	NaN	NaN	NaN	NaN	NaN	NaN	NaN	NaN	NaN	NaN	NaN
NaN	11.3461734367801	-36.8353116374553	-36.8353116374553	43.4671634862704	-36.8353116374553	91.6486485605058	-85.0167967116907	11.3461734367801	-20.7748166127102	91.6486485605058	43.4671634862704	NaN	NaN	NaN	NaN	NaN	NaN	NaN	NaN	NaN	NaN	NaN	NaN	NaN	NaN	NaN	NaN	NaN	NaN	NaN	NaN	NaN	NaN	NaN	NaN	NaN	NaN	NaN	NaN	NaN	NaN	NaN	NaN	NaN	NaN	NaN	NaN	NaN	NaN
91.8865582189219	NaN	-36.6378972400462	-52.7034541724172	91.8865582189219	107.952115151293	NaN	27.6243304894379	27.6243304894379	-68.7690111047882	-36.6378972400462	27.6243304894379	11.5587735570669	NaN	NaN	NaN	NaN	NaN	NaN	NaN	NaN	NaN	NaN	NaN	NaN	NaN	NaN	NaN	NaN	NaN	NaN	NaN	NaN	NaN	NaN	NaN	NaN	NaN	NaN	NaN	NaN	NaN	NaN	NaN	NaN	NaN	NaN	NaN	NaN	NaN
-20.3697363304254	-36.4403583622276	-4.29911429862311	76.0539958603882	-4.29911429862311	-68.5816024258321	43.9127517967837	11.7715077331791	108.195239923993	-36.4403583622276	27.8421297649814	27.8421297649814	108.195239923993	NaN	NaN	NaN	NaN	NaN	NaN	NaN	NaN	NaN	NaN	NaN	NaN	NaN	NaN	NaN	NaN	NaN	NaN	NaN	NaN	NaN	NaN	NaN	NaN	NaN	NaN	NaN	NaN	NaN	NaN	NaN	NaN	NaN	NaN	NaN	NaN	NaN
44.1357567440685	92.3628277222447	-28.2048497231958	-52.3183852122839	-148.772527168636	-68.3940755383426	76.287137396186	-84.4697658644013	76.287137396186	140.589898700421	-84.4697658644013	-52.3183852122839	28.0600664180098	NaN	NaN	NaN	NaN	NaN	NaN	NaN	NaN	NaN	NaN	NaN	NaN	NaN	NaN	NaN	NaN	NaN	NaN	NaN	NaN	NaN	NaN	NaN	NaN	NaN	NaN	NaN	NaN	NaN	NaN	NaN	NaN	NaN	NaN	NaN	NaN	NaN
28.2781405785408	44.3589023967049	84.5608069421152	-100.367953966772	-68.2064303304438	-3.88338305778738	285.570329669166	-52.1256685122797	-100.367953966772	-116.448715784936	28.2781405785408	28.2781405785408	NaN	NaN	NaN	NaN	NaN	NaN	NaN	NaN	NaN	NaN	NaN	NaN	NaN	NaN	NaN	NaN	NaN	NaN	NaN	NaN	NaN	NaN	NaN	NaN	NaN	NaN	NaN	NaN	NaN	NaN	NaN	NaN	NaN	NaN	NaN	NaN	NaN	NaN
366.29891911082	108.925534932486	-43.8899119233999	-68.0186666901186	44.5821888879024	76.7538619101941	60.6680253990482	-68.0186666901186	12.4105158656107	-19.7611571566811	-51.9328301789728	12.4105158656107	-35.8469936678269	NaN	NaN	NaN	NaN	NaN	NaN	NaN	NaN	NaN	NaN	NaN	NaN	NaN	NaN	NaN	NaN	NaN	NaN	NaN	NaN	NaN	NaN	NaN	NaN	NaN	NaN	NaN	NaN	NaN	NaN	NaN	NaN	NaN	NaN	NaN	NaN	NaN
-19.5580412811028	-51.7398700971734	-59.7853273011911	205.714760431392	44.8056163510385	-132.19444213735	-19.5580412811028	-51.7398700971734	-51.7398700971734	-19.5580412811028	NaN	-67.8307845052087	173.532931615321	NaN	NaN	NaN	NaN	NaN	NaN	NaN	NaN	NaN	NaN	NaN	NaN	NaN	NaN	NaN	NaN	NaN	NaN	NaN	NaN	NaN	NaN	NaN	NaN	NaN	NaN	NaN	NaN	NaN	NaN	NaN	NaN	NaN	NaN	NaN	NaN	NaN
77.2211759433947	-51.5467881515462	36.9811871637256	-115.930770199017	-19.354797127811	-35.4507926396786	77.2211759433947	-83.7387791752815	-3.2588016159434	77.2211759433947	-83.7387791752815	12.8371938959242	45.0291849196594	-67.6427836634139	-132.026765710884	-19.354797127811	-132.026765710884	NaN	NaN	NaN	NaN	NaN	NaN	NaN	NaN	NaN	NaN	NaN	NaN	NaN	NaN	NaN	NaN	NaN	NaN	NaN	NaN	NaN	NaN	NaN	NaN	NaN	NaN	NaN	NaN	NaN	NaN	NaN	NaN	NaN
-35.2525044009286	-83.5557438779737	-19.1514245752469	-19.1514245752469	-67.454664052292	45.25289472748	-99.6568237036554	61.3539745531617	93.5561342045252	-51.3535842266103	-19.1514245752469	61.3539745531617	-35.2525044009286	-3.05034474956514	-83.5557438779737	13.0507350761166	-67.454664052292	NaN	NaN	NaN	NaN	NaN	NaN	NaN	NaN	NaN	NaN	NaN	NaN	NaN	NaN	NaN	NaN	NaN	NaN	NaN	NaN	NaN	NaN	NaN	NaN	NaN	NaN	NaN	NaN	NaN	NaN	NaN	NaN	NaN
-18.9479235016977	-51.1602582067386	5.21132752708298	142.113750023507	-163.903429674382	13.2644112033432	13.2644112033432	-35.0540908542181	29.3705785558637	-18.9479235016977	-99.4787602642999	29.3705785558637	-35.0540908542181	-18.9479235016977	-18.9479235016977	-131.691094969341	-83.3725929117795	NaN	NaN	NaN	NaN	NaN	NaN	NaN	NaN	NaN	NaN	NaN	NaN	NaN	NaN	NaN	NaN	NaN	NaN	NaN	NaN	NaN	NaN	NaN	NaN	NaN	NaN	NaN	NaN	NaN	NaN	NaN	NaN	NaN
-67.0780680715884	29.5894805009944	-99.3005842624493	-18.744293785297	-18.744293785297	-67.0780680715884	-34.8555518807275	-18.744293785297	-2.63303568986657	-50.966809976158	-34.8555518807275	-34.8555518807275	-83.1893261670189	61.8119966918553	-83.1893261670189	-115.41184235788	-67.0780680715884	NaN	NaN	NaN	NaN	NaN	NaN	NaN	NaN	NaN	NaN	NaN	NaN	NaN	NaN	NaN	NaN	NaN	NaN	NaN	NaN	NaN	NaN	NaN	NaN	NaN	NaN	NaN	NaN	NaN	NaN	NaN	NaN	NaN
-50.7732394189489	-34.6568873614866	-10.4823592752932	-50.7732394189489	-34.6568873614866	-34.6568873614866	-66.8895914764111	13.6921688109003	45.9248729258248	-83.0059435338734	174.855689385523	-50.7732394189489	-18.5405353040243	-50.7732394189489	-34.6568873614866	-18.5405353040243	-34.6568873614866	NaN	NaN	NaN	NaN	NaN	NaN	NaN	NaN	NaN	NaN	NaN	NaN	NaN	NaN	NaN	NaN	NaN	NaN	NaN	NaN	NaN	NaN	NaN	NaN	NaN	NaN	NaN	NaN	NaN	NaN	NaN	NaN	NaN
30.0276997893063	-18.3366479357045	-26.3973725565396	-18.3366479357045	-115.065343385726	-34.4580971773748	-82.8224449023856	46.1491490309766	-34.4580971773748	78.3920475143172	-98.9438941440559	-66.7009956607153	-18.3366479357045	-66.7009956607153	13.906250547636	-18.3366479357045	-34.4580971773748	NaN	NaN	NaN	NaN	NaN	NaN	NaN	NaN	NaN	NaN	NaN	NaN	NaN	NaN	NaN	NaN	NaN	NaN	NaN	NaN	NaN	NaN	NaN	NaN	NaN	NaN	NaN	NaN	NaN	NaN	NaN	NaN	NaN
175.385964255344	78.626666348668	22.1837425697736	-98.7653798135715	-66.5122805113461	46.3735670464427	62.5001166975554	-18.1326315580081	-18.1326315580081	288.271811813133	30.24701739533	127.006315302006	14.1204677442173	-66.5122805113461	-66.5122805113461	-34.2591812091208	-18.1326315580081	NaN	NaN	NaN	NaN	NaN	NaN	NaN	NaN	NaN	NaN	NaN	NaN	NaN	NaN	NaN	NaN	NaN	NaN	NaN	NaN	16.4937672856515	51.4937672856515	-77.5062327143485	-10.5062327143485	-26.5062327143485	66.4937672856515	-58.5062327143485	-8.50623271434847	-11.5062327143485	76.4937672856515	235.493767285652	163.493767285652	6.49376728565153
62.7297803958074	-82.4550992038572	46.5981271069558	30.4664738181042	-1.79683275959907	-50.1917926261539	111.124740262362	14.3348205292526	-34.0601393373023	417.626152750543	-34.0601393373023	143.388046840066	-17.9284860484507	-17.9284860484507	-66.3234459150055	-82.4550992038572	-17.9284860484507	NaN	NaN	NaN	NaN	NaN	NaN	NaN	NaN	NaN	NaN	NaN	NaN	NaN	NaN	NaN	NaN	NaN	NaN	NaN	NaN	-0.256431315880085	-19.2629778352882	-69.2802055179412	-71.2808946252473	-22.2640114962474	7.74632511334439	287.842800136201	-19.2629778352882	-52.2743481058392	81.7718220836708	85.7732002982831	-31.2671124791249	-58.2764154277576
46.8228293474197	62.9595895053728	71.0279695843493	62.9595895053728	-17.7242112843926	-66.1344917582518	46.8228293474197	-17.7242112843926	62.9595895053728	-33.8609714423457	-17.7242112843926	-1.5874511264395	46.8228293474197	143.643390295138	-17.7242112843926	-66.1344917582518	-66.1344917582518	NaN	NaN	NaN	NaN	NaN	NaN	NaN	NaN	NaN	NaN	NaN	NaN	NaN	NaN	NaN	NaN	NaN	NaN	NaN	NaN	-39.0333421661845	113.07143824682	-13.0154192008022	-13.0154192008022	8.99974638529053	-39.0333421661845	-50.0409249592309	76.0459324883911	90.0555833159046	204.134168625658	-18.0188659249142	4.99698900600095	218.143819453171
14.7639333799349	-49.8035476660128	22.8348685106783	-33.6616774045259	143.89889547183	-1.37793688155205	-17.519807143039	111.615154948856	14.7639333799349	47.0476739029087	-98.2291584504735	240.750117040752	-65.9454179274997	95.4732846873694	14.7639333799349	63.1895441643956	-65.9454179274997	NaN	NaN	NaN	NaN	NaN	NaN	NaN	NaN	NaN	NaN	NaN	NaN	NaN	NaN	NaN	NaN	NaN	NaN	NaN	NaN	209.459872371598	257.509522311776	15.2592038633825	-9.76665548045979	-17.7749304704893	-18.775964844243	326.58089410078	-47.8059616831	-21.7790679655041	11.2550663683677	-66.8256147844202	117.364709986259	88.3347131474019
-81.903207911547	63.4196445111952	-73.8297161102835	-1.16828989891246	47.2726609086683	-49.6092407064932	-65.7562243090201	-17.3152735014394	-98.0501915140739	-17.3152735014394	-17.3152735014394	-17.3152735014394	14.9786937036144	-65.7562243090201	-49.6092407064932	-17.3152735014394	-130.344158719128	NaN	NaN	NaN	NaN	NaN	NaN	NaN	NaN	NaN	NaN	NaN	NaN	NaN	NaN	NaN	NaN	NaN	NaN	NaN	NaN	-42.5653177617488	162.717508580308	-54.5818734500644	20.5215996019078	-5.51427105610924	-80.6177441080813	20.5215996019078	150.700952891993	88.6154151690291	67.5864427144769	-68.6011884197658	-69.6025680604588	79.6029984027925
15.1935901318139	-17.1106102364875	23.2696402238893	-17.1106102364875	15.1935901318139	31.3456903159646	-0.95851005233677	-49.4148106047889	-33.2627104206382	15.1935901318139	-0.95851005233677	-114.023211341392	-49.4148106047889	-49.4148106047889	-33.2627104206382	-49.4148106047889	322.083493630677	NaN	NaN	NaN	NaN	NaN	NaN	NaN	NaN	NaN	NaN	NaN	NaN	NaN	NaN	NaN	NaN	NaN	NaN	NaN	NaN	-10.2744785513387	-4.26412767601927	50.830755347742	-79.3935136175119	-34.3158820526163	81.8842348702256	-50.3434843868014	-16.2848294266581	-91.4142153681507	-3.26240253013271	62.8514570983808	-62.3641861374402	-67.3728118668731
-16.9058172249209	15.4086227939589	-49.2202572438006	-65.3774772532405	-16.9058172249209	-130.006357291	128.509162860038	-65.3774772532405	-16.9058172249209	-113.84913728156	47.7230628128386	-49.2202572438006	-33.0630372343607	-33.0630372343607	47.7230628128386	-33.0630372343607	-33.0630372343607	NaN	NaN	NaN	NaN	NaN	NaN	NaN	NaN	NaN	NaN	NaN	NaN	NaN	NaN	NaN	NaN	NaN	NaN	NaN	NaN	114.229172754706	133.268519656749	-107.228493842742	-6.01933399503933	24.042792692397	-1.00897954713327	-38.0856024616381	43.08213959444	-102.218139394836	96.1918967422442	-30.0690353449884	-110.234706511485	-12.0317593325266
355.032996530716	-65.1879235877604	-8.61972280258088	47.9484779825987	80.2731641455584	-49.0255805062805	64.1108210640785	-65.1879235877604	-65.1879235877604	-16.7008943433208	-97.5126097507202	-32.8632374248007	-65.1879235877604	-0.538551261840944	96.4355072270383	47.9484779825987	NaN	NaN	NaN	NaN	NaN	NaN	NaN	NaN	NaN	NaN	NaN	NaN	NaN	NaN	NaN	NaN	NaN	NaN	NaN	NaN	NaN	59.386178080387	-55.8917622023647	-1.76125111307257	56.3789274643152	133.565026610158	-31.8337572737904	43.3475081280042	38.3354237678845	142.586778458373	310.992812958393	77.4296817768177	-19.8047548095033	-16.7975041934315
129.011383162129	-32.6633108714721	15.8390973386082	96.6764443554086	-32.6633108714721	-64.9982496781923	-16.495841468112	48.1740361453284	-0.328372064751893	32.0065667419683	96.6764443554086	-81.1657190815523	-16.495841468112	-32.6633108714721	32.0065667419683	112.843913758769	-64.9982496781923	-81.1657190815523	NaN	NaN	NaN	NaN	NaN	NaN	NaN	NaN	NaN	NaN	NaN	NaN	NaN	NaN	NaN	NaN	NaN	NaN	NaN	-17.5554887301048	162.941868093073	89.7401622703401	30.5771397560761	-72.7074588705204	35.5909552233866	-5.52233160855957	15.5356933541446	-94.7682469266866	-2.51404232817326	25.5633242887656	-8.53062088894587	18.5439826345309
-64.8084554100837	193.953128240698	-24.3769579646491	-32.4632574537361	-48.6358564319099	-80.9810543882576	16.0545394807854	48.3997374371331	-32.4632574537361	80.7449353934808	32.2271384589593	64.5723364153069	-0.118059497388391	-16.2906584755622	-64.8084554100837	-48.6358564319099	-97.1536533664314	-0.118059497388391	NaN	NaN	NaN	NaN	NaN	NaN	NaN	NaN	NaN	NaN	NaN	NaN	NaN	NaN	NaN	NaN	NaN	NaN	NaN	-33.3606403553647	241.491377479942	144.189750728027	-63.4539269796684	48.8943430843986	77.9845201545588	37.8601379888206	111.087135441293	-69.4725843045291	-69.4725843045291	-64.4570365338118	-1.26113462277417	-15.3046683807825
-64.6185406688373	-64.6185406688373	-56.5296747643281	-32.2630770508006	-96.974004286874	97.158777421346	97.158777421346	-80.7962724778556	32.4478501852727	0.0923865672360284	-80.7962724778556	16.2701183762544	80.9810456123277	129.514241039383	-80.7962724778556	-96.974004286874	-96.974004286874	-16.0853452417823	NaN	NaN	NaN	NaN	NaN	NaN	NaN	NaN	NaN	NaN	NaN	NaN	NaN	NaN	NaN	NaN	NaN	NaN	NaN	-3.01772960679036	21.0652204967949	-21.0799421844793	-15.059204658583	-40.1456110164843	92.3106145532347	-14.0557484042669	-0.00736084384220239	-10.0419233870027	-53.190542322593	-25.0937672017435	75.2518582298618	45.1481706003802
32.6687020542586	-48.2456374407152	-40.1542034912178	-32.0627695417204	-32.0627695417204	16.4858341552638	-32.0627695417204	97.4001736502376	32.6687020542586	-80.6113732387046	-48.2456374407152	0.302966256269092	-112.977109036694	16.4858341552638	32.6687020542586	32.6687020542586	48.8515699532533	340.143192135159	32.6687020542586	NaN	NaN	NaN	NaN	NaN	NaN	NaN	NaN	NaN	NaN	NaN	NaN	NaN	NaN	NaN	NaN	NaN	NaN	-23.8477999487634	-28.8668159199049	-24.8516031429917	34.3727853164783	-60.9885181352106	6.26629587808577	-49.9466829986993	-13.8097680064803	239.148636939052	-53.9618957756125	-25.85540633722	31.3613757337934	17.3081310145971
81.453715953061	-64.2383493078127	-56.1443456822086	-48.0503420566045	49.0777014506446	32.8896941994364	-31.8623348053963	-31.8623348053963	-64.2383493078127	81.453715953061	-64.2383493078127	146.205744957894	16.7016869482282	81.453715953061	259.521795716351	16.7016869482282	-96.6143638102291	-15.6743275541881	-31.8623348053963	NaN	NaN	NaN	NaN	NaN	NaN	NaN	NaN	NaN	NaN	NaN	NaN	NaN	NaN	NaN	NaN	NaN	NaN	-52.7254820479434	-97.9122488837467	39.6563523719212	51.7061568614687	-99.9205496320046	-92.8914970131019	35.6397508754053	-40.6756775583958	-12.5594670827849	80.8265177112087	-62.766985789233	-31.6383241912352	131.034036417657
81.6902763607984	33.1108267544953	97.8834262295661	0.72452701695991	81.6902763607984	-31.6617727205755	227.428625179708	0.72452701695991	49.303976623263	0.72452701695991	130.269725967101	-31.6617727205755	65.4971264920307	16.9176768857276	-96.4343721956462	-96.4343721956462	16.9176768857276	276.008074786011	-64.0480724581109	259.814924917243	NaN	NaN	NaN	NaN	NaN	NaN	NaN	NaN	NaN	NaN	NaN	NaN	NaN	NaN	NaN	NaN	NaN	-10.3038031961565	-27.3802656986976	121.285407852837	-124.816551742609	197.627240217138	-40.4387370241702	NaN	143.384359326713	-22.357776727362	-63.5421862923141	44.9435754885353	36.9075931343983	75.078509316549
-31.4610831658508	-15.2627874110645	0.935508343721735	-47.6593789206371	0.935508343721735	-15.2627874110645	-47.6593789206371	130.521874382012	98.1252828724394	-47.6593789206371	-31.4610831658508	227.71164891073	-144.849153449355	81.9269871176531	-47.6593789206371	98.1252828724394	-15.2627874110645	33.3320998532943	-80.0559704302096	0.935508343721735	NaN	NaN	NaN	NaN	NaN	NaN	NaN	NaN	NaN	NaN	NaN	NaN	NaN	NaN	NaN	NaN	NaN	-21.1095688348966	124.593022124476	91.4331221130329	113.539722120662	-33.1677142936033	-37.1870961131722	-42.2113233876334	135.646322128291	21.093940270577	631.035131390159	7.02610390208579	0.997031172732417	67.3168311956195
-79.8706007568036	98.3672932793862	-23.1585435634705	1.14662380510086	163.18107292891	-47.4637109320418	-15.05682110728	49.7569585422435	341.4189669651	1.14662380510086	146.977628016529	-15.05682110728	-112.277490581565	-31.2602660196609	-47.4637109320418	-112.277490581565	146.977628016529	195.587962753672	-47.4637109320418	65.9604034546244	NaN	NaN	NaN	NaN	NaN	NaN	NaN	NaN	NaN	NaN	NaN	NaN	NaN	NaN	NaN	NaN	NaN	-20.86568998025	-81.1772913554938	-13.8293364864715	32.4095579012154	79.6536456451564	99.7575127702377	NaN	39.4459113949939	-29.9124301865365	-49.0111039553637	7.27972399486382	105.788672907762	-37.953977036569
-95.8937105389796	-31.0593211602897	-6.74642514328104	98.6094575970899	66.192262907745	49.9836655630726	1.35787352905519	-31.0593211602897	-47.2679185049622	114.818054941762	503.824391213901	-31.0593211602897	-14.8507238156173	-31.0593211602897	33.7750682184001	-14.8507238156173	NaN	-14.8507238156173	49.9836655630726	66.192262907745	1.35787352905519	-63.4765158496346	NaN	NaN	NaN	NaN	NaN	NaN	NaN	NaN	NaN	NaN	NaN	NaN	NaN	NaN	NaN	-43.7490966616753	15.5778517558877	-57.826677642114	-4.53297821616757	147.30378807285	84.9602151594783	-4.53297821616757	51.7773457055871	-97.0427960876217	-44.7546381602781	-8.55514421057862	-16.5994761994007	131.215124095205
50.210516808063	-47.0720015206522	33.9967637532771	66.4242698628489	1.56925764370539	-63.2857545754381	17.7830106984913	163.706788191564	98.8517759724207	66.4242698628489	1.56925764370539	1.56925764370539	-63.2857545754381	-14.6444954110805	-30.8582484658664	33.9967637532771	-30.8582484658664	-47.0720015206522	17.7830106984913	-30.8582484658664	-63.2857545754381	-95.7132606850099	NaN	NaN	NaN	NaN	NaN	NaN	NaN	NaN	NaN	NaN	NaN	NaN	NaN	NaN	NaN	13.8228306944235	2.75804199034665	92.2822415051503	125.476607617381	127.488387381759	-47.5364521190936	-72.6836991738137	136.541396321458	-45.524672354716	16.8405003409899	62.1055450394862	82.2233426832623	-41.5011128259608
17.9996883231853	82.8753365065853	-38.7665038372898	-14.4381357685148	34.2186003690353	-79.3137839519149	17.9996883231853	34.2186003690353	163.969896735835	-30.6570478143648	-30.6570478143648	34.2186003690353	-46.8759598602148	115.313160598285	-95.5326959977649	374.815753331886	-14.4381357685148	99.0942485524354	-46.8759598602148	17.9996883231853	1.78077627733525	34.2186003690353	NaN	NaN	NaN	NaN	NaN	NaN	NaN	NaN	NaN	NaN	NaN	NaN	NaN	NaN	NaN	-16.1080850939206	-29.1891856883398	-45.2890018045481	-21.1392776302357	-7.05193852855343	217.3392485911	69.422188023436	-5.0394615140274	90.5531966759593	-22.1455161374987	52.3161333999646	32.1913632547043	163.002369198897
1.99242955839183	164.233172768369	1.99242955839183	229.12947005236	115.560949805376	-95.3520163675946	-46.6797934046014	-30.4557190836037	-62.9038677255991	-30.4557190836037	-14.2316447626059	131.785024126374	-46.6797934046014	83.1128011633805	-111.576090688592	34.4405782003873	-62.9038677255991	34.4405782003873	50.6646525213851	440.042436225331	-95.3520163675946	-46.6797934046014	NaN	NaN	NaN	NaN	NaN	NaN	NaN	NaN	NaN	NaN	NaN	NaN	NaN	NaN	NaN	197.534389313872	-7.80943499774979	521.655523766529	82.783428669142	29.4342978430835	126.066685754435	10.3091377356286	76.7439044246826	5.27620086524569	75.737317050606	-51.0926920830426	80.7702539209889	-96.3891239164885
2.20421761548581	-111.400461568075	83.3504170323152	-62.7127419179777	-78.9419818013436	-30.254262151246	-46.4835020346119	-46.4835020346119	-46.4835020346119	245.642815865974	-14.0250222678801	-14.0250222678801	-62.7127419179777	18.4334574988517	-14.0250222678801	-127.629701451441	-62.7127419179777	-46.4835020346119	-62.7127419179777	34.6626973822176	34.6626973822176	-111.400461568075	83.3504170323152	NaN	NaN	NaN	NaN	NaN	NaN	NaN	NaN	NaN	NaN	NaN	NaN	NaN	NaN	-33.7408689751003	48.8279226211418	225.041807125317	22.6475740662358	111.257984559764	-46.8310432525533	-65.9628364272924	108.237175111121	-11.5882663517183	77.0221441418099	-53.8795986327203	-93.1501214650794	52.8556685526659
116.057001730059	-46.2870856308942	43.00216241763	-46.2870856308942	-30.0526768947989	-46.2870856308942	-46.2870856308942	34.8849580495823	-30.0526768947989	116.057001730059	18.650549313487	-13.8182681587036	-30.0526768947989	668.026898757299	-46.2870856308942	2.41614057739171	-13.8182681587036	2.41614057739171	-46.2870856308942	NaN	-62.5214943669895	2.41614057739171	-62.5214943669895	51.1193667856776	NaN	NaN	NaN	NaN	NaN	NaN	NaN	NaN	NaN	NaN	NaN	NaN	NaN	-44.5810089789072	-139.265877368155	10.8197118871421	28.9508568978491	63.1985752514068	-24.4352923003438	-34.5081506396255	-59.6902964878297	-8.31871895749313	63.1985752514068	69.2422902549758	-74.7995839967522	91.4025786013955
83.8261029847022	51.3469412200406	-21.7311727504481	-62.3301249562751	2.62819857304813	-62.3301249562751	2.62819857304813	-46.0905440739443	-29.8509631916135	35.1073603377098	18.867779455379	35.1073603377098	-46.0905440739443	-46.0905440739443	-62.3301249562751	51.3469412200406	-29.8509631916135	-29.8509631916135	-62.3301249562751	-62.3301249562751	35.1073603377098	-46.0905440739443	NaN	83.8261029847022	NaN	NaN	NaN	NaN	NaN	NaN	NaN	NaN	NaN	NaN	NaN	NaN	NaN	21.1516190411405	15.1058064763188	364.755299808511	21.1516190411405	-77.5966528509484	-50.3904963092505	64.4799424223632	59.4417652850118	-38.2988711796069	137.029693200225	-20.1614334851416	-60.4668505839534	-15.1232563477901
19.0851480567794	-45.8938772441059	67.8194170324433	311.490761910763	-29.6491209188845	-29.6491209188845	-78.3833898945485	2.84039173155807	67.8194170324433	-62.1386335693272	2.84039173155807	-13.4043645936632	132.798442333329	-29.6491209188845	-62.1386335693272	-45.8938772441059	-78.3833898945485	19.0851480567794	-45.8938772441059	35.3299043820007	-29.6491209188845	84.0641733576646	2.84039173155807	35.3299043820007	NaN	NaN	NaN	NaN	NaN	NaN	NaN	NaN	NaN	NaN	NaN	NaN	NaN	-70.315811270376	17.3789066767403	265.34328156169	-106.603280765734	-41.0842386213372	-77.3717081166957	-79.3876786442156	-51.1640912589368	78.8660077660977	-20.9245333461381	12.3389803579405	23.4268182593	187.728416252173
149.302135793466	-13.1972148857305	-78.196955157409	-78.196955157409	3.05272018218915	-13.1972148857305	-45.6970850215697	51.802525385948	35.5525903180284	-13.1972148857305	68.0524604538677	19.3026552501088	19.3026552501088	-29.4471499536501	-29.4471499536501	35.5525903180284	116.802265657627	-45.6970850215697	-13.1972148857305	-45.6970850215697	-29.4471499536501	51.802525385948	-45.6970850215697	NaN	NaN	NaN	NaN	NaN	NaN	NaN	NaN	NaN	NaN	NaN	NaN	NaN	NaN	-53.9548942429973	-12.6131451779441	3.52022031085709	104.353754615865	107.378760645015	-66.0549183595982	-30.7631813528455	-37.8215287541961	-54.9632295860474	-56.9799002721475	-24.7131692945451	-61.0132416443478	-26.7298399806452
84.5407696222872	-29.2450501727915	19.5203011679565	68.2856525087045	-12.9899330592088	-12.9899330592088	-61.7552843999568	-45.5001672863741	-29.2450501727915	3.26518405437386	3.26518405437386	279.602174985279	19.5203011679565	-78.0104015135395	35.7754182815392	149.561238076618	-29.2450501727915	-45.5001672863741	-78.0104015135395	52.0305353951219	35.7754182815392	52.0305353951219	35.7754182815392	-143.03086996787	-12.9899330592088	3.26518405437386	NaN	NaN	NaN	NaN	NaN	NaN	NaN	NaN	NaN	NaN	NaN	-9.33941014265981	-44.6434084384473	63.285957780103	-75.912664071859	-5.3046674802841	113.720241059799	2.76481784446732	-79.9474067342347	39.0775018058487	91.5291564167329	93.5465277479208	4.78218917565518	-39.5999801104776
-29.0428214530328	35.9983884084526	3.47778347770989	52.2586908738239	-61.5634263837755	-61.5634263837755	101.039598269938	3.47778347770989	-29.0428214530328	101.039598269938	19.7380859430812	35.9983884084526	-29.0428214530328	19.7380859430812	-77.8237288491469	-61.5634263837755	84.7792958045666	-29.0428214530328	-61.5634263837755	35.9983884084526	68.5189933391953	-12.7825189876615	19.7380859430812	3.47778347770989	-61.5634263837755	-12.7825189876615	NaN	NaN	NaN	NaN	NaN	NaN	NaN	NaN	NaN	NaN	NaN	-29.2712328792041	45.397448262536	-24.2260517209784	127.129383025792	-102.930877789299	-109.994131410815	27.2347960929235	-91.8314792412026	21.1805787030527	19.1625062397625	-11.1085807095917	-41.3796676589458	94.8402236131477
3.69051858196029	3.69051858196029	-53.2387003606169	-61.3714459238422	19.9560097084109	-45.1059547973916	3.69051858196029	101.283465340664	117.548956467115	52.4869919613122	-45.1059547973916	-45.1059547973916	-45.1059547973916	52.4869919613122	36.2215008348616	-12.5749725444903	36.2215008348616	-12.5749725444903	52.4869919613122	133.814447593565	-28.840463670941	-28.840463670941	-77.6369370502929	52.4869919613122	-45.1059547973916	-28.840463670941	NaN	NaN	NaN	NaN	NaN	NaN	NaN	NaN	NaN	NaN	NaN	6.29937234247193	-22.9728518598009	214.233102882755	-66.3764946424813	-85.5548484301772	110.266237612613	-37.1042704402084	-36.0948833987508	-35.0854963572931	-13.8883684866817	-48.207527896243	564.490406268571	20.4307909228795
-12.3672936029357	52.7154387970223	142.204195846965	20.1740725970433	36.4447556970328	150.339537396959	52.7154387970223	150.339537396959	52.7154387970223	-28.6379767029252	3.90338949705385	-28.6379767029252	101.527488096991	36.4447556970328	20.1740725970433	150.339537396959	-12.3672936029357	-61.1793429029041	-109.991392202873	-28.6379767029252	36.4447556970328	-12.3672936029357	-77.4500260028937	231.692952896907	-28.6379767029252	36.4447556970328	NaN	NaN	NaN	NaN	NaN	NaN	NaN	NaN	NaN	NaN	NaN	4.53441017735724	158.014600660814	48.9628863699368	95.4108387530882	3.52467208207134	341.786934002848	35.8362911312201	-14.6506136330749	158.014600660814	17.6610054160739	-24.7479945859339	-25.7577326812198	3.52467208207134
20.3922747422463	166.875180244695	52.9440315205682	-28.4353604252367	-44.7112388143977	-28.4353604252367	508.668626417076	85.4957882988902	36.6681531314073	-28.4353604252367	20.3922747422463	101.771666688051	-109.814752371042	52.9440315205682	-60.9871172035587	20.3922747422463	248.2545721905	-109.814752371042	-77.2629955927197	20.3922747422463	36.6681531314073	-28.4353604252367	-12.1594820360757	36.6681531314073	-28.4353604252367	36.6681531314073	-60.9871172035587	NaN	NaN	NaN	NaN	NaN	NaN	NaN	NaN	NaN	NaN	151.251360743374	-30.5647300658308	157.311897103681	-26.5243724922929	13.8792032430861	41.1516168644668	-71.9783951945942	-1.27213765768105	112.867963794764	351.2490606335	121.958768335225	28.0204547504687	3.77830930924132
4.32953928031545	53.1727702717421	191.561924747451	20.6106162774577	53.1727702717421	-60.7947687082534	-44.5136917111112	-11.9515377168268	36.8916932745999	-60.7947687082534	85.7349242660266	85.7349242660266	85.7349242660266	69.4538472688843	-77.0758457053956	-44.5136917111112	-44.5136917111112	69.4538472688843	-28.232614713969	-28.232614713969	-77.0758457053956	20.6106162774577	-28.232614713969	-60.7947687082534	-44.5136917111112	53.1727702717421	-77.0758457053956	36.8916932745999	NaN	NaN	NaN	NaN	NaN	NaN	NaN	NaN	NaN	7.06344589177386	133.368562892829	-21.2289003164626	181.869727821235	211.17251496548	104.065775748585	-22.239341252471	46.4706423961032	20.1991780598836	-5.06184534032748	-91.9597658370537	-10.1140500203697	81.8360751563987
37.1153762634005	37.1153762634005	-19.8865999814997	53.4016551905148	4.54281840917183	-44.3160183721712	37.1153762634005	20.8290973362862	4.54281840917183	85.9742130447435	-76.8885762263998	-28.0297394450568	85.9742130447435	37.1153762634005	-109.461134080628	-28.0297394450568	4.54281840917183	4.54281840917183	37.1153762634005	37.1153762634005	53.4016551905148	167.405607680315	-44.3160183721712	-60.6022972992855	-60.6022972992855	69.6879341176291	4.54281840917183	69.6879341176291	NaN	NaN	NaN	NaN	NaN	NaN	NaN	NaN	NaN	195.325938315086	-110.944256879117	116.484105888855	343.912468656828	18.437211717774	-32.1024244528865	-59.3938279850432	-58.38303526163	67.9660551650213	76.052396952327	83.1279460162194	-21.9944972187544	35.6206880157986
37.3392022347736	-60.4097028588016	-19.6809924031453	4.75623387024854	-44.1182186765391	183.962559875136	118.796623146086	37.3392022347736	86.2136547815612	-44.1182186765391	-76.7011870410642	-27.8267344942765	-60.4097028588016	-11.535250312014	-60.4097028588016	-60.4097028588016	-27.8267344942765	21.0477180525111	-27.8267344942765	4.75623387024854	69.9221705992987	-27.8267344942765	-60.4097028588016	-44.1182186765391	-11.535250312014	167.671075692874	69.9221705992987	-76.7011870410642	NaN	NaN	NaN	NaN	NaN	NaN	NaN	NaN	NaN	62.1755320963236	1.50684674505237	-3.54887703422024	-2.53773227836572	-53.0949700710918	-102.641063107963	20.7185971062883	-59.1618386062189	113.743914644904	-9.61574556934736	132.95566500614	65.2089663638872	9.59600479188854
-43.9202925030217	-27.6235997372456	37.563171325859	-76.513678034574	-43.9202925030217	53.8598640916352	21.2664785600829	-43.9202925030217	53.8598640916352	-60.2169852687979	4.96978579430672	86.4532496231875	21.2664785600829	-27.6235997372456	-76.513678034574	4.96978579430672	200.530098983621	21.2664785600829	-43.9202925030217	-76.513678034574	53.8598640916352	200.530098983621	-27.6235997372456	-43.9202925030217	-43.9202925030217	NaN	37.563171325859	4.96978579430672	NaN	NaN	NaN	NaN	NaN	NaN	NaN	NaN	NaN	116.059299231273	50.3119920480214	532.79607706973	149.438701339693	129.208760667923	-51.8492083444158	NaN	-36.6767528405885	89.7603763579724	54.3579801823754	440.749847013178	20.9785780739553	75.5994178877336
184.504425801609	21.4853789931234	-11.1184303685737	119.296807078215	5.18347431227481	37.7872836739719	54.0891883548204	5.18347431227481	86.6929977165175	-27.4203350494223	21.4853789931234	37.7872836739719	-27.4203350494223	54.0891883548204	-43.7222397302708	54.0891883548204	5.18347431227481	54.0891883548204	-27.4203350494223	-60.0241444111194	54.0891883548204	54.0891883548204	-11.1184303685737	-27.4203350494223	21.4853789931234	-11.1184303685737	-43.7222397302708	-60.0241444111194	-43.7222397302708	NaN	NaN	NaN	NaN	NaN	NaN	NaN	NaN	-65.7803216340824	-76.9106667596697	129.506642842131	-12.152295119889	-10.1285960061458	-52.6262773947519	32.3690853824603	63.7364216454791	29.3335367118456	50.5823774061486	9.09654557441409	106.234103034085	-44.5314809397793
54.3186593472803	38.0115394166031	331.539698168792	38.0115394166031	21.704419485926	38.0115394166031	-10.9098203754284	-10.9098203754284	38.0115394166031	-10.9098203754284	-27.2169403061056	5.39729955524879	-43.5240602367828	233.696978584729	-125.059659890169	21.704419485926	-43.5240602367828	5.39729955524879	38.0115394166031	-43.5240602367828	135.854259000666	21.704419485926	298.925458307438	-10.9098203754284	38.0115394166031	119.547139069989	-43.5240602367828	-27.2169403061056	-43.5240602367828	-10.9098203754284	NaN	NaN	NaN	NaN	NaN	NaN	NaN	-38.2208533870987	-58.4648999063108	-35.1842464092169	-64.5381138620744	124.743721092558	-39.2330557130593	-11.903592912123	-0.76936732655639	56.926165253198	-64.5381138620744	441.563049118227	-0.76936732655639	-2.7937719784776
5.61126165449244	136.109969802201	119.797631283738	-92.2627694562892	103.485292765274	5.61126165449244	-10.7010768639712	-10.7010768639712	152.422308320665	70.8606157283469	70.8606157283469	21.923600172956	-10.7010768639712	-10.7010768639712	-27.0134153824348	-59.638092419362	-43.3257539008984	-43.3257539008984	266.60867794991	-124.887446493216	70.8606157283469	70.8606157283469	136.109969802201	-10.7010768639712	-43.3257539008984	-43.3257539008984	-27.0134153824348	-43.3257539008984	38.2359386914197	54.5482772098833	NaN	NaN	NaN	NaN	NaN	NaN	NaN	49.0986032369114	61.2492673302645	10.6215002746266	103.776591657	85.5505955169707	-14.6923832531924	-28.868158028771	64.2869333536027	-14.6923832531924	3.53361288683727	119.977477114804	-46.0815988276879	-72.4080376966196
38.4604816362646	120.048283873332	-2.33341948226912	54.7780420836781	-26.8097601533894	136.365844320746	-59.4448810482163	-75.7624414956298	87.4131629785051	332.176569689707	5.82536074143763	120.048283873332	-75.7624414956298	87.4131629785051	283.223888347467	-43.1273206008028	-26.8097601533894	22.1429211888511	-92.0800019430433	-43.1273206008028	22.1429211888511	71.0956025310916	-75.7624414956298	-92.0800019430433	-43.1273206008028	-10.4921997059759	266.906327900053	-59.4448810482163	22.1429211888511	38.4604816362646	NaN	NaN	NaN	NaN	NaN	NaN	NaN	127.362810662708	204.343864459212	-3.3023990708316	414.015945194426	18.9815901860511	80.7690149437713	-4.31530767341718	-115.735253957831	122.29826764978	41.2655794429338	6.82668695502418	5.8137783524386	17.9686815834655
-59.2515459352618	-42.9287602145252	-34.7673673541569	-10.283188773052	71.3307398306309	-59.2515459352618	-75.5743316559984	-26.6059744937886	38.6851683891578	71.3307398306309	71.3307398306309	-10.283188773052	152.944668434314	-26.6059744937886	-75.5743316559984	-59.2515459352618	-42.9287602145252	-10.283188773052	6.03959694768458	71.3307398306309	-26.6059744937886	22.3623826684212	-108.219903097472	22.3623826684212	38.6851683891578	-91.897117376735	-124.542688818208	55.0079541098943	283.526954200207	NaN	103.976311272104	365.14088280389	NaN	NaN	NaN	NaN	NaN	-4.06360994083111	50.6525440335649	84.0901936845846	-12.1697068259268	41.5331850378322	70.9177862463041	-39.5277838131248	52.6790682548388	150.965492986624	33.4270881527365	150.965492986624	175.283783641911	116.514581224967
6.25397040500214	87.894042113236	6.25397040500214	-26.4020582782914	-59.0580869615849	-59.0580869615849	-10.0740439366446	-59.0580869615849	-26.4020582782914	-59.0580869615849	283.830214212997	202.190142504763	-59.0580869615849	NaN	71.5660277715892	71.5660277715892	-91.7141156448785	-42.7300726199382	55.2380134299425	6.25397040500214	-42.7300726199382	120.55007079653	104.222056454883	55.2380134299425	-108.042129986525	-75.3861013032317	-42.7300726199382	38.9099990882957	22.5819847466489	71.5660277715892	22.5819847466489	-10.0740439366446	NaN	NaN	NaN	NaN	NaN	-52.465298005634	44.8418250847826	-7.86619992252638	282.027937617673	-87.941853299015	0.242727001675003	62.0732947987105	25.5831236398043	135.053637116523	32.6784346984805	20.5150443121784	-0.770888863850169	55.9915996055595
39.1349738720521	284.133668572483	39.1349738720521	39.1349738720521	-58.8645040081201	-26.198011381396	235.133929632397	-9.864765068034	104.4679591255	-26.198011381396	-75.1977503214822	-9.864765068034	-91.5309966348442	71.8014664987762	71.8014664987762	22.8017275586901	39.1349738720521	-42.5312576947581	137.134451752224	104.4679591255	-9.864765068034	104.4679591255	22.8017275586901	-26.198011381396	22.8017275586901	88.1347128121382	-42.5312576947581	NaN	-58.8645040081201	6.46848124532804	-26.198011381396	186.13419069231	NaN	NaN	NaN	NaN	NaN	-25.867024133257	106.9630285104	160.703431488367	74.515992750117	56.2645351349581	-16.7412953256775	-68.4537585686278	-44.1184817484159	-6.60159665058923	7.59398149453436	100.879209305347	375.665043400239	-30.9368734708011
72.0370561571872	39.3600928789782	-58.6707969556489	-58.6707969556489	39.3600928789782	-75.0092785947534	6.68312960076916	-25.9938336774399	-58.6707969556489	104.714019435396	-9.65535203833535	121.052501074501	39.3600928789782	-9.65535203833535	-58.6707969556489	-9.65535203833535	-42.3323153165444	-25.9938336774399	-75.0092785947534	72.0370561571872	55.6985745180827	55.6985745180827	39.3600928789782	6.68312960076916	251.760354187337	-9.65535203833535	23.0216112398737	170.067945991814	464.160615495695	6.68312960076916	-75.0092785947534	6.68312960076916	NaN	NaN	NaN	NaN	NaN	-101.696900853497	23.0649655186728	306.061394118961	38.2798272713765	-48.952046777458	41.3227996219172	11.9074002333568	45.3800960893049	142.755211306608	58.5663096083147	539.355940993751	309.104366469502	-62.1382602964678
88.616517214104	-9.4458047184986	-17.6176648795488	-74.8206860069003	-9.4458047184986	104.960237536204	268.397440757209	-74.8206860069003	6.89791560360183	-25.789525040599	55.9290765699031	268.397440757209	39.5853562478027	-74.8206860069003	-91.1644063290007	-25.789525040599	-58.4769656847999	-25.789525040599	480.865804944514	-74.8206860069003	88.616517214104	6.89791560360183	-58.4769656847999	-9.4458047184986	153.991398502506	104.960237536204	840.427652030723	6.89791560360183	-123.851846973202	-107.508126651101	23.2416359257023	-58.4769656847999	NaN	NaN	NaN	NaN	NaN	-61.9064192899537	33.4733704071306	19.2678698139478	-50.7449545381672	3.0330119931675	-60.8917406761549	-44.6568828553746	-12.187167213814	185.675162476946	-74.0825626555389	675.764932941751	37.5320848623256	-31.4660608759906
-25.5850853448883	72.5086888485928	-9.23612297930811	23.4618017518523	-74.6319724416289	23.4618017518523	88.857651214173	-9.23612297930811	7.11283938627207	105.206613579753	-41.9340477104685	7.11283938627207	-9.23612297930811	-41.9340477104685	7.11283938627207	-41.9340477104685	-9.23612297930811	-25.5850853448883	252.347274869975	39.8107641174324	23.4618017518523	-74.6319724416289	154.253500676494	7.11283938627207	88.857651214173	-25.5850853448883	56.1597264830126	7.11283938627207	72.5086888485928	56.1597264830126	23.4618017518523	-41.9340477104685	23.4618017518523	NaN	NaN	NaN	NaN	-34.2685154913332	-17.0129483947234	55.0544200675881	-57.6142827396876	-27.1632819809644	-2.80248137398591	-30.2083820568367	-3.81751473261002	165.693056157615	193.098956840466	-80.960049988042	-42.388782360326	16.4831524398721
170.869978809179	-9.02630669138243	23.6821088541742	121.807355490844	-41.7347222369391	56.3905243997309	138.161563263623	72.7447321725092	-9.02630669138243	7.3279010813959	-9.02630669138243	72.7447321725092	-41.7347222369391	-107.151553328052	7.3279010813959	7.3279010813959	-58.0889300097174	-25.3805144641608	-58.0889300097174	-58.0889300097174	7.3279010813959	72.7447321725092	89.0989399452875	72.7447321725092	-58.0889300097174	72.7447321725092	23.6821088541742	-74.4431377824957	23.6821088541742	-41.7347222369391	23.6821088541742	-9.02630669138243	-25.3805144641608	NaN	NaN	NaN	NaN	30.9580892149794	134.527701076444	-78.7038527559836	222.866487664165	-14.7343866062552	7.60415712857062	-43.1652604505789	-29.96521188	53.2966329498052	24.8657591054815	74.619788333048	-1.5343380356763	17.7580406444005
-25.1758122721075	-41.5352688190411	-8.81635572517398	122.059296650294	-74.2541819129081	72.9809270094937	-57.8947253659746	269.294405572696	89.3403835564273	56.6214704625602	23.9025573686931	138.418753197228	187.497122838029	-106.973095006775	7.54310082175956	40.2620139156266	187.497122838029	56.6214704625602	89.3403835564273	89.3403835564273	40.2620139156266	-57.8947253659746	-90.6136384598417	-25.1758122721075	-90.6136384598417	7.54310082175956	-8.81635572517398	-25.1758122721075	-8.81635572517398	56.6214704625602	-8.81635572517398	-57.8947253659746	-25.1758122721075	NaN	NaN	NaN	NaN	49.5061286957128	-70.3516152707187	59.6635646250714	27.1597696511239	-10.4227432875029	-58.1626921554884	45.4431543239694	-50.0367434120015	28.1755132440597	0.750436234791514	44.4274107310335	152.096231582235	103.340539121313
89.5819821967632	-8.60626995096884	65.0349191598302	-41.3356873335462	-74.0651047161235	56.8525648141858	-123.15923078999	-8.60626995096884	40.4878561228972	-57.7003960248348	7.75843874031983	-57.7003960248348	73.2172735054745	-8.60626995096884	-74.0651047161235	-8.60626995096884	56.8525648141858	7.75843874031983	-74.0651047161235	89.5819821967632	-57.7003960248348	73.2172735054745	-24.9709786422575	7.75843874031983	-8.60626995096884	73.2172735054745	-106.794522098701	-41.3356873335462	-90.4298134074122	-8.60626995096884	24.1231474316085	-74.0651047161235	-90.4298134074122	NaN	NaN	NaN	NaN	-27.4461627321553	-32.5266581468729	-11.1885774050591	-17.2851719027202	15.2299987514722	-0.0114874926804512	147.322879534129	104.646718050501	-15.2529737368331	43.6807730738906	37.5841785762295	103.630618967558	75.1798446451395
-24.7660134479772	40.7138433883857	-49.3209597616133	-41.1359776570679	-24.7660134479772	73.4537718065672	-106.615834493431	7.97391497020428	89.8237360156579	89.8237360156579	155.303592852021	220.783449688384	-8.39604923888645	-24.7660134479772	-41.1359776570679	-57.5059418661586	7.97391497020428	89.8237360156579	-24.7660134479772	-41.1359776570679	24.343879179295	138.93362864293	122.563664433839	89.8237360156579	-24.7660134479772	-57.5059418661586	40.7138433883857	-41.1359776570679	-41.1359776570679	89.8237360156579	24.343879179295	24.343879179295	-24.7660134479772	NaN	NaN	NaN	NaN	58.1804349451949	-11.9549477636358	68.344983163866	60.2133445889291	94.7728085324109	3.29187456437084	-19.0701315167056	-54.6460502820545	-6.87267365430028	21.5880613579789	24.6374258235802	-13.9878574073701	-17.0372218729714
-8.18569345887935	122.816091369848	-8.18569345887935	139.191314473439	24.5647527483025	73.6904220590752	-106.437032080425	-8.18569345887935	-8.18569345887935	122.816091369848	24.5647527483025	-40.9361396660612	-8.18569345887935	155.56653757703	8.18952964471155	24.5647527483025	139.191314473439	106.440868266257	40.9399758518934	-24.5609165624703	106.440868266257	-8.18569345887935	73.6904220590752	8.18952964471155	24.5647527483025	-8.18569345887935	-40.9361396660612	122.816091369848	57.3151989554843	253.817876198575	40.9399758518934	73.6904220590752	-24.5609165624703	NaN	NaN	NaN	NaN	-77.7977467646126	90.9928476901066	74.7238747306156	-23.9067738362986	-15.7722873565531	7.61436127271521	57.4380909611564	1.51349641290608	-38.1421251758533	-14.7554765465849	-14.7554765465849	79.8079287804566	-51.3606657054397
41.1662536534008	270.493048946025	16.5955255863339	434.29790272647	-40.7361732368221	-7.97520248073294	-7.97520248073294	-7.97520248073294	-24.3556878587775	41.1662536534008	-57.1166586148666	-73.4971439929112	385.156446592337	-57.1166586148666	-24.3556878587775	-40.7361732368221	-7.97520248073294	24.7857682753562	8.40528289731163	106.688195165579	73.9272244094899	-40.7361732368221	57.5467390314453	73.9272244094899	-24.3556878587775	90.3077097875345	-7.97520248073294	-40.7361732368221	139.449165921668	24.7857682753562	-7.97520248073294	-7.97520248073294	41.1662536534008	-40.7361732368221	NaN	NaN	NaN	5.83687444436194	-81.6394916413809	-13.4892994583022	32.2832176795865	-2.30046193570716	-37.9013085985095	-0.266127840689881	-6.36913012574171	52.6265586297593	149.25742814308	-23.6609699333885	87.2102382450529	-94.8626632589932
90.5499300402024	90.5499300402024	16.8140503795018	-24.1503272097764	-24.1503272097764	-7.76457617406514	139.707183147336	-40.5360782454877	8.62117486164612	-24.1503272097764	-24.1503272097764	25.0069258973574	-73.3075803169102	41.3926769330686	-24.1503272097764	106.935681075914	74.1641790044912	41.3926769330686	8.62117486164612	-24.1503272097764	57.7784279687799	-40.5360782454877	106.935681075914	-73.3075803169102	-73.3075803169102	8.62117486164612	-138.850584459755	-40.5360782454877	-89.6933313526214	-24.1503272097764	-7.76457617406514	8.62117486164612	-7.76457617406514	-7.76457617406514	NaN	NaN	NaN	76.3023126692218	45.7766066267001	187.212377957051	101.74040103799	13.215853514677	38.6539418834451	20.338518257932	367.314043607929	-37.6603232228592	4.05814170192045	-8.15214071508824	42.724036022448	-47.8355585703665
8.83720567152853	25.2282257513833	123.574346230512	41.619245831238	74.4012859909475	25.2282257513833	74.4012859909475	-7.5538144083262	-7.5538144083262	-7.5538144083262	25.2282257513833	25.2282257513833	303.875567108914	402.221687588042	-56.7268746478904	-40.3358545680357	-40.3358545680357	58.0102659110927	25.2282257513833	500.567808067171	41.619245831238	8.83720567152853	74.4012859909475	41.619245831238	8.83720567152853	58.0102659110927	41.619245831238	-7.5538144083262	58.0102659110927	-56.7268746478904	139.965366310366	-40.3358545680357	-56.7268746478904	615.304948626154	NaN	NaN	NaN	-31.3118872396212	56.2258161486875	65.3867385963012	7.36756309474773	-37.4191688713637	-61.8482953983336	23.653647446061	-49.6337321348486	22.6357671741039	29.7609290778034	-74.0628586618185	-34.3655280554925	-43.5264505031062
-56.5317945940273	-7.34291705279851	50.0441067453017	74.6385455159161	9.05337546094442	91.0348380296591	25.4496679746873	25.4496679746873	-89.3243796215131	-40.1355020802844	-56.5317945940273	41.8459604884303	-72.9280871077702	-23.7392095665414	25.4496679746873	74.6385455159161	-72.9280871077702	25.4496679746873	-72.9280871077702	-40.1355020802844	58.2422530021732	91.0348380296591	-89.3243796215131	58.2422530021732	-72.9280871077702	-23.7392095665414	-23.7392095665414	91.0348380296591	9.05337546094442	-72.9280871077702	-7.34291705279851	-56.5317945940273	189.412593112117	58.2422530021732	NaN	NaN	NaN	-9.68543936268615	-10.7036766220769	110.466557245416	6.60635678756505	-99.2903181890678	-50.4149297383142	129.81306517384	-18.8495746972025	-20.8860492159839	2.53340775000225	49.3723216819745	-32.0866590692816	-22.9225237347653
-7.13188397659585	91.2775260672921	25.6712527047001	9.26968436405214	9.26968436405214	-23.5334523172438	-23.5334523172438	-39.9350206578918	25.6712527047001	9.26968436405214	74.8759577266441	42.0728210453481	124.080662748588	124.080662748588	-39.9350206578918	91.2775260672921	386.505756198956	74.8759577266441	9.26968436405214	9.26968436405214	-39.9350206578918	-56.3365889985398	-23.5334523172438	9.26968436405214	-7.13188397659585	-23.5334523172438	-7.13188397659585	-39.9350206578918	-7.13188397659585	-105.541294020484	9.26968436405214	-56.3365889985398	42.0728210453481	-39.9350206578918	NaN	NaN	NaN	1.77023836853254	11.9561833416821	127.057361538273	41.495423763816	67.9788806940049	-23.6946240643414	39.458234769186	145.392062489942	-0.266950626097377	31.3094787906664	-8.41570660461705	-7.39711210730209	19.0863448228869
25.8929800790287	-72.548105304049	91.5203703344139	9.48613251518244	25.8929800790287	-6.92071504866385	42.299827642875	25.8929800790287	-39.7344101763564	42.299827642875	75.1135227705676	107.92721789826	-72.548105304049	42.299827642875	-88.9549528678953	25.8929800790287	-56.1412577402027	140.740913025953	-72.548105304049	140.740913025953	-56.1412577402027	42.299827642875	140.740913025953	75.1135227705676	436.064169175186	-56.1412577402027	25.8929800790287	107.92721789826	-72.548105304049	25.8929800790287	239.181998409031	25.8929800790287	25.8929800790287	-39.7344101763564	NaN	NaN	NaN	124.299723604309	21.3855730189559	33.612996850879	239.441298021585	13.2339571310071	263.896145685431	253.706625825495	46.8593726687957	47.8783246547893	115.129155730367	-24.4672663507558	-49.9410660005957	-21.4104103927751
108.17550116855	91.7633709819312	34.3209153287668	-23.1215403243976	-39.533670511016	-6.70941013777923	26.1148502354576	26.1148502354576	-6.70941013777923	42.526980422076	-55.9458006976345	26.1148502354576	-6.70941013777923	26.1148502354576	26.1148502354576	-105.18219125749	75.3512407953128	-39.533670511016	140.999761541786	42.526980422076	-6.70941013777923	58.9391106086944	436.418104900918	108.17550116855	-72.3579308842529	-6.70941013777923	140.999761541786	-6.70941013777923	91.7633709819312	-88.7700610708713	26.1148502354576	-23.1215403243976	-39.533670511016	26.1148502354576	NaN	NaN	NaN	-93.5342027861065	110.327742352036	51.2077782619748	135.810485494304	121.540149334634	-34.4142386960451	-7.91218582808659	9.41607950865553	3.30022115451125	101.15395482082	5.33884060589268	72.6132825014797	-72.1286985466015
-39.3328015370479	108.423944373194	-14.7066772186742	9.91944709969949	9.91944709969949	-39.3328015370479	75.5891119486961	-22.9153853247988	-6.49796911254966	-39.3328015370479	-39.3328015370479	75.5891119486961	42.7542795241978	108.423944373194	-6.49796911254966	-55.7502177492971	-88.5850501737954	387.52001998143	9.91944709969949	-22.9153853247988	-39.3328015370479	9.91944709969949	-105.002466386045	-22.9153853247988	-55.7502177492971	9.91944709969949	59.1716957364469	-39.3328015370479	26.3368633119486	-55.7502177492971	-105.002466386045	9.91944709969949	92.0065281609452	-6.49796911254966	NaN	NaN	NaN	20.8905358886744	74.9329248722266	70.8542540055435	37.2052193554072	-71.899226328368	-59.6632137283185	-74.9582294783804	-22.9551759281698	-11.738831044791	-37.230523961561	18.8512004553328	32.1068807720532	-20.9158404948282
10.1363138026141	42.9817250906692	-55.5545087734961	59.4044307346967	92.2498420227518	59.4044307346967	-71.9772144175237	-39.1318031294686	174.36337024289	272.899604107055	75.8271363787243	26.5590194466416	-88.3999200615512	75.8271363787243	75.8271363787243	-71.9772144175237	-104.822625705579	-39.1318031294686	-39.1318031294686	190.786075886917	-55.5545087734961	174.36337024289	-22.709097485441	-39.1318031294686	141.517958954835	-22.709097485441	-6.28639184141346	-6.28639184141346	10.1363138026141	26.5590194466416	-71.9772144175237	-22.709097485441	-22.709097485441	-39.1318031294686	NaN	NaN	NaN	31.3530290110839	-77.7897486231766	-17.6082170304535	-3.32785360167177	102.754846154993	14.0125877047061	68.0739635422369	59.9137558686474	-22.708346826447	-42.0888400512222	269.01907750438	-1.28780168327438	45.6333924398656
10.3533202926075	-22.5026766778863	51.4233165057248	76.0653142335951	59.6373157483483	10.3533202926075	-55.3586736483801	-71.786672133627	-22.5026766778863	92.4933127188421	59.6373157483483	-6.07467819263937	-55.3586736483801	26.7813187778544	-71.786672133627	59.6373157483483	-6.07467819263937	-22.5026766778863	-22.5026766778863	43.2093172631013	43.2093172631013	-88.2146706188739	-55.3586736483801	10.3533202926075	125.349309689336	10.3533202926075	26.7813187778544	10.3533202926075	26.7813187778544	26.7813187778544	43.2093172631013	-55.3586736483801	10.3533202926075	-6.07467819263937	-55.3586736483801	NaN	NaN	-98.9901782410121	24.4763406372838	8.15018938064959	34.6801851726801	-3.0740396082864	42.8432608009972	107.127481373994	31.6190318120612	-26.542882039698	-37.767111028634	132.637092712485	14.2724961018874	9.17057383418923
109.170235140107	43.437056183288	10.5704667048785	207.770003575335	43.437056183288	-22.296122773531	10.5704667048785	59.8703509224927	10.5704667048785	10.5704667048785	-55.1627122519405	76.3036456616974	-22.296122773531	27.0037614440832	76.3036456616974	-55.1627122519405	43.437056183288	-55.1627122519405	109.170235140107	-104.462596469555	-38.7294175127357	-38.7294175127357	-104.462596469555	-38.7294175127357	-55.1627122519405	76.3036456616974	76.3036456616974	-22.296122773531	-71.5960069911452	43.437056183288	43.437056183288	-22.296122773531	NaN	-55.1627122519405	92.7369404009021	NaN	NaN	-9.96524954294035	-23.2349111424101	-12.0067359428588	10.4496144562439	-14.0482223427772	-15.0689655427364	0.242182456651773	19.6363032558768	88.0260976531441	12.4911008561623	79.8601520534704	77.8186656535519	27.8022488555505
-38.5280300528084	76.5421308116113	-13.8701384390042	109.419319630017	-22.0894356436056	60.1035364024085	-71.4052188712141	27.2263475840028	-38.5280300528084	10.7877531748	76.5421308116113	208.050886085234	109.419319630017	-38.5280300528084	10.7877531748	10.7877531748	454.629802223276	-22.0894356436056	10.7877531748	158.735102857625	60.1035364024085	-22.0894356436056	-87.8438132804169	27.2263475840028	-22.0894356436056	-38.5280300528084	-38.5280300528084	10.7877531748	60.1035364024085	-54.9666244620113	-54.9666244620113	-71.4052188712141	27.2263475840028	92.9807252208141	27.2263475840028	NaN	NaN	-22.9879199926509	-28.0934309862679	-61.78980354414	-33.1989419798849	19.8983723537318	32.1515987384126	77.0800954822421	29.0882921422424	-10.7346936079701	40.3204163281998	120.987490027348	-10.7346936079701	132.219614213306
11.0051798379199	11.0051798379199	52.1149235842879	60.3368723335615	-5.43871766062729	76.7807698321087	60.3368723335615	-5.43871766062729	306.99533481177	-87.6582051533633	43.8929748350143	142.556359826298	27.4490773364671	43.8929748350143	126.11246232775	-120.546000150458	43.8929748350143	-21.8826151591745	-21.8826151591745	-38.3265126577217	11.0051798379199	-38.3265126577217	60.3368723335615	27.4490773364671	-21.8826151591745	60.3368723335615	-21.8826151591745	11.0051798379199	-104.102102651911	43.8929748350143	93.2246673306559	-38.3265126577217	-38.3265126577217	191.888052321939	175.444154823392	NaN	NaN	-43.1699840485268	473.689509701332	92.6843888145784	-136.122976007493	21.182087307681	-63.5992130504975	17.0962415072868	-46.2343683988224	31.3967018086663	-78.9211348019755	-63.5992130504975	9.94601135659707	27.3108560082722
60.5703588616055	44.1211548510573	-38.1248652016837	-71.0232732227801	44.1211548510573	126.367174903798	11.2227468299609	11.2227468299609	-21.6756611911355	109.91797089325	11.2227468299609	-38.1248652016837	27.6719508405091	109.91797089325	60.5703588616055	-71.0232732227801	-21.6756611911355	307.308419019829	11.2227468299609	-38.1248652016837	27.6719508405091	-21.6756611911355	-5.22645718058732	11.2227468299609	-38.1248652016837	-38.1248652016837	-71.0232732227801	27.6719508405091	-21.6756611911355	-54.5740692122319	-21.6756611911355	-54.5740692122319	11.2227468299609	77.0195628721537	93.4687668827019	NaN	NaN	-28.6243418467304	508.853480142078	-33.7334466184872	-53.1480447511627	-54.1698657055141	36.7721992317557	83.7759631319176	205.372656699728	26.5539896882423	-63.3662542946762	-16.3624903945143	-47.0171190250547	34.728557323053
-21.4685736102199	-21.4685736102199	307.621705360188	-37.9230875587403	60.8039961323821	-54.3776015072607	-21.4685736102199	27.8949682353413	-21.4685736102199	60.8039961323821	11.4404542868209	27.8949682353413	-37.9230875587403	-54.3776015072607	-21.4685736102199	11.4404542868209	11.4404542868209	-37.9230875587403	-37.9230875587403	27.8949682353413	-70.8321154557811	-37.9230875587403	11.4404542868209	60.8039961323821	-21.4685736102199	44.3494821838617	-5.01405966169948	-87.2866294043015	27.8949682353413	175.985593772025	27.8949682353413	-87.2866294043015	-21.4685736102199	60.8039961323821	11.4404542868209	NaN	NaN	204.678214977173	5.352976186133	133.125565154749	0.24207262738837	194.456407859684	59.528553908826	53.3954696383325	58.5063731970771	-7.93537306660303	23.7522289976136	-9.97973449010088	43.1736625208432	-58.0222279423004
28.1181296603562	77.4976116077042	-4.80152497120913	-54.1810069185571	93.9574389234868	-4.80152497120913	77.4976116077042	176.2565755024	11.6583023445735	77.4976116077042	-54.1810069185571	11.6583023445735	-103.560488865905	-21.2613522869918	-4.80152497120913	11.6583023445735	505.453121818053	110.417266239269	44.5779569761389	-54.1810069185571	-37.7211796027744	-87.1006615501224	44.5779569761389	-4.80152497120913	-70.6408342343398	-4.80152497120913	-136.48014349747	44.5779569761389	44.5779569761389	44.5779569761389	-37.7211796027744	-4.80152497120913	44.5779569761389	77.4976116077042	11.6583023445735	NaN	NaN	173.307062414788	-6.66010475555117	-57.7871408834884	-13.8178898134624	-91.530984727927	-20.9756748713736	-10.7502676457862	15.8357911407412	772.515925834212	70.0304494363547	207.050906259226	4.58784319259501	-28.1334599292848
11.8762911394681	-4.58885297619009	-4.58885297619009	-21.0539970918482	28.3414352551262	-53.9842853231645	11.8762911394681	-37.5191412075064	-21.0539970918482	61.2717234864425	-70.4494294388226	11.8762911394681	-103.379717670139	-70.4494294388226	-70.4494294388226	-4.58885297619009	-37.5191412075064	-53.9842853231645	-4.58885297619009	-70.4494294388226	-37.5191412075064	-21.0539970918482	28.3414352551262	61.2717234864425	-21.0539970918482	-37.5191412075064	-4.58885297619009	-4.58885297619009	28.3414352551262	11.8762911394681	110.667155833417	-37.5191412075064	28.3414352551262	11.8762911394681	-53.9842853231645	NaN	NaN	110.203873704401	14.0511809218275	0.753468090195024	2.79927006429233	-40.1625713917511	-39.1396704047024	43.7153095462384	8.93667598658425	-66.7579970550161	-34.0251654694592	-21.7503536248753	61.1046263260655	42.6924085591898
12.0944208079299	-20.8465078950187	110.917206916776	-53.7874365979672	-20.8465078950187	-37.3169722464929	12.0944208079299	61.5058138623527	45.0353495108785	28.5648851594042	-20.8465078950187	-37.3169722464929	94.4467425653013	-20.8465078950187	-103.19882965239	308.562779134467	-20.8465078950187	-53.7874365979672	-4.37604354354438	-4.37604354354438	-4.37604354354438	-4.37604354354438	61.5058138623527	45.0353495108785	-86.7283653009158	-4.37604354354438	-70.2579009494415	45.0353495108785	110.917206916776	45.0353495108785	28.5648851594042	61.5058138623527	-4.37604354354438	-53.7874365979672	-4.37604354354438	NaN	NaN	-16.3860094119431	173.940630608616	33.7538043569139	41.9398964008089	-90.0608378069982	465.570159672376	-29.6884089832725	-20.4790554338906	63.4283880160333	188.266291685432	28.6374968294795	70.5912185544414	-2.06034833512679
28.7884795131237	94.6916316193751	-53.5904606196905	193.546359778752	-20.6388845665648	12.3126914865609	45.2642675396866	94.6916316193751	12.3126914865609	94.6916316193751	45.2642675396866	292.401087938129	-4.16309654000194	28.7884795131237	-20.6388845665648	12.3126914865609	-37.1146725931276	-4.16309654000194	45.2642675396866	292.401087938129	94.6916316193751	-37.1146725931276	78.2158435928123	-4.16309654000194	-37.1146725931276	-37.1146725931276	-53.5904606196905	NaN	61.7400555662494	127.643207672501	193.546359778752	78.2158435928123	45.2642675396866	28.7884795131237	-4.16309654000194	-20.6388845665648	NaN	-47.8682845843311	-7.94701573679226	-16.1359939619284	26.8561417200364	-72.4352192597395	-44.797417749905	550.950748128751	-95.978531657006	-89.8367979881539	110.793168527682	-52.9863959750411	-9.9942602930763	34.0214976670306
-53.3933572649	-36.9122421206401	12.5311033121395	-3.95001183212035	-3.95001183212035	78.455563889179	-86.3555875534198	45.4933336006593	111.417794177699	12.5311033121395	12.5311033121395	-36.9122421206401	-3.95001183212035	-69.8744724091599	-3.95001183212035	-53.3933572649	-53.3933572649	12.5311033121395	-3.95001183212035	-3.95001183212035	-3.95001183212035	45.4933336006593	29.0122184563994	226.785600187518	-20.4311269763802	29.0122184563994	-3.95001183212035	12.5311033121395	12.5311033121395	-3.95001183212035	-3.95001183212035	-69.8744724091599	111.417794177699	29.0122184563994	160.861139610478	-53.3933572649	NaN	-82.4447169965819	39.4092963321031	-41.4853847852592	-65.0370008067698	-50.7012345328068	10.7377637841772	139.759660249844	10.7377637841772	34.2893798056878	-76.3008171648835	54.7690459113492	-3.59800248978571	-68.108950722619
29.236102129527	12.7496564216212	37.4793249834799	-69.6825721179077	-3.73678928628455	-20.2232349941903	-3.73678928628455	78.6954392532443	45.7225478374328	144.641222084867	45.7225478374328	111.668330669056	-20.2232349941903	-20.2232349941903	-86.1690178258134	12.7496564216212	95.1818849611501	95.1818849611501	243.559896332302	12.7496564216212	29.236102129527	-20.2232349941903	-36.7096807020961	-36.7096807020961	-20.2232349941903	-36.7096807020961	-86.1690178258134	-20.2232349941903	-20.2232349941903	-36.7096807020961	29.236102129527	78.6954392532443	45.7225478374328	29.236102129527	-36.7096807020961	45.7225478374328	NaN	-38.171014716983	-65.8283185708264	-51.487494350315	-32.0249471939067	-54.5605281118531	5.8758025317304	-99.631689947746	134.943220516333	24.3140051009593	-67.8770077451851	1.77842418301287	-80.1691427913377	45.8252414317263
78.9354698355196	12.9683509521387	29.4601306729839	161.394368439746	78.9354698355196	111.91902927721	45.9519103938291	-52.9987679312422	12.9683509521387	-69.4905476520875	-52.9987679312422	-20.0152084895518	-69.4905476520875	128.410808998055	-85.9823273729327	29.4601306729839	95.4272495563648	-36.506988210397	95.4272495563648	78.9354698355196	-52.9987679312422	-52.9987679312422	-20.0152084895518	128.410808998055	62.4436901146743	144.9025887189	12.9683509521387	-69.4905476520875	-69.4905476520875	-3.52342876870655	29.4601306729839	12.9683509521387	45.9519103938291	-52.9987679312422	-52.9987679312422	-85.9823273729327	NaN	-67.6449010416946	46.0974787334839	-53.2990153042847	-39.9778356909755	-52.2743091801839	50.1963032298868	72.7398379601023	7.15864601765706	18.4304133827648	-84.0401990273059	55.3198338503903	119.876319668735	77.8633685806059
29.6843042274293	13.1871870410021	13.1871870410021	161.661241718847	326.63241358312	62.6785386002839	-102.292633263989	-19.8070473318524	13.1871870410021	409.117999515256	79.1756557867111	29.6843042274293	-69.2983988911342	-19.8070473318524	-36.3041645182797	-52.801281704707	62.6785386002839	13.1871870410021	29.6843042274293	79.1756557867111	409.117999515256	79.1756557867111	-19.8070473318524	13.1871870410021	244.146827650984	-102.292633263989	-102.292633263989	79.1756557867111	29.6843042274293	13.1871870410021	62.6785386002839	62.6785386002839	46.1814214138566	46.1814214138566	13.1871870410021	95.6727729731384	NaN	195.004756138467	43.2947045235266	-20.2595062881377	-5.90855545969736	-42.8110004471154	-87.9139887650707	-56.1368833592385	54.5704516030155	73.0216740967245	-0.783215878111527	-43.8360683634325	61.7459270172356	30.9938895277206
13.4061648256995	-19.598751390311	-44.3524385523189	79.4159972577205	62.9135391497152	-52.6036676063215	-52.6036676063215	79.4159972577205	128.923371581736	29.9086229337047	128.923371581736	13.4061648256995	-69.1061257143268	128.923371581736	-69.1061257143268	-19.598751390311	79.4159972577205	13.4061648256995	-52.6036676063215	-52.6036676063215	13.4061648256995	79.4159972577205	-36.1012094983163	-69.1061257143268	-19.598751390311	46.41108104171	-19.598751390311	-36.1012094983163	13.4061648256995	13.4061648256995	145.425829689741	-36.1012094983163	-118.613500038342	-52.6036676063215	-36.1012094983163	-69.1061257143268	13.4061648256995	465.017955604901	12.8033414371242	-39.4935867319384	-83.587075188207	41.5153804319037	59.9731197856905	-82.5616452241077	-20.0104174140524	15.879631329422	62.023979713889	596.272991009607	64.0748396420876	70.2274194266832
129.179901866455	46.6408894217708	-2.8825180450399	96.1642968885814	-35.8981230229137	-2.8825180450399	-35.8981230229137	13.625284443897	46.6408894217708	112.672099377518	-52.4059255118506	-19.3903205339768	13.625284443897	63.1486919107077	-19.3903205339768	-2.8825180450399	30.1330869328339	-52.4059255118506	63.1486919107077	63.1486919107077	63.1486919107077	277.750124266887	46.6408894217708	13.625284443897	-35.8981230229137	-19.3903205339768	-35.8981230229137	-19.3903205339768	-19.3903205339768	13.625284443897	63.1486919107077	63.1486919107077	-101.929332978661	-35.8981230229137	178.703309333266	96.1642968885814	-19.3903205339768	59.2248520898433	-68.9991813748939	-61.8186355008686	32.554253129178	-2.32268397323055	-58.7412586977149	0.754692829923148	-8.47743757953793	-110.03087208361	24.3479149874348	-53.6122973591254	171.036209271094	133.081895365532
-68.7212056294822	13.8445460334391	-27.4383297980215	-2.66860429914512	-19.1817546317294	-19.1817546317294	-101.747506294651	30.3576963660234	294.568101687372	63.3839970311919	-2.66860429914512	96.4102976963604	13.8445460334391	-35.6949049643136	96.4102976963604	-2.66860429914512	96.4102976963604	13.8445460334391	-35.6949049643136	674.37055933681	-35.6949049643136	79.8971473637762	112.923448028945	-35.6949049643136	13.8445460334391	63.3839970311919	-68.7212056294822	-68.7212056294822	-52.2080552968979	-68.7212056294822	30.3576963660234	46.8708466986077	-68.7212056294822	30.3576963660234	46.8708466986077	96.4102976963604	-35.6949049643136	-19.5117114326503	51.2929716610083	-9.25016315820705	-40.0348079815369	6.14215925345788	18.4560171827898	-54.4009755657575	141.594596476109	-41.0609628089812	66.6852940726733	18.4560171827898	-55.4271303932018	30.7698751121218
360.952484220938	96.656457943918	5.80469891119225	14.0639497323491	-2.45455190996464	-35.4915551945922	-35.4915551945922	-68.5285584792197	-2.45455190996464	80.1379563016042	14.0639497323491	-35.4915551945922	-68.5285584792197	146.211962870859	-35.4915551945922	96.656457943918	-2.45455190996464	30.5824513746629	63.6194546592905	47.1009530169767	162.730464513173	-35.4915551945922	80.1379563016042	-18.9730535522784	14.0639497323491	-52.010056836906	-18.9730535522784	63.6194546592905	-35.4915551945922	63.6194546592905	63.6194546592905	-85.0470601215335	129.693461228546	14.0639497323491	162.730464513173	476.581995717135	63.6194546592905	-98.3039525051669	-76.7470819906124	53.620658740265	-64.4288702680098	235.314281648653	124.45037614523	48.4880705225139	13.5864706418066	18.7190588595577	53.620658740265	50.5411058096144	-43.8985173970055	-33.6333409615033
63.8550649433178	80.378921364814	14.2834956788291	-2.24036074266706	-35.2880735856595	47.3312085218216	63.8550649433178	-51.8119300071557	-68.3357864286519	63.8550649433178	-35.2880735856595	-18.7642171641633	-68.3357864286519	63.8550649433178	96.9027777863102	30.8073521003254	47.3312085218216	-18.7642171641633	14.2834956788291	162.998203472295	30.8073521003254	-2.24036074266706	80.378921364814	-84.8596428501481	80.378921364814	30.8073521003254	-35.2880735856595	-68.3357864286519	-51.8119300071557	80.378921364814	80.378921364814	-35.2880735856595	14.2834956788291	-51.8119300071557	30.8073521003254	113.426634207806	-68.3357864286519	-6.68973129903046	-89.8670693199458	-99.1089957667142	112.428431792651	-103.216518631945	-3.60908915010767	-31.3348684904128	306.508887174787	68.2725609914241	47.7349466652722	-106.297160780867	3.57907586404551	-10.7972541642609
47.5616133582741	-101.201318703287	-18.5552453357529	80.6200427052876	64.0908280317808	14.5031840112606	31.0323986847673	-2.02603066224612	130.207686725808	-51.6136746827663	-2.02603066224612	47.5616133582741	-101.201318703287	-18.5552453357529	-18.5552453357529	-18.5552453357529	47.5616133582741	-84.6721040297798	14.5031840112606	113.678472052301	80.6200427052876	31.0323986847673	113.678472052301	-35.0844600092596	14.5031840112606	130.207686725808	-35.0844600092596	31.0323986847673	31.0323986847673	31.0323986847673	-18.5552453357529	-84.6721040297798	113.678472052301	47.5616133582741	31.0323986847673	97.1492573787943	14.5031840112606	46.9812898693031	-54.7158706835978	51.0902660532587	38.7633375013919	8.97326016771389	-90.6694122932092	14.1094803976584	-9.51713266008628	-62.933823051509	-0.271936246186196	46.9812898693031	-35.1982338098087	21.3001887195807
31.2575912699294	-51.415290738695	14.7230148682045	-51.415290738695	47.7921676716543	-51.415290738695	-1.81156153352036	14.7230148682045	31.2575912699294	31.2575912699294	-18.3461379352452	14.7230148682045	-18.3461379352452	113.930473278554	-1.81156153352036	31.2575912699294	-67.9498671404199	14.7230148682045	-34.8807143369701	-67.9498671404199	64.3267440733792	-51.415290738695	-51.415290738695	-34.8807143369701	-51.415290738695	14.7230148682045	-84.4844435421448	-67.9498671404199	-101.01901994387	130.465049680279	14.7230148682045	-18.3461379352452	-84.4844435421448	80.861320475104	31.2575912699294	-18.3461379352452	14.7230148682045	84.2485819847917	-75.0306011095823	-24.6778270991028	-33.9262957949051	-50.368017920776	-86.3342850711185	-54.4784484522437	-27.7606499977036	194.202598701553	75.0001132889894	20.5369087470421	176.733268942815	98.6350888449287
329.201878969558	-1.59695322113287	56.2928424122381	-1.59695322113287	-1.59695322113287	48.0228716074708	-67.7567196592711	-18.1368948306674	48.0228716074708	-51.2167780497366	-51.2167780497366	-1.59695322113287	163.802462874213	81.10275482654	-18.1368948306674	163.802462874213	-18.1368948306674	163.802462874213	-67.7567196592711	114.182638045609	-1.59695322113287	-18.1368948306674	-67.7567196592711	-51.2167780497366	-18.1368948306674	-18.1368948306674	-18.1368948306674	-1.59695322113287	81.10275482654	14.9429883884017	130.722579655144	-18.1368948306674	14.9429883884017	-18.1368948306674	48.0228716074708	97.6426964360745	14.9429883884017	-69.6604302512513	-5.92619866392836	-72.7443446828959	-47.0450577525238	-98.4436316132681	68.0877476955434	-86.1079738866895	2.29757315379073	-37.7933144575898	2.29757315379073	319.94075961319	60.8919473550392	-53.2128866158131
48.2537253114213	246.797448915311	-1.38220558955099	130.980276813042	15.1631047107731	97.8896562123937	-17.9275158898751	-51.0181364905233	64.7990356117455	-17.9275158898751	15.1631047107731	-84.1087570911716	-17.9275158898751	48.2537253114213	15.1631047107731	-1.38220558955099	-1.38220558955099	31.7084150110972	15.1631047107731	15.1631047107731	-84.1087570911716	31.7084150110972	-67.5634467908475	-51.0181364905233	-34.4728261901992	15.1631047107731	147.525587113366	-17.9275158898751	81.3443459120696	-34.4728261901992	114.434966512718	48.2537253114213	-17.9275158898751	-1.38220558955099	81.3443459120696	-34.4728261901992	-51.0181364905233	57.0571431377854	-99.2498649167801	175.315734758016	240.100876254316	-41.6630724756244	-50.9180926893816	-34.4647234204799	-60.1731129031387	-54.0030994273006	76.5955191446061	197.939117502756	21.0653978620631	-73.5414754341213
-1.16731850306606	48.4847289293927	-34.2686834580385	329.846331046659	65.0354114068789	578.106568208952	81.5860938843651	-1.16731850306606	48.4847289293927	15.3833639744202	15.3833639744202	-100.471413367983	15.3833639744202	-67.370048413011	48.4847289293927	-67.370048413011	81.5860938843651	31.9340464519064	-50.8193659355248	-34.2686834580385	-100.471413367983	396.049060956604	-50.8193659355248	280.1942836142	-117.02209584547	31.9340464519064	-17.7180009805523	-34.2686834580385	-83.9207308904972	-34.2686834580385	-50.8193659355248	48.4847289293927	131.238141316824	-17.7180009805523	131.238141316824	180.890188749283	-34.2686834580385	292.906707306797	-8.50237494188523	-70.2243713068031	-64.0521716703114	102.597218514967	35.7317224529726	-114.458468701661	34.7030225135573	43.961321968295	33.674322574142	133.458216697426	72.7649202719234	-24.96157397253
32.159824463043	-67.1765244034653	7.32573724641595	-17.5083499702111	15.603766318625	48.7158826074611	48.7158826074611	81.8279988962972	15.603766318625	-17.5083499702111	-50.6204662590473	-0.95229182579308	-116.84469883672	-0.95229182579308	32.159824463043	32.159824463043	98.3840570407153	65.2719407518792	-17.5083499702111	-0.95229182579308	98.3840570407153	81.8279988962972	148.052231473969	-83.7325825478834	-34.0644081146292	98.3840570407153	-50.6204662590473	65.2719407518792	98.3840570407153	181.164347762806	48.7158826074611	-0.95229182579308	15.603766318625	-17.5083499702111	65.2719407518792	-50.6204662590473	-0.95229182579308	-50.4398827869962	-71.0211739433179	9.24586156633681	9.24586156633681	-98.8059170043522	34.972475511739	40.1177983008194	375.592844148863	48.3503147633481	-47.3526891135479	41.1468628586355	-3.10291312745622	12.3330552397851
15.8243118828507	48.9471864918929	-17.2985627261916	-50.4214373352338	-33.8600000307127	-0.737125421670459	32.3857491873718	-33.8600000307127	15.8243118828507	98.6314984054563	65.5086237964141	15.8243118828507	-66.982874639755	98.6314984054563	-33.8600000307127	-17.2985627261916	-17.2985627261916	48.9471864918929	82.0700611009352	-17.2985627261916	65.5086237964141	181.438684928062	-66.982874639755	-100.105749248797	-17.2985627261916	-17.2985627261916	15.8243118828507	-17.2985627261916	82.0700611009352	65.5086237964141	15.8243118828507	148.31581031902	-0.737125421670459	65.5086237964141	115.192935709977	-0.737125421670459	65.5086237964141	79.5075852863188	-54.3182412355313	-13.1410638441928	-19.3176404528936	-21.3764993224605	408.925004417027	8.47695428625992	-28.5825053659447	123.773050982008	-67.7008238877163	-52.2593823659643	51.7129905471653	-13.1410638441928
-33.6554590768625	-83.3559189604667	7.76159082614098	-0.521819154459723	-17.0886391156611	-50.2222790380639	-66.7890989992653	-50.2222790380639	-0.521819154459723	-33.6554590768625	-0.521819154459723	115.44592057395	-17.0886391156611	-66.7890989992653	-17.0886391156611	347.38140003077	264.547300224763	82.3122806515473	82.3122806515473	16.0450008067417	65.7454606903459	-17.0886391156611	-66.7890989992653	49.1786407291445	-50.2222790380639	-33.6554590768625	115.44592057395	49.1786407291445	49.1786407291445	-50.2222790380639	115.44592057395	-50.2222790380639	16.0450008067417	115.44592057395	297.680940147165	-17.0886391156611	65.7454606903459	-42.7524324114774	-25.2459247114037	41.690722377113	43.7503115182982	-73.6462695292543	-46.8716106938476	3.58832326518811	-52.0205835468104	-35.5438704173294	-14.9479790054781	93.1804509067413	139.521206583407	235.292101648515
-66.5951973592223	32.8380393479933	7.97973017118941	-0.306372887745221	-33.4507851234837	-16.8785790056145	-0.306372887745221	-0.306372887745221	32.8380393479933	65.9824515837318	65.9824515837318	-16.8785790056145	-66.5951973592223	65.9824515837318	132.271276055209	-0.306372887745221	-0.306372887745221	-116.31181571283	32.8380393479933	16.265833230124	65.9824515837318	49.4102454658626	16.265833230124	65.9824515837318	32.8380393479933	-83.1674034770915	-50.022991241353	32.8380393479933	32.8380393479933	-50.022991241353	115.69906993734	-83.1674034770915	-50.022991241353	32.8380393479933	49.4102454658626	115.69906993734	-33.4507851234837	-1.30377695454323	129.52653866636	64.6264608386681	2.81686290753247	-18.816496368365	-31.1784159545921	-46.630815437376	45.0534214938085	-64.1435348511977	-30.1482559890732	376.764930390903	-23.9672961959596	-101.229293609879
66.2195966268243	-49.8235738187525	-8.37958437390361	115.952383960643	33.0644050709452	-66.401169596692	-49.8235738187525	-49.8235738187525	66.2195966268243	66.2195966268243	-0.0907864849338414	66.2195966268243	-16.6683822628734	66.2195966268243	-0.0907864849338414	-0.0907864849338414	-66.401169596692	-66.401169596692	-82.9787653746316	49.6420008488848	-49.8235738187525	66.2195966268243	33.0644050709452	-16.6683822628734	-66.401169596692	-0.0907864849338414	248.573150184159	-33.2459780408129	-0.0907864849338414	-0.0907864849338414	-33.2459780408129	-66.401169596692	16.4868092930057	82.7971924047639	99.3747881827034	-82.9787653746316	-49.8235738187525	131.891082991254	-32.9930161829007	14.4111623296687	-115.435065769978	113.341621834161	38.1132515859533	88.6090069580381	-21.6572343646776	-39.1761699019315	27.8079953875687	-93.79402775337	-40.2066955217699	-18.5656575051622
16.7079291355768	0.124940190745278	49.8739070252398	66.4568959700714	116.205862804566	-82.7900045334123	-49.6240266437493	-99.3729934782438	-33.0410376989178	-49.6240266437493	-49.6240266437493	-16.4580487540862	-16.4580487540862	33.2909180804083	66.4568959700714	-49.6240266437493	-49.6240266437493	16.7079291355768	-16.4580487540862	16.7079291355768	116.205862804566	-49.6240266437493	-33.0410376989178	-16.4580487540862	-33.0410376989178	-33.0410376989178	-33.0410376989178	-16.4580487540862	-16.4580487540862	49.8739070252398	33.2909180804083	149.371840694229	182.537818583892	-16.4580487540862	-33.0410376989178	-49.6240266437493	-82.7900045334123	-82.2299156059942	70.3420314004745	-33.7780135161021	-111.094878553164	-44.086928854377	-37.9015796514121	-87.3843732751316	-59.5503018617894	-32.7471219822746	49.7242007239246	-88.4152648089591	-35.8397965837571	-46.148711922032
-49.4243495896657	99.8711210080545	33.5175785201789	-49.4243495896657	-32.8359639676968	-82.6011208336035	-49.4243495896657	83.2827353860856	116.459506630023	0.34080727624104	16.92919289821	50.1059641421478	83.2827353860856	-49.4243495896657	33.5175785201789	83.2827353860856	-16.2475783457279	0.34080727624104	215.989820361837	0.34080727624104	-82.6011208336035	-16.2475783457279	0.34080727624104	-115.777892077541	50.1059641421478	-82.6011208336035	50.1059641421478	0.34080727624104	-16.2475783457279	50.1059641421478	0.34080727624104	298.931748471681	16.92919289821	66.6943497641167	33.5175785201789	0.34080727624104	50.1059641421478	42.7807595688717	190.250611778939	9.78051292046494	-69.6263305772639	37.6244710300582	19.0618322903293	191.281869486702	-84.0639384859418	13.9055437515158	531.596913048397	-26.31350685123	-64.4700420384503	112.906283696736
-32.6307567168791	17.1506007214606	8.85370781507063	0.556814908680676	17.1506007214606	-16.0369709040992	-65.8183283424389	-65.8183283424389	332.432531164279	83.5257439725802	33.7443865342405	83.5257439725802	17.1506007214606	33.7443865342405	17.1506007214606	-32.6307567168791	-16.0369709040992	-16.0369709040992	-32.6307567168791	66.9319581598003	50.3381723470204	-32.6307567168791	149.9008872237	-49.224542529659	-32.6307567168791	50.3381723470204	-16.0369709040992	-82.4121141552189	-16.0369709040992	-32.6307567168791	0.556814908680676	66.9319581598003	-32.6307567168791	83.5257439725802	-16.0369709040992	0.556814908680676	-49.224542529659	36.8640081654364	-35.3496817690493	-80.7411440135832	-31.2231852013644	-17.8120713563885	-117.879613122747	79.1605979842067	-8.52745407909743	27.5793908881454	46.1486254427275	36.8640081654364	96.6982083968675	145.184543067165
-82.2229843781157	-15.8262262953271	67.1697213081586	33.9713422667643	83.7689108288557	-65.6237948574185	33.9713422667643	-49.0246053367214	183.364047953039	50.5705317874615	33.9713422667643	150.165668911644	-82.2229843781157	50.5705317874615	33.9713422667643	50.5705317874615	-32.4254158160242	50.5705317874615	-65.6237948574185	33.9713422667643	83.7689108288557	-49.0246053367214	-82.2229843781157	-15.8262262953271	33.9713422667643	166.764858432341	83.7689108288557	166.764858432341	-49.0246053367214	-65.6237948574185	33.9713422667643	-49.0246053367214	-15.8262262953271	50.5705317874615	-15.8262262953271	0.772963225370039	33.9713422667643	-16.5285279835301	39.198977191818	4.1112887480803	28.8790688260128	25.7830963162712	31.9750413357544	-126.951547497646	14.4311971138855	150.653987542514	179.549730966769	-34.072372205399	132.078152484065	96.9904640403272
-48.8245378836793	-15.6153443853638	216.849010102844	50.8030426112671	0.989252363793891	183.639816604529	0.989252363793891	117.221429607898	84.0122361095826	17.5938491129516	0.989252363793891	67.4076393604248	-65.4291346328371	-32.2199411345216	-32.2199411345216	-48.8245378836793	17.5938491129516	-65.4291346328371	84.0122361095826	34.1984458621094	-15.6153443853638	-82.0337313819948	-32.2199411345216	67.4076393604248	17.5938491129516	233.453606852002	0.989252363793891	-15.6153443853638	67.4076393604248	-32.2199411345216	17.5938491129516	67.4076393604248	-48.8245378836793	-32.2199411345216	-48.8245378836793	-65.4291346328371	0.989252363793891	60.1180470117219	-66.8619614065523	-28.6647231018682	-51.376594526275	-2.85577830140598	-104.026841919218	157.15967946146	3.33836845070495	38.4385333793336	85.9269918121841	-92.6709062070146	83.8622762281471	43.600322339426
34.4256974648228	17.8156899632195	75.950716218831	34.4256974648228	67.6457124680294	134.085742474443	100.865727471236	200.525772480856	34.4256974648228	-15.4043250399871	17.8156899632195	-15.4043250399871	233.745787484062	1.2056824616162	-32.0143325415904	84.2557199696327	-65.234347544797	1.2056824616162	1.2056824616162	51.0357049664261	-32.0143325415904	-15.4043250399871	-32.0143325415904	-65.234347544797	200.525772480856	51.0357049664261	51.0357049664261	1.2056824616162	-32.0143325415904	-48.6243400431937	-65.234347544797	51.0357049664261	-81.8443550464003	17.8156899632195	67.6457124680294	34.4256974648228	-65.234347544797	-55.2677021891455	80.0192739261112	-10.8605268230689	-11.8932518315823	102.739224113406	29.4157485089541	5.66307331314567	-39.7768270614444	41.808448611115	-10.8605268230689	24.252123466387	-30.4823019848237	-42.8750020869846
67.8839407826	416.807798193678	-6.88545723405953	51.2685190011201	18.0376754381603	150.961049689999	84.4993625640799	-48.4240116877593	18.0376754381603	34.6530972196402	200.807315034439	-98.270277032199	117.73020612704	51.2685190011201	-31.8085899062794	-31.8085899062794	-15.1931681247995	-15.1931681247995	-98.270277032199	18.0376754381603	-65.0394334692392	-15.1931681247995	1.42225365668042	1.42225365668042	-15.1931681247995	34.6530972196402	1.42225365668042	84.4993625640799	-65.0394334692392	-15.1931681247995	84.4993625640799	-65.0394334692392	18.0376754381603	34.6530972196402	117.73020612704	-15.1931681247995	-15.1931681247995	-67.4263189132451	-65.3601339405571	1.79087767180034	134.026715923827	51.3793170163105	-11.6393246506712	47.2469470709346	-56.0623015634615	-72.5917813449649	24.5189123713675	65.842611825126	236.30287207188	-43.665191727334
1.6389660870098	18.2598056792479	76.4327442520814	-14.9818735052283	18.2598056792479	-14.9818735052283	-48.2235526897046	1.6389660870098	1.6389660870098	18.2598056792479	-31.6027130974665	-81.4652318741809	-64.8443922819427	34.8806452714861	-64.8443922819427	-31.6027130974665	18.2598056792479	-14.9818735052283	117.984843232677	51.5014848637242	34.8806452714861	-14.9818735052283	-64.8443922819427	-14.9818735052283	18.2598056792479	34.8806452714861	-81.4652318741809	-114.706911058657	-14.9818735052283	18.2598056792479	-48.2235526897046	34.8806452714861	-31.6027130974665	18.2598056792479	-81.4652318741809	-31.6027130974665	-31.6027130974665	-51.6901654997777	-27.9205803066257	-1.05061443610597	9.28398782178622	16.5182094023108	-6.21791556505206	-56.8574666287238	-4.15099511347362	545.649845006391	133.299214916493	20.6520503054676	103.328868368605	-131.266602885548
-97.9017457331908	35.1083417654738	18.4820808281408	-31.3967019838585	1.85581989080768	18.4820808281408	18.4820808281408	-31.3967019838585	18.4820808281408	-14.7704410465254	-14.7704410465254	-14.7704410465254	1.85581989080768	18.4820808281408	51.7346027028069	-48.0229629211916	351.007299574802	-31.3967019838585	-64.6492238585246	-14.7704410465254	18.4820808281408	-31.3967019838585	-31.3967019838585	-64.6492238585246	-48.0229629211916	118.239646452139	118.239646452139	18.4820808281408	51.7346027028069	68.36086364014	1.85581989080768	51.7346027028069	-81.2754847958577	18.4820808281408	-64.6492238585246	-31.3967019838585	-14.7704410465254	-22.503038266863	-61.7885108977519	4.37649563848201	20.9177472725405	26.0868884081838	47.7972811778855	153.247760345008	117.063772395505	-40.0781181280502	-16.3000689040911	34.357514225213	36.4251706794703	-0.79264549716127
-31.1905564339909	-47.8222422542153	10.3886581165699	-31.1905564339909	-31.1905564339909	101.862930127804	-14.5588706137666	-14.5588706137666	-64.4539280744396	85.2312443075794	2.07281520645774	51.9678726671307	2.07281520645774	-14.5588706137666	2.07281520645774	51.9678726671307	-47.8222422542153	-14.5588706137666	35.3361868469064	-64.4539280744396	35.3361868469064	51.9678726671307	51.9678726671307	68.5995584873551	-64.4539280744396	-14.5588706137666	-81.0856138946639	35.3361868469064	2.07281520645774	68.5995584873551	35.3361868469064	-47.8222422542153	-81.0856138946639	-31.1905564339909	51.9678726671307	-31.1905564339909	-14.5588706137666	-73.9624436098001	23.2520265105611	-43.970745381178	-78.0992295723686	22.217830019919	-29.491994512188	69.7908685894574	82.2012264771631	-78.0992295723686	352.126510534762	-99.8173558758536	-47.0733348531044	79.0986370052367
-64.2585048049796	-47.6213905606036	218.572437349412	52.2012949056524	2.28995217252437	35.5641806612764	251.846665838164	18.9270664169004	52.2012949056524	35.5641806612764	18.9270664169004	18.9270664169004	-80.8956190493556	68.8384091500284	-14.3471620718516	2.28995217252437	-14.3471620718516	2.28995217252437	18.9270664169004	-47.6213905606036	-47.6213905606036	-64.2585048049796	-14.3471620718516	-64.2585048049796	102.11263763878	-30.9842763162276	-80.8956190493556	18.9270664169004	68.8384091500284	18.9270664169004	-30.9842763162276	2.28995217252437	68.8384091500284	-64.2585048049796	102.11263763878	-80.8956190493556	168.661094616284	-118.216567964311	-48.9007118514449	92.8346954241175	2.82753897905236	18.3460142282015	-46.831581818225	-47.8661468348349	102.145780573607	69.0397000420888	-66.4883171338139	-72.6957072334736	-19.9328913863664	-34.4168016189056
35.7923233542663	2.50723092775289	10.8285040343812	-47.4204077120172	-30.7778614987605	19.1497771410096	152.290146847063	-14.1353152855038	35.7923233542663	2.50723092775289	69.0774157807797	52.434869567523	-64.0629539252739	2.50723092775289	-113.990592565044	-14.1353152855038	2.50723092775289	2.50723092775289	102.362508207293	69.0774157807797	2.50723092775289	85.7199619940364	2.50723092775289	19.1497771410096	19.1497771410096	2.50723092775289	-64.0629539252739	-14.1353152855038	-14.1353152855038	2.50723092775289	-97.3480463517874	-64.0629539252739	-64.0629539252739	-80.7055001385307	85.7199619940364	2.50723092775289	-64.0629539252739	-45.5547226238807	-83.8472734204519	-78.6726043938882	143.83816374835	-22.7861789070005	-69.3582001460736	-82.8123396151392	-12.4368408538731	96.2312087039642	5.15703383644342	90.0216058720878	97.266142509277	-7.26217182730942
-30.5713118496094	-47.219293579949	119.260523723447	-13.9233301192697	-30.5713118496094	19.3726333414095	52.6685968020888	-13.9233301192697	-30.5713118496094	19.3726333414095	-47.219293579949	2.7246516110699	-47.219293579949	-13.9233301192697	2.7246516110699	-30.5713118496094	52.6685968020888	2.7246516110699	285.740341026844	-80.5152570406283	19.3726333414095	52.6685968020888	69.3165785324284	36.0206150717492	-97.1632387709679	-63.8672753102886	19.3726333414095	-30.5713118496094	52.6685968020888	-47.219293579949	-47.219293579949	85.9645602627681	-63.8672753102886	169.204468914466	-63.8672753102886	-47.219293579949	36.0206150717492	4.38228149291965	-32.8886213602174	-5.97074707739621	61.3239386296569	-80.5125527836704	-32.8886213602174	71.6769671999727	77.8887843421623	-115.712849922744	49.9356072023094	-11.1472613625541	25.0883386335514	40.6178814890252
2.94221436158354	2.94221436158354	11.2689247611348	36.2490559597885	-63.6714688348264	-47.0180480357239	-30.3646272366214	-30.3646272366214	-13.7112064375189	2.94221436158354	-96.9783104330313	-80.3248896339288	19.595635160686	19.595635160686	-30.3646272366214	2.94221436158354	2.94221436158354	52.902476758891	-47.0180480357239	-30.3646272366214	-63.6714688348264	-63.6714688348264	-13.7112064375189	-30.3646272366214	52.902476758891	-96.9783104330313	19.595635160686	-30.3646272366214	-80.3248896339288	2.94221436158354	19.595635160686	36.2490559597885	19.595635160686	86.2093183570959	69.5558975579934	-80.3248896339288	19.595635160686	22.2490755042814	76.1040284507755	-48.1766321949802	-48.1766321949802	-11.9281061733014	2.57130423537006	-16.0707948614933	-44.0339435067883	37.7841580850008	95.7817997196868	-29.5345330981168	-63.7117147756996	16.0350424719936
19.8187827416113	3.15991931858381	111.442531568262	36.4776461646388	-13.4989441044437	-96.7932612195811	3.15991931858381	-13.4989441044437	3.15991931858381	-13.4989441044437	-63.4755343735261	103.113099856749	53.1365095876663	153.089690125831	319.678324356106	-13.4989441044437	103.113099856749	19.8187827416113	69.7953730106938	69.7953730106938	3.15991931858381	36.4776461646388	53.1365095876663	-30.1578075274712	-63.4755343735261	-30.1578075274712	103.113099856749	3.15991931858381	-30.1578075274712	-96.7932612195811	69.7953730106938	-13.4989441044437	36.4776461646388	-46.8166709504986	-80.1343977965536	86.4542364337212	69.7953730106938	-71.7638880581472	-35.5024267856162	-116.313683335828	140.62467082382	9.0473684920647	213.147593368882	-61.4034705517098	8.01132674142096	188.282591353432	-11.6734665208101	-58.2953452997785	4.90320148948973	46.3448715152394
-29.9508525896601	-29.9508525896601	3.37776662154287	86.6993146495502	-29.9508525896601	3.37776662154287	36.7063858327458	20.0420762271443	120.027933860753	36.7063858327458	20.0420762271443	3.37776662154287	-96.6080910120659	-29.9508525896601	86.6993146495502	-29.9508525896601	-63.279471800863	-46.6151621952615	-29.9508525896601	103.363624255152	203.34948188876	-63.279471800863	-46.6151621952615	103.363624255152	-79.9437814064644	36.7063858327458	-79.9437814064644	-79.9437814064644	-13.2865429840586	-46.6151621952615	53.3706954383472	-46.6151621952615	-29.9508525896601	-63.279471800863	-63.279471800863	-29.9508525896601	36.7063858327458	12.4188215737031	-44.5838160468627	40.4019345874353	-75.6761638398986	55.9481084839533	18.6372911323102	-77.748987026101	105.695864952811	17.600879539209	22.782937504715	-59.0935783502795	-90.1859261433153	102.586630173507
-13.0740029402005	-46.413521640832	-54.7484013159899	-13.0740029402005	-13.0740029402005	20.2655157604311	186.963109263589	120.284071862326	-29.7437622905162	170.293349913273	-79.7530403414635	36.9352751107468	-79.7530403414635	-46.413521640832	203.632868613905	70.2747938113784	36.9352751107468	36.9352751107468	-13.0740029402005	36.9352751107468	20.2655157604311	70.2747938113784	3.5957564101153	53.6050344610626	70.2747938113784	-46.413521640832	-29.7437622905162	186.963109263589	-96.4227996917793	70.2747938113784	-29.7437622905162	3.5957564101153	3.5957564101153	20.2655157604311	86.9445531616942	-46.413521640832	3.5957564101153	195.155916621918	34.454753167953	-42.2670926100693	96.6616551501332	26.1604995703289	17.8662459727049	-51.5981279073963	80.0731479548851	-56.7820364059113	158.868557132313	552.845603019455	48.969696963795	-32.9360573127422
53.8395268061375	-79.5621744791933	20.4891014848048	-62.8869618185269	-12.8613238365279	-12.8613238365279	-46.2117491578606	3.81388882413845	-12.8613238365279	487.395055983463	70.5147394668039	37.1643141454712	103.865164788137	-46.2117491578606	3.81388882413845	-12.8613238365279	37.1643141454712	3.81388882413845	-29.5365364971942	20.4891014848048	3.81388882413845	37.1643141454712	-12.8613238365279	170.566015430802	-46.2117491578606	20.4891014848048	-46.2117491578606	-12.8613238365279	-29.5365364971942	20.4891014848048	20.4891014848048	3.81388882413845	-62.8869618185269	3.81388882413845	20.4891014848048	3.81388882413845	-96.2373871398596	-17.1313684042243	9.83458543481412	221.413607864192	82.4352303860714	-12.9827601212953	86.5838386690003	-36.837257748137	0.500216798223901	-115.660815123788	-32.688649465208	18.1318020006721	160.22163569099	95.9182073055905
-29.3291750766747	154.158189865016	-54.3501793869053	-46.0098446168284	104.116181244555	-29.3291750766747	20.7128335437864	-79.3711836971358	-46.0098446168284	20.7128335437864	187.519528945323	-62.6905141569821	104.116181244555	237.561537565785	-29.3291750766747	37.3935030839401	-79.3711836971358	421.048902507475	-79.3711836971358	4.03216400363271	37.3935030839401	-62.6905141569821	70.7548421642475	37.3935030839401	54.0741726240938	54.0741726240938	37.3935030839401	-12.648505536521	20.7128335437864	-29.3291750766747	87.4355117044012	54.0741726240938	87.4355117044012	37.3935030839401	-29.3291750766747	70.7548421642475	37.3935030839401	-42.8162918555018	92.0616599859117	40.1855246622911	-63.56674598495	-21.0283150195811	117.999727647722	-1.31538359660533	54.7108425529049	-41.7787691490294	23.5851613587325	461.41974349009	-27.2534512584156	98.2867962247462
70.9951020579335	-29.1216778957641	-4.09248290733968	70.9951020579335	-12.4355479034811	4.25058208880179	204.484141996197	4.25058208880179	4.25058208880179	-12.4355479034811	20.9367120810847	37.6228420733677	20.9367120810847	-62.49393788033	37.6228420733677	20.9367120810847	-29.1216778957641	87.6812320502165	4.25058208880179	4.25058208880179	-62.49393788033	187.798012003914	20.9367120810847	54.3089720656506	-45.807807888047	-79.1800678726129	20.9367120810847	-45.807807888047	688.381911772402	-12.4355479034811	121.053492034782	104.367362042499	70.9951020579335	-62.49393788033	4.25058208880179	-12.4355479034811	54.3089720656506	48.762398262365	1.01929233082506	-23.8901542421523	340.410501887642	96.505504193905	62.2550151560611	-58.1406432799962	170.19595030563	-35.3069839214336	136.983354874993	45.6487174407429	26.9666325110098	87.1644617290385
-62.2972328622219	4.46914322003295	62.8897222920059	37.8523312611604	-12.2224508005308	-12.2224508005308	71.2355193022878	-28.9140448210945	-28.9140448210945	71.2355193022878	-45.6056388416582	-95.6804209033493	121.310301363979	21.1607372405967	21.1607372405967	21.1607372405967	-62.2972328622219	21.1607372405967	54.5439252817241	505.216963836944	154.693489405106	21.1607372405967	21.1607372405967	87.9271133228515	54.5439252817241	37.8523312611604	188.076677446234	-12.2224508005308	-45.6056388416582	71.2355193022878	54.5439252817241	171.38508342567	-28.9140448210945	-28.9140448210945	-62.2972328622219	-28.9140448210945	87.9271133228515	-93.2029858224656	-69.3228960383715	60.4602006143138	9.58522672646114	119.641292687938	-80.7438085438078	-55.8254539864923	3.35563808713224	396.857987138074	-35.0601585220626	117.564763141495	-38.1749528417271	65.6515244804212
38.0819707949184	4.68784753789776	-12.0092140906126	-28.7062757191229	171.658463823001	54.7790324234288	21.3849091664081	21.3849091664081	-12.0092140906126	-45.4033373476332	-28.7062757191229	-28.7062757191229	-62.1003989761436	121.56727893747	38.0819707949184	-12.0092140906126	4.68784753789776	-28.7062757191229	-62.1003989761436	-12.0092140906126	21.3849091664081	21.3849091664081	4.68784753789776	121.56727893747	21.3849091664081	4.68784753789776	21.3849091664081	-62.1003989761436	-12.0092140906126	-12.0092140906126	38.0819707949184	-62.1003989761436	-95.4945222331642	21.3849091664081	88.1731556804494	-95.4945222331642	21.3849091664081	-83.6290581483245	71.1277363667849	-68.0495150763336	-1.57679796917256	-5.73134278837012	72.1663725715842	-1.57679796917256	330.786787566633	-40.00633754675	92.9390966675721	-19.2336134507622	34.7754691988061	-17.1563410411634
88.41935928136	121.824424920643	29.9604944126142	-78.6059689150568	105.121892101002	4.90669518315165	4.90669518315165	-28.4983704561317	4.90669518315165	21.6092280027933	71.7168264617184	-11.79583763649	-45.2009032757734	-28.4983704561317	71.7168264617184	-45.2009032757734	38.311760822435	-11.79583763649	38.311760822435	-11.79583763649	-61.9034360954151	38.311760822435	21.6092280027933	-61.9034360954151	4.90669518315165	71.7168264617184	-61.9034360954151	-28.4983704561317	355.659884395627	-11.79583763649	-28.4983704561317	71.7168264617184	55.0142936420767	-45.2009032757734	21.6092280027933	55.0142936420767	38.311760822435	-42.8780409517151	-80.2823254318594	-47.03407256062	-45.9950646583938	35.0475517152522	-51.1901041695249	157.650484177947	38.1645754219309	24.6574726929899	23.6184647907637	17.3844173774063	-17.9418512982855	-40.8000251472626
5.12568629673473	-28.2903288982278	63.6037128879191	38.5417014916972	5.12568629673473	-28.2903288982278	-44.998336495709	55.2497090891785	-11.5823213007465	21.833693894216	5.12568629673473	-28.2903288982278	-28.2903288982278	-11.5823213007465	71.9577166866598	21.833693894216	-11.5823213007465	-11.5823213007465	-44.998336495709	21.833693894216	-78.4143516906716	88.665724284141	21.833693894216	-95.1223592881528	88.665724284141	-28.2903288982278	-61.7063440931903	5.12568629673473	-78.4143516906716	5.12568629673473	38.5417014916972	5.12568629673473	5.12568629673473	38.5417014916972	-44.998336495709	138.789747076585	272.453807856435	-56.1455991471857	-62.3818783419108	108.076419647242	43.6348679684162	-4.17660585780967	19.7291310553033	-13.5310246498973	-17.6885441130474	226.56572434702	-96.6814139128989	7.25657266585305	72.7375042104668	-14.5704045156849
-61.5091228424568	5.34482101977197	-11.3686649457852	-44.7956368768996	189.193166640901	55.4852789164435	22.0583069853292	-11.3686649457852	22.0583069853292	55.4852789164435	5.34482101977197	5.34482101977197	-11.3686649457852	-78.222608808014	38.7717929508864	5.34482101977197	222.620138572015	72.1987648820007	-28.0821509113424	88.9122508475579	139.052708744229	-11.3686649457852	205.906652606458	322.901054365359	-61.5091228424568	22.0583069853292	22.0583069853292	88.9122508475579	38.7717929508864	55.4852789164435	-78.222608808014	72.1987648820007	55.4852789164435	139.052708744229	22.0583069853292	5.34482101977197	-78.222608808014	275.775035511381	-41.3493536982216	-7.03753453783836	40.7910618675444	19.9960199521606	-36.1505932193757	251.86073730869	-50.7071225601443	-36.1505932193757	34.5525492929292	78.2221373152352	-15.3555513039919	77.182385219466
22.2830674209757	-44.5928042886332	-11.1548684338287	5.56409949357349	-11.1548684338287	-44.5928042886332	390.100361823825	-27.873836361231	39.0020353483779	55.7210032757802	5.56409949357349	5.56409949357349	5.56409949357349	-11.1548684338287	55.7210032757802	22.2830674209757	-78.0307401434377	-11.1548684338287	-11.1548684338287	-61.3117722160354	-94.7497080708399	89.1589391305846	-27.873836361231	-11.1548684338287	22.2830674209757	89.1589391305846	105.877907057987	-78.0307401434377	122.596874985389	707.760752444467	22.2830674209757	-44.5928042886332	39.0020353483779	89.1589391305846	456.976233533434	-27.873836361231	-61.3117722160354	-53.5857459867521	-67.1073656887007	178.362038131288	63.9483329609544	-18.2215098431944	43.1458411118028	-91.030231315225	15.0624771154481	-51.505496801837	-30.7030049526854	68.1088313307847	-78.548736205734	291.735618709164
-77.8387455731339	-61.1142920865802	39.2324288327424	22.5079753461886	-27.6653851134727	72.6813358058499	-77.8387455731339	-44.3898386000264	-94.5631990596877	22.5079753461886	89.4057892924037	55.9568823192961	-27.6653851134727	-10.9409316269189	-111.287652546241	156.303603238619	55.9568823192961	-44.3898386000264	173.028056725172	39.2324288327424	-44.3898386000264	-44.3898386000264	189.752510211726	-44.3898386000264	-61.1142920865802	39.2324288327424	22.5079753461886	39.2324288327424	72.6813358058499	5.78352185963485	39.2324288327424	-111.287652546241	-77.8387455731339	55.9568823192961	239.925870671387	-94.5631990596877	106.130242778957	-2.36057019743826	-33.5754908816214	-49.182951223713	-8.60355433427489	14.2873875007928	-67.9119036342229	-55.4259353605497	81.9197156498563	-68.9524009903624	-15.887035827251	-87.6813534008723	-13.8060411149721	43.4213134726971
708.660679414898	89.6528014924065	106.38274413896	22.7330309061912	139.842629432068	-10.7268543869164	-27.4567970334703	-10.7268543869164	-27.4567970334703	106.38274413896	-77.6466249731317	22.7330309061912	39.462973552745	39.462973552745	206.762400018283	-10.7268543869164	-44.1867396800241	-60.9166823265779	6.00308825963739	-27.4567970334703	-10.7268543869164	39.462973552745	-27.4567970334703	6.00308825963739	39.462973552745	-44.1867396800241	39.462973552745	-10.7268543869164	139.842629432068	6.00308825963739	89.6528014924065	-27.4567970334703	-27.4567970334703	-60.9166823265779	139.842629432068	39.462973552745	39.462973552745	6.2256494183083	16.6343532893276	37.4517610313662	37.4517610313662	-1.06044329140521	12.4708717409199	86.3726692251569	374.693766452392	-16.6734990979342	-48.940481098094	-78.084851936948	13.5117421280218	241.462356903344
-27.2480719864497	-27.2480719864497	156.84171753399	-77.454378219297	240.518894588736	-10.5126365755006	-10.5126365755006	-43.9835073973988	-43.9835073973988	-27.2480719864497	56.4291050682958	73.1645404792449	123.370846712092	-10.5126365755006	56.4291050682958	22.9582342463976	6.22279883544852	6.22279883544852	89.899975890194	106.635411301143	140.106282123041	-60.7189428083479	-10.5126365755006	106.635411301143	73.1645404792449	-27.2480719864497	709.111086095311	56.4291050682958	22.9582342463976	-77.454378219297	-10.5126365755006	123.370846712092	-77.454378219297	-10.5126365755006	-60.7189428083479	56.4291050682958	207.048023766838	178.29328641477	-43.491618624979	-89.3063407928145	-30.9966943973875	-41.4091312537138	-25.7904759692244	-127.832357161222	-30.9966943973875	-49.7390807387748	25.2304646267742	156.427169016485	46.0553383394267	62.7152373095487
-10.2982780541689	-10.2982780541689	31.5540514040584	-27.0392098374599	6.44265372912202	-27.0392098374599	-77.2620051873327	140.37010799545	90.1473126455767	23.183585512413	39.9245172957039	-60.5210734040417	-43.7801416207508	-10.2982780541689	23.183585512413	39.9245172957039	140.37010799545	73.4063808622858	56.6654490789948	-10.2982780541689	-10.2982780541689	-10.2982780541689	23.183585512413	106.888244428868	-110.743868753915	-43.7801416207508	-10.2982780541689	39.9245172957039	6.44265372912202	90.1473126455767	73.4063808622858	173.851971562031	-43.7801416207508	-94.0029369706236	-10.2982780541689	-10.2982780541689	-60.5210734040417	-44.2885498935887	68.2061133245185	34.8743612598941	-60.9544259259008	-6.79032882088628	57.7899408043234	22.37495423566	5.70907820334784	17.1668679755625	-114.076905778896	-13.0400323330033	-58.8711914218618	46.3321510321087
-43.5766422185077	157.380538987116	-10.083778684237	6.66265308289833	6.66265308289833	6.66265308289833	-110.562369287049	-60.3230739856431	-43.5766422185077	40.155516617169	123.887675452846	56.9019483843044	56.9019483843044	56.9019483843044	40.155516617169	23.4090848500337	23.4090848500337	-26.8302104513724	174.126970754252	-26.8302104513724	123.887675452846	6.66265308289833	40.155516617169	56.9019483843044	40.155516617169	-26.8302104513724	23.4090848500337	90.3948119185751	40.155516617169	6.66265308289833	-10.083778684237	-26.8302104513724	-10.083778684237	-43.5766422185077	-43.5766422185077	-43.5766422185077	23.4090848500337	59.1130554585435	-29.4561868982902	-49.254017542759	188.319950190866	8.05549221754523	-0.280436474862653	-93.0176431779004	45.5671713333807	27.853322862014	-52.3799908024119	14.3074387368511	114.338583045746	8.05549221754523
23.6347324052479	-26.6210736928811	-9.86913832683812	6.88279703920489	-26.6210736928811	174.402150699635	-60.1249444249672	274.913762895893	140.898279967549	6.88279703920489	-60.1249444249672	-9.86913832683812	-26.6210736928811	40.3866677712909	90.6424738694199	23.6347324052479	90.6424738694199	-9.86913832683812	-9.86913832683812	23.6347324052479	-76.8768797910102	-76.8768797910102	6.88279703920489	-60.1249444249672	57.1386031373339	57.1386031373339	-9.86913832683812	-9.86913832683812	-26.6210736928811	-9.86913832683812	-9.86913832683812	-60.1249444249672	40.3866677712909	-60.1249444249672	-26.6210736928811	-110.380750523096	23.6347324052479	238.681567587825	3.10703475723983	297.054018200713	-12.5284430854981	135.487413825754	-46.9264943395216	45.8440075273902	127.148492309628	-84.4516411620927	60.4371201806123	-109.468405710473	-90.7058322991878	1.02230437820811
174.677511576449	-9.65435684292286	74.1328560749736	90.8902986585529	-9.65435684292286	40.617970907815	107.647741242132	-59.9266845936608	23.8605283242357	40.617970907815	57.3754134913943	23.8605283242357	90.8902986585529	57.3754134913943	141.162626409291	90.8902986585529	7.10308574065644	-76.6841271772401	23.8605283242357	57.3754134913943	-9.65435684292286	57.3754134913943	7.10308574065644	74.1328560749736	90.8902986585529	-59.9266845936608	7.10308574065644	40.617970907815	40.617970907815	-26.4117994265022	-43.1692420100815	23.8605283242357	23.8605283242357	-9.65435684292286	-59.9266845936608	57.3754134913943	-9.65435684292286	24.2235117908761	19.0098139848592	-88.3923608190881	-3.93045636161494	-25.8279871468858	177.506227287772	26.3089909132828	-77.9649652070544	-83.1786630130712	-85.264142135478	-56.0674344217835	0.240501883198544	-50.8537366157667
57.6123795999981	124.664193293255	32.4679494650267	-59.7282943632018	74.3753330233124	91.1382864466267	-42.9653409398875	24.0864727533696	107.901239869941	-26.2023875165732	-42.9653409398875	7.3235193300553	-76.4912477865161	-9.43943409325897	7.3235193300553	174.953053563198	40.8494261766838	-9.43943409325897	74.3753330233124	57.6123795999981	107.901239869941	7.3235193300553	-110.017154633145	208.478960409827	-9.43943409325897	-42.9653409398875	141.427146716569	7.3235193300553	-76.4912477865161	-26.2023875165732	-93.2542012098303	7.3235193300553	-42.9653409398875	-9.43943409325897	91.1382864466267	7.3235193300553	225.241913833141	102.726443596758	-59.9993719001346	69.3467891358568	-37.0508594582651	-46.4388872753935	99.5971009910484	-78.7754275343914	-16.188575420202	-3.67120499736413	-20.3610322278146	-29.749060044943	42.2258198863748	156.968382095722
-9.22436993843095	24.3125658392144	124.923373172151	-76.2982414937217	41.0810337280371	259.071116282732	124.923373172151	-76.2982414937217	-9.22436993843095	-42.7613057160763	158.460308949796	-25.9928378272536	24.3125658392144	-9.22436993843095	57.8495016168598	7.54409795039173	-42.7613057160763	158.460308949796	24.3125658392144	74.6179695056825	359.681923615668	-42.7613057160763	-59.529773604899	74.6179695056825	-25.9928378272536	-59.529773604899	-76.2982414937217	91.3864373945051	-59.529773604899	-126.60364516019	-9.22436993843095	-9.22436993843095	-59.529773604899	7.54409795039173	175.228776838619	-42.7613057160763	57.8495016168598	27.8929060812614	-29.4989950735288	229.28630467898	-51.4122664235396	-86.8908962283191	-29.4989950735288	-78.5429833330768	-11.7596801711391	114.502502369399	29.9798843050719	90.502252795578	1.80567828362946	-54.5427337592555
-92.8790941572598	7.76482174484418	58.0867796958962	-76.1051081735758	-25.7831502225238	-9.00916423883981	-42.5571362062078	-9.00916423883981	91.6347516632642	-42.5571362062078	-109.653080140944	209.052653549052	-76.1051081735758	7.76482174484418	41.3127937122122	712.272233059572	-42.5571362062078	-59.3311221898918	41.3127937122122	-9.00916423883981	141.956709614316	-42.5571362062078	-9.00916423883981	-76.1051081735758	91.6347516632642	24.5388077285282	41.3127937122122	-92.8790941572598	-9.00916423883981	7.76482174484418	192.278667565368	-92.8790941572598	24.5388077285282	58.0867796958962	393.566499369576	7.76482174484418	-59.3311221898918	23.9883285828027	-30.2926145752083	-56.3892218627136	19.8128714168018	8.3303642102995	589.762774575917	3.11104275279844	-104.406979271723	-60.5646790287144	5.19877133579886	-18.810107368706	45.9094787043071	-102.319250688723
7.98569085677964	24.765198568262	-25.5733245661851	-25.5733245661851	-75.9118477006323	-8.79381685470274	-8.79381685470274	-109.470863123597	-59.1323399891499	377.134860509392	58.3242139912268	58.3242139912268	58.3242139912268	41.5447062797444	226.119291106051	7.98569085677964	7.98569085677964	75.1037217027092	91.8832294141915	-8.79381685470274	-8.79381685470274	-8.79381685470274	24.765198568262	41.5447062797444	24.765198568262	-8.79381685470274	-42.3528322776675	7.98569085677964	-25.5733245661851	-59.1323399891499	-42.3528322776675	41.5447062797444	-59.1323399891499	477.811906778286	-8.79381685470274	24.765198568262	7.98569085677964	-2.89233195698213	-7.06929092089754	13.8155038986795	-48.8388805600517	-10.2020101438341	-40.4849626322208	-31.0868049634112	-18.5559280716649	662.288383046547	12.7712641577007	-16.4674485897072	-16.4674485897072	2.32886674791214
8.20670542975394	58.5618046571742	-16.9708441839562	92.1318708087876	-25.3633607218595	41.7767715813674	-58.933426873473	58.5618046571742	41.7767715813674	8.20670542975394	-58.933426873473	-8.5783276460528	58.5618046571742	-42.1483937976663	-25.3633607218595	8.20670542975394	209.627102339435	-25.3633607218595	-58.933426873473	41.7767715813674	176.057036187821	276.767234642662	-8.5783276460528	75.3468377329809	-8.5783276460528	41.7767715813674	-25.3633607218595	75.3468377329809	8.20670542975394	-58.933426873473	8.20670542975394	176.057036187821	-75.7184599492797	729.963127689444	-58.933426873473	-25.3633607218595	209.627102339435	-111.272341862427	-59.0415688308015	3.63535880714969	9.9030515709448	590.709247682625	-65.3092615945966	15.1261288741074	-54.8631069882714	97.6507502640764	-52.7738760670063	147.792292374437	-55.9077224489039	-14.1231040236031
8.42786560751205	92.3806760087655	-16.757977512864	209.91461057052	8.42786560751205	42.0089897680134	25.2184276877627	-75.5249447937414	-25.1532585529893	-58.7343827134907	-8.36269647273864	-41.94382063324	-41.94382063324	42.0089897680134	-8.36269647273864	-8.36269647273864	-8.36269647273864	-58.7343827134907	-8.36269647273864	-92.3155068739921	-8.36269647273864	-92.3155068739921	58.7995518482641	42.0089897680134	-25.1532585529893	75.5901139285148	8.42786560751205	-58.7343827134907	-25.1532585529893	25.2184276877627	8.42786560751205	-8.36269647273864	25.2184276877627	8.42786560751205	-8.36269647273864	42.0089897680134	-41.94382063324	-7.59710604707779	-7.59710604707779	31.067577630781	17.4826887709928	-84.9264734027954	-56.711704232466	102.126996281981	-25.3619607098778	50.9224151950869	46.7424493920752	-13.8670547515954	-11.7770718500896	48.832432293581
-8.14692319442419	-58.535207379662	67.4355030834325	-24.9430179228368	92.6296451760514	-58.535207379662	-8.14692319442419	-24.9430179228368	143.017929361289	126.221834632877	42.2413609908136	-8.14692319442419	-108.9234915649	42.2413609908136	42.2413609908136	-58.535207379662	109.425739904464	-24.9430179228368	109.425739904464	-24.9430179228368	-58.535207379662	8.64917153398841	-58.535207379662	-8.14692319442419	25.445266262401	-75.3313021080746	8.64917153398841	109.425739904464	42.2413609908136	-58.535207379662	109.425739904464	75.8335504476388	-108.9234915649	25.445266262401	42.2413609908136	-41.7391126512494	59.0374557192262	13.5687394096694	28.2038873725213	17.7502102561985	86.7444792239286	5.20579771661123	-55.4255295580607	58.5195510098572	-37.654278460312	37.6121967772117	1.02432687008214	-37.654278460312	-35.5635430370475	70.0185958378122
-7.93100767058834	25.6722543772028	8.87062335330723	76.0771474488895	-24.7326386944839	-24.7326386944839	76.0771474488895	-108.740793813962	76.0771474488895	-58.335900742275	76.0771474488895	193.688564616158	143.283671544472	-91.9391627900662	-41.5342697183795	109.680409496681	-24.7326386944839	92.8787784727851	-24.7326386944839	8.87062335330723	-75.1375317661706	-24.7326386944839	-91.9391627900662	8.87062335330723	59.2755164249939	176.886933592263	42.4738854010984	109.680409496681	92.8787784727851	8.87062335330723	-58.335900742275	25.6722543772028	25.6722543772028	-75.1375317661706	-7.93100767058834	-91.9391627900662	92.8787784727851	-13.3544028478826	2.33176080556381	-13.3544028478826	-98.0596865764931	-12.3086586043195	-64.5958707824741	6.51473777981618	-38.4522646933968	19.0636687025733	23.2466456768257	71.3508808807279	-51.0011956161539	150.827443391523
-58.136462671447	59.5137341207052	17.4958066949365	-7.71494976052464	9.09222120978282	-24.5221207308321	-41.3292917011396	-41.3292917011396	-41.3292917011396	-24.5221207308321	76.3209050910127	-41.3292917011396	59.5137341207052	59.5137341207052	25.8993921800903	-74.9436336417545	193.971101883165	-7.71494976052464	-24.5221207308321	59.5137341207052	59.5137341207052	-24.5221207308321	-7.71494976052464	9.09222120978282	59.5137341207052	59.5137341207052	25.8993921800903	-41.3292917011396	93.1280760613201	-41.3292917011396	-24.5221207308321	-41.3292917011396	9.09222120978282	193.971101883165	-24.5221207308321	210.778272853472	227.58544382378	24.5625578687786	20.378073681425	119.759573131072	429.411402995236	-60.1732469251312	48.6233419460616	-36.1124628478482	84.1914575385669	-13.0977998174035	233.786767236457	-39.2508259883633	85.2375785854053	18.2858315877482
59.7521089617025	-24.3114638946019	-49.5305357514932	143.815681818007	42.9393943904416	-41.1241784658628	59.7521089617025	-108.375036750906	127.002967246746	-74.7496076083846	244.691969245572	59.7521089617025	278.317398388094	-57.9368930371237	-74.7496076083846	26.1266798191808	93.3775381042243	26.1266798191808	-7.49874932334102	-24.3114638946019	143.815681818007	-41.1241784658628	-24.3114638946019	76.5648235329634	-41.1241784658628	-57.9368930371237	-57.9368930371237	127.002967246746	311.942827530616	-91.5623221796454	-7.49874932334102	127.002967246746	-7.49874932334102	-41.1241784658628	-74.7496076083846	-74.7496076083846	-57.9368930371237	-2.37603058399845	-72.4914047413551	25.8794187032945	25.8794187032945	4.94945626826269	-17.0270042885207	-53.6544385498265	115.878257173931	146.226702704728	-17.0270042885207	10.1819468770206	55.1813661123391	103.320279712912
144.0819502554	-7.28240621795945	1.12672469722716	211.354997576893	-40.9189298787059	9.53585561241378	9.53585561241378	43.1723792731602	76.8089029339067	-24.1006680483327	59.9906411035335	9.53585561241378	26.354117442787	127.263688425026	110.445426594653	-24.1006680483327	-24.1006680483327	76.8089029339067	9.53585561241378	-24.1006680483327	-7.28240621795945	-7.28240621795945	43.1723792731602	-57.7371917090791	-91.3737153698256	-40.9189298787059	-40.9189298787059	-57.7371917090791	93.6271647642799	59.9906411035335	-74.5554535394524	59.9906411035335	564.538496014731	-7.28240621795945	-91.3737153698256	9.53585561241378	-24.1006680483327	16.7284745205943	50.2284895156834	87.9160063851586	52.3222404528764	25.1034782693666	20.9159763949804	50.2284895156834	182.134798558847	-11.5371631315121	-48.1778045323908	55.4628668586661	11.4940971776116	-132.97471748871
110.700768955751	43.4055179506843	18.1697988237843	127.524581707018	-23.8897330543823	-23.8897330543823	26.5817051994177	77.0531434532177	-74.3611713081823	-40.713545805649	43.4055179506843	77.0531434532177	-7.06592030311566	110.700768955751	60.229330701951	-40.713545805649	497.648462234884	-7.06592030311566	9.75789244815101	9.75789244815101	93.8769562044843	77.0531434532177	9.75789244815101	-57.5373585569156	-57.5373585569156	9.75789244815101	-23.8897330543823	-7.06592030311566	-7.06592030311566	-7.06592030311566	-57.5373585569156	-23.8897330543823	60.229330701951	93.8769562044843	-23.8897330543823	312.586521970951	-74.3611713081823	-65.736787483833	8.61818174055839	-39.5554602921459	-32.2246886784735	35.846762019913	161.517132540011	-81.4455837988453	-3.94885531145142	-10.2323738374563	141.619323874329	-18.6103985387962	108.107225068969	-3.94885531145142
110.956279925618	77.2975452504818	35.2241269065615	94.1269125880499	26.8094432377775	-23.6786587749269	-40.508026112495	-23.6786587749269	-6.84929143735879	-23.6786587749269	-6.84929143735879	-23.6786587749269	26.8094432377775	-74.1667607876313	43.6388105753456	26.8094432377775	43.6388105753456	43.6388105753456	-57.3373934500632	-107.825495462768	94.1269125880499	-57.3373934500632	-124.654862800336	60.4681779129137	9.98007590020933	-6.84929143735879	-6.84929143735879	-74.1667607876313	9.98007590020933	-23.6786587749269	9.98007590020933	26.8094432377775	9.98007590020933	-6.84929143735879	43.6388105753456	9.98007590020933	60.4681779129137	67.5504185848163	-0.545595067027413	37.1691201863014	59.1693707507432	-6.83138094258222	-30.9268934655423	58.1217397714841	-68.6416087188712	148.21800398777	-23.5934766107284	80.1219903359259	-15.2124287766553	-88.5465973247947
43.8722572996769	111.211959671314	52.2897200961316	161.716736450042	94.3770340784049	111.211959671314	43.8722572996769	10.2024061138582	60.7071828925862	-57.1372962577792	94.3770340784049	-90.8071474435979	-57.1372962577792	-23.4674450719605	77.5421084854956	-23.4674450719605	60.7071828925862	-6.63251947905114	94.3770340784049	128.046885264224	-57.1372962577792	-90.8071474435979	-40.3023706648698	-90.8071474435979	43.8722572996769	60.7071828925862	77.5421084854956	-90.8071474435979	43.8722572996769	-23.4674450719605	60.7071828925862	-6.63251947905114	-57.1372962577792	-6.63251947905114	262.726290007498	-23.4674450719605	-6.63251947905114	-75.7405636410569	-14.9560333083941	217.701996585591	-77.8365819283901	23.8203050072701	-16.0040424520607	-17.0520515957273	34.3003964439361	87.7488627709326	-51.6363533367251	13.3402135706041	-30.6761704633931	79.3647896215999
94.6273208391933	-90.6180418910022	2.0046394740956	10.424883234559	-23.2560918072947	161.989270922901	27.2653707554859	-90.6180418910022	-40.0965793282216	-6.41560428636784	-6.41560428636784	-6.41560428636784	-124.299016932856	515.639508862365	111.46780836012	-6.41560428636784	347.234633653096	77.7868333182665	94.6273208391933	111.46780836012	-40.0965793282216	-40.0965793282216	-6.41560428636784	-40.0965793282216	-23.2560918072947	94.6273208391933	-23.2560918072947	10.424883234559	-23.2560918072947	-6.41560428636784	-6.41560428636784	44.1058582764128	10.424883234559	10.424883234559	-23.2560918072947	-23.2560918072947	60.9463457973396	-0.0220265340364513	66.0263910806451	-68.1672193110889	-6.31235202114898	-57.6833434992347	97.4780185162078	79.6554296360556	37.7199263886387	25.1392754144137	-11.5542899270761	12.5586244401886	3.12313620951981	17.8005623461157
10.6475074079655	44.3396136584896	111.723826159538	27.4935605332276	27.4935605332276	10.6475074079655	162.261985535324	27.4935605332276	-6.19854571729649	94.8777730342757	10.6475074079655	27.4935605332276	44.3396136584896	-39.8906519678205	94.8777730342757	-23.0445988425585	-73.5827582183446	10.6475074079655	128.5698792848	-56.7367050930826	128.5698792848	-23.0445988425585	-56.7367050930826	10.6475074079655	-39.8906519678205	44.3396136584896	44.3396136584896	-39.8906519678205	10.6475074079655	-56.7367050930826	-23.0445988425585	10.6475074079655	-56.7367050930826	-39.8906519678205	-39.8906519678205	145.415932410062	-39.8906519678205	-31.2229473364879	-24.9303495838185	76.799980751004	-104.636587784298	-38.5643113812689	197.408104343835	-36.4667787970458	25.410432437537	-60.5884035156119	-53.2470394708309	-110.929185536967	-30.1741810443763	-76.3198978972855
196.238125285095	10.870278779924	137.257446851631	-39.6845884487589	179.386502875534	162.534880465973	465.864083838071	-56.5362108583199	-56.5362108583199	10.870278779924	44.573523599046	95.128390827729	-73.3878332678809	-22.8329660391979	-5.98134362963694	-5.98134362963694	44.573523599046	-22.8329660391979	10.870278779924	10.870278779924	-5.98134362963694	-39.6845884487589	-73.3878332678809	-22.8329660391979	-73.3878332678809	10.870278779924	61.425146008607	111.98001323729	-22.8329660391979	-22.8329660391979	95.128390827729	-90.2394556774419	145.683258056412	10.870278779924	10.870278779924	128.831635646851	-22.8329660391979	1.55144406747381	-49.8566744928571	42.4681098603902	-56.1515461533057	52.9595626278047	-37.2669311719597	36.1732381999415	-19.4314614673551	16.2394779418541	100.17110008117	-17.3331709138722	-13.1365898069064	83.3847756533066
-39.4783886359504	-5.76399788100091	-31.049790947213	145.950760516272	11.0931974964738	27.9503928739486	-73.1927793908999	112.236369761322	-73.1927793908999	-5.76399788100091	112.236369761322	11.0931974964738	27.9503928739486	44.8075882514233	95.3791743838475	44.8075882514233	11.0931974964738	-22.6211932584756	-39.4783886359504	735.952598727887	61.664783628898	95.3791743838475	27.9503928739486	44.8075882514233	-5.76399788100091	-22.6211932584756	145.950760516272	27.9503928739486	-22.6211932584756	145.950760516272	95.3791743838475	-39.4783886359504	-56.3355840134251	-56.3355840134251	11.0931974964738	-56.3355840134251	-39.4783886359504	-43.3152847226322	68.983840562158	-24.4238430859385	330.315449869754	57.4390706730674	30.1514327533988	17.5571383289363	37.4981045010019	86.8257576634798	23.8542855411676	101.519101158686	92.0733803403392	-39.1171865811447
28.1790357365064	-22.4092803614708	-5.5465083288117	78.7673518344837	163.081211997779	28.1790357365064	-56.1348244267889	449.748336552983	-22.4092803614708	-22.4092803614708	-72.997596459448	-56.1348244267889	11.3162637038474	-5.5465083288117	11.3162637038474	45.0418077691655	45.0418077691655	-56.1348244267889	-72.997596459448	95.6301238671427	-56.1348244267889	95.6301238671427	11.3162637038474	365.434476389688	-39.2720523941299	-72.997596459448	-89.8603684921071	129.355667932461	11.3162637038474	11.3162637038474	-123.585912557425	-39.2720523941299	-22.4092803614708	28.1790357365064	-5.5465083288117	78.7673518344837	-89.8603684921071	3.12719068592221	1.02738254932201	61.9218185107279	66.1214347839283	65.0715307156282	278.202056580549	18.8757517104237	-31.5196435679811	-31.5196435679811	61.9218185107279	-60.916957480384	-23.1204110215803	-132.310434124791
45.2761823060201	-5.3288748303039	3.10530135908343	-55.9339319666279	-55.9339319666279	28.4078299272454	-22.1972272090786	45.2761823060201	264.564763230091	28.4078299272454	-22.1972272090786	95.8812394423441	-39.0655795878532	-22.1972272090786	348.906525123964	-5.3288748303039	466.984991775387	-22.1972272090786	-5.3288748303039	112.749591821119	11.5394775484708	62.1445346847947	11.5394775484708	112.749591821119	28.4078299272454	-22.1972272090786	11.5394775484708	-22.1972272090786	-5.3288748303039	95.8812394423441	28.4078299272454	-55.9339319666279	146.486296578668	28.4078299272454	-5.3288748303039	-5.3288748303039	568.195106048035	-65.9279586969872	44.3518482645143	-39.6708618013916	-100.587326599173	206.095565141383	177.73790049414	30.6981578788045	-38.6205779255678	152.531087474368	28.5975901271569	30.6981578788045	145.179100343601	-64.8776748211634
11.762839176964	163.628266952347	121.443425903629	-38.858970081497	11.762839176964	-72.606842920471	79.2585848549119	45.5107120159379	11.762839176964	-38.858970081497	-89.480779339958	28.636775596451	-5.11109724252303	62.3846484354249	11.762839176964	62.3846484354249	11.762839176964	-5.11109724252303	96.1325212743989	-89.480779339958	79.2585848549119	11.762839176964	45.5107120159379	28.636775596451	-5.11109724252303	-21.98503366201	-21.98503366201	28.636775596451	11.762839176964	11.762839176964	79.2585848549119	-5.11109724252303	-5.11109724252303	-21.98503366201	-21.98503366201	146.75433053286	28.636775596451	8.90787409621739	70.8970476324454	-56.2332913147341	33.0731451357639	58.2890801335516	147.59551658405	77.2010313818923	12.0598659709408	5.75588222149393	-13.1560690268468	-28.9160284004641	-10.0040771521234	142.342196792844
11.9863487361412	-4.89317542232527	-30.2124616600249	28.8658728946076	-4.89317542232527	62.6249212115404	45.745397053074	28.8658728946076	-38.6522237392581	28.8658728946076	45.745397053074	62.6249212115404	-21.7726995807917	28.8658728946076	79.5044453700068	79.5044453700068	113.26349368694	-21.7726995807917	-38.6522237392581	-21.7726995807917	96.3839695284732	-4.89317542232527	-55.5317478977245	-38.6522237392581	-4.89317542232527	45.745397053074	-21.7726995807917	-4.89317542232527	-55.5317478977245	28.8658728946076	-21.7726995807917	11.9863487361412	-4.89317542232527	45.745397053074	-55.5317478977245	-72.4112720561909	113.26349368694	-3.43878772496046	-18.1534081468694	-30.765939937077	-16.0513195151681	-54.9399592016417	39.6540292249157	-44.4295160431353	12.3268770127991	229.893050393881	7.07165543354592	-25.5107183578239	-45.480560358986	265.628557132803
29.0951219723992	-38.4453404251535	-46.8878982248475	-55.3304560245416	-55.3304560245416	12.210006373011	-72.2155716239298	-4.67510922637713	29.0951219723992	79.7504687705637	62.8653531711755	29.0951219723992	12.210006373011	147.290931168116	62.8653531711755	45.9802375717874	45.9802375717874	45.9802375717874	-55.3304560245416	-72.2155716239298	45.9802375717874	79.7504687705637	-4.67510922637713	12.210006373011	-21.5602248257653	62.8653531711755	12.210006373011	130.405815568728	-38.4453404251535	-4.67510922637713	265.486740363834	-72.2155716239298	12.210006373011	366.797433960162	-38.4453404251535	113.52069996934	12.210006373011	33.6225804284601	-17.8972420701516	-80.9827390072271	-33.6686163044205	36.7768552753138	25.21118083685	-17.8972420701516	291.221692921518	124.045126038268	75.6795783865104	-27.3600666107129	-13.6915422743466	44.1368299179727
130.668787456303	29.3245229807095	12.4338122347772	46.2152337266418	-21.3476092570875	-72.0197414948844	-4.45689851115515	-38.2383200030198	-55.1290307489521	-4.45689851115515	-72.0197414948844	-55.1290307489521	46.2152337266418	-4.45689851115515	164.450208948168	29.3245229807095	-55.1290307489521	12.4338122347772	-55.1290307489521	-4.45689851115515	-4.45689851115515	-72.0197414948844	12.4338122347772	248.90376267783	79.9966552185064	-4.45689851115515	63.1059444725741	12.4338122347772	130.668787456303	-55.1290307489521	-4.45689851115515	232.013051931897	-21.3476092570875	-21.3476092570875	-4.45689851115515	79.9966552185064	-21.3476092570875	-87.0600770039943	-82.8528535726246	65.4517723831579	-56.5577071265639	-56.5577071265639	49.6746845155214	41.260237652782	-68.1275715628306	-11.3300552393394	-35.5215899697153	31.7939849322002	-16.5890845285516	62.2963548096306
-54.9274719382971	63.3466952741899	29.5540760706222	29.5540760706222	46.450385672406	-21.1348527347294	-38.0311623365132	29.5540760706222	-21.1348527347294	-88.7200911418648	97.1393144777576	-4.23854313294554	-4.23854313294554	80.2430048759737	63.3466952741899	97.1393144777576	80.2430048759737	-4.23854313294554	-54.9274719382971	282.99872009738	63.3466952741899	46.450385672406	-71.8237815400809	-38.0311623365132	-38.0311623365132	-21.1348527347294	147.828243283109	-21.1348527347294	29.5540760706222	29.5540760706222	80.2430048759737	-38.0311623365132	181.620862486677	-21.1348527347294	12.6577664688383	46.450385672406	-38.0311623365132	-15.2799788081509	-24.7496621935669	-81.5677625060627	-41.5846548787508	-20.5409140222709	57.3209271467048	38.3815603758729	75.2081068747128	-19.4887269794469	2.60720091985702	-68.9415179921747	-0.549360208614971	750.712188367718
-4.02004294784392	12.8818692227887	4.43091313747238	80.4895179053191	46.6856935640539	-54.7257794597417	-122.333428142272	29.7837813934213	266.410551782278	114.293342246584	63.5876057346865	80.4895179053191	46.6856935640539	29.7837813934213	114.293342246584	-37.8238672891091	-88.5296038010069	80.4895179053191	-4.02004294784392	503.037322171134	-20.9219551184765	63.5876057346865	-4.02004294784392	114.293342246584	198.802903099747	97.3914300759517	-4.02004294784392	63.5876057346865	-71.6276916303743	-37.8238672891091	-54.7257794597417	-20.9219551184765	63.5876057346865	-37.8238672891091	232.606727441013	46.6856935640539	-20.9219551184765	-90.8074246840133	-7.65451285250997	95.497200558722	11.2917202230224	14.4494257356112	-46.599547507771	-28.7058829364349	-82.3868766504433	188.123228927991	41.8162068447135	3.92374069364872	108.128022609077	118.653707651039
-20.7089162679283	131.458749837632	-29.162675496015	-20.7089162679283	-37.6164347241017	46.9211575567651	63.8286760129384	13.1061206444184	97.6437129252851	63.8286760129384	97.6437129252851	30.0136391005917	-20.7089162679283	30.0136391005917	46.9211575567651	30.0136391005917	-20.7089162679283	-37.6164347241017	-37.6164347241017	-54.523953180275	97.6437129252851	46.9211575567651	-20.7089162679283	-3.80139781175498	-37.6164347241017	-20.7089162679283	283.626415943192	-20.7089162679283	-54.523953180275	215.996342118499	-3.80139781175498	63.8286760129384	-71.4314716364484	30.0136391005917	63.8286760129384	-3.80139781175498	13.1061206444184	-30.559072822821	-60.0416796060979	116.853961093564	67.3652997073488	68.4182499496087	-18.9766201579622	-62.1475800906177	192.666378536276	-71.6241322709567	39.9885934085917	37.8826929240719	-63.2005303328775	64.2064489805691
-20.4957360424979	47.156777805925	38.7002135748722	-37.4088645046036	-20.4957360424979	97.8961631922422	114.809291654348	114.809291654348	334.679961661722	131.722420116454	114.809291654348	-37.4088645046036	13.3305208817136	-3.58260758039216	64.0699062680308	13.3305208817136	13.3305208817136	-54.3219929667093	-3.58260758039216	-54.3219929667093	47.156777805925	791.334430138577	-3.58260758039216	-54.3219929667093	-20.4957360424979	233.201190889088	-3.58260758039216	-3.58260758039216	47.156777805925	114.809291654348	-37.4088645046036	-20.4957360424979	-3.58260758039216	13.3305208817136	-71.2351214288151	-3.58260758039216	13.3305208817136	-101.933536383224	-85.0802202661663	46.5863118983448	11.8263474069139	26.5729990093391	-3.97363645282744	29.7329957812874	80.2929441324597	-10.293629996724	2.34635709106909	-20.8269525698849	44.4796473837127	10.7730151495978
-3.36367210927733	-37.201156493546	22.0144411789241	-54.1198986856803	-20.2824143014116	13.555070082857	-71.0386408778146	64.3112966592599	13.555070082857	-54.1198986856803	-37.201156493546	81.2300388513942	-71.0386408778146	30.4738122749913	30.4738122749913	30.4738122749913	-54.1198986856803	808.73595311317	47.3925544671256	64.3112966592599	115.067523235663	-3.36367210927733	-138.713609646352	-37.201156493546	-3.36367210927733	-20.2824143014116	81.2300388513942	165.823749812066	98.1487810435286	-3.36367210927733	-20.2824143014116	-87.9573830699489	47.3925544671256	-37.201156493546	-20.2824143014116	13.555070082857	-54.1198986856803	-21.6249135371714	-116.45922300715	-86.9552156164902	73.2093959328076	102.713403323468	-5.81919529217491	11.040237502488	8.93280840315515	-35.323202682835	454.654062912056	28.9533848468174	152.23798715779	15.2550957011537
-36.9933105536777	893.846470194595	-28.5311307286934	-104.690749153552	13.7797683962281	98.4015666460711	-70.8420298536148	-20.0689509037091	-20.0689509037091	-36.9933105536777	98.4015666460711	81.4772069961025	47.6284876961653	-3.14459125374048	30.7041280461967	183.023364895914	-70.8420298536148	-70.8420298536148	-36.9933105536777	216.872084195851	98.4015666460711	-3.14459125374048	-87.7663895035834	132.250285946008	-20.0689509037091	-36.9933105536777	-20.0689509037091	-104.690749153552	149.174645595977	47.6284876961653	267.645163145757	-70.8420298536148	13.7797683962281	64.5528473461339	-3.14459125374048	-3.14459125374048	64.5528473461339	40.8223732442669	-35.0726193678656	-83.5610868700614	105.122297540657	-35.0726193678656	-35.0726193678656	-15.0447740952195	-4.50380289909003	61.9043156365259	94.5813263445274	42.9305674834928	-49.8299790424469	132.528822650594
81.7245393276955	-70.6452882262113	14.0046159704036	47.8645776490495	47.8645776490495	-87.5752690655343	30.9345968097265	-2.92536486891941	14.0046159704036	-53.7153073868883	-87.5752690655343	30.9345968097265	14.0046159704036	-53.7153073868883	47.8645776490495	14.0046159704036	-2.92536486891941	14.0046159704036	-2.92536486891941	420.324156114155	-19.8553457082424	-70.6452882262113	-36.7853265475654	64.7945584883725	30.9345968097265	30.9345968097265	-2.92536486891941	149.444462684987	81.7245393276955	-19.8553457082424	14.0046159704036	-2.92536486891941	-19.8553457082424	-36.7853265475654	-19.8553457082424	64.7945584883725	14.0046159704036	38.9917436927829	-7.40537487537401	151.821100210801	-49.5845735736985	-109.689931718811	319.483415036641	-8.45985484283212	12.6297445063301	-97.0361721093136	18.9566243110788	-65.4017730855702	474.491970252983	-19.0046545174132
-36.577204337593	-2.70599280975939	-28.1094014556346	14.2296129541574	-2.70599280975939	-2.70599280975939	-19.6415985736762	-19.6415985736762	-2.70599280975939	-87.3840216293435	65.0364302459079	-19.6415985736762	31.1652187180743	81.9720360098247	149.714459065492	-53.5128101015099	-36.577204337593	48.1008244819911	-36.577204337593	-53.5128101015099	-2.70599280975939	14.2296129541574	-19.6415985736762	-36.577204337593	-36.577204337593	48.1008244819911	48.1008244819911	-53.5128101015099	-36.577204337593	31.1652187180743	31.1652187180743	-36.577204337593	14.2296129541574	14.2296129541574	-104.31962739326	115.843247537658	31.1652187180743	431.678580860445	88.8480754713764	-32.4611802816785	26.6111529545917	-56.7230314322894	-40.9000850297171	63.5313612272606	7.62361727150489	-76.7654302088811	183.785753886811	3.40416489748559	-83.0946087699101	-8.19932913106748
-2.48647493101286	-19.4277093584873	56.8078455651476	14.4547594964616	-53.3101782134361	-36.3689437859617	48.3372283514104	-19.4277093584873	31.395993923936	-70.2514126409106	31.395993923936	149.984634916257	-19.4277093584873	14.4547594964616	31.395993923936	-2.48647493101286	-53.3101782134361	-2.48647493101286	-70.2514126409106	-70.2514126409106	-2.48647493101286	-19.4277093584873	-53.3101782134361	-19.4277093584873	31.395993923936	268.573275908578	31.395993923936	-19.4277093584873	14.4547594964616	133.043400488783	-36.3689437859617	65.2784627788849	-70.2514126409106	65.2784627788849	590.456730030592	-36.3689437859617	48.3372283514104	-32.209283491269	93.3650497774471	59.5971618396411	-111.352770845502	-73.36389691547	3.66909744264992	70.1496268202055	927.009783242033	-57.5351994446235	25.8292739018351	33.2159993882302	231.60234102284	104.972761256068
-87.0011452558643	48.573789413936	48.573789413936	31.626922580211	-53.1074115884142	65.5206562476611	-19.2136779209641	-2.26681108723908	218.042457751186	31.626922580211	48.573789413936	82.4675230813861	-2.26681108723908	-120.894878923314	-36.1605447546892	-53.1074115884142	82.4675230813861	-53.1074115884142	-70.0542784221392	-2.26681108723908	31.626922580211	-19.2136779209641	31.626922580211	-36.1605447546892	370.564259254712	-70.0542784221392	99.4143899151112	-36.1605447546892	-19.2136779209641	-19.2136779209641	-53.1074115884142	-53.1074115884142	150.254990416286	48.573789413936	14.680055746486	285.829925086087	116.361256748836	-23.5121620722164	65.1607731667898	78.8839655252074	18.7130451844532	-101.628795497055	-26.6790526164666	65.1607731667898	34.5474979057043	40.8812789942047	-16.1227508022992	9.21237355170254	85.2177466137078	-67.8486296917195
48.8105078264047	-18.9995041192067	-27.4757556124081	-18.9995041192067	116.620519772016	-18.9995041192067	-2.04700113280385	65.7630108128076	-35.9520071056096	-35.9520071056096	48.8105078264047	-35.9520071056096	-35.9520071056096	14.905501853599	14.905501853599	65.7630108128076	-52.9045100920124	-18.9995041192067	-18.9995041192067	48.8105078264047	-35.9520071056096	-18.9995041192067	14.905501853599	167.478028731225	-52.9045100920124	48.8105078264047	99.6680167856133	48.8105078264047	31.8580048400019	-52.9045100920124	184.430531717628	48.8105078264047	99.6680167856133	48.8105078264047	-69.8570130784153	167.478028731225	337.003058595253	133.033266268192	282.987274700567	-31.7049401786423	-70.7774635025709	335.787981895065	55.9442337642247	-19.0327704519627	335.787981895065	-36.9850108980921	93.9607429442634	31.6559084547555	-38.0410250419821	-30.6489260347523
32.089240856615	32.089240856615	6.65202652274439	32.089240856615	133.838098192098	99.9218124136034	-69.6596164788675	15.1310979673679	66.0055266351092	32.089240856615	49.0473837458621	-35.7433307003733	32.089240856615	-86.6177593681146	49.0473837458621	82.9636695243563	-18.7851878111262	133.838098192098	-35.7433307003733	-18.7851878111262	-35.7433307003733	49.0473837458621	269.503241306074	-35.7433307003733	49.0473837458621	-18.7851878111262	201.670669749086	-18.7851878111262	-18.7851878111262	116.87995530285	-18.7851878111262	49.0473837458621	32.089240856615	99.9218124136034	-1.82704492187915	32.089240856615	-1.82704492187915	32.9878082762541	161.86841134151	-32.5088916421545	2.3522550886114	-110.682372189932	45.6645889056235	9.74704378907689	-11.3809239265388	-12.4373223123196	38.269800205158	148.13523232636	-25.114102941689	197.785956458056
-35.5345154004466	66.2482038755646	32.3206307835609	-52.4983019464484	201.95849624358	15.356844237559	269.813642427587	-1.60694230844286	676.944519531632	201.95849624358	507.306654071613	-35.5345154004466	15.356844237559	-1.60694230844286	32.3206307835609	-18.5707288544447	100.175776967568	100.175776967568	-18.5707288544447	83.2119904215665	-52.4983019464484	-69.4620884924503	-69.4620884924503	100.175776967568	117.13956351357	66.2482038755646	405.523934795602	-1.60694230844286	151.067136605574	49.2844173295627	-69.4620884924503	-1.60694230844286	201.95849624358	-18.5707288544447	15.356844237559	-52.4983019464484	-18.5707288544447	-115.742495147827	35.3774606095601	-70.3008301298716	64.967382016601	7.90110501730788	-17.4616847601557	33.2638947947715	204.462725792651	-5.83707277881825	110.409047034557	-0.553158241846663	-43.8812574450137	-78.7550933890262
-18.3561271066948	-52.2949950275275	74.975759675595	-35.3255610671112	66.4910426953869	117.399344576636	338.001986062048	32.5521747745542	-52.2949950275275	-52.2949950275275	202.246514378718	338.001986062048	-120.172730869193	49.5216087349705	-1.38669314627849	66.4910426953869	-1.38669314627849	-1.38669314627849	15.5827408141378	32.5521747745542	32.5521747745542	134.368778537052	32.5521747745542	15.5827408141378	66.4910426953869	100.42991061622	32.5521747745542	-18.3561271066948	49.5216087349705	168.307646457885	32.5521747745542	15.5827408141378	-52.2949950275275	15.5827408141378	49.5216087349705	32.5521747745542	83.4604766558032	-53.147569767371	-34.1185510047207	-44.6902280950819	322.146966940455	-79.5767624932742	-93.3199427107438	161.457475166963	20.854169865158	-23.5468739143594	-49.9760666402626	-52.0904020583348	-5.5750228607452	22.9685052832303
32.7838729835148	-18.1413824252191	41.2714155516371	-18.1413824252191	32.7838729835148	66.7340432560041	-52.0915526977084	32.7838729835148	-35.1164675614638	-52.0915526977084	32.7838729835148	66.7340432560041	-35.1164675614638	15.8087878472702	-1.16629728897446	83.7091283922487	-18.1413824252191	270.43506489094	100.684213528493	134.634383800983	-35.1164675614638	32.7838729835148	-1.16629728897446	-1.16629728897446	32.7838729835148	-52.0915526977084	32.7838729835148	-1.16629728897446	49.7589581197595	-1.16629728897446	-35.1164675614638	49.7589581197595	-35.1164675614638	49.7589581197595	-1.16629728897446	83.7091283922487	185.559639209717	-63.4781855406967	560.477961156515	240.039465479811	83.5216524100023	-33.8667073923545	-47.6148936755134	-1.08257087097555	297.147316194471	15.83827378522	80.3489940369656	33.8166712324278	-93.089663689039	-12.71565157211
-34.9072347444163	100.938685873551	92.4483158349282	33.0157255645674	83.9579457963052	16.0349854873215	-17.9264946671704	100.938685873551	-17.9264946671704	-34.9072347444163	66.9772057190593	16.0349854873215	-34.9072347444163	33.0157255645674	16.0349854873215	-34.9072347444163	100.938685873551	-0.945754589924429	-34.9072347444163	-0.945754589924429	49.9964656418134	-0.945754589924429	49.9964656418134	168.861646182535	-119.810935130646	-34.9072347444163	49.9964656418134	66.9772057190593	-17.9264946671704	-0.945754589924429	49.9964656418134	-34.9072347444163	49.9964656418134	33.0157255645674	16.0349854873215	66.9772057190593	-51.8879748216622	16.1084129796202	-35.7305565482036	194.899960942931	4.47109328970058	-93.9171549978017	37.2671760522013	204.421404325592	46.7886194348628	113.438723113493	-48.4258143917523	2.35521698244247	57.3680009711534	-29.3829276264292
16.2613338848578	152.152524182332	7.76813449126565	50.2341314592265	-102.643457625433	-119.629856412617	288.043714479807	-0.725064902326512	84.2069290335952	16.2613338848578	-0.725064902326512	-0.725064902326512	152.152524182332	50.2341314592265	152.152524182332	831.608475669706	474.894101138835	135.166125395148	16.2613338848578	-17.7114636895108	16.2613338848578	33.2477326720422	33.2477326720422	50.2341314592265	67.2205302464108	50.2341314592265	67.2205302464108	135.166125395148	-51.6842612638795	169.138922969517	-17.7114636895108	-17.7114636895108	84.2069290335952	-0.725064902326512	-0.725064902326512	101.19332782078	33.2477326720422	-35.4791169441677	-53.4706214964577	-49.2373263076836	-33.3624693497806	-19.6042599862647	-19.6042599862647	38.6035488593793	103.161300488185	-75.6954212375218	-11.1376696087165	65.0616437892176	114.802862257313	174.068994900151
-51.4804118886702	16.487833190646	-9.00025871409761	118.44020080962	50.471955730304	135.432262079449	33.479894460475	67.4640170001331	203.400507158765	118.44020080962	33.479894460475	101.448139539791	-68.4724731584992	-0.504228079183088	-0.504228079183088	33.479894460475	-34.4883506188412	33.479894460475	-0.504228079183088	-0.504228079183088	-17.4962893490121	-51.4804118886702	-0.504228079183088	-51.4804118886702	50.471955730304	-0.504228079183088	16.487833190646	135.432262079449	16.487833190646	-34.4883506188412	-17.4962893490121	67.4640170001331	16.487833190646	-0.504228079183088	220.392568428594	67.4640170001331	-17.4962893490121	-29.9339453518152	138.40090044825	-53.225559236101	-65.9300759002568	-122.041691166945	168.044772664614	14.5318629727303	170.16219210864	-15.1120092436334	-15.1120092436334	-10.8771703555814	-26.7578161857762	28.2950893588991
-0.283243973300454	16.7144835556538	33.712211084608	33.712211084608	-17.2809715022547	186.691758845196	101.703121200425	67.7076661425165	50.7099386135622	50.7099386135622	-34.2786990312089	492.650854366372	-51.2764265601632	118.700848729379	-68.2741540891174	-34.2786990312089	203.68948637415	101.703121200425	-17.2809715022547	101.703121200425	-51.2764265601632	16.7144835556538	16.7144835556538	50.7099386135622	16.7144835556538	84.7053936714707	-17.2809715022547	-0.283243973300454	152.696303787288	16.7144835556538	16.7144835556538	-34.2786990312089	-51.2764265601632	33.712211084608	-51.2764265601632	101.703121200425	67.7076661425165	102.706783290723	44.4565072289848	47.6337950141705	173.666210493203	-38.1529751858432	-18.0301525463338	169.429826779622	9.5063415919422	-14.8528647611481	-55.0985100401669	-12.7346729043577	34.9246438734278	13.7427253055231
101.958272972746	152.968465677764	33.9446826993898	-0.0621124372885084	-0.0621124372885084	16.9412851310506	-34.0689075739668	-0.0621124372885084	67.9514778360681	67.9514778360681	-68.0757027106451	33.9446826993898	-17.0655100056277	-102.082497847323	-17.0655100056277	33.9446826993898	-17.0655100056277	33.9446826993898	16.9412851310506	16.9412851310506	-0.0621124372885084	16.9412851310506	16.9412851310506	16.9412851310506	67.9514778360681	-34.0689075739668	-85.0791002789843	152.968465677764	169.971863246103	-68.0757027106451	425.02282677119	-34.0689075739668	-68.0757027106451	101.958272972746	-34.0689075739668	-34.0689075739668	-0.0621124372885084	45.796966605763	-48.4969684759539	-15.6530135598503	98.7710874381882	145.388313770722	70.1650621886786	-14.5935311432018	-25.1883553096868	40.4995545225205	64.8676501054361	-18.8314608097958	-58.0323102257905	54.272825938951
-16.8499047153285	68.1954522435119	59.6909165476279	136.231737810584	17.1682380682077	-33.8589761070966	119.222666418816	-50.8680474988647	323.331523120033	17.1682380682077	68.1954522435119	-33.8589761070966	0.159166676439579	17.1682380682077	68.1954522435119	34.1773094599757	-16.8499047153285	85.20452363528	-33.8589761070966	-16.8499047153285	0.159166676439579	-33.8589761070966	17.1682380682077	-67.8771188906327	-16.8499047153285	34.1773094599757	17.1682380682077	0.159166676439579	-84.8861902824008	34.1773094599757	68.1954522435119	-33.8589761070966	-101.895261674169	-16.8499047153285	0.159166676439579	153.240809202352	34.1773094599757	640.66514943371	356.620207295867	-35.5313919242893	-28.1123076147188	38.659451171416	-101.243281523343	148.885846627892	63.0364424742906	-20.6932233051482	-52.4892989175934	-30.2320459888818	144.646369879566	94.8325180867357
-84.693151499484	0.380593515667698	8.88796801718287	0.380593515667698	17.395342518698	17.395342518698	-84.693151499484	-33.648904490393	0.380593515667698	-50.6636534934233	85.4543385308194	-50.6636534934233	374.705071582335	34.4100915217284	0.380593515667698	17.395342518698	-16.6341554873626	-50.6636534934233	170.528083545971	0.380593515667698	-101.707900502514	17.395342518698	-50.6636534934233	-50.6636534934233	102.46908753385	0.380593515667698	-33.648904490393	-16.6341554873626	-50.6636534934233	-33.648904490393	-50.6636534934233	-101.707900502514	-16.6341554873626	-33.648904490393	-33.648904490393	34.4100915217284	-16.6341554873626	20.9141602480287	116.337221848333	-10.8935269520726	-55.4242890322144	9.25134160799153	15.6128790480118	80.2885096882178	112.096196888319	18.7936477680219	-44.8217266321807	-18.3153206320963	-23.6166018321132	-14.0742956720828
136.76561147574	102.724750663899	26.1328138372576	-33.4386925834635	34.6430290402178	102.724750663899	85.7043202579788	85.7043202579788	85.7043202579788	0.602168228377122	17.6225986342974	136.76561147574	-84.4999838012245	119.745181069819	17.6225986342974	204.847333099421	-16.4182621775432	17.6225986342974	-67.4795533953042	102.724750663899	34.6430290402178	0.602168228377122	-16.4182621775432	-16.4182621775432	-84.4999838012245	68.6838898520584	34.6430290402178	323.990345940863	119.745181069819	34.6430290402178	-67.4795533953042	-16.4182621775432	-50.4591229893839	-50.4591229893839	-67.4795533953042	68.6838898520584	-67.4795533953042	18.0049138679801	-0.0260269193232079	-4.26860122221809	160.131153014959	93.3106077443643	-18.0569677066265	100.73511277443	-58.3614235841279	-10.6324626765604	-18.0569677066265	-35.027264918206	139.978925076208	-4.26860122221809
51.9022377754593	-33.2283402457281	9.33694876486559	-16.2022246414907	34.8761221712218	-16.2022246414907	34.8761221712218	239.189509422072	-67.2805714542031	120.006700192409	392.424549860209	-67.2805714542031	-16.2022246414907	51.9022377754593	-16.2022246414907	0.823890962746843	-101.332802662678	-50.2544558499656	-16.2022246414907	-16.2022246414907	-67.2805714542031	51.9022377754593	511.607359089872	0.823890962746843	-33.2283402457281	-33.2283402457281	102.980584588172	51.9022377754593	34.8761221712218	34.8761221712218	120.006700192409	17.8500065669843	154.058931400884	-33.2283402457281	-101.332802662678	17.8500065669843	51.9022377754593	-25.2256443096397	109.525317398539	-53.8734865625596	43.7413833362786	-24.1646131150871	2.36116674872765	130.745941289591	99.9760366475658	78.7554127565141	-91.0095783719002	35.2531337798579	-16.737394753219	116.952535760407
18.0775664689403	1.0457618671539	9.5616641680471	-50.0496519382053	86.2047848760859	-50.0496519382053	-50.0496519382053	18.0775664689403	52.1411756725131	69.1729802742995	35.1093710707267	69.1729802742995	-33.0178473364189	-50.0496519382053	-50.0496519382053	-50.0496519382053	52.1411756725131	69.1729802742995	-67.0814565399917	188.395612486804	-33.0178473364189	-101.145065743564	52.1411756725131	1.0457618671539	52.1411756725131	35.1093710707267	35.1093710707267	52.1411756725131	154.332003283231	35.1093710707267	52.1411756725131	-84.1132611417781	35.1093710707267	52.1411756725131	18.0775664689403	35.1093710707267	1.0457618671539	28.1013260139961	77.9880235636189	247.815079051697	25.9784878203951	-44.0751725684369	465.405993895796	-18.6011142452253	-28.1538861164296	83.2951190476213	15.3642968523903	-71.6720690852495	70.5580898860155	-30.2767243100306
-15.7697163122029	-32.8072137145796	43.8615245961153	103.492765504434	120.53026290681	18.3052784925504	1.2677810901737	1.2677810901737	1.2677810901737	103.492765504434	188.680252516317	18.3052784925504	52.3802732973036	1.2677810901737	-49.8447111169562	-15.7697163122029	35.342775894927	-49.8447111169562	35.342775894927	1.2677810901737	-66.8822085193329	-83.9197059217095	-15.7697163122029	-66.8822085193329	69.4177706996803	35.342775894927	-15.7697163122029	-15.7697163122029	86.4552681020569	86.4552681020569	-15.7697163122029	-49.8447111169562	-15.7697163122029	154.605257711564	18.3052784925504	-49.8447111169562	18.3052784925504	-52.3204154328627	-0.291858576722614	33.6859744721852	-77.8037902195435	5.01717783716923	-18.3425823839549	26.2533234927366	34.7477817549636	108.012484266671	99.5180260044441	-10.9099314045063	119.692364377233	-31.0842697772953
1.48994878058038	171.92188887881	18.5331427904033	1.48994878058038	18.5331427904033	-32.5964392390656	188.965082888633	18.5331427904033	35.5763368002263	52.6195308100493	86.7059188296952	-15.5532452292426	69.6627248198723	-15.5532452292426	-15.5532452292426	-49.6396332488885	-83.7260212685345	18.5331427904033	35.5763368002263	103.749112839518	-15.5532452292426	-32.5964392390656	478.699381055624	-15.5532452292426	-15.5532452292426	35.5763368002263	18.5331427904033	154.878694868987	69.6627248198723	-32.5964392390656	188.965082888633	461.656187045801	69.6627248198723	223.051470908279	69.6627248198723	206.008276898456	-32.5964392390656	35.0259262887717	57.3320370975224	94.5088884454403	-14.8972740927181	-11.7106868343251	2.09785795204439	180.54674442205	9.53322822162797	-112.619283350102	94.5088884454403	180.54674442205	124.250369523775	-22.3326443623016
1.71226508734709	18.7611595152923	-66.4833126244337	86.9567372270731	35.8100539432375	121.054526082963	-15.3366293405981	138.103420510909	1.71226508734709	1.71226508734709	-66.4833126244337	-83.5322070523789	35.8100539432375	-32.3855237685433	-66.4833126244337	1.71226508734709	-83.5322070523789	-15.3366293405981	1.71226508734709	-49.4344181964885	35.8100539432375	393.836836930087	-32.3855237685433	-15.3366293405981	155.152314938854	52.8589483711827	-83.5322070523789	172.201209366799	-15.3366293405981	121.054526082963	-83.5322070523789	52.8589483711827	-66.4833126244337	257.445681506525	-66.4833126244337	-66.4833126244337	35.8100539432375	48.0552885055645	-23.1378734748396	-29.5133805178608	195.754535002224	-23.1378734748396	-52.8902396756055	-73.0793453118394	87.3709152708623	33.1791054051816	62.9314716059474	3.42673920441568	-77.3296833405203	320.076922341138
-15.1198685009219	18.9893288202146	-23.647167831206	-32.1744671614901	172.480716765329	1.93473015964637	104.262322123056	-15.1198685009219	-15.1198685009219	104.262322123056	-32.1744671614901	36.0439274807829	-32.1744671614901	1.93473015964637	18.9893288202146	155.426118104761	-66.2836644826266	-15.1198685009219	-32.1744671614901	18.9893288202146	138.371519444192	87.2077234624876	-15.1198685009219	87.2077234624876	-49.2290658220584	-32.1744671614901	-83.3382631431949	36.0439274807829	53.0985261413511	428.299696673853	87.2077234624876	-15.1198685009219	-49.2290658220584	411.245098013284	-32.1744671614901	138.371519444192	-15.1198685009219	-46.2661366872035	21.7641702701319	-69.6515547037875	123.809630706135	26.0160644549653	435.260879745186	-2.68422129266052	18.5752496315068	103.613133328176	-59.0218192417039	63.2201385722581	-59.0218192417039	50.4644560177577
-49.0235759877161	19.2176508583727	10.6874975026116	104.519184415984	-49.0235759877161	-14.9029625646717	-49.0235759877161	19.2176508583727	2.15734414685048	-14.9029625646717	-49.0235759877161	-31.9632692761939	-31.9632692761939	-66.0838826992383	19.2176508583727	-14.9029625646717	19.2176508583727	189.820717973595	87.4588777044615	-31.9632692761939	275.122251531206	70.3985709929393	667.509305896217	36.2779575698949	19.2176508583727	275.122251531206	-31.9632692761939	70.3985709929393	70.3985709929393	-14.9029625646717	121.579491127506	36.2779575698949	-49.0235759877161	138.639797839028	36.2779575698949	155.70010455055	172.760411262073	-59.84107595356	107.10689467175	-40.7005442895118	-82.171696228283	454.826553235292	-29.0035527170379	68.825831343653	82.6495486565768	128.374152076248	-59.84107595356	-13.0531096636644	-14.1164725338893	59.2555655116289
190.106311629596	-48.817948555395	62.1111722447795	121.842237291027	19.4461257831739	-82.9499857246795	-31.7519299707528	-48.817948555395	19.4461257831739	2.3801071985317	53.5781629524584	2.3801071985317	173.040293044954	-48.817948555395	36.5121443678162	53.5781629524584	-65.8839671400373	53.5781629524584	2.3801071985317	155.974274460312	-31.7519299707528	241.304367383523	19.4461257831739	-48.817948555395	36.5121443678162	104.776218706385	53.5781629524584	173.040293044954	19.4461257831739	155.974274460312	-31.7519299707528	70.6441815371006	-65.8839671400373	241.304367383523	-100.016004309322	138.90825587567	-14.6859113861105	-9.60081398859647	-18.110833824861	-31.9396160587908	138.260780666499	-29.8121110997247	-103.211032187506	-3.21829911139809	55.2880872629204	63.7981070991849	66.9893645377841	34.0130376722592	7.41922568393255	104.220701321441
395.252907991142	70.8899565995374	70.8899565995374	-65.683917670612	-31.5404491030746	-14.468714819306	53.8182223157687	-65.683917670612	70.8899565995374	36.746488032	36.746488032	-48.6121833868433	156.248628018381	105.033425167075	19.6747537482314	2.6030194644627	-82.7556519543807	-31.5404491030746	2.6030194644627	-14.468714819306	-48.6121833868433	-31.5404491030746	-48.6121833868433	-48.6121833868433	-14.468714819306	122.105159450843	-31.5404491030746	2.6030194644627	2.6030194644627	-14.468714819306	-48.6121833868433	105.033425167075	-65.683917670612	-48.6121833868433	-65.683917670612	-14.468714819306	87.9616908833061	6.62372090488025	-154.061777636549	-73.1869571786113	-5.08184521403184	-8.2742723373715	108.781388851749	-75.3152419275044	54.5101277549751	39.6121345127234	-19.9798384562836	-8.2742723373715	-73.1869571786113	110.909673600642
36.9809887201108	2.82608109461685	-14.2513727181301	2.82608109461685	173.600619222087	156.52316540934	71.1358963456048	2.82608109461685	2.82608109461685	19.9035349073638	19.9035349073638	88.2133501583518	156.52316540934	-14.2513727181301	54.0584425328578	105.290803971099	-48.4062803436241	36.9809887201108	54.0584425328578	36.9809887201108	88.2133501583518	54.0584425328578	-31.3288265308771	-48.4062803436241	19.9035349073638	36.9809887201108	-31.3288265308771	2.82608109461685	2.82608109461685	36.9809887201108	54.0584425328578	36.9809887201108	-31.3288265308771	-31.3288265308771	71.1358963456048	207.755526847581	685.924233604496	-46.334462446007	60.1187930819463	29.2473489788398	-26.1083438956959	149.539527725427	-5.88222534538474	102.700095293128	-39.9472671143298	-34.6246043379321	145.281397504309	4.76310020741058	-1.62409512426661	0.50496998629245
-31.117062111687	-82.3665936379704	-39.6586506994009	-82.3665936379704	37.2156465900242	54.298823765452	-14.0338849362592	-48.2002392871148	-14.0338849362592	20.1324694145964	3.04929223916859	-31.117062111687	-14.0338849362592	-48.2002392871148	37.2156465900242	-48.2002392871148	-48.2002392871148	37.2156465900242	139.714709642591	-31.117062111687	-65.2834164625426	-65.2834164625426	-65.2834164625426	122.631532467163	3.04929223916859	20.1324694145964	-48.2002392871148	37.2156465900242	-31.117062111687	37.2156465900242	71.3820009408798	3.04929223916859	3.04929223916859	-31.117062111687	122.631532467163	-14.0338849362592	37.2156465900242	-27.9816530773103	118.977724006524	42.3032663975669	-23.7219609879238	57.2121887104196	97.6792635595913	23.1346519953276	225.470026241186	-50.3450365465894	106.198647738364	570.505085481492	-47.1502674795495	79.5755721796987
-65.0829644541739	3.27265304849373	-30.9051557028401	3.27265304849373	37.4504617998275	20.3615574241606	20.3615574241606	-30.9051557028401	20.3615574241606	20.3615574241606	-47.994060078507	37.4504617998275	-99.2607732055077	-82.1718688298408	54.5393661754944	-13.8162513271732	-47.994060078507	-47.994060078507	37.4504617998275	-13.8162513271732	37.4504617998275	71.6282705511613	-82.1718688298408	3.27265304849373	157.072792429496	-47.994060078507	-13.8162513271732	-13.8162513271732	-82.1718688298408	-47.994060078507	362.139644937499	37.4504617998275	3.27265304849373	37.4504617998275	-47.994060078507	54.5393661754944	71.6282705511613	61.760647722243	-36.2482196663448	-6.41943393938329	94.7853747770933	-98.0364186721937	-34.117592114419	178.945163078163	97.981316104982	-36.2482196663448	76.6750405857238	-5.35412016342038	182.141104406052	79.8709819136125
396.672778271651	37.6854345078203	-64.8823779961313	71.8747053424709	20.5907990904951	123.158611594447	20.5907990904951	54.7800699251456	242.821059515724	-13.5984717441555	-47.787742578806	54.7800699251456	71.8747053424709	54.7800699251456	-81.9770134134565	3.4961636731698	106.063976177121	20.5907990904951	3.4961636731698	-13.5984717441555	-13.5984717441555	3.4961636731698	-30.6931071614807	-99.0716488307818	37.6854345078203	88.9693407597961	-30.6931071614807	20.5907990904951	-30.6931071614807	37.6854345078203	106.063976177121	37.6854345078203	3.4961636731698	-13.5984717441555	-64.8823779961313	20.5907990904951	362.483507437	-60.5064272533274	-40.2580357408925	163.291584199901	6.63297618264108	-37.0609212915606	67.3781507199459	177.145746813672	331.672945198044	177.145746813672	32.2098917772957	7.69868099908503	327.410125932268	100.415000029708
-47.5812866488307	-64.6816569530997	20.8201945682454	106.322046089591	-13.3805460402926	-30.4809163445616	208.924267915205	-64.6816569530997	-64.6816569530997	106.322046089591	-30.4809163445616	106.322046089591	-64.6816569530997	226.024638219474	-13.3805460402926	-13.3805460402926	-64.6816569530997	174.723527306667	72.1213054810525	-30.4809163445616	3.71982426397641	-13.3805460402926	191.823897610936	-81.7820272573687	3.71982426397641	-47.5812866488307	37.9205648725145	-98.8823975616377	-30.4809163445616	-47.5812866488307	106.322046089591	-81.7820272573687	72.1213054810525	55.0209351767835	20.8201945682454	3.71982426397641	-13.3805460402926	-1.62695086655638	129.502874858449	-26.1471621809882	-85.8485462509092	19.6949720155583	-2.69304701066211	-57.0639503600544	-76.2536809539576	156.155278461092	127.370682570237	-1.62695086655638	61.2727216356818	75.1319715090563
-13.162474068474	3.94363497189556	46.7089075728194	72.3680711333736	21.0497440122651	123.686398254482	38.1558530526346	-64.4808011895825	38.1558530526346	89.4741801737432	3.94363497189556	21.0497440122651	-13.162474068474	-64.4808011895825	-13.162474068474	89.4741801737432	-13.162474068474	-13.162474068474	106.580289214113	21.0497440122651	-30.2685831088435	-81.586910229952	-13.162474068474	175.004725375591	-47.374692149213	-81.586910229952	-64.4808011895825	-13.162474068474	-64.4808011895825	-13.162474068474	-98.6930192703215	89.4741801737432	140.792507294852	89.4741801737432	21.0497440122651	89.4741801737432	140.792507294852	46.6309049933311	-122.940648729764	-63.2173342109382	-18.4248483218187	-2.42753193284745	-37.6216279885842	142.614803327159	70.0936356971556	53.0298315489196	42.3649539562721	-54.6854321368202	-96.2784547481455	-0.294556414317949
72.6150024661251	21.2794475776153	21.2794475776153	21.2794475776153	55.5031508366218	89.7268540956284	158.174260613641	55.5031508366218	141.062408984138	21.2794475776153	-47.1679589403978	-30.0561073108945	21.2794475776153	-30.0561073108945	-12.9442556813913	-12.9442556813913	55.5031508366218	4.167595948112	-30.0561073108945	21.2794475776153	21.2794475776153	-47.1679589403978	38.3912992071185	-30.0561073108945	-12.9442556813913	21.2794475776153	21.2794475776153	38.3912992071185	38.3912992071185	141.062408984138	89.7268540956284	55.5031508366218	-98.5035138289076	192.397963872648	21.2794475776153	4.167595948112	209.509815502151	-46.9707675310183	37.312725785779	-14.9643776638801	-70.442120100253	-5.36246070373866	-24.5662946240216	9.5738545675925	21.3095308522098	68.2522359906792	-41.6363692198286	33.0452071368272	-9.62997935269042	-19.2318963128319
-29.8434888070905	38.6269034951176	64.3033006084456	55.7445015706696	72.8620996462217	72.8620996462217	-12.7258907315385	38.6269034951176	38.6269034951176	21.5093054195656	21.5093054195656	38.6269034951176	-64.0786849581946	21.5093054195656	-81.1962830337466	89.9796977217737	4.39170734401354	192.685286175086	-12.7258907315385	-29.8434888070905	38.6269034951176	-29.8434888070905	-12.7258907315385	4.39170734401354	72.8620996462217	124.214893872878	107.097295797326	-46.9610868826425	-64.0786849581946	-81.1962830337466	55.7445015706696	-29.8434888070905	-12.7258907315385	346.743668855054	107.097295797326	-29.8434888070905	-12.7258907315385	-116.094004455662	360.976513988528	30.1222394522885	179.540298920268	48.2658609591145	99.4949099195645	18.3822490655187	50.4004046658	93.0912787995083	-24.3086250681896	92.0240069461656	71.7458417326541	33.3240550123166
-12.5073790712113	4.61596931119144	-38.1924016448154	38.8626660759969	73.1093628408024	-81.0007726008223	-12.5073790712113	-81.0007726008223	158.726104752816	73.1093628408024	4.61596931119144	-12.5073790712113	90.2327112232052	-81.0007726008223	-46.7540758360168	90.2327112232052	141.602756370413	-12.5073790712113	38.8626660759969	-46.7540758360168	-46.7540758360168	4.61596931119144	107.356059605608	55.9860144583997	158.726104752816	-63.8774242184195	-29.630727453614	55.9860144583997	124.479407988011	-46.7540758360168	244.34284666483	21.7393176935942	38.8626660759969	55.9860144583997	4.61596931119144	4.61596931119144	107.356059605608	-77.4339826459147	-72.0956609814301	-72.0956609814301	-50.7423743234915	105.13661827946	111.542604276841	44.2797513043348	-45.4040526590069	-40.0657309945223	25.0617933121902	-29.389087665553	-46.4717169919038	-51.8100386563885
621.488073943554	-12.2887205525069	-3.7241692755331	193.260510094864	-46.5469256604021	-29.4178231064545	124.744099879074	90.4858947711787	56.2276896632835	21.9694845553883	90.4858947711787	-80.8051307682973	-29.4178231064545	39.0985871093359	39.0985871093359	-46.5469256604021	56.2276896632835	-80.8051307682973	-80.8051307682973	-12.2887205525069	21.9694845553883	4.8403820014407	4.8403820014407	-46.5469256604021	193.260510094864	-29.4178231064545	4.8403820014407	-12.2887205525069	-12.2887205525069	39.0985871093359	-12.2887205525069	73.3567922172311	-29.4178231064545	124.744099879074	107.614997325126	73.3567922172311	107.614997325126	-84.6719719829873	-5.63574649278607	83.0129929083856	-71.8552867683601	102.238020730326	131.075562463238	61.6518508840069	339.34669720093	26.405966543782	-31.2691169220405	73.4004789974151	126.803334058362	285.943842139983
-12.0699150273236	39.3346667549284	116.441539428306	-29.2047756214076	-63.4744968095756	-12.0699150273236	56.4695273490125	-29.2047756214076	22.1998061608444	39.3346667549284	142.143830319432	5.06494556676044	-12.0699150273236	210.683272695768	-12.0699150273236	-12.0699150273236	5.06494556676044	39.3346667549284	56.4695273490125	73.6043879430964	39.3346667549284	-29.2047756214076	39.3346667549284	227.818133289852	5.06494556676044	-12.0699150273236	22.1998061608444	-29.2047756214076	107.874109131264	56.4695273490125	-12.0699150273236	-46.3396362154916	-29.2047756214076	-12.0699150273236	-46.3396362154916	22.1998061608444	39.3346667549284	9.58747642140364	121.774743077296	74.762936097684	262.810164016132	-47.0403819858563	-56.6564334135043	-12.8499769097748	50.1885824492504	-44.9034816686012	61.9415341941534	-13.9184270684024	-87.6414880137031	37.3671805457199
108.133395199642	-63.2728298675042	-37.5618961074323	5.28966015935424	90.9927726929273	22.4302826660688	22.4302826660688	142.414640213071	5.28966015935424	-46.1322073607896	-11.8509623473604	313.820865280217	39.5709051727835	22.4302826660688	-80.4134523742188	-28.991584854075	39.5709051727835	-28.991584854075	90.9927726929273	-63.2728298675042	-11.8509623473604	-46.1322073607896	39.5709051727835	39.5709051727835	-11.8509623473604	-46.1322073607896	5.28966015935424	22.4302826660688	22.4302826660688	108.133395199642	56.7115276794981	-28.991584854075	-46.1322073607896	73.8521501862127	5.28966015935424	159.555262719786	22.4302826660688	106.054014519558	19.4776905787526	248.210200743349	150.945441748123	129.568571639283	183.010746911384	-7.24339705729842	-48.9282937695379	-21.1383626280449	91.0902054433691	3.44503799712197	-11.5187710790666	-49.99713727498
-11.6318623641169	-45.9246389556116	-37.3514448077379	39.8073025231251	39.8073025231251	-63.0710272513589	22.6609142273778	56.9536908188724	74.1000791146198	108.392855706114	-28.7782506598642	-63.0710272513589	-63.0710272513589	125.539244001862	108.392855706114	-28.7782506598642	56.9536908188724	-28.7782506598642	-28.7782506598642	39.8073025231251	5.51452593163045	91.2464674103671	-80.2174155471062	91.2464674103671	-45.9246389556116	108.392855706114	91.2464674103671	-28.7782506598642	56.9536908188724	-11.6318623641169	297.003126959335	5.51452593163045	108.392855706114	-28.7782506598642	-28.7782506598642	74.1000791146198	56.9536908188724	746.833311795087	34.7213752349681	-33.7098018518902	89.2524694760583	-3.77116187638972	26.1674780991108	112.775686599666	80.698572340201	142.714326575166	-50.8175961236048	13.3366323953249	-23.0174304320686	22.9597666731643
22.8917010012979	40.0438589663933	-54.2930098416311	57.1960169314886	-28.5647728939881	-28.5647728939881	125.80464879187	57.1960169314886	-28.5647728939881	22.8917010012979	40.0438589663933	160.108964722061	57.1960169314886	57.1960169314886	365.934860303205	-28.5647728939881	142.956806756965	108.652490826775	74.3481748965839	57.1960169314886	40.0438589663933	40.0438589663933	194.413280652251	-45.7169308590834	-45.7169308590834	-11.4126149288928	40.0438589663933	5.73954303620257	91.5003328616793	-11.4126149288928	74.3481748965839	57.1960169314886	-62.8690888241788	194.413280652251	91.5003328616793	-45.7169308590834	91.5003328616793	1.84289391198293	46.7673987918446	-4.57489249942588	-7.78378570513028	160.148292060067	-29.176407076493	158.009029922931	120.571942523046	134.477146414432	147.312719237249	-30.2460381450611	102.388214357388	120.571942523046
126.070232256629	-45.5090829301416	237.59678712803	417.755068074139	5.9647116258896	5.9647116258896	-45.5090829301416	-114.14080900485	-79.8249459674957	23.1226431445667	-28.3511514114645	-28.3511514114645	-62.6670144488186	263.333684406045	74.5964377005978	-11.1932198927875	23.1226431445667	5.9647116258896	74.5964377005978	-28.3511514114645	40.2805746632437	-45.5090829301416	-28.3511514114645	-62.6670144488186	91.7543692192749	143.228163775306	74.5964377005978	-45.5090829301416	280.491615924723	160.386095293983	143.228163775306	-62.6670144488186	-79.8249459674957	91.7543692192749	-62.6670144488186	-62.6670144488186	57.4385061819208	22.4414418645869	-10.7293419865533	9.60113843833909	-47.1102016942554	-13.9394178431152	340.23895166422	128.373945131131	36.3517705763554	-20.3595695562391	-49.2502522652967	-23.5696454128011	22.4414418645869	-74.9308591177924
-45.3010950275323	-28.1373860671161	134.917849056838	160.663412497462	40.5174497745487	-10.9736771066999	23.3537408141325	-45.3010950275323	332.300502101624	-45.3010950275323	57.6811587349649	521.101300666202	74.8448676953812	-28.1373860671161	109.172285616214	143.499703537046	126.33599457663	-62.4648039879485	6.19003185371633	40.5174497745487	-45.3010950275323	126.33599457663	6.19003185371633	23.3537408141325	143.499703537046	-28.1373860671161	-45.3010950275323	-45.3010950275323	-28.1373860671161	-10.9736771066999	-28.1373860671161	23.3537408141325	-62.4648039879485	23.3537408141325	-10.9736771066999	57.6811587349649	-79.6285129483647	-2.9728723307558	-1.90245253759492	-22.2404286076516	-22.2404286076516	-51.1417630229953	-13.6770702623646	13.0834245666574	45.1960183614837	53.7593767067707	177.928072713433	-43.6488244708692	182.209751886076	-6.18413171023843
-45.0929670098116	23.5849941671555	49.3392296085182	109.432445638364	-62.2624573040533	109.432445638364	-62.2624573040533	75.0934650498809	6.41550387291377	-62.2624573040533	6.41550387291377	75.0934650498809	-27.9234767155698	23.5849941671555	6.41550387291377	6.41550387291377	6.41550387291377	-96.6014378925369	-45.0929670098116	-10.753986421328	263.95785828654	-10.753986421328	-10.753986421328	92.2629553441227	-45.0929670098116	-10.753986421328	-45.0929670098116	23.5849941671555	-27.9234767155698	23.5849941671555	40.7544844613973	-62.2624573040533	6.41550387291377	-10.753986421328	-45.0929670098116	418.483270934716	23.5849941671555	52.9759755318513	2.64768971676	75.4630819598708	44.4094587973677	13.3558356348645	-4.84801242591317	16.5682794102959	-115.14191538239	20.8515377775377	57.2592338990931	90.4544862452172	51.9051609400409	52.9759755318513
92.5175054573598	-62.0599742594329	135.45569426758	-79.235249783521	23.8164033610075	23.8164033610075	23.8164033610075	-62.0599742594329	23.8164033610075	-44.8846987353448	58.1669544091837	6.64112783691943	23.8164033610075	58.1669544091837	-10.5341476871686	75.3422299332717	-62.0599742594329	-10.5341476871686	40.9916788850956	161.218607553712	-10.5341476871686	-27.7094232112567	109.692780981448	-10.5341476871686	-10.5341476871686	23.8164033610075	92.5175054573598	6.64112783691943	-44.8846987353448	-10.5341476871686	-27.7094232112567	-27.7094232112567	-62.0599742594329	-79.235249783521	40.9916788850956	212.744434125976	247.094985174152	-35.6471976406273	29.6965929486538	-15.2942136865889	11.4860283581984	-114.916714093198	128.247883673471	15.7708670853644	-19.5790524137549	45.7647381755262	-35.6471976406273	-50.6441331857082	77.9010286292709	72.5449802203135
-10.314160754517	24.0479685532724	-1.72362842756967	24.0479685532724	-10.314160754517	58.4100978610618	24.0479685532724	-96.2194840239905	109.953291822746	41.2290332071671	-27.4952254084117	109.953291822746	58.4100978610618	58.4100978610618	24.0479685532724	144.315421130535	24.0479685532724	6.86690389937768	24.0479685532724	-61.8573547162011	161.49648578443	41.2290332071671	-61.8573547162011	75.5911625149565	-10.314160754517	213.039679746114	58.4100978610618	-44.6762900623064	41.2290332071671	75.5911625149565	6.86690389937768	127.134356476641	58.4100978610618	6.86690389937768	-61.8573547162011	-61.8573547162011	127.134356476641	14.9728661134216	-3.24441996483036	54.6222534602052	31.0469420648203	16.0444711768482	50.3358332064989	17.1160762402748	26.760521811114	357.886486409929	107.130901568108	22.4741015574077	25.6889167476874	57.837068650485
-10.0940254734664	-44.4677408486795	24.2796899017467	-78.8414562238926	7.09283221414015	127.400836027386	144.587693714993	-61.6545985362861	7.09283221414015	41.4665475893533	-78.8414562238926	-78.8414562238926	24.2796899017467	7.09283221414015	110.213978339779	75.8402629645664	41.4665475893533	7.09283221414015	144.587693714993	41.4665475893533	24.2796899017467	-44.4677408486795	-27.280883161073	-61.6545985362861	41.4665475893533	-78.8414562238926	196.148266777812	110.213978339779	-27.280883161073	110.213978339779	7.09283221414015	24.2796899017467	41.4665475893533	75.8402629645664	-78.8414562238926	-44.4677408486795	110.213978339779	9.88627289426566	-54.4337713280621	-31.9217558502474	-31.9217558502474	2.38226773499409	2.38226773499409	28.1102854239252	163.182378290813	-10.4817411094715	65.630311220283	340.062499902215	153.534371657464	-11.5537418465103
24.5115675644399	-78.6443602106034	-27.0663963230818	-9.87374169390789	162.052804597831	282.401387002048	-9.87374169390789	-27.0663963230818	24.5115675644399	-9.87374169390789	-27.0663963230818	76.0895314519615	-9.87374169390789	-9.87374169390789	24.5115675644399	-61.4517055814296	-27.0663963230818	-61.4517055814296	58.8968768227877	7.318912935266	24.5115675644399	-9.87374169390789	-61.4517055814296	41.7042221936138	248.0160777437	76.0895314519615	213.630768485353	179.245459227005	-44.2590509522557	-27.0663963230818	41.7042221936138	-61.4517055814296	144.860149968657	7.318912935266	230.823423114526	76.0895314519615	-44.2590509522557	34.8230296783859	-119.602095546655	288.981048277932	-13.4348219544393	-38.0999461223277	5.86831869869077	180.668981279813	13.3750956193525	180.668981279813	-52.0411032606994	10.1579055104975	123.831956023375	13.3750956193525
-44.0502202306344	41.9420571821268	145.13279007744	-9.65330926552993	59.1405126646791	7.54514621702233	59.1405126646791	24.7436016995746	93.5374236297836	-61.2486757131867	-9.65330926552993	-26.8517647480822	-95.6455866782912	-26.8517647480822	76.3389681472313	317.117344902963	-44.0502202306344	76.3389681472313	24.7436016995746	-61.2486757131867	127.934334594888	-9.65330926552993	-9.65330926552993	59.1405126646791	59.1405126646791	-26.8517647480822	41.9420571821268	41.9420571821268	385.911166833172	24.7436016995746	-26.8517647480822	59.1405126646791	145.13279007744	41.9420571821268	-26.8517647480822	-26.8517647480822	41.9420571821268	-6.7349485165647	-2.44377667060778	70.5061447106598	105.908312439804	347.286728774881	-11.0261203625216	70.5061447106598	89.8164180174659	20.084875520666	-45.355495130177	-27.1180147848601	109.126691324272	40.4679417889614
76.5885732206948	-26.6369882895206	24.9757924655871	-9.43272803781806	128.201353975802	-9.43272803781806	24.9757924655871	128.201353975802	-9.43272803781806	76.5885732206948	7.7715322138845	128.201353975802	93.7928334723973	-95.4540292963309	24.9757924655871	-9.43272803781806	24.9757924655871	59.3843129689922	-61.0455087929258	42.1800527172896	24.9757924655871	-26.6369882895206	-43.8412485412232	-26.6369882895206	24.9757924655871	42.1800527172896	24.9757924655871	42.1800527172896	24.9757924655871	93.7928334723973	76.5885732206948	-26.6369882895206	42.1800527172896	42.1800527172896	-43.8412485412232	179.81413473091	24.9757924655871	60.0684907840646	-74.0801983379321	-37.591754896749	61.1416802970406	-6.46925902044576	159.87511549083	-54.7627871043646	-12.9083960983016	-57.9823556432925	-83.7389039547159	78.3127125046562	135.191756692383	41.8242690634731
42.4182089617187	42.4182089617187	51.0232434320142	248.939036248812	-43.6321357412367	-26.4220668006456	128.468553664674	59.6282779023098	7.99807108053651	42.4182089617187	42.4182089617187	7.99807108053651	42.4182089617187	25.2081400211276	-9.21199786005456	42.4182089617187	7.99807108053651	25.2081400211276	42.4182089617187	-26.4220668006456	25.2081400211276	-9.21199786005456	42.4182089617187	25.2081400211276	-9.21199786005456	42.4182089617187	-9.21199786005456	-26.4220668006456	-60.8422046818278	25.2081400211276	42.4182089617187	76.8383468429008	-43.6321357412367	7.99807108053651	-60.8422046818278	76.8383468429008	-9.21199786005456	94.7137445966319	-75.9864862835328	-46.9996546246369	-45.9260682669	12.0475950508918	-66.3242090639009	4.53249054673357	82.9042946615262	5.60607690447046	175.232721426898	490.867110601543	59.2853947913147	295.47439349343
77.088289184629	-8.99111858131808	-34.8149409111022	8.22476297187133	145.951815397387	42.6565260782501	8.22476297187133	8.22476297187133	94.3041707378184	25.4406445250607	-95.0705263472651	42.6565260782501	8.22476297187133	94.3041707378184	-43.4228816876969	-43.4228816876969	-8.99111858131808	-8.99111858131808	77.088289184629	-26.2070001345075	-26.2070001345075	249.247104716523	-26.2070001345075	25.4406445250607	-43.4228816876969	42.6565260782501	-60.6387632408863	94.3041707378184	128.735933844197	-112.286407900455	-43.4228816876969	77.088289184629	-26.2070001345075	42.6565260782501	-43.4228816876969	145.951815397387	-43.4228816876969	-13.4551748017559	-5.9372903290739	-37.0828117158992	83.2033398470123	166.974052542611	9.09847861629004	-16.6771252900481	48.8358679718948	20.9122970733617	70.3155378938433	99.3130922884737	93.9431748079866	110.052927249448
25.6733061364658	-43.2134862374324	-34.6026371906951	42.8950042299403	163.446890884262	111.781796603838	-25.9917881439578	-43.2134862374324	60.1167023234148	8.45160804299124	129.003494697313	25.6733061364658	111.781796603838	8.45160804299124	-43.2134862374324	-8.7700900504833	387.328966099431	-25.9917881439578	-25.9917881439578	-8.7700900504833	-43.2134862374324	111.781796603838	-25.9917881439578	-43.2134862374324	60.1167023234148	8.45160804299124	-25.9917881439578	-77.6568824243814	-25.9917881439578	-60.4351843309069	8.45160804299124	42.8950042299403	-60.4351843309069	42.8950042299403	77.3384004168894	8.45160804299124	-43.2134862374324	226.395269833464	-96.99338960998	-18.5635818379819	-56.1669143314057	23.337274368976	-102.365294251898	-42.1999622624197	111.436510496426	-69.0594854720081	-27.1586292650502	7.22156044322293	12.5934650851406	54.4943212920985
-8.5489121162206	43.1336435800658	43.1336435800658	94.8161992763523	43.1336435800658	129.27123640721	-8.5489121162206	-60.231467812507	94.8161992763523	-25.7764306816494	249.863866365212	60.3611621454947	25.906125014637	77.5886807109235	8.67860644920821	-25.7764306816494	112.043717841781	77.5886807109235	77.5886807109235	25.906125014637	146.498754972639	-77.4589863779359	8.67860644920821	25.906125014637	146.498754972639	163.726273538068	25.906125014637	198.181310668925	-60.231467812507	25.906125014637	318.773940626927	129.27123640721	60.3611621454947	8.67860644920821	112.043717841781	112.043717841781	8.67860644920821	-3.25497660700328	97.7742169556313	331.001185073628	-17.2270991209847	263.290129813565	-47.3209014587907	38.6613909349409	-53.7695733883206	-14.0027631562197	-48.3956801137124	-15.0775418111414	99.9237742654746	20.3901538012729
8.90575834604427	112.305816184284	43.3724442921243	-42.7942705730757	129.539159157324	26.1391013190843	26.1391013190843	43.3724442921243	26.1391013190843	-25.5609276000357	129.539159157324	26.1391013190843	-60.0276135461157	8.90575834604427	-42.7942705730757	8.90575834604427	-42.7942705730757	-8.32758462699573	-8.32758462699573	250.172559968604	43.3724442921243	-42.7942705730757	-8.32758462699573	8.90575834604427	26.1391013190843	-60.0276135461157	43.3724442921243	60.6057872651643	60.6057872651643	-8.32758462699573	198.472531049484	77.8391302382043	-60.0276135461157	-8.32758462699573	-77.2609565191557	95.0724732112442	-8.32758462699573	-61.047046922456	60.4479174699127	23.8919104845982	181.942881862281	-77.1746970630359	62.59827082199	26.0422638366755	145.386874876967	-24.4910399371415	159.364171665469	-52.4456335141467	0.238023611747659	-43.8442201058374
95.3289204907379	60.8505778501354	-8.10610743106941	198.763948412545	112.568091811039	-25.3452787513706	26.372235209533	9.1330638892318	-59.8236213919731	9.1330638892318	-25.3452787513706	-77.0627927122743	-94.3019640325755	60.8505778501354	43.6114065298342	95.3289204907379	60.8505778501354	-25.3452787513706	26.372235209533	9.1330638892318	-42.5844500716718	9.1330638892318	-8.10610743106941	-94.3019640325755	60.8505778501354	9.1330638892318	-25.3452787513706	9.1330638892318	78.0897491704367	147.046434451642	26.372235209533	-59.8236213919731	-59.8236213919731	26.372235209533	9.1330638892318	233.242291053148	-25.3452787513706	-28.5336378581862	-69.4054875565414	20.9428117766648	-24.2313378899383	57.5123615067721	-16.7023129455044	-28.5336378581862	-14.5511629613805	-34.9870878105581	-40.364962770868	-27.4580628661242	-9.17328800107059	100.535361189251
26.605526845925	216.300566569246	52.4730322627415	130.075548513191	112.83054490198	78.340537679558	-25.1294839877081	95.585541290769	43.850530457136	9.36052323471397	-76.8644948213411	216.300566569246	26.605526845925	95.585541290769	130.075548513191	216.300566569246	-7.88448037649705	509.465627959833	9.36052323471397	-25.1294839877081	147.320552124402	78.340537679558	-7.88448037649705	-25.1294839877081	61.095534068347	-42.3744875989191	95.585541290769	-94.1094984325521	95.585541290769	9.36052323471397	-42.3744875989191	9.36052323471397	319.770588236512	-25.1294839877081	78.340537679558	-25.1294839877081	61.095534068347	-29.3513113666464	30.9032104192443	-73.466229102745	1.85192312961843	0.775949526298949	-32.5792321766049	91.1577322051351	278.377139182724	-39.0350737965217	48.118788072356	96.5376002217325	-22.8954697467296	96.5376002217325
44.0898162381917	-24.9135431609017	87.2169158626251	61.3406560879651	26.8389763884184	-7.66270331112834	44.0898162381917	-7.66270331112834	61.3406560879651	-7.66270331112834	-24.9135431609017	61.3406560879651	-24.9135431609017	44.0898162381917	61.3406560879651	268.350734285245	-59.4152228604484	130.344015487058	9.58813653864501	-7.66270331112834	147.594855336832	-93.9169025599951	26.8389763884184	44.0898162381917	44.0898162381917	61.3406560879651	-7.66270331112834	44.0898162381917	26.8389763884184	199.347374886152	61.3406560879651	-7.66270331112834	-7.66270331112834	-76.6660627102217	95.8423357875118	95.8423357875118	26.8389763884184	253.992751512618	3.19795665010871	137.744520417549	80.6967773801544	396.073922851035	25.8017793630387	116.217070214759	24.7254068528992	-10.7948859817051	33.3363869340154	109.758835153922	3.19795665010871	121.598932765456
27.0725839973882	-76.4674962425973	78.842624117381	96.0993041573786	-24.6974561226045	27.0725839973882	-41.9541361626021	-59.2108162025997	-76.4674962425973	-41.9541361626021	61.5859440773834	-24.6974561226045	61.5859440773834	-24.6974561226045	9.81590395739065	130.612664237374	-41.9541361626021	-41.9541361626021	-24.6974561226045	-7.44077608260694	-24.6974561226045	27.0725839973882	9.81590395739065	-41.9541361626021	44.3292640373858	9.81590395739065	27.0725839973882	96.0993041573786	44.3292640373858	130.612664237374	27.0725839973882	44.3292640373858	-41.9541361626021	130.612664237374	147.869344277371	9.81590395739065	96.0993041573786	-37.4491082025798	141.294996130681	-2.99241339134886	133.757594140724	119.759561873662	127.296963863618	20.6965642913724	118.682790160811	-18.0672173712624	215.592244317398	12.0823905885647	9.92884716286276	-54.6774556081953
-7.21869853837014	10.0438256475284	96.3564465770212	-59.0062710960658	61.8313982052241	-76.2687952819644	61.8313982052241	-41.7437469101673	199.931591692413	79.0939223911227	10.0438256475284	10.0438256475284	-76.2687952819644	165.406543320615	27.306349833427	-76.2687952819644	10.0438256475284	-7.21869853837014	61.8313982052241	-59.0062710960658	44.5688740193255	-7.21869853837014	10.0438256475284	10.0438256475284	27.306349833427	10.0438256475284	130.881494948818	-24.4812227242687	61.8313982052241	217.194115878311	-24.4812227242687	-59.0062710960658	130.881494948818	10.0438256475284	10.0438256475284	-7.21869853837014	-7.21869853837014	131.922051865042	-43.6568556556124	-72.7404783737575	-56.5829101970102	30.6679579574252	-66.2774511030586	103.91560035868	-73.8176495855407	-18.8819177845999	-15.6504041492504	52.2113821930883	-52.2742253498776	84.5265185465828
148.41888009782	96.6137632233305	1.63771562009977	10.271901765848	27.5402740573445	-6.99647052564848	62.0770186403375	-76.0699596916345	10.271901765848	44.808646348841	27.5402740573445	-6.99647052564848	10.271901765848	-24.264842817145	113.882135514827	10.271901765848	-24.264842817145	79.345390931834	-41.5332151086415	-58.801587400138	27.5402740573445	-76.0699596916345	-6.99647052564848	165.687252389317	10.271901765848	-6.99647052564848	10.271901765848	234.760741555303	62.0770186403375	-6.99647052564848	-6.99647052564848	-24.264842817145	27.5402740573445	10.271901765848	79.345390931834	62.0770186403375	-6.99647052564848	-5.68879986072149	-34.783217056901	193.661836483472	391.934901820399	-53.1019241804215	182.886126410813	79.4393097132853	43.8794664735103	14.7850492773308	104.223442880401	41.7243244589785	21.2504753209262	46.0346084880421
183.242376077523	-41.3225406130996	286.887722242425	-75.8709893347338	96.8712542734373	45.0485811909859	45.0485811909859	131.419702995072	27.7743568301688	-41.3225406130996	-41.3225406130996	-41.3225406130996	-58.5967649739167	321.43617096406	96.8712542734373	-75.8709893347338	27.7743568301688	10.5001324693517	-41.3225406130996	79.5970299126202	45.0485811909859	27.7743568301688	27.7743568301688	-24.0483162522825	27.7743568301688	96.8712542734373	10.5001324693517	-93.1452136955509	27.7743568301688	-24.0483162522825	-6.77409189146539	-41.3225406130996	494.178414572231	-41.3225406130996	165.968151716706	-58.5967649739167	62.322805551803	-19.4351624569908	-25.9029890547682	144.416444686701	-57.1641509440252	-23.747046855509	-5.42153816180664	-1.10965376328842	-16.2012491581022	50.6329590189302	100.21962960189	-33.448786752175	-71.1777752392094	80.8161498085577
148.969161098387	131.689080700495	-41.11172327842	-23.8316428805284	-92.9519644720946	79.8488395068208	10.7285179152546	-75.6718840742031	-6.5515624826369	45.2886787110377	45.2886787110377	114.409000302604	-75.6718840742031	114.409000302604	-6.5515624826369	62.5687591089293	62.5687591089293	373.610206270977	-75.6718840742031	62.5687591089293	-41.11172327842	-58.3918036763115	28.0085983131462	28.0085983131462	166.249241496279	-41.11172327842	-75.6718840742031	10.7285179152546	-23.8316428805284	28.0085983131462	45.2886787110377	79.8488395068208	269.929723883628	-23.8316428805284	45.2886787110377	-6.5515624826369	10.7285179152546	58.4698399376129	-17.01616430673	133.955844181956	50.9212395131786	7.78637994498265	-55.8375379181064	174.933960771742	-27.799879198779	-21.3296502635496	-19.1729072851398	71.4102978080717	20.7268378154414	18.5700948370316
45.5289390744979	-58.1867033660406	10.9570582609851	62.8148794812544	-6.32888214577135	477.677449243409	45.5289390744979	62.8148794812544	-23.6148225525278	-40.9007629592842	-23.6148225525278	131.95864110828	-58.1867033660406	114.672700701524	-23.6148225525278	45.5289390744979	-23.6148225525278	-92.7585841795535	-40.9007629592842	322.103985582601	114.672700701524	-23.6148225525278	-23.6148225525278	28.2429986677415	28.2429986677415	218.388343142062	-40.9007629592842	10.9570582609851	-23.6148225525278	114.672700701524	62.8148794812544	-40.9007629592842	45.5289390744979	-58.1867033660406	80.1008198880108	-58.1867033660406	-40.9007629592842	-55.5887112176128	-21.0680015752689	74.9427221175	23.1616576539842	5.90130283281226	1.58621412751928	82.4941273517627	37.1856959461864	126.723786581016	149.378002283804	2.66498630384252	-14.5953685173294	252.940131210836
149.520188795816	11.1857536641853	123.582482208635	63.0611668385469	28.4775580556392	149.520188795816	45.769362447093	11.1857536641853	97.6447756214547	11.1857536641853	-23.3978551187224	63.0611668385469	45.769362447093	-40.6896595101763	-6.10605072726856	-40.6896595101763	-23.3978551187224	616.398907365071	45.769362447093	-92.5650726845379	391.60545027617	-109.856877075992	-23.3978551187224	-75.273268293084	132.228384404362	28.4775580556392	-6.10605072726856	-92.5650726845379	11.1857536641853	28.4775580556392	-57.9814639016302	132.228384404362	-75.273268293084	45.769362447093	-57.9814639016302	63.0611668385469	45.769362447093	18.0440754326442	89.2695040795259	-42.3896216010736	95.7445430474243	62.2901750466162	42.8650581429211	526.334634412664	35.3108460137064	42.8650581429211	-13.2519462455311	-13.2519462455311	-8.93525360026557	4.01482433553111
-23.1807404293517	340.070379047309	80.605293706837	218.986672555089	28.7122766387427	46.0099489947741	11.4146042827112	11.4146042827112	-5.88306807332025	46.0099489947741	11.4146042827112	46.0099489947741	115.2006384189	-40.4784127853832	-23.1807404293517	-5.88306807332025	97.9029660628685	149.795983130963	97.9029660628685	-5.88306807332025	63.3076213508056	305.475034335246	28.7122766387427	11.4146042827112	28.7122766387427	11.4146042827112	-40.4784127853832	132.498310774931	80.605293706837	46.0099489947741	28.7122766387427	63.3076213508056	28.7122766387427	-23.1807404293517	357.36805140334	97.9029660628685	28.7122766387427	-43.2151837798453	64.7422606718165	422.081401806817	52.8669417821337	-30.2602904456459	-22.7032693340296	501.969910701047	73.3788562279495	8.60438955695235	-0.032205999180597	-9.74837599983017	-41.0560348908121	-29.1807160011293
11.6436102746331	201.982597624598	63.55424318826	132.768420406429	-5.65993402990914	-57.570566943536	253.893230538225	63.55424318826	28.9471545791754	253.893230538225	-22.9634783344514	11.6436102746331	132.768420406429	132.768420406429	28.9471545791754	-74.8741112480782	-40.2670226389937	11.6436102746331	80.8577874928022	-40.2670226389937	63.55424318826	-57.570566943536	-57.570566943536	-5.65993402990914	-22.9634783344514	11.6436102746331	11.6436102746331	46.2506988837177	28.9471545791754	-109.481199857163	-22.9634783344514	115.464876101887	-57.570566943536	46.2506988837177	-5.65993402990914	-57.570566943536	63.55424318826	15.3573212977582	-68.8808087502656	164.394012921185	161.154084842415	-24.6017916737402	-12.7220553849164	75.8359787681343	16.437297324015	17.5172733502717	-40.801432067591	-60.2410005402118	16.437297324015	11.0374171927314
11.8727717982361	-57.3649091659435	-57.3649091659435	-5.43664844280877	63.8010325213709	11.8727717982361	-74.6743294069884	29.1821920392811	11.8727717982361	-40.0554889248986	-22.7460686838537	-40.0554889248986	-57.3649091659435	29.1821920392811	150.348133726595	63.8010325213709	11.8727717982361	167.65755396764	-22.7460686838537	150.348133726595	11.8727717982361	11.8727717982361	29.1821920392811	46.491612280326	11.8727717982361	150.348133726595	-5.43664844280877	98.4198730034607	63.8010325213709	-40.0554889248986	-57.3649091659435	133.038713485551	11.8727717982361	46.491612280326	-22.7460686838537	29.1821920392811	-5.43664844280877	2.66847651600268	-95.6459130091634	112.867023016738	463.989842749474	30.7583020946216	-57.8326862687149	624.966150873098	103.143621854909	-20.0194595282664	19.954523025922	-1.65303511147714	-50.2700409206252	-31.9036165038359
29.4173891816239	46.7326893512274	3.44443892721865	133.309190199245	-39.8438114967901	-5.21321115758309	81.3632896904343	133.309190199245	-74.474411835997	81.3632896904343	81.3632896904343	81.3632896904343	-5.21321115758309	-74.474411835997	-22.5285113271866	12.1020890120204	-57.1591116663935	341.092792234487	46.7326893512274	64.0479895208309	81.3632896904343	-74.474411835997	-57.1591116663935	46.7326893512274	-22.5285113271866	219.885691047262	150.624490368848	46.7326893512274	-5.21321115758309	81.3632896904343	-74.474411835997	81.3632896904343	-57.1591116663935	-39.8438114967901	-91.7897120056005	12.1020890120204	98.6785898600378	149.925637504648	527.117887759499	337.981372588728	23.4743673619038	-47.8571183596441	9.42422623493224	15.908906755073	18.0704669284532	-32.7261971459824	26.7167076219741	13.7473465816927	51.5746496158469	80.7557119564801
64.2951143575643	29.6527461689891	46.9739302632767	-39.6319902081614	168.22221892329	-39.6319902081614	29.6527461689891	29.6527461689891	-22.3108061138738	64.2951143575643	29.6527461689891	-22.3108061138738	-74.2743583967366	254.828139394728	133.579850734715	-4.98962201958616	46.9739302632767	98.9374825461395	-56.953174302449	12.3315620747015	-4.98962201958616	-39.6319902081614	12.3315620747015	64.2951143575643	12.3315620747015	29.6527461689891	-22.3108061138738	-108.916726585312	-39.6319902081614	133.579850734715	237.50695530044	64.2951143575643	-74.2743583967366	-39.6319902081614	12.3315620747015	-4.98962201958616	202.864587111865	-18.4128345166863	137.277454994726	-20.5751996487893	-22.7375647808922	-4.35746115801722	-35.7117555735099	247.558076731976	25.915650691424	-36.7929381395614	-37.8741207056128	-64.9036848568996	-69.2284151211055	-14.0881042524805
81.8694792219006	-56.7470969314792	-4.76588087396177	116.523623260246	324.448487490315	81.8694792219006	-22.0929528931342	81.8694792219006	47.2153351835556	12.5611911452107	12.5611911452107	-4.76588087396177	393.756775567005	12.5611911452107	411.083847586177	12.5611911452107	12.5611911452107	324.448487490315	584.354567777902	-4.76588087396177	12.5611911452107	47.2153351835556	480.392135662867	-39.4200249123067	29.8882631643832	-39.4200249123067	-22.0929528931342	-39.4200249123067	-22.0929528931342	-39.4200249123067	29.8882631643832	-56.7470969314792	12.5611911452107	47.2153351835556	-91.4012409698241	-56.7470969314792	203.158983356108	34.8482650236667	-92.7788057204098	60.8063133105975	18.6244848443349	-35.4547824201043	25.1139969160676	348.508015157414	6.72704604615831	-6.2519780973071	5.64546070086953	136.517287480812	9.97180208202466	-21.3941729313501
-39.2079154623205	-21.8749515139818	-56.5408794106593	12.7909763826957	30.1239403310345	47.4569042793732	99.4557961243895	12.7909763826957	290.118399556116	64.789868227712	-21.8749515139818	-56.5408794106593	-39.2079154623205	-21.8749515139818	186.120615866083	64.789868227712	12.7909763826957	636.777678522891	82.1228321760507	30.1239403310345	12.7909763826957	-4.54198756564304	-39.2079154623205	30.1239403310345	-39.2079154623205	203.453579814422	-21.8749515139818	64.789868227712	64.789868227712	-4.54198756564304	186.120615866083	307.451363504454	-21.8749515139818	168.787651917744	-39.2079154623205	-56.5408794106593	64.789868227712	-18.9677913608747	94.6409932365445	-24.3777334845613	-34.1156293071973	-61.1653399256304	194.183928312378	501.468640937779	-5.98393026402678	128.182634403402	373.794006818775	-3.81995341455213	67.5912826181114	4.83595398334648
30.3597778323933	13.0209179465206	73.7069275470751	82.3763574900115	238.426096462866	-56.3345215969703	-4.31794193935215	-56.3345215969703	-4.31794193935215	13.0209179465206	-38.9956617110976	-56.3345215969703	-56.3345215969703	30.3597778323933	65.0374976041387	30.3597778323933	99.7152173758842	99.7152173758842	13.0209179465206	-38.9956617110976	13.0209179465206	99.7152173758842	377.136975549848	-38.9956617110976	-21.6568018252249	134.39293714763	-4.31794193935215	-21.6568018252249	151.731797033502	897.302772126029	65.0374976041387	-38.9956617110976	-4.31794193935215	47.698637718266	-38.9956617110976	-21.6568018252249	47.698637718266	-30.6106940758491	86.2876208353004	101.44110610156	28.9208551844585	-39.269828513712	50.5686912791158	882.927989118689	12.6849781134655	153.395912728738	33.25042240339	100.358714296828	92.7819716636976	131.748076634081
13.2510159962663	117.319575011464	-21.4385036754661	221.388134026661	65.2852955038649	221.388134026661	-56.1280233471985	-21.4385036754661	30.5957758321325	117.319575011464	-21.4385036754661	-38.7832635113323	47.9405356679987	186.698614354928	-21.4385036754661	238.732893862527	82.6300553397311	65.2852955038649	47.9405356679987	-4.09374383959991	99.9748151755973	13.2510159962663	-38.7832635113323	117.319575011464	-4.09374383959991	273.422413534259	-38.7832635113323	290.767173370126	65.2852955038649	-4.09374383959991	82.6300553397311	99.9748151755973	-4.09374383959991	-21.4385036754661	-90.8175430189309	30.5957758321325	-4.09374383959991	-55.2558271207239	598.752646188726	-57.4214180919472	-6.53003026819868	-44.4278722646072	72.5140401814533	139.647360289377	-66.0837819768406	10.7946975015881	32.4506072138215	19.4570613864814	-8.69562123942202	103.915109264192
82.8839259013975	48.1825982965643	30.8319344941478	-21.220056913102	-21.220056913102	-38.5707207155186	-3.86939311068541	551.351848566645	-21.220056913102	13.4812706917312	-21.220056913102	65.5332620989809	13.4812706917312	256.390563925563	152.286581111064	-55.9213845179352	13.4812706917312	291.091891530397	291.091891530397	13.4812706917312	-3.86939311068541	13.4812706917312	13.4812706917312	100.234589703814	-21.220056913102	-55.9213845179352	65.5332620989809	-38.5707207155186	-21.220056913102	134.935917308647	48.1825982965643	30.8319344941478	100.234589703814	30.8319344941478	13.4812706917312	48.1825982965643	-21.220056913102	-19.2601797670924	-40.9241691213027	-24.6761771056449	44.648588827828	347.944439786772	133.47094518009	59.8133813757753	137.803743050932	27.3173973444598	-44.1737675244342	51.1477856340911	156.218134002011	373.941227011825
204.633971878826	-90.4277485448299	-3.6448895966957	-90.4277485448299	794.757412726139	-38.3580331759494	48.4248257721848	31.068253982558	-3.6448895966957	-38.3580331759494	100.494541141065	31.068253982558	31.068253982558	48.4248257721848	-3.6448895966957	13.7116821929311	-21.0014613863225	83.1379693514385	-3.6448895966957	83.1379693514385	-21.0014613863225	100.494541141065	48.4248257721848	-21.0014613863225	239.34711545808	13.7116821929311	83.1379693514385	-3.6448895966957	-21.0014613863225	-21.0014613863225	83.1379693514385	48.4248257721848	-107.784320334457	65.7813975618117	13.7116821929311	-3.6448895966957	13.7116821929311	-54.7555106183787	230.232275991056	2.67548820405488	44.9360345073551	-4.90973805551182	168.466862163156	132.707938368055	65.5245057833218	83.9457695565553	44.9360345073551	47.1032420100884	102.367033329789	85.0293733079219
13.9422506601002	-20.7827169431109	-12.1014750423081	83.3921858665223	343.829442890605	13.9422506601002	118.117153469733	-55.507684546322	-20.7827169431109	-20.7827169431109	-20.7827169431109	-38.1452007447164	66.0297020649167	152.842121072944	31.3047344617057	13.9422506601002	31.3047344617057	343.829442890605	-38.1452007447164	13.9422506601002	48.6672182633112	48.6672182633112	13.9422506601002	135.479637271339	-20.7827169431109	48.6672182633112	-20.7827169431109	100.754669668128	-3.42023314150538	13.9422506601002	326.466959089	-3.42023314150538	361.191926692211	-3.42023314150538	-20.7827169431109	31.3047344617057	239.654540080972	-14.3967636961946	-44.7489971298962	135.196386798478	-90.2773472804488	-0.304655316261625	-89.1933389435309	43.0556781604551	-2.47267199009746	74.4919199310747	22.4595197590146	5.11538636832796	71.2398949203209	85.3320033002539
274.698973890693	135.751775150958	266.014773969459	205.225374520826	66.278175781091	101.014975466025	-55.3006231161767	31.5413760961574	-37.9322232737099	-20.5638234312431	83.6465756235579	-20.5638234312431	31.5413760961574	31.5413760961574	-3.19542358877627	-20.5638234312431	-3.19542358877627	726.27736979483	-55.3006231161767	83.6465756235579	309.435773575627	101.014975466025	48.9097759386242	-3.19542358877627	66.278175781091	66.278175781091	48.9097759386242	-3.19542358877627	48.9097759386242	205.225374520826	-3.19542358877627	101.014975466025	-55.3006231161767	-90.0374228011104	-72.6690229586436	66.278175781091	83.6465756235579	-73.7738846681246	70.4530742173126	127.926975126547	-44.4947276011561	279.744826584902	-4.37143828716231	16.2324129821859	229.861818248585	12.9791733080783	-23.890876331808	54.1868758467746	84.5504461384456	55.2712890714771
-89.8420603636095	83.9011387996954	57.8396589251997	14.4038591343735	-20.3447806982875	-55.0934205309485	-20.3447806982875	83.9011387996954	31.7781790507039	-2.97046078195703	66.5268188833649	14.4038591343735	31.7781790507039	448.761857042636	-20.3447806982875	-20.3447806982875	-37.719100614618	275.018657879331	379.264577377314	-55.0934205309485	83.9011387996954	101.275458716026	-20.3447806982875	14.4038591343735	66.5268188833649	83.9011387996954	-20.3447806982875	-2.97046078195703	-37.719100614618	-2.97046078195703	49.1524989670344	-20.3447806982875	49.1524989670344	31.7781790507039	49.1524989670344	83.9011387996954	-55.0934205309485	175.977870199941	120.652131031916	-91.9722783197093	63.1567550337726	195.504601671009	362.566637590143	266.017798649864	237.812519858322	134.754770427687	154.281501898755	11.0854711109255	32.7818394121118	-49.664360132396
397.000268064121	66.7756315450048	-11.4354665779438	223.197827790902	205.81758376358	49.3953875176829	84.1558755723267	32.015143490361	84.1558755723267	-2.74534456428282	101.536119599649	-2.74534456428282	49.3953875176829	49.3953875176829	-20.1255885916047	14.6348994630391	240.578071818224	431.760756118765	32.015143490361	-2.74534456428282	14.6348994630391	-20.1255885916047	49.3953875176829	-107.026808728214	-54.8860766462486	32.015143490361	84.1558755723267	-37.5058326189266	-2.74534456428282	14.6348994630391	84.1558755723267	66.7756315450048	32.015143490361	-89.6465647008924	-54.8860766462486	-20.1255885916047	49.3953875176829	-63.5196486345452	22.213040123331	50.4288617398472	-40.7299465596667	92.7525941646215	1.59378586510757	41.7470704732268	16.7869205816932	298.945136746855	54.7697573731573	21.1278162150034	-4.91755758485771	115.5422962395
310.431024453523	188.727819196518	-37.2924191379191	-37.2924191379191	484.292746249245	14.8660974007972	-37.2924191379191	14.8660974007972	-19.906246958347	32.2522695803694	-37.2924191379191	-2.52007477877488	-54.6785913174912	49.6384417599415	-19.906246958347	32.2522695803694	119.18313047823	310.431024453523	-106.837107856208	-72.0647634970634	67.0246139395136	67.0246139395136	-19.906246958347	-2.52007477877488	293.044852273951	136.569302657802	-2.52007477877488	101.796958298658	-19.906246958347	-2.52007477877488	-19.906246958347	-37.2924191379191	32.2522695803694	-2.52007477877488	14.8660974007972	-19.906246958347	49.6384417599415	21.407004220412	-53.5014454140335	56.1471547755171	53.9758953658231	33.3489309737294	52.890265660976	11.6363368767887	-62.1864830528097	17.0644854010239	-35.0457404316339	113.68552913241	135.398123229351	-17.6756651540813
362.939540653333	84.6658706178486	67.2737662406308	154.23428812672	49.8816618634131	-2.29465126824025	-37.0788600226758	49.8816618634131	15.0974531089775	49.8816618634131	-2.29465126824025	-2.29465126824025	-37.0788600226758	206.410601258373	67.2737662406308	-37.0788600226758	-19.686755645458	189.018496881155	-19.686755645458	-19.686755645458	223.802705635591	-2.29465126824025	-89.2551731543291	15.0974531089775	-19.686755645458	206.410601258373	-37.0788600226758	32.4895574861953	-71.8630687771113	-2.29465126824025	536.860584425511	-71.8630687771113	-71.8630687771113	-37.0788600226758	49.8816618634131	15.0974531089775	49.8816618634131	150.924661886832	472.391260154427	260.614278187599	-98.8635732535295	17.3422578769863	158.526912521538	81.4183703695137	-18.4969236866307	66.2138691001004	27.1165801216091	-18.4969236866307	-58.6802484700801	-61.9383558849544
15.3289667491298	224.105454241944	67.5230886223333	15.3289667491298	119.717210495537	50.1250479979322	32.727007373531	15.3289667491298	102.319169871136	-2.06907387527134	-2.06907387527134	-2.06907387527134	15.3289667491298	345.891738612752	67.5230886223333	-36.8651551240737	154.513291744339	154.513291744339	-19.4671144996725	-54.2631957484748	432.881941734758	15.3289667491298	-36.8651551240737	-54.2631957484748	137.115251119938	119.717210495537	-2.06907387527134	171.91133236874	67.5230886223333	-2.06907387527134	380.687819861554	-19.4671144996725	171.91133236874	-2.06907387527134	206.707413617543	32.727007373531	15.3289667491298	-18.2323546543493	31.7439869597213	170.808589711918	-50.8256209243954	-34.5289877893724	109.967826007832	86.066097409798	142.561092277878	-4.10860593732938	54.5592733487535	-12.8001436093417	26.3117759147136	38.2626402137305
32.964619408295	241.812390511538	215.706419123633	67.7725812588355	294.024333287349	119.984524034646	-19.2473233675158	32.964619408295	50.3686003335652	-1.84334244224556	85.1765621841058	-19.2473233675158	32.964619408295	50.3686003335652	50.3686003335652	-1.84334244224556	-1.84334244224556	415.852199764241	-36.6513042927861	50.3686003335652	32.964619408295	172.196466810457	-1.84334244224556	-19.2473233675158	207.004428660998	259.216371436808	-54.0552852180563	50.3686003335652	-71.4592661433266	-71.4592661433266	537.680066241133	-36.6513042927861	67.7725812588355	-1.84334244224556	-19.2473233675158	207.004428660998	67.7725812588355	55.9381388377931	-47.3125083074829	100.49894444786	65.7197790936613	39.6354050780126	127.670167380827	439.595806651292	-8.18594728400994	-13.6201918706034	100.49894444786	16.81157781432	92.8910020266287	7.02993755845179
259.531422448355	172.481796028462	216.006609238409	-36.4373073792824	33.2023937566324	-53.8472326632611	50.6123190406111	33.2023937566324	68.0222443245898	102.842094892547	-36.4373073792824	68.0222443245898	-71.2571579472398	-19.0273820953037	120.252020176526	398.810824720185	50.6123190406111	189.891721312441	-1.61745681132501	172.481796028462	381.400899436206	-1.61745681132501	-88.6670832312185	68.0222443245898	155.071870744483	50.6123190406111	137.661945460505	-53.8472326632611	68.0222443245898	68.0222443245898	294.351273016313	50.6123190406111	15.7924684726537	-36.4373073792824	-53.8472326632611	33.2023937566324	102.842094892547	32.3111506708865	-76.4144423542548	594.422466610867	114.942601369994	-98.1595609592831	73.6268760204402	125.815160672508	-22.0516458416842	187.788748696839	-17.7026221206785	41.0091981128978	22.5258472986238	22.5258472986238
155.351446517716	277.262562450516	59.5641411419442	-1.39141682445606	50.8562042896013	-18.8072905291418	225.014941336459	50.8562042896013	16.0244568802297	-18.8072905291418	-18.8072905291418	137.93557281303	33.4403305849155	172.767320222402	-36.2231642338276	-53.6390379385134	364.341930973945	294.678436155202	-71.0549116431992	-1.39141682445606	120.519699108344	-53.6390379385134	-53.6390379385134	33.4403305849155	-36.2231642338276	-1.39141682445606	103.103825403659	-1.39141682445606	-18.8072905291418	259.846688745831	120.519699108344	-53.6390379385134	50.8562042896013	155.351446517716	103.103825403659	137.93557281303	120.519699108344	5.40347003710485	-45.7167026255712	159.851651273275	-41.366049633003	82.6275606551899	135.92305981415	135.92305981415	-45.7167026255712	-9.82381543688376	-9.82381543688376	13.0171127740992	10.8417862778151	4.3158067889628
173.053039592196	207.896691975309	146.920300304861	-18.5870485149255	295.005822933091	16.2566038681875	16.2566038681875	-36.008874706482	120.787561017526	68.522082442857	16.2566038681875	85.9439086344134	-53.4307008980385	68.522082442857	16.2566038681875	51.1002562513005	103.36573482597	-53.4307008980385	-53.4307008980385	242.740344358422	207.896691975309	-53.4307008980385	-18.5870485149255	120.787561017526	155.631213400639	260.162170549978	-18.5870485149255	173.053039592196	103.36573482597	51.1002562513005	138.209387209083	103.36573482597	51.1002562513005	51.1002562513005	-18.5870485149255	103.36573482597	51.1002562513005	4.5893219503986	-45.4619381309402	98.1634168850756	2.4131802077317	13.2938889210662	-57.4307177156082	530.127552804457	49.2002276750702	67.6974324877389	40.4956607044026	15.4700306637331	32.8791646050684	163.447669165083
-53.2222213958622	190.766737086799	147.197280214895	452.183478318222	68.7722578454684	-0.938873149577668	16.4889095991839	68.7722578454684	33.9166923479454	-18.3666558983392	16.4889095991839	68.7722578454684	51.3444750967069	16.4889095991839	-0.938873149577668	-35.7944386471007	33.9166923479454	-0.938873149577668	-88.0777868933853	68.7722578454684	208.194519835561	68.7722578454684	-18.3666558983392	86.2000405942299	68.7722578454684	51.3444750967069	103.627823342991	16.4889095991839	-35.7944386471007	-53.2222213958622	330.188999076891	16.4889095991839	51.3444750967069	33.9166923479454	-18.3666558983392	51.3444750967069	51.3444750967069	74.5256854098833	-28.8798006061738	193.169874628307	-63.7111222115826	69.0832914090382	-19.0834914046526	179.01965022611	527.332866280197	41.8713214048126	219.293365832363	241.062941835744	181.196607826448	265.009475439462
225.926294801825	173.625064660394	374.113113535882	121.323834518962	16.7213742360982	278.227524943257	86.4563477580073	-53.0135992858109	16.7213742360982	51.5888609970527	278.227524943257	-70.4473426662882	-70.4473426662882	34.1551176165755	16.7213742360982	-35.5798559053336	-0.712369144379085	156.191321279916	86.4563477580073	295.661268323735	417.697471987076	69.02260437753	-105.314829427243	-18.1461125248564	347.962498465166	103.890091138485	34.1551176165755	313.095011704212	-53.0135992858109	121.323834518962	435.131215367553	225.926294801825	69.02260437753	469.998702128507	69.02260437753	16.7213742360982	16.7213742360982	-1.39635444423694	60.670206550344	501.669455722367	338.33640047347	-6.84078961920018	25.8258214305793	226.181035869227	109.670123125013	-44.9518358439429	33.4480306755278	-7.92967665419283	9.49251590568955	69.3813028302852
156.47166266912	-35.3651263306248	200.070932896334	34.3937060329186	-17.9254182397389	86.7128303055762	156.47166266912	-17.9254182397389	86.7128303055762	243.670203123549	-17.9254182397389	139.031954578234	69.2731222146903	-52.8048344215106	-52.8048344215106	34.3937060329186	-0.485710148853076	-35.3651263306248	104.152538396462	452.946700214179	34.3937060329186	86.7128303055762	-87.6842506032824	-0.485710148853076	487.826116395951	156.47166266912	34.3937060329186	121.592246487348	-0.485710148853076	-35.3651263306248	104.152538396462	-17.9254182397389	-35.3651263306248	16.9539979420328	-87.6842506032824	86.7128303055762	51.8334141238045	-37.0714285883424	-66.4824091443585	95.8226317018043	-39.2500197406399	177.51979991296	39.1792617420696	59.8758776888958	-30.53565513145	4.32180330530983	62.0544688411932	-26.178472826855	20.661236947541	116.51924764863
104.415165301189	488.220056753041	34.6324577644883	-35.1502497722121	-17.704572888037	-0.258896003861906	-104.932957308912	174.197872837889	-17.704572888037	17.1867808803132	34.6324577644883	139.306519069539	-70.0416035405623	104.415165301189	-0.258896003861906	-52.5959266563872	121.860842185364	-0.258896003861906	-104.932957308912	121.860842185364	226.534903490414	-0.258896003861906	-104.932957308912	86.9694884170136	17.1867808803132	174.197872837889	418.43734921634	86.9694884170136	-0.258896003861906	-0.258896003861906	69.5238115328385	-52.5959266563872	17.1867808803132	104.415165301189	-52.5959266563872	52.0781346486634	-0.258896003861906	-55.3380119652729	248.689522325771	922.126856346793	0.236913657821171	102.669129512151	-77.1321004449176	-44.4409677254505	-0.852790766161065	-28.095401365717	16.5824800175547	576.690553944424	85.2338587284356	-8.48072173403672
645.679114737877	174.484571095336	148.307096448528	157.032921330797	104.677972037182	52.3230227435658	34.8713729790272	296.646119447106	-0.0319265500499009	34.8713729790272	69.7746725081044	209.387870624413	-87.2901753727428	157.032921330797	-69.8385256082042	34.8713729790272	-0.0319265500499009	296.646119447106	-17.4835763145885	157.032921330797	244.29117015349	122.12962180172	17.4197232144887	-0.0319265500499009	191.936220859874	69.7746725081044	174.484571095336	-52.3868758436656	69.7746725081044	244.29117015349	52.3230227435658	-17.4835763145885	-17.4835763145885	69.7746725081044	-34.935226079127	279.194469682567	17.4197232144887	128.052699516256	80.0877020473587	892.222318282097	36.4831588938157	231.613489505921	-48.5457002555932	571.728926103556	-36.5544508883689	39.7534996303314	126.962585937417	25.5820231054299	90.9888378357444	40.84361320917
192.229092470088	35.1104518445081	26.3816384764203	122.398585525386	0.195198372156922	35.1104518445081	70.0257053168593	52.5680785806837	-52.1776818363699	70.0257053168593	139.856212261562	17.6528251083325	0.195198372156922	70.0257053168593	-17.2624283640187	17.6528251083325	-104.550562044897	35.1104518445081	-34.7200551001943	454.093493512722	366.805359831844	-34.7200551001943	-87.092935308721	0.195198372156922	296.974852887142	104.94095878921	87.4833320530349	-34.7200551001943	70.0257053168593	52.5680785806837	139.856212261562	279.517226150966	17.6528251083325	52.5680785806837	-139.465815517248	52.5680785806837	87.4833320530349	50.9461725230245	174.175276163226	225.429859093221	222.158289970029	-65.7397928707942	64.0324490157892	383.555700047461	217.796197805775	-37.3861938031373	79.2997715906813	59.6703568515343	108.743893699402	835.032239047843
297.303811578502	35.3496945291337	35.3496945291337	244.912988168628	70.2769101357162	17.8860867258425	-69.4319522906137	-34.5047366840312	70.2769101357162	0.422478922551228	35.3496945291337	471.939889611414	-51.9683444873225	0.422478922551228	-17.04112888074	-104.359167897196	-17.04112888074	70.2769101357162	35.3496945291337	454.476281808123	122.66773354559	35.3496945291337	157.594949152172	-51.9683444873225	227.449380365337	17.8860867258425	297.303811578502	-17.04112888074	-17.04112888074	0.422478922551228	52.8133023324249	-17.04112888074	70.2769101357162	122.66773354559	0.422478922551228	140.131341348881	35.3496945291337	52.3288615316286	-26.218300860672	8.69154909146158	-15.3089727506303	4.32781784744487	-33.8548305377013	478.883590634261	34.8739365555618	41.4195334215868	22.8736756345159	7.6006162804574	-46.9460242697514	272.697289354472
18.1195082312411	297.632995752782	NaN	-16.8196777089516	-16.8196777089516	35.5891012013374	-16.8196777089516	629.555262184612	-16.8196777089516	-51.7588636491442	35.5891012013374	53.0586941714337	-16.8196777089516	-51.7588636491442	53.0586941714337	0.64991526114474	157.876251992012	70.52828714153	35.5891012013374	157.876251992012	-86.6980495893369	35.5891012013374	87.9978801116264	18.1195082312411	175.345844962108	35.5891012013374	227.754623872397	0.64991526114474	140.406659021915	-16.8196777089516	-51.7588636491442	87.9978801116264	140.406659021915	18.1195082312411	105.467473081723	87.9978801116264	18.1195082312411	322.182940732305	-49.9649844190583	227.236109388702	90.8182482628358	115.919134709995	-6.31126885878104	671.412665214523	40.616475368517	1.32813136426747	-40.1428984179959	22.0636462553992	106.097048708933	-3.03724019176025
53.3042542705911	18.3530897889761	263.011241160281	175.633329956243	105.731000993013	140.682165474628	1189.21709992308	140.682165474628	18.3530897889761	53.3042542705911	210.584494437858	105.731000993013	18.3530897889761	35.8286720297836	-16.5980746926389	0.877507548168617	-16.5980746926389	385.340316845933	-69.0248214150613	472.718228049971	420.291481327548	35.8286720297836	0.877507548168617	-51.5492391742538	140.682165474628	123.206583233821	18.3530897889761	-34.0736569334463	70.7798365113985	-34.0736569334463	35.8286720297836	18.3530897889761	53.3042542705911	-16.5980746926389	70.7798365113985	70.7798365113985	18.3530897889761	37.6293068038973	48.5468395580925	382.623341836466	19.0695011217654	108.593269706166	26.711774049702	802.948352872982	3.78495526589208	7.06021509215064	836.792704410987	214.49333742186	22.3447609480239	416.467693374471
-33.8578952952204	71.0315584226622	105.994709661956	36.068407183368	-33.8578952952204	280.810465858427	315.773617097721	18.5868315637209	88.5131340423093	53.5499828030151	88.5131340423093	123.476285281603	175.921012140545	-16.3763196755733	1.10525594407382	-86.3026221541616	-86.3026221541616	298.292041478074	-51.3394709148674	18.5868315637209	840.220885687134	123.476285281603	-16.3763196755733	158.439436520898	525.552524533486	-51.3394709148674	123.476285281603	-68.8210465345145	36.068407183368	700.368280729957	53.5499828030151	-51.3394709148674	210.884163379839	525.552524533486	-33.8578952952204	71.0315584226622	193.402587760192	-4.67801212494811	-37.4429312426481	149.317107728242	-18.8761437426181	161.330911404732	-11.2309959484881	176.621206992992	40.1007106692419	217.031273904822	41.1928746398319	-15.5996518308481	408.159968758072	298.943571699072
88.7710261637482	106.258599274592	1.33316060953151	18.8207337203749	18.8207337203749	53.7958799420615	-16.1544125013118	18.8207337203749	36.3083068312182	53.7958799420615	18.8207337203749	456.010061491458	123.746172385435	630.885792599892	-16.1544125013118	53.7958799420615	18.8207337203749	263.646757272182	-51.1295587229985	141.233745496278	333.597049715555	53.7958799420615	-86.1047049446852	-68.6171318338419	665.860938821579	71.2834530529049	53.7958799420615	36.3083068312182	18.8207337203749	36.3083068312182	-33.6419856121552	-51.1295587229985	88.7710261637482	-33.6419856121552	71.2834530529049	-16.1544125013118	-51.1295587229985	172.590396626279	99.3878733101938	485.066839438225	-47.0171733219766	-4.4067493021658	28.3704999438425	100.480448285061	199.904770997953	-12.0547741262344	-13.1473491011014	38.203674717645	-7.68447422676663	156.201772003275
106.522670017215	71.5355205799544	1.56122170543341	54.0419458613241	456.39416438982	106.522670017215	54.0419458613241	-85.9066518877178	124.016244735845	-50.9195024504573	124.016244735845	159.003394173106	403.913440233929	333.939141359408	508.87488854571	36.5483711426939	-15.9323530131968	106.522670017215	-85.9066518877178	386.419865515299	701.304210450643	159.003394173106	-50.9195024504573	19.0547964240636	176.496968891736	-33.4259277318271	54.0419458613241	71.5355205799544	71.5355205799544	-103.400226606348	-33.4259277318271	54.0419458613241	-15.9323530131968	124.016244735845	-15.9323530131968	-15.9323530131968	-33.4259277318271	48.3280596140634	166.370578782804	257.088440736559	-32.552925742296	320.481645475327	-30.3669531650971	296.435947126139	13.3524983788809	-44.57577491689	-45.6687612054895	12.2595120902815	71.2807716746519	195.881208574989
54.2881807346349	54.2881807346349	-15.7101410543554	124.286502523625	19.2890198401397	89.28734162913	1.78943939289217	1.78943939289217	-50.7093019488505	71.7877611818824	1.78943939289217	334.281467890596	36.7886002873873	71.7877611818824	19.2890198401397	36.7886002873873	-33.209721501603	194.284824312615	-68.2088823960981	54.2881807346349	351.781048337844	106.786922076378	36.7886002873873	-15.7101410543554	421.779370126834	-50.7093019488505	106.786922076378	-85.7084628433457	-33.209721501603	176.785243865368	19.2890198401397	-85.7084628433457	1.78943939289217	-15.7101410543554	54.2881807346349	106.786922076378	1.78943939289217	-45.4127313650398	84.7016201792813	239.964123702757	163.426269853156	67.2072535850869	48.6194890787553	981.287908131746	-22.4513752101596	54.0864786394411	35.4987141331095	44.2458974302067	737.460173725161	138.278117874002
107.051355638888	212.084897444534	37.0289944351237	2.01781383324178	19.5234041341828	142.06253624077	72.0401750370057	37.0289944351237	282.107258648297	159.568126541711	89.5457653379467	-68.0045473705221	334.62402955112	124.556945939829	-32.9933667686402	2.01781383324178	19.5234041341828	72.0401750370057	124.556945939829	212.084897444534	334.62402955112	317.11843925018	-68.0045473705221	2.01781383324178	142.06253624077	264.601668347357	-15.4877764676992	-68.0045473705221	177.073716842652	212.084897444534	-68.0045473705221	-85.5101376714631	72.0401750370057	2.01781383324178	72.0401750370057	229.590487745475	37.0289944351237	270.954536836963	-21.0926919997003	98.1325811957914	-69.220325216229	462.371259857248	-94.3779516703236	41.2544692126211	-7.9669738497379	418.61886602404	1.87731476273389	10.6277935293755	72.9749547416968	77.3501941250176
334.966826583315	212.385596595581	159.850783743695	72.2927623238857	2.24634518803792	475.05966085501	-32.7768633798859	89.8043666078476	247.408805163505	194.873992311619	72.2927623238857	54.7811580399237	54.7811580399237	2.24634518803792	72.2927623238857	-32.7768633798859	-15.265259095924	405.013243719162	212.385596595581	54.7811580399237	247.408805163505	19.7579494719999	-32.7768633798859	-15.265259095924	667.687307978591	37.2695537559618	37.2695537559618	89.8043666078476	89.8043666078476	-15.265259095924	107.31597089181	-67.8000719478098	-50.2884676638479	-32.7768633798859	19.7579494719999	-67.8000719478098	-15.265259095924	-58.0307577964914	63.427894196758	288.837644742788	-33.9578718158474	38.2607861260847	5.4341234252065	220.995875160973	-53.6538694363743	228.655429791178	154.248327669188	-24.1098730055839	176.132769469773	108.290999887958
422.897971232684	142.6160128236	-15.0425887815094	-32.5602111820771	212.686502425871	457.933216033819	142.6160128236	125.098390423033	247.721747227007	2.47503361905837	72.5455232213293	-32.5602111820771	300.27461442871	-50.0778335826448	72.5455232213293	55.0279008207616	37.5102784201938	2.47503361905837	-50.0778335826448	2.47503361905837	125.098390423033	125.098390423033	-85.1130783837803	160.133635224168	160.133635224168	230.204124826439	195.168880025303	90.063145621897	685.6623072412	19.9926560196261	37.5102784201938	-15.0425887815094	-85.1130783837803	19.9926560196261	107.580768022465	-15.0425887815094	545.521328036658	24.318499169279	-5.23663624803185	137.065867613095	33.0755763299637	69.1985196177881	-64.3469070826536	109.700001485955	-11.8044441185454	515.809454812708	51.6843652964187	374.601585596667	259.66494786268	138.16050225818
230.511259803584	107.845747218433	37.7511685983465	230.511259803584	668.602376179122	230.511259803584	2.70387928830337	72.7984579083896	55.274813253368	72.7984579083896	-49.8670546767613	493.365929628907	90.3221025634111	160.416681183497	37.7511685983465	-67.3906993317828	2.70387928830337	-32.3434100217397	20.2275239433249	388.224061698777	248.034904458605	177.940325838519	55.274813253368	2.70387928830337	195.46397049354	2.70387928830337	248.034904458605	2.70387928830337	55.274813253368	107.845747218433	55.274813253368	283.082193768648	37.7511685983465	318.129483078691	90.3221025634111	90.3221025634111	20.2275239433249	-3.86992273411817	-24.6758254497849	32.2666451404609	-64.0975358584166	1092.27263612811	114.395208491777	733.097052405024	-49.8619182108552	997.003502640587	-32.3411580292411	442.909461897041	510.802407600796	149.436728855005
20.4625534095884	248.34827708029	90.581237615958	2.93288235799599	2.93288235799599	73.0515665643656	-49.6561307967812	20.4625534095884	2.93288235799599	-32.1264597451888	55.5218955127732	55.5218955127732	265.877948131882	20.4625534095884	73.0515665643656	-84.715472899966	2.93288235799599	160.699921822328	55.5218955127732	335.996632338252	248.34827708029	160.699921822328	108.11090866755	-67.1858018483736	476.234000750991	178.22959287392	125.640579719143	178.22959287392	73.0515665643656	-32.1264597451888	248.34827708029	-32.1264597451888	-49.6561307967812	37.9922244611808	90.581237615958	2.93288235799599	20.4625534095884	-45.2251447351679	379.813602665673	-15.6477061273775	122.380340708978	449.923086773028	1.8796648994613	748.983854918465	-40.8433019784582	385.29090611156	-13.4567847490226	292.176747531479	641.628707379077	164.00784689772
213.590462125245	318.804671692576	248.661865314356	3.16204299058256	38.233446179693	73.3048493688034	73.3048493688034	424.018881259908	3.16204299058256	-31.9093601985279	-84.5164649821935	38.233446179693	125.911954152469	108.376252557914	20.6977445851378	3.16204299058256	-31.9093601985279	-31.9093601985279	-49.4450617930831	-14.3736586039727	581.840195610905	-102.052166576749	38.233446179693	125.911954152469	494.161687638129	213.590462125245	73.3048493688034	-84.5164649821935	55.7691477742482	20.6977445851378	318.804671692576	55.7691477742482	-14.3736586039727	-49.4450617930831	-119.587868171304	3.16204299058256	55.7691477742482	346.258714267477	-86.6115864051415	-37.2972483538305	-84.4198380473055	199.411574292462	-16.4756389543881	48.1809376017752	-64.6941028267811	99.6870240109222	395.573052318788	-96.4744540154037	312.286614721019	65.7149244644636
73.558306501496	582.268658859028	91.1000427896868	38.4748339251145	91.1000427896868	143.725251654259	3.39136134873301	143.725251654259	477.018241129883	266.517405671594	196.350460518831	20.9330976369238	143.725251654259	161.26698794245	73.558306501496	-14.1503749394577	20.9330976369238	73.558306501496	3.39136134873301	248.975669383404	371.767823400739	3.39136134873301	108.641779077878	-84.3173200922208	599.810395147219	-49.2338475158393	20.9330976369238	-66.77558380403	73.558306501496	3.39136134873301	196.350460518831	143.725251654259	3.39136134873301	73.558306501496	-66.77558380403	20.9330976369238	3.39136134873301	-6.34131722688571	-49.0965484830001	229.360598672206	15.5844423916345	56.1470976858969	70.398841437935	482.603122266115	-49.0965484830001	300.619317432397	89.0357371136772	52.8582337431188	596.61707228242	41.8953539338587
56.2641630056984	547.601866835698	126.455263552841	38.7163878689127	-13.9269375414444	161.550813826413	3.62083759534126	73.8119381424841	21.168612732127	-31.4747126782301	-66.5702629518016	144.003038689627	73.8119381424841	91.3597132792698	108.907488416055	-49.0224878150159	3.62083759534126	56.2641630056984	-66.5702629518016	-66.5702629518016	179.098588963198	3.62083759534126	-13.9269375414444	144.003038689627	530.054091698912	389.671890604627	21.168612732127	-13.9269375414444	38.7163878689127	126.455263552841	214.19413923677	-101.665813225373	-101.665813225373	3.62083759534126	21.168612732127	3.62083759534126	38.7163878689127	3.80066082989856	335.004693687587	308.68384339426	-81.7421026234116	512.670433167539	-28.0036999412039	-18.1333810812066	-30.1971041323145	122.244487149867	586.149473569741	54.2489572254405	115.664274576535	140.888422774306
3.85047189352564	91.619562616689	232.05010777375	74.0657444720563	38.958108182791	196.942471484485	91.619562616689	38.958108182791	618.234106955669	126.727198905954	21.4042900381583	-13.703346251107	916.649015414424	302.265380352281	-31.2571643957397	-31.2571643957397	3.85047189352564	21.4042900381583	-101.47243697427	91.619562616689	91.619562616689	21.4042900381583	512.911198087873	565.572652521771	284.711562207648	74.0657444720563	38.958108182791	-48.8109825403723	3.85047189352564	-13.703346251107	56.5119263274236	109.173380761322	-13.703346251107	-48.8109825403723	-48.8109825403723	91.619562616689	267.157744063016	15.0474204187678	-49.6824544476823	73.194596146257	-2.50644395179492	615.170158587382	-17.8660752760373	171.935083230672	366.124707830023	205.945695448638	45.7666830672527	68.8061300536163	358.444892167902	140.118704059027
56.7598603547196	197.238782882961	214.798648198991	583.555819835623	91.8795909867799	407.957166675322	109.43945630281	126.99932161884	109.43945630281	4.08026440662924	-31.039466225431	-48.5993315414611	285.038109463111	39.1999950386895	-66.1591968574913	39.1999950386895	162.1190522509	249.918378831051	74.3197256707497	4.08026440662924	197.238782882961	21.6401297226594	-136.398658121612	-136.398658121612	372.837436043262	74.3197256707497	407.957166675322	-66.1591968574913	21.6401297226594	-66.1591968574913	495.756493255473	74.3197256707497	56.7598603547196	162.1190522509	56.7598603547196	39.1999950386895	-31.039466225431	57.0335585858799	-41.7442551827324	91.0570277728464	151.421247298109	77.8866526036981	-21.9886924290099	395.073187927353	12.0347767579565	149.226184769918	1.05946411699963	210.687935559277	186.542247749172	140.445934657153
197.535298506328	285.364881782741	320.496715093306	39.4420486087854	-13.2557013570622	57.0079652640679	57.0079652640679	57.0079652640679	-65.9534513229098	57.0079652640679	-48.3875346676273	-65.9534513229098	127.271631885198	-65.9534513229098	179.969381851046	39.4420486087854	4.31021529822031	57.0079652640679	57.0079652640679	92.1397985746329	302.930798438023	4.31021529822031	4.31021529822031	4.31021529822031	39.4420486087854	232.667131816893	109.705715229915	-13.2557013570622	92.1397985746329	92.1397985746329	57.0079652640679	-13.2557013570622	-30.8216180123447	92.1397985746329	689.380964854239	-30.8216180123447	74.5738819193504	9.01985450752223	39.7623514316065	252.763937262762	-49.1713003844944	388.909280783706	-40.3877298347561	80.3863652241464	-3.05755499836802	308.759199517344	780.876116565781	41.9582440690411	598.61702765871	39.7623514316065
-13.0316474346076	92.4001855655937	22.1122968987929	303.263851565996	109.972157732294	74.8282133988935	74.8282133988935	180.260046399095	-30.6036196013078	74.8282133988935	145.116102065694	-48.175591768008	355.979768066097	426.267656732898	4.54032473209265	-13.0316474346076	-30.6036196013078	109.972157732294	-13.0316474346076	127.544129898994	355.979768066097	57.2562412321933	-118.463480434809	39.6842690654931	162.688074232395	-30.6036196013078	39.6842690654931	-13.0316474346076	197.832018565795	-13.0316474346076	232.975962899195	-65.7475639347082	-83.3195361014084	92.4001855655937	-48.175591768008	-13.0316474346076	303.263851565996	44.4453101397315	-37.9318164138434	438.75715590951	-84.0630072838453	1038.46263721954	-75.2761137847973	165.265095751641	-48.9154332876534	476.101453280464	15.8879062678255	19.1829913299685	90.5765010097334	188.330691186642
127.816815854463	127.816815854463	110.238783999863	4.77059287226598	39.926656581465	75.082720290664	92.6607521452636	4.77059287226598	321.175166255057	162.972879563662	-83.1195664007316	4.77059287226598	145.394847709062	180.550911418261	145.394847709062	-100.697598255331	57.5046884360645	-30.385470836933	-83.1195664007316	321.175166255057	39.926656581465	39.926656581465	-135.85366196453	-65.5415345461321	-30.385470836933	145.394847709062	180.550911418261	4.77059287226598	-65.5415345461321	250.863038836659	532.111548510252	4.77059287226598	-83.1195664007316	127.816815854463	-12.8074389823335	-47.9635026915326	4.77059287226598	-27.7826024828176	-12.3997192966106	375.468692469894	511.71708640487	366.678473506347	-46.4618177803546	94.1816856363949	8.47705074181314	734.768892604871	67.8110287457543	-6.90583244439384	245.812962757578	18.3660470758033
5.00101988298626	303.930647179132	110.505594222802	163.25788139271	5.00101988298626	57.7533070528943	40.1692113295916	163.25788139271	5.00101988298626	22.5851156062889	-100.50355445683	-65.3353630102245	128.089689946105	40.1692113295916	-30.1671715636191	-47.7512672869218	40.1692113295916	-30.1671715636191	180.841977116013	216.010168562618	233.594264285921	268.762455732526	-47.7512672869218	-118.087650180132	40.1692113295916	75.337402776197	75.337402776197	-12.5830758403164	-12.5830758403164	75.337402776197	128.089689946105	75.337402776197	-47.7512672869218	145.673785669408	-47.7512672869218	620.44437019858	22.5851156062889	-56.0974714431184	-74.7837587035632	-69.2877918622559	-85.7756923861778	316.529080397517	41.7307383321517	117.575080742193	-83.5773056496549	173.633942523527	41.7307383321517	26.3420311764913	-8.8321566078755	-2.23699639830673
5.2316059287265	40.4119334830024	392.215209025761	-12.3585578484114	357.034881471486	251.493898808658	198.723407477244	286.674226362934	515.346355465727	181.133243700106	22.8217697058645	-82.7192129569632	110.772588591554	233.90373503152	-65.1290491798253	-82.7192129569632	5.2316059287265	-65.1290491798253	-12.3585578484114	93.1824248144163	-65.1290491798253	75.5922610372783	-65.1290491798253	145.95291614583	198.723407477244	5.2316059287265	550.526683020003	-12.3585578484114	58.0020972601403	75.5922610372783	58.0020972601403	5.2316059287265	-29.9487216255494	-29.9487216255494	-29.9487216255494	5.2316059287265	58.0020972601403	66.2127377445768	-14.0587689825086	283.935454620781	68.4119571069628	521.451145758459	81.6072732812782	15.6306924097011	-82.2345692164716	550.040997469476	-71.2384724045421	-70.1388627233492	201.46472853131	127.790879891382
75.8472952559446	586.138139848691	111.039767296824	23.058587194626	40.6548232150655	498.156959746493	304.598363521658	40.6548232150655	199.020947399021	93.4435312763841	23.058587194626	93.4435312763841	410.175779644296	199.020947399021	23.058587194626	-29.7301208666926	23.058587194626	40.6548232150655	-64.9225929075716	-47.3263568871321	181.424711378582	23.058587194626	-64.9225929075716	111.039767296824	23.058587194626	-12.133884846253	339.790835562537	-29.7301208666926	58.2510592355051	-29.7301208666926	128.636003317263	-135.30753698933	111.039767296824	40.6548232150655	-64.9225929075716	23.058587194626	40.6548232150655	28.0117893589143	1.61115792861016	-17.0892893345219	-33.589683978462	116.013894126595	0.511131619014157	61.0125786467944	-50.090078622402	681.427417258941	133.614315080131	20.3116051917422	403.120760931152	24.7117104301262
93.7048180720316	23.2955682418412	5.69325578429358	-29.5113691308016	-64.7159940458968	23.2955682418412	111.307130529579	58.5001931569364	23.2955682418412	128.909442987127	40.8978806993888	-47.1136815883492	181.71638035977	40.8978806993888	-47.1136815883492	-47.1136815883492	-11.909056673254	-29.5113691308016	111.307130529579	-29.5113691308016	-64.7159940458968	40.8978806993888	76.102505614484	-29.5113691308016	58.5001931569364	252.12563018996	93.7048180720316	23.2955682418412	5.69325578429358	58.5001931569364	58.5001931569364	-47.1136815883492	111.307130529579	181.71638035977	-47.1136815883492	164.114067902222	128.909442987127	81.1186723425568	39.3018286970419	249.486490178446	-3.61545820230228	606.030104419151	-21.2225502635717	50.3062612353353	71.2146830580927	121.835072734242	-20.1221070097424	12.8911906051378	117.433299718925	80.0182290887275
76.3578922954366	393.308967965988	76.3578922954366	-64.5092524470304	182.008250852287	146.79146466667	76.3578922954366	129.183071573862	5.92431992420309	5.92431992420309	-11.6840731686053	-29.2924662614137	111.574678481053	340.483788687562	5.92431992420309	-46.9008593542221	111.574678481053	41.1411061098199	23.5327130170115	111.574678481053	217.225037037904	41.1411061098199	41.1411061098199	-82.1176455398388	-11.6840731686053	76.3578922954366	657.434864358113	-117.334431725456	217.225037037904	76.3578922954366	1062.42790549271	58.7494992026282	-117.334431725456	93.966285388245	41.1411061098199	58.7494992026282	111.574678481053	-37.4684113067105	-5.54345639339613	27.4823590341705	-59.4856215917549	325.815558396522	14.2720328631438	-27.5606666784405	-66.0907846772683	132.064107888131	42.8944062337016	18.6754749201527	224.536391085318	38.4909641766927
41.3844996204467	182.300323065039	-46.6878900324236	164.685845134465	464.131969954224	76.6134554815948	217.529278926187	23.7700216898726	147.071367203891	-46.6878900324236	23.7700216898726	76.6134554815948	111.842411342743	358.44510237078	76.6134554815948	129.456889273317	6.15554375929856	-46.6878900324236	58.9989775510207	41.3844996204467	376.059580301354	41.3844996204467	-46.6878900324236	76.6134554815948	-11.4589341712755	76.6134554815948	287.987190648483	76.6134554815948	76.6134554815948	147.071367203891	270.372712717909	-46.6878900324236	23.7700216898726	23.7700216898726	376.059580301354	41.3844996204467	111.842411342743	211.681422917667	16.7552007709374	180.845636363382	67.4139929672626	79.5280519707316	152.212405991546	39.8820406866511	154.414962173995	198.466085822973	-10.7767515096741	33.2743721393043	98.2497795215475	61.9076025111403
112.110329306409	535.003936711277	6.38692745519226	-46.4747734704163	129.730896281612	112.110329306409	182.592597207221	6.38692745519226	-46.4747734704163	164.972030232018	200.213164182423	182.592597207221	182.592597207221	94.4897623312064	41.6280614055979	129.730896281612	41.6280614055979	6.38692745519226	-11.2336395200106	94.4897623312064	41.6280614055979	-64.0953404456191	59.2486283808008	-81.7159074208219	129.730896281612	112.110329306409	429.28053486006	-64.0953404456191	-46.4747734704163	-11.2336395200106	217.833731157626	-64.0953404456191	-99.3364743960248	-28.8542064952134	6.38692745519226	24.0074944303951	76.8691953560036	80.9352283835451	96.3589721750349	306.78290533036	316.698169196317	39.0707809495014	45.6809568601399	290.257465553763	128.308155743121	712.207027849519	46.7826528452463	132.714939683546	404.83384800483	94.155580204822
-46.2615095154514	200.511733719374	288.645034874669	-63.8881697465104	77.1251121019614	165.258413257256	359.151675798905	41.8717916398435	77.1251121019614	112.378432564079	-11.0081890533335	235.765054181492	306.271695105728	94.7517723330204	6.61847117772551	94.7517723330204	24.2451314087845	24.2451314087845	-11.0081890533335	165.258413257256	-11.0081890533335	182.885073488315	-99.1414902086283	-99.1414902086283	147.631753026197	112.378432564079	147.631753026197	41.8717916398435	24.2451314087845	6.61847117772551	59.4984518709024	-99.1414902086283	-28.6348492843924	-11.0081890533335	59.4984518709024	94.7517723330204	77.1251121019614	-35.5827458562268	31.646220115571	411.875617824919	177.125294021756	420.692531394991	577.192747263766	387.629105507222	-30.0721748749319	271.907114900029	-26.765832286155	-49.9102304075935	396.446019077293	117.611127423771
95.0139636055329	24.4829327954819	165.544994415584	165.544994415584	-10.7825826095436	183.177752118097	-28.4153403120564	112.646721308046	77.3812059030201	112.646721308046	112.646721308046	-63.6808557170819	200.810509820609	147.912236713071	-81.3136134195947	-46.0480980145691	42.1156904979946	42.1156904979946	-28.4153403120564	253.708782928148	165.544994415584	6.85017509296911	-46.0480980145691	-81.3136134195947	-81.3136134195947	77.3812059030201	130.279479010558	-98.9463711221074	253.708782928148	-28.4153403120564	500.567390763326	-28.4153403120564	-10.7825826095436	24.4829327954819	-28.4153403120564	412.403602250762	24.4829327954819	121.238900119149	-51.858737712699	92.5730492680147	438.76832493171	439.870857656754	584.302644637468	87.0603856427967	50.6768057163573	359.38596872857	-24.2954195866086	28.626151215485	244.722565324034	12.0881603398308
183.470633306629	642.080977549082	7.08203936722375	42.3597581551048	148.192914518748	148.192914518748	289.303789670272	59.9986175490453	500.970102397558	59.9986175490453	42.3597581551048	42.3597581551048	518.608961791498	430.414664821796	24.7208987611643	112.915195730867	24.7208987611643	-134.0288357843	42.3597581551048	148.192914518748	95.2763363369263	218.74835209451	-63.4733982085383	7.08203936722375	42.3597581551048	-10.5568200267168	500.970102397558	-28.1956794206573	112.915195730867	-45.8345388145978	448.053524215736	-45.8345388145978	-45.8345388145978	-45.8345388145978	342.220367852093	24.7208987611643	112.915195730867	195.458329757289	161.266831030797	15.6772235502507	227.443925340136	739.213454665693	108.325155583326	332.224324663257	2.44180468838285	-42.7792097563323	427.078159839976	-74.7648053391796	119.354671301549	109.428107155148
466.083162219861	448.438196910136	7.31406416702034	95.5388907156435	42.6039947864696	236.698613193441	148.473786644817	113.183856025368	113.183856025368	77.8939254059189	95.5388907156435	130.828821335093	448.438196910136	77.8939254059189	-80.9107623816028	7.31406416702034	7.31406416702034	-80.9107623816028	-63.2657970718782	24.959029476745	60.2489600961942	-10.3309011427043	-98.5557276913274	-45.6208317621535	42.6039947864696	-10.3309011427043	183.763717264267	-10.3309011427043	448.438196910136	7.31406416702034	554.307988768484	-10.3309011427043	-45.6208317621535	60.2489600961942	-116.200693001052	95.5388907156435	-10.3309011427043	119.675751795206	-0.591658533176884	194.704961908326	291.801586760599	501.442026782551	20.3723854690183	151.673503166978	-48.0366002223555	77.7476637908158	110.848785899545	68.9206978951546	564.334158789136	95.4015955821381
78.1505514761348	272.312381472924	184.057004201656	272.312381472924	166.405928747403	395.869909652699	7.54624965912051	131.103777838896	166.405928747403	7.54624965912051	95.8016269303884	95.8016269303884	166.405928747403	413.520985106953	-80.7091276121474	113.452702384642	-27.7559012493866	78.1505514761348	-80.7091276121474	25.1973251133741	7.54624965912051	289.963456927178	-27.7559012493866	-80.7091276121474	25.1973251133741	-80.7091276121474	413.520985106953	-63.0580521578938	272.312381472924	25.1973251133741	766.542494192024	78.1505514761348	-80.7091276121474	-10.1048257951331	-63.0580521578938	766.542494192024	-27.7559012493866	189.535860339369	67.0151458291611	87.9871600246022	740.327180524901	500.804702608547	76.9492578164753	149.799412390113	111.166754661669	335.236169486644	284.461819329261	-37.8449251480442	133.242559077922	-20.1842816150412
7.77859601051694	731.723379119315	96.0645451701265	7.77859601051694	-27.5357836533269	413.893962144721	43.0929756743608	113.721735002048	-27.5357836533269	272.636443489346	-45.1929734852488	131.37892483397	767.037758783159	60.7501655062827	-45.1929734852488	7.77859601051694	307.950823153189	-27.5357836533269	-80.5073531490926	-9.87859382140497	237.322063825502	7.77859601051694	-9.87859382140497	-27.5357836533269	-27.5357836533269	7.77859601051694	166.693304497814	7.77859601051694	149.036114665892	-115.821732812936	661.094619791628	-62.8501633171707	-45.1929734852488	60.7501655062827	-9.87859382140497	96.0645451701265	25.4357858424388	103.755495122733	8.79343308013813	-70.7096886299416	732.050998637114	471.457433031852	225.218597735355	84.9839247189646	15.4186932226448	764.073089325896	141.298635930271	78.3586645764579	813.762540394696	213.072287474093
-9.6522050586965	272.960730095387	149.317570965476	-27.3155135058267	219.970804753997	149.317570965476	308.287346989648	43.3377202826942	202.307496306866	78.6643371769547	25.674411835564	61.0010287298245	8.01110338843375	290.624038542518	308.287346989648	113.990954071215	184.644187859736	255.297421648257	-80.3054388472175	96.327645624085	25.674411835564	-27.3155135058267	-62.6421304000872	-44.978821952957	131.654262518345	25.674411835564	-27.3155135058267	25.674411835564	25.674411835564	237.634113201127	467.25712301382	61.0010287298245	25.674411835564	-62.6421304000872	255.297421648257	25.674411835564	149.317570965476	57.6765408968639	-91.4485288316462	-25.1707200634195	250.986816470859	522.725832420588	464.180434675321	72.0367327966464	37.7931982663959	474.122105990555	-6.39200757908856	-40.635542109339	226.684953255842	167.034925364438
43.5826345688976	609.004436306028	220.276947611751	-62.4339532568144	-44.764521952529	78.9214971774683	131.929791090324	25.9132032646123	61.2520658731829	-9.42565934395837	-27.0950906482437	308.624104133178	114.260359786039	61.2520658731829	-97.772815865385	-27.0950906482437	-9.42565934395837	-27.0950906482437	-44.764521952529	326.293535437463	184.93808500318	-9.42565934395837	-97.772815865385	-44.764521952529	-62.4339532568144	202.607516307466	96.5909284817536	-133.111678473956	237.946378916036	149.59922239461	308.624104133178	-9.42565934395837	-115.44224716967	8.24377196032696	25.9132032646123	43.5826345688976	131.929791090324	582.873663874839	95.5463544189003	209.366565017453	260.198892080884	343.077686206044	169.584743837376	303.295865025967	-76.8415373614319	36.9786732371208	105.491809713919	44.714027355469	299.980713260961	227.04737443082
361.987770049885	326.636653234285	-44.5500733295152	79.1788355250849	43.8277187094849	167.556627564085	-26.8745149217152	26.1521603016849	149.881069156285	326.636653234285	-44.5500733295152	185.232185971885	79.1788355250849	149.881069156285	521.067795720085	-97.5767485529152	-9.19895651391516	-97.5767485529152	61.5032771172849	79.1788355250849	-44.5500733295152	-26.8745149217152	-26.8745149217152	-150.603423776315	-9.19895651391516	-9.19895651391516	43.8277187094849	-44.5500733295152	96.8543939328849	8.47660189388485	167.556627564085	-44.5500733295152	167.556627564085	8.47660189388485	149.881069156285	8.47660189388485	8.47660189388485	566.789776267369	-24.6373963632714	99.1753949164141	491.617724418989	805.571588021049	1133.89657918236	43.9018273808402	-55.5905941831928	121.284821930644	99.1753949164141	200.87875918187	492.7231957697	304.793066148749
433.070147647267	503.79690669564	-26.6537861671581	-8.97209640506489	26.3912831191216	503.79690669564	-44.3354759292514	132.481421691681	-44.3354759292514	185.526490977961	-8.97209640506489	574.523665744013	150.163111453774	1635.42505146961	44.0729728812149	26.3912831191216	8.70959335702837	-62.0171656913447	-8.97209640506489	44.0729728812149	503.79690669564	26.3912831191216	-62.0171656913447	-79.6988554534379	150.163111453774	61.7546626433082	132.481421691681	26.3912831191216	-62.0171656913447	8.70959335702837	220.889870502147	-62.0171656913447	61.7546626433082	26.3912831191216	-44.3354759292514	26.3912831191216	44.0729728812149	1155.61679689204	34.2418691901711	154.784144455954	388.127447952102	721.001070475042	1045.02755352894	107.230769809819	-31.0057843940599	413.562973925615	109.442554677081	162.525391491371	185.749132597623	495.399014014312
132.757524119043	415.762730064486	44.3183972610919	44.3183972610919	-44.120729596859	203.508825605404	521.889682294027	62.0062226326821	44.3183972610919	97.3818733758625	-44.120729596859	150.445349490633	115.069698747453	274.260127091764	-8.74507885367863	8.94274651791156	62.0062226326821	-79.4963803400394	-44.120729596859	-26.4329042252688	62.0062226326821	44.3183972610919	-44.120729596859	-8.74507885367863	-61.8085549684492	-44.120729596859	274.260127091764	-114.87203108322	115.069698747453	-61.8085549684492	468.826206179256	79.6940480042723	44.3183972610919	62.0062226326821	168.133174862223	698.767936009929	-8.74507885367863	123.036480617901	-76.1000101250001	526.841031291005	14.6177245467657	273.495162512537	443.867493481463	151.800640391875	-47.3358503510256	6.87352768454182	175.033230978547	55.5513365328064	727.083835871366	554.498877227519
44.563992026366	203.809679192864	26.870026785644	79.9519225078101	79.9519225078101	168.42174871142	-43.9058341772442	-26.2118689365222	628.464844970193	-43.9058341772442	-8.51790369580012	221.503644433586	79.9519225078101	451.525192562973	-79.2937646586883	-61.5997994179662	203.809679192864	-26.2118689365222	9.17606154492192	9.17606154492192	79.9519225078101	-61.5997994179662	-61.5997994179662	-132.375660380854	26.870026785644	168.42174871142	79.9519225078101	-26.2118689365222	44.563992026366	44.563992026366	274.585540155752	-43.9058341772442	44.563992026366	26.870026785644	-26.2118689365222	26.870026785644	-8.51790369580012	131.107092712547	-3.91464592063261	-69.2120441120885	185.337135278333	1389.46542735128	744.238594374692	82.4107279595972	-19.4089437965713	108.972381461206	17.1133297681413	10.472916392739	485.262472734003	141.067712775651
80.2099761023857	982.915554172623	292.6112885895	-79.0910082629503	9.40953860668085	204.110741719869	115.610194850238	-8.29057076724538	699.713804189804	62.5098667284595	-8.29057076724538	345.711616711279	80.2099761023857	628.913366694099	9.40953860668085	-96.7911176368765	44.8097573545333	-43.6907895150978	-96.7911176368765	80.2099761023857	44.8097573545333	80.2099761023857	-96.7911176368765	-96.7911176368765	133.310304224164	-25.9906801411716	168.710522972017	62.5098667284595	97.9100854763119	-61.390898889024	487.312491702689	575.81303857232	97.9100854763119	-43.6907895150978	27.1096479806071	27.1096479806071	27.1096479806071	-66.7474551701074	129.219441679188	194.541740628953	-1.4251562203423	228.863626517813	1286.19914341655	99.3261862276004	-85.5691345285143	169.077115614638	216.684892815314	90.468925353056	831.157365986833	204.506159112815
80.4682089746292	717.893488897896	-25.7693376792486	133.586982301568	-25.7693376792486	27.3494356476903	98.1744667502756	168.999497852861	115.880724525922	115.880724525922	434.593364487555	-8.06307990360227	115.880724525922	292.943302282385	45.0556934233366	-96.5943687818338	62.761951198983	-114.30062655748	-61.1818532305412	-43.4755954548949	-78.8881110061875	-25.7693376792486	-78.8881110061875	-96.5943687818338	186.705755628507	9.64317787204403	9.64317787204403	-61.1818532305412	27.3494356476903	9.64317787204403	115.880724525922	-96.5943687818338	-61.1818532305412	80.4682089746292	-8.06307990360227	204.412013404153	363.76833338497	101.856010912667	-48.7748661064412	101.856010912667	162.77290970716	389.826805213905	727.638698528817	52.0149118989918	-73.1416256242382	-4.47166698317392	217.044328633162	-31.0535864571343	331.125066375576	418.623884644028
45.3018004107659	381.837598967075	9.87697951010187	-60.9726622912263	27.5893899604339	187.001084013422	63.014210861098	27.5893899604339	63.014210861098	116.151442212094	27.5893899604339	558.961703470395	-43.2602518408942	346.412778066411	-7.83543094023017	-7.83543094023017	9.87697951010187	-25.5478413905622	541.249293020063	-78.6850727415583	169.28867356309	-7.83543094023017	-7.83543094023017	-43.2602518408942	9.87697951010187	-7.83543094023017	417.262419867739	-60.9726622912263	63.014210861098	45.3018004107659	381.837598967075	133.863852662426	9.87697951010187	27.5893899604339	63.014210861098	-43.2602518408942	151.576263112758	91.091734505663	-9.73650839395851	301.612241658719	370.308407150769	1694.37159687657	106.603771874836	108.819777213289	-20.8165350862246	626.257023742116	66.7156757826776	-88.4046979090478	-13.0605164016383	291.640217635679
45.5480784950586	736.572207190193	293.608022129209	10.1109436901799	-7.6076237122595	-60.7633259195776	10.1109436901799	134.140915507255	630.260802775557	-43.0447585171382	-25.3261911146989	966.913583421905	-25.3261911146989	63.2666458974979	-7.6076237122595	-78.4818933220169	134.140915507255	-149.356162931774	-78.4818933220169	240.452319921891	27.8295110926192	10.1109436901799	-25.3261911146989	-131.637595529335	134.140915507255	10.1109436901799	98.7037807023766	-43.0447585171382	-43.0447585171382	27.8295110926192	896.039313812147	-131.637595529335	10.1109436901799	10.1109436901799	151.859482909695	27.8295110926192	205.015185117013	89.1866443803763	-61.5592485242258	-8.35481573436624	497.0872957693	871.735176664561	580.219222003455	-22.7643496149532	-20.5474982487091	427.256477732609	74.7771104997893	-23.8727752980753	176.75227334702	196.703935643218
45.7945278546998	719.334216039054	-42.8291153274522	-42.8291153274522	-7.37965805459139	-25.1043866910218	-25.1043866910218	45.7945278546998	45.7945278546998	81.2439851275605	81.2439851275605	347.114914674016	10.345070581839	28.0697992182694	28.0697992182694	-25.1043866910218	-25.1043866910218	-78.2785726003129	45.7945278546998	134.418171036852	737.058944675485	10.345070581839	-25.1043866910218	-60.5538439638825	223.041814219004	28.0697992182694	152.142899673282	-42.8291153274522	-7.37965805459139	169.867628309712	506.63747240189	-78.2785726003129	-60.5538439638825	-25.1043866910218	81.2439851275605	187.592356946143	861.132045130497	203.709246161192	-3.64552060459102	148.266795154298	232.539320684777	73.9739108050603	1147.33976229852	839.079734700195	-30.2578970879001	192.620755959813	81.7358539460255	-49.1083304302439	418.82595606794	212.580038322295
99.2338311387436	595.698867528401	10.5793603548762	134.695619452291	-42.6133221154442	10.5793603548762	99.2338311387436	81.5029369819701	-78.0751104289911	116.964725295517	-42.6133221154442	329.735455176799	-42.6133221154442	-42.6133221154442	81.5029369819701	-24.8824279586707	-42.6133221154442	46.0411486684232	28.3102545116497	170.157407765837	28.3102545116497	-7.15153380189723	81.5029369819701	-42.6133221154442	241.080984392931	-42.6133221154442	81.5029369819701	-60.3442162722176	-42.6133221154442	152.426513609064	684.353338312268	-42.6133221154442	-24.8824279586707	28.3102545116497	28.3102545116497	-24.8824279586707	152.426513609064	401.514810820343	5.50446383029862	53.203189098007	90.918460239916	1304.46277286487	512.442078884781	637.789891797596	-137.591711972827	158.584093759223	157.474821078579	-10.0253536987227	308.335905646215	197.408637581777
347.818028570245	294.606836666416	-42.3973787245046	-77.871506660391	170.447388890813	-24.6603147565615	-6.9232507886183	64.0250050831544	347.818028570245	81.7620690510976	-6.9232507886183	205.9215168267	276.869772698472	28.550877147268	117.236196986984	-60.1344426924478	436.503348409961	152.71032492287	-113.345634596277	117.236196986984	134.973260954927	99.4991330190407	-113.345634596277	-148.819762532164	205.9215168267	-42.3973787245046	276.869772698472	-60.1344426924478	28.550877147268	117.236196986984	188.184452858757	10.8138131793249	28.550877147268	81.7620690510976	-6.9232507886183	NaN	365.555092538188	165.580189290706	-76.3336836820237	117.863232695168	218.845629211307	650.517631901178	677.150351861478	294.305002432158	-21.9585470964101	168.909279285743	-45.2621770616731	-147.354270242825	602.800675305639	206.638965896169
46.5349053742954	685.291476053425	206.224048044078	152.994333820817	64.2781434487157	223.967286118498	99.7646195975563	-59.9245230722262	46.5349053742954	152.994333820817	-24.4380469233857	152.994333820817	28.7916672998752	11.0484292254549	-95.4109992210668	28.7916672998752	-6.69480884896538	-113.154237295487	188.480809969658	-42.1812849978059	-59.9245230722262	-42.1812849978059	-95.4109992210668	-113.154237295487	135.251095746397	99.7646195975563	28.7916672998752	11.0484292254549	-6.69480884896538	-59.9245230722262	82.021381523136	-95.4109992210668	-42.1812849978059	11.0484292254549	-77.6677611466465	135.251095746397	64.2781434487157	29.3760293430327	112.635102364067	-76.0854631502779	-22.7996564168157	228.087683619902	766.496355822593	-54.9931646516157	2.73312597630164	70.4505053667432	62.6796585514466	171.471513965599	141.498247678026	218.096594857378
206.526789951384	135.529124028616	-77.4638737396856	117.779707547924	29.0326251444653	-6.46620781691831	188.777373470692	46.7820416251571	277.524455874151	117.779707547924	82.2808745865408	437.269204200377	366.27153827761	242.025622912767	29.0326251444653	-77.4638737396856	206.526789951384	-95.2132902203774	117.779707547924	188.777373470692	11.2832086637735	-41.9650407783019	-59.7144572589938	-166.210956143145	82.2808745865408	295.273872354843	64.531458105849	11.2832086637735	11.2832086637735	-24.2156242976101	330.772705316226	-130.712123181761	-24.2156242976101	82.2808745865408	-41.9650407783019	11.2832086637735	82.2808745865408	37.4385991711795	27.443688709797	285.090269492101	-13.6464987425531	282.86917827846	662.675775810994	277.316450244359	-59.1788686221843	82.9709690508107	-64.7315966562857	96.297516332654	102.960789973576	570.500490444911
47.0293500475276	597.452924976311	100.296147621281	-6.2374475262256	402.141333872549	-23.9930467174767	82.5405484300298	206.829742768787	135.807346003783	82.5405484300298	-6.2374475262256	47.0293500475276	-59.5042450999788	153.562945195034	64.7849492387787	82.5405484300298	171.318544386285	-6.2374475262256	64.7849492387787	11.5181516650255	-23.9930467174767	-6.2374475262256	135.807346003783	-112.771042673732	82.5405484300298	-23.9930467174767	1183.3876982876	-41.7486459087278	11.5181516650255	-41.7486459087278	348.874536298796	-95.015443482481	-23.9930467174767	64.7849492387787	-23.9930467174767	-95.015443482481	331.118937107545	-8.93021828638693	15.5111341437141	258.81368787972	-53.3690408865706	757.639471566781	744.307824786726	18.8440458387279	-4.48633602636856	133.274014034201	-23.3728356314466	595.437769076111	63.2828684389115	238.816217709637
-23.7703140210017	295.941837769755	-41.5321002315993	29.5150446107911	-77.0556726527945	11.7532584001935	207.132906716767	242.656479137962	47.2768308213887	100.562189453182	-6.00852781040408	65.0386170319864	100.562189453182	65.0386170319864	-77.0556726527945	-59.2938864421969	153.847548084974	-130.341031284587	-165.864603705783	118.323975663779	171.609334295572	-41.5321002315993	11.7532584001935	-165.864603705783	11.7532584001935	11.7532584001935	402.512555033341	-23.7703140210017	-6.00852781040408	82.800403242584	171.609334295572	-130.341031284587	-23.7703140210017	-6.00852781040408	-41.5321002315993	224.894692927365	455.797913665134	-33.1066190739547	26.908756747203	314.760281519052	9.12642317056368	461.464533526327	740.424891509856	-112.015724320292	-50.888952650594	71.3645906888013	-62.0029111359936	90.2583201139806	111.37484123624	851.564476363852
225.204259559345	847.083473572648	-23.5474260459756	29.7565065837361	11.9885290404988	-23.5474260459756	100.828416756685	65.2924616702105	278.508192189057	11.9885290404988	-23.5474260459756	349.580102362006	11.9885290404988	260.74021464582	-5.77944850273839	-5.77944850273839	47.5244841269733	11.9885290404988	-41.3154035892128	-59.0833811324501	171.900326929634	296.276169732294	-23.5474260459756	-94.6193362189245	-41.3154035892128	-5.77944850273839	171.900326929634	11.9885290404988	29.7565065837361	-59.0833811324501	47.5244841269733	-76.8513586756873	-23.5474260459756	-23.5474260459756	47.5244841269733	NaN	314.044147275532	210.64743475338	149.497254574371	165.062754983574	4.96046506035159	1193.49760344871	927.772275034478	153.944540405572	-92.8798232260618	-1.71046368644933	159.503647694573	79.4525027329618	247.337542860785	191.746469970777
154.417349306858	403.255774018406	-165.517768179419	-41.0985558236447	-23.3243826299627	29.9981369510833	-76.6469022110088	29.9981369510833	65.5464833384474	29.9981369510833	-58.8727290173268	172.19152250054	225.514042081586	136.643176113175	118.869002919493	-41.0985558236447	-5.55020943628069	-58.8727290173268	-76.6469022110088	29.9981369510833	12.2239637574013	47.7723101447654	-23.3243826299627	-112.195248598373	12.2239637574013	29.9981369510833	207.739868887904	-41.0985558236447	332.159081243678	83.3206565321294	83.3206565321294	-76.6469022110088	-41.0985558236447	12.2239637574013	-23.3243826299627	278.836561662632	154.417349306858	143.158981343242	146.495723522721	958.436320529176	33.0464894204492	212.118319719133	471.271962325303	27.4852524546515	-118.219156049247	-27.0148698101653	-59.2700442117916	-75.9537551091845	284.414400274502	605.853896897606
-58.6619299432014	314.725906552257	-76.4423031096518	190.263294387104	-5.32081044385018	30.2399358890506	119.141801721303	12.4595627226002	83.5810553884019	190.263294387104	-112.003049442553	30.2399358890506	670.333369881266	-5.32081044385018	-40.881556776751	-58.6619299432014	172.482921220654	-76.4423031096518	-165.344168941904	-5.32081044385018	12.4595627226002	-58.6619299432014	-40.881556776751	-94.2226762761023	30.2399358890506	48.0203090555011	812.576355212869	-40.881556776751	510.310011383212	119.141801721303	-23.1011836103006	-40.881556776751	-58.6619299432014	-23.1011836103006	119.141801721303	65.8006822219515	83.5810553884019	NaN	26.6611580609259	241.407173474577	-50.1133241335918	743.222991876424	647.533057547025	192.449532654884	-22.2964827587665	122.351092390325	343.773149733934	-121.324438053144	192.449532654884	170.196059555024
-22.8778288240998	404.000030361511	-76.2375612223011	-76.2375612223011	48.2684810401686	439.573185293645	261.707410632974	137.201368370504	66.0550585062357	30.4819035741015	-94.0241386883682	154.987945836571	670.798692352517	-22.8778288240998	421.786607827578	-111.810716154435	66.0550585062357	101.62821343837	-58.450983756234	-22.8778288240998	48.2684810401686	30.4819035741015	-22.8778288240998	-94.0241386883682	-5.09125135803271	-40.6644062901669	261.707410632974	-111.810716154435	279.493988099041	30.4819035741015	368.426875429376	-147.38387108657	-76.2375612223011	12.6953261080344	48.2684810401686	66.0550585062357	190.561100768705	399.838113642188	-50.9674850466319	217.289673679308	-23.1399789547295	579.047252874041	190.575267831082	-40.949582853547	227.307575872393	140.485756865657	409.856015835273	5.80062738084915	105.979649311698	90.3962459002327
119.687970668261	350.994189930082	-40.4471042053066	-93.8254624964959	-22.6543181082435	12.9312540858827	66.3096123770721	66.3096123770721	-4.86153201118038	66.3096123770721	-58.2398903023697	48.516826280009	262.030259444766	190.859115056514	30.7240401829458	137.480756765325	12.9312540858827	-76.0326763994328	-22.6543181082435	-22.6543181082435	12.9312540858827	155.273542862388	12.9312540858827	-129.411034690622	-4.86153201118038	297.615831638893	404.372548221271	-4.86153201118038	137.480756765325	-22.6543181082435	48.516826280009	48.516826280009	12.9312540858827	-22.6543181082435	84.1023984741352	101.895184571198	190.859115056514	382.453291072603	50.6221975163102	-67.4116813996867	150.839641878949	244.375923284079	445.924339168941	-114.179822102251	-117.520403581006	-35.1193937717253	50.6221975163102	57.3033604738195	20.5569642075186	126.342044368082
66.564344020492	208.956336532298	208.956336532298	-22.4306512993869	-58.0286494273385	119.961341212419	137.760340276395	-58.0286494273385	30.9663458925404	511.539320619887	-75.8276484913143	30.9663458925404	386.946327172056	493.740321555911	-93.6266475552901	-4.63165223541114	564.936317811814	-22.4306512993869	-129.224645683242	351.348329044105	66.564344020492	66.564344020492	84.3633430844678	-22.4306512993869	48.7653449565162	48.7653449565162	102.162342148444	48.7653449565162	351.348329044105	48.7653449565162	244.55433466025	458.14232342796	84.3633430844678	30.9663458925404	30.9663458925404	102.162342148444	173.358338404347	130.010748863374	62.0595302745185	448.601708148828	-79.4126789186726	323.838815002077	683.646087202083	-107.261538996072	-128.426672654896	401.815623218796	-18.145186748393	-54.9056820505608	-30.3986851824489	533.262242784123
66.819253622787	138.040119108182	138.040119108182	-111.232910090701	-129.03812646205	49.0140372514382	138.040119108182	66.819253622787	102.429686365485	66.819253622787	13.4036045087405	102.429686365485	49.0140372514382	31.2088208800893	120.234902736834	-57.8172609766549	155.845335479531	-40.0120446053061	13.4036045087405	-57.8172609766549	120.234902736834	565.365312020555	13.4036045087405	-111.232910090701	-40.0120446053061	66.819253622787	102.429686365485	-40.0120446053061	102.429686365485	-4.40161186260837	155.845335479531	31.2088208800893	-93.4276937193526	84.6244699941359	155.845335479531	262.676633707624	298.287066450322	1804.14084959742	309.75462167668	279.66630836284	65.7049692421966	80.1919349118235	245.120467150653	-3.38671318217778	53.4467675217431	472.454389966336	-82.5078333778323	-95.8804170728725	119.195304022357	413.392145313242
31.4514653230442	156.13153148917	-57.6057247956173	138.320093465438	-21.9828487481527	227.377283584099	245.188721607832	-21.9828487481527	423.303101845155	49.2629033467765	-93.2286008430819	280.811597655296	334.245911726493	156.13153148917	-39.794286771885	-128.851476890547	67.0743413705087	49.2629033467765	-111.040038866814	-57.6057247956173	-4.17141072442045	334.245911726493	-39.794286771885	-93.2286008430819	67.0743413705087	120.508655441706	280.811597655296	-57.6057247956173	67.0743413705087	-93.2286008430819	245.188721607832	-111.040038866814	-4.17141072442045	13.6400272993119	13.6400272993119	334.245911726493	761.720424296068	557.639932760059	-66.6535969234059	485.1772909218	52.6310596411133	231.000639550675	1002.44907265953	-131.312569640622	-150.264337506013	60.4347287621566	-47.701829058015	-61.0795475512321	34.7941016501571	518.621587154842
85.1472714761525	637.494856272312	-110.847032806356	-57.3940407293081	31.6942793991048	192.053255630248	102.964935501835	49.5119434247873	298.959239784343	102.964935501835	-75.2117047549907	441.500551989804	67.3296074504699	31.6942793991048	-75.2117047549907	67.3296074504699	49.5119434247873	-21.758712677943	-57.3940407293081	-75.2117047549907	263.323911732978	209.87091965593	-21.758712677943	-3.94104865226039	-75.2117047549907	13.8766153734222	156.417927578883	-110.847032806356	85.1472714761525	-21.758712677943	334.594567835708	-93.0293687806733	-57.3940407293081	49.5119434247873	174.235591604565	85.1472714761525	334.594567835708	74.1194871499972	23.9337725141596	-90.9357520967576	-55.2481328001619	385.27091789219	599.396633671764	-137.775752423539	-38.5195612548827	135.457582816021	11.6661533809548	-119.931942775242	178.951868833747	203.487107100156
67.5850520497443	459.710728448518	-75.0061030043551	-21.5344198590678	-3.7105254773054	31.9372632862195	-21.5344198590678	228.000101485606	245.823995867369	-3.7105254773054	-75.0061030043551	49.7611576679819	352.767362157943	-39.3583142408303	85.4089464315068	103.232840813269	138.880629576794	-57.1822086225927	-39.3583142408303	388.415150921468	31.9372632862195	-75.0061030043551	31.9372632862195	-92.8299973861176	-3.7105254773054	192.352312722081	334.943467776181	-3.7105254773054	-3.7105254773054	138.880629576794	406.239045303231	-21.5344198590678	49.7611576679819	31.9372632862195	14.113368904457	103.232840813269	691.42135541143	343.302428252749	4.13976339471367	184.877762430903	290.866095199039	306.48542844908	235.082762163178	-37.1399030518235	-52.7592363018646	38.7254298769475	-86.2292361233812	-23.7519031232168	50.9977631448369	155.870429252256
263.972095417619	477.933644576112	-110.460615609743	103.50093354875	67.8406753556678	424.443257286489	85.6708044522088	263.972095417619	103.50093354875	103.50093354875	50.0105462591267	156.991320838373	174.821449934914	-3.47984103049647	-92.6304865132017	584.914419155358	-3.47984103049647	-128.290744706284	-39.1400992235786	121.331062645291	32.1804171625856	959.347130182721	-21.3099701270375	-146.120873802825	-3.47984103049647	85.6708044522088	139.161191741832	-39.1400992235786	32.1804171625856	-56.9702283201196	460.103515479571	-39.1400992235786	-21.3099701270375	-3.47984103049647	-3.47984103049647	-3.47984103049647	852.366355603474	812.473432305821	152.86096349093	-21.2499419830516	5.53635116679175	-32.4108974621529	392.82150629161	-155.181407732268	-39.1074707496138	72.5020840414	-10.0889865039502	-19.0177508872313	-41.339661845434	275.631473761045
317.805632000154	496.169313746094	-38.9217314917259	-74.5944678409139	50.260109381244	192.951054777996	353.478368349342	121.60558207962	157.278318428808	68.096477555838	-38.9217314917259	14.587373032056	371.314736523936	85.932845730432	-21.085363317132	50.260109381244	282.132895650966	-56.7580996663199	299.96926382556	246.460159301778	-21.085363317132	656.69662731744	-56.7580996663199	-110.267204190102	228.623791127184	14.587373032056	103.769213905026	-38.9217314917259	32.42374120665	139.441950254214	406.987472873124	-3.24899514253796	-110.267204190102	-21.085363317132	549.678418269876	353.478368349342	192.951054777996	581.944267074311	28.1479836454683	11.4001121708057	-65.6400966126423	313.97832347971	705.878515986815	127.518687728466	39.3132312952433	-38.8435022531821	-71.2227204375298	-56.7078984928222	302.813075829935	18.0992607606707
14.824623976606	282.463798284154	-3.0179876438972	175.408128561135	50.5098472176124	407.362079627676	-38.7032108849036	104.037682079122	14.824623976606	-3.0179876438972	318.14902152516	104.037682079122	121.880293699625	50.5098472176124	14.824623976606	-74.38843412591	-20.8605992644004	-145.758880607923	-74.38843412591	121.880293699625	86.1950704586188	300.306409904657	-3.0179876438972	-145.758880607923	157.565516940632	139.722905320128	389.519468007173	-110.073657366916	32.6672355971092	14.824623976606	175.408128561135	50.5098472176124	-92.2310457464132	32.6672355971092	121.880293699625	139.722905320128	657.158642314721	642.762799853215	83.1686893908892	245.127064674397	29.5548824004867	534.41823156011	394.798942522604	-163.678213627422	-82.1405488295185	29.5548824004867	-135.754355819921	51.8939686464878	1.63102459298542	202.682800806995
86.4574788294813	140.004057146053	-56.3333966813752	15.062041074053	-38.4845372425182	50.7597599517672	122.155197707195	68.6086193906242	122.155197707195	193.550635462624	-2.78681836480405	247.097213779195	407.736948728908	50.7597599517672	140.004057146053	-2.78681836480405	104.306338268338	-109.879974997946	32.9109005129101	-92.0311155590894	-74.1822561202323	711.167559189479	-56.3333966813752	-199.124272192232	229.248354340338	-38.4845372425182	282.794932656909	-2.78681836480405	175.701776023767	-56.3333966813752	50.7597599517672	-92.0311155590894	15.062041074053	122.155197707195	86.4574788294813	122.155197707195	407.736948728908	1148.34705435014	-41.6671082757871	147.170819877999	62.249621418308	671.224005109511	839.949017838633	-122.118769974441	-144.466453779623	-45.0192608465643	7.49779609561277	-126.588306735478	-32.7280347537144	548.311744181011
-20.4105987695009	1265.15743889653	-2.5554871352505	-56.1208220380017	86.7200710360015	283.126299012756	15.2996244989999	68.8649594017511	265.271187378506	140.285405938753	-56.1208220380017	68.8649594017511	390.256968818258	175.995629207254	33.1547361332503	336.691633915507	-20.4105987695009	-73.9759336722521	-109.686156940753	68.8649594017511	-56.1208220380017	175.995629207254	-20.4105987695009	-56.1208220380017	68.8649594017511	15.2996244989999	175.995629207254	-20.4105987695009	104.575182670252	-20.4105987695009	283.126299012756	-56.1208220380017	-38.2657104037513	68.8649594017511	68.8649594017511	175.995629207254	158.140517573003	55.8460323519729	75.9666915382301	105.029865918379	-29.107861990002	-25.7544187922924	222.400377838213	-125.239900324342	31.2541155687697	-31.343490788475	-105.119241138085	-92.8232827464831	315.178972974844	469.437360069482
69.1214790601476	283.457897595561	86.9828472714321	-127.353571263982	51.2601108488631	212.012424750423	212.012424750423	283.457897595561	140.566951905285	69.1214790601476	-2.32399378499026	33.3987426375787	33.3987426375787	122.705583694001	-20.1853619962747	-20.1853619962747	247.735161172992	-109.492203052697	-109.492203052697	122.705583694001	-38.0467302075592	694.269366455104	51.2601108488631	-145.214939475266	158.42832011657	158.42832011657	283.457897595561	-55.9080984188437	104.844215482717	-109.492203052697	229.873792961708	-55.9080984188437	-55.9080984188437	51.2601108488631	104.844215482717	33.3987426375787	479.93294791969	1334.30094605613	14.771917310657	324.52576558396	181.390413313264	479.961812190419	975.344320439781	-50.0862891870021	-111.589760865817	-25.4849005154762	-31.0761252135503	-156.319558450409	184.745148132108	389.383972081619
15.7752910310286	766.215716362841	-91.4304840163731	69.3781785547295	230.186841125832	87.2458077292964	87.2458077292964	51.5105493801625	140.848695252997	15.7752910310286	-2.09233814353833	444.598391220635	212.319211951265	248.054470300399	105.113436903863	-55.6952256672392	105.113436903863	-19.9599673181053	-2.09233814353833	194.451582776698	-2.09233814353833	462.466020395202	-91.4304840163731	-19.9599673181053	158.716324427564	15.7752910310286	265.922099474966	-55.6952256672392	-19.9599673181053	87.2458077292964	33.6429202055956	-37.8275964926722	-19.9599673181053	-91.4304840163731	69.3781785547295	87.2458077292964	390.995503696935	369.6773870154	54.2108080942668	-22.9778229183508	-10.6723889888031	607.955334923915	1141.56369714158	-20.7404712947967	-55.4194214598857	-52.0633940245545	-81.1489651307582	-109.115860425185	40.786698352942	583.344467064819
-1.86052004017058	516.482421292478	-73.3560981550187	-19.7344145688826	159.004530718238	212.626214304374	141.130636189526	16.0133744885414	69.6350580746775	87.5089526033896	176.87842524695	391.365159591494	123.256741660814	355.61737053407	87.5089526033896	16.0133744885414	159.004530718238	-91.2299926837307	-1.86052004017058	230.500108833086	141.130636189526	427.112948648918	-1.86052004017058	-126.977781741155	319.869581476646	212.626214304374	266.24789789051	-1.86052004017058	301.995686947934	69.6350580746775	105.382847132102	51.7611635459655	-1.86052004017058	141.130636189526	337.743476005358	248.374003361798	69.6350580746775	469.700060487866	81.3699258987572	104.871173237003	-26.0643476475093	155.230988961815	1151.23623329699	-83.1388054689634	-188.334864983016	101.513852188682	61.2259996088322	3.0324347712712	-107.759159823316	-5.92042135758434
123.532610644459	230.813596314501	195.05326775782	195.05326775782	123.532610644459	642.057374716328	87.7722820877783	69.892117809438	391.735074819564	34.1317892527573	87.7722820877783	16.251624974417	NaN	355.974746262883	159.29293920114	409.615239097904	499.016060489606	-144.669853530646	105.652446366119	355.974746262883	-1.62853930392335	52.0119535310976	-1.62853930392335	-1.62853930392335	212.933432036161	87.7722820877783	659.937538994669	-19.5087035822637	230.813596314501	34.1317892527573	34.1317892527573	-73.1491964172847	-19.5087035822637	NaN	320.214417706203	-1.62853930392335	16.251624974417	585.47341283542	-25.7946370964107	334.696776965951	-31.3923298613542	1162.0357676246	770.197274078555	-128.792183971371	68.2466013546402	-52.6635623681395	-15.7187901195124	33.5409062119905	138.777530192928	71.6052170136063
-1.39639576359299	266.900180657592	70.149357948723	-90.8285879039879	70.149357948723	105.922234804881	-55.05571104783	195.354426945276	606.742510791093	70.149357948723	-72.9421494759089	374.218811226066	-37.169272619751	767.720456643804	16.490042664486	159.581550089118	88.035796376802	-162.374341616304	70.149357948723	463.651003366461	123.80867323296	302.67305751375	-1.39639576359299	-90.8285879039879	105.922234804881	302.67305751375	302.67305751375	-37.169272619751	88.035796376802	-37.169272619751	821.37977192804	52.262919520644	-55.05571104783	34.376481092565	1000.24415620883	159.581550089118	70.149357948723	570.299546473573	-23.2847776142388	445.982829541975	-25.5247184598532	775.254133847289	745.014932431495	-9.84513254055249	-61.3637719896833	246.628094282295	-75.9233874861768	-109.522500170393	42.7934773313856	385.504426710386
249.333948508127	607.18828815936	124.084929630196	88.2994956650726	249.333948508127	1000.82806177572	-19.0568062302971	267.226665490689	88.2994956650726	249.333948508127	34.6213447173878	428.261118333743	267.226665490689	88.2994956650726	34.6213447173878	70.406778682511	16.7286277348261	-126.413108125667	-54.8422401954204	177.763080577881	285.11938247325	106.192212647634	-1.16408924773549	-54.8422401954204	106.192212647634	106.192212647634	642.973722124483	88.2994956650726	88.2994956650726	177.763080577881	231.441231525566	-90.6276741605436	159.870363595319	34.6213447173878	195.655797560442	714.544590054729	70.406778682511	880.030730268942	4.9962794036597	266.050091249512	57.6552028232094	240.280830852711	632.421749934464	55.4143975713136	-77.9135149164823	38.6083581820957	-113.766398946814	-87.9971385500131	74.4612422124274	82.3040605940624
124.361380040333	1162.50337693318	321.250379451045	142.260379986761	518.139378861757	178.058379879618	52.7653802546191	321.250379451045	321.250379451045	213.856379772474	52.7653802546191	285.452379558188	106.462380093904	34.8663803081907	124.361380040333	303.351379504616	-0.931619584666025	-144.123619156093	16.9673803617623	34.8663803081907	52.7653802546191	321.250379451045	-0.931619584666025	-36.7296194775228	124.361380040333	106.462380093904	124.361380040333	-0.931619584666025	339.149379397473	52.7653802546191	374.94737929033	-18.8306195310944	34.8663803081907	-36.7296194775228	303.351379504616	750.826378165325	213.856379772474	608.287611013797	8.64079891752992	-70.9384976410401	-142.671948060033	424.470644315128	0.794952777952596	72.5284031969453	14.2449747315137	292.21209510511	-87.7510250829915	-165.088651315968	-28.3467614547632	368.42888617529
35.1115880461932	1055.71296553277	17.2063007218673	-18.6042739267844	464.838483830014	643.891357073273	214.164461289452	554.364920451643	17.2063007218673	70.9221626948449	53.0168753705191	554.364920451643	124.638024667823	53.0168753705191	142.543311992148	17.2063007218673	106.732737343497	70.9221626948449	-54.4148485754361	-36.5095612511103	35.1115880461932	482.74377115434	-0.698986602458528	-0.698986602458528	106.732737343497	-36.5095612511103	643.891357073273	-36.5095612511103	590.175495100295	267.880323262429	196.259173965126	464.838483830014	35.1115880461932	53.0168753705191	160.448599316474	124.638024667823	429.027909181362	151.325369670736	23.5008138243173	151.325369670736	-12.3797632553793	1027.03570402208	190.569750851654	38.077298262944	-94.2323297184371	-54.987948537519	10.0455974194311	66.1089991064569	2.19672118324743	186.084678716692
429.41170877283	572.704341740088	107.003284596499	-72.1125066125745	483.146446135552	286.119075805572	-0.466190128945287	357.765392289201	178.649601080128	71.1801263546839	89.0917054755912	769.731712070069	536.881183498274	411.500129651923	-0.466190128945287	178.649601080128	107.003284596499	-107.935664854389	214.472759321942	321.942234047386	17.445388991962	35.3569681128693	89.0917054755912	-18.3777692498526	268.207496684664	-18.3777692498526	142.826442838313	142.826442838313	393.588550531015	-36.2893483707599	429.41170877283	178.649601080128	17.445388991962	17.445388991962	1414.54856042273	805.554870311884	483.146446135552	193.167082162909	94.4573731162688	-86.1365263895169	2.47787150462637	628.387162959461	715.879859614438	-56.9722941711913	-47.9986842578603	29.3987012446193	-180.359430479492	-92.8667338245152	-123.152667282007	388.343097777858
71.4382713716131	1576.53980000154	322.288526143267	214.781274098272	178.945523416608	286.452775461602	-18.1511053325489	143.109772734943	680.646032959915	698.563908300747	-18.1511053325489	232.699149439105	626.892406937418	71.4382713716131	89.3561467124455	483.549404210758	53.5203960307807	-18.1511053325489	232.699149439105	591.056656255753	214.781274098272	71.4382713716131	71.4382713716131	-71.9047313550461	89.3561467124455	232.699149439105	1361.52529591155	429.795778188261	734.399658982412	125.19189739411	17.6846453491159	-18.1511053325489	53.5203960307807	89.3561467124455	913.578412390736	71.4382713716131	716.48178364158	493.132137781553	310.224168729221	365.208772922867	56.6217085707742	922.909758315559	658.08595036249	113.850582323344	-65.6909823906008	-74.668060626298	-110.576373569087	-28.6605346683496	8.36991305390151	204.743499459779
268.862533813392	519.800997656136	-71.6968099731897	89.6207739257174	125.469125903252	340.559237768462	35.848245959415	1254.6922131956	179.241653869555	143.39330189202	-53.7726339844222	591.497701611206	143.39330189202	125.469125903252	143.39330189202	250.938357824624	358.483413757229	-71.6968099731897	125.469125903252	89.6207739257174	-17.9242820068873	340.559237768462	71.6965979369499	-53.7726339844222	448.104293701066	143.39330189202	1218.84386121807	53.7724219481825	394.331765734764	161.317477880787	268.862533813392	125.469125903252	53.7724219481825	17.9240699706476	125.469125903252	322.635061779694	1039.60210133039	695.665684536295	93.9688854475552	329.70830300098	-11.5525681239776	638.414683130464	801.187138107828	124.278239132995	-37.3716471893527	190.509789778958	-97.9903545602332	-126.054570935641	-60.9455889446951	250.005928494822
54.0246251728956	681.59146260138	179.537992658593	71.9551062422809	18.1636630341251	376.773284421831	54.0246251728956	753.313386878922	735.382905809536	18.1636630341251	54.0246251728956	627.800019393225	699.521943670766	556.078095115683	54.0246251728956	322.981841213675	179.537992658593	18.1636630341251	179.537992658593	269.190398005519	305.05136014429	538.147614046298	107.816068381051	-35.6277801740308	143.677030519822	89.8855873116662	878.826754364619	71.9551062422809	1739.48984569511	215.398954797363	215.398954797363	-53.5582612434161	89.8855873116662	71.9551062422809	89.8855873116662	358.842803352445	591.939057254454	1020.76322425442	92.039853892252	170.650054527502	145.943991470709	718.675453241817	318.886432868259	212.201160577563	-51.7045129836338	28.0286905178341	-196.571882725737	-158.38978527433	39.2587191800126	97.6548682233413
108.087377654193	197.771330591019	36.3402153047316	54.2770058920969	179.834540003654	915.242954085632	951.116535260362	395.076027052038	377.139236464673	54.2770058920969	0.466634130000981	825.559001148805	179.834540003654	395.076027052038	90.1505870668275	430.949608226768	287.455283527846	951.116535260362	18.4034247173663	161.897749416289	18.4034247173663	179.834540003654	664.127885862517	-35.4069470447296	359.202445877307	90.1505870668275	359.202445877307	233.64491176575	484.759979988864	18.4034247173663	251.581702353115	179.834540003654	18.4034247173663	36.3402153047316	359.202445877307	502.69677057623	1058.73727878455	636.099912394866	99.0968287626839	228.292131310175	29.4437091283842	300.192125771388	613.631164125737	114.824952551074	-49.1969098135671	92.3562042819452	13.7155853399939	-49.1969098135671	-49.1969098135671	49.6655825706002
126.301982482801	897.855478020724	305.733027956737	72.4726688406206	251.903714314556	1131.11583713684	305.733027956737	503.107177978066	126.301982482801	72.4726688406206	18.6433551984399	144.245087030195	395.448550693705	467.220968883279	72.4726688406206	287.789923409343	-35.1859584437408	-89.0152720859215	36.5864597458335	18.6433551984399	18.6433551984399	521.05028252546	54.529564293227	-106.958376633315	305.733027956737	-17.2428538963472	269.84681886195	-17.2428538963472	933.741687115512	0.700250651046339	413.391655241098	18.6433551984399	287.789923409343	54.529564293227	72.4726688406206	538.993387072853	1346.43309170556	396.118319813723	106.159267156165	247.767176593577	137.62769147559	526.487506279912	534.354612359768	144.370925258324	-128.730042942399	191.573561737462	-37.696386875491	20.7449725748695	-112.995830782686	527.611378577034
36.8328776098276	844.556910547147	521.467297372219	126.579992380641	377.871913738918	1006.10171713461	700.961526913846	467.619028509731	395.821336693081	72.7317235181529	18.883454655665	324.02364487643	593.26498918887	431.720182601406	216.327107151454	359.922490784755	-17.0153912526603	72.7317235181529	198.377684197291	54.7823005639903	144.529415334803	234.276530105617	36.8328776098276	-17.0153912526603	485.568451463894	0.934031701502316	647.113258051358	108.630569426478	1185.59594667624	0.934031701502316	198.377684197291	288.124798968105	216.327107151454	54.7823005639903	754.809795776333	898.405179409635	970.202871226285	342.585909011645	73.8764123037374	303.235145895424	112.102867902352	101.984100243895	675.380934223113	141.334863360116	-40.8029544921062	104.232715279108	-147.612168664706	13.1638063529967	23.2825740114535	59.2604145748554
539.840351826393	180.725435578958	180.725435578958	55.0352148923555	55.0352148923555	450.061622764535	270.504164640817	360.282893702676	270.504164640817	55.0352148923555	-34.7435141695034	288.459910453189	144.813943954214	252.548418828445	72.9909607047273	378.238639515047	162.769689766586	611.663335075881	180.725435578958	180.725435578958	234.592673016073	1258.07018432126	180.725435578958	126.858198141843	19.1237232676119	108.902452329471	629.619080888252	-34.7435141695034	791.220793199598	-34.7435141695034	485.973114389278	216.636927203701	55.0352148923555	180.725435578958	414.150131139791	180.725435578958	1114.42421782229	369.993522627732	13.449967757671	452.099767124623	42.6932877154679	104.554156856961	978.479526364966	-58.5335890615211	-60.7830752121209	403.735814886729	-76.5294782663192	-56.2841029109214	-81.0284505675187	322.754313465137
324.719404367459	737.847086282175	37.3262343398298	109.174526846737	468.415989381273	468.415989381273	91.2124537200102	755.809159408902	288.795258114005	252.871111860551	73.2503805932834	306.757331240732	432.491843127819	19.364161213103	55.2883074665566	216.946965607098	73.2503805932834	163.060746226917	216.946965607098	73.2503805932834	-34.5220581670774	396.567696874366	19.364161213103	55.2883074665566	127.136599973464	198.984892480371	1025.2402563098	109.174526846737	468.415989381273	1.40208808637617	37.3262343398298	145.098673100191	540.26428188818	-34.5220581670774	450.453916254546	576.188428141634	1294.67135321071	921.755780236847	192.639807291236	307.408062291934	4.73491920185758	488.561876557741	277.028230085867	-14.3931232982588	-67.2765349162274	83.4974471435131	-39.1470606513505	-185.420326828711	-22.2693760924243	441.304359792748
55.5415784750928	720.37255984688	163.352007886734	37.5731735731526	468.814891219718	900.056608866283	235.225627494495	414.909676513897	720.37255984688	720.37255984688	217.257222592555	450.846486317777	127.415198082854	361.004461808076	91.4783882789732	271.162437298375	55.5415784750928	1.63636376927218	1.63636376927218	145.383602984794	217.257222592555	396.941271611957	109.446793180913	91.4783882789732	882.088203964342	361.004461808076	756.309369650761	55.5415784750928	594.593725533299	109.446793180913	163.352007886734	73.509983377033	235.225627494495	91.4783882789732	594.593725533299	774.277774552701	720.37255984688	375.345436684769	44.4145667427032	252.65337946135	104.072172548586	456.389731364459	594.840401442262	26.40472348055	53.4194883737798	97.3184813252784	-97.4129489467537	-68.1469536457546	265.035146704081	324.692752509963
145.668733820385	1260.10268466971	433.264592104083	487.188815532276	109.719251534923	523.138297817739	91.7445103921916	720.860450387781	756.809932673243	19.8455458212671	37.8202869639982	577.062521245932	900.607861815092	163.643474963116	145.668733820385	91.7445103921916	19.8455458212671	127.693992677654	91.7445103921916	541.11303896047	109.719251534923	577.062521245932	73.7697692494605	1.87080467853596	199.592957248578	307.441404104965	1098.33001438513	397.315109818621	774.784673815974	73.7697692494605	379.34036867589	541.11303896047	289.466662962234	163.643474963116	505.163556675007	1134.2794966706	702.88570924505	423.066578358536	301.452986597878	585.218034039414	238.394087166425	670.7979689821	273.301692208837	801.419974947251	-36.3625460706176	13.1837320540951	-53.2533227040423	-147.841671851221	-76.900409990837	54.8476477498762
163.93514767345	883.178421826463	109.991902111974	20.086492842847	127.972983965799	343.745966211703	92.0108202581483	1476.5541230027	181.916229527275	109.991902111974	451.632457334655	595.481112165258	199.8973113811	92.0108202581483	595.481112165258	469.61353918848	307.783802504052	253.840556942576	181.916229527275	307.783802504052	631.443275872908	649.424357726734	145.954065819624	-15.8756708648037	235.859475088751	109.991902111974	1296.74330446445	74.029738404323	577.500030311432	109.991902111974	739.32976699586	235.859475088751	74.029738404323	20.086492842847	757.310848849685	505.575702896131	631.443275872908	799.759448156981	421.259249654199	191.455557706081	30.367675605195	1063.3578006857	934.938090479403	447.168489432663	-150.997002844055	13.4703453148922	-10.1859170915316	11.2173679428519	40.5060737793766	998.021456896533
NaN	1099.5732323131	757.812118553952	236.176734395249	703.849837434087	685.862410394131	254.164161435204	955.673815993461	703.849837434087	272.15158847516	38.3150369557408	326.113869595026	595.925275194355	577.9378481544	2.34018287583023	164.227026235428	56.3024639956961	-33.6346712040803	38.3150369557408	164.227026235428	398.063577754847	541.962994074489	110.264745115562	-33.6346712040803	541.962994074489	326.113869595026	1207.49779455283	-15.6472441641251	685.862410394131	146.239599195473	164.227026235428	146.239599195473	38.3150369557408	2.34018287583023	290.139015515115	380.076150714891	1423.3469190323	896.140188692725	144.480589611058	38.5495516595191	76.865033471778	469.035259079604	704.56277963143	48.6918850804112	-112.458523718207	25.0264404316631	-78.6507456485667	-196.977968892307	-93.3007828120775	481.431444371805
182.512887572911	812.295072278017	434.425761454953	128.531557455331	416.431984749093	938.251509219037	200.506664278771	560.382198395974	1046.2141694542	146.525334161191	56.5564506318903	308.469324513932	434.425761454953	200.506664278771	236.494217690492	272.481771102212	344.456877925653	128.531557455331	272.481771102212	344.456877925653	506.400868278394	1370.10215015968	-15.4186561915503	-87.3937630149909	146.525334161191	380.444431337373	1082.20172286592	20.56889722017	1262.13948992452	74.5502273377505	NaN	164.519110867051	92.5440040436106	110.537780749471	38.5626739260302	164.519110867051	524.394644984254	225.988582267681	803.198706996117	733.302168454783	150.455226102046	439.060288466264	249.663216289746	48.9925088646261	18.5536936934	588.999637272674	-60.3617530468157	-34.4323919750305	107.615412157358	489.791647084974
38.8104857926279	758.815720044057	704.8153274752	146.811270930342	128.811140074057	830.8162434692	20.8103549363422	1352.82003830149	326.8125794932	20.8103549363422	272.812186924342	1316.81977658891	344.812710349485	272.812186924342	20.8103549363422	398.813102918343	20.8103549363422	92.8108783614851	38.8104857926279	434.813364630914	398.813102918343	884.816636038057	92.8108783614851	56.8106166489137	326.8125794932	38.8104857926279	614.814673193771	-51.1901684888007	326.8125794932	110.811009217771	NaN	182.811532642914	38.8104857926279	56.8106166489137	110.811009217771	1064.81794460091	542.814149768628	547.781608888419	110.194644723783	669.584165923937	15.4593225850478	607.555085952145	1173.71141587649	199.290959592356	-21.7581253980269	76.3606011028064	-122.132454806925	-81.5316024617529	71.8493952866762	243.275216299626
3.04549374891404	1083.43486350799	363.175283668606	129.090920220806	147.097409716791	165.103899212775	129.090920220806	597.259647116405	327.162304676637	147.097409716791	111.084430724822	777.324542076251	723.305073588297	453.207731148529	93.077941228837	597.259647116405	21.0519832448986	-14.9609957470705	381.18177316459	255.136346692698	111.084430724822	435.201241652544	129.090920220806	75.0714517328524	417.19475215656	453.207731148529	759.318052580267	57.0649622368678	615.26613661239	165.103899212775	NaN	111.084430724822	147.097409716791	75.0714517328524	759.318052580267	NaN	345.168794172621	782.950277696115	738.948928476962	654.330949209359	188.36794337576	342.936785504581	1336.91598196802	-6.81752880150976	-68.8707135977517	68.7745326775486	294.422477391156	-51.9471177442312	86.8263682546372	191.752662546465
417.576540180442	1588.41196111198	633.730771737034	183.409455994135	39.3066349564071	579.692213847886	93.345192845555	1174.11635062851	237.448013883283	NaN	237.448013883283	669.756476996466	597.705066477602	183.409455994135	21.2937823266911	741.80788751533	93.345192845555	75.332340215839	39.3066349564071	399.563687550726	93.345192845555	381.55083492101	39.3066349564071	165.396603364419	129.370898104987	219.435161253567	1138.09064536908	NaN	489.627950699306	93.345192845555	NaN	111.358045475271	543.666508588454	75.332340215839	129.370898104987	NaN	669.756476996466	1023.94518477421	193.237931050611	766.606524653313	88.2708460012977	337.70875778515	1056.67685645626	467.506766179463	-11.052847378698	250.800526077654	-23.4683090511975	-138.593499105283	-32.4977357221061	455.091304506963
345.881717083253	976.554426261858	363.900937345499	75.5934131495648	868.439104688383	760.323783114908	3.51653210058133	562.112360230203	526.073919705711	183.70873472304	75.5934131495648	472.016258918974	165.689514460794	237.766395509778	39.554972625073	309.843276558761	39.554972625073	-14.5026881616645	219.747175247532	57.5741928873189	201.727954985286	778.343003377153	93.6126334118106	75.5934131495648	129.651073936302	183.70873472304	670.227681803678	309.843276558761	616.170021016941	21.5357523628272	NaN	21.5357523628272	93.6126334118106	111.631853674057	490.03547918122	NaN	814.381443901645	78.4252744312079	440.871923017898	349.413422907238	526.684836701975	342.638719195337	1207.542559748	120.202613987929	-37.8738059564217	572.978645399963	-150.785534488101	88.5873299990591	84.0708608577919	352.800774763189
580.571257883428	580.571257883428	562.545665485081	418.340926298305	274.136187111529	454.392111094999	75.8546707297116	941.083105850368	292.161779509876	129.931447924753	256.110594713182	364.264149103264	184.008225119794	202.033817518141	-32.2988836603704	202.033817518141	256.110594713182	-32.2988836603704	75.8546707297116	220.059409916488	184.008225119794	923.057513452021	21.7778935346706	75.8546707297116	147.9570403231	220.059409916488	760.827181866898	184.008225119794	418.340926298305	184.008225119794	NaN	382.289741501611	39.8034859330176	75.8546707297116	111.905855526406	NaN	544.520073086734	703.382838867845	119.402087873383	796.006478290564	154.418341801484	772.285790145721	922.516815063058	161.195681271439	-59.0678515021003	55.01736290881	-26.3107107306508	189.434595729585	247.041981224204	432.289260069642
202.339896451831	490.851401136613	707.235029650199	94.1480821950373	562.979277307808	995.746534334981	3.98823698104287	562.979277307808	400.691555922618	274.467772623026	436.755494008216	508.883370179411	220.371865494629	40.0521750666406	22.0202060238417	472.819432093814	58.0841441094395	3.98823698104287	76.1161131522384	148.243989323434	58.0841441094395	1158.03425572017	22.0202060238417	599.043215393406	292.499741665825	148.243989323434	815.426843906992	256.435803580227	508.883370179411	76.1161131522384	NaN	328.563679751423	130.212020280635	58.0841441094395	310.531710708624	NaN	653.139122521802	479.069730652315	481.329723078894	1134.46753436026	-0.0486637824554806	92.6110257072879	821.458583279049	39.5012036826789	-55.4184782336436	244.030518288088	-63.3284517266704	-66.7184403665391	30.4612339763624	799.988655226548
689.681647426564	563.41319602385	924.180200031604	220.684542216483	635.566596825401	292.837943018034	166.56949161532	1663.7525582475	1104.56370203548	148.531141414932	130.492791214544	473.221445021911	364.991343819585	473.221445021911	76.3777406133812	833.988449029666	22.262690012218	40.3010402126058	4.22433981183031	112.454441014157	40.3010402126058	1158.67875263664	148.531141414932	166.56949161532	346.952993619197	166.56949161532	1014.37195103354	166.56949161532	833.988449029666	-13.8140103885574	NaN	130.492791214544	76.3777406133812	40.3010402126058	112.454441014157	NaN	707.719997626952	589.191056962	1238.06143037062	184.494900724569	97.4513140478028	287.364594069838	485.190927426124	113.277420716306	-95.8532745460542	294.147211213482	-15.5923050129323	123.451346431772	54.4947388047234	87.2773883323366
112.729025061467	401.444799075973	239.042176192813	76.6395533096542	852.563195973637	184.907968565094	58.5948174337476	581.892157835038	239.042176192813	184.907968565094	130.773760937374	76.6395533096542	148.818496813281	4.4606098060279	58.5948174337476	94.6842891855608	148.818496813281	76.6395533096542	76.6395533096542	22.5053456819345	40.5500815578411	1772.84472564487	40.5500815578411	257.08691206872	311.22111969644	148.818496813281	1429.99474400265	148.818496813281	816.473724221824	-85.763069573505	NaN	22.5053456819345	40.5500815578411	94.6842891855608	220.997440316907	NaN	311.22111969644	593.095778737706	451.736214902794	398.585018900868	22.0031408446635	804.569686234733	767.250761382317	200.681629531992	-151.020965289268	342.041193366903	54.7985596543629	119.258520763083	180.325852339764	470.961115584342
94.9526775120051	383.770694698489	510.128577217576	492.077451143421	654.537585810818	131.054929660316	167.157181808626	672.588711884973	1069.71348551639	76.9015514378498	113.00380358616	76.9015514378498	401.821820772644	-49.4563310812369	113.00380358616	582.333081514197	4.69704714122882	76.9015514378498	329.617316476023	1033.61123336808	167.157181808626	492.077451143421	131.054929660316	94.9526775120051	600.384207588352	113.00380358616	726.742090107439	329.617316476023	780.895468329905	22.7481732153841	NaN	22.7481732153841	347.668442550179	149.106055734471	257.412812179402	NaN	726.742090107439	1342.54156118592	33.6075909766144	266.658928801262	121.850330541287	854.94385923241	1376.4810764031	27.9510051070841	-65.9483203271184	55.1026172808294	-106.675738587736	-65.9483203271184	353.770351192028	738.418190320087
293.853984794324	221.623901594562	239.681422394503	275.796463994383	95.2212559949797	59.106214395099	77.1637351950394	311.911505594264	925.867212792236	113.27877679492	510.544234393608	77.1637351950394	167.451339194741	NaN	41.0486935951586	781.407046392714	329.969026394204	41.0486935951586	474.429192793727	311.911505594264	239.681422394503	1666.22556558979	95.2212559949797	113.27877679492	221.623901594562	113.27877679492	1070.32737919176	293.853984794324	311.911505594264	59.106214395099	NaN	311.911505594264	-31.1813896046028	77.1637351950394	41.0486935951586	NaN	492.486713593668	924.59719473013	320.238326242234	642.789407738583	488.870295164887	418.701287962172	944.968841982531	93.8866901044459	182.163828198183	384.748542541504	-82.6675860830291	14.66361745622	127.839435525114	736.725336735765
131.617864952799	149.681785010875	167.74570506895	601.279786462758	240.001385301252	77.4261047785734	41.2982646624228	185.809625127025	1450.2840291923	185.809625127025	294.193145475478	-30.9574155698786	420.640585882005	-103.21309580218	131.617864952799	59.3621847204981	59.3621847204981	5.17042454627208	203.873545185101	836.110747217738	-12.8934955118033	691.599386753135	167.74570506895	-49.0213356279539	366.448825707779	95.4900248366488	818.046827159662	203.873545185101	221.937465243176	95.4900248366488	NaN	5.17042454627208	59.3621847204981	131.617864952799	113.553944894724	NaN	95.4900248366488	1039.59283678484	275.358153069669	1011.28784849909	119.114617732345	250.449763378211	874.291705196077	206.293981652446	-41.6577157306988	14.9522608407954	-136.762476370809	22.8776575608046	179.121192898129	279.886951195388
457.165461307072	NaN	457.165461307072	59.6183365327022	312.602870480028	439.095137453691	41.5480126793217	511.376432867213	619.798375987496	186.110603506365	95.758984239463	-12.6629588808196	710.149995254398	-66.8739304409609	23.4776888259413	149.969955799604	186.110603506365	41.5480126793217	240.321575066507	149.969955799604	384.88416589355	836.642262228061	168.040279652985	95.758984239463	890.853233788203	330.673194333409	818.571938374681	59.6183365327022	312.602870480028	59.6183365327022	NaN	59.6183365327022	149.969955799604	186.110603506365	186.110603506365	NaN	113.829308092843	NaN	NaN	694.82586535607	122.842045957696	NaN	NaN	328.982749186417	-59.5131915138652	555.510994492704	23.1696180229295	-5.14641264035637	291.605588710879	725.407178472419
114.104866596843	NaN	312.948920694354	312.948920694354	114.104866596843	186.411795359574	59.8746700247949	168.335063168891	782.943957652105	186.411795359574	240.641991931623	23.7212056434294	41.7979378341121	-120.892651882033	132.181598787526	602.176635745278	23.7212056434294	41.7979378341121	168.335063168891	77.9514022154777	276.795456312988	728.713761080057	-48.5857231193017	23.7212056434294	367.179117266402	746.79049327074	1506.01324527942	96.0281344061604	331.025652885036	132.181598787526	NaN	276.795456312988	168.335063168891	41.7979378341121	620.25336793596	NaN	150.258330978209	NaN	38.1918888370803	1069.29766125815	170.762631005503	NaN	682.916267416847	30.2603059723028	1.93322431238336	599.068105703486	454.033447604698	-42.257023077091	433.637948809556	299.934123374736
23.9648952405016	NaN	313.295216437561	837.706423607233	674.958117933886	222.87949106348	-12.2013949091309	168.630055839032	403.710941811643	638.791827784254	96.2974755397666	-66.4508301335796	1289.78505047764	-156.866555507661	5.88175016568537	204.796345988664	331.378361512378	96.2974755397666	259.045781213113	331.378361512378	60.1311853901341	928.122148981314	23.9648952405016	-48.3676850587633	783.456988382784	150.546910764215	1832.27940272213	42.0480403153179	476.043522110908	-30.2845399839471	NaN	204.796345988664	150.546910764215	96.2974755397666	5.88175016568537	NaN	204.796345988664	NaN	184.714865383726	1074.53250175606	30.5553767892821	NaN	881.83314101301	877.299038407291	-28.3879570850639	62.2940950293146	-32.9220596907828	-32.9220596907828	871.631410150143	NaN
78.4774453329736	NaN	1145.76163345965	150.83569537546	132.746132864839	60.387882822352	60.387882822352	42.2983203117303	440.268695545407	259.373070439191	150.83569537546	-30.0599297307565	331.731320481677	NaN	96.5670078435953	205.104382907325	168.925257886082	60.387882822352	96.5670078435953	24.2087578011086	295.552195460434	874.418195800328	24.2087578011086	96.5670078435953	205.104382907325	132.746132864839	603.074758141003	42.2983203117303	223.193945417947	78.4774453329736	NaN	150.83569537546	42.2983203117303	60.387882822352	187.014820396704	NaN	42.2983203117303	NaN	83.0132236764187	477.634220624507	498.045651501132	NaN	860.915533752248	-0.900436594151769	-135.842674056285	264.448164801977	178.266567767337	-71.2064762803054	101.156717788975	NaN
96.8367315212492	NaN	332.084530059557	96.8367315212492	205.41263853893	24.4527935094621	241.604607544823	78.7407470183025	NaN	60.6447625153557	78.7407470183025	NaN	1019.73194117154	NaN	151.12468503009	241.604607544823	60.6447625153557	-11.7391754964314	440.660437077238	241.604607544823	205.41263853893	1055.92391017743	96.8367315212492	24.4527935094621	567.332328597866	494.948390586078	476.852406083132	259.70059204777	911.156034153854	277.796576550717	NaN	60.6447625153557	6.35680900651534	78.7407470183025	133.028700527143	NaN	368.276499065451	NaN	NaN	632.384283250048	488.314028005705	NaN	792.336298915027	101.479720617351	-89.1014044302831	69.7161997760791	103.748543534585	-45.9937690028419	463.356975916134	NaN
169.516291003204	NaN	730.691033759233	133.311468889912	115.209057833266	24.6970025500358	24.6970025500358	79.004235719974	205.721113116497	169.516291003204	169.516291003204	NaN	694.486211645941	NaN	42.7994136066818	42.7994136066818	97.1066467766201	42.7994136066818	42.7994136066818	115.209057833266	60.9018246633279	622.076567419357	169.516291003204	115.209057833266	640.178978476003	332.437990513019	640.178978476003	-11.5078195632564	1002.22719960892	-11.5078195632564	NaN	151.413879946558	495.359690022834	24.6970025500358	133.311468889912	NaN	350.540401569665	NaN	NaN	1052.81136672441	489.923345459812	NaN	1347.87363593569	101.802975958819	-54.8069976994758	88.1847173798371	155.141155393166	164.219994445821	43.925376998145	NaN
568.206650404997	NaN	169.812122520214	187.920964696795	369.009386462605	43.0502272841462	24.9413851075651	6.83254293098407	NaN	43.0502272841462	224.138649049957	NaN	224.138649049957	NaN	242.247491226538	495.771281698673	224.138649049957	43.0502272841462	133.594438167052	133.594438167052	550.097808228416	387.118228639187	43.0502272841462	61.1590694607273	187.920964696795	785.51275652397	278.4651755797	206.029806873376	622.53317693474	6.83254293098407	NaN	24.9413851075651	-29.3851414221781	278.4651755797	151.703280343633	NaN	133.594438167052	NaN	NaN	395.033536154294	267.880087204661	NaN	590.304904184088	378.004056384254	-52.274132472094	284.909566974701	312.156734606766	-21.6210688860217	3.35550144337058	NaN
79.5317749699089	NaN	568.644277395652	260.68455364611	242.56927577849	25.1859413670485	-29.1598922358118	79.5317749699089	NaN	61.4164971022888	43.3012192346687	NaN	894.719279012814	NaN	61.4164971022888	170.108164308009	43.3012192346687	NaN	-11.0446143681917	97.647052837529	97.647052837529	514.298443792791	79.5317749699089	43.3012192346687	912.834556880434	224.45399791087	1057.75677982139	61.4164971022888	1075.87205768901	61.4164971022888	NaN	61.4164971022888	133.877608572769	97.647052837529	242.56927577849	NaN	514.298443792791	NaN	NaN	563.561809290647	167.187583158715	NaN	919.049295764272	226.246207109604	120.622129658975	83.1426183055255	-8.85254592566807	247.825319707045	206.938580048736	NaN
242.891289129409	NaN	NaN	369.743316071879	152.282698456217	152.282698456217	261.013007264048	134.160980321578	NaN	152.282698456217	79.7958259176628	NaN	460.351906745071	NaN	25.4306715137473	587.203933687541	61.6741077830243	NaN	116.03926218694	297.256443533325	134.160980321578	242.891289129409	7.30895337910882	152.282698456217	2200.03684767037	NaN	804.664551303203	152.282698456217	822.786269437841	43.5523896483858	NaN	97.9175440523013	170.404416590855	61.6741077830243	43.5523896483858	NaN	152.282698456217	NaN	NaN	1438.93044584672	1151.47507593808	NaN	916.284318740106	131.178940847353	-9.70827602486295	501.575978753341	-9.70827602486295	-47.2024547085979	385.684881003615	NaN
188.829042575853	NaN	NaN	243.213531523408	116.316390645779	134.444553628297	43.8037387157049	80.0600646807418	NaN	25.6755757331864	98.1882276632603	NaN	279.469857488445	NaN	80.0600646807418	605.776791173777	80.0600646807418	NaN	43.8037387157049	98.1882276632603	424.495161348593	297.598020470963	98.1882276632603	61.9319016982233	297.598020470963	NaN	225.08536854089	134.444553628297	805.186583981481	43.8037387157049	NaN	297.598020470963	-10.5807502318506	206.957205558371	-28.708913214369	NaN	61.9319016982233	NaN	NaN	703.240248361757	305.419032469445	NaN	1197.67518811363	203.12214838285	497.509848143161	182.662771565531	188.345931792564	11.0313327091332	377.026851330061	NaN
25.9206542111546	NaN	NaN	624.362863944079	189.132165956498	207.266778372647	25.9206542111546	7.78604179500542	NaN	7.78604179500542	25.9206542111546	NaN	152.862941124199	NaN	152.862941124199	606.22825152793	7.78604179500542	NaN	80.3244914596023	116.593716291901	588.09363911178	932.651275018615	-10.3485706211438	62.1898790434531	1005.18972468321	NaN	950.785887434765	-28.483183037293	316.074452869542	225.401390788796	NaN	98.4591038757515	170.997553540348	62.1898790434531	225.401390788796	NaN	80.3244914596023	NaN	NaN	658.316727466783	394.514815583445	NaN	432.038363394437	252.380164784233	61.3511941100911	364.950808217209	63.6253485228785	208.034153734878	173.921837543067	NaN
44.3069735741323	NaN	NaN	479.692568144377	443.410435263523	153.153372216694	98.7301728954129	171.29443865712	NaN	116.87123933584	153.153372216694	NaN	878.796029833768	NaN	26.1659071337055	316.422970180535	153.153372216694	NaN	153.153372216694	153.153372216694	534.115767465658	407.12830238267	225.717637978401	116.87123933584	751.80856475078	NaN	661.103232548646	116.87123933584	534.115767465658	44.3069735741323	NaN	171.29443865712	80.5891064549861	-10.1162257471483	751.80856475078	NaN	62.4480400145592	NaN	NaN	1805.48181085571	215.225053592366	NaN	441.592074118408	414.291528929338	176.549281241183	541.694073144999	52.5593051741557	135.598463457578	483.680414618225	NaN
80.8539098679209	NaN	NaN	280.476685530721	262.329160470466	135.296485048685	80.8539098679209	26.4113346871573	NaN	8.26380962690273	207.886585289703	NaN	99.0014349281755	NaN	-64.3262906141155	99.0014349281755	99.0014349281755	NaN	226.034110349957	62.7063848076664	316.77173565123	443.804411073012	153.444010108939	226.034110349957	607.132136615303	NaN	244.181635410212	99.0014349281755	371.214310831994	-28.0312404936064	NaN	26.4113346871573	62.7063848076664	189.739060229448	407.509360952503	NaN	44.5588597474118	NaN	NaN	881.305395566158	1362.66610290515	NaN	1104.34723631898	165.523161721655	181.454721775427	1148.72801075449	7.34552975919685	657.12558623807	85.865361452791	NaN
NaN	NaN	NaN	643.892538596534	317.120749546771	62.9649136191785	44.8109253386362	8.50294877755147	NaN	44.8109253386362	226.35080814406	NaN	8.50294877755147	NaN	81.1189018997209	135.580866741348	44.8109253386362	NaN	153.73485502189	371.582714388399	607.584562035449	262.658784705144	62.9649136191785	62.9649136191785	553.122597193822	NaN	226.35080814406	44.8109253386362	734.662479999246	26.6569370580938	NaN	8.50294877755147	117.426878460806	62.9649136191785	190.042831582975	NaN	8.50294877755147	NaN	NaN	480.075023519594	621.238456733012	NaN	1056.11290421305	350.295738145969	-15.1354075113454	74.7993604230091	136.273758757884	112.367048294322	408.354892128906	NaN
NaN	NaN	NaN	317.470012132683	535.395485407171	135.865451070609	117.704994964402	117.704994964402	NaN	NaN	353.790924345098	NaN	262.988643814061	NaN	-27.5786538852573	81.3840827519869	81.3840827519869	NaN	190.346819389231	135.865451070609	208.507275495439	408.27229266372	117.704994964402	99.5445388581943	317.470012132683	NaN	262.988643814061	154.025907176816	1334.4555540803	771.481414787867	NaN	63.2236266457796	190.346819389231	45.0631705395722	444.593204876134	NaN	-9.41819777904995	NaN	NaN	251.636799366699	395.133328553427	NaN	696.931584382655	87.6407660104395	564.823668623445	28.4199761873457	54.6137870706372	-42.1894270632661	247.081353995692	NaN
NaN	NaN	NaN	317.819523674866	335.98645221704	81.6494526266075	45.31559554226	81.6494526266075	NaN	190.65102387965	208.817952421824	NaN	45.31559554226	NaN	8.98173845791253	208.817952421824	45.31559554226	NaN	99.8163811687812	136.150238253129	208.817952421824	499.488809096603	-9.1851900842612	117.983309710955	117.983309710955	NaN	190.65102387965	63.4825240844337	753.825808687036	208.817952421824	NaN	45.31559554226	-27.3521186264349	154.317166795302	317.819523674866	NaN	117.983309710955	NaN	NaN	168.850745105251	1833.38010127651	NaN	NaN	405.826861521145	114.163949009276	250.880939249214	13.9048228333205	503.807371193101	265.691946525208	NaN
NaN	NaN	NaN	754.331018680543	245.475662066112	9.22138935226859	45.5682005390137	81.9150117257588	NaN	9.22138935226859	154.608634099249	NaN	63.7416061323862	NaN	-8.95201624110395	27.3947949456411	318.169284439602	NaN	81.9150117257588	118.261822912504	663.46399071368	354.516095626347	263.649067659484	118.261822912504	1263.18637529497	NaN	936.065074614268	172.782039692621	1172.31934732811	245.475662066112	NaN	427.209717999837	736.15761308717	45.5682005390137	554.423557153445	NaN	45.5682005390137	NaN	NaN	NaN	301.413483719277	NaN	NaN	537.34287473122	117.912846265544	114.493579729139	119.052601777679	34.7106938796895	1401.27755292954	NaN
NaN	NaN	NaN	845.736025371069	536.677941870455	173.080196575615	64.0008729871636	27.6410984576796	NaN	154.900309310873	663.937152723649	NaN	191.260083840357	NaN	82.1807602519056	318.519294693551	209.439971105099	NaN	82.1807602519056	64.0008729871636	336.699181958293	918.455574430037	-8.71867607180431	118.54053478139	227.619858369841	NaN	300.339407428809	64.0008729871636	373.058956487777	263.979632899325	NaN	100.360647516648	45.8209857224216	27.6410984576796	27.6410984576796	NaN	64.0008729871636	NaN	NaN	1220.82049922256	1844.51160781629	NaN	NaN	658.700359301708	109.122453740144	452.323593935228	144.468750570867	112.543063110859	362.247547173063	NaN
NaN	NaN	NaN	282.496807581301	628.037905244619	46.0739512853471	9.70120416289259	46.0739512853471	NaN	100.633071969029	482.546916754801	NaN	609.851531683392	NaN	9.70120416289259	482.546916754801	155.192192652711	NaN	155.192192652711	391.615048948665	155.192192652711	355.24230182621	100.633071969029	64.2603248465743	573.478784560937	NaN	64.2603248465743	100.633071969029	1319.12010057125	227.93768689762	NaN	9.70120416289259	227.93768689762	155.192192652711	137.005819091483	NaN	-8.48516939833465	NaN	NaN	844.029662617478	131.122733415158	NaN	NaN	516.662800727772	12.4950203958924	201.843100792028	55.8397616913934	-82.1790198021756	561.148193109997	NaN
NaN	NaN	NaN	428.377251664322	82.7128263964899	191.870013323174	46.3270974209287	64.5199619087093	NaN	119.098555372051	519.341574103225	NaN	337.412929225419	NaN	119.098555372051	646.691625517689	155.484284347612	NaN	82.7128263964899	301.027200249857	64.5199619087093	82.7128263964899	82.7128263964899	319.220064737638	555.727303078786	NaN	46.3270974209287	410.184387176541	282.834335762077	119.098555372051	NaN	64.5199619087093	100.905690884271	64.5199619087093	501.148709615444	NaN	210.062877810954	NaN	NaN	638.107552682462	1632.00513182943	NaN	NaN	170.256797860125	-21.447901676832	587.899178994211	13.9261797853446	162.269102046086	1257.72452797156	NaN
NaN	NaN	NaN	155.776584618749	319.570825063002	246.773384865557	10.1817042238579	82.9791444213037	NaN	-8.01765582550356	665.35866600087	NaN	155.776584618749	NaN	46.5804243225808	101.178504470665	173.975944668111	NaN	137.577224569388	1083.94394713618	519.763785605978	938.349066741291	46.5804243225808	192.175304717472	1320.53562777788	NaN	173.975944668111	46.5804243225808	774.554826297039	228.574024816195	NaN	246.773384865557	-8.01765582550356	173.975944668111	246.773384865557	NaN	101.178504470665	NaN	NaN	556.452249708152	NaN	NaN	NaN	727.684460183107	0.518339699462949	169.467454034752	56.4541951212817	64.445031610113	1067.86578499335	NaN
NaN	NaN	NaN	247.098394944292	319.921835948036	28.628071933058	-7.78364856881427	83.2456526858665	NaN	83.2456526858665	356.333556449909	NaN	156.069093689611	NaN	65.0397924349303	174.274953940547	356.333556449909	NaN	119.657373187739	101.451512936803	119.657373187739	483.774578206462	192.480814191483	28.628071933058	993.538665232674	NaN	192.480814191483	119.657373187739	975.332804981738	10.4222116821219	NaN	65.0397924349303	-25.9895088197504	101.451512936803	247.098394944292	NaN	65.0397924349303	NaN	NaN	622.050334219302	1058.29322283681	NaN	NaN	740.818031643963	108.15164343952	329.699079020138	296.581163392107	-65.4319143349839	158.399515426877	NaN
NaN	NaN	NaN	939.493510975571	101.724716491571	83.5123513940929	156.361811784006	-7.54947409329835	NaN	119.937081589049	812.006955293223	NaN	975.918241170527	NaN	10.6628910041799	138.149446686528	374.910192953745	NaN	101.724716491571	83.5123513940929	101.724716491571	575.246209026006	138.149446686528	28.8752561016582	702.732764708354	NaN	939.493510975571	138.149446686528	557.033843928528	119.937081589049	NaN	283.848367466354	-25.7618391907766	NaN	447.759653343658	NaN	-7.54947409329835	NaN	NaN	703.69429473603	1008.72750083455	NaN	NaN	62.7818279896974	50.2149168770242	118.761704764333	109.622133046025	131.328615877006	127.90127648264	NaN
NaN	NaN	NaN	265.967986689873	138.435864532094	65.5603661562208	47.3414915622524	10.9037423743156	NaN	120.216989938126	612.126603975273	NaN	NaN	NaN	120.216989938126	120.216989938126	174.873613720031	NaN	83.7792407501892	247.749112095905	193.092488314	940.066346666704	466.375607223526	10.9037423743156	1851.01007636513	NaN	393.500108847652	65.5603661562208	703.220976945115	120.216989938126	NaN	-7.31513221965283	-7.31513221965283	83.7792407501892	302.40573587781	NaN	174.873613720031	NaN	NaN	1138.55745766182	1784.29380656589	NaN	NaN	939.693520123225	-12.339008437996	528.250890733021	168.238590016593	160.238316667339	997.981225953503	NaN
NaN	NaN	NaN	102.271709704048	156.947875940231	102.271709704048	375.652540884963	47.5955434678648	NaN	-7.08062276831831	995.315758228372	NaN	NaN	NaN	29.3701547224704	138.722487194837	138.722487194837	NaN	266.300208412597	102.271709704048	266.300208412597	995.315758228372	11.1447659770761	84.0463209586535	1432.72508811784	NaN	248.074819667203	211.624042176414	1341.59814439086	-7.08062276831831	NaN	47.5955434678648	65.8209322132592	193.39865343102	138.722487194837	NaN	11.1447659770761	NaN	NaN	393.829770438204	459.000508108986	NaN	NaN	820.297930985602	55.3992730601086	429.27350496091	99.9897777822226	109.136547981631	1109.56453854188	NaN
NaN	NaN	NaN	649.502726483558	47.8497771107745	157.241222451281	NaN	84.3135922242765	NaN	-25.0778531162296	303.096482905289	NaN	NaN	NaN	-25.0778531162296	193.705037564783	303.096482905289	NaN	66.0816846675255	230.168852678285	284.864575348538	631.270818926807	66.0816846675255	175.473130008032	339.560298018791	NaN	777.126079380816	157.241222451281	941.213247391575	47.8497771107745	NaN	29.6178695540235	-25.0778531162296	84.3135922242765	66.0816846675255	NaN	157.241222451281	NaN	NaN	460.610957353203	1217.80438052072	NaN	NaN	386.264171090531	278.74728018759	48.8441411291736	158.648625455581	92.3084161750433	236.426801853454	NaN
NaN	NaN	NaN	212.250071983425	84.5810547521424	84.5810547521424	NaN	84.5810547521424	NaN	175.773209917345	376.395951280789	NaN	NaN	NaN	29.8657616530211	139.296347851264	48.1041926860615	NaN	29.8657616530211	449.349675412951	139.296347851264	887.072020205922	29.8657616530211	66.342623719102	795.87986504072	NaN	613.495554710315	66.342623719102	303.442227148628	11.6273306199806	NaN	66.342623719102	11.6273306199806	-24.8495314461002	248.726934049506	NaN	121.057916818223	NaN	NaN	305.460768022148	376.404113244859	NaN	NaN	259.690867878463	36.5626046780006	467.943913532228	129.246652468962	245.959897835358	668.187226660848	NaN
NaN	NaN	NaN	139.583586285444	139.583586285444	66.6037495683567	NaN	121.338627106172	NaN	267.298300540347	723.422280022142	NaN	NaN	NaN	84.8487087476285	157.828545464716	759.912198380685	NaN	194.318463823259	176.073504643988	358.523096436706	595.707565767239	121.338627106172	66.6037495683567	942.361790173403	NaN	1161.30130032467	121.338627106172	613.952524946511	11.8688720305413	NaN	30.1138312098131	30.1138312098131	540.972688229424	449.747892333065	NaN	103.0936679269	NaN	NaN	816.402850077671	1498.64324602722	NaN	NaN	281.828580097067	-14.6483704917473	655.00034029766	146.754139288264	190.252688023302	755.733821578801	NaN
NaN	NaN	NaN	1034.19413844041	158.122522418253	30.3620784150219	NaN	139.871030417791	NaN	NaN	121.619538417329	NaN	NaN	NaN	-24.3923975863626	66.8650624159449	413.643410424714	NaN	66.8650624159449	30.3620784150219	-6.1409055859011	1490.48143845194	66.8650624159449	85.1165544164065	888.182202436713	NaN	577.906838428867	66.8650624159449	997.691154439482	66.8650624159449	NaN	231.128490420099	30.3620784150219	66.8650624159449	NaN	NaN	121.619538417329	NaN	NaN	606.303396554987	1308.28044104519	NaN	NaN	724.253862431807	-24.6743383782922	105.87277919411	574.239192238958	183.742989675894	249.016548462096	NaN
NaN	NaN	NaN	249.706857479141	158.416709970975	30.6105034595433	NaN	249.706857479141	NaN	NaN	176.674739472608	NaN	NaN	NaN	-24.1635850453561	395.771093492206	267.964886980774	NaN	85.3845919644427	468.803211498738	541.835329505271	870.479860534667	67.1265624628096	286.222916482407	450.545181997105	NaN	651.38350651507	NaN	267.964886980774	85.3845919644427	NaN	158.416709970975	267.964886980774	-60.6796440486223	925.253949039566	NaN	158.416709970975	NaN	NaN	302.098773555592	108.492033243864	NaN	NaN	470.502269566385	38.6103104094537	522.054360181934	16.8438721495553	129.112869490084	767.213191109211	NaN
NaN	NaN	NaN	396.150540290895	231.769395100538	176.975680037086	NaN	213.504823412721	NaN	NaN	505.737970417799	NaN	NaN	NaN	49.1236782223639	231.769395100538	377.885968603078	NaN	12.594534846729	122.181964973634	377.885968603078	359.62139691526	469.208827042165	67.3882499101813	816.235689110696	NaN	962.352262613235	49.1236782223639	67.3882499101813	250.033966788356	NaN	67.3882499101813	85.6528215979987	-23.9346085289058	414.415111978712	NaN	85.6528215979987	NaN	NaN	103.09097553875	485.873088341703	NaN	NaN	1241.12282587807	-14.9526101459928	994.721166439042	270.414893111298	109.967300918444	962.631648000471	NaN
NaN	NaN	NaN	213.819073471998	67.6501249595795	104.192362087684	NaN	31.1078878314747	NaN	NaN	49.3790063955271	NaN	NaN	NaN	-23.7054678606824	232.090192036051	159.005717779841	NaN	195.547954907946	140.734599215789	122.463480651737	707.139274701413	12.8367692674223	122.463480651737	487.885851932784	NaN	250.361310600103	305.17466629226	579.241444753046	67.6501249595795	NaN	67.6501249595795	12.8367692674223	159.005717779841	NaN	NaN	12.8367692674223	NaN	NaN	89.6601044865523	756.927064051847	NaN	NaN	1142.15334998645	-13.5255078173592	628.518302073646	NaN	74.755516042654	639.983370107414	NaN
NaN	NaN	NaN	287.244229437411	49.6345176774292	67.9121878128124	NaN	13.0791774066628	NaN	NaN	49.6345176774292	NaN	NaN	NaN	-96.5868434056364	86.1898579481956	268.966559302028	NaN	67.9121878128124	49.6345176774292	141.022868354345	799.01899322814	506.576271062009	31.356847542046	707.630642551224	NaN	141.022868354345	NaN	104.467528083579	49.6345176774292	NaN	122.745198218962	104.467528083579	13.0791774066628	524.853941197392	NaN	159.300538489728	NaN	NaN	329.696722920453	1022.46040248939	NaN	NaN	557.941710063198	-7.50943898892941	169.122360106461	146.183165418748	-12.097277926472	473.066689718659	NaN
NaN	NaN	NaN	196.164023520014	159.59557070629	49.8902122651156	NaN	-4.96246695547138	NaN	NaN	232.732476333739	NaN	NaN	NaN	-4.96246695547138	159.59557070629	86.4586650788403	NaN	159.59557070629	123.027117892565	342.437834774913	708.12236291216	68.174438671978	123.027117892565	397.2905139955	NaN	415.574740402362	141.311344299427	671.553910098435	-4.96246695547138	NaN	397.2905139955	177.879797113152	31.6059858582533	854.396174167058	NaN	68.174438671978	NaN	NaN	795.963436313383	1039.21499727408	NaN	NaN	1209.0321247372	28.3441236591204	557.301527446288	73.0932315717007	140.790599952271	688.106612113831	NaN
NaN	NaN	NaN	159.890814657212	50.1460903559147	562.288137095301	NaN	68.4368777394642	NaN	NaN	251.344751574959	NaN	NaN	NaN	31.8553029723652	397.671050643355	306.217113725608	NaN	105.018452506563	141.600027273662	105.018452506563	726.905223547246	105.018452506563	178.181602040761	452.543412794004	NaN	159.890814657212	31.8553029723652	781.777585697894	123.309239890113	NaN	178.181602040761	31.8553029723652	31.8553029723652	726.905223547246	NaN	452.543412794004	NaN	NaN	620.941372184432	803.452172848461	NaN	NaN	653.081638968035	79.1483035465597	562.400171971442	112.436437001005	488.936705037493	1108.78470729269	NaN
NaN	NaN	NaN	141.888917499996	178.483623641019	233.375682852554	NaN	-22.7872601346085	NaN	NaN	50.402152147438	NaN	NaN	NaN	-59.3819662756317	68.6995052179497	398.051860487159	NaN	68.6995052179497	68.6995052179497	141.888917499996	105.294211358973	288.267742064089	50.402152147438	343.159801275624	NaN	160.186270570508	141.888917499996	599.322744262787	-22.7872601346085	NaN	178.483623641019	141.888917499996	50.402152147438	1386.10892629479	NaN	13.8074460064148	NaN	NaN	312.575659421402	1183.00273269452	NaN	NaN	1528.64725651406	160.997330038748	334.393752287087	54.2035070646055	188.55702629014	526.163305369687	NaN
NaN	NaN	NaN	142.178015201696	123.874091728873	68.9623213104041	NaN	87.266244783227	NaN	NaN	178.785862147342	NaN	NaN	NaN	-59.1651429993569	50.6583978375811	526.560408130979	NaN	142.178015201696	160.481938674519	270.305479511457	489.952561185333	123.874091728873	32.3544743647581	489.952561185333	NaN	398.432943821218	233.697632565811	874.334954114616	142.178015201696	NaN	197.089785620165	87.266244783227	123.874091728873	691.295719386386	NaN	32.3544743647581	NaN	NaN	744.925821967979	1377.90087050701	NaN	NaN	1004.54898162283	-6.37305597127272	763.306222651508	94.7191477881373	188.918701291224	473.814911885925	NaN
NaN	NaN	NaN	124.156822006784	69.2253262200887	32.6043290289585	NaN	-58.9481639488671	NaN	NaN	-22.3271667577369	NaN	NaN	NaN	50.9148276245236	87.5358248156538	197.398816389044	NaN	325.572306558	50.9148276245236	87.5358248156538	746.713774255998	270.640810771305	87.5358248156538	1003.06075459391	NaN	270.640810771305	197.398816389044	893.197763020518	179.088317793479	NaN	435.435298131391	-4.01666816217174	69.2253262200887	1369.27072650521	NaN	124.156822006784	NaN	NaN	591.511081422078	1784.41158061371	NaN	NaN	740.910951263034	16.8961974184015	867.326225743843	84.7007537308354	35.2838737065192	458.200428333225	NaN
NaN	NaN	NaN	87.8055985943839	179.390990813518	234.342226144998	NaN	87.8055985943839	NaN	NaN	69.4885201505571	NaN	NaN	NaN	-40.4139505124038	51.1714417067303	NaN	NaN	87.8055985943839	142.756833925864	87.8055985943839	564.049638133881	69.4885201505571	124.439755482038	490.781324358574	NaN	362.561775251786	142.756833925864	124.439755482038	51.1714417067303	NaN	124.439755482038	32.8543632629034	-3.77979362475019	930.391207010417	NaN	32.8543632629034	NaN	NaN	838.065167949084	1471.54152218846	NaN	NaN	1721.02313538255	287.366123156596	719.647628045897	187.343540908273	132.158667943681	873.705398405383	NaN
NaN	NaN	NaN	14.7809142375426	198.017544464585	143.046555396473	NaN	14.7809142375426	NaN	NaN	51.4282402829512	NaN	NaN	NaN	51.4282402829512	51.4282402829512	NaN	NaN	106.399229351064	33.1045772602469	124.722892373768	362.930511668924	14.7809142375426	198.017544464585	271.312196555402	NaN	198.017544464585	106.399229351064	491.196152827854	51.4282402829512	NaN	198.017544464585	51.4282402829512	69.7519033056554	1022.58238048628	NaN	198.017544464585	NaN	NaN	515.495150352811	800.729944607357	NaN	NaN	635.109741491814	216.458672505302	539.648096640494	260.164003883015	156.651376935801	698.367457959556	NaN
NaN	NaN	NaN	51.6852235522222	106.675980564125	88.3457282268241	NaN	253.317999262533	NaN	NaN	143.336485238727	NaN	NaN	NaN	106.675980564125	143.336485238727	NaN	NaN	216.657494587931	344.969260949038	51.6852235522222	253.317999262533	198.32724225063	51.6852235522222	821.555821718863	NaN	253.317999262533	88.3457282268241	344.969260949038	70.0154758895232	NaN	161.666737576028	-3.30553345968071	106.675980564125	2526.26928908785	NaN	161.666737576028	NaN	NaN	1378.9340458721	820.894934273178	NaN	NaN	1030.30342563607	31.5860052899611	612.637039016673	244.446284972024	434.294642526296	625.293596186958	NaN
NaN	NaN	NaN	51.9423917138657	51.9423917138657	143.626623677504	NaN	-21.4049938570452	NaN	NaN	88.6160844993212	NaN	NaN	NaN	51.9423917138657	15.2686989284103	NaN	NaN	235.310855641143	326.995087604782	235.310855641143	803.753093815702	180.30031646296	-3.06814746431747	803.753093815702	NaN	125.289777284777	161.963470070232	253.647702033871	33.605545321138	NaN	125.289777284777	235.310855641143	15.2686989284103	NaN	NaN	216.974009248415	NaN	NaN	387.561317004157	NaN	NaN	NaN	1095.45846599783	564.823367321272	1425.81046886154	196.486639389605	107.855614231048	725.970685791376	NaN
NaN	NaN	NaN	272.321087296724	455.755539237751	198.947306520313	NaN	125.573525743902	NaN	NaN	33.8562997733882	NaN	NaN	NaN	-94.5478165853309	33.8562997733882	NaN	NaN	52.1997449674909	125.573525743902	125.573525743902	162.260416132107	107.230080549799	15.5128545792855	NaN	NaN	198.947306520313	70.5431901615937	70.5431901615937	70.5431901615937	NaN	125.573525743902	70.5431901615937	-39.5174810030227	730.907217149292	NaN	327.351422879032	NaN	NaN	208.367408168489	792.182372320892	NaN	NaN	732.303914459107	216.42796980373	765.697669805103	20.6714729478943	245.215689929588	1895.32780754378	NaN
NaN	NaN	NaN	52.4572835129946	125.857478499201	52.4572835129946	NaN	125.857478499201	NaN	NaN	235.95777097851	NaN	NaN	NaN	-94.3431064594178	107.507429752649	NaN	NaN	199.257673485407	401.108209697474	70.8073322595461	70.8073322595461	107.507429752649	-2.59286272666006	1190.16030579919	NaN	364.408112204371	272.657868471613	566.258648416438	89.1573810060977	NaN	89.1573810060977	70.8073322595461	70.8073322595461	823.159330868159	NaN	456.158355937128	NaN	NaN	-57.3661281273155	638.42115320125	NaN	NaN	1198.27648221728	124.644452087773	528.984411932684	148.835731736614	1066.952392695	591.190559601132	NaN
NaN	NaN	NaN	291.351549268253	181.211606937011	199.568263992218	NaN	-20.7116206702672	NaN	NaN	181.211606937011	NaN	NaN	NaN	34.3583504953541	71.0716646057683	NaN	NaN	89.4283216609754	181.211606937011	162.854949881804	1007.26117442133	107.784978716183	107.784978716183	254.638235157839	NaN	236.281578102632	107.784978716183	713.554661538017	383.134834544289	NaN	71.0716646057683	126.14163577139	254.638235157839	768.624632703638	NaN	309.708206323461	NaN	NaN	35.0929161379016	993.908812872859	NaN	NaN	1075.73084252212	251.748431265512	868.294711016958	141.115827796094	305.912310047415	445.355487336994	NaN
NaN	NaN	NaN	71.3361874058738	126.425997781503	126.425997781503	NaN	34.6096471554543	NaN	NaN	163.152538031922	NaN	NaN	NaN	108.062727656293	89.6994575310835	NaN	NaN	34.6096471554543	16.2463770302446	34.6096471554543	181.515808157132	144.789267906713	71.3361874058738	640.597561287376	NaN	71.3361874058738	181.515808157132	952.773153415941	-2.11689309496517	NaN	181.515808157132	71.3361874058738	-38.8434333453846	328.42196915881	NaN	860.956802789892	NaN	NaN	-11.8731591451474	259.053775085486	NaN	NaN	2926.81941682883	102.262017403077	458.50211390208	164.517568247563	534.592231600897	199.103985383389	NaN
NaN	NaN	NaN	71.6009008657723	108.340676789187	89.9707888274795	NaN	53.2310129040651	NaN	NaN	53.2310129040651	NaN	NaN	NaN	-20.2485389427637	89.9707888274795	NaN	NaN	200.190116597723	181.820228636015	347.14922029138	126.710564750894	108.340676789187	71.6009008657723	457.368548061623	NaN	347.14922029138	383.888996214795	457.368548061623	89.9707888274795	NaN	163.450340674308	126.710564750894	71.6009008657723	NaN	NaN	200.190116597723	NaN	NaN	-53.1098562221458	508.56601916671	NaN	NaN	1541.95736279795	97.9774942417968	844.187538136231	41.4639051369633	298.658402491614	311.345126576372	NaN
NaN	NaN	NaN	163.748358040944	218.877889750508	274.007421460072	NaN	NaN	NaN	NaN	71.8658051916706	NaN	NaN	NaN	-93.5227899370213	126.995336901235	NaN	NaN	71.8658051916706	126.995336901235	71.8658051916706	200.501379180653	71.8658051916706	108.61882633138	806.926227985857	NaN	255.630910890217	NaN	476.149037728473	126.995336901235	NaN	53.4892946218159	-1.64023708774803	-56.769768797312	NaN	NaN	365.889974309345	NaN	NaN	-67.8420002062869	123.688285050447	NaN	NaN	342.909695886467	180.224333108157	796.351877247289	222.914818376225	210.223052485718	1105.56944621599	NaN
NaN	NaN	NaN	274.345418093035	72.130900590073	108.897176499702	NaN	NaN	NaN	NaN	200.812866273776	NaN	NaN	NaN	-1.40165122918588	16.9814867256288	NaN	NaN	108.897176499702	384.644245821923	72.130900590073	237.579142183405	274.345418093035	145.663452409332	899.372108556735	NaN	182.429728318961	329.494831957479	1119.96976401451	145.663452409332	NaN	182.429728318961	164.046590364147	16.9814867256288	NaN	NaN	292.72855604785	NaN	NaN	72.0843934913284	383.733408072418	NaN	NaN	725.393068502056	99.7865281207585	181.738676399489	175.967398351691	209.44081102892	709.233489968222	NaN
NaN	NaN	NaN	348.242739094143	219.514348241841	109.175727511297	NaN	NaN	NaN	NaN	90.7859573895391	NaN	NaN	NaN	-37.9424334627629	35.6166470242668	NaN	NaN	54.0064171460242	752.817681772807	127.565497633054	1304.51078542553	35.6166470242668	54.0064171460242	532.140440311717	NaN	366.632509215901	145.955267754811	642.479061042262	-19.5526633410055	NaN	366.632509215901	182.734807998326	-56.3322035845203	NaN	NaN	807.986992138079	NaN	NaN	22.7488830766382	117.435487235374	NaN	NaN	1407.25179022694	143.993924987215	208.657947339522	131.292063453726	137.065636878039	291.797404649632	NaN
NaN	NaN	NaN	109.454479583618	219.83292203878	238.22932911464	NaN	NaN	NaN	NaN	183.040107887059	NaN	NaN	NaN	-74.5095911749851	54.2652583560372	NaN	NaN	183.040107887059	458.986214024964	35.8688512801768	624.553877707707	183.040107887059	201.43651496292	532.571842328406	NaN	367.004178645663	495.779028176685	1084.46405460422	109.454479583618	NaN	219.83292203878	238.22932911464	35.8688512801768	NaN	NaN	-0.923962871543815	NaN	NaN	42.6845607309283	181.305455788723	NaN	NaN	206.719286549318	99.2880928795277	445.840330524013	176.684759286796	49.615605483818	281.805604705623	NaN
NaN	NaN	NaN	183.345628223671	164.942579401362	128.136481756745	NaN	NaN	NaN	NaN	NaN	NaN	NaN	NaN	-111.103152933264	146.539530579054	NaN	NaN	17.7181888228951	256.957823512904	238.554774690596	17.7181888228951	72.9273352898203	183.345628223671	404.182214091371	NaN	183.345628223671	54.5242864675119	882.66148347139	109.733432934437	NaN	164.942579401362	72.9273352898203	-92.7001041109553	NaN	NaN	201.748677045979	NaN	NaN	-15.9469985567424	123.884707197444	NaN	NaN	1866.58067643143	77.6593499233326	342.299520317619	42.9903319677493	234.825564655311	371.190368613938	NaN
NaN	NaN	NaN	312.519236811073	146.831978514426	183.651369247014	NaN	NaN	NaN	NaN	-0.445584415926964	NaN	NaN	NaN	17.9641109503672	-18.8552797822211	NaN	NaN	275.699846078485	717.532534869544	404.567713642544	1140.95552829431	146.831978514426	17.9641109503672	570.254971939191	NaN	NaN	17.9641109503672	1840.52395221349	91.6028924155437	NaN	883.219793166191	91.6028924155437	-74.0843658811035	NaN	NaN	294.109541444779	NaN	NaN	76.8230757483002	113.818087089517	NaN	NaN	1038.69337061995	22.4866528408874	896.493795777144	406.309895506016	111.505898880691	176.247168727822	NaN
NaN	NaN	NaN	257.62271804836	183.95733119629	91.8755976312025	NaN	NaN	NaN	NaN	220.790024622325	NaN	NaN	NaN	-18.6224826469026	147.124637770255	NaN	NaN	128.708291057237	386.537145039483	165.540984483273	349.704451613448	202.373677909308	349.704451613448	1252.10544055131	NaN	NaN	460.202531891553	1804.59584194183	239.206371335343	NaN	1049.52562670811	91.8755976312025	110.29194434422	NaN	NaN	276.039064761378	NaN	NaN	25.0977309820657	731.752618221679	NaN	NaN	738.691946083279	67.8902527952665	636.915137446477	331.584711536071	276.07008864327	247.15622255327	NaN
NaN	NaN	NaN	350.070540120218	55.3024942372408	55.3024942372408	NaN	NaN	NaN	NaN	313.224534384846	NaN	NaN	NaN	55.3024942372408	534.300568797078	NaN	NaN	184.263514311043	331.647537252532	0.0334856341826084	36.8794913695547	1013.29864335692	534.300568797078	442.185554458648	NaN	NaN	NaN	1565.9887293875	0.0334856341826084	NaN	202.686517178729	128.994505707985	-18.3895172335035	NaN	NaN	810.645611812369	NaN	NaN	79.7765899826778	57.7932945354889	NaN	NaN	255.642953560189	1.09953259273845	109.858994278831	143.412445224541	42.7520923874122	780.92801319302	NaN
NaN	NaN	NaN	516.303867870432	73.9919358180769	129.280927324621	NaN	NaN	NaN	NaN	202.999582666681	NaN	NaN	NaN	-128.734366372586	73.9919358180769	NaN	NaN	239.85891033771	110.851263489106	37.1326081470472	92.4215996535917	442.585212528373	221.429246502195	995.475127593817	NaN	NaN	387.296221021829	1161.34210211345	18.7029443115324	NaN	221.429246502195	110.851263489106	-91.8750387015564	NaN	NaN	368.866557186314	NaN	NaN	127.554186284851	76.6252060460927	NaN	NaN	763.00896244572	-27.5477080786399	164.593444640311	70.837821928052	131.026616755675	267.608881941436	NaN
NaN	NaN	NaN	166.44021537517	NaN	184.876544996897	NaN	NaN	NaN	NaN	184.876544996897	NaN	NaN	NaN	37.3859080230857	277.058193105528	NaN	NaN	129.567556131717	258.621863483802	184.876544996897	37.3859080230857	535.166807809697	74.2585672665384	369.23984121416	NaN	NaN	55.8222376448121	1014.51137797458	74.2585672665384	NaN	129.567556131717	166.44021537517	-165.413717815904	NaN	NaN	92.6948968882648	NaN	NaN	-11.0581996193035	155.684939385051	NaN	NaN	1237.19946598274	159.158754780975	271.478785915852	139.473800870738	431.274294128358	300.427247548552	NaN
NaN	NaN	NaN	332.727394901229	240.512393743475	74.5253916595172	NaN	NaN	NaN	NaN	240.512393743475	NaN	NaN	NaN	-109.904610655991	37.6393911964156	NaN	NaN	203.626393280373	277.398394206576	37.6393911964156	258.955393975025	111.411392122619	37.6393911964156	609.372398374491	NaN	NaN	NaN	1605.29441087824	37.6393911964156	NaN	92.9683918910681	74.5253916595172	-109.904610655991	NaN	NaN	332.727394901229	NaN	NaN	-14.2483408236027	190.788543320798	NaN	NaN	357.59821177726	28.6124767659048	124.759716223449	187.313341894622	55.255687699923	195.422145222366	NaN
NaN	NaN	NaN	111.691760546974	333.087868589685	222.389814568329	NaN	NaN	NaN	NaN	259.289165908781	NaN	NaN	NaN	19.4433821958442	74.792409206522	NaN	NaN	222.389814568329	222.389814568329	148.591111887426	277.738841579007	849.678787356011	93.2420848767479	609.833003643074	NaN	NaN	NaN	259.289165908781	185.490463227878	NaN	37.8930578660701	19.4433821958442	19.4433821958442	NaN	NaN	591.383327972848	NaN	NaN	21.9603083101214	161.023850826302	NaN	NaN	643.110798215727	152.911810846191	330.217827554321	407.861638792522	264.162644859136	763.632535063084	NaN
NaN	NaN	NaN	259.623179547335	NaN	204.254111718344	NaN	NaN	NaN	NaN	481.099450863299	NaN	NaN	NaN	-54.1348714836143	167.34139983235	NaN	NaN	167.34139983235	148.885043889353	111.972332003359	1016.33377321021	425.730383034308	19.6905522883737	407.274027091311	NaN	NaN	NaN	370.361315205317	38.1469082313707	NaN	499.555806806296	111.972332003359	-72.5912274266113	NaN	NaN	425.730383034308	NaN	NaN	-21.7955920101583	101.092921852517	NaN	NaN	1033.19070624489	90.6589914302147	146.306620349162	236.734017342452	543.955301999141	222.822110112715	NaN
NaN	NaN	NaN	223.031353043097	130.716147767512	204.56831198798	NaN	NaN	NaN	NaN	93.7900656572784	NaN	NaN	NaN	-35.4512217285401	352.272640428915	NaN	NaN	223.031353043097	444.5878457045	75.3270246021615	167.642229877746	204.56831198798	130.716147767512	610.755215200552	NaN	NaN	NaN	333.809599373798	75.3270246021615	NaN	167.642229877746	241.494394098214	-35.4512217285401	NaN	NaN	407.661763594266	NaN	NaN	96.7839700239662	152.453828601454	NaN	NaN	675.51854148577	60.8305196926718	153.613617321819	194.20622253457	100.263336185059	459.797839498004	NaN
NaN	NaN	NaN	94.0643538831791	94.0643538831791	186.41300894241	NaN	NaN	NaN	NaN	500.398436143796	NaN	NaN	NaN	-127.572418258975	167.943277930564	NaN	NaN	75.5946228713329	94.0643538831791	186.41300894241	463.458974120103	57.1248918594867	149.473546918718	NaN	NaN	NaN	NaN	186.41300894241	-16.7540321878981	NaN	167.943277930564	NaN	-72.1632252234368	NaN	NaN	278.761664001641	NaN	NaN	314.079746015222	95.9523308353567	NaN	NaN	213.137803884114	105.234348502585	224.740325968149	369.771852018592	812.988195628743	447.508749981629	NaN
NaN	NaN	NaN	463.867357323118	131.291692590964	186.720970046323	NaN	NaN	NaN	NaN	260.626673320135	NaN	NaN	NaN	-34.9961397751133	149.768118409417	NaN	NaN	20.4331376802457	482.343783141571	112.815266772511	57.3859893171517	482.343783141571	168.24454422787	408.438079867759	NaN	NaN	NaN	242.150247501682	-16.5197139566603	NaN	75.8624151356047	519.296634778477	-127.378268867378	NaN	NaN	722.53731878146	NaN	NaN	-95.2374083118295	255.298843934139	NaN	NaN	753.24603669414	532.70998395661	132.262940827938	427.084821856004	587.263639107473	516.459959018055	NaN
NaN	NaN	NaN	94.6135270862212	353.377283809205	76.1304016060081	NaN	NaN	NaN	NaN	519.725413131122	NaN	NaN	NaN	-53.2514767554835	168.546029007074	NaN	NaN	168.546029007074	205.5122799675	464.276036690483	334.894158328991	260.961656408139	926.35417369581	334.894158328991	NaN	NaN	NaN	297.927907368565	-16.2852257950573	NaN	39.1641506455819	39.1641506455819	-127.183978676336	NaN	NaN	815.455420814532	NaN	NaN	0.231452733946746	115.188302108957	NaN	NaN	1947.53081032881	-27.6368743872678	28.0997798551613	305.621870770589	278.914723946092	435.674064002924	NaN
NaN	NaN	NaN	57.9087524914708	131.86807250111	39.4189224890609	NaN	NaN	NaN	NaN	113.378242498701	NaN	NaN	NaN	-71.5200575253985	2.43926248424112	NaN	NaN	205.82739251075	538.644332554128	168.84773250593	372.235862532439	-53.0302275229886	224.31722251316	372.235862532439	NaN	NaN	NaN	261.29688251798	94.8884124962907	NaN	131.86807250111	NaN	-126.989547532628	NaN	NaN	427.705352539669	NaN	NaN	-128.420755203083	56.2807835601297	NaN	NaN	487.251040674292	113.20138355634	1187.72291409704	1324.7970120471	389.672869252218	1336.41346102592	NaN
NaN	NaN	NaN	187.646194352874	261.632351914212	150.653115572205	NaN	NaN	NaN	NaN	206.142733743209	NaN	NaN	NaN	-52.8088177214751	169.14965496254	NaN	NaN	150.653115572205	280.128891304547	243.135812523878	95.1634974012014	76.6669580108668	169.14965496254	206.142733743209	NaN	NaN	NaN	224.639273133543	21.1773398398632	NaN	95.1634974012014	761.038915453246	21.1773398398632	NaN	NaN	872.018151795253	NaN	NaN	-36.3750792235531	64.7284795516564	NaN	NaN	1516.20370840495	99.591775681039	351.769617683573	1054.84608962612	302.961003102437	822.424115430238	NaN
NaN	NaN	NaN	21.4257674210605	150.948542966061	206.458303913919	NaN	NaN	NaN	NaN	502.510362302492	NaN	NaN	NaN	2.92251377177461	113.94203566749	NaN	NaN	95.4387820182038	669.039645146065	224.961557563205	169.451796615347	2.92251377177461	95.4387820182038	NaN	NaN	NaN	NaN	484.007108653206	243.464811212491	NaN	132.445289316776	NaN	-126.600261773226	NaN	NaN	891.078688937495	NaN	NaN	-58.1880584681391	53.4191623117147	NaN	NaN	949.764654199916	115.035648783926	133.636852247235	838.157433420062	397.541426382931	199.903639585273	NaN
NaN	NaN	NaN	58.6943209957234	95.7142665648638	132.734212134004	NaN	NaN	NaN	NaN	95.7142665648638	NaN	NaN	NaN	77.2042937802936	206.774103272285	NaN	NaN	299.323967195136	132.734212134004	40.1843482111531	262.304021625996	77.2042937802936	114.224239349434	521.443640609979	NaN	NaN	NaN	280.813994410566	21.6743754265829	NaN	77.2042937802936	243.794048841426	-107.895434065409	NaN	NaN	262.304021625996	NaN	NaN	26.981252076363	128.165813400616	NaN	NaN	487.54546224193	25.8182111416014	163.057041443462	228.187333790108	163.057041443462	106.068035640147	NaN
NaN	NaN	NaN	151.540041663569	95.9899512590635	77.4732544575616	NaN	NaN	NaN	NaN	77.4732544575616	NaN	NaN	NaN	-89.1770167559558	95.9899512590635	NaN	NaN	207.090132068075	336.707009678589	207.090132068075	95.9899512590635	207.090132068075	151.540041663569	225.606828869577	NaN	NaN	NaN	114.506648060565	503.357280892106	NaN	133.023344862067	58.9565576560597	-126.21041035896	NaN	NaN	929.24130732665	NaN	NaN	-42.5276082517011	76.1501084351643	NaN	NaN	319.323076940604	-28.5655239355993	276.273316965957	263.474739676197	1015.10027869301	915.038674427615	NaN
NaN	NaN	NaN	22.1721334973902	225.929816256822	114.789262024405	NaN	NaN	NaN	NaN	448.210924721656	NaN	NaN	NaN	22.1721334973902	207.406390551419	NaN	NaN	207.406390551419	170.359539140613	151.83611343521	225.929816256822	59.2189849081959	151.83611343521	244.453241962225	NaN	NaN	NaN	NaN	59.2189849081959	NaN	114.789262024405	NaN	-88.9684207350269	NaN	NaN	577.874904659476	NaN	NaN	230.116003927528	202.180640128009	NaN	NaN	216.148322027769	74.1435560468807	65.9957416053544	348.841300075483	710.837055977583	160.277594428731	NaN
NaN	NaN	NaN	652.446707011275	133.6022409664	133.6022409664	NaN	NaN	NaN	NaN	300.373676480824	NaN	NaN	NaN	281.843516979221	59.481602959989	NaN	NaN	115.072081464797	874.808621030507	22.4212839567836	78.0117624615917	170.662559969605	133.6022409664	318.903835982426	NaN	NaN	NaN	467.145111995248	78.0117624615917	NaN	96.5419219631943	22.4212839567836	-125.819992056038	NaN	NaN	1430.71340607859	NaN	NaN	-43.1441986747372	54.6687891398145	NaN	NaN	875.599222583374	26.7222211927998	125.699649338477	151.317336623241	217.690435497401	315.503423311953	NaN
NaN	NaN	NaN	170.965801192231	208.039597583108	115.355106605914	NaN	NaN	NaN	NaN	226.576495778547	NaN	NaN	NaN	4.13371743328144	59.7444120195979	NaN	NaN	59.7444120195979	282.187190364864	133.892004801353	NaN	133.892004801353	189.50269938767	449.019274123813	NaN	NaN	NaN	152.428902996792	78.2813102150367	NaN	41.2075138241591	263.650292169425	-107.087671739351	NaN	NaN	NaN	NaN	NaN	32.8485792298591	78.2799734937978	NaN	NaN	468.524001145579	56.146730134443	240.202122280656	390.475195615223	308.931667449179	229.717954373593	NaN
NaN	NaN	NaN	78.551054087741	78.551054087741	115.638337672254	NaN	NaN	NaN	NaN	41.4637705032282	NaN	NaN	NaN	245.443830218049	152.725621256767	NaN	NaN	134.18197946451	97.0946958799974	115.638337672254	NaN	134.18197946451	134.18197946451	338.162039179331	NaN	NaN	NaN	412.336606348356	245.443830218049	NaN	60.0074122954846	22.9201287109718	356.705680971587	NaN	NaN	449.423889932869	NaN	NaN	-86.8806590584997	307.016136371568	NaN	NaN	1369.8382589521	106.571613253309	197.47087373717	725.385809624213	202.132374274804	548.248789194124	NaN
NaN	NaN	NaN	134.472165186049	468.379190539401	357.07684875495	NaN	NaN	NaN	NaN	171.572945780865	NaN	NaN	NaN	4.61943310418928	NaN	NaN	NaN	115.92177488864	NaN	264.324897267908	NaN	23.1698234015977	60.2706039964147	635.332703216077	NaN	NaN	NaN	NaN	97.3713845912316	NaN	134.472165186049	375.627239052359	-106.682908680262	NaN	NaN	672.433483810894	NaN	NaN	-43.4880197318882	105.739896954872	NaN	NaN	639.696036349687	192.012286289406	167.529581207984	40.4526834044146	349.401104669974	373.883809751395	NaN
NaN	NaN	NaN	97.648274763969	134.76256219648	153.319705912736	NaN	NaN	NaN	NaN	171.876849628992	NaN	NaN	NaN	NaN	NaN	NaN	NaN	79.0911310477133	NaN	4.86255618269041	NaN	116.205418480225	97.648274763969	635.805442535385	NaN	NaN	NaN	413.119717940316	246.105424494015	NaN	227.548280777759	97.648274763969	NaN	NaN	NaN	NaN	NaN	NaN	-102.695923859938	120.069561142295	NaN	NaN	1371.52173605013	38.4277603561364	214.540787766279	93.2443980268429	367.327586380376	735.882001357892	NaN
NaN	NaN	NaN	172.180974834988	320.692191268322	172.180974834988	NaN	NaN	NaN	NaN	654.842428243323	NaN	NaN	NaN	209.308778943321	NaN	NaN	NaN	135.053170726654	NaN	209.308778943321	NaN	265.000485105821	135.053170726654	413.511701539155	NaN	NaN	NaN	562.022917972489	60.7975625099873	NaN	60.7975625099873	NaN	NaN	NaN	NaN	NaN	NaN	NaN	-110.613090016122	170.580927802232	NaN	NaN	1049.16638596497	447.107824992895	95.9069977591834	122.742941368404	461.109186875967	458.775626562121	NaN
NaN	NaN	NaN	5.34933379212937	135.343991007755	191.055986957309	NaN	NaN	NaN	NaN	153.914656324273	NaN	NaN	NaN	153.914656324273	NaN	NaN	NaN	191.055986957309	NaN	61.0613297416831	NaN	172.485321640791	98.2026603747189	581.039958604185	NaN	NaN	NaN	1268.15457531535	98.2026603747189	NaN	172.485321640791	-13.2213315243885	NaN	NaN	NaN	NaN	NaN	NaN	-132.543613241689	186.11543226232	NaN	NaN	879.461487314997	-21.6549344032974	671.69112064938	81.0629996785807	407.892789939102	525.784964283076	NaN
NaN	NaN	NaN	247.099624323464	98.4801562539167	247.099624323464	NaN	NaN	NaN	NaN	61.3252892365298	NaN	NaN	NaN	265.677057832158	NaN	NaN	NaN	247.099624323464	NaN	42.7478557278363	NaN	135.635023271304	172.789890288691	265.677057832158	NaN	NaN	NaN	581.493427479947	98.4801562539167	NaN	79.9027227452232	172.789890288691	NaN	NaN	NaN	NaN	NaN	NaN	53.3621550466984	33.5109367679311	NaN	NaN	806.540730917576	138.60562177317	771.509169249163	145.611934106852	254.209775278932	1356.53624911166	NaN
NaN	NaN	NaN	43.0052345687329	191.678887657417	266.015714201759	NaN	NaN	NaN	NaN	544.778813743041	NaN	NaN	NaN	247.431507565673	NaN	NaN	NaN	303.18412747393	NaN	135.92626774916	NaN	544.778813743041	358.936747382186	1102.30501282561	NaN	NaN	NaN	526.194607106955	-31.3315919756091	NaN	117.342061113075	61.5894412048183	NaN	NaN	NaN	NaN	NaN	NaN	-93.5162155717409	-0.0611298574921395	NaN	NaN	533.801047285154	392.450230142353	191.521795856718	31.4799615710668	112.084972999606	852.716527285028	NaN
NaN	NaN	NaN	266.35461760218	80.4447705612406	80.4447705612406	NaN	NaN	NaN	NaN	117.626739969428	NaN	NaN	NaN	154.808709377616	NaN	NaN	NaN	99.0357552653346	NaN	136.217724673522	NaN	117.626739969428	117.626739969428	600.99234227587	NaN	NaN	NaN	1456.17763866419	-68.2831070715106	NaN	117.626739969428	136.217724673522	NaN	NaN	NaN	NaN	NaN	NaN	-101.442434139292	-12.6243654282352	NaN	NaN	207.083488751747	59.8324800992058	283.046310675677	145.144572413773	509.766117648638	821.798016936166	NaN
NaN	NaN	NaN	80.7160911225467	229.498232867559	43.5205556862936	NaN	NaN	NaN	NaN	378.280374612572	NaN	NaN	NaN	229.498232867559	NaN	NaN	NaN	173.704929713179	NaN	155.107161995053	NaN	43.5205556862936	173.704929713179	341.084839176318	NaN	NaN	NaN	527.062516357584	99.3138588406733	NaN	99.3138588406733	43.5205556862936	NaN	NaN	NaN	NaN	NaN	NaN	-118.728071549379	312.68067887427	NaN	NaN	497.403124855128	102.237385984685	1171.99079150674	96.3917389599744	140.818656347776	322.033714113807	NaN
NaN	NaN	NaN	80.9876097414509	304.242277944641	267.033166577443	NaN	NaN	NaN	NaN	136.801276792248	NaN	NaN	NaN	341.451389311839	NaN	NaN	NaN	397.265056362637	NaN	211.219499526645	NaN	174.010388159447	43.7784983742526	471.683279097033	NaN	NaN	NaN	787.960725718219	-30.6397243601441	NaN	80.9876097414509	136.801276792248	NaN	NaN	NaN	NaN	NaN	NaN	-120.822830968988	79.178835759168	NaN	NaN	917.782315549155	65.1436310764903	269.823699365539	184.44287087925	125.962851368093	520.11818287329	NaN
NaN	NaN	NaN	44.0366294230277	304.595509906123	NaN	NaN	NaN	NaN	NaN	155.70472105864	NaN	NaN	NaN	583.765738995153	NaN	NaN	NaN	81.2593266348984	NaN	81.2593266348984	NaN	6.81393221115699	509.320344571411	341.818207117993	NaN	NaN	NaN	1216.55159159695	25.4252808170923	NaN	304.595509906123	137.093372452704	NaN	NaN	NaN	NaN	NaN	NaN	-91.3273414332849	175.449018736609	NaN	NaN	226.932175962378	119.285574490316	390.742221680734	26.8499058349576	3.44847073233535	1195.75158921094	NaN
NaN	NaN	NaN	62.9130955295847	174.621974472985	NaN	NaN	NaN	NaN	NaN	211.858267454118	NaN	NaN	NaN	118.767535001285	NaN	NaN	NaN	360.803439378652	NaN	100.149388510718	NaN	81.5312420201514	323.567146397518	304.948999906952	NaN	NaN	NaN	565.603050774885	-179.122808847782	NaN	62.9130955295847	267.712706925818	NaN	NaN	NaN	NaN	NaN	NaN	-156.622091653479	514.099333918286	NaN	NaN	366.610852902506	38.8586728674368	1012.75086497164	124.30834837658	230.827806887977	579.6497699253	NaN
NaN	NaN	NaN	63.1784067718569	174.928102829453	NaN	NaN	NaN	NaN	NaN	100.428305457722	NaN	NaN	NaN	212.178001515318	NaN	NaN	NaN	621.926887059836	NaN	81.8033561147896	NaN	212.178001515318	81.8033561147896	230.802950858251	NaN	NaN	NaN	NaN	-85.8211879716041	NaN	361.177596258779	119.053254800655	NaN	NaN	NaN	NaN	NaN	NaN	-82.6186542240219	109.42790838511	NaN	NaN	923.283768222591	74.2974396151471	431.457205443106	117.625017764768	88.3496271231324	960.756268243885	NaN
NaN	NaN	NaN	NaN	231.129726484556	NaN	NaN	NaN	NaN	NaN	119.339183473672	NaN	NaN	NaN	268.393240821518	NaN	NaN	NaN	920.504741718341	NaN	63.4439119682303	NaN	44.8121547997496	137.970940642153	696.923655696573	NaN	NaN	NaN	957.768256055302	-122.873659716576	NaN	44.8121547997496	7.54864046278831	NaN	NaN	NaN	NaN	NaN	NaN	-31.9852584446371	58.2193277357139	NaN	NaN	1123.10203991674	194.111951072347	331.176062541192	80.4776022477485	171.853676560312	691.994407262595	NaN
NaN	NaN	NaN	NaN	100.986751276798	NaN	NaN	NaN	NaN	NaN	231.456741085462	NaN	NaN	NaN	287.37245100346	NaN	NaN	NaN	63.7096113314658	NaN	492.396720702788	NaN	63.7096113314658	NaN	175.541031167463	NaN	NaN	NaN	1182.02380969144	NaN	NaN	119.625321249464	63.7096113314658	NaN	NaN	NaN	NaN	NaN	NaN	-160.621020964755	98.3823645054945	NaN	NaN	801.558976641918	57.3637287975364	1052.35863497058	166.356103678682	-3.57824425428695	544.899513212123	NaN
NaN	NaN	NaN	NaN	213.138607162257	NaN	NaN	NaN	NaN	NaN	26.6847295527308	NaN	NaN	NaN	194.493219401304	NaN	NaN	NaN	157.202443879399	NaN	45.3301173136834	NaN	138.557056118446	NaN	567.400974620356	NaN	NaN	NaN	250.429382684162	NaN	NaN	45.3301173136834	26.6847295527308	NaN	NaN	NaN	NaN	NaN	NaN	-160.392904851132	47.1279645094271	NaN	NaN	1083.55987702205	102.232376147542	381.271737208632	177.268170718591	254.648833869986	741.209064291635	NaN
NaN	NaN	NaN	NaN	232.111488260427	NaN	NaN	NaN	NaN	NaN	101.546014488748	NaN	NaN	NaN	120.198225027559	NaN	NaN	NaN	530.546856881408	NaN	101.546014488748	NaN	NaN	NaN	735.721172808332	NaN	NaN	NaN	399.981383109729	NaN	NaN	64.2415934111251	NaN	NaN	NaN	NaN	NaN	NaN	NaN	-51.0841657704847	203.436857754417	NaN	NaN	1282.5121648646	294.92367727028	837.980054652904	165.903803594063	172.941251249129	981.074823639255	NaN
NaN	NaN	NaN	NaN	101.825953178073	NaN	NaN	NaN	NaN	NaN	139.144029801517	NaN	NaN	NaN	83.1669148663516	NaN	NaN	NaN	139.144029801517	NaN	45.8488382429083	NaN	NaN	NaN	251.098259671847	NaN	NaN	NaN	904.164600582106	NaN	NaN	157.803068113238	NaN	NaN	NaN	NaN	NaN	NaN	NaN	625.056423625563	147.489958699113	NaN	NaN	752.955059195546	88.8208598137997	979.417780892855	34.8452888393115	267.174920425152	461.956328724392	NaN
NaN	NaN	NaN	NaN	139.437839059845	NaN	NaN	NaN	NaN	NaN	139.437839059845	NaN	NaN	NaN	176.769581230187	NaN	NaN	NaN	214.10132340053	NaN	139.437839059845	NaN	NaN	NaN	550.087002933611	NaN	NaN	NaN	456.757647507755	NaN	NaN	158.103710145016	214.10132340053	NaN	NaN	NaN	NaN	NaN	NaN	-95.1453479427964	226.491304622204	NaN	NaN	603.299207809668	63.3252655472586	591.560643847442	266.402422093774	1083.40647386472	1424.99868516551	NaN
NaN	NaN	NaN	NaN	251.768116765592	NaN	NaN	NaN	NaN	NaN	83.7137369836946	NaN	NaN	NaN	961.331053622492	NaN	NaN	NaN	289.113534494902	NaN	121.059154713005	NaN	NaN	NaN	457.1679142768	NaN	NaN	NaN	606.549585194042	NaN	NaN	65.0410281190394	9.02290152507359	NaN	NaN	NaN	NaN	NaN	NaN	-30.3021631873721	284.418598017408	NaN	NaN	399.503055472887	75.3876446799047	329.043183561369	332.566177156945	731.838784655546	1382.41826863856	NaN
NaN	NaN	NaN	NaN	140.026103591615	NaN	NaN	NaN	NaN	NaN	308.142068492712	NaN	NaN	NaN	65.3078969689049	NaN	NaN	NaN	102.66700028026	NaN	121.346551935937	NaN	NaN	NaN	214.744310214324	NaN	NaN	NaN	924.567273130067	NaN	NaN	102.66700028026	177.38520690297	NaN	NaN	NaN	NaN	NaN	NaN	167.346619946574	29.8942728921955	NaN	NaN	949.767672409962	14.6217898861534	358.840060714641	282.47764568443	646.66762505928	1128.33824294215	NaN
NaN	NaN	NaN	NaN	215.066157193704	NaN	NaN	NaN	NaN	NaN	84.2613609474583	NaN	NaN	NaN	271.125355584952	NaN	NaN	NaN	84.2613609474583	NaN	65.574961483709	NaN	NaN	NaN	233.752556657453	NaN	NaN	NaN	271.125355584952	NaN	NaN	46.8885620199597	102.947760411208	NaN	NaN	NaN	NaN	NaN	NaN	-66.1730551998298	218.245178237806	NaN	NaN	611.964633616351	130.099031511266	429.795930381502	135.975441293035	261.730610622899	1136.14038615018	NaN
NaN	NaN	NaN	NaN	178.001735645063	NaN	NaN	NaN	NaN	NaN	47.1489695843287	NaN	NaN	NaN	47.1489695843287	NaN	NaN	NaN	495.787024649704	NaN	159.308483350673	NaN	NaN	NaN	720.106052182392	NaN	NaN	NaN	308.854501705798	NaN	NaN	84.53547417311	84.53547417311	NaN	NaN	NaN	NaN	NaN	NaN	-15.3484533748063	9.34246279428378	NaN	NaN	291.524361869599	108.106127470644	751.245705779799	112.809159121899	119.863706598782	770.05783238482	NaN
NaN	NaN	NaN	NaN	103.509898675778	NaN	NaN	NaN	NaN	NaN	140.910118982036	NaN	NaN	NaN	NaN	NaN	NaN	NaN	103.509898675778	NaN	84.8097885226485	NaN	NaN	NaN	103.509898675778	NaN	NaN	NaN	627.112982963392	NaN	NaN	159.610229135165	477.51210173836	NaN	NaN	NaN	NaN	NaN	NaN	-110.335717386922	102.562682755075	NaN	NaN	440.141913919456	163.726864011339	476.605175822229	87.2716374410086	464.842833272947	1489.34286931537	NaN
NaN	NaN	NaN	NaN	122.498250308511	NaN	NaN	NaN	NaN	NaN	159.912196399512	NaN	NaN	NaN	47.6703581265085	NaN	NaN	NaN	234.740088581515	NaN	66.3773311720091	NaN	NaN	NaN	216.033115536014	NaN	NaN	NaN	608.879549491528	NaN	NaN	103.79127726301	365.688899900019	NaN	NaN	NaN	NaN	NaN	NaN	-110.086388518623	692.430502000467	NaN	NaN	221.746108734138	119.372253198712	514.747143542428	202.918733003485	528.867675340418	634.771663825342	NaN
NaN	NaN	NaN	NaN	983.623388377819	NaN	NaN	NaN	NaN	NaN	NaN	NaN	NaN	NaN	66.6451805024055	NaN	NaN	NaN	253.783590272898	NaN	141.500544410603	NaN	NaN	NaN	141.500544410603	NaN	NaN	NaN	571.918886882735	NaN	NaN	141.500544410603	66.6451805024055	NaN	NaN	NaN	NaN	NaN	NaN	-15.6618096224693	142.081395509059	NaN	NaN	76.1588620212564	58.5010405513092	649.449465745544	245.67394813275	122.069197843119	734.20700880129	NaN
NaN	NaN	NaN	NaN	179.237510297206	NaN	NaN	NaN	NaN	NaN	NaN	NaN	NaN	NaN	104.354654483897	NaN	NaN	NaN	197.958224250533	NaN	254.120366110515	NaN	NaN	NaN	216.67893820386	NaN	NaN	NaN	160.516796343879	NaN	NaN	160.516796343879	141.796082390552	NaN	NaN	NaN	NaN	NaN	NaN	-111.942455171356	-11.8408791806569	NaN	NaN	203.671925599319	122.412999206869	568.748261565399	320.260819988487	85.9053656102613	237.824227996146	NaN
NaN	NaN	NaN	NaN	160.819429512848	NaN	NaN	NaN	NaN	NaN	NaN	NaN	NaN	NaN	104.636653573164	NaN	NaN	NaN	123.364245553059	NaN	85.9090615932697	NaN	NaN	NaN	123.364245553059	NaN	NaN	NaN	835.012740789055	NaN	NaN	404.278125251478	10.9986936736912	NaN	NaN	NaN	NaN	NaN	NaN	-112.871618268303	107.441214234409	NaN	NaN	206.405267337232	37.9307483645695	NaN	424.361812861306	511.544431070935	496.228565709784	NaN
NaN	NaN	NaN	NaN	217.325710326534	NaN	NaN	NaN	NaN	NaN	NaN	NaN	NaN	NaN	NaN	NaN	NaN	NaN	161.122285139574	NaN	198.591235264214	NaN	NaN	NaN	273.529135513495	NaN	NaN	NaN	NaN	NaN	NaN	198.591235264214	104.918859952613	NaN	NaN	NaN	NaN	NaN	NaN	-149.160188771317	190.282880054026	NaN	NaN	128.994548182784	57.098620410749	172.603553552706	292.822973761682	310.502300263002	220.927045989647	NaN
NaN	NaN	NaN	NaN	161.42536346943	NaN	NaN	NaN	NaN	NaN	NaN	NaN	NaN	NaN	105.201273850889	NaN	NaN	NaN	161.42536346943	NaN	86.4599106447079	NaN	NaN	NaN	255.132179500333	NaN	NaN	NaN	386.321721943597	NaN	NaN	86.4599106447079	67.7185474385274	NaN	NaN	NaN	NaN	NaN	NaN	-7.43406921870996	0.819633809975542	NaN	NaN	386.385475292855	99.8640701542015	659.936775672146	156.460890922331	75.102961068145	128.162480538266	NaN
NaN	NaN	NaN	NaN	180.476921165214	NaN	NaN	NaN	NaN	NaN	NaN	NaN	NaN	NaN	161.728664748153	NaN	NaN	NaN	105.483895496971	NaN	86.7356390799106	NaN	NaN	NaN	161.728664748153	NaN	NaN	NaN	NaN	NaN	NaN	49.2391262457893	30.4908698287286	NaN	NaN	NaN	NaN	NaN	NaN	-146.332704333731	129.688895749903	NaN	NaN	148.562167550493	-10.6810632669879	468.228208672993	136.766372675124	153.280485500641	1118.17650630582	NaN
NaN	NaN	NaN	NaN	237.052808024054	NaN	NaN	NaN	NaN	NaN	NaN	NaN	NaN	NaN	NaN	NaN	NaN	NaN	49.5012610185185	NaN	237.052808024054	NaN	NaN	NaN	387.094045628482	NaN	NaN	NaN	NaN	NaN	NaN	124.521879820733	49.5012610185185	NaN	NaN	NaN	NaN	NaN	NaN	-77.6538791388204	93.4546659767562	NaN	NaN	421.511049025931	72.2136052037881	246.862327114859	682.304072960706	75.7537819992828	1445.80220185573	NaN
NaN	NaN	NaN	NaN	181.09799519921	NaN	NaN	NaN	NaN	NaN	NaN	NaN	NaN	NaN	124.811821012428	NaN	NaN	NaN	106.049762950168	NaN	106.049762950168	NaN	NaN	NaN	274.908285510513	NaN	NaN	NaN	NaN	NaN	NaN	124.811821012428	181.09799519921	NaN	NaN	NaN	NaN	NaN	NaN	162.258919339005	241.355016662907	NaN	NaN	119.759523761983	282.673873473901	89.0655158452444	143.370299082551	143.370299082551	1305.02044485449	NaN
NaN	NaN	NaN	NaN	162.639908740305	NaN	NaN	NaN	NaN	NaN	NaN	NaN	NaN	NaN	87.5640427091392	NaN	NaN	NaN	162.639908740305	NaN	50.0261096935564	NaN	NaN	NaN	369.09854032601	NaN	NaN	NaN	NaN	NaN	NaN	87.5640427091392	143.870942232513	NaN	NaN	NaN	NaN	NaN	NaN	NaN	74.0436239240277	NaN	NaN	173.249219134698	162.620048219269	NaN	612.588283639093	181.51635206892	1520.79188741297	NaN
NaN	NaN	NaN	NaN	181.719984321856	NaN	NaN	NaN	NaN	NaN	NaN	NaN	NaN	NaN	NaN	NaN	NaN	NaN	125.392344193564	NaN	106.6164641508	NaN	NaN	NaN	238.047624450147	NaN	NaN	NaN	NaN	NaN	NaN	125.392344193564	12.7370639369814	NaN	NaN	NaN	NaN	NaN	NaN	-124.122933243749	302.398424534024	NaN	NaN	79.0949989938606	62.554004509404	NaN	282.31293123147	72.0060013576649	1560.69550495876	NaN
NaN	NaN	NaN	NaN	144.465725328057	NaN	NaN	NaN	NaN	NaN	NaN	NaN	NaN	NaN	31.7689332912333	NaN	NaN	NaN	144.465725328057	NaN	125.682926655253	NaN	NaN	NaN	764.29808153059	NaN	NaN	NaN	NaN	NaN	NaN	50.5517319640373	182.031322673665	NaN	NaN	NaN	NaN	NaN	NaN	NaN	688.142580187226	NaN	NaN	220.078257520818	33.3253206993728	NaN	100.698215628628	254.355695291843	1242.49148758759	NaN
NaN	NaN	NaN	NaN	69.6045561357967	NaN	NaN	NaN	NaN	NaN	NaN	NaN	NaN	NaN	NaN	NaN	NaN	NaN	107.18400094289	NaN	69.6045561357967	NaN	NaN	NaN	426.60928180318	NaN	NaN	NaN	NaN	NaN	NaN	219.922335364168	107.18400094289	NaN	NaN	NaN	NaN	NaN	NaN	NaN	150.698117707412	NaN	NaN	216.915990343874	14.7149864003911	NaN	153.063041730143	188.536902071105	1095.48526478837	NaN
NaN	NaN	NaN	NaN	163.858036985376	NaN	NaN	NaN	NaN	NaN	NaN	NaN	NaN	NaN	88.6714320228403	NaN	NaN	NaN	88.6714320228403	NaN	145.061385744742	NaN	NaN	NaN	126.264734504108	NaN	NaN	NaN	NaN	NaN	NaN	32.2814783009386	32.2814783009386	NaN	NaN	NaN	NaN	NaN	NaN	NaN	18.5654188857171	NaN	NaN	115.566810668238	-31.118220807769	NaN	94.2738222281721	77.71260899701	324.947863662215	NaN
NaN	NaN	NaN	NaN	295.788227073071	NaN	NaN	NaN	NaN	NaN	NaN	NaN	NaN	NaN	NaN	NaN	NaN	NaN	88.9487899861799	NaN	51.3416196067451	NaN	NaN	NaN	258.181056693636	NaN	NaN	NaN	NaN	NaN	NaN	88.9487899861799	70.1452047964625	NaN	NaN	NaN	NaN	NaN	NaN	NaN	94.607975483199	NaN	NaN	145.495292874966	96.9748274549091	NaN	190.465480337458	107.625661327605	1320.63729682903	NaN
NaN	NaN	NaN	NaN	89.2263526557389	NaN	NaN	NaN	NaN	NaN	NaN	NaN	NaN	NaN	258.521070963846	NaN	NaN	NaN	183.278973938021	NaN	32.7947798863698	NaN	NaN	NaN	NaN	NaN	NaN	NaN	NaN	NaN	NaN	183.278973938021	108.036876912195	NaN	NaN	NaN	NaN	NaN	NaN	NaN	79.5515899443978	NaN	NaN	174.264274963074	46.4021501878612	NaN	156.505646522072	214.517166096011	1456.4372484034	NaN
NaN	NaN	NaN	NaN	183.591462490822	NaN	NaN	NaN	NaN	NaN	NaN	NaN	NaN	NaN	183.591462490822	NaN	NaN	NaN	202.40893093734	NaN	202.40893093734	NaN	NaN	NaN	145.956525597784	NaN	NaN	NaN	NaN	NaN	NaN	89.5041202582286	89.5041202582286	NaN	NaN	NaN	NaN	NaN	NaN	NaN	161.603025759067	NaN	NaN	122.518105158769	63.2985284916521	NaN	281.226570626643	372.424718694004	810.649586030671	NaN
NaN	NaN	NaN	NaN	165.079764083016	NaN	NaN	NaN	NaN	NaN	NaN	NaN	NaN	NaN	127.430928551856	NaN	NaN	NaN	183.904181848596	NaN	183.904181848596	NaN	NaN	NaN	353.323941738819	NaN	NaN	NaN	NaN	NaN	NaN	165.079764083016	165.079764083016	NaN	NaN	NaN	NaN	NaN	NaN	NaN	214.099561529532	NaN	NaN	128.78856886174	105.091070898464	NaN	138.26756804705	171.444065195636	1810.12604935615	NaN
NaN	NaN	NaN	NaN	184.217132267149	NaN	NaN	NaN	NaN	NaN	NaN	NaN	NaN	NaN	NaN	NaN	NaN	NaN	127.723015609172	NaN	221.879876705801	NaN	NaN	NaN	127.723015609172	NaN	NaN	NaN	NaN	NaN	NaN	165.385760047824	90.06027117052	NaN	NaN	NaN	NaN	NaN	NaN	NaN	393.472340136156	NaN	NaN	177.737064438283	-29.7007006558249	NaN	239.375714637676	342.50191785589	840.35255408175	NaN
NaN	NaN	NaN	NaN	109.17698674887	NaN	NaN	NaN	NaN	NaN	NaN	NaN	NaN	NaN	184.530314002663	NaN	NaN	NaN	109.17698674887	NaN	184.530314002663	NaN	NaN	NaN	146.853650375766	NaN	NaN	NaN	NaN	NaN	NaN	128.015318562318	241.045309443008	NaN	NaN	NaN	NaN	NaN	NaN	NaN	143.716548757614	NaN	NaN	90.3536222006722	45.2915953303658	NaN	36.9906956437304	-12.8147024760819	582.478389336913	NaN
NaN	NaN	NaN	NaN	109.462541097102	NaN	NaN	NaN	NaN	NaN	NaN	NaN	NaN	NaN	222.534320418997	NaN	NaN	NaN	373.296692848191	NaN	147.1531342044	NaN	NaN	NaN	165.99843075805	NaN	NaN	NaN	NaN	NaN	NaN	90.6172445434528	147.1531342044	NaN	NaN	NaN	NaN	NaN	NaN	NaN	242.536895278066	NaN	NaN	179.661545053069	70.5194276813748	NaN	161.866634612032	160.680307249296	579.453866295034	NaN
NaN	NaN	NaN	NaN	241.714171788112	NaN	NaN	NaN	NaN	NaN	NaN	NaN	NaN	NaN	53.191507331731	NaN	NaN	NaN	241.714171788112	NaN	185.157372451197	NaN	NaN	NaN	713.020832929063	NaN	NaN	NaN	NaN	NaN	NaN	90.8960402230071	128.600573114283	NaN	NaN	NaN	NaN	NaN	NaN	NaN	95.7678852823562	NaN	NaN	169.350248455471	-63.264964156312	NaN	181.218371547909	101.701946828575	1163.89896360177	NaN
NaN	NaN	NaN	NaN	242.04897416388	NaN	NaN	NaN	NaN	NaN	NaN	NaN	NaN	NaN	223.189732668747	NaN	NaN	NaN	147.752766688214	NaN	110.034283697947	NaN	NaN	NaN	91.175042202814	NaN	NaN	NaN	NaN	NaN	NaN	260.908215659013	15.738076222281	NaN	NaN	NaN	NaN	NaN	NaN	NaN	103.227528651405	NaN	NaN	107.976719260951	58.1102178607197	NaN	189.900257275618	168.528899532661	1177.73190406116	NaN
NaN	NaN	NaN	NaN	110.320472419803	NaN	NaN	NaN	NaN	NaN	NaN	NaN	NaN	NaN	110.320472419803	NaN	NaN	NaN	506.511128284893	NaN	NaN	NaN	NaN	NaN	166.919137543388	NaN	NaN	NaN	NaN	NaN	NaN	129.186694127665	72.5880290040804	NaN	NaN	NaN	NaN	NaN	NaN	NaN	224.720481406156	NaN	NaN	345.874387456521	192.650329804589	NaN	138.01229374266	253.227282829771	537.107513673272	NaN
NaN	NaN	NaN	NaN	72.8604588902407	NaN	NaN	NaN	NaN	NaN	NaN	NaN	NaN	NaN	148.353287248472	NaN	NaN	NaN	223.846115606703	NaN	35.1140447111249	NaN	NaN	NaN	129.480080158914	NaN	NaN	NaN	NaN	NaN	NaN	129.480080158914	186.099701427588	NaN	NaN	NaN	NaN	NaN	NaN	NaN	112.223786304993	NaN	NaN	65.8812746145611	10.0326066799384	NaN	101.529360530278	114.600325366041	629.121032082884	NaN
NaN	NaN	NaN	NaN	148.65388117403	NaN	NaN	NaN	NaN	NaN	NaN	NaN	NaN	NaN	356.336055279658	NaN	NaN	NaN	54.2528929441994	NaN	16.492497652267	NaN	NaN	NaN	110.893485882098	NaN	NaN	NaN	NaN	NaN	NaN	148.65388117403	261.935067049827	NaN	NaN	NaN	NaN	NaN	NaN	NaN	189.835938486525	NaN	NaN	122.076842696331	400.245762256077	NaN	80.4703803690183	482.269930844207	953.017333176085	NaN
NaN	NaN	NaN	NaN	186.729084625223	NaN	NaN	NaN	NaN	NaN	NaN	NaN	NaN	NaN	130.067504476707	NaN	NaN	NaN	470.036985367802	NaN	54.5187309453524	NaN	NaN	NaN	92.2931177110297	NaN	NaN	NaN	NaN	NaN	NaN	111.180311093868	111.180311093868	NaN	NaN	NaN	NaN	NaN	NaN	NaN	146.208887056835	NaN	NaN	142.641158053679	52.2586899737198	NaN	78.4220359968658	187.832392093658	755.101303595506	NaN
NaN	NaN	NaN	NaN	432.668652141768	NaN	NaN	NaN	NaN	NaN	NaN	NaN	NaN	NaN	205.938320470537	NaN	NaN	NaN	300.409292000217	NaN	35.8905717171139	NaN	NaN	NaN	111.467348940858	NaN	NaN	NaN	NaN	NaN	NaN	111.467348940858	224.832514776473	NaN	NaN	NaN	NaN	NaN	NaN	NaN	134.668799263807	NaN	NaN	653.39122518701	-4.52964989448383	NaN	103.735810561964	110.874192570082	2151.26171655699	NaN
NaN	NaN	NaN	NaN	244.063002606798	NaN	NaN	NaN	NaN	NaN	NaN	NaN	NaN	NaN	55.0509983965242	NaN	NaN	NaN	92.8533992385789	NaN	92.8533992385789	NaN	NaN	NaN	244.063002606798	NaN	NaN	NaN	NaN	NaN	NaN	168.458200922688	92.8533992385789	NaN	NaN	NaN	NaN	NaN	NaN	NaN	83.8420534494292	NaN	NaN	345.690028384769	0.526788697275601	NaN	132.640994232833	99.314888331972	1153.84809648066	NaN
NaN	NaN	NaN	NaN	149.858486954787	NaN	NaN	NaN	NaN	NaN	NaN	NaN	NaN	NaN	149.858486954787	NaN	NaN	NaN	263.307757358132	NaN	112.042063487006	NaN	NaN	NaN	225.49133389035	NaN	NaN	NaN	NaN	NaN	NaN	55.3174282853334	206.583122156459	NaN	NaN	NaN	NaN	NaN	NaN	NaN	93.6996336759531	NaN	NaN	274.686976250555	-1.5568624159424	NaN	36.5457360208158	82.9832778656149	1348.70396968668	NaN
NaN	NaN	NaN	NaN	263.651566662799	NaN	NaN	NaN	NaN	NaN	NaN	NaN	NaN	NaN	93.4145124099862	NaN	NaN	NaN	93.4145124099862	NaN	131.244968910611	NaN	NaN	NaN	112.329740660299	NaN	NaN	NaN	NaN	NaN	NaN	660.871359919363	93.4145124099862	NaN	NaN	NaN	NaN	NaN	NaN	NaN	65.4470712997706	NaN	NaN	103.565302818523	72.5942397095367	NaN	474.026865391401	71.4030449745757	1460.33610593913	NaN
NaN	NaN	NaN	NaN	169.384381345344	NaN	NaN	NaN	NaN	NaN	NaN	NaN	NaN	NaN	207.22888129752	NaN	NaN	NaN	358.606881106221	NaN	74.7731314649055	NaN	NaN	NaN	358.606881106221	NaN	NaN	NaN	NaN	NaN	NaN	131.539881393169	207.22888129752	NaN	NaN	NaN	NaN	NaN	NaN	NaN	237.374172498694	NaN	NaN	153.956315611426	34.7879486296133	NaN	181.365040017242	234.990805159058	773.631823916849	NaN
NaN	NaN	NaN	NaN	150.76428982934	NaN	NaN	NaN	NaN	NaN	NaN	NaN	NaN	NaN	NaN	NaN	NaN	NaN	56.1179052442406	NaN	18.2593514102008	NaN	NaN	NaN	18.2593514102008	NaN	NaN	NaN	NaN	NaN	NaN	188.62284366338	169.69356674636	NaN	NaN	NaN	NaN	NaN	NaN	NaN	523.891077797955	NaN	NaN	197.235674095311	23.1784151880625	NaN	240.153902319016	354.602510915563	244.922594343872	NaN
NaN	NaN	NaN	NaN	132.13036371218	NaN	NaN	NaN	NaN	NaN	NaN	NaN	NaN	NaN	188.939290948944	NaN	NaN	NaN	113.194054633259	NaN	170.002981870023	NaN	NaN	NaN	113.194054633259	NaN	NaN	NaN	NaN	NaN	NaN	37.4488183175734	207.875600027865	NaN	NaN	NaN	NaN	NaN	NaN	NaN	163.027512045132	NaN	NaN	157.064198321914	-12.2939114174769	NaN	415.872013909575	173.761476746924	1080.18516267606	NaN
NaN	NaN	NaN	NaN	189.255973440064	NaN	NaN	NaN	NaN	NaN	NaN	NaN	NaN	NaN	151.369280504838	NaN	NaN	NaN	189.255973440064	NaN	37.7092016991606	NaN	NaN	NaN	321.859398713354	NaN	NaN	NaN	NaN	NaN	NaN	170.312626972451	37.7092016991606	NaN	NaN	NaN	NaN	NaN	NaN	NaN	134.756997805046	NaN	NaN	251.685980594089	-14.3871128952655	NaN	343.558752785481	336.399835471866	1323.13727186512	NaN
NaN	NaN	NaN	NaN	170.622502310144	NaN	NaN	NaN	NaN	NaN	NaN	NaN	NaN	NaN	75.8705568655235	NaN	NaN	NaN	189.572891399068	NaN	56.9201677765994	NaN	NaN	NaN	75.8705568655235	NaN	NaN	NaN	NaN	NaN	NaN	473.828727732929	170.622502310144	NaN	NaN	NaN	NaN	NaN	NaN	NaN	110.044167996678	NaN	NaN	246.119518969616	15.7463370592904	NaN	457.394406006547	594.663400409073	402.486808245537	NaN
NaN	NaN	NaN	NaN	95.1028603452106	NaN	NaN	NaN	NaN	NaN	NaN	NaN	NaN	NaN	208.84748203737	NaN	NaN	NaN	133.017734242597	NaN	57.1879864478243	NaN	NaN	NaN	114.060297293904	NaN	NaN	NaN	NaN	NaN	NaN	76.1454233965175	379.464414575608	NaN	NaN	NaN	NaN	NaN	NaN	NaN	583.265044581738	NaN	NaN	118.746771891795	88.8934124644205	NaN	245.325015863861	197.559640780063	1334.37556777447	NaN
NaN	NaN	NaN	NaN	76.4204944553972	NaN	NaN	NaN	NaN	NaN	NaN	NaN	NaN	NaN	NaN	NaN	NaN	NaN	152.278454666465	NaN	57.4560044026302	NaN	NaN	NaN	474.674785563504	NaN	NaN	NaN	NaN	NaN	NaN	247.1009049303	95.3849845081642	NaN	NaN	NaN	NaN	NaN	NaN	NaN	13.9670933038885	NaN	NaN	191.96632686886	89.2285142071986	NaN	773.749056708733	NaN	816.755582939196	NaN
NaN	NaN	NaN	NaN	19.7811250495276	NaN	NaN	NaN	NaN	NaN	NaN	NaN	NaN	NaN	NaN	NaN	NaN	NaN	76.6957702705312	NaN	38.7526734565288	NaN	NaN	NaN	38.7526734565288	NaN	NaN	NaN	NaN	NaN	NaN	76.6957702705312	152.581963898536	NaN	NaN	NaN	NaN	NaN	NaN	NaN	139.758826188987	NaN	NaN	150.514883551045	36.9787225070987	NaN	194.73423048395	867.585374354913	273.611984472375	NaN
NaN	NaN	NaN	NaN	152.885699139668	NaN	NaN	NaN	NaN	NaN	NaN	NaN	NaN	NaN	NaN	NaN	NaN	NaN	570.41516351939	NaN	133.907087122408	NaN	NaN	NaN	304.714595277749	NaN	NaN	NaN	NaN	NaN	NaN	152.885699139668	95.949863087888	NaN	NaN	NaN	NaN	NaN	NaN	NaN	27.7278441032131	NaN	NaN	165.222953363562	247.720018919771	NaN	650.640469534879	589.664377602029	2062.65546115637	NaN
NaN	NaN	NaN	NaN	58.26125619532	NaN	NaN	NaN	NaN	NaN	NaN	NaN	NaN	NaN	NaN	NaN	NaN	NaN	58.26125619532	NaN	39.2755753059033	NaN	NaN	NaN	229.132384200071	NaN	NaN	NaN	NaN	NaN	NaN	191.161022421237	191.161022421237	NaN	NaN	NaN	NaN	NaN	NaN	NaN	80.6666583972098	NaN	NaN	190.708061931725	73.4900451232197	NaN	1215.76765789998	676.325560138391	415.575277850083	NaN
NaN	NaN	NaN	NaN	115.508338600954	NaN	NaN	NaN	NaN	NaN	NaN	NaN	NaN	NaN	NaN	NaN	NaN	NaN	210.472113747719	NaN	39.5373184835424	NaN	NaN	NaN	305.435888894483	NaN	NaN	NaN	NaN	NaN	NaN	267.450378835777	115.508338600954	NaN	NaN	NaN	NaN	NaN	NaN	NaN	94.1614689716766	NaN	NaN	209.034606726214	103.734230451221	NaN	713.997774772204	657.757801079878	590.748470723064	NaN
NaN	NaN	NaN	NaN	96.7987601158543	NaN	NaN	NaN	NaN	NaN	NaN	NaN	NaN	NaN	NaN	NaN	NaN	NaN	77.7989256728951	NaN	153.798263444732	NaN	NaN	NaN	115.798594558814	NaN	NaN	NaN	NaN	NaN	NaN	286.797104545447	77.7989256728951	NaN	NaN	NaN	NaN	NaN	NaN	NaN	101.681965063987	NaN	NaN	418.910434544825	69.3605738338641	NaN	NaN	639.174730335293	1046.18484212203	NaN
NaN	NaN	NaN	NaN	287.151339204239	NaN	NaN	NaN	NaN	NaN	NaN	NaN	NaN	NaN	NaN	NaN	NaN	NaN	97.0821478428877	NaN	21.0544712983474	NaN	NaN	NaN	97.0821478428877	NaN	NaN	NaN	NaN	NaN	NaN	249.137500931968	116.089066979023	NaN	NaN	NaN	NaN	NaN	NaN	NaN	133.160312408694	NaN	NaN	191.84184757052	52.9222949425242	NaN	NaN	388.2453530101	275.672612087414	NaN
NaN	NaN	NaN	NaN	154.407774333394	NaN	NaN	NaN	NaN	NaN	NaN	NaN	NaN	NaN	NaN	NaN	NaN	NaN	NaN	NaN	116.379756103817	NaN	NaN	NaN	116.379756103817	NaN	NaN	NaN	NaN	NaN	NaN	97.3657469890281	NaN	NaN	NaN	NaN	NaN	NaN	NaN	NaN	141.901185094679	NaN	NaN	83.195434441858	237.747308609489	NaN	NaN	298.84921235018	389.903029689249	NaN
NaN	NaN	NaN	NaN	116.670662175792	NaN	NaN	NaN	NaN	NaN	NaN	NaN	NaN	NaN	NaN	NaN	NaN	NaN	NaN	NaN	97.6495577909551	NaN	NaN	NaN	97.6495577909551	NaN	NaN	NaN	NaN	NaN	NaN	78.6284534061183	2.54403586677124	NaN	NaN	NaN	NaN	NaN	NaN	NaN	87.1250040463118	NaN	NaN	95.5150020659646	34.3878736370654	NaN	NaN	352.009227238208	222.563543506422	NaN
NaN	NaN	NaN	NaN	174.046400294523	NaN	NaN	NaN	NaN	NaN	NaN	NaN	NaN	NaN	NaN	NaN	NaN	NaN	NaN	NaN	97.9335804857015	NaN	NaN	NaN	59.8771705812907	NaN	NaN	NaN	NaN	NaN	NaN	59.8771705812907	40.8489656290852	NaN	NaN	NaN	NaN	NaN	NaN	NaN	-80.4086408209906	NaN	NaN	99.4512825693508	-18.057200712339	NaN	NaN	756.539536022065	119.835407220256	NaN
NaN	NaN	NaN	NaN	136.288436956313	NaN	NaN	NaN	NaN	NaN	NaN	NaN	NaN	NaN	NaN	NaN	NaN	NaN	NaN	NaN	60.147193664996	NaN	NaN	NaN	79.1825044878252	NaN	NaN	NaN	NaN	NaN	NaN	212.42968024763	NaN	NaN	NaN	NaN	NaN	NaN	NaN	NaN	54.2087912009263	NaN	NaN	280.925928923983	49.4105448999093	NaN	NaN	170.56626400059	294.12110625178	NaN
NaN	NaN	NaN	NaN	174.671950514163	NaN	NaN	NaN	NaN	NaN	NaN	NaN	NaN	NaN	NaN	NaN	NaN	NaN	NaN	NaN	60.4174184982522	NaN	NaN	NaN	117.544684506208	NaN	NaN	NaN	NaN	NaN	NaN	155.629528511511	155.629528511511	NaN	NaN	NaN	NaN	NaN	NaN	NaN	82.1324002637277	NaN	NaN	403.747784570005	317.343651472796	NaN	NaN	194.93779625175	331.744340322331	NaN
NaN	NaN	NaN	NaN	NaN	NaN	NaN	NaN	NaN	NaN	NaN	NaN	NaN	NaN	NaN	NaN	NaN	NaN	NaN	NaN	22.5887683120006	NaN	NaN	NaN	79.7373838048769	NaN	NaN	NaN	NaN	NaN	NaN	460.728153757386	155.935537795379	NaN	NaN	NaN	NaN	NaN	NaN	NaN	-12.377368733995	NaN	NaN	54.8536352776209	144.895158507463	NaN	NaN	470.245195777961	328.579865896342	NaN
NaN	NaN	NaN	NaN	137.185115573371	NaN	NaN	NaN	NaN	NaN	NaN	NaN	NaN	NaN	NaN	NaN	NaN	NaN	NaN	NaN	41.9018140048129	NaN	NaN	NaN	80.0151346322361	NaN	NaN	NaN	NaN	NaN	NaN	118.128455259659	NaN	NaN	NaN	NaN	NaN	NaN	NaN	NaN	NaN	NaN	NaN	214.916146370456	31.1554516067583	NaN	NaN	477.946160443983	169.276235252675	NaN
NaN	NaN	NaN	NaN	61.2293057589406	NaN	NaN	NaN	NaN	NaN	NaN	NaN	NaN	NaN	NaN	NaN	NaN	NaN	NaN	NaN	4.03794338829933	NaN	NaN	NaN	23.1017308451798	NaN	NaN	NaN	NaN	NaN	NaN	137.484455586462	23.1017308451798	NaN	NaN	NaN	NaN	NaN	NaN	NaN	-8.18246287573759	NaN	NaN	199.685229221548	187.669755689913	NaN	NaN	162.43726127348	190.07285039624	NaN
NaN	NaN	NaN	NaN	156.854939521265	NaN	NaN	NaN	NaN	NaN	NaN	NaN	NaN	NaN	NaN	NaN	NaN	NaN	NaN	NaN	118.713099655042	NaN	NaN	NaN	99.6421797219311	NaN	NaN	NaN	NaN	NaN	NaN	99.6421797219311	NaN	NaN	NaN	NaN	NaN	NaN	NaN	NaN	5.33702109608947	NaN	NaN	173.623296644546	4.13497627074335	NaN	NaN	304.646182607272	237.33167238789	NaN
NaN	NaN	NaN	NaN	NaN	NaN	NaN	NaN	NaN	NaN	NaN	NaN	NaN	NaN	NaN	NaN	NaN	NaN	NaN	NaN	NaN	NaN	NaN	NaN	NaN	NaN	NaN	NaN	NaN	NaN	NaN	NaN	NaN	NaN	NaN	NaN	NaN	NaN	NaN	NaN	-41.2594309334757	NaN	NaN	287.034728796187	59.7541566756514	NaN	NaN	159.565201575146	247.350819378316	NaN
NaN	NaN	NaN	NaN	NaN	NaN	NaN	NaN	NaN	NaN	NaN	NaN	NaN	NaN	NaN	NaN	NaN	NaN	NaN	NaN	NaN	NaN	NaN	NaN	NaN	NaN	NaN	NaN	NaN	NaN	NaN	NaN	NaN	NaN	NaN	NaN	NaN	NaN	NaN	NaN	96.1707747489491	NaN	NaN	92.5616517293445	260.987392644223	NaN	NaN	233.317449493921	359.63675518008	NaN
NaN	NaN	NaN	NaN	NaN	NaN	NaN	NaN	NaN	NaN	NaN	NaN	NaN	NaN	NaN	NaN	NaN	NaN	NaN	NaN	NaN	NaN	NaN	NaN	NaN	NaN	NaN	NaN	NaN	NaN	NaN	NaN	NaN	NaN	NaN	NaN	NaN	NaN	NaN	NaN	43.5556461715723	NaN	NaN	336.015797297204	-5.78948220764957	NaN	NaN	735.590983197244	209.644127057734	NaN
NaN	NaN	NaN	NaN	NaN	NaN	NaN	NaN	NaN	NaN	NaN	NaN	NaN	NaN	NaN	NaN	NaN	NaN	NaN	NaN	NaN	NaN	NaN	NaN	NaN	NaN	NaN	NaN	NaN	NaN	NaN	NaN	NaN	NaN	NaN	NaN	NaN	NaN	NaN	NaN	40.2624696789822	NaN	NaN	148.62596530068	-31.979860735483	NaN	NaN	94.444217489831	122.137110815376	NaN
NaN	NaN	NaN	NaN	NaN	NaN	NaN	NaN	NaN	NaN	NaN	NaN	NaN	NaN	NaN	NaN	NaN	NaN	NaN	NaN	NaN	NaN	NaN	NaN	NaN	NaN	NaN	NaN	NaN	NaN	NaN	NaN	NaN	NaN	NaN	NaN	NaN	NaN	NaN	NaN	-34.1012036999958	NaN	NaN	282.69238973341	-19.6467431631104	NaN	NaN	58.6482514116857	187.533857865581	NaN
NaN	NaN	NaN	NaN	NaN	NaN	NaN	NaN	NaN	NaN	NaN	NaN	NaN	NaN	NaN	NaN	NaN	NaN	NaN	NaN	NaN	NaN	NaN	NaN	NaN	NaN	NaN	NaN	NaN	NaN	NaN	NaN	NaN	NaN	NaN	NaN	NaN	NaN	NaN	NaN	-2.4832343662393	NaN	NaN	166.222131914986	115.610522030619	NaN	NaN	101.150062063656	250.574815055599	NaN
NaN	NaN	NaN	NaN	NaN	NaN	NaN	NaN	NaN	NaN	NaN	NaN	NaN	NaN	NaN	NaN	NaN	NaN	NaN	NaN	NaN	NaN	NaN	NaN	NaN	NaN	NaN	NaN	NaN	NaN	NaN	NaN	NaN	NaN	NaN	NaN	NaN	NaN	NaN	NaN	115.959778682879	NaN	NaN	166.592404010506	-11.8273233344647	NaN	NaN	68.943769450083	258.213345079545	NaN
NaN	NaN	NaN	NaN	NaN	NaN	NaN	NaN	NaN	NaN	NaN	NaN	NaN	NaN	NaN	NaN	NaN	NaN	NaN	NaN	NaN	NaN	NaN	NaN	NaN	NaN	NaN	NaN	NaN	NaN	NaN	NaN	NaN	NaN	NaN	NaN	NaN	NaN	NaN	NaN	NaN	NaN	NaN	123.545562389177	72.891904158569	NaN	NaN	163.344865284655	74.0979436402502	NaN
NaN	NaN	NaN	NaN	NaN	NaN	NaN	NaN	NaN	NaN	NaN	NaN	NaN	NaN	NaN	NaN	NaN	NaN	NaN	NaN	NaN	NaN	NaN	NaN	NaN	NaN	NaN	NaN	NaN	NaN	NaN	NaN	NaN	NaN	NaN	NaN	NaN	NaN	NaN	NaN	NaN	NaN	NaN	382.098112729513	64.7779135446156	NaN	NaN	717.516422134081	628.232411717037	NaN
NaN	NaN	NaN	NaN	NaN	NaN	NaN	NaN	NaN	NaN	NaN	NaN	NaN	NaN	NaN	NaN	NaN	NaN	NaN	NaN	NaN	NaN	NaN	NaN	NaN	NaN	NaN	NaN	NaN	NaN	NaN	NaN	NaN	NaN	NaN	NaN	NaN	NaN	NaN	NaN	NaN	NaN	NaN	250.990986114207	27.6881610421643	NaN	NaN	NaN	236.506478541967	NaN
NaN	NaN	NaN	NaN	NaN	NaN	NaN	NaN	NaN	NaN	NaN	NaN	NaN	NaN	NaN	NaN	NaN	NaN	NaN	NaN	NaN	NaN	NaN	NaN	NaN	NaN	NaN	NaN	NaN	NaN	NaN	NaN	NaN	NaN	NaN	NaN	NaN	NaN	NaN	NaN	NaN	NaN	NaN	247.774498335305	-52.9040401651461	NaN	NaN	NaN	199.472725082221	NaN
NaN	NaN	NaN	NaN	NaN	NaN	NaN	NaN	NaN	NaN	NaN	NaN	NaN	NaN	NaN	NaN	NaN	NaN	NaN	NaN	NaN	NaN	NaN	NaN	NaN	NaN	NaN	NaN	NaN	NaN	NaN	NaN	NaN	NaN	NaN	NaN	NaN	NaN	NaN	NaN	NaN	NaN	NaN	204.689790005803	15.0264451135123	NaN	NaN	NaN	355.695637849983	NaN
NaN	NaN	NaN	NaN	NaN	NaN	NaN	NaN	NaN	NaN	NaN	NaN	NaN	NaN	NaN	NaN	NaN	NaN	NaN	NaN	NaN	NaN	NaN	NaN	NaN	NaN	NaN	NaN	NaN	NaN	NaN	NaN	NaN	NaN	NaN	NaN	NaN	NaN	NaN	NaN	NaN	NaN	NaN	197.825701786055	64.8852400124366	NaN	NaN	NaN	473.375022553191	NaN
NaN	NaN	NaN	NaN	NaN	NaN	NaN	NaN	NaN	NaN	NaN	NaN	NaN	NaN	NaN	NaN	NaN	NaN	NaN	NaN	NaN	NaN	NaN	NaN	NaN	NaN	NaN	NaN	NaN	NaN	NaN	NaN	NaN	NaN	NaN	NaN	NaN	NaN	NaN	NaN	NaN	NaN	NaN	224.809378952288	-6.11973278858643	NaN	NaN	NaN	314.279296590114	NaN
NaN	NaN	NaN	NaN	NaN	NaN	NaN	NaN	NaN	NaN	NaN	NaN	NaN	NaN	NaN	NaN	NaN	NaN	NaN	NaN	NaN	NaN	NaN	NaN	NaN	NaN	NaN	NaN	NaN	NaN	NaN	NaN	NaN	NaN	NaN	NaN	NaN	NaN	NaN	NaN	NaN	NaN	NaN	122.392978213412	104.249628478866	NaN	NaN	NaN	360.675638060443	NaN
NaN	NaN	NaN	NaN	NaN	NaN	NaN	NaN	NaN	NaN	NaN	NaN	NaN	NaN	NaN	NaN	NaN	NaN	NaN	NaN	NaN	NaN	NaN	NaN	NaN	NaN	NaN	NaN	NaN	NaN	NaN	NaN	NaN	NaN	NaN	NaN	NaN	NaN	NaN	NaN	NaN	NaN	NaN	119.116189468167	58.6131506298778	NaN	NaN	NaN	358.708223267792	NaN
NaN	NaN	NaN	NaN	NaN	NaN	NaN	NaN	NaN	NaN	NaN	NaN	NaN	NaN	NaN	NaN	NaN	NaN	NaN	NaN	NaN	NaN	NaN	NaN	NaN	NaN	NaN	NaN	NaN	NaN	NaN	NaN	NaN	NaN	NaN	NaN	NaN	NaN	NaN	NaN	NaN	NaN	NaN	138.837409310777	-41.5368241090319	NaN	NaN	NaN	126.731756061126	NaN
NaN	NaN	NaN	NaN	NaN	NaN	NaN	NaN	NaN	NaN	NaN	NaN	NaN	NaN	NaN	NaN	NaN	NaN	NaN	NaN	NaN	NaN	NaN	NaN	NaN	NaN	NaN	NaN	NaN	NaN	NaN	NaN	NaN	NaN	NaN	NaN	NaN	NaN	NaN	NaN	NaN	NaN	NaN	145.253308739193	20.513068447517	NaN	NaN	NaN	441.965530792207	NaN
NaN	NaN	NaN	NaN	NaN	NaN	NaN	NaN	NaN	NaN	NaN	NaN	NaN	NaN	NaN	NaN	NaN	NaN	NaN	NaN	NaN	NaN	NaN	NaN	NaN	NaN	NaN	NaN	NaN	NaN	NaN	NaN	NaN	NaN	NaN	NaN	NaN	NaN	NaN	NaN	NaN	NaN	NaN	191.656560587715	5.07390514713705	NaN	NaN	NaN	384.297094451689	NaN
NaN	NaN	NaN	NaN	NaN	NaN	NaN	NaN	NaN	NaN	NaN	NaN	NaN	NaN	NaN	NaN	NaN	NaN	NaN	NaN	NaN	NaN	NaN	NaN	NaN	NaN	NaN	NaN	NaN	NaN	NaN	NaN	NaN	NaN	NaN	NaN	NaN	NaN	NaN	NaN	NaN	NaN	NaN	120.526652365065	5.37891012646311	NaN	NaN	NaN	229.613987117425	NaN
NaN	NaN	NaN	NaN	NaN	NaN	NaN	NaN	NaN	NaN	NaN	NaN	NaN	NaN	NaN	NaN	NaN	NaN	NaN	NaN	NaN	NaN	NaN	NaN	NaN	NaN	NaN	NaN	NaN	NaN	NaN	NaN	NaN	NaN	NaN	NaN	NaN	NaN	NaN	NaN	NaN	NaN	NaN	186.359741998385	-7.65429517453722	NaN	NaN	NaN	896.936153144211	NaN
NaN	NaN	NaN	NaN	NaN	NaN	NaN	NaN	NaN	NaN	NaN	NaN	NaN	NaN	NaN	NaN	NaN	NaN	NaN	NaN	NaN	NaN	NaN	NaN	NaN	NaN	NaN	NaN	NaN	NaN	NaN	NaN	NaN	NaN	NaN	NaN	NaN	NaN	NaN	NaN	NaN	NaN	NaN	172.183616222836	-34.0424301546254	NaN	NaN	NaN	523.980989454976	NaN
NaN	NaN	NaN	NaN	NaN	NaN	NaN	NaN	NaN	NaN	NaN	NaN	NaN	NaN	NaN	NaN	NaN	NaN	NaN	NaN	NaN	NaN	NaN	NaN	NaN	NaN	NaN	NaN	NaN	NaN	NaN	NaN	NaN	NaN	NaN	NaN	NaN	NaN	NaN	NaN	NaN	NaN	NaN	236.879734703476	26.9266800208986	NaN	NaN	NaN	262.365365618702	NaN
NaN	NaN	NaN	NaN	NaN	NaN	NaN	NaN	NaN	NaN	NaN	NaN	NaN	NaN	NaN	NaN	NaN	NaN	NaN	NaN	NaN	NaN	NaN	NaN	NaN	NaN	NaN	NaN	NaN	NaN	NaN	NaN	NaN	NaN	NaN	NaN	NaN	NaN	NaN	NaN	NaN	NaN	NaN	126.798269810808	0.530936103377437	NaN	NaN	NaN	340.481449931075	NaN
NaN	NaN	NaN	NaN	NaN	NaN	NaN	NaN	NaN	NaN	NaN	NaN	NaN	NaN	NaN	NaN	NaN	NaN	NaN	NaN	NaN	NaN	NaN	NaN	NaN	NaN	NaN	NaN	NaN	NaN	NaN	NaN	NaN	NaN	NaN	NaN	NaN	NaN	NaN	NaN	NaN	NaN	NaN	49.4193548418224	186.671065490486	NaN	NaN	NaN	581.421560718943	NaN
NaN	NaN	NaN	NaN	NaN	NaN	NaN	NaN	NaN	NaN	NaN	NaN	NaN	NaN	NaN	NaN	NaN	NaN	NaN	NaN	NaN	NaN	NaN	NaN	NaN	NaN	NaN	NaN	NaN	NaN	NaN	NaN	NaN	NaN	NaN	NaN	NaN	NaN	NaN	NaN	NaN	NaN	NaN	253.884730073168	16.935303592317	NaN	NaN	NaN	1189.53118335653	NaN
NaN	NaN	NaN	NaN	NaN	NaN	NaN	NaN	NaN	NaN	NaN	NaN	NaN	NaN	NaN	NaN	NaN	NaN	NaN	NaN	NaN	NaN	NaN	NaN	NaN	NaN	NaN	NaN	NaN	NaN	NaN	NaN	NaN	NaN	NaN	NaN	NaN	NaN	NaN	NaN	NaN	NaN	NaN	71.9497010139046	14.814900883984	NaN	NaN	NaN	240.922833313031	NaN
NaN	NaN	NaN	NaN	NaN	NaN	NaN	NaN	NaN	NaN	NaN	NaN	NaN	NaN	NaN	NaN	NaN	NaN	NaN	NaN	NaN	NaN	NaN	NaN	NaN	NaN	NaN	NaN	NaN	NaN	NaN	NaN	NaN	NaN	NaN	NaN	NaN	NaN	NaN	NaN	NaN	NaN	NaN	157.413768868909	-22.5754325557767	NaN	NaN	NaN	287.541096925946	NaN
NaN	NaN	NaN	NaN	NaN	NaN	NaN	NaN	NaN	NaN	NaN	NaN	NaN	NaN	NaN	NaN	NaN	NaN	NaN	NaN	NaN	NaN	NaN	NaN	NaN	NaN	NaN	NaN	NaN	NaN	NaN	NaN	NaN	NaN	NaN	NaN	NaN	NaN	NaN	NaN	NaN	NaN	NaN	32.4685160089748	3.26884671626255	NaN	NaN	NaN	225.916325073194	NaN
NaN	NaN	NaN	NaN	NaN	NaN	NaN	NaN	NaN	NaN	NaN	NaN	NaN	NaN	NaN	NaN	NaN	NaN	NaN	NaN	NaN	NaN	NaN	NaN	NaN	NaN	NaN	NaN	NaN	NaN	NaN	NaN	NaN	NaN	NaN	NaN	NaN	NaN	NaN	NaN	NaN	NaN	NaN	96.0787577491057	136.245135060652	NaN	NaN	NaN	334.642695720716	NaN
NaN	NaN	NaN	NaN	NaN	NaN	NaN	NaN	NaN	NaN	NaN	NaN	NaN	NaN	NaN	NaN	NaN	NaN	NaN	NaN	NaN	NaN	NaN	NaN	NaN	NaN	NaN	NaN	NaN	NaN	NaN	NaN	NaN	NaN	NaN	NaN	NaN	NaN	NaN	NaN	NaN	NaN	NaN	89.1172975233107	-71.6155963352409	NaN	NaN	NaN	NaN	NaN
NaN	NaN	NaN	NaN	NaN	NaN	NaN	NaN	NaN	NaN	NaN	NaN	NaN	NaN	NaN	NaN	NaN	NaN	NaN	NaN	NaN	NaN	NaN	NaN	NaN	NaN	NaN	NaN	NaN	NaN	NaN	NaN	NaN	NaN	NaN	NaN	NaN	NaN	NaN	NaN	NaN	NaN	NaN	409.841587261949	44.3862804026257	NaN	NaN	NaN	NaN	NaN
NaN	NaN	NaN	NaN	NaN	NaN	NaN	NaN	NaN	NaN	NaN	NaN	NaN	NaN	NaN	NaN	NaN	NaN	NaN	NaN	NaN	NaN	NaN	NaN	NaN	NaN	NaN	NaN	NaN	NaN	NaN	NaN	NaN	NaN	NaN	NaN	NaN	NaN	NaN	NaN	NaN	NaN	NaN	112.956410949899	120.268585167901	NaN	NaN	NaN	NaN	NaN
NaN	NaN	NaN	NaN	NaN	NaN	NaN	NaN	NaN	NaN	NaN	NaN	NaN	NaN	NaN	NaN	NaN	NaN	NaN	NaN	NaN	NaN	NaN	NaN	NaN	NaN	NaN	NaN	NaN	NaN	NaN	NaN	NaN	NaN	NaN	NaN	NaN	NaN	NaN	NaN	NaN	NaN	NaN	130.377417733595	36.4984418297611	NaN	NaN	NaN	NaN	NaN
NaN	NaN	NaN	NaN	NaN	NaN	NaN	NaN	NaN	NaN	NaN	NaN	NaN	NaN	NaN	NaN	NaN	NaN	NaN	NaN	NaN	NaN	NaN	NaN	NaN	NaN	NaN	NaN	NaN	NaN	NaN	NaN	NaN	NaN	NaN	NaN	NaN	NaN	NaN	NaN	NaN	NaN	NaN	92.9256762894783	297.838583461822	NaN	NaN	NaN	NaN	NaN
NaN	NaN	NaN	NaN	NaN	NaN	NaN	NaN	NaN	NaN	NaN	NaN	NaN	NaN	NaN	NaN	NaN	NaN	NaN	NaN	NaN	NaN	NaN	NaN	NaN	NaN	NaN	NaN	NaN	NaN	NaN	NaN	NaN	NaN	NaN	NaN	NaN	NaN	NaN	NaN	NaN	NaN	NaN	81.0673323787137	101.811281859171	NaN	NaN	NaN	NaN	NaN
NaN	NaN	NaN	NaN	NaN	NaN	NaN	NaN	NaN	NaN	NaN	NaN	NaN	NaN	NaN	NaN	NaN	NaN	NaN	NaN	NaN	NaN	NaN	NaN	NaN	NaN	NaN	NaN	NaN	NaN	NaN	NaN	NaN	NaN	NaN	NaN	NaN	NaN	NaN	NaN	NaN	NaN	NaN	310.906603653864	46.0048539578661	NaN	NaN	NaN	NaN	NaN
NaN	NaN	NaN	NaN	NaN	NaN	NaN	NaN	NaN	NaN	NaN	NaN	NaN	NaN	NaN	NaN	NaN	NaN	NaN	NaN	NaN	NaN	NaN	NaN	NaN	NaN	NaN	NaN	NaN	NaN	NaN	NaN	NaN	NaN	NaN	NaN	NaN	NaN	NaN	NaN	NaN	NaN	NaN	126.932472412555	-44.043772168772	NaN	NaN	NaN	NaN	NaN
NaN	NaN	NaN	NaN	NaN	NaN	NaN	NaN	NaN	NaN	NaN	NaN	NaN	NaN	NaN	NaN	NaN	NaN	NaN	NaN	NaN	NaN	NaN	NaN	NaN	NaN	NaN	NaN	NaN	NaN	NaN	NaN	NaN	NaN	NaN	NaN	NaN	NaN	NaN	NaN	NaN	NaN	NaN	93.0815577658338	47.8759633661819	NaN	NaN	NaN	NaN	NaN
NaN	NaN	NaN	NaN	NaN	NaN	NaN	NaN	NaN	NaN	NaN	NaN	NaN	NaN	NaN	NaN	NaN	NaN	NaN	NaN	NaN	NaN	NaN	NaN	NaN	NaN	NaN	NaN	NaN	NaN	NaN	NaN	NaN	NaN	NaN	NaN	NaN	NaN	NaN	NaN	NaN	NaN	NaN	120.316500057679	10.3106533098722	NaN	NaN	NaN	NaN	NaN
NaN	NaN	NaN	NaN	NaN	NaN	NaN	NaN	NaN	NaN	NaN	NaN	NaN	NaN	NaN	NaN	NaN	NaN	NaN	NaN	NaN	NaN	NaN	NaN	NaN	NaN	NaN	NaN	NaN	NaN	NaN	NaN	NaN	NaN	NaN	NaN	NaN	NaN	NaN	NaN	NaN	NaN	NaN	79.09747265039	32.6309972645844	NaN	NaN	NaN	NaN	NaN
NaN	NaN	NaN	NaN	NaN	NaN	NaN	NaN	NaN	NaN	NaN	NaN	NaN	NaN	NaN	NaN	NaN	NaN	NaN	NaN	NaN	NaN	NaN	NaN	NaN	NaN	NaN	NaN	NaN	NaN	NaN	NaN	NaN	NaN	NaN	NaN	NaN	NaN	NaN	NaN	NaN	NaN	NaN	125.922549211449	-31.8853715765223	NaN	NaN	NaN	NaN	NaN
NaN	NaN	NaN	NaN	NaN	NaN	NaN	NaN	NaN	NaN	NaN	NaN	NaN	NaN	NaN	NaN	NaN	NaN	NaN	NaN	NaN	NaN	NaN	NaN	NaN	NaN	NaN	NaN	NaN	NaN	NaN	NaN	NaN	NaN	NaN	NaN	NaN	NaN	NaN	NaN	NaN	NaN	NaN	85.8949676248614	89.5664662689303	NaN	NaN	NaN	NaN	NaN
NaN	NaN	NaN	NaN	NaN	NaN	NaN	NaN	NaN	NaN	NaN	NaN	NaN	NaN	NaN	NaN	NaN	NaN	NaN	NaN	NaN	NaN	NaN	NaN	NaN	NaN	NaN	NaN	NaN	NaN	NaN	NaN	NaN	NaN	NaN	NaN	NaN	NaN	NaN	NaN	NaN	NaN	NaN	190.306805988801	119.29456501984	NaN	NaN	NaN	NaN	NaN
NaN	NaN	NaN	NaN	NaN	NaN	NaN	NaN	NaN	NaN	NaN	NaN	NaN	NaN	NaN	NaN	NaN	NaN	NaN	NaN	NaN	NaN	NaN	NaN	NaN	NaN	NaN	NaN	NaN	NaN	NaN	NaN	NaN	NaN	NaN	NaN	NaN	NaN	NaN	NaN	NaN	NaN	NaN	113.52664750107	719.835079189583	NaN	NaN	NaN	NaN	NaN
NaN	NaN	NaN	NaN	NaN	NaN	NaN	NaN	NaN	NaN	NaN	NaN	NaN	NaN	NaN	NaN	NaN	NaN	NaN	NaN	NaN	NaN	NaN	NaN	NaN	NaN	NaN	NaN	NaN	NaN	NaN	NaN	NaN	NaN	NaN	NaN	NaN	NaN	NaN	NaN	NaN	NaN	NaN	115.106156060368	155.543778260901	NaN	NaN	NaN	NaN	NaN
NaN	NaN	NaN	NaN	NaN	NaN	NaN	NaN	NaN	NaN	NaN	NaN	NaN	NaN	NaN	NaN	NaN	NaN	NaN	NaN	NaN	NaN	NaN	NaN	NaN	NaN	NaN	NaN	NaN	NaN	NaN	NaN	NaN	NaN	NaN	NaN	NaN	NaN	NaN	NaN	NaN	NaN	NaN	139.979096589318	160.819394886998	NaN	NaN	NaN	NaN	NaN
NaN	NaN	NaN	NaN	NaN	NaN	NaN	NaN	NaN	NaN	NaN	NaN	NaN	NaN	NaN	NaN	NaN	NaN	NaN	NaN	NaN	NaN	NaN	NaN	NaN	NaN	NaN	NaN	NaN	NaN	NaN	NaN	NaN	NaN	NaN	NaN	NaN	NaN	NaN	NaN	NaN	NaN	NaN	94.967239313379	52.0426182057998	NaN	NaN	NaN	NaN	NaN
NaN	NaN	NaN	NaN	NaN	NaN	NaN	NaN	NaN	NaN	NaN	NaN	NaN	NaN	NaN	NaN	NaN	NaN	NaN	NaN	NaN	NaN	NaN	NaN	NaN	NaN	NaN	NaN	NaN	NaN	NaN	NaN	NaN	NaN	NaN	NaN	NaN	NaN	NaN	NaN	NaN	NaN	NaN	89.1792909940243	102.675587320518	NaN	NaN	NaN	NaN	NaN
NaN	NaN	NaN	NaN	NaN	NaN	NaN	NaN	NaN	NaN	NaN	NaN	NaN	NaN	NaN	NaN	NaN	NaN	NaN	NaN	NaN	NaN	NaN	NaN	NaN	NaN	NaN	NaN	NaN	NaN	NaN	NaN	NaN	NaN	NaN	NaN	NaN	NaN	NaN	NaN	NaN	NaN	NaN	49.0177155894418	60.0648083544721	NaN	NaN	NaN	NaN	NaN
NaN	NaN	NaN	NaN	NaN	NaN	NaN	NaN	NaN	NaN	NaN	NaN	NaN	NaN	NaN	NaN	NaN	NaN	NaN	NaN	NaN	NaN	NaN	NaN	NaN	NaN	NaN	NaN	NaN	NaN	NaN	NaN	NaN	NaN	NaN	NaN	NaN	NaN	NaN	NaN	NaN	NaN	NaN	105.83210601643	78.816679942461	NaN	NaN	NaN	NaN	NaN
NaN	NaN	NaN	NaN	NaN	NaN	NaN	NaN	NaN	NaN	NaN	NaN	NaN	NaN	NaN	NaN	NaN	NaN	NaN	NaN	NaN	NaN	NaN	NaN	NaN	NaN	NaN	NaN	NaN	NaN	NaN	NaN	NaN	NaN	NaN	NaN	NaN	NaN	NaN	NaN	NaN	NaN	NaN	124.611277996292	125.839771508879	NaN	NaN	NaN	NaN	NaN
NaN	NaN	NaN	NaN	NaN	NaN	NaN	NaN	NaN	NaN	NaN	NaN	NaN	NaN	NaN	NaN	NaN	NaN	NaN	NaN	NaN	NaN	NaN	NaN	NaN	NaN	NaN	NaN	NaN	NaN	NaN	NaN	NaN	NaN	NaN	NaN	NaN	NaN	NaN	NaN	NaN	NaN	NaN	108.993969522401	136.032267680293	NaN	NaN	NaN	NaN	NaN
NaN	NaN	NaN	NaN	NaN	NaN	NaN	NaN	NaN	NaN	NaN	NaN	NaN	NaN	NaN	NaN	NaN	NaN	NaN	NaN	NaN	NaN	NaN	NaN	NaN	NaN	NaN	NaN	NaN	NaN	NaN	NaN	NaN	NaN	NaN	NaN	NaN	NaN	NaN	NaN	NaN	NaN	NaN	66.3136846300515	173.283145513534	NaN	NaN	NaN	NaN	NaN
NaN	NaN	NaN	NaN	NaN	NaN	NaN	NaN	NaN	NaN	NaN	NaN	NaN	NaN	NaN	NaN	NaN	NaN	NaN	NaN	NaN	NaN	NaN	NaN	NaN	NaN	NaN	NaN	NaN	NaN	NaN	NaN	NaN	NaN	NaN	NaN	NaN	NaN	NaN	NaN	NaN	NaN	NaN	208.105477890491	61.7289382831444	NaN	NaN	NaN	NaN	NaN
NaN	NaN	NaN	NaN	NaN	NaN	NaN	NaN	NaN	NaN	NaN	NaN	NaN	NaN	NaN	NaN	NaN	NaN	NaN	NaN	NaN	NaN	NaN	NaN	NaN	NaN	NaN	NaN	NaN	NaN	NaN	NaN	NaN	NaN	NaN	NaN	NaN	NaN	NaN	NaN	NaN	NaN	NaN	247.879634675378	149.433529250374	NaN	NaN	NaN	NaN	NaN
NaN	NaN	NaN	NaN	NaN	NaN	NaN	NaN	NaN	NaN	NaN	NaN	NaN	NaN	NaN	NaN	NaN	NaN	NaN	NaN	NaN	NaN	NaN	NaN	NaN	NaN	NaN	NaN	NaN	NaN	NaN	NaN	NaN	NaN	NaN	NaN	NaN	NaN	NaN	NaN	NaN	NaN	NaN	37.7746036027685	67.3209585569795	NaN	NaN	NaN	NaN	NaN
NaN	NaN	NaN	NaN	NaN	NaN	NaN	NaN	NaN	NaN	NaN	NaN	NaN	NaN	NaN	NaN	NaN	NaN	NaN	NaN	NaN	NaN	NaN	NaN	NaN	NaN	NaN	NaN	NaN	NaN	NaN	NaN	NaN	NaN	NaN	NaN	NaN	NaN	NaN	NaN	NaN	NaN	NaN	698.246916259917	-18.5561397115559	NaN	NaN	NaN	NaN	NaN
NaN	NaN	NaN	NaN	NaN	NaN	NaN	NaN	NaN	NaN	NaN	NaN	NaN	NaN	NaN	NaN	NaN	NaN	NaN	NaN	NaN	NaN	NaN	NaN	NaN	NaN	NaN	NaN	NaN	NaN	NaN	NaN	NaN	NaN	NaN	NaN	NaN	NaN	NaN	NaN	NaN	NaN	NaN	415.458243026237	56.9046118809775	NaN	NaN	NaN	NaN	NaN
NaN	NaN	NaN	NaN	NaN	NaN	NaN	NaN	NaN	NaN	NaN	NaN	NaN	NaN	NaN	NaN	NaN	NaN	NaN	NaN	NaN	NaN	NaN	NaN	NaN	NaN	NaN	NaN	NaN	NaN	NaN	NaN	NaN	NaN	NaN	NaN	NaN	NaN	NaN	NaN	NaN	NaN	NaN	32.5834787273976	203.924080175207	NaN	NaN	NaN	NaN	NaN
NaN	NaN	NaN	NaN	NaN	NaN	NaN	NaN	NaN	NaN	NaN	NaN	NaN	NaN	NaN	NaN	NaN	NaN	NaN	NaN	NaN	NaN	NaN	NaN	NaN	NaN	NaN	NaN	NaN	NaN	NaN	NaN	NaN	NaN	NaN	NaN	NaN	NaN	NaN	NaN	NaN	NaN	NaN	30.4391005773361	55.1028961170322	NaN	NaN	NaN	NaN	NaN
NaN	NaN	NaN	NaN	NaN	NaN	NaN	NaN	NaN	NaN	NaN	NaN	NaN	NaN	NaN	NaN	NaN	NaN	NaN	NaN	NaN	NaN	NaN	NaN	NaN	NaN	NaN	NaN	NaN	NaN	NaN	NaN	NaN	NaN	NaN	NaN	NaN	NaN	NaN	NaN	NaN	NaN	NaN	159.066562944678	7.31976536300432	NaN	NaN	NaN	NaN	NaN
NaN	NaN	NaN	NaN	NaN	NaN	NaN	NaN	NaN	NaN	NaN	NaN	NaN	NaN	NaN	NaN	NaN	NaN	NaN	NaN	NaN	NaN	NaN	NaN	NaN	NaN	NaN	NaN	NaN	NaN	NaN	NaN	NaN	NaN	NaN	NaN	NaN	NaN	NaN	NaN	NaN	NaN	NaN	240.902333878304	79.2171203104404	NaN	NaN	NaN	NaN	NaN
NaN	NaN	NaN	NaN	NaN	NaN	NaN	NaN	NaN	NaN	NaN	NaN	NaN	NaN	NaN	NaN	NaN	NaN	NaN	NaN	NaN	NaN	NaN	NaN	NaN	NaN	NaN	NaN	NaN	NaN	NaN	NaN	NaN	NaN	NaN	NaN	NaN	NaN	NaN	NaN	NaN	NaN	NaN	84.4984183862991	-8.10882068770783	NaN	NaN	NaN	NaN	NaN
NaN	NaN	NaN	NaN	NaN	NaN	NaN	NaN	NaN	NaN	NaN	NaN	NaN	NaN	NaN	NaN	NaN	NaN	NaN	NaN	NaN	NaN	NaN	NaN	NaN	NaN	NaN	NaN	NaN	NaN	NaN	NaN	NaN	NaN	NaN	NaN	NaN	NaN	NaN	NaN	NaN	NaN	NaN	108.31353885661	126.842867113742	NaN	NaN	NaN	NaN	NaN
NaN	NaN	NaN	NaN	NaN	NaN	NaN	NaN	NaN	NaN	NaN	NaN	NaN	NaN	NaN	NaN	NaN	NaN	NaN	NaN	NaN	NaN	NaN	NaN	NaN	NaN	NaN	NaN	NaN	NaN	NaN	NaN	NaN	NaN	NaN	NaN	NaN	NaN	NaN	NaN	NaN	NaN	NaN	50.5851857091756	51.8210000697226	NaN	NaN	NaN	NaN	NaN
NaN	NaN	NaN	NaN	NaN	NaN	NaN	NaN	NaN	NaN	NaN	NaN	NaN	NaN	NaN	NaN	NaN	NaN	NaN	NaN	NaN	NaN	NaN	NaN	NaN	NaN	NaN	NaN	NaN	NaN	NaN	NaN	NaN	NaN	NaN	NaN	NaN	NaN	NaN	NaN	NaN	NaN	NaN	48.4429944286855	242.548471523664	NaN	NaN	NaN	NaN	NaN
NaN	NaN	NaN	NaN	NaN	NaN	NaN	NaN	NaN	NaN	NaN	NaN	NaN	NaN	NaN	NaN	NaN	NaN	NaN	NaN	NaN	NaN	NaN	NaN	NaN	NaN	NaN	NaN	NaN	NaN	NaN	NaN	NaN	NaN	NaN	NaN	NaN	NaN	NaN	NaN	NaN	NaN	NaN	97.0105382276782	188.538720257317	NaN	NaN	NaN	NaN	NaN
NaN	NaN	NaN	NaN	NaN	NaN	NaN	NaN	NaN	NaN	NaN	NaN	NaN	NaN	NaN	NaN	NaN	NaN	NaN	NaN	NaN	NaN	NaN	NaN	NaN	NaN	NaN	NaN	NaN	NaN	NaN	NaN	NaN	NaN	NaN	NaN	NaN	NaN	NaN	NaN	NaN	NaN	NaN	141.907297749412	154.28124254918	NaN	NaN	NaN	NaN	NaN
NaN	NaN	NaN	NaN	NaN	NaN	NaN	NaN	NaN	NaN	NaN	NaN	NaN	NaN	NaN	NaN	NaN	NaN	NaN	NaN	NaN	NaN	NaN	NaN	NaN	NaN	NaN	NaN	NaN	NaN	NaN	NaN	NaN	NaN	NaN	NaN	NaN	NaN	NaN	NaN	NaN	NaN	NaN	186.84234376084	-54.5524627692305	NaN	NaN	NaN	NaN	NaN
NaN	NaN	NaN	NaN	NaN	NaN	NaN	NaN	NaN	NaN	NaN	NaN	NaN	NaN	NaN	NaN	NaN	NaN	NaN	NaN	NaN	NaN	NaN	NaN	NaN	NaN	NaN	NaN	NaN	NaN	NaN	NaN	NaN	NaN	NaN	NaN	NaN	NaN	NaN	NaN	NaN	NaN	NaN	13.848500673656	22.5176516514048	NaN	NaN	NaN	NaN	NaN
NaN	NaN	NaN	NaN	NaN	NaN	NaN	NaN	NaN	NaN	NaN	NaN	NaN	NaN	NaN	NaN	NaN	NaN	NaN	NaN	NaN	NaN	NaN	NaN	NaN	NaN	NaN	NaN	NaN	NaN	NaN	NaN	NaN	NaN	NaN	NaN	NaN	NaN	NaN	NaN	NaN	NaN	NaN	26.5538049703192	166.558391886905	NaN	NaN	NaN	NaN	NaN
NaN	NaN	NaN	NaN	NaN	NaN	NaN	NaN	NaN	NaN	NaN	NaN	NaN	NaN	NaN	NaN	NaN	NaN	NaN	NaN	NaN	NaN	NaN	NaN	NaN	NaN	NaN	NaN	NaN	NaN	NaN	NaN	NaN	NaN	NaN	NaN	NaN	NaN	NaN	NaN	NaN	NaN	NaN	171.897271242388	-26.4239451016419	NaN	NaN	NaN	NaN	NaN
NaN	NaN	NaN	NaN	NaN	NaN	NaN	NaN	NaN	NaN	NaN	NaN	NaN	NaN	NaN	NaN	NaN	NaN	NaN	NaN	NaN	NaN	NaN	NaN	NaN	NaN	NaN	NaN	NaN	NaN	NaN	NaN	NaN	NaN	NaN	NaN	NaN	NaN	NaN	NaN	NaN	NaN	NaN	54.4770471220256	32.1563809263901	NaN	NaN	NaN	NaN	NaN
NaN	NaN	NaN	NaN	NaN	NaN	NaN	NaN	NaN	NaN	NaN	NaN	NaN	NaN	NaN	NaN	NaN	NaN	NaN	NaN	NaN	NaN	NaN	NaN	NaN	NaN	NaN	NaN	NaN	NaN	NaN	NaN	NaN	NaN	NaN	NaN	NaN	NaN	NaN	NaN	NaN	NaN	NaN	156.536813287666	73.4188328627227	NaN	NaN	NaN	NaN	NaN
NaN	NaN	NaN	NaN	NaN	NaN	NaN	NaN	NaN	NaN	NaN	NaN	NaN	NaN	NaN	NaN	NaN	NaN	NaN	NaN	NaN	NaN	NaN	NaN	NaN	NaN	NaN	NaN	NaN	NaN	NaN	NaN	NaN	NaN	NaN	NaN	NaN	NaN	NaN	NaN	NaN	NaN	NaN	75.0014523631956	-3.18767036530866	NaN	NaN	NaN	NaN	NaN
NaN	NaN	NaN	NaN	NaN	NaN	NaN	NaN	NaN	NaN	NaN	NaN	NaN	NaN	NaN	NaN	NaN	NaN	NaN	NaN	NaN	NaN	NaN	NaN	NaN	NaN	NaN	NaN	NaN	NaN	NaN	NaN	NaN	NaN	NaN	NaN	NaN	NaN	NaN	NaN	NaN	NaN	NaN	81.5519373257129	223.097524071201	NaN	NaN	NaN	NaN	NaN
NaN	NaN	NaN	NaN	NaN	NaN	NaN	NaN	NaN	NaN	NaN	NaN	NaN	NaN	NaN	NaN	NaN	NaN	NaN	NaN	NaN	NaN	NaN	NaN	NaN	NaN	NaN	NaN	NaN	NaN	NaN	NaN	NaN	NaN	NaN	NaN	NaN	NaN	NaN	NaN	NaN	NaN	NaN	49.6010929969787	62.022684755173	NaN	NaN	NaN	NaN	NaN
NaN	NaN	NaN	NaN	NaN	NaN	NaN	NaN	NaN	NaN	NaN	NaN	NaN	NaN	NaN	NaN	NaN	NaN	NaN	NaN	NaN	NaN	NaN	NaN	NaN	NaN	NaN	NaN	NaN	NaN	NaN	NaN	NaN	NaN	NaN	NaN	NaN	NaN	NaN	NaN	NaN	NaN	NaN	207.754597501788	72.3012945809376	NaN	NaN	NaN	NaN	NaN
NaN	NaN	NaN	NaN	NaN	NaN	NaN	NaN	NaN	NaN	NaN	NaN	NaN	NaN	NaN	NaN	NaN	NaN	NaN	NaN	NaN	NaN	NaN	NaN	NaN	NaN	NaN	NaN	NaN	NaN	NaN	NaN	NaN	NaN	NaN	NaN	NaN	NaN	NaN	NaN	NaN	NaN	NaN	247.937364139975	7.99532813373712	NaN	NaN	NaN	NaN	NaN
NaN	NaN	NaN	NaN	NaN	NaN	NaN	NaN	NaN	NaN	NaN	NaN	NaN	NaN	NaN	NaN	NaN	NaN	NaN	NaN	NaN	NaN	NaN	NaN	NaN	NaN	NaN	NaN	NaN	NaN	NaN	NaN	NaN	NaN	NaN	NaN	NaN	NaN	NaN	NaN	NaN	NaN	NaN	412.530116045248	71.7410892035763	NaN	NaN	NaN	NaN	NaN
NaN	NaN	NaN	NaN	NaN	NaN	NaN	NaN	NaN	NaN	NaN	NaN	NaN	NaN	NaN	NaN	NaN	NaN	NaN	NaN	NaN	NaN	NaN	NaN	NaN	NaN	NaN	NaN	NaN	NaN	NaN	NaN	NaN	NaN	NaN	NaN	NaN	NaN	NaN	NaN	NaN	NaN	NaN	248.771754279827	26.0440918635342	NaN	NaN	NaN	NaN	NaN
NaN	NaN	NaN	NaN	NaN	NaN	NaN	NaN	NaN	NaN	NaN	NaN	NaN	NaN	NaN	NaN	NaN	NaN	NaN	NaN	NaN	NaN	NaN	NaN	NaN	NaN	NaN	NaN	NaN	NaN	NaN	NaN	NaN	NaN	NaN	NaN	NaN	NaN	NaN	NaN	NaN	NaN	NaN	225.537865730492	129.686562614978	NaN	NaN	NaN	NaN	NaN
NaN	NaN	NaN	NaN	NaN	NaN	NaN	NaN	NaN	NaN	NaN	NaN	NaN	NaN	NaN	NaN	NaN	NaN	NaN	NaN	NaN	NaN	NaN	NaN	NaN	NaN	NaN	NaN	NaN	NaN	NaN	NaN	NaN	NaN	NaN	NaN	NaN	NaN	NaN	NaN	NaN	NaN	NaN	78.9937934156176	49.105247553204	NaN	NaN	NaN	NaN	NaN
NaN	NaN	NaN	NaN	NaN	NaN	NaN	NaN	NaN	NaN	NaN	NaN	NaN	NaN	NaN	NaN	NaN	NaN	NaN	NaN	NaN	NaN	NaN	NaN	NaN	NaN	NaN	NaN	NaN	NaN	NaN	NaN	NaN	NaN	NaN	NaN	NaN	NaN	NaN	NaN	NaN	NaN	NaN	210.157529099607	34.4869692916603	NaN	NaN	NaN	NaN	NaN
NaN	NaN	NaN	NaN	NaN	NaN	NaN	NaN	NaN	NaN	NaN	NaN	NaN	NaN	NaN	NaN	NaN	NaN	NaN	NaN	NaN	NaN	NaN	NaN	NaN	NaN	NaN	NaN	NaN	NaN	NaN	NaN	NaN	NaN	NaN	NaN	NaN	NaN	NaN	NaN	NaN	NaN	NaN	NaN	53.5096244402018	NaN	NaN	NaN	NaN	NaN
NaN	NaN	NaN	NaN	NaN	NaN	NaN	NaN	NaN	NaN	NaN	NaN	NaN	NaN	NaN	NaN	NaN	NaN	NaN	NaN	NaN	NaN	NaN	NaN	NaN	NaN	NaN	NaN	NaN	NaN	NaN	NaN	NaN	NaN	NaN	NaN	NaN	NaN	NaN	NaN	NaN	NaN	NaN	88.7591091252544	47.6094057857339	NaN	NaN	NaN	NaN	NaN
NaN	NaN	NaN	NaN	NaN	NaN	NaN	NaN	NaN	NaN	NaN	NaN	NaN	NaN	NaN	NaN	NaN	NaN	NaN	NaN	NaN	NaN	NaN	NaN	NaN	NaN	NaN	NaN	NaN	NaN	NaN	NaN	NaN	NaN	NaN	NaN	NaN	NaN	NaN	NaN	NaN	NaN	NaN	117.801403392626	226.33359916379	NaN	NaN	NaN	NaN	NaN
NaN	NaN	NaN	NaN	NaN	NaN	NaN	NaN	NaN	NaN	NaN	NaN	NaN	NaN	NaN	NaN	NaN	NaN	NaN	NaN	NaN	NaN	NaN	NaN	NaN	NaN	NaN	NaN	NaN	NaN	NaN	NaN	NaN	NaN	NaN	NaN	NaN	NaN	NaN	NaN	NaN	NaN	NaN	NaN	-103.985918425359	NaN	NaN	NaN	NaN	NaN
NaN	NaN	NaN	NaN	NaN	NaN	NaN	NaN	NaN	NaN	NaN	NaN	NaN	NaN	NaN	NaN	NaN	NaN	NaN	NaN	NaN	NaN	NaN	NaN	NaN	NaN	NaN	NaN	NaN	NaN	NaN	NaN	NaN	NaN	NaN	NaN	NaN	NaN	NaN	NaN	NaN	NaN	NaN	111.035317111056	73.5782327905158	NaN	NaN	NaN	NaN	NaN
NaN	NaN	NaN	NaN	NaN	NaN	NaN	NaN	NaN	NaN	NaN	NaN	NaN	NaN	NaN	NaN	NaN	NaN	NaN	NaN	NaN	NaN	NaN	NaN	NaN	NaN	NaN	NaN	NaN	NaN	NaN	NaN	NaN	NaN	NaN	NaN	NaN	NaN	NaN	NaN	NaN	NaN	NaN	145.121107156705	95.1568408800301	NaN	NaN	NaN	NaN	NaN
NaN	NaN	NaN	NaN	NaN	NaN	NaN	NaN	NaN	NaN	NaN	NaN	NaN	NaN	NaN	NaN	NaN	NaN	NaN	NaN	NaN	NaN	NaN	NaN	NaN	NaN	NaN	NaN	NaN	NaN	NaN	NaN	NaN	NaN	NaN	NaN	NaN	NaN	NaN	NaN	NaN	NaN	NaN	237.969521744742	-21.9564924283979	NaN	NaN	NaN	NaN	NaN
NaN	NaN	NaN	NaN	NaN	NaN	NaN	NaN	NaN	NaN	NaN	NaN	NaN	NaN	NaN	NaN	NaN	NaN	NaN	NaN	NaN	NaN	NaN	NaN	NaN	NaN	NaN	NaN	NaN	NaN	NaN	NaN	NaN	NaN	NaN	NaN	NaN	NaN	NaN	NaN	NaN	NaN	NaN	99.6141538768867	44.6061281041377	NaN	NaN	NaN	NaN	NaN
NaN	NaN	NaN	NaN	NaN	NaN	NaN	NaN	NaN	NaN	NaN	NaN	NaN	NaN	NaN	NaN	NaN	NaN	NaN	NaN	NaN	NaN	NaN	NaN	NaN	NaN	NaN	NaN	NaN	NaN	NaN	NaN	NaN	NaN	NaN	NaN	NaN	NaN	NaN	NaN	NaN	NaN	NaN	41.1857234683811	33.6813976329873	NaN	NaN	NaN	NaN	NaN
NaN	NaN	NaN	NaN	NaN	NaN	NaN	NaN	NaN	NaN	NaN	NaN	NaN	NaN	NaN	NaN	NaN	NaN	NaN	NaN	NaN	NaN	NaN	NaN	NaN	NaN	NaN	NaN	NaN	NaN	NaN	NaN	NaN	NaN	NaN	NaN	NaN	NaN	NaN	NaN	NaN	NaN	NaN	17.7422105094674	45.269930628868	NaN	NaN	NaN	NaN	NaN
NaN	NaN	NaN	NaN	NaN	NaN	NaN	NaN	NaN	NaN	NaN	NaN	NaN	NaN	NaN	NaN	NaN	NaN	NaN	NaN	NaN	NaN	NaN	NaN	NaN	NaN	NaN	NaN	NaN	NaN	NaN	NaN	NaN	NaN	NaN	NaN	NaN	NaN	NaN	NaN	NaN	NaN	NaN	154.508817973104	103.185038345529	NaN	NaN	NaN	NaN	NaN
NaN	NaN	NaN	NaN	NaN	NaN	NaN	NaN	NaN	NaN	NaN	NaN	NaN	NaN	NaN	NaN	NaN	NaN	NaN	NaN	NaN	NaN	NaN	NaN	NaN	NaN	NaN	NaN	NaN	NaN	NaN	NaN	NaN	NaN	NaN	NaN	NaN	NaN	NaN	NaN	NaN	NaN	NaN	98.5331360584274	74.738686200247	NaN	NaN	NaN	NaN	NaN
NaN	NaN	NaN	NaN	NaN	NaN	NaN	NaN	NaN	NaN	NaN	NaN	NaN	NaN	NaN	NaN	NaN	NaN	NaN	NaN	NaN	NaN	NaN	NaN	NaN	NaN	NaN	NaN	NaN	NaN	NaN	NaN	NaN	NaN	NaN	NaN	NaN	NaN	NaN	NaN	NaN	NaN	NaN	51.2793024058266	161.532733197077	NaN	NaN	NaN	NaN	NaN
NaN	NaN	NaN	NaN	NaN	NaN	NaN	NaN	NaN	NaN	NaN	NaN	NaN	NaN	NaN	NaN	NaN	NaN	NaN	NaN	NaN	NaN	NaN	NaN	NaN	NaN	NaN	NaN	NaN	NaN	NaN	NaN	NaN	NaN	NaN	NaN	NaN	NaN	NaN	NaN	NaN	NaN	NaN	140.607533949896	200.771731923679	NaN	NaN	NaN	NaN	NaN
NaN	NaN	NaN	NaN	NaN	NaN	NaN	NaN	NaN	NaN	NaN	NaN	NaN	NaN	NaN	NaN	NaN	NaN	NaN	NaN	NaN	NaN	NaN	NaN	NaN	NaN	NaN	NaN	NaN	NaN	NaN	NaN	NaN	NaN	NaN	NaN	NaN	NaN	NaN	NaN	NaN	NaN	NaN	206.187647797328	83.2993566935002	NaN	NaN	NaN	NaN	NaN
NaN	NaN	NaN	NaN	NaN	NaN	NaN	NaN	NaN	NaN	NaN	NaN	NaN	NaN	NaN	NaN	NaN	NaN	NaN	NaN	NaN	NaN	NaN	NaN	NaN	NaN	NaN	NaN	NaN	NaN	NaN	NaN	NaN	NaN	NaN	NaN	NaN	NaN	NaN	NaN	NaN	NaN	NaN	200.317708187214	99.9573893902971	NaN	NaN	NaN	NaN	NaN
NaN	NaN	NaN	NaN	NaN	NaN	NaN	NaN	NaN	NaN	NaN	NaN	NaN	NaN	NaN	NaN	NaN	NaN	NaN	NaN	NaN	NaN	NaN	NaN	NaN	NaN	NaN	NaN	NaN	NaN	NaN	NaN	NaN	NaN	NaN	NaN	NaN	NaN	NaN	NaN	NaN	NaN	NaN	NaN	-10.129850692132	NaN	NaN	NaN	NaN	NaN
NaN	NaN	NaN	NaN	NaN	NaN	NaN	NaN	NaN	NaN	NaN	NaN	NaN	NaN	NaN	NaN	NaN	NaN	NaN	NaN	NaN	NaN	NaN	NaN	NaN	NaN	NaN	NaN	NaN	NaN	NaN	NaN	NaN	NaN	NaN	NaN	NaN	NaN	NaN	NaN	NaN	NaN	NaN	280.220598412298	-11.0760617891778	NaN	NaN	NaN	NaN	NaN
NaN	NaN	NaN	NaN	NaN	NaN	NaN	NaN	NaN	NaN	NaN	NaN	NaN	NaN	NaN	NaN	NaN	NaN	NaN	NaN	NaN	NaN	NaN	NaN	NaN	NaN	NaN	NaN	NaN	NaN	NaN	NaN	NaN	NaN	NaN	NaN	NaN	NaN	NaN	NaN	NaN	NaN	NaN	72.137771816321	-68.5490447308207	NaN	NaN	NaN	NaN	NaN
NaN	NaN	NaN	NaN	NaN	NaN	NaN	NaN	NaN	NaN	NaN	NaN	NaN	NaN	NaN	NaN	NaN	NaN	NaN	NaN	NaN	NaN	NaN	NaN	NaN	NaN	NaN	NaN	NaN	NaN	NaN	NaN	NaN	NaN	NaN	NaN	NaN	NaN	NaN	NaN	NaN	NaN	NaN	33.5260706092393	76.2530545711631	NaN	NaN	NaN	NaN	NaN
NaN	NaN	NaN	NaN	NaN	NaN	NaN	NaN	NaN	NaN	NaN	NaN	NaN	NaN	NaN	NaN	NaN	NaN	NaN	NaN	NaN	NaN	NaN	NaN	NaN	NaN	NaN	NaN	NaN	NaN	NaN	NaN	NaN	NaN	NaN	NaN	NaN	NaN	NaN	NaN	NaN	NaN	NaN	194.77893761488	-6.37629087238318	NaN	NaN	NaN	NaN	NaN
NaN	NaN	NaN	NaN	NaN	NaN	NaN	NaN	NaN	NaN	NaN	NaN	NaN	NaN	NaN	NaN	NaN	NaN	NaN	NaN	NaN	NaN	NaN	NaN	NaN	NaN	NaN	NaN	NaN	NaN	NaN	NaN	NaN	NaN	NaN	NaN	NaN	NaN	NaN	NaN	NaN	NaN	NaN	29.1526645100387	-28.7045176104977	NaN	NaN	NaN	NaN	NaN
NaN	NaN	NaN	NaN	NaN	NaN	NaN	NaN	NaN	NaN	NaN	NaN	NaN	NaN	NaN	NaN	NaN	NaN	NaN	NaN	NaN	NaN	NaN	NaN	NaN	NaN	NaN	NaN	NaN	NaN	NaN	NaN	NaN	NaN	NaN	NaN	NaN	NaN	NaN	NaN	NaN	NaN	NaN	NaN	141.469323854624	NaN	NaN	NaN	NaN	NaN
NaN	NaN	NaN	NaN	NaN	NaN	NaN	NaN	NaN	NaN	NaN	NaN	NaN	NaN	NaN	NaN	NaN	NaN	NaN	NaN	NaN	NaN	NaN	NaN	NaN	NaN	NaN	NaN	NaN	NaN	NaN	NaN	NaN	NaN	NaN	NaN	NaN	NaN	NaN	NaN	NaN	NaN	NaN	156.951505714646	36.1013732051114	NaN	NaN	NaN	NaN	NaN
NaN	NaN	NaN	NaN	NaN	NaN	NaN	NaN	NaN	NaN	NaN	NaN	NaN	NaN	NaN	NaN	NaN	NaN	NaN	NaN	NaN	NaN	NaN	NaN	NaN	NaN	NaN	NaN	NaN	NaN	NaN	NaN	NaN	NaN	NaN	NaN	NaN	NaN	NaN	NaN	NaN	NaN	NaN	167.40951289401	41.4693513131416	NaN	NaN	NaN	NaN	NaN
NaN	NaN	NaN	NaN	NaN	NaN	NaN	NaN	NaN	NaN	NaN	NaN	NaN	NaN	NaN	NaN	NaN	NaN	NaN	NaN	NaN	NaN	NaN	NaN	NaN	NaN	NaN	NaN	NaN	NaN	NaN	NaN	NaN	NaN	NaN	NaN	NaN	NaN	NaN	NaN	NaN	NaN	NaN	NaN	-26.2350046923043	NaN	NaN	NaN	NaN	NaN
0	0	0	0	0	0	0	0	0	0	0	0	0	0	0	0	0	0	0	0	0	0	0	0	0	0	0	0	0	0	0	0	0	0	0	0	0	NaN	NaN	NaN	NaN	NaN	NaN	NaN	13.1439403984476	NaN	NaN	NaN	NaN	NaN
[truncated: 21 more columns]
