# Supplementary material for: Notch-dependent and -independent transcription are modulated by tissue movements at gastrulation
Source: eLife. 2022 May 18;11:e73656. doi: 10.7554/eLife.73656 (PMC9183233; doi:10.7554/eLife.73656)
Supplement: Source data 1. [file elife-73656-data1.zip › numerical data/1S1D_m5m8pm7_MSE_alignedOnset.txt]

-27.16960337047	-33.2121166029398	-92.1211505713616	116.774434459549	-37.5718121569737	119.989431283191	-4.2318730727075	140.985013532975	66.2342580304538	25.6859473106737	-43.6128428604864	NaN	NaN	134.857138710052	-67.5704295674251	NaN	113.39131263591	-41.5267827591771	121.259840619615	NaN	NaN	NaN	-33.054196711601	62.1079380384848	44.925284513461	27.5726065357301	62.5667907950294	-28.6142409594918	28.7400337508378	-19.0120427711314	10.0215088046699	25.944374017146	67.4293648613673	103.575418241559	19.4115106460483	14.2403086917074	29.4060607966972	-45.5301910695617	18.953023812853	-53.1552889929212	105.660349776201	86.6015674664359	62.2712689070238	-9.22829752211341	-21.2034041580778	114.985261540489	102.175599157412	NaN	44.3692290549449	102.006797146125
107.721448532161	24.489895086484	-6.55343821996874	104.013048691412	98.7988270860213	313.72396506406	7.98967913789054	34.6795289016551	-74.3993881915765	86.5213094107096	-40.1391718765267	460.988941040183	484.054213921191	68.4030279623972	50.1741535376354	85.2931704249509	9.11718112740268	684.450883031364	339.600704178453	599.537668216004	305.143567240611	-93.5527610971268	299.820172634711	230.678346984766	451.281787271789	28.7813912078557	70.5689812981916	47.7275985168937	57.3102965773706	273.385803089702	162.460565944869	102.706346612255	56.6768000717723	-18.1549505926124	-28.0559561320123	214.157897708848	13.1486959595411	191.821815406625	62.6060534953147	571.59624313778	510.868421938544	2.48055252865677	150.832145674445	61.9182365742759	194.398322690012	36.7187139252906	-58.2758967104123	974.19909120968	-24.9730546087622	410.825782595167
195.286622165741	401.096192541435	231.21300418368	215.248604495988	340.180817202283	144.346652480801	226.008322445802	215.568474433078	435.412325917675	365.983714039306	216.141766468534	428.253943156313	390.302084868928	405.733645869475	324.73613129134	687.392211123308	546.344389653109	37.0481810655305	24.7750727442227	272.169062690039	537.414063098435	488.619813514584	73.59770460705	113.010176021265	8.02874167402172	299.827159658583	376.766074058503	641.517138394431	373.76305876786	52.930238274561	-23.4889010970209	153.583785968616	115.541615960231	468.40212606357	296.528697191512	102.922950532607	116.985623035368	-12.3431501149693	198.813092962862	37.5454129594667	18.7133871672401	193.010515959866	-9.55654847722352	216.166977047876	27.3978861224018	286.238770185384	565.581344086377	223.026890231819	186.813203710324	5.17095099598274
263.505889019044	182.318995918584	221.685921520159	626.878035607271	171.952670080823	632.359537754097	275.345434813201	427.052854667368	201.533332594161	467.020380069955	171.069780795808	1295.02567441034	271.297151031602	173.431971977426	426.353274474069	394.492592169926	214.554942444019	412.525537208552	179.951054149308	411.943976355475	315.645352840683	318.428990477473	358.549690472082	344.43499456922	621.009086948155	138.281671755148	174.37000141931	199.409939810647	823.90139895646	144.359127619615	187.779387028773	290.876527048815	195.101924355257	397.852894611012	308.595400324068	449.295605446071	569.221456136465	170.824477530529	373.18343158192	469.525872868791	478.167295702196	257.738824612469	117.253212904727	577.108941047252	205.696731416894	504.265122255442	625.22027160332	733.175658499547	477.940418143182	363.193976071578
177.577119882931	231.465222738539	329.346452970498	-56.2303919172762	111.952901757934	197.943154077913	928.321570887342	393.688336643373	120.477774959568	115.504126126892	642.717131027738	189.165029227844	466.659748311543	119.856731809318	114.145762703276	291.229895121514	703.642942389336	623.146747344919	446.543890554935	355.432159126595	68.6722078742042	488.355228362814	418.063310650698	267.502306335595	316.386301326952	169.020224188118	664.198538353463	159.239611794989	83.9578579417363	416.29988043204	159.620860090064	228.393055796322	29.8355686615387	34.4234495241822	146.462600896536	303.104526263579	255.968291367722	333.835284322571	178.418651485929	123.952949437791	999.646511187348	98.0622805380632	399.240613343451	534.684864927723	611.785532898379	492.488507325285	501.094291265807	799.143862319818	134.980081684048	385.203189278616
322.416513757821	457.602820629039	468.851007872747	180.277409482828	327.884242944808	1084.50913143523	600.815443215143	28.0999917797351	177.200879175149	429.909810095375	422.565105408243	1226.72638047291	286.226236910942	445.674073907549	471.803087867691	956.193198036008	94.3058791357129	38.9437036012707	50.6594383286334	183.916926373736	825.334657157594	56.6697200236641	312.175949246636	279.786517534326	185.413385557583	294.869348447855	447.142116110353	264.014638322585	150.893047283815	-18.4766689181223	368.827901256268	233.94846486004	222.61022766417	220.739870184094	646.586460409722	258.474980055138	226.63263881368	64.6343874999807	317.994528923957	148.08952526093	305.155367279759	315.001121426428	231.158319077868	166.315182314156	83.8659804873157	485.066242269607	238.226591127791	1419.88856356851	363.211456383547	475.992494398045
692.853294575415	468.860947553718	550.359814847433	524.769251794099	345.015568479106	458.360636624224	547.839506142301	202.685986899066	549.882243706942	667.589698225036	177.389609916002	677.619804323589	633.018579021847	226.099129063217	184.47398823448	86.6849933388875	242.498010117921	190.103922446361	450.61357936645	432.107527379639	339.600704178453	284.250934723502	446.240769602758	432.033008445947	75.1585616229126	497.298067309434	132.024499344009	31.9764718545173	389.834398546783	362.300018687663	3.07482208580656	121.724179238617	314.212445310545	174.062283053628	316.680100077871	293.608250596056	270.494310885138	127.584806073672	423.849288911076	166.779448793147	180.482313690767	362.267352633145	-35.3478542178866	273.664208911838	229.263986611072	513.60884229252	468.484777682342	1003.57963863541	142.857762997346	717.488444051258
417.020787756421	378.009721476588	260.259457926608	821.546364835013	135.195823057362	212.95788087363	227.628932960095	858.031630061835	985.794044891899	394.918732805257	201.501991984818	602.853905649575	717.925146227218	36.583349776246	251.290008057659	654.825258371371	171.543443367765	795.299483545387	432.441044721783	117.537494285598	377.042797742754	748.977006192488	324.944128940193	312.084988816547	619.747627016771	333.478864772027	788.840027425688	120.412086174562	124.879529349736	483.23023677033	359.387994108731	147.79603681195	1052.64616238366	218.868072823576	507.394509465522	281.752286547859	994.142679784552	184.168241715907	551.539233771117	228.041267495192	739.780204212372	170.751274293487	353.89612699784	349.324533671632	117.145017128893	19.9849213815559	133.932404061519	772.096437546634	811.244436513585	610.718747033296
291.082871944443	786.982123128956	186.020311473836	452.589166049252	182.471268348788	681.205549861393	53.3986467691524	318.885849532835	396.477633445744	-10.2054025034846	148.774808439335	964.159419313499	421.106577373204	666.958139822005	141.470572975934	623.610848294994	53.0069056484578	87.1332548984913	464.523416080746	664.189378708676	267.22857648045	445.10882057135	213.438086461124	131.455114630585	453.76506051728	849.891546198919	193.142657585016	218.69683009071	249.941030332938	148.315977300368	163.456063498443	40.9173287932803	608.610034175671	378.08980996827	13.8262655573391	707.211598236297	900.440372831031	51.1472438532793	1434.60055563136	270.769300750784	377.513382852109	115.018880320299	300.5041320655	281.653401201658	973.823442914692	257.796307557483	1008.56965474819	557.241288277354	621.322318497629	335.702155366137
183.42359014168	384.190254000898	594.443934439295	180.423400059492	1161.73262745943	584.158402918761	227.187336371433	180.732610437071	233.850879192642	145.135133043844	-32.8421449875858	828.538960937874	424.789245199498	544.379848683657	NaN	151.994935393199	-7.24794953950736	772.076016951386	590.634733066974	239.954836157802	763.0284712177	222.232732957235	238.992645265792	29.0445443923333	262.562734349131	90.9773017692523	425.420760626061	-3.66728432423508	-5.27908029184202	59.2184397529899	148.34240007343	314.575389748353	357.209390677954	224.622882124344	559.795583066685	588.266897577881	968.510212254632	27.8240691301095	408.07510032467	362.645867996414	462.820985434085	486.642427288547	-28.4732333341437	70.5676544183939	574.400362803702	242.689173312962	477.907628499376	NaN	288.930189210825	877.736137672814
124.310884549948	161.645817415024	NaN	-115.91389482485	68.9521100587282	529.319303252387	270.087818845636	122.129695604927	139.602614176494	506.714172528163	711.53434604005	229.834146585602	749.030289748051	266.25060923311	NaN	285.655589982712	-26.4614507955889	343.564709131719	175.559279198492	97.1823892227653	256.987617023725	81.4952108092916	-56.9838411058774	218.858983857445	369.930363573799	715.863125731243	870.802750119824	228.82215499838	6.89043287821673	130.090807226397	-7.37818608140482	-31.3001349679782	689.69007134071	164.830915347633	74.7144833654903	627.865943209148	712.92713680478	73.7635403786538	118.231384247849	161.892784964945	336.975622957243	68.1564046235772	-10.8678112047747	349.861673051233	161.605220788607	308.293287094052	746.955227321328	NaN	772.904519674396	313.10830200968
796.802907245188	121.700770151936	-10.6434035548351	416.69133347253	667.06854185397	949.336421469085	12.7051126232759	109.324113228059	577.036716517283	395.343540299976	318.695190580612	780.845600764384	278.420026083566	588.428593797851	NaN	244.44812393091	-21.8962950770457	314.143913906021	559.803006843774	150.037168691659	370.894581680036	432.376475210014	99.1360318935589	284.096949041431	507.975566055642	110.933770365615	986.072390714763	132.952502428528	-60.9781368877927	271.75419303168	-32.3418443186392	96.4327713286541	515.578435089972	294.70044130758	119.261095511397	423.5331087833	619.116165751423	-23.1122948337011	321.209569313057	77.932403261673	130.350129335968	104.457956362566	47.2199587410881	-13.4964095944608	398.592533233448	45.5372658647082	633.704046017187	NaN	416.490590724863	485.954677331119
92.455583131012	766.157463729749	-25.7691716783038	157.342463397581	701.147130141104	944.471153593523	193.205690535878	346.505662806781	312.059735386926	-14.6506974755246	-15.8701075129875	604.018946326412	632.486492343673	709.86780219552	NaN	-85.5581556980549	33.5148007826225	766.980593542099	599.628634685362	108.948848049096	721.926747275503	316.209412348972	169.702587172284	105.527406312932	322.144595694822	138.43088571683	666.175515455079	135.272077553587	-8.23720182055777	445.049681955181	16.828744655693	66.2707819127139	226.956983584691	438.794567474664	293.865224871042	253.039769190301	112.855973283334	69.7439828111894	296.294803577964	96.6304301488533	409.230371279645	161.606630414461	-21.5906385916759	146.512232665176	291.906460476913	315.181536070184	709.994402873463	NaN	56.6768000717723	432.598498397819
278.736963645364	283.37405162869	NaN	302.838323400413	318.498397162802	922.243780024713	334.485341948515	212.548627371408	1140.47092680891	149.578740374253	150.26034885012	581.190486025571	310.975249940458	870.291426413681	NaN	98.488942644493	-60.3702233914074	736.576544853833	107.528776043686	33.1387308310652	NaN	57.7085435994748	-94.7322786767524	308.710164291261	216.145231236008	327.966073702261	681.083415025191	-25.0577496662787	189.315198803222	155.547717216348	172.893265757322	26.3591418934625	388.452563187097	278.677688146338	-31.1315371489163	599.016817499431	56.0936600239431	28.2793526099348	239.731969827766	167.7836656106	672.730937601796	645.389529151367	28.8570247713634	32.7289060139107	310.809980397661	250.960714421941	240.598342216321	NaN	278.717039396665	397.807800047223
421.868608894526	16.9527203293492	NaN	376.354787001024	1283.76188533429	780.620379600045	372.01169142951	28.2534600241356	558.75842411949	10.824177619251	767.684489618493	530.618945977406	447.635979148309	276.23645374485	NaN	35.2884304043968	115.218302587127	346.13761232212	489.938908665928	93.8620575123694	76.8705852189341	49.4128222484485	-175.828524458328	NaN	238.194116371479	334.710973287682	163.608272691073	66.7617507322207	177.395353237743	496.640010247721	426.096579797461	24.3099401473462	992.692856859774	18.1481402504703	143.510673157081	440.531721819548	1065.21273247478	29.4597982854533	269.351479705217	610.542703739058	-6.44784949226839	-13.6116134739877	-61.8751034382323	185.139051196297	739.754940766917	65.5461071035226	1218.82723106444	NaN	324.579312716464	548.900506243071
204.748341762209	-74.2835837495416	NaN	1021.24403972727	1127.50376434955	636.733465427321	-75.9396777611272	388.03043129708	172.655590655666	-45.4314974117452	323.360377053183	710.786572363962	540.402665987902	984.900697263109	NaN	141.757480452236	-18.7654915241681	641.462127573565	59.9100703861867	161.345699263237	179.933174102138	113.89253575645	7.93911451236638	NaN	620.503825275855	164.035491139732	61.0925102832455	183.733464384329	41.472932481943	445.639516979079	285.553192111184	NaN	814.143166424764	308.463803252893	242.319266463216	914.76813625469	294.954145001934	-36.5625812119533	895.979435074746	556.117497956121	-16.2973287826651	114.859837428521	102.441400407857	69.1274632140706	516.212553291413	688.009214655933	628.02987369422	NaN	43.98287696483	434.277116956983
220.217691866617	0.0310039834213759	NaN	360.711508160057	799.562227914341	599.180215790234	-38.5233591060233	626.707534937156	207.815842442827	28.722884122764	194.565469115433	512.613912419989	715.728127423642	565.743418027905	NaN	98.2445150628164	127.705019600898	77.2365719188161	-18.7042444952208	350.986989867243	647.30960515453	124.881211211216	-92.9696471192297	NaN	412.646720747493	184.991677369951	456.156969118839	1.47527340017941	26.2271755910325	402.247433185758	152.593955156372	15.8786485768098	758.781804561718	474.495541529356	-6.95911774486186	454.065076225271	112.294420114895	81.9672486165023	143.050611087329	67.6313086935111	628.077442617331	320.193995396006	32.4932447484637	82.4050808011958	717.111640299096	169.537022761729	576.418832425657	NaN	309.687329252663	304.294349031552
244.359646292023	35.1578119717821	NaN	1044.27754446471	693.517216498587	915.751864107896	194.77779177025	411.749603995352	301.834392519086	-47.1370428667396	53.7446396292742	173.310864366926	445.5354529738	650.58037785727	NaN	186.178524477386	-17.1970372758215	-0.970338723327536	353.081623857523	98.0899865247019	-4.36505528529246	-16.2040524558398	-99.3477887049815	NaN	610.012938421345	613.529470141852	841.221427506522	34.3604646539362	-42.8143765964142	290.172982843452	182.202373641693	39.8144539595816	665.21474817379	146.186099899658	-2.51116415785539	1468.42304383948	613.933874655438	108.769383948913	230.535247372918	343.32046260573	673.708312536136	-38.5276731249524	4.13575755941023	-68.751804429874	325.838973922585	148.928309561631	798.410156853643	NaN	2.85192859887278	188.485211185773
108.207936343189	-38.7179569809969	NaN	817.428356308477	986.897501573478	1256.4373242694	499.377923602252	260.092907629433	17.7194264228539	104.29652190188	433.023148788676	441.276400698641	472.351697762889	559.030154180849	NaN	809.013443034204	17.730035098795	NaN	23.4477809955141	12.0593153047157	338.478971951109	50.4594094451067	91.2290237601359	NaN	314.42311624892	95.4276184313604	152.910153472959	90.2043484351516	434.904170626393	440.779328887292	330.808001019929	49.6797907629321	718.922508809182	747.804064707449	-14.33525790447	595.77253534488	118.036937644023	60.8690843352571	86.5424409680682	292.093233268952	338.405200325246	164.660880053411	-26.4235375344791	185.729117511256	494.78932536742	165.455128853762	671.772060896994	NaN	20.385475204095	358.258363756293
250.433221693659	-3.58084319993154	NaN	63.2030614302311	391.408197341008	1198.39533057191	290.665261071928	594.157677348672	118.278836122637	-91.2815156492562	603.970056158027	609.433801471879	1940.46965995978	1312.01967051739	NaN	338.100333214143	562.267007730997	674.301289148569	126.797917501295	799.562227914341	84.8221525682361	-60.7333965495542	94.8137269115282	NaN	244.461831329336	40.7551042820029	168.862574861362	-18.954692848421	-21.7419498534617	119.321735211205	114.801976413492	-2.19666980768377	895.979435074746	142.097559186941	-82.590377222027	141.313944398798	443.50976398884	55.6516499226208	233.031152409274	-29.3553915581991	858.064960033818	276.797119154866	79.9587948822993	201.230425051318	328.397335626983	133.911005998785	723.891554994704	NaN	41.1930458684419	-55.3076939577384
726.584656650595	139.585200071155	NaN	-47.03852251148	557.992405067207	890.211006939928	268.01134148789	161.1617599274	-45.0241049644646	52.6171861423284	478.358796453292	83.1196294116141	746.321551054769	443.991036892609	NaN	102.670275512481	534.499626093145	385.972289125274	NaN	374.924849567953	622.87877220869	86.3605728599648	-34.8271354699627	NaN	696.194208452461	154.886114567959	200.631465343525	741.942541539405	-30.4214586633706	316.847325090829	-15.0167183320696	84.5902780698192	664.841497062811	152.064479226222	-20.6317229174119	377.058447216506	104.062603620924	36.5518252804884	735.716918123003	99.8594620609116	345.410404201919	-36.0182725945275	-95.248506893991	-0.448793218168689	711.499198519506	1.8099782195687	451.466526496325	NaN	163.313685338747	69.5980013844006
462.518027159838	22.0180220107441	NaN	52.8012414684669	1500.90021033262	981.035527498461	293.550242976399	35.5511957455439	-32.7879065328502	-24.422867589532	453.761849328728	513.631998516692	899.96906180804	916.800060828196	NaN	722.801344418615	500.20457032195	52.0686788624031	19.8364687833624	181.171044212168	71.1373975141576	93.0685816179845	-67.6286024929804	NaN	113.228070833069	250.421241998118	172.548557596286	158.37517883377	677.186119701935	589.712264107751	116.16096819242	-24.7338994859945	318.972935558895	155.481777835474	-46.5781296764809	844.161230296962	11.0479537758888	36.6674647469814	324.034966400588	133.915259132005	280.214812961859	-28.2246750788761	59.3879885142734	-15.6967657521361	574.885736535732	557.210586447787	386.520566451585	NaN	28.3566494768258	1.83347518651402
676.57970572952	-103.267933078816	NaN	-20.2892219868407	965.66153898399	734.60196829575	349.793654007691	57.7195306903793	97.3195256856778	9.58381322656806	689.040021772604	88.1336089281787	NaN	592.184086203465	NaN	272.246058419436	650.38595504791	566.115055873598	15.7036609527794	417.227066676741	NaN	102.999054766735	-69.6017684144228	NaN	872.123523083722	293.352313309106	-3.54201414433269	42.6049732425967	152.194340372604	239.731969827766	32.1755535839391	34.9850218529552	656.584173814003	347.895203198519	-28.0187687362204	656.975168004272	339.977304011995	79.5082577746501	42.2464429309171	996.572391168028	530.855065341668	78.446397514256	-33.6713465478609	352.01647895706	655.699513169489	119.016391784983	1250.34370303434	NaN	-57.6149014640371	62.1815512563764
181.234062217549	37.822057099817	NaN	-118.618914822117	NaN	781.895959141679	179.129531570585	-77.8682526477382	-77.0675294349951	-81.6847149341773	401.256507668464	297.558126911731	-61.4243642392427	452.759974712659	NaN	NaN	555.310445064465	384.903988494206	178.487834761075	112.186165278968	294.246318967644	-30.8542778699909	-36.3074625118384	NaN	227.550964553543	-42.1310573615956	227.086109795284	317.248843459912	-33.4005450895169	518.143214257896	81.463016922425	-11.5135706940164	517.014777609108	91.2970148742424	-64.8361260126711	649.538755781469	532.0010367996	-33.6108632775231	141.836959614562	69.5980013844006	268.356795226607	81.8699704388137	20.161137892339	187.565527476622	428.479309963913	229.595332082945	328.352144824233	NaN	36.219054786706	50.2555559541744
631.936078236357	-89.725618752475	NaN	72.2330272947598	1358.13831499212	708.360571079076	86.2196105201089	319.105935409261	155.762492033141	76.5739776504868	350.495420426729	264.528200738722	18.215568739658	665.73389812369	NaN	2.78288298526525	315.735807375811	215.760582711811	129.365348646762	265.252630283184	178.343334477396	144.347317535857	NaN	NaN	520.579508574668	-23.3765659392336	551.612533597374	319.60941909141	296.478429600097	232.40687643362	89.2401721900518	257.499372744314	347.895203198519	517.648122645419	-20.2051603045578	824.149859937313	616.644455194929	105.40063253123	218.506659047194	317.191104966568	619.986417387337	165.524183274963	36.7270531624102	-40.6188712350404	190.126504033851	603.804055200404	235.723517566753	NaN	184.596205146753	73.3850288626744
370.751598908659	-2.08379109961206	NaN	69.220226822041	641.211794245693	1063.91680378338	369.544199005443	242.717852228008	0.943488085105376	20.1558404328657	76.5636533154414	204.759676707437	58.1914465788358	397.135868723589	NaN	-87.0426542097691	1428.5080081927	229.387116255838	54.9362444440311	718.448729831234	346.505689521975	-6.75895456573224	NaN	NaN	495.558503846067	164.373558648774	461.404144490324	177.543760676531	94.3475870393355	46.9886906566959	101.392685422906	212.110098362583	373.204956159675	375.757896831167	-64.6397732562055	576.521494661899	970.009516345478	93.7732987941467	-4.41599418509311	134.464992463919	926.287413271592	39.2550763149312	-47.6155658015202	NaN	291.900065825774	-90.6156717976289	625.961106384387	NaN	543.46825995689	35.1564293917378
1101.99539240279	202.578834160476	NaN	410.459456720866	237.735377907088	438.02725738175	671.711669843484	44.5445925394315	241.601003282636	-70.1081844535241	457.929381043742	-38.7863410912516	43.0133605308779	159.836289234864	NaN	258.22901704849	922.819854940429	340.592431156494	516.888235328469	80.4751074730088	523.558215057093	-22.6262044783384	NaN	NaN	242.28377702239	190.858146902859	401.687173914998	524.600568160643	182.451673444996	27.4561115384533	37.0189187666769	-36.1371404769939	293.608250596056	109.176695022786	-4.77946995376095	196.046296549265	477.800342743256	209.344798054862	71.1613524613968	215.663314765413	744.680574198735	173.508608653057	13.9253206838113	NaN	114.192869039583	1061.61296182329	754.405534337004	NaN	178.346071035106	15.5459079677545
464.917542507911	-4.86388557688697	NaN	-49.7725534168382	672.552153596144	488.555836243917	391.149330186287	242.283860906288	-48.8376637226077	-16.4233710957611	422.385676264822	519.536710827265	NaN	420.691051397877	NaN	233.283757638287	820.099780976835	217.84833464206	75.2698735498522	619.372980706704	116.700741565302	-53.5459036831397	NaN	NaN	481.706196220418	121.848525506622	29.825513066093	252.265983378724	108.906767770215	223.046687339221	27.2958210568373	170.100604365767	795.503877631058	287.551408214749	-31.8395174757246	358.60044107314	247.610669234063	-48.1687076115807	50.5017594682004	86.5325609019242	1310.71905969055	69.1854316419661	-45.2159020464466	NaN	154.109118301381	32.1400945951335	647.434717911749	NaN	-25.4827088989404	261.223752522812
202.33652541238	-47.2740189370989	NaN	211.565848261664	790.138638689192	893.450502071827	115.892945690943	149.333562596653	21.3794838449863	76.5843290215656	909.79934126602	306.019346118789	NaN	768.595264497705	NaN	152.242203267733	415.012517652789	168.248536985999	117.345808430429	976.411711014202	132.365284919925	104.677645368293	NaN	NaN	4.38898867312284	129.669724035528	NaN	354.240792921027	457.771570191705	68.1022008509096	252.71923470919	54.135352614712	696.278601833856	999.731485162459	65.0080938139135	386.220232859559	247.770412119123	0.0513142706012575	27.6458886999136	35.1564293917378	108.294340653597	82.5095049574844	-38.5276731249524	NaN	419.513094747786	74.9459274053898	832.323583563341	NaN	96.8133955628188	-25.8908829288168
632.039062356294	-82.0526494663006	NaN	-174.409171936573	593.552370342993	688.95787312845	216.148253345575	338.455201171058	70.8598887824223	131.444016230415	163.765905395128	414.501130889193	NaN	468.176585796585	NaN	175.644085832341	530.700604028257	146.36206847842	15.3062175000649	695.696484212253	463.31475407004	-32.6595468627644	NaN	NaN	241.66221882786	351.63879875903	NaN	571.229195622722	134.480406079462	153.438117968778	89.8833681935482	86.8162364435082	776.350767288641	117.231707586151	289.096396312053	267.849632037981	917.429500292384	-4.11793151648388	153.613678074626	552.611394662611	496.860943607649	NaN	-113.070548160376	NaN	332.375354102562	2.81642337003831	232.093247340118	NaN	436.303827891883	68.5310383942657
235.589747098149	-36.951915234892	NaN	264.902979420634	509.506491988614	913.082241730899	246.141338677414	252.064283317195	-135.66803136587	-12.4118318532653	717.919365337904	336.842005583555	NaN	533.780591032372	NaN	-24.305681418233	717.19203978044	356.497767632746	92.6123393263891	626.402904241453	231.855900602506	45.0115024688263	NaN	NaN	174.832032504291	56.3514929241617	NaN	173.89232403167	421.856307722727	121.891675168785	-46.7559747629327	63.0615199610412	1569.5607420968	126.118943283093	-22.8263415145521	775.273517544265	406.166469804531	0.269189070198266	48.6762894834143	490.34299306471	842.289007706839	207.101103668195	227.388665570013	NaN	6.37508674915473	204.406952649396	353.924392004118	NaN	126.54085967673	16.0047321016051
420.836286949777	100.150894690852	NaN	59.8869923124033	115.447560040003	449.817868975585	515.78899316688	156.828293171703	25.4374741808575	-21.99688834368	850.368471579789	81.7785336763563	NaN	443.978343735752	NaN	11.1609986762413	416.168096861408	11.4767216209375	-41.4334792673866	485.000338194705	NaN	109.82270323943	NaN	NaN	48.662750378431	260.814826657659	NaN	397.502307895648	280.054771236502	607.264071465164	105.461987325998	50.1551828846315	445.411780297382	153.613678074626	-5.31794534141552	263.784504967856	374.516060689351	50.6656043547948	54.2710818401207	635.284558860635	502.833186402702	25.666390007322	46.3451278346986	NaN	-11.2055131045895	-2.4354643685482	662.773915411266	NaN	184.531894909647	70.975264930821
212.304112836457	-85.7608193850058	NaN	-15.6389984449236	49.2230650213592	559.383942412829	418.346543149549	359.325963424762	-126.495506693533	-62.1854220010633	164.677487741358	383.32708652231	NaN	180.131799835805	NaN	-40.3324219678159	500.393800223646	116.165979813522	273.81192199931	1021.56612512139	33.4848945601455	118.714460531905	NaN	NaN	227.856676812466	48.9054220323497	NaN	632.155140530789	442.061840938167	254.425074256199	-0.579281620289586	10.0949518735986	391.996190657676	10.3664008472002	-67.2148582885757	382.573855221593	368.111478844875	-16.635128546904	632.548734746621	910.788302465471	1071.60042226246	-9.44026477904589	27.7933063257333	NaN	206.810487131215	1097.47288988493	718.343773995651	NaN	363.737691307352	147.913653358573
272.48929382273	-12.1304658116077	NaN	80.210481038099	480.347145484441	1047.96004148245	401.137422952946	502.598087227801	13.9087367742312	-51.0238941389823	481.466327041861	226.331411027198	NaN	220.687432074131	NaN	65.6433441636877	566.158356795296	-48.0177690557989	211.353415343223	-51.606363274702	128.345483411922	29.6480906113415	NaN	NaN	-18.1224930607938	2.86749930842686	NaN	1372.08098627064	414.730727759661	232.719554370367	58.650201709915	3.69049286013994	827.737348555411	318.113053995224	307.170588230924	705.749849567769	434.198269457214	-33.6548801928434	63.2767549110361	18.1985354775749	957.52398383486	106.270353147607	97.1226824265323	NaN	530.013619537532	98.5844652712365	737.412005757623	NaN	55.9654897809299	277.563791793754
609.276926325965	NaN	NaN	135.45120525679	252.860443686814	318.831561455417	631.491311784699	-22.5949456628818	-31.8518018624469	-55.1636769688108	520.083336947097	455.554960870091	NaN	15.354296507016	NaN	525.362150131179	1621.27086730858	210.136682218131	230.412659035481	213.506439176881	336.602730948481	130.05396476145	NaN	NaN	30.3432905189903	123.896948977144	NaN	961.4387957589	526.163384170432	346.600995216964	41.2531789090207	99.4027815829896	507.300384871235	62.0580225403437	135.396253693789	292.843080240183	253.124591693781	72.4324277129783	378.880242334118	69.8781506183785	662.326734872847	-42.2547794353541	-35.7035855442413	NaN	45.5600990633533	65.8399438119093	599.295834002701	NaN	120.529947041648	6.58449403449665
NaN	NaN	NaN	-32.4913880551807	124.540022417539	351.96945275621	768.438327964102	192.14359830458	-63.3945571211765	-57.118511247059	68.3992068973454	-7.55737833407412	NaN	-70.3805770650248	NaN	518.073616572053	608.444736892799	485.144481213462	185.538711669092	753.907266983497	34.2755683202021	28.0070430411825	NaN	NaN	12.8731939267091	70.1594971018094	NaN	753.446427179808	250.978328155193	187.095903776253	18.3734050699868	9.3461103179774	335.629533474401	237.414136001934	207.371734886184	396.320829443696	207.135254383377	36.1495020924188	440.42029829173	323.485976454046	803.68137400213	28.3377350810524	53.4229551358636	NaN	46.7884745489009	402.452268790784	251.864541560429	NaN	913.787170327766	46.2243357588882
NaN	NaN	NaN	144.844995884161	-17.4155716128851	858.447959072868	NaN	112.135303744793	-9.44272968936005	-60.1688201195378	546.050527988149	211.685790720747	NaN	90.9932460789262	NaN	91.8250444717326	605.623048048499	155.164995754014	-7.15063542650272	820.965743049714	23.5289014072817	-74.105843392913	NaN	NaN	-30.9906971823905	119.770355165649	NaN	276.73668246735	128.838137249375	390.715101512177	33.8243216351772	65.9717391592203	277.771401244061	469.799738899235	-58.113766981035	286.585223704513	694.158406166204	90.8842157236514	1139.76294851791	671.580583133391	446.103391871153	-16.710118367314	-50.8830218448276	NaN	426.606182314923	-45.7302539448029	510.055011292561	NaN	567.699582317842	-6.36744844000614
NaN	NaN	NaN	-11.1017151121337	98.036871693892	544.05992483063	6.16660763922422	212.587962716472	218.921641458581	NaN	251.435815611964	51.0690514524802	NaN	61.8647879649222	NaN	12.701176529623	628.974204785047	20.8211354895749	108.940642686812	30.5936498419064	NaN	99.6623144447665	NaN	NaN	46.0923143811543	49.5129264415711	NaN	818.666414207683	-3.26786500017113	853.725402147693	-16.4564400721989	-66.5189622201948	544.071159306661	585.043150723477	7.31888422713848	374.709538587933	298.676919799115	24.5985692953934	669.888960124549	111.96875138044	715.299384153827	2.1296428495982	-132.14089146659	NaN	52.568271808126	53.0554384788789	337.476577378441	NaN	912.176872937224	120.058216874502
NaN	NaN	NaN	910.427827205576	-22.5579562319454	349.787170897959	-29.9375071780493	-31.5239635712507	34.9372755550781	-0.580839257763817	8.00432710313295	484.02498059837	NaN	86.1048945766253	NaN	983.812653852578	869.443480565328	200.306919867976	119.162353027485	864.927718815843	-32.1410772467367	27.6980248593787	NaN	NaN	17.6162338761882	359.862693899605	NaN	663.176728012707	24.3997891798299	806.944573004868	72.4149826162318	-7.71173330124991	714.07742244166	144.740409463779	303.664243914588	241.833974972798	449.472725667559	71.8522788388158	355.502483080722	129.669724035528	1234.74909954809	344.972833756724	-26.4860541528258	NaN	319.579092025605	498.433183597277	342.086849212933	NaN	641.378400306098	357.492066203559
NaN	NaN	NaN	-133.922292431321	237.632796045421	1008.85624346983	-60.5547462888674	62.3390810234397	-63.5684390963837	NaN	189.77443763534	273.063063942839	NaN	177.934593653632	NaN	-85.0052355503746	546.945895454847	339.824405163315	240.892208969515	1814.98710857704	28.7193439811031	84.0424411543189	NaN	NaN	-25.1722128670808	10.1449692987541	NaN	451.673931348367	46.5659376194563	768.902195844241	30.8906361590361	-33.7005230056268	374.682638095481	471.503545651551	310.369416916235	381.678483501765	175.853639941907	118.052315602828	792.080724989808	320.889795932119	382.210760007369	42.0356634870616	-41.7776074524557	NaN	143.640477453567	-33.3558438577163	NaN	NaN	402.180998608199	-22.5177661816557
NaN	NaN	NaN	320.071605962781	-11.8795685406576	1890.55185250431	-47.0916857267054	53.7981554320725	-35.8926737079657	-82.2507717701469	732.628538507518	309.212712570295	NaN	314.524827502179	NaN	88.5437939315737	571.39246074958	417.054867892351	-2.83373262891942	558.833885680687	129.310511350676	140.423326502664	NaN	NaN	3.54308769977839	413.052087329051	NaN	549.535342439467	3.68309694705204	938.853295538559	-29.2862893126093	28.3984951464586	294.870462162475	-7.36100313635109	336.688376639065	755.898598002482	130.904486780824	11.0069549510797	823.053170791387	237.586138644957	924.043286041312	107.201064055977	-14.1712155308898	NaN	40.7511968781848	467.033531722562	953.111852379187	NaN	903.198028256362	401.815987685808
NaN	NaN	NaN	149.653453419975	100.338594675101	382.637713807621	-109.718330533152	16.5957020925886	-63.1064739306633	5.65280972529209	465.043084202771	527.811031413161	NaN	355.230554708789	NaN	-132.041477436741	303.188035699795	898.829808845716	-75.4918189901466	712.933489618184	109.754479426238	-56.7980914559229	NaN	NaN	-7.3494364689617	462.777873816657	NaN	747.310829936831	83.2039449088641	214.261878580022	13.582277775031	79.6430228042152	756.477069203924	216.43046472536	-44.5382473981662	71.7625308891936	922.013657778966	226.584462749747	665.370531388677	213.574811879549	2169.14094817282	NaN	23.3487324967054	NaN	263.593784649334	-72.6490775301142	406.919619149976	NaN	413.496395494886	915.353420623807
NaN	NaN	NaN	539.014452561305	67.8238727350615	784.978709698438	36.1265787058026	-11.8112463112291	-24.4271406929046	110.059459132349	67.0304004580237	458.833373714248	NaN	238.863381722829	NaN	606.111547773813	312.27716819005	-23.567297842354	-88.5241952079788	1599.48782418806	211.542278296416	-76.0027507448344	NaN	NaN	18.0782747661582	455.273309310254	NaN	315.052997307518	53.5487466742499	1015.00873081035	6.01975707648086	34.0712228640088	436.626041932877	264.838395515028	-26.9969444720547	754.215627583983	62.9600220905594	-32.7296809040212	745.700567082955	60.9924231147198	666.500015071421	NaN	-62.3758139294345	NaN	NaN	150.249173979275	246.347865838878	NaN	993.472501725138	508.84349187785
NaN	NaN	NaN	824.9966760746	-0.927472578471627	640.864883427289	14.3195372712868	340.256073805698	-52.7539810437365	-83.770594401075	279.716159555774	426.766734777873	NaN	860.156497696962	NaN	-4.53873986373605	594.561490212976	204.150967577893	-161.258875658908	692.455192311164	43.0133605308779	-1.25869152553427	NaN	NaN	12.6891188453204	NaN	NaN	496.390246198654	306.331005991928	436.937270261241	-14.7085151619726	-19.1358831575467	249.3247653119	555.680362590185	325.224387966028	982.327900430111	36.6716654994166	14.5579325318765	650.489428219363	301.804107679357	1058.47171484296	NaN	95.1301854927298	NaN	242.861235624707	-37.3256131929796	832.027770926237	NaN	627.237376606381	327.608410512956
NaN	NaN	NaN	-56.7801653168171	-71.9896862500359	538.30392539805	NaN	-34.4809984879036	117.863330671352	12.9958379517755	415.87277095489	96.6797297324765	NaN	585.58434605665	NaN	198.008534713945	842.051230950058	270.285154665448	-4.03439947505594	1977.69382971075	604.099662212144	-32.3417963699927	NaN	NaN	53.5470015910707	NaN	NaN	392.271409637448	338.505517508145	778.969248302411	30.3820353704487	32.1290679393422	424.955010820232	796.16782545531	-14.791433281646	959.511018844931	211.808793164395	67.2263731759699	174.395049771676	263.501076614819	394.284100547093	NaN	-56.6710901081394	NaN	111.084057859911	41.8324732180124	675.913008519678	NaN	1240.30978974252	311.285782667816
NaN	NaN	NaN	774.196409058763	120.766148295883	902.720766637815	NaN	183.171651068111	-65.4795293628438	-10.8916551723335	1338.78105367087	269.552935974482	NaN	110.988808401046	NaN	-31.6795203184515	488.292764809149	313.031869485109	-138.734928731443	798.657012126304	264.416474580421	80.2898453523748	NaN	NaN	-17.9204004538014	NaN	NaN	663.762154036888	535.15085161334	635.676640186523	-33.1453048336328	85.5910868858905	621.49446386928	202.780004325908	165.259338368424	285.893849827572	1110.34194942626	61.9844317086846	447.881071670633	-16.6977349465796	511.371471063708	NaN	23.8154143759734	NaN	209.914131446891	15.5961250077875	484.237153088497	NaN	925.425455129344	610.68543316476
NaN	NaN	NaN	348.712939104214	87.0813163102052	464.584905344679	NaN	2.43382021447628	-85.0482112290407	-100.662540622518	431.992900253487	68.1118001813404	NaN	858.476606970654	NaN	144.445032870303	991.866836003134	515.419609060011	-149.592519026571	1002.89457004902	154.286949708238	-66.4608167527184	NaN	NaN	28.4554219924506	NaN	NaN	698.05961460389	-48.6283003303981	1057.89137296124	82.2017058370534	97.6961384844208	1879.01965183605	84.3967854545444	65.0513030860868	226.586887373283	332.142985495501	70.689341484955	254.837806450487	374.894317285095	171.962299395348	NaN	79.0014073335113	NaN	350.930802971875	34.3836570792168	NaN	NaN	967.317574692221	124.577583680999
NaN	NaN	NaN	NaN	66.9725053229484	1155.04766520368	NaN	-117.685061346983	280.485874147559	25.8441579058402	492.685733433051	1359.15418930991	NaN	1104.87897441257	NaN	-115.289814372217	668.562697127666	772.653585217146	-42.0183514025765	576.697283443767	333.613225074926	-12.1635636795577	NaN	NaN	133.245389228497	NaN	NaN	413.713091063885	4.47516499723277	766.601598885563	119.653020145248	0.896637869655969	597.817731290722	193.202449751271	98.9953585286959	772.034440110526	330.117000237003	-64.4100483501715	246.213646209621	463.070043841018	300.189379165914	NaN	-61.8756587270786	NaN	219.09731996381	42.1924326845434	827.583353803444	NaN	NaN	299.697749760477
NaN	NaN	NaN	-40.3812824021325	70.6562220178931	788.039567675761	NaN	-50.0835897590752	-81.2972798996022	-48.5945318748523	166.279513482989	358.097787934293	NaN	449.62287121081	NaN	7.79242932594211	352.708130940666	492.822112144613	-197.903908237584	621.319433250465	536.272619557309	-41.1270174895818	NaN	NaN	-12.0840852218647	NaN	NaN	146.840645251779	-36.2740436693778	606.776165018967	507.369902550843	78.3481515384199	956.940933407223	302.050328764901	725.469659718462	770.093300211722	339.106211784002	191.154946154672	268.34110882788	451.170971789991	421.78319207913	NaN	-32.0265599886024	NaN	352.403958828712	141.206157570449	412.709563720678	NaN	435.645997495347	416.546727380714
NaN	NaN	NaN	-182.648264008144	115.166958858834	677.673656706595	NaN	-97.3647694547412	-60.1514533600876	-128.57669082594	213.759992021994	469.571739952916	NaN	228.046018042239	NaN	-58.3874017477161	630.087408072697	270.902309642624	NaN	189.038563285731	376.362463330067	-94.997954350247	NaN	NaN	163.28229934928	NaN	NaN	192.050145146718	123.999580741962	611.39216562766	-7.46562711239582	44.6993205278278	491.79117889811	168.242960469953	398.300016093902	73.8740619396473	713.900837477908	24.892806537741	459.662330723659	73.9631580888522	240.368957844666	NaN	-71.593571718296	NaN	253.813266316108	84.1958412916947	490.620522797823	NaN	1396.52135449068	122.784688612717
NaN	NaN	NaN	-127.201707537564	-10.4520347972244	203.745421578847	NaN	133.893119939713	-78.6428129604737	-37.1298141128177	-13.0865211691689	110.768313256952	NaN	306.03387174258	NaN	-143.441115722966	1104.79750528632	271.249522381169	NaN	1029.09612278426	49.3142645197164	-68.8012456346602	NaN	NaN	19.0045165119471	NaN	NaN	206.492367658775	324.109443768332	599.556430109582	-17.2407571564037	313.980018241129	360.242507431505	192.55207516282	92.8364254076797	221.701132991985	212.729530431321	32.5234833937411	547.768921250172	405.348394484585	NaN	NaN	241.541491587621	NaN	443.790247006499	33.7588508173849	601.875853187288	NaN	759.247950243537	523.746547548351
NaN	NaN	NaN	-182.262201188398	-38.564924589608	271.074142395456	NaN	8.12945369603811	-119.18209495989	-0.602851457773016	107.91838672943	450.1903924232	NaN	95.2063682424786	NaN	-190.879028318178	351.618621348314	567.878143468805	NaN	1265.50086495788	-100.904809194585	51.61777579292	NaN	NaN	136.003692313737	NaN	NaN	62.587398138877	169.579675287709	515.306561470032	370.675326141637	229.136845628096	416.431340430021	160.841772127239	415.053386921437	232.881144306218	119.1926135812	10.0848983790162	701.851627705161	251.435490109489	NaN	NaN	70.8199881940644	NaN	340.737833101579	69.0600384682855	628.763329004626	NaN	521.7093009116	431.444344741921
NaN	NaN	NaN	-173.222539036637	-24.6955711661245	171.417508747127	NaN	-2.67580655560405	47.455881445171	-86.14817872719	568.333196513652	594.38421296908	NaN	777.393799244364	NaN	-89.825804040983	639.135000792893	476.614999722065	NaN	1680.1066699966	108.520897021391	138.536732521847	NaN	NaN	116.290539774372	NaN	NaN	8.81714627194468	226.093368912429	553.924650516853	119.22979196614	-50.8742405041249	623.12165772374	288.447807119321	392.311952839451	497.67998631601	58.6929629067604	139.101332182073	812.024381269937	121.683732915043	NaN	NaN	-5.13827607739363	NaN	264.2960210387	102.175599157412	732.31317576956	NaN	706.058676575428	531.885957222022
NaN	NaN	NaN	-69.0461100560131	52.7745492051357	58.5042539454997	NaN	-147.379441306935	21.2641656407799	-91.4258434742378	269.975624614458	243.125919505708	NaN	311.468553952621	NaN	115.516831440261	1273.28718702073	275.648936393558	NaN	1601.53055813414	142.02916709884	0.139335774833091	NaN	NaN	73.4045727154426	NaN	NaN	63.9358655560665	-31.3247535929555	382.927613433322	139.147423712822	141.128754478336	510.198160486288	200.693196024484	270.167472627714	109.67322080127	198.855975112913	33.94462846349	479.158108772705	246.251733540776	NaN	NaN	136.142496693676	NaN	227.808611458294	95.7081363638497	650.347645845199	NaN	836.762514649589	425.225832845374
NaN	NaN	NaN	-126.355202970396	-100.299613028624	209.421648201016	NaN	-27.6285703032267	335.84456003767	1.2547545431152	112.077996743663	720.072899129497	NaN	455.302485479424	NaN	-43.9029571137607	685.023816242473	392.39169120856	NaN	1298.21327882278	NaN	147.795103273437	NaN	NaN	109.940672239943	NaN	NaN	-31.6669474947585	-33.4296600852639	944.065283341115	164.569017658986	178.346071035106	855.438039710502	261.302586415801	61.6718530288998	613.924281614576	881.693767663111	53.4036104596217	104.374943658441	59.1764921042882	NaN	NaN	9.42468880493285	NaN	40.2250380131744	26.532474613017	1616.33613813128	NaN	1196.68062220425	419.910705641119
NaN	NaN	NaN	-157.136600197375	-160.298786713637	513.334107764173	NaN	-131.467476575742	-52.1328927863302	116.017714571216	-54.7176886982554	957.833202350403	NaN	203.708600967021	NaN	-155.721005611884	819.343669873146	1745.18933173866	NaN	1940.28824913157	-22.4615327417251	-53.5745244909454	NaN	NaN	95.7285653705731	NaN	NaN	136.819672477477	-60.9711686500979	870.796527808312	-16.6977349465796	152.313001384908	868.904438265387	428.583011630605	250.826314981503	417.765970648953	327.117905464016	40.6253392307551	180.399354554694	274.111897607756	NaN	NaN	130.903685393245	NaN	355.902443225005	3.54308769977839	546.343723515497	NaN	702.417364739522	875.330724503761
NaN	NaN	NaN	NaN	-199.877899829956	-14.4027066886585	NaN	161.160359454649	-85.0052355503746	272.71050095256	400.752867785462	914.545954563638	NaN	253.346538412624	NaN	34.2668071508485	1097.51567322956	1143.5155226655	NaN	2520.34484258447	-70.9833747179068	107.174806423439	NaN	NaN	32.9460560664344	NaN	NaN	131.454657692399	38.6803101336124	479.027524756233	62.587398138877	343.375210706925	338.249743381448	341.904149769649	1010.53584115402	153.11220860309	290.88457524739	-35.5842971980254	348.861696563414	297.415525450816	NaN	NaN	316.434885495639	NaN	338.304174029527	-40.3652629452454	398.699006376405	NaN	901.204394305435	532.749405955918
NaN	NaN	NaN	NaN	-100.756777554489	NaN	NaN	-18.02949338445	56.5285472931657	-22.2250119376433	650.830045032834	1551.98248396221	NaN	726.208359295657	NaN	-20.9782754604585	577.774370448557	1641.56832764368	NaN	1800.13833683603	-58.5564156309149	-42.2622801957394	NaN	NaN	251.649388183661	NaN	NaN	-25.8443305732684	185.943186064771	558.316541981152	-87.9728173747343	487.589843347918	1018.99229783295	49.5129264415711	368.106277389503	883.934841487674	148.698082200589	126.878134667352	294.025878054708	267.830906816905	NaN	NaN	19.7010944256368	NaN	190.647595855854	113.842792383469	345.515183440337	NaN	391.332644164029	255.092228143754
NaN	NaN	NaN	NaN	NaN	144.645204360053	NaN	NaN	-100.015626159589	-48.4311044003529	178.15513527529	539.73236277045	NaN	381.234869383325	NaN	95.8818265560937	614.455746354802	622.564890724029	NaN	3613.46424473805	-0.647447035468276	14.4078484849786	NaN	NaN	110.476201238903	NaN	NaN	83.2785888061681	-2.0216411045559	1425.33612118782	-40.5736091377482	273.880161348691	1105.07669162696	511.676457139041	429.513489614301	613.748953744731	578.196976945932	-9.56838608665083	217.158183569768	403.571086785312	NaN	NaN	-62.9798075020259	NaN	389.804856449047	107.371308845281	315.666777811509	NaN	512.226223781679	419.584326041523
NaN	NaN	NaN	NaN	NaN	-1.54333968802105	NaN	NaN	-138.460039258454	19.0591381773127	165.25812963598	545.802803975894	NaN	371.738342765773	NaN	85.0590000693008	496.270287499968	1146.5616092076	NaN	1000.49923874076	-70.2906810227163	200.306076282414	NaN	NaN	116.132178686942	NaN	NaN	-16.8190162744002	-35.1123929341848	1279.58189587367	-73.4788642882711	246.753820643125	658.849743035436	6.84402849926622	190.228940748135	466.021343632838	115.862051098259	65.8340202976045	33.4886569114726	582.359963949435	NaN	NaN	-92.6924515576314	NaN	941.54030586243	-37.8500998479323	333.640883135517	NaN	633.166689827298	631.573904762303
NaN	NaN	NaN	NaN	NaN	47.1874452260102	NaN	NaN	329.192937951544	-125.15862872125	691.870682246665	382.924548912569	NaN	511.486452074498	NaN	-54.6857723677012	451.631870985706	1267.19719364972	NaN	3042.21103849888	58.6835967469531	110.482959903298	NaN	NaN	-9.65804225238745	NaN	NaN	-5.69413291371285	390.075679073277	664.484551658795	-15.0531293134279	239.269833860422	638.187926505238	517.602204503949	321.623732188774	187.9177182026	251.810916227796	-10.4287689227319	298.937600240551	267.221616052367	NaN	NaN	-42.9004011631309	NaN	877.330647383814	-14.6162479155976	202.527897704494	NaN	600.468694286113	176.139661145107
NaN	NaN	NaN	NaN	NaN	-88.1084778536732	NaN	NaN	-34.1334842962063	-57.6491097545885	126.2215017349	483.591641243521	NaN	241.849297976471	NaN	-125.598063284305	1067.60855828499	1209.5471065975	NaN	2713.63596699019	43.4146965966175	-48.9249493397832	NaN	NaN	-17.2811961852656	NaN	NaN	157.485275113672	-40.4366540762819	969.21643049976	274.551063327461	212.126347629529	700.041596391711	238.226591127791	185.055589279805	439.917598728608	557.889344937145	7.97162596162662	451.069334355891	208.933005397792	NaN	NaN	-78.1437664313105	NaN	621.758772132282	21.84583072029	63.5733203825307	NaN	1258.3783970406	310.917227492512
NaN	NaN	NaN	NaN	NaN	-85.6796663373827	NaN	NaN	58.996476047886	189.793302589555	354.585469807905	461.471420902319	NaN	89.5372029245711	NaN	-76.4535314029753	895.574987400408	1312.33019326537	NaN	1312.94926224275	-48.495326622463	128.440799306939	NaN	NaN	73.4412140155275	NaN	NaN	117.955163048115	429.213487417632	661.668241937674	4.98242896160266	170.773203807772	594.639132948611	80.9483721011063	5.76298768142941	697.539981970002	114.058104651474	89.8778949280793	272.845022908137	479.345905113159	NaN	NaN	-9.54742764262749	NaN	NaN	-29.8229339990411	540.09765865995	NaN	374.700550879213	425.87991807676
NaN	NaN	NaN	NaN	NaN	-75.5290988309359	NaN	NaN	-166.389221856613	-91.4039716567196	370.385615384694	597.185500467117	NaN	416.078489487142	NaN	-60.649593656902	1734.29803070988	1241.18576634753	NaN	1807.66919413752	-34.9250646584078	45.0287267777243	NaN	NaN	91.2521886157806	NaN	NaN	10.0706413052041	200.129855145959	1390.99147676082	22.7142444791179	187.304239553733	361.509648290306	223.127165706811	95.612777854688	410.478348360532	-5.12813133254855	34.0288449505169	167.256838707825	37.1217844442635	NaN	NaN	-59.1635601529987	NaN	NaN	1.14024511067564	754.070770760047	NaN	NaN	284.768250887417
NaN	NaN	NaN	NaN	NaN	82.4628012391723	NaN	NaN	-106.437503493674	8.20966436320206	887.839958783417	604.413522081064	NaN	286.799893198306	NaN	-15.9018469452281	NaN	794.932245357682	NaN	1244.91014000115	47.5569450814682	93.1389413850704	NaN	NaN	228.461037618129	NaN	NaN	-40.5281530802727	87.2809667239915	526.863428971783	7.41143567242803	444.228274700578	311.048112914965	303.683779931373	391.276150715844	366.460827090088	101.06720863397	347.453477312384	605.923163989403	227.048825844987	NaN	NaN	-65.6941032049089	NaN	NaN	403.571086785312	43.907663885461	NaN	1183.64302232307	544.41794335324
NaN	NaN	NaN	NaN	NaN	-119.217101744502	NaN	NaN	-90.7222258926836	-120.784749358578	152.76673866451	1251.36862923374	NaN	998.356302104826	NaN	-72.4244365490403	NaN	1083.02666507954	NaN	1975.72840928663	-57.7840915106342	-14.269919301628	NaN	NaN	55.0253328801108	NaN	NaN	54.4059918376147	57.4930335740271	1435.76023337909	-47.5548776373971	1035.67202192053	511.633678682941	24.0490278110102	153.89605887794	164.343693404329	503.512518539141	54.7215626202568	437.543146084506	144.424483209813	NaN	NaN	63.7457912757817	NaN	NaN	-0.839706685459456	541.870456943586	NaN	386.242634058498	788.707464302876
NaN	NaN	NaN	NaN	NaN	21.2013785887155	NaN	NaN	-71.6746880800845	-15.589457672189	580.025571776071	394.284930099238	NaN	228.114928275358	NaN	-107.82712423179	NaN	834.189272298206	NaN	453.2334665426	-30.8584452301556	-62.9903818118779	NaN	NaN	127.032418966267	NaN	NaN	109.67322080127	298.115103982406	689.038460393419	-81.6081447537323	315.638029789517	1057.03055864185	261.055696623055	67.5329813906919	554.796043134478	54.9020196600852	39.7626507206217	433.331624678766	-49.7322624205233	NaN	NaN	-40.063784557667	NaN	NaN	30.1472160203891	960.938325785447	NaN	421.598557357414	385.791784458168
NaN	NaN	NaN	NaN	NaN	14.835702558475	NaN	NaN	NaN	46.5635032644654	422.654714427006	803.383410825857	NaN	83.2468159878007	NaN	251.078839660805	NaN	625.650729535217	NaN	403.497390055326	37.2456840140288	-46.4341098919117	NaN	NaN	88.455691481587	NaN	NaN	52.445645227517	178.568085324264	509.898511659483	5.54835522152241	421.860392132593	658.569789938435	-57.267213858044	260.413412749789	129.244225879401	191.024884564374	36.648084638246	495.265873249706	127.038863151664	NaN	NaN	107.126156748064	NaN	NaN	17.0307551778492	570.165106040377	NaN	528.419145596549	625.72641693122
NaN	NaN	NaN	NaN	NaN	61.4916777338907	NaN	NaN	-32.433621295594	-61.5362508293187	631.699012762496	974.454721825639	NaN	171.55315212224	NaN	-63.930040395007	NaN	656.479915305515	NaN	403.896956217495	-32.5941116883204	NaN	NaN	NaN	-4.34657135424722	NaN	NaN	96.7008744589106	-27.5059093316539	980.126417266495	48.6491163522735	248.185016879938	118.921820296349	306.573778095538	108.312583881298	134.91271407303	311.718296212931	138.048035308406	1036.88641243525	78.582819555675	NaN	NaN	-90.7356813711214	NaN	NaN	38.1053264199889	57.7688892248459	NaN	432.9808461647	813.817869789799
NaN	NaN	NaN	NaN	NaN	-27.7452472614873	NaN	NaN	-128.619040882611	23.8723148445596	NaN	763.773912142387	NaN	307.247628877454	NaN	-60.3516697205755	NaN	126.038767802816	NaN	365.516066693409	-74.6508149687711	-67.7484619072474	NaN	NaN	99.7811518128313	NaN	NaN	86.9003125655705	52.4450818817086	717.300765356658	-5.24953406266092	196.939403416193	796.804120118517	199.807438977207	105.158231290861	516.737589950159	153.716747026709	72.4451728722645	548.622046017002	603.399649994424	NaN	NaN	-48.6000033121585	NaN	NaN	-7.01087482584541	655.3274093752	NaN	800.467478234342	132.146644935256
NaN	NaN	NaN	NaN	NaN	3.45141401972297	NaN	NaN	-88.4925791399705	-66.6021045402311	NaN	585.725201578975	NaN	379.170409168601	NaN	-164.930827210965	NaN	-22.1884932390874	NaN	129.715900993759	69.2290776931394	-65.3415711506575	NaN	NaN	397.634082550768	NaN	NaN	311.090250523182	86.9520831071072	754.992225887997	-107.686737486575	259.443072427684	729.834761469099	242.962840235141	82.2775408227155	397.443665886496	-23.1542799363595	32.6867279177638	893.008947638007	263.344119504747	NaN	NaN	-90.5458088588056	NaN	NaN	93.5215021693225	119.334586156027	NaN	408.075746314496	NaN
NaN	NaN	NaN	NaN	NaN	-156.635466530599	NaN	NaN	-152.596290131008	-20.9871328727575	NaN	814.554958237323	NaN	159.26413313738	NaN	-75.4962211133589	NaN	-45.5751900207415	NaN	83.2251315168012	55.0266183940121	92.922464102607	NaN	NaN	195.246328451168	NaN	NaN	71.7035674932504	140.331930207104	779.481745432726	79.8952854223134	215.838837458878	954.990377322959	212.241664884343	24.3143240770583	81.0982974134368	292.321216678324	459.729219453234	496.101440853397	646.956862294403	NaN	NaN	81.0982974134368	NaN	NaN	117.934559928218	375.934102637819	NaN	824.104781486866	581.33254102409
NaN	NaN	NaN	NaN	NaN	90.2426183449687	NaN	NaN	-49.2104710591554	-53.9583063035933	NaN	733.663252277488	NaN	571.637121573615	NaN	-95.3498675881521	NaN	-34.0725641224874	NaN	265.058827708255	-40.5296273926283	-55.0717895959587	NaN	NaN	151.109205185653	NaN	NaN	4.47516499723277	55.0340603244804	1761.26993384391	-8.22493434279398	715.018617939306	583.688373304355	329.324108357481	284.245303007883	246.167636000129	224.978199748587	48.0150175040246	438.92689316505	263.672058503299	NaN	NaN	-80.3929232812468	NaN	NaN	73.9114916735009	349.355170227818	NaN	577.906786810661	433.367676435285
NaN	NaN	NaN	NaN	NaN	-12.3817004091558	NaN	NaN	-143.309844457185	197.712536475963	NaN	588.231371372789	NaN	336.218988244335	NaN	-181.0708757758	NaN	174.549431454663	NaN	92.943573473931	-38.0581110065019	-27.5743105372928	NaN	NaN	77.0545204008184	NaN	NaN	44.3466391712842	213.860223473663	956.299696329654	202.619256707172	215.050662989259	582.811527378027	22.7786701814781	487.260206221205	760.0700294288	108.901502607279	-4.71290775745753	881.727347880875	335.691768458448	NaN	NaN	-113.51195298546	NaN	NaN	5.5793424580835	767.847756354414	NaN	988.627995565597	668.062354289113
NaN	NaN	NaN	NaN	NaN	-75.2255385549222	NaN	NaN	-216.377638943999	147.063972674047	NaN	827.480346140047	NaN	270.432269012582	NaN	-4.46135332352492	NaN	28.3916542427587	NaN	304.611897105271	14.5923418555186	80.6728724976342	NaN	NaN	45.0609752060598	NaN	NaN	-22.9133437063726	490.411271935229	1545.08081143476	14.0672269242989	599.471505629505	540.01648468347	255.740647461246	375.603999253559	167.862807493204	720.21077547834	132.392663951659	249.44146400341	186.602134916106	NaN	NaN	-73.5543459963095	NaN	NaN	23.3631737743996	NaN	NaN	1722.0262434052	666.092922808109
NaN	NaN	NaN	NaN	NaN	-26.2764597778258	NaN	NaN	-169.550016595253	137.391726031407	NaN	842.738187244891	NaN	31.4501100437418	NaN	-63.4033036107133	NaN	157.150761512008	NaN	192.968851887271	-94.4584255915515	-50.0095032435403	NaN	NaN	42.9669002041756	NaN	NaN	69.9999059387934	243.036524262547	1061.6096468739	42.8797772970325	993.896018869599	82.3577601961252	154.358204440411	75.2374232527907	218.95964771009	-11.5389304210215	19.2412429968919	787.3369847404	600.35909837688	NaN	NaN	-102.254460736845	NaN	NaN	38.944729745558	NaN	NaN	1557.32996268189	146.256339883812
NaN	NaN	NaN	NaN	NaN	-153.409891274234	NaN	NaN	10.6244413956297	26.8170877097253	NaN	281.577384638758	NaN	156.380108613833	NaN	-164.841886197604	NaN	1292.84974464414	NaN	308.775442150075	-114.318418217238	-79.2508964053135	NaN	NaN	196.001602845067	NaN	NaN	66.8109753071012	322.039939695696	1291.23971483457	30.8569701586175	629.497044370121	839.508864192043	375.293142277685	249.804897858948	254.566567836296	323.077324241165	48.4911683603553	399.961158002698	386.001859983924	NaN	NaN	-11.3178312825988	NaN	NaN	106.459100496945	NaN	NaN	1100.75957350061	NaN
NaN	NaN	NaN	NaN	NaN	-29.1095917776377	NaN	NaN	104.234973232638	-100.467854908451	NaN	534.560344702792	NaN	674.277472241882	NaN	-78.5803629014688	NaN	823.221495351471	NaN	138.726485200002	-27.0393262448033	66.2151247689505	NaN	NaN	345.77138178454	NaN	NaN	43.7261988390929	54.5428609396571	416.082285839887	-49.629530584453	718.459084926726	268.04412519059	493.625780154106	309.220725202539	559.448088612275	403.018690677679	-18.3081863601359	374.745699913181	308.746459747975	NaN	NaN	-22.2879023260918	NaN	NaN	15.9791452091662	NaN	NaN	608.767197625528	474.206535023733
NaN	NaN	NaN	NaN	NaN	159.559289940908	NaN	NaN	-80.0181806167558	-59.1958336734737	NaN	171.230894965399	NaN	597.47581808006	NaN	-9.03161707978517	NaN	796.680721012934	NaN	NaN	-21.2095201024187	-67.8776412012508	NaN	NaN	-39.8069251789661	NaN	NaN	79.2223916032505	432.371286212218	783.536869562105	-20.8125428506207	864.428206557535	NaN	166.934252805716	370.854675537122	202.802548378136	199.325808507572	21.7411010610819	1754.85662415639	228.141195056493	NaN	NaN	-3.33856025435304	NaN	NaN	33.7788986532746	NaN	NaN	984.642959365028	140.037190199414
NaN	NaN	NaN	NaN	NaN	197.564094391006	NaN	NaN	NaN	-66.7299134512205	NaN	379.003226647566	NaN	139.626088569448	NaN	-185.488000175197	NaN	1345.7282655623	NaN	NaN	-36.5972594779265	290.775064929278	NaN	NaN	40.1259946578298	NaN	NaN	88.1959552421263	189.235347402253	920.58648380633	10.2249099285902	1036.75400725019	242.97749654099	332.770578642228	290.902438332406	1165.13539165865	350.204523905669	113.633311532199	734.255005288683	513.84477289839	NaN	NaN	-30.9389044478705	NaN	NaN	73.6950343434402	NaN	NaN	912.227176538428	162.325716816839
NaN	NaN	NaN	NaN	NaN	-84.9402359059869	NaN	NaN	NaN	-86.481471173691	NaN	322.691572727103	NaN	625.996248911173	NaN	-130.472755344965	NaN	794.351234953078	NaN	204.917694176136	13.9249633778745	69.2187787616228	NaN	NaN	-35.1609386510336	NaN	NaN	-41.0649064318945	201.610320477774	499.411390298655	20.2828224504053	849.641490365277	333.697583065167	90.9915634116683	295.462534953588	998.059847885927	501.142339417867	128.884240661692	720.142611474741	417.75030274119	NaN	NaN	-48.5715843447718	NaN	NaN	100.358516774865	NaN	NaN	719.662193178699	352.983465372431
NaN	NaN	NaN	NaN	NaN	-80.2760436370346	NaN	NaN	NaN	20.3614695088486	NaN	310.583203626123	NaN	67.2909258912084	NaN	-204.124906552202	NaN	1418.31066912174	NaN	101.027468856112	-32.7560009315385	-124.052521701228	NaN	NaN	2.65635743600481	NaN	NaN	149.292268684667	459.642792398459	656.322618488239	-8.33173005506365	188.87030814116	403.465519730149	150.793998947168	472.438452721895	1165.81779852567	101.105580222118	148.461609614729	306.949510707435	659.314693054025	NaN	NaN	-40.705623494878	NaN	NaN	78.3726668773255	NaN	NaN	1467.23475594023	742.021299554271
NaN	NaN	NaN	NaN	NaN	4.30074719199289	NaN	NaN	NaN	5.06962358416171	NaN	222.435913088532	NaN	252.175005816314	NaN	-125.56854977465	NaN	2799.6503874449	NaN	NaN	-10.149659251391	-86.6519881769394	NaN	NaN	198.019257916241	NaN	NaN	-7.66557875109057	838.959427780642	641.11054473972	0.621231367213418	294.280309446838	216.941508248918	47.0419655676991	-16.1423653641564	258.87099730475	436.137273075744	97.8229966226311	526.048170420731	997.318990812681	NaN	NaN	-23.9633454075012	NaN	NaN	145.973909928135	NaN	NaN	954.990377322959	NaN
NaN	NaN	NaN	NaN	NaN	-43.1827485835882	NaN	NaN	NaN	23.1075996044929	NaN	1052.58325348004	NaN	349.823147320407	NaN	-136.553015702557	NaN	1458.21655570853	NaN	NaN	203.721195710356	-123.63192522515	NaN	NaN	52.8148819774339	NaN	NaN	47.7732032572096	257.6681971132	895.259286726661	91.3825775748332	582.878247833583	549.713361237484	32.792590620844	58.6715076071401	305.628311527515	345.385031546145	40.681645339755	367.013469041274	316.431515100884	NaN	NaN	-52.6987432811622	NaN	NaN	26.6308310162907	NaN	NaN	813.044071939943	503.147927084613
NaN	NaN	NaN	NaN	NaN	-45.1635461644963	NaN	NaN	NaN	41.1576050116071	NaN	177.686068888397	NaN	357.936175796619	NaN	-155.386937801984	NaN	183.706167618837	NaN	NaN	-83.4834686975324	-68.6938852885189	NaN	NaN	14.0950092614374	NaN	NaN	278.103086764643	541.444531322752	517.917684292822	-24.5841607887264	611.622348677416	374.197616123503	114.732453131739	437.887093228625	367.938207258038	103.722664545536	90.515043588403	662.53175636156	691.060123056483	NaN	NaN	-74.7878729777403	NaN	NaN	51.0928595479939	NaN	NaN	590.531732846645	84.3453650563726
NaN	NaN	NaN	NaN	NaN	56.1739474496672	NaN	NaN	NaN	251.608673986825	NaN	502.887805607437	NaN	695.803169874276	NaN	-17.3393193140389	NaN	682.771092291582	NaN	NaN	53.2837566466257	-114.451495025764	NaN	NaN	11.9907542142075	NaN	NaN	57.9801950583191	609.522105032033	945.531258321698	-1.25238199548787	517.500790094917	436.289670586996	-18.9468373005575	154.533866790737	373.672394843443	764.061542205839	50.6461476616372	275.556385779542	345.59085765779	NaN	NaN	51.8284386126356	NaN	NaN	56.7493908644113	NaN	NaN	759.533672583323	68.9527078336753
NaN	NaN	NaN	NaN	NaN	16.4395962925905	NaN	NaN	NaN	NaN	NaN	570.363552709259	NaN	127.338303074387	NaN	-169.550735695548	NaN	1705.97617279469	NaN	NaN	-102.058127565326	-14.5682792712651	NaN	NaN	69.838749502443	NaN	NaN	63.640286794365	452.872565348519	1283.83845796566	71.8638976989288	592.331096193988	871.022642985692	8.81508132482766	41.4535665139497	255.086098485446	295.9859226498	42.1164244231486	1289.32465601056	485.415358600098	NaN	NaN	-22.420002280808	NaN	NaN	96.7246681933975	NaN	NaN	1208.84388806566	-11.8732623068869
NaN	NaN	NaN	NaN	NaN	41.1576050116071	NaN	NaN	NaN	57.544117924378	NaN	1193.74177051824	NaN	673.520620393576	NaN	-45.993561448907	NaN	NaN	NaN	NaN	-120.874135967515	-81.1551419895447	NaN	NaN	184.342902898245	NaN	NaN	-14.8611848268405	369.610298544296	1055.5029830864	-14.3035935447773	536.583186657693	779.51545834071	96.329986350001	-39.7863662505818	1535.35838208793	210.685122362845	69.269408946965	519.378615295895	310.479893699311	NaN	NaN	60.9568123352582	NaN	NaN	2.74420437005032	NaN	NaN	230.359420646863	110.244323095175
NaN	NaN	NaN	NaN	NaN	-40.8671226827258	NaN	NaN	NaN	NaN	NaN	437.095529606597	NaN	408.164464780497	NaN	-40.1426707290002	NaN	801.982984960463	NaN	NaN	-106.093900595245	-131.345934017701	NaN	NaN	71.2030292587568	NaN	NaN	-78.9941287458596	NaN	1354.18232452654	-63.9885585325307	486.302415494675	266.540944748785	NaN	79.0824818965998	957.223044922644	135.343036110431	88.8615741338433	969.028806206021	317.30592904096	NaN	NaN	-47.7432317039091	NaN	NaN	-14.8611848268405	NaN	NaN	567.159508911934	50.4728235832557
NaN	NaN	NaN	NaN	NaN	-76.2238423772774	NaN	NaN	NaN	NaN	NaN	595.617608767636	NaN	-6.94939499126225	NaN	-225.058729554954	NaN	1125.27013869116	NaN	NaN	262.828898741157	-22.5989339633097	NaN	NaN	61.3320598709133	NaN	NaN	NaN	1071.36113962911	1004.19329455867	55.6426223849102	640.223744412335	NaN	622.308083889503	5.51748842035335	308.888097277912	263.185561064527	50.0436869298107	508.735289241174	295.302278042095	NaN	NaN	-32.0900143196613	NaN	NaN	35.0922614956377	NaN	NaN	NaN	63.9107737126664
NaN	NaN	NaN	NaN	NaN	-83.7837235671367	NaN	NaN	NaN	NaN	NaN	285.439415168693	NaN	111.89902753548	NaN	-229.367226252924	NaN	1777.30589950448	NaN	NaN	903.293824843048	256.209815441293	NaN	NaN	68.1239244377207	NaN	NaN	NaN	229.86526501721	1044.29896916613	-66.002118973932	305.515294518663	908.670734667288	126.613261754744	145.34324584388	727.869592220562	187.824207492455	133.478443166474	1177.82814686218	583.853202852553	NaN	NaN	0.232786072195472	NaN	NaN	59.5846751491065	NaN	NaN	722.190514550207	98.4403219288215
NaN	NaN	NaN	NaN	NaN	NaN	NaN	NaN	NaN	NaN	NaN	765.010988647206	NaN	815.136060114858	NaN	-153.950053435926	NaN	588.264453535203	NaN	NaN	32.5063128951611	NaN	NaN	NaN	66.0277990687183	NaN	NaN	NaN	164.313381521325	974.957259720008	11.6018163590415	243.078097606193	402.061156468773	122.321966221432	10.1449692987541	1038.12642212613	419.040535565225	64.352081451186	1025.31782339757	428.768568752788	NaN	NaN	49.2349869111422	NaN	NaN	54.1688279115221	NaN	NaN	420.944623399582	26.4210714540527
NaN	NaN	NaN	NaN	NaN	NaN	NaN	NaN	NaN	NaN	NaN	803.1093202541	NaN	957.628468545165	NaN	-67.2489003483011	NaN	2128.19230070487	NaN	NaN	120.275316845228	-44.9120781232826	NaN	NaN	NaN	NaN	NaN	NaN	1077.90379900686	945.400976825738	-44.7614744792115	422.309760899106	463.136685556568	175.614734440115	280.988781423916	1715.24469883133	183.679777541495	11.4356845437496	773.041146118142	1171.28076888887	NaN	NaN	378.312131166626	NaN	NaN	121.897704667536	NaN	NaN	306.259975734258	52.0748751680734
NaN	NaN	NaN	NaN	NaN	NaN	NaN	NaN	NaN	NaN	NaN	663.541739462663	NaN	285.853918887971	NaN	-106.343097069325	NaN	2782.36855349364	NaN	NaN	138.528139783576	61.8110238411049	NaN	NaN	NaN	NaN	NaN	NaN	1097.17043744771	384.895740398413	-15.8589419131863	44.5101489114878	386.943124392545	43.9533403493463	435.259334271453	1013.19489106878	46.0238205001691	47.2750361666174	771.089182458424	1127.23117512178	NaN	NaN	-60.5627943037688	NaN	NaN	23.3777225300902	NaN	NaN	1290.8305115981	44.4249461524489
NaN	NaN	NaN	NaN	NaN	NaN	NaN	NaN	NaN	NaN	NaN	1642.80905275357	NaN	155.240901058821	NaN	-116.237745848407	NaN	1213.56571170027	NaN	NaN	-35.1644264667569	-58.713850136268	NaN	NaN	NaN	NaN	NaN	NaN	857.904894989344	547.714992320696	-7.99427629361265	572.165893191302	213.266951039397	239.056644554361	440.960885240493	NaN	53.9268967866787	-8.91339929462307	1042.88298033204	689.105640083867	NaN	NaN	7.35640957263877	NaN	NaN	174.281082899265	NaN	NaN	697.788692392338	53.4321830517171
NaN	NaN	NaN	NaN	NaN	NaN	NaN	NaN	NaN	NaN	NaN	630.323514458238	NaN	144.445049306857	NaN	-21.5649805454842	NaN	1991.56767804601	NaN	NaN	-55.1315418455856	-92.5352431147572	NaN	NaN	NaN	NaN	NaN	NaN	898.313482094863	677.401346409311	66.3575820073736	478.953116118633	333.046037951587	444.20895897877	48.0411521067934	NaN	110.750902478179	-17.4692094978591	491.165816095384	266.351609326407	NaN	NaN	173.157172292157	NaN	NaN	100.129371538771	NaN	NaN	694.721733222094	100.213415924643
NaN	NaN	NaN	NaN	NaN	NaN	NaN	NaN	NaN	NaN	NaN	1044.70036664888	NaN	101.434793986038	NaN	-145.045728644199	NaN	1164.96534372237	NaN	NaN	-18.9463131281867	-195.608361792816	NaN	NaN	NaN	NaN	NaN	NaN	530.708538870702	1433.56937936385	-12.2048444966107	386.803583556696	411.881503981643	8.85258057875117	390.693130104074	NaN	210.964736027887	254.534925995728	957.037217597223	721.805530397971	NaN	NaN	114.357549311336	NaN	NaN	-28.3999625480855	NaN	NaN	1142.68592839075	NaN
NaN	NaN	NaN	NaN	NaN	NaN	NaN	NaN	NaN	NaN	NaN	1012.24175462331	NaN	420.569995881968	NaN	-113.330629874759	NaN	1121.33582213194	NaN	NaN	173.456855108113	-110.779038939338	NaN	NaN	NaN	NaN	NaN	NaN	1136.40106324295	1181.56991597559	63.2838158200205	889.540930526044	771.089182458424	451.259722805454	128.700889620221	NaN	0.912569714553566	8.7478649163685	657.924666829522	517.695540210628	NaN	NaN	92.2448139760648	NaN	NaN	30.5041332224007	NaN	NaN	697.429719291144	NaN
NaN	NaN	NaN	NaN	NaN	NaN	NaN	NaN	NaN	NaN	NaN	349.928907413732	NaN	212.034360108393	NaN	0.574059333948606	NaN	1599.07586395734	NaN	NaN	108.576943661782	-97.3680659602515	NaN	NaN	NaN	NaN	NaN	NaN	774.274531929149	979.295926156333	-61.876221195162	371.779509946991	452.166792691632	243.021706626281	176.216096024943	NaN	66.6590554937266	150.820720057678	688.113705656285	643.441504789607	NaN	NaN	4.47744952388756	NaN	NaN	161.554620982713	NaN	NaN	824.857500059951	NaN
NaN	NaN	NaN	NaN	NaN	NaN	NaN	NaN	NaN	NaN	NaN	1589.86079600506	NaN	388.009395067104	NaN	24.477958481621	NaN	1377.16022610001	NaN	NaN	-82.2854189799019	-0.350713871545354	NaN	NaN	NaN	NaN	NaN	NaN	2282.6882316809	1646.26601808266	81.2774430696997	290.556410681602	449.04271762268	158.903030883522	229.259943346996	NaN	106.840602516111	60.9980942471342	616.252383807483	1032.57085226537	NaN	NaN	0.140201272637513	NaN	NaN	25.1930767176722	NaN	NaN	558.556515323569	NaN
NaN	NaN	NaN	NaN	NaN	NaN	NaN	NaN	NaN	NaN	NaN	1165.92446601659	NaN	NaN	NaN	-132.944660794031	NaN	750.420668205194	NaN	NaN	-53.934341871551	-123.335428713978	NaN	NaN	NaN	NaN	NaN	NaN	846.212681864353	947.783383427617	54.7866088378708	179.593263672463	514.658042321748	532.832105735833	805.889469419036	NaN	65.7990438600708	35.1021110234464	213.705312138306	1449.63631672671	NaN	NaN	68.1514858366549	NaN	NaN	139.643560566684	NaN	NaN	874.084053010292	NaN
NaN	NaN	NaN	NaN	NaN	NaN	NaN	NaN	NaN	NaN	NaN	997.544352780073	NaN	-59.5371473197323	NaN	-84.2816098663408	NaN	NaN	NaN	NaN	-31.1901857463142	55.1887503790239	NaN	NaN	NaN	NaN	NaN	NaN	705.885524067735	660.040276492611	145.878788640674	625.453904326476	NaN	303.409568154087	198.704982132907	NaN	4.70589184861756	77.5066839827301	541.253213432588	948.724967930468	NaN	NaN	39.3324661497279	NaN	NaN	-32.3035279201822	NaN	NaN	841.171056754673	NaN
NaN	NaN	NaN	NaN	NaN	NaN	NaN	NaN	NaN	NaN	NaN	559.403697263922	NaN	6.35450604556163	NaN	-44.6025645282343	NaN	153.131496335535	NaN	NaN	-93.9756222707823	43.3479327995533	NaN	NaN	NaN	NaN	NaN	NaN	489.604570655586	624.824133308206	71.6778979273292	628.98985266969	159.047111641603	248.102576517527	115.052931380679	NaN	185.17470587551	117.758505286604	509.281686787335	NaN	NaN	NaN	-21.7899317239591	NaN	NaN	42.2040262041029	NaN	NaN	1260.91349656167	NaN
NaN	NaN	NaN	NaN	NaN	NaN	NaN	NaN	NaN	NaN	NaN	463.849381174264	NaN	169.137621991745	NaN	-62.3989125694434	NaN	NaN	NaN	NaN	-71.2296265443254	-9.25328701526631	NaN	NaN	NaN	NaN	NaN	NaN	973.204681830614	1528.31204259565	20.7538497351783	344.076783845184	675.049083203334	308.193796851658	163.714659081599	NaN	10.5021067959254	50.6395726046538	683.802656184092	NaN	NaN	NaN	-41.7280903167829	NaN	NaN	34.5506589567375	NaN	NaN	536.197692039859	NaN
NaN	NaN	NaN	NaN	NaN	NaN	NaN	NaN	NaN	NaN	NaN	1392.66913942285	NaN	67.0019556563478	NaN	-44.1152646740107	NaN	NaN	NaN	NaN	13.481097419633	-65.1946282770479	NaN	NaN	NaN	NaN	NaN	NaN	483.325584052146	1497.68616907474	27.5310958571177	600.828440328233	100.527216438934	237.325708036406	102.085210330499	NaN	-3.86100900599562	-21.9296757626562	837.293367711962	NaN	NaN	NaN	147.749797674679	NaN	NaN	-3.09990158955277	NaN	NaN	585.132192646223	NaN
NaN	NaN	NaN	NaN	NaN	NaN	NaN	NaN	NaN	NaN	NaN	257.675446554017	NaN	134.115866745957	NaN	-75.4625868150547	NaN	NaN	NaN	NaN	-50.479630633611	-47.3289551377607	NaN	NaN	NaN	NaN	NaN	NaN	292.559414982665	1485.89653240024	-14.5396535858126	294.872706496162	706.614418530486	196.406354134826	-4.80424186233996	NaN	68.6588586392483	94.2849716937544	704.289425384545	NaN	NaN	NaN	-22.5766197708322	NaN	NaN	78.1239501870858	NaN	NaN	940.840665913758	NaN
NaN	NaN	NaN	NaN	NaN	NaN	NaN	NaN	NaN	NaN	NaN	756.868117618859	NaN	-128.559752496815	NaN	106.481785920019	NaN	NaN	NaN	NaN	-17.5518392490957	-55.9117955805745	NaN	NaN	NaN	NaN	NaN	NaN	1208.69943702599	1358.77283109146	-32.1967920654873	135.310480892382	378.298807225663	435.30685706134	143.180424197462	NaN	231.455548433972	142.168215508225	1034.4768571014	NaN	NaN	NaN	119.060644541068	NaN	NaN	49.3578169282606	NaN	NaN	736.225125795325	NaN
NaN	NaN	NaN	NaN	NaN	NaN	NaN	NaN	NaN	NaN	NaN	359.095702905775	NaN	291.886557961788	NaN	16.4550879100341	NaN	NaN	NaN	NaN	52.6055491907775	1.67239210955316	NaN	NaN	NaN	NaN	NaN	NaN	400.158957941596	1304.80348819751	47.8787936120172	124.430885270252	772.62202785594	444.39079960659	68.2659537752277	NaN	163.636466589229	464.711721603449	1824.79511440952	NaN	NaN	NaN	52.3206876259428	NaN	NaN	68.3770519728517	NaN	NaN	1140.84789823261	NaN
NaN	NaN	NaN	NaN	NaN	NaN	NaN	NaN	NaN	NaN	NaN	728.145367614716	NaN	268.823910471409	NaN	250.506471910111	NaN	NaN	NaN	NaN	-28.3249985617132	-69.7847870847567	NaN	NaN	NaN	NaN	NaN	NaN	336.655626872526	1987.4357885862	51.3339968856686	386.849879809768	582.998033626348	266.847799012055	196.4512836774	NaN	259.63907994639	243.418563280626	1061.78139892539	NaN	NaN	NaN	-30.05324491109	NaN	NaN	72.9507652869064	NaN	NaN	NaN	NaN
NaN	NaN	NaN	NaN	NaN	NaN	NaN	NaN	NaN	NaN	NaN	419.424102607056	NaN	67.2780243695031	NaN	320.897342598223	NaN	NaN	NaN	NaN	38.4914546993396	30.873666074897	NaN	NaN	NaN	NaN	NaN	NaN	87.5895839978705	1010.390338728	NaN	53.0580849290814	439.94808805483	365.90246897437	749.794951071475	NaN	25.6884830990284	103.487309818804	NaN	NaN	NaN	NaN	28.0371939738873	NaN	NaN	79.7502501215305	NaN	NaN	1382.0183525984	NaN
NaN	NaN	NaN	NaN	NaN	NaN	NaN	NaN	NaN	NaN	NaN	451.910810154069	NaN	125.577957385907	NaN	-27.9571886960899	NaN	NaN	NaN	NaN	1.51828627818644	-211.737140056253	NaN	NaN	NaN	NaN	NaN	NaN	18.4098427457727	1068.41141760374	NaN	-59.2699194333789	727.869592220562	583.908577565604	645.13638527156	NaN	35.8425733349371	82.9806147248188	NaN	NaN	NaN	NaN	33.7326522186936	NaN	NaN	75.4303504300871	NaN	NaN	1249.38158860406	NaN
NaN	NaN	NaN	NaN	NaN	NaN	NaN	NaN	NaN	NaN	NaN	637.997127510151	NaN	666.102646644682	NaN	-91.0183057150197	NaN	NaN	NaN	NaN	16.4550879100341	-98.9112864603764	NaN	NaN	NaN	NaN	NaN	NaN	254.454492484176	2266.45031683925	NaN	-88.9413198096275	331.457935837668	635.267755430408	277.54015591729	NaN	93.9574436409294	268.877209098979	NaN	NaN	NaN	NaN	71.7796734356167	NaN	NaN	3.25087142880144	NaN	NaN	777.424620116955	NaN
NaN	NaN	NaN	NaN	NaN	NaN	NaN	NaN	NaN	NaN	NaN	1358.47725157406	NaN	71.4636694074602	NaN	-56.8616328369198	NaN	NaN	NaN	NaN	-47.6563018460505	-141.774156114681	NaN	NaN	NaN	NaN	NaN	NaN	299.353014353583	690.464109059481	NaN	186.875275487454	1472.97429172335	500.981730541026	224.675276791556	NaN	841.470342047749	182.112822872316	NaN	NaN	NaN	NaN	649.847085327624	NaN	NaN	16.7165221642621	NaN	NaN	785.452418237944	NaN
NaN	NaN	NaN	NaN	NaN	NaN	NaN	NaN	NaN	NaN	NaN	1921.18257898264	NaN	70.6269170532208	NaN	44.0661391016001	NaN	NaN	NaN	NaN	107.367567996572	-143.777784250244	NaN	NaN	NaN	NaN	NaN	NaN	229.055527797665	898.368666291476	NaN	-14.8435430231915	337.372248515457	521.209156094611	221.516545170382	NaN	88.6431361345837	365.926259506385	NaN	NaN	NaN	NaN	109.976983025746	NaN	NaN	155.940844700445	NaN	NaN	489.575088615136	NaN
NaN	NaN	NaN	NaN	NaN	NaN	NaN	NaN	NaN	NaN	NaN	514.391572974218	NaN	151.351978989023	NaN	17.1798021476162	NaN	NaN	NaN	NaN	29.681488843557	-156.837122915858	NaN	NaN	NaN	NaN	NaN	NaN	64.7509434866633	1740.55189483255	NaN	19.46872073622	765.582690879936	859.535356466671	499.091496234333	NaN	282.946690631567	409.587240614015	NaN	NaN	NaN	NaN	36.4461826694813	NaN	NaN	157.197933539164	NaN	NaN	581.861861519344	NaN
NaN	NaN	NaN	NaN	NaN	NaN	NaN	NaN	NaN	NaN	NaN	435.642201094164	NaN	-0.343647343051301	NaN	-69.7255083453455	NaN	NaN	NaN	NaN	182.575614230632	-156.635466530599	NaN	NaN	NaN	NaN	NaN	NaN	74.9488933187422	748.976614078301	NaN	-47.7305427107194	974.899920923368	711.865138961386	84.7497488630608	NaN	138.016166183608	57.5208226577177	NaN	NaN	NaN	NaN	100.200355108455	NaN	NaN	150.662420138874	NaN	NaN	1222.32187087094	NaN
NaN	NaN	NaN	NaN	NaN	NaN	NaN	NaN	NaN	NaN	NaN	322.396422319433	NaN	450.483715450196	NaN	27.9033216753492	NaN	NaN	NaN	NaN	50.5773715777708	-49.1350190058904	NaN	NaN	NaN	NaN	NaN	NaN	37.0233952347273	175.901979736433	NaN	747.0702378661	734.968320046675	767.750525096338	176.650948207501	NaN	121.411457675874	16.3207118533165	NaN	NaN	NaN	NaN	35.571365771407	NaN	NaN	-69.6712302189602	NaN	NaN	965.199390260755	NaN
NaN	NaN	NaN	NaN	NaN	NaN	NaN	NaN	NaN	NaN	NaN	667.31130092763	NaN	-61.3436876944607	NaN	7.7812353292404	NaN	NaN	NaN	NaN	NaN	-97.5851926151312	NaN	NaN	NaN	NaN	NaN	NaN	178.197314507848	NaN	NaN	-51.9401866007737	1264.74000703626	704.581681914082	108.23206020463	NaN	133.831643099848	477.588492613942	NaN	NaN	NaN	NaN	-7.86365557221227	NaN	NaN	149.834791608376	NaN	NaN	955.511496819471	NaN
NaN	NaN	NaN	NaN	NaN	NaN	NaN	NaN	NaN	NaN	NaN	990.635480439974	NaN	305.856334952622	NaN	28.4422308898687	NaN	NaN	NaN	NaN	NaN	-188.129974872898	NaN	NaN	NaN	NaN	NaN	NaN	87.6519668301033	NaN	NaN	260.644335914602	647.585084627206	813.915485345164	289.769456044506	NaN	51.3275070278193	629.000281706878	NaN	NaN	NaN	NaN	129.643816577047	NaN	NaN	NaN	NaN	NaN	596.093526658142	NaN
NaN	NaN	NaN	NaN	NaN	NaN	NaN	NaN	NaN	NaN	NaN	736.104966739577	NaN	465.137617764751	NaN	-8.69778652650809	NaN	NaN	NaN	NaN	NaN	-40.6710199712249	NaN	NaN	NaN	NaN	NaN	NaN	19.4689498126515	NaN	NaN	56.4949612431648	1371.18586343735	331.016945601291	74.2032703710454	NaN	170.974104316809	484.521968927366	NaN	NaN	NaN	NaN	139.838471668163	NaN	NaN	15.3053702246209	NaN	NaN	597.434013290596	NaN
NaN	NaN	NaN	NaN	NaN	NaN	NaN	NaN	NaN	NaN	NaN	1640.25210135389	NaN	217.011888132635	NaN	28.9818733179133	NaN	NaN	NaN	NaN	NaN	4.98287581812614	NaN	NaN	NaN	NaN	NaN	NaN	178.645289421738	NaN	NaN	267.598679826801	493.348273616133	611.802134407567	296.747425066037	NaN	356.586001011708	402.018602486587	NaN	NaN	NaN	NaN	70.6963638427818	NaN	NaN	36.5953737519692	NaN	NaN	823.131959394123	NaN
NaN	NaN	NaN	NaN	NaN	NaN	NaN	NaN	NaN	NaN	NaN	680.787882305284	NaN	313.654816689357	NaN	95.0471778295293	NaN	NaN	NaN	NaN	NaN	110.499647976528	NaN	NaN	NaN	NaN	NaN	NaN	104.851533524965	NaN	NaN	226.884924946596	1250.60236555164	1009.64028490037	2.5177353688546	NaN	141.097345233008	311.864256792375	NaN	NaN	NaN	NaN	204.947723994256	NaN	NaN	-4.52467801030875	NaN	NaN	543.460874937159	NaN
NaN	NaN	NaN	NaN	NaN	NaN	NaN	NaN	NaN	NaN	NaN	689.339862667996	NaN	426.046841977505	NaN	55.6223342246773	NaN	NaN	NaN	NaN	NaN	-93.1509386274082	NaN	NaN	NaN	NaN	NaN	NaN	NaN	NaN	NaN	346.386040845744	618.483245825474	353.831821921929	93.403713353248	NaN	181.476095994979	34.4234495241822	NaN	NaN	NaN	NaN	108.961146871032	NaN	NaN	6.73629557558816	NaN	NaN	600.347517098373	NaN
NaN	NaN	NaN	NaN	NaN	NaN	NaN	NaN	NaN	NaN	NaN	923.463656563387	NaN	11.7981753637015	NaN	255.692068125343	NaN	NaN	NaN	NaN	NaN	-16.4240373589106	NaN	NaN	NaN	NaN	NaN	NaN	35.6320088685184	NaN	NaN	-45.7995028332722	683.315143016233	1065.97350451028	72.4978987833562	NaN	437.628843325677	359.02795802355	NaN	NaN	NaN	NaN	0.637124354923027	NaN	NaN	43.6479526959868	NaN	NaN	NaN	NaN
NaN	NaN	NaN	NaN	NaN	NaN	NaN	NaN	NaN	NaN	NaN	111.268460521259	NaN	-10.3616786459342	NaN	166.330476189919	NaN	NaN	NaN	NaN	NaN	-150.378058844942	NaN	NaN	NaN	NaN	NaN	NaN	100.772213012947	NaN	NaN	NaN	622.295431887264	285.105581670469	69.3025934539074	NaN	179.539234049551	427.820744235172	NaN	NaN	NaN	NaN	196.463974984142	NaN	NaN	-65.5267262364729	NaN	NaN	NaN	NaN
NaN	NaN	NaN	NaN	NaN	NaN	NaN	NaN	NaN	NaN	NaN	682.785289468833	NaN	438.462805931628	NaN	460.85779715257	NaN	NaN	NaN	NaN	NaN	-68.0717115528678	NaN	NaN	NaN	NaN	NaN	NaN	21.2983586010467	NaN	NaN	50.6025832318421	905.532135117771	543.865908127648	97.1198134715975	NaN	319.483478578039	65.2765309537543	NaN	NaN	NaN	NaN	-24.8621660026088	NaN	NaN	-104.468334739335	NaN	NaN	NaN	NaN
NaN	NaN	NaN	NaN	NaN	NaN	NaN	NaN	NaN	NaN	NaN	645.26820108893	NaN	162.903872983834	NaN	877.173555266307	NaN	NaN	NaN	NaN	NaN	329.487990449204	NaN	NaN	NaN	NaN	NaN	NaN	92.0688439874324	NaN	NaN	333.836365344268	1162.13488046805	802.72817156008	51.8297135081388	NaN	48.9641238247835	645.020103801304	NaN	NaN	NaN	NaN	150.898640629879	NaN	NaN	48.4774459338889	NaN	NaN	NaN	NaN
NaN	NaN	NaN	NaN	NaN	NaN	NaN	NaN	NaN	NaN	NaN	633.078805525644	NaN	-93.7634711827073	NaN	87.712456285945	NaN	NaN	NaN	NaN	NaN	-119.788180858385	NaN	NaN	NaN	NaN	NaN	NaN	19.291866374427	NaN	NaN	122.745398632414	740.038150323339	734.981553246108	60.817239236532	NaN	77.0577573642655	425.131577801032	NaN	NaN	NaN	NaN	-2.26365654088074	NaN	NaN	97.7017134537205	NaN	NaN	NaN	NaN
NaN	NaN	NaN	NaN	NaN	NaN	NaN	NaN	NaN	NaN	NaN	479.082128314458	NaN	74.846408094193	NaN	110.745398200187	NaN	NaN	NaN	NaN	NaN	39.2415587706599	NaN	NaN	NaN	NaN	NaN	NaN	79.9928560619687	NaN	NaN	-3.24023555529944	864.04407237121	966.101645348123	246.025684059142	NaN	51.4494216223352	146.302087978686	NaN	NaN	NaN	NaN	100.8202889478	NaN	NaN	NaN	NaN	NaN	NaN	NaN
NaN	NaN	NaN	NaN	NaN	NaN	NaN	NaN	NaN	NaN	NaN	87.4125128640991	NaN	572.590594279417	NaN	-23.1804507775129	NaN	NaN	NaN	NaN	NaN	-52.7004816551054	NaN	NaN	NaN	NaN	NaN	NaN	123.885987869595	NaN	NaN	168.387381822375	468.483600775981	1138.19167226634	118.708945389368	NaN	53.8120514750095	154.072258488306	NaN	NaN	NaN	NaN	12.5164760807282	NaN	NaN	NaN	NaN	NaN	NaN	NaN
NaN	NaN	NaN	NaN	NaN	NaN	NaN	NaN	NaN	NaN	NaN	436.104877960297	NaN	120.344868622841	NaN	311.610762325618	NaN	NaN	NaN	NaN	NaN	-144.703817078383	NaN	NaN	NaN	NaN	NaN	NaN	27.5026537924203	NaN	NaN	NaN	1124.4705413103	1438.6566123246	718.662474027732	NaN	83.0427789247048	636.148091842193	NaN	NaN	NaN	NaN	111.165385162392	NaN	NaN	NaN	NaN	NaN	NaN	NaN
NaN	NaN	NaN	NaN	NaN	NaN	NaN	NaN	NaN	NaN	NaN	461.909304955486	NaN	486.96764489729	NaN	NaN	NaN	NaN	NaN	NaN	NaN	-4.42227765594227	NaN	NaN	NaN	NaN	NaN	NaN	57.931903024246	NaN	NaN	2.63094772249272	NaN	1179.04136938946	562.556087515397	NaN	70.8566680213253	495.699338202156	NaN	NaN	NaN	NaN	54.1861020793996	NaN	NaN	NaN	NaN	NaN	NaN	NaN
NaN	NaN	NaN	NaN	NaN	NaN	NaN	NaN	NaN	NaN	NaN	318.029961681113	NaN	280.560181137077	NaN	NaN	NaN	NaN	NaN	NaN	NaN	-72.0052303129441	NaN	NaN	NaN	NaN	NaN	NaN	100.723984482384	NaN	NaN	22.6738313452806	NaN	1020.89371519102	488.46593432999	NaN	212.093149486221	528.629075298576	NaN	NaN	NaN	NaN	197.687495608895	NaN	NaN	NaN	NaN	NaN	NaN	NaN
NaN	NaN	NaN	NaN	NaN	NaN	NaN	NaN	NaN	NaN	NaN	229.482918501015	NaN	309.024073153013	NaN	NaN	NaN	NaN	NaN	NaN	NaN	-169.669334699529	NaN	NaN	NaN	NaN	NaN	NaN	89.6281317894456	NaN	NaN	167.862807493204	NaN	1094.88942813843	631.783587421481	NaN	NaN	60.8110066258475	NaN	NaN	NaN	NaN	65.6392309711286	NaN	NaN	NaN	NaN	NaN	NaN	NaN
NaN	NaN	NaN	NaN	NaN	NaN	NaN	NaN	NaN	NaN	NaN	197.480926650358	NaN	123.789103931887	NaN	NaN	NaN	NaN	NaN	NaN	NaN	-161.680959034901	NaN	NaN	NaN	NaN	NaN	NaN	407.637765111699	NaN	NaN	509.159980169044	NaN	740.142217978754	347.965602134619	NaN	NaN	291.175316069487	NaN	NaN	NaN	NaN	22.0639708843098	NaN	NaN	NaN	NaN	NaN	NaN	NaN
NaN	NaN	NaN	NaN	NaN	NaN	NaN	NaN	NaN	NaN	NaN	79.9398791280868	NaN	149.968875961626	NaN	NaN	NaN	NaN	NaN	NaN	NaN	-138.102599931097	NaN	NaN	NaN	NaN	NaN	NaN	-15.7131915431601	NaN	NaN	212.468204642471	NaN	770.555973337636	401.41756348403	NaN	NaN	883.974010494067	NaN	NaN	NaN	NaN	42.356780168285	NaN	NaN	NaN	NaN	NaN	NaN	NaN
NaN	NaN	NaN	NaN	NaN	NaN	NaN	NaN	NaN	NaN	NaN	83.7008983109629	NaN	700.691939788028	NaN	NaN	NaN	NaN	NaN	NaN	NaN	-154.596687004413	NaN	NaN	NaN	NaN	NaN	NaN	15.8613722530587	NaN	NaN	213.73069971176	NaN	1124.92182674268	676.895371650152	NaN	NaN	408.312505003735	NaN	NaN	NaN	NaN	103.014247424944	NaN	NaN	NaN	NaN	NaN	NaN	NaN
NaN	NaN	NaN	NaN	NaN	NaN	NaN	NaN	NaN	NaN	NaN	316.438671839497	NaN	71.768765200324	NaN	NaN	NaN	NaN	NaN	NaN	NaN	-42.9994922393841	NaN	NaN	NaN	NaN	NaN	NaN	20.474609740405	NaN	NaN	350.204523905669	NaN	1018.00114210129	471.746406317555	NaN	NaN	490.389195376158	NaN	NaN	NaN	NaN	134.543526216696	NaN	NaN	NaN	NaN	NaN	NaN	NaN
NaN	NaN	NaN	NaN	NaN	NaN	NaN	NaN	NaN	NaN	NaN	NaN	NaN	167.791319537109	NaN	NaN	NaN	NaN	NaN	NaN	NaN	-128.559752496815	NaN	NaN	NaN	NaN	NaN	NaN	128.510036831282	NaN	NaN	209.606157883098	NaN	702.070244564653	385.336158223556	NaN	NaN	159.708717023006	NaN	NaN	NaN	NaN	11.3236196843566	NaN	NaN	NaN	NaN	NaN	NaN	NaN
NaN	NaN	NaN	NaN	NaN	NaN	NaN	NaN	NaN	NaN	NaN	108.886476001133	NaN	413.734217495879	NaN	NaN	NaN	NaN	NaN	NaN	NaN	-1.27373912828041	NaN	NaN	NaN	NaN	NaN	NaN	-9.64593370900124	NaN	NaN	188.694439487187	NaN	615.142365695907	1040.82482543036	NaN	NaN	98.685052795507	NaN	NaN	NaN	NaN	-34.548951323623	NaN	NaN	NaN	NaN	NaN	NaN	NaN
NaN	NaN	NaN	NaN	NaN	NaN	NaN	NaN	NaN	NaN	NaN	72.1453801967106	NaN	319.455113186841	NaN	NaN	NaN	NaN	NaN	NaN	NaN	-69.0364636102346	NaN	NaN	NaN	NaN	NaN	NaN	74.8102388628375	NaN	NaN	74.6238212570863	NaN	561.717667497328	573.455063892894	NaN	NaN	1076.56304504255	NaN	NaN	NaN	NaN	42.9699566250742	NaN	NaN	NaN	NaN	NaN	NaN	NaN
NaN	NaN	NaN	NaN	NaN	NaN	NaN	NaN	NaN	NaN	NaN	198.662654963178	NaN	285.996956880637	NaN	NaN	NaN	NaN	NaN	NaN	NaN	-79.9579162846983	NaN	NaN	NaN	NaN	NaN	NaN	113.182994420448	NaN	NaN	261.089305875042	NaN	NaN	469.236068384476	NaN	NaN	180.89566287969	NaN	NaN	NaN	NaN	45.3369947452532	NaN	NaN	NaN	NaN	NaN	NaN	NaN
NaN	NaN	NaN	NaN	NaN	NaN	NaN	NaN	NaN	NaN	NaN	128.332339467475	NaN	457.789622466873	NaN	NaN	NaN	NaN	NaN	NaN	NaN	-190.192620733582	NaN	NaN	NaN	NaN	NaN	NaN	43.5683067642739	NaN	NaN	216.878576590381	NaN	NaN	545.011952571202	NaN	NaN	677.208226641551	NaN	NaN	NaN	NaN	44.3379186586657	NaN	NaN	NaN	NaN	NaN	NaN	NaN
NaN	NaN	NaN	NaN	NaN	NaN	NaN	NaN	NaN	NaN	NaN	200.491293783148	NaN	745.909118358006	NaN	NaN	NaN	NaN	NaN	NaN	NaN	-58.2921044105128	NaN	NaN	NaN	NaN	NaN	NaN	26.8127720174372	NaN	NaN	169.321745197376	NaN	NaN	NaN	NaN	NaN	1262.2526635726	NaN	NaN	NaN	NaN	37.7255782741204	NaN	NaN	NaN	NaN	NaN	NaN	NaN
NaN	NaN	NaN	NaN	NaN	NaN	NaN	NaN	NaN	NaN	NaN	72.150216416043	NaN	103.095866576734	NaN	NaN	NaN	NaN	NaN	NaN	NaN	NaN	NaN	NaN	NaN	NaN	NaN	NaN	17.9289022659229	NaN	NaN	125.075683823785	NaN	NaN	NaN	NaN	NaN	382.501605083806	NaN	NaN	NaN	NaN	411.738557282151	NaN	NaN	NaN	NaN	NaN	NaN	NaN
NaN	NaN	NaN	NaN	NaN	NaN	NaN	NaN	NaN	NaN	NaN	171.01184581283	NaN	69.5191211626075	NaN	NaN	NaN	NaN	NaN	NaN	NaN	-132.652250953746	NaN	NaN	NaN	NaN	NaN	NaN	40.5610813288736	NaN	NaN	211.79514676591	NaN	NaN	NaN	NaN	NaN	133.366375486742	NaN	NaN	NaN	NaN	39.0922734353371	NaN	NaN	NaN	NaN	NaN	NaN	NaN
NaN	NaN	NaN	NaN	NaN	NaN	NaN	NaN	NaN	NaN	NaN	123.775153818386	NaN	1264.71166445948	NaN	NaN	NaN	NaN	NaN	NaN	NaN	-86.6313895083319	NaN	NaN	NaN	NaN	NaN	NaN	-8.85682743843122	NaN	NaN	711.558709831545	NaN	NaN	NaN	NaN	NaN	329.279787464284	NaN	NaN	NaN	NaN	129.073762552973	NaN	NaN	NaN	NaN	NaN	NaN	NaN
NaN	NaN	NaN	NaN	NaN	NaN	NaN	NaN	NaN	NaN	NaN	183.267924301559	NaN	776.201570981636	NaN	NaN	NaN	NaN	NaN	NaN	NaN	-127.75772696676	NaN	NaN	NaN	NaN	NaN	NaN	297.568158766706	NaN	NaN	280.952920651295	NaN	NaN	NaN	NaN	NaN	846.885402580788	NaN	NaN	NaN	NaN	17.9907556231981	NaN	NaN	NaN	NaN	NaN	NaN	NaN
NaN	NaN	NaN	NaN	NaN	NaN	NaN	NaN	NaN	NaN	NaN	191.724093419967	NaN	366.472192898749	NaN	NaN	NaN	NaN	NaN	NaN	NaN	-116.363665553941	NaN	NaN	NaN	NaN	NaN	NaN	314.637643698023	NaN	NaN	202.263020035674	NaN	NaN	NaN	NaN	NaN	788.07669909224	NaN	NaN	NaN	NaN	38.3351313294651	NaN	NaN	NaN	NaN	NaN	NaN	NaN
NaN	NaN	NaN	NaN	NaN	NaN	NaN	NaN	NaN	NaN	NaN	362.763769413828	NaN	358.941942790639	NaN	NaN	NaN	NaN	NaN	NaN	NaN	7.99818053802287	NaN	NaN	NaN	NaN	NaN	NaN	201.028827217472	NaN	NaN	220.19017174758	NaN	NaN	NaN	NaN	NaN	218.180717942104	NaN	NaN	NaN	NaN	-70.5621886046103	NaN	NaN	NaN	NaN	NaN	NaN	NaN
NaN	NaN	NaN	NaN	NaN	NaN	NaN	NaN	NaN	NaN	NaN	193.552357098151	NaN	608.129257645586	NaN	NaN	NaN	NaN	NaN	NaN	NaN	40.7025031563961	NaN	NaN	NaN	NaN	NaN	NaN	0.609637573541782	NaN	NaN	121.457395101001	NaN	NaN	NaN	NaN	NaN	1194.68924382959	NaN	NaN	NaN	NaN	-23.2480958523017	NaN	NaN	NaN	NaN	NaN	NaN	NaN
NaN	NaN	NaN	NaN	NaN	NaN	NaN	NaN	NaN	NaN	NaN	152.051589815197	NaN	494.331757488155	NaN	NaN	NaN	NaN	NaN	NaN	NaN	28.6620584276073	NaN	NaN	NaN	NaN	NaN	NaN	283.612650209256	NaN	NaN	237.172949044084	NaN	NaN	NaN	NaN	NaN	554.585526964114	NaN	NaN	NaN	NaN	37.5770867661029	NaN	NaN	NaN	NaN	NaN	NaN	NaN
NaN	NaN	NaN	NaN	NaN	NaN	NaN	NaN	NaN	NaN	NaN	473.216705397154	NaN	752.787837894934	NaN	NaN	NaN	NaN	NaN	NaN	NaN	-61.7545466350573	NaN	NaN	NaN	NaN	NaN	NaN	42.548397067839	NaN	NaN	397.395970058021	NaN	NaN	NaN	NaN	NaN	461.730018615759	NaN	NaN	NaN	NaN	-28.6512161995531	NaN	NaN	NaN	NaN	NaN	NaN	NaN
NaN	NaN	NaN	NaN	NaN	NaN	NaN	NaN	NaN	NaN	NaN	103.849869266549	NaN	653.679332203241	NaN	NaN	NaN	NaN	NaN	NaN	NaN	-79.4370966677615	NaN	NaN	NaN	NaN	NaN	NaN	48.3091481354777	NaN	NaN	191.910020565324	NaN	NaN	NaN	NaN	NaN	1355.61706740953	NaN	NaN	NaN	NaN	137.928693970652	NaN	NaN	NaN	NaN	NaN	NaN	NaN
NaN	NaN	NaN	NaN	NaN	NaN	NaN	NaN	NaN	NaN	NaN	214.665959021869	NaN	454.845829430728	NaN	NaN	NaN	NaN	NaN	NaN	NaN	2.57484051961124	NaN	NaN	NaN	NaN	NaN	NaN	-28.2512207594663	NaN	NaN	345.515183440337	NaN	NaN	NaN	NaN	NaN	789.661100309047	NaN	NaN	NaN	NaN	51.4435035033332	NaN	NaN	NaN	NaN	NaN	NaN	NaN
NaN	NaN	NaN	NaN	NaN	NaN	NaN	NaN	NaN	NaN	NaN	21.8335314426636	NaN	445.064539024275	NaN	NaN	NaN	NaN	NaN	NaN	NaN	-101.389784730598	NaN	NaN	NaN	NaN	NaN	NaN	556.132353988727	NaN	NaN	1219.8899975388	NaN	NaN	NaN	NaN	NaN	485.341032759167	NaN	NaN	NaN	NaN	164.093488573739	NaN	NaN	NaN	NaN	NaN	NaN	NaN
NaN	NaN	NaN	NaN	NaN	NaN	NaN	NaN	NaN	NaN	NaN	166.45747292718	NaN	678.923922789509	NaN	NaN	NaN	NaN	NaN	NaN	NaN	45.6908062306905	NaN	NaN	NaN	NaN	NaN	NaN	35.1446556585545	NaN	NaN	385.924824382034	NaN	NaN	NaN	NaN	NaN	568.830412342578	NaN	NaN	NaN	NaN	92.2102874754446	NaN	NaN	NaN	NaN	NaN	NaN	NaN
NaN	NaN	NaN	NaN	NaN	NaN	NaN	NaN	NaN	NaN	NaN	261.108359632643	NaN	510.504155092574	NaN	NaN	NaN	NaN	NaN	NaN	NaN	12.3206309209722	NaN	NaN	NaN	NaN	NaN	NaN	-8.7407458472647	NaN	NaN	656.48622836566	NaN	NaN	NaN	NaN	NaN	861.69806251557	NaN	NaN	NaN	NaN	82.2119584225737	NaN	NaN	NaN	NaN	NaN	NaN	NaN
NaN	NaN	NaN	NaN	NaN	NaN	NaN	NaN	NaN	NaN	NaN	NaN	NaN	597.123029317929	NaN	NaN	NaN	NaN	NaN	NaN	NaN	NaN	NaN	NaN	NaN	NaN	NaN	NaN	111.005891140955	NaN	NaN	506.492292413013	NaN	NaN	NaN	NaN	NaN	322.614553816335	NaN	NaN	NaN	NaN	-17.8642139776665	NaN	NaN	NaN	NaN	NaN	NaN	NaN
NaN	NaN	NaN	NaN	NaN	NaN	NaN	NaN	NaN	NaN	NaN	NaN	NaN	1202.22171034256	NaN	NaN	NaN	NaN	NaN	NaN	NaN	-48.8762033631357	NaN	NaN	NaN	NaN	NaN	NaN	58.0873733457305	NaN	NaN	643.614154114117	NaN	NaN	NaN	NaN	NaN	759.186424403269	NaN	NaN	NaN	NaN	148.916709489182	NaN	NaN	NaN	NaN	NaN	NaN	NaN
NaN	NaN	NaN	NaN	NaN	NaN	NaN	NaN	NaN	NaN	NaN	NaN	NaN	954.373044838098	NaN	NaN	NaN	NaN	NaN	NaN	NaN	NaN	NaN	NaN	NaN	NaN	NaN	NaN	-23.0789527540535	NaN	NaN	386.681922595864	NaN	NaN	NaN	NaN	NaN	337.219879146148	NaN	NaN	NaN	NaN	74.7205231897264	NaN	NaN	NaN	NaN	NaN	NaN	NaN
NaN	NaN	NaN	NaN	NaN	NaN	NaN	NaN	NaN	NaN	NaN	NaN	NaN	1874.44823666637	NaN	NaN	NaN	NaN	NaN	NaN	NaN	NaN	NaN	NaN	NaN	NaN	NaN	NaN	-12.8049283461023	NaN	NaN	1313.31883328782	NaN	NaN	NaN	NaN	NaN	370.303977320734	NaN	NaN	NaN	NaN	69.2171347892925	NaN	NaN	NaN	NaN	NaN	NaN	NaN
NaN	NaN	NaN	NaN	NaN	NaN	NaN	NaN	NaN	NaN	NaN	NaN	NaN	1276.9074421011	NaN	NaN	NaN	NaN	NaN	NaN	NaN	NaN	NaN	NaN	NaN	NaN	NaN	NaN	-49.9665784373303	NaN	NaN	1019.66392407087	NaN	NaN	NaN	NaN	NaN	265.164498233143	NaN	NaN	NaN	NaN	27.6533164946571	NaN	NaN	NaN	NaN	NaN	NaN	NaN
NaN	NaN	NaN	NaN	NaN	NaN	NaN	NaN	NaN	NaN	NaN	NaN	NaN	1609.29937952744	NaN	NaN	NaN	NaN	NaN	NaN	NaN	NaN	NaN	NaN	NaN	NaN	NaN	NaN	38.2585107370065	NaN	NaN	621.181474999441	NaN	NaN	NaN	NaN	NaN	122.675131913599	NaN	NaN	NaN	NaN	69.4742260576098	NaN	NaN	NaN	NaN	NaN	NaN	NaN
NaN	NaN	NaN	NaN	NaN	NaN	NaN	NaN	NaN	NaN	NaN	NaN	NaN	2201.00189963283	NaN	NaN	NaN	NaN	NaN	NaN	NaN	NaN	NaN	NaN	NaN	NaN	NaN	NaN	-9.07750826935284	NaN	NaN	606.932919859493	NaN	NaN	NaN	NaN	NaN	358.781737640921	NaN	NaN	NaN	NaN	-37.4876884147555	NaN	NaN	NaN	NaN	NaN	NaN	NaN
NaN	NaN	NaN	NaN	NaN	NaN	NaN	NaN	NaN	NaN	NaN	NaN	NaN	966.39761548591	NaN	NaN	NaN	NaN	NaN	NaN	NaN	NaN	NaN	NaN	NaN	NaN	NaN	NaN	53.1964930799766	NaN	NaN	453.379309902279	NaN	NaN	NaN	NaN	NaN	301.879965139275	NaN	NaN	NaN	NaN	137.38112444615	NaN	NaN	NaN	NaN	NaN	NaN	NaN
NaN	NaN	NaN	NaN	NaN	NaN	NaN	NaN	NaN	NaN	NaN	NaN	NaN	1938.07871238172	NaN	NaN	NaN	NaN	NaN	NaN	NaN	NaN	NaN	NaN	NaN	NaN	NaN	NaN	-58.5894382920994	NaN	NaN	1183.6549252886	NaN	NaN	NaN	NaN	NaN	804.918589695176	NaN	NaN	NaN	NaN	145.417354615474	NaN	NaN	NaN	NaN	NaN	NaN	NaN
NaN	NaN	NaN	NaN	NaN	NaN	NaN	NaN	NaN	NaN	NaN	NaN	NaN	718.467223530276	NaN	NaN	NaN	NaN	NaN	NaN	NaN	NaN	NaN	NaN	NaN	NaN	NaN	NaN	33.0963656097599	NaN	NaN	1087.01098441168	NaN	NaN	NaN	NaN	NaN	282.45354239848	NaN	NaN	NaN	NaN	169.247986502821	NaN	NaN	NaN	NaN	NaN	NaN	NaN
NaN	NaN	NaN	NaN	NaN	NaN	NaN	NaN	NaN	NaN	NaN	NaN	NaN	1102.44060032836	NaN	NaN	NaN	NaN	NaN	NaN	NaN	NaN	NaN	NaN	NaN	NaN	NaN	NaN	-15.4093893575147	NaN	NaN	NaN	NaN	NaN	NaN	NaN	NaN	580.284377826097	NaN	NaN	NaN	NaN	138.936074157319	NaN	NaN	NaN	NaN	NaN	NaN	NaN
NaN	NaN	NaN	NaN	NaN	NaN	NaN	NaN	NaN	NaN	NaN	NaN	NaN	1000.63353071761	NaN	NaN	NaN	NaN	NaN	NaN	NaN	NaN	NaN	NaN	NaN	NaN	NaN	NaN	48.0442258373701	NaN	NaN	NaN	NaN	NaN	NaN	NaN	NaN	416.816735924907	NaN	NaN	NaN	NaN	123.281178063012	NaN	NaN	NaN	NaN	NaN	NaN	NaN
NaN	NaN	NaN	NaN	NaN	NaN	NaN	NaN	NaN	NaN	NaN	NaN	NaN	NaN	NaN	NaN	NaN	NaN	NaN	NaN	NaN	NaN	NaN	NaN	NaN	NaN	NaN	NaN	617.22532657208	NaN	NaN	NaN	NaN	NaN	NaN	NaN	NaN	598.314562140083	NaN	NaN	NaN	NaN	504.893406120218	NaN	NaN	NaN	NaN	NaN	NaN	NaN
NaN	NaN	NaN	NaN	NaN	NaN	NaN	NaN	NaN	NaN	NaN	NaN	NaN	NaN	NaN	NaN	NaN	NaN	NaN	NaN	NaN	NaN	NaN	NaN	NaN	NaN	NaN	NaN	NaN	NaN	NaN	NaN	NaN	NaN	NaN	NaN	NaN	9.46168919896209	NaN	NaN	NaN	NaN	21.9644094877386	NaN	NaN	NaN	NaN	NaN	NaN	NaN
NaN	NaN	NaN	NaN	NaN	NaN	NaN	NaN	NaN	NaN	NaN	NaN	NaN	NaN	NaN	NaN	NaN	NaN	NaN	NaN	NaN	NaN	NaN	NaN	NaN	NaN	NaN	NaN	NaN	NaN	NaN	NaN	NaN	NaN	NaN	NaN	NaN	509.731978904892	NaN	NaN	NaN	NaN	116.92545562425	NaN	NaN	NaN	NaN	NaN	NaN	NaN
NaN	NaN	NaN	NaN	NaN	NaN	NaN	NaN	NaN	NaN	NaN	NaN	NaN	NaN	NaN	NaN	NaN	NaN	NaN	NaN	NaN	NaN	NaN	NaN	NaN	NaN	NaN	NaN	NaN	NaN	NaN	NaN	NaN	NaN	NaN	NaN	NaN	320.836065545261	NaN	NaN	NaN	NaN	68.504174011851	NaN	NaN	NaN	NaN	NaN	NaN	NaN
NaN	NaN	NaN	NaN	NaN	NaN	NaN	NaN	NaN	NaN	NaN	NaN	NaN	NaN	NaN	NaN	NaN	NaN	NaN	NaN	NaN	NaN	NaN	NaN	NaN	NaN	NaN	NaN	NaN	NaN	NaN	NaN	NaN	NaN	NaN	NaN	NaN	385.891039790243	NaN	NaN	NaN	NaN	8.76838132788829	NaN	NaN	NaN	NaN	NaN	NaN	NaN
NaN	NaN	NaN	NaN	NaN	NaN	NaN	NaN	NaN	NaN	NaN	NaN	NaN	NaN	NaN	NaN	NaN	NaN	NaN	NaN	NaN	NaN	NaN	NaN	NaN	NaN	NaN	NaN	NaN	NaN	NaN	NaN	NaN	NaN	NaN	NaN	NaN	426.773807473513	NaN	NaN	NaN	NaN	-13.7097093857395	NaN	NaN	NaN	NaN	NaN	NaN	NaN
NaN	NaN	NaN	NaN	NaN	NaN	NaN	NaN	NaN	NaN	NaN	NaN	NaN	NaN	NaN	NaN	NaN	NaN	NaN	NaN	NaN	NaN	NaN	NaN	NaN	NaN	NaN	NaN	NaN	NaN	NaN	NaN	NaN	NaN	NaN	NaN	NaN	571.081842754473	NaN	NaN	NaN	NaN	138.948491570204	NaN	NaN	NaN	NaN	NaN	NaN	NaN
NaN	NaN	NaN	NaN	NaN	NaN	NaN	NaN	NaN	NaN	NaN	NaN	NaN	NaN	NaN	NaN	NaN	NaN	NaN	NaN	NaN	NaN	NaN	NaN	NaN	NaN	NaN	NaN	NaN	NaN	NaN	NaN	NaN	NaN	NaN	NaN	NaN	64.0603356903887	NaN	NaN	NaN	NaN	-10.0944327000104	NaN	NaN	NaN	NaN	NaN	NaN	NaN
NaN	NaN	NaN	NaN	NaN	NaN	NaN	NaN	NaN	NaN	NaN	NaN	NaN	NaN	NaN	NaN	NaN	NaN	NaN	NaN	NaN	NaN	NaN	NaN	NaN	NaN	NaN	NaN	NaN	NaN	NaN	NaN	NaN	NaN	NaN	NaN	NaN	578.13121971047	NaN	NaN	NaN	NaN	31.8442282787568	NaN	NaN	NaN	NaN	NaN	NaN	NaN
NaN	NaN	NaN	NaN	NaN	NaN	NaN	NaN	NaN	NaN	NaN	NaN	NaN	NaN	NaN	NaN	NaN	NaN	NaN	NaN	NaN	NaN	NaN	NaN	NaN	NaN	NaN	NaN	NaN	NaN	NaN	NaN	NaN	NaN	NaN	NaN	NaN	185.390995200999	NaN	NaN	NaN	NaN	132.593270919149	NaN	NaN	NaN	NaN	NaN	NaN	NaN
[truncated: 62 more columns]
