# Supplementary material for: Notch-dependent and -independent transcription are modulated by tissue movements at gastrulation
Source: eLife. 2022 May 18;11:e73656. doi: 10.7554/eLife.73656 (PMC9183233; doi:10.7554/eLife.73656)
Supplement: Source data 1. [file elife-73656-data1.zip › numerical data/1S1C_m5m8pm7_MSE_sorted-nc14_normF-Y.txt]

NaN	NaN	NaN	NaN	NaN	NaN	NaN	NaN	NaN	NaN	NaN	NaN	NaN	NaN	NaN	NaN	NaN	NaN	NaN	NaN	NaN	NaN	NaN	NaN	NaN	NaN	NaN	NaN	NaN	NaN	NaN	NaN	NaN	NaN	NaN	NaN	NaN	NaN	NaN	NaN	NaN	NaN	NaN	NaN	NaN	NaN	NaN	NaN	NaN	NaN
NaN	NaN	NaN	NaN	NaN	NaN	NaN	NaN	NaN	NaN	NaN	NaN	NaN	NaN	NaN	NaN	NaN	NaN	NaN	NaN	NaN	NaN	NaN	NaN	NaN	NaN	NaN	NaN	NaN	NaN	NaN	NaN	NaN	NaN	NaN	NaN	NaN	NaN	NaN	NaN	NaN	NaN	NaN	NaN	NaN	NaN	NaN	NaN	NaN	NaN
NaN	NaN	NaN	NaN	NaN	NaN	NaN	NaN	NaN	NaN	NaN	NaN	NaN	NaN	NaN	NaN	NaN	NaN	NaN	NaN	NaN	NaN	NaN	NaN	NaN	NaN	NaN	NaN	NaN	NaN	NaN	NaN	NaN	NaN	NaN	NaN	NaN	NaN	NaN	NaN	NaN	NaN	NaN	NaN	NaN	NaN	NaN	NaN	NaN	NaN
NaN	NaN	NaN	NaN	NaN	NaN	NaN	NaN	NaN	NaN	NaN	NaN	NaN	NaN	NaN	NaN	NaN	NaN	NaN	NaN	NaN	NaN	NaN	NaN	NaN	NaN	NaN	NaN	NaN	NaN	NaN	NaN	NaN	NaN	NaN	NaN	NaN	NaN	NaN	NaN	NaN	NaN	NaN	NaN	NaN	NaN	NaN	NaN	NaN	NaN
NaN	NaN	NaN	NaN	NaN	NaN	NaN	NaN	NaN	NaN	NaN	NaN	NaN	NaN	NaN	NaN	NaN	NaN	NaN	NaN	NaN	NaN	NaN	NaN	NaN	NaN	NaN	NaN	NaN	NaN	NaN	NaN	NaN	NaN	NaN	NaN	NaN	NaN	NaN	NaN	NaN	NaN	NaN	NaN	NaN	NaN	NaN	NaN	NaN	NaN
NaN	NaN	NaN	NaN	NaN	NaN	NaN	NaN	NaN	NaN	NaN	NaN	NaN	NaN	NaN	NaN	NaN	NaN	NaN	NaN	NaN	NaN	NaN	NaN	NaN	NaN	NaN	NaN	NaN	NaN	NaN	NaN	NaN	NaN	NaN	NaN	NaN	NaN	NaN	NaN	NaN	NaN	NaN	NaN	NaN	NaN	NaN	NaN	NaN	NaN
NaN	NaN	NaN	NaN	NaN	NaN	NaN	NaN	NaN	NaN	NaN	NaN	NaN	NaN	NaN	NaN	NaN	NaN	NaN	NaN	NaN	NaN	NaN	NaN	NaN	NaN	NaN	NaN	NaN	NaN	NaN	NaN	NaN	NaN	NaN	NaN	NaN	NaN	NaN	NaN	NaN	NaN	NaN	NaN	NaN	NaN	NaN	NaN	NaN	NaN
NaN	NaN	NaN	NaN	NaN	NaN	NaN	NaN	NaN	NaN	NaN	NaN	NaN	NaN	NaN	NaN	NaN	NaN	NaN	NaN	NaN	NaN	NaN	NaN	NaN	NaN	NaN	NaN	NaN	NaN	NaN	NaN	NaN	NaN	NaN	NaN	NaN	NaN	NaN	NaN	NaN	NaN	NaN	NaN	NaN	NaN	NaN	NaN	NaN	NaN
NaN	NaN	NaN	NaN	NaN	NaN	NaN	NaN	NaN	NaN	NaN	NaN	NaN	NaN	NaN	NaN	NaN	NaN	NaN	NaN	NaN	NaN	NaN	NaN	NaN	NaN	NaN	NaN	NaN	NaN	NaN	NaN	NaN	NaN	NaN	NaN	NaN	NaN	NaN	NaN	NaN	NaN	NaN	NaN	NaN	NaN	NaN	NaN	NaN	NaN
NaN	NaN	NaN	NaN	NaN	NaN	NaN	NaN	NaN	NaN	NaN	NaN	NaN	NaN	NaN	NaN	NaN	NaN	NaN	NaN	NaN	NaN	NaN	NaN	NaN	NaN	NaN	NaN	NaN	NaN	NaN	NaN	NaN	NaN	NaN	NaN	NaN	NaN	NaN	NaN	NaN	NaN	NaN	NaN	NaN	NaN	NaN	NaN	NaN	NaN
NaN	NaN	NaN	NaN	NaN	NaN	NaN	NaN	NaN	NaN	NaN	NaN	NaN	NaN	NaN	NaN	NaN	NaN	NaN	NaN	NaN	NaN	NaN	NaN	NaN	NaN	NaN	NaN	NaN	NaN	NaN	NaN	NaN	NaN	NaN	NaN	NaN	NaN	NaN	NaN	NaN	NaN	NaN	NaN	NaN	NaN	NaN	NaN	NaN	NaN
NaN	NaN	NaN	NaN	NaN	NaN	NaN	NaN	NaN	NaN	NaN	NaN	NaN	NaN	NaN	NaN	NaN	NaN	NaN	NaN	NaN	NaN	NaN	NaN	NaN	NaN	NaN	NaN	NaN	NaN	NaN	NaN	NaN	NaN	NaN	NaN	NaN	NaN	NaN	NaN	NaN	NaN	NaN	NaN	NaN	NaN	NaN	NaN	NaN	NaN
NaN	NaN	NaN	NaN	NaN	NaN	NaN	NaN	NaN	NaN	NaN	NaN	NaN	NaN	NaN	NaN	NaN	NaN	NaN	NaN	NaN	NaN	NaN	NaN	NaN	NaN	NaN	NaN	NaN	NaN	NaN	NaN	NaN	NaN	NaN	NaN	NaN	NaN	NaN	NaN	NaN	NaN	NaN	NaN	NaN	NaN	NaN	NaN	NaN	NaN
NaN	NaN	NaN	NaN	NaN	NaN	NaN	NaN	NaN	NaN	NaN	NaN	NaN	NaN	NaN	NaN	NaN	NaN	NaN	NaN	NaN	NaN	NaN	NaN	NaN	NaN	NaN	NaN	NaN	NaN	NaN	NaN	NaN	NaN	NaN	NaN	NaN	NaN	NaN	NaN	NaN	NaN	NaN	NaN	NaN	NaN	NaN	NaN	NaN	NaN
NaN	NaN	NaN	NaN	NaN	NaN	NaN	NaN	NaN	NaN	NaN	NaN	NaN	NaN	NaN	NaN	NaN	NaN	NaN	NaN	NaN	NaN	NaN	NaN	NaN	NaN	NaN	NaN	NaN	NaN	NaN	NaN	NaN	NaN	NaN	NaN	NaN	NaN	NaN	NaN	NaN	NaN	NaN	NaN	NaN	NaN	NaN	NaN	NaN	NaN
NaN	NaN	NaN	NaN	NaN	NaN	NaN	NaN	NaN	NaN	NaN	NaN	NaN	NaN	NaN	NaN	NaN	NaN	NaN	NaN	NaN	NaN	NaN	NaN	NaN	NaN	NaN	NaN	NaN	NaN	NaN	NaN	NaN	NaN	NaN	NaN	NaN	NaN	NaN	NaN	NaN	NaN	NaN	NaN	NaN	NaN	NaN	NaN	NaN	NaN
NaN	NaN	NaN	NaN	NaN	NaN	NaN	NaN	NaN	NaN	NaN	NaN	NaN	NaN	NaN	NaN	NaN	NaN	NaN	NaN	NaN	NaN	NaN	NaN	NaN	NaN	NaN	NaN	NaN	NaN	NaN	NaN	NaN	NaN	NaN	NaN	NaN	NaN	NaN	NaN	NaN	NaN	NaN	NaN	NaN	NaN	NaN	NaN	NaN	NaN
NaN	NaN	NaN	NaN	NaN	NaN	NaN	NaN	NaN	NaN	NaN	NaN	NaN	NaN	NaN	NaN	NaN	NaN	NaN	NaN	NaN	NaN	NaN	NaN	NaN	NaN	NaN	NaN	NaN	NaN	NaN	NaN	NaN	NaN	NaN	NaN	NaN	NaN	NaN	NaN	NaN	NaN	NaN	NaN	NaN	NaN	NaN	NaN	NaN	NaN
NaN	NaN	NaN	NaN	NaN	NaN	NaN	NaN	NaN	NaN	NaN	NaN	NaN	NaN	NaN	NaN	NaN	NaN	NaN	NaN	NaN	NaN	NaN	NaN	NaN	NaN	NaN	NaN	NaN	NaN	NaN	NaN	NaN	NaN	NaN	NaN	NaN	NaN	NaN	NaN	NaN	NaN	NaN	NaN	NaN	NaN	NaN	NaN	NaN	NaN
NaN	NaN	NaN	NaN	NaN	NaN	NaN	NaN	NaN	NaN	NaN	NaN	NaN	NaN	NaN	NaN	NaN	NaN	NaN	NaN	NaN	NaN	NaN	NaN	NaN	NaN	NaN	NaN	NaN	NaN	NaN	NaN	NaN	NaN	NaN	NaN	NaN	NaN	NaN	NaN	NaN	NaN	NaN	NaN	NaN	NaN	NaN	NaN	NaN	NaN
NaN	NaN	NaN	NaN	NaN	NaN	NaN	NaN	NaN	NaN	NaN	NaN	NaN	NaN	NaN	NaN	NaN	NaN	NaN	NaN	NaN	NaN	NaN	NaN	NaN	NaN	NaN	NaN	NaN	NaN	NaN	NaN	NaN	NaN	NaN	NaN	NaN	NaN	NaN	NaN	NaN	NaN	NaN	NaN	NaN	NaN	NaN	NaN	NaN	NaN
NaN	NaN	NaN	NaN	NaN	NaN	NaN	NaN	NaN	NaN	NaN	NaN	NaN	NaN	NaN	NaN	NaN	NaN	NaN	NaN	NaN	NaN	NaN	NaN	NaN	NaN	NaN	NaN	NaN	NaN	NaN	NaN	NaN	NaN	NaN	NaN	NaN	NaN	NaN	NaN	NaN	NaN	NaN	NaN	NaN	NaN	NaN	NaN	NaN	NaN
NaN	NaN	NaN	NaN	NaN	NaN	NaN	NaN	NaN	NaN	NaN	NaN	NaN	NaN	NaN	NaN	NaN	NaN	NaN	NaN	NaN	NaN	NaN	NaN	NaN	NaN	NaN	NaN	NaN	NaN	NaN	NaN	NaN	NaN	NaN	NaN	NaN	NaN	NaN	NaN	NaN	NaN	NaN	NaN	NaN	NaN	NaN	NaN	NaN	NaN
NaN	NaN	NaN	NaN	NaN	NaN	NaN	NaN	NaN	NaN	NaN	NaN	NaN	NaN	NaN	NaN	NaN	NaN	NaN	NaN	NaN	NaN	NaN	NaN	NaN	NaN	NaN	NaN	NaN	NaN	NaN	NaN	NaN	NaN	NaN	NaN	NaN	NaN	NaN	NaN	NaN	NaN	NaN	NaN	NaN	NaN	NaN	NaN	NaN	NaN
NaN	NaN	NaN	NaN	NaN	NaN	NaN	NaN	NaN	NaN	NaN	NaN	NaN	NaN	NaN	NaN	NaN	NaN	NaN	NaN	NaN	NaN	NaN	NaN	NaN	NaN	NaN	NaN	NaN	NaN	NaN	NaN	NaN	NaN	NaN	NaN	NaN	NaN	NaN	NaN	NaN	NaN	NaN	NaN	NaN	NaN	NaN	NaN	NaN	NaN
NaN	NaN	NaN	NaN	NaN	NaN	NaN	NaN	NaN	NaN	NaN	NaN	NaN	NaN	NaN	NaN	NaN	NaN	NaN	NaN	NaN	NaN	NaN	NaN	NaN	NaN	NaN	NaN	NaN	NaN	NaN	NaN	NaN	NaN	NaN	NaN	NaN	NaN	NaN	NaN	NaN	NaN	NaN	NaN	NaN	NaN	NaN	NaN	NaN	NaN
NaN	NaN	NaN	NaN	NaN	NaN	NaN	NaN	NaN	NaN	NaN	NaN	NaN	NaN	NaN	NaN	NaN	NaN	NaN	NaN	NaN	NaN	NaN	NaN	NaN	NaN	NaN	NaN	NaN	NaN	NaN	NaN	NaN	NaN	NaN	NaN	NaN	NaN	NaN	NaN	NaN	NaN	NaN	NaN	NaN	NaN	NaN	NaN	NaN	NaN
NaN	NaN	NaN	NaN	NaN	NaN	NaN	NaN	NaN	NaN	NaN	NaN	NaN	NaN	NaN	NaN	NaN	NaN	NaN	NaN	NaN	NaN	NaN	NaN	NaN	NaN	NaN	NaN	NaN	NaN	NaN	NaN	NaN	NaN	NaN	NaN	NaN	NaN	NaN	NaN	NaN	NaN	NaN	NaN	NaN	NaN	NaN	NaN	NaN	NaN
NaN	NaN	NaN	NaN	NaN	NaN	NaN	NaN	NaN	NaN	NaN	NaN	NaN	NaN	NaN	NaN	NaN	NaN	NaN	NaN	NaN	NaN	NaN	NaN	NaN	NaN	NaN	NaN	NaN	NaN	NaN	NaN	NaN	NaN	NaN	NaN	NaN	NaN	NaN	NaN	NaN	NaN	NaN	NaN	NaN	NaN	NaN	NaN	NaN	NaN
NaN	NaN	NaN	NaN	NaN	NaN	NaN	NaN	NaN	NaN	NaN	NaN	NaN	NaN	NaN	NaN	NaN	NaN	NaN	NaN	NaN	NaN	NaN	NaN	NaN	NaN	NaN	NaN	NaN	NaN	NaN	NaN	NaN	NaN	NaN	NaN	NaN	NaN	NaN	NaN	NaN	NaN	NaN	NaN	NaN	NaN	NaN	NaN	NaN	NaN
NaN	NaN	NaN	NaN	NaN	NaN	NaN	NaN	NaN	NaN	NaN	NaN	NaN	NaN	NaN	NaN	NaN	NaN	NaN	NaN	NaN	NaN	NaN	NaN	NaN	NaN	NaN	NaN	NaN	NaN	NaN	NaN	NaN	NaN	NaN	NaN	NaN	NaN	NaN	NaN	NaN	NaN	NaN	NaN	NaN	NaN	NaN	NaN	NaN	NaN
NaN	NaN	NaN	NaN	NaN	NaN	NaN	NaN	NaN	NaN	NaN	NaN	NaN	NaN	NaN	NaN	NaN	NaN	NaN	NaN	NaN	NaN	NaN	NaN	NaN	NaN	NaN	NaN	NaN	NaN	NaN	NaN	NaN	NaN	NaN	NaN	NaN	NaN	NaN	NaN	NaN	NaN	NaN	NaN	NaN	NaN	NaN	NaN	NaN	NaN
NaN	NaN	NaN	NaN	NaN	NaN	NaN	NaN	NaN	NaN	NaN	NaN	NaN	NaN	NaN	NaN	NaN	NaN	NaN	NaN	NaN	NaN	NaN	NaN	NaN	NaN	NaN	NaN	NaN	NaN	NaN	NaN	NaN	NaN	NaN	NaN	NaN	NaN	NaN	NaN	NaN	NaN	NaN	NaN	NaN	NaN	NaN	NaN	NaN	NaN
NaN	NaN	NaN	NaN	NaN	NaN	NaN	NaN	NaN	NaN	NaN	NaN	NaN	NaN	NaN	NaN	NaN	NaN	NaN	NaN	NaN	NaN	NaN	NaN	NaN	NaN	NaN	NaN	NaN	NaN	NaN	NaN	NaN	NaN	NaN	NaN	NaN	NaN	NaN	NaN	NaN	NaN	NaN	NaN	NaN	NaN	NaN	NaN	NaN	NaN
NaN	NaN	NaN	NaN	NaN	NaN	NaN	NaN	NaN	NaN	NaN	NaN	NaN	NaN	NaN	NaN	NaN	NaN	NaN	NaN	NaN	NaN	NaN	NaN	NaN	NaN	NaN	NaN	NaN	NaN	NaN	NaN	NaN	NaN	NaN	NaN	NaN	NaN	NaN	NaN	NaN	NaN	NaN	NaN	NaN	NaN	NaN	NaN	NaN	NaN
NaN	NaN	NaN	NaN	NaN	NaN	NaN	NaN	NaN	NaN	NaN	NaN	NaN	NaN	NaN	NaN	NaN	NaN	NaN	NaN	NaN	NaN	NaN	NaN	NaN	NaN	NaN	NaN	NaN	NaN	NaN	NaN	NaN	NaN	NaN	NaN	NaN	NaN	NaN	NaN	NaN	NaN	NaN	NaN	NaN	NaN	NaN	NaN	NaN	NaN
NaN	NaN	NaN	NaN	NaN	NaN	NaN	NaN	NaN	NaN	NaN	NaN	NaN	NaN	NaN	NaN	NaN	NaN	NaN	NaN	NaN	NaN	NaN	NaN	NaN	NaN	NaN	NaN	NaN	NaN	NaN	NaN	NaN	NaN	NaN	NaN	NaN	NaN	NaN	NaN	NaN	NaN	NaN	NaN	NaN	NaN	NaN	NaN	NaN	NaN
NaN	NaN	NaN	NaN	NaN	NaN	NaN	NaN	NaN	NaN	NaN	NaN	NaN	NaN	NaN	NaN	NaN	NaN	NaN	NaN	NaN	NaN	NaN	NaN	NaN	NaN	NaN	NaN	NaN	NaN	NaN	NaN	NaN	NaN	NaN	NaN	NaN	NaN	NaN	NaN	NaN	NaN	NaN	NaN	NaN	NaN	NaN	NaN	NaN	NaN
NaN	NaN	NaN	NaN	NaN	NaN	NaN	NaN	NaN	NaN	NaN	NaN	NaN	NaN	NaN	NaN	NaN	NaN	NaN	NaN	NaN	NaN	NaN	NaN	NaN	NaN	NaN	NaN	NaN	NaN	NaN	NaN	NaN	NaN	NaN	NaN	NaN	NaN	NaN	NaN	NaN	NaN	NaN	NaN	NaN	NaN	NaN	NaN	NaN	NaN
NaN	NaN	NaN	NaN	NaN	NaN	NaN	NaN	NaN	NaN	NaN	NaN	NaN	NaN	NaN	NaN	NaN	NaN	NaN	NaN	NaN	NaN	NaN	NaN	NaN	NaN	NaN	NaN	NaN	NaN	NaN	NaN	NaN	NaN	NaN	NaN	NaN	NaN	NaN	NaN	NaN	NaN	NaN	NaN	NaN	NaN	NaN	NaN	NaN	NaN
NaN	NaN	NaN	NaN	NaN	NaN	NaN	NaN	NaN	NaN	NaN	NaN	NaN	NaN	NaN	NaN	NaN	NaN	NaN	NaN	NaN	NaN	NaN	NaN	NaN	NaN	NaN	NaN	NaN	NaN	NaN	NaN	NaN	NaN	NaN	NaN	NaN	NaN	NaN	NaN	NaN	NaN	NaN	NaN	NaN	NaN	NaN	NaN	NaN	NaN
NaN	NaN	NaN	NaN	NaN	NaN	NaN	NaN	NaN	NaN	NaN	NaN	NaN	NaN	NaN	NaN	NaN	NaN	NaN	NaN	NaN	NaN	NaN	NaN	NaN	NaN	NaN	NaN	NaN	NaN	NaN	NaN	NaN	NaN	NaN	NaN	NaN	NaN	NaN	NaN	NaN	NaN	NaN	NaN	NaN	NaN	NaN	NaN	NaN	NaN
NaN	NaN	NaN	NaN	NaN	NaN	NaN	NaN	NaN	NaN	NaN	NaN	NaN	NaN	NaN	NaN	NaN	NaN	NaN	NaN	NaN	NaN	NaN	NaN	NaN	NaN	NaN	NaN	NaN	NaN	NaN	NaN	NaN	NaN	NaN	NaN	NaN	NaN	NaN	NaN	NaN	NaN	NaN	NaN	NaN	NaN	NaN	NaN	NaN	NaN
NaN	NaN	NaN	NaN	NaN	NaN	NaN	NaN	NaN	NaN	NaN	NaN	NaN	NaN	NaN	NaN	NaN	NaN	NaN	NaN	NaN	NaN	NaN	NaN	NaN	NaN	NaN	NaN	NaN	NaN	NaN	NaN	NaN	NaN	NaN	NaN	NaN	NaN	NaN	NaN	NaN	NaN	NaN	NaN	NaN	NaN	NaN	NaN	NaN	NaN
NaN	NaN	NaN	NaN	NaN	NaN	NaN	NaN	NaN	NaN	NaN	NaN	NaN	NaN	NaN	NaN	NaN	NaN	NaN	NaN	NaN	NaN	NaN	NaN	NaN	NaN	NaN	NaN	NaN	NaN	NaN	NaN	NaN	NaN	NaN	NaN	NaN	NaN	NaN	NaN	NaN	NaN	NaN	NaN	NaN	NaN	NaN	NaN	NaN	NaN
NaN	NaN	NaN	NaN	NaN	NaN	NaN	NaN	NaN	NaN	NaN	NaN	NaN	NaN	NaN	NaN	NaN	NaN	NaN	NaN	NaN	NaN	NaN	NaN	NaN	NaN	NaN	NaN	NaN	NaN	NaN	NaN	NaN	NaN	NaN	NaN	NaN	NaN	NaN	NaN	NaN	NaN	NaN	NaN	NaN	NaN	NaN	NaN	NaN	NaN
NaN	NaN	NaN	NaN	NaN	NaN	NaN	NaN	NaN	NaN	NaN	NaN	NaN	NaN	NaN	NaN	NaN	NaN	NaN	NaN	NaN	NaN	NaN	NaN	NaN	NaN	NaN	NaN	NaN	NaN	NaN	NaN	NaN	NaN	NaN	NaN	NaN	NaN	NaN	NaN	NaN	NaN	NaN	NaN	NaN	NaN	NaN	NaN	NaN	NaN
NaN	NaN	NaN	NaN	NaN	NaN	NaN	NaN	NaN	NaN	NaN	NaN	NaN	NaN	NaN	NaN	NaN	NaN	NaN	NaN	NaN	NaN	NaN	NaN	NaN	NaN	NaN	NaN	NaN	NaN	NaN	NaN	NaN	NaN	NaN	NaN	NaN	NaN	NaN	NaN	NaN	NaN	NaN	NaN	NaN	NaN	NaN	NaN	NaN	NaN
NaN	NaN	NaN	NaN	NaN	NaN	NaN	NaN	NaN	NaN	NaN	NaN	NaN	NaN	NaN	NaN	NaN	NaN	NaN	NaN	NaN	NaN	NaN	NaN	NaN	NaN	NaN	NaN	NaN	NaN	NaN	NaN	NaN	NaN	NaN	NaN	NaN	NaN	NaN	NaN	NaN	NaN	NaN	NaN	NaN	NaN	NaN	NaN	NaN	NaN
NaN	NaN	NaN	NaN	NaN	NaN	NaN	NaN	NaN	NaN	NaN	NaN	NaN	NaN	NaN	NaN	NaN	NaN	NaN	NaN	NaN	NaN	NaN	NaN	NaN	NaN	NaN	NaN	NaN	NaN	NaN	NaN	NaN	NaN	NaN	NaN	NaN	NaN	NaN	NaN	NaN	NaN	NaN	NaN	NaN	NaN	NaN	NaN	NaN	NaN
NaN	NaN	NaN	NaN	NaN	NaN	NaN	NaN	NaN	NaN	NaN	NaN	NaN	NaN	NaN	NaN	NaN	NaN	NaN	NaN	NaN	NaN	NaN	NaN	NaN	NaN	NaN	NaN	NaN	NaN	NaN	NaN	NaN	NaN	NaN	NaN	NaN	NaN	NaN	NaN	NaN	NaN	NaN	NaN	NaN	NaN	NaN	NaN	NaN	NaN
NaN	NaN	NaN	NaN	NaN	NaN	NaN	NaN	NaN	NaN	NaN	NaN	NaN	NaN	NaN	NaN	NaN	NaN	NaN	NaN	NaN	NaN	NaN	NaN	NaN	NaN	NaN	NaN	NaN	NaN	NaN	NaN	NaN	NaN	NaN	NaN	NaN	NaN	NaN	NaN	NaN	NaN	NaN	NaN	NaN	NaN	NaN	NaN	NaN	NaN
NaN	NaN	NaN	NaN	NaN	NaN	NaN	NaN	NaN	NaN	NaN	NaN	NaN	NaN	NaN	NaN	NaN	NaN	NaN	NaN	NaN	NaN	NaN	NaN	NaN	NaN	NaN	NaN	NaN	NaN	NaN	NaN	NaN	NaN	NaN	NaN	NaN	NaN	NaN	NaN	NaN	NaN	NaN	NaN	NaN	NaN	NaN	NaN	NaN	NaN
NaN	NaN	NaN	NaN	NaN	NaN	NaN	NaN	NaN	NaN	NaN	NaN	NaN	NaN	NaN	NaN	NaN	NaN	NaN	NaN	NaN	NaN	NaN	NaN	NaN	NaN	NaN	NaN	NaN	NaN	NaN	NaN	NaN	NaN	NaN	NaN	NaN	NaN	NaN	NaN	NaN	NaN	NaN	NaN	NaN	NaN	NaN	NaN	NaN	NaN
NaN	NaN	NaN	NaN	NaN	NaN	NaN	NaN	NaN	NaN	NaN	NaN	NaN	NaN	NaN	NaN	NaN	NaN	NaN	NaN	NaN	NaN	NaN	NaN	NaN	NaN	NaN	NaN	NaN	NaN	NaN	NaN	NaN	NaN	NaN	NaN	NaN	NaN	NaN	NaN	NaN	NaN	NaN	NaN	NaN	NaN	NaN	NaN	NaN	NaN
NaN	NaN	NaN	NaN	NaN	NaN	NaN	NaN	NaN	NaN	NaN	NaN	NaN	NaN	NaN	NaN	NaN	NaN	NaN	NaN	NaN	NaN	NaN	NaN	NaN	NaN	NaN	NaN	NaN	NaN	NaN	NaN	NaN	NaN	NaN	NaN	NaN	NaN	NaN	NaN	NaN	NaN	NaN	NaN	NaN	NaN	NaN	NaN	NaN	NaN
NaN	NaN	NaN	NaN	NaN	NaN	NaN	NaN	NaN	NaN	NaN	NaN	NaN	NaN	NaN	NaN	NaN	NaN	NaN	NaN	NaN	NaN	NaN	NaN	NaN	NaN	NaN	NaN	NaN	NaN	NaN	NaN	NaN	NaN	NaN	NaN	NaN	NaN	NaN	NaN	NaN	NaN	NaN	NaN	NaN	NaN	NaN	NaN	NaN	NaN
NaN	NaN	NaN	NaN	NaN	NaN	NaN	NaN	NaN	NaN	NaN	NaN	NaN	NaN	NaN	NaN	NaN	NaN	NaN	NaN	NaN	NaN	NaN	NaN	NaN	NaN	NaN	NaN	NaN	NaN	NaN	NaN	NaN	NaN	NaN	NaN	NaN	NaN	NaN	NaN	NaN	NaN	NaN	NaN	NaN	NaN	NaN	NaN	NaN	NaN
NaN	NaN	NaN	NaN	NaN	NaN	NaN	NaN	NaN	NaN	NaN	NaN	NaN	NaN	NaN	NaN	NaN	NaN	NaN	NaN	NaN	NaN	NaN	NaN	NaN	NaN	NaN	NaN	NaN	NaN	NaN	NaN	NaN	NaN	NaN	NaN	NaN	NaN	NaN	NaN	NaN	NaN	NaN	NaN	NaN	NaN	NaN	NaN	NaN	NaN
NaN	NaN	NaN	NaN	NaN	NaN	NaN	NaN	NaN	NaN	NaN	NaN	NaN	NaN	NaN	NaN	NaN	NaN	NaN	NaN	NaN	NaN	NaN	NaN	NaN	NaN	NaN	NaN	NaN	NaN	NaN	NaN	NaN	NaN	NaN	NaN	NaN	NaN	NaN	NaN	NaN	NaN	NaN	NaN	NaN	NaN	NaN	NaN	NaN	NaN
NaN	NaN	NaN	NaN	NaN	NaN	NaN	NaN	NaN	NaN	NaN	NaN	NaN	NaN	NaN	NaN	NaN	NaN	NaN	NaN	NaN	NaN	NaN	NaN	NaN	NaN	NaN	NaN	NaN	NaN	NaN	NaN	NaN	NaN	NaN	NaN	NaN	NaN	NaN	NaN	NaN	NaN	NaN	NaN	NaN	NaN	NaN	NaN	NaN	NaN
NaN	NaN	NaN	NaN	NaN	NaN	NaN	NaN	NaN	NaN	NaN	NaN	NaN	NaN	NaN	NaN	NaN	NaN	NaN	NaN	NaN	NaN	NaN	NaN	NaN	NaN	NaN	NaN	NaN	NaN	NaN	NaN	NaN	NaN	NaN	NaN	NaN	NaN	NaN	NaN	NaN	NaN	NaN	NaN	NaN	NaN	NaN	NaN	NaN	NaN
NaN	NaN	NaN	NaN	NaN	NaN	NaN	NaN	NaN	NaN	NaN	NaN	NaN	NaN	NaN	NaN	NaN	NaN	NaN	NaN	NaN	NaN	NaN	NaN	NaN	NaN	NaN	NaN	NaN	NaN	NaN	NaN	NaN	NaN	NaN	NaN	NaN	NaN	NaN	NaN	NaN	NaN	NaN	NaN	NaN	NaN	NaN	NaN	NaN	NaN
NaN	NaN	NaN	NaN	NaN	NaN	NaN	NaN	NaN	NaN	NaN	NaN	NaN	NaN	NaN	NaN	NaN	NaN	NaN	NaN	NaN	NaN	NaN	NaN	NaN	NaN	NaN	NaN	NaN	NaN	NaN	NaN	NaN	NaN	NaN	NaN	NaN	NaN	NaN	NaN	NaN	NaN	NaN	NaN	NaN	NaN	NaN	NaN	NaN	NaN
NaN	NaN	NaN	NaN	NaN	NaN	NaN	NaN	NaN	NaN	NaN	NaN	NaN	NaN	NaN	NaN	NaN	NaN	NaN	NaN	NaN	NaN	NaN	NaN	NaN	NaN	NaN	NaN	NaN	NaN	NaN	NaN	NaN	NaN	NaN	NaN	NaN	NaN	NaN	NaN	NaN	NaN	NaN	NaN	NaN	NaN	NaN	NaN	NaN	NaN
NaN	NaN	NaN	NaN	NaN	NaN	NaN	NaN	NaN	NaN	NaN	NaN	NaN	NaN	NaN	NaN	NaN	NaN	NaN	NaN	NaN	NaN	NaN	NaN	NaN	NaN	NaN	NaN	NaN	NaN	NaN	NaN	NaN	NaN	NaN	NaN	NaN	NaN	NaN	NaN	NaN	NaN	NaN	NaN	NaN	NaN	NaN	NaN	NaN	NaN
NaN	NaN	NaN	NaN	NaN	NaN	NaN	NaN	NaN	NaN	NaN	NaN	NaN	NaN	NaN	NaN	NaN	NaN	NaN	NaN	NaN	NaN	NaN	NaN	NaN	NaN	NaN	NaN	NaN	NaN	NaN	NaN	NaN	NaN	NaN	NaN	NaN	NaN	NaN	NaN	NaN	NaN	NaN	NaN	NaN	NaN	NaN	NaN	NaN	NaN
NaN	NaN	NaN	NaN	NaN	NaN	NaN	NaN	NaN	NaN	NaN	NaN	NaN	NaN	NaN	NaN	NaN	NaN	NaN	NaN	NaN	NaN	NaN	NaN	NaN	NaN	NaN	NaN	NaN	NaN	NaN	NaN	NaN	NaN	NaN	NaN	NaN	NaN	NaN	NaN	NaN	NaN	NaN	NaN	NaN	NaN	NaN	NaN	NaN	NaN
NaN	NaN	NaN	NaN	NaN	NaN	NaN	NaN	NaN	NaN	NaN	NaN	NaN	NaN	NaN	NaN	NaN	NaN	NaN	NaN	NaN	NaN	NaN	NaN	NaN	NaN	NaN	NaN	NaN	NaN	NaN	NaN	NaN	NaN	NaN	NaN	NaN	NaN	NaN	NaN	NaN	NaN	NaN	NaN	NaN	NaN	NaN	NaN	NaN	NaN
NaN	NaN	NaN	NaN	NaN	NaN	NaN	NaN	NaN	NaN	NaN	NaN	NaN	NaN	NaN	NaN	NaN	NaN	NaN	NaN	NaN	NaN	NaN	NaN	NaN	NaN	NaN	NaN	NaN	NaN	NaN	NaN	NaN	NaN	NaN	NaN	NaN	NaN	NaN	NaN	NaN	NaN	NaN	NaN	NaN	NaN	NaN	NaN	NaN	NaN
NaN	NaN	NaN	NaN	NaN	NaN	NaN	NaN	NaN	NaN	NaN	NaN	NaN	NaN	NaN	NaN	NaN	NaN	NaN	NaN	NaN	NaN	NaN	NaN	NaN	NaN	NaN	NaN	NaN	NaN	NaN	NaN	NaN	NaN	NaN	NaN	NaN	NaN	NaN	NaN	NaN	NaN	NaN	NaN	NaN	NaN	NaN	NaN	NaN	NaN
NaN	NaN	NaN	NaN	NaN	NaN	NaN	NaN	NaN	NaN	NaN	NaN	NaN	NaN	NaN	NaN	NaN	NaN	NaN	NaN	NaN	NaN	NaN	NaN	NaN	NaN	NaN	NaN	NaN	NaN	NaN	NaN	NaN	NaN	NaN	NaN	NaN	NaN	NaN	NaN	NaN	NaN	NaN	NaN	NaN	NaN	NaN	NaN	NaN	NaN
NaN	NaN	NaN	NaN	NaN	NaN	NaN	NaN	NaN	NaN	NaN	NaN	NaN	NaN	NaN	NaN	NaN	NaN	NaN	NaN	NaN	NaN	NaN	NaN	NaN	NaN	NaN	NaN	NaN	NaN	NaN	NaN	NaN	NaN	NaN	NaN	NaN	NaN	NaN	NaN	NaN	NaN	NaN	NaN	NaN	NaN	NaN	NaN	NaN	NaN
NaN	NaN	NaN	NaN	NaN	NaN	NaN	NaN	NaN	NaN	NaN	NaN	NaN	NaN	NaN	NaN	NaN	NaN	NaN	NaN	NaN	NaN	NaN	NaN	NaN	NaN	NaN	NaN	NaN	NaN	NaN	NaN	NaN	NaN	NaN	NaN	NaN	NaN	NaN	NaN	NaN	NaN	NaN	NaN	NaN	NaN	NaN	NaN	NaN	NaN
NaN	NaN	NaN	NaN	NaN	NaN	NaN	NaN	NaN	NaN	NaN	NaN	NaN	NaN	NaN	NaN	NaN	NaN	NaN	NaN	NaN	NaN	NaN	NaN	NaN	NaN	NaN	NaN	NaN	NaN	NaN	NaN	NaN	NaN	NaN	NaN	NaN	NaN	NaN	NaN	NaN	NaN	NaN	NaN	NaN	NaN	NaN	NaN	NaN	NaN
NaN	NaN	NaN	NaN	NaN	NaN	NaN	NaN	NaN	NaN	NaN	NaN	NaN	NaN	NaN	NaN	NaN	NaN	NaN	NaN	NaN	NaN	NaN	NaN	NaN	NaN	NaN	NaN	NaN	NaN	NaN	NaN	NaN	NaN	NaN	NaN	NaN	NaN	NaN	NaN	NaN	NaN	NaN	NaN	NaN	NaN	NaN	NaN	NaN	NaN
NaN	NaN	NaN	NaN	NaN	NaN	NaN	NaN	NaN	NaN	NaN	NaN	NaN	NaN	NaN	NaN	NaN	NaN	NaN	NaN	NaN	NaN	NaN	NaN	NaN	NaN	NaN	NaN	NaN	NaN	NaN	NaN	NaN	NaN	NaN	NaN	NaN	NaN	NaN	NaN	NaN	NaN	NaN	NaN	NaN	NaN	NaN	NaN	NaN	NaN
NaN	NaN	NaN	NaN	NaN	NaN	NaN	NaN	NaN	NaN	NaN	NaN	NaN	NaN	NaN	NaN	NaN	NaN	NaN	NaN	NaN	NaN	NaN	NaN	NaN	NaN	NaN	NaN	NaN	NaN	NaN	NaN	NaN	NaN	NaN	NaN	NaN	NaN	NaN	NaN	NaN	NaN	NaN	NaN	NaN	NaN	NaN	NaN	NaN	NaN
NaN	NaN	NaN	NaN	NaN	NaN	NaN	NaN	NaN	NaN	NaN	NaN	NaN	NaN	NaN	NaN	NaN	NaN	NaN	NaN	NaN	NaN	NaN	NaN	NaN	NaN	NaN	NaN	NaN	NaN	NaN	NaN	NaN	NaN	NaN	NaN	NaN	NaN	NaN	NaN	NaN	NaN	NaN	NaN	NaN	NaN	NaN	NaN	NaN	NaN
NaN	NaN	NaN	NaN	NaN	NaN	NaN	NaN	NaN	NaN	NaN	NaN	NaN	NaN	NaN	NaN	NaN	NaN	NaN	NaN	NaN	NaN	NaN	NaN	NaN	NaN	NaN	NaN	NaN	NaN	NaN	NaN	NaN	NaN	NaN	NaN	NaN	NaN	NaN	NaN	NaN	NaN	NaN	NaN	NaN	NaN	NaN	NaN	NaN	NaN
NaN	NaN	NaN	NaN	NaN	NaN	NaN	NaN	NaN	NaN	NaN	NaN	NaN	NaN	NaN	NaN	NaN	NaN	NaN	NaN	NaN	NaN	NaN	NaN	NaN	NaN	NaN	NaN	NaN	NaN	NaN	NaN	NaN	NaN	NaN	NaN	NaN	NaN	NaN	NaN	NaN	NaN	NaN	NaN	NaN	NaN	NaN	NaN	NaN	NaN
NaN	NaN	NaN	NaN	NaN	NaN	NaN	NaN	NaN	NaN	NaN	NaN	NaN	NaN	NaN	NaN	NaN	NaN	NaN	NaN	NaN	NaN	NaN	NaN	NaN	NaN	NaN	NaN	NaN	NaN	NaN	NaN	NaN	NaN	NaN	NaN	NaN	NaN	NaN	NaN	NaN	NaN	NaN	NaN	NaN	NaN	NaN	NaN	NaN	NaN
NaN	NaN	NaN	NaN	NaN	NaN	NaN	NaN	NaN	NaN	NaN	NaN	NaN	NaN	NaN	NaN	NaN	NaN	NaN	NaN	NaN	NaN	NaN	NaN	NaN	NaN	NaN	NaN	NaN	NaN	NaN	NaN	NaN	NaN	NaN	NaN	NaN	NaN	NaN	NaN	NaN	NaN	NaN	NaN	NaN	NaN	NaN	NaN	NaN	NaN
NaN	NaN	NaN	NaN	NaN	NaN	NaN	NaN	NaN	NaN	NaN	NaN	NaN	NaN	NaN	NaN	NaN	NaN	NaN	NaN	NaN	NaN	NaN	NaN	NaN	NaN	NaN	NaN	NaN	NaN	NaN	NaN	NaN	NaN	NaN	NaN	NaN	NaN	NaN	NaN	NaN	NaN	NaN	NaN	NaN	NaN	NaN	NaN	NaN	NaN
NaN	NaN	NaN	NaN	NaN	NaN	NaN	NaN	NaN	NaN	NaN	NaN	NaN	NaN	NaN	NaN	NaN	NaN	NaN	NaN	NaN	NaN	NaN	NaN	NaN	NaN	NaN	NaN	NaN	NaN	NaN	NaN	NaN	NaN	NaN	NaN	NaN	NaN	NaN	NaN	NaN	NaN	NaN	NaN	NaN	NaN	NaN	NaN	NaN	NaN
NaN	NaN	NaN	NaN	NaN	NaN	NaN	NaN	NaN	NaN	NaN	NaN	NaN	NaN	NaN	NaN	NaN	NaN	NaN	NaN	NaN	NaN	NaN	NaN	NaN	NaN	NaN	NaN	NaN	NaN	NaN	NaN	NaN	NaN	NaN	NaN	NaN	NaN	NaN	NaN	NaN	NaN	NaN	NaN	NaN	NaN	NaN	NaN	NaN	NaN
NaN	NaN	NaN	NaN	NaN	NaN	NaN	NaN	NaN	NaN	NaN	NaN	NaN	NaN	NaN	NaN	NaN	NaN	NaN	NaN	NaN	NaN	NaN	NaN	NaN	NaN	NaN	NaN	NaN	NaN	NaN	NaN	NaN	NaN	NaN	NaN	NaN	NaN	NaN	NaN	NaN	NaN	NaN	NaN	NaN	NaN	NaN	NaN	NaN	NaN
NaN	NaN	NaN	NaN	NaN	NaN	NaN	NaN	NaN	NaN	NaN	NaN	NaN	NaN	NaN	NaN	NaN	NaN	NaN	NaN	NaN	NaN	NaN	NaN	NaN	NaN	NaN	NaN	NaN	NaN	NaN	NaN	NaN	NaN	NaN	NaN	NaN	NaN	NaN	NaN	NaN	NaN	NaN	NaN	NaN	NaN	NaN	NaN	NaN	NaN
NaN	NaN	NaN	NaN	NaN	NaN	NaN	NaN	NaN	NaN	NaN	NaN	NaN	NaN	NaN	NaN	NaN	NaN	NaN	NaN	NaN	NaN	NaN	NaN	NaN	NaN	NaN	NaN	NaN	NaN	NaN	NaN	NaN	NaN	NaN	NaN	NaN	NaN	NaN	NaN	NaN	NaN	NaN	NaN	NaN	NaN	NaN	NaN	NaN	NaN
NaN	NaN	NaN	NaN	NaN	NaN	NaN	NaN	NaN	NaN	NaN	NaN	NaN	NaN	NaN	NaN	NaN	NaN	NaN	NaN	NaN	NaN	NaN	NaN	NaN	NaN	NaN	NaN	NaN	NaN	NaN	NaN	NaN	NaN	NaN	NaN	NaN	NaN	NaN	NaN	NaN	NaN	NaN	NaN	NaN	NaN	NaN	NaN	NaN	NaN
NaN	NaN	NaN	NaN	NaN	NaN	NaN	NaN	NaN	NaN	NaN	NaN	NaN	NaN	NaN	NaN	NaN	NaN	NaN	NaN	NaN	NaN	NaN	NaN	NaN	NaN	NaN	NaN	NaN	NaN	NaN	NaN	NaN	NaN	NaN	NaN	NaN	NaN	NaN	NaN	NaN	NaN	NaN	NaN	NaN	NaN	NaN	NaN	NaN	NaN
NaN	NaN	NaN	NaN	NaN	NaN	NaN	NaN	NaN	NaN	NaN	NaN	NaN	NaN	NaN	NaN	NaN	NaN	NaN	NaN	NaN	NaN	NaN	NaN	NaN	NaN	NaN	NaN	NaN	NaN	NaN	NaN	NaN	NaN	NaN	NaN	NaN	NaN	NaN	NaN	NaN	NaN	NaN	NaN	NaN	NaN	NaN	NaN	NaN	NaN
NaN	NaN	NaN	NaN	NaN	NaN	NaN	NaN	NaN	NaN	NaN	NaN	NaN	NaN	NaN	NaN	NaN	NaN	NaN	NaN	NaN	NaN	NaN	NaN	NaN	NaN	NaN	NaN	NaN	NaN	NaN	NaN	NaN	NaN	NaN	NaN	NaN	NaN	NaN	NaN	NaN	NaN	NaN	NaN	NaN	NaN	NaN	NaN	NaN	NaN
NaN	NaN	NaN	NaN	NaN	NaN	NaN	NaN	NaN	NaN	NaN	NaN	NaN	NaN	NaN	NaN	NaN	NaN	NaN	NaN	NaN	NaN	NaN	NaN	NaN	NaN	NaN	NaN	NaN	NaN	NaN	NaN	NaN	NaN	NaN	NaN	NaN	NaN	NaN	NaN	NaN	NaN	NaN	NaN	NaN	NaN	NaN	NaN	NaN	NaN
NaN	NaN	NaN	NaN	NaN	NaN	NaN	NaN	NaN	NaN	NaN	NaN	NaN	NaN	NaN	NaN	NaN	NaN	NaN	NaN	NaN	NaN	NaN	NaN	NaN	NaN	NaN	NaN	NaN	NaN	NaN	NaN	NaN	NaN	NaN	NaN	NaN	NaN	NaN	NaN	NaN	NaN	NaN	NaN	NaN	NaN	NaN	NaN	NaN	NaN
NaN	NaN	NaN	NaN	NaN	NaN	NaN	NaN	NaN	NaN	NaN	NaN	NaN	NaN	NaN	NaN	NaN	NaN	NaN	NaN	NaN	NaN	NaN	NaN	NaN	NaN	NaN	NaN	NaN	NaN	NaN	NaN	NaN	NaN	NaN	NaN	NaN	NaN	NaN	NaN	NaN	NaN	NaN	NaN	NaN	NaN	NaN	NaN	NaN	NaN
NaN	NaN	NaN	NaN	NaN	NaN	NaN	NaN	NaN	NaN	NaN	NaN	NaN	NaN	NaN	NaN	NaN	NaN	NaN	NaN	NaN	NaN	NaN	NaN	NaN	NaN	NaN	NaN	NaN	NaN	NaN	NaN	NaN	NaN	NaN	NaN	NaN	NaN	NaN	NaN	NaN	NaN	NaN	NaN	NaN	NaN	NaN	NaN	NaN	NaN
NaN	NaN	NaN	NaN	NaN	NaN	NaN	NaN	NaN	NaN	NaN	NaN	NaN	NaN	NaN	NaN	NaN	NaN	NaN	NaN	NaN	NaN	NaN	NaN	NaN	NaN	NaN	NaN	NaN	NaN	NaN	NaN	NaN	NaN	NaN	NaN	NaN	NaN	NaN	NaN	NaN	NaN	NaN	NaN	NaN	NaN	NaN	NaN	NaN	NaN
NaN	NaN	NaN	NaN	NaN	NaN	NaN	NaN	NaN	NaN	NaN	NaN	NaN	NaN	NaN	NaN	NaN	NaN	NaN	NaN	NaN	NaN	NaN	-233.384247219982	NaN	NaN	NaN	NaN	NaN	NaN	NaN	NaN	NaN	NaN	NaN	NaN	NaN	NaN	NaN	NaN	NaN	NaN	NaN	NaN	NaN	NaN	NaN	NaN	NaN	NaN
NaN	NaN	NaN	NaN	NaN	NaN	NaN	NaN	NaN	NaN	NaN	NaN	NaN	NaN	NaN	NaN	NaN	NaN	NaN	NaN	NaN	NaN	NaN	67.9471027553429	NaN	NaN	NaN	NaN	NaN	NaN	NaN	NaN	NaN	NaN	NaN	NaN	NaN	NaN	NaN	NaN	NaN	NaN	NaN	NaN	NaN	NaN	NaN	NaN	NaN	NaN
NaN	NaN	NaN	NaN	NaN	NaN	NaN	NaN	NaN	NaN	NaN	NaN	NaN	NaN	NaN	NaN	NaN	NaN	NaN	NaN	NaN	NaN	NaN	-52.0593709667308	NaN	NaN	NaN	NaN	NaN	NaN	NaN	NaN	NaN	NaN	NaN	NaN	NaN	NaN	NaN	NaN	NaN	NaN	NaN	NaN	NaN	NaN	NaN	NaN	NaN	NaN
NaN	NaN	NaN	NaN	NaN	NaN	NaN	NaN	NaN	NaN	NaN	NaN	NaN	NaN	NaN	NaN	NaN	NaN	NaN	NaN	NaN	NaN	NaN	85.4877772437938	NaN	NaN	NaN	NaN	NaN	NaN	NaN	NaN	NaN	NaN	NaN	NaN	NaN	NaN	NaN	NaN	NaN	NaN	NaN	NaN	NaN	NaN	NaN	NaN	NaN	NaN
NaN	NaN	NaN	NaN	NaN	NaN	NaN	NaN	NaN	NaN	NaN	NaN	NaN	NaN	NaN	NaN	NaN	NaN	NaN	NaN	NaN	NaN	NaN	100.882138827574	NaN	NaN	NaN	NaN	NaN	NaN	NaN	NaN	NaN	NaN	NaN	NaN	NaN	NaN	NaN	NaN	NaN	NaN	NaN	NaN	NaN	NaN	NaN	NaN	NaN	NaN
NaN	NaN	NaN	NaN	NaN	NaN	NaN	NaN	NaN	NaN	NaN	NaN	NaN	NaN	NaN	NaN	NaN	NaN	NaN	NaN	NaN	NaN	NaN	-88.4436182177715	NaN	NaN	NaN	NaN	NaN	NaN	NaN	NaN	NaN	NaN	NaN	NaN	NaN	NaN	NaN	NaN	NaN	NaN	NaN	NaN	NaN	NaN	NaN	NaN	NaN	NaN
NaN	NaN	NaN	NaN	NaN	NaN	NaN	NaN	NaN	NaN	NaN	NaN	NaN	NaN	NaN	NaN	NaN	NaN	NaN	NaN	NaN	NaN	NaN	158.174179523319	NaN	NaN	NaN	NaN	NaN	NaN	NaN	NaN	NaN	NaN	NaN	NaN	NaN	NaN	NaN	NaN	NaN	NaN	NaN	NaN	NaN	NaN	NaN	NaN	NaN	NaN
NaN	NaN	NaN	NaN	NaN	NaN	NaN	NaN	NaN	NaN	NaN	NaN	NaN	NaN	NaN	NaN	NaN	NaN	NaN	NaN	NaN	NaN	NaN	28.9058084757164	NaN	NaN	NaN	NaN	NaN	NaN	NaN	NaN	NaN	NaN	NaN	NaN	NaN	NaN	NaN	NaN	NaN	NaN	NaN	NaN	NaN	NaN	NaN	NaN	NaN	NaN
NaN	NaN	NaN	NaN	NaN	NaN	NaN	NaN	NaN	NaN	NaN	NaN	NaN	NaN	NaN	NaN	NaN	NaN	NaN	NaN	NaN	NaN	NaN	366.332180621169	NaN	NaN	NaN	NaN	NaN	NaN	NaN	NaN	NaN	NaN	NaN	NaN	NaN	NaN	NaN	NaN	NaN	NaN	NaN	NaN	NaN	NaN	NaN	NaN	NaN	NaN
NaN	NaN	NaN	NaN	NaN	NaN	NaN	NaN	NaN	NaN	NaN	NaN	NaN	NaN	NaN	NaN	NaN	NaN	NaN	NaN	NaN	NaN	NaN	249.285968838518	NaN	NaN	NaN	NaN	NaN	NaN	NaN	NaN	NaN	NaN	NaN	NaN	NaN	NaN	NaN	NaN	NaN	NaN	NaN	NaN	NaN	NaN	NaN	NaN	NaN	NaN
NaN	NaN	NaN	NaN	NaN	NaN	NaN	NaN	NaN	NaN	NaN	NaN	NaN	NaN	NaN	NaN	NaN	NaN	NaN	NaN	NaN	NaN	NaN	-36.0121375685406	NaN	NaN	NaN	NaN	NaN	NaN	NaN	NaN	NaN	NaN	NaN	NaN	NaN	NaN	NaN	NaN	NaN	NaN	NaN	NaN	NaN	NaN	NaN	NaN	NaN	NaN
NaN	NaN	NaN	NaN	NaN	NaN	NaN	NaN	NaN	NaN	NaN	NaN	NaN	NaN	NaN	NaN	NaN	NaN	NaN	NaN	NaN	NaN	NaN	102.755773274873	NaN	NaN	NaN	NaN	NaN	NaN	NaN	NaN	NaN	NaN	NaN	NaN	NaN	NaN	NaN	NaN	NaN	NaN	NaN	NaN	NaN	NaN	NaN	NaN	NaN	NaN
NaN	NaN	NaN	NaN	NaN	NaN	NaN	NaN	NaN	NaN	NaN	NaN	NaN	NaN	NaN	NaN	NaN	NaN	NaN	NaN	NaN	NaN	NaN	-47.0354498161156	NaN	NaN	NaN	NaN	NaN	NaN	NaN	NaN	NaN	NaN	NaN	NaN	NaN	NaN	NaN	NaN	NaN	NaN	NaN	NaN	NaN	NaN	NaN	NaN	NaN	NaN
NaN	NaN	NaN	NaN	NaN	NaN	NaN	NaN	NaN	NaN	NaN	NaN	NaN	NaN	NaN	NaN	NaN	NaN	NaN	NaN	NaN	NaN	NaN	107.080552244894	NaN	NaN	NaN	NaN	NaN	NaN	NaN	NaN	NaN	NaN	NaN	NaN	NaN	NaN	NaN	NaN	NaN	NaN	NaN	NaN	NaN	NaN	NaN	NaN	NaN	NaN
NaN	NaN	NaN	NaN	NaN	NaN	NaN	NaN	NaN	NaN	NaN	NaN	NaN	NaN	NaN	NaN	NaN	NaN	NaN	NaN	NaN	NaN	NaN	236.767602564941	NaN	NaN	NaN	NaN	NaN	NaN	NaN	NaN	NaN	NaN	NaN	NaN	NaN	NaN	NaN	NaN	NaN	NaN	NaN	NaN	NaN	NaN	NaN	NaN	NaN	NaN
NaN	NaN	NaN	NaN	NaN	NaN	NaN	NaN	NaN	NaN	NaN	NaN	NaN	NaN	NaN	NaN	NaN	NaN	NaN	NaN	NaN	NaN	NaN	3.24903344809967	NaN	NaN	NaN	NaN	NaN	NaN	NaN	NaN	NaN	NaN	NaN	NaN	NaN	NaN	NaN	NaN	NaN	NaN	NaN	NaN	NaN	NaN	NaN	NaN	NaN	NaN
NaN	NaN	NaN	NaN	NaN	NaN	NaN	NaN	NaN	NaN	NaN	NaN	NaN	NaN	NaN	NaN	NaN	NaN	NaN	NaN	NaN	NaN	NaN	-13.9959108207399	NaN	NaN	NaN	NaN	NaN	NaN	NaN	NaN	NaN	NaN	NaN	NaN	NaN	NaN	NaN	NaN	NaN	NaN	NaN	NaN	NaN	NaN	NaN	NaN	NaN	NaN
NaN	NaN	NaN	NaN	NaN	NaN	NaN	NaN	NaN	NaN	NaN	NaN	NaN	NaN	NaN	NaN	NaN	NaN	NaN	NaN	NaN	NaN	NaN	2.43734131553129	77.9720935795664	NaN	NaN	NaN	NaN	NaN	NaN	NaN	NaN	NaN	NaN	NaN	NaN	NaN	NaN	NaN	NaN	NaN	NaN	NaN	NaN	NaN	NaN	NaN	NaN	NaN
NaN	NaN	NaN	NaN	NaN	NaN	NaN	NaN	NaN	NaN	NaN	NaN	NaN	NaN	NaN	NaN	NaN	NaN	NaN	NaN	NaN	NaN	NaN	-30.1278308723215	-44.420767095744	NaN	NaN	NaN	NaN	NaN	NaN	NaN	NaN	NaN	NaN	NaN	NaN	NaN	NaN	NaN	NaN	NaN	NaN	NaN	NaN	NaN	NaN	NaN	NaN	NaN
NaN	NaN	NaN	NaN	NaN	NaN	NaN	NaN	NaN	NaN	NaN	NaN	NaN	NaN	NaN	NaN	NaN	NaN	NaN	NaN	NaN	NaN	NaN	17.9627946732721	14.8994700645941	NaN	NaN	NaN	NaN	NaN	NaN	NaN	NaN	NaN	NaN	NaN	NaN	NaN	NaN	NaN	NaN	NaN	NaN	NaN	NaN	NaN	NaN	NaN	NaN	NaN
NaN	NaN	NaN	NaN	NaN	NaN	NaN	NaN	NaN	NaN	NaN	NaN	NaN	NaN	NaN	NaN	NaN	NaN	NaN	NaN	NaN	NaN	NaN	9.89969050457767	27.261662261637	NaN	NaN	NaN	NaN	NaN	NaN	NaN	NaN	NaN	NaN	NaN	NaN	NaN	NaN	NaN	NaN	NaN	NaN	NaN	NaN	NaN	NaN	NaN	NaN	NaN
NaN	NaN	NaN	NaN	NaN	NaN	NaN	NaN	NaN	NaN	NaN	NaN	NaN	NaN	NaN	NaN	NaN	NaN	NaN	NaN	NaN	NaN	NaN	130.539749726803	18.1773043437449	NaN	NaN	NaN	NaN	NaN	NaN	NaN	NaN	NaN	NaN	NaN	NaN	NaN	NaN	NaN	NaN	NaN	NaN	NaN	NaN	NaN	NaN	NaN	NaN	NaN
NaN	NaN	NaN	NaN	NaN	NaN	NaN	NaN	NaN	NaN	NaN	NaN	NaN	NaN	NaN	NaN	NaN	NaN	NaN	NaN	NaN	NaN	NaN	43.8261463272091	60.1727249298439	NaN	NaN	NaN	NaN	NaN	NaN	NaN	NaN	NaN	NaN	NaN	NaN	NaN	NaN	NaN	NaN	NaN	NaN	NaN	NaN	NaN	NaN	NaN	NaN	NaN
NaN	NaN	NaN	NaN	NaN	NaN	NaN	NaN	NaN	NaN	NaN	NaN	NaN	NaN	NaN	NaN	NaN	NaN	NaN	NaN	NaN	NaN	NaN	58.2439479387313	12.2608952322833	NaN	NaN	NaN	NaN	NaN	NaN	NaN	NaN	NaN	NaN	NaN	NaN	NaN	NaN	NaN	NaN	NaN	NaN	NaN	NaN	NaN	NaN	NaN	NaN	NaN
NaN	NaN	NaN	NaN	NaN	NaN	NaN	NaN	NaN	NaN	NaN	NaN	NaN	NaN	NaN	NaN	NaN	NaN	NaN	NaN	NaN	NaN	NaN	30.7637209865669	19.521389497737	NaN	NaN	NaN	NaN	NaN	NaN	NaN	NaN	NaN	NaN	NaN	NaN	NaN	NaN	NaN	NaN	NaN	NaN	NaN	NaN	NaN	NaN	NaN	NaN	NaN
NaN	NaN	NaN	NaN	NaN	NaN	NaN	NaN	NaN	NaN	NaN	NaN	NaN	NaN	NaN	NaN	NaN	NaN	NaN	NaN	NaN	NaN	NaN	-17.1707266683709	121.850475475863	NaN	NaN	NaN	NaN	NaN	NaN	NaN	NaN	NaN	NaN	NaN	NaN	NaN	NaN	NaN	NaN	NaN	NaN	NaN	NaN	NaN	NaN	NaN	NaN	NaN
NaN	NaN	NaN	NaN	NaN	NaN	NaN	NaN	NaN	NaN	NaN	NaN	NaN	NaN	NaN	NaN	NaN	NaN	NaN	NaN	NaN	NaN	NaN	-40.5849071005916	20.7590553776136	NaN	NaN	NaN	NaN	NaN	NaN	NaN	NaN	NaN	NaN	NaN	NaN	NaN	NaN	NaN	NaN	NaN	NaN	NaN	NaN	NaN	NaN	NaN	NaN	NaN
NaN	NaN	NaN	NaN	NaN	NaN	NaN	NaN	NaN	NaN	NaN	NaN	NaN	NaN	NaN	NaN	NaN	NaN	NaN	NaN	NaN	NaN	NaN	-5.72025476392095	16.7765953117408	NaN	NaN	NaN	NaN	NaN	NaN	NaN	NaN	NaN	NaN	NaN	NaN	NaN	NaN	NaN	NaN	NaN	NaN	NaN	NaN	NaN	NaN	NaN	NaN	NaN
NaN	NaN	NaN	NaN	NaN	NaN	NaN	NaN	NaN	NaN	NaN	NaN	NaN	NaN	NaN	NaN	NaN	NaN	NaN	NaN	NaN	NaN	NaN	-12.7765260787236	6.65608265684628	NaN	NaN	NaN	NaN	NaN	NaN	NaN	NaN	NaN	NaN	NaN	NaN	NaN	NaN	NaN	NaN	NaN	NaN	NaN	NaN	NaN	NaN	NaN	NaN	NaN
NaN	NaN	NaN	NaN	NaN	NaN	NaN	NaN	NaN	NaN	NaN	NaN	NaN	NaN	NaN	NaN	NaN	NaN	NaN	NaN	NaN	NaN	NaN	-64.845312366964	221.581733177277	NaN	NaN	NaN	NaN	NaN	NaN	NaN	NaN	NaN	NaN	NaN	NaN	NaN	NaN	NaN	NaN	NaN	NaN	NaN	NaN	NaN	NaN	NaN	NaN	NaN
NaN	NaN	NaN	NaN	NaN	NaN	NaN	NaN	NaN	NaN	NaN	NaN	NaN	NaN	NaN	NaN	NaN	NaN	NaN	NaN	NaN	NaN	NaN	-74.9842388592083	100.99560966075	NaN	NaN	NaN	NaN	NaN	NaN	NaN	NaN	NaN	NaN	NaN	NaN	NaN	NaN	NaN	NaN	NaN	NaN	NaN	NaN	NaN	NaN	NaN	NaN	NaN
NaN	NaN	NaN	NaN	NaN	NaN	NaN	NaN	NaN	NaN	NaN	NaN	NaN	NaN	NaN	NaN	NaN	NaN	NaN	NaN	NaN	NaN	NaN	45.858594411017	NaN	324.202624804742	NaN	NaN	NaN	NaN	NaN	NaN	NaN	NaN	NaN	NaN	NaN	NaN	NaN	NaN	NaN	NaN	NaN	NaN	NaN	NaN	NaN	NaN	NaN	NaN
NaN	NaN	NaN	NaN	NaN	NaN	NaN	NaN	NaN	NaN	NaN	NaN	NaN	NaN	NaN	NaN	NaN	NaN	NaN	NaN	NaN	NaN	NaN	91.0054897464733	-5.20432758593791	31.6419854349855	NaN	NaN	NaN	NaN	NaN	NaN	NaN	NaN	NaN	NaN	NaN	NaN	NaN	NaN	NaN	NaN	NaN	NaN	NaN	NaN	NaN	NaN	NaN	NaN
NaN	NaN	NaN	NaN	NaN	NaN	NaN	NaN	NaN	NaN	NaN	NaN	NaN	NaN	NaN	NaN	NaN	NaN	NaN	NaN	NaN	NaN	NaN	98.2920452275526	143.334573124462	1.04113272286168	NaN	NaN	NaN	NaN	NaN	NaN	NaN	NaN	NaN	NaN	NaN	NaN	NaN	NaN	NaN	NaN	NaN	NaN	NaN	NaN	NaN	NaN	NaN	NaN
NaN	NaN	NaN	NaN	NaN	NaN	NaN	NaN	NaN	NaN	NaN	NaN	NaN	NaN	NaN	NaN	NaN	NaN	NaN	NaN	NaN	NaN	NaN	-18.3081224322633	5.2410946512114	56.4350448326782	NaN	NaN	NaN	NaN	NaN	NaN	NaN	NaN	NaN	NaN	NaN	NaN	NaN	NaN	NaN	NaN	NaN	NaN	NaN	NaN	NaN	NaN	NaN	NaN
NaN	NaN	NaN	NaN	NaN	NaN	NaN	NaN	NaN	NaN	NaN	NaN	NaN	NaN	NaN	NaN	NaN	NaN	NaN	NaN	NaN	NaN	NaN	NaN	182.509436088939	18.6591547395863	NaN	NaN	NaN	NaN	NaN	NaN	NaN	NaN	NaN	NaN	NaN	NaN	NaN	NaN	NaN	NaN	NaN	NaN	NaN	NaN	NaN	NaN	NaN	NaN
NaN	NaN	NaN	NaN	NaN	NaN	NaN	NaN	NaN	NaN	NaN	NaN	NaN	NaN	NaN	NaN	NaN	NaN	NaN	NaN	NaN	NaN	NaN	-70.3428867481799	17.7425771565531	NaN	NaN	NaN	NaN	NaN	NaN	NaN	NaN	NaN	NaN	NaN	NaN	NaN	NaN	NaN	NaN	NaN	NaN	NaN	NaN	NaN	NaN	NaN	NaN	NaN
NaN	NaN	NaN	NaN	NaN	NaN	NaN	NaN	NaN	NaN	NaN	NaN	NaN	NaN	NaN	NaN	NaN	NaN	NaN	NaN	NaN	NaN	NaN	-87.6666990884194	NaN	-29.2739058424144	NaN	NaN	NaN	NaN	NaN	NaN	NaN	NaN	NaN	NaN	NaN	NaN	NaN	NaN	NaN	NaN	NaN	NaN	NaN	NaN	NaN	NaN	NaN	NaN
NaN	NaN	NaN	NaN	NaN	NaN	NaN	NaN	NaN	NaN	NaN	NaN	NaN	NaN	NaN	NaN	NaN	NaN	NaN	NaN	NaN	NaN	NaN	-29.1748723045449	-12.7809454998795	-15.8548067757543	NaN	NaN	NaN	NaN	NaN	NaN	NaN	NaN	NaN	NaN	NaN	NaN	NaN	NaN	NaN	NaN	NaN	NaN	NaN	NaN	NaN	NaN	NaN	NaN
NaN	NaN	NaN	NaN	NaN	NaN	NaN	NaN	NaN	NaN	NaN	NaN	NaN	NaN	NaN	NaN	NaN	NaN	NaN	NaN	NaN	NaN	NaN	44.7102253894347	-47.5223099768553	-54.6959516164556	NaN	NaN	NaN	NaN	NaN	NaN	NaN	NaN	NaN	NaN	NaN	NaN	NaN	NaN	NaN	NaN	NaN	NaN	NaN	NaN	NaN	NaN	NaN	NaN
NaN	NaN	NaN	NaN	NaN	NaN	NaN	NaN	NaN	NaN	NaN	NaN	NaN	NaN	NaN	NaN	NaN	NaN	NaN	NaN	NaN	NaN	NaN	-37.1766299315506	36.6227608716175	8.94798932042946	NaN	NaN	NaN	NaN	NaN	NaN	NaN	NaN	NaN	NaN	NaN	NaN	NaN	NaN	NaN	NaN	NaN	NaN	NaN	NaN	NaN	NaN	NaN	NaN
NaN	NaN	NaN	NaN	NaN	NaN	NaN	NaN	NaN	NaN	NaN	NaN	NaN	NaN	NaN	NaN	NaN	NaN	NaN	NaN	NaN	NaN	NaN	33.6582525570929	64.413568454606	30.5827209673415	NaN	NaN	NaN	NaN	NaN	NaN	NaN	NaN	NaN	NaN	NaN	NaN	NaN	NaN	NaN	NaN	NaN	NaN	NaN	NaN	NaN	NaN	NaN	NaN
NaN	NaN	NaN	NaN	NaN	NaN	NaN	NaN	NaN	NaN	NaN	NaN	NaN	NaN	NaN	NaN	NaN	NaN	NaN	NaN	NaN	NaN	NaN	-153.872655750803	14.2868633757737	116.823155526125	NaN	NaN	NaN	NaN	NaN	NaN	NaN	NaN	NaN	NaN	NaN	NaN	NaN	NaN	NaN	NaN	NaN	NaN	NaN	NaN	NaN	NaN	NaN	NaN
NaN	NaN	NaN	NaN	NaN	NaN	NaN	NaN	NaN	NaN	NaN	NaN	NaN	NaN	NaN	NaN	NaN	NaN	NaN	NaN	NaN	NaN	NaN	-89.1865403891237	22.5982694073034	169.251735470506	NaN	NaN	NaN	NaN	NaN	NaN	NaN	NaN	NaN	NaN	NaN	NaN	NaN	NaN	NaN	NaN	NaN	NaN	NaN	NaN	NaN	NaN	NaN	NaN
NaN	NaN	NaN	NaN	NaN	NaN	NaN	NaN	NaN	NaN	NaN	NaN	NaN	NaN	NaN	NaN	NaN	NaN	NaN	NaN	NaN	NaN	NaN	47.3244411536476	-11.1424295242179	7.32079279510804	NaN	NaN	NaN	NaN	NaN	NaN	NaN	NaN	NaN	NaN	NaN	NaN	NaN	NaN	NaN	NaN	NaN	NaN	NaN	NaN	NaN	NaN	NaN	NaN
NaN	NaN	NaN	NaN	NaN	NaN	NaN	NaN	NaN	NaN	NaN	NaN	NaN	NaN	NaN	NaN	NaN	NaN	NaN	NaN	NaN	NaN	NaN	-70.5433727910805	211.584764775394	111.044555751705	NaN	NaN	NaN	NaN	NaN	NaN	NaN	NaN	NaN	NaN	NaN	NaN	NaN	NaN	NaN	NaN	NaN	NaN	NaN	NaN	NaN	NaN	NaN	NaN
NaN	NaN	NaN	NaN	NaN	NaN	NaN	NaN	NaN	NaN	NaN	NaN	NaN	NaN	NaN	NaN	NaN	NaN	NaN	NaN	NaN	NaN	NaN	-84.817168495484	-33.5118437653413	-12.9897138732842	NaN	NaN	NaN	NaN	NaN	NaN	NaN	NaN	NaN	NaN	NaN	NaN	NaN	NaN	NaN	NaN	NaN	NaN	NaN	NaN	NaN	NaN	NaN	NaN
NaN	NaN	NaN	NaN	NaN	NaN	NaN	NaN	NaN	NaN	NaN	NaN	NaN	NaN	NaN	NaN	NaN	NaN	NaN	NaN	NaN	NaN	NaN	0.454237295509721	-3.65093293015406	134.898562185998	NaN	NaN	NaN	NaN	NaN	NaN	NaN	NaN	NaN	NaN	NaN	NaN	NaN	NaN	NaN	NaN	NaN	NaN	NaN	NaN	NaN	NaN	NaN	NaN
NaN	NaN	NaN	NaN	NaN	NaN	NaN	NaN	NaN	NaN	NaN	NaN	NaN	NaN	NaN	NaN	NaN	NaN	NaN	NaN	NaN	NaN	NaN	-40.5003054656136	86.7830515633807	-10.7324235798005	NaN	NaN	NaN	NaN	NaN	NaN	NaN	NaN	NaN	NaN	NaN	NaN	NaN	NaN	NaN	NaN	NaN	NaN	NaN	NaN	NaN	NaN	NaN	NaN
NaN	NaN	NaN	NaN	NaN	NaN	NaN	NaN	NaN	NaN	NaN	NaN	NaN	NaN	NaN	NaN	NaN	NaN	NaN	NaN	NaN	NaN	NaN	-40.403110721847	30.4367661737466	-28.083132131309	NaN	NaN	NaN	NaN	NaN	NaN	NaN	NaN	NaN	NaN	NaN	NaN	NaN	NaN	NaN	NaN	NaN	NaN	NaN	NaN	NaN	NaN	NaN	NaN
NaN	NaN	NaN	NaN	NaN	NaN	NaN	NaN	NaN	NaN	NaN	NaN	NaN	NaN	NaN	NaN	NaN	NaN	NaN	NaN	NaN	NaN	NaN	-30.0373692413022	126.044005092683	21.3051881054035	NaN	NaN	NaN	NaN	NaN	NaN	NaN	NaN	NaN	NaN	NaN	NaN	NaN	NaN	NaN	NaN	NaN	NaN	NaN	NaN	NaN	NaN	NaN	NaN
NaN	NaN	NaN	NaN	NaN	NaN	NaN	NaN	NaN	NaN	NaN	NaN	NaN	NaN	NaN	NaN	NaN	NaN	NaN	NaN	NaN	NaN	NaN	44.008457858826	-25.8300907078913	9.08918357546733	NaN	NaN	NaN	NaN	NaN	NaN	NaN	NaN	NaN	NaN	NaN	NaN	NaN	NaN	NaN	NaN	NaN	NaN	NaN	NaN	NaN	NaN	NaN	NaN
NaN	NaN	NaN	NaN	NaN	NaN	NaN	NaN	NaN	NaN	NaN	NaN	NaN	NaN	NaN	NaN	NaN	NaN	NaN	NaN	NaN	NaN	NaN	4.05931196837278	4.05931196837278	NaN	NaN	NaN	NaN	NaN	NaN	NaN	NaN	NaN	NaN	NaN	NaN	NaN	NaN	NaN	NaN	NaN	NaN	NaN	NaN	NaN	NaN	NaN	NaN	NaN
NaN	NaN	NaN	NaN	NaN	NaN	NaN	NaN	NaN	NaN	NaN	NaN	NaN	NaN	NaN	NaN	NaN	NaN	NaN	NaN	NaN	NaN	NaN	55.5351832830213	26.7676935994252	43.2062591329087	NaN	NaN	NaN	NaN	NaN	NaN	NaN	NaN	NaN	NaN	NaN	NaN	NaN	NaN	NaN	NaN	NaN	NaN	NaN	NaN	NaN	NaN	NaN	NaN
NaN	NaN	NaN	NaN	NaN	NaN	NaN	NaN	NaN	NaN	NaN	NaN	NaN	NaN	NaN	NaN	NaN	NaN	NaN	NaN	NaN	NaN	NaN	85.4502118562601	9.40804267346223	-30.6682356796339	NaN	NaN	NaN	NaN	NaN	NaN	NaN	NaN	NaN	NaN	NaN	NaN	NaN	NaN	NaN	NaN	NaN	NaN	NaN	NaN	NaN	NaN	NaN	NaN
NaN	NaN	NaN	NaN	NaN	NaN	NaN	NaN	NaN	NaN	NaN	NaN	NaN	NaN	NaN	NaN	NaN	NaN	NaN	NaN	NaN	NaN	NaN	-102.513993470271	103.042703249894	102.014919766293	NaN	NaN	NaN	NaN	NaN	NaN	NaN	NaN	NaN	NaN	NaN	NaN	NaN	NaN	NaN	NaN	NaN	NaN	NaN	NaN	NaN	NaN	NaN	NaN
NaN	NaN	NaN	NaN	NaN	NaN	NaN	NaN	NaN	NaN	NaN	NaN	NaN	NaN	NaN	NaN	NaN	NaN	NaN	NaN	NaN	NaN	NaN	26.0683309135895	64.1032266166306	-36.6378484887216	NaN	NaN	NaN	NaN	NaN	NaN	NaN	NaN	NaN	NaN	NaN	NaN	NaN	NaN	NaN	NaN	NaN	NaN	NaN	NaN	NaN	NaN	NaN	NaN
NaN	NaN	NaN	NaN	NaN	NaN	NaN	NaN	NaN	NaN	NaN	NaN	NaN	NaN	NaN	NaN	NaN	NaN	NaN	NaN	NaN	NaN	NaN	-31.3990263895832	16.9243475575326	12.8117199875653	NaN	NaN	NaN	NaN	NaN	NaN	NaN	NaN	NaN	NaN	NaN	NaN	NaN	NaN	NaN	NaN	NaN	NaN	NaN	NaN	NaN	NaN	NaN	NaN
NaN	NaN	NaN	NaN	NaN	NaN	NaN	NaN	NaN	NaN	NaN	NaN	NaN	NaN	NaN	NaN	NaN	NaN	NaN	NaN	NaN	NaN	NaN	301.883339283417	38.6273524150578	48.9107894021031	NaN	NaN	NaN	NaN	NaN	NaN	NaN	NaN	NaN	NaN	NaN	NaN	NaN	NaN	NaN	NaN	NaN	NaN	NaN	NaN	NaN	NaN	NaN	NaN
NaN	NaN	NaN	NaN	NaN	NaN	NaN	NaN	NaN	NaN	NaN	NaN	NaN	NaN	NaN	NaN	NaN	NaN	NaN	NaN	NaN	NaN	NaN	-46.6289344124052	124.107140674279	55.1955922959186	NaN	NaN	NaN	NaN	NaN	NaN	NaN	NaN	NaN	NaN	NaN	NaN	NaN	NaN	NaN	NaN	NaN	NaN	NaN	NaN	NaN	NaN	NaN	NaN
NaN	NaN	NaN	NaN	NaN	NaN	NaN	NaN	NaN	NaN	NaN	NaN	NaN	NaN	NaN	NaN	NaN	NaN	NaN	NaN	NaN	NaN	NaN	15.1903916281029	49.1380696181302	-45.5039417480064	NaN	NaN	NaN	NaN	NaN	NaN	NaN	NaN	NaN	NaN	NaN	NaN	NaN	NaN	NaN	NaN	NaN	NaN	NaN	NaN	NaN	NaN	NaN	NaN
NaN	NaN	NaN	NaN	NaN	NaN	NaN	NaN	NaN	NaN	NaN	NaN	NaN	NaN	NaN	NaN	NaN	NaN	NaN	NaN	NaN	NaN	NaN	-40.2629219605578	7.0666861827932	-21.7426405131596	NaN	NaN	NaN	NaN	NaN	NaN	NaN	NaN	NaN	NaN	NaN	NaN	NaN	NaN	NaN	NaN	NaN	NaN	NaN	NaN	NaN	NaN	NaN	NaN
NaN	NaN	NaN	NaN	NaN	NaN	NaN	NaN	NaN	NaN	NaN	NaN	NaN	NaN	NaN	NaN	NaN	NaN	NaN	NaN	NaN	NaN	NaN	-35.0199963022808	-43.2527291252157	4.08548460666002	NaN	NaN	NaN	NaN	NaN	NaN	NaN	NaN	NaN	NaN	NaN	NaN	NaN	NaN	NaN	NaN	NaN	NaN	NaN	NaN	NaN	NaN	NaN	NaN
NaN	NaN	NaN	NaN	NaN	NaN	NaN	NaN	NaN	NaN	NaN	NaN	NaN	NaN	NaN	NaN	NaN	NaN	NaN	NaN	NaN	NaN	NaN	-71.9755924391415	37.1279549464455	40.2157911932074	NaN	NaN	NaN	NaN	NaN	NaN	NaN	NaN	NaN	NaN	NaN	NaN	NaN	NaN	NaN	NaN	NaN	NaN	NaN	NaN	NaN	NaN	NaN	NaN
NaN	NaN	NaN	NaN	NaN	NaN	NaN	NaN	NaN	NaN	NaN	NaN	NaN	NaN	NaN	NaN	NaN	NaN	NaN	NaN	NaN	NaN	NaN	123.714675466394	437.701794197831	33.1216707176519	NaN	NaN	NaN	NaN	NaN	NaN	NaN	NaN	NaN	NaN	NaN	NaN	NaN	NaN	NaN	NaN	NaN	NaN	NaN	NaN	NaN	NaN	NaN	NaN
NaN	NaN	NaN	NaN	NaN	NaN	NaN	NaN	NaN	NaN	NaN	NaN	NaN	NaN	NaN	NaN	NaN	NaN	NaN	NaN	NaN	NaN	NaN	-90.3258476268602	558.35569691453	54.8552599609747	NaN	NaN	NaN	NaN	NaN	NaN	NaN	NaN	NaN	NaN	NaN	NaN	NaN	NaN	NaN	NaN	NaN	NaN	NaN	NaN	NaN	NaN	NaN	NaN
NaN	NaN	NaN	NaN	NaN	NaN	NaN	NaN	NaN	NaN	NaN	NaN	NaN	NaN	NaN	NaN	NaN	NaN	NaN	NaN	NaN	NaN	NaN	19.9555255044065	325.818182429542	-32.5663448766773	23.0450472915291	NaN	NaN	NaN	NaN	NaN	NaN	NaN	NaN	NaN	NaN	NaN	NaN	NaN	NaN	NaN	NaN	NaN	NaN	NaN	NaN	NaN	NaN	NaN
NaN	NaN	NaN	NaN	NaN	NaN	NaN	NaN	NaN	NaN	NaN	NaN	NaN	NaN	NaN	NaN	NaN	NaN	NaN	NaN	NaN	NaN	NaN	-46.8877800588711	385.723985948093	11.8238167563597	45.8147412283355	NaN	NaN	NaN	NaN	NaN	NaN	NaN	NaN	NaN	NaN	NaN	NaN	NaN	NaN	NaN	NaN	NaN	NaN	NaN	NaN	NaN	NaN	NaN
NaN	NaN	NaN	NaN	NaN	NaN	NaN	NaN	NaN	NaN	NaN	NaN	NaN	NaN	NaN	NaN	NaN	NaN	NaN	NaN	NaN	NaN	NaN	-24.1266708070691	416.805563674576	31.5049662536993	57.2603537818328	NaN	NaN	NaN	NaN	NaN	NaN	NaN	NaN	NaN	NaN	NaN	NaN	NaN	NaN	NaN	NaN	NaN	NaN	NaN	NaN	NaN	NaN	NaN
NaN	NaN	NaN	NaN	NaN	NaN	NaN	NaN	NaN	NaN	NaN	NaN	NaN	NaN	NaN	NaN	NaN	NaN	NaN	NaN	NaN	NaN	NaN	400.499917880546	-37.4213810103702	0.703532069544926	-41.5429932352259	NaN	NaN	NaN	NaN	NaN	NaN	NaN	NaN	NaN	NaN	NaN	NaN	NaN	NaN	NaN	NaN	NaN	NaN	NaN	NaN	NaN	NaN	NaN
NaN	NaN	NaN	NaN	NaN	NaN	NaN	NaN	NaN	NaN	NaN	NaN	NaN	NaN	NaN	NaN	NaN	NaN	NaN	NaN	NaN	NaN	NaN	-46.5985700931103	29.6651401976842	-53.8127048503477	49.2463631101855	81.1946741779508	1.83919184834026	NaN	NaN	NaN	NaN	NaN	NaN	NaN	NaN	NaN	NaN	NaN	NaN	NaN	NaN	NaN	NaN	NaN	NaN	NaN	NaN	NaN
NaN	NaN	NaN	NaN	NaN	NaN	NaN	NaN	NaN	NaN	NaN	NaN	NaN	NaN	NaN	NaN	NaN	NaN	NaN	NaN	NaN	NaN	NaN	71.0066377893157	51.4218487339148	126.668669841508	128.730226584181	35.9601731638614	-40.3174263150684	NaN	NaN	NaN	NaN	NaN	NaN	NaN	NaN	NaN	NaN	NaN	NaN	NaN	NaN	NaN	NaN	NaN	NaN	NaN	NaN	NaN
NaN	NaN	NaN	NaN	NaN	NaN	NaN	NaN	NaN	NaN	NaN	NaN	NaN	NaN	NaN	NaN	NaN	NaN	NaN	NaN	NaN	NaN	NaN	-44.3436555841463	-58.7771814243894	14.4214139082722	205.150148225771	52.567160771772	-51.5604185042679	NaN	NaN	NaN	NaN	NaN	NaN	NaN	NaN	NaN	NaN	NaN	NaN	NaN	NaN	NaN	NaN	NaN	NaN	NaN	NaN	NaN
NaN	NaN	NaN	NaN	NaN	NaN	NaN	NaN	NaN	NaN	NaN	NaN	NaN	NaN	NaN	NaN	NaN	NaN	NaN	NaN	NaN	NaN	NaN	-112.302897423817	-18.4678870665603	169.202133647953	NaN	41.3390426116912	42.3701965716611	NaN	NaN	NaN	NaN	NaN	NaN	NaN	NaN	NaN	NaN	NaN	NaN	NaN	NaN	NaN	NaN	NaN	NaN	NaN	NaN	NaN
NaN	NaN	NaN	NaN	NaN	NaN	NaN	NaN	NaN	NaN	NaN	NaN	NaN	NaN	NaN	NaN	NaN	NaN	NaN	NaN	NaN	NaN	NaN	-13.2095255177175	-42.0870975122064	113.645522886644	66.203797467127	45.5769603282063	-60.651250937235	NaN	NaN	NaN	NaN	NaN	NaN	NaN	NaN	NaN	NaN	NaN	NaN	NaN	NaN	NaN	NaN	NaN	NaN	NaN	NaN	NaN
NaN	NaN	NaN	NaN	NaN	NaN	NaN	NaN	NaN	NaN	NaN	NaN	NaN	NaN	NaN	NaN	NaN	NaN	NaN	NaN	NaN	NaN	NaN	77.6677279988948	102.42444373678	91.0776156902495	300.478169639866	-10.0123069061169	31.2488859903592	NaN	NaN	NaN	NaN	NaN	NaN	NaN	NaN	NaN	NaN	NaN	NaN	NaN	NaN	NaN	NaN	NaN	NaN	NaN	NaN	NaN
NaN	NaN	NaN	NaN	NaN	NaN	NaN	NaN	NaN	NaN	NaN	NaN	NaN	NaN	NaN	NaN	NaN	NaN	NaN	NaN	NaN	NaN	NaN	119.055655806663	600.867894747759	4.53497374571732	246.988670000873	22.0741773046009	-29.5117155156449	NaN	NaN	NaN	NaN	NaN	NaN	NaN	NaN	NaN	NaN	NaN	NaN	NaN	NaN	NaN	NaN	NaN	NaN	NaN	NaN	NaN
NaN	NaN	NaN	NaN	NaN	NaN	NaN	NaN	NaN	NaN	NaN	NaN	NaN	NaN	NaN	NaN	NaN	NaN	NaN	NaN	NaN	NaN	NaN	-46.954422462458	-7.74199602188079	-42.8267986266078	65.5233270644609	17.0237469932206	-52.1139522572708	NaN	NaN	NaN	NaN	NaN	NaN	NaN	NaN	NaN	NaN	NaN	NaN	NaN	NaN	NaN	NaN	NaN	NaN	NaN	NaN	NaN
NaN	NaN	NaN	NaN	NaN	NaN	NaN	NaN	NaN	NaN	NaN	NaN	NaN	NaN	NaN	NaN	NaN	NaN	NaN	NaN	NaN	NaN	NaN	-35.5048552261461	55.3194282246196	123.437640812694	-42.7295141370025	46.0305810535186	-15.8950667538217	NaN	NaN	NaN	NaN	NaN	NaN	NaN	NaN	NaN	NaN	NaN	NaN	NaN	NaN	NaN	NaN	NaN	NaN	NaN	NaN	NaN
NaN	NaN	NaN	NaN	NaN	NaN	NaN	NaN	NaN	NaN	NaN	NaN	NaN	NaN	NaN	NaN	NaN	NaN	NaN	NaN	NaN	NaN	NaN	40.9826778029781	38.9181130631345	-62.2455591892007	18.2724656646988	89.4999491893021	18.2724656646988	NaN	NaN	NaN	NaN	NaN	NaN	NaN	NaN	NaN	NaN	NaN	NaN	NaN	NaN	NaN	NaN	NaN	NaN	NaN	NaN	NaN
NaN	NaN	NaN	NaN	NaN	NaN	NaN	NaN	NaN	NaN	NaN	NaN	NaN	NaN	NaN	NaN	NaN	NaN	NaN	NaN	NaN	NaN	NaN	-11.5607183262857	52.4524637344197	25.6082260960593	-20.852954431872	277.531071625287	-40.469897321443	NaN	NaN	NaN	NaN	NaN	NaN	NaN	NaN	NaN	NaN	NaN	NaN	NaN	NaN	NaN	NaN	NaN	NaN	NaN	NaN	NaN
NaN	NaN	NaN	NaN	NaN	NaN	NaN	NaN	NaN	NaN	NaN	NaN	NaN	NaN	NaN	NaN	NaN	NaN	NaN	NaN	NaN	NaN	NaN	-8.35969883575807	30.8813452766614	234.315179227889	35.0119814990214	-6.29438072457809	-21.7842665584279	NaN	NaN	NaN	NaN	NaN	NaN	NaN	NaN	NaN	NaN	NaN	NaN	NaN	NaN	NaN	NaN	NaN	NaN	NaN	NaN	NaN
NaN	NaN	NaN	NaN	NaN	NaN	NaN	NaN	NaN	NaN	NaN	NaN	NaN	NaN	NaN	NaN	NaN	NaN	NaN	NaN	NaN	NaN	NaN	19.6308289748357	155.966699177317	-35.1100886064634	20.6636764763696	209.674769257082	-44.405716120269	NaN	NaN	NaN	NaN	NaN	NaN	NaN	NaN	NaN	NaN	NaN	NaN	NaN	NaN	NaN	NaN	NaN	NaN	NaN	NaN	NaN
NaN	NaN	NaN	NaN	NaN	NaN	NaN	NaN	NaN	NaN	NaN	NaN	NaN	NaN	NaN	NaN	NaN	NaN	NaN	NaN	NaN	NaN	NaN	468.077233036693	-1.95415436524542	-8.15237046285339	81.7217629524622	45.5655023830824	3.21102571609456	NaN	NaN	NaN	NaN	NaN	NaN	NaN	NaN	NaN	NaN	NaN	NaN	NaN	NaN	NaN	NaN	NaN	NaN	NaN	NaN	NaN
NaN	NaN	NaN	NaN	NaN	NaN	NaN	NaN	NaN	NaN	NaN	NaN	NaN	NaN	NaN	NaN	NaN	NaN	NaN	NaN	NaN	NaN	NaN	-79.3411468921122	125.23732387419	30.1806606898477	39.479682088316	85.9747890806575	27.0809868903583	NaN	NaN	NaN	NaN	NaN	NaN	NaN	NaN	NaN	NaN	NaN	NaN	NaN	NaN	NaN	NaN	NaN	NaN	NaN	NaN	NaN
NaN	NaN	NaN	NaN	NaN	NaN	NaN	NaN	NaN	NaN	NaN	NaN	NaN	NaN	NaN	NaN	NaN	NaN	NaN	NaN	NaN	NaN	NaN	68.5276899981738	1.35582860146289	43.7257719440036	42.6923586917465	112.964459845229	81.962062277516	NaN	NaN	NaN	NaN	NaN	NaN	NaN	NaN	NaN	NaN	NaN	NaN	NaN	NaN	NaN	NaN	NaN	NaN	NaN	NaN	NaN
NaN	NaN	NaN	NaN	NaN	NaN	NaN	NaN	NaN	NaN	NaN	NaN	NaN	NaN	NaN	NaN	NaN	NaN	NaN	NaN	NaN	NaN	NaN	-60.5547945900556	NaN	56.2422284253394	NaN	36.6037909271756	124.459958682119	NaN	NaN	NaN	NaN	NaN	NaN	NaN	NaN	NaN	NaN	NaN	NaN	NaN	NaN	NaN	NaN	NaN	NaN	NaN	NaN	NaN
NaN	NaN	NaN	NaN	NaN	NaN	NaN	NaN	NaN	NaN	NaN	NaN	NaN	NaN	NaN	NaN	NaN	NaN	NaN	NaN	NaN	NaN	NaN	-7.73725928780588	81.1687464040674	82.2025371679264	158.703053693492	7.76960217007899	1.56685758692504	NaN	NaN	NaN	NaN	NaN	NaN	NaN	NaN	NaN	NaN	NaN	NaN	NaN	NaN	NaN	NaN	NaN	NaN	NaN	NaN	NaN
NaN	NaN	NaN	NaN	NaN	NaN	NaN	NaN	NaN	NaN	NaN	NaN	NaN	NaN	NaN	NaN	NaN	NaN	NaN	NaN	NaN	NaN	NaN	-38.6527753934927	-33.482877277947	78.1869220178413	NaN	13.0462057619648	46.1335537014576	NaN	NaN	NaN	NaN	NaN	NaN	NaN	NaN	NaN	NaN	NaN	NaN	NaN	NaN	NaN	NaN	NaN	NaN	NaN	NaN	NaN
NaN	NaN	NaN	NaN	NaN	NaN	NaN	NaN	NaN	NaN	NaN	NaN	NaN	NaN	NaN	NaN	NaN	NaN	NaN	NaN	NaN	NaN	NaN	-23.0420044241684	-8.56364470490641	-2.35863339665127	40.0422772097588	21.4272432849934	77.2723450592896	NaN	NaN	NaN	NaN	NaN	NaN	NaN	NaN	NaN	NaN	NaN	NaN	NaN	NaN	NaN	NaN	NaN	NaN	NaN	NaN	NaN
NaN	NaN	NaN	NaN	NaN	NaN	NaN	NaN	NaN	NaN	NaN	NaN	NaN	NaN	NaN	NaN	NaN	NaN	NaN	NaN	NaN	NaN	NaN	-30.1813936982643	31.8800592235523	-26.0439635034765	30.8457016748554	146.693747128913	23.6051988339768	NaN	NaN	NaN	NaN	NaN	NaN	NaN	NaN	NaN	NaN	NaN	NaN	NaN	NaN	NaN	NaN	NaN	NaN	NaN	NaN	NaN
NaN	NaN	NaN	NaN	NaN	NaN	NaN	NaN	NaN	NaN	NaN	NaN	NaN	NaN	NaN	NaN	NaN	NaN	NaN	NaN	NaN	NaN	NaN	445.80987631871	78.545827954559	57.8548956523534	24.7494039688243	36.1294167350374	103.374946717206	NaN	NaN	NaN	NaN	NaN	NaN	NaN	NaN	NaN	NaN	NaN	NaN	NaN	NaN	NaN	NaN	NaN	NaN	NaN	NaN	NaN
NaN	NaN	NaN	NaN	NaN	NaN	NaN	NaN	NaN	NaN	NaN	NaN	NaN	NaN	NaN	NaN	NaN	NaN	NaN	NaN	NaN	NaN	NaN	-73.440604592519	84.8739652575078	2.0951052052062	291.821115388262	38.3108564780881	78.6655507535852	NaN	NaN	NaN	NaN	NaN	NaN	NaN	NaN	NaN	NaN	NaN	NaN	NaN	NaN	NaN	NaN	NaN	NaN	NaN	NaN	NaN
NaN	NaN	NaN	NaN	NaN	NaN	NaN	NaN	NaN	NaN	NaN	NaN	NaN	NaN	NaN	NaN	NaN	NaN	NaN	NaN	NaN	NaN	NaN	-53.6850769507636	9.44534532652108	107.763216086227	35.3184692106541	-13.323003691516	22.8993697462703	NaN	NaN	NaN	NaN	NaN	NaN	NaN	NaN	NaN	NaN	NaN	NaN	NaN	NaN	NaN	NaN	NaN	NaN	NaN	NaN	NaN
NaN	NaN	NaN	NaN	NaN	NaN	NaN	NaN	NaN	NaN	NaN	NaN	NaN	NaN	NaN	NaN	NaN	NaN	NaN	NaN	NaN	NaN	NaN	-89.8184916472923	116.169239980003	107.88832614574	125.485268043549	37.5005585545033	1203.03918072704	NaN	NaN	NaN	NaN	NaN	NaN	NaN	NaN	NaN	NaN	NaN	NaN	NaN	NaN	NaN	NaN	NaN	NaN	NaN	NaN	NaN
NaN	NaN	NaN	NaN	NaN	NaN	NaN	NaN	NaN	NaN	NaN	NaN	NaN	NaN	NaN	NaN	NaN	NaN	NaN	NaN	NaN	NaN	NaN	-59.7056967604682	117.331214127534	77.9896783746443	126.648946279534	113.189999837756	1276.87121526532	-21.3994645800234	NaN	NaN	NaN	NaN	NaN	NaN	NaN	NaN	NaN	NaN	NaN	NaN	NaN	NaN	NaN	NaN	NaN	NaN	NaN	NaN
NaN	NaN	NaN	NaN	NaN	NaN	NaN	NaN	NaN	NaN	NaN	NaN	NaN	NaN	NaN	NaN	NaN	NaN	NaN	NaN	NaN	NaN	NaN	-31.6528693591536	105.032204646065	-9.90751667650522	219.971925968635	25.2992448096874	432.247987870678	-10.9430096613932	NaN	NaN	NaN	NaN	NaN	NaN	NaN	NaN	NaN	NaN	NaN	NaN	NaN	NaN	NaN	NaN	NaN	NaN	NaN	NaN
NaN	NaN	NaN	NaN	NaN	NaN	NaN	NaN	NaN	NaN	NaN	NaN	NaN	NaN	NaN	NaN	NaN	NaN	NaN	NaN	NaN	NaN	NaN	-38.8029792180633	NaN	101.014153779905	55.4441252472336	118.620755712982	430.361178175118	-104.050974617115	NaN	NaN	NaN	NaN	NaN	NaN	NaN	NaN	NaN	NaN	NaN	NaN	NaN	NaN	NaN	NaN	NaN	NaN	NaN	NaN
NaN	NaN	NaN	NaN	NaN	NaN	NaN	NaN	NaN	NaN	NaN	NaN	NaN	NaN	NaN	NaN	NaN	NaN	NaN	NaN	NaN	NaN	NaN	-37.6687301681329	21.3759748449454	67.9902156447441	84.5641679291169	-9.70018568825371	807.602836334883	47.272775289278	NaN	NaN	NaN	NaN	NaN	NaN	NaN	NaN	NaN	NaN	NaN	NaN	NaN	NaN	NaN	NaN	NaN	NaN	NaN	NaN
NaN	NaN	NaN	NaN	NaN	NaN	NaN	NaN	NaN	NaN	NaN	NaN	NaN	NaN	NaN	NaN	NaN	NaN	NaN	NaN	NaN	NaN	NaN	-90.4092710516892	98.153947117305	-3.38009343523035	81.5769609046461	-25.1373878393451	701.14182060277	81.5769609046461	NaN	NaN	NaN	NaN	NaN	NaN	NaN	NaN	NaN	NaN	NaN	NaN	NaN	NaN	NaN	NaN	NaN	NaN	NaN	NaN
NaN	NaN	NaN	NaN	NaN	NaN	NaN	NaN	NaN	NaN	NaN	NaN	NaN	NaN	NaN	NaN	NaN	NaN	NaN	NaN	NaN	NaN	NaN	-71.6677825557403	328.325230146192	98.2774352761689	-2.23894356343593	24.7035909708911	272.367658421051	NaN	NaN	NaN	NaN	NaN	NaN	NaN	NaN	NaN	NaN	NaN	NaN	NaN	NaN	NaN	NaN	NaN	NaN	NaN	NaN	NaN
NaN	NaN	NaN	NaN	NaN	NaN	NaN	NaN	NaN	NaN	NaN	NaN	NaN	NaN	NaN	NaN	NaN	NaN	NaN	NaN	NaN	NaN	NaN	-87.1219860309719	25.8500925248362	-31.1541672969018	26.8865336125042	19.6314459988284	201.008636340722	-42.5550192612494	NaN	NaN	NaN	NaN	NaN	NaN	NaN	NaN	NaN	NaN	NaN	NaN	NaN	NaN	NaN	NaN	NaN	NaN	NaN	NaN
NaN	NaN	NaN	NaN	NaN	NaN	NaN	NaN	NaN	NaN	NaN	NaN	NaN	NaN	NaN	NaN	NaN	NaN	NaN	NaN	NaN	NaN	NaN	-102.58185052259	146.209569462177	93.3413927154141	374.26837111488	56.022679717699	317.253670701705	116.147272880684	NaN	NaN	NaN	NaN	NaN	NaN	NaN	NaN	NaN	NaN	NaN	NaN	NaN	NaN	NaN	NaN	NaN	NaN	NaN	NaN
NaN	NaN	NaN	NaN	NaN	NaN	NaN	NaN	NaN	NaN	NaN	NaN	NaN	NaN	NaN	NaN	NaN	NaN	NaN	NaN	NaN	NaN	NaN	-30.9544306743594	-38.2121763799702	82.0590381701504	127.679154033989	51.9912345326203	55.101696977882	NaN	NaN	NaN	NaN	NaN	NaN	NaN	NaN	NaN	NaN	NaN	NaN	NaN	NaN	NaN	NaN	NaN	NaN	NaN	NaN	NaN
NaN	NaN	NaN	NaN	NaN	NaN	NaN	NaN	NaN	NaN	NaN	NaN	NaN	NaN	NaN	NaN	NaN	NaN	NaN	NaN	NaN	NaN	NaN	-72.334938795297	-58.8537986142385	107.067926691096	118.475045305838	173.43661681323	83.2166786784543	290.618835310123	NaN	NaN	NaN	NaN	NaN	NaN	NaN	NaN	NaN	NaN	NaN	NaN	NaN	NaN	NaN	NaN	NaN	NaN	NaN	NaN
NaN	NaN	NaN	NaN	NaN	NaN	NaN	NaN	NaN	NaN	NaN	NaN	NaN	NaN	NaN	NaN	NaN	NaN	NaN	NaN	NaN	NaN	NaN	1.39867780583876	91.6351492202011	115.49076809986	72.9655344448158	103.044358249603	248.252473169267	102.007157428748	NaN	NaN	NaN	NaN	NaN	NaN	NaN	NaN	NaN	NaN	NaN	NaN	NaN	NaN	NaN	NaN	NaN	NaN	NaN	NaN
NaN	NaN	NaN	NaN	NaN	NaN	NaN	NaN	NaN	NaN	NaN	NaN	NaN	NaN	NaN	NaN	NaN	NaN	NaN	NaN	NaN	NaN	NaN	-28.5797693128769	-14.0562963178707	5.65413131820902	18.1028224567857	-13.018905389656	101.094096713964	44.0375956621538	NaN	NaN	NaN	NaN	NaN	NaN	NaN	NaN	NaN	NaN	NaN	NaN	NaN	NaN	NaN	NaN	NaN	NaN	NaN	NaN
NaN	NaN	NaN	NaN	NaN	NaN	NaN	NaN	NaN	NaN	NaN	NaN	NaN	NaN	NaN	NaN	NaN	NaN	NaN	NaN	NaN	NaN	NaN	-83.4711544038624	NaN	-8.76531482394662	88.7673090720545	37.9258349135007	468.521993603293	-48.1933968244577	NaN	NaN	NaN	NaN	NaN	NaN	NaN	NaN	NaN	NaN	NaN	NaN	NaN	NaN	NaN	NaN	NaN	NaN	NaN	NaN
NaN	NaN	NaN	NaN	NaN	NaN	NaN	NaN	NaN	NaN	NaN	NaN	NaN	NaN	NaN	NaN	NaN	NaN	NaN	NaN	NaN	NaN	NaN	167.7598800302	321.350040137852	40.1140037245159	223.799533042451	42.1895464286734	44.2650891328308	-24.2278201043655	NaN	NaN	NaN	NaN	NaN	NaN	NaN	NaN	NaN	NaN	NaN	NaN	NaN	NaN	NaN	NaN	NaN	NaN	NaN	NaN
NaN	NaN	NaN	NaN	NaN	NaN	NaN	NaN	NaN	NaN	NaN	NaN	NaN	NaN	NaN	NaN	NaN	NaN	NaN	NaN	NaN	NaN	NaN	-21.0126866774367	77.5936718452126	18.429856731623	165.820413681267	18.429856731623	176.200030367862	-13.7469549968204	NaN	NaN	NaN	NaN	NaN	NaN	NaN	NaN	NaN	NaN	NaN	NaN	NaN	NaN	NaN	NaN	NaN	NaN	NaN	NaN
NaN	NaN	NaN	NaN	NaN	NaN	NaN	NaN	NaN	NaN	NaN	NaN	NaN	NaN	NaN	NaN	NaN	NaN	NaN	NaN	NaN	NaN	NaN	-65.5513683221055	59.0268782847592	68.3702467802741	72.5228550005029	68.3702467802741	229.283815314141	13.3481878622421	NaN	NaN	NaN	NaN	NaN	NaN	NaN	NaN	NaN	NaN	NaN	NaN	NaN	NaN	NaN	NaN	NaN	NaN	NaN	NaN
NaN	NaN	NaN	NaN	NaN	NaN	NaN	NaN	NaN	NaN	NaN	NaN	NaN	NaN	NaN	NaN	NaN	NaN	NaN	NaN	NaN	NaN	NaN	-81.0328015152006	116.252275633771	11.379681991423	4.11128441225039	-7.31048321216377	48.7600123985966	47.7216698872863	NaN	NaN	NaN	NaN	NaN	NaN	NaN	NaN	NaN	NaN	NaN	NaN	NaN	NaN	NaN	NaN	NaN	NaN	NaN	NaN
NaN	NaN	NaN	NaN	NaN	NaN	NaN	NaN	NaN	NaN	NaN	NaN	NaN	NaN	NaN	NaN	NaN	NaN	NaN	NaN	NaN	NaN	NaN	-54.9785946066185	42.6435109143804	26.0269823150614	84.1848324126778	14.6031189030296	134.034418210635	20.8343171277742	NaN	NaN	NaN	NaN	NaN	NaN	NaN	NaN	NaN	NaN	NaN	NaN	NaN	NaN	NaN	NaN	NaN	NaN	NaN	NaN
NaN	NaN	NaN	NaN	NaN	NaN	NaN	NaN	NaN	NaN	NaN	NaN	NaN	NaN	NaN	NaN	NaN	NaN	NaN	NaN	NaN	NaN	NaN	8.47922627100063	12.6341208051481	35.486040742959	-7.10162823205226	99.8869060222442	23.0213571405167	152.861811332624	NaN	NaN	NaN	NaN	NaN	NaN	NaN	NaN	NaN	NaN	NaN	NaN	NaN	NaN	NaN	NaN	NaN	NaN	NaN	NaN
NaN	NaN	NaN	NaN	NaN	NaN	NaN	NaN	NaN	NaN	NaN	NaN	NaN	NaN	NaN	NaN	NaN	NaN	NaN	NaN	NaN	NaN	NaN	1.31417116020974	55.337714738742	4.43091405897121	80.2716579288339	-18.4252005319463	-0.763657438964584	44.9485717428704	NaN	NaN	NaN	NaN	NaN	NaN	NaN	NaN	NaN	NaN	NaN	NaN	NaN	NaN	NaN	NaN	NaN	NaN	NaN	NaN
NaN	NaN	NaN	NaN	NaN	NaN	NaN	NaN	NaN	NaN	NaN	NaN	NaN	NaN	NaN	NaN	NaN	NaN	NaN	NaN	NaN	NaN	NaN	15.9676909084677	73.1184678690458	-42.2221910877573	88.705043403749	25.3196362292896	178.06807646938	88.705043403749	NaN	NaN	NaN	NaN	NaN	NaN	NaN	NaN	NaN	NaN	NaN	NaN	NaN	NaN	NaN	NaN	NaN	NaN	NaN	NaN
NaN	NaN	NaN	NaN	NaN	NaN	NaN	NaN	NaN	NaN	NaN	NaN	NaN	NaN	NaN	NaN	NaN	NaN	NaN	NaN	NaN	NaN	NaN	-14.0631290210276	44.1374381172285	96.1022302049571	25.4301129656462	-4.70946644523642	47.2553256424922	-27.573974963837	NaN	NaN	NaN	NaN	NaN	NaN	NaN	NaN	NaN	NaN	NaN	NaN	NaN	NaN	NaN	NaN	NaN	NaN	NaN	NaN
NaN	NaN	NaN	NaN	NaN	NaN	NaN	NaN	NaN	NaN	NaN	NaN	NaN	NaN	NaN	NaN	NaN	NaN	NaN	NaN	NaN	NaN	NaN	25.5406302821305	18.2642232564885	321.794344897551	-8.76243141018145	21.3826834103351	148.200063000094	-29.5521657691584	NaN	NaN	NaN	NaN	NaN	NaN	NaN	NaN	NaN	NaN	NaN	NaN	NaN	NaN	NaN	NaN	NaN	NaN	NaN	NaN
NaN	NaN	NaN	NaN	NaN	NaN	NaN	NaN	NaN	NaN	NaN	NaN	NaN	NaN	NaN	NaN	NaN	NaN	NaN	NaN	NaN	NaN	NaN	-42.9675376406037	44.365386157935	111.944434335376	3.81795725147061	13.1750562298855	105.706368349766	100.507980028424	NaN	NaN	NaN	NaN	NaN	NaN	NaN	NaN	NaN	NaN	NaN	NaN	NaN	NaN	NaN	NaN	NaN	NaN	NaN	NaN
NaN	NaN	NaN	NaN	NaN	NaN	NaN	NaN	NaN	NaN	NaN	NaN	NaN	NaN	NaN	NaN	NaN	NaN	NaN	NaN	NaN	NaN	NaN	-29.3512533348871	42.3996856369762	-15.8329604851157	45.5192916792312	201.499593791978	117.270230651094	1.84480708766218	NaN	NaN	NaN	NaN	NaN	NaN	NaN	NaN	NaN	NaN	NaN	NaN	NaN	NaN	NaN	NaN	NaN	NaN	NaN	NaN
NaN	NaN	NaN	NaN	NaN	NaN	NaN	NaN	NaN	NaN	NaN	NaN	NaN	NaN	NaN	NaN	NaN	NaN	NaN	NaN	NaN	NaN	NaN	39.3932029127476	179.80127151681	44.5935017499351	14.4317684942477	-45.8916980171272	49.7938005871226	39.3932029127476	NaN	NaN	NaN	NaN	NaN	NaN	NaN	NaN	NaN	NaN	NaN	NaN	NaN	NaN	NaN	NaN	NaN	NaN	NaN	NaN
NaN	NaN	NaN	NaN	NaN	NaN	NaN	NaN	NaN	NaN	NaN	NaN	NaN	NaN	NaN	NaN	NaN	NaN	NaN	NaN	NaN	NaN	NaN	-84.2834921857988	82.156655712536	55.1101316790566	21.8221020993896	-29.1501931944754	99.8409214267341	202.825762938829	NaN	NaN	NaN	NaN	NaN	NaN	NaN	NaN	NaN	NaN	NaN	NaN	NaN	NaN	NaN	NaN	NaN	NaN	NaN	NaN
NaN	NaN	NaN	NaN	NaN	NaN	NaN	NaN	NaN	NaN	NaN	NaN	NaN	NaN	NaN	NaN	NaN	NaN	NaN	NaN	NaN	NaN	NaN	-42.5753556539874	90.6012397471855	19.8511734403124	98.9247769597589	130.138041506909	99.9652191113305	458.917761403555	NaN	NaN	NaN	NaN	NaN	NaN	NaN	NaN	NaN	NaN	NaN	NaN	NaN	NaN	NaN	NaN	NaN	NaN	NaN	NaN
NaN	NaN	NaN	NaN	NaN	NaN	NaN	NaN	NaN	NaN	NaN	NaN	NaN	NaN	NaN	NaN	NaN	NaN	NaN	NaN	NaN	NaN	NaN	12.6763527789212	98.0082956049143	-16.4613837958082	6.43255208433629	47.0172565991379	188.543405676395	44.9359897009429	NaN	NaN	NaN	NaN	NaN	NaN	NaN	NaN	NaN	NaN	NaN	NaN	NaN	NaN	NaN	NaN	NaN	NaN	NaN	NaN
NaN	NaN	NaN	NaN	NaN	NaN	NaN	NaN	NaN	NaN	NaN	NaN	NaN	NaN	NaN	NaN	NaN	NaN	NaN	NaN	NaN	NaN	NaN	-65.2771942726652	-20.5217271424896	36.7236377914559	26.3153896216476	277.154170514027	103.336426078229	NaN	NaN	NaN	NaN	NaN	NaN	NaN	NaN	NaN	NaN	NaN	NaN	NaN	NaN	NaN	NaN	NaN	NaN	NaN	NaN	NaN
NaN	NaN	NaN	NaN	NaN	NaN	NaN	NaN	NaN	NaN	NaN	NaN	NaN	NaN	NaN	NaN	NaN	NaN	NaN	NaN	NaN	NaN	NaN	28.5082648961193	16.0160698329929	36.8363949382036	32.6723299171615	26.4262323855983	-7.92730403799935	85.7641589354487	144.061069230039	NaN	NaN	NaN	NaN	NaN	NaN	NaN	NaN	NaN	NaN	NaN	NaN	NaN	NaN	NaN	NaN	NaN	NaN	NaN
NaN	NaN	NaN	NaN	NaN	NaN	NaN	NaN	NaN	NaN	NaN	NaN	NaN	NaN	NaN	NaN	NaN	NaN	NaN	NaN	NaN	NaN	NaN	117.122191397399	14.0426227638298	39.0316090992406	456.555922453396	-15.1111946274829	-8.86394804363016	64.0205954346514	4.6717528880507	NaN	NaN	NaN	NaN	NaN	NaN	NaN	NaN	NaN	NaN	NaN	NaN	NaN	NaN	NaN	NaN	NaN	NaN	NaN
NaN	NaN	NaN	NaN	NaN	NaN	NaN	NaN	NaN	NaN	NaN	NaN	NaN	NaN	NaN	NaN	NaN	NaN	NaN	NaN	NaN	NaN	NaN	4.77865407551598	135.994971314238	75.5938094106991	71.4282120380412	-9.80093672878642	8.94425144817381	139.119169343731	98.5045949603171	NaN	NaN	NaN	NaN	NaN	NaN	NaN	NaN	NaN	NaN	NaN	NaN	NaN	NaN	NaN	NaN	NaN	NaN	NaN
NaN	NaN	NaN	NaN	NaN	NaN	NaN	NaN	NaN	NaN	NaN	NaN	NaN	NaN	NaN	NaN	NaN	NaN	NaN	NaN	NaN	NaN	NaN	NaN	19.4678685093641	-12.8214522694961	-29.4869081553595	105.91992091728	17.3846865236312	25.7174144665629	92.3792380100163	NaN	NaN	NaN	NaN	NaN	NaN	NaN	NaN	NaN	NaN	NaN	NaN	NaN	NaN	NaN	NaN	NaN	NaN	NaN
NaN	NaN	NaN	NaN	NaN	NaN	NaN	NaN	NaN	NaN	NaN	NaN	NaN	NaN	NaN	NaN	NaN	NaN	NaN	NaN	NaN	NaN	NaN	44.5803176095056	-1.25812176779186	68.5413200112747	36.2460559045424	52.9145793144688	109.17084582297	37.2878386176628	579.014849440269	-41.8876475794873	NaN	NaN	NaN	NaN	NaN	NaN	NaN	NaN	NaN	NaN	NaN	NaN	NaN	NaN	NaN	NaN	NaN	NaN
NaN	NaN	NaN	NaN	NaN	NaN	NaN	NaN	NaN	NaN	NaN	NaN	NaN	NaN	NaN	NaN	NaN	NaN	NaN	NaN	NaN	NaN	NaN	45.7365994569936	NaN	123.884687254386	-4.27817673333765	NaN	294.768505904684	13.4353898340713	58.2402935045764	-61.5867744514255	-66.7966469712517	44.6946249530283	22.8131603697584	NaN	NaN	NaN	NaN	NaN	NaN	NaN	NaN	NaN	NaN	NaN	NaN	NaN	NaN	NaN
NaN	NaN	NaN	NaN	NaN	NaN	NaN	NaN	NaN	NaN	NaN	NaN	NaN	NaN	NaN	NaN	NaN	NaN	NaN	NaN	NaN	NaN	NaN	10.417484332449	26.0499798140485	44.8089743919678	31.2608116412483	190.712265553563	52.1041389500476	21.8813143522886	18.7548152559687	37.5138098338881	111.507621780126	9.37531796700904	-18.76317389987	32.3029780066883	NaN	NaN	NaN	NaN	NaN	NaN	NaN	NaN	NaN	NaN	NaN	NaN	NaN	NaN
313.87833507552	NaN	NaN	NaN	NaN	NaN	NaN	NaN	NaN	NaN	NaN	NaN	NaN	NaN	NaN	NaN	NaN	NaN	NaN	NaN	NaN	NaN	NaN	85.5753395553427	14.694975319657	NaN	-60.354822106363	-60.354822106363	-23.8722816909366	NaN	NaN	36.5844995689129	-84.3290629507861	8.44082553415537	47.008082544749	170.006361659615	-31.1687897740219	623.432221108486	-120.811603366213	NaN	NaN	NaN	NaN	NaN	NaN	NaN	NaN	NaN	NaN	NaN
-77.436633996785	NaN	NaN	NaN	NaN	NaN	NaN	NaN	NaN	NaN	NaN	NaN	NaN	NaN	NaN	NaN	NaN	NaN	NaN	NaN	NaN	NaN	NaN	38.7824978465337	31.4846457434871	1.25068703086547	26.2718942413109	130.526924284834	NaN	40.8675984474041	7.50598883347684	-9.17481597348682	219.143699821828	NaN	NaN	33.5697463443575	-55.0470291926369	-23.77052017958	-19.6003189778391	-110.302195115704	-63.3874315961187	NaN	NaN	NaN	NaN	NaN	NaN	NaN	NaN	NaN
175.194326216209	-58.0443271142414	NaN	NaN	NaN	NaN	NaN	NaN	NaN	NaN	NaN	NaN	NaN	NaN	NaN	NaN	NaN	NaN	NaN	NaN	NaN	NaN	NaN	-77.8913246220499	-3.85661606564341	47.2377602620174	27.4256551553734	-66.421158507677	-29.9251754164907	-61.2074466375076	127.528923062627	105.631333207915	-35.1388872866602	46.1950178879835	144.21280104717	45.1522755139496	8.65629242276332	-1.77113131757562	77.4772891090003	-15.3267821800162	-44.5235686529653	NaN	NaN	NaN	NaN	NaN	NaN	NaN	NaN	NaN
NaN	NaN	NaN	NaN	NaN	NaN	NaN	NaN	NaN	NaN	NaN	NaN	NaN	NaN	NaN	NaN	NaN	NaN	NaN	NaN	NaN	NaN	NaN	-30.8674262772619	-70.4989379771732	-48.5973130903801	NaN	18.1504960884178	-40.2538369430304	47.3526626041419	104.714061117171	NaN	-73.6277415324293	-38.1679679061929	21.2792996436739	29.6227757910237	-36.0820988693555	-118.473925824434	23.3651686805114	204.835774885368	-25.6527536851683	53.6102697146542	18.1504960884178	-0.622325243119113	NaN	NaN	NaN	NaN	NaN	NaN
-71.7602144409808	-20.2347575271902	NaN	NaN	NaN	NaN	NaN	NaN	NaN	NaN	NaN	NaN	NaN	NaN	NaN	NaN	NaN	NaN	NaN	NaN	NaN	NaN	NaN	-70.4057136002648	-104.828895810016	-26.5943907878536	-72.4919670675225	49.5538607670515	34.9500864962478	0.52690428649618	117.357098452926	-63.1038264648629	8.87191815552688	86.0632964440609	-8.86123631616336	1.57003102012502	267.567348095479	-68.3194601330071	-32.8531511896266	-14.0768699843075	-68.3194601330071	-120.475796814449	-34.9394046568843	-4.68872938164801	-85.0094878710685	55.8126211688246	NaN	NaN	NaN	NaN
-0.807476616968085	-146.335219182365	NaN	NaN	NaN	NaN	NaN	NaN	NaN	NaN	NaN	NaN	NaN	NaN	NaN	NaN	NaN	NaN	NaN	NaN	NaN	NaN	NaN	23.5862569192164	-5.6266756324794	-70.3124548540915	50.7125514315054	-55.7059885782436	65.3190177073533	41.3226802541746	72.6222508452772	45.4959563329883	-43.1861603418026	37.1494041753609	-69.2691358343881	-45.2727983812094	NaN	32.9761280965472	61.1457416285396	-36.926246223582	29.8461710374369	-48.4027554403197	-34.8396081841752	87.2287171211251	53.8425084906156	-45.2727983812094	NaN	NaN	NaN	NaN
-16.7504658539506	8.52242803900048	NaN	NaN	NaN	NaN	NaN	NaN	NaN	NaN	NaN	NaN	NaN	NaN	NaN	NaN	NaN	NaN	NaN	NaN	NaN	NaN	NaN	-25.3481725223318	10.1312142848448	-21.1741270156052	29.9579304417964	12.2182370382081	3.87014602475479	NaN	24.7403735583881	-28.4787066523768	33.0884645718414	-25.3481725223318	47.6976238453847	-29.5222180290585	99.873192679468	-57.6970251994635	NaN	-100.480991643412	-83.7848096165051	-3.43443361201687	72.7418968857447	-13.8695473788335	-74.3932072263701	-66.0451162129168	NaN	NaN	NaN	NaN
34.0375503365191	-14.5011236131612	NaN	NaN	NaN	NaN	NaN	NaN	NaN	NaN	NaN	NaN	NaN	NaN	NaN	NaN	NaN	NaN	NaN	NaN	NaN	NaN	NaN	-3.32879068331769	1.88972833969627	-23.1591629707708	-30.4650896029903	67.6430680296722	-52.382869499649	-27.3339781891819	225.242342524694	-29.4213857983875	-61.7762037410741	-46.1206466720322	-34.6399048214015	-51.3391656950462	NaN	37.3756576961912	-2.2850868787149	72.8615870526862	62.4245490066583	60.3371413974527	-37.7710162352099	-18.9843477523596	8.15195116731303	-40.9021276490182	NaN	NaN	NaN	NaN
221.412823699571	-13.2619456523168	NaN	NaN	NaN	NaN	NaN	NaN	NaN	NaN	NaN	NaN	NaN	NaN	NaN	NaN	NaN	NaN	NaN	NaN	NaN	NaN	NaN	61.4984620319509	-23.0571385520398	84.4641807090842	266.102137519138	86.5519733160963	38.5327433548176	-6.3547976959429	33.3132618372873	-30.3644126765822	297.41902662432	-8.44259030295501	84.4641807090842	89.6836622266145	-81.5153315483791	24.9620914092389	-0.0914198749065448	418.510997831023	-12.6181755169793	149.18575152646	-4.26700508893078	48.9717063898782	-18.8815533380156	-38.7155831046307	NaN	NaN	NaN	NaN
703.346155778363	-78.8032026693375	NaN	NaN	NaN	NaN	NaN	NaN	NaN	NaN	NaN	NaN	NaN	NaN	NaN	NaN	NaN	NaN	NaN	NaN	NaN	NaN	NaN	48.0429669013348	97.1151439525798	157.672298611563	15.6762118249817	75.1892776105341	-22.9550764919559	-1.02921014991026	31.3375449264428	-30.2636986059711	-11.4700988842177	11.4998563312587	-46.9691205808631	-58.4540981886013	-40.7045873402786	71.0129221168112	29.2493671795814	18.8084784452739	-18.7787209982329	36.5579892935966	32.3816337998736	11.4998563312587	-41.7486762137093	17.7643895718432	NaN	NaN	NaN	NaN
-94.7892302557861	-4.7084724916971	NaN	NaN	NaN	NaN	NaN	NaN	NaN	NaN	NaN	NaN	NaN	NaN	NaN	NaN	NaN	NaN	NaN	NaN	NaN	NaN	NaN	-0.923064966944327	-51.0485776589202	-67.7570818895789	-64.6242373463304	-28.0743843417646	104.549367989088	120.213590705331	2.20977957630417	-38.5171994859262	-27.0301028273484	414.700977770689	-64.6242373463304	-37.4729179715101	92.0179898160943	-71.9342079472435	18.9182838069628	35.6267880376214	-34.3400734282616	-10.3215985966898	85.7523007295973	-63.5799558319142	-14.4987246543545	81.5751746719327	-68.801363403995	NaN	NaN	NaN
-3.46519181417303	-74.3367414537728	NaN	NaN	NaN	NaN	NaN	NaN	NaN	NaN	NaN	NaN	NaN	NaN	NaN	NaN	NaN	NaN	NaN	NaN	NaN	NaN	NaN	211.211387371998	26.3394492812049	-47.8182208004127	94.2302740038126	-32.1511074028879	31.5618204137132	128.697923478367	6.49443897767341	91.0968513243076	-60.3519115184326	53.495779170248	-71.8411280099508	-32.1511074028879	-21.7063651378713	2.31654207166678	46.1844595847364	108.852913174836	44.095511131733	-19.617416684868	152.720830687905	-6.03925174034647	-2.9058290608415	-6.03925174034647	-22.750839364373	NaN	NaN	NaN
-10.3232218734394	-11.3359801327842	NaN	NaN	NaN	NaN	NaN	NaN	NaN	NaN	NaN	NaN	NaN	NaN	NaN	NaN	NaN	NaN	NaN	NaN	NaN	NaN	NaN	104.800710931487	-18.4699962162509	32.7186872603521	-33.0953343524232	-62.3460106247678	111.068712989846	115.247381028753	-57.1226755761348	128.828052155199	-4.88932508980523	34.8080212798053	119.426049067659	-43.5420044496891	41.0760233381648	54.6566944646105	-66.5246786636742	77.6393686785955	-31.00600033297	44.2100243673446	14.959348095	-66.5246786636742	56.7460284840637	-73.8373477317603	-48.7653394983221	NaN	NaN	NaN
-65.8125875299224	-50.6165975830663	-116.465887352776	NaN	NaN	NaN	NaN	NaN	NaN	NaN	NaN	NaN	NaN	NaN	NaN	NaN	NaN	NaN	NaN	NaN	NaN	NaN	NaN	-0.604394274417711	-17.3221521005036	-27.7707507418073	121.644209828835	34.9208411060148	71.4909363505778	-80.0137439483258	-29.860470470068	19.2479431440593	-2.69411400267845	-10.008133051591	113.285330915792	-64.3408459863702	-2.69411400267845	55.8180383886222	-42.3987888396325	-53.8922473450665	6.70962477449487	-59.1165466657184	114.330190779923	-30.9053303341984	-46.5782282961539	190.60496086144	-31.9501901983288	NaN	NaN	NaN
35.7372722238057	-29.1186586974384	27.6302808586502	NaN	NaN	NaN	NaN	NaN	NaN	NaN	NaN	NaN	NaN	NaN	NaN	NaN	NaN	NaN	NaN	NaN	NaN	NaN	NaN	-1.54314504642236	-32.8947287389948	90.4215004517902	70.5654974464943	-36.0298871082521	423.793340382811	-34.9848343184997	158.349931785697	-29.7595703697376	4.72717169209213	-56.9309429033004	0.546960533082472	106.097292298076	-20.3540952619658	38.1688609641694	54.8897056002081	38.1688609641694	136.403823200897	-65.2913652213197	170.890565262726	-29.7595703697376	29.8084386461501	-50.6606261647859	-47.5254677955287	NaN	NaN	NaN
-65.3875229518103	-37.0044260536397	NaN	NaN	NaN	NaN	NaN	NaN	NaN	NaN	NaN	NaN	NaN	NaN	NaN	NaN	NaN	NaN	NaN	NaN	NaN	NaN	NaN	33.0561141963153	121.902006060051	69.639716728442	12.1511984636716	NaN	-69.3779728936392	112.494793980362	30.965622623051	89.4993866744536	9.01546110377499	11.1059526770394	-18.1609293486619	15.2869358235681	85.3184035279248	39.3275889161085	35.1466057695797	139.671184432799	-24.4324040684551	244.195763096018	45.5990636359016	47.689555209166	106.223319260569	35.1466057695797	91.5898782477179	NaN	NaN	NaN
58.5320236275598	31.1542846925262	101.119617526501	-70.2447484001908	NaN	NaN	NaN	NaN	NaN	NaN	NaN	NaN	NaN	NaN	NaN	NaN	NaN	NaN	NaN	NaN	NaN	NaN	NaN	7.0327015732691	118.894659037851	NaN	-29.5576583450521	-37.9211691835255	152.348702391745	32.1232340886893	59.3046443137279	NaN	-29.5576583450521	85.4406156839573	79.1679825551022	104.258515070522	-36.8757303287163	12.259895847315	146.076069262889	18.53252897617	-52.5573131508539	-27.4667806354337	3.89638500884157	-21.1941475065786	67.6681551522013	-61.9662628441365	-26.4213417806245	NaN	NaN	NaN
108.483156665472	12.1247690158512	48.6395264409706	-112.633985519974	NaN	NaN	NaN	NaN	NaN	NaN	NaN	NaN	NaN	NaN	NaN	NaN	NaN	NaN	NaN	NaN	NaN	NaN	NaN	NaN	88.6997689791074	-45.1411262942226	-17.9546944418275	42.6919612289002	17.5967933651508	2.95794544463035	82.42597701317	62.5589691210351	75.1065530529098	6.09484142759902	108.566776871242	42.6919612289002	5.04920943327613	6.09484142759902	89.7454009734303	-1.22458253266121	9.23173741056769	-52.4605502544828	-15.8634304531817	373.111671434934	25.9618493197339	-69.1906621636491	-80.6926141012009	NaN	NaN	NaN
115.851177589269	-33.2961236701338	-73.8804233325565	15.4050359247733	NaN	NaN	NaN	NaN	NaN	NaN	NaN	NaN	NaN	NaN	NaN	NaN	NaN	NaN	NaN	NaN	NaN	NaN	NaN	-37.7221987256186	-64.9136540611534	195.496822036853	-9.48491818487088	-19.9431702369997	81.5018746686495	248.83390750271	35.4855656392829	-61.7761784455148	-58.6387028298762	98.2350779520556	-46.0888003673216	-40.8596743412572	-55.5012272142375	43.8521672809859	26.073138792367	11.4315859193867	-45.0429751621087	46.9896428966246	8.29411030374805	153.663813828338	-10.5307433900838	-32.4930726995542	-22.0348206474254	-13.6682190057224	86.7310006947139	12.4774111245996
34.9259616200923	118.14910262243	-11.7601906495119	-36.1181831380011	NaN	NaN	NaN	NaN	NaN	NaN	NaN	NaN	NaN	NaN	NaN	NaN	NaN	NaN	NaN	NaN	NaN	NaN	NaN	-15.6562701002207	-64.8191390136002	19.9083584754155	13.6322475503032	-102.475804564274	84.7615047015757	17.8163215003781	151.706687902773	166.350946728035	-35.5306213630763	130.786318152399	-21.932381025333	-19.8403440502956	-22.9783995128517	-8.33414068758973	87.8995601641319	-9.38015917510845	89.9915971391693	142.292521515105	64.8871534387202	-54.3589541384131	-63.7731205260815	97.3137265518003	72.2092828513512	33.5065988131588	-87.8315457390119	133.924373614955
-75.4900758266392	-94.7793585010347	-91.7336822892881	-99.8554855206125	NaN	NaN	NaN	NaN	NaN	NaN	NaN	NaN	NaN	NaN	NaN	NaN	NaN	NaN	NaN	NaN	NaN	NaN	NaN	103.715517421748	40.9428069449477	NaN	55.5897727228677	99.5306700566276	121.501118723508	73.3753740246277	225.076091010227	-9.27536143649216	-13.4602088016121	122.547330564788	21.0647819606278	-39.6155048336121	-27.0609627382521	-1.95187854753217	60.8208319292677	-9.27536143649216	17.9261464367878	294.126072534707	32.5731122147078	-23.9223272144121	39.8965951036677	-4.04430223009217	-13.4602088016121	6.41781618270781	-23.9223272144121	174.857922628787
6.97820315236088	-39.7363903988661	-136.212181428574	NaN	NaN	NaN	NaN	NaN	NaN	NaN	NaN	NaN	NaN	NaN	NaN	NaN	NaN	NaN	NaN	NaN	NaN	NaN	NaN	NaN	24.3144435816224	235.688307421968	64.0778437100043	-0.799282815250346	-7.07771441446854	-0.799282815250346	865.62427787686	-63.5835988074322	18.0360119824042	-28.0058197451958	13.8503909162588	-23.8201986790504	-41.6090882101686	203.249744159341	78.7275174415134	90.2379753734134	-9.17052494754127	-10.2169302140776	-28.0058197451958	-79.2796778054777	-2.89209334832308	-59.3979777412868	95.4700017060952	-44.7483040097777	-21.7273881459776	-21.7273881459776
-30.3728629333879	-125.86220545383	-34.4362392108536	133.178032234604	NaN	NaN	NaN	NaN	NaN	NaN	NaN	NaN	NaN	NaN	NaN	NaN	NaN	NaN	NaN	NaN	NaN	NaN	NaN	-99.073143332922	86.1748377760412	-57.209192799823	128.03878830914	-4.87925463344923	2.44693670984311	4.54013423649806	-26.8578286633262	-8.01905092343165	-26.8578286633262	-46.7432051665483	315.379966944758	21.2857144497377	-11.1588472134141	1.40033794651563	-24.7646311366713	-58.2557915631505	3.49353547317058	36.9846958996498	-47.7898039298757	12.9129243431179	-25.8112298999987	54.7768748762169	-84.4207606463374	71.5224550894565	5.58673299982553	-60.3489890898054
-39.294394043026	-69.7790045910208	-56.5690066868897	-100.263615139016	NaN	NaN	NaN	NaN	NaN	NaN	NaN	NaN	NaN	NaN	NaN	NaN	NaN	NaN	NaN	NaN	NaN	NaN	NaN	-62.3471445489773	-34.0837515932657	21.3962419864644	48.612842610483	64.3147275858783	46.5192579470969	25.5834113132365	49.659634942176	99.9056668634411	100.952459195134	16.1622803279993	-34.0837515932657	-29.8965822664936	421.270912693199	24.5366189815435	190.976599720734	11.9751110012272	11.9751110012272	-12.1011126277123	25.5834113132365	4.64756467937608	-21.5222436129495	7.78794167445514	-52.9260135637401	-65.4875215440564	8.83473400614816	-12.1011126277123
311.606710073598	-64.4847809639781	-69.5670984104318	38.1780314543872	NaN	NaN	NaN	NaN	NaN	NaN	NaN	NaN	NaN	NaN	NaN	NaN	NaN	NaN	NaN	NaN	NaN	NaN	NaN	47.681459706692	102.124730233674	17.318866528183	-59.1111094039258	-33.9834460837804	-16.1846845653441	28.835712216583	111.547603978728	-67.4869971773075	-5.71482484861687	66.527207196801	-46.5472777438531	45.5874877633466	110.500618007055	682.154958540362	100.030758290328	-25.6075583103986	-31.8894741404349	-44.4533058005076	-2.5738669335987	403.656690075418	262.3135838996	NaN	43.4935158200011	-13.0437266503259	-38.1713899704713	-49.6882356588712
51.6409814520502	82.1441859304071	37.4061526954837	28.2551913519766	NaN	NaN	NaN	NaN	NaN	NaN	NaN	NaN	NaN	NaN	NaN	NaN	NaN	NaN	NaN	NaN	NaN	NaN	NaN	9.05126355798726	-3.5148926416887	25.8061384908885	-68.4400330066811	154.609239537567	139.948723971278	22.6645994409695	43.6081931070961	-71.5815720566001	121.099489671765	71.882044556367	26.8533181741949	121.099489671765	91.7784585391873	-0.373353591769712	18.4758807077442	66.6461461398354	47.7969118403215	46.7497321570151	-45.4020799739419	-27.6000253577343	143.090263021197	24.7589588075822	-22.3641269412026	-8.75079105822035	NaN	84.448200756043
77.317149592284	-32.5278862352272	44.7704723100584	-22.3570495845318	NaN	NaN	NaN	NaN	NaN	NaN	NaN	NaN	NaN	NaN	NaN	NaN	NaN	NaN	NaN	NaN	NaN	NaN	NaN	-95.5777582254191	-14.9300012946303	NaN	-27.4984828942337	106.56532083487	65.7177556361585	67.8125025694258	201.876306298529	-37.9722175605699	NaN	-39.0195910272036	45.8176597701197	-31.6879767607682	50.0071536366542	-22.2616155610656	-18.0721216945311	-1.31414622839322	22.7754435041801	-46.3512052936389	151.602379900115	1.82797417150764	-6.55101356156132	11.2543353712102	-35.8774706273027	72.0019964359602	31.154431237249	105.517947368236
-41.4609648942994	8.39134291070638	-11.9565378260307	-136.078610320127	NaN	NaN	NaN	NaN	NaN	NaN	NaN	NaN	NaN	NaN	NaN	NaN	NaN	NaN	NaN	NaN	NaN	NaN	NaN	NaN	19.7436266338654	175.831157566332	-11.6833930169667	50.1230789630032	74.2171273619745	-39.9677107027156	-59.8714898149093	37.5522711026703	-20.0639315905219	51.1706462846976	35.4571364592815	86.7879352223074	64.7890214667249	44.8852423545312	21.8387612772542	-13.7785276603555	185.259263461581	19.7436266338654	-21.1114989122164	-41.0152780244101	41.7425403894479	324.585717246937	-51.4909512413541	83.6452332572241	-6.44555640849469	155.927378454138
-36.1516328548869	204.026652293686	-1.54967651992311	-151.152252438737	NaN	NaN	NaN	NaN	NaN	NaN	NaN	NaN	NaN	NaN	NaN	NaN	NaN	NaN	NaN	NaN	NaN	NaN	NaN	-33.5818526724774	-62.9191676312759	-37.7728976665914	53.3823309553898	47.0957634642187	11.471881014249	-44.0594651577626	-66.0624513768615	-7.38782145926435	74.3375559259602	59.668898446561	-34.6296139210059	55.4778534524469	-14.722150198964	34.5226284818765	-33.5818526724774	76.4330784230173	-70.2534963709756	-43.0117039092341	9.37635851719198	-78.6355863592037	42.9047184701046	-62.9191676312759	90.0539746538881	NaN	-24.1520014357207	-37.7728976665914
-94.9740254471992	3.77346340522626	-77.6677645142999	60.7823229488946	NaN	NaN	NaN	NaN	NaN	NaN	NaN	NaN	NaN	NaN	NaN	NaN	NaN	NaN	NaN	NaN	NaN	NaN	NaN	145.718985893899	17.8684457384475	25.2041324686783	59.7866556254809	-5.18656969942091	-12.5222564296518	35.6836849404367	-85.8791237319602	-57.5843320582127	54.5468793896017	NaN	-36.625227114696	100.656910265338	67.1223423557117	-33.4813613731685	-79.5913922489052	-7.28248019377258	-16.7140774183551	8.43684851386495	2.14911703080994	-59.6802425525643	52.45096889525	-28.2415851372893	-35.5772718675201	78.6498500746459	62.9305213670084	420.283260653968
61.0344958868264	-11.2666706840997	-7.1933655251743	-108.007668208578	NaN	NaN	NaN	NaN	NaN	NaN	NaN	NaN	NaN	NaN	NaN	NaN	NaN	NaN	NaN	NaN	NaN	NaN	NaN	-30.236384900927	239.137989741868	-44.9104753483944	132.226759338891	62.0007550545826	16.9303343945041	0.159945311684118	29.508126206619	44.1822166540864	-50.1512219367757	68.2896509606401	62.0007550545826	-38.621579442337	-38.621579442337	33.700723477324	50.4711125601439	399.504835346334	0.159945311684118	-7.1770999120496	41.0377687010577	26.3636782535903	-8.22524922972585	-33.3808328539557	-42.814176713042	-1.93635332366837	41.0377687010577	6.44884121774159
-22.2414455604844	-122.067912766838	62.3054603387747	-10.0177965148084	NaN	NaN	NaN	NaN	NaN	NaN	NaN	NaN	NaN	NaN	NaN	NaN	NaN	NaN	NaN	NaN	NaN	NaN	NaN	18.088562449257	34.8620578103718	-49.0054189952025	-16.5067717330424	-15.4584282729727	31.7170274301628	35.9104012704415	316.866448569116	-50.0537624552721	268.64264940591	138.64806035727	20.1852493693963	21.233592829466	-1.82996329206692	7.60512784856019	25.4269666697447	61.0706443121138	68.4090485326016	-4.97499367227596	-7.07168059241531	-33.2802670941573	61.0706443121138	31.7170274301628	-1.82996329206692	-55.2954797556205	-10.2167109726243	103.004382714901
-108.625135628064	16.705559563303	365.186029119787	61.5393041846049	NaN	NaN	NaN	NaN	NaN	NaN	NaN	NaN	NaN	NaN	NaN	NaN	NaN	NaN	NaN	NaN	NaN	NaN	NaN	-16.403061282738	17.1501442979369	67.4799526689493	61.1887266225728	29.73259639069	40.2179731346509	-5.91768453877709	147.168815923052	245.731357316285	51.751887553008	-36.3252770962638	-25.8399003523028	-24.7913626779067	-15.3545236083419	21.3442949955213	73.7711787153259	-62.5387189561661	-38.4223524450559	71.6741033665337	NaN	-9.06329756196537	-75.1211710489192	68.5284903433454	19.2472196467291	-2.77207151558882	-22.6942873291146	-63.5872566305621
56.695638563861	-97.2126595887738	220.79653924316	-46.249646955451	NaN	NaN	NaN	NaN	NaN	NaN	NaN	NaN	NaN	NaN	NaN	NaN	NaN	NaN	NaN	NaN	NaN	NaN	NaN	-38.3226835734751	66.5505124960719	28.796161911035	112.694718766673	4.6753268150392	374.87770894054	-4.76326083122003	118.987110530845	NaN	143.107945626841	217.56791483622	14.1139144612984	8.87025465782108	19.3575742647758	-49.8587351411252	-43.5663433769524	2.57786289364826	38.2347495572942	23.5525021075577	106.4023270025	16.2113783826894	-50.9074671018207	142.059213666146	203.934399347178	26.6986979896441	24.6012340682531	-27.8353639665204
126.277763119138	168.080213252299	-120.458649861954	-49.0886130492411	NaN	NaN	NaN	NaN	NaN	NaN	NaN	NaN	NaN	NaN	NaN	NaN	NaN	NaN	NaN	NaN	NaN	NaN	NaN	NaN	-11.9998197840393	-38.222977759235	24.7126013812347	90.7949594787279	-4.65733555098453	8.97870659611724	19.4679697861955	16.321190829172	106.528854263845	51.9846856754382	7.92978027710941	-46.6143883112977	134.849864877057	4.78300132008593	-66.5439883724464	129.605233282018	-28.7826408881646	8.97870659611724	-15.1465987410628	40.4464961663521	-66.5439883724464	13.1744118721486	175.757991318362	88.6971068407122	-22.4890829741176	20.5168961052034
112.271983309483	433.535395105247	-2.97489139820372	-166.156306913513	NaN	NaN	NaN	NaN	NaN	NaN	NaN	NaN	NaN	NaN	NaN	NaN	NaN	NaN	NaN	NaN	NaN	NaN	NaN	101.409824684845	96.1642209379786	69.9362022036483	-5.60049175122305	-16.0916992449552	-24.4846652399409	110.851911429204	9.08719874000193	-53.8600462223909	-28.6811482374337	676.327995341365	26.9222514793466	20.6275269831073	21.6766477324805	-41.2705972299123	38.4625797224519	2.79247424376265	-75.8915819592283	-30.7793897361802	52.1011494643037	33.2169759755858	-40.2214764805391	76.2309266998876	-77.9898234579748	-27.6320274880605	-68.5477367136158	-103.168721442932
-18.0447040679369	-40.4890145356719	-29.2668593018044	-141.48841164048	NaN	NaN	NaN	NaN	NaN	NaN	NaN	NaN	NaN	NaN	NaN	NaN	NaN	NaN	NaN	NaN	NaN	NaN	NaN	-23.3330416949457	17.5902531264906	49.0697106814415	2.89983960084679	-24.3823569467774	12.3436768673321	25.9847751411442	66.9080699625804	11.2943616155004	-63.2070212645502	192.825900182384	-17.0371501839555	24.9354598893125	84.7464292437193	63.7601242070853	43.823134422283	-28.5796179541042	-34.8755094650944	12.3436768673321	60.6121784515902	99.4368427693631	34.3792971557978	-32.776878961431	11.2943616155004	89.9930055028778	165.54370363476	-5.4946824138068
-56.5954309642795	-46.3903489164261	-121.907956070541	-28.0212012302901	NaN	NaN	NaN	NaN	NaN	NaN	NaN	NaN	NaN	NaN	NaN	NaN	NaN	NaN	NaN	NaN	NaN	NaN	NaN	-7.48785348877345	-27.4285401908179	-79.9040315119874	-34.7751089757816	-10.6363829680436	-7.48785348877345	225.503327977219	-19.0324615794307	41.8391083531259	65.9778343608639	118.453325682033	27.1459707831984	68.0768540137107	-51.5672661985558	52.3342066173598	6.15577425473063	48.1361673116662	-79.9040315119874	12.452833213271	100.611658632836	1.95773494903707	-9.58687314162023	6.15577425473063	-67.3099135949067	-20.0819714058541	249.642053984957	79.621462104368
NaN	-87.0031999082255	1.80819842069868	21.2037911591994	NaN	NaN	NaN	NaN	NaN	NaN	NaN	NaN	NaN	NaN	NaN	NaN	NaN	NaN	NaN	NaN	NaN	NaN	NaN	-89.2593038508234	198.359721802804	-61.9669875479244	213.055584427442	-31.5255578254602	65.0472537078746	79.7431163325125	1.01528084338091	72.3951850201936	32.5064150390336	462.885249046286	-48.3208293964749	-3.18353704937278	19.9099613607725	53.500504502802	337.970416736864	-0.0344236298075143	2.06498531656933	25.1584837267146	324.324258585415	109.134841581788	62.9478447614978	-38.8734891377791	12.5620300484535	9.41291662888828	65.0472537078746	35.6555284585988
113.346536576314	-28.5909959480631	-37.7811958956846	-101.091462201522	NaN	NaN	NaN	NaN	NaN	NaN	NaN	NaN	NaN	NaN	NaN	NaN	NaN	NaN	NaN	NaN	NaN	NaN	NaN	8.47167062674435	449.429331336867	0.0724770894086854	4.27207385807652	-30.3745994834331	-14.6261116009287	109.261993074772	77.7650173097636	64.1163278115931	-35.6240954442679	281.445460590153	-79.7198615152801	60.9666302350922	97.7131019609357	0.0724770894086854	243.649089672143	41.01854558392	-54.5222809032731	-24.0752043304313	53.6173358899235	-33.524297059934	209.002416330633	46.2680415447548	-7.27681725576002	46.2680415447548	494.574996600046	56.7670334664244
-74.3305100014337	-72.2876176491146	288.282882535213	-44.7085708928062	NaN	NaN	NaN	NaN	NaN	NaN	NaN	NaN	NaN	NaN	NaN	NaN	NaN	NaN	NaN	NaN	NaN	NaN	NaN	-46.0247177936592	467.471240088546	187.096146520961	92.5876880150342	3.32969942610286	31.682236977881	240.65093967432	-12.421710324885	-4.02095845769148	84.1869361478406	65.2852444466552	7.53007535969963	13.8306392600948	67.3854324134536	-15.5719922750826	244.851315607917	78.9364662308447	-9.27142837468744	26.4317670608851	-8.22133439128825	20.1312031604899	11.7304512932964	69.4856203802519	-40.7742478766632	134.591447351002	73.6859963138487	-51.2751877106551
14.7741571512952	-77.1841723392602	NaN	-48.5749142755318	NaN	NaN	NaN	NaN	NaN	NaN	NaN	NaN	NaN	NaN	NaN	NaN	NaN	NaN	NaN	NaN	NaN	NaN	NaN	-17.5685128459657	38.0967960410777	-9.16620207056296	49.6499733572565	-55.3789113352783	-19.6690905398164	-29.1216901621446	52.8008398980326	103.214704550449	-23.8702459275178	330.077095486325	14.9904414087201	121.06961494818	57.001995285734	63.3037283672861	126.321059182807	71.7060391426889	11.839574867944	-17.5685128459657	64.3540172142114	-12.317068611339	-10.2164909174883	-71.1332440391585	-87.9378655899641	5.53784178639192	148.377124968239	-7.06562437671226
181.610962592705	-40.1787588177996	-3.38415065753149	58.962268725145	NaN	NaN	NaN	NaN	NaN	NaN	NaN	NaN	NaN	NaN	NaN	NaN	NaN	NaN	NaN	NaN	NaN	NaN	NaN	794.559157125062	82.3311523963708	NaN	51.867122695586	19.3021254292299	-42.6764177551252	61.3214767406571	229.398881986366	-90.9986717632666	24.5545443431583	251.459041424865	-57.3831907141248	168.470822584797	25.605028125944	23.5040605603726	214.692109027367	34.0088983882294	-16.4143231854832	-0.657066443698019	-14.3133556199119	-21.6667420994116	111.74469831437	100.189376703727	98.088409138156	53.9680902611574	151.663082060226	10.8982551669445
48.9910300933142	-15.4192799271039	-19.5088234204638	-125.836954247821	NaN	NaN	NaN	NaN	NaN	NaN	NaN	NaN	NaN	NaN	NaN	NaN	NaN	NaN	NaN	NaN	NaN	NaN	NaN	-71.9963597204242	258.967459451025	-8.95563225919582	111.872428708159	-14.2090262142982	55.135773993053	115.02446508122	12.0579435612136	1.55115565100891	20.4633738893774	339.869726359601	171.761119796325	121.328537827343	90.8588528877491	124.480574200404	290.487823181639	125.531252991425	-36.2732808257281	65.6425619032577	-25.7664929155234	11.0072647701932	98.2136044248924	442.836247879607	-37.3239596167486	4.70319202407033	123.429895409384	61.4398467391758
265.0302614146	-91.8918606196264	2.19649246675991	-45.8703835665026	NaN	NaN	NaN	NaN	NaN	NaN	NaN	NaN	NaN	NaN	NaN	NaN	NaN	NaN	NaN	NaN	NaN	NaN	NaN	37.3881616450509	252.817305337409	42.6425310034011	-57.1904868052524	-19.3590274251311	151.933413657085	-25.6642706551513	26.8794229283506	-0.443297735070408	-9.90116258010075	62.6091345651319	-8.85028870843071	220.240215315637	61.5582606934618	-1.49417160674045	208.680602727267	31.0829184150307	47.8969003617513	-13.0537841951109	41.5916571317311	-50.8852435752322	42.6425310034011	62.6091345651319	46.8460264900813	58.4056390784517	NaN	31.0829184150307
-97.8234539666872	115.986325579004	-48.7188156021266	-33.3736161132015	NaN	NaN	NaN	NaN	NaN	NaN	NaN	NaN	NaN	NaN	NaN	NaN	NaN	NaN	NaN	NaN	NaN	NaN	NaN	36.4510620334101	382.252771184293	NaN	91.1066513216955	-70.7579784936112	-43.4301838494685	67.9831327766517	-31.8684245769466	-58.1451501963146	135.251550362234	-1.38742285847975	280.299075781145	56.4213735041298	158.375068907278	-54.9919431219904	227.745624542409	56.4213735041298	-25.5620104282983	-23.4598723787488	119.485514990613	-25.5620104282983	30.1446478847618	4.91899129016857	56.4213735041298	24.8893027608882	33.297854959086	23.8382337361135
-13.7058860823192	-99.6653793742137	-66.9189057392063	-24.962486394353	-162.088344740947	NaN	NaN	NaN	NaN	NaN	NaN	NaN	NaN	NaN	NaN	NaN	NaN	NaN	NaN	NaN	NaN	NaN	NaN	49.1800495628088	474.94207096464	-12.8445412093097	-30.7160334656828	61.7952205673075	54.4363708146833	13.4370650500626	112.255904585302	35.5136143079353	150.101417598798	100.691997831178	371.9181744279	95.435676579304	25.0009718041864	50.2313138131837	77.5641843229309	56.5388993154331	26.0522360545613	3.97568679668855	NaN	-39.126147468682	-21.2546552123088	-30.7160334656828	61.7952205673075	-2.33189870556079	120.666018588301	170.075438355921
14.1630531757032	-0.16792776470951	86.8415993735105	-89.2247378944171	-113.792133792267	NaN	NaN	NaN	NaN	NaN	NaN	NaN	NaN	NaN	NaN	NaN	NaN	NaN	NaN	NaN	NaN	NaN	NaN	284.823190820222	401.535200704938	-6.43110411731312	-48.4894860577513	19.8553845954608	80.8400384090962	5.13495091630739	73.4798215695195	81.8914979576071	4.08349136779644	139.72177312571	-71.6215961249924	-29.5632141845541	30.3699800805703	-54.7982433488171	-1.17380637475834	-74.7759747705252	-28.5117546360432	-10.6369423113569	87.1487957001619	-74.7759747705252	NaN	-13.7913209568898	-49.5409456062623	196.500588745301	48.2447924052566	157.596585450396
13.3783462900995	-47.035050829833	-105.400536182988	-69.5620802643841	-107.448447949765	NaN	NaN	NaN	NaN	NaN	NaN	NaN	NaN	NaN	NaN	NaN	NaN	NaN	NaN	NaN	NaN	NaN	NaN	-62.0629239100341	30.4827089816205	-24.2033468179936	11.5529204356002	42.0509130930773	-19.9967271411002	254.485206776194	15.7595401124936	-77.8377476983843	283.931544514447	100.943588569585	-82.0443673752777	751.917983568837	-23.1516918987702	-41.0298255255672	-51.5463747178006	137.751510742402	77.8071803466711	68.342286073661	-48.3914099601306	-52.598029637024	47.309187689194	125.131651711722	133.544891065509	77.8071803466711	4.19133600103679	35.7409835777372
9.52034585490447	24.8844028180038	13.617427711731	-58.0815047827326	-232.207483697858	NaN	NaN	NaN	NaN	NaN	NaN	NaN	NaN	NaN	NaN	NaN	NaN	NaN	NaN	NaN	NaN	NaN	NaN	-14.6340858072001	135.780516037812	-26.2044397952779	91.6028008106054	47.4250855833992	71.6176439221074	-8.32298363188488	11.6621732566132	-4.11558218167476	84.2398482727378	76.87689573487	-68.2784542973791	155.76567292631	-9.37483399443741	-36.7229434208032	-3.06373181912223	-15.6859361697526	31.6473301451113	61.0991402965821	34.8028812327688	40.0621330455315	NaN	NaN	63.2028410216871	-35.6710930582507	62.1509906591346	-18.8414872574102
88.6513784816296	-47.6184582223343	41.5204575163489	-55.8151401293396	-138.806544437769	30.2500198942165	NaN	NaN	NaN	NaN	NaN	NaN	NaN	NaN	NaN	NaN	NaN	NaN	NaN	NaN	NaN	NaN	NaN	76.9983111624657	175.890623745131	20.1878337213599	37.0205677779839	39.1246595350619	8.61532905743096	76.9983111624657	-20.8419555416609	23.3439713569769	32.8123842638279	-27.1542308128949	-16.6337720275049	-12.425588513349	18.0837419642819	47.5410265633738	-27.1542308128949	28.6042007496719	-51.3512860192918	-22.9460472987389	22.2919254784379	-13.477634391888	-67.1319741973768	-7.16535912065398	-14.529680270427	93.8310452190897	-0.853083849420003	-23.9980931772779
72.515343277269	-112.99159402215	94.0382476048259	-79.1698872217035	-147.838201028671	-4.35217217829137	NaN	NaN	NaN	NaN	NaN	NaN	NaN	NaN	NaN	NaN	NaN	NaN	NaN	NaN	NaN	NaN	NaN	55.0227009237114	43.4480447842554	-70.1940336758578	108.687015752098	61.336149727051	7.67183489866421	183.39615992495	-52.3059287330622	-12.3207529785779	-2.8505797735685	-11.2685115113547	11.8808007675573	10.828559300334	-0.746096839121957	-50.2014457986157	1.35838609532458	225.485818613881	21.3509739725667	4.5151104969944	-19.6864432491408	46.6047691859252	-2.8505797735685	519.061187969174	-103.865760627002	120.261671891554	43.4480447842554	-22.8431676508106
-65.6312444635561	-7.19396851716381	-13.3452607220472	-63.5808137285949	13.3103388324475	67.6467533089175	NaN	NaN	NaN	NaN	NaN	NaN	NaN	NaN	NaN	NaN	NaN	NaN	NaN	NaN	NaN	NaN	NaN	-0.639070040940182	54.087660648647	16.1999240173943	8.83286411687298	115.12901411011	40.4059779762502	28.8291695611452	87.765648765316	-26.9499982570878	-28.0024353857338	21.4621096606239	-44.8414294440683	141.439942326257	1060.21755563413	-58.523112116465	19.357235403332	-33.2646210289633	-49.0511779586519	-25.8975611284419	66.7169061923978	-82.7291660753209	NaN	103.552205695005	-35.3694952862551	26.7242953038534	-10.1110041987533	53.035223520001
24.8305314504504	23.8050007276767	-29.522596856556	-62.3395799853145	-155.662875757722	11.4986320543922	NaN	NaN	NaN	NaN	NaN	NaN	NaN	NaN	NaN	NaN	NaN	NaN	NaN	NaN	NaN	NaN	NaN	-5.79516774691241	74.2049298294967	-34.2162550437946	-52.1110137122019	40.5206782183771	-28.9530907295572	11.0469580586474	-40.5320522208795	-11.0583320611498	63.6786012010218	123.678674383329	-6.8478006097599	34.2048810412921	53.1522725725469	4.73116088156247	-17.3741292382348	-54.2162794378969	-40.5320522208795	194.20507619411	1.57326229302001	23.6785524128173	-40.5320522208795	31.0469824527497	-13.1635977868448	26.8364510013597	-31.0583564552521	161.573457445838
-2.62434489083472	-92.8988168384971	324.620615919441	102.011974866683	-126.75174381887	75.3399717912373	NaN	NaN	NaN	NaN	NaN	NaN	NaN	NaN	NaN	NaN	NaN	NaN	NaN	NaN	NaN	NaN	NaN	192.242749593849	7.99773236683859	90.1183686165917	-66.7531031938341	59.5863371904015	-18.3229843798772	-17.2701557100085	21.6845050751308	58.5335085205328	12.2090470463131	17.4731903956563	-57.2776451650165	-8.84752635105948	-29.9040997484321	50.1108791615838	-4.63621167158497	18.5260190655249	52.2165365013211	421.75939962521	-8.84752635105948	7.99773236683859	19.5788477353935	-7.79469768119085	2.73358901749544	-33.062585758038	46.9523931519779	16.4203617257876
1.71490066965918	441.9384054205	-80.3780605892389	-34.2007698811088	-113.215245092798	38.6567332361633	NaN	NaN	NaN	NaN	NaN	NaN	NaN	NaN	NaN	NaN	NaN	NaN	NaN	NaN	NaN	NaN	NaN	-45.5978063362631	123.939146173483	88.1363114819839	361.922694416978	37.5911330939851	-8.7419470950139	503.027984083474	21.7957648477354	-48.756879985513	64.9697713874844	401.937627307477	23.9018139472354	19.6897157482355	-22.4312662417636	7.05342115123574	41.803231292985	34.4320594447351	-37.1736099382633	95.5074833302337	-32.9615117392633	16.5306420989855	-16.1131189432637	37.5911330939851	51.2804522407347	-75.0824937292624	110.249827026733	-0.317750697014089
-25.7639983750652	1.95090637656869	-52.4524251729349	16.3215977292677	-166.391478040763	NaN	NaN	NaN	NaN	NaN	NaN	NaN	NaN	NaN	NaN	NaN	NaN	NaN	NaN	NaN	NaN	NaN	NaN	-6.52988754033004	77.7277526622461	16.6409635153784	129.335557286324	-26.5410770884419	92.4728396976969	15.5877430128462	27.1731685407004	-50.7651486466825	18.7474045204428	72.4616501495851	30.332830048297	5.05553798752418	18.7474045204428	42.9714760786834	36.6521530634902	69.3019886419885	117.75013175847	33.4924915558936	-8.63632854539444	-4.42344653526563	4.00231748499198	49.2907990938766	-79.2021022150519	-10.7427695504588	55.6101221090698	124.069454773663
165.447317189597	-108.706703878171	25.8033214397228	-11.1612656705381	-94.3315866686251	195.224345695085	153.125788152844	NaN	NaN	NaN	NaN	NaN	NaN	NaN	NaN	NaN	NaN	NaN	NaN	NaN	NaN	NaN	NaN	-8.53067068026111	36.7662400347474	-0.103338454213023	181.084304405821	198.992385386173	117.87931271046	96.81098214534	332.776284474686	-48.5604987539895	90.4904829758039	19.9115755826512	-48.5604987539895	0.950078074042988	81.0097342214998	-20.1182524910772	10.4308268283471	196.885552329661	-31.7058343018934	-6.42383762374909	77.8494846367318	44.1401557325394	-45.4002491692215	19.9115755826512	10.4308268283471	-44.3468326409655	18.8581590543952	70.4755689389397
-70.5014853484997	-38.6610625203327	30.1553352050604	-44.8237250032038	72.2668621713457	-83.8539207280536	NaN	NaN	NaN	NaN	NaN	NaN	NaN	NaN	NaN	NaN	NaN	NaN	NaN	NaN	NaN	NaN	NaN	93.77545133767	-7.37136085069544	0.00392753803953811	60.0598472748815	16.8617295694338	-77.9634068571588	-23.1755502551275	60.0598472748815	-15.8002618663926	53.7381715131087	185.439749883376	258.139021143764	61.1134599018437	-21.0683250012033	62.1670725288058	-2.10329771588474	2.11115279196382	-80.0706321110831	-18.961099747279	92.7218387107079	28.4514684660173	-32.6580638977868	-52.6767038100675	37.9339821086766	40.0412073626009	160.153046836285	72.7031987984272
18.0712002925457	46.8391545059049	84.8539511449868	-51.7938313684696	23.2083349735027	40.6745928887565	-106.247458986614	NaN	NaN	NaN	NaN	NaN	NaN	NaN	NaN	NaN	NaN	NaN	NaN	NaN	NaN	NaN	NaN	-30.4492216881297	27.5102622398947	47.5326294150305	33.8331150320429	31.7254974346602	-6.21161931822858	100.223069349598	-17.8035161038335	-9.37304571430264	184.527773244906	18.0259830516726	-79.9782352266233	-15.6958985064508	85.4697461679192	-26.2339864933643	-8.31923691561128	61.2321437980181	0.111233473919547	10.6493214608331	-28.341604090747	121.299245323425	30.6716886359688	-44.1487360711173	-32.5568392855124	66.5011877914748	65.4473789927835	43.3173942202651
23.4512573142	-82.406339018458	-33.0746436401319	-74.184389788737	-151.265163817371	-49.5185420995739	-127.627059781924	NaN	NaN	NaN	NaN	NaN	NaN	NaN	NaN	NaN	NaN	NaN	NaN	NaN	NaN	NaN	NaN	-45.1036374940886	11.8126348540716	-26.1315467113686	79.2689576370764	-64.0757282768087	38.1627609411828	187.831477115975	9.70462476710271	169.913391376739	71.8909223326852	43.4327861586051	111.943113985094	121.429159376454	61.3508718978407	7.59661468013381	9.70462476710271	-37.7256021896975	39.2167659846673	-0.835425667741784	156.211325811441	-32.4555769722753	-11.3754761025863	103.511073637219	-35.6175921027286	50.8108214629962	-45.1036374940886	-26.1315467113686
21.6382083358036	-42.1015467911357	-47.2418496239533	-142.851482314362	-159.300451379379	29.8626928683119	-50.326031323644	NaN	NaN	NaN	NaN	NaN	NaN	NaN	NaN	NaN	NaN	NaN	NaN	NaN	NaN	NaN	NaN	-30.2458742142445	33.0062074686906	256.496896081728	-12.3244510707462	-23.920666045951	85.7162755378032	-4.94504154107044	-1.78243745692369	24.5725965776326	-9.16184698659945	45.6566238052777	-3.89084017968819	122.613323186182	108.908705488213	125.775927270329	-18.6496592390397	75.1742619239807	-8.1076456252172	-19.703860600422	-29.1916728528622	125.775927270329	33.0062074686906	-42.8962905508315	22.4641938548681	49.8734292508067	134.209538161387	-14.4328537935107
10.5686418024003	16.7389078519046	147.342872566411	-88.1556149896679	-63.4745507916508	-92.2691256893374	-107.694790813098	NaN	NaN	NaN	NaN	NaN	NaN	NaN	NaN	NaN	NaN	NaN	NaN	NaN	NaN	NaN	NaN	-88.1360200371893	71.0780405790792	-20.6545638819497	12.0317664432445	-62.8304739789745	23.6301417199263	98.4923821421453	-14.328177367396	395.83254832617	45.7724945208643	227.128907938071	5.70537992869079	17.3037552053726	24.6845394723519	-53.3408942071439	33.1197214917569	-24.8721548916522	-18.5457683770985	15.1949597005214	33.1197214917569	25.7389372247776	6.75977768111641	79.5132225984841	-84.9728267799125	79.5132225984841	27.8477327296288	-4.8385975955654
-126.008543152622	-38.5694699412249	-29.3112151306064	-85.8894389732753	211.403409945476	-45.7703347939283	-32.3973000674792	NaN	NaN	NaN	NaN	NaN	NaN	NaN	NaN	NaN	NaN	NaN	NaN	NaN	NaN	NaN	NaN	-72.2261438489516	-1.56833133303724	-17.3872445828688	-46.9158826492211	-10.0050850662807	-56.40723059912	151.347830082001	91.2359597326413	-71.1715496322961	36.3970604665585	182.985656581664	-5.78670819965899	-8.95049084962531	-26.8785925327678	64.8711043162554	19.5235530000715	-38.4791289159776	131.310539965548	91.2359597326413	-64.8439843323635	-53.2434479491537	-18.4418387995242	-78.5537091488842	-31.0969693993895	21.6327414333824	55.3797563663564	14.2505819167943
-27.0261777387773	-3.35889072487202	-23.9391403021809	-12.620003034661	-59.9545770624715	-27.0261777387773	NaN	NaN	NaN	NaN	NaN	NaN	NaN	NaN	NaN	NaN	NaN	NaN	NaN	NaN	NaN	NaN	NaN	62.8810175820006	90.3055771889289	-48.9268023539378	418.345501717956	-35.2145225504736	46.0043655161986	313.921217060806	3.81273535169354	5.9223168599188	78.70287889369	-8.84475369765797	-60.5295006491767	9.08668912225668	92.4151586971542	-39.4336855669241	-15.1734982223337	-10.9543352058832	60.7714360737754	44.949574762086	13.3058521387072	-18.3378704846716	50.2235285326491	205.277769387205	-42.598057829262	27.0181319421713	-6.73517218943272	134.606788861659
43.1960621501895	129.659796835261	-67.971596730617	-13.417097465036	-58.7076251572165	-34.0037009614817	-191.491217709291	NaN	NaN	NaN	NaN	NaN	NaN	NaN	NaN	NaN	NaN	NaN	NaN	NaN	NaN	NaN	NaN	0.755909156207482	-26.673762329584	65.1101384113336	796.216382244159	-14.0139139515264	28.1855806419989	60.890188951981	20.800669088132	23.9656311826464	115.749531923564	13.4157575342651	-39.3336107076416	30.2955553716752	17.6357069936176	-69.9282442879474	154.784064422575	-38.2786233428034	57.7252268574666	17.6357069936176	42.9554037497328	-65.7082948285949	-31.9486991537746	-37.2236359779653	-15.0689013163645	-8.73897712733571	30.2955553716752	114.694544558726
68.1571611255974	6.37827710501153	-52.311662714545	137.143581615252	-149.098581013463	21.822998110158	-105.853362199053	NaN	NaN	NaN	NaN	NaN	NaN	NaN	NaN	NaN	NaN	NaN	NaN	NaN	NaN	NaN	NaN	58.8986180112558	65.2297223044934	7.19459961648199	183.410335778262	-27.6264739963249	7.19459961648199	44.1260413270347	37.7949370337971	82.1126670864604	84.2230351842062	17.7464401052113	-4.4124249211203	4.02904746986318	63.1193542067475	21.9671763007031	90.5541394774438	135.92705357898	-87.7719647820822	171.80331124066	-67.7234678534964	-18.1298175564684	-72.9993880978611	-0.191688725628558	-27.6264739963249	40.9604891804159	-40.2886825828001	-14.9642654098496
17.9461531781135	80.7740886703087	-121.099277829204	-114.919480895545	-65.4811054262768	29.2757808898208	-63.4211731150573	NaN	NaN	NaN	NaN	NaN	NaN	NaN	NaN	NaN	NaN	NaN	NaN	NaN	NaN	NaN	NaN	31.577164994382	7.30340645044698	-49.6871570874874	4.13726403167285	8.35878725670502	3.0818832254148	-8.52730564342367	13.6356912879952	52.6847811195428	81.18006288851	10.4695488692211	-28.5795409623265	3.0818832254148	11.5249296754792	100.176917401155	12.5803104817372	144.502911263993	-12.7488288684558	148.724434489025	32.63254580064	-49.6871570874874	16.8018337067694	-44.4102530561971	-61.2963459563258	-43.3548722499391	2.02650241915676	48.4632578945107
NaN	-10.6599144165182	195.396973744352	-76.5981186279965	-140.475753957866	-82.7798252728226	NaN	NaN	NaN	NaN	NaN	NaN	NaN	NaN	NaN	NaN	NaN	NaN	NaN	NaN	NaN	NaN	NaN	-14.7548765078982	20.0791855142402	-100.256665107693	209.027582543415	30.6349618845852	-33.7552739745192	-34.8108516115537	6.35667623279173	57.0244028104476	-27.4218081523122	140.415036136173	427.532153409556	-3.14352250051875	10.5789867809297	-2.08794486348425	222.750091824864	34.8572724327232	-55.9224043522436	-42.1998950707952	53.8576698993441	-121.368217848382	60.1911357215511	-14.7548765078982	-49.5889385300366	54.9132475363786	23.2459184253437	-48.5333608930021
105.00074173752	146.224858648554	23.5831108382276	-52.6815054471858	-74.3241668254787	-3.21256515394468	28.7361254521068	NaN	NaN	NaN	NaN	NaN	NaN	NaN	NaN	NaN	NaN	NaN	NaN	NaN	NaN	NaN	NaN	52.9194471707966	-26.263643422456	15.9673382272787	337.978573306506	0.130720108628199	-37.8771633761331	57.1425453357701	-6.20392713883201	22.3019854747389	96.2062033617747	63.4771925832303	39.1943781346328	15.9673382272787	246.126188218333	-52.6580069535402	216.564501063519	-10.4270253038055	-41.0444869998632	140.548734093996	162.719999460107	-17.8174470925091	-33.6540652111596	-77.9965959433811	13.855789144792	107.819723315452	-26.263643422456	1.18649464987157
112.486157967198	153.72302203547	9.39399779651614	-61.7395927212541	-97.8218487809926	43.414410652841	33.1051946357729	NaN	NaN	NaN	NaN	NaN	NaN	NaN	NaN	NaN	NaN	NaN	NaN	NaN	NaN	NaN	NaN	-51.5043345041498	110.059307891491	7.63007055569261	41.4211591613168	-54.6722490609271	36.141301566688	-51.5043345041498	61.4846180209062	40.3651876423911	-32.4968471634862	-17.7132458985256	130.12276675108	38.2532446045396	32.9733870099108	78.3801623237183	88.9398775129759	-36.7207332391892	5.5181275178411	68.8764186533865	81.5480768804956	-6.09755919034223	-2.92964463356496	37.1972730856138	-22.9931034931543	-25.1050465310059	13.9658996692472	-58.8961351366301
71.5079023942729	163.288304916692	-70.8032835393662	-95.553055006086	-113.084143128346	-46.0535120726463	-70.8032835393662	NaN	NaN	NaN	NaN	NaN	NaN	NaN	NaN	NaN	NaN	NaN	NaN	NaN	NaN	NaN	NaN	74.2776597853908	81.6708397762503	-72.5297714616778	16.188388428637	134.47926828239	4.57053415728629	-20.7775115256608	-29.2268600866432	-55.631074339713	138.703942562881	98.5695368982151	66.8844797945312	-72.5297714616778	15.1322198585142	-47.1817257787307	19.3568941390054	-28.1706915165204	-15.4966686750468	-32.3953657970115	-33.4515343671343	-114.77651426659	-14.440500104924	-89.4284685836425	-41.9008829281167	32.030916980479	27.8062426999878	180.950685367793
66.6088731644748	-53.0520347722177	-69.5569875910718	-72.6516662446069	-63.3676302840015	162.543911424064	-74.7147853469637	NaN	NaN	NaN	NaN	NaN	NaN	NaN	NaN	NaN	NaN	NaN	NaN	NaN	NaN	NaN	NaN	-25.9556523800398	-63.984817395563	21.5808038893643	35.3135579227477	170.52836686683	236.02303994912	59.6099689048875	71.2299915485196	-16.4483611261589	116.653716428172	-70.3230115648169	-15.3919954312833	7.8480498559809	92.3573054460325	3.62258707647832	-72.4357429545681	-4.82833848252684	-16.4483611261589	59.6099689048875	55.3845061253849	-25.9556523800398	-42.8575034980501	-66.0975487853143	-0.60287570302426	88.13184266653	81.7936484972761	-41.8011378031744
-3.30155438642317	139.097723061335	-12.58846378519	48.2923867178369	-122.999497748307	-55.9273743127684	-105.457557772858	NaN	NaN	NaN	NaN	NaN	NaN	NaN	NaN	NaN	NaN	NaN	NaN	NaN	NaN	NaN	NaN	-35.3619780787944	13.2399150095786	40.7105502334416	-14.2307202142844	12.1833521163531	-40.6447925449219	-11.0610315346079	99.8780722540697	97.7649464676187	-5.77821706848041	2.6742860773236	-15.2872831075099	-13.1741573210589	59.7286823115007	62.8983709911772	-12.1175944278334	45.9933646995691	-27.9660378262159	60.7852452047262	39.6539873402161	-14.2307202142844	10.0702263299021	-44.8710441178239	-12.1175944278334	-13.1741573210589	3.7308489705491	-13.1741573210589
13.4493860903544	-117.6397968265	-52.6113045134149	67.1236972059169	-80.48065836188	37.189946776084	-51.579106222731	NaN	NaN	NaN	NaN	NaN	NaN	NaN	NaN	NaN	NaN	NaN	NaN	NaN	NaN	NaN	NaN	-79.6449017598652	-15.1825316818364	-28.9204138296131	195.112741195667	2.78239112679453	94.7205255003766	-10.9554910209821	-9.89873085576851	-6.72845036012775	11.2364724485032	77.8123628569592	-40.5447756469625	8.06619195286246	19.6905537702119	40.8257570744836	-33.1474544904674	-31.0339341600402	-34.204214655681	114.798968639435	12.2932326137168	18.6337936049983	-12.0122511861957	159.182895578405	49.2798383961923	202.510062352162	0.668870796367355	84.1529238482407
47.7635071981495	-42.0655550746081	190.250985285972	-23.4802318457617	-66.8459860464034	169.600626142809	-30.7078575458687	NaN	NaN	NaN	NaN	NaN	NaN	NaN	NaN	NaN	NaN	NaN	NaN	NaN	NaN	NaN	NaN	-88.0078093831565	147.693715543342	-14.0207836214755	-19.3055711758813	-66.8686591655333	-55.2421265458406	307.294299686396	1.83357904174189	-49.9573389914348	61.0231996510867	-17.1916561541189	1.83357904174189	52.5675395640374	148.750673054223	199.484633576518	-76.3812767634637	76.877562314304	-30.932103795574	21.9157717484839	73.7066897816606	16.6309841940781	24.0296867702462	8.17532410702883	-59.4699565893652	221.680741305023	-22.4764437085247	129.725437858362
30.4569976173997	-14.9878665370404	220.499156808695	-63.5312441565559	-81.0894871253169	-129.632864744832	-31.5132716841095	NaN	NaN	NaN	NaN	NaN	NaN	NaN	NaN	NaN	NaN	NaN	NaN	NaN	NaN	NaN	NaN	-55.1447987873886	-9.68713678580025	125.628694288695	-8.62998185553075	25.1989759130932	55.8564688909086	-50.9161790663107	5.11303223797272	-21.3158410187647	15.6845815406677	-5.45851706472225	-25.5444607398427	-25.5444607398427	18.8560463314762	-42.4589396241547	-21.3158410187647	4.05587730770323	30.4847505644407	96.0283562411495	-67.8306579506226	-20.2586860884952	-39.2874748333462	-57.2591086479276	-16.0300663674172	-2.28705227391376	12.5131167498592	-8.62998185553075
NaN	-26.1202376899085	-56.0818163395119	-90.1760265269916	-43.6839217258829	15.2060776888547	-0.291290578181478	NaN	NaN	NaN	NaN	NaN	NaN	NaN	NaN	NaN	NaN	NaN	NaN	NaN	NaN	NaN	NaN	9.45106316438763	34.8275213264658	36.9422261733057	144.792173362138	131.046591857679	101.440724001921	-18.0400998445304	214.577433307853	-87.8253597902455	-46.5886152768684	-84.6533025199857	25.3113495156865	6.27900589412786	35.8848737498858	152.193640326078	-14.8680425742707	43.2863407138252	-53.9900822408079	24.2539970922666	21.0819398220068	-61.3915492047474	-29.6709765021496	16.8525301283271	-98.3988840244448	83.4657328037824	-92.0547694839252	137.390706398199
10.2804841704036	-25.891250928196	34.0504815209119	13.3809186074264	-150.942106554783	-41.3934231133101	34.0504815209119	NaN	NaN	NaN	NaN	NaN	NaN	NaN	NaN	NaN	NaN	NaN	NaN	NaN	NaN	NaN	NaN	12.7331652279486	-10.5329345602747	-58.1226841270952	-2.07253463728443	20.1360151605651	47.6323149102836	-21.1084344640126	107.912664361589	-42.2594342714883	71.9559646888807	26.4813151028078	-45.4320842426097	-11.5904845506485	-7.36028458915336	24.3662151220603	-51.7773841848524	40.2294649776671	150.214663976541	23.3086651316865	92.0494145059827	-43.3169842618621	5.33031529533209	-90.9067338286826	-38.0292343099932	446.328661281201	58.2078148140215	400.854011695129
NaN	103.562703527963	-88.7238370935453	303.085834387916	-187.968503220776	58.0755648863163	NaN	NaN	NaN	NaN	NaN	NaN	NaN	NaN	NaN	NaN	NaN	NaN	NaN	NaN	NaN	NaN	NaN	-70.718811709814	0.15027957874099	-1.96521568360393	84.770090072538	-56.968092504572	188.429357927439	58.3263992932264	-15.7159348888459	-21.0046730447083	75.2503613919858	-15.7159348888459	-16.7736825200184	38.2291943009496	92.1743234907452	122.849004794747	-53.7948496110546	-16.7736825200184	59.3841469243989	25.5362227268801	13.900998783983	30.8249608827424	99.5785569089525	-67.5455688162966	26.5939703580526	123.906752425919	-9.36944910181117	46.6911753503293
124.514442046736	126.58268057495	0.420130353893766	-64.7293832848486	-85.411768566989	92.4567448594186	81.0814329542414	NaN	NaN	NaN	NaN	NaN	NaN	NaN	NaN	NaN	NaN	NaN	NaN	NaN	NaN	NaN	NaN	-1.85785660970493	6.60570615715394	-8.20552868484909	-43.1177250981419	-37.8279983688551	2.37392477372451	289.077113501069	8.72159684886866	53.1553013748778	165.297508035758	124.037639547321	99.7048965926016	7.6636515030113	14.0113235781555	10.8374875405834	27.7646130743011	222.426556712055	-85.4355389324363	-3.97374730141965	290.135058846926	18.2431049615849	-12.4373100682785	-21.9588181809948	121.921748855606	-25.1326542185668	24.5907770367291	-21.9588181809948
-40.7200398921985	-25.203438066632	52.3795710612005	-62.4432824479916	-102.786447194465	-114.165288533213	-69.6843632999227	NaN	NaN	NaN	NaN	NaN	NaN	NaN	NaN	NaN	NaN	NaN	NaN	NaN	NaN	NaN	NaN	-3.86674366202493	-3.86674366202493	-68.41347486469	-90.6344806885583	-3.86674366202493	167.552444122102	72.3195620198092	-4.92488679649485	199.296738156199	178.133875466801	-4.92488679649485	-11.2737456033144	-16.564461275664	68.0869894819295	-18.6807475446038	51.1566993304108	47.9822699270011	-11.2737456033144	82.9009933645084	81.8428502300385	-1.7504573930851	-58.8901866544607	39.5171248512417	26.8194072376027	-19.7388906790737	-91.6926238230282	27.8775503720726
-18.7653154087982	-56.0167178336999	-4.27865891022531	-136.72808975432	6.06895287446961	-28.0781660150236	-12.5567483379812	NaN	NaN	NaN	NaN	NaN	NaN	NaN	NaN	NaN	NaN	NaN	NaN	NaN	NaN	NaN	NaN	-73.6102058107353	73.4991927794388	369.83467195389	-1.64301801122564	-47.151680884445	2.5903459769808	-21.7514969552063	-55.6184088608579	86.1992847440581	1.53200497992919	58.6824188207162	32.2238938944259	0.473663982877579	119.007855652658	52.3323728384066	8.94039195929048	-32.3349069257224	-53.5017268667546	104.191081693936	5.76536896813564	108.424445682142	27.9905299062195	4.70702797108403	-30.2182249316192	-33.393247922774	58.6824188207162	266.117254242832
-9.21794783628059	-24.7441843550961	147.079499786462	NaN	42.5361738931044	13.5538657246488	78.764059103674	NaN	NaN	NaN	NaN	NaN	NaN	NaN	NaN	NaN	NaN	NaN	NaN	NaN	NaN	NaN	NaN	-29.0575507163333	-6.82823310981053	6.93277302756071	129.723289330258	93.7329655863639	NaN	43.9816357050987	-11.0623888443863	81.0304983826366	-34.350245384553	85.2646541172124	15.4010844967122	13.2840066294244	-6.82823310981053	15.4010844967122	-7.88677204345447	-31.1746285836212	53.5084861078941	67.2694922452654	-47.0527125882803	14.3425455630683	68.3280311789093	83.1475762499245	-74.5747248630228	107.493971723735	-35.408784318197	-67.1649523275152
23.1142353909849	557.382642757298	-102.169635328635	-35.9037863529683	-117.700693682307	-16.2311124383172	-72.142922511536	NaN	NaN	NaN	NaN	NaN	NaN	NaN	NaN	NaN	NaN	NaN	NaN	NaN	NaN	NaN	NaN	20.8054571684292	-8.8391772716471	0.689455226948863	82.2121999371588	-1.42801866162802	-51.1886550431847	-13.0741250488009	45.1564068870633	19.7467202241408	9.15935078125638	159.499996870215	125.620414652985	69.5073566056975	74.8010413271397	-9.89791421593554	26.0991418898714	-7.78044032735866	100.210727990062	50.4500916085055	-60.7172875417807	-28.9551792131275	-53.3061289317616	8.10061383696794	-61.7760244860691	49.3913546642171	2.80692911552574	23.9816680012945
16.1089363172537	-10.8199278690413	29.5733684104012	-54.3204007853641	-149.607150983023	-21.1771833253086	-58.463302967871	NaN	NaN	NaN	NaN	NaN	NaN	NaN	NaN	NaN	NaN	NaN	NaN	NaN	NaN	NaN	NaN	-15.0866140261145	39.9780074832725	82.3354086443394	-11.9098089390345	0.797411409285614	-0.261523619741059	-18.2634191131945	-7.67406882292777	-28.8527694034612	-41.5599897517813	-89.2120660579816	42.0958775413258	30.4475922220324	48.4494877154859	9.26889164149899	38.9190724542458	-24.6170292873545	67.510318237966	121.516004718326	63.2745781218593	-72.2691055935548	369.306801510568	-35.2063795776213	109.867719399033	3.97421649636563	7.15102158344565	79.1586035572594
21.5318522127612	-96.5775514920862	41.2167528302358	-61.3519398608159	-131.803163123357	-31.3065652341442	21.5318522127612	NaN	NaN	NaN	NaN	NaN	NaN	NaN	NaN	NaN	NaN	NaN	NaN	NaN	NaN	NaN	NaN	49.6255346387877	-17.0998561989271	17.8515390017806	27.3837376928828	-18.1589893868273	13.6150062501797	70.8081983967924	7.2602071227783	5.14194074697783	-40.4007863327323	87.7543294031961	29.5020040686832	386.429888391062	-24.5137885142287	-8.62679069572522	47.5072682629872	-59.4651837149365	78.222130712094	-12.8633234473262	14.6741394380799	-18.1589893868273	77.1629975241938	-42.5190527085327	-43.578185896433	55.9803337661891	-111.362709922048	52.8029342024884
5.19438095315248	-35.2240278429441	18.6671838851847	-21.7512249109119	-193.7885546584	54.9401148560405	-95.3334563089338	-47.6604613186661	NaN	NaN	NaN	NaN	NaN	NaN	NaN	NaN	NaN	NaN	NaN	NaN	NaN	NaN	NaN	23.2594048478749	32.7933876364317	13.7254220593182	135.548535468655	62.4546674230528	28.5560619526287	-13.8171948854014	30.6747247945302	75.1666444744618	14.7847534802689	29.6153933735794	105.887255682034	46.5646961087915	27.4967305316779	137.667198310556	-36.0631547253672	21.1407420059734	155.675832466719	6.31010211266289	23.2594048478749	-16.9951891482537	-7.4612063596969	-73.1397544586436	119.658564154393	12.6660906383674	40.208707583087	-44.5378060929732
84.2223870302081	-93.0518957191841	-16.3367090323126	-58.8410692236873	12.6906589032604	-82.6849785993366	-140.739714470483	-9.07986704841935	NaN	NaN	NaN	NaN	NaN	NaN	NaN	NaN	NaN	NaN	NaN	NaN	NaN	NaN	NaN	-97.4147422548632	-17.9500126383718	93.3006088247161	10.6572900235651	46.6813007830411	96.4791980093757	18.0739981211042	60.4551872498996	-11.5928342690525	-11.5928342690525	121.907911486653	-30.6643693770104	6.41917111068552	27.6097656750832	1.12152246958609	143.098506051051	77.4076629014178	44.5622413266014	40.3241224137218	98.5982574658155	44.5622413266014	38.2050629572821	17.0144683928844	57.27659806524	-0.997536986853676	75.288603444978	37.1455332290622
-9.88181068640512	27.4506993662876	-101.139057481876	-67.9546041017049	-75.2137032786173	16.0435435168537	175.743725408928	-50.3253632434889	NaN	NaN	NaN	NaN	NaN	NaN	NaN	NaN	NaN	NaN	NaN	NaN	NaN	NaN	NaN	-43.2789402063432	-12.5468250236129	71.1716956465833	267.221395950207	34.0812118053571	36.2006680248558	-32.68165910885	23.4839307078639	-16.7857374626102	42.5590366833517	-14.6662812431116	-10.4273688041143	381.672031803134	-27.3830185601034	-8.30791258461566	13.9463777201201	26.6631150371119	4.40882473237618	72.2314237563326	10.7671933908721	120.978916804801	-69.7721429500762	-10.4273688041143	-69.7721429500762	18.1852901591173	36.2006680248558	127.337285463297
NaN	-9.64691653327721	78.5267135861213	52.5932929627688	-37.6550108064979	31.8465564640868	-85.3725047534665	-94.7085361778734	NaN	NaN	NaN	NaN	NaN	NaN	NaN	NaN	NaN	NaN	NaN	NaN	NaN	NaN	NaN	-34.6997043984734	47.9745677168273	-61.1978685379928	-37.8794840952157	-20.9206590459233	-1.84198086546927	-78.1566935872853	105.210602258189	565.218731720247	9.81721135591929	44.794788020085	80.8322912498314	107.330455389351	32.0756692331156	12.9969910526616	-53.7783825789274	-55.898235710089	-46.358896619862	-16.6809527836002	-45.2989700542812	27.8359629707925	105.210602258189	9.81721135591929	-71.7971341938006	34.1955223642772	-31.5199247017311	-3.96183399663083
-59.2195409286252	117.182605110544	-46.767624737625	26.9062127257927	-126.667420296543	3.04004002637574	-69.5961377544586	101.617709871794	NaN	NaN	NaN	NaN	NaN	NaN	NaN	NaN	NaN	NaN	NaN	NaN	NaN	NaN	NaN	44.9111267027717	-55.8007573940494	95.7971312990602	24.7687498834075	84.1357552457441	-29.2976300001491	31.1295004579435	18.4079993088714	67.1737537136479	-2.79450260624883	9.92699854282331	-44.1393813407333	42.7908765112597	-58.9811326813174	71.414254096672	-62.1615079685855	-51.5602570110253	18.4079993088714	-27.1773798086371	-16.576128851077	-63.2216330643415	-44.1393813407333	43.8510016070157	18.4079993088714	-9.15525318078489	-38.8387558619532	0.385872681019207
13.6589308639637	-38.2402061993207	123.685101438127	NaN	138.216859815846	14.6969136052293	-15.4045858914756	-48.6200336119776	NaN	NaN	NaN	NaN	NaN	NaN	NaN	NaN	NaN	NaN	NaN	NaN	NaN	NaN	NaN	-63.1255084569186	64.1133355810977	84.2594858871169	-29.1951500467809	14.278121666208	-27.0745026461473	64.1133355810977	-12.2299708417121	93.8023991899682	52.4497748776129	15.3384453665248	80.0181910858497	96.9833702909186	154.240850108026	94.862722890285	-18.5919130436129	31.2433008712768	-57.8238899553346	-69.4874506588194	-26.0141789458305	82.1388384864833	45.0275089753952	-51.4619477534338	-38.7380633496321	-5.86802863981128	3.67488466303994	-45.100005551533
151.996073946874	-26.5925582541844	-36.9756182658738	-78.5078583126315	-122.116710361727	57.5102278404999	NaN	-69.163104302111	NaN	NaN	NaN	NaN	NaN	NaN	NaN	NaN	NaN	NaN	NaN	NaN	NaN	NaN	NaN	-111.813377274676	37.720278207324	-81.0582282748322	61.0517705520332	68.475427207168	-16.3663631372293	-25.911064550974	-39.6978554819385	38.7808005866289	-52.4241240335981	-52.4241240335981	-31.2136764474988	31.3571439314942	-8.94270648209451	-5.76113934417962	-3.64009458556969	41.9623677245438	-12.1242736200094	67.414904827863	-10.0032288613995	5.904606828175	27.1150544142743	191.496023206544	-61.9688254473428	22.8729648970544	13.3282634833098	37.720278207324
NaN	98.2729582365491	-69.9850146854002	82.6935162993315	-12.860394248936	74.3844805994822	-85.5644566226178	61.9209270497082	NaN	NaN	NaN	NaN	NaN	NaN	NaN	NaN	NaN	NaN	NaN	NaN	NaN	NaN	NaN	53.7461734505822	-59.7509877549887	83.4463651679279	17.6816549366625	-57.629545489464	-48.0830552946029	115.267999150798	-41.7187284980289	-35.3544017014548	65.414105910968	218.157949028746	-37.4758439669795	-27.9293537721184	11.3173281400884	30.4103085298106	198.004247506261	17.6816549366625	-34.2936805686925	41.0175198574341	-21.5650269755443	-12.0185367806832	59.049779114394	-38.5365650997418	240.433092816755	-8.83637338239616	496.06688581248	18.7423760694248
106.853547117462	-32.3661716848864	-16.7818748040265	-119.638234217702	13.3477658323026	-0.158624797775978	-21.9766404309798	-13.6650154278546	NaN	NaN	NaN	NaN	NaN	NaN	NaN	NaN	NaN	NaN	NaN	NaN	NaN	NaN	NaN	-20.4001199873013	-23.5828798694937	25.219438324124	78.265436360665	76.1435964392033	-56.4713986521492	43.2550776565479	15.6711586775466	24.1585183633932	15.6711586775466	12.4883987953542	-38.4357593197252	132.372354357937	-11.9127603014547	-18.2782800658396	1.87919918804595	17.7929985990083	6.12287903096923	-5.54724053706979	28.4021982063165	-24.6437998302246	0.818279227315131	-18.2782800658396	-89.3599174348046	4.00103910950759	-14.0346002229164	-0.242640733415689
-43.569893965657	84.2611758149141	27.1009413601872	-103.847959390642	-21.7450771738522	116.478762507578	NaN	-57.0804948367742	NaN	NaN	NaN	NaN	NaN	NaN	NaN	NaN	NaN	NaN	NaN	NaN	NaN	NaN	NaN	1.987601062251	23.2099783272969	0.926482198998699	-1.1957555275059	138.871934421797	-30.9070836985702	31.6989292333153	55.0435442248659	15.7821462845309	-39.3960346045886	-14.9903007497858	-82.9019079979328	-2.25687439075819	-85.0241457244374	-7.56246870701968	26.3933349170538	30.637810370063	-59.5572930063822	224.822562345233	52.9213064983613	-46.8238666473547	44.4323555923429	232.250394388	47.6157121820998	195.111234174169	43.3712367290906	-3.31799325401049
9.67466219775521	62.6943160923001	-78.6914276264862	-81.8102307967536	-77.6518265697304	60.6151139787885	-56.8598054346148	153.139608030053	NaN	NaN	NaN	NaN	NaN	NaN	NaN	NaN	NaN	NaN	NaN	NaN	NaN	NaN	NaN	31.8129431210236	-12.7624061744625	117.77968819089	6.34131495217445	94.4306957027779	13.7705398347555	76.3882924165097	93.3693778624092	10.5865863136493	8.46395063291188	119.902323871627	-31.8661273010994	114.595734669784	-65.8282981928983	39.2421680036047	98.6759670642528	-55.2151197892111	-48.8472127469988	-38.2340343433117	68.9590675339287	-54.1538019488424	-7.45581697261887	-45.6632592258927	-46.7245770662614	48.7940285669231	115.657052510152	41.3648036843421
50.4733301766078	-5.68263740520744	72.3117620139804	-71.1979329173252	-128.39382582473	-7.76248805638578	-119.034497894427	35.9143756183594	NaN	NaN	NaN	NaN	NaN	NaN	NaN	NaN	NaN	NaN	NaN	NaN	NaN	NaN	NaN	-17.964294154053	43.6036855890259	-54.0558684862026	-43.4406995649821	143.386273448499	-11.5951928013207	82.8798105975418	20.2503139623408	21.3118308544629	128.52503695879	75.4491923526874	-49.8098009177144	36.1730673441716	-5.22609144858836	-25.3949123989073	26.6194153150731	25.5578984229511	125.340486282424	151.878408585475	21.3118308544629	-61.486486731057	-52.9943515940806	88.187395058152	-8.41064212495451	4.32756058051009	18.1272801780967	116.848351145447
NaN	87.1364584737056	159.95394424798	22.6409710736343	-115.712251897487	-56.418013481292	9.11772371555477	-48.0960151070892	NaN	NaN	NaN	NaN	NaN	NaN	NaN	NaN	NaN	NaN	NaN	NaN	NaN	NaN	NaN	102.114356445946	218.903118486919	58.5839996852195	109.546368575826	22.4856550543734	-5.1189614280384	39.4731113512421	-51.8344662444275	-47.5876021702103	15.0536429244933	-38.0321580032217	-49.7110342073189	17.1770749616019	18.2387909801562	-32.7235779104502	-9.3658255022556	-13.6126895764728	-28.476713836233	77.6948880191969	54.3371356110023	162.632169503541	46.9051234811222	7.62163079461318	-117.660859394794	135.027553021129	-30.6001458733416	2.31305070184169
76.9966215522515	46.819961907642	101.970408844342	-85.3329958463373	5.19698308749106	-79.0895490233147	164.404877074569	29.1301959090779	NaN	NaN	NaN	NaN	NaN	NaN	NaN	NaN	NaN	NaN	NaN	NaN	NaN	NaN	NaN	-2.88796076820218	52.3316306565877	47.0220545580502	-14.5690281849847	-5.01179120761718	-42.1788238973796	-24.1262651623521	-10.3213673061547	-80.4077718068495	-12.4451977455697	-33.6835021397196	-72.974365268897	-18.8166890638146	-26.2500956017671	-14.5690281849847	4.5454457697503	111.798882960208	20.4741740653628	137.284848233188	60.8269524142477	-10.3213673061547	-18.8166890638146	134.099102574065	41.7124784595127	-18.8166890638146	17.2884284062403	72.5080198310302
NaN	77.2594466087077	16.8872844847861	-94.4889456403796	-88.2435495585946	72.0549498738868	-53.8938711087771	-60.1392671905621	NaN	NaN	NaN	NaN	NaN	NaN	NaN	NaN	NaN	NaN	NaN	NaN	NaN	NaN	NaN	51.3874875033634	110.865899258291	25.8967396083942	1.46810620904885	111.928013753915	29.0830830952654	148.039906605121	56.6980599814819	33.3315410777602	-35.7059011377811	20.5861671302757	75.8161209027087	7.84079318279112	142.729334127003	116.17647173641	-42.0785881115234	11.0271366696623	5.7165641915437	87.4993803545696	-11.2772677384357	46.0769150252448	-0.65612278219858	48.2011440164922	-36.7680156334048	5.7165641915437	401.885271059189	17.3998236434045
2.55427713203948	48.3681518912837	-17.2289869685433	-31.8061289373937	-129.681225013961	51.4918251703231	30.6673366433939	198.304469285174	NaN	NaN	NaN	NaN	NaN	NaN	NaN	NaN	NaN	NaN	NaN	NaN	NaN	NaN	NaN	53.6299314723587	20.6982022356624	1.57655300145169	63.1907560894641	141.801980718997	-22.8566654644843	17.5112606966273	46.1937345479434	16.4489468502823	36.6329099308381	-61.0999639329058	6.8881222331769	86.561660709055	-28.1682346962095	65.3153837821542	-20.7320377717942	64.2530699358092	-5.8596439229636	-33.4798039279347	-5.8596439229636	104.620996096921	106.745623789611	172.609082263003	-17.5450962327591	90.8109160944352	-23.9189793108293	36.6329099308381
132.987723935504	-43.0341768585987	-9.70458617569179	-90.9454634652774	-161.770843666455	-83.6546155033916	-61.7820716177339	-8.66303646685095	NaN	NaN	NaN	NaN	NaN	NaN	NaN	NaN	NaN	NaN	NaN	NaN	NaN	NaN	NaN	37.8104917558172	38.8730050277308	37.8104917558172	-41.8780036377038	-45.0655434534446	6.99760687032243	-80.1284814265938	53.7481908345214	54.810704106435	341.68928752311	30.3728988524219	101.561288070634	158.937004753969	9.12263341414966	9.12263341414966	9.12263341414966	-32.3153841904812	14.4351997737177	100.49877479872	-51.4406230849263	-56.7531894444943	64.3733235536575	32.4979253962491	-87.5660743299891	-67.3783221636305	-40.8154903657901	96.2487217110659
-19.8873609193276	88.467659322996	-50.1017415638216	-104.279251684983	-159.498637000783	-30.3061128657048	84.3001585444451	86.3839089337205	45.7507763428492	NaN	NaN	NaN	NaN	NaN	NaN	NaN	NaN	NaN	NaN	NaN	NaN	NaN	NaN	-42.8403676797144	11.3579837112365	-54.5302081758019	97.437718273335	-26.8996760941406	80.4343139153897	-51.3420698586871	148.447931347171	-41.7776549073428	-20.5233994599111	4.98170707700699	58.1173456955863	-20.5233994599111	-46.0285059968292	16.6715475730944	49.6156435166136	32.6122391586682	11.3579837112365	76.1834628259033	0.730855987520641	-73.6590380784904	84.685165004876	11.3579837112365	387.558305130778	1.79356875989223	31.5495263862967	226.025963730297
177.321473985404	-78.0177425769002	-70.7223363894059	-74.8911399251169	-147.845201800061	-44.6673142912116	84.5655953158322	-16.5278904251617	-59.2581266662004	NaN	NaN	NaN	NaN	NaN	NaN	NaN	NaN	NaN	NaN	NaN	NaN	NaN	NaN	-66.1242524848961	38.0411575956972	19.9716476837575	27.4120341180856	72.0543527240542	7.21669951062364	47.6073687255476	624.768773559855	184.723061586737	-35.2997943998226	17.8458229882352	207.044220889721	-5.53824866251023	-35.2997943998226	-48.0547425729565	139.017830633007	60.3623168986814	131.577444198679	-2.34951161922676	-11.9157227490772	-48.0547425729565	27.4120341180856	-84.1937623968358	-45.9289178774342	15.7199982927129	-104.389097004298	-52.3063919640011
NaN	26.4496985832195	41.0450734598457	-77.8029791069678	-123.67415729065	45.2151805674532	136.957536934818	8.72674337588767	-62.1650774534397	NaN	NaN	NaN	NaN	NaN	NaN	NaN	NaN	NaN	NaN	NaN	NaN	NaN	NaN	15.8312035451202	99.8170513969592	33.9041075132374	10.5156435544974	56.2294594738528	276.293643085634	9.4525315563729	30.7147715188638	104.069499389457	25.3992115282411	23.272987531992	-52.2079643348507	14.7680915469956	13.7049795488711	-2.24170042299708	40.2827795019847	-28.8195003761107	-40.5137323554807	92.3752674100873	-41.5768443536052	7.32630756012381	-68.1546443067188	-34.1350603667334	-0.115476426747996	-62.8390843160961	87.0597074194646	176.361115261926
30.8686175868356	-33.7882605857365	-45.2596421969993	-68.2024054195249	101.782613001915	-55.6881709345109	-70.2881111670272	24.6115003443286	-23.3597318482249	NaN	NaN	NaN	NaN	NaN	NaN	NaN	NaN	NaN	NaN	NaN	NaN	NaN	NaN	102.070700185306	-10.6403425061191	284.960316627995	189.262261512634	-18.0835245706471	-27.6533300821832	-54.2361231697834	637.979808831325	-13.8302776766311	136.096675337434	45.7151788395933	152.046351189994	109.513882249834	88.2476477797536	223.288236664763	178.629144277594	-7.45040733560705	-8.51371905911106	96.7541415677857	11.6892036874651	74.4245953742015	-54.2361231697834	14.8791388579771	175.439209107082	13.8158271344731	61.6648546921534	137.159987060938
0.865389120287866	-13.7391193250504	5.03810581895593	-99.2798116477457	-104.495707521081	56.1538853776397	-84.6753032024074	91.6219773163183	20.6857934389612	NaN	NaN	NaN	NaN	NaN	NaN	NaN	NaN	NaN	NaN	NaN	NaN	NaN	NaN	45.832062095721	41.5780159999537	112.833288104056	99.0076382928126	8.60915875775688	-5.21649105348694	-33.9313021999164	29.8793892365935	90.499546101278	5.41862418593138	22.4348085690007	10.7361818056405	125.595426391358	-38.1853482956838	57.5306888590812	13.926716377466	32.0064122844772	14.9902279014079	-32.8677906759746	-15.8516062929053	97.9441267688708	8.60915875775688	-25.4232100083818	-101.996039732194	-58.3920672505786	60.7212234309067	-22.2326754365563
148.239344775612	64.7588903883283	69.9764187875335	-36.461160556253	-30.2001264772068	NaN	89.8030267045133	-104.289029745921	-20.8085753586374	-77.1578820700538	NaN	NaN	NaN	NaN	NaN	NaN	NaN	NaN	NaN	NaN	NaN	NaN	NaN	53.3949690821099	-13.6188490851515	7.6553789044553	5.52795610549462	-22.1285402809942	-0.854312291387419	-11.4914262861908	55.5223918810706	2.3368219070536	38.5030094893851	1.27311050757326	105.516827656647	68.2869286748346	-46.593902469042	-45.5301910695617	-10.4277148867105	42.7578550873065	194.868585212995	59.7772374789919	-12.5551376856712	275.710651573501	133.173324043135	71.4780628732756	15.1013587008177	303.36714795999	-4.04544648982844	42.7578550873065
-11.1811398914996	-82.1617423751264	59.7994625921272	71.2816188762433	272.741270043008	-18.4879666177553	-41.4522791859875	-52.9344354701036	30.5721556871044	-38.3207820175922	NaN	NaN	NaN	NaN	NaN	NaN	NaN	NaN	NaN	NaN	NaN	NaN	NaN	-32.663479477531	-30.5356567772072	13.0847085794298	33.2990242325055	564.190787963283	-83.7312242853012	-25.2161000263978	76.9193895891425	-48.6221497299592	-3.93787302316026	-58.1973518814161	65.2163647373619	499.292195603408	58.8328966363906	191.821815406625	48.1937831347718	-22.0243659759122	162.032297602093	22.6599107308867	74.7915668888188	-8.19351842380778	2.44559507781101	274.806900719252	-63.5169086322255	143.945804649341	-18.8326319254266	174.799233804035
50.6602911288255	34.9979015728563	-87.1687369637031	-10.9451077913199	-134.155905631611	70.4993178997197	-84.0362590525093	-13.0334263987824	-50.6231613331084	9.93807828330566	NaN	NaN	NaN	NaN	NaN	NaN	NaN	NaN	NaN	NaN	NaN	NaN	NaN	-70.8692757965551	-17.6637069951134	-36.8177117636324	24.9007480460399	-8.08670461085392	8.93907740560742	13.1955229097227	35.5418618063282	63.2087575830779	72.7857599673374	84.4909851036546	149.401779041413	13.1955229097227	24.9007480460399	-12.3431501149693	151.530001793471	-57.0358279081803	77.0422054714528	-36.8177117636324	218.569018483288	-21.9201524992288	15.3237456617804	37.6700845583859	-115.561953589766	-5.95848185879625	-14.4713728670269	-54.9076051561226
NaN	130.296739281644	18.5366920386295	124.029820744652	-122.468975043678	160.586845543769	84.3393366770398	11.2252870788061	-32.643142680134	-75.4670860162423	-60.8442760965956	NaN	NaN	NaN	NaN	NaN	NaN	NaN	NaN	NaN	NaN	NaN	NaN	-48.4236867569362	34.592608458706	-68.645604822285	30.3353625502115	47.3643461841894	23.9494936874698	95.2583626547523	108.030100380236	149.538247988057	1.59895266787384	-7.97985062623873	51.6215920926839	86.7438708377633	26.0781166417171	170.824477530529	-7.97985062623873	-62.2597359595433	55.8788380011784	-11.1727850576096	-28.2017686915875	104.837165948865	36.7212314129532	-6.91553914911511	20.756559256099	-14.3657194889804	13.3063789162336	-12.2370965347332
304.016338054337	85.6502649397875	-65.8477283693501	-43.9066396831991	-12.562227274412	21.9166263752538	-65.8477283693501	-56.4444046467139	196.400522117502	-122.267670705167	-160.925779342671	NaN	NaN	NaN	NaN	NaN	NaN	NaN	NaN	NaN	NaN	NaN	NaN	43.223602920161	12.3527649689893	-20.6470962891598	0.643136780613775	70.9009059108667	723.446549499428	-45.1308643193995	36.8365329992289	41.0945796131836	26.1914164643421	10.2237416620119	28.3204397713195	-19.5825846356712	60.2557893759799	333.835284322571	58.1267660690025	8.09471835503454	-10.001979754273	40.0300679596949	101.771743862038	-54.7114692007976	46.417137880627	8.09471835503454	-109.00156352872	42.1590912666723	120.932953624835	21.9333698503874
80.6911674471223	-49.9514920912622	-13.3715474205145	-9.1909823152862	-43.6806444334197	-113.705109945994	-23.8229601835853	-29.0486665651206	-60.4029048543329	-43.6806444334197	-30.0938078414277	NaN	NaN	NaN	NaN	NaN	NaN	NaN	NaN	NaN	NaN	NaN	NaN	25.2400470088203	86.9933375084772	82.7344898878112	-14.1542934823401	97.6404565601421	-79.1017196974965	-22.6719887236721	-10.9601577668406	14.5929279571553	507.554540049244	-26.9308363443381	-47.1603625425016	30.5636065346528	10.3340803364893	64.6343874999807	33.7577422501523	81.6697779826447	-38.6426673011696	35.8871660604853	-35.4485315856701	57.1814041638152	-13.0895815771736	83.7992017929777	43.3401493966507	63.5696755948142	-9.89544586167415	137.034797051303
61.0923936580121	54.8195795916072	33.9101993702574	-128.137497345203	-9.99949909457698	-29.8634103048592	-119.773745256663	-32.9998173380617	75.7289598129569	-28.8179412937917	-109.319055145988	NaN	NaN	NaN	NaN	NaN	NaN	NaN	NaN	NaN	NaN	NaN	NaN	18.9637583893149	-2.33448625467673	50.9111253553023	1.9251626741216	18.9637583893149	84.9883167856889	-10.8537841122734	34.9374418723086	43.4567397299053	73.2742822314935	476.876018235135	-73.6836058120487	10.4444605317182	-30.0222042918658	127.584806073672	33.872529640109	70.0795455348948	8.31463606731908	-38.5415021494625	-65.164307954452	148.883050717664	81.7935800890902	11.5093727639178	18.9637583893149	30.6777929435103	-41.7362388460612	13.639197228317
4.87843117019614	-8.71692919844717	-73.5563401873614	-30.6786651785633	-20.2206956642223	-6.62533529557897	-28.5870712756951	20.5653854417077	-35.9076499357338	-103.88445177895	-96.5638731189116	NaN	NaN	NaN	NaN	NaN	NaN	NaN	NaN	NaN	NaN	NaN	NaN	-49.0914252681666	0.968868559465655	-55.4821010759494	54.2245002909893	20.1408959828142	-15.0078209599914	43.5733739446846	21.2060086174447	40.3780360407932	36.1175855022713	16.9455580789228	-38.4402989218619	3.0990938287266	9.48976963650944	184.168241715907	-43.7658620950142	-9.68225778683908	9.48976963650944	-11.8124830561	32.9222475983799	75.5267529835988	125.587046811231	-41.6356368257533	-50.1565379027971	-36.3100736526009	-85.3052548456027	-12.8775956907305
10.3505722366406	106.594081215883	26.0424487006475	0.935446358236412	-114.138314377814	72.0719529950678	151.577460412703	22.9040734078461	-19.9870555937728	9.30444713904011	-85.8929367426019	NaN	NaN	NaN	NaN	NaN	NaN	NaN	NaN	NaN	NaN	NaN	NaN	-62.8412591844079	-10.6409166718222	2.14284067819883	12.7959718032163	-45.7962493843799	27.7103553782408	585.934426329157	61.8003749782968	-52.1881280593904	102.282273253363	31.9716078282478	-63.9065722969096	-69.2331378594184	56.473809415788	51.1472438532793	-34.0778051468606	22.3837898157321	-4.24903799681166	89.4985159033423	-61.7759460719061	-36.2084313718641	34.1022340532513	41.5594258407636	173.65825179098	17.0572242532233	13.8612849157181	41.5594258407636
73.3810881727441	180.119340048301	-109.748265535318	111.053412364117	-99.2837310377148	-32.310710253052	-34.4036171525727	144.539922756448	-34.4036171525727	-40.6823378511348	-71.0294878941852	NaN	NaN	NaN	NaN	NaN	NaN	NaN	NaN	NaN	NaN	NaN	NaN	-103.23411177018	-42.4998328163875	-64.8756197993638	13.9723914739813	104.541053071743	-47.8274011456676	57.6584517740779	87.4928344180463	41.6757467862377	8.64482314470122	-5.20685451142697	-48.8929148115236	-7.337881843139	8.64482314470122	27.8240691301095	38.4792057886696	50.1998561130858	-8.40339550899502	182.323550679232	65.11704743507	99.2134847424625	103.475539405887	4.38276848127716	-39.3032918188195	84.2962934204783	-37.1722644871074	-8.40339550899502
NaN	46.4279311982542	185.649938276593	-44.6421035071257	-98.0279859206242	101.907377627968	-93.8408578881929	39.1004571414995	-9.05151523145998	-39.4081934665866	94.5799035712136	NaN	NaN	NaN	NaN	NaN	NaN	NaN	NaN	NaN	NaN	NaN	NaN	50.3178258944638	260.263541957438	-40.2678891580885	-1.90217454759574	19.4121113471225	-7.23074602127529	215.50354157853	1.29496833661199	111.063540694411	-17.8878889686344	-1.90217454759574	-17.8878889686344	184.597827031188	58.8435402523511	73.7635403786538	149.429255304903	59.909254547087	-47.7278892212399	46.0549687155202	7.68925410502745	71.632111789182	-27.4793176212576	-34.9393176844089	-73.3050322949017	185.663541325924	2.3606826313479	38.5949686523688
-72.687904239974	122.074699507728	-63.26390728444	4.79829294997196	-177.398981523685	121.027588734891	-8.81414709691043	23.6462868610399	-7.76703632407332	-97.8185627880646	62.3893854560129	NaN	NaN	NaN	NaN	NaN	NaN	NaN	NaN	NaN	NaN	NaN	NaN	82.4132900855252	122.918060054521	42.9744351157134	-19.9145498361488	-22.046379834517	24.8538801295836	-19.9145498361488	62.1609051010272	-11.3872298426759	102.665675070023	111.192995063496	-62.5511498035129	142.104530039835	-0.728079850834891	-23.1122948337011	26.9857101279518	63.2268201002113	40.8426051173452	77.0837150896047	-4.99173984757131	82.4132900855252	-11.3872298426759	-33.7714448255421	-23.1122948337011	160.225085025965	18.458390134479	37.6448601197928
39.6055984163324	59.5069535550447	0.850327883050539	12.3721650686208	23.8940022541911	3.9926471154788	-38.9523823943741	-76.6602131835132	-79.8025324159414	-102.846206787082	-8.57662981423424	NaN	NaN	NaN	NaN	NaN	NaN	NaN	NaN	NaN	NaN	NaN	NaN	-40.0659424508706	8.97538339432127	42.0249725508636	-61.3882580357366	-20.8758584244912	36.6943936546471	61.215056577243	21.7687727452409	-58.1899106980067	6.84315183583466	-24.0742057622211	489.79359983305	-2.75189017735505	13.2398465112945	69.7439828111894	-53.9254475810335	-32.6031319961675	173.15721339779	1.51257293961816	38.8266252131337	13.2398465112945	-25.1403215414644	91.0662983960554	-85.9089209583325	69.7439828111894	47.3555514470801	0.446457160374857
-7.29119432059365	-52.3452579760327	-58.6318715093498	-35.5809552205205	-39.7720309093986	105.867849279114	-59.6796404315693	134.157610179041	-33.4854173760815	-85.8738634870572	-145.596692053569	-91.1127080981547	NaN	NaN	NaN	NaN	NaN	NaN	NaN	NaN	NaN	NaN	NaN	-68.7554611710827	78.3962344528779	91.1920340723527	-37.8322787573518	-29.301745677702	15.48355299046	16.5498696254162	32.5446191497597	4.8203866408976	-9.04172961353347	42.1414688643659	67.7330681033155	-31.4343789476144	132.778382835646	28.2793526099348	2.68775337098512	-34.6333288524831	-27.1691124077895	-84.7502106954262	-51.6943950117829	8.0193365457663	-18.6385793281396	-69.8217778060389	-75.1533609808201	440.943890337998	76.2636011829654	31.4783025148035
201.518514210626	-65.7465541412844	17.0532121324449	-6.00495062732783	-127.584354269766	38.0151782776928	32.7746867413808	13.9089172106577	-1.81255739827825	21.2456053614944	0.283639216246538	4.47603244529612	NaN	NaN	NaN	NaN	NaN	NaN	NaN	NaN	NaN	NaN	NaN	98.7834400992223	785.620752838718	13.4620347899681	130.778967090193	78.5196063382744	18.7946226217965	-0.402693572785651	34.7923861172817	-6.80179897097971	229.9651007622	76.3865712055431	145.710213019312	114.781203594707	-36.6642908292187	29.4597982854533	5.99641182540841	-30.2651854310246	3.86337669267705	173.43966974482	-36.6642908292187	-62.2607124219949	62.5218428427893	-0.402693572785651	85.9852293028342	30.526315851819	-1.46921113915133	-77.1919583511144
-11.0084653687804	-109.560687918646	-48.7518697495798	-86.4952741303792	-21.4927443634469	58.1877759960185	9.9600926205526	93.8343245778846	-13.1053211677137	-66.5751440405129	-127.383962209579	-21.4927443634469	NaN	NaN	NaN	NaN	NaN	NaN	NaN	NaN	NaN	NaN	NaN	142.64613913847	429.593435413849	47.7081860956861	-20.561802609237	261.051900798571	245.051122195854	107.444426212494	-26.9621140503235	109.577863359523	79.7097433011187	45.5747489486572	50.9083418162293	28.5072517724265	235.450655034224	-36.5625812119533	-24.8286769032946	5.03944315510918	107.444426212494	0.772568861051487	12.5064731697101	30.6406889194553	760.27619320332	557.59966423558	492.5298312512	9.30631744916687	-24.8286769032946	19.9735031843111
129.762192185391	24.8864222826135	-22.3076741736365	2.86251060303016	-41.1853127561364	-105.159532396831	81.5193380301134	-27.5514626687753	-4.47879329016427	-63.2092244357197	-132.427232571553	-12.8688548823865	NaN	NaN	NaN	NaN	NaN	NaN	NaN	NaN	NaN	NaN	NaN	106.506400714744	251.607473991306	-26.8585563409188	11.5505512911122	20.0859085426746	58.4950161747056	23.2866675120105	-12.9886008071298	134.246311782322	96.9041238067366	16.8851495733387	3.01519403954974	88.3687665551742	-32.1931546231453	81.9672486165023	6.21595300888565	96.9041238067366	52.0934982360338	63.8296144569321	-35.3939135924813	-60.9999853471686	12.6174709475575	99.0379631196272	88.3687665551742	22.2197478555652	32.8889444200183	92.6364451809554
8.3495143409959	74.4420398279115	-60.8902742643442	-93.4119931547312	-39.9085201415139	14.644040577845	-74.5284144441839	-17.877678312542	-111.246484159137	-8.43588895726837	-85.0192915055991	-81.8720283871745	NaN	NaN	NaN	NaN	NaN	NaN	NaN	NaN	NaN	NaN	NaN	-63.0370672984789	-52.365859146467	155.722699817765	20.1983562872139	-5.41254327761463	94.8968133512972	8.46002732000083	-28.8892012120408	7.39290650479964	-4.34542246241344	84.2256051992853	63.9503097104627	135.447404328942	90.6283300904924	108.769383948913	148.252854111357	-31.0234428424432	-50.2316175160646	-11.8152681688218	-8.6139057232182	16.9969938416103	-63.0370672984789	-25.6878387664372	-55.5672215920705	25.5339603632199	-17.1508722448277	54.346222373652
-9.24722196252127	-63.8169538547221	78.9038834018031	29.5812411146216	82.0521371648147	251.008422446437	10.6917185365521	49.520181613695	-84.8053122747993	-112.0901782209	-80.6076405907839	203.784616001263	NaN	NaN	NaN	NaN	NaN	NaN	NaN	NaN	NaN	NaN	NaN	390.671597731173	561.443125703169	55.5324740861322	0.0317274952337117	219.900069759178	-40.5265103981152	-40.5265103981152	64.071050484732	-35.1899001489904	41.6572874384076	12.8395920931334	24.5801346412081	13.9069141429583	197.486306712853	60.8690843352571	-3.1702386542412	-17.0454253019658	-2.10291660441623	16.0415582426083	38.4553212889327	-35.1899001489904	106.763932477731	-91.7579687897139	102.494644278431	-27.7186458002156	-22.3820355510907	76.8789150826317
90.7167751207033	-96.1384300776635	-81.4419532643088	-69.8947214823873	25.6323778044182	-24.7555426985122	-55.1982446690326	-44.7007612309221	-11.1088142289685	-98.2379267652856	239.781039941872	99.1147618711916	NaN	NaN	NaN	NaN	NaN	NaN	NaN	NaN	NaN	NaN	NaN	-57.5058262754947	37.503752796508	66.3268835262167	88.7448740937678	-14.8048918611115	44.976416319025	38.5712761568676	5.47805198572055	-50.0331627529777	202.969873652243	136.783425309949	-88.4640037259226	-24.4126021043477	86.6098273730487	55.6516499226208	261.68365847202	155.998845796421	-50.0331627529777	12.9507155082376	82.3397339316104	-16.9399385818306	-22.2775553836286	73.7995470487337	1.20795854428222	-42.5604992304606	51.3815564811825	23.6259491118334
86.7859234447032	99.386871141818	86.7859234447032	-67.5756858449525	-110.628923810095	63.6841859999929	42.6826065048016	-117.979476633411	15.380553161053	128.789082435086	-3.52086838461914	-31.8730007031273	NaN	NaN	NaN	NaN	NaN	NaN	NaN	NaN	NaN	NaN	NaN	-56.3402276952857	62.1772192048398	619.529537059484	167.88196914279	-8.29261408712671	212.726408510405	19.4682293309207	83.5317141417994	54.703145976904	24.8068530651606	17.3327798372248	114.495731800391	143.324299965286	67.5158429390797	36.5518252804884	177.491491864421	230.87772920682	4.52008287504903	-42.459805986262	39.7549995210323	16.2650550903768	77.1253656607115	17.3327798372248	-56.3402276952857	-68.0851999106135	32.2809262930965	-9.36033883397468
37.6849728459442	-6.4322393439934	154.280462205065	37.6849728459442	-172.396989963283	80.7517752218357	-51.5998613479771	-26.3900258108699	78.6509555937434	-58.9527300463001	-124.07813851716	302.38824598557	NaN	NaN	NaN	NaN	NaN	NaN	NaN	NaN	NaN	NaN	NaN	58.0259889336445	217.146994124285	8.90138330431928	-34.8835912783402	-24.2043291850086	13.1730881416519	65.5014723989766	-46.6307795810049	-31.6798126503407	79.3845131203077	106.082668353637	11.0372357229856	50.5505054683124	60.1618413523108	36.6674647469814	42.0070957936472	108.218520772303	-65.8534513490017	-7.11750983567808	79.3845131203077	53.7542840963119	-14.5929933010102	-28.4760340223412	-77.6006396516665	6.76553088565296	38.8033171656477	102.878889725637
19.024557868034	90.4749364750405	-15.6498905736015	-44.0198938440305	199.751986109286	38.9886342435211	11.6693718349598	-49.2735981533693	64.2064149283469	-74.4913788381951	-16.7006314354692	490.80720484665	NaN	NaN	NaN	NaN	NaN	NaN	NaN	NaN	NaN	NaN	NaN	10.0799541638707	38.9194033560406	56.0094473217709	163.890349855444	96.5983017403804	-14.4869840368666	-10.2144730454341	50.6688085824802	29.3062536253173	25.0337426338847	64.5544693046361	30.3743813731754	238.659292205514	83.7807687660827	79.5082577746501	98.7345572360967	62.4182138089198	284.588785363414	-2.73757881042705	-1.6694510625689	88.0532797575153	34.646892364608	60.2819583132035	95.5301739925223	-2.73757881042705	43.1919143474732	-8.07821754971778
31.8845406782842	10.8630983098518	-13.3115604138454	-4.90298346647243	-114.214483782321	43.446333980922	61.3145599940895	114.919238033592	102.306372612533	1.40344924405728	-92.1419692954667	-63.763022098083	NaN	NaN	NaN	NaN	NaN	NaN	NaN	NaN	NaN	NaN	NaN	-18.6542522029991	-74.2073790512311	199.284937740065	-75.2757084136971	106.340283205523	36.8988746452329	56.1288031696209	402.267516608605	117.023576830183	-38.9525100898531	84.9736959562029	58.2654618945529	61.4704499819509	239.881453513773	-33.6108632775231	625.548353363999	45.4455095449609	23.0105929331749	19.8056048457769	87.1103546811349	18.7372754833109	36.8988746452329	-19.7225815654651	26.2155810205729	19.8056048457769	3.78066440878693	8.05398185865093
48.9582488573504	-3.61193033791141	-49.8736880297418	-31.9998271033528	-17.2801769286795	18.4675449240985	-68.798952540036	34.2385986826771	35.2900022665823	104.682638804328	-12.0231590091533	34.2385986826771	34.2385986826771	NaN	NaN	NaN	NaN	NaN	NaN	NaN	NaN	NaN	NaN	65.8649835628365	-29.2342801719469	30.6034588072427	68.0020456692361	-36.7139975443455	43.4258314456404	276.3656010432	90.4411977864322	231.487296808807	87.2356046268328	-16.4119075335491	-46.3307770231439	0.684589317647905	796.740223951508	105.40063253123	17.7810861688449	-28.165749118747	60.5223282968374	158.82718519122	86.1670735736329	63.7279214564369	11.369899849646	-80.5237707255379	33.8090519668421	98.9894462120307	212.253737851211	-40.9881217571448
19.766377767875	147.02634404835	45.0080239722667	-24.4065030898106	-115.907470580731	9.24902518271176	8.19728992419544	78.6635522447891	-83.3036775667247	6.09381940716279	-106.441853254084	-49.6481492942023	21.8698482849076	NaN	NaN	NaN	NaN	NaN	NaN	NaN	NaN	NaN	NaN	-67.6053570413621	48.886520349833	166.447130561131	144.003741338974	11.4808716462382	54.2301844503465	-17.3749144965349	18.9620013869572	-85.7738149831082	85.2234362333251	-32.3371739779728	24.3056654874707	30.718062408087	60.6425813709628	93.7732987941467	89.4983675137359	17.8932685668545	-26.9935098774592	154.691069540001	-14.1687160362267	-50.5056319197188	40.3366577890113	-43.0245021789999	-33.4059067980755	29.6493295879843	98.0482300745576	45.6803218895249
-97.8175567701916	-18.9125210862275	79.9817903043409	-66.255542496606	-158.837451032457	168.355430270381	-38.9017967928317	-7.33978251924607	192.552974546796	-28.3811253683032	71.5652531647181	0.0246874779239133	1.07675462037677	NaN	NaN	NaN	NaN	NaN	NaN	NaN	NaN	NaN	NaN	167.656346189366	19.0744280020864	5.1782773802545	122.761090334217	-2.30426526227039	30.8327092974827	16.9365586756507	20.1433626653043	116.34748235491	50.0735332354038	-51.4752597702911	-105.990927594401	216.827340697387	14.7986893492151	209.344798054862	30.8327092974827	21.2122973285221	449.855097278876	50.0735332354038	-14.0625465576666	24.4191013181756	22.28123199174	-45.061651790984	-126.30068619554	20.1433626653043	-81.4054303403906	-42.9237824645483
119.187233081667	20.26170490584	167.597597933668	-100.764207224162	1.31851865940491	51.8336819832317	38.152491916362	-38.6726523052913	-78.6638232699876	-0.786279812421212	-73.4018270904223	121.292031553494	NaN	-84.9782186854659	NaN	NaN	NaN	NaN	NaN	NaN	NaN	NaN	NaN	-7.54151747322148	-2.19583456027947	323.890823129183	-16.0946101339287	68.367179890555	29.8782629173726	36.293082412903	114.340052941856	-71.6897124285256	-25.7168393772243	73.712862803497	-52.4452539419343	35.2239458303146	6.35725810042774	-48.1687076115807	-34.2699320379315	99.3721407856187	-39.6156149508735	-26.7859759598127	-32.1316588727547	-73.8279855937024	173.142564984218	-34.2699320379315	20.256033674077	9.56466784819294	104.717823698561	-5.40324430804468
-30.0215107967063	527.926204923861	41.5642338617815	-68.9725777432364	-50.0234100395191	-39.496094648565	54.1970123309264	-61.6034569695686	-70.0253092823318	13.1404823062055	51.0388177136402	41.5642338617815	285.797950931916	-105.818181611576	NaN	NaN	NaN	NaN	NaN	NaN	NaN	NaN	NaN	10.7447000531774	-65.178339003113	7.53668431840453	222.473738548184	50.310227448709	41.7555188226481	66.3503061225731	25.7154401487839	-2.08736288591396	127.302605083257	56.7262589182546	68.4889832790883	73.8356761703764	137.995990865833	0.0513142706012575	147.620038070152	-21.335457294551	95.2224477355286	27.8541173052991	58.8649360747699	92.0144320007558	29.9927944618144	35.3394873531024	-54.4849532205369	11.814038631435	20.3687472574959	-39.5142131249304
-82.4426192605873	146.072280066516	17.598465698283	-146.679526444704	-71.9119787386009	-44.5323133814364	-28.7363525984569	-2.40975129349109	-32.9486088072515	-13.9934558676761	-120.352925139738	-3.46281534568973	-34.0016728594501	64.9863480472215	NaN	NaN	NaN	NaN	NaN	NaN	NaN	NaN	NaN	-38.343232325083	25.8292066910404	131.713731067644	-77.9162363850258	46.1504790461461	73.9585359531329	8.7165562867408	-51.1777201283077	29.0378286418465	14.0642595380844	-7.32655346729005	1.22977173485973	6.57747498620335	-21.2305819207835	-4.11793151648388	55.7763448985646	162.730409925437	-24.4392038715896	174.495357078393	202.30341398538	-62.9426672812637	35.4550725434589	65.4022107509831	-65.0817485818011	30.1073692921153	11.925178237547	-28.7173664726645
31.539837133511	-79.0668242857686	-23.236795188418	-102.241553345046	19.9524726038721	-28.5037790655265	131.612530798573	-20.0766048621528	-17.9698113113094	-28.5037790655265	219.044463158575	165.321227612068	NaN	65.2485339470057	-13.7562242096226	NaN	NaN	NaN	NaN	NaN	NaN	NaN	NaN	-62.8456360510383	109.382954534031	158.591123272622	107.243468936701	194.962378427233	-26.4743808964274	23.8035306408288	150.033180883302	127.568582111336	-21.1256669031023	96.5460409500507	-73.5430640376886	50.5471006074545	90.1275841580605	0.269189070198266	-75.6825496350186	100.825012144711	21.6640450434988	21.6640450434988	-59.6364076550432	62.3142713927698	-7.21901052045692	48.4076150101245	89.0578413593955	-44.6600084737328	117.940896923351	58.0353001981097
-45.1307338629798	21.2542378017439	151.916721713264	217.247963669023	-95.7097598932455	33.8989943093103	84.478020339576	-117.838083781487	102.391425391962	-49.3456526988353	-53.5605715346908	63.4034261602986	41.2751022720574	NaN	-69.3665171691488	214.086774542132	NaN	NaN	NaN	NaN	NaN	NaN	NaN	-59.5387330646587	51.7355493782846	35.686374025937	54.9453844487541	-46.6993927827806	15.3574185796301	381.278616613155	-32.7901074774127	-53.1190629237196	182.268842244045	4.6579683447317	-9.25131696063621	-4.97153686667685	41.0360991433862	50.6656043547948	23.9169787675488	93.4634052943884	11.0776384856707	240.045873512496	10.0076934621809	113.792360740695	5.72791336822154	8.93774843869106	1.44813327426219	135.191261210492	400.537627035972	50.6656043547948
-0.632556642474399	0.42150621055019	24.6649518301158	-151.363544624991	-127.120099005425	-20.6597508499416	24.6649518301158	125.854985720476	-3.79474520154817	210.180013962444	-109.201030504007	15.1783861528944	44.692146037583	-64.9303906769744	-90.2278991495645	-2.74068234852358	NaN	NaN	NaN	NaN	NaN	NaN	NaN	111.782550427478	17.6095858462645	14.3991438719049	-40.1783696922073	20.820027820624	62.5557734872981	75.3975413847362	-54.090284914432	122.484023675343	87.1691619573879	40.0826796667813	-16.635128546904	-10.2142445981849	37.9423850172082	-16.635128546904	-97.9663252306791	-53.0201375896455	12.2588492223319	224.148019530062	-5.93365529903885	-41.2485170169938	96.8004878804665	-18.775423196477	18.679733171051	5.83796527361281	97.8706352052531	66.8363627864441
69.1992752873523	-26.7507796227761	29.1322193908151	0.663521780117714	-27.8051758305797	41.7849738844584	-66.8178355193132	39.6761814688512	291.676875133914	-102.667306584636	-105.830495208047	18.5882573127791	13.316276273761	-56.2738734412771	-87.9057596753854	-47.8387037788483	NaN	NaN	NaN	NaN	NaN	NaN	NaN	3.8073593981019	-59.3432730552059	46.6213475020394	95.8574338215675	-6.89613762788247	-51.8508251370168	-43.2880275162293	-21.8810334642606	8.08875820849565	-27.2327819772528	112.983029063142	167.570863895663	108.701630252749	90.5056853085753	-33.6548801928434	76.5911391747956	74.4504397695987	76.5911391747956	36.9882001786535	1.66665999290502	-39.0066287058356	137.601072222907	-31.5141807876465	-46.4990766240246	-1.54438911489029	50.9027463124331	15.5812061266847
34.6570432283883	82.1198830359293	-19.1341752201581	-61.3233661601946	-101.403097553229	22.0002859463774	-39.1740409166754	219.234753591048	-36.0098515961727	-20.188904993659	-71.8706638952037	-71.8706638952037	11.4529882113683	-37.0645813696736	-39.1740409166754	-86.6368807242164	NaN	NaN	NaN	NaN	NaN	NaN	NaN	2.84653750999168	58.515249672381	51.0213845735978	145.229974386872	-14.2822970015127	83.1379492826686	90.6318143814518	-48.5399660245215	-21.7761621002959	-18.5645056293888	16.763715550589	79.9262928117615	-38.9049966118003	75.6440841838854	72.4324277129783	26.3986849633102	57.444697515412	-37.8344444548313	43.5275194748146	-33.5522358269552	110.972305363863	59.58580182935	13.5520590796819	-54.9632789663357	206.251447334107	-29.2700271990791	60.656353986319
40.1853638063682	6.42333019623261	54.9562535108025	-93.8077070838574	-79.0368173794231	82.3879058190377	98.2138590737887	180.508815998494	115.094875878856	-92.7526435335406	-93.8077070838574	-5.18236885725149	127.755638482657	38.0752367057347	78.1676516177707	35.9651096051012	NaN	NaN	NaN	NaN	NaN	NaN	NaN	2.95610676622514	77.9089349221463	72.5551614824376	20.0881817732928	297.413645950201	71.4844067944959	89.6872364895053	229.956100609872	16.8759177094676	25.4419552130015	105.748556808631	-31.3080432479102	4.02686145416687	91.8287458653888	36.1495020924188	115.385349000107	-16.317477616726	-17.3882323046677	37.2202567803605	104.67780212069	-49.5108729429197	353.092889723171	-59.1476651343952	98.2532739930391	30.7957286527101	-54.8646463826283	17.9466723974094
80.5453032144134	-38.7146186306151	93.2100736758323	-43.991606322873	-41.8808112459699	63.6589425991881	-68.2657497072593	-19.7174629384867	-7.05269247706772	-22.8836555538414	-143.198974937322	-4.94189740016456	83.7114958297681	-56.656376784292	124.87199982938	-10.2188850924225	NaN	NaN	NaN	NaN	NaN	NaN	NaN	-32.2758732657527	50.18783849237	20.201034216689	43.7620947190098	7.34954666996859	22.3429488078091	196.908987984095	29.8396498767293	-6.57289817231188	31.9815644678494	56.6135822657302	74.8198562902509	-9.78577005899198	50.18783849237	90.8842157236514	54.4716676746102	55.5426249701702	-37.6306597435529	336.1334364069	23.4139061033691	36.2653936500896	28.7686925811693	-18.3534284234723	-63.3336348369938	41.6201801278897	6.27858937440855	71.6069844035707
139.9339744717	31.1936054467632	20.6362880657013	-49.0420066493071	68.1442162804797	93.4817779950282	-96.5499348640855	58.642630637524	82.9244606139663	-51.1534701255194	14.3018976370642	-6.81273712505957	152.602755328975	56.5311671613117	12.1904341608518	-65.9337144590061	NaN	NaN	NaN	NaN	NaN	NaN	NaN	-66.4500289933406	52.4487287719473	-24.6747897785097	-45.0268293959915	-45.0268293959915	22.4562493356584	5.3176896577791	26.7408892551283	160.635886738561	54.5910487316822	-41.8133494563891	-31.1017496577145	-22.5324698187748	-42.8845094362565	24.5985692953934	63.1603285706219	5.3176896577791	34.2390091142005	6.38884963764656	240.97288522862	-12.8920299999677	86.725848127706	-54.6672692147986	-3.25159018116057	11.7446495369839	52.4487287719473	18.1716094161886
-23.4696881492465	-55.1516726336933	5.04409788675563	143.38876346884	-133.300567695329	52.5670746134258	19.8290239794975	-73.1047971748798	-86.8336571181401	-29.8060850461359	-42.4788788399146	49.3988761649812	77.9126622009833	-42.4788788399146	-57.2638049326564	13.4926270826081	NaN	NaN	NaN	NaN	NaN	NaN	NaN	-48.1403481428296	154.347209888697	-42.7835344382919	4.35642616164027	108.278612029672	-19.2135541383258	99.7077101024121	-8.49992672925031	-57.7826128109975	41.8541220934045	5.42778890254782	-92.0662205200391	0.07097519801008	73.9950043206309	71.8522788388158	34.3545829070516	24.7123182388837	67.5668278751856	168.274925520495	25.7836809797912	19.355504534346	21.498230016161	11.8559653479931	97.564984620597	49.3536612797573	-19.2135541383258	48.2822985388498
65.5028823189578	-70.7728173695276	-17.9527787305798	71.8412869556315	-72.8856189150855	89.8001000928737	20.0776490894626	-24.2911833672535	73.9540885011894	60.220878455063	-97.1828366890015	-41.1935957317168	NaN	-4.21956868445337	-33.7987903222641	-40.1371949589379	NaN	NaN	NaN	NaN	NaN	NaN	NaN	69.8318645602534	-9.46398826531435	176.988422432642	131.982668126239	54.8299464581189	13.0388888878873	19.4682823602306	11.9673233091634	-29.8237342610682	-40.5393900483071	90.1916105560072	-26.6090375248965	23.7545446751262	149.127717385821	118.052315602828	4.4663642580962	77.3328236113206	139.483627177306	16.253585624059	4.4663642580962	166.272766645403	101.97883192197	-61.9707016227849	30.1839381474695	11.9673233091634	-52.3266114142699	63.40247108791
236.95723148819	80.560361474607	40.4044083630113	84.7873039074065	-122.332875299771	80.560361474607	28.7803166728125	25.6101098482129	-87.4606002291749	-36.7372910355804	-64.2124168487774	-6.0919583977837	-51.5315895503788	91.1277175566058	148.1914403994	-31.453612994581	NaN	NaN	NaN	NaN	NaN	NaN	NaN	101.035508393327	17.4375659112402	122.470878260529	91.3895919530866	20.6528713913205	-67.2321450642071	62.4518426323641	46.3753152319627	14.2222604311599	14.2222604311599	41.0164727651623	170.700460461733	132.11679470077	0.289270017478747	11.0069549510797	31.3705563249214	35.6576302983618	84.9589809929261	18.5093344046003	14.2222604311599	178.202839915254	-42.5814697169249	-9.35664642276209	-0.782498475881346	109.609656340208	8.86341796435949	170.700460461733
13.1758776910404	12.1188070350942	-2.68018214815141	78.7142583596996	-126.357448893847	17.4041603148248	100.912742134568	-70.3327041287029	-127.414519549793	5.77638309941753	72.3718344240229	0.491029819686944	29.0319375302321	41.7167854015855	-3.73725280409753	-15.3650300195048	NaN	NaN	NaN	NaN	NaN	NaN	NaN	17.5500232020843	81.8683122936729	-10.3212354042708	-2.81743501025216	72.2205689299346	104.379713475729	-42.4803799500652	55.0690251721776	2.5424224140469	72.2205689299346	31.4856525052618	-28.5447506468876	-37.1205225257661	-21.0409502528689	226.584462749747	-0.673492040532533	-40.3364369803455	242.664035022645	2.5424224140469	18.6219946869441	35.773538444701	57.2129681418973	-36.0485510409063	-59.6319237078221	36.8455099295609	-13.5371498588503	-48.912208859224
95.9002907175115	-50.0217257208033	103.302132131049	-102.892021531787	-112.408674777764	41.9725889903082	-67.9976262965378	-74.3420617938558	-53.1939434694623	-77.5142795425148	1.79116417396062	-6.66808315579676	NaN	17.6522529172557	-74.3420617938558	-88.0883387047115	NaN	NaN	NaN	NaN	NaN	NaN	NaN	-76.6888375879569	20.8790467593151	45.5390614844498	13.373824886448	-35.9462045638214	-60.6062192889561	-19.8635862648205	58.4051561236505	0.507730247247298	115.230407446787	-31.6575063507545	28.3842686321822	28.3842686321822	68.054727103051	-32.7296809040212	-61.6783938422228	-34.8740300105546	142.034771278455	35.8894905050492	-16.6470626050203	13.373824886448	30.5286177387156	9.0851266733811	104.50866191412	122.735629319654	-4.85314251908633	11.2294757799146
-51.9104287491134	-65.6610668090102	-7.48529040175442	10.4963132150337	-116.432653491706	251.661349957839	40.113072113273	10.4963132150337	103.577555466643	-92.104601539581	-151.33811933606	59.152417119284	134.252055754105	20.0159857180392	-4.31206623408592	165.98429743079	NaN	NaN	NaN	NaN	NaN	NaN	NaN	-69.0875279608385	134.664234777826	47.8016411892375	131.447101681953	48.8740188878621	68.176817463104	60.6701735727322	38.1502419016166	-21.9029092213583	68.176817463104	40.2949972988657	-21.9029092213583	15.630310230501	239.757249243032	14.5579325318765	59.5977958741076	33.8607311071184	-15.468643029611	117.506191599833	54.2359073809848	-22.9752869199828	165.763188037938	-12.2515099337373	62.8149289699813	54.2359073809848	37.077864202992	-19.7581538241092
-14.6514787981871	7.56813978013361	2.27775440434295	-67.5553325560937	-82.3684116083075	21.3231417571893	-46.3937910529311	169.453932279328	76.3431496654121	-31.5807120007172	-99.2976448108376	133.479311723951	-103.52995311147	119.724309746895	241.403173390081	-23.1160953994522	NaN	NaN	NaN	NaN	NaN	NaN	NaN	-43.2494616846647	-47.5397853685728	13.5973271271182	72.5892777808551	-51.8301090524809	47.9199165983833	-44.3220426056417	64.0086304130388	53.2828212032685	181.992531720513	413.670010651552	305.339337632872	95.1134771213728	663.581365239201	67.2263731759699	-21.797843265124	110.129610015051	-37.8865570797795	38.26668830959	35.0489455466589	-51.8301090524809	-67.9188228671365	-80.7897939188609	33.9763646256818	18.9602317320034	107.984448173097	-2.49138668753734
55.44192994168	-44.0488896357862	-77.9181048110939	-111.787319986401	-0.653957692423302	-14.413326357392	91.4279710654444	1.46286825603343	35.3320834313411	-65.2171491203535	-69.450801017267	25.8063666632858	-44.0488896357862	-67.3339750688102	124.238773266524	-20.7638042027622	NaN	NaN	NaN	NaN	NaN	NaN	NaN	5.12686802918279	44.8198841827973	37.3103946402216	5.12686802918279	123.133132269658	182.136264389896	-20.6199532596482	444.968398380046	7.27243646991871	-8.81932683560068	97.3863109808273	-13.1104637170725	52.329373725373	-16.3288163781764	61.9844317086846	4.05408380881483	-48.5123429892152	0.835731147710954	590.867052350088	-15.2560321578084	-58.1674009725268	-60.3129694132627	33.0192577587497	9.41800491065463	133.860974473338	-42.0756376670074	20.1458471143342
-2.52878270696354	-24.7625135263317	91.6998860036922	-94.6399532443461	4.88246089949252	47.2324243649558	30.2924389787705	-45.9374952590634	36.64493349859	-103.109945937439	-32.1737571327878	80.0536460506898	-12.0575244866928	161.577325721707	192.281049234167	76.87739879078	NaN	NaN	NaN	NaN	NaN	NaN	NaN	25.6238624176272	160.820299619611	-34.4634430054765	3.09112288396332	51.3755647418145	-48.4122817644113	77.1272670660018	128.630671714376	21.3319120302627	149.017436054358	44.9376391607677	-15.149666262336	22.4048996271038	-0.127839906560094	70.689341484955	18.1129492397392	-7.63875308444806	33.1347755955152	67.4703786944316	23.4778872239449	103.95195698703	-31.2444802149531	-64.5070957170284	38.4997135797209	189.790964734321	414.045372474119	111.462870164918
3.00879903961499	105.740084060466	1.9497136270289	-90.1907172679611	-180.212977337779	21.0132510535786	-19.2319946246929	11.4814823403037	-66.8908381910671	-2.28662802331547	31.6041051794395	-37.2364466386565	119.508194424085	67.6130092073666	71.849350857711	-22.4092508624512	NaN	NaN	NaN	NaN	NaN	NaN	NaN	75.1047882070829	1.05460572669407	84.7635076610467	107.300519720295	86.9098897619275	27.8843819877045	27.8843819877045	125.544767577783	15.0060893824195	52.5677761478342	20.3720446346216	-4.31134952550802	40.7626745929895	401.35486754097	-64.4100483501715	80.470743459285	35.3967193407875	66.5192598035596	122.325194426461	310.133628253535	63.2996866522383	-30.0679347360781	-2.16496742462719	-37.580272089161	100.861373417653	3.2009878275749	39.6894835425491
-23.2327584889767	59.4021537888995	23.3818074113637	-21.1139145844158	36.0948708387293	117.670361164325	-34.8863999640618	-8.40085115705023	11.7281659362786	-71.9661682938781	-110.105358575975	21.2629635068028	35.0354488864488	45.6296684092535	114.492095307484	9.60932203171767	-82.5603878166828	NaN	NaN	NaN	NaN	NaN	NaN	41.9530993665257	2.23749986176752	34.439337298058	1.16410528055784	7.60447276781593	63.4209909907194	100.989801333058	-52.5056237799263	-50.3588346175069	59.1274126658807	4.38428902418688	80.5953042900743	171.833843692897	3.3108944429772	191.154946154672	3.3108944429772	25.8521806483805	18.3384185799127	109.576957982736	99.9164067518486	-22.4505755060552	-47.1386508738778	-42.8450725490391	15.1182348362837	-49.2854400362972	21.5586023235418	-3.12947304428089
55.425113299506	-16.6384787032936	-11.339685173676	27.8713869454944	-43.1324463513817	63.9031829468942	103.114255066065	79.7995635357471	-24.0567896447583	-72.8056901172404	92.5166680068294	69.2019764765119	212.269401776188	41.6482501225002	180.476640598482	54.3653545935825	48.0068023580414	NaN	NaN	NaN	NaN	NaN	NaN	3.42084275388412	-9.46233551642999	100.04467978124	-18.0511210299727	31.334395672898	116.148652619133	305.101933917073	63.5423413486833	53.8799576459477	45.291172132405	-20.1983174083584	47.4383685107907	58.1743504027191	16.3040210241982	24.892806537741	-48.1118703273723	-0.87355000288725	-76.0254232463863	-6.24154094885146	3.42084275388412	-67.4366377328435	32.4079938620909	-9.46233551642999	2.34724456469128	88.2350997001187	24.892806537741	-1.94714819208009
-50.3236409984551	95.9695619748163	79.0080311953065	-25.9414405029098	-181.775504539655	76.8878398478678	-67.2851717779648	-32.302014545226	26.0032475093387	48.2652566574452	-13.2202924182776	28.1234388567774	103.390231690852	-39.7226842612615	7.9816210561096	-21.7010578080324	9.04171672982896	NaN	NaN	NaN	NaN	NaN	NaN	-5.05958221144357	115.206227725147	5.67843653289491	29.3020777704396	-20.0928084535174	18.5640590261011	195.741368307686	56.1471246312858	143.125076460428	186.077151437781	-56.6020721842683	294.5311407556	87.2873789898674	132.387057716089	32.5234833937411	18.5640590261011	37.8924927659104	-17.9452047046498	3.53083278402722	151.715491455898	75.4755583710951	-8.28098783474512	-6.13338408587742	-68.4138928030406	-24.3880159512528	14.2688515283657	-7.20718596031127
26.2547853954404	53.8260396481204	34.7382482424188	79.2764281890558	-74.486335912429	35.7986810982912	113.21027957697	-71.305037344812	22.0130539719511	-97.8158587416197	-57.519410218472	-26.7668573981751	-41.6129173803874	118.512443856331	66.5512339185881	-6.61863313660119	-38.4316188127705	NaN	NaN	NaN	NaN	NaN	NaN	-28.5793045521442	6.86288146808621	30.4910054815732	-2.80316926470391	117.485462076684	-1.72916362772723	-18.9132538193541	87.4133042413372	-9.24720308656399	51.9711182211068	14.380920926923	7.93688710506289	-13.5432256344707	-10.3212087235407	10.0848983790162	-53.2814342026079	135.743557905288	-28.5793045521442	-8.17319744958731	87.4133042413372	-17.8392481823774	-36.097344010981	44.45307876227	-68.3175131202814	80.9692704194771	114.263445165754	-17.8392481823774
82.7273067316979	-7.43816473819572	88.0311579946328	-70.0236096408277	-80.6313121666976	95.4565497627417	-64.7197583778928	154.859683907613	-24.4104887795875	-58.3551368623709	30.7495643549357	1.04799728250015	147.434292139504	142.130440876569	23.3241725868268	-72.1451501460017	112.428873804133	NaN	NaN	NaN	NaN	NaN	NaN	76.7971825238826	-60.7016305148824	18.7898707731536	-18.8074609171337	39.1998508335953	-37.0690220238447	14.4930328656922	-10.2137851022109	246.522279868608	-4.84273771788412	82.1682299082093	-1.62010928728807	0.528309666442633	141.249751135804	139.101332182073	-39.2174409775754	133.730284797746	-30.6237651626526	45.6451076947874	-3.76852824101877	-27.4011367320565	-16.659041963403	-5.91694719474947	-37.0690220238447	-8.06536614848018	49.9419456022488	51.0161550791141
69.2026560723408	-30.5414831500745	-42.2136696548252	-25.2359438297332	-33.7248067422792	85.1192740333645	-40.0914539266887	153.030177333732	-14.6248651890508	-70.8635819846679	-79.3524448972139	59.6526852957266	115.891402091344	127.563588596094	456.507026457251	333.418514225334	-54.9469640236442	NaN	NaN	NaN	NaN	NaN	NaN	26.4237347044826	-2.58542693740293	86.5908847765416	-38.041068944152	226.26462601525	87.6652981706855	35.0190418576339	12.4563605806118	140.311554483737	59.7305499229439	22.126081127907	69.4002704702391	48.9864159815048	72.6235106526708	33.94462846349	10.307533792324	-3.65984033154684	-6.88308051397857	11.3819471864679	77.9955776233903	35.0190418576339	158.576582184184	75.8467508351025	-33.7434153675763	80.1444044116782	195.106637585077	-7.95749390812248
-87.6257745327585	25.9489143530128	60.9766221402134	-106.731796962141	-141.759504749341	350.751295652509	-26.0619244825273	287.064554221235	77.959753188553	51.4236109255223	-67.4583064128552	-57.9052951981642	-38.7992727687821	-62.1510779602491	128.909146333572	-16.5089132678363	-1.64867360053908	-1.64867360053908	NaN	NaN	NaN	NaN	NaN	-56.207363203735	114.656801624439	24.3889409604979	-52.9835110371657	1.82197579451265	62.0005495704732	-17.5211372049032	237.163183954073	-31.4911632600369	3.97121057222553	142.596853734706	-54.0581284260221	160.865349345265	23.3143235716414	53.4036104596217	38.3589670156315	-65.8789197034429	-20.7449893714725	63.0751669593296	5.04582796108197	-4.62572853862597	3.97121057222553	68.4482539036118	-47.6104240928835	-14.2972850383339	19.0158540162157	40.5082017933444
86.7224281000504	30.4478902960309	66.5485371891755	-48.1241058831662	-92.7190226335213	-16.2705939186269	42.1275113496953	51.6835649390571	72.9192395820833	-84.2247527763109	10.2739993851559	-43.876970954561	-18.3941613829295	277.843499887287	-3.52918913281113	-2.46740540065981	-47.0623221510149	128.131993653952	-21.5795125793834	NaN	NaN	NaN	NaN	-41.0610918088206	80.3937332894959	157.780878484883	86.8426620557782	-50.734484958244	83.6181976726371	108.339091276719	86.8426620557782	-61.4826995687145	35.2512319255199	133.059984880801	78.2440903674018	33.1015890034258	-7.74162651636208	40.6253392307551	-1.29269775007979	23.4281958540023	78.2440903674018	-0.217876289032736	13.7548027045789	-73.3057356402321	53.5231967633197	-13.1157338215973	-103.400736549549	83.6181976726371	-22.7891269710208	-35.6869845035854
184.708933227448	95.4906861376595	59.3785385060784	88.0558322135104	-108.436735781857	20.0800249070048	-8.59726880042722	270.740814349744	-36.2124405186951	-47.8957823995008	-59.5791242803064	286.672644187206	132.664955758405	373.766647298667	22.2042688853331	152.845273552524	2.02395109121428	-67.0139782044555	-8.59726880042722	NaN	NaN	NaN	NaN	53.6428284950456	28.9172394475681	662.107324185144	-26.9840923119463	-19.458913036627	91.2687248716418	-40.9594252518249	24.6171370045285	54.7178541058055	7.41672723237025	62.2430333811247	-21.6089642581468	236.397182324227	-34.5092715872655	-35.5842971980254	3.11662478933068	20.317034561489	49.342726052006	100.943955368481	197.696260336871	71.9182638779638	7.41672723237025	7.41672723237025	-89.33557773602	52.5678028842857	68.6931870456841	-54.9347581917035
-14.7310390787507	105.326993100768	72.3907187860328	-47.667313393486	-143.288754952395	-43.4174715464234	16.0803143124532	283.820350677398	22.4550770830471	-32.7928669287668	0.143407385968415	-52.9796157023142	-40.2300901611264	1225.16031980177	NaN	-67.8540621670334	104.264532639002	-101.852796943534	-25.3556436964073	52.2039700124854	NaN	NaN	NaN	-33.3311112004813	32.2579089199067	8.60285248304546	5.37716296892802	37.6340581101025	-38.707260390677	-24.7292724961681	97.8469290402947	4.30193313088887	70.966183089316	8.60285248304546	182.790086245387	68.8157234132377	131.179054019508	126.878134667352	-24.7292724961681	-55.9109377993034	-63.4375466655775	36.5588282720633	65.5900338991203	5.37716296892802	44.0854371383373	132.254283857547	-29.0301918483247	41.934977462259	353.751630493612	70.966183089316
-37.8735063744964	87.5367933446191	182.125917709037	-29.3711131732005	-27.2455148728765	25.8944426352234	-34.6851089240104	107.729977197697	-72.9458783298423	-22.9943182722285	49.2760239387873	15.2664511336034	-31.4967114735244	21.6432460345754	28.0200409355473	68.4064086417032	NaN	-80.3854723809763	-77.1970749304903	-105.892651984864	NaN	NaN	NaN	20.5437699153621	42.0524527739427	24.8455064870782	13.0157309148589	28.0718089158653	-33.2279372310895	-23.5490299447283	58.1839649178782	104.427633063827	4.4122577714266	92.5978574916073	4.4122577714266	7.63856020021369	89.3715550628202	-9.56838608665083	46.3541893456589	-17.0964250871541	-25.6998982305863	75.3909112047427	11.9402967719298	133.464354922911	89.3715550628202	14.0911650577879	4.4122577714266	-6.34208365786373	4.4122577714266	18.392901629504
-25.9471771663682	-0.431863856937417	-3.62127802061627	-78.0409418397895	117.57646019918	105.881941599024	-83.3566321125875	132.460392963015	-70.5989754578721	-153.523743713522	-114.187635694816	49.5356247073646	344.024865820378	-56.7781807485971	-48.2730763121202	-12.1263824570932	114.387046035501	-71.6621135124317	105.881941599024	-44.0205240938817	-33.3891435482855	NaN	NaN	55.0776350428665	163.71712611572	115.313392469399	147.582548233613	50.7750809409713	124.994139198663	49.6994424154975	165.868403166667	158.338933488351	59.3801891447617	64.7583817721307	-4.0824838581922	-14.8388691129301	3.44698582012437	65.8340202976045	-48.1836634026178	-22.3683387912467	34.6405030588644	-26.6708928931419	-54.6374945554606	-0.855568281770812	30.3379489569692	-49.2593019280916	20.6572022277051	-6.23376090913979	585.367428101447	28.1866719060216
240.157805445826	38.0971421644355	42.3510508650964	18.9545530114617	-117.170525409686	4.06587255914865	-31.0288742213034	28.5258475879486	-73.5679612279121	61.4936400180703	268.871689175287	29.5893247631138	-107.599230833199	-15.0767165938252	-40.6001687977904	157.20658578294	423.075879574243	-89.5201188553903	-45.9175546736165	76.3823204703833	-63.9966666514251	NaN	NaN	22.9223636345173	111.14148846337	81.017884863274	91.7763147204512	-31.9456286370862	44.4392233488717	-51.3108023800051	322.006713664043	69.1836120203792	-6.12539697986103	10.0122478059047	-1.82202503699017	45.5150663345894	99.3072156204752	-10.4287689227319	17.5431487059287	-26.5664137084977	-0.746182051272448	19.6948346773642	63.8043970917906	20.7706776630819	99.3072156204752	190.753869406481	33.6807934916945	78.8661988918386	128.354976234854	-42.7040584942634
-2.07168584811467	-1.00786933592891	38.3533416149441	-110.580970091062	-37.1776307502446	94.7356167607892	-115.900052651991	36.2257085905726	104.309965370461	41.5447911515014	-27.6032821405728	-7.39076840904345	-64.8368600670743	NaN	47.9276902246159	-89.3046398473467	395.795689709358	-93.5599058960897	38.3533416149441	-74.4112086767461	-31.8585481893158	11.7579288103002	NaN	115.576378332138	9.04767348533174	78.9907625261642	74.6865724313438	32.7207190068443	0.439293295690815	-6.01699184653988	-18.9295621310013	10.1237210090369	18.7321011986778	-14.6253720361808	-2.78884927542453	30.568623959434	35.9488615779596	7.97162596162662	-36.1463225102831	-6.01699184653988	-12.4732769887706	5.81953091421639	20.884196246088	-9.24513441765522	33.7967665305494	51.0135269098312	-29.6900373680524	82.2189050972796	191.975752515201	106.967998142497
-18.8547229395454	24.7756757594218	-48.6510927827425	-86.9607111525674	-30.5604396636586	145.025311198039	-59.2926534410272	73.7268547875314	13.0699590353087	-138.040202312334	-47.5869367169141	58.8286698659328	-150.810075102276	-45.4586245852571	132.255438408097	221.644547937689	16.2624272327941	-30.5604396636586	-10.3414744129177	-77.3833065601112	81.1759472483307	NaN	NaN	50.0565657673067	23.1502622802982	120.012954833529	108.174181299245	52.2090700462674	-34.9673532516401	102.792920601843	428.897318864386	150.148014738978	145.843006181057	14.5402451644555	39.2940443725033	-9.137301904112	109.250433438725	89.8778949280793	73.7341128358742	47.904061488346	2.70147163017174	1.6252194906914	9.15898446705378	94.1829034860006	86.6491385096382	277.145767197658	11.3114887460145	381.542224727251	405.219771795819	149.071762599498
203.863085948468	16.5118187595191	22.8987937773242	-40.9709564007266	-64.3898647993452	-31.390493874019	-30.3259980377181	12.2538354143157	-69.7123439808494	-95.2602440520697	-114.421169105485	133.606360752612	100.606989827286	474.245028368883	7.99585206911233	-0.520114621294435	-50.5514189274342	-50.5514189274342	85.7040481190741	-23.939023019913	NaN	-44.1644439096291	NaN	23.2642766196391	95.38688443652	57.7108952784479	121.221848430627	-16.5646262046085	35.1053017836047	-40.2466765325395	-20.8704535369596	16.8055356211125	3.88805362405921	17.8819924542003	83.5458592725545	110.457280099749	0.658683124795887	34.0288449505169	112.610193765924	110.457280099749	27.5701039519902	12.4997082887614	59.8638089446235	-71.463924692085	171.815319585752	6.04096729023476	32.9523881174291	-32.7114787009251	84.6223161056423	-30.5585650347496
83.8460264917836	433.112176701676	664.181550468586	-69.4903321369495	-31.1562424797663	-6.66501853212138	88.1053697870262	-5.60018270831073	-7.72985435593203	244.636235887191	-139.769496508452	83.8460264917836	3.98333970598509	180.746086458552	-66.2958246655176	-112.083765089375	22.0855487107661	3.98333970598509	7.17784717741703	-30.0914066559556	-50.3232873083579	65.7438174870026	NaN	8.30507187225577	-29.3780842877585	100.897969865434	11.5350566859713	0.768440640252923	24.4549959408333	111.664585911152	11.5350566859713	-86.4411493300658	95.5146618425745	30.9149655682643	-90.7477957483531	-28.3014226831866	-67.0612404477727	347.453477312384	17.9950263134023	42.7582432185545	-41.2213619380487	29.8383039636925	93.3613386334308	-1.38488256889075	217.177423159192	-43.3746851471923	-32.608069101474	-15.3814834283246	91.2080154242871	70.7514449374222
80.921641596019	-21.335257146307	61.7484730818328	-54.3557140318498	51.0967127961739	61.7484730818328	-93.7672270887879	51.0967127961739	39.379776481949	50.031536767608	-87.3761709173925	100.094810110205	-18.1397290606093	678.485393621486	-76.7244106317336	106.4858662816	-22.4004331748729	-22.4004331748729	23.4021360534606	-50.0950099175862	-122.526979860067	NaN	NaN	-48.6576169615329	60.1058948901417	33.1842335407173	3.03197282936198	153.793276386139	126.871615036714	79.4894910617273	97.7962207793359	-42.196418237671	-19.5822227041545	-36.8120859677861	34.2610999946943	57.9521619821877	84.8738233316121	54.7215626202568	33.1842335407173	160.25447511	-9.89042461836173	-3.42922589449987	61.1827613441187	87.0275562395661	61.1827613441187	-26.0434214280164	40.7222987185561	73.0282923378654	107.488018865129	132.255947306599
-59.4562346723306	-76.5044978847287	346.505533072899	214.381493176814	-126.583771071148	66.2747065191054	58.8160913636812	-18.9666095428851	-72.2424320816292	-51.9976195169064	1.27820302183764	-62.6527840246552	316.671072451202	654.43978734684	-18.9666095428851	180.284966752018	-42.4079714599325	51.3574762082571	91.8471013377025	-1.918346330487	237.822855093861	-93.5527610971268	NaN	111.926433270916	42.9938648646647	-32.4011318296729	24.6836513817542	62.3811497289229	55.9187214408369	8.52758066153897	-30.2469890669775	2.06515237345289	77.4601490677905	27.9148655257972	73.1518635423997	121.620075703045	177.627787533125	39.7626507206217	262.716426659591	-27.0157749229345	-36.7094173550636	21.4524372377111	-43.1718456431496	-52.8654880752788	2.06515237345289	-43.1718456431496	-29.1699176856298	-59.3279163633648	121.620075703045	74.2289349237474
-62.4283023494817	121.964974332304	88.9234045222732	-85.8771583436973	93.1868328848578	-57.0990168962509	37.7622641712574	39.8939783525497	-28.3208754488046	-15.5305903610506	-38.9794463552662	3.65483727058026	-53.9014456243124	116.635688879073	-57.0990168962509	40.9598354431959	-81.6137299811126	-50.703874352374	65.4745485280576	-40.0453034459123	-27.2550183581584	488.619813514584	NaN	-37.6839860460181	-73.2341068080575	171.307632979304	53.8845068259014	98.0528386817685	16.1798332904051	155.148487178377	-96.9341873160838	-3.21114167070725	46.3435721188022	4.32979303639201	-41.993091592932	-9.67479999107804	66.811823466643	36.648084638246	-15.0611819247204	18.3343860638621	-2.13386528397878	-40.9158152062035	7.56162219657741	-93.7023581558984	274.726166105237	26.9525971576898	-38.7612624327466	203.625924581158	39.8799137984314	152.99393440492
39.0851279996708	0.702001857682746	-8.89377967781428	-60.0712812004651	-131.506543742498	78.5344520900475	-16.3571653165342	15.6287731351226	-37.6811242843053	54.0118992771107	-77.130448374682	15.6287731351226	47.6147115867793	75.3358582448818	221.404977174114	-18.4895612133113	131.844349509475	51.8795033803335	9.23158544479121	-57.9388853036879	3.90059570284842	318.428990477473	NaN	-0.947074342735201	70.1667026880814	86.3289247405397	-33.2715184476518	-30.0390740371602	215.626701160206	150.977812950373	33.5323327025092	-8.48944463388241	101.413665322834	195.154553227092	72.3216656284091	2.28537006775646	-19.2642593355213	138.048035308406	10.9052218290676	-19.2642593355213	-62.3635181420768	59.3918879864425	-3.10203728306297	2.28537006775646	71.2441841582452	-42.9688516791268	124.040776196276	61.5468509267703	31.3773697621814	-38.6589257984713
-20.3838861859105	4.14651137094626	-35.3154325248668	-4.38580082274304	42.5419162425481	21.2111357583249	136.39735037313	34.0096040488588	-97.1746959291142	-5.4523398469542	-28.9161983795998	4.14651137094626	143.863123542609	-7.58541789537652	-28.9161983795998	50.0076894120263	74.538086968883	-28.9161983795998	-41.7146666701337	19.0780577099025	100.135023549951	488.355228362814	NaN	-78.4309555655298	136.028684142478	130.640250983985	32.5707674994189	28.2600209726247	110.164204981713	20.716214550735	26.1046477092277	53.0468135016909	-14.8474442953165	12.0947214971468	-70.8871491436401	13.1724081288453	67.0567397137718	72.4451728722645	7.78397497035265	30.4153942360218	-24.5466239806033	71.367486240566	147.883237091162	-13.769757663618	20.716214550735	-52.5664764047651	-14.8474442953165	-63.3433427217504	18.560841287338	-9.45901113682384
-26.5469448055559	-12.6775006673525	-59.6202346735792	-66.0215165835192	-126.833694727949	-0.941817165795876	129.217581669651	58.8034806603107	-6.27621875741254	44.9340365221074	-61.7539953102258	-32.9482267154958	-54.2858330819625	-51.0851921269925	-28.6807054422025	71.6060444801907	31.0645923839041	-62.8208756285492	-99.0948064515425	168.692153447614	36.3989939755208	56.6697200236641	NaN	134.008563827203	59.6340247021892	51.0108897311731	13.2846742329775	199.759967981201	61.7898084449432	153.41061751199	30.5309441750097	-1.80581196630078	68.2571596732053	62.8677003163203	801.223632209577	31.6088360463868	-11.5068388086939	32.6867279177638	79.0360783869755	130.774888213072	-43.8435949500045	52.0887816025501	49.9329978597961	-19.0520819083331	39.1540791460259	33.7646197891408	24.0635929467476	69.3350515445824	96.2823483290078	30.5309441750097
-12.4367342763428	103.890445295539	-52.9911638518612	-104.217811736727	-106.352255398596	125.234881914233	57.9999065653469	90.0165614933878	17.4454769898286	-52.9911638518612	-41.2517237115796	47.327688256	483.82141710829	484.888638939225	-2.8317377979306	16.3782551588939	-40.1845018806449	-34.8483927259714	21.7143643135674	-101.016146243922	-25.2433962475592	284.250934723502	NaN	12.3188859169738	62.9894538114419	27.4122465663898	-0.618280353954209	296.93654387739	61.9113566221979	40.3494128373178	6.9283999707538	-44.8202651129583	44.6618015942939	398.277679666326	27.4122465663898	50.0522875405139	282.921280417218	459.729219453234	-2.77447473244221	-41.5859735452263	-39.4297791667383	-91.1784442504503	-26.4926128958102	-72.8507920333023	9.0845943492418	-48.0545566806903	-55.6012370053983	94.2542722995179	69.4580369469059	-9.24305786790622
128.722576522251	-45.2902841253369	135.127957895782	46.5201822286053	-20.7363221934686	190.641263133049	21.966220296737	351.843361033576	50.7904364776258	-79.4523181175014	-31.41195781602	-10.0606865709172	24.1013474212473	27.3040381080127	474.613170692917	2.75007617614449	10.2230211119305	12.3581482364408	100.965923903617	-39.9524663140612	28.3716016702679	748.977006192488	NaN	23.2140580411087	-44.7190048355742	95.4603312591682	-85.6945030786527	62.0329511134988	173.098117403949	86.8339105764148	125.652803648805	106.24335711261	12.4310321876669	253.970811304761	16.7442425290436	68.5027666255639	64.1895562841872	48.0150175040246	-19.9180453726582	63.111253698843	-49.0322151769509	69.5810692109081	52.3282278454013	51.2499252600571	107.321659697954	-99.712436688127	36.1536890652387	475.022841300317	68.5027666255639	-37.170886738165
92.7000014480531	5.13174942347633	79.885135298115	42.5084423607957	-175.344282188151	84.1567573480943	-15.1584553139256	7.267560448466	-1.2756836514927	-21.5658883888946	-13.0226442889359	-40.7881876138017	102.311151060507	7.267560448466	1.92803288599181	9.40337147345568	19.0145210859092	5.13174942347633	-117.67738451343	-18.3621718514101	-62.1462978636985	445.10882057135	NaN	-28.4400850713471	85.8817692592116	-3.63439969773527	-40.3036737282918	35.1918904522658	-54.3242785046811	49.2124952286551	25.4853179147655	36.270398511988	17.9357614967098	34.1133823925435	85.8817692592116	42.7414468703216	86.9602773189339	-4.71290775745753	-34.9111334296806	47.0554791092106	-62.9523429824591	-26.2830689519026	25.4853179147655	-35.9896414894028	54.6050355272663	0.679632541153733	8.2291889592095	49.2124952286551	49.2124952286551	-30.5971011907916
87.6335250423436	57.7225899501455	-86.4908471015238	42.7671224040465	-148.449212649648	83.3605343148867	57.7225899501455	-5.30402327984331	98.3160018609858	-27.7372245989919	-42.6926921450909	255.348411095026	-61.9211504186468	229.710466730285	-15.9865000984855	334.398739552978	12.8561873118484	-30.9419676445845	-53.3751689637331	-29.8737199627203	-41.6244444632267	222.232732957235	NaN	-41.2802276484441	89.2441194547386	7.26188491059079	20.2064482596668	116.211959765314	101.109969191392	22.3638754845128	77.3782697180856	117.290673377737	22.3638754845128	103.267396416238	13.7341665851288	42.8594341205497	10.4980257478598	132.392663951659	116.211959765314	60.1188519193177	95.7164011292766	62.2762791441637	-21.8633826248301	175.541208448578	-16.4698145627152	5.1044576857448	62.2762791441637	-0.28911037637019	-6.76139205090818	53.6465702447797
250.332441959981	3.48813565739089	-83.0676600591016	12.0368562219827	-58.4900884359	51.5746888332201	-21.0894359658107	-63.83303878877	82.5638008798655	19.5169867160006	-90.5477905531195	26.9971172100185	NaN	NaN	-36.0496969538464	225.754870336779	-14.6778955423668	-88.4106104119715	-21.0894359658107	-96.9593309765634	-31.7753366715505	81.4952108092916	NaN	-8.81065733387933	109.870459450153	-14.2052535513353	33.2671931622775	28.9515161883127	-32.5468806906857	134.68560205045	87.2131553368376	-27.1522844732297	-5.57389960340572	-7.73173809038812	80.7396398758903	13.8466467794359	0.899615857541483	19.2412429968919	55.9244972755927	14.9255660229271	-34.7047191776681	80.7396398758903	-27.1522844732297	0.899615857541483	-60.598781021457	21.3990814838743	-12.0474150643529	190.789402711993	-8.81065733387933	428.151636280057
-20.8509806160697	104.214142807637	-9.0927211488836	-40.0917688351016	-71.0908165213196	35.8024513621908	39.0092493986961	-10.1616538277187	394.963831450786	144.833584603371	-87.1248067038462	-0.541259718202773	-46.5053649081122	1590.03056638843	-80.7112106308356	-57.1946916964633	75.3529604790896	67.8704317272439	14.4237977854887	-88.1937393826813	-81.7801433096706	432.376475210014	NaN	-41.0762027362946	-3.30682938228562	-54.0257021719549	184.460912434788	370.070404345918	71.1527923727607	113.238665538656	18.2756696771481	183.381787481816	24.7504193949782	43.0955435954969	-24.8893284417193	18.2756696771481	-64.8169517016717	48.4911683603553	3.1679203355445	66.836292560874	26.9086693009216	127.267289927288	-28.1267033006344	10.7217950063463	46.332918454412	-58.3422019838416	34.4625439717234	245.971034754174	-10.8607040530874	-6.54420424120068
185.757800512196	58.5140151959951	79.8995253331716	9.327341880489	38.1977805656773	20.0200969490773	-68.7297701202054	60.6525662097127	138.709678210407	-59.1062905584759	150.471708785854	2.91168883933604	335.456371472431	225.320994265972	38.1977805656773	-36.6515049144406	-32.3744028870053	-35.5822294075817	37.1285050588185	0.773137825618384	10.3966173873478	316.209412348972	NaN	45.3723273535136	97.1802029171607	-43.1327934010501	-10.7528711737707	-47.4501163646873	27.0237047580553	44.2929966126043	-6.43554821013342	25.944374017146	17.3097280898715	8.67508216259697	142.512094035352	105.814848844435	106.894179585345	-18.3081863601359	270.95245220356	282.825090353563	-61.4814159965084	115.528825512619	-4.2768867283148	47.5309888353323	127.401463662621	-7.51487895104274	-7.51487895104274	70.1969343944278	7.59575142168765	98.25953365807
50.2212137154781	-43.9052191119086	1.01876019207143	109.050234232595	-161.563260146142	-28.9305593439152	24.5503683989181	54.4996879349048	665.251882758061	65.1958734834714	10.6453271857814	8.50609007606809	86.5882445806048	178.575440298278	-77.0633943124652	131.512223884585	-32.1394150084852	-31.0697964536286	20.2718941794914	-9.67742535649524	392.499151269611	57.7085435994748	NaN	2.30944212880036	36.8546135639676	26.0592474904778	0.150368914102406	26.0592474904778	135.092444832724	69.2407117844369	112.422176078396	102.706346612255	56.2862724962492	26.0592474904778	-62.4627543121382	-7.40638733734043	36.8546135639676	21.7411010610819	7.70712516554524	-26.838046269622	-47.3492418092526	108.104029649	113.501712685745	34.6955403492696	43.3318332080615	-44.1106319872056	-106.723755213446	114.581249293094	48.7295162448063	13.1048082022901
61.182402301893	21.5938148493979	107.190760692631	155.339042729449	-59.7232837016731	4.47442568075141	-45.8137800021478	4.47442568075141	-107.871565738491	6.61434932683223	-100.381832977209	120.030302569115	-37.2540854178245	362.911636399288	8.75427297291304	-22.2746198952588	-41.5339327099861	46.2029367793273	-51.1635891173498	74.0219441783779	-76.8426728703196	49.4128222484485	NaN	2.41982864163199	85.5600051714734	52.0879860490697	6.7387988509744	62.8854115724257	113.633311532199	12.1375116126524	61.8056690200901	153.583785968616	19.6957094790016	-7.29785432938844	-15.9357947480733	-10.5370819863952	13.217254164988	113.633311532199	3.49957119396759	60.7259264677545	-25.6534777190937	-11.6168245387308	52.0879860490697	-37.5306457947853	25.0944222406796	-44.0091011087989	-23.4939926144225	5.65905629863879	81.241034962131	530.413936733742
95.6973454588741	-57.3563141030875	-81.9733362703961	42.1820798777686	32.5493320731697	228.415204100016	-12.4034910149589	-63.7781459728202	142.790779170247	86.0645976542751	-88.3951681401287	393.242222089821	-20.9659335079358	46.4633011242571	-117.293411553926	-98.0279159447277	179.181159765399	169.5484119608	-66.9890619076865	-60.5672300379539	-8.1222697684705	113.89253575645	NaN	-43.9075314845729	148.323315028147	5.77010300747816	43.5683031644736	0.370360127907384	178.561875153743	-5.02938275166339	-15.8288685108049	290.876527048815	17.6495373425339	44.6482517403877	3.61020585564985	71.6469661382416	-38.5077886050022	128.884240661692	5.77010300747816	189.361360912884	-8.26922847940585	79.2066061696407	-6.10933132757754	77.0467090178123	20.8893830702763	2.53025727973569	-38.5077886050022	16.5695887666197	151.563160755889	-42.8275829086588
6.03916990085108	114.174721003075	23.1695542338767	-5.73796932810404	-174.900514616732	239.440656438325	71.3487601705113	-44.2813340774117	-78.5421027434629	-78.5421027434629	-73.1888576393924	197.685344626575	NaN	147.364840648312	-19.6564065986874	-52.8465262439245	-42.1400360357835	-30.3628968068284	-19.6564065986874	-35.7161419108989	49.9357797542292	124.881211211216	NaN	386.095638803248	63.1293900424888	-42.7257684142148	18.843048239174	45.8469151924147	-10.3211280703259	140.900526867822	40.4461418017666	228.393055796322	-31.9242216329185	29.6445950204703	126.858516052137	91.2134116738591	140.900526867822	148.461609614729	289.961872449711	138.740217511563	-48.1265418048629	14.5224295266555	-44.886077770474	24.2438216298222	92.2935663519887	65.289699398748	-74.050254079974	139.820372189692	-0.599735967159277	50.1675339049332
-38.6949044232486	113.386094594468	190.497587054155	-90.1025660630399	-41.9078832757355	59.8364470530183	7.35779246239789	-7.63610884920793	249.402199349749	-67.6117140956312	-134.013277047028	-17.2750454066688	21.2807008231747	565.3451198443	-110.451432128791	-9.7780947508659	94.1082214795459	51.2685034463864	160.509784430943	-39.7658973740775	42.7005598397545	-16.2040524558398	NaN	42.7245928122513	-12.3738109981285	42.7245928122513	83.7783054552794	99.9837183406852	89.1801097504146	61.0907274157112	28.6799016448996	233.94846486004	90.2604706094417	40.5638710941972	3.83160188727732	-14.5345327161826	-12.3738109981285	97.8229966226311	115.108770367064	256.636042899608	70.8139751469547	-2.650563266885	1.67088016922322	-8.05236756202028	-39.3828324738049	297.689755542636	36.242427658089	56.769283979603	10.3137670414397	1.67088016922322
37.6033642225509	-3.10744564887551	-22.3915134827091	16.1766221849581	-128.453886568794	150.093759919914	-27.7481989921073	-39.5329071127834	101.88359033533	-64.1736604560152	2.2492398605227	-30.9622102977462	5.46325116616163	692.190333471013	-24.5341876864684	51.5307465469863	94.384230622172	-14.8921537695516	35.4606900187916	-90.9570880030063	-73.815694372932	50.4594094451067	NaN	-54.4082611015769	191.961041950965	124.965880594572	16.909168729422	94.7100012723299	-37.1191872031529	28.7954070345885	1.78122906830103	121.724179238617	56.8901521195275	-46.8442912710164	-78.1807377119099	189.799907713662	-55.4888282202284	40.681645339755	59.0512863568305	69.8569575433455	-7.94387499956246	17.9897358480735	63.3735548314365	-46.8442912710164	16.909168729422	14.748034492119	-59.8110966948344	36.359376865149	109.837940933451	32.037108390543
41.0763434974717	48.5781138167262	-40.3714485401491	-55.3749891786581	-140.037825638817	-24.2962264274608	71.0834247744898	-54.3033077044789	83.9436024646405	9.99758074627429	-88.597114878214	128.954224380168	62.5099729810561	315.426800887352	-95.0272037232893	-9.29268578895167	51.7931582392639	104.305550474046	72.1551062486691	-26.4395893758192	-22.1528634791023	-60.7333965495542	NaN	88.3534966743069	77.5457621038263	8.37626085275036	69.9803479044899	48.3648787635287	65.6572540762976	41.8802380212403	44.0417849353364	147.79603681195	74.3034417326821	577.943872717079	-17.5623021164031	6.21471393865424	-3.51224717477831	90.515043588403	2.97239356751006	13.7801281379907	100.242004701836	423.393268359206	-8.91611446001862	81.8688559320186	35.3955972789519	-65.1163342265178	50.5264256776248	-5.67379408887444	40.7994645641922	-49.985505827845
-33.7063467494431	-13.3378514585614	-24.0581121379728	43.4795301423191	-74.4433373312065	11.3187481040849	-10.121773254738	-46.5706595647368	84.2165207240825	-12.2658253906202	359.727220184956	-29.4182424776785	61.7039732973185	-21.9140600020905	143.177954460845	18.8229305796729	81.0004425202591	33.8312955308489	74.5682861126123	92.7927292676117	-104.460067233558	86.3605728599648	NaN	-54.2089001417648	70.1037853983509	-29.3463630337417	47.4032080388515	44.1602684160659	-37.9942020278367	-18.5365642911229	49.5651677873753	40.9173287932803	78.7516243924459	-6.64578567424227	-44.4800812734079	67.9418256498272	38.7553690447565	50.6461476616372	60.3749665299941	-34.751262405051	20.3787111823046	-0.159906428671011	-12.0506850455516	-40.1561617763604	194.416470938467	29.0265501763996	84.1565237637553	41.9983086675422	185.768631944372	19.2977313080428
58.752713349853	-23.8198446703383	-40.977778804404	-67.7870508888817	-99.958177390255	-73.1489053057773	372.957382179932	23.3644741983425	200.305669955895	90.9238398512263	-89.2344685564639	-77.4383888392937	110.22651575205	233.549167340648	-46.3396332212996	54.4632298163366	45.8842627493037	-4.51716876951436	-37.7606661542667	0.844685647381184	181.002994055071	93.0685816179845	NaN	33.4669334604437	33.4669334604437	56.171847237544	22.6550697570626	75.63320190363	55.0906608672059	4.2749014613147	76.7143882739682	314.575389748353	96.1757429400541	127.530147679859	19.4115106460483	5.35608783165281	205.375566344203	42.1164244231486	6.43727420199092	178.345907085751	-31.404248759843	-35.7289942411954	-7.61814861240452	30.2233743494294	30.2233743494294	39.9540516824724	294.032848711929	328.630812562748	3.19371509097659	3.19371509097659
-68.6354925463993	190.961760264717	127.671520942999	-20.3632761145801	-136.216595550946	196.325339868252	114.798929894513	8.60005374451136	-32.1631512423581	-96.5261064847837	-73.9990721499347	-39.6721626873078	-109.398697533269	97.6354751632	-134.071163709532	-21.4359920352872	-37.5267308458936	-31.090435321651	-89.017095039834	109.435350290978	48.2905428106738	102.999054766735	NaN	37.9090135326279	56.2926936031014	-19.4048125694365	128.746020939673	18.4439405168324	-16.1606337334706	102.792590251946	36.8276205873059	-31.3001349679782	107.118162033234	7.63001106361273	-28.0559561320123	87.6530890174385	-28.0559561320123	69.269408946965	83.3275172361506	-36.707099694588	17.3625475715105	-4.26531133492894	22.7695122981203	197.955169440279	-16.1606337334706	-21.5675984600805	-51.8466009290956	-4.26531133492894	173.083131697874	-44.2768503118418
53.9175553610173	-16.9044825281794	19.5795975965583	-43.731012031663	-12.612237807622	2.41061871432879	65.7212283425501	73.2326566035255	158.004489834534	-75.9228474358433	-139.233457064065	155.858367474255	-0.808564826089239	36.7485764787878	-6.17387072678596	-10.4661154473433	115.08204262896	53.9175553610173	296.429382072509	-23.3428496090155	101.132247287148	-30.8542778699909	NaN	46.6791897627544	59.6583849538587	82.3719765382912	127.799159707156	154.839149688623	-35.522379780906	150.512751291589	-47.4199753727516	96.4327713286541	96.4327713286541	176.471141673797	296.528697191512	22.8839985790632	-3.07439180314535	88.8615741338433	9.90480338795893	34.7815941709088	443.626242690694	20.7207993805458	82.3719765382912	-27.9511825860952	93.1879725308781	-11.7271885972149	-5.23759100166273	234.877520033766	36.9447933694262	1.25200659388941
77.7961044986529	25.1991780660238	15.5385181090103	-63.8935748708784	-116.490501303507	279.596556934046	-97.1691813894804	-39.2052216473995	31.6396180373662	-71.4074215041111	104.631271045913	-10.223241776359	-72.4808281660015	60.6215979084067	38.0800580087085	-73.5542348278919	-16.6636817477013	26.2725847279142	-92.8755547419189	68.1354445416394	-7.00302179068781	144.347317535857	NaN	83.5796832278106	-15.9464993339954	-46.2370766354146	95.4795528819396	-20.2737246627696	-24.6009499915438	41.3892362722624	-51.6461082963824	66.2707819127139	82.4978768956171	-5.12843601205998	308.595400324068	21.9167222927786	78.1706515668429	50.0436869298107	56.534524922972	-17.028305666189	135.506387173101	-45.1552703032211	27.3257539537463	20.8349159605851	27.3257539537463	39.2256236078753	-34.3372069812857	71.6798135736816	-42.991657638834	-81.9366855978016
337.915554976452	52.2974255738943	-90.5116391273844	58.7399397709445	-30.3815066215829	28.6748735180437	50.1499208415443	103.837539150296	36.1911400812689	5.05232146219307	27.6011211518687	183.295214247248	-3.53769746720715	290.67045086475	17.9373498562934	-85.1428772965093	116.722567544396	1.83106436366799	-25.0127447907077	-9.98021166425732	5.05232146219307	-6.75895456573224	NaN	35.0152470468372	164.856824347458	429.950044669558	122.658311724756	47.9994047768993	51.2454442094148	47.9994047768993	-30.9875547476449	26.3591418934625	82.6238253903981	-37.4796336126759	146.462600896536	-18.0033970175828	63.147588795305	133.478443166474	-18.0033970175828	11.2109578750568	17.7030367400878	16.621023595916	-81.8421725237212	108.592140850522	115.084219715553	26.3591418934625	4.71887901002577	23.113102460947	211.383389546847	180.005008365863
103.043295827037	-116.072755987464	-68.8124310862971	-32.2930891172135	-135.406525265214	43.9678897005787	-8.66292666663001	-61.2937430338387	-79.5534140183805	-21.5521061851301	-49.478661808547	-18.3298113055051	159.97050536708	-38.7376788764636	111.636082172704	23.5600221296202	20.3377272499952	263.08394151508	-52.700956688172	-25.8484993579635	-41.9599737560886	-22.6262044783384	NaN	31.8854803940186	13.487739794957	113.051983036937	54.6121011340358	-76.3365231298728	22.1455000768683	49.2010009578412	274.302768287535	24.3099401473462	67.5987415569027	68.6809615921416	646.586460409722	34.0499204644964	-20.0610812974493	64.352081451186	19.9810600063905	39.461020640691	9.15885965400137	34.0499204644964	23.2277201121073	34.0499204644964	-10.3211009802991	10.2410796892403	-15.7322011564936	37.2965805702131	15.6521798654349	-9.23888094506016
-34.2059037054374	-69.6625703312249	-72.885903660842	68.9407628423082	-26.6847926029976	6.62298513637859	-12.7170148413237	162.417429401203	-46.0247925806999	-23.4614592733805	62.4940961830741	101.174096138479	-96.523681411367	-13.7914592845294	-51.3970147967283	-20.2381259437635	133.407429434649	-97.5981258545727	131.258540548238	-90.0770147521329	100.099651695273	-53.5459036831397	NaN	-56.7572167989798	86.1231479191198	41.7436406960737	-21.0371256194549	-10.2128555650534	-43.768092733698	57.9800457776759	49.3206297341548	NaN	53.6503377559154	310.185538045231	316.680100077871	49.3206297341548	-2.63586652697237	11.4356845437496	196.530702474015	-29.6965416629761	-34.0262496847367	13.6005385546299	-21.0371256194549	27.6720896253518	77.4637318755986	-48.0978007554586	-24.2844066357753	15.7653925655102	131.585082147606	69.8867428375176
6.87168107746823	75.6582933259603	-59.7653495382584	-25.3720434140124	2.57251781193747	84.2566198570218	-68.36367606932	-66.2140944365546	111.126390266589	-12.4745536174202	-57.6157679054931	-43.6434872925181	61.6860127129853	42.3397780180969	-55.4661862727277	239.026497416129	16.5447984249124	27.2927065887393	NaN	223.979425986771	248.699614763573	104.677645368293	NaN	-4.69139846478827	34.283427508766	20.2091847960936	574.517820864421	48.3576702214384	32.1181593991241	-23.0961773967445	29.9528912894822	15.8786485768098	13.7133804671679	44.0271340021546	507.394509465522	-3.60876440996731	74.3408875371412	47.2750361666174	224.827021157254	28.8702572346612	-27.4267136160283	-7.93930062925112	-6.85666657443017	171.777952471027	2.8870399189584	93.8283005239184	-55.575199041373	366.652082338798	20.2091847960936	45.1097680569755
-3.63083671297215	51.2011713477465	49.050896521836	-100.393203878946	-42.3357835793618	-18.6827604943459	59.8022706513887	-13.3070734295696	121.085103189839	151.188950752586	-105.768890943723	26.4730108497754	-59.5379821866461	81.305018910494	111.408866473242	50.1260339347913	-14.3822108425248	77.004469258673	-39.110371340496	-28.3589972109433	NaN	-32.6595468627644	NaN	50.6428657938493	89.6251483972131	-1.33351101063567	88.5423072137863	63.6369599949706	48.4771834269958	54.9742305275564	-0.250669827208899	39.8144539595816	93.9565131309202	-26.2388582294514	13.8262655573391	37.6487715927281	-14.3276052117569	-8.91339929462307	-32.735905330012	52.8085481607029	25.7375185750336	79.8795777463721	9.49490082363204	-0.250669827208899	4.08069490649818	-40.3157936139994	-82.5465997676435	69.0511659121044	123.193225083443	74.4653718292383
-61.4614366119953	68.6721555978978	-50.7065942805992	-38.8762677160635	-36.7252992497842	37.483112836849	-39.9517519492031	79.4269979292939	36.4076286037094	3.06761737638144	-65.7633735445538	191.277358175814	39.6340813031283	90.1818402606901	-113.084679802697	-66.8388577776934	38.5585970699887	-11.9891618875731	146.10702038395	-0.1588353230374	-48.55562581432	45.0115024688263	NaN	-23.9674998456777	7.44090350211182	60.510274675963	139.572807241088	-35.8810321500116	70.2577101976907	93.0017264150555	155.818533110634	49.6797907629321	169.898162197575	11.7730970673242	559.795583066685	7.44090350211182	-31.5488385847992	-17.4692094978591	28.0188229368704	44.2645488064167	-38.0471289326178	-6.63872558482829	82.1712425020247	-65.1233387151949	31.2679681107797	-38.0471289326178	-38.0471289326178	115.74574263242	29.1018713281735	44.2645488064167
-18.2012187416811	4.39123807851497	104.443546853669	-75.2202764307472	-21.4287125731376	56.0311393818202	68.9411147076464	-5.29124341585476	3.31540680136277	-82.7510953708125	-139.770153059879	-53.7036508877034	-96.736901973791	4.39123807851497	131.339328782474	-44.0211693933337	-9.59456852446352	-53.7036508877034	36.6661763930807	3.31540680136277	61.4102957675811	109.82270323943	NaN	141.876335432206	82.2972731149582	124.544244576279	192.78935232149	-2.19666980768377	145.126102467692	59.5489038665546	37.8837902966464	-2.19666980768377	54.1326254740775	48.7163470816005	74.7144833654903	88.7968071859307	29.2177448686831	254.534925995728	264.284227102187	79.047506079472	-53.109686696968	6.46937562027951	33.5507675826648	98.5461082923893	-72.6082889098854	-0.0301584506929506	-23.861783377592	45.4665800461143	67.1316936160225	11.8856540127566
107.952675079808	6.79189183009116	-21.1887503453624	16.4774987369789	86.4291041756129	-6.12225071242588	55.2199263645301	97.1908896277104	-0.741357986377115	137.009495800471	-123.425712140289	-12.5793219836844	5.7157132848814	134.857138710052	-44.864678339977	8.94424892051067	59.5246405453691	-72.8453205154306	5.7157132848814	-139.568390318435	-22.2649288905722	118.714460531905	NaN	-55.1764547415399	39.0848301777488	34.7509779975516	9.8313279614178	82.4233519797206	121.428021601495	78.0894997995234	159.349228178221	84.5902780698192	19.5824953668615	473.553511242516	119.261095511397	80.256425889622	130.09572596189	8.7478649163685	79.1729628445727	31.5005888624037	-18.3387112098639	3.33054969112203	95.4249085203121	26.0832736371572	133.346115097037	-7.50408075937093	-79.0126417326244	-17.2552481648146	53.1698497633896	-31.3402677504554
73.7856581500439	-12.3364248523023	-66.1627267287686	-40.3261018280648	-80.1575652166499	-54.3209403159461	46.8725072118107	-9.10684673971431	-8.03032070218498	-41.4026278655941	-55.3974663534754	-39.2495757905355	19.9593562735775	68.4030279623972	126.535433988981	-80.1575652166499	557.145849000712	-82.3106172917086	-14.4894769273609	-2.64769051453835	NaN	29.6480906113415	NaN	63.043410285842	-33.4032634140772	32.7006365375528	91.2188430521105	-3.060489665788	-10.6461831028603	119.394275818379	72.7964447049349	-24.7338994859945	7.77621524431527	178.996152823947	293.865224871042	-16.0645355579119	39.2026594836148	150.820720057678	-83.2521060005522	79.2984676509969	-53.9930027432734	161.657424967782	16.4455791723979	92.3025135431208	47.8720234116974	-20.3992175219532	89.0515020700898	122.64528729141	207.171585590215	2.35786278926363
-27.16960337047	-31.4770983877829	-5.63212828390555	-28.2464771247982	-88.5514073671786	-67.0139322806142	122.515848481153	69.74903451907	38.5196956435515	-67.0139322806142	7.29035676803311	65.4415395017571	11.597851785346	405.733645869475	-4.55525452957733	-7.785875792562	374.504306993957	8.36723052236133	49.2884331868338	-11.0164970555467	74.0565295363829	130.05396476145	NaN	-28.9637811160681	8.97194945877626	-9.45397682043386	230.083064809298	45.8238020171965	8.97194945877626	630.0340528698	116.275873084765	34.9850218529552	115.19199506834	-22.4605130175234	-31.1315371489163	-7.28622078758561	144.456701511792	60.9980942471342	-19.208878968251	175.889163988091	27.3978757379864	14.3913395408969	183.47631010306	132.534043331126	6.80419342592801	92.4305567234339	-83.1576819372743	50.159314082893	554.162591720111	-33.2992931817646
107.721448532161	-62.4795794080358	-7.54127292101038	-152.966201857254	-175.587857469559	38.7792599994228	-18.3134898792507	60.3236939159034	-89.4101218036365	-60.3251360163877	4.30816573305393	16.1576043871182	-88.3329001078125	173.431971977426	37.7020383035988	5.38538742887795	225.13861337698	-52.7845841456195	503.061810899579	-113.108999111765	-48.4756973623234	28.0070430411825	NaN	65.456508420864	67.6246796635367	-18.0180844220344	95.8109058182816	32.9339397807737	319.132543813568	3.66362800469244	128.333474458372	-11.5135706940164	47.0270528581462	1.49545676201975	143.510673157081	47.0270528581462	-14.7658275580254	35.1021110234464	154.351529370444	-8.26131383000734	14.5044842180559	-6.09314258733465	34.01802540211	16.6726554607286	62.204251556855	-89.5677354302331	-44.0361393341067	-11.5135706940164	91.4745633329362	10.1681417327105
195.286622165741	-26.6927694545899	6.71189627468319	-85.9591118774938	-41.7787475258745	138.175419467306	0.246477101275497	-12.6843612455399	-56.8647255971592	5.63432641244858	-87.0366817397284	-41.7787475258745	41.1941318661909	119.856731809318	127.39972084496	7.78946613691781	113.39131263591	56.2801099374755	42.2717017284255	-74.105843392913	147.873548227418	-74.105843392913	NaN	-37.4284064312931	68.8323375363888	38.472124974194	5.94332580041379	8.11191241199914	87.2653237348642	40.6407115857793	234.729213322668	257.499372744314	114.372656379681	56.9051111726694	242.319266463216	40.6407115857793	-55.8613926297685	77.5066839827301	95.9396701812056	86.1810304290715	-38.5126997370858	44.97788480895	20.0391387757185	28.7134852220599	-2.73102064592758	106.782603239132	-91.6430717209267	162.081561834559	-21.164006844403	-5.9839005633056
263.505889019044	26.3638731878529	-46.9345680690606	-4.89575617171314	-2.73991966415686	-8.12951093304756	18.8184454114059	5.88342636606826	74.8701946078692	107.207742221213	-55.5579140992857	59.7793390549753	74.8701946078692	445.674073907549	3.72758985851198	-21.0645299783852	9.11718112740268	87.8052136532069	454.297419937775	96.428559683432	-8.12951093304756	99.6623144447665	NaN	121.012008496121	1.71689081384883	48.3504368169188	20.1534090011091	41.8434303978858	44.0124325375635	6.05489509320418	23.4069122106256	212.110098362583	85.2234731914392	30.9984196994974	-6.95911774486186	3.8858929535265	-30.8181412813163	117.758505286604	-37.3251477003493	15.8154047217537	-2.62111346550651	46.1814346772411	49.4349378867576	62.4489507248237	58.1109464454683	63.5334517946625	-116.493725798584	6.05489509320418	-5.87461667502302	302.123687159207
177.577119882931	56.8112303675507	123.663776349279	-36.9979873810034	68.6721659449541	311.282211846387	-5.72824813148535	7.21095431659107	198.064190425718	38.4806935661091	-80.1286622079248	17.9936230233214	25.5414911180327	226.099129063217	-98.4591990093664	124.742043219952	546.344389653109	43.8720279194743	323.14314742379	-109.241867716097	28.7762917300518	27.6980248593787	NaN	3.99708932326819	138.500994599822	117.891525242931	86.4349667508335	3.99708932326819	-40.4759761310763	-1.4264552443348	-4.68058198489659	-36.1371404769939	65.8254973939422	187.312895708249	-2.51116415785539	22.4371408531183	9.42063389087117	50.6395726046538	143.924539167425	9.42063389087117	-68.6784078826118	145.009248080946	17.0135962855153	-20.9512156877055	63.656079566901	-30.7135959093909	-42.6453939581175	66.9102063074628	-40.4759761310763	43.0466102100097
322.416513757821	132.58014824553	153.073846795152	15.0110355134857	-175.903945711944	-24.897745872621	209.161863878329	-90.6933043740402	142.287689663772	156.309693934566	139.051842524358	-34.6052872908632	2.06764695582942	36.583349776246	-9.79712588868878	11.7751883740716	214.554942444019	45.2122754813502	506.859800704422	-55.0989858404856	-41.0769815696913	84.0424411543189	NaN	-26.2693431101912	-3.48608953563251	19.2971640389262	30.1463324077637	31.2312492446474	71.3731722093461	532.462827884939	83.3072574150673	170.100604365767	62.6938375142761	25.8066650602287	-14.33525790447	-1.31625586186501	105.005594152742	-21.9296757626562	103.920677315858	1.93849464878623	56.1843364929736	40.9955007766011	-0.231339024981266	93.071508947021	115.85476252158	14.9574966913912	-72.9207670961923	18.2122472020424	99.5810099683235	-45.7978461740987
692.853294575415	154.449868660761	6.63169361004424	119.922995656214	-159.528882724338	-28.9741441758948	-49.4744750223446	138.26539693988	39.000637051807	7.71065839143633	-65.658946743226	149.0550447538	-24.6582850503264	666.958139822005	115.607136530646	32.5268483634545	703.642942389336	-45.1586158967762	75.6854396191382	-41.9217215525999	-113.133397124478	140.423326502664	318.452515432359	-60.8878804225446	56.3056022946602	134.434590772797	44.3692290549449	33.5179806552037	-4.46138874389044	2.04936029595427	13.9857335356696	54.135352614712	-26.1638855433728	-25.0787607033987	-82.590377222027	7.47498449582486	23.7518570954366	94.2849716937544	151.796588212383	-71.7391288222858	36.7733551751261	31.3477309752555	19.4113577355402	19.4113577355402	6.38985965585074	19.4113577355402	29.1774812953072	12.9006086956955	44.3692290549449	10.7303590157472
417.020787756421	-42.7670084724138	26.3090923694768	338.230860233639	-178.760582004886	13.3573234616223	85.6713665304766	92.1472509844038	504.445227884439	32.7849768234041	38.1815472016768	57.6092005634585	-25.4979832619412	544.379848683657	-28.7359254889048	191.444145944622	94.3058791357129	422.417358134693	-55.7187773802683	5.80212493204054	-99.9706544821045	-56.7980914559229	-47.084264775032	54.2562487583809	-67.3010385994277	1.07493553933963	19.5255952275784	34.7202561473045	-29.3143863001125	83.5602376749954	16.2695964590657	86.8162364435082	31.4642573787918	128.058887511336	-20.6317229174119	-16.2903912260616	-29.3143863001125	142.168215508225	1.07493553933963	28.208258610279	29.2935915331166	54.2562487583809	155.192210582275	-69.4717044451028	43.4029195300051	61.8535792182439	-90.0930299790168	145.424214276737	-24.9730546087622	-15.205058303224
291.082871944443	231.701374156472	44.9195720233981	-74.9230871486895	-174.252137994023	77.3094799077461	41.6805812349633	228.462383368037	38.4415904465285	83.7874614846157	-43.6128428604864	48.1585628118329	-65.2061147833851	266.25060923311	-17.700916553008	-84.6400595139939	242.498010117921	83.7874614846157	124.814678138123	-4.74495339926881	30.883945273514	-76.0027507448344	-7.98394418770361	148.819265717123	56.5482734479211	-14.0118971108803	542.87067976089	103.226540125282	27.2386641388805	-31.3805544792006	-46.5781296764809	63.0615199610412	69.5747664741613	81.5157184148815	-46.5781296764809	33.7519106520006	-17.2685203674404	464.711721603449	1.1856780864	209.609566506244	-8.58419168328019	53.291650191361	-43.3215064199209	333.361250255526	45.6928625927208	-45.4925885909609	2.27121917192002	86.9434238424816	186.813203710324	98.8843757832019
183.42359014168	84.0623625780324	111.06269615511	-69.299532139771	-33.6590918180279	-56.3393720227735	-83.3397055998516	438.306739109297	76.5022691764506	-66.0594921105216	-40.1391718765267	53.821988971705	99.1825493811961	588.428593797851	5.22138853296446	19.2615619930451	171.543443367765	-12.0588249563655	131.58294967369	-25.018985073363	-62.8194520812723	-1.25869152553427	-43.3792119057761	-36.7047633607595	117.47164122481	49.0694335565641	23.0114496829468	79.4704147424509	140.272377114225	-21.5042727678161	-10.6467794871422	50.1551828846315	-11.7325288152096	49.0694335565641	-28.0187687362204	152.215619722966	13.2397057303403	243.418563280626	154.387118379101	29.5259456513511	-36.7047633607595	-12.818278143277	44.7264362442946	-17.1612754555465	58.8411775091706	14.3254550584077	-98.5924750606006	488.797911423856	477.940418143182	224.960824703481
124.310884549948	1328.91598265846	204.257769984952	73.5338086655535	-87.4403255211443	119.989431283191	-102.565411954794	42.2032724815653	-99.324322004726	784.412871047078	216.141766468534	-11.814893352897	NaN	709.86780219552	-7.49344008614001	400.883893622395	53.0069056484578	-67.9937858207378	-22.6185265197895	23.8370960978481	-147.940671255742	-32.3417963699927	16.2745528810234	-30.0854811958504	51.3613425935732	42.673681389368	66.5647497009322	582.394633700615	36.1579354862141	3.57920597044469	4.66516362097033	10.0949518735986	306.5613904671	52.4473002440988	-64.8361260126711	-4.02249758323484	19.8685707283294	103.487309818804	24.212401330432	176.246472404023	-30.0854811958504	-7.28037053481179	62.2209190988296	60.0490037977783	130.636251081945	-8.36632818533744	-23.5697352926965	50.2753849430475	134.980081684048	10.0949518735986
796.802907245188	356.95250575141	90.0162670070283	32.7384505962906	-95.8664579485732	313.72396506406	70.5634236977212	517.978819811785	14.3663208041672	97.5812616273144	171.069780795808	24.0927424588208	44.6262992853117	870.291426413681	256.446148653323	-68.84862001898	-7.24794953950736	-88.3014633282871	178.634775416094	-15.8936576769772	-20.2165117457121	80.2898453523748	-25.6200793316308	77.5497844601148	37.361640501305	53.6541312954171	-47.359311628078	42.792470766009	3.69049286013994	172.046231065965	100.359271571872	3.69049286013994	27.5861460248377	-56.0486400516044	-20.2051603045578	-13.688163986913	0.431994701317519	82.9806147248188	109.048599995398	-33.2391529398475	8.03515707190317	-10.4296658280906	-49.5316437339596	6.94899101896236	222.009869501242	-21.2913263574986	60.1711276130619	333.884972954145	363.211456383547	237.216194242413
92.455583131012	43.8077056155843	47.0508974499462	-42.6774099673982	-38.353154188249	144.346652480801	38.4023858916479	417.855830511984	31.9160022229242	578.934358285288	642.717131027738	35.1591940572861	-37.2720902434618	276.23645374485	-37.2720902434618	-17.8129392372907	-26.4614507955889	67.5911124009045	-23.2182589612271	154.076227983887	-93.4874153724004	-66.4608167527184	9.21365938239133	435.092513008892	34.2203094614551	-43.9986570843863	11.406444218918	5.9745715421235	3.80182247140569	-19.0120427711314	190.658242553138	99.4027815829896	-3.80279927610667	351.441673786256	-64.6397732562055	40.7385566736085	41.8249312089675	268.877209098979	-68.9852713976411	47.256803885762	-48.3441552258219	78.7616654111703	59.20692377471	96.1436579769128	79.8480399465292	209.126609654239	48.3431784211209	87.4526616940416	142.857762997346	72.2434181990169
278.736963645364	328.482035232525	670.209048744328	-33.7918556739756	-121.386438251368	632.359537754097	-42.4431724717428	71.1053604989514	98.1407254919738	25.6859473106737	422.565105408243	10.5461429145812	-20.8148804773249	984.900697263109	355.517400225547	42.9885809062081	-21.8962950770457	30.0116057095573	169.514089073553	-45.6874162709055	-124.630682050531	-12.1635636795577	-58.6643914675562	-36.2903797907157	32.164355372324	40.8570201549322	-5.86605305158697	11.5192765136295	78.8874285788431	273.385803089702	-17.8184671276733	9.3461103179774	46.2899356440623	191.89207075275	-4.77946995376095	12.6058596114555	119.091003198406	182.112822872316	23.4716905897158	12.6058596114555	27.8180229810199	2.82661173102124	-56.9354586494102	28.9046060788459	31.0777722744979	-1.51972066028287	-86.273202290713	29.9911891766719	811.244436513585	40.8570201549322
421.868608894526	77.8671855530628	149.263707378649	-130.913552512668	-128.750021548256	197.943154077913	58.3954068733573	-64.9258580981107	6.47066372747601	86.5213094107096	177.389609916002	45.414221086887	31.3512698182108	565.743418027905	56.2318759089456	148.181941896444	33.5148007826225	-15.1646459166412	-40.045252007376	-32.4728936319349	-33.5546591141408	-41.1270174895818	-60.5987961692873	-3.58293222562938	-26.4055587737832	67.0585308996086	-11.1904744083473	-4.66972396601765	-22.0583918122301	52.930238274561	35.5415704283486	65.9717391592203	140.960369246011	31.1944034667955	-31.8395174757246	61.6245721976672	68.1453226399969	365.926259506385	-76.3979788316439	-3.58293222562938	71.4056978611617	60.5377804572789	31.1944034667955	-52.4885605431018	59.4509887168906	50.7566547937844	-25.3187670333949	12.7189438801948	621.322318497629	47.4962795726196
204.748341762209	60.8268349645315	439.56764232684	-94.997954350247	-88.5052547954646	1084.50913143523	0.228305786562074	-16.003443100394	8.88523852627199	365.983714039306	201.501991984818	-53.8775238366249	66.2374179268502	650.58037785727	2.39253897148955	-19.2497928777852	-60.3702233914074	-38.7278915421326	-6.26439376822036	35.9381533378655	-57.1238736140161	-94.997954350247	69.4837677042414	-36.0829492536243	154.142131787441	229.145163740776	19.3540743640577	10.6580706593233	112.836114189953	144.359127619615	24.7890766795167	-66.5189622201948	-41.5179515690833	96.5311072435758	65.0080938139135	-26.2999450857981	51.9640882568118	409.587240614015	20.4410748271495	70.4430961293725	-63.2579608309194	-13.2559395286964	21.5280752902413	-29.5609464750735	34.572080847343	-54.561957126185	-50.2139552738178	226.971162814592	288.930189210825	133.489122988697
220.217691866617	126.042981894291	364.185926651898	-31.9973359903028	-153.233744230539	458.360636624224	-63.3889059810782	222.38262772805	39.4455474369793	467.020380069955	148.774808439335	724.647747580457	-23.3375925445716	559.030154180849	-8.18304151454209	-35.244739782452	115.218302587127	-0.605765999527323	110.888430864261	31.8682719219645	-53.6466946046307	-68.8012456346602	75.1669891506203	48.8231485298554	61.8696597216489	6.42198715652641	84.7010543072875	22.7301261462683	-3.36289623731873	416.29988043204	126.015006414634	-7.71173330124991	72.7417523814768	17.2940798163543	289.096396312053	22.7301261462683	42.2998929339586	57.5208226577177	-7.71173330124991	45.561520731907	-54.46173173851	-24.0198722909918	-1.18847770535314	8.596405688492	-24.0198722909918	278.224303652225	-87.0780097179938	-6.62452403526711	772.904519674396	37.9510558700274
244.359646292023	227.034534337047	314.742913609111	221.620436851117	-39.3390619707016	212.95788087363	-3.60601856356455	-14.4342135354243	258.43629975544	115.504126126892	-32.8421449875858	94.9305556803588	-84.8174808525123	1312.01967051739	-35.0077839819577	6.13935691110919	-18.7654915241681	-102.142592807488	-10.1029355466804	-64.2439104059789	-56.6641739256771	51.61777579292	59.1975122732218	38.0690748354658	194.657288306941	-75.0224126717104	10.8836211077792	16.3207118533165	-45.6621226458089	-18.4766689181223	41.3313292827882	-33.7005230056268	67.4293648613673	8.7087848095643	-22.8263415145521	75.0412919051196	-8.68990557615512	16.3207118533165	4.35911221313445	291.437503577505	-1.07797853240287	94.6148185890539	-22.8263415145521	83.7406370979793	55.4677652211852	-61.9733948824208	-67.4104856279581	-5.42765112883272	416.490590724863	201.181797201585
108.207936343189	-3.35870674258564	87.6276817933862	-3.35870674258564	-87.846067525988	681.205549861393	11.805691346743	30.2196033123563	242.521176562957	429.909810095375	711.53434604005	4.22349230207868	-47.7687297184766	443.991036892609	15.0552052230277	6.38983488626848	127.705019600898	-45.6023871342868	88.710853085481	-4.44187803468054	45.384001401685	138.536732521847	-0.109192866300931	484.114255289015	52.3262916217241	1.20781733365689	49.0634102841879	136.073579285153	-25.9828604791448	362.300018687663	64.2901898593568	28.3984951464586	56.6768000717723	-19.4570978040724	-5.31794534141552	-15.1065893540241	-18.3694706915603	477.588492613942	-37.9467587167775	214.382731386022	30.5737493714827	-3.14269111639138	-23.8076062541207	45.8005289466517	95.8313761222068	-69.4879449796275	-30.3333689291931	-4.23031822890345	56.6768000717723	57.7644271842844
250.433221693659	-30.1993170638125	234.18037195867	284.022444479302	-68.1226331121195	584.158402918761	-74.6237730061149	417.29581230621	66.2342580304538	667.589698225036	318.695190580612	57.5660715051265	-73.540249690449	916.800060828196	-115.79765900142	-8.52885075049422	-17.1970372758215	75.985967871447	-4.19475748783056	-15.0299906444897	-38.8675035891398	0.139335774833091	112.825760604088	51.3592827418999	95.9605651478587	43.7444296481996	3.4944918672125	-33.491937445046	25.2512149920704	483.23023677033	10.0215088046699	79.6430228042152	115.541615960231	103.575418241559	-67.2148582885757	106.838926710288	-103.113451444591	629.000281706878	0.230983398483816	297.210254052794	64.4133166168147	80.7308589604581	13.2850172733986	147.088864491275	-42.1946266949891	57.8862996793573	-33.491937445046	136.210502928846	278.717039396665	0.230983398483816
726.584656650595	-33.2121166029398	-3.94747626364535	242.092277700053	-154.606180232606	529.319303252387	27.4849152118932	-55.9735035335022	-74.3993881915765	394.918732805257	-15.8701075129875	-12.6184808086215	-62.4767569422343	592.184086203465	84.9303203223601	-50.5541256928921	17.730035098795	-70.0638859190884	53.4979288468216	-45.134747852282	-11.5346052404995	147.795103273437	26.4010396437712	-55.1484901243857	75.4169435171672	17.7505436588147	83.0332604795911	37.3353587050476	-63.8528523671559	148.315977300368	162.460565944869	34.0712228640088	195.101924355257	-18.1549505926124	307.170588230924	-10.5386336301885	-35.5636750781528	484.521968927366	-4.01036194811081	36.2473134247013	27.5429511819311	83.0332604795911	-39.9158561995379	24.2788153408923	-36.651720358499	11.222271976737	-34.4756297978065	59.0962643119731	324.579312716464	40.5994945460864
462.518027159838	24.489895086484	260.851609918145	165.439541545731	-29.721507397842	949.336421469085	-56.827208640005	20.1529828877379	435.412325917675	-10.2054025034846	150.26034885012	79.7855256204965	-113.207067223704	452.759974712659	-35.1426476462746	261.935837967832	562.267007730997	-61.164120838751	135.081156154509	63.5221048751987	26.658351185857	-53.5745244909454	-18.8792269009768	174.573415149058	75.5422570260183	102.748619147732	0.452697570087449	312.781734727365	-41.9892273397865	59.2184397529899	-23.4889010970209	-19.1358831575467	29.8355686615387	468.40212606357	135.396253693789	9.15873344903595	-0.635556914781114	402.018602486587	18.953023812853	60.3066942378584	-15.871119702941	634.90506224846	-13.6946107332039	18.953023812853	-20.2241376424153	-20.2241376424153	-14.7828652180724	119.072436420761	43.98287696483	86.4248018747039
676.57970572952	401.096192541435	99.5827410993579	98.4981603387749	-135.771283947156	944.471153593523	-41.4127577764336	137.543067719763	201.533332594161	145.135133043844	767.684489618493	3.05505340746988	-40.3281770158506	665.73389812369	106.090225662856	99.5827410993579	534.499626093145	-77.2039228756729	83.3140296906127	-41.4127577764336	93.0752565358598	107.174806423439	95.2444180570258	-26.6479756328904	25.5982853202052	-20.1171930137535	-48.4172510300136	289.006517625396	170.363966711074	130.090807226397	187.779387028773	32.1290679393422	222.61022766417	397.852894611012	207.371734886184	64.782981035027	111.586923138842	311.864256792375	62.6060534953147	295.537300244533	-47.3287872601575	-3.79023646591108	-47.3287872601575	71.3137636541639	78.9330100431571	90.9061115115748	9.27132877236284	34.3059954790545	309.687329252663	251.998749450286
181.234062217549	182.318995918584	40.1926810829495	0.0501341446404357	-131.22684368064	922.243780024713	-34.6677442884917	412.324940538085	120.477774959568	506.714172528163	323.360377053183	129.157244567851	5.47480264981733	397.135868723589	-75.8952249278361	45.6173495881264	500.20457032195	-79.1500260309423	-48.7718824019516	-6.45946806157184	-56.3664183091993	-42.2622801957394	-70.4705564226592	-25.4535729203701	20.2706987645607	-53.759074439613	48.5762002838036	858.549012988293	-36.3403042739251	271.75419303168	159.620860090064	85.5910868858905	314.212445310545	34.4234495241822	-58.113766981035	138.93607051831	39.8668152009596	34.4234495241822	198.813092962862	158.532186954709	129.13801230011	3.94060173422828	68.1723167202025	65.9949704494915	334.897234882299	114.985261540489	-45.049689356769	10.4726405463613	2.85192859887278	223.852575076038
631.936078236357	231.465222738539	0.29911915849718	560.307144732682	-150.555755947727	780.620379600045	-81.0973961865878	-5.12731519784182	177.200879175149	395.343540299976	194.565469115433	57.8193233356906	-48.5387900485538	159.836289234864	-117.997149809693	153.324568007257	650.38595504791	-108.229567968283	-24.6624788806622	-46.3682163060182	-93.0355517705336	14.4078484849786	-10.5537495541808	-30.7920061223179	62.8518958792035	-23.1698280524266	77.007369437573	-28.6142409594918	24.7410055297471	445.049681955181	368.827901256268	97.6961384844208	1052.64616238366	220.739870184094	7.31888422713848	39.9853616695297	102.051668810073	359.02795802355	373.18343158192	304.583828952898	30.1854184368123	25.8298881111602	-34.058653866557	-75.4361919602526	-12.2810022382962	36.7187139252906	42.1631268323558	-52.5696577505787	20.385475204095	-34.058653866557
370.751598908659	457.602820629039	97.1702504894639	408.749008411325	-84.1316748518282	636.733465427321	34.2031147421888	102.598451846988	549.882243706942	-14.6506974755246	53.7446396292742	30.9461939276746	-96.0737178383803	420.691051397877	-48.3055458921717	88.485128317426	555.310445064465	63.5154020728169	43.9738771857315	-71.1039915937713	-54.8193875212001	200.306076282414	-52.6481069781906	-65.5379807229371	71.6876248945502	21.5893879230866	49.9057827330443	47.7275985168937	-89.4980071005936	155.547717216348	3.07482208580656	0.896637869655969	608.610034175671	174.062283053628	303.664243914588	174.062283053628	122.874953974089	427.820744235172	178.418651485929	196.933217323209	-50.290691209883	-13.2615595353229	31.3912168957643	120.696769757939	-33.9543095887535	286.238770185384	109.805848677186	8.52028262618304	41.1930458684419	16.1439273827101
1101.99539240279	468.860947553718	185.416539139295	212.566386688569	0.797575804230651	599.180215790234	-22.0082961371597	43.1513379810984	985.794044891899	149.578740374253	433.023148788676	78.9891367461404	143.062776962428	768.595264497705	4.05555751014356	-68.7060339219113	315.735807375811	-23.0942900391306	-2.46040590168225	-29.6102534509565	9.4855270199984	110.482959903298	-3.54639980365322	22.793764053591	24.9723674843686	-55.6359594544029	80.5267549691976	641.517138394431	-4.43877883112912	496.640010247721	359.387994108731	78.3481515384199	357.209390677954	218.868072823576	310.369416916235	-32.760623431238	213.421564246632	65.2765309537543	317.994528923957	104.491392707751	-19.6890028465724	-20.7783045619612	44.579798361367	17.347255476647	108.848599569306	504.265122255442	235.207598554408	143.706254461748	163.313685338747	45.6691000767558
464.917542507911	378.009721476588	78.1777389185259	816.894217684767	-36.9751239479764	915.751864107896	NaN	NaN	396.477633445744	10.824177619251	603.970056158027	-50.0112971026747	8.65148209346792	468.176585796585	-80.4290344636376	30.3784373512985	1428.5080081927	-14.1618209272542	72.7460001040682	5.39243880479333	33.6374806399731	-48.9249493397832	-14.1618209272542	4.38739860202272	-45.7301259543837	67.5790599992307	219.02114507185	199.409939810647	0.0293529884221615	445.639516979079	163.456063498443	44.6993205278278	689.69007134071	378.08980996827	336.688376639065	102.443424908035	136.218278413439	645.020103801304	423.849288911076	79.5636854366323	40.3412749142273	-40.282568937383	-16.3133180625799	-26.1189206931812	27.2671380734256	492.488507325285	-11.9552724489794	0.0293529884221615	28.3566494768258	-58.8042627951853
202.33652541238	786.982123128956	-88.8995715914163	638.103969063583	25.2041231302204	1256.4373242694	-49.7783048297123	17.5972101487779	233.850879192642	-45.4314974117452	478.358796453292	42.5913528020888	-51.9517085386959	533.780591032372	32.8110361116628	73.0190047278586	922.819854940429	-63.9054289381054	NaN	-98.6798882818423	-94.3330808638752	128.440799306939	15.4238064397944	-45.6279685703221	43.7291675464626	-15.1157757499566	-6.39800637270929	159.239611794989	-39.0896415373866	402.247433185758	148.34240007343	313.980018241129	515.578435089972	224.622882124344	-44.5382473981662	88.407735604855	18.6655805868767	425.131577801032	551.539233771117	-47.8074109146339	-30.3718721601393	-6.39800637270929	97.1255049821023	7.76836886531756	-7.4877275448652	485.066242269607	-95.755142489494	58.9852639566454	-57.6149014640371	30.6525134805917
632.039062356294	384.190254000898	114.600322105555	116.774434459549	-85.4180144619578	1198.39533057191	-53.8933853290346	193.955423026361	139.602614176494	28.722884122764	453.761849328728	-37.5875426740744	-14.75936295713	443.978343735752	102.642704158584	23.2876032377773	820.099780976835	-32.1522617890876	230.915333044271	61.3345694326845	-90.8532953469445	45.0287267777243	-16.9334753111247	-48.7955649061101	198.618777020419	-43.3459097975962	28.5895376347866	264.014638322585	-48.7955649061101	290.172982843452	-7.37818608140482	229.136845628096	226.956983584691	164.830915347633	-26.9969444720547	0.251331070514574	7.88084822243397	146.302087978686	1434.60055563136	-53.1552889929212	-3.01846199459374	63.4673303292753	-43.3459097975962	11.1506412875423	77.6364336114113	513.60884229252	179.000018629769	20.9600204828672	36.219054786706	271.644155474504
235.589747098149	161.645817415024	13.7579580487748	104.013048691412	-140.65436570128	890.211006939928	-5.81543510264052	140.985013532975	577.036716517283	-47.1370428667396	689.040021772604	-53.6615072505447	-11.2524887558115	180.131799835805	180.131799835805	-37.3503462910319	415.012517652789	32.243940469556	-0.378381449469597	-72.1474896713258	-41.6999892135686	93.1389413850704	-26.47623898469	-42.1531128874258	114.82718421316	18.8947804294686	109.376479452723	31.9764718545173	133.359580398645	440.779328887292	-32.3418443186392	-50.8742405041249	388.452563187097	294.70044130758	325.224387966028	-26.8911395582022	63.5905594650519	154.072258488306	408.07510032467	571.59624313778	-85.7587509709217	210.759587996851	149.711694679956	-2.90803861227942	-47.6038176478628	19.9849213815559	-15.9897300373282	-8.35874337271641	184.596205146753	577.046947898217
420.836286949777	121.700770151936	-76.2725536924532	215.248604495988	65.1369633392534	981.035527498461	-53.4294778642545	34.6795289016551	312.059735386926	104.29652190188	401.256507668464	5.30985997968524	15.0997496203419	220.687432074131	-67.5704295674251	-16.445450332885	530.700604028257	-37.1129951298268	294.65548713687	3.13432894842821	123.876301183193	-14.269919301628	-98.0278640050235	-36.5984525487763	117.141033284492	143.309456405049	96.4243649807185	120.412086174562	-14.791433281646	119.321735211205	16.828744655693	141.128754478336	992.692856859774	438.794567474664	-14.791433281646	42.9971677762493	27.7322542892581	636.148091842193	118.231384247849	37.5454129594667	32.0936581426842	45.1778697029623	-23.5142409884981	-30.0563467686372	132.405946771484	257.796307557483	44.0875187396058	37.5454129594667	543.46825995689	254.525254667413
212.304112836457	766.157463729749	-3.14375254050065	626.878035607271	-98.8983593747042	734.60196829575	-4.2318730727075	215.568474433078	1140.47092680891	-91.2815156492562	350.495420426729	-121.748890551048	46.9097919410149	15.354296507016	50.1741535376354	-95.6339977780837	717.19203978044	86.0821311004618	NaN	-41.2279711677407	NaN	-62.9903818118779	-36.8754890389133	-3.77762524289199	0.584618979335504	81.2861370905442	7.12798531267675	218.69683009071	-36.4944569095982	316.847325090829	172.893265757322	178.346071035106	814.143166424764	278.677688146338	165.259338368424	22.395840090473	-46.3095064096101	495.699338202156	321.209569313057	469.525872868791	-81.2074601874301	-0.50594207622137	54.0221107016223	66.018282312748	8.21854636823362	242.689173312962	-37.5850179651551	164.168777312867	178.346071035106	102.006797146125
272.48929382273	283.37405162869	-17.0452638158185	-56.2303919172762	-55.1419161366801	781.895959141679	7.98967913789054	427.052854667368	558.75842411949	52.6171861423284	76.5636533154414	35.2015736527917	-57.3188676978722	-70.3805770650248	324.73613129134	10.1666306990826	416.168096861408	171.261046227297	-9.42593335164619	-33.3724005247592	305.143567240611	-46.4341098919117	NaN	36.6912511389699	49.7805058837931	-22.2103952127346	53.0528195699989	-3.66728432423508	175.219197188349	589.712264107751	426.096579797461	152.313001384908	758.781804561718	18.1481402504703	65.0513030860868	99.9559824056154	0.695800590705998	528.629075298576	296.294803577964	123.952949437791	10.5127416493234	96.6836687194096	-21.1196239839994	157.766857528585	125.043720666527	308.293287094052	-0.394970638029271	30.1466237665582	-25.4827088989404	410.825782595167
609.276926325965	16.9527203293492	68.1277895974392	180.277409482828	-163.7932690005	708.360571079076	226.008322445802	393.688336643373	172.655590655666	-24.422867589532	457.929381043742	4.97557645809414	177.010915699758	90.9932460789262	426.353274474069	135.635327780877	500.393800223646	-53.8213116371582	154.145459218271	-138.750149996967	537.414063098435	NaN	25.6633704175348	102.268302977511	106.632228909266	318.282636599339	77.1757288699254	228.82215499838	-7.92082679927956	239.731969827766	285.553192111184	343.375210706925	665.21474817379	308.463803252893	98.9953585286959	77.1757288699254	92.4494696310647	60.8110066258475	239.731969827766	148.08952526093	124.087932636282	57.5380621770319	30.2635251035688	29.1725436206303	19.3537102741836	45.5372658647082	46.6282473476467	-15.5576971798492	96.8133955628188	5.17095099598274
NaN	-74.2835837495416	-82.9970795392673	524.769251794099	-84.086266512983	1063.91680378338	275.345434813201	28.0999917797351	207.815842442827	9.58381322656806	422.385676264822	-19.8242350637561	-87.3538274341302	61.8647879649222	114.145762703276	604.279900875346	566.158356795296	-64.4809009861002	181.67535507365	-87.3538274341302	315.645352840683	-67.7484619072474	314.556165866967	58.7514587900099	-25.2703112124301	23.8333206071777	22.7421287889642	132.952502428528	123.131776064607	518.143214257896	152.593955156372	487.589843347918	718.922508809182	474.495541529356	725.469659718462	72.9369524267855	95.8519806092692	291.175316069487	269.351479705217	166.779448793147	7.46544333397512	-12.176009393868	34.7452387893128	5.2830596975481	-40.5469966674192	315.181536070184	-82.0122857595324	174.417791520642	436.303827891883	363.193976071578
NaN	0.0310039834213759	164.55198473752	821.546364835013	-96.9383157987957	438.02725738175	928.321570887342	202.685986899066	301.834392519086	-81.6847149341773	909.79934126602	-53.3565990427431	-16.3121398000984	86.1048945766253	471.803087867691	NaN	1621.27086730858	-32.6552835836181	237.551360303908	-40.2820840159273	68.6722078742042	-65.3415711506575	112.253924630257	-53.5405090334435	-32.8038665759083	-44.8092911565866	-28.4382576374799	135.272077553587	124.358055207516	232.40687643362	182.202373641693	273.880161348691	895.979435074746	146.186099899658	398.300016093902	171.288351295622	29.4060607966972	883.974010494067	895.979435074746	228.041267495192	59.9653233656963	31.5888652659114	81.7933680578386	98.1644015769453	74.1535524155888	250.960714421941	-73.1857492563715	174.562557999443	126.54085967673	385.203189278616
NaN	35.1578119717821	6.8204354547737	452.589166049252	-40.045225707971	488.555836243917	600.815443215143	858.031630061835	17.7194264228539	76.5739776504868	163.765905395128	-56.3937121600913	30.7982155845501	177.934593653632	184.47398823448	85.2931704249509	608.444736892799	-32.4159320303149	121.259840619615	-123.967456162188	825.334657157594	92.922464102607	271.665915979122	86.286749014682	48.0803033888621	-2.13388229078683	22.9732105490377	-25.0577496662787	274.044138947282	46.9886906566959	330.808001019929	246.753820643125	664.841497062811	747.804064707449	92.8364254076797	14.2403086917074	13.1486959595411	408.312505003735	143.050611087329	270.769300750784	-50.1648425061032	83.0119108181832	62.2712689070238	-56.7145188991009	93.928038139846	65.5461071035226	-84.0048372032579	220.555115071135	184.531894909647	475.992494398045
NaN	-38.7179569809969	-1.64926972041676	180.423400059492	-131.389675132447	893.450502071827	547.839506142301	318.885849532835	118.278836122637	20.1558404328657	717.919365337904	-95.4112433795312	331.968915624804	314.524827502179	251.290008057659	687.392211123308	605.623048048499	3.80200781790385	339.600704178453	8.16302984856034	339.600704178453	-55.0717895959587	131.361902214606	82.0472770853524	44.925284513461	64.5781041103447	-30.4105239412598	66.7617507322207	-47.8796969162675	27.4561115384533	114.801976413492	239.269833860422	318.972935558895	142.097559186941	415.053386921437	214.157897708848	116.985623035368	490.389195376158	230.535247372918	362.645867996414	41.6498145806471	3.43599869781771	150.832145674445	-28.2268773193838	-4.20676447874817	688.009214655933	-51.1551668490814	-36.9614638068876	363.737691307352	717.488444051258
NaN	-3.58084319993154	324.693414461238	-115.91389482485	221.085260049906	688.95787312845	227.628932960095	180.732610437071	-45.0241049644646	-70.1081844535241	850.368471579789	119.658329941969	NaN	355.230554708789	141.470572975934	394.492592169926	628.974204785047	9.50650262044732	24.7750727442227	-9.03390395842274	377.042797742754	-27.5743105372928	14.9595633789385	-6.28044656431584	451.281787271789	27.5726065357301	33.0327763905762	183.733464384329	86.5424409680682	223.046687339221	-15.0167183320696	212.126347629529	656.584173814003	152.064479226222	392.311952839451	102.922950532607	569.221456136465	159.708717023006	86.5424409680682	161.892784964945	-46.6857034901772	66.8858294906222	-9.55654847722352	106.199052445514	60.3336256648069	169.537022761729	-33.5812958385465	-24.8450240707927	55.9654897809299	610.718747033296
NaN	139.585200071155	106.856129196977	416.69133347253	-140.793840417638	913.082241730899	53.3986467691524	122.129695604927	-32.7879065328502	-16.4233710957611	164.677487741358	-48.0614729408	64.3083370605451	238.863381722829	NaN	291.229895121514	869.443480565328	182.132992207587	179.951054149308	143.949076187712	267.22857648045	80.6728724976342	64.3083370605451	-8.35492901058405	8.02874167402172	28.7813912078557	74.6556691247519	1.47527340017941	77.932403261673	68.1022008509096	116.16096819242	170.773203807772	517.014777609108	155.481777835474	270.167472627714	449.295605446071	255.968291367722	98.685052795507	233.031152409274	77.932403261673	-28.015333832111	91.0393398093577	117.253212904727	-16.0006419967334	9.12098638632877	148.928309561631	-150.346741610501	-22.5541102705757	120.529947041648	335.702155366137
NaN	22.0180220107441	283.936295662687	157.342463397581	-184.242618490161	449.817868975585	227.187336371433	109.324113228059	97.3195256856778	76.5843290215656	481.466327041861	-10.7217621957488	-71.8360260478689	860.156497696962	NaN	956.193198036008	546.945895454847	-62.014090785921	446.543890554935	NaN	763.0284712177	-50.0095032435403	13.2874128890127	-25.7245897709838	621.009086948155	299.827159658583	106.46252996384	34.3604646539362	-12.6151233510013	153.438117968778	32.1755535839391	187.304239553733	347.895203198519	347.895203198519	61.6718530288998	303.104526263579	226.63263881368	1076.56304504255	735.716918123003	96.6304301488533	375.206591573483	46.3774755389202	399.240613343451	-35.5566895859707	108.647441033837	165.455128853762	-73.7926333109199	61.6718530288998	913.787170327766	877.736137672814
NaN	-103.267933078816	129.260649260097	302.838323400413	-212.436281594738	559.383942412829	270.087818845636	346.505662806781	-77.0675294349951	131.444016230415	520.083336947097	-46.500391850537	-67.2423780685621	585.58434605665	NaN	86.6849933388875	571.39246074958	NaN	50.6594383286334	334.49714447003	256.987617023725	-79.2508964053135	244.979098686974	107.687011460605	316.386301326952	138.281671755148	106.594345021514	90.2043484351516	63.9803538969718	121.891675168785	81.463016922425	444.228274700578	373.204956159675	91.2970148742424	250.826314981503	258.474980055138	270.494310885138	180.89566287969	324.034966400588	167.7836656106	96.7603470696965	-8.13563108302259	231.158319077868	-9.22829752211341	-15.7842961566584	133.911005998785	53.0536895060635	-23.4329612302941	567.699582317842	313.10830200968
NaN	37.822057099817	169.959025867707	376.354787001024	-29.8844888804243	1047.96004148245	12.7051126232759	212.548627371408	155.762492033141	-12.4118318532653	68.3992068973454	-36.436735265609	48.7424677417914	110.988808401046	NaN	654.825258371371	303.188035699795	-83.3945010260989	450.61357936645	56.3867551911735	370.894581680036	66.2151247689505	21.4414411368554	120.933617504352	185.413385557583	169.020224188118	54.2680946018586	-18.954692848421	8.36724276735493	607.264071465164	89.2401721900518	1035.67202192053	293.608250596056	517.648122645419	1010.53584115402	293.608250596056	994.142679784552	677.208226641551	42.2464429309171	610.542703739058	638.957516779465	-32.0692219439935	-35.3478542178866	61.9182365742759	-36.4407316425177	1.8099782195687	-48.4623833134591	607.264071465164	912.176872937224	485.954677331119
NaN	-89.725618752475	599.578072988648	1021.24403972727	-154.177152528586	318.831561455417	193.205690535878	28.2534600241356	0.943488085105376	-21.99688834368	546.050527988149	-58.0460513031999	-3.42610742513946	858.476606970654	NaN	623.610848294994	312.27716819005	-52.5840569153939	432.441044721783	302.445578291999	721.926747275503	-67.8776412012508	371.266707578355	-7.91616374373247	75.1585616229126	294.869348447855	-16.6608716770635	741.942541539405	57.6691457562504	254.425074256199	101.392685422906	315.638029789517	795.503877631058	375.757896831167	368.106277389503	281.752286547859	900.440372831031	1262.2526635726	141.836959614562	556.117497956121	27.0626679895917	55.4829687729177	353.89612699784	216.166977047876	24.876491006259	557.210586447787	5.20089815626411	-57.1051458687197	641.378400306098	432.598498397819
NaN	-2.08379109961206	188.05591393407	360.711508160057	-69.8347204794298	351.96945275621	334.485341948515	388.03043129708	241.601003282636	-62.1854220010633	251.435815611964	-67.6492066284679	33.9771874412587	1104.87897441257	NaN	151.994935393199	594.561490212976	-57.8143942991395	464.523416080746	-37.0520127150019	NaN	290.775064929278	256.899600239369	-8.89966612357435	619.747627016771	497.298067309434	150.722081352061	158.37517883377	-90.8971391418802	232.719554370367	37.0189187666769	421.860392132593	696.278601833856	109.176695022786	429.513489614301	707.211598236297	968.510212254632	382.501605083806	218.506659047194	67.6313086935111	203.200464083777	12.9663266813072	300.5041320655	577.108941047252	216.320059766706	119.016391784983	-28.5790596479678	126.669489266691	402.180998608199	397.807800047223
NaN	202.578834160476	96.5466589663058	1044.27754446471	-138.473110793968	858.447959072868	372.01169142951	626.707534937156	-48.8376637226077	-51.0238941389823	8.00432710313295	-12.7648618524261	20.0285943931935	449.62287121081	NaN	285.655589982712	842.051230950058	NaN	590.634733066974	223.348023116035	76.8705852189341	69.2187787616228	NaN	-65.6526029281311	453.76506051728	333.478864772027	298.486516918862	42.6049732425967	272.242256028989	346.600995216964	27.2958210568373	248.185016879938	776.350767288641	287.551408214749	190.228940748135	588.266897577881	712.92713680478	133.366375486742	-4.41599418509311	343.32046260573	-13.1640811483842	241.62395165747	-28.4732333341437	534.684864927723	14.1736906119006	229.595332082945	-96.27090729965	114.776690689749	903.198028256362	548.900506243071
NaN	-4.86388557688697	594.359716222554	817.428356308477	-166.697997011772	544.05992483063	-75.9396777611272	411.749603995352	21.3794838449863	-55.1636769688108	189.77443763534	-82.5005201165956	NaN	228.046018042239	NaN	244.44812393091	488.292764809149	-65.0049405020133	175.559279198492	1.69695677858136	179.933174102138	-124.052521701228	261.943703545492	-34.9296992135184	262.562734349131	849.891546198919	-27.2736439380091	317.248843459912	-18.5238664802841	187.095903776253	252.71923470919	196.939403416193	1569.5607420968	999.731485162459	321.623732188774	627.865943209148	619.116165751423	329.279787464284	71.1613524613968	292.093233268952	-23.9924773913622	-14.1489777514216	-10.8678112047747	166.315182314156	40.5371313593595	603.804055200404	-65.5539203155558	463.807615876805	413.496395494886	434.277116956983
NaN	-47.2740189370989	-92.1211505713616	63.2030614302311	-110.716302712397	349.787170897959	-38.5233591060233	260.092907629433	70.8598887824223	-57.118511247059	732.628538507518	190.087628980828	59.9215639935777	306.03387174258	NaN	-85.5581556980549	991.866836003134	65.390726388	559.803006843774	-124.936124937895	647.30960515453	-86.6519881769394	-33.054196711601	27.5291543784143	369.930363573799	90.9773017692523	81.1318995879153	319.60941909141	-22.7917901039745	390.715101512177	89.8833681935482	259.443072427684	445.411780297382	117.231707586151	185.055589279805	423.5331087833	112.855973283334	846.885402580788	50.5017594682004	-29.3553915581991	345.863824908308	86.6015674664359	47.2199587410881	273.664208911838	68.0046966794661	-90.6156717976289	140.204312675937	43.9381580139758	993.472501725138	304.294349031552
NaN	-82.0526494663006	-6.55343821996874	-47.03852251148	-177.247307124719	1008.85624346983	194.77779177025	594.157677348672	-135.66803136587	-60.1688201195378	465.043084202771	20.8013484634848	NaN	95.2063682424786	NaN	98.488942644493	668.562697127666	82.0760706344209	599.628634685362	-19.6837358280265	-4.36505528529246	-123.63192522515	299.820172634711	-32.532089100918	507.975566055642	715.863125731243	68.1292555841095	177.543760676531	28.7400337508378	853.725402147693	-46.7559747629327	215.838837458878	391.996190657676	126.118943283093	5.76298768142941	253.039769190301	56.0936600239431	788.07669909224	27.6458886999136	99.8594620609116	227.874433019044	2.48055252865677	-21.5906385916759	349.324533671632	-5.1784628278127	1061.61296182329	-125.534418429476	96.5770269081389	627.237376606381	188.485211185773
NaN	-36.951915234892	231.21300418368	52.8012414684669	-225.214634173645	1890.55185250431	499.377923602252	161.1617599274	25.4374741808575	NaN	67.0304004580237	51.7066907769625	484.054213921191	777.393799244364	NaN	35.2884304043968	352.708130940666	172.107266842444	107.528776043686	0.262808276256816	338.478971951109	-68.6938852885189	73.59770460705	46.3667304981371	322.144595694822	110.933770365615	126.254762876542	524.600568160643	57.3102965773706	806.944573004868	105.461987325998	715.018617939306	827.737348555411	153.613678074626	95.612777854688	599.016817499431	1065.21273247478	218.180717942104	153.613678074626	133.915259132005	1.4981095732796	193.010515959866	28.8570247713634	281.653401201658	17.9134586921299	32.1400945951335	-52.1253642149647	29.9513813792868	1240.30978974252	358.258363756293
NaN	100.150894690852	221.685921520159	-20.2892219868407	-156.058080787148	382.637713807621	290.665261071928	35.5511957455439	-126.495506693533	-0.580839257763817	279.716159555774	-90.3634716902253	390.302084868928	311.468553952621	NaN	141.757480452236	630.087408072697	116.574546965082	489.938908665928	NaN	84.8221525682361	-114.451495025764	358.549690472082	105.593838314361	216.145231236008	138.43088571683	68.3785179248959	252.265983378724	373.76305876786	768.902195844241	-0.579281620289586	215.050662989259	507.300384871235	10.3664008472002	391.276150715844	440.531721819548	294.954145001934	1194.68924382959	48.6762894834143	996.572391168028	32.2577657821797	257.738824612469	-61.8751034382323	70.5676544183939	20.217515067941	74.9459274053898	-42.1728749967507	-3.86298636053651	925.425455129344	-55.3076939577384
NaN	-85.7608193850058	329.346452970498	-118.618914822117	-115.333105278406	784.978709698438	268.01134148789	57.7195306903793	13.9087367742312	NaN	415.87277095489	-36.4736762293392	271.297151031602	455.302485479424	NaN	98.2445150628164	1104.79750528632	587.830137075772	59.9100703861867	-11.282469727554	622.87877220869	-14.5682792712651	418.063310650698	-88.0503139281923	238.194116371479	327.966073702261	111.199640147446	354.240792921027	823.90139895646	938.853295538559	58.650201709915	599.471505629505	335.629533474401	318.113053995224	153.89605887794	914.76813625469	112.294420114895	554.585526964114	54.2710818401207	69.5980013844006	56.4606417750178	98.0622805380632	102.441400407857	349.861673051233	92.5883807008204	2.81642337003831	-91.334653830538	12.6694430770754	967.317574692221	69.5980013844006
NaN	-12.1304658116077	468.851007872747	72.2330272947598	-114.02403540761	640.864883427289	293.550242976399	-77.8682526477382	-31.8518018624469	-82.2507717701469	1338.78105367087	17.451538264651	466.659748311543	203.708600967021	NaN	186.178524477386	351.618621348314	-81.1551419895447	-18.7042444952208	-60.3381761581034	71.1373975141576	-81.1551419895447	312.175949246636	-57.296080397246	620.503825275855	334.710973287682	86.1478414818756	571.229195622722	83.9578579417363	214.261878580022	41.2531789090207	993.896018869599	277.771401244061	62.0580225403437	67.5329813906919	454.065076225271	613.933874655438	461.730018615759	632.548734746621	317.191104966568	97.0977591825719	315.001121426428	32.4932447484637	-13.4964095944608	200.026985569117	204.406952649396	-77.0059322584994	118.997594583965	NaN	1.83347518651402
NaN	NaN	550.359814847433	69.220226822041	-186.145431514898	538.30392539805	349.793654007691	319.105935409261	-63.3945571211765	5.65280972529209	431.992900253487	-76.5464365205039	286.226236910942	253.346538412624	NaN	809.013443034204	639.135000792893	-7.49906967403526	353.081623857523	45.1084479232741	NaN	-131.345934017701	446.240769602758	-53.9100361375559	412.646720747493	164.035491139732	-44.0532032456183	173.89232403167	150.893047283815	1015.00873081035	18.3734050699868	629.497044370121	544.071159306661	237.414136001934	260.413412749789	1468.42304383948	118.036937644023	1355.61706740953	63.2767549110361	134.464992463919	51.229514709779	362.267352633145	4.13575755941023	146.512232665176	-16.6731118791248	-2.4354643685482	23.8494233432855	-35.2915740083403	435.645997495347	62.1815512563764
NaN	NaN	260.259457926608	410.459456720866	456.50617167969	902.720766637815	179.129531570585	242.717852228008	-9.44272968936005	110.059459132349	492.685733433051	-6.15367862087264	633.018579021847	726.208359295657	NaN	338.100333214143	1273.28718702073	57.4346420365506	23.4477809955141	292.053618255319	294.246318967644	-22.5989339633097	324.944128940193	55.7326340605068	610.012938421345	184.991677369951	90.785933941034	397.502307895648	389.834398546783	436.937270261241	33.8243216351772	718.459084926726	714.07742244166	469.799738899235	108.312583881298	595.77253534488	443.50976398884	789.661100309047	378.880242334118	215.663314765413	-24.2327062919461	170.751274293487	-26.4235375344791	32.7289060139107	90.785933941034	1097.47288988493	-28.614368777012	39.3013997415096	1396.52135449068	50.2555559541744
NaN	NaN	186.020311473836	-49.7725534168382	-223.052891336497	464.584905344679	86.2196105201089	44.5445925394315	218.921641458581	-83.770594401075	166.279513482989	-115.575213386329	717.925146227218	381.234869383325	NaN	102.670275512481	685.023816242473	-32.2251774249741	126.797917501295	NaN	178.343334477396	256.209815441293	213.438086461124	60.2374968234247	314.42311624892	613.529470141852	111.731997310486	632.155140530789	124.879529349736	778.969248302411	-16.4564400721989	864.428206557535	374.682638095481	585.043150723477	105.158231290861	141.313944398798	104.062603620924	485.341032759167	440.42029829173	86.5325609019242	-40.5602488108235	115.018880320299	79.9587948822993	185.139051196297	47.0899647841749	98.5844652712365	48.1855924541124	35.0380604148626	759.247950243537	73.3850288626744
NaN	NaN	594.443934439295	211.565848261664	-6.75145589119681	1155.04766520368	369.544199005443	242.283860906288	34.9372755550781	12.9958379517755	213.759992021994	-91.2259906639119	421.106577373204	371.738342765773	NaN	722.801344418615	819.343669873146	-60.5079780192882	NaN	491.319177703772	346.505689521975	NaN	238.992645265792	11.0479537758888	244.461831329336	95.4276184313604	63.6482642104685	1372.08098627064	249.941030332938	635.676640186523	72.4149826162318	1036.75400725019	294.870462162475	144.740409463779	82.2775408227155	377.058447216506	11.0479537758888	568.830412342578	1139.76294851791	35.1564293917378	-81.0025894846256	486.642427288547	-95.248506893991	69.1274632140706	45.0189875982215	65.8399438119093	-6.48548303563774	35.1564293917378	521.7093009116	35.1564293917378
NaN	NaN	NaN	-174.409171936573	-26.2557171501815	788.039567675761	671.711669843484	149.333562596653	-63.5684390963837	-10.8916551723335	-13.0865211691689	-19.6711191596752	424.789245199498	511.486452074498	NaN	272.246058419436	1097.51567322956	-40.5223461296117	19.8364687833624	65.9286547169064	523.558215057093	-44.9120781232826	-56.9838411058774	-28.2961725787645	696.194208452461	40.7551042820029	-0.894872237190123	961.4387957589	-5.27908029184202	1057.89137296124	30.8906361590361	849.641490365277	756.477069203924	471.503545651551	24.3143240770583	844.161230296962	339.977304011995	861.69806251557	669.888960124549	552.611394662611	-77.6185131935982	68.1564046235772	59.3879885142734	82.4050808011958	63.7721965689253	402.452268790784	3.48933581746177	25.4103760907212	706.058676575428	15.5459079677545
NaN	NaN	-10.6434035548351	264.902979420634	-15.0345809727709	677.673656706595	391.149330186287	338.455201171058	-35.8926737079657	-100.662540622518	107.91838672943	197.937523797114	749.030289748051	241.849297976471	NaN	NaN	577.774370448557	-55.6529720886767	15.7036609527794	77.1801448038801	116.700741565302	61.8110238411049	99.1360318935589	132.960828391701	113.228070833069	154.886114567959	-11.7460603716027	753.446427179808	6.89043287821673	766.601598885563	-29.2862893126093	188.87030814116	436.626041932877	-7.36100313635109	284.245303007883	656.975168004272	532.0010367996	322.614553816335	355.502483080722	490.34299306471	-42.4414610183642	104.457956362566	-33.6713465478609	-68.751804429874	-61.0779542681836	-45.7302539448029	6.89043287821673	66.0887055541138	836.762514649589	261.223752522812
NaN	NaN	-25.7691716783038	59.8869923124033	-80.6769691082442	203.745421578847	115.892945690943	252.064283317195	-63.1064739306633	25.8441579058402	568.333196513652	103.813230256356	278.420026083566	89.5372029245711	NaN	2.78288298526525	614.455746354802	-26.8673276269026	178.487834761075	187.273082349865	132.365284919925	-58.713850136268	169.702587172284	14.678754461249	872.123523083722	250.421241998118	-34.6626964185608	276.73668246735	-60.9781368877927	606.776165018967	13.582277775031	294.280309446838	249.3247653119	216.43046472536	487.260206221205	649.538755781469	616.644455194929	759.186424403269	792.080724989808	635.284558860635	-29.1803129874708	161.606630414461	20.161137892339	185.729117511256	-28.0838363012528	53.0554384788789	-80.7147172397167	-52.2063233980488	1196.68062220425	-25.8908829288168
NaN	NaN	NaN	-15.6389984449236	-29.9197295978927	271.074142395456	216.148253345575	156.828293171703	-24.4271406929046	-48.5945318748523	269.975624614458	-93.6337608957548	632.486492343673	416.078489487142	NaN	-87.0426542097691	496.270287499968	366.645189342249	129.365348646762	554.491729892842	463.31475407004	-92.5352431147572	-94.7322786767524	-48.8147002198216	227.550964553543	293.352313309106	10.4065136601851	818.666414207683	-8.23720182055777	611.39216562766	6.01975707648086	582.878247833583	424.955010820232	264.838395515028	375.603999253559	824.149859937313	970.009516345478	337.219879146148	823.053170791387	910.788302465471	87.1747538750085	645.389529151367	36.7270531624102	201.230425051318	15.8899593898153	498.433183597277	238.517856012803	94.8515778964908	702.417364739522	68.5310383942657
NaN	NaN	NaN	80.210481038099	-39.5674228207446	171.417508747127	246.141338677414	359.325963424762	-52.7539810437365	-128.57669082594	112.077996743663	15.3765697750553	310.975249940458	286.799893198306	NaN	258.22901704849	451.631870985706	-142.862128900848	54.9362444440311	737.340632483865	231.855900602506	-195.608361792816	-175.828524458328	-76.1350096891281	520.579508574668	-42.1310573615956	10.5202236616805	663.176728012707	189.315198803222	599.556430109582	-14.7085151619726	611.622348677416	621.49446386928	555.680362590185	75.2374232527907	576.521494661899	477.800342743256	370.303977320734	665.370531388677	18.1985354775749	42.3303726132431	-13.6116134739877	-47.6155658015202	-0.448793218168689	11.6171253496654	-33.3558438577163	-56.3907793053995	74.1405215648058	901.204394305435	16.0047321016051
NaN	NaN	NaN	135.45120525679	-137.160850817495	58.5042539454997	515.78899316688	502.598087227801	117.863330671352	-37.1298141128177	-54.7176886982554	55.2065274607302	447.635979148309	998.356302104826	NaN	233.283757638287	1067.60855828499	-41.5267827591771	516.888235328469	NaN	NaN	-110.779038939338	7.93911451236638	18.3137779335812	495.558503846067	-23.3765659392336	18.3137779335812	451.673931348367	177.395353237743	515.306561470032	30.3820353704487	517.500790094917	1879.01965183605	796.16782545531	249.804897858948	196.046296549265	247.610669234063	265.164498233143	745.700567082955	69.8781506183785	473.616217597217	114.859837428521	13.9253206838113	-15.6967657521361	92.9175511796709	467.033531722562	-58.4842239373934	84.1406366801309	391.332644164029	70.975264930821
NaN	NaN	NaN	-32.4913880551807	128.050899642113	209.421648201016	418.346543149549	-22.5949456628818	-65.4795293628438	-0.602851457773016	400.752867785462	13.6920097755477	540.402665987902	228.114928275358	NaN	152.242203267733	895.574987400408	684.450883031364	75.2698735498522	288.593187339407	33.4848945601455	-97.3680659602515	-92.9696471192297	237.894468945003	242.28377702239	164.373558648774	-57.2864992592603	549.535342439467	41.472932481943	553.924650516853	-33.1453048336328	592.331096193988	597.817731290722	202.780004325908	309.220725202539	358.60044107314	247.770412119123	122.675131913599	650.489428219363	323.485976454046	-47.41055608514	320.193995396006	-45.2159020464466	352.01647895706	93.0473023912381	-72.6490775301142	-49.6052101238334	162.17890461008	512.226223781679	147.913653358573
NaN	NaN	NaN	144.844995884161	-181.845351066178	513.334107764173	401.137422952946	192.14359830458	-85.0482112290407	-86.14817872719	650.830045032834	33.7482785710826	715.728127423642	83.2468159878007	NaN	175.644085832341	1734.29803070988	37.0481810655305	117.345808430429	26.0485060840376	128.345483411922	-0.350713871545354	-99.3477887049815	37.2025736784876	481.706196220418	190.858146902859	159.029492449239	747.310829936831	26.2271755910325	382.927613433322	82.2017058370534	536.583186657693	956.940933407223	84.3967854545444	370.854675537122	386.220232859559	917.429500292384	358.781737640921	174.395049771676	671.580583133391	156.834412831748	-38.5276731249524	-38.5276731249524	187.565527476622	78.9090864108169	150.249173979275	-38.5276731249524	-24.2596556112608	633.166689827298	277.563791793754
NaN	NaN	NaN	-11.1017151121337	-180.552616040408	-14.4027066886585	631.491311784699	112.135303744793	280.485874147559	-91.4258434742378	178.15513527529	200.161745785455	445.5354529738	171.55315212224	NaN	-24.305681418233	NaN	412.525537208552	15.3062175000649	959.389808386165	336.602730948481	-123.335428713978	91.2290237601359	-9.88179617580695	4.38898867312284	121.848525506622	70.2541495143373	315.052997307518	-42.8143765964142	944.065283341115	119.653020145248	486.302415494675	491.79117889811	193.202449751271	290.902438332406	267.849632037981	406.166469804531	301.879965139275	447.881071670633	111.96875138044	36.2238164130431	164.660880053411	-113.070548160376	-40.6188712350404	201.984471196766	-37.3256131929796	-40.6188712350404	90.0136977667016	600.468694286113	6.58449403449665
NaN	NaN	NaN	910.427827205576	-142.936132283498	NaN	768.438327964102	212.587962716472	-81.2972798996022	1.2547545431152	165.25812963598	441.532271570941	472.351697762889	307.247628877454	NaN	11.1609986762413	NaN	623.146747344919	92.6123393263891	90.41095174125	34.2755683202021	55.1887503790239	94.8137269115282	-83.3356091969468	241.66221882786	129.669724035528	484.312624211245	496.390246198654	434.904170626393	870.796527808312	507.369902550843	640.223744412335	360.242507431505	302.050328764901	295.462534953588	775.273517544265	374.516060689351	804.918589695176	254.837806450487	129.669724035528	-15.2617398133725	276.797119154866	227.388665570013	NaN	-4.28208346118308	41.8324732180124	309.736088211434	101.122617519835	1258.3783970406	46.2243357588882
NaN	NaN	NaN	-133.922292431321	-83.2736566510711	144.645204360053	NaN	-31.5239635712507	-60.1514533600876	116.017714571216	691.870682246665	117.118771870787	1940.46965995978	379.170409168601	NaN	-40.3324219678159	NaN	38.9437036012707	-41.4334792673866	210.708642334292	23.5289014072817	43.3479327995533	-34.8271354699627	83.6832026959478	174.832032504291	351.63879875903	66.1123439377129	392.271409637448	-21.7419498534617	479.027524756233	-7.46562711239582	305.515294518663	416.431340430021	168.242960469953	472.438452721895	263.784504967856	368.111478844875	282.45354239848	246.213646209621	320.889795932119	147.377565694549	-36.0182725945275	46.3451278346986	NaN	-15.1528778191236	15.5961250077875	-32.7237365773585	-53.5891313527625	374.700550879213	-6.36744844000614
NaN	NaN	NaN	320.071605962781	-123.801075877196	-1.54333968802105	6.16660763922422	62.3390810234397	-78.6428129604737	272.71050095256	126.2215017349	31.4992917144586	746.321551054769	159.26413313738	NaN	65.6433441636877	NaN	190.103922446361	273.81192199931	487.487605068678	NaN	-9.25328701526631	-67.6286024929804	-18.3391489486509	48.662750378431	56.3514929241617	384.770638806088	663.762154036888	-30.4214586633706	558.316541981152	-17.2407571564037	243.078097606193	623.12165772374	192.55207516282	-16.1423653641564	382.573855221593	434.198269457214	580.284377826097	268.34110882788	237.586138644957	-94.1281826137108	-28.2246750788761	27.7933063257333	NaN	145.321228096188	34.3836570792168	84.90967952259	102.483948198546	NaN	120.058216874502
NaN	NaN	NaN	149.653453419975	-184.187411986168	47.1874452260102	-29.9375071780493	53.7981554320725	-119.18209495989	-22.2250119376433	354.585469807905	93.4624166684459	899.96906180804	571.637121573615	NaN	525.362150131179	NaN	795.299483545387	211.353415343223	NaN	-32.1410772467367	-65.1946282770479	-69.6017684144228	-79.7527217426718	227.856676812466	260.814826657659	49.8826676484218	698.05961460389	677.186119701935	1425.33612118782	370.675326141637	422.309760899106	510.198160486288	160.841772127239	58.6715076071401	705.749849567769	253.124591693781	416.816735924907	459.662330723659	213.574811879549	-1.75176710904767	78.446397514256	97.1226824265323	NaN	121.291992313007	42.1924326845434	80.6436075039356	119.094782323328	1183.64302232307	357.492066203559
NaN	NaN	NaN	539.014452561305	-80.3934330155276	-88.1084778536732	-60.5547462888674	16.5957020925886	47.455881445171	-48.4311044003529	370.385615384694	231.514808298073	NaN	336.218988244335	NaN	518.073616572053	NaN	87.1332548984913	230.412659035481	375.896361697655	28.7193439811031	-47.3289551377607	-36.3074625118384	223.617528586609	-18.1224930607938	48.9054220323497	44.5101489114878	413.713091063885	152.194340372604	1279.58189587367	119.22979196614	44.5101489114878	855.438039710502	288.447807119321	437.887093228625	292.843080240183	207.135254383377	598.314562140083	547.768921250172	60.9924231147198	89.561698400322	81.8699704388137	-35.7035855442413	NaN	152.194340372604	141.206157570449	77.4746973179518	-73.0634070715672	386.242634058498	-22.5177661816557
NaN	NaN	NaN	824.9966760746	-61.4243642392427	-85.6796663373827	-47.0916857267054	-11.8112463112291	21.2641656407799	19.0591381773127	887.839958783417	-160.65060009527	-61.4243642392427	270.432269012582	NaN	91.8250444717326	NaN	772.076016951386	185.538711669092	107.260236716003	129.310511350676	-55.9117955805745	NaN	-58.6782730032353	30.3432905189903	2.86749930842686	129.256138877019	146.840645251779	-33.4005450895169	664.484551658795	139.147423712822	572.165893191302	868.904438265387	200.693196024484	154.533866790737	396.320829443696	694.158406166204	9.46168919896209	701.851627705161	301.804107679357	298.50701273409	165.524183274963	53.4229551358636	NaN	212.782544157132	84.1958412916947	205.089322618174	-69.6685894874607	421.598557357414	401.815987685808
NaN	NaN	NaN	-56.7801653168171	-137.290291583327	-75.5290988309359	-109.718330533152	340.256073805698	335.84456003767	-125.15862872125	152.76673866451	92.108424354126	18.215568739658	31.4501100437418	NaN	12.701176529623	NaN	343.564709131719	-7.15063542650272	-32.5168395926634	109.754479426238	1.67239210955316	NaN	-22.302649257587	12.8731939267091	123.896948977144	37.0565861159127	192.050145146718	296.478429600097	969.21643049976	164.569017658986	478.953116118633	338.249743381448	261.302586415801	41.4535665139497	286.585223704513	298.676919799115	509.731978904892	812.024381269937	263.501076614819	323.959557087828	39.2550763149312	-50.8830218448276	NaN	-21.2034041580778	33.7588508173849	285.485978605004	170.065243156532	528.419145596549	915.353420623807
NaN	NaN	NaN	774.196409058763	-143.702094459418	82.4628012391723	36.1265787058026	-34.4809984879036	-52.1328927863302	-57.6491097545885	580.025571776071	863.559123944547	58.1914465788358	156.380108613833	NaN	983.812653852578	NaN	314.143913906021	108.940642686812	335.105538385402	211.542278296416	-69.7847870847567	NaN	9.68927225799425	-30.9906971823905	70.1594971018094	8.58981362447033	206.492367658775	94.3475870393355	661.668241937674	-16.6977349465796	386.803583556696	1018.99229783295	428.583011630605	-39.7863662505818	374.709538587933	449.472725667559	320.836065545261	479.158108772705	-16.6977349465796	500.047822809659	173.508608653057	-132.14089146659	NaN	194.398322690012	69.0600384682855	430.781928897653	451.671642934607	432.9808461647	508.84349187785
NaN	NaN	NaN	348.712939104214	-150.118142177908	-119.217101744502	14.3195372712868	183.171651068111	-85.0052355503746	189.793302589555	422.654714427006	NaN	43.0133605308779	674.277472241882	NaN	-85.0052355503746	NaN	766.980593542099	119.162353027485	NaN	43.0133605308779	30.873666074897	NaN	70.285103892481	46.0923143811543	119.770355165649	58.1887091368176	62.587398138877	182.451673444996	1390.99147676082	62.587398138877	889.540930526044	1105.07669162696	341.904149769649	79.0824818965998	241.833974972798	175.853639941907	385.891039790243	104.374943658441	374.894317285095	50.4910033832137	69.1854316419661	-26.4860541528258	NaN	27.3978861224018	102.175599157412	102.175599157412	53.7900201347582	800.467478234342	327.608410512956
NaN	NaN	NaN	NaN	-92.5079456787337	21.2013785887155	NaN	2.43382021447628	56.5285472931657	-91.4039716567196	631.699012762496	NaN	NaN	597.47581808006	NaN	88.5437939315737	NaN	736.576544853833	240.892208969515	89.6477679535878	604.099662212144	-211.737140056253	NaN	212.296047120077	17.6162338761882	49.5129264415711	28.6150933814926	8.81714627194468	108.906767770215	526.863428971783	-87.9728173747343	371.779509946991	658.849743035436	49.5129264415711	5.51748842035335	381.678483501765	130.904486780824	426.773807473513	180.399354554694	463.070043841018	51.712698342632	82.5095049574844	-41.7776074524557	NaN	205.696731416894	95.7081363638497	-58.2758967104123	-9.88091488707285	408.075746314496	311.285782667816
NaN	NaN	NaN	-40.3812824021325	-10.5641105234045	14.835702558475	NaN	-117.685061346983	-100.015626159589	8.20966436320206	NaN	460.988941040183	NaN	139.626088569448	NaN	-132.041477436741	NaN	346.13761232212	-2.83373262891942	-31.5465648084353	264.416474580421	-98.9112864603764	NaN	82.6375610275912	-25.1722128670808	359.862693899605	82.6375610275912	63.9358655560665	457.771570191705	1435.76023337909	-40.5736091377482	290.556410681602	638.187926505238	511.676457139041	145.34324584388	755.898598002482	922.013657778966	571.081842754473	348.861696563414	451.170971789991	-24.0721131334617	NaN	-14.1712155308898	NaN	611.785532898379	26.532474613017	565.581344086377	-2.07011846107963	824.104781486866	610.68543316476
NaN	NaN	NaN	-182.648264008144	-97.5859313649914	61.4916777338907	NaN	-50.0835897590752	-138.460039258454	-120.784749358578	NaN	428.253943156313	NaN	625.996248911173	NaN	606.111547773813	NaN	641.462127573565	-75.4918189901466	-5.89536500938575	154.286949708238	-141.774156114681	NaN	111.373820483048	3.54308769977839	10.1449692987541	46.4553180931202	-31.6669474947585	134.480406079462	689.038460393419	-73.4788642882711	179.593263672463	700.041596391711	6.84402849926622	10.1449692987541	71.7625308891936	62.9600220905594	64.0603356903887	294.025878054708	73.9631580888522	310.530582052147	207.101103668195	23.3487324967054	NaN	83.8659804873157	3.54308769977839	625.22027160332	-44.8707106927098	577.906786810661	124.577583680999
NaN	NaN	NaN	-127.201707537564	-153.723430277851	-27.7452472614873	NaN	-97.3647694547412	329.192937951544	-15.589457672189	NaN	1295.02567441034	NaN	67.2909258912084	NaN	-4.53873986373605	NaN	77.2365719188161	-88.5241952079788	NaN	333.613225074926	-143.777784250244	NaN	468.078464789524	-7.3494364689617	413.052087329051	59.7827440328152	136.819672477477	421.856307722727	509.898511659483	-15.0531293134279	625.453904326476	594.639132948611	517.602204503949	280.988781423916	754.215627583983	36.6716654994166	578.13121971047	217.158183569768	405.348394484585	291.994056916011	25.666390007322	-62.3758139294345	NaN	229.263986611072	-40.3652629452454	501.094291265807	-1.84679872291441	988.627995565597	299.697749760477
NaN	NaN	NaN	-182.262201188398	-72.8238207978982	3.45141401972297	NaN	133.893119939713	-34.1334842962063	46.5635032644654	NaN	189.165029227844	NaN	252.175005816314	NaN	198.008534713945	NaN	-0.970338723327536	-161.258875658908	447.837564696299	536.272619557309	-156.837122915858	NaN	62.1079380384848	18.0782747661582	462.777873816657	111.641309219852	131.454657692399	280.054771236502	980.126417266495	274.551063327461	628.98985266969	361.509648290306	238.226591127791	435.259334271453	982.327900430111	211.808793164395	185.390995200999	33.4886569114726	251.435490109489	157.872455655795	-9.44026477904589	95.1301854927298	NaN	117.145017128893	113.842792383469	238.226591127791	2.66789262084392	1722.0262434052	416.546727380714
NaN	NaN	NaN	-173.222539036637	-122.355516684789	-156.635466530599	NaN	8.12945369603811	58.996476047886	-61.5362508293187	NaN	1226.72638047291	NaN	349.823147320407	NaN	-31.6795203184515	NaN	NaN	-4.03439947505594	144.143448245544	376.362463330067	-156.635466530599	NaN	230.678346984766	12.6891188453204	455.273309310254	-45.6615331313997	-25.8443305732684	442.061840938167	717.300765356658	4.98242896160266	344.076783845184	311.048112914965	80.9483721011063	440.960885240493	959.511018844931	1110.34194942626	96.3617518685418	298.937600240551	121.683732915043	126.087555705739	106.270353147607	-56.6710901081394	NaN	973.823442914692	107.371308845281	468.484777682342	6.08338465927662	1557.32996268189	122.784688612717
NaN	NaN	NaN	-69.0461100560131	-135.416413556422	90.2426183449687	NaN	-2.67580655560405	-166.389221856613	23.8723148445596	NaN	677.619804323589	NaN	357.936175796619	NaN	144.445032870303	NaN	674.301289148569	-138.734928731443	22.7661431195528	49.3142645197164	-49.1350190058904	NaN	113.010176021265	53.5470015910707	NaN	136.13474385523	83.2785888061681	414.730727759661	754.992225887997	22.7142444791179	600.828440328233	511.633678682941	223.127165706811	48.0411521067934	285.893849827572	332.142985495501	-63.1770074756078	451.069334355891	246.251733540776	19.4107347885515	-42.2547794353541	23.8154143759734	NaN	574.400362803702	-37.8500998479323	133.932404061519	-35.6477600542213	1100.75957350061	523.746547548351
NaN	NaN	NaN	-126.355202970396	-71.0282599795025	-12.3817004091558	NaN	-147.379441306935	-106.437503493674	-66.6021045402311	NaN	602.853905649575	NaN	695.803169874276	NaN	-115.289814372217	NaN	385.972289125274	-149.592519026571	-31.1928610260595	-100.904809194585	-97.5851926151312	NaN	344.43499456922	-17.9204004538014	NaN	22.830814184046	-16.8190162744002	526.163384170432	779.481745432726	7.41143567242803	294.872706496162	1057.03055864185	303.683779931373	390.693130104074	226.586887373283	330.117000237003	294.872706496162	272.845022908137	59.1764921042882	31.6418876192562	28.3377350810524	79.0014073335113	NaN	161.605220788607	-14.6162479155976	1008.56965474819	7.41143567242803	608.767197625528	431.444344741921
NaN	NaN	NaN	-157.136600197375	-172.633287535136	-75.2255385549222	NaN	-27.6285703032267	-90.7222258926836	-20.9871328727575	NaN	964.159419313499	NaN	127.338303074387	NaN	7.79242932594211	NaN	52.0686788624031	-42.0183514025765	24.396022902115	108.520897021391	-188.129974872898	NaN	267.502306335595	28.4554219924506	NaN	4.22025399452817	-5.69413291371285	250.978328155193	1761.26993384391	-47.5548776373971	135.310480892382	658.569789938435	24.0490278110102	128.700889620221	772.034440110526	339.106211784002	79.1289550790158	167.256838707825	274.111897607756	414.01491286849	-16.710118367314	-61.8756587270786	NaN	398.592533233448	21.84583072029	477.907628499376	217.93037179439	984.642959365028	531.885957222022
NaN	NaN	NaN	NaN	-17.4182688895802	-26.2764597778258	NaN	-131.467476575742	-71.6746880800845	-53.9583063035933	NaN	828.538960937874	NaN	673.520620393576	NaN	-58.3874017477161	NaN	566.115055873598	-197.903908237584	NaN	142.02916709884	-40.6710199712249	NaN	279.786517534326	133.245389228497	NaN	6.53689482872086	157.485275113672	128.838137249375	956.299696329654	-81.6081447537323	124.430885270252	118.921820296349	261.055696623055	176.216096024943	770.093300211722	713.900837477908	-11.0921130877698	605.923163989403	297.415525450816	-23.2120560303571	2.1296428495982	-32.0265599886024	NaN	291.906460476913	-29.8229339990411	746.955227321328	192.743290946653	912.227176538428	425.225832845374
NaN	NaN	NaN	NaN	90.2712888678585	-153.409891274234	NaN	161.160359454649	NaN	197.712536475963	NaN	229.834146585602	NaN	408.164464780497	NaN	-143.441115722966	NaN	384.903988494206	NaN	-10.5241083727343	NaN	4.98287581812614	NaN	432.033008445947	-12.0840852218647	NaN	34.2010709420264	117.955163048115	-3.26786500017113	1545.08081143476	5.54835522152241	386.849879809768	796.804120118517	-57.267213858044	229.259943346996	73.8740619396473	212.729530431321	-53.961131274909	437.543146084506	267.830906816905	174.158566961411	344.972833756724	-71.593571718296	NaN	310.809980397661	1.14024511067564	633.704046017187	74.976089467359	719.662193178699	419.910705641119
NaN	NaN	NaN	NaN	-113.318339565864	-29.1095917776377	NaN	-18.02949338445	-32.433621295594	147.063972674047	NaN	780.845600764384	NaN	-6.94939499126225	NaN	-190.879028318178	NaN	215.760582711811	NaN	-22.4615327417251	-22.4615327417251	110.499647976528	NaN	312.084988816547	163.28229934928	NaN	54.1603270732834	10.0706413052041	24.3997891798299	1061.6096468739	48.6491163522735	53.0580849290814	729.834761469099	306.573778095538	805.889469419036	221.701132991985	119.1926135812	414.593508227332	433.331624678766	403.571086785312	67.3872328037072	42.0356634870616	241.541491587621	NaN	739.754940766917	403.571086785312	709.994402873463	12.2751255936081	1467.23475594023	875.330724503761
NaN	NaN	NaN	NaN	-88.7174258455079	159.559289940908	NaN	NaN	-128.619040882611	137.391726031407	NaN	604.018946326412	NaN	111.89902753548	NaN	-89.825804040983	NaN	229.387116255838	NaN	NaN	-70.9833747179068	-93.1509386274082	NaN	131.455114630585	19.0045165119471	NaN	3.57012069174201	-40.5281530802727	46.5659376194563	1291.23971483457	-5.24953406266092	-59.2699194333789	954.990377322959	199.807438977207	198.704982132907	232.881144306218	58.6929629067604	424.708635214482	495.265873249706	582.359963949435	-12.9667319727635	107.201064055977	70.8199881940644	NaN	516.212553291413	-0.839706685459456	240.598342216321	224.061489551815	954.990377322959	532.749405955918
NaN	NaN	NaN	NaN	-172.757335683979	197.564094391006	NaN	NaN	-88.4925791399705	26.8170877097253	NaN	581.190486025571	NaN	815.136060114858	NaN	115.516831440261	NaN	340.592431156494	NaN	214.195296340481	-58.5564156309149	-16.4240373589106	NaN	29.0445443923333	136.003692313737	NaN	47.7899620692804	54.4059918376147	3.68309694705204	416.082285839887	-107.686737486575	-88.9413198096275	583.688373304355	242.962840235141	115.052931380679	497.67998631601	198.855975112913	-88.9413198096275	1036.88641243525	267.221616052367	320.149854199041	NaN	-5.13827607739363	NaN	717.111640299096	30.1472160203891	1218.82723106444	32.3525592765005	813.044071939943	255.092228143754
NaN	NaN	NaN	NaN	-26.1571068252305	-84.9402359059869	NaN	NaN	-152.596290131008	-100.467854908451	NaN	530.618945977406	NaN	957.628468545165	NaN	-43.9029571137607	NaN	217.84833464206	NaN	488.472551542147	-0.647447035468276	-150.378058844942	NaN	218.858983857445	116.290539774372	NaN	119.599199260922	109.67322080127	83.2039449088641	783.536869562105	79.8952854223134	186.875275487454	582.811527378027	212.241664884343	163.714659081599	109.67322080127	881.693767663111	31.3682796195691	548.622046017002	208.933005397792	314.810108967416	NaN	136.142496693676	NaN	325.838973922585	17.0307551778492	628.02987369422	-43.6280020755811	590.531732846645	419.584326041523
NaN	NaN	NaN	NaN	-134.640795648323	-80.2760436370346	NaN	NaN	-49.2104710591554	-59.1958336734737	NaN	710.786572363962	NaN	285.853918887971	NaN	-155.721005611884	NaN	168.248536985999	NaN	15.1396435664516	-70.2906810227163	-68.0717115528678	NaN	284.096949041431	73.4045727154426	NaN	184.817818835468	52.445645227517	53.5487466742499	920.58648380633	-8.22493434279398	-14.8435430231915	540.01648468347	329.324108357481	102.085210330499	613.924281614576	327.117905464016	-34.6993690643842	893.008947638007	479.345905113159	120.837934924958	NaN	9.42468880493285	NaN	494.78932536742	38.1053264199889	576.418832425657	-57.8644994457757	759.533672583323	631.573904762303
NaN	NaN	NaN	NaN	-132.211303731683	4.30074719199289	NaN	NaN	-143.309844457185	-66.7299134512205	NaN	512.613912419989	NaN	155.240901058821	NaN	34.2668071508485	NaN	146.36206847842	NaN	NaN	58.6835967469531	329.487990449204	NaN	105.527406312932	109.940672239943	NaN	-58.8667494682234	96.7008744589106	306.331005991928	499.411390298655	202.619256707172	19.46872073622	82.3577601961252	22.7786701814781	-4.80424186233996	417.765970648953	290.88457524739	5.12560647343455	496.101440853397	37.1217844442635	227.995535787485	NaN	130.903685393245	NaN	328.397335626983	-7.01087482584541	798.410156853643	-36.800419833169	1208.84388806566	176.139661145107
NaN	NaN	NaN	NaN	-42.0725249274317	-43.1827485835882	NaN	NaN	-216.377638943999	-86.481471173691	NaN	173.310864366926	NaN	144.445049306857	NaN	-20.9782754604585	NaN	356.497767632746	NaN	403.127161191318	43.4146965966175	-119.788180858385	NaN	308.710164291261	95.7285653705731	NaN	-20.1422526950862	86.9003125655705	338.505517508145	656.322618488239	14.0672269242989	-47.7305427107194	839.508864192043	255.740647461246	143.180424197462	153.11220860309	148.698082200589	107.867412977452	438.92689316505	227.048825844987	105.660349776201	NaN	316.434885495639	NaN	711.499198519506	93.5215021693225	671.772060896994	-8.0034050882076	230.359420646863	310.917227492512
NaN	NaN	NaN	NaN	-89.5872856040522	-45.1635461644963	NaN	NaN	-169.550016595253	20.3614695088486	NaN	441.276400698641	NaN	101.434793986038	NaN	95.8818265560937	NaN	11.4767216209375	NaN	NaN	-48.495326622463	39.2415587706599	NaN	NaN	32.9460560664344	NaN	15.2861072120377	311.090250523182	535.15085161334	641.11054473972	42.8797772970325	747.0702378661	268.04412519059	154.358204440411	68.2659537752277	883.934841487674	578.196976945932	-45.4199669749509	881.727347880875	144.424483209813	510.868421938544	NaN	19.7010944256368	NaN	574.885736535732	117.934559928218	723.891554994704	-61.9761690259478	567.159508911934	425.87991807676
NaN	NaN	NaN	NaN	-53.811445217399	56.1739474496672	NaN	NaN	10.6244413956297	5.06962358416171	NaN	609.433801471879	NaN	420.569995881968	NaN	85.0590000693008	NaN	116.165979813522	NaN	122.831761187283	-34.9250646584078	-52.7004816551054	NaN	NaN	251.649388183661	NaN	-62.9798075020259	71.7035674932504	-48.6283003303981	895.259286726661	30.8569701586175	-51.9401866007737	NaN	375.293142277685	196.4512836774	613.748953744731	115.862051098259	-112.658101557661	249.44146400341	-49.7322624205233	18.7133871672401	NaN	-62.9798075020259	NaN	655.699513169489	73.9114916735009	451.466526496325	4.36187999561228	NaN	284.768250887417
NaN	NaN	NaN	NaN	-6.89841529906771	16.4395962925905	NaN	NaN	104.234973232638	23.1075996044929	NaN	83.1196294116141	NaN	212.034360108393	NaN	-54.6857723677012	NaN	-48.0177690557989	NaN	394.293117300391	47.5569450814682	-144.703817078383	NaN	NaN	110.476201238903	NaN	-104.838403626989	4.47516499723277	4.47516499723277	517.917684292822	-49.629530584453	260.644335914602	242.97749654099	493.625780154106	749.794951071475	466.021343632838	251.810916227796	-79.4423220274227	787.3369847404	127.038863151664	478.167295702196	NaN	-92.6924515576314	NaN	428.479309963913	5.5793424580835	386.520566451585	-112.567645852945	722.190514550207	544.41794335324
NaN	NaN	NaN	NaN	-15.5393222090031	41.1576050116071	NaN	NaN	-80.0181806167558	41.1576050116071	NaN	513.631998516692	NaN	388.009395067104	NaN	-125.598063284305	NaN	210.136682218131	NaN	-81.1298850720619	-57.7840915106342	-4.42227765594227	NaN	NaN	116.132178686942	NaN	-103.642011522534	44.3466391712842	-36.2740436693778	945.531258321698	-20.8125428506207	56.4949612431648	333.697583065167	166.934252805716	645.13638527156	187.9177182026	557.889344937145	216.631934008863	399.961158002698	78.582819555675	999.646511187348	NaN	-42.9004011631309	NaN	190.126504033851	23.3631737743996	1250.34370303434	350.26347679955	420.944623399582	788.707464302876
NaN	NaN	NaN	NaN	-106.479563760686	-40.8671226827258	NaN	NaN	NaN	251.608673986825	NaN	88.1336089281787	NaN	NaN	NaN	-76.4535314029753	NaN	485.144481213462	NaN	674.197277539788	-30.8584452301556	-72.0052303129441	NaN	NaN	-9.65804225238745	NaN	8.0156930195927	-22.9133437063726	123.999580741962	1283.83845796566	10.2249099285902	267.598679826801	403.465519730149	332.770578642228	277.54015591729	439.917598728608	114.058104651474	214.577474010861	374.745699913181	603.399649994424	305.155367279759	NaN	-78.1437664313105	NaN	291.900065825774	38.944729745558	328.352144824233	129.522623014456	306.259975734258	385.791784458168
NaN	NaN	NaN	NaN	803.72121032393	-76.2238423772774	NaN	NaN	NaN	NaN	NaN	297.558126911731	NaN	-59.5371473197323	NaN	-60.649593656902	NaN	155.164995754014	NaN	NaN	37.2456840140288	-169.669334699529	NaN	NaN	-17.2811961852656	NaN	-58.1596870534958	69.9999059387934	324.109443768332	1055.5029830864	20.2828224504053	226.884924946596	216.941508248918	90.9915634116683	224.675276791556	697.539981970002	-5.12813133254855	-51.5307425883774	1754.85662415639	263.344119504747	180.482313690767	NaN	-9.54742764262749	NaN	114.192869039583	106.459100496945	235.723517566753	29.1214150705632	1290.8305115981	625.72641693122
NaN	NaN	NaN	NaN	-53.7376470295706	-83.7837235671367	NaN	NaN	NaN	57.544117924378	NaN	264.528200738722	NaN	6.35450604556163	NaN	-15.9018469452281	NaN	20.8211354895749	NaN	148.795165186616	-32.5941116883204	-161.680959034901	NaN	NaN	73.4412140155275	NaN	-100.050032188294	66.8109753071012	169.579675287709	1354.18232452654	-8.33173005506365	346.386040845744	549.713361237484	150.793998947168	221.516545170382	410.478348360532	101.06720863397	NaN	734.255005288683	646.956862294403	739.780204212372	NaN	-59.1635601529987	NaN	154.109118301381	15.9791452091662	625.961106384387	52.4454581055109	697.788692392338	813.817869789799
NaN	NaN	NaN	NaN	68.9505931038619	NaN	NaN	NaN	NaN	NaN	NaN	204.759676707437	NaN	169.137621991745	NaN	-72.4244365490403	NaN	200.306919867976	NaN	NaN	-74.6508149687711	-138.102599931097	NaN	NaN	91.2521886157806	NaN	-60.1678253238987	43.7261988390929	226.093368912429	1004.19329455867	0.621231367213418	-45.7995028332722	374.197616123503	47.0419655676991	499.091496234333	366.460827090088	503.512518539141	-82.2729368479395	720.142611474741	263.672058503299	377.513382852109	NaN	-65.6941032049089	NaN	419.513094747786	33.7788986532746	754.405534337004	-9.32606881860493	694.721733222094	132.146644935256
NaN	NaN	NaN	NaN	82.5918099138887	NaN	NaN	NaN	NaN	NaN	NaN	-38.7863410912516	NaN	67.0019556563478	NaN	-107.82712423179	NaN	339.824405163315	NaN	299.736208501066	69.2290776931394	-154.596687004413	NaN	NaN	228.461037618129	NaN	-102.074926518527	79.2223916032505	-31.3247535929555	1044.29896916613	91.3825775748332	NaN	436.289670586996	32.792590620844	84.7497488630608	164.343693404329	54.9020196600852	-103.180397970489	306.949510707435	335.691768458448	462.820985434085	NaN	63.7457912757817	NaN	332.375354102562	73.6950343434402	647.434717911749	37.2144764286922	1142.68592839075	NaN
NaN	NaN	NaN	NaN	333.509887238888	NaN	NaN	NaN	NaN	NaN	NaN	519.536710827265	NaN	134.115866745957	NaN	251.078839660805	NaN	417.054867892351	NaN	-86.4428821791847	55.0266183940121	-42.9994922393841	NaN	NaN	55.0253328801108	NaN	-26.7955356128608	88.1959552421263	-33.4296600852639	974.957259720008	-24.5841607887264	50.6025832318421	871.022642985692	114.732453131739	176.650948207501	554.796043134478	191.024884564374	-98.6652173972277	526.048170420731	186.602134916106	336.975622957243	NaN	-40.063784557667	NaN	6.37508674915473	100.358516774865	832.323583563341	-22.372785964592	697.429719291144	581.33254102409
NaN	NaN	NaN	NaN	-13.7862982470527	NaN	NaN	NaN	NaN	NaN	NaN	306.019346118789	NaN	-128.559752496815	NaN	-63.930040395007	NaN	898.829808845716	NaN	NaN	-40.5296273926283	-128.559752496815	NaN	NaN	127.032418966267	NaN	149.150488097604	-41.0649064318945	-60.9711686500979	945.400976825738	-1.25238199548787	333.836365344268	779.51545834071	-18.9468373005575	108.23206020463	129.244225879401	311.718296212931	-146.125734805746	367.013469041274	600.35909837688	130.350129335968	NaN	107.126156748064	NaN	-11.2055131045895	78.3726668773255	232.093247340118	-27.7940649530923	824.857500059951	433.367676435285
NaN	NaN	NaN	NaN	4.299650550238	NaN	NaN	NaN	NaN	NaN	NaN	414.501130889193	NaN	291.886557961788	NaN	-60.3516697205755	NaN	-23.567297842354	NaN	599.537668216004	-38.0581110065019	-1.27373912828041	NaN	NaN	88.455691481587	NaN	-61.9765721478473	149.292268684667	38.6803101336124	384.895740398413	71.8638976989288	122.745398632414	266.540944748785	8.81508132482766	289.769456044506	134.91271407303	153.716747026709	-143.829421475628	662.53175636156	386.001859983924	409.230371279645	NaN	-90.7356813711214	NaN	206.810487131215	145.973909928135	353.924392004118	-58.6582133913156	558.556515323569	668.062354289113
NaN	NaN	NaN	NaN	-60.1160576938876	NaN	NaN	NaN	NaN	NaN	NaN	336.842005583555	NaN	268.823910471409	NaN	-164.930827210965	NaN	204.150967577893	NaN	272.169062690039	14.5923418555186	-69.0364636102346	NaN	NaN	-4.34657135424722	NaN	-67.4077118942708	-7.66557875109057	185.943186064771	547.714992320696	-14.3035935447773	-3.24023555529944	NaN	96.329986350001	74.2032703710454	516.737589950159	-23.1542799363595	-168.084269598519	275.556385779542	308.746459747975	672.730937601796	NaN	-48.6000033121585	NaN	530.013619537532	26.6308310162907	662.773915411266	62.0335765826198	874.084053010292	666.092922808109
NaN	NaN	NaN	NaN	-37.5718121569737	NaN	NaN	NaN	NaN	NaN	NaN	81.7785336763563	NaN	67.2780243695031	NaN	-75.4962211133589	NaN	270.285154665448	NaN	411.943976355475	-94.4584255915515	-79.9579162846983	NaN	NaN	99.7811518128313	NaN	-3.12819320148402	47.7732032572096	-2.0216411045559	677.401346409311	-63.9885585325307	168.387381822375	908.670734667288	NaN	296.747425066037	397.443665886496	292.321216678324	NaN	1289.32465601056	228.141195056493	-6.44784949226839	NaN	-90.5458088588056	NaN	45.5600990633533	51.0928595479939	718.343773995651	-11.980609976909	841.171056754673	146.256339883812
NaN	NaN	NaN	NaN	98.7988270860213	NaN	NaN	NaN	NaN	NaN	NaN	383.32708652231	NaN	125.577957385907	NaN	-95.3498675881521	NaN	313.031869485109	NaN	355.432159126595	-114.318418217238	-190.192620733582	NaN	NaN	397.634082550768	NaN	-14.0837918236628	278.103086764643	-35.1123929341848	1433.56937936385	55.6426223849102	NaN	402.061156468773	622.308083889503	2.5177353688546	81.0982974134368	224.978199748587	-185.632906146342	519.378615295895	513.84477289839	-16.2973287826651	NaN	81.0982974134368	NaN	46.7884745489009	56.7493908644113	737.412005757623	-22.937939659672	1260.91349656167	NaN
NaN	NaN	NaN	NaN	340.180817202283	NaN	NaN	NaN	NaN	NaN	NaN	226.331411027198	NaN	666.102646644682	NaN	-181.0708757758	NaN	515.419609060011	NaN	183.916926373736	-27.0393262448033	-58.2921044105128	NaN	NaN	195.246328451168	NaN	-78.1789533878138	57.9801950583191	390.075679073277	1181.56991597559	-66.002118973932	2.63094772249272	463.136685556568	126.613261754744	93.403713353248	246.167636000129	108.901502607279	93.403713353248	969.028806206021	417.75030274119	628.077442617331	NaN	-80.3929232812468	NaN	426.606182314923	96.7246681933975	599.295834002701	-70.4300587607981	536.197692039859	474.206535023733
NaN	NaN	NaN	NaN	171.952670080823	NaN	NaN	NaN	NaN	NaN	NaN	455.554960870091	NaN	71.4636694074602	NaN	-4.46135332352492	NaN	772.653585217146	NaN	432.107527379639	-21.2095201024187	NaN	NaN	NaN	151.109205185653	NaN	-29.3646390900429	63.640286794365	-40.4366540762819	979.295926156333	11.6018163590415	22.6738313452806	386.943124392545	122.321966221432	72.4978987833562	760.0700294288	720.21077547834	-38.2222510790341	508.735289241174	659.314693054025	673.708312536136	NaN	-113.51195298546	NaN	52.568271808126	2.74420437005032	251.864541560429	-38.2222510790341	585.132192646223	140.037190199414
NaN	NaN	NaN	NaN	111.952901757934	NaN	NaN	NaN	NaN	NaN	NaN	-7.55737833407412	NaN	70.6269170532208	NaN	-63.4033036107133	NaN	492.822112144613	NaN	117.537494285598	-36.5972594779265	-132.652250953746	NaN	NaN	77.0545204008184	NaN	-69.1246734552174	-14.8611848268405	429.213487417632	1646.26601808266	-44.7614744792115	167.862807493204	213.266951039397	175.614734440115	69.3025934539074	167.862807493204	-11.5389304210215	-130.032670895232	1177.82814686218	997.318990812681	338.405200325246	NaN	-73.5543459963095	NaN	319.579092025605	-14.8611848268405	510.055011292561	-18.1834392326595	940.840665913758	162.325716816839
NaN	NaN	NaN	NaN	327.884242944808	NaN	NaN	NaN	NaN	NaN	NaN	211.685790720747	NaN	151.351978989023	NaN	-164.841886197604	NaN	270.902309642624	NaN	664.189378708676	13.9249633778745	-86.6313895083319	NaN	NaN	45.0609752060598	NaN	-72.3483196055782	-78.9941287458596	200.129855145959	947.783383427617	-15.8589419131863	509.159980169044	333.046037951587	43.9533403493463	97.1198134715975	218.95964771009	323.077324241165	NaN	1025.31782339757	316.431515100884	858.064960033818	NaN	-102.254460736845	NaN	143.640477453567	35.0922614956377	337.476577378441	-67.9177801787239	736.225125795325	352.983465372431
NaN	NaN	NaN	NaN	345.015568479106	NaN	NaN	NaN	NaN	NaN	NaN	51.0690514524802	NaN	-0.343647343051301	NaN	-78.5803629014688	NaN	271.249522381169	NaN	239.954836157802	-32.7560009315385	-127.75772696676	NaN	NaN	42.9669002041756	NaN	-24.6120512385436	NaN	87.2809667239915	660.040276492611	-7.99427629361265	212.468204642471	411.881503981643	239.056644554361	51.8297135081388	254.566567836296	403.018690677679	-180.819135720894	773.041146118142	691.060123056483	345.410404201919	NaN	-11.3178312825988	NaN	40.7511968781848	59.5846751491065	342.086849212933	-40.1219745204791	1140.84789823261	742.021299554271
NaN	NaN	NaN	NaN	135.195823057362	NaN	NaN	NaN	NaN	NaN	NaN	484.02498059837	NaN	450.483715450196	NaN	-9.03161707978517	NaN	567.878143468805	NaN	97.1823892227653	-10.149659251391	-116.363665553941	NaN	NaN	196.001602845067	NaN	-5.66687401356707	NaN	57.4930335740271	624.824133308206	66.3575820073736	213.73069971176	771.089182458424	444.20895897877	60.817239236532	559.448088612275	199.325808507572	-172.985225692983	771.089182458424	345.59085765779	280.214812961859	NaN	-22.2879023260918	NaN	263.593784649334	54.1688279115221	NaN	55.2768964656904	NaN	NaN
NaN	NaN	NaN	NaN	182.471268348788	NaN	NaN	NaN	NaN	NaN	NaN	273.063063942839	NaN	-61.3436876944607	NaN	-185.488000175197	NaN	476.614999722065	NaN	150.037168691659	203.721195710356	7.99818053802287	NaN	NaN	345.77138178454	NaN	-118.600255403702	NaN	298.115103982406	1528.31204259565	-12.2048444966107	350.204523905669	452.166792691632	8.85258057875117	246.025684059142	202.802548378136	350.204523905669	NaN	1042.88298033204	485.415358600098	530.855065341668	NaN	-3.33856025435304	NaN	NaN	121.897704667536	953.111852379187	-45.4534104050767	1382.0183525984	503.147927084613
NaN	NaN	NaN	NaN	1161.73262745943	NaN	NaN	NaN	NaN	NaN	NaN	309.212712570295	NaN	305.856334952622	NaN	-130.472755344965	NaN	275.648936393558	NaN	108.948848049096	-83.4834686975324	40.7025031563961	NaN	NaN	-39.8069251789661	NaN	10.0756914334468	NaN	178.568085324264	1497.68616907474	63.2838158200205	209.606157883098	449.04271762268	451.259722805454	118.708945389368	1165.13539165865	501.142339417867	-145.114671360727	491.165816095384	310.479893699311	268.356795226607	NaN	-30.9389044478705	NaN	242.861235624707	23.3777225300902	406.919619149976	-39.8069251789661	1249.38158860406	84.3453650563726
NaN	NaN	NaN	NaN	68.9521100587282	NaN	NaN	NaN	NaN	NaN	NaN	527.811031413161	NaN	465.137617764751	NaN	-204.124906552202	NaN	392.39169120856	NaN	33.1387308310652	53.2837566466257	28.6620584276073	NaN	NaN	40.1259946578298	NaN	-82.9418962082799	NaN	-27.5059093316539	1485.89653240024	-61.876221195162	188.694439487187	514.658042321748	243.021706626281	718.662474027732	998.059847885927	101.105580222118	34.5823959701672	957.037217597223	317.30592904096	619.986417387337	NaN	-48.5715843447718	NaN	111.084057859911	174.281082899265	246.347865838878	-59.658781720097	777.424620116955	68.9527078336753
NaN	NaN	NaN	NaN	667.06854185397	NaN	NaN	NaN	NaN	NaN	NaN	458.833373714248	NaN	217.011888132635	NaN	-125.56854977465	NaN	1745.18933173866	NaN	93.8620575123694	-102.058127565326	-61.7545466350573	NaN	NaN	-35.1609386510336	NaN	-67.3201107453313	NaN	52.4450818817086	1358.77283109146	81.2774430696997	74.6238212570863	NaN	158.903030883522	562.556087515397	1165.81779852567	436.137273075744	-109.459715558549	657.924666829522	295.302278042095	926.287413271592	NaN	-40.705623494878	NaN	209.914131446891	100.129371538771	832.027770926237	-60.666488932718	785.452418237944	-11.8732623068869
NaN	NaN	NaN	NaN	701.147130141104	NaN	NaN	NaN	NaN	NaN	NaN	426.766734777873	NaN	313.654816689357	NaN	-136.553015702557	NaN	1143.5155226655	NaN	161.345699263237	-120.874135967515	-79.4370966677615	NaN	NaN	2.65635743600481	NaN	-36.1640425441081	NaN	86.9520831071072	1304.80348819751	54.7866088378708	261.089305875042	159.047111641603	532.832105735833	488.46593432999	258.87099730475	345.385031546145	-78.3119053796593	688.113705656285	583.853202852553	744.680574198735	NaN	-23.9633454075012	NaN	350.930802971875	-28.3999625480855	675.913008519678	-72.7661339539289	489.575088615136	110.244323095175
NaN	NaN	NaN	NaN	318.498397162802	NaN	NaN	NaN	NaN	NaN	NaN	96.6797297324765	NaN	426.046841977505	NaN	-155.386937801984	NaN	1641.56832764368	NaN	350.986989867243	-106.093900595245	2.57484051961124	NaN	NaN	198.019257916241	NaN	-8.32387581259534	NaN	140.331930207104	1987.4357885862	145.878788640674	216.878576590381	675.049083203334	303.409568154087	631.783587421481	305.628311527515	103.722664545536	-124.807902917583	616.252383807483	428.768568752788	1310.71905969055	NaN	-52.6987432811622	NaN	219.09731996381	30.5041332224007	484.237153088497	-37.1675396671638	581.861861519344	50.4728235832557
NaN	NaN	NaN	NaN	1283.76188533429	NaN	NaN	NaN	NaN	NaN	NaN	269.552935974482	NaN	11.7981753637015	NaN	-17.3393193140389	NaN	622.564890724029	NaN	98.0899865247019	262.828898741157	-101.389784730598	NaN	NaN	52.8148819774339	NaN	-1.55498752520557	NaN	55.0340603244804	1010.390338728	71.6778979273292	169.321745197376	100.527216438934	248.102576517527	347.965602134619	367.938207258038	764.061542205839	-176.87007694188	213.705312138306	1171.28076888887	108.294340653597	NaN	-74.7878729777403	NaN	352.403958828712	161.554620982713	NaN	11.7600825570735	1222.32187087094	63.9107737126664
NaN	NaN	NaN	NaN	1127.50376434955	NaN	NaN	NaN	NaN	NaN	NaN	68.1118001813404	NaN	-10.3616786459342	NaN	-169.550735695548	NaN	1146.5616092076	NaN	12.0593153047157	903.293824843048	45.6908062306905	NaN	NaN	14.0950092614374	NaN	54.0480521038825	NaN	213.860223473663	1068.41141760374	20.7538497351783	125.075683823785	706.614418530486	308.193796851658	401.41756348403	373.672394843443	295.9859226498	-141.277935125849	541.253213432588	1127.23117512178	496.860943607649	NaN	51.8284386126356	NaN	253.813266316108	25.1930767176722	827.583353803444	-43.6149415109832	965.199390260755	98.4403219288215
NaN	NaN	NaN	NaN	799.562227914341	NaN	NaN	NaN	NaN	NaN	NaN	1359.15418930991	NaN	438.462805931628	NaN	-45.993561448907	NaN	1267.19719364972	NaN	799.562227914341	32.5063128951611	12.3206309209722	NaN	NaN	11.9907542142075	NaN	-53.5006855666285	NaN	490.411271935229	2266.45031683925	27.5310958571177	211.79514676591	378.298807225663	237.325708036406	676.895371650152	255.086098485446	210.685122362845	-172.273296694585	509.281686787335	689.105640083867	842.289007706839	NaN	-22.420002280808	NaN	443.790247006499	139.643560566684	412.709563720678	-16.8698802654829	955.511496819471	26.4210714540527
NaN	NaN	NaN	NaN	693.517216498587	NaN	NaN	NaN	NaN	NaN	NaN	358.097787934293	NaN	162.903872983834	NaN	-40.1426707290002	NaN	1209.5471065975	NaN	374.924849567953	120.275316845228	NaN	NaN	NaN	69.838749502443	NaN	19.8778529370285	NaN	243.036524262547	690.464109059481	-14.5396535858126	711.558709831545	772.62202785594	196.406354134826	471.746406317555	1535.35838208793	135.343036110431	-46.7366758168575	683.802656184092	266.351609326407	502.833186402702	NaN	60.9568123352582	NaN	340.737833101579	-32.3035279201822	490.620522797823	-57.8390972758384	596.093526658142	52.0748751680734
NaN	NaN	NaN	NaN	986.897501573478	NaN	NaN	NaN	NaN	NaN	NaN	469.571739952916	NaN	-93.7634711827073	NaN	-225.058729554954	NaN	1312.33019326537	NaN	181.171044212168	138.528139783576	-48.8762033631357	NaN	NaN	184.342902898245	NaN	-57.737371471466	NaN	322.039939695696	898.368666291476	-32.1967920654873	280.952920651295	582.998033626348	435.30685706134	385.336158223556	957.223044922644	263.185561064527	-102.155770438385	837.293367711962	721.805530397971	1071.60042226246	NaN	-47.7432317039091	NaN	264.2960210387	42.2040262041029	601.875853187288	25.5471265915081	597.434013290596	44.4249461524489
NaN	NaN	NaN	NaN	391.408197341008	NaN	NaN	NaN	NaN	NaN	NaN	110.768313256952	NaN	74.846408094193	NaN	-229.367226252924	NaN	1241.18576634753	NaN	417.227066676741	-35.1644264667569	NaN	NaN	NaN	71.2030292587568	NaN	-58.7462836302208	NaN	54.5428609396571	1740.55189483255	47.8787936120172	202.263020035674	439.94808805483	444.39079960659	1040.82482543036	308.888097277912	187.824207492455	-138.715091561899	704.289425384545	517.695540210628	957.52398383486	NaN	-32.0900143196613	NaN	227.808611458294	34.5506589567375	628.763329004626	74.5350629225767	823.131959394123	53.4321830517171
NaN	NaN	NaN	NaN	557.992405067207	NaN	NaN	NaN	NaN	NaN	NaN	450.1903924232	NaN	572.590594279417	NaN	-153.950053435926	NaN	794.932245357682	NaN	112.186165278968	-55.1315418455856	NaN	NaN	NaN	61.3320598709133	NaN	457.921891618955	NaN	432.371286212218	748.976614078301	51.3339968856686	220.19017174758	727.869592220562	266.847799012055	573.455063892894	727.869592220562	419.040535565225	463.476371055202	1034.4768571014	643.441504789607	662.326734872847	NaN	0.232786072195472	NaN	40.2250380131744	-3.09990158955277	732.31317576956	38.0032462386756	543.460874937159	100.213415924643
NaN	NaN	NaN	NaN	1500.90021033262	NaN	NaN	NaN	NaN	NaN	NaN	594.38421296908	NaN	120.344868622841	NaN	-67.2489003483011	NaN	1083.02666507954	NaN	265.252630283184	-18.9463131281867	NaN	NaN	NaN	68.1239244377207	NaN	-39.6541308609918	NaN	189.235347402253	175.901979736433	NaN	121.457395101001	331.457935837668	365.90246897437	469.236068384476	1038.12642212613	183.679777541495	104.790685518726	1824.79511440952	1032.57085226537	803.68137400213	NaN	49.2349869111422	NaN	355.902443225005	78.1239501870858	650.347645845199	-21.876307306565	600.347517098373	NaN
NaN	NaN	NaN	NaN	965.66153898399	NaN	NaN	NaN	NaN	NaN	NaN	243.125919505708	NaN	486.96764489729	NaN	-106.343097069325	NaN	834.189272298206	NaN	718.448729831234	173.456855108113	NaN	NaN	NaN	66.0277990687183	NaN	53.8031454990494	NaN	201.610320477774	NaN	NaN	237.172949044084	1472.97429172335	583.908577565604	545.011952571202	1715.24469883133	46.0238205001691	736.161081115117	1061.78139892539	1449.63631672671	446.103391871153	NaN	378.312131166626	NaN	338.304174029527	49.3578169282606	1616.33613813128	28.2425062170143	NaN	NaN
NaN	NaN	NaN	NaN	NaN	NaN	NaN	NaN	NaN	NaN	NaN	720.072899129497	NaN	280.560181137077	NaN	-116.237745848407	NaN	625.650729535217	NaN	80.4751074730088	108.576943661782	NaN	NaN	NaN	NaN	NaN	-7.20837515482239	NaN	459.642792398459	NaN	NaN	397.395970058021	337.372248515457	635.267755430408	NaN	1013.19489106878	53.9268967866787	348.48775250482	NaN	948.724967930468	715.299384153827	NaN	-60.5627943037688	NaN	190.647595855854	68.3770519728517	546.343723515497	21.6919352175236	NaN	NaN
NaN	NaN	NaN	NaN	1358.13831499212	NaN	NaN	NaN	NaN	NaN	NaN	957.833202350403	NaN	309.024073153013	NaN	-21.5649805454842	NaN	656.479915305515	NaN	619.372980706704	-82.2854189799019	NaN	NaN	NaN	NaN	NaN	-28.2201901367945	NaN	838.959427780642	NaN	NaN	191.910020565324	765.582690879936	500.981730541026	NaN	NaN	110.750902478179	1054.64256351908	NaN	NaN	1234.74909954809	NaN	7.35640957263877	NaN	389.804856449047	72.9507652869064	398.699006376405	-4.87304657747892	NaN	NaN
NaN	NaN	NaN	NaN	641.211794245693	NaN	NaN	NaN	NaN	NaN	NaN	914.545954563638	NaN	123.789103931887	NaN	-145.045728644199	NaN	126.038767802816	NaN	976.411711014202	-53.934341871551	NaN	NaN	NaN	NaN	NaN	-0.31282602472079	NaN	257.6681971132	NaN	NaN	345.515183440337	974.899920923368	521.209156094611	NaN	NaN	210.964736027887	923.748511163263	NaN	NaN	382.210760007369	NaN	173.157172292157	NaN	941.54030586243	79.7502501215305	345.515183440337	-14.7686592177939	NaN	NaN
NaN	NaN	NaN	NaN	237.735377907088	NaN	NaN	NaN	NaN	NaN	NaN	1551.98248396221	NaN	149.968875961626	NaN	-113.330629874759	NaN	-22.1884932390874	NaN	695.696484212253	-31.1901857463142	NaN	NaN	NaN	NaN	NaN	107.684315217408	NaN	541.444531322752	NaN	NaN	1219.8899975388	734.968320046675	859.535356466671	NaN	NaN	0.912569714553566	511.414977900074	NaN	NaN	924.043286041312	NaN	114.357549311336	NaN	877.330647383814	75.4303504300871	315.666777811509	20.9322719963387	NaN	NaN
NaN	NaN	NaN	NaN	672.552153596144	NaN	NaN	NaN	NaN	NaN	NaN	539.73236277045	NaN	700.691939788028	NaN	0.574059333948606	NaN	-45.5751900207415	NaN	626.402904241453	-93.9756222707823	NaN	NaN	NaN	NaN	NaN	67.7714797755673	NaN	609.522105032033	NaN	NaN	385.924824382034	1264.74000703626	711.865138961386	NaN	NaN	66.6590554937266	952.148783838997	NaN	NaN	2169.14094817282	NaN	92.2448139760648	NaN	621.758772132282	3.25087142880144	333.640883135517	74.4460254666121	NaN	NaN
NaN	NaN	NaN	NaN	790.138638689192	NaN	NaN	NaN	NaN	NaN	NaN	545.802803975894	NaN	71.768765200324	NaN	24.477958481621	NaN	-34.0725641224874	NaN	485.000338194705	-71.2296265443254	NaN	NaN	NaN	NaN	NaN	-7.76162311648701	NaN	452.872565348519	NaN	NaN	656.48622836566	647.585084627206	767.750525096338	NaN	NaN	106.840602516111	686.527588482943	NaN	NaN	666.500015071421	NaN	4.47744952388756	NaN	NaN	16.7165221642621	202.527897704494	549.672503504209	NaN	NaN
NaN	NaN	NaN	NaN	593.552370342993	NaN	NaN	NaN	NaN	NaN	NaN	382.924548912569	NaN	167.791319537109	NaN	-132.944660794031	NaN	174.549431454663	NaN	1021.56612512139	13.481097419633	NaN	NaN	NaN	NaN	NaN	41.3160856071296	NaN	369.610298544296	NaN	NaN	506.492292413013	1371.18586343735	704.581681914082	NaN	NaN	65.7990438600708	1155.29068611595	NaN	NaN	1058.47171484296	NaN	0.140201272637513	NaN	NaN	155.940844700445	63.5733203825307	NaN	NaN	NaN
NaN	NaN	NaN	NaN	509.506491988614	NaN	NaN	NaN	NaN	NaN	NaN	483.591641243521	NaN	413.734217495879	NaN	-84.2816098663408	NaN	28.3916542427587	NaN	-51.606363274702	-50.479630633611	NaN	NaN	NaN	NaN	NaN	35.8721485444956	NaN	NaN	NaN	NaN	643.614154114117	493.348273616133	813.915485345164	NaN	NaN	4.70589184861756	742.678327183158	NaN	NaN	394.284100547093	NaN	68.1514858366549	NaN	NaN	157.197933539164	540.09765865995	974.19909120968	NaN	NaN
NaN	NaN	NaN	NaN	115.447560040003	NaN	NaN	NaN	NaN	NaN	NaN	461.471420902319	NaN	319.455113186841	NaN	-44.6025645282343	NaN	157.150761512008	NaN	213.506439176881	-17.5518392490957	NaN	NaN	NaN	NaN	NaN	99.4506413038669	NaN	1071.36113962911	NaN	NaN	386.681922595864	1250.60236555164	331.016945601291	NaN	NaN	185.17470587551	309.864254343353	NaN	NaN	511.371471063708	NaN	39.3324661497279	NaN	NaN	150.662420138874	754.070770760047	223.026890231819	NaN	NaN
NaN	NaN	NaN	NaN	49.2230650213592	NaN	NaN	NaN	NaN	NaN	NaN	597.185500467117	NaN	285.996956880637	NaN	-62.3989125694434	NaN	1292.84974464414	NaN	753.907266983497	52.6055491907775	NaN	NaN	NaN	NaN	NaN	115.172852343137	NaN	229.86526501721	NaN	NaN	1313.31883328782	618.483245825474	611.802134407567	NaN	NaN	10.5021067959254	920.246778200946	NaN	NaN	171.962299395348	NaN	-21.7899317239591	NaN	NaN	-69.6712302189602	43.907663885461	733.175658499547	NaN	NaN
NaN	NaN	NaN	NaN	480.347145484441	NaN	NaN	NaN	NaN	NaN	NaN	604.413522081064	NaN	457.789622466873	NaN	-44.1152646740107	NaN	823.221495351471	NaN	820.965743049714	-28.3249985617132	NaN	NaN	NaN	NaN	NaN	491.752261091074	NaN	164.313381521325	NaN	NaN	1019.66392407087	683.315143016233	1009.64028490037	NaN	NaN	-3.86100900599562	1343.76159058379	NaN	NaN	300.189379165914	NaN	-41.7280903167829	NaN	NaN	149.834791608376	541.870456943586	799.143862319818	NaN	NaN
NaN	NaN	NaN	NaN	252.860443686814	NaN	NaN	NaN	NaN	NaN	NaN	1251.36862923374	NaN	745.909118358006	NaN	-75.4625868150547	NaN	796.680721012934	NaN	30.5936498419064	38.4914546993396	NaN	NaN	NaN	NaN	NaN	128.812530581689	NaN	1077.90379900686	NaN	NaN	621.181474999441	622.295431887264	353.831821921929	NaN	NaN	68.6588586392483	605.58607856992	NaN	NaN	421.78319207913	NaN	147.749797674679	NaN	NaN	NaN	960.938325785447	1419.88856356851	NaN	NaN
NaN	NaN	NaN	NaN	124.540022417539	NaN	NaN	NaN	NaN	NaN	NaN	394.284930099238	NaN	103.095866576734	NaN	106.481785920019	NaN	1345.7282655623	NaN	864.927718815843	1.51828627818644	NaN	NaN	NaN	NaN	NaN	149.006511385044	NaN	1097.17043744771	NaN	NaN	606.932919859493	905.532135117771	1065.97350451028	NaN	NaN	231.455548433972	1442.56505211214	NaN	NaN	240.368957844666	NaN	-22.5766197708322	NaN	NaN	15.3053702246209	570.165106040377	1003.57963863541	NaN	NaN
NaN	NaN	NaN	NaN	-17.4155716128851	NaN	NaN	NaN	NaN	NaN	NaN	803.383410825857	NaN	69.5191211626075	NaN	16.4550879100341	NaN	794.351234953078	NaN	1814.98710857704	16.4550879100341	NaN	NaN	NaN	NaN	NaN	145.806137769965	NaN	857.904894989344	NaN	NaN	453.379309902279	1162.13488046805	285.105581670469	NaN	NaN	163.636466589229	889.107970423057	NaN	NaN	NaN	NaN	119.060644541068	NaN	NaN	36.5953737519692	57.7688892248459	772.096437546634	NaN	NaN
NaN	NaN	NaN	NaN	98.036871693892	NaN	NaN	NaN	NaN	NaN	NaN	974.454721825639	NaN	1264.71166445948	NaN	250.506471910111	NaN	1418.31066912174	NaN	558.833885680687	-47.6563018460505	NaN	NaN	NaN	NaN	NaN	28.9137723639569	NaN	898.313482094863	NaN	NaN	1183.6549252886	740.038150323339	543.865908127648	NaN	NaN	259.63907994639	808.029666084346	NaN	NaN	NaN	NaN	52.3206876259428	NaN	NaN	-4.52467801030875	655.3274093752	557.241288277354	NaN	NaN
NaN	NaN	NaN	NaN	-22.5579562319454	NaN	NaN	NaN	NaN	NaN	NaN	763.773912142387	NaN	776.201570981636	NaN	320.897342598223	NaN	2799.6503874449	NaN	712.933489618184	107.367567996572	NaN	NaN	NaN	NaN	NaN	47.9851743030758	NaN	530.708538870702	NaN	NaN	1087.01098441168	864.04407237121	802.72817156008	NaN	NaN	25.6884830990284	586.45026688082	NaN	NaN	NaN	NaN	-30.05324491109	NaN	NaN	6.73629557558816	119.334586156027	NaN	NaN	NaN
NaN	NaN	NaN	NaN	237.632796045421	NaN	NaN	NaN	NaN	NaN	NaN	585.725201578975	NaN	366.472192898749	NaN	-27.9571886960899	NaN	1458.21655570853	NaN	1599.48782418806	29.681488843557	NaN	NaN	NaN	NaN	NaN	12.4264352517878	NaN	1136.40106324295	NaN	NaN	NaN	468.483600775981	734.981553246108	NaN	NaN	35.8425733349371	668.078301579967	NaN	NaN	NaN	NaN	28.0371939738873	NaN	NaN	43.6479526959868	375.934102637819	NaN	NaN	NaN
NaN	NaN	NaN	NaN	-11.8795685406576	NaN	NaN	NaN	NaN	NaN	NaN	814.554958237323	NaN	358.941942790639	NaN	-91.0183057150197	NaN	183.706167618837	NaN	692.455192311164	182.575614230632	NaN	NaN	NaN	NaN	NaN	62.7297740145849	NaN	774.274531929149	NaN	NaN	NaN	1124.4705413103	966.101645348123	NaN	NaN	93.9574436409294	644.902757762865	NaN	NaN	NaN	NaN	33.7326522186936	NaN	NaN	-65.5267262364729	349.355170227818	NaN	NaN	NaN
NaN	NaN	NaN	NaN	100.338594675101	NaN	NaN	NaN	NaN	NaN	NaN	733.663252277488	NaN	608.129257645586	NaN	-56.8616328369198	NaN	682.771092291582	NaN	1977.69382971075	50.5773715777708	NaN	NaN	NaN	NaN	NaN	4.85005007804	NaN	2282.6882316809	NaN	NaN	NaN	NaN	1138.19167226634	NaN	NaN	841.470342047749	1116.99729153644	NaN	NaN	NaN	NaN	71.7796734356167	NaN	NaN	-104.468334739335	767.847756354414	NaN	NaN	NaN
NaN	NaN	NaN	NaN	67.8238727350615	NaN	NaN	NaN	NaN	NaN	NaN	588.231371372789	NaN	494.331757488155	NaN	44.0661391016001	NaN	1705.97617279469	NaN	798.657012126304	NaN	NaN	NaN	NaN	NaN	NaN	40.6674506170872	NaN	846.212681864353	NaN	NaN	NaN	NaN	1438.6566123246	NaN	NaN	88.6431361345837	1349.39952298972	NaN	NaN	NaN	NaN	649.847085327624	NaN	NaN	48.4774459338889	NaN	NaN	NaN	NaN
NaN	NaN	NaN	NaN	-0.927472578471627	NaN	NaN	NaN	NaN	NaN	NaN	827.480346140047	NaN	752.787837894934	NaN	17.1798021476162	NaN	NaN	NaN	1002.89457004902	NaN	NaN	NaN	NaN	NaN	NaN	11.7748264495387	NaN	705.885524067735	NaN	NaN	NaN	NaN	1179.04136938946	NaN	NaN	282.946690631567	1060.75240805903	NaN	NaN	NaN	NaN	109.976983025746	NaN	NaN	97.7017134537205	NaN	NaN	NaN	NaN
NaN	NaN	NaN	NaN	-71.9896862500359	NaN	NaN	NaN	NaN	NaN	NaN	842.738187244891	NaN	653.679332203241	NaN	-69.7255083453455	NaN	801.982984960463	NaN	576.697283443767	NaN	NaN	NaN	NaN	NaN	NaN	62.1177169642606	NaN	489.604570655586	NaN	NaN	NaN	NaN	1020.89371519102	NaN	NaN	138.016166183608	846.773743452515	NaN	NaN	NaN	NaN	36.4461826694813	NaN	NaN	NaN	NaN	NaN	NaN	NaN
NaN	NaN	NaN	NaN	120.766148295883	NaN	NaN	NaN	NaN	NaN	NaN	281.577384638758	NaN	454.845829430728	NaN	27.9033216753492	NaN	1125.27013869116	NaN	621.319433250465	NaN	NaN	NaN	NaN	NaN	NaN	-28.1826341153915	NaN	973.204681830614	NaN	NaN	NaN	NaN	1094.88942813843	NaN	NaN	121.411457675874	751.046291782392	NaN	NaN	NaN	NaN	100.200355108455	NaN	NaN	NaN	NaN	NaN	NaN	NaN
NaN	NaN	NaN	NaN	87.0813163102052	NaN	NaN	NaN	NaN	NaN	NaN	534.560344702792	NaN	445.064539024275	NaN	7.7812353292404	NaN	1777.30589950448	NaN	189.038563285731	NaN	NaN	NaN	NaN	NaN	NaN	66.8359994668202	NaN	483.325584052146	NaN	NaN	NaN	NaN	740.142217978754	NaN	NaN	133.831643099848	624.016435681505	NaN	NaN	NaN	NaN	35.571365771407	NaN	NaN	NaN	NaN	NaN	NaN	NaN
NaN	NaN	NaN	NaN	66.9725053229484	NaN	NaN	NaN	NaN	NaN	NaN	171.230894965399	NaN	678.923922789509	NaN	28.4422308898687	NaN	588.264453535203	NaN	1029.09612278426	NaN	NaN	NaN	NaN	NaN	NaN	72.5469804127362	NaN	292.559414982665	NaN	NaN	NaN	NaN	770.555973337636	NaN	NaN	51.3275070278193	1209.46402808881	NaN	NaN	NaN	NaN	-7.86365557221227	NaN	NaN	NaN	NaN	NaN	NaN	NaN
NaN	NaN	NaN	NaN	70.6562220178931	NaN	NaN	NaN	NaN	NaN	NaN	379.003226647566	NaN	510.504155092574	NaN	-8.69778652650809	NaN	2128.19230070487	NaN	1265.50086495788	NaN	NaN	NaN	NaN	NaN	NaN	33.5788234521929	NaN	1208.69943702599	NaN	NaN	NaN	NaN	1124.92182674268	NaN	NaN	170.974104316809	1374.02058798504	NaN	NaN	NaN	NaN	129.643816577047	NaN	NaN	NaN	NaN	NaN	NaN	NaN
NaN	NaN	NaN	NaN	115.166958858834	NaN	NaN	NaN	NaN	NaN	NaN	322.691572727103	NaN	597.123029317929	NaN	28.9818733179133	NaN	2782.36855349364	NaN	1680.1066699966	NaN	NaN	NaN	NaN	NaN	NaN	72.8031533144891	NaN	400.158957941596	NaN	NaN	NaN	NaN	1018.00114210129	NaN	NaN	356.586001011708	553.22293484915	NaN	NaN	NaN	NaN	139.838471668163	NaN	NaN	NaN	NaN	NaN	NaN	NaN
NaN	NaN	NaN	NaN	-10.4520347972244	NaN	NaN	NaN	NaN	NaN	NaN	310.583203626123	NaN	1202.22171034256	NaN	95.0471778295293	NaN	1213.56571170027	NaN	1601.53055813414	NaN	NaN	NaN	NaN	NaN	NaN	61.7565566821181	NaN	336.655626872526	NaN	NaN	NaN	NaN	702.070244564653	NaN	NaN	141.097345233008	779.176081325377	NaN	NaN	NaN	NaN	70.6963638427818	NaN	NaN	NaN	NaN	NaN	NaN	NaN
NaN	NaN	NaN	NaN	-38.564924589608	NaN	NaN	NaN	NaN	NaN	NaN	222.435913088532	NaN	954.373044838098	NaN	55.6223342246773	NaN	1991.56767804601	NaN	1298.21327882278	NaN	NaN	NaN	NaN	NaN	NaN	306.658111991123	NaN	87.5895839978705	NaN	NaN	NaN	NaN	615.142365695907	NaN	NaN	181.476095994979	1451.17940109873	NaN	NaN	NaN	NaN	204.947723994256	NaN	NaN	NaN	NaN	NaN	NaN	NaN
NaN	NaN	NaN	NaN	-24.6955711661245	NaN	NaN	NaN	NaN	NaN	NaN	1052.58325348004	NaN	1874.44823666637	NaN	255.692068125343	NaN	1164.96534372237	NaN	1940.28824913157	NaN	NaN	NaN	NaN	NaN	NaN	44.1219414480068	NaN	18.4098427457727	NaN	NaN	NaN	NaN	561.717667497328	NaN	NaN	437.628843325677	713.754425040973	NaN	NaN	NaN	NaN	108.961146871032	NaN	NaN	NaN	NaN	NaN	NaN	NaN
NaN	NaN	NaN	NaN	52.7745492051357	NaN	NaN	NaN	NaN	NaN	NaN	177.686068888397	NaN	1276.9074421011	NaN	166.330476189919	NaN	1121.33582213194	NaN	2520.34484258447	NaN	NaN	NaN	NaN	NaN	NaN	61.0165863768598	NaN	254.454492484176	NaN	NaN	NaN	NaN	NaN	NaN	NaN	179.539234049551	483.672820530418	NaN	NaN	NaN	NaN	0.637124354923027	NaN	NaN	NaN	NaN	NaN	NaN	NaN
NaN	NaN	NaN	NaN	-100.299613028624	NaN	NaN	NaN	NaN	NaN	NaN	502.887805607437	NaN	1609.29937952744	NaN	460.85779715257	NaN	1599.07586395734	NaN	1800.13833683603	NaN	NaN	NaN	NaN	NaN	NaN	-3.72230813683709	NaN	299.353014353583	NaN	NaN	NaN	NaN	NaN	NaN	NaN	319.483478578039	665.056447764533	NaN	NaN	NaN	NaN	196.463974984142	NaN	NaN	NaN	NaN	NaN	NaN	NaN
NaN	NaN	NaN	NaN	-160.298786713637	NaN	NaN	NaN	NaN	NaN	NaN	570.363552709259	NaN	2201.00189963283	NaN	877.173555266307	NaN	1377.16022610001	NaN	3613.46424473805	NaN	NaN	NaN	NaN	NaN	NaN	224.581207202065	NaN	229.055527797665	NaN	NaN	NaN	NaN	NaN	NaN	NaN	48.9641238247835	1135.10544840657	NaN	NaN	NaN	NaN	-24.8621660026088	NaN	NaN	NaN	NaN	NaN	NaN	NaN
NaN	NaN	NaN	NaN	-199.877899829956	NaN	NaN	NaN	NaN	NaN	NaN	1193.74177051824	NaN	966.39761548591	NaN	87.712456285945	NaN	750.420668205194	NaN	1000.49923874076	NaN	NaN	NaN	NaN	NaN	NaN	152.017441891479	NaN	64.7509434866633	NaN	NaN	NaN	NaN	NaN	NaN	NaN	77.0577573642655	543.597883451549	NaN	NaN	NaN	NaN	150.898640629879	NaN	NaN	NaN	NaN	NaN	NaN	NaN
NaN	NaN	NaN	NaN	-100.756777554489	NaN	NaN	NaN	NaN	NaN	NaN	437.095529606597	NaN	1938.07871238172	NaN	110.745398200187	NaN	NaN	NaN	3042.21103849888	NaN	NaN	NaN	NaN	NaN	NaN	118.590769326355	NaN	74.9488933187422	NaN	NaN	NaN	NaN	NaN	NaN	NaN	51.4494216223352	205.874521341581	NaN	NaN	NaN	NaN	-2.26365654088074	NaN	NaN	NaN	NaN	NaN	NaN	NaN
NaN	NaN	NaN	NaN	NaN	NaN	NaN	NaN	NaN	NaN	NaN	595.617608767636	NaN	718.467223530276	NaN	-23.1804507775129	NaN	153.131496335535	NaN	2713.63596699019	NaN	NaN	NaN	NaN	NaN	NaN	179.16735140245	NaN	37.0233952347273	NaN	NaN	NaN	NaN	NaN	NaN	NaN	53.8120514750095	566.425688678294	NaN	NaN	NaN	NaN	100.8202889478	NaN	NaN	NaN	NaN	NaN	NaN	NaN
NaN	NaN	NaN	NaN	NaN	NaN	NaN	NaN	NaN	NaN	NaN	285.439415168693	NaN	1102.44060032836	NaN	311.610762325618	NaN	NaN	NaN	1312.94926224275	NaN	NaN	NaN	NaN	NaN	NaN	137.896570025575	NaN	178.197314507848	NaN	NaN	NaN	NaN	NaN	NaN	NaN	83.0427789247048	746.885597757691	NaN	NaN	NaN	NaN	12.5164760807282	NaN	NaN	NaN	NaN	NaN	NaN	NaN
NaN	NaN	NaN	NaN	NaN	NaN	NaN	NaN	NaN	NaN	NaN	765.010988647206	NaN	1000.63353071761	NaN	NaN	NaN	NaN	NaN	1807.66919413752	NaN	NaN	NaN	NaN	NaN	NaN	82.053533893844	NaN	87.6519668301033	NaN	NaN	NaN	NaN	NaN	NaN	NaN	70.8566680213253	554.56127371413	NaN	NaN	NaN	NaN	111.165385162392	NaN	NaN	NaN	NaN	NaN	NaN	NaN
NaN	NaN	NaN	NaN	NaN	NaN	NaN	NaN	NaN	NaN	NaN	803.1093202541	NaN	NaN	NaN	NaN	NaN	NaN	NaN	1244.91014000115	NaN	NaN	NaN	NaN	NaN	NaN	62.0254590428588	NaN	19.4689498126515	NaN	NaN	NaN	NaN	NaN	NaN	NaN	212.093149486221	903.076470408272	NaN	NaN	NaN	NaN	54.1861020793996	NaN	NaN	NaN	NaN	NaN	NaN	NaN
NaN	NaN	NaN	NaN	NaN	NaN	NaN	NaN	NaN	NaN	NaN	663.541739462663	NaN	NaN	NaN	NaN	NaN	NaN	NaN	1975.72840928663	NaN	NaN	NaN	NaN	NaN	NaN	-42.0202763941402	NaN	178.645289421738	NaN	NaN	NaN	NaN	NaN	NaN	NaN	NaN	1128.51533922816	NaN	NaN	NaN	NaN	197.687495608895	NaN	NaN	NaN	NaN	NaN	NaN	NaN
NaN	NaN	NaN	NaN	NaN	NaN	NaN	NaN	NaN	NaN	NaN	1642.80905275357	NaN	NaN	NaN	NaN	NaN	NaN	NaN	453.2334665426	NaN	NaN	NaN	NaN	NaN	NaN	144.063836078802	NaN	104.851533524965	NaN	NaN	NaN	NaN	NaN	NaN	NaN	NaN	760.257161924803	NaN	NaN	NaN	NaN	65.6392309711286	NaN	NaN	NaN	NaN	NaN	NaN	NaN
NaN	NaN	NaN	NaN	NaN	NaN	NaN	NaN	NaN	NaN	NaN	630.323514458238	NaN	NaN	NaN	NaN	NaN	NaN	NaN	403.497390055326	NaN	NaN	NaN	NaN	NaN	NaN	88.1777964786527	NaN	NaN	NaN	NaN	NaN	NaN	NaN	NaN	NaN	NaN	437.796670808059	NaN	NaN	NaN	NaN	22.0639708843098	NaN	NaN	NaN	NaN	NaN	NaN	NaN
NaN	NaN	NaN	NaN	NaN	NaN	NaN	NaN	NaN	NaN	NaN	1044.70036664888	NaN	NaN	NaN	NaN	NaN	NaN	NaN	403.896956217495	NaN	NaN	NaN	NaN	NaN	NaN	27.7864423521239	NaN	35.6320088685184	NaN	NaN	NaN	NaN	NaN	NaN	NaN	NaN	1721.3080146767	NaN	NaN	NaN	NaN	42.356780168285	NaN	NaN	NaN	NaN	NaN	NaN	NaN
NaN	NaN	NaN	NaN	NaN	NaN	NaN	NaN	NaN	NaN	NaN	1012.24175462331	NaN	NaN	NaN	NaN	NaN	NaN	NaN	365.516066693409	NaN	NaN	NaN	NaN	NaN	NaN	45.8423699190116	NaN	100.772213012947	NaN	NaN	NaN	NaN	NaN	NaN	NaN	NaN	1200.49009209764	NaN	NaN	NaN	NaN	103.014247424944	NaN	NaN	NaN	NaN	NaN	NaN	NaN
NaN	NaN	NaN	NaN	NaN	NaN	NaN	NaN	NaN	NaN	NaN	349.928907413732	NaN	NaN	NaN	NaN	NaN	NaN	NaN	129.715900993759	NaN	NaN	NaN	NaN	NaN	NaN	29.1470335843095	NaN	21.2983586010467	NaN	NaN	NaN	NaN	NaN	NaN	NaN	NaN	623.403853745637	NaN	NaN	NaN	NaN	134.543526216696	NaN	NaN	NaN	NaN	NaN	NaN	NaN
NaN	NaN	NaN	NaN	NaN	NaN	NaN	NaN	NaN	NaN	NaN	1589.86079600506	NaN	NaN	NaN	NaN	NaN	NaN	NaN	83.2251315168012	NaN	NaN	NaN	NaN	NaN	NaN	106.647842819932	NaN	92.0688439874324	NaN	NaN	NaN	NaN	NaN	NaN	NaN	NaN	998.209694499728	NaN	NaN	NaN	NaN	11.3236196843566	NaN	NaN	NaN	NaN	NaN	NaN	NaN
NaN	NaN	NaN	NaN	NaN	NaN	NaN	NaN	NaN	NaN	NaN	1165.92446601659	NaN	NaN	NaN	NaN	NaN	NaN	NaN	265.058827708255	NaN	NaN	NaN	NaN	NaN	NaN	129.216869174612	NaN	19.291866374427	NaN	NaN	NaN	NaN	NaN	NaN	NaN	NaN	1342.87863478482	NaN	NaN	NaN	NaN	-34.548951323623	NaN	NaN	NaN	NaN	NaN	NaN	NaN
NaN	NaN	NaN	NaN	NaN	NaN	NaN	NaN	NaN	NaN	NaN	997.544352780073	NaN	NaN	NaN	NaN	NaN	NaN	NaN	92.943573473931	NaN	NaN	NaN	NaN	NaN	NaN	198.914896677448	NaN	79.9928560619687	NaN	NaN	NaN	NaN	NaN	NaN	NaN	NaN	919.178576631576	NaN	NaN	NaN	NaN	42.9699566250742	NaN	NaN	NaN	NaN	NaN	NaN	NaN
NaN	NaN	NaN	NaN	NaN	NaN	NaN	NaN	NaN	NaN	NaN	559.403697263922	NaN	NaN	NaN	NaN	NaN	NaN	NaN	304.611897105271	NaN	NaN	NaN	NaN	NaN	NaN	224.877550458034	NaN	123.885987869595	NaN	NaN	NaN	NaN	NaN	NaN	NaN	NaN	1461.46312792981	NaN	NaN	NaN	NaN	45.3369947452532	NaN	NaN	NaN	NaN	NaN	NaN	NaN
NaN	NaN	NaN	NaN	NaN	NaN	NaN	NaN	NaN	NaN	NaN	463.849381174264	NaN	NaN	NaN	NaN	NaN	NaN	NaN	192.968851887271	NaN	NaN	NaN	NaN	NaN	NaN	15.1567928905069	NaN	27.5026537924203	NaN	NaN	NaN	NaN	NaN	NaN	NaN	NaN	627.960434021843	NaN	NaN	NaN	NaN	44.3379186586657	NaN	NaN	NaN	NaN	NaN	NaN	NaN
NaN	NaN	NaN	NaN	NaN	NaN	NaN	NaN	NaN	NaN	NaN	1392.66913942285	NaN	NaN	NaN	NaN	NaN	NaN	NaN	308.775442150075	NaN	NaN	NaN	NaN	NaN	NaN	264.485444914419	NaN	57.931903024246	NaN	NaN	NaN	NaN	NaN	NaN	NaN	NaN	702.289147833806	NaN	NaN	NaN	NaN	37.7255782741204	NaN	NaN	NaN	NaN	NaN	NaN	NaN
NaN	NaN	NaN	NaN	NaN	NaN	NaN	NaN	NaN	NaN	NaN	257.675446554017	NaN	NaN	NaN	NaN	NaN	NaN	NaN	138.726485200002	NaN	NaN	NaN	NaN	NaN	NaN	108.583558524255	NaN	100.723984482384	NaN	NaN	NaN	NaN	NaN	NaN	NaN	NaN	820.436407459463	NaN	NaN	NaN	NaN	411.738557282151	NaN	NaN	NaN	NaN	NaN	NaN	NaN
NaN	NaN	NaN	NaN	NaN	NaN	NaN	NaN	NaN	NaN	NaN	756.868117618859	NaN	NaN	NaN	NaN	NaN	NaN	NaN	NaN	NaN	NaN	NaN	NaN	NaN	NaN	68.2907693732665	NaN	89.6281317894456	NaN	NaN	NaN	NaN	NaN	NaN	NaN	NaN	973.444143449077	NaN	NaN	NaN	NaN	39.0922734353371	NaN	NaN	NaN	NaN	NaN	NaN	NaN
NaN	NaN	NaN	NaN	NaN	NaN	NaN	NaN	NaN	NaN	NaN	359.095702905775	NaN	NaN	NaN	NaN	NaN	NaN	NaN	NaN	NaN	NaN	NaN	NaN	NaN	NaN	40.3376488346697	NaN	407.637765111699	NaN	NaN	NaN	NaN	NaN	NaN	NaN	NaN	716.52930020706	NaN	NaN	NaN	NaN	129.073762552973	NaN	NaN	NaN	NaN	NaN	NaN	NaN
NaN	NaN	NaN	NaN	NaN	NaN	NaN	NaN	NaN	NaN	NaN	728.145367614716	NaN	NaN	NaN	NaN	NaN	NaN	NaN	204.917694176136	NaN	NaN	NaN	NaN	NaN	NaN	189.880886171625	NaN	-15.7131915431601	NaN	NaN	NaN	NaN	NaN	NaN	NaN	NaN	415.697332186225	NaN	NaN	NaN	NaN	17.9907556231981	NaN	NaN	NaN	NaN	NaN	NaN	NaN
NaN	NaN	NaN	NaN	NaN	NaN	NaN	NaN	NaN	NaN	NaN	419.424102607056	NaN	NaN	NaN	NaN	NaN	NaN	NaN	101.027468856112	NaN	NaN	NaN	NaN	NaN	NaN	54.0667626829496	NaN	15.8613722530587	NaN	NaN	NaN	NaN	NaN	NaN	NaN	NaN	872.111593064144	NaN	NaN	NaN	NaN	38.3351313294651	NaN	NaN	NaN	NaN	NaN	NaN	NaN
NaN	NaN	NaN	NaN	NaN	NaN	NaN	NaN	NaN	NaN	NaN	451.910810154069	NaN	NaN	NaN	NaN	NaN	NaN	NaN	NaN	NaN	NaN	NaN	NaN	NaN	NaN	62.0593200955355	NaN	20.474609740405	NaN	NaN	NaN	NaN	NaN	NaN	NaN	NaN	1196.08561059085	NaN	NaN	NaN	NaN	-70.5621886046103	NaN	NaN	NaN	NaN	NaN	NaN	NaN
NaN	NaN	NaN	NaN	NaN	NaN	NaN	NaN	NaN	NaN	NaN	637.997127510151	NaN	NaN	NaN	NaN	NaN	NaN	NaN	NaN	NaN	NaN	NaN	NaN	NaN	NaN	12.7242022652885	NaN	128.510036831282	NaN	NaN	NaN	NaN	NaN	NaN	NaN	NaN	825.473312859592	NaN	NaN	NaN	NaN	-23.2480958523017	NaN	NaN	NaN	NaN	NaN	NaN	NaN
NaN	NaN	NaN	NaN	NaN	NaN	NaN	NaN	NaN	NaN	NaN	1358.47725157406	NaN	NaN	NaN	NaN	NaN	NaN	NaN	NaN	NaN	NaN	NaN	NaN	NaN	NaN	133.147485346671	NaN	-9.64593370900124	NaN	NaN	NaN	NaN	NaN	NaN	NaN	NaN	877.472236644741	NaN	NaN	NaN	NaN	37.5770867661029	NaN	NaN	NaN	NaN	NaN	NaN	NaN
NaN	NaN	NaN	NaN	NaN	NaN	NaN	NaN	NaN	NaN	NaN	1921.18257898264	NaN	NaN	NaN	NaN	NaN	NaN	NaN	NaN	NaN	NaN	NaN	NaN	NaN	NaN	292.978959320487	NaN	74.8102388628375	NaN	NaN	NaN	NaN	NaN	NaN	NaN	NaN	1229.75496004844	NaN	NaN	NaN	NaN	-28.6512161995531	NaN	NaN	NaN	NaN	NaN	NaN	NaN
NaN	NaN	NaN	NaN	NaN	NaN	NaN	NaN	NaN	NaN	NaN	514.391572974218	NaN	NaN	NaN	NaN	NaN	NaN	NaN	NaN	NaN	NaN	NaN	NaN	NaN	NaN	62.5667907950294	NaN	113.182994420448	NaN	NaN	NaN	NaN	NaN	NaN	NaN	NaN	1171.6240524542	NaN	NaN	NaN	NaN	137.928693970652	NaN	NaN	NaN	NaN	NaN	NaN	NaN
NaN	NaN	NaN	NaN	NaN	NaN	NaN	NaN	NaN	NaN	NaN	435.642201094164	NaN	NaN	NaN	NaN	NaN	NaN	NaN	NaN	NaN	NaN	NaN	NaN	NaN	NaN	70.5689812981916	NaN	43.5683067642739	NaN	NaN	NaN	NaN	NaN	NaN	NaN	NaN	492.454520890654	NaN	NaN	NaN	NaN	51.4435035033332	NaN	NaN	NaN	NaN	NaN	NaN	NaN
NaN	NaN	NaN	NaN	NaN	NaN	NaN	NaN	NaN	NaN	NaN	322.396422319433	NaN	NaN	NaN	NaN	NaN	NaN	NaN	NaN	NaN	NaN	NaN	NaN	NaN	NaN	376.766074058503	NaN	26.8127720174372	NaN	NaN	NaN	NaN	NaN	NaN	NaN	NaN	1794.58331062359	NaN	NaN	NaN	NaN	164.093488573739	NaN	NaN	NaN	NaN	NaN	NaN	NaN
NaN	NaN	NaN	NaN	NaN	NaN	NaN	NaN	NaN	NaN	NaN	667.31130092763	NaN	NaN	NaN	NaN	NaN	NaN	NaN	NaN	NaN	NaN	NaN	NaN	NaN	NaN	174.37000141931	NaN	17.9289022659229	NaN	NaN	NaN	NaN	NaN	NaN	NaN	NaN	1260.4538912252	NaN	NaN	NaN	NaN	92.2102874754446	NaN	NaN	NaN	NaN	NaN	NaN	NaN
NaN	NaN	NaN	NaN	NaN	NaN	NaN	NaN	NaN	NaN	NaN	990.635480439974	NaN	NaN	NaN	NaN	NaN	NaN	NaN	NaN	NaN	NaN	NaN	NaN	NaN	NaN	664.198538353463	NaN	40.5610813288736	NaN	NaN	NaN	NaN	NaN	NaN	NaN	NaN	1472.45069384743	NaN	NaN	NaN	NaN	82.2119584225737	NaN	NaN	NaN	NaN	NaN	NaN	NaN
NaN	NaN	NaN	NaN	NaN	NaN	NaN	NaN	NaN	NaN	NaN	736.104966739577	NaN	NaN	NaN	NaN	NaN	NaN	NaN	NaN	NaN	NaN	NaN	NaN	NaN	NaN	447.142116110353	NaN	-8.85682743843122	NaN	NaN	NaN	NaN	NaN	NaN	NaN	NaN	1142.96272626627	NaN	NaN	NaN	NaN	-17.8642139776665	NaN	NaN	NaN	NaN	NaN	NaN	NaN
NaN	NaN	NaN	NaN	NaN	NaN	NaN	NaN	NaN	NaN	NaN	1640.25210135389	NaN	NaN	NaN	NaN	NaN	NaN	NaN	NaN	NaN	NaN	NaN	NaN	NaN	NaN	132.024499344009	NaN	297.568158766706	NaN	NaN	NaN	NaN	NaN	NaN	NaN	NaN	1541.96097279446	NaN	NaN	NaN	NaN	148.916709489182	NaN	NaN	NaN	NaN	NaN	NaN	NaN
NaN	NaN	NaN	NaN	NaN	NaN	NaN	NaN	NaN	NaN	NaN	680.787882305284	NaN	NaN	NaN	NaN	NaN	NaN	NaN	NaN	NaN	NaN	NaN	NaN	NaN	NaN	788.840027425688	NaN	314.637643698023	NaN	NaN	NaN	NaN	NaN	NaN	NaN	NaN	1564.90996183985	NaN	NaN	NaN	NaN	74.7205231897264	NaN	NaN	NaN	NaN	NaN	NaN	NaN
NaN	NaN	NaN	NaN	NaN	NaN	NaN	NaN	NaN	NaN	NaN	689.339862667996	NaN	NaN	NaN	NaN	NaN	NaN	NaN	NaN	NaN	NaN	NaN	NaN	NaN	NaN	193.142657585016	NaN	201.028827217472	NaN	NaN	NaN	NaN	NaN	NaN	NaN	NaN	2056.53188216799	NaN	NaN	NaN	NaN	69.2171347892925	NaN	NaN	NaN	NaN	NaN	NaN	NaN
NaN	NaN	NaN	NaN	NaN	NaN	NaN	NaN	NaN	NaN	NaN	923.463656563387	NaN	NaN	NaN	NaN	NaN	NaN	NaN	NaN	NaN	NaN	NaN	NaN	NaN	NaN	425.420760626061	NaN	0.609637573541782	NaN	NaN	NaN	NaN	NaN	NaN	NaN	NaN	897.558321790532	NaN	NaN	NaN	NaN	27.6533164946571	NaN	NaN	NaN	NaN	NaN	NaN	NaN
NaN	NaN	NaN	NaN	NaN	NaN	NaN	NaN	NaN	NaN	NaN	111.268460521259	NaN	NaN	NaN	NaN	NaN	NaN	NaN	NaN	NaN	NaN	NaN	NaN	NaN	NaN	870.802750119824	NaN	283.612650209256	NaN	NaN	NaN	NaN	NaN	NaN	NaN	NaN	1105.227972349	NaN	NaN	NaN	NaN	69.4742260576098	NaN	NaN	NaN	NaN	NaN	NaN	NaN
NaN	NaN	NaN	NaN	NaN	NaN	NaN	NaN	NaN	NaN	NaN	682.785289468833	NaN	NaN	NaN	NaN	NaN	NaN	NaN	NaN	NaN	NaN	NaN	NaN	NaN	NaN	986.072390714763	NaN	42.548397067839	NaN	NaN	NaN	NaN	NaN	NaN	NaN	NaN	1007.49049809743	NaN	NaN	NaN	NaN	-37.4876884147555	NaN	NaN	NaN	NaN	NaN	NaN	NaN
NaN	NaN	NaN	NaN	NaN	NaN	NaN	NaN	NaN	NaN	NaN	645.26820108893	NaN	NaN	NaN	NaN	NaN	NaN	NaN	NaN	NaN	NaN	NaN	NaN	NaN	NaN	666.175515455079	NaN	48.3091481354777	NaN	NaN	NaN	NaN	NaN	NaN	NaN	NaN	1109.2804102664	NaN	NaN	NaN	NaN	137.38112444615	NaN	NaN	NaN	NaN	NaN	NaN	NaN
NaN	NaN	NaN	NaN	NaN	NaN	NaN	NaN	NaN	NaN	NaN	633.078805525644	NaN	NaN	NaN	NaN	NaN	NaN	NaN	NaN	NaN	NaN	NaN	NaN	NaN	NaN	681.083415025191	NaN	-28.2512207594663	NaN	NaN	NaN	NaN	NaN	NaN	NaN	NaN	1001.35533324911	NaN	NaN	NaN	NaN	145.417354615474	NaN	NaN	NaN	NaN	NaN	NaN	NaN
NaN	NaN	NaN	NaN	NaN	NaN	NaN	NaN	NaN	NaN	NaN	479.082128314458	NaN	NaN	NaN	NaN	NaN	NaN	NaN	NaN	NaN	NaN	NaN	NaN	NaN	NaN	163.608272691073	NaN	556.132353988727	NaN	NaN	NaN	NaN	NaN	NaN	NaN	NaN	994.902088542714	NaN	NaN	NaN	NaN	169.247986502821	NaN	NaN	NaN	NaN	NaN	NaN	NaN
NaN	NaN	NaN	NaN	NaN	NaN	NaN	NaN	NaN	NaN	NaN	87.4125128640991	NaN	NaN	NaN	NaN	NaN	NaN	NaN	NaN	NaN	NaN	NaN	NaN	NaN	NaN	61.0925102832455	NaN	35.1446556585545	NaN	NaN	NaN	NaN	NaN	NaN	NaN	NaN	748.146574041368	NaN	NaN	NaN	NaN	138.936074157319	NaN	NaN	NaN	NaN	NaN	NaN	NaN
NaN	NaN	NaN	NaN	NaN	NaN	NaN	NaN	NaN	NaN	NaN	436.104877960297	NaN	NaN	NaN	NaN	NaN	NaN	NaN	NaN	NaN	NaN	NaN	NaN	NaN	NaN	456.156969118839	NaN	-8.7407458472647	NaN	NaN	NaN	NaN	NaN	NaN	NaN	NaN	1705.28747996223	NaN	NaN	NaN	NaN	123.281178063012	NaN	NaN	NaN	NaN	NaN	NaN	NaN
NaN	NaN	NaN	NaN	NaN	NaN	NaN	NaN	NaN	NaN	NaN	461.909304955486	NaN	NaN	NaN	NaN	NaN	NaN	NaN	NaN	NaN	NaN	NaN	NaN	NaN	NaN	841.221427506522	NaN	111.005891140955	NaN	NaN	NaN	NaN	NaN	NaN	NaN	NaN	912.324331356647	NaN	NaN	NaN	NaN	504.893406120218	NaN	NaN	NaN	NaN	NaN	NaN	NaN
NaN	NaN	NaN	NaN	NaN	NaN	NaN	NaN	NaN	NaN	NaN	318.029961681113	NaN	NaN	NaN	NaN	NaN	NaN	NaN	NaN	NaN	NaN	NaN	NaN	NaN	NaN	152.910153472959	NaN	58.0873733457305	NaN	NaN	NaN	NaN	NaN	NaN	NaN	NaN	1801.02037949384	NaN	NaN	NaN	NaN	21.9644094877386	NaN	NaN	NaN	NaN	NaN	NaN	NaN
NaN	NaN	NaN	NaN	NaN	NaN	NaN	NaN	NaN	NaN	NaN	229.482918501015	NaN	NaN	NaN	NaN	NaN	NaN	NaN	NaN	NaN	NaN	NaN	NaN	NaN	NaN	168.862574861362	NaN	-23.0789527540535	NaN	NaN	NaN	NaN	NaN	NaN	NaN	NaN	564.036308187217	NaN	NaN	NaN	NaN	116.92545562425	NaN	NaN	NaN	NaN	NaN	NaN	NaN
NaN	NaN	NaN	NaN	NaN	NaN	NaN	NaN	NaN	NaN	NaN	197.480926650358	NaN	NaN	NaN	NaN	NaN	NaN	NaN	NaN	NaN	NaN	NaN	NaN	NaN	NaN	200.631465343525	NaN	-12.8049283461023	NaN	NaN	NaN	NaN	NaN	NaN	NaN	NaN	2082.0337504595	NaN	NaN	NaN	NaN	68.504174011851	NaN	NaN	NaN	NaN	NaN	NaN	NaN
NaN	NaN	NaN	NaN	NaN	NaN	NaN	NaN	NaN	NaN	NaN	79.9398791280868	NaN	NaN	NaN	NaN	NaN	NaN	NaN	NaN	NaN	NaN	NaN	NaN	NaN	NaN	172.548557596286	NaN	-49.9665784373303	NaN	NaN	NaN	NaN	NaN	NaN	NaN	NaN	1197.02179811654	NaN	NaN	NaN	NaN	8.76838132788829	NaN	NaN	NaN	NaN	NaN	NaN	NaN
NaN	NaN	NaN	NaN	NaN	NaN	NaN	NaN	NaN	NaN	NaN	83.7008983109629	NaN	NaN	NaN	NaN	NaN	NaN	NaN	NaN	NaN	NaN	NaN	NaN	NaN	NaN	-3.54201414433269	NaN	38.2585107370065	NaN	NaN	NaN	NaN	NaN	NaN	NaN	NaN	963.518777705028	NaN	NaN	NaN	NaN	-13.7097093857395	NaN	NaN	NaN	NaN	NaN	NaN	NaN
NaN	NaN	NaN	NaN	NaN	NaN	NaN	NaN	NaN	NaN	NaN	316.438671839497	NaN	NaN	NaN	NaN	NaN	NaN	NaN	NaN	NaN	NaN	NaN	NaN	NaN	NaN	227.086109795284	NaN	-9.07750826935284	NaN	NaN	NaN	NaN	NaN	NaN	NaN	NaN	876.818551839141	NaN	NaN	NaN	NaN	138.948491570204	NaN	NaN	NaN	NaN	NaN	NaN	NaN
NaN	NaN	NaN	NaN	NaN	NaN	NaN	NaN	NaN	NaN	NaN	NaN	NaN	NaN	NaN	NaN	NaN	NaN	NaN	NaN	NaN	NaN	NaN	NaN	NaN	NaN	551.612533597374	NaN	53.1964930799766	NaN	NaN	NaN	NaN	NaN	NaN	NaN	NaN	1248.94291228044	NaN	NaN	NaN	NaN	-10.0944327000104	NaN	NaN	NaN	NaN	NaN	NaN	NaN
NaN	NaN	NaN	NaN	NaN	NaN	NaN	NaN	NaN	NaN	NaN	108.886476001133	NaN	NaN	NaN	NaN	NaN	NaN	NaN	NaN	NaN	NaN	NaN	NaN	NaN	NaN	461.404144490324	NaN	-58.5894382920994	NaN	NaN	NaN	NaN	NaN	NaN	NaN	NaN	652.445265121257	NaN	NaN	NaN	NaN	31.8442282787568	NaN	NaN	NaN	NaN	NaN	NaN	NaN
NaN	NaN	NaN	NaN	NaN	NaN	NaN	NaN	NaN	NaN	NaN	72.1453801967106	NaN	NaN	NaN	NaN	NaN	NaN	NaN	NaN	NaN	NaN	NaN	NaN	NaN	NaN	401.687173914998	NaN	33.0963656097599	NaN	NaN	NaN	NaN	NaN	NaN	NaN	NaN	1565.12257804411	NaN	NaN	NaN	NaN	132.593270919149	NaN	NaN	NaN	NaN	NaN	NaN	NaN
NaN	NaN	NaN	NaN	NaN	NaN	NaN	NaN	NaN	NaN	NaN	198.662654963178	NaN	NaN	NaN	NaN	NaN	NaN	NaN	NaN	NaN	NaN	NaN	NaN	NaN	NaN	29.825513066093	NaN	-15.4093893575147	NaN	NaN	NaN	NaN	NaN	NaN	NaN	NaN	958.271885310642	NaN	NaN	NaN	NaN	75.0604154897008	NaN	NaN	NaN	NaN	NaN	NaN	NaN
NaN	NaN	NaN	NaN	NaN	NaN	NaN	NaN	NaN	NaN	NaN	128.332339467475	NaN	NaN	NaN	NaN	NaN	NaN	NaN	NaN	NaN	NaN	NaN	NaN	NaN	NaN	NaN	NaN	48.0442258373701	NaN	NaN	NaN	NaN	NaN	NaN	NaN	NaN	852.255302161752	NaN	NaN	NaN	NaN	-20.9527863367329	NaN	NaN	NaN	NaN	NaN	NaN	NaN
NaN	NaN	NaN	NaN	NaN	NaN	NaN	NaN	NaN	NaN	NaN	200.491293783148	NaN	NaN	NaN	NaN	NaN	NaN	NaN	NaN	NaN	NaN	NaN	NaN	NaN	NaN	NaN	NaN	617.22532657208	NaN	NaN	NaN	NaN	NaN	NaN	NaN	NaN	979.24921464255	NaN	NaN	NaN	NaN	31.1991577580066	NaN	NaN	NaN	NaN	NaN	NaN	NaN
NaN	NaN	NaN	NaN	NaN	NaN	NaN	NaN	NaN	NaN	NaN	72.150216416043	NaN	NaN	NaN	NaN	NaN	NaN	NaN	NaN	NaN	NaN	NaN	NaN	NaN	NaN	NaN	NaN	NaN	NaN	NaN	NaN	NaN	NaN	NaN	NaN	NaN	938.824382778476	NaN	NaN	NaN	NaN	29.0575149668728	NaN	NaN	NaN	NaN	NaN	NaN	NaN
NaN	NaN	NaN	NaN	NaN	NaN	NaN	NaN	NaN	NaN	NaN	171.01184581283	NaN	NaN	NaN	NaN	NaN	NaN	NaN	NaN	NaN	NaN	NaN	NaN	NaN	NaN	NaN	NaN	NaN	NaN	NaN	NaN	NaN	NaN	NaN	NaN	NaN	655.051306977263	NaN	NaN	NaN	NaN	23.5196843630783	NaN	NaN	NaN	NaN	NaN	NaN	NaN
NaN	NaN	NaN	NaN	NaN	NaN	NaN	NaN	NaN	NaN	NaN	123.775153818386	NaN	NaN	NaN	NaN	NaN	NaN	NaN	NaN	NaN	NaN	NaN	NaN	NaN	NaN	NaN	NaN	NaN	NaN	NaN	NaN	NaN	NaN	NaN	NaN	NaN	1572.22039301735	NaN	NaN	NaN	NaN	136.840002164768	NaN	NaN	NaN	NaN	NaN	NaN	NaN
NaN	NaN	NaN	NaN	NaN	NaN	NaN	NaN	NaN	NaN	NaN	183.267924301559	NaN	NaN	NaN	NaN	NaN	NaN	NaN	NaN	NaN	NaN	NaN	NaN	NaN	NaN	NaN	NaN	NaN	NaN	NaN	NaN	NaN	NaN	NaN	NaN	NaN	1170.70857903496	NaN	NaN	NaN	NaN	-2.28161263661367	NaN	NaN	NaN	NaN	NaN	NaN	NaN
NaN	NaN	NaN	NaN	NaN	NaN	NaN	NaN	NaN	NaN	NaN	191.724093419967	NaN	NaN	NaN	NaN	NaN	NaN	NaN	NaN	NaN	NaN	NaN	NaN	NaN	NaN	NaN	NaN	NaN	NaN	NaN	NaN	NaN	NaN	NaN	NaN	NaN	1250.33008618837	NaN	NaN	NaN	NaN	191.483298628103	NaN	NaN	NaN	NaN	NaN	NaN	NaN
NaN	NaN	NaN	NaN	NaN	NaN	NaN	NaN	NaN	NaN	NaN	362.763769413828	NaN	NaN	NaN	NaN	NaN	NaN	NaN	NaN	NaN	NaN	NaN	NaN	NaN	NaN	NaN	NaN	NaN	NaN	NaN	NaN	NaN	NaN	NaN	NaN	NaN	347.947222438004	NaN	NaN	NaN	NaN	25.1325416454152	NaN	NaN	NaN	NaN	NaN	NaN	NaN
NaN	NaN	NaN	NaN	NaN	NaN	NaN	NaN	NaN	NaN	NaN	193.552357098151	NaN	NaN	NaN	NaN	NaN	NaN	NaN	NaN	NaN	NaN	NaN	NaN	NaN	NaN	NaN	NaN	NaN	NaN	NaN	NaN	NaN	NaN	NaN	NaN	NaN	102.290799442405	NaN	NaN	NaN	NaN	154.404650906882	NaN	NaN	NaN	NaN	NaN	NaN	NaN
NaN	NaN	NaN	NaN	NaN	NaN	NaN	NaN	NaN	NaN	NaN	152.051589815197	NaN	NaN	NaN	NaN	NaN	NaN	NaN	NaN	NaN	NaN	NaN	NaN	NaN	NaN	NaN	NaN	NaN	NaN	NaN	NaN	NaN	NaN	NaN	NaN	NaN	420.838054261782	NaN	NaN	NaN	NaN	65.0331527015339	NaN	NaN	NaN	NaN	NaN	NaN	NaN
NaN	NaN	NaN	NaN	NaN	NaN	NaN	NaN	NaN	NaN	NaN	473.216705397154	NaN	NaN	NaN	NaN	NaN	NaN	NaN	NaN	NaN	NaN	NaN	NaN	NaN	NaN	NaN	NaN	NaN	NaN	NaN	NaN	NaN	NaN	NaN	NaN	NaN	568.374990674766	NaN	NaN	NaN	NaN	-37.9745004098718	NaN	NaN	NaN	NaN	NaN	NaN	NaN
NaN	NaN	NaN	NaN	NaN	NaN	NaN	NaN	NaN	NaN	NaN	103.849869266549	NaN	NaN	NaN	NaN	NaN	NaN	NaN	NaN	NaN	NaN	NaN	NaN	NaN	NaN	NaN	NaN	NaN	NaN	NaN	NaN	NaN	NaN	NaN	NaN	NaN	1000.50224948112	NaN	NaN	NaN	NaN	117.435225680706	NaN	NaN	NaN	NaN	NaN	NaN	NaN
NaN	NaN	NaN	NaN	NaN	NaN	NaN	NaN	NaN	NaN	NaN	214.665959021869	NaN	NaN	NaN	NaN	NaN	NaN	NaN	NaN	NaN	NaN	NaN	NaN	NaN	NaN	NaN	NaN	NaN	NaN	NaN	NaN	NaN	NaN	NaN	NaN	NaN	627.792131540392	NaN	NaN	NaN	NaN	-3.7442820184669	NaN	NaN	NaN	NaN	NaN	NaN	NaN
NaN	NaN	NaN	NaN	NaN	NaN	NaN	NaN	NaN	NaN	NaN	21.8335314426636	NaN	NaN	NaN	NaN	NaN	NaN	NaN	NaN	NaN	NaN	NaN	NaN	NaN	NaN	NaN	NaN	NaN	NaN	NaN	NaN	NaN	NaN	NaN	NaN	NaN	892.265832707288	NaN	NaN	NaN	NaN	74.6195340688742	NaN	NaN	NaN	NaN	NaN	NaN	NaN
NaN	NaN	NaN	NaN	NaN	NaN	NaN	NaN	NaN	NaN	NaN	166.45747292718	NaN	NaN	NaN	NaN	NaN	NaN	NaN	NaN	NaN	NaN	NaN	NaN	NaN	NaN	NaN	NaN	NaN	NaN	NaN	NaN	NaN	NaN	NaN	NaN	NaN	328.826929626577	NaN	NaN	NaN	NaN	-47.7513964388703	NaN	NaN	NaN	NaN	NaN	NaN	NaN
NaN	NaN	NaN	NaN	NaN	NaN	NaN	NaN	NaN	NaN	NaN	261.108359632643	NaN	NaN	NaN	NaN	NaN	NaN	NaN	NaN	NaN	NaN	NaN	NaN	NaN	NaN	NaN	NaN	NaN	NaN	NaN	NaN	NaN	NaN	NaN	NaN	NaN	502.586775698168	NaN	NaN	NaN	NaN	106.646475663638	NaN	NaN	NaN	NaN	NaN	NaN	NaN
NaN	NaN	NaN	NaN	NaN	NaN	NaN	NaN	NaN	NaN	NaN	NaN	NaN	NaN	NaN	NaN	NaN	NaN	NaN	NaN	NaN	NaN	NaN	NaN	NaN	NaN	NaN	NaN	NaN	NaN	NaN	NaN	NaN	NaN	NaN	NaN	NaN	1492.28492058619	NaN	NaN	NaN	NaN	247.489534576263	NaN	NaN	NaN	NaN	NaN	NaN	NaN
NaN	NaN	NaN	NaN	NaN	NaN	NaN	NaN	NaN	NaN	NaN	NaN	NaN	NaN	NaN	NaN	NaN	NaN	NaN	NaN	NaN	NaN	NaN	NaN	NaN	NaN	NaN	NaN	NaN	NaN	NaN	NaN	NaN	NaN	NaN	NaN	NaN	241.97995865407	NaN	NaN	NaN	NaN	178.422511037424	NaN	NaN	NaN	NaN	NaN	NaN	NaN
NaN	NaN	NaN	NaN	NaN	NaN	NaN	NaN	NaN	NaN	NaN	NaN	NaN	NaN	NaN	NaN	NaN	NaN	NaN	NaN	NaN	NaN	NaN	NaN	NaN	NaN	NaN	NaN	NaN	NaN	NaN	NaN	NaN	NaN	NaN	NaN	NaN	2215.09049618924	NaN	NaN	NaN	NaN	-0.784877039798947	NaN	NaN	NaN	NaN	NaN	NaN	NaN
NaN	NaN	NaN	NaN	NaN	NaN	NaN	NaN	NaN	NaN	NaN	NaN	NaN	NaN	NaN	NaN	NaN	NaN	NaN	NaN	NaN	NaN	NaN	NaN	NaN	NaN	NaN	NaN	NaN	NaN	NaN	NaN	NaN	NaN	NaN	NaN	NaN	589.743666210019	NaN	NaN	NaN	NaN	-1.8048299615106	NaN	NaN	NaN	NaN	NaN	NaN	NaN
NaN	NaN	NaN	NaN	NaN	NaN	NaN	NaN	NaN	NaN	NaN	NaN	NaN	NaN	NaN	NaN	NaN	NaN	NaN	NaN	NaN	NaN	NaN	NaN	NaN	NaN	NaN	NaN	NaN	NaN	NaN	NaN	NaN	NaN	NaN	NaN	NaN	769.408374772024	NaN	NaN	NaN	NaN	56.2279629353415	NaN	NaN	NaN	NaN	NaN	NaN	NaN
NaN	NaN	NaN	NaN	NaN	NaN	NaN	NaN	NaN	NaN	NaN	NaN	NaN	NaN	NaN	NaN	NaN	NaN	NaN	NaN	NaN	NaN	NaN	NaN	NaN	NaN	NaN	NaN	NaN	NaN	NaN	NaN	NaN	NaN	NaN	NaN	NaN	1359.19264426715	NaN	NaN	NaN	NaN	71.1211594959211	NaN	NaN	NaN	NaN	NaN	NaN	NaN
NaN	NaN	NaN	NaN	NaN	NaN	NaN	NaN	NaN	NaN	NaN	NaN	NaN	NaN	NaN	NaN	NaN	NaN	NaN	NaN	NaN	NaN	NaN	NaN	NaN	NaN	NaN	NaN	NaN	NaN	NaN	NaN	NaN	NaN	NaN	NaN	NaN	947.179213121316	NaN	NaN	NaN	NaN	157.594225940526	NaN	NaN	NaN	NaN	NaN	NaN	NaN
NaN	NaN	NaN	NaN	NaN	NaN	NaN	NaN	NaN	NaN	NaN	NaN	NaN	NaN	NaN	NaN	NaN	NaN	NaN	NaN	NaN	NaN	NaN	NaN	NaN	NaN	NaN	NaN	NaN	NaN	NaN	NaN	NaN	NaN	NaN	NaN	NaN	765.673628025225	NaN	NaN	NaN	NaN	23.6556244220363	NaN	NaN	NaN	NaN	NaN	NaN	NaN
NaN	NaN	NaN	NaN	NaN	NaN	NaN	NaN	NaN	NaN	NaN	NaN	NaN	NaN	NaN	NaN	NaN	NaN	NaN	NaN	NaN	NaN	NaN	NaN	NaN	NaN	NaN	NaN	NaN	NaN	NaN	NaN	NaN	NaN	NaN	NaN	NaN	191.985472684241	NaN	NaN	NaN	NaN	-4.63763946420145	NaN	NaN	NaN	NaN	NaN	NaN	NaN
NaN	NaN	NaN	NaN	NaN	NaN	NaN	NaN	NaN	NaN	NaN	NaN	NaN	NaN	NaN	NaN	NaN	NaN	NaN	NaN	NaN	NaN	NaN	NaN	NaN	NaN	NaN	NaN	NaN	NaN	NaN	NaN	NaN	NaN	NaN	NaN	NaN	437.683846455335	NaN	NaN	NaN	NaN	-12.480263682302	NaN	NaN	NaN	NaN	NaN	NaN	NaN
NaN	NaN	NaN	NaN	NaN	NaN	NaN	NaN	NaN	NaN	NaN	NaN	NaN	NaN	NaN	NaN	NaN	NaN	NaN	NaN	NaN	NaN	NaN	NaN	NaN	NaN	NaN	NaN	NaN	NaN	NaN	NaN	NaN	NaN	NaN	NaN	NaN	310.542829997173	NaN	NaN	NaN	NaN	-32.8331095426242	NaN	NaN	NaN	NaN	NaN	NaN	NaN
NaN	NaN	NaN	NaN	NaN	NaN	NaN	NaN	NaN	NaN	NaN	NaN	NaN	NaN	NaN	NaN	NaN	NaN	NaN	NaN	NaN	NaN	NaN	NaN	NaN	NaN	NaN	NaN	NaN	NaN	NaN	NaN	NaN	NaN	NaN	NaN	NaN	1490.03359846264	NaN	NaN	NaN	NaN	160.606023155317	NaN	NaN	NaN	NaN	NaN	NaN	NaN
NaN	NaN	NaN	NaN	NaN	NaN	NaN	NaN	NaN	NaN	NaN	NaN	NaN	NaN	NaN	NaN	NaN	NaN	NaN	NaN	NaN	NaN	NaN	NaN	NaN	NaN	NaN	NaN	NaN	NaN	NaN	NaN	NaN	NaN	NaN	NaN	NaN	755.647497721733	NaN	NaN	NaN	NaN	138.004854952589	NaN	NaN	NaN	NaN	NaN	NaN	NaN
NaN	NaN	NaN	NaN	NaN	NaN	NaN	NaN	NaN	NaN	NaN	NaN	NaN	NaN	NaN	NaN	NaN	NaN	NaN	NaN	NaN	NaN	NaN	NaN	NaN	NaN	NaN	NaN	NaN	NaN	NaN	NaN	NaN	NaN	NaN	NaN	NaN	595.500655169535	NaN	NaN	NaN	NaN	-32.5053687994376	NaN	NaN	NaN	NaN	NaN	NaN	NaN
NaN	NaN	NaN	NaN	NaN	NaN	NaN	NaN	NaN	NaN	NaN	NaN	NaN	NaN	NaN	NaN	NaN	NaN	NaN	NaN	NaN	NaN	NaN	NaN	NaN	NaN	NaN	NaN	NaN	NaN	NaN	NaN	NaN	NaN	NaN	NaN	NaN	247.532484306267	NaN	NaN	NaN	NaN	48.3963432145671	NaN	NaN	NaN	NaN	NaN	NaN	NaN
NaN	NaN	NaN	NaN	NaN	NaN	NaN	NaN	NaN	NaN	NaN	NaN	NaN	NaN	NaN	NaN	NaN	NaN	NaN	NaN	NaN	NaN	NaN	NaN	NaN	NaN	NaN	NaN	NaN	NaN	NaN	NaN	NaN	NaN	NaN	NaN	NaN	55.3508663840011	NaN	NaN	NaN	NaN	55.3508663840011	NaN	NaN	NaN	NaN	NaN	NaN	NaN
NaN	NaN	NaN	NaN	NaN	NaN	NaN	NaN	NaN	NaN	NaN	NaN	NaN	NaN	NaN	NaN	NaN	NaN	NaN	NaN	NaN	NaN	NaN	NaN	NaN	NaN	NaN	NaN	NaN	NaN	NaN	NaN	NaN	NaN	NaN	NaN	NaN	1506.9105669678	NaN	NaN	NaN	NaN	395.853102232839	NaN	NaN	NaN	NaN	NaN	NaN	NaN
NaN	NaN	NaN	NaN	NaN	NaN	NaN	NaN	NaN	NaN	NaN	NaN	NaN	NaN	NaN	NaN	NaN	NaN	NaN	NaN	NaN	NaN	NaN	NaN	NaN	NaN	NaN	NaN	NaN	NaN	NaN	NaN	NaN	NaN	NaN	NaN	NaN	177.436025249356	NaN	NaN	NaN	NaN	-18.4044750549525	NaN	NaN	NaN	NaN	NaN	NaN	NaN
NaN	NaN	NaN	NaN	NaN	NaN	NaN	NaN	NaN	NaN	NaN	NaN	NaN	NaN	NaN	NaN	NaN	NaN	NaN	NaN	NaN	NaN	NaN	NaN	NaN	NaN	NaN	NaN	NaN	NaN	NaN	NaN	NaN	NaN	NaN	NaN	NaN	736.75649192596	NaN	NaN	NaN	NaN	2.20684490787152	NaN	NaN	NaN	NaN	NaN	NaN	NaN
NaN	NaN	NaN	NaN	NaN	NaN	NaN	NaN	NaN	NaN	NaN	NaN	NaN	NaN	NaN	NaN	NaN	NaN	NaN	NaN	NaN	NaN	NaN	NaN	NaN	NaN	NaN	NaN	NaN	NaN	NaN	NaN	NaN	NaN	NaN	NaN	NaN	506.929450019806	NaN	NaN	NaN	NaN	1.18420978116735	NaN	NaN	NaN	NaN	NaN	NaN	NaN
NaN	NaN	NaN	NaN	NaN	NaN	NaN	NaN	NaN	NaN	NaN	NaN	NaN	NaN	NaN	NaN	NaN	NaN	NaN	NaN	NaN	NaN	NaN	NaN	NaN	NaN	NaN	NaN	NaN	NaN	NaN	NaN	NaN	NaN	NaN	NaN	NaN	157.383892690639	NaN	NaN	NaN	NaN	167.637548977764	NaN	NaN	NaN	NaN	NaN	NaN	NaN
NaN	NaN	NaN	NaN	NaN	NaN	NaN	NaN	NaN	NaN	NaN	NaN	NaN	NaN	NaN	NaN	NaN	NaN	NaN	NaN	NaN	NaN	NaN	NaN	NaN	NaN	NaN	NaN	NaN	NaN	NaN	NaN	NaN	NaN	NaN	NaN	NaN	680.573368312405	NaN	NaN	NaN	NaN	78.9044207171537	NaN	NaN	NaN	NaN	NaN	NaN	NaN
NaN	NaN	NaN	NaN	NaN	NaN	NaN	NaN	NaN	NaN	NaN	NaN	NaN	NaN	NaN	NaN	NaN	NaN	NaN	NaN	NaN	NaN	NaN	NaN	NaN	NaN	NaN	NaN	NaN	NaN	NaN	NaN	NaN	NaN	NaN	NaN	NaN	512.142884181512	NaN	NaN	NaN	NaN	117.78800250324	NaN	NaN	NaN	NaN	NaN	NaN	NaN
NaN	NaN	NaN	NaN	NaN	NaN	NaN	NaN	NaN	NaN	NaN	NaN	NaN	NaN	NaN	NaN	NaN	NaN	NaN	NaN	NaN	NaN	NaN	NaN	NaN	NaN	NaN	NaN	NaN	NaN	NaN	NaN	NaN	NaN	NaN	NaN	NaN	443.963104155699	NaN	NaN	NaN	NaN	72.3284645551407	NaN	NaN	NaN	NaN	NaN	NaN	NaN
NaN	NaN	NaN	NaN	NaN	NaN	NaN	NaN	NaN	NaN	NaN	NaN	NaN	NaN	NaN	NaN	NaN	NaN	NaN	NaN	NaN	NaN	NaN	NaN	NaN	NaN	NaN	NaN	NaN	NaN	NaN	NaN	NaN	NaN	NaN	NaN	NaN	411.102463323085	NaN	NaN	NaN	NaN	-68.9272994837679	NaN	NaN	NaN	NaN	NaN	NaN	NaN
NaN	NaN	NaN	NaN	NaN	NaN	NaN	NaN	NaN	NaN	NaN	NaN	NaN	NaN	NaN	NaN	NaN	NaN	NaN	NaN	NaN	NaN	NaN	NaN	NaN	NaN	NaN	NaN	NaN	NaN	NaN	NaN	NaN	NaN	NaN	NaN	NaN	248.218082208837	NaN	NaN	NaN	NaN	89.6965104729406	NaN	NaN	NaN	NaN	NaN	NaN	NaN
NaN	NaN	NaN	NaN	NaN	NaN	NaN	NaN	NaN	NaN	NaN	NaN	NaN	NaN	NaN	NaN	NaN	NaN	NaN	NaN	NaN	NaN	NaN	NaN	NaN	NaN	NaN	NaN	NaN	NaN	NaN	NaN	NaN	NaN	NaN	NaN	NaN	259.790985588471	NaN	NaN	NaN	NaN	29.3750792723156	NaN	NaN	NaN	NaN	NaN	NaN	NaN
NaN	NaN	NaN	NaN	NaN	NaN	NaN	NaN	NaN	NaN	NaN	NaN	NaN	NaN	NaN	NaN	NaN	NaN	NaN	NaN	NaN	NaN	NaN	NaN	NaN	NaN	NaN	NaN	NaN	NaN	NaN	NaN	NaN	NaN	NaN	NaN	NaN	589.680418441122	NaN	NaN	NaN	NaN	96.8104357877042	NaN	NaN	NaN	NaN	NaN	NaN	NaN
NaN	NaN	NaN	NaN	NaN	NaN	NaN	NaN	NaN	NaN	NaN	NaN	NaN	NaN	NaN	NaN	NaN	NaN	NaN	NaN	NaN	NaN	NaN	NaN	NaN	NaN	NaN	NaN	NaN	NaN	NaN	NaN	NaN	NaN	NaN	NaN	NaN	539.705664192302	NaN	NaN	NaN	NaN	126.615603472339	NaN	NaN	NaN	NaN	NaN	NaN	NaN
NaN	NaN	NaN	NaN	NaN	NaN	NaN	NaN	NaN	NaN	NaN	NaN	NaN	NaN	NaN	NaN	NaN	NaN	NaN	NaN	NaN	NaN	NaN	NaN	NaN	NaN	NaN	NaN	NaN	NaN	NaN	NaN	NaN	NaN	NaN	NaN	NaN	216.925024962675	NaN	NaN	NaN	NaN	58.2755840880901	NaN	NaN	NaN	NaN	NaN	NaN	NaN
NaN	NaN	NaN	NaN	NaN	NaN	NaN	NaN	NaN	NaN	NaN	NaN	NaN	NaN	NaN	NaN	NaN	NaN	NaN	NaN	NaN	NaN	NaN	NaN	NaN	NaN	NaN	NaN	NaN	NaN	NaN	NaN	NaN	NaN	NaN	NaN	NaN	167.996519435958	NaN	NaN	NaN	NaN	76.6690717247669	NaN	NaN	NaN	NaN	NaN	NaN	NaN
NaN	NaN	NaN	NaN	NaN	NaN	NaN	NaN	NaN	NaN	NaN	NaN	NaN	NaN	NaN	NaN	NaN	NaN	NaN	NaN	NaN	NaN	NaN	NaN	NaN	NaN	NaN	NaN	NaN	NaN	NaN	NaN	NaN	NaN	NaN	NaN	NaN	90.5026871686374	NaN	NaN	NaN	NaN	9.43322564962872	NaN	NaN	NaN	NaN	NaN	NaN	NaN
NaN	NaN	NaN	NaN	NaN	NaN	NaN	NaN	NaN	NaN	NaN	NaN	NaN	NaN	NaN	NaN	NaN	NaN	NaN	NaN	NaN	NaN	NaN	NaN	NaN	NaN	NaN	NaN	NaN	NaN	NaN	NaN	NaN	NaN	NaN	NaN	NaN	127.182961331175	NaN	NaN	NaN	NaN	-28.136355455893	NaN	NaN	NaN	NaN	NaN	NaN	NaN
NaN	NaN	NaN	NaN	NaN	NaN	NaN	NaN	NaN	NaN	NaN	NaN	NaN	NaN	NaN	NaN	NaN	NaN	NaN	NaN	NaN	NaN	NaN	NaN	NaN	NaN	NaN	NaN	NaN	NaN	NaN	NaN	NaN	NaN	NaN	NaN	NaN	509.990181456629	NaN	NaN	NaN	NaN	-33.7371411223773	NaN	NaN	NaN	NaN	NaN	NaN	NaN
NaN	NaN	NaN	NaN	NaN	NaN	NaN	NaN	NaN	NaN	NaN	NaN	NaN	NaN	NaN	NaN	NaN	NaN	NaN	NaN	NaN	NaN	NaN	NaN	NaN	NaN	NaN	NaN	NaN	NaN	NaN	NaN	NaN	NaN	NaN	NaN	NaN	130.894528471546	NaN	NaN	NaN	NaN	22.3556153071342	NaN	NaN	NaN	NaN	NaN	NaN	NaN
NaN	NaN	NaN	NaN	NaN	NaN	NaN	NaN	NaN	NaN	NaN	NaN	NaN	NaN	NaN	NaN	NaN	NaN	NaN	NaN	NaN	NaN	NaN	NaN	NaN	NaN	NaN	NaN	NaN	NaN	NaN	NaN	NaN	NaN	NaN	NaN	NaN	270.452275221034	NaN	NaN	NaN	NaN	-22.0905862980065	NaN	NaN	NaN	NaN	NaN	NaN	NaN
NaN	NaN	NaN	NaN	NaN	NaN	NaN	NaN	NaN	NaN	NaN	NaN	NaN	NaN	NaN	NaN	NaN	NaN	NaN	NaN	NaN	NaN	NaN	NaN	NaN	NaN	NaN	NaN	NaN	NaN	NaN	NaN	NaN	NaN	NaN	NaN	NaN	565.511167636837	NaN	NaN	NaN	NaN	172.327312397399	NaN	NaN	NaN	NaN	NaN	NaN	NaN
NaN	NaN	NaN	NaN	NaN	NaN	NaN	NaN	NaN	NaN	NaN	NaN	NaN	NaN	NaN	NaN	NaN	NaN	NaN	NaN	NaN	NaN	NaN	NaN	NaN	NaN	NaN	NaN	NaN	NaN	NaN	NaN	NaN	NaN	NaN	NaN	NaN	162.189663492805	NaN	NaN	NaN	NaN	-1.28896427056488	NaN	NaN	NaN	NaN	NaN	NaN	NaN
NaN	NaN	NaN	NaN	NaN	NaN	NaN	NaN	NaN	NaN	NaN	NaN	NaN	NaN	NaN	NaN	NaN	NaN	NaN	NaN	NaN	NaN	NaN	NaN	NaN	NaN	NaN	NaN	NaN	NaN	NaN	NaN	NaN	NaN	NaN	NaN	NaN	179.490433921269	NaN	NaN	NaN	NaN	29.7000370280332	NaN	NaN	NaN	NaN	NaN	NaN	NaN
NaN	NaN	NaN	NaN	NaN	NaN	NaN	NaN	NaN	NaN	NaN	NaN	NaN	NaN	NaN	NaN	NaN	NaN	NaN	NaN	NaN	NaN	NaN	NaN	NaN	NaN	NaN	NaN	NaN	NaN	NaN	NaN	NaN	NaN	NaN	NaN	NaN	379.78526729812	NaN	NaN	NaN	NaN	210.522226493288	NaN	NaN	NaN	NaN	NaN	NaN	NaN
NaN	NaN	NaN	NaN	NaN	NaN	NaN	NaN	NaN	NaN	NaN	NaN	NaN	NaN	NaN	NaN	NaN	NaN	NaN	NaN	NaN	NaN	NaN	NaN	NaN	NaN	NaN	NaN	NaN	NaN	NaN	NaN	NaN	NaN	NaN	NaN	NaN	368.539500128969	NaN	NaN	NaN	NaN	-20.386614935601	NaN	NaN	NaN	NaN	NaN	NaN	NaN
NaN	NaN	NaN	NaN	NaN	NaN	NaN	NaN	NaN	NaN	NaN	NaN	NaN	NaN	NaN	NaN	NaN	NaN	NaN	NaN	NaN	NaN	NaN	NaN	NaN	NaN	NaN	NaN	NaN	NaN	NaN	NaN	NaN	NaN	NaN	NaN	NaN	181.092923685752	NaN	NaN	NaN	NaN	90.7065292075281	NaN	NaN	NaN	NaN	NaN	NaN	NaN
NaN	NaN	NaN	NaN	NaN	NaN	NaN	NaN	NaN	NaN	NaN	NaN	NaN	NaN	NaN	NaN	NaN	NaN	NaN	NaN	NaN	NaN	NaN	NaN	NaN	NaN	NaN	NaN	NaN	NaN	NaN	NaN	NaN	NaN	NaN	NaN	NaN	143.482088733883	NaN	NaN	NaN	NaN	122.883556418152	NaN	NaN	NaN	NaN	NaN	NaN	NaN
NaN	NaN	NaN	NaN	NaN	NaN	NaN	NaN	NaN	NaN	NaN	NaN	NaN	NaN	NaN	NaN	NaN	NaN	NaN	NaN	NaN	NaN	NaN	NaN	NaN	NaN	NaN	NaN	NaN	NaN	NaN	NaN	NaN	NaN	NaN	NaN	NaN	151.639814946222	NaN	NaN	NaN	NaN	57.7830798247897	NaN	NaN	NaN	NaN	NaN	NaN	NaN
NaN	NaN	NaN	NaN	NaN	NaN	NaN	NaN	NaN	NaN	NaN	NaN	NaN	NaN	NaN	NaN	NaN	NaN	NaN	NaN	NaN	NaN	NaN	NaN	NaN	NaN	NaN	NaN	NaN	NaN	NaN	NaN	NaN	NaN	NaN	NaN	NaN	265.124819376614	NaN	NaN	NaN	NaN	5.24935172407208	NaN	NaN	NaN	NaN	NaN	NaN	NaN
NaN	NaN	NaN	NaN	NaN	NaN	NaN	NaN	NaN	NaN	NaN	NaN	NaN	NaN	NaN	NaN	NaN	NaN	NaN	NaN	NaN	NaN	NaN	NaN	NaN	NaN	NaN	NaN	NaN	NaN	NaN	NaN	NaN	NaN	NaN	NaN	NaN	248.119192011229	NaN	NaN	NaN	NaN	-42.7254029069041	NaN	NaN	NaN	NaN	NaN	NaN	NaN
NaN	NaN	NaN	NaN	NaN	NaN	NaN	NaN	NaN	NaN	NaN	NaN	NaN	NaN	NaN	NaN	NaN	NaN	NaN	NaN	NaN	NaN	NaN	NaN	NaN	NaN	NaN	NaN	NaN	NaN	NaN	NaN	NaN	NaN	NaN	NaN	NaN	78.7832233472897	NaN	NaN	NaN	NaN	493.377901316223	NaN	NaN	NaN	NaN	NaN	NaN	NaN
NaN	NaN	NaN	NaN	NaN	NaN	NaN	NaN	NaN	NaN	NaN	NaN	NaN	NaN	NaN	NaN	NaN	NaN	NaN	NaN	NaN	NaN	NaN	NaN	NaN	NaN	NaN	NaN	NaN	NaN	NaN	NaN	NaN	NaN	NaN	NaN	NaN	122.445609120067	NaN	NaN	NaN	NaN	13.621117463706	NaN	NaN	NaN	NaN	NaN	NaN	NaN
NaN	NaN	NaN	NaN	NaN	NaN	NaN	NaN	NaN	NaN	NaN	NaN	NaN	NaN	NaN	NaN	NaN	NaN	NaN	NaN	NaN	NaN	NaN	NaN	NaN	NaN	NaN	NaN	NaN	NaN	NaN	NaN	NaN	NaN	NaN	NaN	NaN	197.060999601956	NaN	NaN	NaN	NaN	128.315828134205	NaN	NaN	NaN	NaN	NaN	NaN	NaN
NaN	NaN	NaN	NaN	NaN	NaN	NaN	NaN	NaN	NaN	NaN	NaN	NaN	NaN	NaN	NaN	NaN	NaN	NaN	NaN	NaN	NaN	NaN	NaN	NaN	NaN	NaN	NaN	NaN	NaN	NaN	NaN	NaN	NaN	NaN	NaN	NaN	37.9256973453206	NaN	NaN	NaN	NaN	-9.05968128710189	NaN	NaN	NaN	NaN	NaN	NaN	NaN
NaN	NaN	NaN	NaN	NaN	NaN	NaN	NaN	NaN	NaN	NaN	NaN	NaN	NaN	NaN	NaN	NaN	NaN	NaN	NaN	NaN	NaN	NaN	NaN	NaN	NaN	NaN	NaN	NaN	NaN	NaN	NaN	NaN	NaN	NaN	NaN	NaN	142.355832911452	NaN	NaN	NaN	NaN	78.1676850804865	NaN	NaN	NaN	NaN	NaN	NaN	NaN
NaN	NaN	NaN	NaN	NaN	NaN	NaN	NaN	NaN	NaN	NaN	NaN	NaN	NaN	NaN	NaN	NaN	NaN	NaN	NaN	NaN	NaN	NaN	NaN	NaN	NaN	NaN	NaN	NaN	NaN	NaN	NaN	NaN	NaN	NaN	NaN	NaN	189.505819678416	NaN	NaN	NaN	NaN	-13.4156710980724	NaN	NaN	NaN	NaN	NaN	NaN	NaN
NaN	NaN	NaN	NaN	NaN	NaN	NaN	NaN	NaN	NaN	NaN	NaN	NaN	NaN	NaN	NaN	NaN	NaN	NaN	NaN	NaN	NaN	NaN	NaN	NaN	NaN	NaN	NaN	NaN	NaN	NaN	NaN	NaN	NaN	NaN	NaN	NaN	94.4864216816798	NaN	NaN	NaN	NaN	410.970479632745	NaN	NaN	NaN	NaN	NaN	NaN	NaN
NaN	NaN	NaN	NaN	NaN	NaN	NaN	NaN	NaN	NaN	NaN	NaN	NaN	NaN	NaN	NaN	NaN	NaN	NaN	NaN	NaN	NaN	NaN	NaN	NaN	NaN	NaN	NaN	NaN	NaN	NaN	NaN	NaN	NaN	NaN	NaN	NaN	109.532232611286	NaN	NaN	NaN	NaN	86.5939579617366	NaN	NaN	NaN	NaN	NaN	NaN	NaN
NaN	NaN	NaN	NaN	NaN	NaN	NaN	NaN	NaN	NaN	NaN	NaN	NaN	NaN	NaN	NaN	NaN	NaN	NaN	NaN	NaN	NaN	NaN	NaN	NaN	NaN	NaN	NaN	NaN	NaN	NaN	NaN	NaN	NaN	NaN	NaN	NaN	254.211661974604	NaN	NaN	NaN	NaN	-22.2505697570951	NaN	NaN	NaN	NaN	NaN	NaN	NaN
NaN	NaN	NaN	NaN	NaN	NaN	NaN	NaN	NaN	NaN	NaN	NaN	NaN	NaN	NaN	NaN	NaN	NaN	NaN	NaN	NaN	NaN	NaN	NaN	NaN	NaN	NaN	NaN	NaN	NaN	NaN	NaN	NaN	NaN	NaN	NaN	NaN	161.442351237289	NaN	NaN	NaN	NaN	NaN	NaN	NaN	NaN	NaN	NaN	NaN	NaN
NaN	NaN	NaN	NaN	NaN	NaN	NaN	NaN	NaN	NaN	NaN	NaN	NaN	NaN	NaN	NaN	NaN	NaN	NaN	NaN	NaN	NaN	NaN	NaN	NaN	NaN	NaN	NaN	NaN	NaN	NaN	NaN	NaN	NaN	NaN	NaN	NaN	NaN	NaN	NaN	NaN	NaN	NaN	NaN	NaN	NaN	NaN	NaN	NaN	NaN
NaN	NaN	NaN	NaN	NaN	NaN	NaN	NaN	NaN	NaN	NaN	NaN	NaN	NaN	NaN	NaN	NaN	NaN	NaN	NaN	NaN	NaN	NaN	NaN	NaN	NaN	NaN	NaN	NaN	NaN	NaN	NaN	NaN	NaN	NaN	NaN	NaN	158.298062073989	NaN	NaN	NaN	NaN	NaN	NaN	NaN	NaN	NaN	NaN	NaN	NaN
NaN	NaN	NaN	NaN	NaN	NaN	NaN	NaN	NaN	NaN	NaN	NaN	NaN	NaN	NaN	NaN	NaN	NaN	NaN	NaN	NaN	NaN	NaN	NaN	NaN	NaN	NaN	NaN	NaN	NaN	NaN	NaN	NaN	NaN	NaN	NaN	NaN	284.735542042604	NaN	NaN	NaN	NaN	NaN	NaN	NaN	NaN	NaN	NaN	NaN	NaN
NaN	NaN	NaN	NaN	NaN	NaN	NaN	NaN	NaN	NaN	NaN	NaN	NaN	NaN	NaN	NaN	NaN	NaN	NaN	NaN	NaN	NaN	NaN	NaN	NaN	NaN	NaN	NaN	NaN	NaN	NaN	NaN	NaN	NaN	NaN	NaN	NaN	63.2864298951669	NaN	NaN	NaN	NaN	NaN	NaN	NaN	NaN	NaN	NaN	NaN	NaN
NaN	NaN	NaN	NaN	NaN	NaN	NaN	NaN	NaN	NaN	NaN	NaN	NaN	NaN	NaN	NaN	NaN	NaN	NaN	NaN	NaN	NaN	NaN	NaN	NaN	NaN	NaN	NaN	NaN	NaN	NaN	NaN	NaN	NaN	NaN	NaN	NaN	195.49865924424	NaN	NaN	NaN	NaN	NaN	NaN	NaN	NaN	NaN	NaN	NaN	NaN
NaN	NaN	NaN	NaN	NaN	NaN	NaN	NaN	NaN	NaN	NaN	NaN	NaN	NaN	NaN	NaN	NaN	NaN	NaN	NaN	NaN	NaN	NaN	NaN	NaN	NaN	NaN	NaN	NaN	NaN	NaN	NaN	NaN	NaN	NaN	NaN	NaN	NaN	NaN	NaN	NaN	NaN	NaN	NaN	NaN	NaN	NaN	NaN	NaN	NaN
NaN	NaN	NaN	NaN	NaN	NaN	NaN	NaN	NaN	NaN	NaN	NaN	NaN	NaN	NaN	NaN	NaN	NaN	NaN	NaN	NaN	NaN	NaN	NaN	NaN	NaN	NaN	NaN	NaN	NaN	NaN	NaN	NaN	NaN	NaN	NaN	NaN	NaN	NaN	NaN	NaN	NaN	NaN	NaN	NaN	NaN	NaN	NaN	NaN	NaN
NaN	NaN	NaN	NaN	NaN	NaN	NaN	NaN	NaN	NaN	NaN	NaN	NaN	NaN	NaN	NaN	NaN	NaN	NaN	NaN	NaN	NaN	NaN	NaN	NaN	NaN	NaN	NaN	NaN	NaN	NaN	NaN	NaN	NaN	NaN	NaN	NaN	NaN	NaN	NaN	NaN	NaN	NaN	NaN	NaN	NaN	NaN	NaN	NaN	NaN
NaN	NaN	NaN	NaN	NaN	NaN	NaN	NaN	NaN	NaN	NaN	NaN	NaN	NaN	NaN	NaN	NaN	NaN	NaN	NaN	NaN	NaN	NaN	NaN	NaN	NaN	NaN	NaN	NaN	NaN	NaN	NaN	NaN	NaN	NaN	NaN	NaN	NaN	NaN	NaN	NaN	NaN	NaN	NaN	NaN	NaN	NaN	NaN	NaN	NaN
NaN	NaN	NaN	NaN	NaN	NaN	NaN	NaN	NaN	NaN	NaN	NaN	NaN	NaN	NaN	NaN	NaN	NaN	NaN	NaN	NaN	NaN	NaN	NaN	NaN	NaN	NaN	NaN	NaN	NaN	NaN	NaN	NaN	NaN	NaN	NaN	NaN	NaN	NaN	NaN	NaN	NaN	NaN	NaN	NaN	NaN	NaN	NaN	NaN	NaN
NaN	NaN	NaN	NaN	NaN	NaN	NaN	NaN	NaN	NaN	NaN	NaN	NaN	NaN	NaN	NaN	NaN	NaN	NaN	NaN	NaN	NaN	NaN	NaN	NaN	NaN	NaN	NaN	NaN	NaN	NaN	NaN	NaN	NaN	NaN	NaN	NaN	NaN	NaN	NaN	NaN	NaN	NaN	NaN	NaN	NaN	NaN	NaN	NaN	NaN
NaN	NaN	NaN	NaN	NaN	NaN	NaN	NaN	NaN	NaN	NaN	NaN	NaN	NaN	NaN	NaN	NaN	NaN	NaN	NaN	NaN	NaN	NaN	NaN	NaN	NaN	NaN	NaN	NaN	NaN	NaN	NaN	NaN	NaN	NaN	NaN	NaN	NaN	NaN	NaN	NaN	NaN	NaN	NaN	NaN	NaN	NaN	NaN	NaN	NaN
NaN	NaN	NaN	NaN	NaN	NaN	NaN	NaN	NaN	NaN	NaN	NaN	NaN	NaN	NaN	NaN	NaN	NaN	NaN	NaN	NaN	NaN	NaN	NaN	NaN	NaN	NaN	NaN	NaN	NaN	NaN	NaN	NaN	NaN	NaN	NaN	NaN	NaN	NaN	NaN	NaN	NaN	NaN	NaN	NaN	NaN	NaN	NaN	NaN	NaN
NaN	NaN	NaN	NaN	NaN	NaN	NaN	NaN	NaN	NaN	NaN	NaN	NaN	NaN	NaN	NaN	NaN	NaN	NaN	NaN	NaN	NaN	NaN	NaN	NaN	NaN	NaN	NaN	NaN	NaN	NaN	NaN	NaN	NaN	NaN	NaN	NaN	NaN	NaN	NaN	NaN	NaN	NaN	NaN	NaN	NaN	NaN	NaN	NaN	NaN
NaN	NaN	NaN	NaN	NaN	NaN	NaN	NaN	NaN	NaN	NaN	NaN	NaN	NaN	NaN	NaN	NaN	NaN	NaN	NaN	NaN	NaN	NaN	NaN	NaN	NaN	NaN	NaN	NaN	NaN	NaN	NaN	NaN	NaN	NaN	NaN	NaN	NaN	NaN	NaN	NaN	NaN	NaN	NaN	NaN	NaN	NaN	NaN	NaN	NaN
NaN	NaN	NaN	NaN	NaN	NaN	NaN	NaN	NaN	NaN	NaN	NaN	NaN	NaN	NaN	NaN	NaN	NaN	NaN	NaN	NaN	NaN	NaN	NaN	NaN	NaN	NaN	NaN	NaN	NaN	NaN	NaN	NaN	NaN	NaN	NaN	NaN	NaN	NaN	NaN	NaN	NaN	NaN	NaN	NaN	NaN	NaN	NaN	NaN	NaN
NaN	NaN	NaN	NaN	NaN	NaN	NaN	NaN	NaN	NaN	NaN	NaN	NaN	NaN	NaN	NaN	NaN	NaN	NaN	NaN	NaN	NaN	NaN	NaN	NaN	NaN	NaN	NaN	NaN	NaN	NaN	NaN	NaN	NaN	NaN	NaN	NaN	NaN	NaN	NaN	NaN	NaN	NaN	NaN	NaN	NaN	NaN	NaN	NaN	NaN
NaN	NaN	NaN	NaN	NaN	NaN	NaN	NaN	NaN	NaN	NaN	NaN	NaN	NaN	NaN	NaN	NaN	NaN	NaN	NaN	NaN	NaN	NaN	NaN	NaN	NaN	NaN	NaN	NaN	NaN	NaN	NaN	NaN	NaN	NaN	NaN	NaN	NaN	NaN	NaN	NaN	NaN	NaN	NaN	NaN	NaN	NaN	NaN	NaN	NaN
NaN	NaN	NaN	NaN	NaN	NaN	NaN	NaN	NaN	NaN	NaN	NaN	NaN	NaN	NaN	NaN	NaN	NaN	NaN	NaN	NaN	NaN	NaN	NaN	NaN	NaN	NaN	NaN	NaN	NaN	NaN	NaN	NaN	NaN	NaN	NaN	NaN	NaN	NaN	NaN	NaN	NaN	NaN	NaN	NaN	NaN	NaN	NaN	NaN	NaN
NaN	NaN	NaN	NaN	NaN	NaN	NaN	NaN	NaN	NaN	NaN	NaN	NaN	NaN	NaN	NaN	NaN	NaN	NaN	NaN	NaN	NaN	NaN	NaN	NaN	NaN	NaN	NaN	NaN	NaN	NaN	NaN	NaN	NaN	NaN	NaN	NaN	NaN	NaN	NaN	NaN	NaN	NaN	NaN	NaN	NaN	NaN	NaN	NaN	NaN
NaN	NaN	NaN	NaN	NaN	NaN	NaN	NaN	NaN	NaN	NaN	NaN	NaN	NaN	NaN	NaN	NaN	NaN	NaN	NaN	NaN	NaN	NaN	NaN	NaN	NaN	NaN	NaN	NaN	NaN	NaN	NaN	NaN	NaN	NaN	NaN	NaN	NaN	NaN	NaN	NaN	NaN	NaN	NaN	NaN	NaN	NaN	NaN	NaN	NaN
NaN	NaN	NaN	NaN	NaN	NaN	NaN	NaN	NaN	NaN	NaN	NaN	NaN	NaN	NaN	NaN	NaN	NaN	NaN	NaN	NaN	NaN	NaN	NaN	NaN	NaN	NaN	NaN	NaN	NaN	NaN	NaN	NaN	NaN	NaN	NaN	NaN	NaN	NaN	NaN	NaN	NaN	NaN	NaN	NaN	NaN	NaN	NaN	NaN	NaN
NaN	NaN	NaN	NaN	NaN	NaN	NaN	NaN	NaN	NaN	NaN	NaN	NaN	NaN	NaN	NaN	NaN	NaN	NaN	NaN	NaN	NaN	NaN	NaN	NaN	NaN	NaN	NaN	NaN	NaN	NaN	NaN	NaN	NaN	NaN	NaN	NaN	NaN	NaN	NaN	NaN	NaN	NaN	NaN	NaN	NaN	NaN	NaN	NaN	NaN
NaN	NaN	NaN	NaN	NaN	NaN	NaN	NaN	NaN	NaN	NaN	NaN	NaN	NaN	NaN	NaN	NaN	NaN	NaN	NaN	NaN	NaN	NaN	NaN	NaN	NaN	NaN	NaN	NaN	NaN	NaN	NaN	NaN	NaN	NaN	NaN	NaN	NaN	NaN	NaN	NaN	NaN	NaN	NaN	NaN	NaN	NaN	NaN	NaN	NaN
NaN	NaN	NaN	NaN	NaN	NaN	NaN	NaN	NaN	NaN	NaN	NaN	NaN	NaN	NaN	NaN	NaN	NaN	NaN	NaN	NaN	NaN	NaN	NaN	NaN	NaN	NaN	NaN	NaN	NaN	NaN	NaN	NaN	NaN	NaN	NaN	NaN	NaN	NaN	NaN	NaN	NaN	NaN	NaN	NaN	NaN	NaN	NaN	NaN	NaN
NaN	NaN	NaN	NaN	NaN	NaN	NaN	NaN	NaN	NaN	NaN	NaN	NaN	NaN	NaN	NaN	NaN	NaN	NaN	NaN	NaN	NaN	NaN	NaN	NaN	NaN	NaN	NaN	NaN	NaN	NaN	NaN	NaN	NaN	NaN	NaN	NaN	NaN	NaN	NaN	NaN	NaN	NaN	NaN	NaN	NaN	NaN	NaN	NaN	NaN
NaN	NaN	NaN	NaN	NaN	NaN	NaN	NaN	NaN	NaN	NaN	NaN	NaN	NaN	NaN	NaN	NaN	NaN	NaN	NaN	NaN	NaN	NaN	NaN	NaN	NaN	NaN	NaN	NaN	NaN	NaN	NaN	NaN	NaN	NaN	NaN	NaN	NaN	NaN	NaN	NaN	NaN	NaN	NaN	NaN	NaN	NaN	NaN	NaN	NaN
NaN	NaN	NaN	NaN	NaN	NaN	NaN	NaN	NaN	NaN	NaN	NaN	NaN	NaN	NaN	NaN	NaN	NaN	NaN	NaN	NaN	NaN	NaN	NaN	NaN	NaN	NaN	NaN	NaN	NaN	NaN	NaN	NaN	NaN	NaN	NaN	NaN	NaN	NaN	NaN	NaN	NaN	NaN	NaN	NaN	NaN	NaN	NaN	NaN	NaN
NaN	NaN	NaN	NaN	NaN	NaN	NaN	NaN	NaN	NaN	NaN	NaN	NaN	NaN	NaN	NaN	NaN	NaN	NaN	NaN	NaN	NaN	NaN	NaN	NaN	NaN	NaN	NaN	NaN	NaN	NaN	NaN	NaN	NaN	NaN	NaN	NaN	NaN	NaN	NaN	NaN	NaN	NaN	NaN	NaN	NaN	NaN	NaN	NaN	NaN
NaN	NaN	NaN	NaN	NaN	NaN	NaN	NaN	NaN	NaN	NaN	NaN	NaN	NaN	NaN	NaN	NaN	NaN	NaN	NaN	NaN	NaN	NaN	NaN	NaN	NaN	NaN	NaN	NaN	NaN	NaN	NaN	NaN	NaN	NaN	NaN	NaN	NaN	NaN	NaN	NaN	NaN	NaN	NaN	NaN	NaN	NaN	NaN	NaN	NaN
NaN	NaN	NaN	NaN	NaN	NaN	NaN	NaN	NaN	NaN	NaN	NaN	NaN	NaN	NaN	NaN	NaN	NaN	NaN	NaN	NaN	NaN	NaN	NaN	NaN	NaN	NaN	NaN	NaN	NaN	NaN	NaN	NaN	NaN	NaN	NaN	NaN	NaN	NaN	NaN	NaN	NaN	NaN	NaN	NaN	NaN	NaN	NaN	NaN	NaN
NaN	NaN	NaN	NaN	NaN	NaN	NaN	NaN	NaN	NaN	NaN	NaN	NaN	NaN	NaN	NaN	NaN	NaN	NaN	NaN	NaN	NaN	NaN	NaN	NaN	NaN	NaN	NaN	NaN	NaN	NaN	NaN	NaN	NaN	NaN	NaN	NaN	NaN	NaN	NaN	NaN	NaN	NaN	NaN	NaN	NaN	NaN	NaN	NaN	NaN
NaN	NaN	NaN	NaN	NaN	NaN	NaN	NaN	NaN	NaN	NaN	NaN	NaN	NaN	NaN	NaN	NaN	NaN	NaN	NaN	NaN	NaN	NaN	NaN	NaN	NaN	NaN	NaN	NaN	NaN	NaN	NaN	NaN	NaN	NaN	NaN	NaN	NaN	NaN	NaN	NaN	NaN	NaN	NaN	NaN	NaN	NaN	NaN	NaN	NaN
NaN	NaN	NaN	NaN	NaN	NaN	NaN	NaN	NaN	NaN	NaN	NaN	NaN	NaN	NaN	NaN	NaN	NaN	NaN	NaN	NaN	NaN	NaN	NaN	NaN	NaN	NaN	NaN	NaN	NaN	NaN	NaN	NaN	NaN	NaN	NaN	NaN	NaN	NaN	NaN	NaN	NaN	NaN	NaN	NaN	NaN	NaN	NaN	NaN	NaN
NaN	NaN	NaN	NaN	NaN	NaN	NaN	NaN	NaN	NaN	NaN	NaN	NaN	NaN	NaN	NaN	NaN	NaN	NaN	NaN	NaN	NaN	NaN	NaN	NaN	NaN	NaN	NaN	NaN	NaN	NaN	NaN	NaN	NaN	NaN	NaN	NaN	NaN	NaN	NaN	NaN	NaN	NaN	NaN	NaN	NaN	NaN	NaN	NaN	NaN
NaN	NaN	NaN	NaN	NaN	NaN	NaN	NaN	NaN	NaN	NaN	NaN	NaN	NaN	NaN	NaN	NaN	NaN	NaN	NaN	NaN	NaN	NaN	NaN	NaN	NaN	NaN	NaN	NaN	NaN	NaN	NaN	NaN	NaN	NaN	NaN	NaN	NaN	NaN	NaN	NaN	NaN	NaN	NaN	NaN	NaN	NaN	NaN	NaN	NaN
NaN	NaN	NaN	NaN	NaN	NaN	NaN	NaN	NaN	NaN	NaN	NaN	NaN	NaN	NaN	NaN	NaN	NaN	NaN	NaN	NaN	NaN	NaN	NaN	NaN	NaN	NaN	NaN	NaN	NaN	NaN	NaN	NaN	NaN	NaN	NaN	NaN	NaN	NaN	NaN	NaN	NaN	NaN	NaN	NaN	NaN	NaN	NaN	NaN	NaN
NaN	NaN	NaN	NaN	NaN	NaN	NaN	NaN	NaN	NaN	NaN	NaN	NaN	NaN	NaN	NaN	NaN	NaN	NaN	NaN	NaN	NaN	NaN	NaN	NaN	NaN	NaN	NaN	NaN	NaN	NaN	NaN	NaN	NaN	NaN	NaN	NaN	NaN	NaN	NaN	NaN	NaN	NaN	NaN	NaN	NaN	NaN	NaN	NaN	NaN
NaN	NaN	NaN	NaN	NaN	NaN	NaN	NaN	NaN	NaN	NaN	NaN	NaN	NaN	NaN	NaN	NaN	NaN	NaN	NaN	NaN	NaN	NaN	NaN	NaN	NaN	NaN	NaN	NaN	NaN	NaN	NaN	NaN	NaN	NaN	NaN	NaN	NaN	NaN	NaN	NaN	NaN	NaN	NaN	NaN	NaN	NaN	NaN	NaN	NaN
NaN	NaN	NaN	NaN	NaN	NaN	NaN	NaN	NaN	NaN	NaN	NaN	NaN	NaN	NaN	NaN	NaN	NaN	NaN	NaN	NaN	NaN	NaN	NaN	NaN	NaN	NaN	NaN	NaN	NaN	NaN	NaN	NaN	NaN	NaN	NaN	NaN	NaN	NaN	NaN	NaN	NaN	NaN	NaN	NaN	NaN	NaN	NaN	NaN	NaN
NaN	NaN	NaN	NaN	NaN	NaN	NaN	NaN	NaN	NaN	NaN	NaN	NaN	NaN	NaN	NaN	NaN	NaN	NaN	NaN	NaN	NaN	NaN	NaN	NaN	NaN	NaN	NaN	NaN	NaN	NaN	NaN	NaN	NaN	NaN	NaN	NaN	NaN	NaN	NaN	NaN	NaN	NaN	NaN	NaN	NaN	NaN	NaN	NaN	NaN
NaN	NaN	NaN	NaN	NaN	NaN	NaN	NaN	NaN	NaN	NaN	NaN	NaN	NaN	NaN	NaN	NaN	NaN	NaN	NaN	NaN	NaN	NaN	NaN	NaN	NaN	NaN	NaN	NaN	NaN	NaN	NaN	NaN	NaN	NaN	NaN	NaN	NaN	NaN	NaN	NaN	NaN	NaN	NaN	NaN	NaN	NaN	NaN	NaN	NaN
NaN	NaN	NaN	NaN	NaN	NaN	NaN	NaN	NaN	NaN	NaN	NaN	NaN	NaN	NaN	NaN	NaN	NaN	NaN	NaN	NaN	NaN	NaN	NaN	NaN	NaN	NaN	NaN	NaN	NaN	NaN	NaN	NaN	NaN	NaN	NaN	NaN	NaN	NaN	NaN	NaN	NaN	NaN	NaN	NaN	NaN	NaN	NaN	NaN	NaN
NaN	NaN	NaN	NaN	NaN	NaN	NaN	NaN	NaN	NaN	NaN	NaN	NaN	NaN	NaN	NaN	NaN	NaN	NaN	NaN	NaN	NaN	NaN	NaN	NaN	NaN	NaN	NaN	NaN	NaN	NaN	NaN	NaN	NaN	NaN	NaN	NaN	NaN	NaN	NaN	NaN	NaN	NaN	NaN	NaN	NaN	NaN	NaN	NaN	NaN
[truncated: 62 more columns]
