# Supplementary material for: Notch-dependent and -independent transcription are modulated by tissue movements at gastrulation
Source: eLife. 2022 May 18;11:e73656. doi: 10.7554/eLife.73656 (PMC9183233; doi:10.7554/eLife.73656)
Supplement: Source data 1. [file elife-73656-data1.zip › numerical data/1S1B_m5m8peveIII_MSE_alignedOnset.txt]

55.4102332326439	-44.8155366837899	149.209740471812	59.5230582034044	100.47430888337	152.423292756259	95.5267519810779	93.8364639079903	31.2036445708319	58.5602340673587	-83.0989512247571	42.1440290441387	-143.609505518985	30.327732016208	NaN	-81.9408710596004	161.468636554572	61.6398061347155	39.3317963309182	90.6076426743899	-144.799239565912	116.697700756547	-44.5797021122913	-74.2248964133182	19.5314839579419	84.9873669911098	74.9394805325344	-56.3360537773209	133.670221005557	60.4804612378518	2.10491842116461	-28.6726911237116	69.5416318564552	64.4718614571762	-31.4405880562743	-66.3754939960931	-76.3367838673435	96.2680157441999	143.962907282644	43.1367368588789	154.382821658408	116.832444402992	-61.7357126364788	54.1241150239521	-34.9030669660839	75.3851317450538	46.2010760529067	49.2675936876256	113.477604307582	14.0606358625685
31.9137366277782	103.388677491582	579.682886969419	204.263733972919	236.351782261932	11.3090937293696	-39.9983861250695	291.431931610968	-27.3042088562237	102.321301601732	-1.3385853198227	-10.7723584881789	-3.51246513243319	331.961030694382	1087.34521243615	145.677725287182	121.341322858105	329.117264725927	205.282412775329	66.0935595300701	83.7047082424929	63.5196427700221	279.285569405001	-30.9540819374735	124.763763769265	64.2895585417472	70.7483667586704	181.586097752687	93.5052308788893	258.977968482601	-1.02337150745638	280.290730882002	746.444216143461	638.972228231979	343.212250386446	91.0225359847601	193.567106124897	133.115263062824	42.0234304545174	209.537125610306	349.573144481453	937.400899187465	570.928371550538	247.055886753887	243.203025950695	124.705311029805	-44.1943675625443	2.9813139449125	144.421825110329	623.07205240671
387.053154029214	205.980291224726	-32.4404157525223	18.2061402342761	155.178822581437	524.691251836902	903.774292916772	145.190384276047	206.728710898357	237.351146630899	764.405991832143	602.059876288027	321.914153083824	150.136982389321	1338.46461199877	520.784601076987	576.502304984999	91.865893895401	29.2156064692954	427.532855619039	318.847866863204	435.215867437997	9.39736332266925	190.650413217006	191.466157609154	314.240654644281	519.022815097376	86.5887882333095	255.569618791355	103.912034406425	354.231846306074	-55.6418932475297	144.406698221825	-108.406874668136	156.619047014243	289.358971592134	57.5685500527846	310.119084111812	203.967788959562	11.6870518647802	100.707686281408	138.891597268502	-5.05138860983387	105.542247425297	-93.6124046871202	932.812665900016	197.90119564361	279.357302113327	167.794670147764	71.8816780852616
267.89681358464	692.648135317427	202.644153581682	298.112978653915	480.476238177661	581.645862051319	245.54610495448	434.951635006507	307.617130424921	612.105974499622	320.704164076158	1063.55602229956	331.13612679094	1362.43892585175	649.982292852022	509.71269070568	874.138841002352	560.113844909381	357.723638381356	560.509803824907	1569.84661863613	265.349091068299	833.515327728963	1072.03898971737	526.606292919207	699.289634700628	242.036250735236	253.738921856268	530.624470302561	165.983528590259	245.264617389975	283.617372489504	577.069581491696	337.624881462397	185.595103904314	316.353594690307	311.020983540913	240.035837849534	592.304467841242	468.13705439559	1117.80075216029	194.440567014777	668.429641746312	541.897401977508	171.908443552332	360.89095427413	783.021061010427	1095.33231031744	235.593190310967	425.559768355635
227.043508868058	574.792803548012	406.123648920889	960.138936231061	521.506027132908	351.436655134993	357.325023560355	324.531463111191	231.446492119591	625.400866346776	258.431036261877	317.256003323547	318.270086704988	225.120761547317	1702.8001990579	1259.22739842457	194.73398035795	739.136126478612	705.220985913	526.668886467916	506.544506332769	352.40034166111	555.358221306213	784.347205121517	358.219769949866	521.656616593684	682.702829227234	935.341846458756	782.694801384279	536.294720012261	255.373685130778	425.348205825293	301.10726217116	477.64136820529	1391.29497314936	602.653388638644	415.760259604707	789.455351788335	158.169589998297	225.59565965618	526.986185458054	429.321948510005	457.744873241407	229.94828212268	234.369165074702	270.647849905556	185.330163232766	546.219223246651	256.506683767038	1069.25486197831
521.780519987083	508.532403681856	621.625265062372	185.280785838931	319.353239395841	876.373121924152	130.807140151905	587.741580082381	566.441242597942	1146.92736406816	399.95516538416	714.903699558542	479.817298927443	673.193448305273	1365.42882000444	239.764558618066	907.132358257806	286.957893839357	362.187580134292	344.831585881433	830.475591345958	260.649404822928	5.99448429906921	275.92748688319	254.890069249109	1095.72739280043	778.104644312167	964.270109104303	561.153521298078	210.70940689856	116.421041197364	404.84245039667	168.714574788956	259.288692459794	405.047928749831	145.84321625406	865.763701979157	346.06521211819	366.155401164097	216.077758023811	511.708192421269	870.784942045409	1137.08629619518	1312.50496119698	431.358967597812	622.051121925318	303.18765553854	828.006597116796	24.7149833284681	285.832557606576
207.360102511319	529.231850846508	689.718098360046	548.04922286694	586.58080424089	529.890701683252	1075.47156585393	687.272815661432	592.011870087725	210.967854905447	329.499342756547	176.942742718408	313.388870926652	293.319481247207	1203.02834870172	605.098521134086	477.609684252654	117.284365183139	289.146991772785	1633.6444909339	2155.51182612734	223.784893340914	616.011505383081	704.342423998056	266.487781319953	319.87661084699	450.564884564657	874.155007215135	503.634003921058	839.428511591761	548.87299616422	9.32063605102884	140.855029312252	769.646465056062	956.684943550361	289.364490588445	202.860928914782	-22.5935299587925	624.576469134389	514.754047887119	431.350464213315	420.089436212058	1066.36747723975	1021.81474078666	437.86969509488	1867.10348807708	863.140197757486	279.341479792403	351.776290837502	-33.7874290721806
325.671072307878	211.060352127734	611.347504699618	599.375226231431	433.184418614618	578.749593066354	197.716561409918	46.5251078213252	339.602873173255	1142.10071163136	559.838406407316	818.895703444389	844.03195907472	1605.47488059016	760.24836741287	498.377891630784	1853.16904391658	460.833733821623	418.335237440761	286.363085601627	708.338629393375	121.334372010824	976.79986375984	1171.80066260901	157.475622602424	688.956199485636	403.297121662214	1706.67107900209	964.721333381966	466.527827471428	480.36704396453	373.788738954242	824.159829255572	548.910287216472	923.184241769819	371.724081526285	689.109983277172	521.988899089491	237.817294063835	599.221219304117	256.118513594969	1025.14502492056	159.12143687158	788.504488889913	295.736142903767	799.754803724596	564.285919752392	482.739156566069	297.77673033902	173.824053779053
657.998250685478	414.110879319092	242.028643012643	853.258100608137	-4.41518450620526	225.866579746593	409.788773916795	656.206311752853	1746.38947473333	319.553718502209	303.875337154558	1953.28027250513	286.349336780791	501.805424101612	1086.20814564433	581.803911211673	385.389823279897	414.495569400277	286.949283612609	142.346079351226	1505.10356244676	261.193365010739	679.164644833005	1235.71428277731	368.327359375649	972.3809794039	537.30799099153	1336.38302171809	824.556670046064	379.592834600084	1114.16132934536	408.919377706918	356.792969723571	92.4075781875189	412.965409327871	66.8189521964762	242.057915228923	590.16368915941	8.19872501434051	506.042066262216	338.944981212333	1330.24512956828	539.741681633216	1220.49623747908	372.448028337341	593.981088208451	1278.75591811902	1177.82532559512	32.5317217982419	888.176557895273
78.9485295801223	249.8524859718	54.4978316176566	1224.03013463262	13.1853639338922	13.6635632750506	476.422006947785	388.16916661829	1052.59352218208	383.086385783085	836.798484680911	1536.62912876452	-26.9656613890226	1049.46269623321	NaN	1364.10324603377	1119.85687889025	370.460274424115	257.78452753911	222.98485740375	1686.97051715689	82.4921146005509	260.284506517464	903.209356256907	264.795625358892	501.570827489628	490.036102422079	1750.26572657088	-16.9878470966428	335.262113899414	505.674666214802	243.488246726784	26.5391310576675	209.557917760263	776.386711737528	693.182738550857	531.186985852938	32.8538489407169	52.2113308445554	186.856855122189	682.516700574332	1438.29709477375	544.14721253868	1934.632485723	33.2797733025878	2055.90549909301	1812.69742363932	924.216418763197	-50.9910225942182	286.951764455262
140.566526530176	288.137073283632	1046.85713977417	1208.61876055288	339.666463282086	329.297273129421	198.148163885368	39.9695691998574	2213.62394001508	223.405931431981	1217.27568763721	1132.6400263764	984.770961539622	2120.59835217017	2258.02874706512	392.838254376583	1148.54859162351	346.382202194174	219.781860298767	450.874692518703	1628.21372763894	546.045719756052	1225.22946855609	369.269367978662	775.149080565634	635.325297136517	449.740741806349	1174.88294703476	996.73109678056	269.529144250413	195.481312761987	646.535595055903	43.3427494782498	539.497090907972	623.733543368768	639.813885855324	474.574910606351	151.807362947304	164.489351779828	525.285977295358	295.533176883112	630.780288247907	711.977838825806	259.246827412552	761.756972107105	1238.21847881455	830.659720040998	1563.91327294935	NaN	395.203607020289
50.3265040085122	137.786923150478	490.062463579532	1544.59921232187	-26.3604133559721	-46.6395188683553	42.6125494458264	-41.7750920401312	1520.51998235521	711.977233503491	486.792275398109	581.527609963396	612.337339815858	1030.54235773895	828.510559051462	357.977581489517	697.549982481141	727.28289235632	615.793821849022	793.933052816361	2117.98951594681	9.55141564847768	552.213479922942	903.825817197468	305.80058397884	836.351634648074	89.5224490716885	1072.93598097702	385.653924745106	443.27620086808	150.564876051653	126.311397797413	100.601837983065	274.235483494688	-117.267168418296	856.291350600119	934.973572045309	315.211477795635	113.515610727734	930.108815278058	568.483630121942	1813.51749124098	423.628789240131	1442.03344527464	438.856888580679	1906.94436637797	1200.93822563202	727.521453696782	NaN	420.511495461715
382.081508437922	-13.9035578011324	606.88509502134	268.080999520674	290.645142748294	452.963046350026	224.27001227487	-17.7259320931955	464.886693954	-32.2640921976288	593.883825308146	1103.72244517882	662.461862614244	1681.47694449774	802.238966564365	1059.69917765916	372.371762750283	1351.25043216028	16.9092309466091	367.209963417502	2002.98367687106	25.247670896418	383.143487596317	451.200710616545	348.521842384279	257.284607549262	235.374622620024	1422.92627048431	664.423353033099	303.267715333704	85.2490736207414	7.36393568042789	165.571947550984	74.6455172952621	89.2048840043058	789.691772065558	389.293799970326	94.0122863631697	-48.3410309032528	842.508844880513	339.052968252243	882.9627555011	778.376080869275	2192.84641995879	958.250483630216	1098.84189723144	1183.29169941861	508.532403681856	NaN	592.947565992989
86.1952241034538	117.559575249622	276.882151542608	732.590545723728	-85.63692705787	155.615228543909	318.312122051088	52.5517304210099	724.302229278595	103.466430680762	257.710900176242	1105.95439615081	910.057936284393	600.496467019258	1607.44242322817	1410.25451751821	637.816275733407	1012.97220474406	177.225468540448	1375.70642655261	2011.03780392114	133.723330044119	197.258450219481	545.898925317263	1071.68699013678	482.964761222944	581.958712891413	2798.54466528337	181.140841338736	30.2747470858315	35.4332460043367	66.9651838422127	87.2892478570455	63.5371133782096	-43.8027437451054	1408.16704454013	70.3501245229936	203.191007415024	-8.74817561715798	978.94862435554	406.098425482047	593.066315340365	107.391894391166	806.648224694595	1956.10000606129	552.071631665877	409.803866429199	2587.38191558123	NaN	77.9828361099885
-38.1372811693668	168.847535597054	352.199387265703	1505.86675792745	-52.0638915609274	74.8116118294264	126.089438529411	2.25844907075348	1012.49539578605	250.811815520697	548.560186614341	1531.04673636781	567.822082641778	383.972635654623	NaN	329.04617876449	1172.1031734191	104.768696749138	-138.926245527574	978.812218597224	2284.89150712579	229.391087057718	612.672624913512	699.372176603519	1052.64731463551	156.396812234105	775.170686414527	2150.9843309984	407.453275173551	90.4038890745642	-121.094113857133	117.688714504696	-54.5557623533966	-13.6013221064976	308.426573431547	475.238841888631	85.4379051666466	28.3314730266943	36.4880330828871	737.678642952235	67.4559581361583	1529.12325555542	265.574196411349	930.418314369423	923.719027349432	1124.29533208133	705.225027914361	540.539639246022	NaN	277.397574984475
-9.27789812334017	71.2906157399848	85.793628221068	1586.2860898018	70.0377790410644	101.231029634708	47.8155517612992	-41.3176989731569	799.622404910187	177.895557685421	1157.08618021969	615.629370134042	105.38684270765	1057.68120628779	900.611945312714	815.996617951219	203.218873097506	417.922165963643	-29.3051162107518	531.099859648544	2019.4655998316	11.3126424180112	85.3610252293757	49.8963811643041	484.720741906603	71.6792254716329	1196.38498712887	1758.44338324933	152.937377474645	-40.9831654323508	153.866420441568	57.8003793102901	182.365933201255	-58.3735390215776	-177.800798351671	1427.50549805195	-12.0941705740413	23.2043329645903	11.1338238824872	686.866423153073	390.166943988498	1601.09046588024	322.428553186681	1383.0212583081	1162.08840193882	1151.10295421346	780.12656546289	886.223575664687	NaN	-23.4466402270832
-12.1637696627577	-22.8235288279607	171.77624295901	1150.09323218043	-110.238187561899	0.254662650171713	-22.5447678351052	35.8274695431569	1057.25892627678	219.762482940496	1531.91273806675	941.664436955897	983.404323594389	1471.56601715546	NaN	813.313651359105	312.278983381705	501.216130727711	93.6784312524089	1597.7445250055	1671.45876193749	-12.9436804921817	194.138788568164	454.855183696888	486.487691461416	63.1567086537335	708.724081370779	1475.80298729764	549.284387940677	-47.3516034625672	107.605828753249	141.00347327035	0.984034420734058	59.1277986686151	-121.342928367317	731.588140471399	35.6478335800411	21.4052444097509	57.5478083434876	283.584848993786	202.621131082092	1489.17576086248	565.333644990968	621.158889315299	796.203316386384	486.256187854401	831.257340087371	1269.97079762872	NaN	177.244671030324
72.6429858160551	-87.4631849245503	1229.71264474852	2123.57964772032	139.930072782097	21.9405568073901	111.557051434919	19.3254462260509	1267.59774190597	145.605092940671	486.256187854401	799.042647068152	594.880698725981	1231.8846905554	2790.36158883481	112.403421431676	557.763863292452	903.499440446444	53.2508643550941	916.88732403758	3589.4228020916	49.8508437877148	161.345885737013	283.623798888194	110.113095227488	373.372813890789	1244.3706319352	1353.72936508397	385.968219271323	7.18959131593111	124.913615087366	161.63008290819	84.7011155396254	45.6678556061824	-85.1307871318508	687.707079818958	216.483675919184	22.9392276384477	17.5880029864173	161.746424651539	518.849497094746	1724.01800259645	131.480068355131	906.003759300159	1623.11443977754	574.92091825318	305.811832401497	1136.72454426169	NaN	-37.2719770947585
33.6025561540882	-21.9714532344921	486.666881746381	684.662732841001	-9.73027317410736	44.8307349391993	-30.8674359918055	34.4411248337574	439.281501833883	42.6259612619838	979.594109951566	1301.5040108889	459.568733936364	1178.24166387187	1667.23272094991	142.606099300798	377.479604740824	526.261955454336	NaN	1445.35764470835	3060.45763555149	17.3478402456106	116.6046845224	267.53595724874	541.213244718069	50.5773803994458	545.697051364386	1076.4476774982	86.4869647472861	145.306755272387	531.36527014582	303.184428708797	79.6655278444128	141.294847541543	-76.3681686620454	1152.99662856192	247.469889724669	-27.7979992667709	56.1919785939959	31.9197339730172	733.18198699654	1122.14950974763	439.471415258901	2253.44929780941	697.8494324844	433.656449300646	658.410675959394	735.652665489034	NaN	-0.830647535733028
72.4303779246854	193.993485367666	NaN	1101.14883460882	-41.3060240614	6.29471006650599	93.0743260935791	121.916817754491	1821.117669893	32.7206420600237	1086.17162399246	713.359679418964	782.16267632126	1259.67407370136	1512.15683364613	244.16526282096	131.789973215823	563.634851676232	120.487142594503	1517.52512805757	3470.93398846175	134.411845622633	235.110739748746	89.3788703044119	207.90608470438	64.5009525577043	1471.31862535519	2144.77332018132	781.362894308009	47.5561694855848	1238.67279802579	150.30247821267	85.5977591765317	171.991778514145	-23.3512380833422	1990.32930936246	110.318529936241	-7.37055459751843	-1.78497490769345	223.442621379483	627.114256195891	673.182524938999	134.984745263426	1385.37139381256	1069.71662559445	1817.54301651875	22.847905353572	768.33812213342	NaN	-13.9369304868007
66.2858689753841	-53.1101385048517	NaN	1879.47913596771	1.03132695913439	-103.225080993858	150.767616642418	55.6711826733118	481.141160980529	34.3148232826725	545.871663344394	648.278141501597	691.396738547249	1489.21655499928	1787.26784883074	-101.370528611898	112.977784258447	966.597362901336	30.2144265562513	872.804712318722	2257.08919822555	60.6684873131255	44.8661844641283	87.6139262082939	671.792067622004	157.122990906681	427.061601662736	1650.04157181347	731.747913997986	-2.84247381971573	970.474261140744	288.632662139185	43.2315090858825	72.5915777350364	-48.0463969903007	359.614480817786	139.023712846475	563.050827695696	-14.8584237092296	11.4169936860495	289.829568733898	1786.00078178031	178.434842261795	936.045768255482	1366.55031765158	1011.83171012757	18.2931418274171	1096.17891214604	NaN	-1.12405451106384
409.417580144341	199.82165678301	NaN	1230.06119441518	59.4469798036385	213.020966756454	-52.5439287034964	131.931879215856	682.087476117099	144.159277214066	537.198058896007	1201.83535588931	793.872496089368	838.550587066614	1800.52782375423	77.517497791269	45.789660504392	1251.62718029521	NaN	570.413625346946	4432.56220782996	667.2577679434	27.4338365526527	129.178873323887	-3.91495163554695	135.126662410069	958.987848116681	1643.11853935258	1572.13275537984	120.786434055127	573.266720870305	256.679063660689	39.2661847167527	-18.7757937436583	-36.855260632558	475.355867868355	-72.8904470474531	53.5956993894921	21.5386938543784	197.498374579082	613.663812869962	1456.32855587112	220.706170310997	2634.41389324763	789.89689457695	1564.09586849257	96.8368363431053	1170.43083995764	NaN	29.7511216829488
11.1207207330088	-23.8203624205079	NaN	455.397236548669	-36.3031010887718	18.272369758082	15.4442174846232	-6.83217364395942	846.280579876368	53.6387067807821	579.060029393039	559.892654950207	1179.20063140372	1252.46358732265	1559.82277787432	-16.0615718234185	210.760739653448	1122.46580104008	103.067328181522	1345.51868791951	3393.30258060044	-50.478960633668	158.022415929612	96.3066104017951	134.754781536631	160.366584739693	1500.91000055644	1856.35041304317	834.43150880092	21.7423235740792	127.481922807343	369.402665593158	112.221182929291	68.8768879779643	498.962450476882	1417.94340822495	256.432477978887	83.0104964377045	30.9679231781875	83.1863476939603	749.074294471801	1242.23833668745	66.5955036612619	1231.07392565697	1176.56681181269	976.144436331762	43.1843611710484	851.24148382173	NaN	470.358655169482
-24.7489901110111	395.553377061244	NaN	984.215581753685	134.499766997698	107.541343729801	281.796755980046	-23.4067834220068	466.540497278183	50.6351615759603	61.1497218382684	1085.19456694923	1365.19694001143	1886.28328962678	1363.98249922787	-170.497573080243	379.5430569122	772.772586392376	390.574747647105	505.656496442812	1920.42555676073	233.24678274763	49.8493016748469	74.5231353580018	69.418169091828	-54.158658139906	979.751696384657	1100.34373425852	1019.85769008794	78.7494600865226	403.776102229759	170.227543311321	31.3237036982703	105.418854499326	-169.030079923097	1079.56866515053	97.5167755623654	118.029918349726	3.25605741359545	54.3606153519777	709.585537249367	832.617964431347	96.5680346494486	912.749055620134	1894.18454754047	780.588834146489	10.900596109945	1675.06807279305	NaN	83.6914952577882
17.4464304646151	263.210388111103	NaN	881.87518842592	-14.4301071506163	104.482978297632	65.6219629241413	29.1317537199124	1861.67346854379	-53.8692531817785	224.004181264524	685.093690389263	1310.55713270594	2008.01716724108	1972.2717604915	-61.6818131998394	646.590766040319	1000.06525620961	NaN	784.869420664711	3364.6443492041	41.2873977775463	270.228180648603	38.2520331751775	118.975605382772	-21.104989004688	1130.55259534595	1245.15516555333	545.697051364386	81.4732088175338	399.62258865641	235.8591208196	0.946255782084902	8.1028274819413	9.98052541441891	824.555948370187	22.1724184595719	48.2226525152374	19.4436939332219	39.0286129482349	907.404935355675	1836.5841764871	73.7249167969067	1412.67921086759	667.27696300291	588.356961760858	-1.23918586041424	1474.10799703973	NaN	-50.2943266514088
219.264953747739	82.0132754561707	NaN	449.1345022795	99.7237874122332	524.661280846548	201.473733833554	103.267565199996	1752.03183751152	3.07518969014921	116.244265415262	577.76195107574	1185.05242390728	1144.72843795403	1736.02571258274	-138.791281151177	1456.69838965494	683.144214276595	131.08028777379	1084.8932111013	NaN	-59.8829393464906	11.3271442910542	124.408104377268	100.465597611158	-18.444636311059	490.591795345241	1015.12836752895	404.041077439875	111.384556701489	935.56790194118	298.186934130632	-10.7519297493057	-28.739358004364	5.63134539319174	2165.9302895016	355.446318505756	-119.873367780244	-45.4908712566091	7.89595504044901	322.691699081953	1412.62433882351	-5.71117407721807	718.469899836857	1176.22101218912	1176.91150591868	250.369624748119	1051.59170718506	NaN	-53.2926556470328
-2.6418349758543	42.0805803831087	NaN	273.883598473585	34.6972054312898	-30.9374554745056	-57.4430200213523	94.6650454294317	476.990830409782	-14.9691136278328	359.403297731723	635.029883404933	843.148090073863	660.530709405189	2447.45571267376	-145.583733570179	1005.79599270396	950.984650843627	-48.255261739897	1239.20917663631	2116.59879579513	117.87918746236	114.671272489854	128.224810509453	70.7644332945437	83.4385350343691	1264.91983093505	512.31030230567	525.958026832387	76.7295549246542	269.471153621252	2.00249929233029	-26.8661978275457	246.745652234704	-158.369265711884	624.694581103276	0.379923658610117	-2.26900461360818	14.6609622040837	108.716477967511	-10.0406855444704	2198.65233623967	26.7319863293255	959.550146715592	661.772040349313	1345.33563087713	127.231445719604	1062.06772948486	NaN	208.351048619859
212.587689314818	555.163342218567	NaN	207.866439532886	-40.3005654223246	102.409093676097	-27.1842583839989	-44.4743539123805	285.166784419909	177.212558815813	28.8464571514484	391.61918388753	1954.58556770018	1224.01716383075	1223.50018164994	-61.6494787312208	784.842880025933	257.27310595837	-27.8791375390368	568.927922880945	1085.88065311223	19.0075774821048	-46.4320711622286	275.80668254889	99.1593379567271	33.1353512380014	637.345866969009	960.423515592254	665.67438437237	144.086605140228	487.307883511817	191.358330011896	-19.8617477472501	145.851694549361	-12.6892171219908	304.587998038408	99.3951745459597	20.4884177122376	52.3126520499665	-70.2658588954783	45.7726497503478	717.543497370918	93.6820561153842	1284.19085338078	931.107108765784	771.029336633327	-1.10133670993975	887.70891969945	NaN	-21.9576740094497
5.88717750249927	97.7477217015467	NaN	1223.50018164994	-57.1966549897094	34.0312970155954	74.3555270174646	145.57006393599	202.012374490231	4.36385379773979	209.719487810541	203.309904492112	1213.32072987635	1422.91000444675	NaN	-183.080940071224	2186.13557129672	556.063014946489	14.738834373825	755.752607510968	3220.39254414533	78.6381042469433	86.9364909457306	562.911279121382	138.766722936114	18.8976830901832	2122.00611277407	770.033740690847	625.214874255471	65.1694999583695	603.94726139003	9.58901387672127	87.450372988912	56.5189914772687	-50.7041815694915	2095.45146314415	112.338462964492	-61.8052578564332	91.131438622871	-28.1021688499661	18.5139408092124	1216.83209812408	100.349262065992	903.123376073584	1011.34788419249	902.841216420809	51.1977516862457	2343.28895717307	NaN	196.949478190256
45.9976072445163	88.7159870042191	NaN	NaN	-49.3379430615864	57.0632891672065	44.925529703583	158.563691421731	353.399768451517	34.8607046083363	85.2039853579964	153.28702572916	483.670671477735	1579.85390086078	1088.70195507741	-180.34707345524	925.02241756095	477.157014337541	38.5020058003699	943.990493933248	2843.23745257497	9.24644296346152	79.038544468269	62.7248480676415	104.564081019742	-48.4282895968306	668.479228162701	448.266868646162	2.1763504306873	206.36650038557	-6.63632758741634	-8.00172994983621	175.019958266567	240.261515462512	198.591499469092	1436.29561719871	-64.1571224916723	-40.1733038027704	31.7469644602458	-31.0876243147711	72.0901422463483	1254.73650761758	NaN	1104.18879884851	1259.84180693038	1231.93430869983	123.79524065794	2486.14112128934	NaN	45.6879371454995
11.1232995116311	161.873920160991	NaN	20.1097348717193	-8.00712788101318	121.725719932144	161.56348390302	32.8838406924786	137.241986004767	93.1575988996595	134.086319177908	845.446973667419	742.257323201637	1960.76314080614	460.387014878396	-54.4422015914218	1937.96126319	487.369083817595	55.6159691773373	867.543907403516	1853.90233817704	153.064315056293	3.98527978828769	246.212908843444	394.984071027867	394.849245150665	688.21365839917	1179.65262635906	777.776935767622	84.2471497559464	723.973600684187	38.591683098346	260.470337591487	-61.6931752375849	-164.150101450496	1925.77059812975	47.4627917805335	-58.8013361511093	-41.2558784929911	187.479072317642	29.7913510254398	1291.49356317834	82.877005925114	1536.70699605339	1201.71024265177	1755.08147163038	-23.7444216579081	647.158996808819	NaN	21.1987868524555
-40.3436799017471	542.630734370173	NaN	58.7039211287034	122.655553876978	84.1716522749727	45.8246376335441	3.75046255565169	16.7217885825152	376.092066191443	-72.0993913953498	1860.25378305359	806.702061898691	1516.74635533579	NaN	-171.281102552477	1205.29628792271	617.783477512804	-6.25780855428194	1158.9167207574	2088.89667016244	31.4741143851173	184.38661622435	490.187077789892	-50.1909516150709	93.6572252703747	1089.30607548035	844.747490369275	424.484819632093	-28.9081788153351	1345.31435171526	152.848185010758	-34.8243980562495	239.043667117728	-108.427353545271	1162.2469695205	29.7378927070189	188.994629726539	323.125116241403	-55.1630903841815	8.26350695429726	1304.51547890663	-27.6661685442971	1084.79676898715	1720.87726873016	1457.47602219436	41.2951567638367	427.079375526544	NaN	-20.3234168412631
127.915073374018	170.087183747291	NaN	140.272660108443	21.440470114271	19.2068524028214	-79.2474324536502	115.692601517635	68.7339325505049	88.321809727915	359.636088182327	304.452277388887	406.061824416485	1116.83110539711	786.324695850037	109.191099944918	1321.9486126625	1100.77195295299	180.073424595342	1478.45873206513	2740.68877789786	-35.6821841771707	-53.938712196906	266.282271670179	117.174314380903	269.422994998478	1558.36834909949	974.65498675808	433.416710333812	81.7652682155814	754.707398204145	6.76845384650991	-55.4166231481466	556.468030727349	-104.427697208957	2311.52553753923	-11.8652815210564	56.216175947138	643.771407060011	-9.51072485152051	27.2083081839936	670.532518795659	187.584837005378	1075.08505426194	748.384233938241	1393.66264021241	-72.2496300658013	824.572391199151	NaN	8.44729712940384
37.7814271147796	594.215531782618	NaN	249.373616158492	-20.2977714492217	119.672993021476	88.2041411360409	62.6626549309765	47.6208385414505	269.573798402174	46.9366414336268	346.10009652054	642.582561632293	1174.19075726923	966.27172400235	-83.1439923491051	875.319062853049	177.360763932088	81.4423826432088	1124.73807981602	4476.06044972441	-74.4269315238504	23.3408813725662	20.9126594364409	121.012515655381	273.374483283233	811.5634305669	1079.83186817757	993.050732563866	86.777904374597	-46.0271037794649	25.2388156095453	18.9971104658263	215.595857208249	-113.677919491401	2690.09441253504	517.151006386473	8.4719631877428	48.1978576079692	164.117989839188	21.8631196697785	1098.5487986747	-26.7823700226024	690.487986683587	1500.48182982064	809.257236233723	188.07964886786	688.751564184232	NaN	-14.9636651714452
26.0490133286484	501.856685833524	NaN	13.56426781026	315.535752601055	-35.8811618391697	-42.7401754494017	-17.7608280499743	348.17893639525	457.972495184101	485.112915129018	752.477559204422	25.4100889276984	1088.35750375672	465.540194637066	-49.190164758186	1464.32329825597	914.515379028642	62.9507776515695	725.77818980587	1266.49478088679	-53.8404788448584	-18.2594672646707	-28.9895521315902	5.9459254892257	24.8671944191407	1753.08053672758	1200.52533199912	227.840133806896	6.44962700251102	281.510431466067	-8.18997523457469	30.4710627184157	83.8789581277754	-27.6967903780083	748.209203472916	1.47573812225593	14.4974573041064	117.701058032505	0.379923658610117	-43.7149746939378	1182.92708430648	75.0054507358092	1451.01429433198	837.939300495693	1706.14565174075	65.6090124561703	1164.12229487291	NaN	-21.3645357763507
91.7294410273686	-26.5995981802739	NaN	100.01889220477	65.114597643476	31.2893479647778	113.371333855318	136.512528893266	-51.1213221828516	27.1072053893104	-43.277006583502	452.488546164384	1466.19784512334	1094.07021405383	1200.06252466131	441.638210495867	1862.71769463828	1169.47001612148	-45.873740881936	1119.59315448843	3172.02280064564	342.205989612511	-52.6912064333613	106.80196344674	-25.0612803396588	107.986455689972	1780.57110463398	902.850478205193	560.825457284861	241.412444055678	1409.45802025834	-30.3606267107288	40.850430562439	1291.76287793084	-139.446120765931	1630.56497512643	-11.7575354166763	261.711779636437	29.8301324250882	41.5978445116305	58.6677368787718	799.217106125366	200.402697929057	1533.51211589465	753.286716087825	1439.8517456832	134.657056880545	360.740632535157	NaN	-106.169313216065
37.960760228627	320.424893307386	NaN	64.6606907126321	87.9958234340529	-135.213538314515	-6.15669356610995	318.312122051088	-53.1074937402189	33.3544292921641	-78.3899745872508	267.015437782293	875.04088638469	1172.6675457955	1049.2870029454	-71.14944207791	1516.81473209071	1015.4238231851	-76.7193399362441	752.957732904353	4507.51589199927	63.4777820529988	25.918182279825	88.2389247421933	-4.4456819071456	-18.4660474848293	1197.73859895134	647.558749006607	556.829412746942	71.0905576985626	1198.42926985098	55.9074392099995	70.0527140141835	874.576465015385	-129.420143432991	876.984530459889	653.561639362315	11.9762551803546	-43.3982290682654	14.8263119961591	114.780547019613	995.56716055677	78.4802581876607	1264.53213492442	1498.27902736174	1828.52797790375	-15.9248915363697	513.779492702704	NaN	79.491713447065
-30.2550292599139	34.0474637777278	NaN	212.222600804799	3.89609926186501	102.606987709469	28.9052335655367	503.722005210491	470.313468531076	141.799036234652	-16.3779082726938	457.508007095462	808.466599239957	1363.07664850189	459.249866683123	-128.3604859662	1591.27626647338	356.20466872145	-12.726164865994	464.842296753212	1677.51368180822	65.1416850045244	14.3417596586405	125.660827619316	48.7720884133726	42.0390052896473	1930.68845000989	1499.29501085957	229.52176275309	123.975745553037	74.5949795924692	-58.9445741438561	149.107045626089	1136.90697619589	-153.194988444312	1654.05130619276	-31.4302720112877	24.7502287045151	-22.5911412823871	138.908363636025	166.31208201585	1564.21430909983	91.362518693648	673.415034601856	724.054301743795	1112.69213316595	109.067611367042	257.177574136973	NaN	446.184364851127
75.3741266100542	580.091665341179	NaN	107.492551777494	181.144245801348	37.4416476646983	51.29669721063	-51.4925952128835	265.307982674343	334.012242033197	46.886213337037	11.6399609355824	1068.40798000306	555.836891862229	1949.13582295787	-82.3474075448011	1980.63859586056	1415.1788725249	149.599537805612	607.686501964318	2285.79128828435	219.129065163213	-104.427697208957	-87.9033172515535	235.807298247294	199.033898634729	1569.60303292804	1555.16298454588	28.6486965280159	-84.2121641929495	112.725581623281	157.45775997101	206.086038027381	925.637684391781	-109.335312505582	2095.67283109688	214.01264408741	-37.7366643804515	-90.2493357929965	88.3237454218286	566.092622587488	1144.29208231107	153.806685339499	795.13015413257	899.8165990855	895.47082372086	101.972369097318	1232.76281532291	NaN	130.485920983225
-5.08241907311098	85.2490736207414	NaN	-70.3740974864049	114.441560526018	125.103687469731	301.403253230417	-29.3971436079759	141.925347890156	110.259548592725	228.83644099641	-106.570623868607	1501.42189269943	1625.59208764732	1284.68637330373	-90.3588323864946	1546.32280649643	1056.64334563621	-11.9116812185819	668.031693956636	2123.45177652391	269.695406797411	40.5532191070022	25.7095687095038	237.468297445394	24.762261979814	1794.48996070651	528.736839487148	467.755069331768	-13.0983957155794	1653.68336901027	43.6716942778132	34.8157826129612	1094.38674309829	-41.2499895721593	841.868137222958	-20.3556201995612	532.559543074747	-45.6093804024165	1.34765466070243	67.4784398543611	1608.57324208674	197.730148129935	733.72142741905	642.370133082077	917.75371993357	12.1767049512426	489.698877155744	NaN	13.7057063172047
142.801213562591	639.099186712768	NaN	NaN	72.5910343625006	-82.3439677880911	317.02227972075	33.8566533200238	557.923226230128	60.7352429495709	-7.96506970373609	155.51089780458	1133.18271019369	1165.13184874019	1783.16213811331	98.7998028666825	2756.98939857063	1095.92344820752	160.638871079809	77.776574859463	2973.89381253427	37.9791699922158	-55.4253109328785	45.2082276609467	44.4703922106924	12.703749879229	902.196625427885	945.517984222914	211.043708361416	28.4105115479532	196.405760791846	115.43681745657	120.624428471945	619.847005218803	-192.017888082781	3154.23123335189	21.1281209020411	-4.32787324246204	145.57006393599	-60.7215870979888	-14.5486436976838	985.153810839841	127.615859405272	1791.55093217485	864.738368233854	1667.97134544782	313.064399779731	576.317162459566	NaN	46.0299104361547
-45.3136264255347	103.006527501251	NaN	382.233529835494	81.8232260675192	77.0964901735303	227.370190531541	101.748845805746	1056.30985846992	53.0521575752316	3.15742982138192	37.2495662296199	1544.16252900495	1342.97844345774	803.751046314193	-178.585667303431	1360.7110717319	948.599328575647	173.436353116772	723.210452672556	NaN	50.3603553831609	-77.9275927607794	175.839291117384	60.6707729670969	107.434999538895	1911.6073797896	1833.73926820181	907.072349283909	32.2742383478602	480.338592956046	-36.9991874680736	98.9078128569324	405.616452613991	-120.272662292876	2612.55030908237	324.052006563049	-45.5460680060073	104.026420080039	120.41569928036	60.2728844443963	768.609827760811	105.812990846503	1553.1567495806	479.458022296779	2308.50252809992	92.1004798716808	355.010799728728	NaN	-13.9288711894833
-23.8363028288099	72.3310799261836	NaN	297.752315468718	412.99188986299	-0.188258907902205	325.157184992249	-88.7954890224419	172.430792757142	-19.8407865214004	71.3204241894718	-13.2211801056816	238.68269814676	1170.78572056384	955.793590348076	-75.9296471089415	3373.63163828044	256.434561838602	-6.21109911665725	537.776081359031	853.446148072667	-13.5702818680142	105.926168219137	18.012710871055	285.262837637298	55.6193883776427	732.504548342179	1500.77325053787	285.77206029149	47.568488281476	586.921137950835	7.59941507967215	198.154232726527	729.518964243564	-81.1423454311672	1294.43926769248	-14.5503294334227	152.984629347237	28.3367311554458	155.01963737647	38.6364921582174	615.209320121061	71.5709439495487	423.126877267307	613.727295493352	1209.41680481823	93.8998170375145	NaN	NaN	302.347986052741
47.6355579880641	378.737984510577	NaN	NaN	321.2998591105	-79.9509080160755	509.912945952077	-54.0848940776773	186.240203967224	13.1981497184264	43.2693138092137	-108.647910837038	416.217769687267	893.402402786606	593.050579120026	-89.9764043339224	1684.93125734615	956.502905537637	318.857538373029	385.02901712894	2067.71535957105	-87.115727114877	53.2983524195991	120.675467358889	-37.602386064157	27.6350691063072	1955.07722129417	1561.55508097908	323.196476249491	114.324527700341	492.727136516472	255.205102755305	94.2769875783322	186.990897224906	-45.6037424627936	NaN	-42.7010918814171	106.172821328196	112.937235358648	15.5532082121047	-3.96935685322663	710.505091615715	108.093918160857	625.460061245363	1110.88179290804	976.201368077234	58.7226442803066	404.086081072025	NaN	116.962367431379
166.9551968608	471.815108947465	NaN	12.0806032435973	74.6052068086079	-65.1777441137351	742.37420005903	-10.1781825416182	370.238179766912	175.647411082134	-49.0381186181651	-30.5494955675185	493.508850365185	1646.28338861616	692.299710088175	-61.8658963684999	1791.6058600666	720.182090600544	-6.50802556321674	792.799059642206	NaN	-7.9253740587345	-16.3021144032437	36.8484068288873	205.208663979793	-0.378058904684233	903.524465262957	1322.19590731856	548.481019903842	45.0332428553849	683.490456526951	205.840562974204	60.2926362859855	411.101347878123	-136.094787945387	NaN	-20.5782417144093	283.57165391425	96.3474914472486	58.1085201762071	50.0182484869538	713.727264630371	86.2433027094769	916.88732403758	706.008283588972	2706.25659295618	89.8495647079619	1068.41990356576	NaN	-83.4538379172182
327.525028807496	516.953230747997	NaN	99.0040882111359	130.105409871807	-99.5229291274487	344.34813396748	36.0652607220239	892.55491324076	57.2235534192074	65.6173660793409	-144.313568536776	638.727113873429	1344.05436087863	343.439014429813	-40.9582567303375	2471.6799185583	398.472441987722	34.2467474912755	527.825186156203	74.4962219086641	113.158546867369	658.693863126774	20.4140605023418	224.908359357652	43.3075822232063	1219.46523346788	1145.75134397654	1324.68764371732	78.668688288418	1197.46775198716	327.81433481942	37.390378788804	448.253692770519	-122.378878299975	NaN	260.074282112064	41.7209908586222	53.5543854214376	498.260681489605	51.6408651309842	266.59897329943	59.3938486718138	1005.55151746523	852.562750153615	1024.57009198744	40.5868684193439	888.776655972649	NaN	17.4274241733071
-26.6858130208494	458.797998624731	NaN	151.174040771615	83.1193039079155	6.38337803874018	826.375205353357	117.889087040602	1083.18113589712	44.8512393226795	173.252426512881	-60.0712286353982	1383.69874101133	1581.55911484373	308.001672852457	-93.6087861738572	1839.84863606555	318.752994298779	NaN	1182.61005861153	-7.3998514248097	71.8316496638869	-54.1297092181264	149.114527212606	-8.18997523457469	-5.2305044187704	1010.44487673306	1739.52370809626	388.110935472592	126.079217276314	398.552463090125	0.212045138849771	23.3625680456154	-23.4355605690845	-136.559079577956	NaN	26.0250263156561	740.439328244006	39.1951884554981	-70.9142500087066	101.052535118782	1453.6023714098	21.3157955875881	538.845115595381	779.366266187693	1382.95198672825	21.9232588471204	840.620004148505	NaN	138.980721357823
107.24228785584	351.284818366755	NaN	-40.6681104571673	161.210672253074	80.0127332558215	89.065612904747	-13.5073787487938	479.779026858307	202.904992928287	-8.48136132107506	-40.1947718334932	1530.84638104732	528.163578661866	521.539276563952	-50.9713728822816	1683.12812754922	434.604222062818	35.1122071025042	206.994415378803	100.426795837856	-5.41414375175785	-12.5641901155108	-30.5173046766995	5.77469906147458	-24.1862393769435	1110.57778716465	797.063717443868	818.586936564922	60.1231444989914	518.80650469185	333.537436976326	132.835446850279	631.10784280393	-216.321417687793	NaN	-97.1997151984491	-43.1782005707203	-32.1641924116348	119.900717500203	120.196180011685	667.059446038401	204.798575380984	747.696474926612	932.097986645719	1372.21955706983	-15.9330145984837	986.446652596587	NaN	113.181283891742
556.370989269527	663.489007451154	NaN	5.46779732149932	17.7837865540611	-50.337658627424	61.6721432621509	-52.1010580933906	1756.55979745195	126.356127888298	-60.4898752361905	90.4386343217073	1461.71168250433	900.348888514973	596.89323799877	-67.4579872668988	NaN	737.937834847947	98.3971713937193	864.768774331814	152.056502689266	42.8840653662564	82.3251588095161	189.522891811677	-57.0731627702221	102.796286073402	778.171106362483	1647.97091884656	528.792987968519	115.5966720904	460.941822263457	605.819642358613	-54.8342267249324	253.350715555169	-158.891922084454	NaN	85.3266417891478	447.303210840585	46.9218100791873	-9.67574405381735	46.0180145381385	1273.71403847061	359.837801095655	778.639670290835	1762.18767597642	1443.76363359889	17.7803657957557	965.853916688612	NaN	-104.809183435173
620.554170435165	156.36877297297	NaN	203.309904492112	237.484527798259	-0.679184290471825	34.2498803046395	83.7601266027115	682.094945050865	105.820358891486	9.08875609751045	-5.24633485126764	779.294053676436	820.78154590412	NaN	-32.0090179789632	2320.61762301873	575.358638905013	414.403343406295	279.018957157472	NaN	-11.7161329921729	-18.949994957479	32.2670542118474	14.5303663148476	67.9043602794559	1282.469229256	1440.26366778986	807.240962300237	125.25566969215	889.200286587964	421.162396083774	-6.55313643853606	1952.90923322586	-173.115588904278	NaN	70.8945805614613	-8.49150391872681	121.525902980395	-0.126312295202786	-22.4015336062546	527.031263679522	168.561406383361	20.8168410413427	1477.4779043716	1360.26573880922	64.3282891170813	1858.91427651329	NaN	5.42533250022751
590.075610198338	-9.29001911497931	NaN	209.887922823045	240.59014328254	-51.9058376548552	16.0986231040129	31.3938058371604	450.429760951499	8.09279140255309	-19.1019236872812	-36.4716278984546	1570.13918415499	2153.97012113022	-36.5623501921994	9.52313963916228	2542.23882047473	618.197549038261	NaN	607.370564740527	124.356564249298	-46.0137459960072	502.733706112155	209.718668755549	97.5167755623654	94.615942864075	1449.91332498877	1615.97814383408	520.705981740146	62.6386667604306	285.130212042073	91.7957008424518	142.075223974657	882.511722787473	-37.7623729326075	NaN	124.108867638919	55.2241794919758	155.114009411566	-60.2328345858939	48.099585593676	1141.47493798699	452.203471104607	223.702696192606	1769.77507565872	1498.73729475632	0.824948230163165	1012.17948114717	NaN	122.644156776703
27.7156571404431	899.66885833092	NaN	109.234273014104	450.6333802186	-39.4658008595479	15.3746492199506	173.185570072235	483.836605710955	92.7603152182691	63.7067655045805	-84.7956948408258	2224.48274883695	1108.1023010924	173.636380607354	305.105283087159	1364.22313134169	153.432347314091	75.0664989657563	124.836223736469	4.19296031335396	82.6337419232163	185.688403270587	0.421132205825808	49.3293984405082	-7.69795366055205	1081.23736870648	1244.20342801529	274.431333210764	111.311960090334	272.28854256991	354.127279236223	0.955876041396153	1666.49804258906	397.08959244558	NaN	94.7657897195005	78.2904220728003	122.497186023991	-12.9921161316042	284.620062037232	921.435591489767	-12.4995181442523	494.322748763679	1182.7641631371	2131.88730866665	297.218744645048	1228.03635853868	NaN	151.772225554106
1181.62501261082	1334.61748036127	NaN	63.9278862380847	66.1124109927884	-11.3736961735924	21.632139420775	110.46323028916	1077.31569127966	7.79764867783384	197.969045144143	-17.3154479054672	948.520683576539	1008.36407872218	1.68461995176953	-21.0356429833935	1313.78865497058	84.1516475589039	-88.6753746452024	585.688526116896	-152.877063890877	151.468322191116	-37.049695371204	-55.5933773029011	74.6804870897266	189.257449549814	1239.17187777412	1838.76069690826	740.630484377907	7.27342645197713	877.352651712904	707.858822229744	128.542504805476	718.886184995737	-128.217778880954	NaN	19.472515131593	8.59392846910372	183.544184982543	-35.4404112262039	107.478495757793	1234.98237261701	503.577945383449	74.0593587813594	634.685119657292	1556.22015257363	5.62042357098158	2050.63442333297	NaN	170.614630895248
434.836630640405	422.664350810551	NaN	18.5720590120072	128.137807580217	72.115459989893	183.914732252966	130.503155958726	182.049813330777	152.280905122591	-71.5875293612089	224.731768488463	1940.21615140016	544.360899723641	-53.3851812069188	-113.835846279304	1696.40376150771	736.155838355555	18.5906598983912	352.499261109259	NaN	-79.5473407075618	-14.7649531651423	28.3592776691017	57.0149405172219	25.1515106295739	875.973980314929	832.240294935044	575.435488178802	29.5372516786733	80.0602429481391	582.138191259592	-27.2356819272987	2314.73336281879	-80.3271863406113	NaN	-32.9272058566616	89.3980508333088	-69.7377254841913	129.677056179822	139.554807404928	1430.9799252989	235.750135302863	510.239062595871	555.093855733263	1869.6101170432	266.450306270279	771.228580819301	NaN	789.254058512867
116.099124036666	481.273362700224	NaN	40.7533434539326	1.79108479316605	25.6339386663543	59.7953805215268	-39.347988562906	746.890087525892	64.9162784227069	78.2922964623025	-26.1976745970093	796.484782025819	1015.07287474159	206.658903821452	-118.295781113651	1534.06807121902	998.473181495523	-14.7564023678952	432.815029566027	NaN	206.537495995625	-54.4137216594237	-33.3472363543756	171.925157334138	17.5811952907024	376.88955773365	931.350158008119	570.213296776095	196.69704684913	488.469811962925	481.374368319919	72.548586137037	1547.4545222532	-145.739775013259	NaN	-27.9220756787514	-57.3877935371739	-55.624264881784	-46.073902038344	564.946930188175	1558.58462476274	60.1114724813343	123.337029437768	611.055846967436	1893.79755570302	82.2898961074441	2020.09053986248	NaN	1119.39153266412
329.9652247411	517.002696815751	NaN	4.99581654499997	122.929366233004	-58.2511040575998	-59.7926661771954	17.4853696705154	1555.18991808658	78.2805584078438	33.3124377497767	-95.389657334878	1430.40315710784	1519.53929162948	151.640931521757	-92.455649831399	2062.58292120456	282.139287126411	14.9382847178986	730.278345423443	NaN	8.92884197474338	141.706876790775	143.39410804242	342.512493738579	14.5807519737513	955.793590348076	832.831610855561	215.810019671116	-88.0695221677853	668.137723335983	1062.75510996496	80.8196364110049	960.451284525406	216.838918402901	NaN	-39.0087184147877	-26.3990143522862	-22.0409259203439	67.6831887829147	549.284387940677	424.248767136058	246.947744750153	1040.89331857788	1157.08798066796	1818.65177949111	60.9849279018059	1290.23315823278	NaN	345.502544735123
516.102353500538	173.388951857369	NaN	280.920830183448	105.856995758732	-165.133805302148	-30.2384279592337	-10.8834373490344	1622.09693632363	74.0645331656117	42.1534262372239	116.459577227078	2063.78233527728	1126.3484158371	89.3094855426676	-150.274734505184	1144.76515746526	233.283784206457	66.074847893785	79.6012259199579	NaN	140.359136003342	25.4799984904206	-67.6036720539001	112.816150334701	11.5772006225895	1156.01528714904	1156.27148913071	575.305851532939	129.846282394907	860.268148390409	579.741948197727	95.8059088772863	1638.81009904157	-146.217276349005	NaN	33.8710245764791	99.8659785383096	130.659297942463	127.714341777138	894.495746016942	898.46392756062	506.57130251376	172.722483532696	832.513041172851	1266.72012506836	NaN	1729.4984882427	NaN	1536.04604367478
843.343078220469	649.022790896046	NaN	26.4475160429361	165.529383552961	-6.75909957834929	65.85319320094	104.815912689442	781.076054225516	52.2402051012952	53.3994942397067	17.9197082214122	476.705022344094	1103.61952989488	-46.8724366463024	-134.132021426572	729.052463170016	874.72411961609	138.686093537385	443.493537780403	NaN	32.6727749976158	7.69155038351933	25.5670409571889	2.06173217909449	127.714341777138	1926.93108516833	793.834116776221	262.420068419646	102.702362017995	879.604910641326	1109.23929731737	34.7578323941372	1490.82844189843	-77.4755163717953	NaN	-43.9519143032546	-40.3337973035067	-76.204863570491	77.7718254120673	1342.06713468195	1062.15462621341	186.805849279483	896.572997690811	1208.53156146938	2388.35370969611	83.86136398334	1141.99631326278	NaN	671.932531534682
593.541391318795	503.470733383681	NaN	34.1671070723984	62.8398900921829	-66.6611269924235	-31.7406642398107	-15.8076023388531	840.333630287129	188.911283505979	37.0945741605501	-88.0708632032056	1679.79861325583	878.672785816187	61.2584705903236	4.66217594547457	627.506857329432	393.831230335523	-1.83502083087596	759.884068976746	NaN	-46.2596469848538	19.1044461447099	5.62114952368705	110.366168758558	307.013320432268	550.123861112374	1640.95716783929	684.613682242372	191.900444201817	509.788305996799	921.697967074048	214.220319942642	1062.89919809051	-102.719111011723	NaN	-70.0347846323012	-62.6347777529561	117.889087040602	291.541967410637	201.917802426841	748.350675543705	72.1248633560253	308.140811311475	NaN	710.225214546546	59.9476197921648	1132.22049699883	NaN	2398.53382968036
166.604473063351	223.426282632648	NaN	363.810358728989	191.848279580376	-182.176509969072	-12.6368352917024	6.5371459112464	457.933036517777	56.6902288125709	280.96562771555	132.704349912441	853.031101948759	559.472832124357	92.0121220237788	-71.4218007983822	845.592797798239	93.6462106267927	-55.5933773029011	1494.50199871478	NaN	40.8213723104645	36.6209695051399	185.010078617684	149.474146198116	581.682886878066	488.348112495367	2640.32703536056	10.7297928242696	59.8574170846381	196.065439798543	958.038458446831	92.7169560748309	1545.49865598598	-187.880916026065	NaN	-10.8834373490344	69.4842259718618	324.799226954334	-15.3843461401678	894.876707670939	454.721471129215	30.0130655889207	403.205815281968	1021.77065918486	2306.65556991777	NaN	1611.90268590997	NaN	1815.81354256578
466.163635818385	381.410148049877	NaN	-47.2379741812477	178.558014283459	-61.0063784264453	235.537790585459	67.006640338726	1615.29814043103	-7.49472443830444	130.400125033732	-19.8885538413241	105.142204581323	2217.6054777294	-6.83465518233601	198.836822303004	264.731033756271	95.3539056868726	-86.8220732297967	451.748226114563	NaN	72.6006405102167	51.7190447454235	-0.333551787784796	-29.6389154417226	89.0288034768094	517.930385100718	1521.06197808627	-43.9766852207621	2.64653140317138	313.388870926652	836.567280970394	693.53886629342	1005.57832305301	-155.735938304966	NaN	12.5933576026647	175.60658871601	69.5230502516598	-42.519110215557	1167.02969273427	1376.78783538362	167.196373424305	747.951012809072	NaN	1920.63899506905	50.6690646596065	673.563445419796	NaN	764.037053127934
630.428714859946	506.855751283727	NaN	-35.9114706426792	26.509442463109	-24.3256131683854	1048.71957818095	142.556817089616	1067.22659289582	116.425752148287	-5.92466460381271	68.8002376406262	123.421279197553	1113.7191642461	168.166980571583	125.208353426734	170.171046940041	-5.74789207263336	-102.265403562311	1065.20138813519	NaN	-46.2017963545996	88.7857493280123	-11.2525190767671	36.7339668398902	-13.8192836659505	1689.77906926496	1482.65814972661	78.8130334515856	254.644008423211	483.721194945172	1225.38497734728	418.627226452655	1498.16507587964	-137.015021120372	NaN	81.0765998067752	-67.1525691222433	19.472515131593	38.2853428043556	1156.33650988371	105.728444146577	63.602695159853	323.328360532428	355.040150155309	872.45020256096	-31.2883778851404	1402.14123854932	NaN	657.764393254278
115.406459952682	34.8251696677317	NaN	3.30801436318504	242.797496921448	192.617558223888	1185.41170777676	71.3999828525853	878.120771883611	-54.8765010463125	-43.9153024839402	95.0451573395905	192.462876526914	1248.25800885034	-33.8398564312704	321.643721796056	242.447375129983	230.687527947976	8.87844781802423	624.285793303132	NaN	33.788189982791	142.976551369679	19.791737695197	160.072559914404	-57.0475852418449	634.996788230313	1180.76345051468	248.549787639581	55.4607594983656	298.653476612614	1761.16801509151	288.072975595802	2102.96216486227	31.0889806557656	NaN	-51.1621244403733	54.9317623070563	85.3775120801895	-7.23671783007853	944.628222662674	693.751499963163	74.1482720484177	623.532059361032	840.326461774451	1123.31381383087	153.533815942976	1263.27687607831	NaN	1018.0143252925
201.135656285782	37.7190790516555	NaN	110.490877847851	14.8473949059186	-54.921454454924	1497.82083221284	31.3915049143312	2054.70678312536	-3.84425086217179	-26.6710598622168	137.270203192817	148.618993294622	1162.31453044816	-9.13852663028569	230.956240809714	578.349557546349	119.862141264784	-35.9367368946163	466.189435803691	NaN	-44.1527146403041	-56.7201994629533	-9.28853272126527	-87.623791976416	26.0896920372278	1447.91235881743	1457.48064918305	-113.57349290675	6.24423296657388	916.056293798483	1691.47678728002	377.255126027502	2818.9618637644	-143.609505518985	NaN	48.5332309941494	38.3121612360889	-68.1436048289488	69.0709983403746	560.986166130987	843.352998830769	67.1178570065263	322.154911033657	964.268646385315	501.57351806918	321.801641333052	886.240729524637	NaN	2566.00535156781
150.025251209496	154.687898588148	NaN	-68.6014513391986	105.02962311415	-31.4966589580708	2124.41620030152	193.817042623571	172.2620022779	3.65765094143424	108.418279647638	184.452869379299	145.364611833455	1146.67853155414	58.086780999671	415.484266047105	246.111657947145	246.375946118152	488.367241465646	839.1121510369	NaN	-75.1094561286537	-19.6519693408132	285.250035123867	47.1690307662642	8.13243463799583	612.470358084431	1029.99879348126	-137.22341971568	77.1789594952444	606.612936834323	1107.06613805277	950.260488354028	1771.89187457285	-113.8199778371	NaN	124.073754835644	-117.225667882418	17.3307084043926	94.8412979486112	1607.81718716133	400.116585305629	24.8834926211299	303.354286021209	NaN	717.622379399663	NaN	1428.75298949848	NaN	550.503626869522
297.619700959652	-60.9043848028574	NaN	66.5861499855659	81.5382227956584	-33.4884026876506	1609.24641724926	-37.1750380838323	1162.95989418017	-56.0122899463572	136.590853818999	-93.8282344630165	278.074178746996	489.917995906305	NaN	-54.3236547546095	-91.4532928520553	46.9471524771727	-40.7957822829953	725.352985361362	NaN	-104.892452569713	298.574972788196	-25.4995993564794	22.5417712548196	-4.09159846654662	688.038393185714	696.035558150216	-68.3212312024134	19.8275059343142	1388.79457388791	1153.93711144031	342.536486516053	1466.26286857328	-207.855609951359	NaN	97.9832754088172	333.088233623736	-36.3023089272957	-31.2911185172958	1365.40030237954	1529.31528894001	168.742670308096	238.36821208979	49.6756622290042	1538.12310589542	147.48841762687	2217.39660576277	NaN	516.598695819565
99.3291517344386	271.169507572067	NaN	-47.1245448855843	66.8743081279153	-90.0312532695108	2305.73370768502	92.954679356752	1546.4079662784	17.506241259881	431.99746830332	65.1215953666081	188.43143769755	1083.10396377921	-15.0965906789621	566.850913874265	70.0738865086839	1022.56408942684	-55.1223928628294	1554.12633460094	NaN	116.602454314383	64.3909375735416	239.777324627472	-62.5465510523356	48.1266005037185	1495.07285904785	884.933212232286	-180.991594945587	73.4885121949873	408.431053086668	1335.10221538931	102.69962262251	1496.06910671181	-125.307693326159	NaN	25.6095054243227	131.953698587728	-52.0087843488648	-63.1252987662893	1122.72508289764	714.028061438672	77.4393244009263	604.824094666509	83.9804238109653	1977.76275120228	NaN	1112.92883376033	NaN	139.745689632996
144.75831403887	204.914476080901	NaN	-55.2091056130808	-3.49428156978047	161.431137005189	1915.62079683653	-32.879399716551	1359.48882075498	186.671231925676	111.137421510309	130.788808238072	297.146940809233	353.889368413242	457.230803397632	-83.9856931690354	220.621588060795	-29.7685209170514	-25.2657333712209	720.904610105783	NaN	115.904934177169	126.059827684398	-21.2715062117017	405.605990906645	42.8201511792254	393.831230335523	561.382600233931	-31.395753103601	102.89588521395	367.165033488836	679.568525772542	-42.9599620451627	1942.86095383714	-180.168355810879	NaN	-34.1129621305731	358.222462046956	87.7318093083023	82.4432354101645	734.824089256803	867.60538867633	-36.6326563457011	436.555412740103	90.5183695715086	1841.92472070554	65.8650123429256	1631.02840268977	NaN	623.116435692881
50.7791610073284	-74.248356445893	NaN	-45.0595696352646	45.0942329503496	-92.8720328530405	1453.50480686753	67.2438244698023	865.408180353666	108.115721576315	1026.18658921242	569.344552912721	115.761635905738	1002.65055768328	103.824192017591	12.871157231399	752.255392339041	NaN	18.2278986578451	1361.61197678864	NaN	-26.3101643594679	10.2761941815068	95.2095437960494	131.143077383315	81.2910542649892	326.833317558628	1730.41917069998	378.486339698449	120.751897129774	719.670073593977	1042.15256102579	283.578264878892	1456.84715248891	-139.277666444702	NaN	-33.7022052747964	353.12533209296	-27.0139733814885	51.7879435145451	442.0262949914	668.40800195202	283.818330799705	145.197733986685	-61.3869817899503	1440.7092111799	407.94031997903	940.584915233845	NaN	1046.89124013344
-36.5444219843373	64.8843878113845	NaN	39.3301413010618	-3.82706527333912	-73.046340496993	804.198254016932	-33.2149078155233	1075.57649127743	33.0196110670226	1593.81886815679	1884.93133130836	99.7424063051515	465.232133943423	-33.2497329966418	-41.6403303713481	144.817622443163	NaN	-53.9471259824584	836.330220369666	NaN	-1.67232214251885	58.5088808851144	31.9222453362826	51.6893030376605	158.996663802924	842.444235510604	1633.99883891586	NaN	6.52063375485373	613.064846746281	1345.3558481637	124.360000653013	3580.86868803153	34.3954474012561	NaN	67.4738963981488	698.455135385255	85.2186197335019	-29.6482026453714	898.121809603707	191.093770858911	-14.3110457206587	832.420531410358	125.399470875721	2848.42434724897	53.9554151115308	1668.86845238038	NaN	105.40109838644
130.469054620373	262.612256104485	NaN	217.563311261926	117.082223347523	-94.5041939155401	834.43150880092	33.3544292921641	207.38552490831	143.37698385057	1805.02186245572	212.441705871146	167.814355801421	515.008446139707	14.6931902840616	122.57083211168	90.7035847347324	NaN	23.627235489778	536.760115536466	NaN	99.2773444344758	NaN	100.707686281408	30.4286945796608	56.8555492703682	467.184370524561	1379.19585713183	-9.61297262483201	73.0409857563646	589.146853605427	479.543965165831	77.5574540122444	3131.01107716979	-73.3463004496589	NaN	57.5089123649069	77.9567435003315	228.709669742971	26.1548978307971	2186.94401141298	-46.3340379698948	-30.2491154713703	1014.84356475658	81.1142884077332	790.240828253788	88.1443046387685	721.773987735897	NaN	167.205925317249
239.082393180234	558.014830984114	NaN	-109.564225302049	-2.89207414203153	-117.201174147628	1069.22702808577	3.60917734004885	350.049341274057	226.65775803975	1385.24458027686	1401.11929188905	128.85444448648	419.910958241254	54.1568079523208	710.096440150497	34.0429725464158	NaN	79.7047116685358	1685.73327766027	NaN	19.8190923229786	64.3871849417212	298.35100473986	164.627255278723	45.7726497503478	732.923662258161	988.719203000364	-75.5151014664597	82.7891560399262	763.059407529686	528.535506652268	7.05381859108279	1545.29818547248	-165.212595047114	NaN	438.262146809789	710.307178084995	286.955599820118	57.7699356664377	1064.13072510805	378.077433588378	-15.9168704898056	559.992673383513	50.107441760836	2324.72510192263	149.590428789769	2665.4795561951	NaN	-58.0120349380478
102.136494487852	945.159260073287	NaN	52.9379263488721	0.114760526708625	82.6413726612344	1359.54839124806	1.71753096975728	413.204805085197	97.0861365803186	1598.97950040677	1446.7511580489	315.676701384933	416.987105233319	NaN	75.8920658193023	-26.4120756149034	NaN	-6.18431575629683	1230.31618359939	NaN	93.0106871530486	NaN	-50.0033013393486	82.7798082568232	135.127337296852	634.48206202249	568.786186530096	-147.52370586777	-43.2484481751374	640.214569843216	576.427079208727	-6.04844529434859	1597.93952374104	-173.466461215802	NaN	589.72691508824	1114.66286022497	31.2144097336088	-65.3776332675667	1029.68478848892	66.3439699448547	94.4001499762801	908.326031407302	36.0373679486758	1502.43463903363	115.14433501294	688.254281525306	NaN	127.701201573029
116.136069658603	543.679388041666	NaN	102.200843231096	1.85505371699683	218.209866873321	913.557260733513	180.008382288067	278.992991726807	-31.4405880562743	1100.09626282482	543.605226897392	158.033725098892	854.111109573695	189.345181974362	87.4059322919952	NaN	NaN	-17.1343642148823	1162.09770679367	NaN	20.7389926658765	NaN	-64.4381706420102	42.0470103943228	-51.5153365770879	569.85551811447	1068.1511543158	-92.8168186010634	-18.4547497103499	742.546896672365	18.636950648184	38.3384872768049	1063.81430458747	-211.29236741427	NaN	313.070997013674	1177.43020489853	-71.1535902219329	-30.3100060582148	1257.68942699067	364.799645163975	-50.3764251996957	328.451073788413	9.82322284644712	1532.71701597881	128.668121097371	1917.30859566412	NaN	173.391363751391
237.317201059511	51.4595172814874	NaN	-32.7361540796484	125.58705028388	-28.3795767974463	274.007610328753	66.5507036841376	251.381158222092	-60.6258358945389	1920.76878923677	1508.53890463833	167.539318728428	468.715469828274	10.4293552421235	8.28552426348975	NaN	NaN	-34.9198528120763	726.94591232677	NaN	219.004939599829	NaN	483.858220084722	455.845025239042	161.552018478067	444.548188626838	1279.87598617274	-71.8803885942511	8.68874868437489	349.519193189325	164.24809671761	138.046467444634	1564.67951340626	-148.097760854703	NaN	570.303724739765	586.79446906899	196.225878334022	125.059896652469	1112.1074048571	73.4024699814921	-37.2952890495411	1357.08315232757	-123.210259745343	2865.71295551238	51.3241229909043	1574.81763761883	NaN	398.841450061165
-82.681035627659	436.523802370702	NaN	163.041979571844	192.24580837109	-114.437065128955	529.030361101927	-19.0975137424094	308.448639561818	-5.7137123988415	2104.9088808995	1288.73362584392	157.884818443725	441.806329201782	-36.7540279201181	9.96956419813721	NaN	NaN	-59.5513367670431	1165.55979120091	NaN	161.293404399823	NaN	40.2686767495427	17.7354445110011	-54.1820875377944	161.431137005189	574.701654024527	-177.853884831191	123.046834770204	485.266582072946	156.691099925754	269.458522594194	845.704331698491	-135.392184785473	NaN	266.623804125227	195.925447435087	18.6711060363125	-89.6492069437655	381.650418543972	-29.5971158472451	-20.4044550847895	1413.25622448238	-64.5469715110981	855.154625066182	37.5451783014275	1081.14112147481	NaN	16.66683964232
144.669857498381	604.573168803818	NaN	21.8816014946417	51.6145500923037	-132.332077375323	743.074245224646	70.97595898946	231.687967567972	84.823687680224	2436.89589625513	743.636457833077	76.6056993614788	204.692377128503	49.2357734964644	136.739999800693	NaN	NaN	38.7534474684368	402.357585773022	NaN	93.7995394086432	NaN	53.2817528487477	85.7952777377744	-28.3279366291989	1337.87874738794	1400.97263229173	-254.914250371922	44.4519528927841	254.103650376784	102.990883625429	239.525087650415	1123.13591477379	-43.7061861268931	NaN	600.826345583299	-52.1469797935235	101.256634601583	154.988377349489	590.725916171566	-53.5265672926267	21.818393540379	968.368508140496	24.5523600571693	1494.20004728831	117.340302667787	1101.65667480162	NaN	989.729747974837
41.2199609525707	357.243019680368	NaN	-65.6558183340395	644.02387466514	-9.99812395833068	1043.42970444439	-0.781019522503746	1166.34673844482	-25.0065445961742	2644.526928982	2468.34205047313	130.864980247759	-102.375393240132	-0.424198101796719	24.3862476799861	NaN	NaN	-92.9427698371979	625.266174596192	NaN	-27.2518982347556	NaN	44.5866553757667	89.7048060419911	-31.3869834021057	729.536930885367	1049.24708231878	NaN	60.0343838317775	41.2928279336196	12.3070729464084	10.7151984179109	584.0026921243	-177.837970489345	NaN	1291.28673438389	381.516806313833	18.3902868607426	121.910114536983	1592.73075802635	51.7190447454235	167.9310296476	1545.35564140061	66.3439699448547	1938.88891270563	433.943908226891	899.385179149296	NaN	921.004038909261
19.0519011123063	683.19204420979	NaN	-13.87639607215	669.065925598722	-51.0395608972866	996.049501058561	90.5626306864358	751.802241294119	33.5735939338354	1809.2547771116	1578.08815626373	87.8848561170403	327.238626414368	1.25222499562333	108.336654019733	NaN	NaN	-89.1495712308581	525.461920387843	NaN	3.5884083824493	NaN	-6.43934632839466	17.8901740674403	124.226549351401	240.79793768107	448.361934905636	-110.203235073955	-5.86897951972953	1140.47586230551	77.3979330950504	109.48259706148	988.623500569945	-202.184502804806	NaN	632.576936868542	-70.8474814103409	185.612071933491	105.020717433366	2211.69334304514	-52.6825136499604	-163.479716455751	1226.07977687272	74.1279765081345	901.546940542764	NaN	1929.71924225824	NaN	1045.07644892419
-47.2463565943605	752.54504902413	NaN	121.165411892681	83.7047082424929	75.1371079579248	1609.6884556321	248.473752700065	157.15586854665	-39.5910016782983	2364.6702656423	1245.17210096772	146.056658029765	4.26483350042134	125.358660568585	-16.4413637914984	NaN	NaN	-71.6689144799626	1622.42444750813	NaN	171.968849378451	NaN	-60.9514586828202	149.195731135814	20.4265279212319	677.75594000127	510.981728390927	-246.718382730167	91.2485113136196	547.820920507146	225.730597232489	7.03981796441171	1053.15326436125	-170.941999194609	NaN	923.25618609138	35.1011327955135	47.0794917401233	26.6636954638663	648.744931182273	-10.7720658984825	-150.425933523746	2389.05526003355	140.330258460909	1371.86872364858	39.5621997809177	898.841759142238	NaN	932.133305636174
200.955870000736	1118.25100354646	NaN	55.5746118019524	242.34044845647	-106.383837850145	1218.85644783356	90.3554727255771	493.78928253306	159.239423493441	1789.09370341344	744.660269164607	99.1901709881146	79.3371725312995	-43.1627922757355	12.2726208662026	NaN	NaN	-124.905016666473	1111.44909427417	NaN	-58.8180530424181	NaN	40.2027047860208	-54.7504062527798	-0.00324645432028151	550.878161081731	327.053196171503	-248.829228073188	-37.6473123755753	1012.17773060187	145.370883878622	48.1978576079692	1189.73505217409	-140.901152290225	NaN	667.889242501987	40.1363902473097	4.63448257492955	87.4293185941442	1628.65827761658	-15.2095656452695	-90.421240350845	1385.14047164657	-77.0811387894013	2311.12906609301	824.431336288791	300.988143794971	NaN	1366.88772393325
181.099794158706	597.491244629379	NaN	209.178950749988	-56.8742811556069	-38.7662968417939	378.543988014612	14.95498892797	264.176679935063	214.446927168335	2211.61968188626	1164.44746914523	67.659558527944	53.3322500101706	2.61573001782608	9.04558076767811	NaN	NaN	-12.6825147861914	655.890447453213	NaN	-133.928424436581	NaN	-131.194312203559	-57.8009259046123	43.3477743290734	1721.04293545659	1139.65762712143	-185.447770590012	-39.567705972934	178.77600420116	77.6475008343991	172.042831854963	1011.97314436976	-146.708386572936	NaN	835.345845383028	-52.4532272637147	-71.4962488878216	32.1937796335686	582.636167928158	-61.1855401762681	-90.0031926914268	1041.9576275018	-43.7808876388141	1122.93629537536	40.57427885769	250.356538033156	NaN	1273.77804809467
178.213876594651	426.686834415767	NaN	-85.6302801459074	182.289054195755	-44.4495732774982	155.715212011017	-51.1811023920387	570.433298611969	18.7561397828068	1631.68423895964	2410.59647880285	43.7919338756339	81.5208652972031	345.214212106204	NaN	NaN	NaN	-30.5392062367877	1007.80081637386	NaN	-43.3537203235716	NaN	69.7483730863603	15.0311399627934	246.913966473732	1236.64349594358	1961.66952359543	-225.146702103479	92.689023156495	402.060586706963	139.437802910653	101.190253666939	1047.79668190114	-267.655484374466	NaN	1286.35593172423	-60.0992989989093	-82.7105365673836	46.5757721224044	1422.1839675491	387.799294103375	-97.2046412660453	1578.89102139647	148.010691417867	1533.41195224192	170.223429330225	1504.81217267874	NaN	2166.74700924008
93.7287696406333	283.898267310466	NaN	167.397972198562	58.9659407467512	-62.3751802966932	879.054736033642	55.5694619289556	1137.22818139151	57.2872738809913	891.964396144052	706.346814881797	113.629367710226	-38.547081029914	47.6992384924187	NaN	NaN	NaN	247.532748135986	727.309328852218	NaN	108.298613187043	NaN	173.42135592785	-20.1969536969212	-57.9375665373793	632.325638344435	1390.05459970384	-219.964004396033	40.6375981702494	506.080036342652	438.60305675409	55.1972162844139	1988.50619529276	-79.0664252666233	NaN	1166.12222137869	296.728274058695	-45.1637140345169	29.6024018282278	1190.39707000054	72.9514271910391	-1.48555676871734	1879.60951654304	26.5884957773519	1379.11718597056	134.26057346497	626.561529834353	NaN	1216.57163520849
-14.6541057384531	138.497202709261	NaN	185.123184334126	143.826023124134	-139.086155810233	939.145731176397	53.6932910478986	1255.53523806338	-14.8709177458317	855.223430315856	1963.56989351342	156.568076551678	-17.6153104027878	85.0107170547052	NaN	NaN	NaN	112.038040083142	908.904276258568	NaN	541.990819994192	NaN	2.97400983644354	13.5971574511036	-70.3183854146248	1401.02097976308	584.042565251388	-192.908080362371	8.38731039939015	733.537659831143	25.7780697386163	13.6924497755971	1368.43873795276	-159.211631937252	NaN	702.548481823541	-1.79083343363598	-0.606208268448598	25.3984675967252	1248.56777463552	233.736975102164	-100.189276600283	1955.99639782855	-7.11138453495486	1782.88820438034	NaN	813.142634071623	NaN	729.281256122637
18.6572936386177	220.05561527329	NaN	-16.8867970556814	-12.9111125863607	-65.2120707925463	690.205092850753	23.738439242947	723.373683129396	-87.1068758512596	816.009641278272	828.550588671726	238.121839897914	-30.4540021228653	103.938212808641	NaN	NaN	NaN	22.1565365514829	1464.82555517907	NaN	43.393682097343	NaN	320.246697371469	35.9106653132136	-69.9249384535759	914.423801363249	1659.27663186494	NaN	43.8832068213904	465.197101720565	172.232539237527	-11.9726958890238	1092.94709157599	-86.9173546934677	NaN	1609.72640720427	101.071746517728	-69.9249384535759	58.4090586557442	962.887297158719	211.058369580238	-112.497773236628	2904.60591330168	-51.8365954844023	889.921489430376	447.707423390473	1114.88530634931	NaN	1162.7429980427
32.7074474100658	126.048747286217	NaN	199.750528878139	182.047050348281	66.3489595805225	209.940026383505	-47.2149904628931	799.584016113272	61.0877970560013	462.800512043553	1449.66621196848	74.0963905666887	163.186621534312	178.193819879104	NaN	NaN	NaN	3.13647763184655	732.422389715934	NaN	41.4268112995616	NaN	55.5141852223436	59.3996125066586	123.542218882891	804.339651047006	1391.2699269355	NaN	2.24657349930366	463.42711489361	79.9975793002394	55.4079772107853	949.55353377079	-177.083108079215	NaN	711.168373463359	-15.9104786818752	-61.38943247633	411.473105411255	950.749539177056	9.51048418109035	-267.387602326985	3747.34316753439	2.33639168972176	1319.43615132991	82.3415394081568	2115.63984701722	NaN	1083.28118108111
101.281292583736	-43.034445471431	NaN	40.5406769943265	146.778323216987	-144.08702736379	739.2451201002	-8.16003041156128	1219.46443885424	-69.6215863090488	167.644210220173	1523.0688180264	882.852481539897	920.070983380033	75.4509775697109	NaN	NaN	NaN	-17.0483035408417	1845.69399157126	NaN	2.79023637349476	NaN	-73.8895375646912	142.857716662738	-12.1152874858635	1072.61322057698	1399.80628985664	NaN	56.4945837736084	1201.58593637495	24.7871241122015	-3.1947834267082	1172.1031734191	-221.415770024908	NaN	1247.49098689143	85.8997788456903	160.112960175602	202.543808255194	1522.33358066812	78.605349881041	-250.512555228924	1396.18053618792	260.685192503668	1949.21060156586	90.7246528524612	864.824721183426	NaN	1527.89415156407
-48.2234624155177	363.207697045186	NaN	136.937456090112	152.461831191429	-30.8287305599856	196.80952225342	141.078235193364	1422.17155306185	83.5153937648808	11.0385604138818	2640.49156456238	55.8200660508748	943.990493933248	282.658094831244	NaN	NaN	NaN	121.986274211193	1448.70924823249	NaN	32.5948332799794	NaN	36.8770401579858	-53.8692531817785	5.77419298166282	876.984530459889	1693.88522238422	NaN	-1.5662047929282	431.166102891455	51.9248238296917	63.12346657377	2188.94478255195	12.4470843171725	NaN	861.359849384144	-15.0734089233685	-53.6059867754382	88.9186497734646	1791.78172027426	-91.3553148394551	-129.118187853582	1486.00297038354	-24.8827398660753	1787.40644805631	267.991781083171	1304.29311708493	NaN	1182.23544481872
-87.614562038891	66.1052337911592	NaN	51.3402659929716	192.759918405248	19.9436297312053	800.258642787297	-3.78350498657866	1557.05405208279	42.217123635586	722.103926642184	1672.61197403308	120.754726833926	486.537097382758	-34.352256338272	NaN	NaN	NaN	-31.1178847225278	742.552362038439	NaN	-7.31300263988081	NaN	9.71299173091726	138.091482312939	64.4551036018368	1844.72245859232	1006.68456686654	NaN	11.7486988153044	314.448821311686	10.5767332507011	104.500815900745	1069.38815331468	-192.158458160182	NaN	609.425234174295	107.604417060935	132.021088266332	-14.3364136370279	1998.31377328146	-44.3257252408676	NaN	1061.32599446705	-42.7975171298265	659.537017204661	95.7317878705536	434.040668596079	NaN	817.513294942202
48.107589006869	23.5094040975149	NaN	-6.03697569948266	-13.1392615221662	-12.7562747119023	1090.86752020213	284.025406539557	1282.31189438856	698.470436383138	1340.04814428836	1297.82444652173	78.7571823999078	327.504132152349	469.884791093971	NaN	NaN	NaN	18.6030787416726	2131.60011382841	NaN	43.331796228859	NaN	-24.3852299067729	47.3786429101134	73.0794566325252	762.682304943696	1278.88290707356	NaN	62.5728335989944	686.307233778238	52.8397942102865	27.6350691063072	1169.33040640249	-118.435820502107	NaN	1694.62186934507	-8.46466438017474	49.7685578939777	-6.91523292498271	1603.68356160272	123.068824734488	NaN	2391.46954203946	-47.2650390120321	3756.06905717146	58.264871776211	741.315215486676	NaN	683.915581018187
17.8291035145031	3.0382394219575	NaN	209.978135677626	38.6588722447258	-87.2800985415379	979.024687273691	22.9004940090374	1684.8235188989	30.0010557815673	2335.72468812274	1802.55046767359	195.381191081811	259.112237469811	58.9575015645094	NaN	NaN	NaN	-101.439139780534	2059.44283205547	NaN	NaN	NaN	-2.0915069498515	39.7447833018977	-43.0661852280717	1145.32191630939	1156.59515858621	NaN	79.4529021706213	430.785766153274	53.2980010748621	163.486402868002	1336.96841378412	-20.9891812034536	NaN	657.807818821976	555.397399885971	278.793906244591	116.024527465673	2043.14155543752	-21.3548158976266	NaN	2197.29607476293	-44.3877521933361	1159.29719119626	86.3250614028162	1137.27480909453	NaN	1321.11573511807
197.009630196676	34.3080655622221	NaN	54.0276143640519	179.113914788992	100.045568977871	724.413566967383	-51.8021305297941	1018.20048981215	-29.3302695272037	2001.71887749631	3967.69812012666	392.168363253128	325.125654656582	17.5195646388929	NaN	NaN	NaN	656.608664532857	1178.40195060196	NaN	NaN	NaN	-6.27471276833324	-27.9984154011512	131.192605266639	2303.3555510219	745.561325708701	NaN	366.133010652273	654.225485016517	77.0185330063577	50.1387843553605	1137.69028280435	-207.284745190555	NaN	761.756972107105	373.595095264263	25.016060659878	-51.5863168361175	1613.46820652411	14.7307127034308	NaN	2133.62087118899	61.4464034603151	1408.36992203115	395.231402686911	1946.17495068538	NaN	1435.78530296904
-65.6038819145711	90.275961542422	NaN	134.66969524627	10.1057885144981	-24.9454009643312	671.721891750062	-52.5694978323181	1118.43688868211	-75.5648263876798	4183.78971432978	1073.06507119974	159.112023963359	1160.9573726648	112.992447180006	NaN	NaN	NaN	102.606354498178	1193.3134972636	NaN	NaN	NaN	-38.1290476950628	143.562295020496	74.4919467168904	744.486434741451	489.470200219359	NaN	-22.8694552948848	1020.64802539157	213.643361475788	159.9419434471	1356.23961344424	-239.32763907691	NaN	1242.33844311226	232.055533518508	-85.4406653827586	-113.085531371367	2255.38865032097	187.35636847684	NaN	1776.21888574458	172.303247782221	2107.50641863017	325.050884168843	1803.99264152897	NaN	1830.46966877544
59.0124136991225	41.4292918115012	NaN	124.097074737188	96.7164036428878	-52.8187437113955	821.275729786774	44.2255344165635	2638.22938517716	244.463548676514	2266.39904562981	2040.45687827386	117.038704768682	1014.07404623395	-30.9281255843721	NaN	NaN	NaN	28.3880651315248	1664.49228768702	NaN	NaN	NaN	60.3156993469977	31.8363285850929	25.9074318086339	1236.83423328004	2375.58816290315	NaN	-33.0147421172459	898.923185567194	580.946914550445	85.2256879559652	1659.64983900711	-176.682659198175	NaN	750.525329097031	293.894281760716	-31.3249647948957	26.3538241600428	1998.7571962306	40.2665401443309	NaN	1515.94612370917	90.6442215679523	1693.3298190745	315.220334477227	194.171416821087	NaN	1337.40681769861
135.86485349855	114.747182808794	NaN	188.819373517184	-37.8075237409101	23.9785860668763	543.545844642373	17.6345490410199	1774.86658620783	140.835235651841	4188.10107903091	1002.75002751583	374.89740467904	1413.11755008085	0.39260829576714	NaN	NaN	NaN	158.754167562743	890.838642983191	NaN	NaN	NaN	-36.1603141489522	87.8469430414611	-29.7402003562699	1453.80649401316	925.78050254634	NaN	-2.05155970618663	1522.85413423833	-31.069219544519	-10.0929613434809	1762.60752459514	-248.650729942003	NaN	868.779901685066	285.220445545283	-26.2343238240003	49.0163167252991	1142.42478780936	7.50511504080789	NaN	1081.21560959456	-59.8556283070493	1447.55209144789	80.5899912079252	1353.14000122364	NaN	874.301973333742
18.8463531275331	28.8028129013353	NaN	-16.9005597250135	-28.3440013443872	111.953788969427	525.21910094442	-18.3984371153592	1272.0040910379	-27.618980028502	2782.50399863861	716.304635517012	407.94031997903	1397.34449406282	163.991462770935	NaN	NaN	NaN	-52.4076641576702	881.770056696771	NaN	NaN	NaN	-18.4328778799409	260.896203402091	405.635608823514	2004.76346722031	481.840590768101	NaN	-11.0211057238636	1127.87224601028	131.356703478894	349.702680431198	1606.69351520263	-199.665826651837	NaN	1064.69931979445	175.825374203705	132.032610951441	-71.0204074350376	750.837405432844	-61.0145856095589	NaN	1422.15479960091	64.6305959596158	1860.16562727592	320.515458020794	926.164608035588	NaN	2039.95516877864
53.5229165299304	52.7589477270277	NaN	96.0160369107696	54.5323157030577	-37.9726024909174	349.536784259045	14.993163455857	1250.80781134729	-15.1995062153322	1721.82181129996	850.986957931836	95.3805942321692	1402.20677031281	382.184096415414	NaN	NaN	NaN	125.242356654558	2192.29586372622	NaN	NaN	NaN	60.5382283376159	29.6971240321506	23.738439242947	2510.90816141764	982.900037981887	NaN	3.52152002569613	593.152735909208	103.869943487709	21.5616738255958	1687.93931157356	-233.025279966141	NaN	800.046589954748	1.45550418722241	99.779489046268	286.372289433004	1690.72358342309	116.883676169884	NaN	1621.26546568977	-29.5149403666761	NaN	121.144023925708	1851.69165403674	NaN	1008.7147867089
79.0988061291432	0.0721771481741861	NaN	27.2775565134793	87.2537037602334	-126.37396905258	1867.12986927053	106.140668394266	962.221399862491	0.832546176247878	3116.00883521621	NaN	92.0301906020071	500.288449686685	109.412764336094	NaN	NaN	NaN	34.7590843355449	2412.60023628237	NaN	NaN	NaN	55.2188482531399	-2.3221109689452	137.721115584657	2811.25032328524	1051.38484294346	NaN	53.3809790068393	1725.22360284647	282.873383276298	100.797996076567	2107.29213558011	-182.727004585319	NaN	965.559664570269	-50.2617674245237	24.1843922516674	45.7106486728987	1630.96544585387	75.4780503078059	NaN	1015.11654436223	2.89693291563804	1510.15173698161	112.485488052059	197.660284710026	NaN	692.648135317427
66.9935878101998	68.581856220162	NaN	90.8532606470342	18.1623241839729	-28.4590525607591	349.60448436758	-20.6544786556049	1745.86573183417	271.356460246301	2637.73964462931	707.644205529672	34.2415619186915	666.417108873801	5.94099382571753	NaN	NaN	NaN	45.573438764555	1103.38810235175	NaN	NaN	NaN	9.41990685229896	-45.9753548396227	42.1973435152165	1657.96510589046	1726.42007085696	NaN	136.259018128167	921.391032104315	169.050644381646	40.7125708007499	1280.96500247827	-87.3757527343037	NaN	NaN	-16.2352980566947	8.2353936576222	-68.6600765289071	1959.63440303229	38.9615967987941	NaN	1422.20511627372	24.2711583629609	1858.49172966504	230.314329066102	1328.4034556823	NaN	1262.07172921747
28.5812420553726	316.67726544674	NaN	1302.11978421301	-52.2996910430686	-62.6039323513623	1406.80938231674	25.7607978602161	2771.91581712876	24.5418846557181	4203.21345865408	281.329893370064	239.638569030254	1610.30786724519	638.133207929892	NaN	NaN	NaN	41.4129060672826	1661.64858410999	NaN	NaN	NaN	42.2493744875665	11.30208577885	595.706530993594	599.315774563525	2195.84044699269	NaN	-31.6813205940249	799.194494479008	13.0593427751885	-48.0160931207992	1494.36791828884	-247.038775346669	NaN	980.410647254831	-47.1353954781772	64.9162784227069	152.138215462824	1231.72454532235	129.561620950472	NaN	2852.90513220514	98.6064527482171	1996.1744706052	147.876241598376	206.192932880248	NaN	1441.84798392652
-47.6174176754183	112.930022307573	NaN	NaN	50.1175555846188	21.8610268814978	1061.60271069496	-107.111842438884	1115.95718193712	-11.0495307524883	2267.34136373928	NaN	111.799632007253	2101.09622130079	145.676138536803	NaN	NaN	NaN	9.56683155643054	1805.26291319727	NaN	NaN	NaN	32.2816180968863	74.4459957650133	72.4188395939565	886.791360573755	2043.88552433528	NaN	35.9180194095988	1838.9861863392	373.435600854727	58.7592666377261	1832.99861027032	-210.427397266578	NaN	501.937149591409	-15.3928563688459	-35.4367865815702	-45.577975684346	1186.02406689473	118.974331866834	NaN	2828.93639494465	-33.9153134808404	2014.92508068757	87.7671344759425	816.285525801524	NaN	996.137894103471
79.8131157226085	45.286262892907	NaN	1391.25422522959	193.982842972827	-8.58407992260471	1296.87047050325	158.876435070339	1923.44820905052	38.6843229857127	2091.04129604714	228.649529764661	109.749338572773	2281.78191975222	1.12806843376079	NaN	NaN	NaN	8.84511672531119	941.723907986399	NaN	NaN	NaN	77.8978530630319	639.583951857269	481.083656410076	1466.35761751756	1305.18054797773	NaN	67.0335808618916	1603.91420656405	520.221479727203	13.4363245395608	2273.99369517941	-142.474169215228	NaN	1275.79860200531	27.9956230273317	36.5296284283701	-6.43921708322042	1067.01273443157	73.769533901988	NaN	998.149479620968	25.6807629614216	NaN	197.872014105448	90.0564525726644	NaN	551.130044903396
76.8433501152127	4.84829757998171	NaN	2099.33730690236	26.5800324731129	-0.706957552329491	432.250957938901	63.728533134682	1095.69238167409	-48.6655746270097	3855.35889583747	161.481612644331	37.5451783014275	2476.0745540048	68.5898199352239	NaN	NaN	NaN	-41.5246395606617	1153.12429437967	NaN	NaN	NaN	196.567854028688	120.721873647026	413.705445757911	997.088812507221	1004.91110295926	NaN	-44.5797021122913	886.32147705897	79.8918298669379	32.18756362026	2636.50737068294	-160.88193653985	NaN	499.808191193746	-49.4047322707719	440.697979962788	-22.4468361351876	2139.91486204859	34.6972054312898	NaN	2557.57918153605	77.9443688469086	1815.28298347306	386.037629023811	349.961647572976	NaN	1684.45900739116
110.530139079304	72.3121370263518	NaN	NaN	421.446216913768	-33.6747858231778	1044.31560474044	-30.3393458585457	1119.23276063161	156.36877297297	1944.33280492754	165.8049253931	39.3484091023953	1587.61760449981	64.1221291874863	NaN	NaN	NaN	73.2453336372215	1450.48534463741	NaN	NaN	NaN	-34.786214173694	-24.1704837751031	799.501406913794	863.761587039187	1458.97102256831	NaN	42.0087458631671	3808.91700630223	378.84034245678	57.8319174726135	1204.08075716713	-178.057142132156	NaN	892.222551082331	38.1857537742046	6.90845825941892	68.4385865163224	1280.67013732655	140.345270484528	NaN	1087.09268984407	9.34925664630912	915.356274158385	624.649893275669	734.985039996328	NaN	1582.13171285861
47.9704310594413	64.1221291874863	NaN	1576.23152588617	145.303129853	184.773854303079	688.588136989986	19.7419987892791	2025.47511775828	23.2253898538485	1779.85616215522	378.676309101014	34.6506135212328	953.207359830464	14.9314176637617	NaN	NaN	NaN	-16.440462115833	827.435759982983	NaN	NaN	NaN	144.271309883314	86.7995844818702	908.446162334555	577.373873015202	1277.93581456849	NaN	121.603040108348	1476.95756855955	295.155314868333	3.26833953050224	1480.05454122007	-281.787911674623	NaN	1022.98904617791	-28.8228523627564	303.405740591352	-52.1622207220541	1812.31945658062	208.971864526306	NaN	3423.43676918415	-25.9899795371461	2947.73478240411	296.232204767945	1487.71178516918	NaN	2916.40104589622
61.0347547112175	157.780585092641	NaN	915.502255802348	63.0171730441704	149.39428207917	739.71017683084	-25.9467444229274	1133.9145041972	-66.6856194497	3250.41662226696	-153.610277287667	592.150037905421	1930.90661980732	126.014982833714	NaN	NaN	NaN	34.8607046083363	1589.37422876441	NaN	NaN	NaN	3.17753816868168	114.055697244612	1642.85171720339	1515.87706190398	1794.27779612553	NaN	71.2906157399848	1291.59463375828	5.15843541803749	73.6495772967579	1880.45275892574	NaN	NaN	1920.43720584086	229.935222741061	318.10781426166	-3.53499448196578	1938.92815194349	311.119903674486	NaN	1355.20847167342	43.6255283477187	3374.56131274032	140.761244053647	505.348843036046	NaN	503.345858308175
-96.8495507863809	255.272943237484	NaN	3100.19093712432	-38.7946368270273	-33.5940702643012	520.049432275142	-77.6026203124623	1153.76674420746	-14.435324025679	1888.62462878299	-12.3680723940718	29.1449054574235	1644.134015303	76.8037463531767	NaN	NaN	NaN	93.1575988996595	2132.4659703503	NaN	NaN	NaN	19.8668077982374	157.649565208038	726.814257061042	1057.93307782896	1819.1652574534	NaN	26.8362533921524	1997.0071101002	281.096029368345	149.840857649335	1889.24442663578	-138.043158297491	NaN	217.826839440192	8.1028274819413	433.968904993072	58.087825965672	695.210508542957	393.552374694572	NaN	2397.29439445483	-26.3397296375289	1297.64437611664	38.0639646115797	23.2728974221092	NaN	842.668779502766
-18.4112559138875	110.379977595805	NaN	1332.8035076515	49.7942181260278	12.755063568306	501.590666757179	30.5634093947159	1304.95431690689	70.4406218398799	2134.02645681664	NaN	10.1005688394913	2699.07589145957	102.192957099874	NaN	NaN	NaN	-73.0609771105369	1297.73945732773	NaN	NaN	NaN	-19.1961221740956	108.045804740346	326.378102619135	724.235212594157	2104.42232243462	NaN	-60.253990087294	1665.25137707993	803.649243995746	-17.2632628519033	1349.85130285639	-191.676663684862	NaN	341.348207452869	-4.27581183273628	324.024679139719	-8.55360444167898	556.263588795413	71.8124222119583	NaN	2950.31330635559	1108.07308220787	NaN	312.809010706363	213.263649749573	NaN	903.760393552414
61.2571326950063	73.5748845647572	NaN	2884.3673131225	-104.01738945504	-12.8489566871592	376.338584902105	6.13539412766105	2625.03342943891	68.5121391872605	2050.63193054932	NaN	-92.4028733356481	2474.7802284432	91.5067863416784	NaN	NaN	NaN	-59.930018394867	2125.72746379233	NaN	NaN	NaN	-15.2883520588912	29.2357193781063	1728.0205280016	413.646663202817	1190.02848459225	NaN	64.43440201427	3002.15213355031	88.6214468556948	31.3938058371604	1852.00717303909	-78.1903745093019	NaN	189.360797332753	69.5828218217431	165.692478000087	53.1322110910771	1590.20210460616	67.3490475715146	NaN	1756.02460991916	2251.17949005364	1776.0046830191	386.394575054456	398.509899417727	NaN	1525.94566851015
0.80758799996094	147.530198503972	NaN	2003.77258814797	106.609327671833	197.529918638068	823.518007566873	-65.7406636192993	2530.57845240533	-14.3251978048397	3169.47465761212	NaN	137.611758833948	1600.50258493904	4.82293529694177	NaN	NaN	NaN	102.703068405636	1878.22487219448	NaN	NaN	NaN	39.7995843051308	-29.8223744666909	1152.17422584386	1955.14966699124	219.027661129922	NaN	81.4872736471568	1948.74138232076	621.021216994587	224.898964693917	2327.88687715179	-194.736528587227	NaN	397.037762629368	157.513292066487	360.581263449572	6.45317666730523	1280.30500594119	49.2244996633613	NaN	1640.38265036259	3134.34959297442	2134.0346625871	78.0708364071348	184.65937298066	NaN	3033.9221707111
-43.6078552979861	164.268208357416	NaN	1784.87992907365	21.4623461379493	415.602528738315	-46.317309050244	130.383320416109	1659.32709705535	140.766921353951	1533.15092699293	NaN	101.629649027234	1620.20644204329	83.808350572731	NaN	NaN	NaN	-96.2361238112543	1496.28171870717	NaN	NaN	NaN	75.1625407209603	268.27890736318	865.647991032587	792.40250009351	1238.00319136156	NaN	31.0185178333164	2104.64369270281	666.429993637274	34.5774717163866	1198.47301118682	-243.460176795773	NaN	125.305482422513	-0.652994080218058	1021.2223607119	105.947919120614	869.896502966816	62.1337512489566	NaN	1795.07225686677	1273.57951506256	NaN	237.870325135092	131.869210484398	NaN	869.87017536693
6.26184418155129	68.8519289590904	NaN	4285.31645553792	-93.6640287399271	-25.1685114948061	636.643099258563	51.3758783499374	1547.92283396376	22.8208639564132	2694.92849248437	NaN	-15.3674723756955	3280.1534641747	185.330163232766	NaN	NaN	NaN	-59.8958425022766	675.740879911491	NaN	NaN	NaN	51.182565737093	194.100597337374	512.779637279986	1752.7492777192	845.91215377857	NaN	36.2162986780157	1749.40846980876	567.305425107842	85.6382378169686	1267.95737971902	-139.88264125591	NaN	399.525730807545	102.509338617559	605.938204626625	60.4270995682142	1583.28117624753	255.272943237484	NaN	2448.76499401497	NaN	2359.67481684513	241.16085654091	107.573548632851	NaN	1223.31020114849
-2.51658264011674	132.953158884087	NaN	2246.73940581292	-24.3449706426748	7.6288913316628	800.948607876409	35.2187534461421	1596.9228678734	151.493013650219	3853.06339806825	NaN	-33.1876255369978	1535.8901566127	61.1192298687309	NaN	NaN	NaN	-105.923529739293	2937.07613626934	NaN	NaN	NaN	16.6929420286589	2.9813139449125	1151.78992602291	965.146512185298	1008.93004313255	NaN	154.106963929434	2561.34902715073	548.04922286694	114.883523738774	946.614340389917	NaN	NaN	171.368551025619	84.3078365061132	614.957400577625	196.651849763566	2516.13403134353	521.999701348028	NaN	1793.03147125891	1966.64913402048	2104.38089187021	296.277459443518	113.062584854035	NaN	2228.13170879149
276.591089645959	178.410116533484	NaN	3747.04773207809	-90.2098304258134	126.365798353772	603.340816397255	-43.9247505738388	1876.87238445563	-0.462114589964192	3170.97711945791	NaN	-159.555750159533	4170.10284846438	109.058251806381	NaN	NaN	NaN	12.8992518875852	1676.48996245492	NaN	NaN	NaN	40.4441983985587	-18.7998109523943	1072.56927796277	725.706531145981	1178.32047281021	NaN	-9.15188866480956	1363.35714604271	322.847967400011	197.132002186823	705.584548102641	NaN	NaN	104.28731255145	-72.9793442542608	989.935558321338	86.1696684918177	1272.806949778	188.047174705223	NaN	1714.60358705989	NaN	NaN	78.8982331139446	98.671952748301	NaN	1249.18332371476
165.400277862786	50.3796897870065	NaN	2948.10186950971	-37.7252662300137	2.33160290537186	346.540536563342	248.92019652538	3318.54268633143	-73.8771230204702	1931.65411208484	NaN	-152.624117755171	1955.68348656255	153.30389281743	NaN	NaN	NaN	150.436842214933	1604.3463836343	NaN	NaN	NaN	101.537623984284	-7.84784298304785	323.573258322569	819.578480602364	1525.03292704683	NaN	-49.0906531226717	1232.75605295282	1749.21261910938	263.335675202686	2546.93292664782	NaN	NaN	NaN	92.2783292093448	1431.45667753274	68.9271282609492	2972.15295323246	56.6477743295845	NaN	2003.34760677086	NaN	494.213140822609	290.967355460431	224.787876644761	NaN	932.73552450016
49.4823796373756	203.271312505572	NaN	3033.92563783877	-110.186406119311	-7.17654757691573	1382.85119451335	42.5435988708671	1887.47349041343	-141.314926686423	2038.36384775242	NaN	-9.53772572938129	1932.67046086352	2.61645248201777	NaN	NaN	NaN	-68.7624578919869	1426.77080865606	NaN	NaN	NaN	11.0147580743711	88.5608848631564	1036.77525092602	335.355878132721	824.857025609089	NaN	-10.6581021885533	838.149044647002	106.140668394266	85.2186197335019	669.339980564946	NaN	NaN	9.09471197411529	-92.0779289190342	715.340953777184	10.2829926521147	1672.04472304058	503.089413610925	NaN	1651.22365637546	NaN	590.273743646923	241.050883911469	84.7732607741506	NaN	630.174881363537
31.4811153750846	76.3600650898368	NaN	2477.40209593086	-103.254273989451	310.037316443907	632.174227324315	45.3871421690632	1310.79283499225	5.73241092507324	2972.17249503675	NaN	NaN	2918.11790659353	178.164811572114	NaN	NaN	NaN	-84.6512754145969	1759.52964162123	NaN	NaN	NaN	-2.55588100994778	-50.3196923037474	914.800454518461	831.35004967992	734.013210239283	NaN	48.0242475136338	2042.3652778222	NaN	34.9412654517141	697.098147832046	NaN	NaN	54.687099996829	8.96813036167909	1353.46186412946	-12.9336512398917	1176.9520020212	1004.87464827943	NaN	2139.10370653874	NaN	1179.43932141327	212.385855822294	19.2988328880553	NaN	935.801017693513
94.2400368457084	234.4417568996	NaN	3487.24919682829	-61.114131643098	21.1904173871128	484.678045961985	128.007571564583	1606.30919050655	57.1248920639744	1173.24588762056	NaN	NaN	1961.53944778813	97.3940340527295	NaN	NaN	NaN	-20.2612181185004	3050.79846463466	NaN	NaN	NaN	-54.6851266738874	149.280292076358	623.524906257669	1044.68758982499	716.272993791472	NaN	86.5503981837787	1679.51988798108	1267.48195502491	-3.84872275204516	2381.03288465585	NaN	NaN	6.41857759995854	277.588789079922	551.361389515381	166.227601348428	1557.25570978862	947.290869352835	NaN	1251.09874818444	NaN	942.598237784029	276.98069141782	64.6149126946198	NaN	1083.90837448386
2.34970763270783	162.461978884453	NaN	4144.11967993338	-38.4912618459522	82.8401709041071	621.694882591923	10.5793694741212	2005.35319041404	-47.9714570524329	1264.83734478913	NaN	NaN	1922.50479232255	89.1486574825726	NaN	NaN	NaN	119.877283495308	962.748684426098	NaN	NaN	NaN	-41.426455463835	81.7975896961762	1122.61021834843	884.162635201983	451.460496814735	NaN	2.54666800612204	1317.52810443724	3006.51680514374	27.7506454815007	1203.74197946864	NaN	NaN	486.179710863192	434.00883815743	1354.60402148209	-21.5447307705725	916.093319914094	411.744114472939	NaN	2621.97556780501	NaN	NaN	193.625914053615	117.460299203422	NaN	814.19017188476
0.468276012207705	14.0277407157184	NaN	3985.42020712341	109.46107089229	9.64756121402437	235.064913587228	21.7538442555863	2155.54080376007	11.9473493619559	1361.49185956854	NaN	NaN	2506.01616244166	178.606465458979	NaN	NaN	NaN	-36.8938733949066	1742.35313694618	NaN	NaN	NaN	482.805685146407	150.307308413134	677.178057809431	975.900605183561	1223.55959077941	NaN	33.9458994352267	NaN	449.274935524523	10.8649985300668	1191.3742502874	NaN	NaN	NaN	NaN	636.912676772617	-48.3704958942507	673.2594552051	323.79681919643	NaN	1619.23990567541	NaN	NaN	274.300040220358	125.470729691418	NaN	651.110581761591
33.2587370110353	98.432082699108	NaN	3634.87399724779	-84.5858987664023	11.3656946558268	642.589290089709	-54.1180340168478	1949.3581624703	-60.4880356376231	871.369539255132	NaN	NaN	2520.17849694381	-22.6312038344842	NaN	NaN	NaN	70.7483667586704	980.075033779555	NaN	NaN	NaN	41.2863738129442	65.1496779818886	579.632150010384	802.713602198593	884.162635201983	NaN	-70.4287364054629	1844.12822118118	839.71937153669	70.2441875240535	1987.58547399009	NaN	NaN	-32.7307289096336	NaN	500.243136282817	-51.5141107406042	785.723017948039	370.662168460844	NaN	938.753430635791	NaN	NaN	269.619305399203	74.8447591592871	NaN	379.680873396931
-9.08249151572819	258.138233090342	NaN	3562.19285690214	-75.0045863132996	29.3435561505399	80.3557537550301	-25.0680467949651	2890.07009316488	-109.907989614152	1022.53629523952	NaN	NaN	2939.61391009763	463.174840696224	NaN	NaN	NaN	NaN	1735.11466306789	NaN	NaN	NaN	109.629555172371	16.302152465693	317.190718032244	386.563423729759	377.746263416736	NaN	210.080042512119	1603.80635183283	1607.55747711312	61.4579022623753	1173.96366905366	NaN	NaN	-23.968205092172	NaN	1334.38924885895	42.6058394168038	218.36059616226	220.097615088128	NaN	1998.24960315736	NaN	NaN	152.708982342686	141.518732923481	NaN	1095.13866351754
4.06820617849672	-15.9089495490007	NaN	1613.22676649431	257.553630230159	72.3679014251436	804.968830616534	110.267656220735	677.340906778471	-14.6545833741934	423.604253177686	NaN	NaN	1790.58038072519	278.183398875824	NaN	NaN	NaN	22.6825102289602	919.703629434262	NaN	NaN	NaN	85.52810712663	-17.3244247210636	426.928864332679	420.875444689118	989.353205688483	NaN	-63.6586815812792	2546.43251942137	989.29012784863	251.667297637313	1060.83301047709	NaN	NaN	NaN	NaN	604.856190682621	155.815946924403	1170.16797634559	290.718702227086	NaN	2718.88204640543	NaN	NaN	245.535976325087	99.5889166526785	NaN	1116.39899624259
12.602232179016	23.4472418328877	NaN	3801.82442831703	174.457563169066	-49.8250385361077	116.416196219736	524.071383588643	1689.07391181558	103.824192017591	1014.66346060964	NaN	NaN	3619.57779099836	28.9477306729577	NaN	NaN	NaN	NaN	1211.43441494177	NaN	NaN	NaN	33.2797733025878	750.677251956919	244.827369004913	515.0518404327	613.147001808369	NaN	77.549270657197	3720.80977086644	1071.88511683681	131.836158622583	2070.92453454479	NaN	NaN	61.5623177018833	NaN	198.541429523048	50.6556870432489	354.424759017162	361.419733273761	NaN	2418.29857060352	NaN	NaN	42.8621943122812	8.86591117759565	NaN	829.302823263203
61.6828093621026	61.5925661107899	NaN	1870.86979172295	-156.157087819032	-23.0822161713214	587.698755951602	96.9300059932786	1196.77404166557	-60.035592092217	886.363988536552	NaN	NaN	4234.04311840083	132.444629219887	NaN	NaN	NaN	-31.3249647948957	1918.15627012095	NaN	NaN	NaN	60.6954019661818	-59.987110543261	1127.67866954908	716.582635912225	447.034434800602	NaN	130.563429097008	1959.93199168766	1931.03760375808	441.578118926732	1144.08597425428	NaN	NaN	-16.7154744442077	NaN	734.630591038133	36.8656812189975	837.901231386243	40.3200615841173	NaN	NaN	NaN	NaN	194.625812433302	133.143255310125	NaN	680.08753865539
88.7971742392577	60.8364366013955	NaN	3417.62750110329	-79.7917420296197	-35.1655536971997	-69.0336414133388	1.7606939808759	612.942073700865	-48.6537274657204	133.299557681522	NaN	NaN	1155.46146226167	37.453476417524	NaN	NaN	NaN	-35.5833279100524	946.970218881074	NaN	NaN	NaN	-33.848317953958	20.4330502950105	234.089382360333	576.450465959613	537.486472853161	NaN	-3.90383103578489	2917.15428152247	2110.15191235486	-43.3088203413346	1050.436420337	NaN	NaN	78.0331934172435	NaN	572.696339139132	226.334261429385	263.234015486747	608.291048062662	NaN	2067.50585953518	NaN	NaN	165.77637884207	158.708058990315	NaN	661.824530735067
44.0551793235531	161.896316001826	NaN	NaN	38.605067025244	177.229541806404	22.2421602780071	51.2592395306761	1455.7087267928	17.5903598488611	283.231352408195	NaN	NaN	2355.96913798353	39.1981807364065	NaN	NaN	NaN	-49.2001440492913	2151.23880114659	NaN	NaN	NaN	45.1986744391533	47.9586385124073	925.309515979129	255.130416833333	437.23861271927	NaN	-19.0004970520071	1333.77888816263	666.130627653853	-16.2352980566947	1287.84823957737	NaN	NaN	111.964032807133	NaN	649.523361122767	73.4672956853455	238.261475108507	196.719918763036	NaN	1779.8736522628	NaN	NaN	194.51404537491	117.945008909867	NaN	1136.07774964597
85.1092373170352	-66.4497525065247	NaN	1298.16938521467	-19.9008603408046	61.0929793269177	277.264825856552	-23.687146154261	1115.48437629215	10.7342938918895	88.282570414534	NaN	NaN	3666.57976982021	71.1471773186381	NaN	NaN	NaN	181.669850372921	1562.48627810098	NaN	NaN	NaN	65.6190470486319	71.9796625766553	282.796935660276	193.277828567943	1231.53254573616	NaN	50.7887518205398	2322.40153820005	NaN	340.318177799024	686.678968123719	NaN	NaN	-41.7085337309806	NaN	608.685125166702	-22.4436085889269	140.168815826899	125.809553848147	NaN	3149.26552997403	NaN	NaN	271.557567265974	94.673908507239	NaN	1406.80149904916
-28.1600026133962	155.4619482213	NaN	2004.09476099758	-88.9739168964533	-8.71938713992556	213.584259475796	89.3319907104466	1473.50031110803	80.7449681897086	NaN	NaN	NaN	3055.73092313313	162.312436530067	NaN	NaN	NaN	232.530131976123	1214.7480226983	NaN	NaN	NaN	-81.9403920916968	90.1333300554191	310.76007934506	220.097615088128	657.140990668194	NaN	-74.3683729356198	651.220726931169	848.023536694208	18.2659837304229	1583.52511830597	NaN	NaN	102.208422237748	NaN	679.66416241483	76.8094462283512	262.585562142041	155.207323061993	NaN	1366.05616304421	NaN	NaN	139.393342744756	507.57179535838	NaN	1019.99582867484
-16.1322310734658	4.91916684987071	NaN	2582.39135113276	5.9945891729312	137.469765543991	-75.8826257933512	57.467359738585	542.773213383539	-3.00055569889186	NaN	NaN	NaN	2298.19689939926	156.572095551044	NaN	NaN	NaN	NaN	1828.83015583256	NaN	NaN	NaN	-63.9168250072513	18.6854636313575	561.405655806175	179.415410357169	817.870574669708	NaN	32.5766157075534	3246.77965391425	2446.3765417962	30.3181416642158	2880.91538853711	NaN	NaN	162.529410572253	NaN	767.38881122869	NaN	633.926383389683	228.583455081239	NaN	NaN	NaN	NaN	166.824851601891	20.461285836108	NaN	624.410564648489
220.149019361109	34.3653151637154	NaN	815.48081867035	-44.7524056836015	472.374915772761	-51.190820247549	23.1700657919076	971.828025285843	36.5405088483317	NaN	NaN	NaN	1683.42166333363	5.85826774382428	NaN	NaN	NaN	-32.336681761363	1902.059701348	NaN	NaN	NaN	-52.9305960355991	-52.8386640422187	247.647208739375	516.581755564794	942.535040296931	NaN	-72.3642434078831	2119.28840365302	NaN	50.5160549720806	1713.29266292055	NaN	NaN	-38.0523619487669	NaN	1460.38620558374	NaN	509.044687722443	152.545174516305	NaN	NaN	NaN	NaN	166.080287237218	283.202830541695	NaN	665.826082792825
67.2477678139305	176.036850100399	NaN	2794.26585420859	-58.7523415412461	31.6518997904829	144.823776825519	-42.3566467762468	612.796390819875	131.126588950121	NaN	NaN	NaN	1703.40382027705	-12.5908974473101	NaN	NaN	NaN	14.9739952178608	1624.37062374194	NaN	NaN	NaN	8.66593289792878	-25.2787115591439	502.104843606109	271.942888281918	315.730677928191	NaN	-64.7693537296244	679.380112642588	NaN	47.4855982669169	1201.13931319851	NaN	NaN	NaN	NaN	977.688091102036	NaN	255.830455164313	350.446072947738	NaN	NaN	NaN	NaN	215.067328142787	89.215119173571	NaN	1604.14112093575
63.0614272433976	200.569020128845	NaN	3414.36470050781	6.15100897355081	81.2146126502992	29.8780472774741	38.4883294197985	1124.83877744688	136.543635778163	NaN	NaN	NaN	1677.55127799181	177.172389090301	NaN	NaN	NaN	-6.87010517406553	467.060273847254	NaN	NaN	NaN	163.337801210334	173.571985145925	-52.9254530712938	392.822394395509	320.126614438244	NaN	-34.3842922189521	848.063636548199	NaN	221.241959223612	421.604772230496	NaN	NaN	59.8641580418832	NaN	718.674418702098	NaN	498.296090489565	41.7136077183811	NaN	NaN	NaN	NaN	217.041085839656	232.947355701979	NaN	1629.38134279777
160.112960175602	163.290154741405	NaN	2328.91871316927	-101.279490140403	-24.0411947712854	521.689374271103	13.732855107351	NaN	212.935707987369	NaN	NaN	NaN	2421.75716624151	129.756930007552	NaN	NaN	NaN	NaN	298.513330099688	NaN	NaN	NaN	93.1830454979308	0.385991368917013	73.9695967925867	154.103129229804	70.368428290859	NaN	9.23044480589963	2976.78034840542	NaN	192.69668270615	557.013015926076	NaN	NaN	NaN	NaN	737.40248636703	NaN	540.580666218407	92.540477398418	NaN	NaN	NaN	NaN	858.252449677327	258.685191234061	NaN	726.895379108668
-58.2632557759951	53.9924013691123	NaN	2047.86224670405	-28.4227526467819	130.114957529045	712.258632739561	-14.6544990085795	1077.54174154567	10.2761941815068	NaN	NaN	NaN	NaN	150.514320181617	NaN	NaN	NaN	-18.9242008078348	652.059737138236	NaN	NaN	NaN	17.0605200545309	42.2071383650446	-24.6395399568413	54.3232291256919	267.549921333211	NaN	20.4830615723886	1775.97746815885	NaN	424.928403031788	1487.71178516918	NaN	NaN	NaN	NaN	1794.81680495136	NaN	915.548190970437	100.61427481543	NaN	NaN	NaN	NaN	188.677941951134	182.577518708956	NaN	742.105676595556
-36.8938733949066	70.9161003135497	NaN	NaN	65.6037842823369	-20.6139561783096	33.7149147422964	14.6381310333248	567.799722826917	-12.5387943357205	NaN	NaN	NaN	NaN	51.1977516862457	NaN	NaN	NaN	13.2213053086903	651.629862337736	NaN	NaN	NaN	226.228601011211	-76.8161086838848	-17.0434856983838	42.2701105799027	204.240528680666	NaN	-103.965466641535	2643.68764993055	NaN	20.1877343388914	909.946023457558	NaN	NaN	NaN	NaN	1007.84957798433	NaN	664.44556477323	288.857785661038	NaN	NaN	NaN	NaN	214.892401967712	86.2483303161298	NaN	1920.97804055295
67.2517319478883	42.3484476126671	NaN	716.159743500872	93.8189631122548	189.21730854195	-105.909595431869	110.125649755283	798.730745463893	16.0977593483965	NaN	NaN	NaN	NaN	6.15864676255547	NaN	NaN	NaN	-66.2677458642908	638.351918779245	NaN	NaN	NaN	-10.3640026883064	-45.6442902889475	922.785445212788	145.715795892896	118.284677561573	NaN	-3.83959424030595	1972.87690045637	NaN	-15.5019585739552	998.811471276156	NaN	NaN	NaN	NaN	500.894026913965	NaN	1135.39094534879	29.8093274828978	NaN	NaN	NaN	NaN	224.960190278543	84.2453747686896	NaN	870.897797326862
56.0573936674949	18.8077428803388	NaN	545.010141380124	-17.7734250108532	-20.9649557075862	256.491154124797	86.5588850727061	299.691317915108	-43.5288778987789	NaN	NaN	NaN	NaN	333.164297395341	NaN	NaN	NaN	NaN	1371.93633787003	NaN	NaN	NaN	67.9793434647608	-67.7314913716237	527.915461040684	20.6353460085584	19.6826680834847	NaN	134.869090795264	2005.33327379293	NaN	-20.9091499455333	739.705522130434	NaN	NaN	NaN	NaN	750.33543075233	NaN	365.973820202865	257.327578063325	NaN	NaN	NaN	NaN	156.79576399555	219.565281317708	NaN	675.06383615686
214.033645564222	96.4907851153495	NaN	302.789087263149	-62.1767956891046	114.604024279864	-213.663640486964	54.5365244164234	367.800005241549	244.019161123429	NaN	NaN	NaN	NaN	28.6315694754604	NaN	NaN	NaN	8.66593289792878	291.472959738921	NaN	NaN	NaN	-40.2093569404728	-96.9518326529111	493.947016792862	50.0234602139181	135.671231142794	NaN	45.1656034170726	2266.64709817456	NaN	27.3496110907959	1536.26182338188	NaN	NaN	NaN	NaN	428.142076929564	NaN	1322.62896538367	233.963347790333	NaN	NaN	NaN	NaN	123.644634834414	15.9429244760657	NaN	1193.22617403369
132.861513176616	-8.09283366083095	NaN	1124.03186992001	168.100120133219	39.3295051278087	-195.026361196041	0.790503687101399	764.590006017106	6.43913990934686	NaN	NaN	NaN	NaN	112.744711780485	NaN	NaN	NaN	24.4118706148714	624.165344449867	NaN	NaN	NaN	136.286521413464	-96.5648615231387	94.8258841504119	397.64652566778	200.283969595299	NaN	-63.8934595399306	1024.63653623698	NaN	9.1180322819974	676.969696663895	NaN	NaN	NaN	NaN	109.191099944918	NaN	789.141652427353	16.1101370498926	NaN	NaN	NaN	NaN	220.11938703527	117.323135158276	NaN	1685.5294252548
14.2273508691381	-11.4295724725016	NaN	1017.44306848082	142.257499147195	-5.69063164390292	NaN	143.49668435206	379.362863298118	143.245829657666	NaN	NaN	NaN	NaN	49.8882313372046	NaN	NaN	NaN	411.233789317063	666.213730916166	NaN	NaN	NaN	-38.1944138008529	111.404405605448	40.2242455337687	-16.942881833397	52.537456973197	NaN	40.0852315413889	1778.6049562397	NaN	108.836006479054	393.672179227057	NaN	NaN	NaN	NaN	45.0152450632007	NaN	515.186054257513	151.777783989047	NaN	NaN	NaN	NaN	220.754368956406	34.5639816880001	NaN	1075.24757041633
-50.7754595498871	24.5320079370842	NaN	660.973215280104	-134.874613396307	58.019940845467	NaN	10.1283394818884	739.638668100244	2.44025351728997	NaN	NaN	NaN	NaN	106.202248958808	NaN	NaN	NaN	-51.2979151075902	449.322453133603	NaN	NaN	NaN	-41.3258545483331	183.112783029093	120.982514775988	-61.8155794945325	NaN	NaN	48.9877344991024	1138.81810856503	NaN	0.64406292339947	1601.06090842638	NaN	NaN	NaN	NaN	718.983691448895	NaN	944.387342082062	-37.2952890495411	NaN	NaN	NaN	NaN	192.990903401659	172.690162902668	NaN	600.16290507397
70.062701176997	131.573021772957	NaN	416.994215932131	-117.263741481884	-33.8694917019719	NaN	-41.3161395837327	265.918179744244	-49.9814386119066	NaN	NaN	NaN	NaN	14.0766969407859	NaN	NaN	NaN	-49.7094339142761	109.699237659109	NaN	NaN	NaN	2.88502567268602	-77.5896074557918	96.3120624307085	186.808824719042	NaN	NaN	21.7323114806735	512.458996618639	NaN	11.6005221445027	1272.0040910379	NaN	NaN	NaN	NaN	296.553266343491	NaN	1407.23138395913	180.716173187965	NaN	NaN	NaN	NaN	59.646053342239	381.728196941241	NaN	511.915565995328
42.4562361176106	62.3088409166894	NaN	1389.96206720077	-93.0117882294111	83.0849948154786	NaN	38.8075916572194	474.62959962637	19.3495024302317	NaN	NaN	NaN	NaN	51.3849012085179	NaN	NaN	NaN	9.69347628437445	450.802100773094	NaN	NaN	NaN	10.430718876309	13.1037895152221	538.29805847396	-45.8255980089133	NaN	NaN	-73.10261017214	590.590346479188	NaN	-42.9437121230421	451.645613850905	NaN	NaN	NaN	NaN	924.601395437941	NaN	1064.33592719986	166.100641668288	NaN	NaN	NaN	NaN	NaN	24.6498394655097	NaN	825.580801809977
114.311481907752	136.474639206772	NaN	248.234295085076	192.253038569456	-10.1624879393078	NaN	-54.9652616665532	755.112893688088	45.6691889452631	NaN	NaN	NaN	NaN	13.7631560775943	NaN	NaN	NaN	NaN	201.136214064678	NaN	NaN	NaN	399.525730807545	105.083451966674	599.052335069162	508.326534262467	NaN	NaN	-47.3506603953258	161.841071627401	NaN	71.0036596054776	1620.06681939399	NaN	NaN	NaN	NaN	787.507471872053	NaN	1059.23463389612	227.449889902969	NaN	NaN	NaN	NaN	NaN	598.136345074814	NaN	648.243806699094
241.284635783873	86.1945420975746	NaN	190.394079880704	-165.048890282498	105.671922817469	NaN	19.1942118698902	625.65928089555	30.137511550676	NaN	NaN	NaN	NaN	783.473262769735	NaN	NaN	NaN	-70.9182790081322	391.584150693147	NaN	NaN	NaN	-33.7309196422353	28.2711234180309	825.611074518036	29.5158964702195	NaN	NaN	7.41094333872993	423.146549608012	NaN	51.5661572690357	980.643357525622	NaN	NaN	NaN	NaN	1063.40972458211	NaN	1340.81412036802	338.285758688971	NaN	NaN	NaN	NaN	NaN	37.0059986064747	NaN	643.018604257015
-25.3063472902254	329.563152618517	NaN	NaN	56.848747495323	51.6550874083884	NaN	49.8911976446836	1258.22761707296	42.9353681630227	NaN	NaN	NaN	NaN	43.981418774679	NaN	NaN	NaN	118.560365320697	154.514440433989	NaN	NaN	NaN	239.512080577406	64.4273529081481	365.06882396636	94.4001499762801	NaN	NaN	104.520220794598	589.185458413467	NaN	6.33015782989375	1061.33429910672	NaN	NaN	NaN	NaN	642.651379685382	NaN	938.216078646231	150.04531376768	NaN	NaN	NaN	NaN	NaN	59.0241789675636	NaN	1294.83308130428
-15.5069426143533	154.661822880238	NaN	NaN	-52.7813974907749	91.5019806915784	NaN	-116.642039635212	665.71761279821	439.260034825451	NaN	NaN	NaN	NaN	-10.2575487621679	NaN	NaN	NaN	-55.9300503080361	594.711240231924	NaN	NaN	NaN	46.6286025056435	-51.7811941510223	66.3374437309588	249.064497161129	NaN	NaN	-92.0231187834809	321.216850807251	NaN	-28.4027240049054	736.028992222713	NaN	NaN	NaN	NaN	742.035437593059	NaN	2695.72046093917	409.382984087887	NaN	NaN	NaN	NaN	NaN	125.415557112423	NaN	925.668785676201
27.1459022440597	539.644347970511	NaN	NaN	-139.967690327256	85.6747956257248	NaN	-54.5031965919447	118.611882430056	-28.9000160506506	NaN	NaN	NaN	NaN	34.7860316206502	NaN	NaN	NaN	NaN	498.504868298351	NaN	NaN	NaN	-13.4669602062715	16.53584784762	172.679768451338	-0.633886459000821	NaN	NaN	1.50938049919059	634.794939656274	NaN	23.6270049249433	1376.29245168484	NaN	NaN	NaN	NaN	1095.35301921815	NaN	1374.00491228653	36.9235019820034	NaN	NaN	NaN	NaN	NaN	76.5122659073309	NaN	1108.8635271059
75.7119739751014	25.870450781601	NaN	NaN	-37.244363881475	68.404377110211	NaN	97.3572668838936	285.689432954052	515.971549145905	NaN	NaN	NaN	NaN	-9.32565951207888	NaN	NaN	NaN	-26.7060206453832	598.95542791743	NaN	NaN	NaN	-34.4199938923286	3.87477480085222	433.201087060221	151.623252117063	NaN	NaN	-113.011416977548	127.190220189135	NaN	305.735308938402	1737.93422071147	NaN	NaN	NaN	NaN	364.594817916859	NaN	1097.76708476587	128.854662669615	NaN	NaN	NaN	NaN	NaN	120.15617400659	NaN	747.647305616962
-71.7637307181265	9.79016947858657	NaN	NaN	-101.923468870347	320.662954380258	NaN	-11.2383650081442	172.251480615191	27.5675866141367	NaN	NaN	NaN	NaN	133.954939046929	NaN	NaN	NaN	273.339971528446	264.304468305587	NaN	NaN	NaN	-24.4884914787716	130.732012544011	12.3869201975726	-3.49428156978047	NaN	NaN	44.7881763542481	NaN	NaN	78.5353765822588	1594.63518424087	NaN	NaN	NaN	NaN	152.082751322907	NaN	1646.66489757746	154.813749905977	NaN	NaN	NaN	NaN	NaN	99.1175823719842	NaN	1654.67078138291
7.34712645681457	146.706175448051	NaN	NaN	6.26786868159143	42.7092302217415	NaN	57.1248920639744	283.123078661571	70.0617834005244	NaN	NaN	NaN	NaN	65.6082336522418	NaN	NaN	NaN	-69.6988876419552	210.50499893517	NaN	NaN	NaN	-19.3037947580897	144.369849463256	247.801311598607	116.010321765257	NaN	NaN	11.3383544803785	244.875038489394	NaN	2.64778337531398	1767.03974886444	NaN	NaN	NaN	NaN	361.064804006809	NaN	1235.70633552909	150.287730962154	NaN	NaN	NaN	NaN	NaN	4.3950458960492	NaN	717.929180539983
99.4721745569907	26.0565882455407	NaN	NaN	-46.4823744680925	231.597452115631	NaN	-33.4091081441277	177.251536279243	874.354141296843	NaN	NaN	NaN	NaN	168.24649524494	NaN	NaN	NaN	170.183004952395	63.2717375057256	NaN	NaN	NaN	66.8073792505337	195.032354703991	97.6843460440137	-7.62831887292035	NaN	NaN	-64.5750893696847	39.4257806544703	NaN	-63.9168250072513	1797.23200055728	NaN	NaN	NaN	NaN	215.831955364765	NaN	1154.09396053928	77.0583211510528	NaN	NaN	NaN	NaN	NaN	73.4872813923149	NaN	717.560274252487
128.186609661056	44.4166572241118	NaN	NaN	-95.3002575394079	34.7860316206502	NaN	65.3719544161523	112.345356983191	278.922898029511	NaN	NaN	NaN	NaN	225.019342365786	NaN	NaN	NaN	-10.7723584881789	166.297827529171	NaN	NaN	NaN	99.4318737025002	-8.68188727672994	511.926528700378	24.5320079370842	NaN	NaN	75.3178417630234	257.793978157779	NaN	28.2193208025128	1507.48610637717	NaN	NaN	NaN	NaN	745.938184249386	NaN	1140.36576148968	169.224320310304	NaN	NaN	NaN	NaN	NaN	159.187929200413	NaN	1788.22464808583
32.2001676920922	-22.7834262041581	NaN	NaN	-82.869235728626	35.2779414661405	NaN	13.6185948964103	182.263214803815	NaN	NaN	NaN	NaN	NaN	-37.6602437287597	NaN	NaN	NaN	-110.031500356054	151.296158542102	NaN	NaN	NaN	61.8050834862111	37.1720147328221	719.03348267699	164.555026431351	NaN	NaN	442.294289527175	259.723305566745	NaN	-12.5148784168183	1672.63035971313	NaN	NaN	NaN	NaN	796.275349065381	NaN	1356.63132095452	125.215494416721	NaN	NaN	NaN	NaN	NaN	195.371856574236	NaN	782.208251039997
164.51513960521	88.8689141475536	NaN	NaN	18.9267417527725	54.8972733599699	NaN	-151.23603530385	121.140978996029	NaN	NaN	NaN	NaN	NaN	157.170830114534	NaN	NaN	NaN	335.64523037445	509.118863014415	NaN	NaN	NaN	6.2586507281501	-17.3722066394808	287.565651411405	-21.4627775677745	NaN	NaN	58.086780999671	1012.09433478163	NaN	193.94859947713	2260.90319970753	NaN	NaN	NaN	NaN	285.150524617675	NaN	2671.86157367234	1370.83719361397	NaN	NaN	NaN	NaN	NaN	73.7552410164358	NaN	1098.0843323107
199.199960104308	95.7878733503015	NaN	NaN	7.42276052871608	100.056440941949	NaN	2.37220893200645	77.955146232468	NaN	NaN	NaN	NaN	NaN	199.960774883463	NaN	NaN	NaN	NaN	213.530304731771	NaN	NaN	NaN	-13.5702818680142	23.740810133297	190.304078785066	NaN	NaN	NaN	226.219584133391	216.821124555952	NaN	33.1067938876502	2767.20934022093	NaN	NaN	NaN	NaN	364.288241469959	NaN	1076.80503745992	540.719380242734	NaN	NaN	NaN	NaN	NaN	101.01606071073	NaN	1168.23056235047
120.776766507404	216.594947666133	NaN	NaN	-48.1564622975288	108.24647063691	NaN	-68.9711891474489	172.428105053845	NaN	NaN	NaN	NaN	NaN	370.829556749391	NaN	NaN	NaN	-66.0941613924469	314.285982777638	NaN	NaN	NaN	275.624557832301	34.970818339971	187.229091878788	-80.2705731413275	NaN	NaN	-158.529219837326	212.230439839014	NaN	-51.2979151075902	2659.00143209249	NaN	NaN	NaN	NaN	351.637319801163	NaN	1503.97525215159	2946.49905069518	NaN	NaN	NaN	NaN	NaN	86.2534854412483	NaN	1314.86414792489
8.07246228806951	-13.2582721633023	NaN	NaN	-98.4588631351752	-72.5994466898685	NaN	-142.828247478541	62.2588177899602	NaN	NaN	NaN	NaN	NaN	247.258393984065	NaN	NaN	NaN	-19.3037947580897	208.23843724436	NaN	NaN	NaN	190.256878733104	-54.3979951725131	270.028465656677	79.0861450560804	NaN	NaN	120.343555624963	182.92239070835	NaN	-47.3509891713232	1989.13194913135	NaN	NaN	NaN	NaN	424.850280522254	NaN	941.35885660324	844.842517420597	NaN	NaN	NaN	NaN	NaN	93.1509825633372	NaN	808.780070386189
-33.9610367738132	3.86181384081175	NaN	NaN	-111.391500873424	145.104095425915	NaN	-81.5453962973379	207.084286293057	NaN	NaN	NaN	NaN	NaN	108.162612521264	NaN	NaN	NaN	NaN	129.411363321055	NaN	NaN	NaN	-2.70931697554862	210.862451149671	162.915905004915	-23.4445745310062	NaN	NaN	112.342274187698	406.050516229042	NaN	-3.28489246265431	2067.22763578429	NaN	NaN	NaN	NaN	1189.17190957127	NaN	2170.02166068056	1094.88370007781	NaN	NaN	NaN	NaN	NaN	92.4012837664587	NaN	1167.86153144366
10.1357397157566	86.3723973693292	NaN	NaN	-2.61674495882549	39.5201629830882	NaN	20.0281230557584	230.888954090979	NaN	NaN	NaN	NaN	NaN	3.53351086912639	NaN	NaN	NaN	NaN	635.506598240553	NaN	NaN	NaN	21.6349370051034	125.089241436138	-73.8771230204702	-58.6285489377276	NaN	NaN	48.3253833398828	115.087583626251	NaN	-20.5567847224905	4320.08074781818	NaN	NaN	NaN	NaN	944.464884878897	NaN	1728.74324257825	1010.35904373161	NaN	NaN	NaN	NaN	NaN	274.203985510184	NaN	970.930477860646
101.524129525647	276.71047389569	NaN	NaN	-15.5070178314063	130.864980247759	NaN	49.7600216099509	129.59095676739	NaN	NaN	NaN	NaN	NaN	43.7919338756339	NaN	NaN	NaN	NaN	225.699333871945	NaN	NaN	NaN	-46.0715575700158	-30.3596487338872	34.3575000531501	-4.69725495228198	NaN	NaN	-44.9990975955406	303.259645121239	NaN	66.0907579091173	3948.83912440034	NaN	NaN	NaN	NaN	976.930934559274	NaN	3295.66626679559	1873.33599631454	NaN	NaN	NaN	NaN	NaN	-18.9514246283343	NaN	806.602200092682
-0.795752370600784	74.5903036610821	NaN	NaN	-45.8229820225831	-37.5838346611062	NaN	22.1740663732663	703.240984566753	NaN	NaN	NaN	NaN	NaN	240.746429686654	NaN	NaN	NaN	NaN	171.527896150077	NaN	NaN	NaN	62.0273205992158	16.8820080029066	5.73241092507324	183.107018993953	NaN	NaN	-53.1047731511608	242.647402288743	NaN	33.4748160754153	2227.92647637152	NaN	NaN	NaN	NaN	775.478319324578	NaN	1575.09275932178	546.719299814497	NaN	NaN	NaN	NaN	NaN	169.387469159753	NaN	1179.65327696068
-37.0120380337073	8.34048809338602	NaN	NaN	-48.0346851198263	153.742865823762	NaN	279.027574062431	NaN	NaN	NaN	NaN	NaN	NaN	-36.1454603393482	NaN	NaN	NaN	NaN	410.970812696969	NaN	NaN	NaN	7.43748806716822	-37.9102860681807	132.32241748671	57.4475206401944	NaN	NaN	-77.0735934737488	264.145040359505	NaN	-28.7354076636885	2425.75039773241	NaN	NaN	NaN	NaN	926.747887678515	NaN	1455.88053698789	857.340806705469	NaN	NaN	NaN	NaN	NaN	91.951438552537	NaN	1001.87342652322
66.3279163295071	24.2381145531734	NaN	NaN	-48.9082100827478	-0.788463238411094	NaN	-24.5382717920432	120.91550500992	NaN	NaN	NaN	NaN	NaN	-61.4005841695502	NaN	NaN	NaN	NaN	170.085670029594	NaN	NaN	NaN	29.4444965925467	37.0167126620609	51.5379271543193	-28.8053715121416	NaN	NaN	19.7336121309145	148.618180217573	NaN	-37.7768291347779	2389.86469539163	NaN	NaN	NaN	NaN	294.243742292739	NaN	1094.03919659281	699.463619197581	NaN	NaN	NaN	NaN	NaN	31.0599435517422	NaN	903.037796298693
-10.1350347072644	40.1542291408774	NaN	NaN	58.8928584706657	111.26527093594	NaN	10.1237422350163	NaN	NaN	NaN	NaN	NaN	NaN	124.260214221819	NaN	NaN	NaN	NaN	286.973480406563	NaN	NaN	NaN	75.4433470133217	80.7651589023916	4.66217594547457	-24.51954126171	NaN	NaN	-77.4755163717953	256.282201006701	NaN	-36.1751554671654	2172.7243028029	NaN	NaN	NaN	NaN	225.645769578742	NaN	1358.89962059846	1028.47875835005	NaN	NaN	NaN	NaN	NaN	178.785642293044	NaN	978.297266054783
197.546313106208	241.30913608379	NaN	NaN	51.3707570953275	546.831973704621	NaN	-79.9144588357022	195.760521059478	NaN	NaN	NaN	NaN	NaN	7.69201775273137	NaN	NaN	NaN	NaN	215.711936899532	NaN	NaN	NaN	-31.9861939684996	30.7300375641369	144.823776825519	-50.8847710935332	NaN	NaN	-79.5091743683805	276.519240212487	NaN	86.2243772985467	3514.15950763953	NaN	NaN	NaN	NaN	361.06935444942	NaN	1686.30658589497	161.283588109818	NaN	NaN	NaN	NaN	NaN	69.1945800897901	NaN	633.125569590432
84.3394972025778	446.559250328354	NaN	NaN	-67.6548165548959	179.113914788992	NaN	34.2895315897107	176.936415625926	NaN	NaN	NaN	NaN	NaN	-7.27970099216163	NaN	NaN	NaN	NaN	150.907682142521	NaN	NaN	NaN	-85.5458397287416	-55.4681282416229	308.234590305146	85.0346972422108	NaN	NaN	143.349098719324	224.864807315607	NaN	253.781720531564	3980.25847158755	NaN	NaN	NaN	NaN	220.716375903433	NaN	1535.74668991666	960.043434992718	NaN	NaN	NaN	NaN	NaN	78.681733198058	NaN	1271.75312078175
110.905701291165	14.6120549207286	NaN	NaN	272.864570243134	52.502766630524	NaN	2.93050483765078	NaN	NaN	NaN	NaN	NaN	NaN	42.1561726994934	NaN	NaN	NaN	NaN	177.663781224369	NaN	NaN	NaN	24.0841151418706	-89.9764043339224	13.3180039859921	-16.7475473841252	NaN	NaN	120.645583631382	128.666127839673	NaN	139.358807048555	4028.37572181664	NaN	NaN	NaN	NaN	168.991533642677	NaN	2433.2129123821	1657.01026160585	NaN	NaN	NaN	NaN	NaN	95.8750194978238	NaN	1433.97684557376
152.920781753768	262.489824453395	NaN	NaN	44.8888147196025	145.565554349169	NaN	-22.3384736765253	132.741717898488	NaN	NaN	NaN	NaN	NaN	163.84783436271	NaN	NaN	NaN	NaN	231.959005106509	NaN	NaN	NaN	106.210107910047	1.99543445740142	490.788496316764	22.103081284151	NaN	NaN	55.0907987045065	214.318621746781	NaN	23.6269246061433	2203.51546457225	NaN	NaN	NaN	NaN	-66.537451384561	NaN	3515.01115397022	151.429048901251	NaN	NaN	NaN	NaN	NaN	27.1094835751828	NaN	2071.31023419066
5.08993886807208	139.352040615843	NaN	NaN	-71.6665511475704	67.6651311237233	NaN	143.564218473789	132.002929202784	NaN	NaN	NaN	NaN	NaN	21.2305708377551	NaN	NaN	NaN	NaN	92.3418666778871	NaN	NaN	NaN	-38.6876207158542	-27.6967903780083	344.187372441009	-43.9852984763177	NaN	NaN	-19.1065631939173	266.015809415498	NaN	25.2658612063211	2082.82455880247	NaN	NaN	NaN	NaN	-223.185824765266	NaN	3105.6911815921	249.691375591507	NaN	NaN	NaN	NaN	NaN	3.2044451852475	NaN	731.617032535797
47.0933177516088	4.46051111054972	NaN	NaN	878.12589031857	-43.7880095288666	NaN	65.613503837636	NaN	NaN	NaN	NaN	NaN	NaN	-24.7463947730172	NaN	NaN	NaN	NaN	224.025330329732	NaN	NaN	NaN	49.5051093642873	64.4093936040808	645.725947868428	134.527346338768	NaN	NaN	52.3840812971114	195.88350503298	NaN	102.903769987302	3335.85923355752	NaN	NaN	NaN	NaN	382.592597215487	NaN	2690.91498065884	58.6613679035717	NaN	NaN	NaN	NaN	NaN	61.4960650187719	NaN	1482.93616942392
54.687099996829	-60.8876121870484	NaN	NaN	22.2143842909173	54.5323157030577	NaN	80.8282254364017	130.522748557437	NaN	NaN	NaN	NaN	NaN	-6.20148837782359	NaN	NaN	NaN	NaN	260.073820255782	NaN	NaN	NaN	1.85890585826539	40.7533434539326	70.0022687971533	22.2835292754025	NaN	NaN	90.8617401815596	235.828210523468	NaN	-43.9247505738388	4355.32187130745	NaN	NaN	NaN	NaN	-174.992933496026	NaN	3091.38817048013	64.3200477624891	NaN	NaN	NaN	NaN	NaN	49.1527569025609	NaN	1983.1635389812
160.953922993609	68.7061969017748	NaN	NaN	-152.541529244362	230.277302267152	NaN	-64.7663518786342	121.986747189428	NaN	NaN	NaN	NaN	NaN	-120.738376693956	NaN	NaN	NaN	NaN	183.248086392882	NaN	NaN	NaN	-19.3595655345901	70.2042399757089	30.2471577509202	189.499049079698	NaN	NaN	23.9186613765337	295.503477786273	NaN	-22.1110246265616	2783.10433782961	NaN	NaN	NaN	NaN	-52.6825136499604	NaN	2404.90837506216	319.808887353374	NaN	NaN	NaN	NaN	NaN	93.3901688955851	NaN	1037.64476889162
338.697464517218	180.35977537558	NaN	NaN	0.306760735458884	90.3604531221082	NaN	-45.9220764282672	114.740572882274	NaN	NaN	NaN	NaN	NaN	372.311359554888	NaN	NaN	NaN	NaN	317.847872726576	NaN	NaN	NaN	-16.5156655524966	83.9804238109653	501.723324995388	87.4229577383522	NaN	NaN	-6.28874023110927	265.966385095526	NaN	-44.280626800553	2203.30664242152	NaN	NaN	NaN	NaN	-92.5272830172666	NaN	NaN	56.3296824614402	NaN	NaN	NaN	NaN	NaN	773.457423566501	NaN	1429.21851910303
73.9474582776906	99.4835989568962	NaN	NaN	-240.819412209797	107.660878662583	NaN	-1.24688423855227	307.782834655396	NaN	NaN	NaN	NaN	NaN	-65.5828898048478	NaN	NaN	NaN	NaN	586.691860155387	NaN	NaN	NaN	15.2496729307017	38.536356331346	14.0920582260368	76.3930566262214	NaN	NaN	-4.60998812671916	253.473185617523	NaN	2.54666800612204	3752.90670477789	NaN	NaN	NaN	NaN	-183.69390290528	NaN	1975.60528775305	121.302508381309	NaN	NaN	NaN	NaN	NaN	435.706418656911	NaN	717.537316554238
49.424402443855	185.410286965842	NaN	NaN	212.015237694681	-68.6321587757693	NaN	-53.6706273231307	374.817030073566	NaN	NaN	NaN	NaN	NaN	174.347341930886	NaN	NaN	NaN	NaN	202.135539969531	NaN	NaN	NaN	127.824042299307	46.2625613587716	344.377563275821	188.686999366849	NaN	NaN	NaN	204.157720249643	NaN	304.224375047428	2929.85941724248	NaN	NaN	NaN	NaN	203.896367802959	NaN	2499.27807041915	142.491002711394	NaN	NaN	NaN	NaN	NaN	124.620229496275	NaN	1251.54190164067
-102.593719622357	139.394847047847	NaN	NaN	42.3540878670971	4.13060614350032	NaN	63.6444058247946	49.9794941044119	NaN	NaN	NaN	NaN	NaN	NaN	NaN	NaN	NaN	NaN	410.689426852007	NaN	NaN	NaN	4.09711124608919	-157.78909642207	665.250265864272	252.262383523416	NaN	NaN	NaN	277.109488068664	NaN	109.456910474202	3213.30056450557	NaN	NaN	NaN	NaN	-143.879880856936	NaN	1495.22015734373	63.0251332324871	NaN	NaN	NaN	NaN	NaN	118.724003776376	NaN	1226.93749826893
-22.3478603994244	111.4596204182	NaN	NaN	42.8807176923516	241.096312488319	NaN	108.455246013883	NaN	NaN	NaN	NaN	NaN	NaN	NaN	NaN	NaN	NaN	NaN	149.358672533998	NaN	NaN	NaN	-58.2127978561932	-12.1227325295454	527.880304006621	-8.22373030326904	NaN	NaN	NaN	233.013838692688	NaN	174.321903602651	1431.80240664376	NaN	NaN	NaN	NaN	-120.271052746762	NaN	1806.1304411357	40.292936968134	NaN	NaN	NaN	NaN	NaN	-23.9195899662594	NaN	1463.65668046858
[truncated: 113 more columns]
