# Supplementary material for: Notch-dependent and -independent transcription are modulated by tissue movements at gastrulation
Source: eLife. 2022 May 18;11:e73656. doi: 10.7554/eLife.73656 (PMC9183233; doi:10.7554/eLife.73656)
Supplement: Source data 1. [file elife-73656-data1.zip › numerical data/1S1A_m5m8peveIII_MSE_sorted-nc14_normF-Y.txt]

NaN	NaN	NaN	NaN	NaN	NaN	NaN	NaN	NaN	NaN	NaN	NaN	NaN	NaN	NaN	NaN	NaN	NaN	NaN	NaN	NaN	NaN	NaN	NaN	NaN	NaN	NaN	NaN	NaN	NaN	NaN	NaN	NaN	NaN	NaN	NaN	NaN	NaN	NaN	NaN	NaN	NaN	NaN	NaN	NaN	NaN	NaN	NaN	NaN	NaN
NaN	NaN	NaN	NaN	NaN	NaN	NaN	NaN	NaN	NaN	NaN	NaN	NaN	NaN	NaN	NaN	NaN	NaN	NaN	NaN	NaN	NaN	NaN	NaN	NaN	NaN	NaN	NaN	NaN	NaN	NaN	NaN	NaN	NaN	NaN	NaN	NaN	NaN	NaN	NaN	NaN	NaN	NaN	NaN	NaN	NaN	NaN	NaN	NaN	NaN
NaN	NaN	NaN	NaN	NaN	NaN	NaN	NaN	NaN	NaN	NaN	NaN	NaN	NaN	NaN	NaN	NaN	NaN	NaN	NaN	NaN	NaN	NaN	NaN	NaN	NaN	NaN	NaN	NaN	NaN	NaN	NaN	NaN	NaN	NaN	NaN	NaN	NaN	NaN	NaN	NaN	NaN	NaN	NaN	NaN	NaN	NaN	NaN	NaN	NaN
NaN	NaN	NaN	NaN	NaN	NaN	NaN	NaN	NaN	NaN	NaN	NaN	NaN	NaN	NaN	NaN	NaN	NaN	NaN	NaN	NaN	NaN	NaN	NaN	NaN	NaN	NaN	NaN	NaN	NaN	NaN	NaN	NaN	NaN	NaN	NaN	NaN	NaN	NaN	NaN	NaN	NaN	NaN	NaN	NaN	NaN	NaN	NaN	NaN	NaN
NaN	NaN	NaN	NaN	NaN	NaN	NaN	NaN	NaN	NaN	NaN	NaN	NaN	NaN	NaN	NaN	NaN	NaN	NaN	NaN	NaN	NaN	NaN	NaN	NaN	NaN	NaN	NaN	NaN	NaN	NaN	NaN	NaN	NaN	NaN	NaN	NaN	NaN	NaN	NaN	NaN	NaN	NaN	NaN	NaN	NaN	NaN	NaN	NaN	NaN
NaN	NaN	NaN	NaN	NaN	NaN	NaN	NaN	NaN	NaN	NaN	NaN	NaN	NaN	NaN	NaN	NaN	NaN	NaN	NaN	NaN	NaN	NaN	NaN	NaN	NaN	NaN	NaN	NaN	NaN	NaN	NaN	NaN	NaN	NaN	NaN	NaN	NaN	NaN	NaN	NaN	NaN	NaN	NaN	NaN	NaN	NaN	NaN	NaN	NaN
NaN	NaN	NaN	NaN	NaN	NaN	NaN	NaN	NaN	NaN	NaN	NaN	NaN	NaN	NaN	NaN	NaN	NaN	NaN	NaN	NaN	NaN	NaN	NaN	NaN	NaN	NaN	NaN	NaN	NaN	NaN	NaN	NaN	NaN	NaN	NaN	NaN	NaN	NaN	NaN	NaN	NaN	NaN	NaN	NaN	NaN	NaN	NaN	NaN	NaN
NaN	NaN	NaN	NaN	NaN	NaN	NaN	NaN	NaN	NaN	NaN	NaN	NaN	NaN	NaN	NaN	NaN	NaN	NaN	NaN	NaN	NaN	NaN	NaN	NaN	NaN	NaN	NaN	NaN	NaN	NaN	NaN	NaN	NaN	NaN	NaN	NaN	NaN	NaN	NaN	NaN	NaN	NaN	NaN	NaN	NaN	NaN	NaN	NaN	NaN
NaN	NaN	NaN	NaN	NaN	NaN	NaN	NaN	NaN	NaN	NaN	NaN	NaN	NaN	NaN	NaN	NaN	NaN	NaN	NaN	NaN	NaN	NaN	NaN	NaN	NaN	NaN	NaN	NaN	NaN	NaN	NaN	NaN	NaN	NaN	NaN	NaN	NaN	NaN	NaN	NaN	NaN	NaN	NaN	NaN	NaN	NaN	NaN	NaN	NaN
NaN	NaN	NaN	NaN	NaN	NaN	NaN	NaN	NaN	NaN	NaN	NaN	NaN	NaN	NaN	NaN	NaN	NaN	NaN	NaN	NaN	NaN	NaN	NaN	NaN	NaN	NaN	NaN	NaN	NaN	NaN	NaN	NaN	NaN	NaN	NaN	NaN	NaN	NaN	NaN	NaN	NaN	NaN	NaN	NaN	NaN	NaN	NaN	NaN	NaN
NaN	NaN	NaN	NaN	NaN	NaN	NaN	NaN	NaN	NaN	NaN	NaN	NaN	NaN	NaN	NaN	NaN	NaN	NaN	NaN	NaN	NaN	NaN	NaN	NaN	NaN	NaN	NaN	NaN	NaN	NaN	NaN	NaN	NaN	NaN	NaN	NaN	NaN	NaN	NaN	NaN	NaN	NaN	NaN	NaN	NaN	NaN	NaN	NaN	NaN
NaN	NaN	NaN	NaN	NaN	NaN	NaN	NaN	NaN	NaN	NaN	NaN	NaN	NaN	NaN	NaN	NaN	NaN	NaN	NaN	NaN	NaN	NaN	NaN	NaN	NaN	NaN	NaN	NaN	NaN	NaN	NaN	NaN	NaN	NaN	NaN	NaN	NaN	NaN	NaN	NaN	NaN	NaN	NaN	NaN	NaN	NaN	NaN	NaN	NaN
NaN	NaN	NaN	NaN	NaN	NaN	NaN	NaN	NaN	NaN	NaN	NaN	NaN	NaN	NaN	NaN	NaN	NaN	NaN	NaN	NaN	NaN	NaN	NaN	NaN	NaN	NaN	NaN	NaN	NaN	NaN	NaN	NaN	NaN	NaN	NaN	NaN	NaN	NaN	NaN	NaN	NaN	NaN	NaN	NaN	NaN	NaN	NaN	NaN	NaN
NaN	NaN	NaN	NaN	NaN	NaN	NaN	NaN	NaN	NaN	NaN	NaN	NaN	NaN	NaN	NaN	NaN	NaN	NaN	NaN	NaN	NaN	NaN	NaN	NaN	NaN	NaN	NaN	NaN	NaN	NaN	NaN	NaN	NaN	NaN	NaN	NaN	NaN	NaN	NaN	NaN	NaN	NaN	NaN	NaN	NaN	NaN	NaN	NaN	NaN
NaN	NaN	NaN	NaN	NaN	NaN	NaN	NaN	NaN	NaN	NaN	NaN	NaN	NaN	NaN	NaN	NaN	NaN	NaN	NaN	NaN	NaN	NaN	NaN	NaN	NaN	NaN	NaN	NaN	NaN	NaN	NaN	NaN	NaN	NaN	NaN	NaN	NaN	NaN	NaN	NaN	NaN	NaN	NaN	NaN	NaN	NaN	NaN	NaN	NaN
NaN	NaN	NaN	NaN	NaN	NaN	NaN	NaN	NaN	NaN	NaN	NaN	NaN	NaN	NaN	NaN	NaN	NaN	NaN	NaN	NaN	NaN	NaN	NaN	NaN	NaN	NaN	NaN	NaN	NaN	NaN	NaN	NaN	NaN	NaN	NaN	NaN	NaN	NaN	NaN	NaN	NaN	NaN	NaN	NaN	NaN	NaN	NaN	NaN	NaN
NaN	NaN	NaN	NaN	NaN	NaN	NaN	NaN	NaN	NaN	NaN	NaN	NaN	NaN	NaN	NaN	NaN	NaN	NaN	NaN	NaN	NaN	NaN	NaN	NaN	NaN	NaN	NaN	NaN	NaN	NaN	NaN	NaN	NaN	NaN	NaN	NaN	NaN	NaN	NaN	NaN	NaN	NaN	NaN	NaN	NaN	NaN	NaN	NaN	NaN
NaN	NaN	NaN	NaN	NaN	NaN	NaN	NaN	NaN	NaN	NaN	NaN	NaN	NaN	NaN	NaN	NaN	NaN	NaN	NaN	NaN	NaN	NaN	NaN	NaN	NaN	NaN	NaN	NaN	NaN	NaN	NaN	NaN	NaN	NaN	NaN	NaN	NaN	NaN	NaN	NaN	NaN	NaN	NaN	NaN	NaN	NaN	NaN	NaN	NaN
NaN	NaN	NaN	NaN	NaN	NaN	NaN	NaN	NaN	NaN	NaN	NaN	NaN	NaN	NaN	NaN	NaN	NaN	NaN	NaN	NaN	NaN	NaN	NaN	NaN	NaN	NaN	NaN	NaN	NaN	NaN	NaN	NaN	NaN	NaN	NaN	NaN	NaN	NaN	NaN	NaN	NaN	NaN	NaN	NaN	NaN	NaN	NaN	NaN	NaN
NaN	NaN	NaN	NaN	NaN	NaN	NaN	NaN	NaN	NaN	NaN	NaN	NaN	NaN	NaN	NaN	NaN	NaN	NaN	NaN	NaN	NaN	NaN	NaN	NaN	NaN	NaN	NaN	NaN	NaN	NaN	NaN	NaN	NaN	NaN	NaN	NaN	NaN	NaN	NaN	NaN	NaN	NaN	NaN	NaN	NaN	NaN	NaN	NaN	NaN
NaN	NaN	NaN	NaN	NaN	NaN	NaN	NaN	NaN	NaN	NaN	NaN	NaN	NaN	NaN	NaN	NaN	NaN	NaN	NaN	NaN	NaN	NaN	NaN	NaN	NaN	NaN	NaN	NaN	NaN	NaN	NaN	NaN	NaN	NaN	NaN	NaN	NaN	NaN	NaN	NaN	NaN	NaN	NaN	NaN	NaN	NaN	NaN	NaN	NaN
NaN	NaN	NaN	NaN	NaN	NaN	NaN	NaN	NaN	NaN	NaN	NaN	NaN	NaN	NaN	NaN	NaN	NaN	NaN	NaN	NaN	NaN	NaN	NaN	NaN	NaN	NaN	NaN	NaN	NaN	NaN	NaN	NaN	NaN	NaN	NaN	NaN	NaN	NaN	NaN	NaN	NaN	NaN	NaN	NaN	NaN	NaN	NaN	NaN	NaN
NaN	NaN	NaN	NaN	NaN	NaN	NaN	NaN	NaN	NaN	NaN	NaN	NaN	NaN	NaN	NaN	NaN	NaN	NaN	NaN	NaN	NaN	NaN	NaN	NaN	NaN	NaN	NaN	NaN	NaN	NaN	NaN	NaN	NaN	NaN	NaN	NaN	NaN	NaN	NaN	NaN	NaN	NaN	NaN	NaN	NaN	NaN	NaN	NaN	NaN
NaN	NaN	NaN	NaN	NaN	NaN	NaN	NaN	NaN	NaN	NaN	NaN	NaN	NaN	NaN	NaN	NaN	NaN	NaN	NaN	NaN	NaN	NaN	NaN	NaN	NaN	NaN	NaN	NaN	NaN	NaN	NaN	NaN	NaN	NaN	NaN	NaN	NaN	NaN	NaN	NaN	NaN	NaN	NaN	NaN	NaN	NaN	NaN	NaN	NaN
NaN	NaN	NaN	NaN	NaN	NaN	NaN	NaN	NaN	NaN	NaN	NaN	NaN	NaN	NaN	NaN	NaN	NaN	NaN	NaN	NaN	NaN	NaN	NaN	NaN	NaN	NaN	NaN	NaN	NaN	NaN	NaN	NaN	NaN	NaN	NaN	NaN	NaN	NaN	NaN	NaN	NaN	NaN	NaN	NaN	NaN	NaN	NaN	NaN	NaN
NaN	NaN	NaN	NaN	NaN	NaN	NaN	NaN	NaN	NaN	NaN	NaN	NaN	NaN	NaN	NaN	NaN	NaN	NaN	NaN	NaN	NaN	NaN	NaN	NaN	NaN	NaN	NaN	NaN	NaN	NaN	NaN	NaN	NaN	NaN	NaN	NaN	NaN	NaN	NaN	NaN	NaN	NaN	NaN	NaN	NaN	NaN	NaN	NaN	NaN
NaN	NaN	NaN	NaN	NaN	NaN	NaN	NaN	NaN	NaN	NaN	NaN	NaN	NaN	NaN	NaN	NaN	NaN	NaN	NaN	NaN	NaN	NaN	NaN	NaN	NaN	NaN	NaN	NaN	NaN	NaN	NaN	NaN	NaN	NaN	NaN	NaN	NaN	NaN	NaN	NaN	NaN	NaN	NaN	NaN	NaN	NaN	NaN	NaN	NaN
NaN	NaN	NaN	NaN	NaN	NaN	NaN	NaN	NaN	NaN	NaN	NaN	NaN	NaN	NaN	NaN	NaN	NaN	NaN	NaN	NaN	NaN	NaN	NaN	NaN	NaN	NaN	NaN	NaN	NaN	NaN	NaN	NaN	NaN	NaN	NaN	NaN	NaN	NaN	NaN	NaN	NaN	NaN	NaN	NaN	NaN	NaN	NaN	NaN	NaN
NaN	NaN	NaN	NaN	NaN	NaN	NaN	NaN	NaN	NaN	NaN	NaN	NaN	NaN	NaN	NaN	NaN	NaN	NaN	NaN	NaN	NaN	NaN	NaN	NaN	NaN	NaN	NaN	NaN	NaN	NaN	NaN	NaN	NaN	NaN	NaN	NaN	NaN	NaN	NaN	NaN	NaN	NaN	NaN	NaN	NaN	NaN	NaN	NaN	NaN
NaN	NaN	NaN	NaN	NaN	NaN	NaN	NaN	NaN	NaN	NaN	NaN	NaN	NaN	NaN	NaN	NaN	NaN	NaN	NaN	NaN	NaN	NaN	NaN	NaN	NaN	NaN	NaN	NaN	NaN	NaN	NaN	NaN	NaN	NaN	NaN	NaN	NaN	NaN	NaN	NaN	NaN	NaN	NaN	NaN	NaN	NaN	NaN	NaN	NaN
NaN	NaN	NaN	NaN	NaN	NaN	NaN	NaN	NaN	NaN	NaN	NaN	NaN	NaN	NaN	NaN	NaN	NaN	NaN	NaN	NaN	NaN	NaN	NaN	NaN	NaN	NaN	NaN	NaN	NaN	NaN	NaN	NaN	NaN	NaN	NaN	NaN	NaN	NaN	NaN	NaN	NaN	NaN	NaN	NaN	NaN	NaN	NaN	NaN	NaN
NaN	NaN	NaN	NaN	NaN	NaN	NaN	NaN	NaN	NaN	NaN	NaN	NaN	NaN	NaN	NaN	NaN	NaN	NaN	NaN	NaN	NaN	NaN	NaN	NaN	NaN	NaN	NaN	NaN	NaN	NaN	NaN	NaN	NaN	NaN	NaN	NaN	NaN	NaN	NaN	NaN	NaN	NaN	NaN	NaN	NaN	NaN	NaN	NaN	NaN
NaN	NaN	NaN	NaN	NaN	NaN	NaN	NaN	NaN	NaN	NaN	NaN	NaN	NaN	NaN	NaN	NaN	NaN	NaN	NaN	NaN	NaN	NaN	NaN	NaN	NaN	NaN	NaN	NaN	NaN	NaN	NaN	NaN	NaN	NaN	NaN	NaN	NaN	NaN	NaN	NaN	NaN	NaN	NaN	NaN	NaN	NaN	NaN	NaN	NaN
NaN	NaN	NaN	NaN	NaN	NaN	NaN	NaN	NaN	NaN	NaN	NaN	NaN	NaN	NaN	NaN	NaN	NaN	NaN	NaN	NaN	NaN	NaN	NaN	NaN	NaN	NaN	NaN	NaN	NaN	NaN	NaN	NaN	NaN	NaN	NaN	NaN	NaN	NaN	NaN	NaN	NaN	NaN	NaN	NaN	NaN	NaN	NaN	NaN	NaN
NaN	NaN	NaN	NaN	NaN	NaN	NaN	NaN	NaN	NaN	NaN	NaN	NaN	NaN	NaN	NaN	NaN	NaN	NaN	NaN	NaN	NaN	NaN	NaN	NaN	NaN	NaN	NaN	NaN	NaN	NaN	NaN	NaN	NaN	NaN	NaN	NaN	NaN	NaN	NaN	NaN	NaN	NaN	NaN	NaN	NaN	NaN	NaN	NaN	NaN
NaN	NaN	NaN	NaN	NaN	NaN	NaN	NaN	NaN	NaN	NaN	NaN	NaN	NaN	NaN	NaN	NaN	NaN	NaN	NaN	NaN	NaN	NaN	NaN	NaN	NaN	NaN	NaN	NaN	NaN	NaN	NaN	NaN	NaN	NaN	NaN	NaN	NaN	NaN	NaN	NaN	NaN	NaN	NaN	NaN	NaN	NaN	NaN	NaN	NaN
NaN	NaN	NaN	NaN	NaN	NaN	NaN	NaN	NaN	NaN	NaN	NaN	NaN	NaN	NaN	NaN	NaN	NaN	NaN	NaN	NaN	NaN	NaN	NaN	NaN	NaN	NaN	NaN	NaN	NaN	NaN	NaN	NaN	NaN	NaN	NaN	NaN	NaN	NaN	NaN	NaN	NaN	NaN	NaN	NaN	NaN	NaN	NaN	NaN	NaN
NaN	NaN	NaN	NaN	NaN	NaN	NaN	NaN	NaN	NaN	NaN	NaN	NaN	NaN	NaN	NaN	NaN	NaN	NaN	NaN	NaN	NaN	NaN	NaN	NaN	NaN	NaN	NaN	NaN	NaN	NaN	NaN	NaN	NaN	NaN	NaN	NaN	NaN	NaN	NaN	NaN	NaN	NaN	NaN	NaN	NaN	NaN	NaN	NaN	NaN
NaN	NaN	NaN	NaN	NaN	NaN	NaN	NaN	NaN	NaN	NaN	NaN	NaN	NaN	NaN	NaN	NaN	NaN	NaN	NaN	NaN	NaN	NaN	NaN	NaN	NaN	NaN	NaN	NaN	NaN	NaN	NaN	NaN	NaN	NaN	NaN	NaN	NaN	NaN	NaN	NaN	NaN	NaN	NaN	NaN	NaN	NaN	NaN	NaN	NaN
NaN	NaN	NaN	NaN	NaN	NaN	NaN	NaN	NaN	NaN	NaN	NaN	NaN	NaN	NaN	NaN	NaN	NaN	NaN	NaN	NaN	NaN	NaN	NaN	NaN	NaN	NaN	NaN	NaN	NaN	NaN	NaN	NaN	NaN	NaN	NaN	NaN	NaN	NaN	NaN	NaN	NaN	NaN	NaN	NaN	NaN	NaN	NaN	NaN	NaN
NaN	NaN	NaN	NaN	NaN	NaN	NaN	NaN	NaN	NaN	NaN	NaN	NaN	NaN	NaN	NaN	NaN	NaN	NaN	NaN	NaN	NaN	NaN	NaN	NaN	NaN	NaN	NaN	NaN	NaN	NaN	NaN	NaN	NaN	NaN	NaN	NaN	NaN	NaN	NaN	NaN	NaN	NaN	NaN	NaN	NaN	NaN	NaN	NaN	NaN
NaN	NaN	NaN	NaN	NaN	NaN	NaN	NaN	NaN	NaN	NaN	NaN	NaN	NaN	NaN	NaN	NaN	NaN	NaN	NaN	NaN	NaN	NaN	NaN	NaN	NaN	NaN	NaN	NaN	NaN	NaN	NaN	NaN	NaN	NaN	NaN	NaN	NaN	NaN	NaN	NaN	NaN	NaN	NaN	NaN	NaN	NaN	NaN	NaN	NaN
NaN	NaN	NaN	NaN	NaN	NaN	NaN	NaN	NaN	NaN	NaN	NaN	NaN	NaN	NaN	NaN	NaN	NaN	NaN	NaN	NaN	NaN	NaN	NaN	NaN	NaN	NaN	NaN	NaN	NaN	NaN	NaN	NaN	NaN	NaN	NaN	NaN	NaN	NaN	NaN	NaN	NaN	NaN	NaN	NaN	NaN	NaN	NaN	NaN	NaN
NaN	NaN	NaN	NaN	NaN	NaN	NaN	NaN	NaN	NaN	NaN	NaN	NaN	NaN	NaN	NaN	NaN	NaN	NaN	NaN	NaN	NaN	NaN	NaN	NaN	NaN	NaN	NaN	NaN	NaN	NaN	NaN	NaN	NaN	NaN	NaN	NaN	NaN	NaN	NaN	NaN	NaN	NaN	NaN	NaN	NaN	NaN	NaN	NaN	NaN
NaN	NaN	NaN	NaN	NaN	NaN	NaN	NaN	NaN	NaN	NaN	NaN	NaN	NaN	NaN	NaN	NaN	NaN	NaN	NaN	NaN	NaN	NaN	NaN	NaN	NaN	NaN	NaN	NaN	NaN	NaN	NaN	NaN	NaN	NaN	NaN	NaN	NaN	NaN	NaN	NaN	NaN	NaN	NaN	NaN	NaN	NaN	NaN	NaN	NaN
NaN	NaN	NaN	NaN	NaN	NaN	NaN	NaN	NaN	NaN	NaN	NaN	NaN	NaN	NaN	NaN	NaN	NaN	NaN	NaN	NaN	NaN	NaN	NaN	NaN	NaN	NaN	NaN	NaN	NaN	NaN	NaN	NaN	NaN	NaN	NaN	NaN	NaN	NaN	NaN	NaN	NaN	NaN	NaN	NaN	NaN	NaN	NaN	NaN	NaN
NaN	NaN	NaN	NaN	NaN	NaN	NaN	NaN	NaN	NaN	NaN	NaN	NaN	NaN	NaN	NaN	NaN	NaN	NaN	NaN	NaN	NaN	NaN	NaN	NaN	NaN	NaN	NaN	NaN	NaN	NaN	NaN	NaN	NaN	NaN	NaN	NaN	NaN	NaN	NaN	NaN	NaN	NaN	NaN	NaN	NaN	NaN	NaN	NaN	NaN
NaN	NaN	NaN	NaN	NaN	NaN	NaN	NaN	NaN	NaN	NaN	NaN	NaN	NaN	NaN	NaN	NaN	NaN	NaN	NaN	NaN	NaN	NaN	NaN	NaN	NaN	NaN	NaN	NaN	NaN	NaN	NaN	NaN	NaN	NaN	NaN	NaN	NaN	NaN	NaN	NaN	NaN	NaN	NaN	NaN	NaN	NaN	NaN	NaN	NaN
NaN	NaN	NaN	NaN	NaN	NaN	NaN	NaN	NaN	NaN	NaN	NaN	NaN	NaN	NaN	NaN	NaN	NaN	NaN	NaN	NaN	NaN	NaN	NaN	NaN	NaN	NaN	NaN	NaN	NaN	NaN	NaN	NaN	NaN	NaN	NaN	NaN	NaN	NaN	NaN	NaN	NaN	NaN	NaN	NaN	NaN	NaN	NaN	NaN	NaN
NaN	NaN	NaN	NaN	NaN	NaN	NaN	NaN	NaN	NaN	NaN	NaN	NaN	NaN	NaN	NaN	NaN	NaN	NaN	NaN	NaN	NaN	NaN	NaN	NaN	NaN	NaN	NaN	NaN	NaN	NaN	NaN	NaN	NaN	NaN	NaN	NaN	NaN	NaN	NaN	NaN	NaN	NaN	NaN	NaN	NaN	NaN	NaN	NaN	NaN
NaN	NaN	NaN	NaN	NaN	NaN	NaN	NaN	NaN	NaN	NaN	NaN	NaN	NaN	NaN	NaN	NaN	NaN	NaN	NaN	NaN	NaN	NaN	NaN	NaN	NaN	NaN	NaN	NaN	NaN	NaN	NaN	NaN	NaN	NaN	NaN	NaN	NaN	NaN	NaN	NaN	NaN	NaN	NaN	NaN	NaN	NaN	NaN	NaN	NaN
NaN	NaN	NaN	NaN	NaN	NaN	NaN	NaN	NaN	NaN	NaN	NaN	NaN	NaN	NaN	NaN	NaN	NaN	NaN	NaN	NaN	NaN	NaN	NaN	NaN	NaN	NaN	NaN	NaN	NaN	NaN	NaN	NaN	NaN	NaN	NaN	NaN	NaN	NaN	NaN	NaN	NaN	NaN	NaN	NaN	NaN	NaN	NaN	NaN	NaN
NaN	NaN	NaN	NaN	NaN	NaN	NaN	NaN	NaN	NaN	NaN	NaN	NaN	NaN	NaN	NaN	NaN	NaN	NaN	NaN	NaN	NaN	NaN	NaN	NaN	NaN	NaN	NaN	NaN	NaN	NaN	NaN	NaN	NaN	NaN	NaN	NaN	NaN	NaN	NaN	NaN	NaN	NaN	NaN	NaN	NaN	NaN	NaN	NaN	NaN
NaN	NaN	NaN	NaN	NaN	NaN	NaN	NaN	NaN	NaN	NaN	NaN	NaN	NaN	NaN	NaN	NaN	NaN	NaN	NaN	NaN	NaN	NaN	NaN	NaN	NaN	NaN	NaN	NaN	NaN	NaN	NaN	NaN	NaN	NaN	NaN	NaN	NaN	NaN	NaN	NaN	NaN	NaN	NaN	NaN	NaN	NaN	NaN	NaN	NaN
NaN	NaN	NaN	NaN	NaN	NaN	NaN	NaN	NaN	NaN	NaN	NaN	NaN	NaN	NaN	NaN	NaN	NaN	NaN	NaN	NaN	NaN	NaN	NaN	NaN	NaN	NaN	NaN	NaN	NaN	NaN	NaN	NaN	NaN	NaN	NaN	NaN	NaN	NaN	NaN	NaN	NaN	NaN	NaN	NaN	NaN	NaN	NaN	NaN	NaN
NaN	NaN	NaN	NaN	NaN	NaN	NaN	NaN	NaN	NaN	NaN	NaN	NaN	NaN	NaN	NaN	NaN	NaN	NaN	NaN	NaN	NaN	NaN	NaN	NaN	NaN	NaN	NaN	NaN	NaN	NaN	NaN	NaN	NaN	NaN	NaN	NaN	NaN	NaN	NaN	NaN	NaN	NaN	NaN	NaN	NaN	NaN	NaN	NaN	NaN
NaN	NaN	NaN	NaN	NaN	NaN	NaN	NaN	NaN	NaN	NaN	NaN	NaN	NaN	NaN	NaN	NaN	NaN	NaN	NaN	NaN	NaN	NaN	NaN	NaN	NaN	NaN	NaN	NaN	NaN	NaN	NaN	NaN	NaN	NaN	NaN	NaN	NaN	NaN	NaN	NaN	NaN	NaN	NaN	NaN	NaN	NaN	NaN	NaN	NaN
NaN	NaN	NaN	NaN	NaN	NaN	NaN	NaN	NaN	NaN	NaN	NaN	NaN	NaN	NaN	NaN	NaN	NaN	NaN	NaN	NaN	NaN	NaN	NaN	NaN	NaN	NaN	NaN	NaN	NaN	NaN	NaN	NaN	NaN	NaN	NaN	NaN	NaN	NaN	NaN	NaN	NaN	NaN	NaN	NaN	NaN	NaN	NaN	NaN	NaN
NaN	NaN	NaN	NaN	NaN	NaN	NaN	NaN	NaN	NaN	NaN	NaN	NaN	NaN	NaN	NaN	NaN	NaN	NaN	NaN	NaN	NaN	NaN	NaN	NaN	NaN	NaN	NaN	NaN	NaN	NaN	NaN	NaN	NaN	NaN	NaN	NaN	NaN	NaN	NaN	NaN	NaN	NaN	NaN	NaN	NaN	NaN	NaN	NaN	NaN
NaN	NaN	NaN	NaN	NaN	NaN	NaN	NaN	NaN	NaN	NaN	NaN	NaN	NaN	NaN	NaN	NaN	NaN	NaN	NaN	NaN	NaN	NaN	NaN	NaN	NaN	NaN	NaN	NaN	NaN	NaN	NaN	NaN	NaN	NaN	NaN	NaN	NaN	NaN	NaN	NaN	NaN	NaN	NaN	NaN	NaN	NaN	NaN	NaN	NaN
NaN	NaN	NaN	NaN	NaN	NaN	NaN	NaN	NaN	NaN	NaN	NaN	NaN	NaN	NaN	NaN	NaN	NaN	NaN	NaN	NaN	NaN	NaN	NaN	NaN	NaN	NaN	NaN	NaN	NaN	NaN	NaN	NaN	NaN	NaN	NaN	NaN	NaN	NaN	NaN	NaN	NaN	NaN	NaN	NaN	NaN	NaN	NaN	NaN	NaN
NaN	NaN	NaN	NaN	NaN	NaN	NaN	NaN	NaN	NaN	NaN	NaN	NaN	NaN	NaN	NaN	NaN	NaN	NaN	NaN	NaN	NaN	NaN	NaN	NaN	NaN	NaN	NaN	NaN	NaN	NaN	NaN	NaN	NaN	NaN	NaN	NaN	NaN	NaN	NaN	NaN	NaN	NaN	NaN	NaN	NaN	NaN	NaN	NaN	NaN
NaN	NaN	NaN	NaN	NaN	NaN	NaN	NaN	NaN	NaN	NaN	NaN	NaN	NaN	NaN	NaN	NaN	NaN	NaN	NaN	NaN	NaN	NaN	NaN	NaN	NaN	NaN	NaN	NaN	NaN	NaN	NaN	NaN	NaN	NaN	NaN	NaN	NaN	NaN	NaN	NaN	NaN	NaN	NaN	NaN	NaN	NaN	NaN	NaN	NaN
NaN	NaN	NaN	NaN	NaN	NaN	NaN	NaN	NaN	NaN	NaN	NaN	NaN	NaN	NaN	NaN	NaN	NaN	NaN	NaN	NaN	NaN	NaN	NaN	NaN	NaN	NaN	NaN	NaN	NaN	NaN	NaN	NaN	NaN	NaN	NaN	NaN	NaN	NaN	NaN	NaN	NaN	NaN	NaN	NaN	NaN	NaN	NaN	NaN	NaN
NaN	NaN	NaN	NaN	NaN	NaN	NaN	NaN	NaN	NaN	NaN	NaN	NaN	NaN	NaN	NaN	NaN	NaN	NaN	NaN	NaN	NaN	NaN	NaN	NaN	NaN	NaN	NaN	NaN	NaN	NaN	NaN	NaN	NaN	NaN	NaN	NaN	NaN	NaN	NaN	NaN	NaN	NaN	NaN	NaN	NaN	NaN	NaN	NaN	NaN
NaN	NaN	NaN	NaN	NaN	NaN	NaN	NaN	NaN	NaN	NaN	NaN	NaN	NaN	NaN	NaN	NaN	NaN	NaN	NaN	NaN	NaN	NaN	NaN	NaN	NaN	NaN	NaN	NaN	NaN	NaN	NaN	NaN	NaN	NaN	NaN	NaN	NaN	NaN	NaN	NaN	NaN	NaN	NaN	NaN	NaN	NaN	NaN	NaN	NaN
NaN	NaN	NaN	NaN	NaN	NaN	NaN	NaN	NaN	NaN	NaN	NaN	NaN	NaN	NaN	NaN	NaN	NaN	NaN	NaN	NaN	NaN	NaN	NaN	NaN	NaN	NaN	NaN	NaN	NaN	NaN	NaN	NaN	NaN	NaN	NaN	NaN	NaN	NaN	NaN	NaN	NaN	NaN	NaN	NaN	NaN	NaN	NaN	NaN	NaN
NaN	NaN	NaN	NaN	NaN	NaN	NaN	NaN	NaN	NaN	NaN	NaN	NaN	NaN	NaN	NaN	NaN	NaN	NaN	NaN	NaN	NaN	NaN	NaN	NaN	NaN	NaN	NaN	NaN	NaN	NaN	NaN	NaN	NaN	NaN	NaN	NaN	NaN	NaN	NaN	NaN	NaN	NaN	NaN	NaN	NaN	NaN	NaN	NaN	NaN
NaN	NaN	NaN	NaN	NaN	NaN	NaN	NaN	NaN	NaN	NaN	NaN	NaN	NaN	NaN	NaN	NaN	NaN	NaN	NaN	NaN	NaN	NaN	NaN	NaN	NaN	NaN	NaN	NaN	NaN	NaN	NaN	NaN	NaN	NaN	NaN	NaN	NaN	NaN	NaN	NaN	NaN	NaN	NaN	NaN	NaN	NaN	NaN	NaN	NaN
NaN	NaN	NaN	NaN	NaN	NaN	NaN	NaN	NaN	NaN	NaN	NaN	NaN	NaN	NaN	NaN	NaN	NaN	NaN	NaN	NaN	NaN	NaN	NaN	NaN	NaN	NaN	NaN	NaN	NaN	NaN	NaN	NaN	NaN	NaN	NaN	NaN	NaN	NaN	NaN	NaN	NaN	NaN	NaN	NaN	NaN	NaN	NaN	NaN	NaN
NaN	NaN	NaN	NaN	NaN	NaN	NaN	NaN	NaN	NaN	NaN	NaN	NaN	NaN	NaN	NaN	NaN	NaN	NaN	NaN	NaN	NaN	NaN	NaN	NaN	NaN	NaN	NaN	NaN	NaN	NaN	NaN	NaN	NaN	NaN	NaN	NaN	NaN	NaN	NaN	NaN	NaN	NaN	NaN	NaN	NaN	NaN	NaN	NaN	NaN
NaN	NaN	NaN	NaN	NaN	NaN	NaN	NaN	NaN	NaN	NaN	NaN	NaN	NaN	NaN	NaN	NaN	NaN	NaN	NaN	NaN	NaN	NaN	NaN	NaN	NaN	NaN	NaN	NaN	NaN	NaN	NaN	NaN	NaN	NaN	NaN	NaN	NaN	NaN	NaN	NaN	NaN	NaN	NaN	NaN	NaN	NaN	NaN	NaN	NaN
NaN	NaN	NaN	NaN	NaN	NaN	NaN	NaN	NaN	NaN	NaN	NaN	NaN	NaN	NaN	NaN	NaN	NaN	NaN	NaN	NaN	NaN	NaN	NaN	NaN	NaN	NaN	NaN	NaN	NaN	NaN	NaN	NaN	NaN	NaN	NaN	NaN	NaN	NaN	NaN	NaN	NaN	NaN	NaN	NaN	NaN	NaN	NaN	NaN	NaN
NaN	NaN	NaN	NaN	NaN	NaN	NaN	NaN	NaN	NaN	NaN	NaN	NaN	NaN	NaN	NaN	NaN	NaN	NaN	NaN	NaN	NaN	NaN	NaN	NaN	NaN	NaN	NaN	NaN	NaN	NaN	NaN	NaN	NaN	NaN	NaN	NaN	NaN	NaN	NaN	NaN	NaN	NaN	NaN	NaN	NaN	NaN	NaN	NaN	NaN
NaN	NaN	NaN	NaN	NaN	NaN	NaN	NaN	NaN	NaN	NaN	NaN	NaN	NaN	NaN	NaN	NaN	NaN	NaN	NaN	NaN	NaN	NaN	NaN	NaN	NaN	NaN	NaN	NaN	NaN	NaN	NaN	NaN	NaN	NaN	NaN	NaN	NaN	NaN	NaN	NaN	NaN	NaN	NaN	NaN	NaN	NaN	NaN	NaN	NaN
NaN	NaN	NaN	NaN	NaN	NaN	NaN	NaN	NaN	NaN	NaN	NaN	NaN	NaN	NaN	NaN	NaN	NaN	NaN	NaN	NaN	NaN	NaN	NaN	NaN	NaN	NaN	NaN	NaN	NaN	NaN	NaN	NaN	NaN	NaN	NaN	NaN	NaN	NaN	NaN	NaN	NaN	NaN	NaN	NaN	NaN	NaN	NaN	NaN	NaN
NaN	NaN	NaN	NaN	NaN	NaN	NaN	NaN	NaN	NaN	NaN	NaN	NaN	NaN	NaN	NaN	NaN	NaN	NaN	NaN	NaN	NaN	NaN	NaN	NaN	NaN	NaN	NaN	NaN	NaN	NaN	NaN	NaN	NaN	NaN	NaN	NaN	NaN	NaN	NaN	NaN	NaN	NaN	NaN	NaN	NaN	NaN	NaN	NaN	NaN
NaN	NaN	NaN	NaN	NaN	NaN	NaN	NaN	NaN	NaN	NaN	NaN	NaN	NaN	NaN	NaN	NaN	NaN	NaN	NaN	NaN	NaN	NaN	NaN	NaN	NaN	NaN	NaN	NaN	NaN	NaN	NaN	NaN	NaN	NaN	NaN	NaN	NaN	NaN	NaN	NaN	NaN	NaN	NaN	NaN	NaN	NaN	NaN	NaN	NaN
NaN	NaN	NaN	NaN	NaN	NaN	NaN	NaN	NaN	NaN	NaN	NaN	NaN	NaN	NaN	NaN	NaN	NaN	NaN	NaN	NaN	NaN	NaN	NaN	NaN	NaN	NaN	NaN	NaN	NaN	NaN	NaN	NaN	NaN	NaN	NaN	NaN	NaN	NaN	NaN	NaN	NaN	NaN	NaN	NaN	NaN	NaN	NaN	NaN	NaN
NaN	NaN	NaN	NaN	NaN	NaN	NaN	NaN	NaN	NaN	NaN	NaN	NaN	NaN	NaN	NaN	NaN	NaN	NaN	NaN	NaN	NaN	NaN	NaN	NaN	NaN	NaN	NaN	NaN	NaN	NaN	NaN	NaN	NaN	NaN	NaN	NaN	NaN	NaN	NaN	NaN	NaN	NaN	NaN	NaN	NaN	NaN	NaN	NaN	NaN
NaN	NaN	NaN	NaN	NaN	NaN	NaN	NaN	NaN	NaN	NaN	NaN	NaN	NaN	NaN	NaN	NaN	NaN	NaN	NaN	NaN	NaN	NaN	NaN	NaN	NaN	NaN	NaN	NaN	NaN	NaN	NaN	NaN	NaN	NaN	NaN	NaN	NaN	NaN	NaN	NaN	NaN	NaN	NaN	NaN	NaN	NaN	NaN	NaN	NaN
NaN	NaN	NaN	NaN	NaN	NaN	NaN	NaN	NaN	NaN	NaN	NaN	NaN	NaN	NaN	NaN	NaN	NaN	NaN	NaN	NaN	NaN	NaN	NaN	NaN	NaN	NaN	NaN	NaN	NaN	NaN	NaN	NaN	NaN	NaN	NaN	NaN	NaN	NaN	NaN	NaN	NaN	NaN	NaN	NaN	NaN	NaN	NaN	NaN	NaN
NaN	NaN	NaN	NaN	NaN	NaN	NaN	NaN	NaN	NaN	NaN	NaN	NaN	NaN	NaN	NaN	NaN	NaN	NaN	NaN	NaN	NaN	NaN	NaN	NaN	NaN	NaN	NaN	NaN	NaN	NaN	NaN	NaN	NaN	NaN	NaN	NaN	NaN	NaN	NaN	NaN	NaN	NaN	NaN	NaN	NaN	NaN	NaN	NaN	NaN
NaN	NaN	NaN	NaN	NaN	NaN	NaN	NaN	NaN	NaN	NaN	NaN	NaN	NaN	NaN	NaN	NaN	NaN	NaN	NaN	NaN	NaN	NaN	NaN	NaN	NaN	NaN	NaN	NaN	NaN	NaN	NaN	NaN	NaN	NaN	NaN	NaN	NaN	NaN	NaN	NaN	NaN	NaN	NaN	NaN	NaN	NaN	NaN	NaN	NaN
NaN	NaN	NaN	NaN	NaN	NaN	NaN	NaN	NaN	NaN	NaN	NaN	NaN	NaN	NaN	NaN	NaN	NaN	NaN	NaN	NaN	NaN	NaN	NaN	NaN	NaN	NaN	NaN	NaN	NaN	NaN	NaN	NaN	NaN	NaN	NaN	NaN	NaN	NaN	NaN	NaN	NaN	NaN	NaN	NaN	NaN	NaN	NaN	NaN	NaN
NaN	NaN	NaN	NaN	NaN	NaN	NaN	NaN	NaN	NaN	NaN	NaN	NaN	NaN	NaN	NaN	NaN	NaN	NaN	NaN	NaN	NaN	NaN	NaN	NaN	NaN	NaN	NaN	NaN	NaN	NaN	NaN	NaN	NaN	NaN	NaN	NaN	NaN	NaN	NaN	NaN	NaN	NaN	NaN	NaN	NaN	NaN	NaN	NaN	NaN
NaN	NaN	NaN	NaN	NaN	NaN	NaN	NaN	NaN	NaN	NaN	NaN	NaN	NaN	NaN	NaN	NaN	NaN	NaN	NaN	NaN	NaN	NaN	NaN	NaN	NaN	NaN	NaN	NaN	NaN	NaN	NaN	NaN	NaN	NaN	NaN	NaN	NaN	NaN	NaN	NaN	NaN	NaN	NaN	NaN	NaN	NaN	NaN	NaN	NaN
NaN	NaN	NaN	NaN	NaN	NaN	NaN	NaN	NaN	NaN	NaN	NaN	NaN	NaN	NaN	NaN	NaN	NaN	NaN	NaN	NaN	NaN	NaN	NaN	NaN	NaN	NaN	NaN	NaN	NaN	NaN	NaN	NaN	NaN	NaN	NaN	NaN	NaN	NaN	NaN	NaN	NaN	NaN	NaN	NaN	NaN	NaN	NaN	NaN	NaN
NaN	NaN	NaN	NaN	NaN	NaN	NaN	NaN	NaN	NaN	NaN	NaN	NaN	NaN	NaN	NaN	NaN	NaN	NaN	NaN	NaN	NaN	NaN	NaN	NaN	NaN	NaN	NaN	NaN	NaN	NaN	NaN	NaN	NaN	NaN	NaN	NaN	NaN	NaN	NaN	NaN	NaN	NaN	NaN	NaN	NaN	NaN	NaN	NaN	NaN
NaN	NaN	NaN	NaN	NaN	NaN	NaN	NaN	NaN	NaN	NaN	NaN	NaN	NaN	NaN	NaN	NaN	NaN	NaN	NaN	NaN	NaN	NaN	NaN	NaN	NaN	NaN	NaN	NaN	NaN	NaN	NaN	NaN	NaN	NaN	NaN	NaN	NaN	NaN	NaN	NaN	NaN	NaN	NaN	NaN	NaN	NaN	NaN	NaN	NaN
NaN	NaN	NaN	NaN	NaN	NaN	NaN	NaN	NaN	NaN	NaN	NaN	NaN	NaN	NaN	NaN	NaN	NaN	NaN	NaN	NaN	NaN	NaN	NaN	NaN	NaN	NaN	NaN	NaN	NaN	NaN	NaN	NaN	NaN	NaN	NaN	NaN	NaN	NaN	NaN	NaN	NaN	NaN	NaN	NaN	NaN	NaN	NaN	NaN	NaN
NaN	NaN	NaN	NaN	NaN	NaN	NaN	NaN	NaN	NaN	NaN	NaN	NaN	NaN	NaN	NaN	NaN	NaN	NaN	NaN	NaN	NaN	NaN	NaN	NaN	NaN	NaN	NaN	NaN	NaN	NaN	NaN	NaN	NaN	NaN	NaN	NaN	NaN	NaN	NaN	NaN	NaN	NaN	NaN	NaN	NaN	NaN	NaN	NaN	NaN
NaN	NaN	NaN	NaN	NaN	NaN	NaN	NaN	NaN	NaN	NaN	NaN	NaN	NaN	NaN	NaN	NaN	NaN	NaN	NaN	NaN	NaN	NaN	NaN	NaN	NaN	NaN	NaN	NaN	NaN	NaN	NaN	NaN	NaN	NaN	NaN	NaN	NaN	NaN	NaN	NaN	NaN	NaN	NaN	NaN	NaN	NaN	NaN	NaN	NaN
NaN	NaN	NaN	NaN	NaN	NaN	NaN	NaN	NaN	NaN	NaN	NaN	NaN	NaN	NaN	NaN	NaN	NaN	NaN	NaN	NaN	NaN	NaN	NaN	NaN	NaN	NaN	NaN	NaN	NaN	NaN	NaN	NaN	NaN	NaN	NaN	NaN	NaN	NaN	NaN	NaN	NaN	NaN	NaN	NaN	NaN	NaN	NaN	NaN	NaN
NaN	NaN	NaN	NaN	NaN	NaN	NaN	NaN	NaN	NaN	NaN	NaN	NaN	NaN	NaN	NaN	NaN	NaN	NaN	NaN	NaN	NaN	NaN	NaN	NaN	NaN	NaN	NaN	NaN	NaN	NaN	NaN	NaN	NaN	NaN	NaN	NaN	NaN	NaN	NaN	NaN	NaN	NaN	NaN	NaN	NaN	NaN	NaN	NaN	NaN
NaN	NaN	NaN	NaN	NaN	NaN	NaN	NaN	NaN	NaN	NaN	NaN	NaN	NaN	NaN	NaN	NaN	NaN	NaN	NaN	NaN	NaN	NaN	NaN	NaN	NaN	NaN	NaN	NaN	NaN	NaN	NaN	NaN	NaN	NaN	NaN	NaN	NaN	NaN	NaN	NaN	NaN	NaN	NaN	NaN	NaN	NaN	NaN	NaN	NaN
NaN	NaN	NaN	NaN	NaN	NaN	NaN	NaN	NaN	NaN	NaN	NaN	NaN	NaN	NaN	NaN	NaN	NaN	NaN	NaN	NaN	NaN	NaN	NaN	NaN	NaN	NaN	NaN	NaN	NaN	NaN	NaN	NaN	NaN	NaN	NaN	NaN	NaN	NaN	NaN	NaN	NaN	NaN	NaN	NaN	NaN	NaN	NaN	NaN	NaN
NaN	NaN	NaN	NaN	NaN	NaN	NaN	NaN	NaN	NaN	NaN	NaN	NaN	NaN	NaN	NaN	NaN	NaN	NaN	NaN	NaN	NaN	NaN	NaN	NaN	NaN	NaN	NaN	NaN	NaN	NaN	NaN	NaN	NaN	NaN	NaN	NaN	NaN	NaN	NaN	NaN	NaN	NaN	NaN	NaN	NaN	NaN	NaN	NaN	NaN
NaN	NaN	NaN	NaN	NaN	NaN	NaN	NaN	NaN	NaN	NaN	NaN	NaN	NaN	NaN	NaN	NaN	NaN	NaN	NaN	NaN	NaN	NaN	NaN	NaN	NaN	NaN	NaN	NaN	NaN	NaN	NaN	NaN	NaN	NaN	NaN	NaN	NaN	NaN	NaN	NaN	NaN	NaN	NaN	NaN	NaN	NaN	NaN	NaN	NaN
NaN	NaN	NaN	NaN	NaN	NaN	NaN	NaN	NaN	NaN	NaN	NaN	NaN	NaN	NaN	NaN	NaN	NaN	NaN	NaN	NaN	NaN	NaN	NaN	NaN	NaN	NaN	NaN	NaN	NaN	NaN	NaN	NaN	NaN	NaN	NaN	NaN	NaN	NaN	NaN	NaN	NaN	NaN	NaN	NaN	NaN	NaN	NaN	NaN	NaN
NaN	NaN	NaN	NaN	NaN	NaN	NaN	NaN	NaN	NaN	NaN	NaN	NaN	NaN	NaN	NaN	NaN	NaN	NaN	NaN	NaN	NaN	NaN	NaN	NaN	NaN	NaN	NaN	NaN	NaN	NaN	NaN	NaN	NaN	NaN	NaN	NaN	NaN	NaN	NaN	NaN	NaN	NaN	NaN	NaN	NaN	NaN	NaN	NaN	NaN
NaN	NaN	NaN	NaN	NaN	NaN	NaN	NaN	NaN	NaN	NaN	NaN	NaN	NaN	NaN	NaN	NaN	NaN	NaN	NaN	NaN	NaN	NaN	NaN	NaN	NaN	NaN	NaN	NaN	NaN	NaN	NaN	NaN	NaN	NaN	NaN	NaN	NaN	NaN	NaN	NaN	NaN	NaN	NaN	NaN	NaN	NaN	NaN	NaN	NaN
NaN	NaN	NaN	NaN	NaN	NaN	NaN	NaN	NaN	NaN	NaN	NaN	NaN	NaN	NaN	NaN	NaN	NaN	NaN	NaN	NaN	NaN	NaN	NaN	NaN	NaN	NaN	NaN	NaN	NaN	NaN	NaN	NaN	NaN	NaN	NaN	NaN	NaN	NaN	NaN	NaN	NaN	NaN	NaN	NaN	NaN	NaN	NaN	NaN	NaN
NaN	NaN	NaN	NaN	NaN	NaN	NaN	NaN	NaN	NaN	NaN	NaN	NaN	NaN	NaN	NaN	NaN	NaN	NaN	NaN	NaN	NaN	NaN	NaN	NaN	NaN	NaN	NaN	NaN	NaN	NaN	NaN	NaN	NaN	NaN	NaN	NaN	NaN	NaN	NaN	NaN	NaN	NaN	NaN	NaN	NaN	NaN	NaN	NaN	NaN
NaN	NaN	NaN	NaN	NaN	NaN	NaN	NaN	NaN	NaN	NaN	NaN	NaN	NaN	NaN	NaN	NaN	NaN	NaN	NaN	NaN	NaN	NaN	NaN	NaN	NaN	NaN	NaN	NaN	NaN	NaN	NaN	NaN	NaN	NaN	NaN	NaN	NaN	NaN	NaN	NaN	NaN	NaN	NaN	NaN	NaN	NaN	NaN	NaN	NaN
NaN	NaN	NaN	NaN	NaN	NaN	NaN	NaN	NaN	NaN	NaN	NaN	NaN	NaN	NaN	NaN	NaN	NaN	NaN	NaN	NaN	NaN	NaN	NaN	NaN	NaN	NaN	NaN	NaN	NaN	NaN	NaN	NaN	NaN	NaN	NaN	NaN	NaN	NaN	NaN	NaN	NaN	NaN	NaN	NaN	NaN	NaN	NaN	NaN	NaN
NaN	NaN	NaN	NaN	NaN	NaN	NaN	NaN	NaN	NaN	NaN	NaN	NaN	NaN	NaN	NaN	NaN	NaN	NaN	NaN	NaN	NaN	NaN	NaN	NaN	NaN	NaN	NaN	NaN	NaN	NaN	NaN	NaN	NaN	NaN	NaN	NaN	NaN	NaN	NaN	NaN	NaN	NaN	NaN	NaN	NaN	NaN	NaN	NaN	NaN
NaN	NaN	NaN	NaN	NaN	NaN	NaN	NaN	NaN	NaN	NaN	NaN	NaN	NaN	NaN	NaN	NaN	NaN	NaN	NaN	NaN	NaN	NaN	NaN	NaN	NaN	NaN	NaN	NaN	NaN	NaN	NaN	NaN	NaN	NaN	NaN	NaN	NaN	NaN	NaN	NaN	NaN	NaN	NaN	NaN	NaN	NaN	NaN	NaN	NaN
NaN	NaN	NaN	NaN	NaN	NaN	NaN	NaN	NaN	NaN	NaN	NaN	NaN	NaN	NaN	NaN	NaN	NaN	NaN	NaN	NaN	NaN	NaN	NaN	NaN	NaN	NaN	NaN	NaN	NaN	NaN	NaN	NaN	NaN	NaN	NaN	NaN	NaN	NaN	NaN	NaN	NaN	NaN	NaN	NaN	NaN	NaN	NaN	NaN	NaN
NaN	NaN	NaN	NaN	NaN	NaN	NaN	NaN	NaN	NaN	NaN	NaN	NaN	NaN	NaN	NaN	NaN	NaN	NaN	NaN	NaN	NaN	NaN	NaN	NaN	NaN	NaN	NaN	NaN	NaN	NaN	NaN	NaN	NaN	NaN	NaN	NaN	NaN	NaN	NaN	NaN	NaN	NaN	NaN	NaN	NaN	NaN	NaN	NaN	NaN
NaN	NaN	NaN	NaN	NaN	NaN	NaN	NaN	NaN	NaN	NaN	NaN	NaN	NaN	NaN	NaN	NaN	NaN	NaN	NaN	NaN	NaN	NaN	NaN	NaN	NaN	NaN	NaN	NaN	NaN	NaN	NaN	NaN	NaN	NaN	NaN	NaN	NaN	NaN	NaN	NaN	NaN	NaN	NaN	NaN	NaN	NaN	NaN	NaN	NaN
NaN	NaN	NaN	NaN	NaN	NaN	NaN	NaN	NaN	NaN	NaN	NaN	NaN	NaN	NaN	NaN	NaN	NaN	NaN	NaN	NaN	NaN	NaN	NaN	NaN	NaN	NaN	NaN	NaN	NaN	NaN	NaN	NaN	NaN	NaN	NaN	NaN	NaN	NaN	NaN	NaN	NaN	NaN	NaN	NaN	NaN	NaN	NaN	NaN	NaN
NaN	NaN	NaN	NaN	NaN	NaN	NaN	NaN	NaN	NaN	NaN	NaN	NaN	NaN	NaN	NaN	NaN	NaN	NaN	NaN	NaN	NaN	NaN	NaN	NaN	NaN	NaN	NaN	NaN	NaN	NaN	NaN	NaN	NaN	NaN	NaN	NaN	NaN	NaN	NaN	NaN	NaN	NaN	NaN	NaN	NaN	NaN	NaN	NaN	NaN
NaN	NaN	NaN	NaN	NaN	NaN	NaN	NaN	NaN	NaN	NaN	NaN	NaN	NaN	NaN	NaN	NaN	NaN	NaN	NaN	NaN	NaN	NaN	NaN	NaN	NaN	NaN	NaN	NaN	NaN	NaN	NaN	NaN	NaN	NaN	NaN	NaN	NaN	NaN	NaN	NaN	NaN	NaN	NaN	NaN	NaN	NaN	NaN	NaN	NaN
NaN	NaN	NaN	NaN	NaN	NaN	NaN	NaN	NaN	NaN	NaN	NaN	NaN	NaN	NaN	NaN	NaN	NaN	NaN	NaN	NaN	NaN	NaN	NaN	NaN	NaN	NaN	NaN	NaN	NaN	NaN	NaN	NaN	NaN	NaN	NaN	NaN	NaN	NaN	NaN	NaN	NaN	NaN	NaN	NaN	NaN	NaN	NaN	NaN	NaN
NaN	NaN	NaN	NaN	NaN	NaN	NaN	NaN	NaN	NaN	NaN	NaN	NaN	NaN	NaN	NaN	NaN	NaN	NaN	NaN	NaN	NaN	NaN	NaN	NaN	NaN	NaN	NaN	NaN	NaN	NaN	NaN	NaN	NaN	NaN	NaN	NaN	NaN	NaN	NaN	NaN	NaN	NaN	NaN	NaN	NaN	NaN	NaN	NaN	NaN
NaN	NaN	NaN	NaN	NaN	NaN	NaN	NaN	NaN	NaN	NaN	NaN	NaN	NaN	NaN	NaN	NaN	NaN	NaN	NaN	NaN	NaN	NaN	NaN	NaN	NaN	NaN	NaN	NaN	NaN	NaN	NaN	NaN	NaN	NaN	NaN	NaN	NaN	NaN	NaN	NaN	NaN	NaN	NaN	NaN	NaN	NaN	NaN	NaN	NaN
NaN	NaN	NaN	NaN	NaN	NaN	NaN	NaN	NaN	NaN	NaN	NaN	NaN	NaN	NaN	NaN	NaN	NaN	NaN	NaN	NaN	NaN	NaN	NaN	NaN	NaN	NaN	NaN	NaN	NaN	NaN	NaN	NaN	NaN	NaN	NaN	NaN	NaN	NaN	NaN	NaN	NaN	NaN	NaN	NaN	NaN	NaN	NaN	NaN	NaN
NaN	NaN	NaN	NaN	NaN	NaN	NaN	NaN	NaN	NaN	NaN	NaN	NaN	NaN	NaN	NaN	NaN	NaN	NaN	NaN	NaN	NaN	NaN	NaN	NaN	NaN	NaN	NaN	NaN	NaN	NaN	NaN	NaN	NaN	NaN	NaN	NaN	NaN	NaN	NaN	NaN	NaN	NaN	NaN	NaN	NaN	NaN	NaN	NaN	NaN
NaN	NaN	NaN	NaN	NaN	NaN	NaN	NaN	NaN	NaN	NaN	NaN	NaN	NaN	NaN	NaN	NaN	NaN	NaN	NaN	NaN	NaN	NaN	NaN	NaN	NaN	NaN	NaN	NaN	NaN	NaN	NaN	NaN	NaN	NaN	NaN	NaN	NaN	NaN	NaN	NaN	NaN	NaN	NaN	NaN	NaN	NaN	NaN	NaN	NaN
NaN	NaN	NaN	NaN	NaN	NaN	NaN	NaN	NaN	NaN	NaN	NaN	NaN	NaN	NaN	NaN	NaN	NaN	NaN	NaN	NaN	NaN	NaN	NaN	NaN	NaN	NaN	NaN	NaN	NaN	NaN	NaN	NaN	NaN	NaN	NaN	NaN	NaN	NaN	NaN	NaN	NaN	NaN	NaN	NaN	NaN	NaN	NaN	NaN	NaN
NaN	NaN	NaN	NaN	NaN	NaN	NaN	NaN	NaN	NaN	NaN	NaN	NaN	NaN	NaN	NaN	NaN	NaN	NaN	NaN	NaN	NaN	NaN	NaN	NaN	NaN	NaN	NaN	NaN	NaN	NaN	NaN	NaN	NaN	NaN	NaN	NaN	NaN	NaN	NaN	NaN	NaN	NaN	NaN	NaN	NaN	NaN	NaN	NaN	NaN
NaN	NaN	NaN	NaN	NaN	NaN	NaN	NaN	NaN	NaN	NaN	NaN	NaN	NaN	NaN	NaN	NaN	NaN	NaN	NaN	NaN	NaN	NaN	NaN	NaN	NaN	NaN	NaN	NaN	NaN	NaN	NaN	NaN	NaN	NaN	NaN	NaN	NaN	NaN	NaN	NaN	NaN	NaN	NaN	NaN	NaN	NaN	NaN	NaN	NaN
NaN	NaN	NaN	NaN	NaN	NaN	NaN	NaN	NaN	NaN	NaN	NaN	NaN	NaN	NaN	NaN	NaN	NaN	NaN	NaN	NaN	NaN	NaN	NaN	NaN	NaN	NaN	NaN	NaN	NaN	NaN	NaN	NaN	NaN	NaN	NaN	NaN	NaN	NaN	NaN	NaN	NaN	NaN	NaN	NaN	NaN	NaN	NaN	NaN	NaN
NaN	NaN	NaN	NaN	NaN	NaN	NaN	NaN	NaN	NaN	NaN	NaN	NaN	NaN	NaN	NaN	NaN	NaN	NaN	NaN	NaN	NaN	NaN	NaN	NaN	NaN	NaN	NaN	NaN	NaN	NaN	NaN	NaN	NaN	NaN	NaN	NaN	NaN	NaN	NaN	NaN	NaN	NaN	NaN	NaN	NaN	NaN	NaN	NaN	NaN
NaN	NaN	NaN	NaN	NaN	NaN	NaN	NaN	NaN	NaN	NaN	NaN	NaN	NaN	NaN	NaN	NaN	NaN	NaN	NaN	NaN	NaN	NaN	NaN	NaN	NaN	NaN	NaN	NaN	NaN	NaN	NaN	NaN	NaN	NaN	NaN	NaN	NaN	NaN	NaN	NaN	NaN	NaN	NaN	NaN	NaN	NaN	NaN	NaN	NaN
NaN	NaN	NaN	NaN	NaN	NaN	NaN	NaN	NaN	NaN	NaN	NaN	NaN	NaN	NaN	NaN	NaN	NaN	NaN	NaN	NaN	NaN	NaN	NaN	NaN	NaN	NaN	NaN	NaN	NaN	NaN	NaN	NaN	NaN	NaN	NaN	NaN	NaN	NaN	NaN	NaN	NaN	NaN	NaN	NaN	NaN	NaN	NaN	NaN	NaN
NaN	NaN	NaN	NaN	NaN	NaN	NaN	NaN	NaN	NaN	NaN	NaN	NaN	NaN	NaN	NaN	NaN	NaN	NaN	NaN	NaN	NaN	NaN	NaN	NaN	NaN	NaN	NaN	NaN	NaN	NaN	NaN	NaN	NaN	NaN	NaN	NaN	NaN	NaN	NaN	NaN	NaN	NaN	NaN	NaN	NaN	NaN	NaN	NaN	NaN
NaN	NaN	NaN	NaN	NaN	NaN	NaN	NaN	NaN	NaN	NaN	NaN	NaN	NaN	NaN	NaN	NaN	NaN	NaN	NaN	NaN	NaN	NaN	NaN	NaN	NaN	NaN	NaN	NaN	NaN	NaN	NaN	NaN	NaN	NaN	NaN	NaN	NaN	NaN	NaN	NaN	NaN	NaN	NaN	NaN	NaN	NaN	NaN	NaN	NaN
NaN	NaN	NaN	NaN	NaN	NaN	NaN	NaN	NaN	NaN	NaN	NaN	NaN	NaN	NaN	NaN	NaN	NaN	NaN	NaN	NaN	NaN	NaN	NaN	NaN	NaN	NaN	NaN	NaN	NaN	NaN	NaN	NaN	NaN	NaN	NaN	NaN	NaN	NaN	NaN	NaN	NaN	NaN	NaN	NaN	NaN	NaN	NaN	NaN	NaN
NaN	NaN	NaN	NaN	NaN	NaN	NaN	NaN	NaN	NaN	NaN	NaN	NaN	NaN	NaN	NaN	NaN	NaN	NaN	NaN	NaN	NaN	NaN	NaN	NaN	NaN	NaN	NaN	NaN	NaN	NaN	NaN	NaN	NaN	NaN	NaN	NaN	NaN	NaN	NaN	NaN	NaN	NaN	NaN	NaN	NaN	NaN	NaN	NaN	NaN
NaN	NaN	NaN	NaN	NaN	NaN	NaN	NaN	NaN	NaN	NaN	NaN	NaN	NaN	NaN	NaN	NaN	NaN	NaN	NaN	NaN	NaN	NaN	NaN	NaN	NaN	NaN	NaN	NaN	NaN	NaN	NaN	NaN	NaN	NaN	NaN	NaN	NaN	NaN	NaN	NaN	NaN	NaN	NaN	NaN	NaN	NaN	NaN	NaN	NaN
NaN	NaN	NaN	NaN	NaN	NaN	NaN	NaN	NaN	NaN	NaN	NaN	NaN	NaN	NaN	NaN	NaN	NaN	NaN	NaN	NaN	NaN	NaN	NaN	NaN	NaN	NaN	NaN	NaN	NaN	NaN	NaN	NaN	NaN	NaN	NaN	NaN	NaN	NaN	NaN	NaN	NaN	NaN	NaN	NaN	NaN	NaN	NaN	NaN	NaN
NaN	NaN	NaN	NaN	NaN	NaN	NaN	NaN	NaN	NaN	NaN	NaN	NaN	NaN	NaN	NaN	NaN	NaN	NaN	NaN	NaN	NaN	NaN	NaN	NaN	NaN	NaN	NaN	NaN	NaN	NaN	NaN	NaN	NaN	NaN	NaN	NaN	NaN	NaN	NaN	NaN	NaN	NaN	NaN	NaN	NaN	NaN	NaN	NaN	NaN
NaN	NaN	NaN	NaN	NaN	NaN	NaN	NaN	NaN	NaN	NaN	NaN	NaN	NaN	NaN	NaN	NaN	NaN	NaN	NaN	NaN	NaN	NaN	NaN	NaN	NaN	NaN	NaN	NaN	NaN	NaN	NaN	NaN	NaN	NaN	NaN	NaN	NaN	NaN	NaN	NaN	NaN	NaN	NaN	NaN	NaN	NaN	NaN	NaN	NaN
NaN	NaN	NaN	NaN	NaN	NaN	NaN	NaN	NaN	NaN	NaN	NaN	NaN	NaN	NaN	NaN	NaN	NaN	NaN	NaN	NaN	NaN	NaN	NaN	NaN	NaN	NaN	NaN	NaN	NaN	NaN	NaN	NaN	NaN	NaN	NaN	NaN	NaN	NaN	NaN	NaN	NaN	NaN	NaN	NaN	NaN	NaN	NaN	NaN	NaN
NaN	NaN	NaN	NaN	NaN	NaN	NaN	NaN	NaN	NaN	NaN	NaN	NaN	NaN	NaN	NaN	NaN	NaN	NaN	NaN	NaN	NaN	NaN	NaN	NaN	NaN	NaN	NaN	NaN	NaN	NaN	NaN	NaN	NaN	NaN	NaN	NaN	NaN	NaN	NaN	NaN	NaN	NaN	NaN	NaN	NaN	NaN	NaN	NaN	NaN
NaN	NaN	NaN	NaN	NaN	NaN	NaN	NaN	NaN	NaN	NaN	NaN	NaN	NaN	NaN	NaN	NaN	NaN	NaN	NaN	NaN	NaN	NaN	NaN	NaN	NaN	NaN	NaN	NaN	NaN	NaN	NaN	NaN	NaN	NaN	NaN	NaN	NaN	NaN	NaN	NaN	NaN	NaN	NaN	NaN	NaN	NaN	NaN	NaN	NaN
NaN	NaN	NaN	NaN	NaN	NaN	NaN	NaN	NaN	NaN	NaN	NaN	NaN	NaN	NaN	NaN	NaN	NaN	NaN	NaN	NaN	NaN	NaN	NaN	NaN	NaN	NaN	NaN	NaN	NaN	NaN	NaN	NaN	NaN	NaN	NaN	NaN	NaN	NaN	NaN	NaN	NaN	NaN	NaN	NaN	NaN	NaN	NaN	NaN	NaN
NaN	NaN	NaN	NaN	NaN	NaN	NaN	NaN	NaN	NaN	NaN	NaN	NaN	NaN	NaN	NaN	NaN	NaN	NaN	NaN	NaN	NaN	NaN	NaN	NaN	NaN	NaN	NaN	NaN	NaN	NaN	NaN	NaN	NaN	NaN	NaN	NaN	NaN	NaN	NaN	NaN	NaN	NaN	NaN	NaN	NaN	NaN	NaN	NaN	NaN
NaN	NaN	NaN	NaN	NaN	NaN	NaN	NaN	NaN	NaN	NaN	NaN	NaN	NaN	NaN	NaN	NaN	NaN	NaN	NaN	NaN	NaN	NaN	NaN	NaN	NaN	NaN	NaN	NaN	NaN	NaN	NaN	NaN	NaN	NaN	NaN	NaN	NaN	NaN	NaN	NaN	NaN	NaN	NaN	NaN	NaN	NaN	NaN	NaN	NaN
NaN	NaN	NaN	NaN	NaN	NaN	NaN	NaN	NaN	NaN	NaN	NaN	NaN	NaN	NaN	NaN	NaN	NaN	NaN	NaN	NaN	NaN	NaN	NaN	NaN	NaN	NaN	NaN	NaN	NaN	NaN	NaN	NaN	NaN	NaN	NaN	NaN	NaN	NaN	NaN	NaN	NaN	NaN	NaN	NaN	NaN	NaN	NaN	NaN	NaN
NaN	NaN	NaN	NaN	NaN	NaN	NaN	NaN	NaN	NaN	NaN	NaN	NaN	NaN	NaN	NaN	NaN	NaN	NaN	NaN	NaN	NaN	NaN	NaN	NaN	NaN	NaN	NaN	NaN	NaN	NaN	NaN	NaN	NaN	NaN	NaN	NaN	NaN	NaN	NaN	NaN	NaN	NaN	NaN	NaN	NaN	NaN	NaN	NaN	NaN
NaN	NaN	NaN	NaN	NaN	NaN	NaN	NaN	NaN	NaN	NaN	NaN	NaN	NaN	NaN	NaN	NaN	NaN	NaN	NaN	NaN	NaN	NaN	NaN	NaN	NaN	NaN	NaN	NaN	NaN	NaN	NaN	NaN	NaN	NaN	NaN	NaN	NaN	NaN	NaN	NaN	NaN	NaN	NaN	NaN	NaN	NaN	NaN	NaN	NaN
NaN	NaN	NaN	NaN	NaN	NaN	NaN	NaN	NaN	NaN	NaN	NaN	NaN	NaN	NaN	NaN	NaN	NaN	NaN	NaN	NaN	NaN	NaN	NaN	NaN	NaN	NaN	NaN	NaN	NaN	NaN	NaN	NaN	NaN	NaN	NaN	NaN	NaN	NaN	NaN	NaN	NaN	NaN	NaN	NaN	NaN	NaN	NaN	NaN	NaN
NaN	NaN	NaN	NaN	NaN	NaN	NaN	NaN	NaN	NaN	NaN	NaN	NaN	NaN	NaN	NaN	NaN	NaN	NaN	NaN	NaN	NaN	NaN	NaN	NaN	NaN	NaN	NaN	NaN	NaN	NaN	NaN	NaN	NaN	NaN	NaN	NaN	NaN	NaN	NaN	NaN	NaN	NaN	NaN	NaN	NaN	NaN	NaN	NaN	NaN
NaN	NaN	NaN	NaN	NaN	NaN	NaN	NaN	NaN	NaN	NaN	NaN	NaN	NaN	NaN	NaN	NaN	NaN	NaN	NaN	NaN	NaN	NaN	NaN	NaN	NaN	NaN	NaN	NaN	NaN	NaN	NaN	NaN	NaN	NaN	NaN	NaN	NaN	NaN	NaN	NaN	NaN	NaN	NaN	NaN	NaN	NaN	NaN	NaN	NaN
NaN	NaN	NaN	NaN	NaN	NaN	NaN	NaN	NaN	NaN	NaN	NaN	NaN	NaN	NaN	NaN	NaN	NaN	NaN	NaN	NaN	NaN	NaN	NaN	NaN	NaN	NaN	NaN	NaN	NaN	NaN	NaN	NaN	NaN	NaN	NaN	NaN	NaN	NaN	NaN	NaN	NaN	NaN	NaN	NaN	NaN	NaN	NaN	NaN	NaN
NaN	NaN	NaN	NaN	NaN	NaN	NaN	NaN	NaN	NaN	NaN	NaN	NaN	NaN	NaN	NaN	NaN	NaN	NaN	NaN	NaN	NaN	NaN	NaN	NaN	NaN	NaN	NaN	NaN	NaN	NaN	NaN	NaN	NaN	NaN	NaN	NaN	NaN	NaN	NaN	NaN	NaN	NaN	NaN	NaN	NaN	NaN	NaN	NaN	NaN
NaN	NaN	NaN	NaN	NaN	NaN	NaN	NaN	NaN	NaN	NaN	NaN	NaN	NaN	NaN	NaN	NaN	NaN	NaN	NaN	NaN	NaN	NaN	NaN	NaN	NaN	NaN	NaN	NaN	NaN	NaN	NaN	NaN	NaN	NaN	NaN	NaN	NaN	NaN	NaN	NaN	NaN	NaN	NaN	NaN	NaN	NaN	NaN	NaN	NaN
NaN	NaN	NaN	NaN	NaN	NaN	NaN	NaN	NaN	NaN	NaN	NaN	NaN	NaN	NaN	NaN	NaN	NaN	NaN	NaN	NaN	NaN	NaN	NaN	NaN	NaN	NaN	NaN	NaN	NaN	NaN	NaN	NaN	NaN	NaN	NaN	NaN	NaN	NaN	NaN	NaN	NaN	NaN	NaN	NaN	NaN	NaN	NaN	NaN	NaN
NaN	NaN	NaN	NaN	NaN	NaN	NaN	NaN	NaN	NaN	NaN	NaN	NaN	NaN	NaN	NaN	NaN	NaN	NaN	NaN	NaN	NaN	NaN	NaN	NaN	NaN	NaN	NaN	NaN	NaN	NaN	NaN	NaN	NaN	NaN	NaN	NaN	NaN	NaN	NaN	NaN	NaN	NaN	NaN	NaN	NaN	NaN	NaN	NaN	NaN
NaN	NaN	NaN	NaN	NaN	NaN	NaN	NaN	NaN	NaN	NaN	NaN	NaN	NaN	NaN	NaN	NaN	NaN	NaN	NaN	NaN	NaN	NaN	NaN	NaN	NaN	NaN	NaN	NaN	NaN	NaN	NaN	NaN	NaN	NaN	NaN	NaN	NaN	NaN	NaN	NaN	NaN	NaN	NaN	NaN	NaN	NaN	NaN	NaN	NaN
NaN	NaN	NaN	NaN	NaN	NaN	NaN	NaN	NaN	NaN	NaN	NaN	NaN	NaN	NaN	NaN	NaN	NaN	NaN	NaN	NaN	NaN	NaN	NaN	NaN	NaN	NaN	NaN	NaN	NaN	NaN	NaN	NaN	NaN	NaN	NaN	NaN	NaN	NaN	NaN	NaN	NaN	NaN	NaN	NaN	NaN	NaN	NaN	NaN	NaN
NaN	NaN	NaN	NaN	NaN	NaN	NaN	NaN	NaN	NaN	NaN	NaN	NaN	NaN	NaN	NaN	NaN	NaN	NaN	NaN	NaN	NaN	NaN	NaN	NaN	NaN	NaN	NaN	NaN	NaN	NaN	NaN	NaN	NaN	NaN	NaN	NaN	NaN	NaN	NaN	NaN	NaN	NaN	NaN	NaN	NaN	NaN	NaN	NaN	NaN
NaN	NaN	NaN	NaN	NaN	NaN	NaN	NaN	NaN	NaN	NaN	NaN	NaN	NaN	NaN	NaN	NaN	NaN	NaN	NaN	NaN	NaN	NaN	NaN	NaN	NaN	NaN	NaN	NaN	NaN	NaN	NaN	NaN	NaN	NaN	NaN	NaN	NaN	NaN	NaN	NaN	NaN	NaN	NaN	NaN	NaN	NaN	NaN	NaN	NaN
NaN	NaN	NaN	NaN	NaN	NaN	NaN	NaN	NaN	NaN	NaN	NaN	NaN	NaN	NaN	NaN	NaN	NaN	NaN	NaN	NaN	NaN	NaN	NaN	NaN	NaN	NaN	NaN	NaN	NaN	NaN	NaN	NaN	NaN	NaN	NaN	NaN	NaN	NaN	NaN	NaN	NaN	NaN	NaN	NaN	NaN	NaN	NaN	NaN	NaN
NaN	NaN	NaN	NaN	NaN	NaN	NaN	NaN	NaN	NaN	NaN	NaN	NaN	NaN	NaN	NaN	NaN	NaN	NaN	NaN	NaN	NaN	NaN	NaN	NaN	NaN	NaN	NaN	NaN	NaN	NaN	NaN	NaN	NaN	NaN	NaN	NaN	NaN	NaN	NaN	NaN	NaN	NaN	NaN	NaN	NaN	NaN	NaN	NaN	NaN
NaN	NaN	NaN	NaN	NaN	NaN	NaN	NaN	NaN	NaN	NaN	NaN	NaN	NaN	NaN	NaN	NaN	NaN	NaN	NaN	NaN	NaN	NaN	NaN	NaN	NaN	NaN	NaN	NaN	NaN	NaN	NaN	NaN	NaN	NaN	NaN	NaN	NaN	NaN	NaN	NaN	NaN	NaN	NaN	NaN	NaN	NaN	NaN	NaN	NaN
NaN	NaN	NaN	NaN	NaN	NaN	NaN	NaN	NaN	NaN	NaN	NaN	NaN	NaN	NaN	NaN	NaN	NaN	NaN	NaN	NaN	NaN	NaN	NaN	NaN	NaN	NaN	NaN	NaN	NaN	NaN	NaN	NaN	NaN	NaN	NaN	NaN	NaN	NaN	NaN	NaN	NaN	NaN	NaN	NaN	NaN	NaN	NaN	NaN	NaN
NaN	NaN	NaN	NaN	NaN	NaN	NaN	NaN	NaN	NaN	NaN	NaN	NaN	NaN	NaN	NaN	NaN	NaN	NaN	NaN	NaN	NaN	NaN	NaN	NaN	NaN	NaN	NaN	NaN	NaN	NaN	NaN	NaN	NaN	NaN	NaN	NaN	NaN	NaN	NaN	NaN	NaN	NaN	NaN	NaN	NaN	NaN	NaN	NaN	NaN
NaN	NaN	NaN	NaN	NaN	NaN	NaN	NaN	NaN	NaN	NaN	NaN	NaN	NaN	NaN	NaN	NaN	NaN	NaN	NaN	NaN	NaN	NaN	NaN	NaN	NaN	NaN	NaN	NaN	NaN	NaN	NaN	NaN	NaN	NaN	NaN	NaN	NaN	NaN	NaN	NaN	NaN	NaN	NaN	NaN	NaN	NaN	NaN	NaN	NaN
NaN	NaN	NaN	NaN	NaN	NaN	NaN	NaN	NaN	NaN	NaN	NaN	NaN	NaN	NaN	NaN	NaN	NaN	NaN	NaN	NaN	NaN	NaN	NaN	NaN	NaN	NaN	NaN	NaN	NaN	NaN	NaN	NaN	NaN	NaN	NaN	NaN	NaN	NaN	NaN	NaN	NaN	NaN	NaN	NaN	NaN	NaN	NaN	NaN	NaN
NaN	NaN	NaN	NaN	NaN	NaN	NaN	NaN	NaN	NaN	NaN	NaN	NaN	NaN	NaN	NaN	NaN	NaN	NaN	NaN	NaN	NaN	NaN	NaN	NaN	NaN	NaN	NaN	NaN	NaN	NaN	NaN	NaN	NaN	NaN	NaN	NaN	NaN	NaN	NaN	NaN	NaN	NaN	NaN	NaN	NaN	NaN	NaN	NaN	NaN
NaN	NaN	NaN	NaN	NaN	NaN	NaN	NaN	NaN	NaN	NaN	NaN	NaN	NaN	NaN	NaN	NaN	NaN	NaN	NaN	NaN	NaN	NaN	NaN	NaN	NaN	NaN	NaN	NaN	NaN	NaN	NaN	NaN	NaN	NaN	NaN	NaN	NaN	NaN	NaN	NaN	NaN	NaN	NaN	NaN	NaN	NaN	NaN	NaN	NaN
NaN	NaN	NaN	NaN	NaN	NaN	NaN	NaN	NaN	NaN	NaN	NaN	NaN	NaN	NaN	NaN	NaN	NaN	NaN	NaN	NaN	NaN	NaN	NaN	NaN	NaN	NaN	NaN	NaN	NaN	NaN	NaN	NaN	NaN	NaN	NaN	NaN	NaN	NaN	NaN	NaN	NaN	NaN	NaN	NaN	NaN	NaN	NaN	NaN	NaN
NaN	NaN	NaN	NaN	NaN	NaN	NaN	NaN	NaN	NaN	NaN	NaN	NaN	NaN	NaN	NaN	NaN	NaN	NaN	NaN	NaN	NaN	NaN	NaN	NaN	NaN	NaN	NaN	NaN	NaN	NaN	NaN	NaN	NaN	NaN	NaN	NaN	NaN	NaN	NaN	NaN	NaN	NaN	NaN	NaN	NaN	NaN	NaN	NaN	NaN
NaN	NaN	NaN	NaN	NaN	NaN	NaN	NaN	NaN	NaN	NaN	NaN	NaN	NaN	NaN	NaN	NaN	NaN	NaN	NaN	NaN	NaN	NaN	NaN	NaN	NaN	NaN	NaN	NaN	NaN	NaN	NaN	NaN	NaN	NaN	NaN	NaN	NaN	NaN	NaN	NaN	NaN	NaN	NaN	NaN	NaN	NaN	NaN	NaN	NaN
NaN	NaN	NaN	NaN	NaN	NaN	NaN	NaN	NaN	NaN	NaN	NaN	NaN	NaN	NaN	NaN	NaN	NaN	NaN	NaN	NaN	NaN	NaN	NaN	NaN	NaN	NaN	NaN	NaN	NaN	NaN	NaN	NaN	NaN	NaN	NaN	NaN	NaN	NaN	NaN	NaN	NaN	NaN	NaN	NaN	NaN	NaN	NaN	NaN	NaN
NaN	NaN	NaN	NaN	NaN	NaN	NaN	NaN	NaN	NaN	NaN	NaN	NaN	NaN	NaN	NaN	NaN	NaN	NaN	NaN	NaN	NaN	NaN	NaN	NaN	NaN	NaN	NaN	NaN	NaN	NaN	NaN	NaN	NaN	NaN	NaN	NaN	NaN	NaN	NaN	NaN	NaN	NaN	NaN	NaN	NaN	NaN	NaN	NaN	NaN
NaN	NaN	NaN	NaN	NaN	NaN	NaN	NaN	NaN	NaN	NaN	NaN	NaN	NaN	NaN	NaN	NaN	NaN	NaN	NaN	NaN	NaN	NaN	NaN	NaN	NaN	NaN	NaN	NaN	NaN	NaN	NaN	NaN	NaN	NaN	NaN	NaN	NaN	NaN	NaN	NaN	NaN	NaN	NaN	NaN	NaN	NaN	NaN	NaN	NaN
NaN	NaN	NaN	NaN	NaN	NaN	NaN	NaN	NaN	NaN	NaN	NaN	NaN	NaN	NaN	NaN	NaN	NaN	NaN	NaN	NaN	NaN	NaN	NaN	NaN	NaN	NaN	NaN	NaN	NaN	NaN	NaN	NaN	NaN	NaN	NaN	NaN	NaN	NaN	NaN	NaN	NaN	NaN	NaN	NaN	NaN	NaN	NaN	NaN	NaN
NaN	NaN	NaN	NaN	NaN	NaN	NaN	NaN	NaN	NaN	NaN	NaN	NaN	NaN	NaN	NaN	NaN	NaN	NaN	NaN	NaN	NaN	NaN	NaN	NaN	NaN	NaN	NaN	NaN	NaN	NaN	NaN	NaN	NaN	NaN	NaN	NaN	NaN	NaN	NaN	NaN	NaN	NaN	NaN	NaN	NaN	NaN	NaN	NaN	NaN
NaN	NaN	NaN	NaN	NaN	NaN	NaN	NaN	NaN	NaN	NaN	NaN	NaN	NaN	NaN	NaN	NaN	NaN	NaN	NaN	NaN	NaN	NaN	NaN	NaN	NaN	NaN	NaN	NaN	NaN	NaN	NaN	NaN	NaN	NaN	NaN	NaN	NaN	NaN	NaN	NaN	NaN	NaN	NaN	NaN	NaN	NaN	NaN	NaN	NaN
NaN	NaN	NaN	NaN	NaN	NaN	NaN	NaN	NaN	NaN	NaN	NaN	NaN	NaN	NaN	NaN	NaN	NaN	NaN	NaN	NaN	NaN	NaN	NaN	NaN	NaN	NaN	NaN	NaN	NaN	NaN	NaN	NaN	NaN	NaN	NaN	NaN	NaN	NaN	NaN	NaN	NaN	NaN	NaN	NaN	NaN	NaN	NaN	NaN	NaN
117.437579883084	35.437579883084	32.437579883084	1.43757988308403	9.43757988308403	-72.562420116916	362.437579883084	47.437579883084	49.437579883084	-57.562420116916	-39.562420116916	-98.562420116916	-116.562420116916	-40.562420116916	209.437579883084	-62.562420116916	-79.562420116916	NaN	NaN	NaN	NaN	NaN	NaN	NaN	NaN	NaN	NaN	NaN	NaN	NaN	NaN	NaN	NaN	NaN	NaN	NaN	NaN	NaN	NaN	NaN	NaN	NaN	NaN	NaN	NaN	NaN	NaN	NaN	NaN	NaN
420.998272746736	-94.2347836090194	4.81001751567911	-25.2035585827144	147.874730251355	32.8226885408464	494.031307919493	-46.2130618515898	362.972025623175	10.8127327353578	219.907312887499	-45.2126093149767	-19.2008433630357	-75.2261854133702	-142.256505366449	786.163448610523	-101.237951365311	NaN	NaN	NaN	NaN	NaN	NaN	NaN	NaN	NaN	NaN	NaN	NaN	NaN	NaN	NaN	NaN	NaN	NaN	NaN	NaN	NaN	NaN	NaN	NaN	NaN	NaN	NaN	NaN	NaN	NaN	NaN	NaN	NaN
-1.82354599671745	82.2525145744794	295.445382451443	-149.957557479302	104.272435200269	12.1891307651487	188.348495771466	34.2090513909384	1566.5953458493	142.306843553906	-20.8407501735358	46.2199171868236	-93.9068504318379	-107.919527193704	2.1800759352443	482.614707770655	-93.9068504318379	NaN	NaN	NaN	NaN	NaN	NaN	NaN	NaN	NaN	NaN	NaN	NaN	NaN	NaN	NaN	NaN	NaN	NaN	NaN	NaN	NaN	NaN	NaN	NaN	NaN	NaN	NaN	NaN	NaN	NaN	NaN	NaN	NaN
28.5871582597847	-131.630256090419	79.656459083912	-46.5147547168732	12.5654168247643	21.5776463819633	734.545140240368	-31.4943721215416	104.690430076131	74.6496648854681	-102.590849739444	10.5626991453868	-35.4998074802967	21.5776463819633	298.954044975753	197.816802167187	-46.5147547168732	NaN	NaN	NaN	NaN	NaN	NaN	NaN	NaN	NaN	NaN	NaN	NaN	NaN	NaN	NaN	NaN	NaN	NaN	NaN	NaN	NaN	NaN	NaN	NaN	NaN	NaN	NaN	NaN	NaN	NaN	NaN	NaN	NaN
194.270125828935	-38.1503990567594	-66.2011520602054	-27.1304603768343	8.93479348473909	188.25925018534	824.410255799203	-9.09783344604758	686.160115996505	206.291877116127	116.128742462193	10.9384186992709	-1.08333258792017	-60.1902764166098	-41.1558368785572	690.167366425569	-214.469417935562	NaN	NaN	NaN	NaN	NaN	NaN	NaN	NaN	NaN	NaN	NaN	NaN	NaN	NaN	NaN	NaN	NaN	NaN	NaN	NaN	NaN	NaN	NaN	NaN	NaN	NaN	NaN	NaN	NaN	NaN	NaN	NaN	NaN
780.053104000846	117.554758269284	-65.8600636200889	24.3439471451766	-44.8124611081936	-1.71498929812229	343.064785182448	-6.72632322952594	-11.7376571609296	-95.9280672085108	42.3847492982298	11.3144789235272	-31.7829928865441	-87.9099329182649	NaN	-83.900865773142	-153.057274026512	NaN	NaN	NaN	NaN	NaN	NaN	NaN	NaN	NaN	NaN	NaN	NaN	NaN	NaN	NaN	NaN	NaN	NaN	NaN	NaN	NaN	NaN	NaN	NaN	NaN	NaN	NaN	NaN	NaN	NaN	NaN	NaN	NaN
123.99567453852	-104.624799484288	-53.4860092423443	-83.5676505611348	330.556278260881	4.67183064065066	22.720815431925	136.028331066036	85.892262201385	30.7425864502691	-7.36082588686554	176.137186157757	-86.5758146930139	11.6908802817018	-23.4043679235538	599.28560737541	-220.940479250278	NaN	NaN	NaN	NaN	NaN	NaN	NaN	NaN	NaN	NaN	NaN	NaN	NaN	NaN	NaN	NaN	NaN	NaN	NaN	NaN	NaN	NaN	NaN	NaN	NaN	NaN	NaN	NaN	NaN	NaN	NaN	NaN	NaN
280.918893309639	-30.0657847580907	-27.0562556154998	-66.1801344691819	108.372555801092	14.0739759999097	221.731486838684	104.359850277638	219.725134076957	-91.2595439907731	73.2613824708648	-54.1420178988182	-74.2055455160911	-56.1483706605455	-119.348482654955	32.1311508554553	-120.351659035819	NaN	NaN	NaN	NaN	NaN	NaN	NaN	NaN	NaN	NaN	NaN	NaN	NaN	NaN	NaN	NaN	NaN	NaN	NaN	NaN	NaN	NaN	NaN	NaN	NaN	NaN	NaN	NaN	NaN	NaN	NaN	NaN	NaN
113.811519811203	61.6226663383701	329.592356285418	210.160172376434	484.15165310881	84.7061976821233	25.4919216264085	20.4737626386361	33.5209760068444	-147.132747552963	-36.7332498219697	-76.8785217241493	-15.6569820733255	145.927737332947	-59.816781165723	40.5463985897258	-125.052848006765	NaN	NaN	NaN	NaN	NaN	NaN	NaN	NaN	NaN	NaN	NaN	NaN	NaN	NaN	NaN	NaN	NaN	NaN	NaN	NaN	NaN	NaN	NaN	NaN	NaN	NaN	NaN	NaN	NaN	NaN	NaN	NaN	NaN
29.8916254826144	-38.3863332165194	-19.308668285879	-22.3209311696644	70.055130599752	171.467981020524	10.8139605519741	-40.3945084723763	34.9120636222566	47.9652027853263	-35.3740703327341	-27.3413693093066	-39.3904208444478	3.78534715647503	-75.5375754498716	376.301857117926	-160.885023823789	NaN	NaN	NaN	NaN	NaN	NaN	NaN	NaN	NaN	NaN	NaN	NaN	NaN	NaN	NaN	NaN	NaN	NaN	NaN	NaN	NaN	NaN	NaN	NaN	NaN	NaN	NaN	NaN	NaN	NaN	NaN	NaN	NaN
59.4089244912712	209.085961501134	-98.3044634989867	111.645205863841	-28.9909362930771	87.5361529226548	-47.0727259989666	-40.0409188911207	158.858767873663	-36.022743400923	13.1999063539982	48.3589418932277	-67.1636034499548	-65.154515704856	-6.89097109699005	10.18627473635	-62.1408840872078	NaN	NaN	NaN	NaN	NaN	NaN	NaN	NaN	NaN	NaN	NaN	NaN	NaN	NaN	NaN	NaN	NaN	NaN	NaN	NaN	NaN	NaN	NaN	NaN	NaN	NaN	NaN	NaN	NaN	NaN	NaN	NaN	NaN
51.7680405798037	-58.7820179382554	-117.072048793232	-50.7420136823965	272.868157615922	10.5630187685271	132.168083138392	-45.7170110224848	36.6930326000684	-13.5569939990494	13.5780203644742	211.563125164998	267.84315495601	-76.8720275139378	-35.6670057026612	-28.6320019787847	-94.9620370896202	NaN	NaN	NaN	NaN	NaN	NaN	NaN	NaN	NaN	NaN	NaN	NaN	NaN	NaN	NaN	NaN	NaN	NaN	NaN	NaN	NaN	NaN	NaN	NaN	NaN	NaN	NaN	NaN	NaN	NaN	NaN	NaN	NaN
-137.867620317896	-68.491045449163	-24.2509107502607	-108.709349720892	-117.758468182032	-19.2236227162945	-107.703892114099	46.1311217252657	-41.3436900657457	-18.2181651095013	-83.5729095510615	134.61139112307	-25.2563683570539	220.075287700495	-20.2290803230878	-70.5019606627495	-157.976772453761	NaN	NaN	NaN	NaN	NaN	NaN	NaN	NaN	NaN	NaN	NaN	NaN	NaN	NaN	NaN	NaN	NaN	NaN	NaN	NaN	NaN	NaN	NaN	NaN	NaN	NaN	NaN	NaN	NaN	NaN	NaN	NaN	NaN
8.29979006840414	-80.2207385159124	-22.8835779556164	-23.8894930531655	-71.1675026379709	76.7020167017396	-62.1142667600294	-103.356785759541	-31.9368138335579	-79.2148234183633	-95.3094649791481	-44.0077950041465	66.6428657262491	75.6961016041906	-84.2443989061086	-60.1024365649313	-126.492833003169	NaN	NaN	NaN	NaN	NaN	NaN	NaN	NaN	NaN	NaN	NaN	NaN	NaN	NaN	NaN	NaN	NaN	NaN	NaN	NaN	NaN	NaN	NaN	NaN	NaN	NaN	NaN	NaN	NaN	NaN	NaN	NaN	NaN
18.7399198915254	-29.5659843397308	-56.7380554698124	93.2115222480455	-35.6042223686378	18.7399198915254	-10.4448972481919	-20.5086272963703	138.498307464848	21.7590389059789	144.536545493755	-110.075824725158	-60.7635474890838	-7.42577823373836	-69.8209045324443	-65.795412513173	-111.082197729976	NaN	NaN	NaN	NaN	NaN	NaN	NaN	NaN	NaN	NaN	NaN	NaN	NaN	NaN	NaN	NaN	NaN	NaN	NaN	NaN	NaN	NaN	NaN	NaN	NaN	NaN	NaN	NaN	NaN	NaN	NaN	NaN	NaN
-18.1315134278292	10.0597637888934	120.811209997446	63.4218242348325	-2.02221216113056	-24.1725014028411	11.0665951180621	39.2578723347846	91.6131014515551	-54.377441277901	-112.773658369683	-1.0153808319619	8.04610113055606	-12.0905254528172	39.2578723347846	-66.459417227925	-22.1588387445038	-111.766827040515	NaN	NaN	NaN	NaN	NaN	NaN	NaN	NaN	NaN	NaN	NaN	NaN	NaN	NaN	NaN	NaN	NaN	NaN	NaN	NaN	NaN	NaN	NaN	NaN	NaN	NaN	NaN	NaN	NaN	NaN	NaN	NaN
21.5174992402228	-99.3573093003727	90.0132240798936	115.195475859184	-77.1969277345969	-111.444790154432	94.0423843645801	-75.1823475922536	-84.2479582327983	34.612270165454	126.275666642072	-36.9053248877317	-37.9126149589033	231.033834043922	54.7580715888866	1.37169781679022	-148.714522787783	116.202765930356	NaN	NaN	NaN	NaN	NaN	NaN	NaN	NaN	NaN	NaN	NaN	NaN	NaN	NaN	NaN	NaN	NaN	NaN	NaN	NaN	NaN	NaN	NaN	NaN	NaN	NaN	NaN	NaN	NaN	NaN	NaN	NaN
5.77645116655152	154.923337413438	-83.91323042786	-42.5955119405468	-4.3010411474273	-76.8589858080748	304.070223660325	-25.4637750067828	158.95433433903	-43.6032611719447	-23.4482765439871	13.8384450177346	60.1949096620371	-72.8279888824833	-138.331688923346	-102.052716593022	-198.796642807219	32.9856804142943	NaN	NaN	NaN	NaN	NaN	NaN	NaN	NaN	NaN	NaN	NaN	NaN	NaN	NaN	NaN	NaN	NaN	NaN	NaN	NaN	NaN	NaN	NaN	NaN	NaN	NaN	NaN	NaN	NaN	NaN	NaN	NaN
-23.0856686958461	-51.315515387595	-78.5371532689244	0.103133943804905	74.7105859148558	-15.0199982124892	392.296361197032	-52.3237241980147	-85.5946149418617	137.219532160871	-126.931176169066	-25.1020863166853	-42.2416360938186	-59.3811858709519	6.15238680632255	-81.5617797001833	-158.185649292073	21.2755189626167	NaN	NaN	NaN	NaN	NaN	NaN	NaN	NaN	NaN	NaN	NaN	NaN	NaN	NaN	NaN	NaN	NaN	NaN	NaN	NaN	NaN	NaN	NaN	NaN	NaN	NaN	NaN	NaN	NaN	NaN	NaN	NaN
6.5286654896921	10.5633407249322	-82.2341896855909	122.525578502846	14.5980159601724	-36.8440932891394	126.560253738086	28.7193792835129	107.395546370696	-122.580942037992	-76.1821768327307	-94.3382153913113	259.704536501011	148.750967531907	86.2135013856848	-109.468247523462	-81.2255208767809	-90.3035401560712	NaN	NaN	NaN	NaN	NaN	NaN	NaN	NaN	NaN	NaN	NaN	NaN	NaN	NaN	NaN	NaN	NaN	NaN	NaN	NaN	NaN	NaN	NaN	NaN	NaN	NaN	NaN	NaN	NaN	NaN	NaN	NaN
-102.080668845073	-96.0258934822122	-119.235865706511	-89.9711181193516	-67.7702751221959	-43.5511736707533	499.360350532418	-70.7976628036262	-51.6242074879008	-51.6242074879008	20.0239676392835	-54.6515951693312	173.411610165087	-165.65581015511	14.9783215035663	-40.523785989323	-150.518871747958	-43.5511736707533	NaN	NaN	NaN	NaN	NaN	NaN	NaN	NaN	NaN	NaN	NaN	NaN	NaN	NaN	NaN	NaN	NaN	NaN	NaN	NaN	NaN	NaN	NaN	NaN	NaN	NaN	NaN	NaN	NaN	NaN	NaN	NaN
-39.1588891686582	-2.81364679283274	-41.1780693006485	-29.0629885087067	3.24389360313818	3.24389360313818	77.9535584867795	-10.890367320794	-50.2643798946049	-5.8424169908182	-19.9766779147503	-74.4945414784886	62.8097074968522	-109.830193788319	-33.1013487726873	-6.85200705681335	-38.1492991026631	-108.820603722324	NaN	NaN	NaN	NaN	NaN	NaN	NaN	NaN	NaN	NaN	NaN	NaN	NaN	NaN	NaN	NaN	NaN	NaN	NaN	NaN	NaN	NaN	NaN	NaN	NaN	NaN	NaN	NaN	NaN	NaN	NaN	NaN
-45.873155771633	37.9611042815153	-9.51130803773736	-25.6721292528021	270.272909248071	-0.420846104263442	180.378341239273	49.0716688668723	0.589205221678104	67.2525927338202	-72.1344902461132	-89.3053627871195	553.087280511704	-112.536543283775	-62.0339769866978	19.7801804145675	-105.466184002184	-141.82803173608	NaN	NaN	NaN	NaN	NaN	NaN	NaN	NaN	NaN	NaN	NaN	NaN	NaN	NaN	NaN	NaN	NaN	NaN	NaN	NaN	NaN	NaN	NaN	NaN	NaN	NaN	NaN	NaN	NaN	NaN	NaN	NaN
328.369843463745	-6.10996203863295	229.33956872286	90.8992866871322	-63.709203469556	-26.320222189834	476.915255575073	695.186065208044	170.729814284376	-97.0561327190378	116.162111876134	156.582632178536	-149.602809112161	-103.119210764398	314.222661357904	-86.9510026434372	181.845457367537	-37.4358652729946	NaN	NaN	NaN	NaN	NaN	NaN	NaN	NaN	NaN	NaN	NaN	NaN	NaN	NaN	NaN	NaN	NaN	NaN	NaN	NaN	NaN	NaN	NaN	NaN	NaN	NaN	NaN	NaN	NaN	NaN	NaN	NaN
39.755449486442	321.817505575178	-80.5505887736282	-48.199385207895	9.42619614356716	-71.4518127707657	848.535538629771	-36.0676838707451	3.3603454749922	-104.813991447928	-20.9030571993077	-15.8481816421619	-152.329821685099	257.115098443712	289.466302009445	-31.0128083135993	-106.835941670786	-37.0786589821743	NaN	NaN	NaN	NaN	NaN	NaN	NaN	NaN	NaN	NaN	NaN	NaN	NaN	NaN	NaN	NaN	NaN	NaN	NaN	NaN	NaN	NaN	NaN	NaN	NaN	NaN	NaN	NaN	NaN	NaN	NaN	NaN
305.144795843754	-52.9041280537051	-73.1328808162734	-80.2129442831723	291.996106548085	-75.1557560925303	143.314773743208	558.004205375858	-56.9498786062188	-67.0642549875029	-128.761950913336	-93.3616335788418	-72.121443178145	2.72494204335776	-114.601823979538	-106.510322874511	-184.391021010399	98.8115176655573	NaN	NaN	NaN	NaN	NaN	NaN	NaN	NaN	NaN	NaN	NaN	NaN	NaN	NaN	NaN	NaN	NaN	NaN	NaN	NaN	NaN	NaN	NaN	NaN	NaN	NaN	NaN	NaN	NaN	NaN	NaN	NaN
0.0651557679690307	113.398021650673	-66.720283055767	-17.1371542320842	-96.0654001146812	-19.160955408561	335.004250474887	-15.1133530556073	-24.2204583497531	-38.3870665850911	-84.9344936440586	98.2195128270962	-11.0657507026536	-128.446218938311	-117.315312467688	-94.0415989382044	-85.946394232297	17.2674657680222	NaN	NaN	NaN	NaN	NaN	NaN	NaN	NaN	NaN	NaN	NaN	NaN	NaN	NaN	NaN	NaN	NaN	NaN	NaN	NaN	NaN	NaN	NaN	NaN	NaN	NaN	NaN	NaN	NaN	NaN	NaN	NaN
-10.6959781689127	211.011729583735	-28.9185294910481	39.9222199481301	39.9222199481301	-3.60943043252674	96.614601839218	155.331711654988	-75.4872717587275	-67.3883600600007	-48.1534447755244	98.6393297638997	-9.68361420657188	-128.130197800452	217.08591335778	-19.8072538299804	-114.969466290021	-65.363632135319	NaN	NaN	NaN	NaN	NaN	NaN	NaN	NaN	NaN	NaN	NaN	NaN	NaN	NaN	NaN	NaN	NaN	NaN	NaN	NaN	NaN	NaN	NaN	NaN	NaN	NaN	NaN	NaN	NaN	NaN	NaN	NaN
-102.493193076873	30.1872436165443	-48.8133217428948	102.098014648854	-14.3771778682675	-62.992910397153	267.188939694861	48.4181433148763	-69.0698769632637	19.0461382453413	-11.3386945852121	77.7901483844114	20.0589660063598	-54.8902883090055	375.561510123835	-102.493193076873	-92.3649154666881	92.9825647996881	NaN	NaN	NaN	NaN	NaN	NaN	NaN	NaN	NaN	NaN	NaN	NaN	NaN	NaN	NaN	NaN	NaN	NaN	NaN	NaN	NaN	NaN	NaN	NaN	NaN	NaN	NaN	NaN	NaN	NaN	NaN	NaN
48.8155189189701	362.936034224022	-53.5269715513856	41.7224750249851	6.25725555505985	80.2275704494754	232.221368177726	76.1744025100553	14.3635914338999	-67.7130593393557	60.9750227372302	-19.0750440663153	-16.0351681117503	97.4535341920105	-69.7396433090657	-74.8061032333407	-170.055549809711	14.3635914338999	NaN	NaN	NaN	NaN	NaN	NaN	NaN	NaN	NaN	NaN	NaN	NaN	NaN	NaN	NaN	NaN	NaN	NaN	NaN	NaN	NaN	NaN	NaN	NaN	NaN	NaN	NaN	NaN	NaN	NaN	NaN	NaN
-58.2449442903612	27.9243696366484	221.551886813811	261.088395556792	28.9381262710838	-24.7909753539928	-18.7084355473803	221.551886813811	5.62172367906941	-41.0110815049593	139.437599424543	-56.2174310214904	-101.836479571084	-125.152882163098	-39.9973248705239	-62.2999708281028	-75.4788070757631	-10.5983824718971	NaN	NaN	NaN	NaN	NaN	NaN	NaN	NaN	NaN	NaN	NaN	NaN	NaN	NaN	NaN	NaN	NaN	NaN	NaN	NaN	NaN	NaN	NaN	NaN	NaN	NaN	NaN	NaN	NaN	NaN	NaN	NaN
-122.806326819837	-2.11394328871141	32.3695948630388	82.066458669973	-38.6259248611529	-55.867693937028	5.99983039405336	138.862874449326	284.910800739092	-13.270382102513	-56.8819156473736	-49.7823636749544	-94.4081189301606	108.436223138959	10.0567172354357	-72.0952413025575	-97.4507840611974	-11.2419386818218	NaN	NaN	NaN	NaN	NaN	NaN	NaN	NaN	NaN	NaN	NaN	NaN	NaN	NaN	NaN	NaN	NaN	NaN	NaN	NaN	NaN	NaN	NaN	NaN	NaN	NaN	NaN	NaN	NaN	NaN	NaN	NaN
-41.3120148267047	77.4063891144895	22.6132796031691	80.4504507540073	-124.516366306858	-9.8567112183541	32.7601517348951	139.302309118018	95.6707589515963	-95.0904371248525	237.72696879576	-55.5176358111211	-87.9876266326443	-90.0170010589895	-97.1198115511977	-129.589802372721	-14.9301472842171	-33.1945171213239	NaN	NaN	NaN	NaN	NaN	NaN	NaN	NaN	NaN	NaN	NaN	NaN	NaN	NaN	NaN	NaN	NaN	NaN	NaN	NaN	NaN	NaN	NaN	NaN	NaN	NaN	NaN	NaN	NaN	NaN	NaN	NaN
-17.6065898918489	11.8328512697822	47.3632112924404	44.3177518619269	-50.0914904839936	-89.6824630806699	138.726994207847	248.363533706336	84.9238776021077	-22.6823556093715	-93.743075654688	-75.4703190716066	-79.5309316456247	-75.4703190716066	-78.5157785021202	-108.970372807256	-169.879561417527	-48.0611841969845	NaN	NaN	NaN	NaN	NaN	NaN	NaN	NaN	NaN	NaN	NaN	NaN	NaN	NaN	NaN	NaN	NaN	NaN	NaN	NaN	NaN	NaN	NaN	NaN	NaN	NaN	NaN	NaN	NaN	NaN	NaN	NaN
113.776282655323	19.3236689757824	-64.9727496844527	190.963364802044	-44.6603596458418	-41.6135011400502	400.180982199736	749.554090863843	30.4954834970184	202.13517932328	-86.3007592249941	-21.3011111014393	75.1827415819623	-59.8946521748	-46.6915986497029	-78.1758032095498	-118.800583286772	-24.347969607231	NaN	NaN	NaN	NaN	NaN	NaN	NaN	NaN	NaN	NaN	NaN	NaN	NaN	NaN	NaN	NaN	NaN	NaN	NaN	NaN	NaN	NaN	NaN	NaN	NaN	NaN	NaN	NaN	NaN	NaN	NaN	NaN
173.137797987035	10.5639917404861	46.1270118569187	-78.8516016951161	-39.2242364225197	6.49964658432233	-45.3207541567653	18.6926820528135	99.9795851760882	-0.612957438964208	169.073452830872	-73.7711702499114	-27.0312009540285	-60.5620484923793	-7.72556146225075	181.266488299363	-123.559398412917	-94.0928960307301	NaN	NaN	NaN	NaN	NaN	NaN	NaN	NaN	NaN	NaN	NaN	NaN	NaN	NaN	NaN	NaN	NaN	NaN	NaN	NaN	NaN	NaN	NaN	NaN	NaN	NaN	NaN	NaN	NaN	NaN	NaN	NaN
-26.6672393892483	-69.3624866171842	-87.660449714871	43.4749524852178	87.1867532185807	57.7067015611964	9.92868680612532	92.2695207457159	6.87902628984418	-33.7831139272376	-129.33914343738	-42.932095476081	-29.7168999055294	-78.5114681660276	248.818760581481	102.435055799986	-20.567918356686	-78.5114681660276	NaN	NaN	NaN	NaN	NaN	NaN	NaN	NaN	NaN	NaN	NaN	NaN	NaN	NaN	NaN	NaN	NaN	NaN	NaN	NaN	NaN	NaN	NaN	NaN	NaN	NaN	NaN	NaN	NaN	NaN	NaN	NaN
-24.268900653808	-59.8646409626541	-106.647613939995	80.4842779693676	-5.96251992354433	-55.7965563559288	34.7183261437083	356.097010075004	41.8374742054775	57.0927914806973	-11.0476256819509	25.5651357785765	78.4502356660049	-88.3412332097309	35.7353472953896	17.4289665651259	-165.634840737511	-3.9284776201817	NaN	NaN	NaN	NaN	NaN	NaN	NaN	NaN	NaN	NaN	NaN	NaN	NaN	NaN	NaN	NaN	NaN	NaN	NaN	NaN	NaN	NaN	NaN	NaN	NaN	NaN	NaN	NaN	NaN	NaN	NaN	NaN
10.6913010268671	-8.64099431268123	-65.6203911029289	-71.7253264733126	-41.2006496213942	-85.9701756708745	3.56887642808613	273.203521953365	-5.58852662748939	118.545159236979	-26.9558004238323	493.998684515575	-98.1800464116419	38.1635101935936	236.573909731063	-37.1306927078051	-88.005154127669	-11.6934619978731	NaN	NaN	NaN	NaN	NaN	NaN	NaN	NaN	NaN	NaN	NaN	NaN	NaN	NaN	NaN	NaN	NaN	NaN	NaN	NaN	NaN	NaN	NaN	NaN	NaN	NaN	NaN	NaN	NaN	NaN	NaN	NaN
80.2942609208055	93.5277114910098	76.2224299761273	-65.2736953514416	-2.16031570892885	-2.16031570892885	-35.7529210025243	940.468547984084	-91.7405964918501	312.388624767465	5.98334618042763	-32.6990477940157	-1.14235797275929	-65.2736953514416	-45.9324983642199	-39.8247519472026	-73.4173572407981	-72.3993995046285	NaN	NaN	NaN	NaN	NaN	NaN	NaN	NaN	NaN	NaN	NaN	NaN	NaN	NaN	NaN	NaN	NaN	NaN	NaN	NaN	NaN	NaN	NaN	NaN	NaN	NaN	NaN	NaN	NaN	NaN	NaN	NaN
9.41846714090588	93.9478812151977	6.36318711412425	27.7501473015957	-38.4475866120063	29.7870006527834	189.679988721022	624.548179199607	-80.2030803113553	608.253352390105	-49.650280043539	92.9294545396038	347.536123438073	-112.792733930359	393.365323839797	-64.9266801774471	-10.9500663709717	-34.3738799096308	NaN	NaN	NaN	NaN	NaN	NaN	NaN	NaN	NaN	NaN	NaN	NaN	NaN	NaN	NaN	NaN	NaN	NaN	NaN	NaN	NaN	NaN	NaN	NaN	NaN	NaN	NaN	NaN	NaN	NaN	NaN	NaN
388.829395894537	-81.9005779428398	-47.2581123357602	104.55739870703	12.8567544529957	-62.5415530447659	-13.6345427759476	70.9338291472175	-85.976162131908	71.9527251944845	164.672265495786	260.448493938889	41.3858437764731	-35.0313597685556	58.7070765800129	-92.0895384155103	-84.957266084641	-76.8060977065046	NaN	NaN	NaN	NaN	NaN	NaN	NaN	NaN	NaN	NaN	NaN	NaN	NaN	NaN	NaN	NaN	NaN	NaN	NaN	NaN	NaN	NaN	NaN	NaN	NaN	NaN	NaN	NaN	NaN	NaN	NaN	NaN
-60.1542263873921	-24.4764215748473	-99.9094946070849	2.02709057161461	-33.6507142409302	295.604455886269	58.0922124198993	1099.88411294621	-10.2052996498293	4.0658222751886	30.5693344216505	-63.212323942753	-60.1542263873921	-54.0380312766701	-71.367250757049	-74.42534831241	-101.948226310659	-62.192958090966	NaN	NaN	NaN	NaN	NaN	NaN	NaN	NaN	NaN	NaN	NaN	NaN	NaN	NaN	NaN	NaN	NaN	NaN	NaN	NaN	NaN	NaN	NaN	NaN	NaN	NaN	NaN	NaN	NaN	NaN	NaN	NaN
174.75793130225	-28.1894505585448	-66.9432219691488	21.7825178393393	346.09039438071	85.012355404009	11.5841569418119	401.161543227357	-30.2291227380503	-7.79272876349006	64.6156336089543	0.365959954531838	-63.8837136998906	-81.2209272256871	-53.6853528023632	-107.736665559258	-94.4787963924727	1.38579604428458	NaN	NaN	NaN	NaN	NaN	NaN	NaN	NaN	NaN	NaN	NaN	NaN	NaN	NaN	NaN	NaN	NaN	NaN	NaN	NaN	NaN	NaN	NaN	NaN	NaN	NaN	NaN	NaN	NaN	NaN	NaN	NaN
-74.7587907906654	57.8810882387071	349.688822103327	48.6983273828275	26.2515786240106	-77.8197110759587	-38.0277473671469	192.561580791608	-41.0886676524401	-22.7231459406808	-150.261491161231	-27.8246797495029	-47.2105082230265	-55.3729623171418	301.7344043004	-50.2714285083197	-14.5606918465656	-17.6216121318588	NaN	NaN	NaN	NaN	NaN	NaN	NaN	NaN	NaN	NaN	NaN	NaN	NaN	NaN	NaN	NaN	NaN	NaN	NaN	NaN	NaN	NaN	NaN	NaN	NaN	NaN	NaN	NaN	NaN	NaN	NaN	NaN
-2.96090324675334	-32.5634614310271	-43.7920179836826	63.3896582007568	634.004486649344	43.9948787007154	-8.0647925888695	273.669899095943	-8.0647925888695	193.028447490507	-24.3972384836412	61.3481024639103	-44.8127958521059	-57.0621302731847	164.446667174657	63.3896582007568	-137.70358187862	-18.2725712731018	NaN	NaN	NaN	NaN	NaN	NaN	NaN	NaN	NaN	NaN	NaN	NaN	NaN	NaN	NaN	NaN	NaN	NaN	NaN	NaN	NaN	NaN	NaN	NaN	NaN	NaN	NaN	NaN	NaN	NaN	NaN	NaN
49.4995786649181	275.195698348195	-60.7953576508914	36.2233363306077	124.050785619123	24.9895928169604	21.9258445859657	270.089451296537	-50.5828635475757	323.194420633779	28.0533410479551	91.3708044885124	-30.1578753409443	-88.3690917298438	-117.985324629459	-27.0941271099496	-127.176569322443	31.1170892789498	NaN	NaN	NaN	NaN	NaN	NaN	NaN	NaN	NaN	NaN	NaN	NaN	NaN	NaN	NaN	NaN	NaN	NaN	NaN	NaN	NaN	NaN	NaN	NaN	NaN	NaN	NaN	NaN	NaN	NaN	NaN	NaN
24.3577250597072	117.334371376159	21.2925608954286	-35.9238368377725	531.131533553774	82.5958441810012	26.4011678358929	37.6401031049146	-65.553757092466	138.790520526109	-14.4676876878221	-35.9238368377725	-52.2713790472586	-24.6849015687509	-9.35908074735774	13.1187897906855	-91.0967917947879	72.3786303000724	NaN	NaN	NaN	NaN	NaN	NaN	NaN	NaN	NaN	NaN	NaN	NaN	NaN	NaN	NaN	NaN	NaN	NaN	NaN	NaN	NaN	NaN	NaN	NaN	NaN	NaN	NaN	NaN	NaN	NaN	NaN	NaN
-38.6285489530654	16.569916371768	49.2801180457434	-13.0737038952722	119.811490405253	13.5033349648328	84.0347073243422	42.1247614295613	-46.8060993715593	10.4367535578976	-44.7617117669358	68.7018002896663	78.9237383127836	-93.8270142778989	498.023197260593	NaN	-44.7617117669358	-15.1180914998956	NaN	NaN	NaN	NaN	NaN	NaN	NaN	NaN	NaN	NaN	NaN	NaN	NaN	NaN	NaN	NaN	NaN	NaN	NaN	NaN	NaN	NaN	NaN	NaN	NaN	NaN	NaN	NaN	NaN	NaN	NaN	NaN
47.6362354770563	42.5229022090871	23.0922357908044	-91.4464294117043	599.876228417723	-51.562429921545	83.4295683528402	26.1602357515859	69.1122352025267	-117.01309575155	-28.041096888887	38.4322355947118	-43.3810966927944	-7.58776381701043	-48.4944299607636	87.5202349672156	-12.7010970849796	-10.6557637777919	NaN	NaN	NaN	NaN	NaN	NaN	NaN	NaN	NaN	NaN	NaN	NaN	NaN	NaN	NaN	NaN	NaN	NaN	NaN	NaN	NaN	NaN	NaN	NaN	NaN	NaN	NaN	NaN	NaN	NaN	NaN	NaN
82.8238692660968	-28.6983844714155	100.217248289379	-58.3694428052491	6.08837357514795	228.109741107627	51.1065310471713	25.5280324835217	-5.16616579285789	-20.5132649310477	11.2040732878779	33.7131520238895	-31.7678042990535	-6.18930573540387	77.7081695533669	-55.3000229776111	80.7775893810048	78.7313094959129	NaN	NaN	NaN	NaN	NaN	NaN	NaN	NaN	NaN	NaN	NaN	NaN	NaN	NaN	NaN	NaN	NaN	NaN	NaN	NaN	NaN	NaN	NaN	NaN	NaN	NaN	NaN	NaN	NaN	NaN	NaN	NaN
34.1077668066112	74.0286999278808	-68.2536001710031	-14.0020756728675	109.855178370046	14.6591070808645	15.6827207506406	75.0523135976569	-60.0646908127939	28.9896984577305	-16.0493030124198	66.8634042394478	84.2648366256422	-106.12730595272	188.673430942809	40.2494488252681	-130.694034027348	123.162156077136	NaN	NaN	NaN	NaN	NaN	NaN	NaN	NaN	NaN	NaN	NaN	NaN	NaN	NaN	NaN	NaN	NaN	NaN	NaN	NaN	NaN	NaN	NaN	NaN	NaN	NaN	NaN	NaN	NaN	NaN	NaN	NaN
18.1173418079669	-3.38850274579381	-41.2797526738485	170.706429356079	78.5385241256757	102.092544351223	125.646564576771	15.0450783002868	-27.9666108072347	-41.2797526738485	78.5385241256757	-96.5804958120904	-4.41259058168718	54.9845039001282	-47.4242796892087	66.2494700949553	-101.700934991557	143.056057786958	32.4545715104741	NaN	NaN	NaN	NaN	NaN	NaN	NaN	NaN	NaN	NaN	NaN	NaN	NaN	NaN	NaN	NaN	NaN	NaN	NaN	NaN	NaN	NaN	NaN	NaN	NaN	NaN	NaN	NaN	NaN	NaN	NaN
-3.0107166766587	19.5296570365142	28.750719010085	186.533335002296	37.9717809836557	153.747336874044	88.1753406175409	53.3402176062736	62.5612795798444	-35.7967148049103	-24.5265279483238	-83.9511495557797	-4.03527911816656	-116.737147684031	-39.8949645709417	263.375518115385	-11.2072162087216	-12.2317786502294	53.3402176062736	NaN	NaN	NaN	NaN	NaN	NaN	NaN	NaN	NaN	NaN	NaN	NaN	NaN	NaN	NaN	NaN	NaN	NaN	NaN	NaN	NaN	NaN	NaN	NaN	NaN	NaN	NaN	NaN	NaN	NaN	NaN
-22.1082925384714	-18.0081425895476	275.152578758503	88.5957560824707	-23.1333300257023	101.921243416473	-4.68265525554529	-60.0346795660163	26.0684693613831	110.121543314321	-20.0582175640095	-13.9079926406238	-6.73273023000718	-38.5088923341665	78.3453812101613	-28.258517461857	-96.9360291063304	-41.5840047958593	-79.5103918234043	NaN	NaN	NaN	NaN	NaN	NaN	NaN	NaN	NaN	NaN	NaN	NaN	NaN	NaN	NaN	NaN	NaN	NaN	NaN	NaN	NaN	NaN	NaN	NaN	NaN	NaN	NaN	NaN	NaN	NaN	NaN
-50.453202834277	-33.0194822818006	-82.2441050182047	-1.22858009787291	42.8684777701558	-18.6623006503494	-37.1215341765009	17.2306534282786	165.930034611166	96.1951524012602	43.8939907438308	-0.203067124197826	38.7664258754554	-39.1725601238511	267.455819004999	-62.759358518378	-14.560248755649	199.771962742444	-180.693350491013	NaN	NaN	NaN	NaN	NaN	NaN	NaN	NaN	NaN	NaN	NaN	NaN	NaN	NaN	NaN	NaN	NaN	NaN	NaN	NaN	NaN	NaN	NaN	NaN	NaN	NaN	NaN	NaN	NaN	NaN	NaN
98.671657782853	114.061491304661	50.4501794145207	-1.87525455962723	6.33265665200381	101.749624487215	-76.7724443657605	-0.849265658173352	4.28067884909605	7.35864555345769	-36.7588772090592	67.8919907392366	91.4897354726759	-104.474144705015	-31.6289327017898	-13.1611324756199	-76.7724443657605	-105.500133606469	-126.019911635547	NaN	NaN	NaN	NaN	NaN	NaN	NaN	NaN	NaN	NaN	NaN	NaN	NaN	NaN	NaN	NaN	NaN	NaN	NaN	NaN	NaN	NaN	NaN	NaN	NaN	NaN	NaN	NaN	NaN	NaN	NaN
52.9065951166608	-76.4280290522799	-69.2427721540054	61.1183172861174	254.093788268346	-17.919508594902	-5.60192534071712	65.2241783708456	151.447261150139	-58.9781194421847	-5.60192534071712	107.309254489311	-31.2635571202689	535.345272572233	-52.8193278150923	-18.945973866084	-145.201202221479	4.66272737110357	-99.0102650182854	NaN	NaN	NaN	NaN	NaN	NaN	NaN	NaN	NaN	NaN	NaN	NaN	NaN	NaN	NaN	NaN	NaN	NaN	NaN	NaN	NaN	NaN	NaN	NaN	NaN	NaN	NaN	NaN	NaN	NaN	NaN
34.8264512512523	-58.6252783450212	124.170412513624	-21.655363339902	318.2624662905	-126.403455854406	-42.1942050094127	39.96116166863	65.6347137555183	-32.9517262581329	87.2004975085045	-22.6823054233776	34.8264512512523	-164.400312943001	55.365292920763	164.22115376917	28.6647987503991	62.5538875050917	-115.107092936176	NaN	NaN	NaN	NaN	NaN	NaN	NaN	NaN	NaN	NaN	NaN	NaN	NaN	NaN	NaN	NaN	NaN	NaN	NaN	NaN	NaN	NaN	NaN	NaN	NaN	NaN	NaN	NaN	NaN	NaN	NaN
40.36014724637	67.0730500591037	49.6069212969317	-21.285013090708	27.0036958400031	-27.4495291244158	-16.1479163959515	-24.3672711075619	138.992403785695	-0.73662631168199	-76.7656573940781	46.5246632800778	-29.5043678023184	-140.465656409059	4.4004703830745	NaN	63.9907920422498	-20.2575937517567	-49.025335242393	NaN	NaN	NaN	NaN	NaN	NaN	NaN	NaN	NaN	NaN	NaN	NaN	NaN	NaN	NaN	NaN	NaN	NaN	NaN	NaN	NaN	NaN	NaN	NaN	NaN	NaN	NaN	NaN	NaN	NaN	NaN
-44.5559503315786	-69.2254792490395	79.8195912939537	134.298134320013	156.911869161019	51.0384742235826	9.92259269448105	48.9826801471276	-18.8585243758901	2.72731342688827	-20.9143184523451	-58.9465088667641	6.83890157979843	-89.7834200135903	-32.2211858728481	50.0105771853551	-68.197582210812	NaN	43.8431949559899	27.3968423443492	NaN	NaN	NaN	NaN	NaN	NaN	NaN	NaN	NaN	NaN	NaN	NaN	NaN	NaN	NaN	NaN	NaN	NaN	NaN	NaN	NaN	NaN	NaN	NaN	NaN	NaN	NaN	NaN	NaN	NaN
36.0173560615784	5.16610060387104	94.6347414312224	24.705229060419	-41.11078258269	139.88324943586	7.22285096771819	-35.9689066730721	-23.6284044899892	43.2159823350435	-66.8201621307795	-36.9972818549957	-4.08927603344118	-141.891550411201	-30.8270307634542	NaN	40.1308567892727	-68.8769124946267	-77.1039139500153	81.2658640662159	-51.3945344019258	NaN	NaN	NaN	NaN	NaN	NaN	NaN	NaN	NaN	NaN	NaN	NaN	NaN	NaN	NaN	NaN	NaN	NaN	NaN	NaN	NaN	NaN	NaN	NaN	NaN	NaN	NaN	NaN	NaN
-145.692054105345	17.8956954295783	-15.0276252315383	86.8288980637913	29.2130869068372	69.3383839625731	48.7613085493752	29.2130869068372	-84.9896816364111	28.1842331361773	-27.373870479457	-28.4027242501169	-56.1817760579341	-93.2205118016903	-70.5857288471726	NaN	-107.624464590929	-102.480195737629	-133.345808857426	52.8767236320147	421.206373528257	72.4249452745527	NaN	NaN	NaN	NaN	NaN	NaN	NaN	NaN	NaN	NaN	NaN	NaN	NaN	NaN	NaN	NaN	NaN	NaN	NaN	NaN	NaN	NaN	NaN	NaN	NaN	NaN	NaN	NaN
72.8397890634142	215.917048966493	-60.9734755941411	3.87449112452031	214.887716161434	-65.0908068143736	-6.41883692606087	-50.68014754356	208.711719331086	37.8424736914382	-5.38950412100276	81.0744515038791	NaN	-188.610743421348	-29.0641586373395	-57.8854771789668	23.4318144206245	58.4291297926006	-159.78942487972	119.15976529103	-16.7121649766421	-6.41883692606087	NaN	NaN	NaN	NaN	NaN	NaN	NaN	NaN	NaN	NaN	NaN	NaN	NaN	NaN	NaN	NaN	NaN	NaN	NaN	NaN	NaN	NaN	NaN	NaN	NaN	NaN	NaN	NaN
-10.1597758101995	35.1519647624063	49.5693367627809	NaN	-27.6665846677971	-30.7560215250203	-49.292642668359	-10.1597758101995	11.4662821903624	19.7047804762907	-67.8292638116977	-18.3982740961278	-36.9348952394665	NaN	14.5557190475855	-48.2628303826179	-112.111192098562	49.5693367627809	-49.292642668359	-32.8156460965023	-109.021755241339	-20.4578986676099	NaN	NaN	NaN	NaN	NaN	NaN	NaN	NaN	NaN	NaN	NaN	NaN	NaN	NaN	NaN	NaN	NaN	NaN	NaN	NaN	NaN	NaN	NaN	NaN	NaN	NaN	NaN	NaN
56.1556690024721	-61.2976433174457	-81.9034875840979	106.63998745577	53.0647923624743	-67.4793965974414	432.212326868876	-19.0556625708086	-18.025370357476	-4.631571584152	63.3677144958004	NaN	-44.8129679041239	-82.9337797974305	-41.7220912641261	-13.9042015041455	-45.8432601174565	-2.57098715748677	-101.479039637418	71.6100522024613	87.0644354024505	96.337065322444	66.4585911357983	NaN	NaN	NaN	NaN	NaN	NaN	NaN	NaN	NaN	NaN	NaN	NaN	NaN	NaN	NaN	NaN	NaN	NaN	NaN	NaN	NaN	NaN	NaN	NaN	NaN	NaN	NaN
NaN	35.9480557147253	NaN	82.3328221953331	NaN	173.040809979633	172.010037391175	-40.3291158311631	-81.5600193694811	324.564380482952	NaN	-70.2215208964436	58.6250526608002	-206.283502572893	-26.9290721812097	105.009819141408	NaN	-34.1444803004154	-25.8982995927518	-52.6983868926585	-51.6676143042005	NaN	-56.8214772464903	-26.9290721812097	-85.6831097233129	-86.7138823117709	6.05565064944472	-33.1137077119574	78.2097318415013	13.2710587686504	NaN	NaN	NaN	NaN	NaN	NaN	NaN	NaN	NaN	NaN	NaN	NaN	NaN	NaN	NaN	NaN	NaN	NaN	NaN	NaN
-63.6849227207939	NaN	-20.3722794275737	18.815350218673	-70.9036966029972	NaN	NaN	NaN	NaN	NaN	-175.060291189074	-51.3098817798738	-30.6848135450071	31.1903911595931	-62.6536693090505	114.721917510803	-69.8724431912539	-71.9349500147406	NaN	5.40905586600967	NaN	-141.028928601544	1.28404221903632	20.8778570421597	-124.528874013651	-101.841298955297	191.03466997981	-90.4975114261206	NaN	-37.9035874272105	-118.341353543191	-57.4974022503338	NaN	NaN	NaN	NaN	NaN	NaN	NaN	NaN	NaN	NaN	NaN	NaN	NaN	NaN	NaN	NaN	NaN	NaN
-125.236712592416	-74.6817130854216	NaN	NaN	-137.617528798211	-13.8093667402647	153.331652037963	5.7935922522435	-97.3798761293785	22.301347193303	-83.9673252397676	-55.0787540929135	-13.8093667402647	173.966345714287	-163.410895893616	-105.633753599908	135.792162413087	NaN	-123.173243224784	-33.4123257327728	40.872571501995	-90.1577333426649	-41.6662032033026	93.4910403766222	67.6976732812167	-51.9835500414648	-66.4278356148919	-10.714162688816	-21.0315095269782	-90.1577333426649	1.66665351697862	223.489610537466	-81.9038558721352	57.3803264430545	NaN	NaN	NaN	NaN	NaN	NaN	NaN	NaN	NaN	NaN	NaN	NaN	NaN	NaN	NaN	NaN
-61.947795028187	6.17848772195772	-101.172018429786	-162.072786342794	-33.0457356796408	-129.041861373027	-22.7235716265885	54.6926587713032	-11.3691911682311	-36.1423848955564	-98.0753692138699	-80.5276903236811	-8.27254195231541	-115.623048104059	23.7261666121465	-104.268667645701	-94.9787199979542	23.7261666121465	-53.6900637857452	-97.0431528085646	8.24292053256817	-83.6243395395967	-44.4001161379982	-9.30475835762063	-79.4954739183758	12.3717861537891	-107.365316861617	95.9813149835122	-29.9490864637251	91.8524493622913	-39.2390341114721	-50.5934145698296	58.8215243925241	-52.65784738044	-40.2712505167773	NaN	NaN	NaN	NaN	NaN	NaN	NaN	NaN	NaN	NaN	NaN	NaN	NaN	NaN	NaN
-46.1038846404871	176.959007956984	-8.9267358742419	23.0869200078026	84.0161360413712	-43.0057889099667	29.2831114688435	-12.0248316047623	44.7735901214457	-59.528966139409	-68.8232533309703	-75.0194447920112	40.6427958140851	-122.523579326658	NaN	-112.196593558256	NaN	14.8253313930815	NaN	-29.5807074110448	NaN	34.4466043530442	58.1986716203676	-124.588976480338	61.296767350888	-73.9867462151711	-55.3981718320484	-44.0384874868068	28.2504128920033	-8.9267358742419	122.225983384457	-88.4445262909331	-72.9540476383309	50.9697815824865	-89.4772248677732	-46.1038846404871	-69.8559519078105	-133.883263671899	NaN	NaN	NaN	NaN	NaN	NaN	NaN	NaN	NaN	NaN	NaN	NaN
-37.4774336336345	-38.5106148326864	-45.7428832260501	-90.1696747852844	72.0397734658733	-58.1410576146736	-78.8046815957129	86.5043102526007	NaN	-136.662828742623	67.9070486696654	-121.165110756843	-54.0083328184658	-131.496922747363	-139.762372339778	-71.5724132023491	-115.999204761583	-33.3447088374266	22.4470759113792	-66.4065072070893	-121.165110756843	75.1393170630292	-13.7142660554394	-123.231473154947	-24.046078045959	-57.1078764156217	-119.098748358739	19.3475323142233	-24.046078045959	-72.6055944014011	106.134753034588	-160.425996320818	-66.4065072070893	-67.4396884061413	92.7033974469125	-46.7760644251021	-78.8046815957129	-87.0701311881285	-100.501486775804	NaN	NaN	NaN	NaN	NaN	NaN	NaN	NaN	NaN	NaN	NaN
-91.8964364982229	582.052669219256	15.6046478493505	-38.1458943244362	-18.5062731455526	14.5709835767777	-81.5597937724947	-63.9875011387567	8.36899794134075	-157.017285670311	-31.9439086889993	NaN	-48.4825370501644	-42.2805514147275	-3.00130905696028	-133.243007401136	-123.94002894798	-67.0884939564752	-83.6271223176403	-54.6845226856013	-45.3815442324459	NaN	-72.2568153193393	-89.8291079530772	0.0996837607581816	147.913674738672	144.812681920953	-25.7419230535623	32.1432762105156	-132.209343128563	59.018547297409	140.678024830662	-50.54986559531	160.317646009545	-51.5835298678829	-41.2468871421547	-102.233079223951	-135.310335946281	NaN	1.133348033331	NaN	NaN	NaN	NaN	NaN	NaN	NaN	NaN	NaN	NaN
-148.434646989545	-151.537090383653	-45.0198671859384	-140.161464605256	24.268035282478	-100.863848279886	-60.5320841564794	58.3949126176682	NaN	-100.863848279886	-95.6931092897056	-0.55151187038755	-55.3613451662991	-186.698115516879	-127.751691028824	-29.5076502153974	-69.839414338804	-83.2833357132728	-84.3174835113089	-42.9515715898663	18.0631484942616	-111.205326260247	-48.1223105800466	-84.3174835113089	-59.4979363584433	9.78996610997311	126.648667288049	-67.7711187427319	-90.5223702995253	144.229179854662	49.0875824353436	-16.0637288409285	21.1655918883698	-81.2150401172007	-67.7711187427319	-90.5223702995253	-114.307769654355	-85.351631309345	-23.302763427181	9.78996610997311	-27.4393546193253	NaN	NaN	NaN	NaN	NaN	NaN	NaN	NaN	NaN
83.6364886215469	NaN	-1.203317016703	41.216585802422	202.619142870312	-121.220603041544	156.060712946882	-105.701126400401	-91.216281535334	490.246776619501	38.1126904741933	57.7706942196415	-70.5236460138097	-125.359130145849	-107.770389952554	-109.839653504706	-72.5929095659621	-89.1470179831816	-119.151339489392	552.324683184074	-37.4154291793707	-1.203317016703	136.402709201434	-13.6188983296176	60.8745895478701	146.749026962196	-2.23794879277922	-78.8007002224194	49.4936400110317	-50.8656422683615	-82.9392273267243	NaN	-94.3201768635627	-53.9695375965902	70.1862755325561	57.7706942196415	-41.5539562836755	-122.255234817621	27.7663727134311	-30.1730067468371	115.71007367991	-71.5582777898859	NaN	NaN	NaN	NaN	NaN	NaN	NaN	NaN
-112.613166718545	29.1977536855271	-23.5931728882514	-123.999444999163	49.9000778321069	-36.0145673761993	19.8817078195662	-39.1199159981863	-19.4527080589355	-20.4878242662644	-9.10154598564555	-11.1717784003035	-1.85573253434262	-116.753631547861	-131.245258450466	-28.7687539248964	-95.0161911939518	90.2696099179375	-66.03293738874	-15.3122432296195	47.8298454174489	-82.5947967060039	-63.962704974082	-69.138286010727	61.2863561127258	-79.4894480840169	0.214499880315362	-44.2954970348312	24.0221726488821	-49.4710780714762	-52.5764266934631	-39.1199159981863	-22.5580566809224	-60.8573563520951	-171.614790536297	22.9870564415531	-154.017815011704	NaN	-8.06642977831656	-54.6466591081211	94.4100747472535	-57.7520077301081	NaN	NaN	NaN	NaN	NaN	NaN	NaN	NaN
96.9089455923381	191.148645003585	-137.136901297132	6.81165055081649	-83.2856444907051	21.3100658448545	81.3749292058689	25.4524702145796	26.4880713070109	0.598043996228797	118.656568533395	-99.8552619696056	-18.0427756675343	-160.955726423051	-100.890863062037	-135.065699112269	-34.6123931464348	-63.6092237345107	NaN	69.9833171891247	-11.8291691129466	73.0901204664186	53.4136997102242	84.4817324831627	13.0252571054042	-86.392447767999	-47.0396062556102	43.0576887859114	-1.47315818863377	-100.890863062037	20.2744647524232	43.0576887859114	-31.505589869141	-73.9652346588236	-141.279305666857	-152.670917683601	-130.923294742544	35.8084811388924	-86.392447767999	132.119382735002	-35.6479942388661	-65.6804259193733	NaN	NaN	NaN	NaN	NaN	NaN	NaN	NaN
22.7397626842929	89.0492943336493	22.7397626842929	56.9306149409923	-59.1110654453814	-35.2810775088939	-19.739781028576	-36.3171639409151	-90.1936584060171	132.564924478539	112.879282270137	-10.4150031403853	-49.7862875571906	-139.925807143034	-154.431017191331	-127.49276995878	-53.9306332852754	35.1727998685472	-191.730128744094	-47.7141146931482	-25.9562996207032	-43.5697689650635	32.0645405724836	-9.37891670836409	-18.7036945965548	153.286653118963	23.7758491163141	-40.4615096689999	-101.59060915825	182.297073215557	51.7501827808863	-6.27065741230051	135.673183774603	0.981947611847843	-30.1006453487879	-75.6884483577204	-10.4150031403853	-68.4358433335721	-88.1214855419748	-120.240164934632	148.106220958857	-81.9049669498476	NaN	NaN	NaN	NaN	NaN	NaN	NaN	NaN
-51.4989723307852	173.437200871364	5.51250013980563	116.425728400773	65.6336892906105	13.8050779537097	78.0725560114667	-56.6818334644752	-80.5229946794496	-52.5355445575232	-70.1572724120694	-78.4498502259736	1.36621123285357	-237.04540091689	-168.631633952181	-32.8406722495009	-125.095600429184	329.959607108804	-85.7058558131397	174.473773098102	25.2073724478279	-123.022455975708	-40.096677836667	89.4748505055848	-36.986961156453	-36.986961156453	99.840572772965	32.463378034994	-56.6818334644752	28.3170891280419	115.389156174035	3.4393556863296	-54.6086890109992	-38.023533383191	-5.88979435431253	106.060006133393	106.060006133393	-4.85322212757452	-99.1812947607338	138.193745162272	-23.5115222088588	29.35366135478	NaN	NaN	NaN	NaN	NaN	NaN	NaN	NaN
-55.2873808813476	-34.5462113369028	-35.5832698141251	53.6037592269875	-27.2868019963472	-27.2868019963472	15.2325955697647	175.976659539212	-42.8426791546808	-15.8791587469025	197.754887560879	114.7902093831	-15.8791587469025	-192.179099874683	-64.6209071763478	30.7884727280982	-29.3609189507916	22.4920049103203	-85.3620767207926	-13.8050417924581	119.975501769211	15.2325955697647	50.4925837953208	237.163109695324	55.677876181432	-17.953275701347	-51.1391469724587	26.6402388192093	57.7519931358765	-53.2132639269032	82.6413965892102	11.0843616608757	93.0119813614326	130.346086541433	7.97318622920898	-53.2132639269032	-96.7697199702372	-79.1397258574592	-28.3238604735694	-23.1385680874582	62.9372855219877	125.160794155322	NaN	NaN	NaN	NaN	NaN	NaN	NaN	NaN
-27.9529898208566	-30.0280801890877	32.2246308578461	80.9892545112776	118.340881139438	-63.2295260807857	177.480956634025	-85.0179749472126	48.8253538036951	-21.7277187161632	-39.3659868461278	-19.6526283479321	-26.915444636741	-107.843968997755	-18.6150831638165	-20.6901735320476	-42.4786223984745	130.791423348825	-182.547222254076	-40.4035320302433	-51.8165290555145	-26.915444636741	79.951709327162	-71.5298875537103	-70.4923423695947	-89.1681556836748	45.7127182513484	-33.1407157414344	-69.4547971854791	27.0369049372683	-54.9291646078612	-5.12699577031419	-91.243246051906	-96.4309719724838	14.5863627278815	-12.3898120591231	-91.243246051906	-69.4547971854791	-36.2533512937811	-15.5024476114698	-77.7551586584036	24.9618145690372	NaN	NaN	NaN	NaN	NaN	NaN	NaN	NaN
-24.4676738503377	31.5860729449502	-79.4833882975646	-107.510261695209	64.8031080828986	-84.6735500378691	171.72043993317	-54.5706119441034	-77.4073236014429	-48.3424178557381	25.3578788565849	35.7382023371938	-85.71158238593	-98.1679705626606	-118.928617523878	-27.5817708945203	-87.7876470820517	-68.0650324688949	-108.548294043269	-49.3804502037989	41.9663964255591	26.3959112046458	0.44510250312362	-33.8099649828856	-100.244035258782	109.438499049517	-9.93522097748525	-87.7876470820517	139.541437143282	2.52116719924539	-95.053873518478	-87.7876470820517	4.59723189536717	266.181383606711	-82.5974853417473	171.72043993317	21.2057494643414	-53.5325795960425	-85.71158238593	-46.2663531596163	-52.4945472479816	-52.4945472479816	NaN	NaN	NaN	NaN	NaN	NaN	NaN	NaN
-40.7109628098802	-18.9020434461315	58.9869542815423	-92.636961294996	-52.1346824766056	44.4476747057099	-121.715520446661	38.216554887496	-50.057642537201	216.841989676295	-97.8295611435076	-138.331839961898	21.6002353722589	28.8698751601751	-9.55536371881062	-23.0561233249408	-113.407360689042	171.147111009393	-5.40128384000135	166.993031130583	42.3706347663053	123.375192403086	-42.7880027492848	116.10555261517	-112.36884071934	9.13799573583109	-38.6339228704755	212.687909797485	15.369115554045	175.301190888202	1.86835594791487	-45.9035626583917	-19.9405634158338	-47.9806025977964	1.86835594791487	46.5247146451145	-137.293319992196	-91.5984413252937	-54.2117224160103	-25.1331632643454	-35.5183629613686	40.2935948269006	NaN	NaN	NaN	NaN	NaN	NaN	NaN	NaN
-2.94110111405327	-65.2815840951638	-11.2531655115347	-97.4908336354042	133.168953394705	1.21493108468743	-59.0475357970527	-88.1397611882377	53.1653335689462	14.7220357305947	29.2681484261872	-41.3843989524048	17.8390598796502	-235.678904243533	64.5944221154831	-178.533461510848	-47.6184472505158	140.442009742501	-101.646865834145	217.328605419204	79.1405348110756	-83.983728989497	-94.3738094863487	-64.2425760454786	33.4241806249279	-23.7212621077568	1.21493108468743	37.5802128236686	0.175923035002253	29.2681484261872	-52.8134874989417	36.5412047739834	411.623110710332	-43.4624150517751	111.349784351316	-17.4872138096457	-70.4766243435897	312.91734599024	-32.0333265052382	-22.6822540580716	604.878607951774	-48.657455300201	-165.026356864941	NaN	NaN	NaN	NaN	NaN	NaN	NaN
-26.4660195610493	-140.810644313209	19.2718303398144	-36.8609854476092	270.830004794565	34.8642791696543	-70.124876284601	-26.4660195610493	-35.8214888589532	-33.7424956816412	-58.6904138093851	1.60038833266252	-51.4139376887931	82.68112224783	130.497965326006	141.932427801222	-47.2559513341692	104.510550609606	-74.282862639225	99.3130676663259	307.212385397524	-23.3475297950813	-17.1105502631454	6.79787127594248	166.880345928965	72.28615636127	4.7188780986305	-100.270277355625	-114.823229596809	16.1533405738464	-29.5845093270173	0.560891744006524	-47.2559513341692	-125.218195483369	-45.1769581568572	-33.7424956816412	132.576958503318	118.024006262134	62.9306870633661	-58.6904138093851	233.408127602949	-100.270277355625	-182.390507859448	NaN	NaN	NaN	NaN	NaN	NaN	NaN
-110.33223519114	-39.6132152572885	-106.17229284209	-47.9330999553887	203.743412162141	-62.4928981770639	-79.1326675732643	149.66416162449	-8.41364763941289	-59.3729414152764	65.425329056226	51.9055164218133	-48.9730855426512	-163.371500141528	-53.1330278917012	45.6656028982381	-29.2133593846633	26.9458623275128	56.0654587708633	83.1050840396889	0.94622264594979	-85.3725810968394	38.3857037874005	44.6256173109756	10.3060929313125	-94.7324513822021	64.3853434689635	190.223599527728	17.5859920421501	68.5452858180136	-58.3329558280139	-52.0930423044387	21.7459343912002	-97.8524081439896	70.6252569925386	11.346078518575	15.5060208676251	-24.0134314483507	-72.8927540496891	-63.5328837643265	11.346078518575	10.3060929313125	-166.491456903316	-33.3733017337134	89.344997563264	NaN	NaN	NaN	NaN	NaN
45.031868190676	5.49381643683448	62.7199439752894	-23.6394848554698	-44.4489857785443	17.9795169906792	-14.2752094400863	58.5580437906745	-55.8942112862353	2.37239129837331	-81.9060874400785	-81.9060874400785	-72.5418120246949	-80.8656123939247	63.7604190214431	9.65571662144938	-26.760909993931	-141.213165070841	-9.07283420931767	45.031868190676	113.703221236822	5.49381643683448	-69.4203868862337	-47.5704109170055	-67.3394367939263	-49.651361009313	-66.2989617477726	10.6961916676031	-99.5941632246918	-10.1133092554714	142.836522529126	-36.1251854093145	-3.87045897854905	-57.9751613785428	-116.241763963151	NaN	25.2628423137553	-51.7323111016204	63.7604190214431	-92.3108379016157	92.8937203137474	-157.8607658093	NaN	98.096095544516	-0.74903384008787	-20.5180597170087	383.186258190637	-213.005943255448	-248.382094824674	NaN
15.250517632904	285.901408787652	-43.0435204619648	-49.2893102578436	73.5445557277728	116.224119332945	61.0529761360152	-89.8869439310558	-18.0603612784496	-72.1905395093992	196.378421713389	-4.5278167207122	-17.0193963124698	-83.641154135177	-20.1422912104092	32.9469220545606	-112.788173182611	32.9469220545606	-20.1422912104092	-35.7567657001062	-38.8796605980456	-69.0676446114598	56.889116272096	357.727991440258	24.6192023267222	-12.8555364485506	19.4143774968232	-48.2483452918638	71.4626257958132	12.1276227349646	217.197721032985	-19.1013262444294	-30.5519408702072	50.6433264762172	-30.5519408702072	105.814469673147	23.5782373607424	-117.99299801251	-75.3134344073386	-55.5351000537224	-50.3302752238234	-120.07492794447	NaN	49.6023615102374	-15.97843134649	-88.845978965076	-12.8555364485506	-276.21967284144	-264.769058215662	NaN
-18.7247133197362	-86.4193109002267	-49.9683737415011	18.7676791863816	118.747392536029	-62.465837910207	-141.616444312011	-88.502221595011	35.4309647446562	-135.367712227658	118.747392536029	107.291383714715	108.332839062107	-5.18579380363814	30.2236880076953	29.1822326603032	-11.4345258879911	-14.5588919301676	37.5138754394405	-81.2120341632659	-4.14433845624597	21.8920452285581	-37.4709095727951	50.0113396081464	-78.0876681210894	-2.06142776146165	196.856543590441	-93.7094983319718	76.0477232929504	-26.0149007514814	-81.2120341632659	-95.7924090267562	158.322695736931	21.8920452285581	-34.3465435306186	-12.4759812353833	37.5138754394405	-61.4243825628148	-88.502221595011	-65.5902039523835	90.6280981564407	-12.4759812353833	-6.2272491510303	-15.6003472775597	-68.71456999456	36.4724200920483	-121.82879271156	-246.80343439862	-121.82879271156	NaN
-35.0188844522396	70.2176808431492	-49.6061311268479	4.57507080741164	107.727743720713	49.3787570222801	57.7143265506277	-91.283978768586	-56.8997544641521	-1.67660633884908	-86.0742478133687	-70.445054947717	-70.445054947717	-167.346050714758	-48.5641849358044	-90.2420325775426	-25.6413687328485	162.950891846016	-97.5356559148467	-33.9769382611961	-70.445054947717	14.9945327178462	-72.5289473298039	-75.6547859029342	-25.6413687328485	1.44923223428128	0.407286043237829	448.444148191922	-95.4517635327598	-52.7319696999783	68.1337884610623	-61.0675392283259	-112.122902589455	-17.3057992045009	59.7982189327146	NaN	71.2596270341926	-61.0675392283259	-94.4098173417164	103.55995895654	-58.983646846239	52.5045955954105	-46.4802925537175	-47.522238744761	153.573376126625	-97.5356559148467	-80.8645168581515	-129.835987837194	-35.0188844522396	20.2042636730634
-78.4317968297555	-41.9464844141912	-8.58848449138961	-22.1401719600278	59.1699528518011	-89.8986093032185	57.0850778566261	-66.9649843562924	-2.33385950586431	-27.3523594479655	44.5758278855754	-81.5591093225181	-118.044421738082	-179.548234095748	-56.5406093804169	-48.2011093997165	-80.5166718249306	67.5094528325015	64.3821403397389	-37.776734423841	-17.9704219696776	2.87832798207344	56.0426403590385	185.304890059895	-4.41873450103941	-49.2435468973041	-84.6864218152808	58.1275153542136	12.2602654603614	-48.2011093997165	-29.4372344431406	66.467015334914	40.4060778952252	-66.9649843562924	-25.2674844527904	-29.4372344431406	-63.8376718635298	6.00564047483609	-32.5645469359033	19.5573279434742	21.6422029386493	155.074202629856	-99.2805467815065	-10.6733594865647	-79.474234327343	85.2308902914899	-36.7342969262535	-146.190234172946	-222.288171496837	-107.620046762207
23.0814989004911	380.806237714581	-16.5498132713323	171.177454910989	40.8112964510436	14.7380647590546	-55.1381961754761	95.0436183703809	-58.2669839785148	15.7809940267341	-21.7644596097301	-117.71395223625	-7.16344986221625	-16.5498132713323	149.275940289718	24.1244281681706	-122.928598574648	234.796140239442	-110.413447362493	-64.5245595845922	33.5107915772867	-18.6356718066914	13.695135491375	NaN	-39.4942571602827	214.980484153531	-59.3099132461944	164.919879304912	-67.6533473876309	17.8668525620932	50.1976598601597	-60.3528425138739	1.17998427922025	116.945132991652	24.1244281681706	-16.5498132713323	-61.3957717815535	-16.5498132713323	-38.4513278926031	-95.8124376149791	-5.07759132685713	-72.8679937260287	-123.971527842327	-56.1811254431557	-41.5801156956418	38.7254379156845	-26.9791059481279	-147.958900998957	-47.8376913017192	38.7254379156845
2.61030193806741	17.2182029657291	-34.9528721330627	-76.6897322120962	13.0445169578258	-58.9515666785069	-93.3844762437095	15.1313599617774	-89.2107902358062	10.9576739538741	-125.73054280496	142.42878320283	-35.9962936350385	-59.9949881804828	-143.46870833855	40.1734760091975	-58.9515666785069	-15.1278635955218	-91.2976332397579	-86.0805257298787	8.87083094992243	-122.600278299033	NaN	15.1313599617774	-121.556856797057	151.819576720612	-2.60680557181177	-58.9515666785069	-95.4713192476612	175.818271266056	50.6076910289559	83.9971790921827	24.52215347956	-10.9541775876185	136.168254190974	219.641974349041	-11.9975990895943	-39.1265581409661	-93.3844762437095	-88.1673687338304	-34.9528721330627	-68.3423601962895	-32.866029129111	-32.866029129111	-93.3844762437095	5.74056644399492	-11.9975990895943	-125.73054280496	-221.725320986737	-110.079220275323
-3.26542903129504	-16.8363136460365	-55.4611390879929	-104.525106541289	-1.17760062902713	-26.2315414562421	-110.788591748093	146.014301730861	36.4033106117953	-91.9981361276814	41.6228816174651	-65.9002810993325	-90.9542219265475	-31.4511124619119	-46.0659112777873	-56.5050532891269	7.17371298004453	-54.417224886859	151.233872736531	47.8863668242689	-18.9241420483044	71.8963934503499	-59.6367958925288	57.2815946344745	134.531245518387	-5.35325743356296	-24.1437130539742	247.273979240855	6.12979877891058	13.4371981868483	8.21762718117849	44.754624220867	286.942718883945	490.505988105067	136.619073920655	78.1598786571537	179.419556167148	-14.7484852437686	-104.525106541289	-122.271647960566	-23.0997988528402	-107.656849144691	-147.325588787781	-147.325588787781	-21.0119704505723	42.6667958185991	NaN	-118.09599115603	-120.183819558298	115.740789897976
24.2743240939767	4.4305841435344	66.0506187264869	11.7414357042237	215.400872037711	-53.0118209761671	400.260975786568	28.4519535572277	-47.7897841471033	20.0966946307257	3.38617677772164	-9.14671161203141	-96.8769303403028	-121.942707119809	-96.8769303403028	46.2068787760446	NaN	423.237937834449	-83.299634584737	21.1411019965385	40.9848419469808	-61.3670799026691	-42.5677473180395	35.762805117917	-15.4131558069079	658.229595142319	-37.3457104889758	-32.123673659912	-24.8128220992227	-38.3901178547885	16.9634725332874	-16.4575631727207	-23.76841473341	6.51939887515991	-53.0118209761671	117.226579651312	-38.3901178547885	-127.164743948873	-61.3670799026691	175.713392136826	-15.4131558069079	97.3828397008695	-70.7667461949839	-126.12033658306	-24.8128220992227	-36.301303123163	72.3170629213634	-129.253558680498	-203.406481653204	-30.0348589282865
142.746496821601	-67.2786035095319	-35.9315736093629	-24.4376626459675	44.5258031344043	-40.1111775960521	301.57144831579	5.86446625752917	16.3134762242522	67.5136250611949	23.6277832009583	-4.58454370919384	-24.4376626459675	-102.80523739639	56.0197140977996	-8.76414769588304	63.3340210745057	201.260952635249	-0.404939722504638	-28.6172666326568	-3.53964271252154	-63.0989995228427	83.1871400112794	-7.71924669921074	-46.3805835760859	-9.80904869255534	-16.0784546725891	-33.8417716160183	37.2114961576982	40.3461991477151	294.257141339084	-44.2907815827413	-92.3562274296671	417.555458946416	-68.3235045062042	232.607982535418	-71.4582074962211	NaN	-16.0784546725891	54.9748131011273	67.5136250611949	-28.6172666326568	-156.095188226677	22.582882204286	-3.53964271252154	-65.1888015161873	-12.9437516825722	-211.474941050309	-142.511475269938	215.889566588662
-105.602965753903	11.4812848159754	63.7510395346714	-66.9233472620685	-14.6535925433725	-53.3332110352075	36.5707670809495	-8.38122197712901	NaN	-30.3345189589813	-102.466780470782	221.605698785133	-62.7417668845728	-66.9233472620685	316.73665237316	-17.7897778264943	20.8898406653407	520.588695776074	385.732728601838	58.5240640628018	101.385262932132	178.744499915802	-90.9674344326686	474.591311623621	-41.8338649970944	-5.24503669400725	-75.2865080170598	-46.0154453745901	24.0260259484625	12.5266799103494	35.5253719865756	-96.1944099045382	68.978015006541	1594.20945769809	81.522756139028	11.4812848159754	-83.6496687720512	35.5253719865756	-73.195717828312	71.0688051952888	-61.6963717901989	-63.7871619789467	60.6148542515496	31.3437916090799	-7.33582688275509	-84.6950638664251	-78.4226933001815	-84.6950638664251	-186.098388020695	-96.1944099045382
2.46096265352743	-46.6958513467412	26.5164248238716	115.417045888187	24.4246455047113	66.2602318879186	-124.091686155675	-133.504693091896	-25.7780581551375	-0.676706325213119	-95.8526653470097	28.608204143032	266.025156867733	-145.009479347278	-78.0725411341466	-39.3746237296799	-85.3937687512079	335.053874400026	633.132427380378	31.7458731217725	29.6540938026122	-116.770458538613	-48.7876306659015	325.640867463804	-26.8239478147177	9.78219027058871	-37.2828444105195	124.830052824409	73.5814595049798	3.50685231310761	9.78219027058871	-78.0725411341466	149.931404654333	1956.18284674931	49.5259973346357	18.1493075472302	-106.311561942812	12.9198592493293	58.9390042708573	181.308094441739	62.0766732495978	-66.5677548787646	-17.410940878496	193.858770356701	-36.2369547509393	-6.95204428269422	-86.4396584107881	-216.129976198731	-90.6232170491088	-43.5581823680006
110.627187227054	87.6067239820456	2.84956385269697	70.8645688947668	52.0296444215783	82.374800517271	-82.9539809696065	109.580802534099	67.7254148159021	39.4730281061192	-7.61428307685224	-100.74252074984	-67.2582105752827	-49.4696707950491	-26.4492075500408	-20.1708993923113	-103.881674828705	533.366603180842	267.584891170292	-35.8666697866351	273.863199328021	331.414357440542	-31.6811310148154	715.437539754998	-75.6292881189221	291.651739108255	41.565797492029	-25.4028228570859	-73.5365187330123	-84.0003656625615	-33.7739004007253	-55.7479789527786	132.601265779107	199.569886128222	-111.206367679389	117.951880077738	-78.7684421977869	11.2206413963363	332.460742133497	120.044649463648	-70.3973646541475	-17.0317453134465	-42.1449779443646	-147.829831932812	66.6790301229472	-84.0003656625615	4.94233323860682	-124.809368687803	-141.551523775082	-5.52151369094239
-61.6680390139085	-51.1992370622763	-21.8865915977061	96.4108704557376	16.847975623333	270.192982852832	-1.99586788960497	23.1292567943123	-23.9803519880326	155.036161384878	318.34947183034	-92.0275646736418	-137.04341306566	-128.668371504354	81.7545477234526	-20.8397114025429	-90.9806844784786	119.442234749328	592.632082963103	38.8324597217606	-5.13650847509463	-121.340210138212	-95.1682052591315	-52.2461172574395	-5.13650847509463	158.176801970368	223.083374070487	-37.5897945251544	3.23853308621112	-87.840043892989	-32.3553935493383	-72.1368409655407	-32.3553935493383	1336.96390172415	48.2543814782295	141.426718847756	90.1295892847583	-13.5115500364004	-28.1678727686855	500.50662578874	65.0044646008411	-26.074112378359	-186.246782238332	-23.9803519880326	16.847975623333	14.7542152330065	33.5980587459445	-191.481183214148	34.6449389411077	74.42638635731
-45.5988089658053	12.006880212123	-3.7037622909484	54.9493030538513	-0.56163379033413	52.8545507201085	624.721937831906	-71.7832131375909	24.57539421458	-68.6410846369767	36.0965320501657	248.713893925065	17.2437610464801	-72.8305893044624	35.0491558832943	-99.014993476248	-153.478554153562	368.114776948407	216.245232752051	-45.5988089658053	-56.0725706345196	-117.867764479934	-57.119946801391	269.661417262493	53.9019268869799	-25.6986617952483	-109.488755144962	7.81737554463726	-75.9727178050766	111.507616064908	-96.9202411425051	-67.5937084701052	190.060828580265	928.461026224619	-103.204498143734	-22.556533294634	-4.75113845781982	-84.351727140048	-40.3619281314482	137.692020236694	-34.0776711302197	-85.3991033069194	4.67524704402299	-14.1775239596626	-72.8305893044624	79.0389548918941	37.1439082170371	-117.867764479934	-221.558005000205	-27.7934141289911
40.6931190557419	-28.4664731215696	189.491029497836	6.11332296708614	166.437832105399	49.076099925719	5.065450358339	-101.81755573387	64.7941890569262	239.788914717699	-32.6579635565582	56.411208186949	-33.7058361653053	-59.9026513839839	122.427182538019	-115.439899647583	93.0867494930991	93.0867494930991	-47.3281800790182	44.8846094907305	100.421857754329	-6.46114833787958	52.2197177519605	1738.24674522611	-29.5143457303167	324.666596026218	-64.0941418189725	30.2143929682704	20.7835394895462	-82.9558487764211	171.677195149135	-31.610090947811	-128.014370952548	390.682570377288	-188.790982259883	122.427182538019	6.11332296708614	19.735666880799	-25.3228552953282	100.421857754329	141.288889495468	-96.5781926901339	-107.056918777605	-118.583517473824	-138.49309704002	-69.3335048627082	-72.4771226889496	-284.147389655873	-188.790982259883	99.3739851455819
35.8587398723769	41.1005874796732	37.9554789152954	-44.8657132799857	-37.5271266297709	36.9071093938362	104.002758767228	-58.494517058956	110.292975895984	-116.154840739215	-71.0749513164671	-3.97930194307478	-113.009732174837	-61.6396256233338	13.8429799217326	-43.8173437585265	-65.8331037091708	-18.6564752435043	139.647322496843	-25.9950618937191	59.9712388659398	-14.4629971576673	-110.912993131919	263.354926029035	-37.5271266297709	-10.2695190718303	59.9712388659398	-56.3977780160375	-48.0108218443635	-6.07604098599329	-101.477667438786	22.2299360934066	45.2940655655102	43.1973265225917	-59.5428865804153	59.9712388659398	126.018518717873	-62.6879951447931	-17.6081057220451	528.592414958227	-9.22114955037105	-15.5113666791266	-21.8015838078821	-7.12441050745254	-76.3167989237634	-67.9298427520893	-41.720604715608	-167.524947290719	-49.0591913658227	-40.6722351941487
-24.5701725187434	-56.0361796890805	45.7039101616761	-63.3782480288258	292.187632995983	59.3391799354888	-88.5510537650955	74.0233166149795	47.8016439730319	-45.5475106323015	-91.6976544821292	-103.235190444586	-64.4271149345037	-64.4271149345037	-10.9349027449307	100.244989256927	751.591337682905	-54.9873127834026	3.74923393455997	-92.7465213878071	47.8016439730319	-36.1077084812003	90.8051871058259	358.266248053691	-5.69056821654115	109.684791408028	7.94470155727158	4.79810084023788	-43.4497768209457	-4.64170131086325	-4.64170131086325	51.9971115957435	-66.5248487458595	229.255618655309	4.79810084023788	-30.8633739528108	54.0948454070993	247.086356051833	256.526158202935	1276.02479052186	-59.1827804061142	-37.1565753868782	-62.3293811231479	-37.1565753868782	-16.1792372733202	286.943298467594	-7.78830202789696	-105.332924255942	-188.193409804496	-36.1077084812003
59.7558857394447	-3.20599998502559	-69.3159799957194	-36.7856723714097	-85.056451426837	-95.550099047582	-2.15663522295108	55.5584266911467	-92.4020047613585	-73.5134390440174	92.2861933637544	89.1380990775309	78.6444514567858	-24.1932952265157	98.5823819362014	9.38637715986847	38.7685904979546	162.593632422746	-58.8223323749744	57.6571562152957	-3.20599998502559	58.7065209773702	-32.5882133231117	1639.04985266157	42.9660495462526	346.232465785785	58.7065209773702	147.902525753703	-34.6869428472607	-49.3780495163038	286.418674347538	74.4469924084878	-2.15663522295108	784.866936332928	-117.586759051147	-63.0197914232724	46.1141438324762	21.9787543047625	83.8912752671583	550.858594390313	30.3736724013586	-60.9210618991234	-165.857538106574	30.3736724013586	-43.0818609438568	-24.1932952265157	-61.9704266611979	-143.820878103009	-264.497825741577	242.345354340409
1.38065420537393	88.5192907850795	-34.3146908995657	4.5302434793392	163.059570268924	72.7713444152532	-53.2122265433573	156.760391720994	-29.0653754429569	-79.4588038264011	24.4776422144525	-2.81879815991308	-33.264827808244	-59.5114050912878	66.4721658673227	47.5746302235311	-28.0155123516352	79.0705229631837	-92.0571609222622	-67.9103098218618	188.256284460646	-78.4089407350794	-36.4144170822092	1440.7429524075	-109.904833474732	-76.3092145524359	-72.1097621871489	-58.4615419999661	-22.7661968950264	15.0288743925567	114.765868068123	68.5718920499662	-65.8105836392183	311.090266145291	-11.2177028904871	30.776820762383	-63.7108574565748	81.1702491458272	240.749439026734	271.195468675065	-23.8160599863482	-70.0100360045054	68.5718920499662	3.48038038801744	-92.0571609222622	61.2228504107139	-56.3618158173225	85.3697015111143	-125.652779844558	234.450260478803
5.97166674657687	53.2379519807898	-93.8127131923172	17.5256475816067	58.4897614512579	-74.906199098632	-85.4098180395682	41.68397114576	84.7488088035985	-74.906199098632	4.92130485248324	34.3314378871046	-23.4384662880445	53.2379519807898	-70.7047515222575	71.0941041803814	163.52595086062	-0.330504617984862	-51.7982374285723	-127.424293803313	9.12275242885773	78.4466374390367	-15.0355711352956	167.727398436995	-38.1435328053552	146.720160555122	11.223476217045	-26.5895519703254	61.6408471335388	1.77021917020238	-27.639913864419	-6.63267598254659	55.3386757689771	79.4969993331304	259.10888322314	28.0292665225429	-2.43122840617211	-102.215608345066	62.6912090276324	-6.63267598254659	5.97166674657687	1.77021917020238	-74.906199098632	60.5904852394452	58.4897614512579	98.4035134268156	-69.6543896281639	-141.07899842653	-84.3594561454746	67.9430184981005
-93.4682120818175	6.36359916939178	27.380822590699	83.0764646571631	14.7704885379147	17.9230720511107	-88.2139062264906	63.1101024069212	132.466939697235	8.46532151152249	-36.721708844288	-4.14501254126183	-58.7897934366606	-154.418160003608	114.602299789124	-141.807825950824	100.941104565274	44.1946013277447	236.502195632706	259.621141396144	80.9747423150323	-67.1966828051834	92.5342151967513	912.205928627732	-7.29759605445791	-34.6199865021573	-148.112992977216	7.41446034045714	-3.09415137019647	-31.4674029889612	39.9911566434833	-87.1630450554253	88.3307705124899	85.1781869992938	-80.8578780290331	48.3980460120062	-75.6035721737063	8.46532151152249	144.026412578954	39.9911566434833	-98.7225179371442	59.9575188937251	-142.858687121889	15.82134970898	-10.450179567654	53.652351867333	-88.2139062264906	-72.4509886605102	-141.807825950824	-102.925962621406
-39.5039762380071	-42.6580590067476	-46.8635026984016	160.254599115559	68.7861988220841	23.5776791368033	-16.3740359339099	248.568916640294	15.1667917534953	124.5083277365	6.75590437018722	123.456966813587	80.3511689741327	-116.253323610693	-67.8907211566718	-40.5553371609206	71.9402815908247	50.9130631325545	-98.3801879211635	35.1426492888519	35.1426492888519	15.1667917534953	36.1940102117654	1151.687949423	-144.640068529358	-21.6308405484775	-82.6097740774609	45.656258517987	-60.5311946962772	-23.7335623943045	-31.093088854699	-109.945158073212	-61.5825556191907	75.0943643595652	-84.7124959232879	-65.7879993108448	-22.682201471391	28.8344837513709	36.1940102117654	418.889386152282	30.9372055971979	109.789274815711	-3.75770485894785	105.583831124057	-18.476757779737	-76.3016085399799	27.7831228284574	-43.7094199296611	-190.899949137552	115.046079430278
121.801448265488	-25.4591127787367	-25.4591127787367	34.4969727892689	-5.47375092273481	150.201699324017	95.5049195075904	132.320059768646	-70.6891422423198	213.31336834297	23.97836128611	-40.1851688831591	119.697725964856	-69.637281092004	-67.5335587913722	55.5341957955867	-88.5707817976899	38.7044173905325	NaN	22.9265001357942	112.334697912645	47.1193065930596	-79.104031444847	38.7044173905325	-35.9777242818956	13.4597497829512	78.6751411025362	50.2748900440072	-33.8740019812638	10.3041663320035	-109.608004804008	152.305421624648	-89.6226429480058	11.3560274823194	116.542142513908	-47.5481969353703	-92.7782263989535	-79.104031444847	154.40914392528	-1.26630632147126	-79.104031444847	81.8307245534839	103.919808710118	79.7270022528521	-46.4963357850544	77.6232799522203	184.913117284441	-217.949703286544	-53.8593638372656	-28.6146962296843
43.3219382694583	-1.92962145046125	42.2695764155067	23.3270630443776	28.5888723141356	12.8034445048614	-54.5477141480421	5.43691152720007	45.4266619773615	198.019130800346	-68.2284182494131	82.2593268656681	10.6987207969582	-92.4327408903003	-29.2910296532033	-106.113444991671	-119.794149093042	19.1176156285711	-75.5949512270744	417.962758276234	4.38454967324845	136.982143271152	42.2695764155067	621.068596088896	-0.877259596509631	-102.956359429816	-30.3433915071549	133.825057709297	74.8927938880068	1.2274641113936	91.7305835512327	605.283168279622	151.715209226475	89.6258598433294	-95.5898264521552	-15.6103255518323	-33.5004770690098	135.929781417201	66.4738990563938	51.7408331010712	-5.0867070123161	19.1176156285711	248.532499790024	130.667972147442	-55.6000760019937	-8.24379257417095	24.3794248983292	50.6884712471196	-153.469728419494	59.1073660787325
-52.0781310001121	-11.0164726545691	19.516555345963	11.0936510699541	79.5297483125259	-71.029665621132	79.5297483125259	439.608906111904	19.516555345963	265.886505419221	-1.54070534405912	-53.1309940346132	46.8909942429917	-49.9724049311099	-62.6067613451232	-45.7609527931055	-2.59356837856023	70.053981002016	0.565020724943085	202.714723349155	163.758791072614	-68.9239395521298	7.93506196645081	312.21247893727	76.3711592090226	-14.1750617580724	-72.0825286556331	-24.7036921030834	-33.1265963790922	15.3051032079585	-12.0693356890702	-56.2895831381165	31.0980487254751	95.3226938300425	90.0583786575369	131.12003700308	151.124434658601	-66.8182134831276	14.2522401734574	46.8909942429917	112.16850238206	-81.558295966143	-35.2323224480945	150.0715716241	-39.4437745860989	-63.6596243796243	55.3138985190005	-201.584681899269	-185.791736381752	89.0055156230358
-27.4855359397282	11.4889576881758	-16.9518890132677	15.7024164587601	-46.4461004073572	72.5841098616471	92.5980390219221	225.321990295325	32.556251541097	-56.9797473338178	-41.1792769441269	-6.4182420868071	-60.1398414117559	-26.4321712470822	-19.0586183985598	-20.1119830912058	-11.6850655500374	54.6769100866641	13.595687073468	30.4495221558048	-66.4600295676323	55.7302747793102	22.0226046146364	-40.1259122514809	-24.32544186179	3.0620401470074	-79.1004058793849	-69.6201236455704	203.201331749758	-61.193206104402	532.904480547973	604.533279647905	147.373003039517	-45.3927357147112	-80.153770572031	-85.4205940352613	-102.274429117598	-120.181628892581	259.029660459999	83.1177567881076	70.477380476355	75.7442039395852	30.4495221558048	573.98570356117	24.1293339999285	34.6629809263891	-41.1792769441269	162.120108736562	-99.11433503966	73.6374745542931
15.0462416770401	83.5475855665561	59.3086484979581	-15.5158963659747	94.0862538572509	-33.4316324601558	98.3017211735288	42.4467792328465	62.4702489851665	89.870786540973	50.8777138654023	-36.5932329473643	-114.579378298506	-104.040710007811	107.786522635154	-19.7313636822526	9.77690753169272	-20.7852305113221	-38.7009666055032	-8.13882856248839	129.917726045613	10.8307743607622	20.3155758223875	77.2243845921392	1.3459728991369	82.4937187374866	16.1001085061096	-30.2700319729474	2.39983972820638	-36.5932329473643	-68.2092378194486	-27.108431485739	-69.263104648518	-88.2327075717686	-22.8929641694611	129.917726045613	22.4233094805264	9.77690753169272	-72.4247051357265	-9.19269539155787	49.8238470363328	-45.0241675799201	-92.4481748880465	478.74764646761	78.2782514212087	137.294793849099	-77.6940392810738	-125.1180465892	-115.633245127575	75.1166509340003
20.7156576698025	-49.9270951087278	44.966154892283	20.7156576698025	-66.7970062200187	16.4981798919798	-41.4921395530824	66.0535437813966	-80.5038089979425	119.826385448636	97.6846271150669	-15.1329034416905	57.6185882257511	-178.56016733232	-6.69794788604512	-26.730967330703	-14.0785339972349	-18.2960117750576	NaN	172.54485767142	-63.6338978866516	29.1506132254479	-2.48047010822241	79.7603465593204	25.9875048920809	-96.3193506647776	256.894413227874	-78.3950701090311	-30.9484451085257	24.9331354476252	18.6069187808911	1434.62508268486	18.6069187808911	-17.2416423306019	-64.6882673311073	-48.8727256642722	-33.057183997437	11.2263326697014	94.5215187816998	101.90210489289	3.84574655851165	187.306029893799	-104.754306220423	525.758621564072	-33.057183997437	18.6069187808911	67.1079132258522	-73.1232228867527	-96.3193506647776	20.7156576698025
2.12841560651385	-24.2433978807429	-75.9321523157661	-23.1885253412526	-27.4080154992137	117.109522410953	-89.6454953291396	33.7745917912219	293.273236505828	-78.0418973947466	-4.20081963042777	4.23816068549439	48.5428073440857	-70.6577896183148	17.9515036988679	67.5305130549106	42.2135721071441	-103.358838342513	27.4453565542803	-12.6397999463499	-45.3408486705483	188.840855096292	-57.9993191444315	46.4330622651052	0.0186705275333113	45.3781897256149	1.07354306702358	22.170993856829	64.3658954364398	-63.2736818418829	-63.2736818418829	49.597679883576	44.3233171861246	160.359296530054	92.8474540026771	27.4453565542803	56.9817876600079	-56.9444466049412	44.3233171861246	89.6828363842062	15.8417586198874	16.8966311593776	-50.6152113679996	233.145501754883	-83.316260092198	800.666928000648	21.1161213173387	-26.3531429597234	151.920316214132	73.8597482918522
100.670175926301	115.445441534344	69.0088924804959	53.1782507575932	-28.0857100866407	-28.0857100866407	-4.86743555971676	-12.255068363738	130.220707142386	250.533584236447	-40.7502234649629	20.4615911969276	-48.1378562689842	-141.01095437668	153.43898166931	24.6830956563683	506.989980147471	-70.300754681048	-27.0303339717805	8.85245393346559	-53.4147368432851	501.71309957317	-44.9717279244036	-41.8055995798231	714.899074774926	-58.691617417586	166.103495047632	-24.9195817420602	-11.1996922488778	-3.81205944485658	403.563120891173	1300.63281852233	-42.8609756946833	-5.92281167457694	134.442211601827	-40.7502234649629	105.947056500602	3.57557335916468	-21.7534533974796	54.2336268724534	-28.0857100866407	-85.0760202890905	-111.460423160595	-5.92281167457694	151.32822943959	22.5723434266479	-31.2518384312213	-71.3561307959081	-87.1867725188109	25.7384717712285
82.1033659624436	38.8122789410441	-23.484651162921	27.197597057254	-0.255287395340757	108.500370243785	28.2534772285077	112.723890928799	7.13587380343476	51.4828409960879	-35.0993330467111	66.2651633936389	243.653032164251	-44.6022545879939	-9.75820893662357	-32.9875727042038	224.647189081686	261.602995075563	-93.1727424656616	2.91235311842018	-94.2286226369152	203.529585656613	-22.4287709916673	-60.4404571567986	121.170932298828	-36.1552132179647	-30.8758123616965	-31.9316925329501	2.91235311842018	-12.9258494503845	111.668010757546	295.39116055568	70.4886840786535	-95.2845028081689	67.3210435648926	26.1417168860004	72.6004444211608	32.4769979135223	313.341123466992	29.3093573997613	44.0916797973124	289.055879528158	-107.955064863213	87.3827668187118	13.4711548309566	-9.75820893662357	NaN	-187.146077707236	-107.955064863213	-37.2110933892183
-56.9090446682	210.356286799935	37.1091944648593	77.2518134205475	-35.7813504809957	80.4209675486281	32.8836556274184	93.0975840609507	-40.0068893184365	48.7294262678217	-49.5143517026785	-53.7398905401193	25.4889626618969	-83.3186624022054	-32.612196352915	34.9964250461388	33.9400403367786	-18.8791951312322	678.334713046511	-5.14619390954938	24.4325779525367	158.593436041284	73.0262745831066	-40.0068893184365	205.074363253134	158.593436041284	-126.630435485974	76.1954287111873	44.5038874303808	8.58680731213343	390.998072100532	846.299881834785	2.24849905597213	406.843842740935	-94.9388942051678	-0.920655072108518	24.4325779525367	-55.8526599588398	-63.2473529243613	-6.2025786189096	-0.920655072108518	-4.08980920018917	207.187132671854	-31.5558116435548	82.5337369673486	-4.08980920018917	88.8720452235099	-128.743204904695	-95.995278914528	100.492277026472
-1.58665892681583	162.231249203153	-33.2933508229387	97.7609756810359	2.64089999266722	93.5334167615529	127.353888117417	18.4942459407287	328.162936792862	-3.70043838655736	8.98223837189181	-2.64354865668659	45.9733789173685	-114.673860022988	169.629477312248	416.941674102007	54.4284967563346	-44.9191378515171	32.2338124290486	33.2907021589194	41.7458199978855	73.4525118940084	32.2338124290486	578.645802772233	56.5422762160762	-40.6915789320341	-7.92799730604041	134.752116226513	-1.58665892681583	49.1440481069808	-73.4551605580277	568.076905473526	-0.529769196945066	35.4044816186609	-17.4400048748773	31.1769226991778	-6.87110757616965	-60.7724837995786	-20.6106740644896	5.81156918227951	-13.2124459553942	145.32101352522	-20.6106740644896	82.9645194628452	86.1351886524575	78.7369605433622	22.7218048602117	-97.7636243450553	-194.997479493166	-93.5360654255723
29.4685571320223	921.910134187015	-33.9751568766265	18.8946047972475	-10.7124617401219	17.83720956377	-18.1142283744643	115.117571043698	-72.0413852818157	-64.6396186474734	30.5259523654997	-85.787523317023	-30.802971176194	-81.557942383113	70.706971237644	-48.7786901453112	170.102123184527	15.722419096815	27.3537666650673	27.3537666650673	-18.1142283744643	-9.65506650664446	54.8460427354818	73.8791569380764	62.2478093698241	9.37804769595017	99.2566425415359	252.57895139577	-3.31069510577958	-15.9994379075093	196.537004021464	195.479608787987	-40.3195282774914	-51.9508758457436	-31.8603664096715	13.6076286298601	-1.19590463882463	-78.3857566826806	-27.6307854757616	-73.0987805152932	-48.7786901453112	135.20808047977	-95.3040804183203	-1.19590463882463	-72.0413852818157	153.183799448887	170.102123184527	-84.7301280835455	-178.838303863041	167.987332717572
38.3375687909272	20.3532480360712	64.7850993127742	-57.9314423085959	119.795962798216	35.1638651283056	-57.9314423085959	62.6692968710265	5.54263094383691	-70.6262569590825	-68.5104545173347	-54.7577386459743	65.8430005336481	-120.347614340155	-3.97848004402802	-52.6419362042265	-34.6576154493705	78.5378151841347	-36.7734178911183	-33.5997142284967	-48.410331320731	10.8321370482063	-47.3524300998571	-27.2523069032534	-108.710700910542	207.601764130748	59.4955932084048	-100.247491143551	87.0010249511257	-35.7155166702444	153.64880186618	524.972130392912	150.475098203559	-49.4682325416049	-50.5261337624788	79.5957164050085	-51.5840349833526	-47.3524300998571	198.080653142883	-30.426010565875	5.54263094383691	1.31102606034139	-69.5683557382086	83.8273212885041	-54.7577386459743	-36.7734178911183	14.005840710828	9.77423582733243	-91.7842813765601	99.6958396016123
57.799149484069	145.646987982718	227.144380324839	36.6309956289727	-36.3991351711094	-45.9248044059027	44.0398494782564	-32.1655044000901	17.5796571593861	-43.807989020393	1.70354176806391	-102.020412121908	-100.962004429153	-74.5018121102826	-91.4363351943596	-48.0416197914123	155.172657217512	12.287618695612	86.3761571884489	121.303611049358	377.438272696022	218.677118782801	74.733672568146	246.195718794426	14.4044340811217	45.0982571710112	47.2150725565209	184.808072614647	-78.7354428813019	-61.8009197972249	-41.6911736348834	163.63991875955	-58.6256967189604	13.3460263883669	-36.3991351711094	140.354949518944	-42.7495813276382	-111.546081356701	-102.020412121908	78.9673033391652	-7.8221274667294	63.0911879478431	-178.225766000254	88.4929725739586	-7.8221274667294	-96.7283736581337	146.705395675473	-125.305381362514	-184.576212156783	24.9885110086698
-57.2027868988866	115.400301021195	-85.7934824439309	-90.0291410431967	8.44992138973341	175.758436060733	-106.97177544026	22.2158118373473	-80.4989091948486	10.5677506893663	-24.3764327545766	15.8623239384486	-120.737665887874	-94.2647996424625	92.1041787252332	-83.675653144298	142.932081916423	98.4576666241319	8.44992138973341	109.046813122296	23.2747264871637	286.94447429146	15.8623239384486	23.2747264871637	1.03751884101825	-25.4353474043931	-42.3779818014563	-11.6694569567792	-43.4368964512728	-11.6694569567792	137.637508667341	-7.43379835751337	-29.6710060036589	477.549111258422	-98.5004582417283	-33.9066646029247	60.3367392307396	83.6328615267015	-12.7283716065956	-33.9066646029247	39.1584462344105	618.38475968401	-43.4368964512728	-50.8492989999879	-60.379530848336	34.9227876351447	-72.027591996317	-180.036886277595	-59.3206161985195	30.6871290358789
46.9854296649899	381.762810975984	31.0940982736452	-13.4016296221198	151.868216847865	120.085554065175	38.5100529229394	-93.9177086715994	-14.4610517148761	-25.0552726424392	-37.7683377555149	41.6883192012084	72.4115598911414	-105.571351691919	-34.590071477246	0.370857583712237	69.2332936128724	26.85640990262	-21.8770063641703	-22.9364284569266	-16.5798959003887	78.7680924476792	34.2723645519142	2.48970176922486	-21.8770063641703	7.78681223300641	10.9650785112753	273.70175751484	31.0940982736452	156.10590521889	101.015956395562	348.920726100539	-86.5017540223052	134.917463363764	18.3810331605695	298.068465648236	56.5202284997967	98.8971122100491	55.4608064070404	-32.4712272917334	-38.8277598482713	-19.7581621786577	-27.1741168279518	23.6781436243511	-18.6987400859014	-124.640949361532	-34.590071477246	23.6781436243511	-141.591702845633	-87.5611761150616
-76.6114045256509	382.33829511866	-26.7946934788088	-33.1542736124482	-38.4539237238144	121.595509639444	-61.7723842138256	39.9808979244051	13.4826473675742	-29.9744835456285	143.854040107182	-61.7723842138256	-75.5514745033776	-163.525666352056	-18.3152533006229	-69.1918943697382	-59.6525241692791	70.7188685703289	NaN	-4.53616301107082	65.4192184589627	8.18299725620801	63.2993584144163	158.693060419008	59.0596383253233	-25.7347634565355	-58.5925941470059	-60.7124541915523	38.9209679021318	-10.8957431447102	-19.3751833228961	12.422717345301	-67.0720343251917	50.5801981471374	54.8199182362304	112.056139438985	8.18299725620801	-45.873433879727	53.7599882139572	-60.7124541915523	-67.0720343251917	-1.35637294425111	-140.207205862045	-27.854623501082	57.9997083030501	-9.835813122437	-66.0121043029185	-190.023916908887	-144.446925951138	-16.1953932560764
131.59042128749	45.6949077230293	152.799190068838	-40.2006058414315	55.238853674636	7.51912391660225	23.4257005026135	-49.7445517930383	42.513592405827	7.51912391660225	-15.8105217428809	38.2718386495574	97.6563912373327	-132.458750040297	46.7553461620967	-11.5687679866113	23.4257005026135	-88.9807740385327	-24.2940292554203	34.0300848932877	-22.1731523772854	-82.6181434041282	-78.3763896478586	92.3541990419957	65.8432380653102	5.39824703846742	-56.1071824274428	-27.4753445726225	1.15649328219775	-78.3763896478586	81.7498146513215	-5.20613735220676	36.1509617714225	-65.6511283790496	-3.08526047407192	-32.7775367679596	58.4201689918383	41.4531539667596	-83.6785818431956	96.5959527982653	-88.9807740385327	430.634061104502	-103.826912185477	70.0849918215799	-52.9258671102405	-48.6841133539709	148.557436312569	-82.6181434041282	-197.145494823409	-5.20613735220676
14.2812447977895	37.6220863622781	1.54987667170486	101.278926992701	10.037455422428	136.290189339434	-79.0821214601647	-57.8631745833569	-53.6193852079954	16.4031394854703	-70.5945427094416	-44.0708591134319	58.8410332390859	-102.422963024653	49.2925071445224	23.829770892353	3.67177135938564	59.9019805829263	NaN	87.4866115227764	36.5611390184377	-22.8519122366241	-69.5335953656012	28.0735602677146	-3.75486004749708	-9.05959676669903	-71.655490053282	120.375979181828	-13.3033861420606	-18.6081228612625	4.73271870322603	30.1954549553954	8.97650807858759	197.825135282177	54.5972438637243	-45.1318064572723	11.0984027662684	94.9132429296591	-14.364333485901	-88.6306475547282	-29.2175962996664	-15.4252808297414	-159.714119592034	0.488929327864472	-122.580962557621	0.488929327864472	-59.9850692710377	-309.307695073529	-118.337173182259	10.037455422428
-25.6542373575272	68.8154122617306	-30.9615210440024	-144.537391934571	87.9216335330412	83.6758065838611	35.9102534055846	145.240297346973	96.4132874314014	-25.6542373575272	14.681118659684	5.12800802402871	-53.252112527198	102.782027855172	218.48081222033	41.2175370920598	-34.1458912558875	-44.7604586288378	-4.42510261162657	52.8935612023051	-4.42510261162657	-5.48655934892161	59.2623016260753	52.8935612023051	-33.0844345185924	30.6029697191095	-18.224040196462	-24.5927806202322	-60.6823096882633	61.3852151006654	176.022542728529	-19.285496933757	16.8040321342741	17.8654888715691	43.3404505666499	125.072619338367	1.94363781214362	188.760023576069	71.9997824736157	41.2175370920598	-21.4084104083471	306.581721415818	-35.2073479931825	189.821480313364	-13.9782132472819	78.3685228973859	-64.9281366374434	-36.2688047304775	-156.213416044816	419.096135569091
32.0728426116812	-67.752019681063	49.0643085338504	18.2672765499187	110.658372501714	125.525905183612	-2.97205585279285	-15.7156552944198	32.0728426116812	-22.0874550152332	88.3570734788668	70.303640936562	201.987501833374	-130.408050269062	-77.3097192622832	215.793067895136	6.58564372842734	100.038706300358	NaN	-40.1408875575381	-66.6900530609275	-0.848122612521698	44.8164420533081	84.1092069983245	64.9938078358841	8.7095769686985	-65.6280864407919	-18.9015551548265	-14.6536886742842	53.3121750143927	-32.707121216589	92.6049399594091	2.33777724788503	163.756703508493	-15.7156552944198	-40.1408875575381	-12.529755434013	-15.7156552944198	-13.5917220541486	15.081376689512	-55.0084202394361	53.3121750143927	-7.21992233333516	-36.9549876971313	-1.91008923265727	-34.8310544568602	3.39974386802061	11.8954768291052	-107.044784626079	-88.9913520837746
189.728246304246	20.7944044064956	30.3566973441041	45.2313752470506	212.040263158665	46.2938522401182	13.3570654550223	117.479810775648	71.7933000737409	105.792563851904	-6.82999741326224	46.2938522401182	19.731927413428	-152.389345463525	-79.0784329418597	8.04468048968429	26.1067893718337	11.2321114688871	12.2945884619547	19.731927413428	0.607341538211023	65.4184381153352	15.4820194411576	55.8561451777267	5.91972650354907	32.4816513302393	-45.0791691636962	-47.2041231498314	-75.8910019626569	89.8554089558902	-56.7664160874399	-95.0155878378738	-33.3919222399525	-4.70504342712702	2.73229552434624	-30.2044912607497	-80.1409099349273	263.039158825911	50.5437602123887	104.730086858837	408.598506876173	630.656198427303	-98.2030188170767	46.2938522401182	-133.264759588308	40.9814672747802	37.7940362955774	-23.829629302344	-217.200442040649	-11.0799053855327
-8.56567323678505	-60.6520782198906	-13.8806125207754	-28.7624425159484	-8.56567323678505	59.4655495982916	90.2921974454356	-19.1955518047658	25.4499381807533	59.4655495982916	-99.9826289214192	18.0090231831668	80.725306734253	-98.9196410646212	-18.1325639479677	-97.8566532078231	-21.3215275183619	12.6940838991764	89.2292095886376	47.7726831735128	65.84347673908	101.985063870214	40.3317681759263	-22.38451537516	38.2057924623301	-45.7702482247176	12.6940838991764	87.1032338750414	-48.9592117951118	-76.5968960718617	80.725306734253	49.8986588871089	99.8590881566183	-53.2111632223041	88.1662217318395	66.9064645958781	-24.5104910887561	-70.2189689310732	-28.7624425159484	72.2214038798684	-79.7858596422559	-19.1955518047658	-59.5890903630925	96.6701245862241	72.2214038798684	-22.38451537516	71.1584160230704	-163.761900329304	-246.674953159553	-87.2267746398424
-8.17602054604251	-37.95399848303	20.5384581789097	55.6339321760735	-67.7319764200175	558.669059468755	-4.98552290993671	13.0939636946628	18.4114597548392	32.2369495112976	-34.7635008469242	36.4909463594387	105.618395141731	-42.2079953311711	125.824880170401	117.316886474119	-89.0019606607228	22.6654566029802	55.6339321760735	110.935891201907	-63.4779795718764	-17.7475134543599	-46.4619921793121	211.968316345258	25.855954239086	98.1739006574842	99.2373998695195	-22.001510302501	-64.5414787839117	83.2849116889904	-44.3349937552416	30.1099510872271	12.0304644826276	-44.3349937552416	311.937242276573	167.301349439777	-61.3509811478059	130.078877018542	-23.0650095145362	103.491396717661	57.760930600144	225.793806101716	-28.3825055747126	-116.65294017364	-77.3034693283349	49.2529369038619	54.5704329640382	-150.684914958768	NaN	-42.2079953311711
-52.4744572849364	-16.2980812623151	45.4145601880388	-48.2184130469809	-30.1302250356703	609.340421717135	-65.2425899988027	-1.40192642947106	-51.4104462254475	-20.5541255002706	164.583798850791	-74.8186895342024	20.942305819795	-106.739021318868	43.2865380690611	-51.4104462254475	-46.0903909280032	11.3662062843953	-24.810169738226	185.864020040568	434.842607960962	29.4543942957059	117.767312233281	-67.3706121177804	-59.9225347013584	20.942305819795	42.2225270095722	3.91812886797324	-31.1942360951592	136.919511304081	-54.6024794039141	-81.2027558911356	99.6791242219707	277.36897115661	NaN	234.808528777056	177.351931564658	0.726095689506658	40.0945048905945	-12.0420370243597	-5.6579706674265	78.3989030321935	-165.259629590756	74.142858794238	84.7829693891266	46.4785712475277	104.999179519415	-195.051939256444	-182.283806542577	209.272263349323
61.7984315754795	85.217946372617	495.059455322523	125.669835567673	155.47649076403	159.734584363509	315.155000744512	23.4755891801637	-34.0086744128102	148.02482696494	-94.6865082053937	-25.4924872138511	10.701308381725	106.508414370015	118.218171768584	-25.4924872138511	18.1529721808142	89.4760399720966	-23.3634404141113	-10.5891596156727	20.282018980554	28.7982061795131	59.6693847757398	104.379367570275	51.1531975767807	24.5401125800336	1.12059778289606	-87.2348444063045	-10.5891596156727	62.8629549753494	-53.1700956104681	-42.5248616117693	84.1534229727472	2.18512118276595	31.9917763791227	-4.20201921645337	-89.3638912060442	-24.4279638139812	-60.6217594095573	25.6046359799034	17.0884487809444	91.6050867718364	-134.073874000579	-27.6215340135909	34.1208231788625	-55.2991424102079	64.9920017750892	-179.848380194985	-218.1712225903	101.185797370665
22.8162046567732	-2.74466495660469	87.7834149241087	65.417654012403	108.019103368033	-55.996476651142	28.1413858262269	65.417654012403	-31.5006432716548	54.7672916734956	79.2631250529827	-89.0125999017551	-139.06930289462	-184.865860951922	27.0763495923362	-82.6223824984106	8.97073361619352	211.327618055435	NaN	334.871821186762	224.108052862124	-31.5006432716548	-16.5901359971844	50.5071467379326	5.77562491452128	-25.1104258683103	207.067473119872	225.173089096015	23.881240890664	31.3364945278992	36.6616756973529	-44.2810780783438	2.58051621284904	170.856241167587	15.360951019538	132.51493674752	-54.9314404172512	19.621095955101	131.449900513629	-4.87473742438618	69.677798947966	97.3687410291254	-48.5412230139068	80.3281612868735	11.100806083975	80.3281612868735	-51.736331715579	-130.549013023494	NaN	61.1575090768401
-28.9901944783898	-76.9399247803246	-47.1045370368985	148.956582419902	57.3193200650928	18.959535823545	92.482455619845	118.05564511421	362.066494872945	-104.64421339922	53.057121816032	-106.775312523751	-17.2691492934724	-22.5968971047985	-15.138050168942	-16.2035997312072	188.381916223715	-49.2356361614289	-32.1868431651855	56.2537705028276	-50.3011857236941	0.845193265036293	15.7628871367493	-55.6289335350202	59.4504191896233	110.596798178354	-63.0877804708768	177.726420601062	200.102961408632	93.5480051821102	76.4992121858667	-24.7279962293289	-52.4322848482246	48.7949235669711	-58.8255822218159	142.56328504631	201.168510970897	110.596798178354	56.2537705028276	11.5006888876885	89.2858069330493	8.30404020089282	-154.725042825685	48.7949235669711	96.7446538689059	125.514492050067	-32.1868431651855	-147.266195889829	-34.3179422897159	-14.0725006066768
57.7416829354332	-58.4592261067883	69.4683801782262	119.573359306524	-22.2130709927008	-13.6845639070332	-26.4773245355347	103.582408520897	-3.02393004994867	30.0240349070134	15.099147507095	68.4023167925178	9.76883057855278	-104.299951692252	-55.2610359496629	-31.8076414640769	76.9308238781854	22.5615912070542	6.57064042142742	66.2701900211008	-36.0718950069107	260.293726220039	74.7986971067685	133.432183320733	-9.42031036419939	145.158880563526	10.8348939642612	345.578797076716	34.2882884498472	56.6756195497248	272.020423462832	40.6846687640979	140.894627020693	-0.891803278531763	119.573359306524	-21.1470076069924	-32.8737048497854	85.459330963853	118.507295920815	153.687387649194	51.3453026211825	-14.7506272927417	-166.131628063342	-38.2040217783277	-42.4682753211615	59.8738097068501	359.437621090926	-102.167824920835	-30.7415780783685	118.507295920815
-1.56389813518246	29.3668553079902	-35.6943846931661	94.4280953091465	268.280261213876	18.7010782586203	-0.497320430245467	67.7636526857218	214.951375967026	-38.8941178079771	19.7676559635573	-127.420067317747	-6.8967866598674	5.90214579937647	-61.2922496116538	110.426760883201	-34.6278069882291	-38.8941178079771	NaN	-52.7596279721579	-33.5612292832921	154.156446785618	-70.8914489560867	79.4960074400287	-43.160428627725	31.5000107178642	9.10187891418743	206.41875432753	12.3016120289984	-2.63047584011945	0.569257274691522	62.4307641610369	104.027294653579	223.483997606522	79.4960074400287	194.686399573224	27.2336998981162	21.9008113734313	-45.293584037599	100.827561538768	83.7623182597766	45.3655208820451	156.289602195492	-59.1590942017799	-58.0925164968429	-47.426739447473	30.4334330129272	-122.087178793062	-180.748952564597	-36.7609623981031
-32.1152323840551	105.539702782212	125.814460674918	67.1243720381376	-68.3963780867923	282.677061213223	-16.108844574024	32.977411376738	172.766531584343	37.2457814594129	-29.9810473427177	22.3064861700506	-69.463470607461	-96.1407836241795	31.9103188560692	-129.22065176491	-147.361224616279	107.67388782355	471.55243737159	21.2393936493818	114.076442947562	-25.7126772600427	170.632346543005	-61.9938229627798	356.306445139366	-73.731840690136	-26.7797697807114	67.1243720381376	13.7697460047007	377.648295552741	41.5141515420879	-23.5784922187052	182.370364270361	-6.50501188800539	-7.57210440867413	31.9103188560692	-15.0417520533553	100.204240178869	46.8496141454316	7.36719088068822	44.7154291040941	-60.9267304421111	-58.7925454007736	-29.9810473427177	-66.2621930454548	91.6675000135186	21.2393936493818	-107.878801351536	-106.811708830867	197.309659559724
235.166511668994	30.185807613376	-23.1945840677745	114.526826469594	31.253415446999	-54.1552112428417	36.591454615114	16.3069057762769	-8.24807439705234	65.4168661229353	-7.18046656342934	-31.7354467367585	63.2816504556892	33.388631114245	-2.9100352289373	-64.8312895790718	-34.9382702376276	126.270512639447	-70.1693287471869	63.2816504556892	116.66204213684	-49.8847799083497	100.647924632495	13.1040822754078	-50.9523877419727	-12.5185057315444	-55.2228190764647	69.6872974574273	118.797257804086	20.5773371107689	141.217022310169	112.391610802348	112.391610802348	7.76604310729279	NaN	-104.332779423123	-107.535602923992	-5.04525089618332	79.2957679600344	-116.076465592976	39.794278115983	-17.8565448996594	-69.1017209135638	62.2140426220662	-27.4650154022665	-117.144073426599	2.42800393917774	-224.972464622523	-200.417484449194	-13.5861135651674
51.9583501672845	147.021354529608	-3.5840793477811	-6.78845028134257	16.7102698981082	20.9827644761902	-43.1046541950393	-53.7858906402442	-45.2409014840803	-85.8295999758589	-9.99282121490405	22.0508881207107	29.5277536323541	-53.7858906402442	-107.192072866269	29.5277536323541	-18.537810371068	4.96090980838283	-20.674057660109	-2.51595570326061	-68.7396216635311	9.2334043864648	1.75653887482136	2.82466251934185	26.3233826987927	45.5496083001615	45.5496083001615	-20.674057660109	38.0727427885181	-61.2627561518876	93.6151723035836	-93.3064654875024	12.4377753200263	86.1383067919402	-84.7614763313384	-75.148363530654	22.0508881207107	-50.5815197066827	-42.0365305505188	-4.65220299230159	335.011115965215	10.3015280309853	-111.464567444351	14.5740226090673	-6.78845028134257	-53.7858906402442	-35.6277886833958	17.7783935426287	-64.4671270854491	72.2526994131738
33.1436232874534	82.301061175284	20.3199438384541	16.045384022121	12.8394641598712	67.3401018181182	-98.2990910647893	44.8986627823694	-45.9357333147089	40.6241029660363	-50.210293131042	101.536580348783	8.56490434353811	-68.3771723504576	-12.8078947381274	-128.221009779121	13.9081041139545	-58.7594127637082	NaN	28.8690634711203	266.107133277607	32.0749833333701	87.6442609457004	44.8986627823694	-44.8670933606256	-94.0245312484562	-60.8966926718747	-5.32741505954445	-55.5534929014583	-65.1712524882078	17.1140239762043	159.24313786928	-5.32741505954445	203.057375986694	142.144898603947	-53.4162129932918	-92.9558912943729	144.282178512114	175.272737180529	82.301061175284	-61.965332625958	-27.7688540952932	-63.0339725800413	-29.9061340034598	17.1140239762043	-22.4256543248768	-75.8576520290405	-57.6907728096249	-173.103887850618	39.5554630119531
73.1143202541415	110.534806960361	100.912396093047	42.1087741261311	113.742277249465	129.779628694988	49.592871467375	98.7740825669777	-64.806902177353	6.82660094598137	-30.5938857602381	-41.2854533905865	-69.0835292294924	-86.1900374380498	36.7629903109569	46.3854011782705	64.5610661498628	42.1087741261311	-43.4237669166562	65.6302229128976	32.4863632588176	-6.00328021043673	477.255576681311	-14.5565343147155	-19.9023181298897	-7.07243697347157	29.278892969713	91.2899852257338	84.8750446475248	39.9704606000614	-2.7958099213322	-54.1153345470046	-35.9396695754123	-15.6256910777503	-68.0143724664575	185.3757803728	-100.089075357503	-96.8816050683982	-11.3490640256109	103.050709619117	4.68828741991168	36.7629903109569	-84.0517239119801	36.7629903109569	-7.07243697347157	-49.8387074948652	137.263726036232	-183.48330287422	-211.281378713126	134.056255747127
-28.0732808349591	48.9432523562465	-60.1635029979614	11.5046598327438	113.123696682251	116.332718898551	50.0129264283466	192.279578017657	-5.61012532085744	195.488600233957	-44.1183919164602	-91.1840510888636	-2.40110310455721	-40.90936970016	129.168807763752	-43.0487178443601	31.8284672026453	181.582837296656	40.3858597794459	67.1277115819478	-44.1183919164602	-8.81914753715767	89.5908670960494	223.300126108559	30.7587931305452	-20.5855623302585	1.8775931838431	354.870036976869	63.9186893656476	9.36531168854364	139.865548484753	30.7587931305452	-39.8396956280599	25.4104227700448	-60.1635029979614	-46.2577400606604	72.4760819424482	46.8039042120463	-68.720895574762	6.15628947224341	-13.097843825558	56.430970860947	108.845000393851	119.541741114852	48.9432523562465	176.234466936156	101.35728188915	-172.479280568469	-16.3068660418582	142.004896628953
62.205498773421	466.738030171413	106.083365935637	24.7487829032366	101.802598407616	60.0651150094105	-25.5502355510111	-66.2175270672114	44.0122367793314	19.3978234932102	81.4689526495159	99.6622146436055	-72.638678359243	17.2574397291997	-70.4982945952324	-52.3050326011429	115.715092873684	-18.0588923769742	65.4160744194368	24.7487829032366	137.11893051379	31.1699341952682	17.2574397291997	369.350568908933	71.8372257114684	-3.07620602890045	-83.3405971792957	-14.8483167309584	-114.376161757448	-43.7434975451007	442.123616885292	-36.2521543710638	133.908354867774	68.6266500654526	18.3276316112049	21.5382072572208	-75.8492540052588	-36.2521543710638	36.5208936052945	45.0824286613367	16.1872478471944	-85.4809809433062	-143.271342571591	189.558332732048	88.9602958235527	79.3285688855053	-70.4982945952324	121.066052283711	-69.4281027132272	1.20456149912063
-51.9339215865862	18.7329511829693	74.4098812438313	-71.2067050691923	77.6220118242656	67.9856200829626	-38.0146890713707	-9.10551384746163	89.3998239525249	13.3794002155788	-42.2975298452832	45.5007060199222	65.8441996960064	50.8542569873128	-0.539832299636718	-71.2067050691923	-39.0853992648488	-0.539832299636718	24.0865021503599	-10.1762240409397	-58.3581827474549	77.6220118242656	28.3693429242724	40.1471550525316	41.2178652460097	576.572961985067	-65.8531541018017	197.541553493814	-97.9744599061451	-54.0753419735424	15.520820602535	NaN	15.520820602535	16.5915307960131	63.7027793090501	-55.1460521670205	-57.2874725539768	-61.5703133278892	-25.1661667496333	222.167887943811	40.1471550525316	-61.5703133278892	-152.580679773529	-38.0146890713707	-24.0954565561552	81.9048525981781	152.571725367734	-206.116189447435	-242.520336025691	45.5007060199222
1.99899943483455	78.0562589494224	-64.4171990145238	-23.7104967391106	-42.9926188695695	-32.2803287970924	33.0646406450183	9.49760248556856	-17.2831226956243	0.92777042758683	-84.7705501522305	-35.4940158188355	-31.2090997898447	914.686113609889	116.62050321034	-33.3515578043401	23.4235795797889	23.4235795797889	228.028319964103	99.4808390943767	123.047877253826	51.2755337682295	6.28391546382541	283.732228340984	79.1274879566701	-38.7077028405787	155.184747471258	95.1959230653858	-52.633679934799	108.050671152358	82.3411749784132	-17.2831226956243	-1.2146875869086	-30.1378707825969	-39.7789318478264	108.050671152358	8.42637347832084	25.5660375942843	21.2811215652934	45.9193887319909	19.138663550798	43.7769307174955	562.25177022539	-49.4199929130558	-1.2146875869086	-2.28591659415632	45.9193887319909	-137.260771507369	-95.4828402247076	36.2783276667615
-26.5404086479608	-1.89019719493513	54.9124639794284	-22.2534153517824	60.2712055996513	-39.4013885364959	35.6209941466257	-36.1861435643621	55.984212303473	252.114155603634	149.226316495353	-24.3969119998716	-67.2668449616554	332.495279906978	78.4909271084094	-14.7511770834703	271.405625436436	36.6927424706703	NaN	49.5537223592054	-71.5538382578338	28.1187558783135	43.1232324149378	139.580581578951	-28.68390529605	198.526739401404	4.54029274933244	129.93484666255	-47.9753751288527	20.6165176100014	1.32504777719865	-80.1278248501905	-14.7511770834703	-37.2578918884067	50.62547068325	108.499880181658	-20.1099187036932	-16.8946737315594	246.755413983411	58.1277089515622	120.289111746149	-2.96194551897972	367.86297460045	112.786873477836	32.4057491744919	75.2756821362757	-7.2489388151581	24.9035109061797	-145.504472616911	117.073866774015
52.1193132988407	-0.421825786592927	92.8655027936667	-57.2520374504293	41.3966318528338	116.455401974882	142.189837445298	175.43014992792	15.6621963824174	-0.421825786592927	69.2756036124516	-55.1075011612279	-12.2167753772005	-96.9259588006546	23.1680733946222	1.72271050260844	-63.6856463180334	-51.8906967274258	3.86724679180982	310.535936147606	-6.85543465419704	-8.99997094339841	349.137589353231	108.949524962677	11.3731238040146	18.8790008162194	122.889010842486	-75.4805959086409	10.3008556594139	-24.011724967808	-34.7344064138149	-26.1562612570094	59.6251903110455	111.094061251878	-43.3125515706203	58.5529221664448	-73.3360596194395	33.890754840629	117.527670119482	53.1915814434414	-35.8066745584156	29.6016822622263	-100.142763234457	26.3848778284242	107.877256818076	62.8419947448475	-45.4570878598217	-101.215031379057	-70.1192551856375	34.9630229852297
98.6717214332757	-38.6452026818407	149.092779506795	-38.6452026818407	111.545183069068	-52.5914527872822	21.4309516185227	214.532876155405	13.9214323309773	18.2125862095747	125.491433174509	21.4309516185227	43.959509481159	-129.832222602035	2.12075916483449	-23.6261641067498	-31.1356833942953	67.5608558134447	-27.9173179853472	-54.7370297265809	1.04797069518514	-78.3383760588665	39.6683556025616	180.203645126626	61.1241249955486	122.273067765561	-23.6261641067498	1.04797069518514	83.6526828581849	26.7948939667695	110.472394599419	-56.8826066658796	-7.53433706200963	240.27979942699	102.962875311873	167.330183490834	-68.6832798320224	63.2697019348473	94.3805675546783	90.0894136760809	60.0513365258992	-13.9710678799057	-108.376453209048	-20.4077986978018	35.3772017239642	113.690760008367	-56.8826066658796	-179.180492205905	-233.892704158022	86.8710482671329
51.8914221225511	14.3255966251635	55.1113500223272	-85.492168267895	0.37257572613384	81.9440825204612	49.7448035227004	233.280693809937	66.9177523215062	79.7974639206105	380.324067899711	14.3255966251635	-8.21389867326904	680.850671878812	16.4722152250142	36.8650919235961	7.88574082561136	-53.2928892701342	-20.020300972448	-104.811735666551	-67.2459101691638	2.51919432598456	8.95905012553672	221.474291510758	-15.7270637727466	-28.6067753718509	99.117031319267	81.9440825204612	-23.2402288722241	55.1113500223272	-33.9733218714777	250.453642608743	89.4572476199387	-22.1669195722987	-114.47151936588	121.6565266177	15.3989059250889	4.66581292583528	-69.3925287690146	-90.8587147675218	-35.046631171403	35.7917826236707	-83.3455496680443	-20.020300972448	195.714868312549	49.7448035227004	-17.8736823725973	-142.377561163939	-61.879363669537	116.289980118073
116.744063982742	40.5020888150313	-4.59879790389598	-15.3371042655453	-71.1762973461219	11.508661638578	31.9114437257118	29.7637824533819	14.7301535470728	326.141038034904	118.891725255071	-25.0015799910297	-35.7398863526791	-66.8809748014622	-32.5183944441843	44.797411359691	112.448741438082	7.21333909391829	NaN	113.522572074247	3.99184718542349	-17.4847655378752	88.8244674424533	894.197444566154	-46.4781927143284	115.670233346577	118.891725255071	-14.2632736293804	66.2740240829897	29.7637824533819	66.2740240829897	111.374910801917	180.100071516473	57.6833789936702	-4.59879790389598	48.0189032681858	5.06567782158842	-13.1894429932155	27.616121181052	25.4684599087222	44.797411359691	-34.6660557165141	-63.6594828929674	79.1599917169689	-17.4847655378752	64.1263628106598	102.784265712597	-46.4781927143284	-152.787425694657	41.5759194511962
266.53358377985	-35.3594628488542	26.9529809392769	116.124236705051	61.3322602706595	137.611286287165	48.440030521391	15.1351036691141	-78.3335620130826	-25.6902905369029	69.9270801035052	168.76750818123	34.4734482930168	-146.017768196742	110.752474309522	-82.6309719295054	-5.2775934338944	173.064918097653	-22.4672330995857	69.9270801035052	17.2838086273255	38.7708582094397	46.2913255631796	203.146787512613	1.16852144073986	-68.6643897011312	4.39157887805698	-12.7980607876344	11.9120462317969	-41.8055777234885	204.221139991719	102.157654476676	119.347294142368	246.120886676841	-22.4672330995857	-96.5975541578796	-27.8389954951143	-43.9542826816999	23.7299235019597	184.882795367816	62.4066127497653	35.5478007721225	-0.980183517471562	5.46593135716269	-53.6234549936513	130.090818933425	150.503516036433	8.68898879447982	-126.679423572839	37.696505730334
181.07117130577	160.648549545521	150.974676080141	52.0861917673587	55.310816255819	12.3158230763487	27.3640706891633	139.151052955786	149.899801250654	-104.845533337708	162.798299204495	6.94144892891486	-23.1550462967144	-32.8289197620952	220.84153999678	106.904808071183	-7.03192385441301	56.3856910853058	-30.6791701031217	3.71682444045458	-48.9520422043966	-61.8505401582377	210.092791701912	295.007903231366	242.339036586515	-9.18167351338652	-28.5294204441482	-18.8555469787674	34.8881944955706	68.2093142096601	29.5138203481368	2.64194961096783	18.7650720532692	-15.6309224903071	-0.582674877492452	156.349050227574	19.839946882756	-8.10679868389976	-26.3796707851747	-95.1716598723272	-0.582674877492452	-17.7806721492806	-154.289775494099	63.9098148917131	134.851553637839	-38.203293909529	-28.5294204441482	-27.4545456146614	-239.204887023553	8.01632375840162
92.2994216602458	74.0176609634197	105.204193916829	12.7199927446496	247.156688739244	107.354989292926	14.8707881207468	-36.7483009055859	66.4898771470795	162.200271383405	647.204628693322	7.34300430440663	-42.1252893458288	-99.1213668124045	-10.9387563924195	-37.8236985936345	5.19220892830944	270.815437876313	NaN	-9.86335870437092	265.43844943607	91.2240239721972	63.2636840829337	540.740257576511	67.5652748351281	-55.030061602412	190.160611272668	126.712147677801	74.0176609634197	68.6406725231767	28.8509580653786	37.4541395697673	57.8866956426907	47.1327187622047	-3.41097257607934	226.72413266632	-48.5776754741204	-85.1411968677727	37.4541395697673	353.621059856055	-63.6332431068008	64.3390817709823	-101.272162188502	149.295499126821	-15.2403471446139	-1.26017719998215	-67.9348338589952	-25.9943240250999	-49.653073162169	422.446511891165
-4.09018107830037	16.35231897683	6.66902947703141	87.3631086420197	984.68126895669	-32.064128522163	204.638503695136	-48.2029443551607	93.8186349752188	42.1744243096263	60.4650822536903	27.1115295321618	98.1223191973515	26.0356084766286	-89.0879444654214	75.5279770311548	-9.46978635596626	-18.0771548002317	108.881529752683	189.575608917672	-23.4567600778976	18.5041610878964	894.303900291903	151.91837197401	43.2503453651595	-46.0511022440943	219.701398472601	80.9075823088207	42.1744243096263	-11.6216284670326	2.36534525489869	-53.5825496328265	24.9596874210954	229.384687972399	13.1245558102305	2.36534525489869	29.2633716432281	-80.480576021156	62.6169243647566	-28.8363653555635	136.855477196546	-5.16610213383355	-115.985970853751	27.1115295321618	83.059424419887	-61.1139970215588	51.8577138094249	-119.21373402035	-157.946892019545	28.187450587695
211.595380461577	24.2939621745779	149.16157436591	29.6761868379974	46.8993057609398	3.8415084535838	89.9571030682958	124.403340914181	82.4219885395085	-3.6936060752035	197.601596336686	-76.8918614977087	60.8930898858305	-91.9620905552833	192.219371673266	63.0459797511983	-70.4331919016053	2.7650635208999	154.54379902933	-54.2865179113468	115.791781452709	70.5810942799856	-37.0633989884044	18.9117375111584	193.29581660595	113.638891587342	73.8104290780373	153.467354096646	43.6699709628881	137.320680106387	14.6059577804228	-17.6873902000942	-5.8464959405713	145.932239567859	86.7277682702441	78.1162088087729	-11.2287206039908	78.1162088087729	97.4922175970831	115.791781452709	205.136710865473	-24.1460597961976	-170.542570641208	378.444345027581	22.1410723092101	-28.4518395269332	24.2939621745779	-86.5798658918638	-194.224359160254	36.1348564341008
100.092410052591	23.627588315153	-43.144509540075	553.496493875994	58.0906065630126	256.252961488205	-5.45058333147855	66.7063611249775	286.408102455082	35.4742508378547	198.096618194942	-80.8384357486714	-8.68149129221539	47.3209133605565	15.0118337531881	-45.2984481805662	60.2445452035038	179.788139750767	26.8584962758898	43.013036079574	18.2427417139249	486.724396020766	-53.9142027425311	524.418322229363	-30.2208776971276	-51.7602641020399	25.7815269556442	-34.5287549781101	39.7821281188372	-2.21967537074172	-61.4529879842504	79.6299929679248	-53.9142027425311	115.16998053603	-39.9136015793382	50.5518213212933	-101.300852833338	-56.0681413830223	50.5518213212933	78.5530236476792	193.78874091396	-0.0657367302504918	-150.841441564636	-1.1427060504961	-65.7608652652329	101.169379372837	272.407501291889	-208.997784857899	-162.688104087338	9.62698715196002
36.9679897409877	28.3480359892708	29.4255302082354	-19.0617096451722	-52.4640304330752	-48.1540535572168	18.6505880185893	20.8055764565185	-21.2166980831014	257.854304628734	33.7355070840939	34.8130013030585	163.034813359848	-166.678417643324	-64.316466841686	40.2004723978816	44.51044927374	63.9053452151031	-64.316466841686	122.090033039192	115.625067725405	-11.5192501124199	210.444558994291	433.485862319966	-9.36426167449068	12.1856227048016	89.7652064702538	317.116486671787	85.4552295943954	-39.5340998054999	96.2301717840415	4.64316317204931	111.315090849546	192.127157271892	-38.4566055865353	88.6877122512892	6.79815160997854	-9.36426167449068	12.1856227048016	19.7280822375539	56.3628856823508	4.64316317204931	-55.6965130899691	150.104882732272	136.097457885732	-40.6115940244645	139.329940542626	-172.065888738147	-116.036189351987	-0.744307922773764
143.03108947617	26.6049694805945	67.5697154049637	84.8180294783822	-30.5300708876045	82.6619902192049	40.6192246652471	-16.5158157029519	177.527717623007	54.6334798498997	-26.2179923692499	-45.6223457018458	167.825540956709	-28.3740316284272	-35.9201690355478	116.080598736453	47.0873424427791	104.222382810978	-85.5090719966262	39.5412050356585	413.614016502924	17.9808124438852	54.6334798498997	339.230662061306	309.046112432824	202.322169103546	-1.42354088871066	318.748289099122	42.7752639244245	13.6687339255306	40.6192246652471	69.725754664141	27.6829891101832	-60.714620516087	-29.4520512580159	-108.147484217988	-168.516583474953	-68.2607579232077	21.2148713326512	-3.57958014788799	-48.8564045906118	98.8322846630348	-26.2179923692499	7.20061614799863	-18.6718549621292	-61.7926401456757	147.343167994525	-162.048465697421	-134.019955328116	16.9027928142966
14.0747466963839	-62.5019875571709	107.90820979581	-26.9099843125609	-17.2030743367582	25.9387477779205	-33.3812576297628	189.8776718137	28.0958388836545	-64.6590786629049	79.866025421269	-32.3027120768958	-10.7318010195564	-56.0307142399691	-59.26635089857	47.5096588352599	-32.3027120768958	4.36783672058114	-108.879446330451	-54.9521686871021	1.13220006198024	94.9656631614065	6.52492782631508	121.929301983081	91.7300265028056	-56.0307142399691	-16.1245287838913	69.0805698925993	99.2798453728744	91.7300265028056	-59.26635089857	-62.5019875571709	43.195476623792	52.9023865995947	-6.41761880808854	-6.41761880808854	66.9234787868653	65.8449332339984	-19.3601654424922	-13.9674376781573	18.3889289078517	351.659504743745	27.0172933307875	355.973686955213	30.2529299893884	-18.2816198896252	75.5518432098011	-197.320181665542	-204.870000535611	147.814395251888
19.8765157636002	-44.8678036094126	64.118467335159	-4.9421399960547	112.676706864919	710.482589075737	-22.2072918288581	8.00672387854787	66.2766113142594	101.885986969416	77.0673312097616	94.332483042565	53.3277474396569	-102.058619055574	12.3230118367487	55.4858914187573	-57.8166674840152	173.104738279731	-1.70492402740405	72.7510432515607	16.6392997949496	29.5881636695521	52.2486754501066	1351.45135086856	2.6113639307968	91.0952670739143	54.4068194292071	-3.86306800650448	47.9323874919058	61.9603233560586	16.6392997949496	153.681442467827	20.9555877531504	67.3556833038096	50.0905314710062	6.92765188899766	32.8253796382028	-4.9421399960547	-51.3422355467139	23.1137317322509	85.6999071261633	54.4068194292071	-135.509850731631	52.2486754501066	-26.523579787059	46.8533155023556	-32.9980117243603	-58.8957394735654	-113.928410940626	75.9882592202113
78.5842993476235	-67.1615576050995	63.469914182156	-17.5000063471346	261.036520273625	46.1963311359073	164.952214578867	154.156225174961	195.180984909802	64.5495131225465	-113.584312041893	-60.6839639627562	34.3207427916114	15.9675608049722	41.8779353743451	-76.8779480686144	49.4351279570789	147.678631532618	-39.0919851549454	12.7287639838005	-13.1816105855724	88.3006898111384	-12.1020116451819	1030.79056477208	-43.4103809165076	20.2859565665343	-3.46522012205758	231.88734888308	-33.6939904529927	106.653871797778	-0.226423300885954	-83.3555417109576	163.872615638476	36.4799406723924	-50.9675734992414	-5.62441800283866	-95.2311300552536	-29.3755946914306	-85.5147395917387	80.7434972284046	0.853175639504587	142.280636830665	-86.5943385321292	-62.8431618435373	-48.8083756184603	-80.116744889786	-1.3060222412765	-48.8083756184603	-209.668617736651	-2.38562118166704
127.628311663094	-6.3073626984601	5.5740277690971	61.7406008884584	-49.5124189441227	412.781682884467	40.1380727656271	59.5803480761753	270.20499727378	101.705277915696	-30.0701436335745	9.89453339366336	97.38477229113	-26.8297644151498	73.6219913560156	-45.1919133195564	22.8560502673621	95.2245194788469	-57.0733037871136	-10.6278683230264	-64.6341886301045	48.7790840147597	657.970377078602	1206.67459139852	-1.98685707389384	59.5803480761753	40.1380727656271	98.4648986972716	30.4169351103531	193.516022437729	4.49390136295554	-16.0285003537342	34.7374407349193	85.5033818235728	20.695797455079	31.4970615164946	75.7822441682987	22.8560502673621	165.432735878049	286.406893365904	-53.8329245686889	49.8592104209012	-127.281520186315	9.89453339366336	30.4169351103531	175.153873533323	-36.5509020704239	-142.403289872297	-127.281520186315	-25.7496380090082
-5.91032067302197	10.2994951403536	76.2194127814141	17.8640758532622	-37.2492979122147	288.027672742855	74.0581040062974	2.73491442744498	31.912582891521	76.2194127814141	141.058676034916	-17.797518936164	-22.1201364863975	-71.8302383140825	-11.3135926108138	-30.7653715868645	-70.7495839265242	-34.0073347495396	-64.2656576011739	30.8319285039626	13.5414583030287	57.8482881929218	35.1545460541961	494.432660766503	72.977449618739	-23.2007908739559	23.267347791054	107.558390020607	65.4128689058304	0.573605652328245	54.6063250302467	111.88100757084	21.1060390159373	91.3485742072313	-53.4591137255902	-22.1201364863975	29.7512741164042	-2.66835751034686	-8.07162944813871	108.639044408165	-19.9588277112808	23.267347791054	-80.4754734145495	-62.1043488260572	52.44501625513	-29.6847171993061	49.2030530924549	-11.3135926108138	-201.508764821087	20.0253846283789
119.904324408134	287.48767164475	-30.3800966621216	61.5204485966679	96.1183009293886	86.3876549608109	-46.5978399430844	208.561321010731	69.0887287944505	130.716153262109	34.4908764617298	113.417227095749	7.46130432679172	-85.5204238173953	83.1441063046183	-60.6532174532522	39.8967908887174	117.741958637339	-10.9188047249662	196.668309271358	25.8414133785496	-10.9188047249662	34.4908764617298	1540.57863582048	291.81240318634	198.830675042153	75.5758261068357	265.8640139368	111.254861324954	189.100029073576	257.21455085362	-19.5682678081464	-49.841388599277	168.557554251023	-23.8929993497365	-2.26934164178599	-103.900532869153	-17.4059020373513	136.122067689097	50.7086197426926	-53.0849372554696	25.8414133785496	-75.7897778488176	3.13657278520163	150.177445199265	28.0037791493447	4.21775567059915	53.9521683988852	-108.225264410743	80.9817405338233
108.464678540513	-73.2629207295551	-33.2395804141235	-51.6286827212137	147.406306955527	157.141714059281	-21.3407495095358	101.97440713801	163.631985461783	114.954949943015	72.7681858267493	67.3596263246639	136.589187951356	47.8888121171567	91.1572881338395	-6.19678290369679	63.0327787229957	99.810983337176	0.29348849880563	19.7643027063129	69.5230501254981	23.0094384075641	-33.2395804141235	1754.83019097529	-20.2590376091187	73.8498977271664	109.54639044093	561.701964815265	97.6475595363419	81.4218810300858	-63.5275136258015	-42.9749875178771	-14.8504781070333	-7.27849480411386	27.3362860092324	33.8265574117348	-34.3212923145406	-17.0139019078675	40.3168288142372	25.1728622083982	266.394616001405	72.7681858267493	69.5230501254981	-2.95164720244558	44.6436764159055	15.4374551046446	13.2740313038105	-180.352398870845	-137.083922854162	39.2351169138201
75.3690038521046	27.750380783537	63.4643480849627	266.925737559752	19.0924493165246	-9.04582795126535	20.1746907499012	104.589522553271	94.8493496528823	11.5167592828889	23.4214150500308	18.0102078831481	5.02331068262965	265.843496126375	101.342798253142	-37.1841052190553	16.9279664497716	-66.4046239202219	58.05314091808	-40.430829519185	135.974524121191	2.85882781587657	341.600396462733	219.307114491184	-6.88134508451227	2.85882781587657	106.754005420024	14.7634835830185	112.165212586907	273.419186160011	0.694344949123494	-45.8420366860677	-64.2401410534688	153.290387055215	-51.2532438529503	103.507281119895	-59.9111753199626	-11.2103108180184	0.694344949123494	34.2438293837962	-37.1841052190553	218.224873057808	40.7372779840554	-23.1149665851603	105.671763986648	-7.96358651788881	-33.9373809189257	-4.7168622177592	-118.352212722296	-41.5130709525615
-53.0429801957944	-54.1257516808313	98.5450277093782	68.2274261283437	-77.9467243516442	129.94540077545	286.947266105807	178.670117602112	110.455514044785	-31.3875504950555	5.42667999620074	54.1513968228634	84.4689984038979	-121.257583753122	94.2139417692304	85.5517698889348	-58.4568376209791	-2.15272039905789	72.5585120684915	11.9233089064224	27.0821096969397	-11.8976637643904	123.448771865228	1361.05657926246	71.4757405834545	-8.64934930927958	24.9165667268658	22.7510237567919	-41.132493860388	95.2967132542673	256.629664524772	-38.9669508903141	165.676859781669	374.6517563938	-29.2220075249816	-84.4433532618659	22.7510237567919	-11.8976637643904	99.6277991944151	50.9030823677525	-38.9669508903141	-61.70515207609	-151.575185334157	189.497832452482	37.9098245473091	124.531543350265	273.954008285364	-189.47218731045	-239.279675622149	-72.5328669264594
443.484475310422	39.4128083624418	-8.25248210863366	90.3280050019996	123.910368742985	45.9126206994066	-24.5020129510457	156.409430427809	96.8278173389645	5.8304446214568	5.8304446214568	341.654082031306	63.2454535979795	46.9959227555674	68.6619638787835	-41.8348458496186	25.3298816323513	0.413934340652778	-10.4190862209553	13.4135590145824	13.4135590145824	75.1617762157483	-1.75266977166883	1887.52611617278	102.244327619768	63.2454535979795	38.329506306281	35.0796001377985	-62.4175849166739	52.4124330363714	576.730628218201	22.0799754638689	56.7456412610146	362.236821098362	-111.16617744391	-52.6678664112267	111.994046125216	-134.998822679448	17.7467672392257	-68.9173972536388	89.2447029458388	-73.250605478282	-113.332781556232	-5.00257594015125	65.4120577103011	109.827442012894	42.6627145309242	-132.832218567126	-40.7515437934578	-9.33578416479447
-72.8852146285795	15.9891034674141	85.3544249081896	-63.1307163009705	-24.1127229905343	-37.1187207606797	-111.903207939016	134.126916546235	39.8334327126806	35.4981001226322	-60.9630500059462	-24.1127229905343	201.324571691986	-67.4660488910189	82.1029254656532	11.6537708773656	200.240738544474	-54.4600511208735	-24.1127229905343	47.4202647452655	134.126916546235	75.5999265805805	85.3544249081896	499.378687257818	20.3244360574625	-4.60372633531615	-51.2085516783372	221.917401494716	173.144909856671	82.1029254656532	17.0729366149262	130.875417103698	-38.2025539081918	267.438393690225	-55.5438842683856	110.282587300968	50.6717641878018	-96.7295438738461	38.7495995651685	-13.2743915154131	81.0190923181411	66.9292614004836	-64.2145494484826	-79.3882135136522	-4.60372633531615	-44.7055527932645	65.8454282529715	-200.777526035009	-150.921201249452	28.9951012375595
61.9417648864693	160.6189580334	209.415372226938	76.0385067646023	8.8078916535064	-7.45757974433939	110.738179080007	117.244367639145	172.546970391821	26.1577278112086	41.338834449198	-41.0728872998873	221.343384585358	-46.4947110991693	45.6762934886235	52.1824820477618	-32.3979692210363	-31.3136044611799	43.5075639689107	-58.4227234575895	3.38606785422447	-44.3259815794565	-11.7950387837649	446.891254635486	-76.8569243751481	-8.54194450419577	-38.9041577801746	156.281498993975	84.7134248434534	23.9889982914958	70.6166829653204	-48.663440618882	534.724800183854	350.382791008268	-9.62630926405216	95.5570724420173	7.72352689365002	-86.6162072138556	23.9889982914958	86.8821543631662	232.187032183922	5.55479737393724	-95.2911252927066	129.172379997565	125.919285717996	10.9766211732192	-112.640961450409	-70.3507358160098	39.1701049294852	132.425474277134
-1.63505896457068	-80.8325322236958	17.8930851267204	-29.8423782075467	141.571331038231	42.8457136878147	99.2603521737668	65.6285484609876	22.2326727025629	24.4024664904841	-20.0783061619012	125.297877628822	-12.4840279041769	-37.4366564652711	17.8930851267204	85.1566925522788	370.484575663921	111.194218007334	NaN	67.7983422489089	-9.22933722229501	-24.4178937377437	-71.0684601780502	656.897355669524	86.2415894462394	54.7795795213815	-10.3142341162556	115.533805583176	226.193288767159	7.04411618711426	248.976123540332	69.9681360368301	220.768804297356	69.9681360368301	17.8930851267204	12.4686006569173	101.430145961688	493.077924681471	23.3175695965235	206.665144675868	136.146846568428	98.1754552798062	-54.795006768641	-8.14444032833439	41.760816793854	39.5910230059328	-15.7387185860587	-99.2757794210263	-253.331138363434	151.335403083876
-33.7968550379415	82.3441068755443	-52.2491573980281	140.957302607584	-13.1736935766683	34.585206649438	62.8063749648645	75.8315295719844	84.514965976731	310.284312500143	-27.2842777343816	-4.49025717192174	56.2937976613045	-62.018023353368	56.2937976613045	50.8666499083379	-27.2842777343816	21.5600520423181	-25.1134186331949	87.7712546285109	4.19317923282487	-97.8371985229477	41.0977839529979	-20.7717004308216	-33.7968550379415	2.02232013163822	565.360256889574	82.3441068755443	-6.66111627310839	72.5752409202044	-21.8571299814149	0.936890581044891	620.717163969834	-2.31939807073509	-60.9325938027747	-39.2240027909082	143.128161708771	-0.148538969548435	58.4646567624912	126.846718449871	87.7712546285109	93.1984023814776	-90.2391916687944	-28.3697072849749	45.4395021553712	37.841495301218	31.328917997658	-58.761734701588	-130.400085040748	62.8063749648645
11.113106003826	102.333975367887	11.113106003826	-96.3972043181026	521.515589350356	31.7463978837921	62.153354338479	20.8867705785468	14.3709941953996	58.8954661469054	-74.6779497076119	5.68329235120338	-87.7095024739063	24.1446587701204	145.772484588868	67.5831679911017	-60.560434210793	74.0989443742489	-26.8955895645326	-0.832484031943804	113.193602673132	-39.9271423308269	40.4340997279884	82.7866462184451	-82.2796888212837	99.0760871763131	36.0902488058903	-30.1534777561062	92.5603107931659	19.8008078480223	104.505900828936	15.4569569259242	137.084782744672	167.491739199359	62.153354338479	-73.5919869770874	-99.6550925096762	-17.1219249898118	82.7866462184451	127.311118169951	145.772484588868	245.681055797125	-61.6463969413176	78.442795296347	28.4885096922185	20.8867705785468	-43.1850305224005	121.881304517328	-79.0218006297101	-49.7008069055477
25.6453095096086	49.5482310691755	141.900428003866	34.3372809858147	182.10079608132	36.5102738548663	60.4131954144332	63.6726847180106	145.159917307443	79.9701312358971	-41.7174694309893	49.5482310691755	-29.7660086512058	-75.3988589012882	-33.0254979547831	14.7803451643508	19.1263309024539	10.4343594262477	-46.0634551690924	97.3540741883095	128.862470789557	-6.9495835261646	199.484739033732	146.246413741969	11.5208558607735	-62.3609016869789	116.911010009773	-62.3609016869789	33.250784551289	32.1642881167632	38.6832667239178	-63.4473981215047	637.342802147618	135.381449396711	52.8077203727528	164.716853128907	7.17487012267043	-44.9769587345666	-51.4959373417212	26.7318059441343	-5.86308709163883	-16.7280514368965	25.6453095096086	29.9912952477116	27.8183023786601	161.45736382533	26.7318059441343	-123.204702020422	-155.799595056195	71.278159759691
55.4102332326439	28.2344666483915	-13.0726985596723	-6.55051457945173	371.736156273343	-81.5556303519886	-44.5965877974052	15.1900986879503	54.3232025692738	80.4119384901562	109.761766401149	104.326613084298	27.1474359850213	17.3641600146905	-80.4685996886185	23.886343994911	-69.5982930549175	165.200330233024	-72.8593850450278	-23.9430051933733	-30.4651891735939	85.8470918070067	-21.7689438666331	78.237877163416	46.7139879256831	30.4085279751316	-45.6836184607753	53.2361719059037	218.464832738159	-44.5965877974052	38.0177426187223	39.1047732820924	69.5416318564552	81.4989691535263	-55.4668944311062	-23.9430051933733	-16.3337905497826	402.173014847706	-19.5948825398929	15.1900986879503	-38.0744038171846	6.49385338098946	-128.297948876903	65.1935092029748	-32.6392505003341	28.2344666483915	132.589410331921	3.23276139087916	-147.864500817565	332.603052392019
31.9137366277782	-34.4277538599792	596.360188482633	175.472371781614	-37.6904501134755	299.454829414472	-8.32618383200908	162.421586767629	61.2780029092447	-56.179062216621	-15.9391417568337	47.1396524774275	16.687820778129	6.89973201764018	-63.7920201414457	-35.5153192778113	63.4531337449088	84.1168766837186	66.7158299984051	147.19567091798	71.0660916697335	41.701825388267	388.635193676704	65.628264580573	147.19567091798	223.325250166226	61.2780029092447	71.0660916697335	183.085329706439	125.444362561338	-18.1142725924979	-69.2298472306061	746.444216143461	-25.7272305173225	-85.5433284980875	50.4023487309238	1.46190492847973	-23.5520996816583	-5.06348757851281	337.519619038595	64.5406991627409	-13.7640109211695	-158.410211492837	-10.5013146676733	-3.97592216068072	117.831404636513	88.4671383550469	-137.746468554028	-108.382202272561	3.63703576414391
387.053154029214	410.991369400346	799.443318831906	66.0634479163	58.4467430254851	68.2396493136757	17.0989164753471	-13.3679030879125	133.525691234946	101.970770972999	-18.8084065813517	73.6801528071149	-16.632205183976	49.7419374359824	70.4158507110513	237.983358308979	-44.9228233498599	42.1252325451674	50.8300381346702	43.2133332438553	168.344913592957	-30.777514266918	171.609215689021	-2.48689610103409	-63.4205352275533	60.6229444228608	-36.2180177603572	96.5302674795596	11.6584129819079	76.9444549031784	-10.103600991849	171.609215689021	144.406698221825	106.32317376775	-65.596736624929	-57.9800317341141	-102.592160380316	78.0325556018662	73.6801528071149	41.0371318464796	24.715621366162	-36.2180177603572	-80.8301464065588	533.946748352072	119.380382152004	24.715621366162	104.146972370374	-25.3370107734788	-141.763785533078	-88.4468512973736
267.89681358464	63.2331503222227	9.88996149318834	101.335428057247	16.4217805334783	153.589980379566	100.246791550532	196.046804141451	374.583191242709	-45.6305003492759	-44.541863842561	40.371783681208	-75.0236860305806	-21.6804972015463	0.0922329327534676	90.4490629900973	27.3081456006281	705.528689284064	-119.657782805895	22.9535995737682	129.639977231837	174.274074007151	-8.61685912096642	133.994523258697	22.9535995737682	114.399066137827	85.0058804565224	280.96045166522	-70.6691400037206	76.2967884028025	129.639977231837	238.503627903335	577.069581491696	129.639977231837	31.6626916274881	-5.35094960082146	32.751328134203	81.7399709363774	83.9172439498074	-68.4918669902906	34.928601147633	39.283147174493	-137.075966913335	13.1558710133333	-52.1623193895659	3.35814245289843	7.71268847975837	-64.1373209634307	-164.291879581209	122.019521684832
227.043508868058	101.788631958399	38.616607082224	120.304570284175	17.922323071063	51.6866811945361	142.088027138029	58.2217182506922	254.272829935375	-26.7337634793369	160.603965463804	-41.9821832770344	-39.8038375916491	-2.77196094009791	59.3108910933849	100.699459115707	88.7185578460873	-34.3579733781857	NaN	-43.0713561197271	72.3809652056971	36.4382613968386	74.5593108910824	-25.6445906366442	64.7567553068483	-14.7528622097174	2.67390327336549	32.0815700260679	89.80773068878	74.5593108910824	-13.6636893670247	46.2408169810727	301.10726217116	73.4701380483898	72.3809652056971	81.0943479472385	-11.4853436816394	40.7949527676093	71.2917923630044	307.642299227316	120.304570284175	34.2599157114532	151.890582722263	-45.2497018051125	-77.9248870858929	97.4319405876287	-87.727442670127	-105.15420815321	-62.6764672881954	53.8650268799215
521.780519987083	-21.9846240063282	36.8597001933595	69.5509914154083	-59.0347540579835	238.45599606266	105.511411759662	-0.190429858295719	11.7963769231222	-0.190429858295719	-65.5730123023932	-21.9846240063282	-67.7524317171965	-98.264303524442	56.4744749265888	64.1024428784001	47.7567972673758	93.524604978244	-25.2537531285331	152.368929177932	71.7304108302115	-15.4463657619185	-9.99781722491034	43.3979584377693	121.857057370686	52.1156360969823	82.6275079042278	19.4243448749335	139.292412689112	-71.0215608394013	-28.522882250738	23.78318370454	168.714574788956	266.788448455102	-52.4964958135737	23.78318370454	24.8728934119417	-30.7023016655412	65.1921525858018	66.2818622932034	105.511411759662	155.638058300137	-77.5598190838111	13.9757963379254	66.2818622932034	10.7066672157205	34.6802807785563	-109.161400598458	-175.633692749957	65.1921525858018
207.360102511319	19.8376010319818	-56.479696081702	27.4693307433501	108.14761626353	12.2058713206134	115.779345974899	26.3790836417261	31.8303191498464	43.823037267711	179.013677869094	1.30340030437284	234.61628005192	34.0108133530945	-9.5990707118677	-5.23808230537148	111.418357568402	87.4329213326731	211.721090917815	41.6425430644628	-7.41857650861959	27.4693307433501	-40.1259895573412	80.8914387229288	-110.992051162905	102.69638075541	-33.5845069475969	6.75463581249312	172.472195259349	-41.2162366589653	48.1840256742072	338.189754706206	140.855029312252	195.367384393455	-53.2089547768299	103.786627857034	29.6498249465983	89.6134155359212	113.59885177165	84.162180027801	714.325004766504	-36.8552482524691	-104.45056855316	-29.2235185411007	96.1548981456656	-55.389448980078	80.8914387229288	-163.323912040859	-162.233664939235	35.1010604547185
325.671072307878	122.785057445141	147.873113046447	26.7959751444906	-70.2838921823032	-5.92757563982194	126.057412523572	1.70791954318431	35.5222553536406	16.9789099091968	63.8826660333781	-73.5562472607345	23.5236200660593	45.3393205889343	59.5195259288031	129.329767602003	106.423282052984	10.4341997523343	-43.0142665287095	94.4246467654031	-24.4709210842657	-70.2838921823032	300.583016706572	8.25262970004681	-28.8340611888407	88.9707216346843	59.5195259288031	64.9734510595218	97.6970018438343	179.505878804616	-37.5603413979907	54.0656007980843	824.159829255572	-24.4709210842657	31.1591152490656	22.4328350399156	-35.3787713457032	-88.827237626747	18.0696949353406	48.6116756673656	26.7959751444906	40.9761804843593	72.6089462425281	111.877207183703	-7.01836066596569	-68.1023221300157	95.5154317915469	-147.72962903851	-45.1958365809969	236.226700164091
657.998250685478	32.6698956449965	-30.6268662962739	121.067097666426	149.441508191823	101.423274994997	-9.89172014309909	116.701803739442	42.4918069807109	184.363859607696	71.957540987854	-38.2661306684962	43.5831304624569	-99.3802456462745	26.1219547545203	20.6653373457901	18.482690382298	61.0443061703936	1.02151467436132	77.4141583965842	77.4141583965842	41.4004834989649	-5.52642621611493	102.514598476743	325.144588752936	23.9393077910282	17.3913669005519	31.5785721632505	18.482690382298	89.4187166957907	-17.5309845153214	184.363859607696	356.792969723571	45.765777425949	140.710920337855	-7.70907317960701	43.5831304624569	-26.2615723692897	71.957540987854	61.0443061703936	61.0443061703936	46.8571009076951	-84.1017169018299	-67.7318646756393	88.3273932140447	411.359143810873	195.277094425157	98.149304549759	119.97577418468	320.779294825952
78.9485295801223	-41.1563420338366	-104.484365248469	64.7543174802908	15.6205063654894	87.6834293338648	-22.5946800571338	-37.8807546261832	37.4577557498456	-17.1353677110448	-30.2377173416585	-97.9331904331626	274.39191157011	-85.9227032717667	-11.6760553649558	-56.4424166028859	-34.6051672185297	-23.6865425263517	-56.4424166028859	-28.0539924032229	112.796266125874	66.9380424187264	62.5705925418552	-22.5946800571338	45.1007930343703	113.888128595092	88.7752918030826	98.6020540260429	-54.2586916644503	-61.9017289489749	12.344918957836	-66.2691788258462	26.5391310576675	95.3264666183894	-85.9227032717667	130.266065633359	-46.6156543799256	18.8960937731429	42.9170680959346	33.0903058729744	206.696438478606	-33.5133047493119	-82.6471158641133	36.3658932806278	236.176725147487	314.790822931169	-5.12488054964891	274.39191157011	-11.6760553649558	188.134776501903
140.566526530176	75.0224071693269	147.120938466261	52.0819653930297	-13.4621539678194	32.418729584775	168.968978253211	708.615560990868	31.3263275954275	1.8314738830454	63.0059852865046	409.297415909657	-36.4025957441166	-140.180784732128	18.2175037232577	-8.00014402108197	-44.049409669549	5.10867985108785	104.517260881709	-2.53813407434454	96.8704469562766	90.3160350201917	127.457702658006	17.1251017339102	206.110645891025	12.7554937765203	177.708194167991	107.794466849751	36.7883375421649	37.8807395315124	45.5275534569448	94.6856429775816	43.3427494782498	94.6856429775816	1.8314738830454	7.29348382978282	-107.408725051703	112.164074807141	16.0326997445627	54.2667693717247	-11.2773499891244	21.4947096913001	-162.028824519077	16.0326997445627	69.5603972225895	105.609662871056	-17.8317619252093	47.7123574356398	-179.507256348637	9.4782878084778
50.3265040085122	87.4865334679645	84.2077073391893	18.6311847636852	17.5382427207602	243.777245606249	37.2111994934114	154.155998086394	91.8583016396647	-17.435902652842	13.1664745490599	-42.5735696401185	-13.0641344811417	-107.057150172697	-50.224163940594	44.8617937938869	-65.5253525415449	-13.0641344811417	NaN	27.3747211070858	-3.22765609481609	41.5829676651117	7.70176433443458	80.9288812104141	-42.5735696401185	-2.13471405189102	-10.8782503952916	-1.04177200896596	35.0253154075613	66.7206346523882	-15.2500185669918	150.877171957618	100.601837983065	18.6311847636852	37.2111994934114	5.51588024858445	-3.22765609481609	-26.1794389962425	65.6276926094631	-16.3429606099169	-15.2500185669918	-93.9418456575966	-97.2206717863719	-8.69236630944142	13.1664745490599	439.413871289836	126.832447013267	-202.143107907178	-75.3618309278705	43.7688517509618
382.081508437922	-21.4135823059173	-29.067960721112	28.8866187082198	48.5693060615778	79.1868197223569	17.9517924007987	7.01696609337762	119.645677059815	-24.6940301981436	9.20393135486184	63.8780628919674	8.11044872411973	-144.977119579776	59.5041323689989	32.1670666004462	89.0281633990359	-88.116022781186	-30.1614433518541	82.4672676145832	-15.9461691522067	31.0735839697041	7.01696609337762	26.6996534467356	38.7279623848988	22.3257229237672	79.1868197223569	151.356673351336	46.3823408000936	118.552194429073	37.6344797541567	-48.75064807447	165.571947550984	-52.0310959666964	56.2236844767726	52.9432365845463	-27.9744780903699	36.5409971234146	119.645677059815	446.596983651706	31.0735839697041	-10.4787559984962	-36.7223391363068	-43.2832349207595	166.665430181726	63.8780628919674	79.1868197223569	90.121646029778	-105.61174487306	58.4106497382568
86.1952241034538	59.938654017252	-48.3696975883304	53.3745114957015	535.838986829659	-79.0023626888991	12.8956326128071	16.1777038735823	52.2804877421098	91.6653428714125	20.5537988879493	-11.1728899662112	4.1434425840732	-72.4382201673487	45.7163452205594	62.1267015244355	34.7761076846419	-1.32667618388551	99.3235091465547	3.04941883048146	92.7593666250042	144.178483043816	96.0414378857794	117.921912957614	39.1522026990089	-7.89081870543595	47.9043927277428	155.118720579733	6.33149009125668	80.7251053354951	-40.7115313131882	-86.6605289640413	87.2892478570455	80.7251053354951	9.6135613520319	3.04941883048146	97.1354616393712	-68.0621251529817	-2.42069993747725	44.6223214669676	176.999195651568	-27.5832462700873	-83.3784577032661	28.2119651630915	103.699604160922	74.1609628139446	303.90595106821	-190.592785555257	-176.370476758564	391.427851355549
-38.1372811693668	26.4420781544837	-12.9622766871878	-85.2035938969189	133.709488556812	156.695362214453	211.423632827886	226.747548599647	147.938838916304	217.991025301498	155.600796802185	-22.8133653976057	15.4964240317972	-60.0285894147398	62.5627367593492	42.8605593385135	145.749708091767	-46.893804467516	-32.6644541080235	146.844273504035	22.0638165054091	3.45620449684199	82.264914180185	41.7659939262448	27.5366435667523	210.329067415617	12.2127277949912	-21.718799985337	-45.7992390552474	13.3072932072599	-17.3405383362624	16.5909894440658	-54.5557623533966	118.38557278505	-16.2459729239938	75.697521706573	20.9692510931404	-3.11118797676992	116.196441960513	22.0638165054091	-16.2459729239938	251.922553081826	19.8746856808718	60.3736059348119	-61.1231548270085	50.522517224394	86.6431758292596	96.4942645396775	-92.8655517827994	2.36163908457334
-9.27789812334017	41.0970518248391	-96.8865067288693	19.1948996734568	388.246163424248	69.5698496216361	-43.2262339579827	101.32797024114	24.6704377113024	100.232862633571	-46.5115567806901	-33.3702654898607	345.536966729053	-94.6962915137311	1.67317795235097	81.6160333048963	-24.6094046293078	-36.655588312568	99.1377550260022	-5.99257530063283	-4.89746769306371	85.9964637351728	-28.9898350595842	147.322489759043	-18.0387589838931	160.463781049873	-44.3213415655518	106.803508278986	124.325230000092	34.5264061794244	563.463380635307	-13.6583285536166	182.365933201255	-41.0360187428445	-22.4191894141696	70.6649572292052	25.7655453188715	68.474742014067	-24.6094046293078	99.1377550260022	-5.99257530063283	94.7573245957257	-38.8458035277063	48.7628050778229	3.8633931674892	36.7166213945626	300.637554818719	-42.1311263504136	-141.785918639203	65.1894191913596
-12.1637696627577	119.314271172159	49.192649393537	17.4187895250987	51.383950074119	-50.5115315729418	-47.2245805520689	11.9405378236438	382.270352841994	23.9926915668446	29.4709432682994	25.0883419071355	-76.8071397399252	148.896830360016	55.7665514352829	-36.2680771491591	78.7752085813933	-14.3550703433396	39.3317963309182	-46.1289302117779	3.17533510131601	17.4187895250987	33.8535446294633	29.4709432682994	16.3231391848077	76.5839079008114	55.7665514352829	137.940326957106	-71.3288880384704	10.8448874833528	-22.0246227253764	78.7752085813933	0.984034420734058	-12.1637696627577	4.27098544160699	-15.4507206836306	158.757683422635	109.453418109541	42.6187473517911	126.983823554196	27.2796425877175	78.7752085813933	-100.911447226327	36.0448453100453	-4.49421728072082	27.2796425877175	-53.7984825938147	-228.00688670008	-141.450509817093	348.305192292973
72.6429858160551	26.6028541442411	317.094161121163	1.39040108586676	-47.9383114196482	264.476867781947	107.721181375532	117.586923876635	68.2582113711204	149.376538602412	-46.8421178084146	92.3744708182611	23.3142733105401	368.615260849145	64.9696305374194	-40.2649561410126	92.3744708182611	204.186219164095	205.282412775329	55.1038880363164	39.7571774790451	116.490730265402	37.5647902565778	73.7391794272888	71.5467922048214	37.5647902565778	-49.0345050308819	126.356472766505	11.2561435869698	252.418738058376	-12.8601158601709	201.993831941628	84.7011155396254	143.895570546243	32.0838222004094	6.8713691420351	17.8333052543718	16.7371116431381	-38.0725689185452	87.9896963733264	-29.3030200286759	64.9696305374194	18.9294988656054	-23.8220519725076	15.6409180319044	92.3744708182611	-51.2268922533492	-72.0545708667889	-112.613734482435	60.5848560924848
33.6025561540882	18.2482322573134	-88.1352975989124	138.889348589116	33.6025561540882	168.501258961467	32.50581873289	10.571070308926	-38.7821136449932	80.762265265611	-55.2331749629663	-91.425509862507	-30.0082142754076	36.8927684176828	135.599136325521	-32.201689117804	5.08738320293494	9.47433288772775	29.2156064692954	14.9580199937188	-34.3951639602004	125.728499534737	28.1188690480972	96.1165891623858	-42.0723259085878	138.889348589116	95.0198517411876	10.571070308926	588.551691280379	155.340409907089	25.9253942057008	-38.7821136449932	79.6655278444128	-0.396303903056082	8.37759546652955	8.37759546652955	-17.9441026422273	-13.5571529574345	2.89390836053853	73.0851033172236	20.4417070997098	57.7307794204487	-125.424369919651	52.2470923144577	98.3100640047822	-8.07346585144351	6.18412062413314	-189.035140349147	-208.776413930715	13.8612825725206
72.4303779246854	-40.5896444869955	31.8309523981592	46.0956154209928	-51.5624621968675	151.434665435763	2.20434458150501	-25.2276996931748	158.018356061687	102.05698574134	85.5977591765317	103.154267512327	71.3330961536982	-78.9945064715473	145.948256580827	-38.3950809450212	15.3717258333513	-63.6325616777266	357.723638381356	63.6521237567879	49.3874607339543	374.182864946164	-28.5195450061364	-57.0488710518035	321.513339938778	66.9439690697494	130.586311787007	17.5662893753257	39.5119247950696	93.2787315734421	312.735085770881	10.9825987494026	85.5977591765317	80.1113503215958	51.5820242759287	26.3445435432233	76.8195050086342	6.59347166545379	6.59347166545379	-38.3950809450212	193.131372733277	37.3173612530952	-102.037423662278	34.0255159401336	47.19289719198	26.3445435432233	48.2901789629672	24.1499800012489	-47.1733351129187	12.0798805203898
66.2858689753841	90.4380555262906	19.079322534976	60.7967356683599	47.6228157315018	-80.8229036528643	62.9923889911696	221.079428233466	172.775055131653	16.8836692121664	46.524989070097	-44.5946238265046	-9.46417066154977	-66.5511570546014	34.4488957946438	11.3945359051422	177.166361777273	-14.953303968574	705.220985913	140.938081950913	86.0467488806712	37.7423757788583	-1.7793840317159	101.416322140339	30.0575891490244	61.8945623297648	25.6662825034051	-47.8881038107191	-28.127223905432	-66.5511570546014	62.9923889911696	88.2424022034809	43.2315090858825	54.2097756999309	-16.0511306299788	147.525041919342	133.253295321079	0.416269291093776	23.4706291805954	-48.985930472124	-41.3011438422901	-1.7793840317159	-125.833796770463	123.372855368436	73.970655605218	83.8510955578615	167.285921824629	17.9814958735712	-203.779489730206	-17.1489572913836
409.417580144341	6.31502191904455	10.7085102920723	23.8889754111556	52.446649835836	186.448045213182	-40.9149780910038	247.956882435571	20.5938591313848	86.496184726801	32.6759521572111	46.9547893695513	-11.2589315730665	20.5938591313848	-0.275210640497074	150.201766135703	68.92223123469	18.3971149448709	362.187580134292	571.976649946368	182.054556840155	-2.47195482701095	-67.2759083291703	220.497580104147	51.348277742579	65.6271149549192	-27.7345129719205	-12.3573036663234	29.3808358774403	45.8564172762943	-42.0133501842607	59.0368823953776	39.2661847167527	117.250603337995	-5.76707110678176	24.9873475044125	-81.5547455415105	-35.4231176247191	18.3971149448709	49.1515335560651	-10.1605594798095	119.447347524509	-11.2589315730665	91.9880451930857	99.6766498458843	87.594556820058	165.578975441301	-141.965210670642	-149.653815323441	31.5775800639541
11.1207207330088	84.7482312455187	84.7482312455187	124.309281670151	66.0666241005535	137.496298478362	136.397380411011	-11.95655868136	50.6817711576409	110.023346794589	483.655489693893	-28.4403296916234	180.354103105046	-69.1002981836065	-13.0554767487109	42.9893446861847	-55.9132813753957	115.517937131344	289.146991772785	47.3850169555883	-85.5840691938699	28.7034098106231	49.5828530902901	146.287643017169	34.1980001473775	375.961519093506	191.343283778555	-21.846821287518	99.0341661210803	32.0001640126757	-26.2424935569216	18.813147204465	112.221182929291	-102.067840204133	-24.0446574222198	49.5828530902901	-7.56088641195643	-47.1219368365886	48.4839350229391	23.2088194738686	80.3525589761151	35.2969182147284	-26.2424935569216	53.9785253596936	27.6044917432722	86.9460673802204	15.5163930024123	-53.715445240694	-206.465056602468	164.969250162134
-24.7489901110111	-64.3297151528568	-41.2409588784468	-79.7222193357968	-7.1575567590797	77.5012162470902	39.0199557897403	-58.8323922303782	25.8263807757917	236.923580998969	-3.85916300559256	39.0199557897403	17.030664099826	-56.6334630613868	122.579264211414	-52.2356047234039	23.6274516068003	119.280870457927	418.335237440761	103.888366274987	1.63815991688601	-19.2516671885325	159.961060084269	-74.2248964133182	252.316085181909	51.1140662191931	3.83708908587743	-40.1414942939511	66.5065704021331	30.2242391137745	65.4071058176374	41.2188849587317	31.3237036982703	11.5333411773474	51.1140662191931	581.055995946127	92.8937204300302	64.3076412331417	150.065878823807	157.762130915277	-8.25702134357541	1.63815991688601	-70.9265026598311	-7.1575567590797	67.6060349866288	-94.015258934241	13.7322703463388	-136.894377729574	-48.9372109699168	158.861595499773
17.4464304646151	103.247338813772	146.147792988351	-13.3538956094413	51.5467914751776	16.3464188191131	-29.8540702919715	-34.2541168739796	38.3466517291534	-25.4540237099634	21.8464770466232	-10.0538606729352	-41.9541983924937	8.646337300599	231.948701337508	74.6470360307199	41.6466866656594	149.447827924857	286.949283612609	-50.7542915565098	31.7465818561413	-5.65381409092719	179.148142353411	-30.9540819374735	37.2466400836514	106.547373750278	-4.55380244542517	7.54632565509699	326.549702850681	-60.6543963660279	-17.7539421914493	41.6466866656594	0.946255782084902	19.6464537556192	212.148491718472	16.3464188191131	82.347117549234	-38.6541634559876	90.0471990677481	-82.6546292760682	102.14732716827	6.44631400959497	28.4465469196353	92.2472223587521	157.147909443371	181.348165644415	27.3465352741333	-44.1542216834977	-257.556480910889	136.247688178833
219.264953747739	84.996725103531	61.8849808287083	-73.4838070666814	11.2592552743349	154.331957927999	134.521891406722	-44.8692665359486	25.5665255397013	73.9911325917107	43.1754735586138	78.3933695964388	-43.7687072847666	-53.6737405454049	12.359814525517	84.996725103531	142.225806164997	192.85153171937	257.78452753911	64.0860993310724	1.35422201369667	124.616858146084	112.510706383082	190.650413217006	100.404554620079	99.3039953688974	321.616964107668	-4.14857424221349	43.1754735586138	11.2592552743349	78.3933695964388	121.315180392538	-10.7519297493057	9.05813677197088	32.1698810467935	16.7620515302451	15.6614922790631	-41.5675887824025	73.9911325917107	90.4995213594411	105.90735087599	105.90735087599	-60.277096052497	18.9631700326092	-55.8748590477689	-66.8804515595892	-7.45025199575958	-229.76322073453	-185.740850687248	270.991238553294
-2.6418349758543	9.47034644999142	96.4578312356107	49.1102129345774	7.2681316452922	41.4024611181301	79.9412202003665	34.7958167040325	55.7168573486751	125.086623696701	-12.5518015970008	-3.74294237820391	-38.9783792533915	-122.662541831962	-77.5171383356278	-0.439620171155081	-8.14737198760236	-0.439620171155081	219.781860298767	412.475655709949	44.705783325179	122.884408892001	36.9980315087317	1072.03898971737	38.0991389110813	354.11696338542	116.277764477904	-38.9783792533915	202.164141861173	176.838671607132	33.6947093016829	-9.24847938995197	-26.8661978275457	-4.84404978055352	-37.8772718510419	90.9522942238626	-20.2595534134481	11.6725612546906	-36.7761644486922	5.06591684059297	-65.4049569097821	157.018738364839	-140.280260269556	-5.94515718290314	87.6489720168138	40.3013537157805	-3.74294237820391	-116.055897417864	-114.954790015515	10.571453852341
212.587689314818	-34.1832770449131	-74.9445527382616	120.048576929919	137.675074527043	15.3912474469972	41.8309938426827	67.1690841385479	50.6442426412445	99.1171110333346	-41.8948697436547	-3.33690624994671	-16.5567794477895	168.521445322009	-62.8263356402391	125.55685742902	27.5094645450197	7.67965474825557	615.793821849022	-63.9279917400593	157.504884323807	-6.6418745494074	89.2022061349525	784.347205121517	146.488323325604	-52.911430741857	15.3912474469972	3.27303034897466	-0.0319379504860275	127.760169628661	9.88296694789603	-20.9634038470704	-19.8617477472501	155.301572124166	118.946920830099	-15.4551233479692	79.2873012365704	-39.6915575440143	-41.8948697436547	252.247308908346	56.1525231403456	-17.6584355476097	-130.027357729273	138.776730626863	-72.7412405386211	-28.674996545812	-12.1501550485085	2.17137424915443	-196.126723718487	133.268450127762
5.88717750249927	-0.726054563966625	68.7128821339253	8.09158819132124	10.2959988801432	24.624668357486	-10.6459026636655	162.400336408859	-23.8723667965973	145.867256242694	-0.726054563966625	204.284139496476	-10.6459026636655	151.378282964749	150.276077620338	-62.4495538509817	-72.3694019506805	67.6106767895143	16.9092309466091	46.6687752457056	29.0334897351299	140.356229520639	83.0415516112681	275.92748688319	81.9393462668571	508.492814553908	-24.9745721410083	-17.2591347301314	43.3621592124727	281.438513605245	-49.2230897180499	16.9092309466091	87.450372988912	-49.2230897180499	0.376150780444358	70.9172928227473	108.392274532721	96.2680157441999	38.9533378348288	-4.03267059719957	-23.8723667965973	64.3040607562814	156.889309686804	-31.5878042074741	141.45843486505	-35.9966255851181	64.3040607562814	-170.465677603258	58.7930340342265	246.167942584094
45.9976072445163	-14.6539252872168	58.1279137508629	89.0050575851998	329.405677438251	39.3810764228727	5.19566717771403	55.9224034769817	-42.2228037107319	8.50393258853583	54.8196483400411	-40.0172934368507	-63.1751513126033	-78.6137232297718	12.9149531362982	-6.9346393286326	-40.0172934368507	55.9224034769817	177.225468540448	39.3810764228727	32.7645456012291	-27.886986930504	48.2031175183975	704.342423998056	19.5314839579419	1338.4266277389	47.1003623814569	96.724343543784	-40.0172934368507	134.218018199765	87.9023024482592	-3.62637391781079	175.019958266567	-21.2704561088604	69.155465120269	60.3334240247441	-89.6412745991778	133.115263062824	11.8121979993576	-5.831884191692	122.087711693418	143.040059295289	167.300672307983	833.364775020106	8.50393258853583	152.964855527755	95.6215884068434	-109.490867064109	-123.826683844336	22.8397493687637
11.1232995116311	164.482760985525	-24.1824757917114	66.2885734231036	-5.4262826618107	134.69351307333	10.0199940334016	46.4290748149735	221.854645853456	134.69351307333	-70.5213058773483	-63.9014730079716	29.8794926415317	-24.1824757917114	-71.6246113555777	28.7761871633023	-21.9758648352525	10.0199940334016	-138.926245527574	-47.3518908345298	174.41251028959	-66.1080839644305	197.581925332408	1171.80066260901	124.763763769265	376.317412805579	49.7389912496618	33.1894090762201	-34.1122250957764	149.036484290312	69.598489857792	100.491043248217	260.470337591487	96.0778213352988	-29.6990031828586	46.4290748149735	-30.8023086610881	310.119084111812	26.5695762068434	5.60677212048381	75.1150172489392	-34.1122250957764	-83.7609716161017	40.9125474238262	153.44970620323	-59.4882510950538	70.7017953360214	27.6728816850728	-70.5213058773483	-8.73619909649905
-40.3436799017471	53.484111471713	25.8877022442247	-27.0974034725528	-10.5395579360598	12.6414258150303	-31.5128289489509	24.7838458751252	28.0954149824238	352.629187497686	19.2645640296275	97.6383662356942	75.5612388537036	-12.7472706742589	54.5879678408125	-37.0321107944485	412.23743142906	50.1725423644144	-29.3051162107518	56.7956805790116	24.7838458751252	85.4959461755993	62.3149624245092	1235.71428277731	191.466157609154	4.91443123133363	88.8075152828979	-9.43570156696027	9.32985670773175	60.1072496863101	64.5226751627083	68.9381006391064	-34.8243980562495	32.5108404588219	-10.5395579360598	29.1992713515233	28.0954149824238	240.035837849534	-16.0588397815574	-14.9549834124579	82.1843770683007	64.5226751627083	-5.02027609056215	-45.8629617472448	342.69448017579	-20.4742652579556	-43.6552490090457	-103.26349294042	-95.5364983567236	107.57307355759
127.915073374018	40.6668563544336	27.4139626299398	46.1888954063061	140.063559288137	2.01258299132664	16.3698845261949	116.870995270273	98.0960624939069	154.420860823006	-42.1637294236528	68.2770516137957	-63.147477820768	-11.2403107331672	52.815342268553	-65.356293441517	13.0566610950715	59.4417891307999	93.6784312524089	6.43021423282458	-15.6579419746651	39.5624485440591	28.5183704403143	903.209356256907	526.606292919207	140.063559288137	-1.30064043979682	-0.196232629422333	-12.3447185435417	55.0241578893019	-65.356293441517	120.184218701397	-55.4166231481466	32.9360016818122	21.8919235780674	-20.0755732161631	-80.8180027867598	789.455351788335	61.6506047515488	-36.6416903717803	35.1448173025612	-27.8064278887845	8.63902985357355	32.9360016818122	-58.7298465792701	-12.3447185435417	155.52526863338	-126.098723012114	-186.84115258271	81.5299453382896
37.7814271147796	-15.2566434234415	-16.3616032263211	3.52767322551182	-79.3443119904587	76.4550202155659	84.1897388357231	-26.3062414522376	-6.41696500040465	-38.4607992839133	-56.140156129987	-62.7699149472646	-46.1955179040705	20.1020702687059	-19.6764826349599	7.94751243703024	-30.726080663756	-49.5103973127093	53.2508643550941	7.94751243703024	60.9855829752514	84.1897388357231	4.63263302839142	369.269367978662	358.219769949866	550.482775650917	42.2012663262981	101.869095681797	-49.5103973127093	140.542688782583	37.7814271147796	242.198990647507	18.9971104658263	-60.5599953415054	-13.0467238176823	0.212793816872993	-68.2947139616627	346.06521211819	7.94751243703024	68.7203015954086	89.7145378501212	7.94751243703024	-9.73184440904347	64.3004623838902	232.254352421591	-15.2566434234415	30.0467084946224	-56.140156129987	-163.321257009309	9.05247223990985
26.0490133286484	0.622229337486117	-74.5526102885589	-14.8549435266996	28.2600380235321	-81.1856843732099	85.7466800905077	137.705760420274	18.3104268965555	61.4254084467872	-73.4470979411171	16.0994022016719	100.118340607252	-132.039252355534	52.5813096672525	117.806538166321	-21.4880176113506	54.7923343621362	NaN	-8.22186944204859	305.743637231433	106.751414691903	132.178198683065	903.825817197468	254.890069249109	66.9529701839964	13.8883775067882	-8.22186944204859	59.2143837519035	99.0128282598097	24.9435009812066	75.7970689635311	30.4710627184157	-25.910067001118	-25.910067001118	104.540389997019	93.4852665226005	-22.5935299587925	65.8474578365546	404.134236153757	163.132544411436	95.6962912174842	-117.667591838791	236.096359342598	17.2049145491137	38.2096491505086	-80.0801720257681	-141.988863482511	-55.7589003820476	70.2695072263219
91.7294410273686	36.4261687828799	182.42680750833	3.24420543618666	4.35027088107644	-42.1044778042941	28.6837106686515	56.3353467908958	-40.9984123594043	154.775171386086	8.77453266063553	119.381077149613	-36.5741505798452	-111.78660083235	22.0473179993128	214.502705410134	33.1079724482106	-2.28612178826221	120.487142594503	26.4715797788719	-40.9984123594043	16.516990774864	19.8351871095333	451.200710616545	266.487781319953	176.896480283881	1.03207454640711	121.593208039393	110.532553590495	46.3807577868879	482.170543073459	144.820582382078	40.850430562439	169.154022169653	-14.4528416820497	53.0171504562265	41.9564960073288	521.988899089491	25.3655143339822	189.063200177669	103.896160921156	35.3201033379901	-84.1349647101055	139.290255157629	126.017469818952	300.775810111536	19.8351871095333	19.8351871095333	-139.438236954594	96.1537028069277
37.960760228627	170.755051755068	64.5196185339151	16.9349974036072	21.3614737878219	133.130002489243	199.527148252463	123.17043062476	158.582241698477	-22.903290054325	109.891001472116	41.280617516788	222.76614926959	-32.8628619188081	-14.0503372858956	-12.943718189842	51.2401893812711	532.619496164619	30.2144265562513	0.335710962802104	241.578673902503	260.391198535415	14.7217592114999	545.898925317263	157.475622602424	201.740386444571	55.6666657654858	65.6262376299688	104.357905991847	105.464525087901	160.795479890585	-36.1827192069691	70.0527140141835	65.6262376299688	-67.1680538964719	150.835908026102	61.1997612457541	590.16368915941	28.0011883641439	-6.30400361351994	3.65556825096312	36.8541411325733	-48.3555292635595	410.891395598715	159.688860794531	21.3614737878219	-85.9805785293844	-72.7011493767403	-104.793103162297	10.2952828272852
-30.2550292599139	150.214218927855	-32.4693758634448	33.9610222424823	-15.861776336963	7.38886300011149	67.1762212954459	128.070752892546	22.8892892248278	32.8538489407169	41.7112353548405	15.1390761124697	113.677499969595	-25.8263360528521	133.606619401373	133.606619401373	6.28168969834603	-45.7554554846302	NaN	6.28168969834603	15.1390761124697	103.712940253706	143.571179117262	699.372176603519	368.327359375649	-18.0761229404939	108.141633460768	72.7120878042732	387.149305505662	-34.6837224669757	742.551935372372	216.644617033782	149.107045626089	163.50029854904	-9.2187365263703	87.1053407272241	101.498593650175	32.8538489407169	351.719759849167	14.0319028107042	204.465710714362	23.9964625265933	-114.400200194088	163.50029854904	-44.6482821828648	33.9610222424823	-43.5411088810993	-186.366464808843	126.96357959078	93.7483805378168
75.3741266100542	-39.8295919272505	117.467792998685	-9.92093423006561	-19.8904867957939	4.47953058709748	72.0509424214781	21.095451529978	103.067328181522	89.7745914272173	-54.2300567444136	238.210151850283	-8.81320616720691	-151.710126275979	59.8659337300324	302.458379496088	4.47953058709748	88.6668633643586	103.067328181522	69.8354862957607	-6.59775004148951	-71.9537057501528	10.018170901391	49.8963811643041	264.795625358892	100.851872055804	28.8495479699889	100.851872055804	21.095451529978	-15.4595745443591	139.622354255859	57.650477604315	206.086038027381	88.6668633643586	114.144608810109	-42.0450480529679	98.6364159300869	151.807362947304	317.966572376109	46.5731969757281	17.7722673414019	43.2500127871519	-151.710126275979	48.7886531014454	-40.9373199901092	76.4818546729129	90.882319490076	-7.70547810434821	26.6340918442715	5.58725864995618
-5.08241907311098	-68.2545717427253	110.179052464431	-3.97413569294231	117.937036125612	161.16008795219	72.497417538696	-6.19070245327965	52.5483166956599	55.873166836166	-46.0889041393518	65.847717257684	38.1406327534672	-41.6557706186771	385.033330746261	616.664557201514	62.522867117178	1.56728120790105	390.574747647105	83.5802513403827	91.3382350015635	19.2998152905998	73.6057009188647	454.855183696888	775.149080565634	265.338725688045	336.26886201884	347.351695820527	37.0323493732985	105.745918943756	-22.8149531558097	174.459488514214	34.8157826129612	256.472458646696	48.1151831749853	-43.8723373790145	-99.2865063874481	315.211477795635	-15.056969494629	-26.1398032963157	227.65709076231	20.4080986707685	35.9240659931299	-91.5285227262674	-26.1398032963157	124.586736406624	20.4080986707685	91.3382350015635	-83.7705390650867	3.78384796823839
142.801213562591	41.8968414001515	-4.67440729020526	95.121125617702	203.787372561868	60.7471087272006	148.345409835253	105.100678908493	68.5089835089268	97.3388041267666	154.998445362446	49.6587161818776	-76.748958834805	-25.742353126319	-32.3953886535128	31.9172881093608	107.318357417557	99.5564826358313	NaN	19.7200563095054	25.2642525821669	118.40674996288	77.3796975451852	283.623798888194	305.80058397884	94.0122863631697	87.3592508359759	24.1554133276346	39.6791628910869	62.9647872362652	92.9034471086374	75.1620190361206	120.624428471945	-12.4362820719314	1.97862823698856	-52.3544952350943	60.7471087272006	94.0122863631697	215.984604361723	21.93773481857	188.263622998416	-0.23905027207605	-124.429046779694	217.093443616255	77.3796975451852	13.0670207823116	200.460854798271	181.610587471222	-168.782616960986	77.3796975451852
-45.3136264255347	-40.8760436783819	29.0158845892752	5.71857516672285	151.049410135978	40.1098414571573	4.60917947993464	129.970892087002	23.4689061553342	12.3749492874521	113.329956785179	-14.2505471954649	45.6568198910984	-84.142475463122	39.0004457703691	123.314517966273	-41.9854393651701	70.0635250004389	131.08028777379	-3.15659032758282	195.425237607506	61.1883595061333	56.7507767589804	267.53595724874	348.521842384279	20.1407190949696	-6.48477738794744	-12.0317558218885	33.4534673364281	-46.423022112323	16.8125320346049	-28.6726911237116	98.9078128569324	298.59903647881	83.3762732418974	-28.6726911237116	93.3608344229913	203.191007415024	-59.7357703537814	107.782978351238	0.171596732781805	158.815179943496	111.111165411603	35.6722587100045	42.3286328307337	80.0480861815328	85.5950646154739	-201.738418262672	-171.78473471939	165.471554064225
-23.8363028288099	-27.16616086214	38.3210471266844	62.7400060377715	87.1589649488585	-12.7367760510431	80.4992488821984	181.504942559877	282.510636237555	193.71442201542	8.35232482671394	145.986456871023	0.58265608227715	-95.9832268842944	37.2110944489077	-50.4751670954503	109.358018504392	-6.07705998438296	-48.255261739897	17.2319462489274	62.7400060377715	30.5513783822476	-7.18701266215964	89.3788703044119	1071.68699013678	83.8291069155285	43.8708105155678	53.860384615558	178.175084526547	-32.7159242510234	-43.8154510287902	280.290730882002	198.154232726527	-62.6846465509939	130.447119382149	31.6613310600243	76.0594381710917	28.3314730266943	71.619627459985	139.326740804363	-26.0562081843633	121.567497959936	-124.841996506488	71.619627459985	67.1798167488782	-73.7841733287607	273.631014815342	-87.1036054620809	-68.2344099398773	-12.7367760510431
47.6355579880641	229.759235435778	711.720674535215	136.476376255241	78.7298443815762	-30.1001579957162	67.624742098179	72.0667830115379	-12.3319943422807	-71.1890364442858	214.212092239022	-41.2052602791134	-25.6581170823573	-80.0731182710035	253.079950230912	-14.5530147989602	80.9508648382556	50.9670886730832	-27.8791375390368	58.7406602714612	249.748419545893	130.923825113543	-51.1998523341708	87.6139262082939	1052.64731463551	-21.2160761689985	-57.8629137042092	-58.9734239325489	19.8728022795711	236.422296805816	70.9562727831981	-55.6418932475297	94.2769875783322	-4.5584227439027	-20.1055659406587	-28.9896477673765	86.5034159799542	23.2043329645903	-2.33740228722326	125.371273971844	95.3874978066719	73.1772932398776	77.6193341532364	-106.725363751157	46.5250477597243	-16.7740352556396	339.69974804141	-132.26709900297	-204.450263845052	32.088414791308
166.9551968608	36.9602011602447	-45.2588559495084	15.849902713146	-43.0367192708664	-16.3710791271627	121.40139494864	19.1831077311089	89.1804131083312	75.8475930364793	-20.8153524844466	61.4037046253065	213.620067112282	95.8468231442571	-34.1481725562985	33.6269961422818	248.063185631232	-5.26039573395282	14.738834373825	-60.8138127000022	146.955966753023	188.065495307899	82.5140030724052	129.178873323887	484.720741906603	23.6273810883929	35.8491328209237	124.734599966603	178.06588025401	118.068189930677	-28.5928308596936	283.617372489504	60.2926362859855	-31.9260358776565	-39.7035142529034	113.623916573393	241.396775595306	21.4052444097509	-34.1481725562985	31.4048594636398	-8.59360075191578	89.1804131083312	-80.81304280778	41.4044745175287	88.0693447690102	155.84451346759	-35.2592408956195	-119.700434684015	-188.586671721916	30.2937911243188
327.525028807496	-31.5304959282799	207.469311558382	186.348398338631	61.8461730432532	10.7113305112231	62.957800054819	115.204269598415	263.050662136676	69.6275621242143	-42.6467660439386	100.753118448059	17.3810925806184	-65.9909332868219	26.2741086731453	-39.311885009241	0.706687407130308	46.283394881331	38.5020058003699	35.1671247656723	138.548436841298	30.7206167194088	127.43216672564	96.3066104017951	486.487691461416	173.00887419984	-11.5212097200943	-40.4235120208069	-11.5212097200943	52.9531569507262	-75.9955763909147	425.348205825293	37.390378788804	84.0787132745706	181.901890292367	20.715973615316	-21.5258528241871	22.9392276384477	-30.4188689167141	-73.772322367783	42.9485138466334	-28.1956148935823	-131.576926969208	-68.2141873099536	-2.6281936275673	117.427523621547	-4.85144765069904	-67.1025602983878	-114.90252179572	1031.18492712869
-26.6858130208494	-34.4711167422995	44.4941067181228	10.0163330945581	-55.6026554148069	232.453582278847	163.498035031717	78.9718803416875	102.327791506038	-66.7245178740213	-2.21771561057771	12.240705586401	82.3084390794519	-60.0514003984927	43.3819204722014	232.453582278847	210.209857360418	-20.0126955453208	55.6159691773373	85.6449978172162	20.0260093078511	66.7378316365517	5.56758811087238	74.5231353580018	110.113095227488	293.623825804526	11.1285193404796	73.4109491120803	249.136375967668	125.683702670388	197.975808655282	404.84245039667	23.3625680456154	55.6159691773373	86.7571840631376	64.5134591447088	-48.9295379392783	-27.7979992667709	33.3722442589084	17.8016368160082	72.2987628661589	48.9428517018086	-32.2467442504566	121.234957686702	552.763221104222	-37.8076754800638	-21.1248817912422	-83.407311562843	-96.7535465139003	480.471115119328
107.24228785584	0.418667705136965	60.5069540399071	32.688302958995	-45.2039200675589	158.428605844718	69.408922385799	1.53141374837345	313.100305854589	98.3403195099476	111.693272028785	59.3942079966707	171.781558363556	-48.5421581972684	67.1834302993261	7.09514396455587	-42.978427981086	66.0706842560896	-6.25780855428194	-31.8509675487211	12.6588741807383	37.139287131941	70.5216684290355	38.2520331751775	541.213244718069	84.9873669911098	187.360002968866	49.3794936075423	-19.6107610731198	105.016795769367	98.3403195099476	9.32063605102884	132.835446850279	-18.4980150298833	54.9432238237247	79.4236367749274	32.688302958995	-7.37055459751843	143.962907282644	257.463003692765	130.609954763806	13.7716202239748	-63.0078567593427	33.8010490022315	-38.52744380814	-36.301951721667	109.467779942312	-69.6843330187616	-52.9931423702143	121.707986417914
556.370989269527	38.6835112414329	-11.4152769548342	77.6492353940851	36.4568984327099	37.5702048370714	45.3633496676019	11.9641575367571	-70.4205163859933	-14.7551961679187	157.807296508113	115.501653142376	63.1762521373857	89.8956058420615	163.37382852992	109.935121120568	-34.7947114464256	30.8903664109025	180.073424595342	-29.2281794246181	-38.13463065951	72.0827033722777	1.94439989750368	124.408104377268	207.90608470438	64.2895585417472	64.2895585417472	74.3093161810007	18.6439959629261	86.5556866289771	190.093182234596	373.788738954242	-54.8342267249324	8.62423832367263	62.0629457330243	89.8956058420615	18.6439959629261	563.050827695696	42.0234304545174	43.1367368588789	182.300037404065	-91.5733380688617	-49.267694703125	-24.7749538071721	207.90608470438	139.994394038329	67.6294777548317	1.94439989750368	-69.3072099816318	400.508092658918
620.554170435165	193.942982988224	43.570893418154	32.4322201166674	5.6994041930993	82.5562499733575	43.570893418154	59.1650360402354	39.1154240975594	-3.21153444809006	66.9621073512761	39.1154240975594	4.58553686295063	-121.281471443849	111.516800557223	52.4818320593434	-19.9195444003201	213.9925949309	81.4423826432088	128.224810509453	-56.6771662952262	189.48751366763	177.234973035994	128.224810509453	671.792067622004	314.240654644281	123.769341188858	49.1402300688974	44.6847607483027	10.154873513694	32.4322201166674	408.919377706918	-6.55313643853606	22.4074141453293	83.6701173035061	-6.55313643853606	-57.7910336253749	53.5956993894921	203.967788959562	209.537125610306	-8.7808710988334	141.591218471237	36.887689437262	-80.0683802283482	-61.1326356158209	7.92713885339664	63.6205053608301	-189.227378582918	-171.405501300539	50.2540973990461
590.075610198338	-59.636392708144	64.0652064730215	617.936330734636	71.866208223185	13.9159095076841	465.25958219572	-49.6065333150765	145.418510439013	80.7816387948006	390.59285115844	-38.4622451005571	-47.3776756721727	-69.6662521012115	2.77162129316469	27.2890553651074	23.9457689007516	9.45819422187634	62.9507776515695	78.5527811518967	155.448369832081	-38.4622451005571	-7.25823809990278	275.80668254889	-3.91495163554695	699.289634700628	-36.2333874576532	86.3537829020603	59.6074911872137	48.4632029726943	54.035347079954	243.488246726784	142.075223974657	-8.37266692135472	80.7816387948006	264.662394334371	72.980637044637	83.0104964377045	592.304467841242	11.6870518647802	9.45819422187634	65.1796352944734	-39.5766739220091	3.88605011461664	-29.5468145289416	-23.9746704216819	2.77162129316469	-174.422561317694	1.65719247171275	127.587649295782
27.7156571404431	161.514562635678	71.2003014263943	167.089517031312	26.6006662613161	160.399571756551	187.159352855598	-19.113959782889	63.3953652725056	33.2906115360779	79.005237580283	132.524799778377	111.339973074965	21.0257118656813	-89.3583851678872	297.543449889166	155.939608240043	23.2556936239353	-45.873740881936	114.684945712346	133.639790657504	-0.159114837730802	123.604872745361	562.911279121382	134.754781536631	521.656616593684	39.9805568108396	213.919133954645	61.1653835142517	-21.343941541143	103.535036921076	646.535595055903	0.955876041396153	-70.403540222729	10.9907939535388	-13.5390053872543	89.0401554924256	118.029918349726	158.169589998297	468.13705439559	-17.9989689037621	123.604872745361	-145.107929124235	97.9600825254413	21.0257118656813	3.18585779965006	-46.9887317610629	-151.797874398997	-194.167527805821	76.7752558220291
1181.62501261082	10.2938333781805	182.089072998968	67.1870620837659	92.8447926764808	29.258242946709	-10.9016831984101	402.968666797123	133.0047188216	18.1027079063981	479.941858575268	133.0047188216	-3.0928086701925	-95.6837495047726	82.8048111402011	56.031527043455	64.9559550757037	150.853574886097	-76.7193399362441	14.7560473943049	234.520087688429	4.7160658580251	19.2182614104292	62.7248480676415	69.418169091828	1095.72739280043	15.871600898336	34.8360104668644	54.9159735394239	10.2938333781805	244.560069224708	126.311397797413	128.542504805476	311.493279466574	1.36940534593184	144.160253861911	-53.2927163515913	48.2226525152374	366.155401164097	225.59565965618	87.2670251563254	59.3781875555483	-90.1059819846172	41.5293314910509	-72.2571259201198	72.7648296039213	-0.861701662130329	20.3338149144603	-141.421443170047	146.391360869973
434.836630640405	228.355041691069	-80.8092833844237	678.150070591514	7.36393568042789	159.155806475615	210.497174538694	278.580293057123	-49.5580158677674	-4.91334798682992	33.034619711967	-35.0484988064627	1.78335219531071	-90.8543336576346	209.38105784167	-0.44888119873617	174.781440233944	652.479386559975	-12.726164865994	70.9825874107638	52.0086035613654	7.36393568042789	-47.3257824737206	246.212908843444	118.975605382772	319.87661084699	57.5891870464826	177.01367362799	111.162788503608	-68.5319997171659	55.3569536524357	7.36393568042789	-27.2356819272987	101.117738230397	44.1957866822013	-22.7712151392049	-46.2096657766971	-119.873367780244	624.576469134389	216.077758023811	34.1507364089904	-51.7902492618143	-8.26169807790023	53.1247202583888	45.3119033792248	249.561258934514	63.1697705315998	-90.8543336576346	-9.37781477492367	14.0606358625685
116.099124036666	-17.9025310391161	17.8312436477592	54.6816987935993	199.85015845903	-25.7192942518701	82.5987102677207	12.2478413529349	279.134471045535	320.451648027234	378.519031893407	94.8821953163341	80.365349349791	-62.5697493977103	-41.352820677378	-59.2197080208157	-5.61904599050274	140.666094133893	149.599537805612	59.1484206294588	-1.15232415464332	102.698958529088	31.2314091553374	490.187077789892	100.465597611158	688.956199485636	103.815638988053	176.399868820768	22.2979654836186	-11.202448285327	166.349744690085	66.9651838422127	72.548586137037	170.816466525944	-17.9025310391161	82.5987102677207	47.9816160398102	-2.26900461360818	237.817294063835	514.754047887119	125.032567708385	33.4647700732671	5.5477585991458	64.731822924283	170.816466525944	-27.9526551697998	77.0153079728964	-204.388167686247	-149.670825196969	623.07205240671
329.9652247411	-10.794436427864	28.309131247263	31.6608656194167	-47.6635145215552	20.4884177122376	81.9368812017229	175.785443622028	24.9573968751092	-5.20821247427446	310.972063298895	108.750756178953	115.45422492326	90.8748395274662	59.5919853873646	48.4195374801854	31.6608656194167	-46.5462697308373	-11.9116812185819	418.227563207815	-42.0772905679656	151.206058226234	197.013094645668	266.282271670179	70.7644332945437	972.3809794039	50.6540270616212	36.1298447822884	98.6955530624916	-51.0152488937089	27.1918864565451	117.688714504696	80.8196364110049	17.1366833400838	-23.0841291257611	69.6471885038258	127.743917621157	20.4884177122376	8.19872501434051	599.221219304117	-38.7255561958119	137.799120737619	62.9437197595183	29.4263760379809	72.9989228759795	42.8333135265959	127.743917621157	-45.4290249401194	-105.760243638887	71.8816780852616
516.102353500538	29.8551369816164	252.299265917859	582.053125396208	77.9209537869351	28.7373272884695	-67.3943063221679	103.630576729315	115.926483353931	32.0907563679103	378.611761243464	27.6195175953225	-21.5641089031431	73.4497150143473	64.5072374691718	191.937542487924	122.633341512813	147.225154762046	160.638871079809	41.0332339130859	189.70192310163	-4.79696350593891	43.2688532993798	20.9126594364409	99.1593379567271	501.570827489628	98.0415282635802	42.1510436062328	61.1538083897309	852.563071137769	100.277147649874	57.8003793102901	95.8059088772863	5.26332373238361	269.066411315063	76.8031440937882	-76.3367838673435	-61.8052578564332	52.2113308445554	506.042066262216	149.46077414834	-34.9778252209065	129.340199671695	1.90989465294277	138.28267721687	-26.0353476757309	149.46077414834	-127.756029752103	-50.6271609249637	425.559768355635
843.343078220469	-28.9895521315902	104.097092755455	137.648347768996	-17.8058004604099	-79.3164346519013	4.56170288195057	70.5458377419141	42.5864585639634	63.8355867392059	507.830528085062	148.832099440176	109.688968591045	-53.5938058081867	-20.042550794646	606.247542791448	119.754345095107	31.4027068927832	173.436353116772	60.4804612378518	77.2560887446222	132.056471933405	95.1500914185106	-28.9895521315902	138.766722936114	635.325297136517	-60.3040568108949	-46.8835548054786	219.289734968611	60.4804612378518	97.3868417527467	141.00347327035	34.7578323941372	125.346220930697	482.107899241347	6.79845321618662	193.567106124897	-40.1733038027704	164.489351779828	186.856855122189	-59.1856816437769	81.7295894130943	-136.353568174921	48.1783343995535	153.305600108648	23.574080722957	124.227845763579	-126.288191670858	-149.774070180337	1069.25486197831
593.541391318795	3.85937180483356	21.7624312208172	44.1412554907968	109.039845873738	167.224788975684	252.264321201607	232.123379358625	19.5245487938193	57.5685500527846	21.7624312208172	3.85937180483356	66.5200797607764	-67.7528658591011	9.45407787232845	48.6170203447927	-0.616393049162358	36.3086669963039	-6.21109911665725	45.2601967042958	124.705022862723	180.652083537672	27.3571372883121	106.80196344674	104.564081019742	836.351634648074	-2.85427547616032	-45.3740415891215	60.9253736932815	258.977968482601	104.564081019742	161.63008290819	214.220319942642	35.189725782805	-63.2771010051052	13.9298427263244	57.5685500527846	-58.8013361511093	113.515610727734	525.285977295358	163.867965335188	32.951843355807	-69.990748286099	84.42313917676	213.101378729143	128.06184650322	-54.3255712971133	-133.770397455541	-50.9687476566164	285.832557606576
166.604473063351	54.6536897474115	121.824159736975	2.03682158891998	50.1756584147739	34.5025487505424	-60.6556170680061	93.8364639079903	188.994629726539	12.1123920873545	16.5904234199921	143.094808567004	62.4902445795273	-59.5361092348467	38.98058008318	55.7731975805709	38.98058008318	22.1879625857891	318.857538373029	169.962996562829	16.5904234199921	248.328544883987	22.1879625857891	88.2389247421933	394.984071027867	257.284607549262	32.2635330842236	259.523623215581	56.8927054137303	103.912034406425	108.390065739062	303.184428708797	92.7169560748309	89.3584325753527	121.824159736975	55.7731975805709	311.020983540913	188.994629726539	-48.3410309032528	930.108815278058	242.73100571819	91.5974482416715	-36.0264447384994	71.4463072448024	544.998120671226	180.038567061264	24.4269782521079	-151.335751553917	23.3074704189485	-33.7874290721806
466.163635818385	-47.9508015611297	30.4544503268137	88.6983517292859	59.5764010280498	102.139252052933	-19.9489258868642	291.431931610968	71.8972263247266	125.660827619316	148.062328158729	189.505104156642	-69.2322270735714	-69.2322270735714	-28.9095261026291	389.998533984383	24.8540751919606	-112.915153125426	-6.50802556321674	37.1749004886374	-24.4292259947467	71.8972263247266	-19.9489258868642	125.660827619316	-50.1909516150709	482.964761222944	-0.90765042836364	79.737751513521	-4.2678755092755	165.983528590259	-12.1084006980698	150.30247821267	693.53886629342	25.9741502189312	-34.5099012374822	-77.0727522623658	415.760259604707	56.216175947138	-8.74817561715798	842.508844880513	19.2537000571075	155.902853347523	-78.1928272893364	34.9347504346962	34.9347504346962	143.582028050846	92.0585768101978	-79.312902316307	-78.1928272893364	173.824053779053
630.428714859946	5.11003480032549	200.10188127053	20.7990339416063	128.38074233896	23.0403195332178	268.461091814682	145.190384276047	14.0751771667717	-39.7156770319053	93.6408156689814	79.0724593235064	14.0751771667717	175.447739762803	94.7614584647871	93.6408156689814	214.670237616005	-49.8014621941573	34.2467474912755	105.967886422845	365.957015049784	758.181993581803	2.86874920871395	-87.9033172515535	117.174314380903	156.396812234105	101.485315239622	11.8338915751601	-35.2331058486823	536.294720012261	114.933028789291	288.632662139185	418.627226452655	-31.8711774612649	140.707813092824	38.7293186744986	865.763701979157	8.4719631877428	36.4880330828871	978.94862435554	-13.9408927283726	72.3486025486717	538.536005603872	-41.9569626235169	-62.1285329480208	-43.0776054193227	109.329814810262	-137.211600267007	-178.675383711821	888.176557895273
115.406459952682	69.4368031905534	-81.9267007823107	35.8004689743614	11.1338238824872	91.8610260013481	310.497198406596	434.951635006507	-6.80555436614851	-51.6539999877379	122.133726795921	149.042794168875	143.436738466176	270.133597347166	13.3762461635667	58.2246917851561	5.52776817978857	54.8610583635369	NaN	-9.04797664722797	-15.7752434904664	216.315462601259	13.3762461635667	25.7095687095038	121.012515655381	71.6792254716329	32.4368355527422	30.1944132716627	20.1035130068051	210.70940689856	155.770061012113	256.679063660689	288.072975595802	181.557917244527	52.6186360824574	217.436673741798	202.860928914782	14.4974573041064	11.1338238824872	737.678642952235	31.3156244122025	26.8307798500435	-56.1388445498968	-4.56313208506904	62.709536347315	10.0126127419475	39.1641023959806	-78.5630673606915	-7.92676550668824	286.951764455262
201.135656285782	-45.6559573650362	78.8616295224219	-26.5856963102003	16.0419460476683	86.7140899567661	304.339421994306	324.531463111191	-32.1945966204462	179.821835106847	-51.2648576752821	146.168433245372	90.0794301429136	-154.468623383806	-33.3163766824953	69.8873890260285	27.25974666816	57.5478083434876	35.1122071025042	33.990427040455	64.2784887157827	71.0091690880777	17.1637261097174	45.2082276609467	5.9459254892257	63.1567086537335	161.873354114061	92.322990267012	143.924873121274	839.428511591761	131.585292438733	369.402665593158	377.255126027502	-20.9767959999544	9.31126567537322	-0.784754883069331	689.109983277172	261.711779636437	57.5478083434876	686.866423153073	10.4330457374224	-54.6301978614296	-114.084541150036	716.032704766352	178.700055044798	156.264453803815	-54.6301978614296	-133.154802204872	-96.136060157249	395.203607020289
150.025251209496	88.2960253428065	364.394017401088	20.9550516700548	62.4819854349184	-64.3435149820973	46.769091577943	587.741580082381	-36.2847759517841	92.7854235876566	-20.5718820948087	-8.22603692147088	59.1149367512808	49.013790700368	382.351610380489	20.9550516700548	24.3221003536924	79.3172288531063	98.3971713937193	-23.9389307784463	-57.6094176148221	99.5195209549318	92.7854235876566	175.839291117384	-25.0612803396588	373.372813890789	138.80175559737	13.0986047415671	91.6630740264441	466.527827471428	15.3433038639922	170.227543311321	950.260488354028	409.287999849589	31.0561977209676	-17.2048334111711	242.057915228923	11.9762551803546	17.5880029864173	283.584848993786	222.97797268831	-16.0824838499586	-44.1412228802718	45.6467420167305	125.33356086282	286.951897677424	-59.8541167372472	-53.120019369972	4.11980825186693	420.511495461715
297.619700959652	-10.0602801016957	204.41737093012	86.5108088445667	-3.32276226823557	82.0191302889266	232.49036190287	687.272815661432	-7.81444082387569	97.740005233667	41.5940232881656	146.025549706798	121.321317650778	-40.3791103522665	275.161308181451	-111.123047603598	-52.7312263802768	-40.3791103522665	414.403343406295	38.2252643714355	19.135630509965	58.437817871816	74.1586928165564	18.012710871055	-4.4456819071456	50.5773803994458	-25.7811550464361	-2.19984262932555	3.4147555652246	379.592834600084	-42.6249496300866	235.8591208196	342.536486516053	-12.3061193795158	-78.5583780752075	131.427594400968	531.186985852938	24.7502287045151	56.1919785939959	161.746424651539	73.0357731776463	13.5210323154148	115.706719456227	-17.9207175740659	254.948754681071	80.8962106500165	22.5043894266951	-116.737645798148	-102.139690492318	592.947565992989
99.3291517344386	-5.15544579576452	1.58549598037762	163.368098607789	27.4257727889225	-41.1071352685226	155.503666535623	46.5251078213252	44.2781272292778	6.07945716447238	-5.15544579576452	44.2781272292778	-11.8963875719067	-75.935334445257	106.070093510581	18.437850420733	154.380176239599	19.5613407167567	NaN	256.617793177755	-68.0709023730912	30.7962436769936	-14.143368163954	120.675467358889	48.7720884133726	64.5009525577043	-4.03195549974083	116.181506174794	-80.4292956293517	335.262113899414	615.011197609312	298.186934130632	102.69962262251	126.292918839007	42.0311466372305	1.58549598037762	474.574910606351	-37.7366643804515	-1.78497490769345	31.9197339730172	4.95596686844869	177.973472456097	-20.8843099400962	51.01906900542	68.994913741799	685.791086258805	-7.4024263878119	42.0311466372305	-65.8239217810438	77.9828361099885
144.75831403887	61.5777605645084	54.8333913638845	501.085820138502	682.059727021911	163.867360107305	-4.74186990829365	656.206311752853	95.2996065676281	-22.7268544432908	31.2280991617007	-27.2231005770401	-12.6103006423549	14.3671761601408	-60.9449465801598	-33.9674697776641	80.6868066329429	-18.2306083095415	75.0664989657563	-75.5577465148451	53.7093298304472	150.378621706057	88.5552373670042	36.8484068288873	235.807298247294	157.122990906681	212.20200604511	112.160529569188	80.6868066329429	269.529144250413	-14.8584237092296	2.00249929233029	-42.9599620451627	53.7093298304472	-92.4186695164049	69.4461912985697	934.973572045309	532.559543074747	-14.8584237092296	223.442621379483	138.013944838246	-4.74186990829365	52.5852682970099	121.153021836687	14.3671761601408	-11.4862391089176	4.25062235920493	358.330005391962	-62.0690081135972	277.397574984475
50.7791610073284	20.4140605023418	-34.6929737474486	36.1589274308534	-75.179774420764	-8.82640665060819	48.5298943032553	388.16916661829	20.4140605023418	45.1559942471457	136.251295762105	59.7762278236207	159.868596154873	-25.6959069311563	93.5152283847168	-23.4466402270832	297.07386510333	31.6603940227072	-88.6753746452024	78.8949948082418	1.29529351772066	21.5386938543784	74.3964614000957	20.4140605023418	237.468297445394	135.126662410069	192.482963363932	123.880328889703	129.503495649886	443.27620086808	-42.5654072117043	191.358330011896	283.578264878892	22.6633272064149	267.83339795038	42.9067275430726	389.293799970326	-4.32787324246204	21.5386938543784	11.4169936860495	58.6515944715841	14.7908937421591	-68.4319743085447	-12.2003067067178	27.161860614561	-59.4349074922524	-12.2003067067178	-146.031675599066	-167.39970928776	-23.4466402270832
-36.5444219843373	30.9679231781875	146.864115707188	8.46380812401253	84.9777993082073	18.5906598983912	34.3435404363137	39.9695691998574	-25.2923644572499	62.4736842540323	60.2232727486149	186.246317051994	5.08819086588629	46.7208037161099	53.4720382323624	7.33860237130378	80.4769762973723	124.360000653013	18.5906598983912	-37.6696277370461	-29.7931874680848	60.2232727486149	293.140863559325	149.114527212606	44.4703922106924	160.366584739693	-42.1704507478811	101.855885598838	108.607120115091	303.267715333704	-26.4175702099586	9.58901387672127	124.360000653013	26.4671001673525	188.496728557412	87.2282108136248	70.3501245229936	-45.5460680060073	30.9679231781875	197.498374579082	29.8427174254787	101.855885598838	-194.073227363562	90.603828071751	53.4720382323624	-38.7948334897548	159.241378986985	-165.943083545843	-117.559236179367	177.244671030324
130.469054620373	-45.1524282491607	14.5138447770271	-24.8884109949837	220.531353527827	148.481514401864	58.4192154944106	-41.7750920401312	-28.2657472040132	-66.5422242396808	136.097948302089	-5.75017247714988	100.073028739108	65.1738879124696	35.9036407675473	183.380655228502	-9.12750868617938	-4.62439374080671	-14.7564023678952	87.6894626393329	94.4441350573919	1.00449994090912	65.1738879124696	-30.5173046766995	60.6707729670969	-54.158658139906	30.2747470858315	70.8027815941854	-40.649313303788	30.2747470858315	69.6770028578423	-8.00172994983621	77.5574540122444	50.5387643400084	-55.2844368762492	16.7654022497135	85.4379051666466	152.984629347237	3.25605741359545	83.1863476939603	95.5699137937351	-89.0577989665442	-18.1337385769247	218.27979605514	50.5387643400084	-17.0079598405815	-2.37283626812038	-137.4662846293	-20.385296049611	-37.2719770947585
239.082393180234	197.407357938493	23.9491031485452	72.3822522132709	190.649244115508	-8.71511366254884	8.18017089491362	-17.7259320931955	81.3930706439176	134.331628923967	-12.0941705740413	157.985027304414	91.5302413783951	-10.9678182702105	27.3281600600377	328.06422518287	53.2342630481468	12.6855801102369	14.9382847178986	200.786414849986	-35.7475689544888	-66.1590811579212	-18.8522843970263	189.522891811677	285.262837637298	-21.104989004688	-50.3901489042896	-57.1482627272746	615.284062659731	90.4038890745642	44.2234446175002	38.591683098346	7.05381859108279	21.6963985408836	37.4653307945152	44.2234446175002	-12.0941705740413	106.172821328196	19.4436939332219	54.3606153519777	72.3822522132709	101.667412112873	340.454100525009	-19.9786367008571	269.493905383666	46.4761492251619	39.7180354021769	-113.465877918816	-35.7475689544888	-0.830647535733028
102.136494487852	-69.1563268339655	9.72852509055564	-21.8254156792528	81.8518182786892	26.6324219315244	-29.7139008717049	52.5517304210099	-17.3177098549945	36.7747600361057	22.1247161072661	30.0132012997182	63.8209949816558	-122.121870269001	15.3631573708786	-77.0448120264176	-33.0946802398987	298.22169784309	66.074847893785	-12.8100040307361	52.5517304210099	-25.2061950474466	69.4556272619788	32.2670542118474	-37.602386064157	-18.444636311059	6.34774572236187	49.1709510528162	-2.66766592615482	-40.9831654323508	51.4248039649454	152.848185010758	-6.04844529434859	166.371302483533	6.34774572236187	-88.3140765870635	35.6478335800411	283.57165391425	-45.4908712566091	39.0286129482349	58.1863627013329	320.760226964382	-90.5679294991926	149.467405642564	-105.217973428032	68.3287008059142	31.1401277557828	-137.898840653905	-137.898840653905	-13.9369304868007
116.136069658603	117.263570852542	-21.4190760019678	-37.2040927171152	-58.6266154019583	4.5134514586317	75.5460266767954	2.25844907075348	50.7410004101351	287.516251137347	47.3584968283177	40.5934896646831	43.9759932465004	-63.1366201777147	105.988558913151	-15.7815700322722	-82.3041404746795	250.308711737357	138.686093537385	864.79686243417	72.1635230949781	13.5334610101445	39.465988470744	209.718668755549	205.208663979793	83.4385350343691	-36.0765915231761	-3.37905689894205	28.1909765313529	-47.3516034625672	71.036021901039	6.76845384650991	38.3384872768049	704.691692894817	134.176088761629	-23.674078389846	216.483675919184	41.7209908586222	14.6609622040837	7.89595504044901	65.3985159313434	50.7410004101351	-71.0291285352884	14.6609622040837	13.5334610101445	55.2510051858915	-39.4590951049935	-105.981665547401	-200.691765838286	-1.12405451106384
237.317201059511	53.4407285683174	-35.6773163814025	-13.1157860143848	48.9284224949138	82.7707180454403	99.6918658207036	-41.3176989731569	166.248380403406	-16.5000155694375	-39.0615459364551	97.4357127840018	-36.8053928997534	79.3864884903877	13.9580504260364	30.8791982012997	-1.83502083087596	66.977646788528	-1.83502083087596	42.1599633848085	134.662237889581	161.736074330002	56.82495812337	0.421132205825808	224.908359357652	33.1353512380014	12.8299739076855	763.000858611023	9.44574435263288	7.18959131593111	27.494968646247	25.2388156095453	138.046467444634	174.144916031862	34.2634277563523	204.602982027336	247.469889724669	740.439328244006	52.3126520499665	108.716477967511	113.228784040914	-33.4211633447007	-149.613044734842	4.93343827922934	233.932971504459	20.7265095361417	-34.5492398630516	-70.6476884502799	-131.563820441228	29.7511216829488
-82.681035627659	15.5117257995885	1.96789663720953	70.8156948793026	60.6578230075184	18.8976830901832	91.131438622871	35.8274695431569	214.15455351448	317.990577092719	74.2016521698973	29.0555549619675	20.0263355203815	-56.7220297330993	161.107889295162	-42.0495481405221	485.031136762059	25.6695976713727	-55.5933773029011	48.2426462753377	48.2426462753377	70.8156948793026	90.0027861926728	-55.5933773029011	-8.18997523457469	18.8976830901832	59.5291705773201	-99.6108220806327	12.1257685089938	145.306755272387	92.2600910530693	-8.18997523457469	269.458522594194	408.282771508578	-22.8624568271519	75.3303046000956	110.318529936241	-43.1782005707203	91.131438622871	-70.2658588954783	25.6695976713727	21.1549879505797	3.09654906740778	20.0263355203815	43.7280365545447	129.505621249611	113.704487226836	-182.002449485105	-154.914791160347	470.358655169482
144.669857498381	-29.2313977803475	-11.1637348942458	0.128554409567792	38.5223380425339	-8.90527703348306	6.90392799185593	19.3254462260509	-57.4621210398814	15.9377594349068	149.186773219907	-39.3944581537797	14.8085305045254	-121.828170071619	106.276073865415	22.7131330171949	175.159038618678	-71.0128682044577	-86.8220732297967	59.9776877197797	83.6914952577882	63.3653745109238	5.77469906147458	28.3592776691017	5.77469906147458	-48.4282895968306	70.1407480932119	52.0730852071102	41.910024833678	47.5561694855848	-42.7821449449238	-30.3606267107288	239.525087650415	91.5960977704577	115.309905308466	-60.8498078310255	139.023712846475	447.303210840585	31.7469644602458	-28.1021688499661	-24.7144820588221	91.5960977704577	-57.4621210398814	-8.90527703348306	24.9715908779576	29.4885065994831	55.4607719982543	-195.228050546407	-134.249688305814	83.6914952577882
41.2199609525707	47.998797071384	-33.3472363543756	47.998797071384	70.5949174674283	40.0901549327685	112.39774020011	34.4411248337574	-33.3472363543756	402.75788728928	-43.5154905325955	63.816081348615	-52.5539386910133	44.6093790119774	244.58504451697	51.3882151307907	17.4940345367242	247.974462576376	-102.265403562311	28.7920947347463	-69.5010289880465	11.8450044377131	-9.62130993852903	-33.3472363543756	-57.0731627702221	394.849245150665	-9.62130993852903	70.5949174674283	28.7920947347463	-2.84247381971573	-11.8809219781335	55.9074392099995	10.7151984179109	101.099680002088	7.32578035850422	-10.7511159583312	-72.8904470474531	-8.49150391872681	-41.2558784929911	-31.0876243147711	250.234074615981	11.8450044377131	-89.8375373444864	50.2584091109884	66.0756933882195	259.272522774398	19.7536465763286	-80.7990891860687	-174.572988829653	-50.2943266514088
19.0519011123063	159.219479833526	51.8330283938818	-0.164621776893147	150.176410238608	-6.94692397308118	-27.2938305616453	121.916817754491	34.8772729034117	-31.815365359104	-38.597667555292	168.262549428443	-12.5988424699045	62.0064816881638	-52.1622719476681	25.8342033084943	142.263724343056	22.4430522104003	8.87844781802423	529.985333225138	104.961062264021	-32.9457490584686	92.52684157101	143.39410804242	14.5303663148476	93.6572252703747	147.915642839879	86.8749230741866	-32.9457490584686	120.786434055127	34.8772729034117	-58.9445741438561	109.48259706148	-48.7711208495741	0.965761922471526	-32.9457490584686	256.432477978887	55.2241794919758	323.125116241403	187.479072317642	-1.29500547625782	-5.81654027371651	-90.595317726067	7.74806411865956	-8.07730767244585	73.3103186818106	152.437177637338	-32.9457490584686	-73.6395622355969	-53.2926556470328
-47.2463565943605	31.920981303849	-13.3174974951279	-65.3417481139513	-30.2819270447442	30.7900193338746	-28.0200031047954	55.6711826733118	328.233017437147	138.231406481445	8.17077993438614	65.8498404030816	-57.4250143241303	154.064874061086	62.4569544931584	77.1594601028258	73.7665741929026	318.054359707378	-35.9367368946163	182.338923310447	45.492524943542	225.315478169475	-40.460584774514	-67.6036720539001	97.5167755623654	269.422994998478	11.5636658443094	130.314672691624	108.82639526211	21.7423235740792	-21.2342312849488	157.45775997101	7.03981796441171	7.03981796441171	60.1950305532095	74.897536162877	97.5167755623654	78.2904220728003	643.771407060011	-55.1630903841815	-33.6748129546675	-6.53172567528134	-134.330428282391	92.9929276824678	-31.4128890147186	174.422189520626	30.7900193338746	-78.9132917536443	-159.211591621828	208.351048619859
200.955870000736	-27.6153781721447	190.772002507885	245.085962469758	52.7240209381253	-53.6408173205421	42.5401534452742	131.931879215856	-61.5616031483152	155.694236699176	11.9885509667208	165.878104192027	94.5910317420688	-100.033991454642	-41.1938681626129	-52.5092764880031	110.432603397615	62.9078884309764	488.367241465646	-6.11610235390347	78.7494600865226	7.46238763656471	268.848319953077	25.5670409571889	49.3293984405082	273.374483283233	-19.6945923443716	53.8555617706643	-2.72147985628642	78.7494600865226	-7.24764318644248	43.6716942778132	48.1978576079692	-51.3777356554641	50.4609392730473	-68.3508481435493	22.1724184595719	8.59392846910372	48.1978576079692	-9.51072485152051	15.3831734643378	-26.4838373396057	-49.114653990386	105.906440067459	81.0125417516007	-3.85302068882544	9.72546930164274	-70.6139298086273	-127.190971435578	-21.9576740094497
181.099794158706	191.288876750416	-45.3242634348667	679.232720864564	124.493779760312	106.379855152827	-3.43581278005584	-6.83217364395942	-13.6248953717666	-23.8139779634773	-78.1557517859347	-17.0212562356702	-137.026006760263	33.9241567228836	83.7374493934695	151.664666671541	15.8102321153978	-45.3242634348667	-40.7957822829953	44.1132393145943	196.949478190256	-5.70005335599156	131.28650148812	5.62114952368705	74.6804870897266	24.8671944191407	7.88539009962278	70.1520059378552	9.01751038759063	81.4732088175338	54.3023219063051	115.43681745657	172.042831854963	116.568937744537	59.9629233461444	83.7374493934695	355.446318505756	89.3980508333088	117.701058032505	164.117989839188	-20.4176170995738	3.35690894775133	-72.4951503460954	20.3387132672692	53.1702016183372	18.0744726913335	88.2659305453409	-54.3812257386096	-54.3812257386096	196.949478190256
178.213876594651	-15.4778810618012	18.5031290533659	44.5552368083273	51.3514388313607	1.51262399578235	95.5267519810779	-23.4067834220068	102.322954004111	-10.9470797131122	-68.7147969088962	17.3704287161936	20.7685297277104	-40.3972884795904	-22.2740830848346	23.0339304020548	51.3514388313607	160.090671199895	-55.1223928628294	-15.4778810618012	-33.6010864565569	353.782428856348	119.313459061695	185.010078617684	57.0149405172219	107.986455689972	16.2377283790214	148.763667828173	35.4936341109494	111.384556701489	77.4035465863221	-36.9991874680736	101.190253666939	16.2377283790214	-44.9280898282793	84.1997486093555	0.379923658610117	-57.3877935371739	29.8301324250882	0.379923658610117	26.4320314135715	54.7495398428774	-102.695807024063	853.303277549303	92.1286509695612	-43.7953894911071	174.815775583134	-69.8474972460685	-95.8996050010299	45.6879371454995
93.7287696406333	100.528455527025	-49.0646339735918	85.7958027731764	-22.9991714090904	58.5970592276097	-39.9983861250695	29.1317537199124	-96.6624351783335	-46.7980720114612	-75.1300965380932	-41.1316671061348	16.6656629281944	-115.928211856443	-11.6663615984376	-42.2649480872001	146.992975750701	84.6625217921111	-25.2657333712209	47.2642494169569	39.3312825495	3.06629115541104	-9.39979963630702	-0.333551787784796	171.925157334138	-18.4660474848293	26.8651917577819	-8.26651865524175	85.7958027731764	76.7295549246542	95.9953316027639	7.59941507967215	55.1972162844139	106.194860432351	-42.2649480872001	145.859694769636	99.3951745459597	-26.3990143522862	-43.3982290682654	41.5978445116305	76.7295549246542	4.19957213647632	-42.2649480872001	44.9976874548263	-17.332766503764	49.5308113790875	137.926727902179	-32.0654192576126	-135.193988534553	21.1987868524555
-14.6541057384531	1.21996534941503	15.9601742167211	71.5194230242595	-37.3313501496932	47.7083163924573	903.774292916772	103.267565199996	8.02313867278707	34.1019697457132	-49.8038345758753	-52.0715590169993	-31.6620390468832	-64.5440434431814	94.1966674354996	-27.1265901646351	131.614120714046	86.2596318915655	18.2278986578451	64.7162497008874	184.90564508046	-23.7250035029491	23.8972097606552	-11.2525190767671	342.512493738579	42.0390052896473	165.629987330906	-18.0556924001391	-53.2054212375613	144.086605140228	13.6924497755971	255.205102755305	13.6924497755971	137.283431816856	149.755916243038	116.87391184674	112.338462964492	99.8659785383096	-22.5911412823871	14.8263119961591	-80.4181145310495	22.7633475400932	-6.71707019451902	150.8897784636	394.670155884431	276.748484945983	144.086605140228	-89.4890122955455	2.35382756997703	-20.3234168412631
18.6572936386177	53.8250593925764	-15.3760280587618	41.3461747702039	95.799489486011	-53.9471259824584	245.54610495448	94.6650454294317	687.979287020413	54.9595034491557	125.295034957073	102.606153825487	-123.148213433797	42.4806188267833	-64.1571224916723	-43.7371294732446	476.97269249666	93.5306013728524	-53.9471259824584	12.9850733557211	-40.3337973035067	84.4550489202179	95.799489486011	19.791737695197	112.816150334701	199.033898634729	0.506188733348644	91.2617132596937	136.639475522866	65.1694999583695	150.252804201818	205.840562974204	-11.9726958890238	75.3794964675834	90.1272692031144	41.3461747702039	-64.1571224916723	-40.3337973035067	-90.2493357929965	138.908363636025	71.9761642978454	118.488370617597	121.891702787335	35.6739544873074	969.321413052083	-40.3337973035067	208.109451087363	159.328356654453	-154.912647018017	8.44729712940384
32.7074474100658	116.699407672728	66.7582421111451	-60.3647247728842	83.7836394616847	72.433374561325	357.325023560355	-44.4743539123805	80.3785599915768	84.9186659517207	39.5176063502817	5.46681164920241	-39.9342479522366	14.5470235694902	165.505546744275	-34.2591155020567	46.3277652904975	-19.5037711315891	23.627235489778	182.530944094815	122.374540122908	33.8424739001018	-35.3941419920927	-9.28853272126527	2.06173217909449	24.762261979814	-88.7403870237836	76.9734805214689	143.940043433591	206.36650038557	105.349142772368	327.81433481942	55.4079772107853	14.5470235694902	138.264910983412	52.0028977406774	47.4627917805335	-62.6347777529561	-45.6093804024165	88.3237454218286	28.1673414499219	255.172639457117	-41.0692744422726	-28.5839830518769	536.659208986039	89.4587719118646	34.9775003901378	33.8424739001018	338.029573229743	-14.9636651714452
101.281292583736	101.281292583736	143.298844892285	-24.7713643419087	-23.635754820056	109.230559236705	130.807140151905	145.57006393599	-31.5850214730246	-30.449411951172	43.3652069692507	121.722263977084	-7.73722151411883	-77.0094023471309	-38.3986786041406	34.2803307944295	177.367130547864	3.61887370440774	79.7047116685358	14.9749689229343	7.02570226996571	38.8227688818401	114.908606845968	285.250035123867	110.366168758558	12.703749879229	-41.8055071696985	22.9242355759029	13.8393594010817	84.2471497559464	180.773959113422	0.212045138849771	-3.1947834267082	-49.7547738226671	-47.4835547789618	18.3817974884923	29.7378927070189	69.4842259718618	145.57006393599	1.34765466070243	-65.6533071286043	21.7886260540503	37.6871593599875	163.739816285632	44.5008164911034	377.234406393932	143.298844892285	-65.6533071286043	76.2978831029778	-21.3645357763507
-48.2234624155177	23.356706220453	-48.2234624155177	47.2167624324432	-7.32050890924875	-34.5891445800947	1075.47156585393	158.563691421731	-77.7644843922675	132.431248903837	-0.503349991537258	47.2167624324432	271.04681356397	-48.2234624155177	156.291305115827	75.621591256241	-84.581643309979	-114.122665286729	-6.18431575629683	84.7111364798563	222.190507987038	-60.7215870979888	32.4462514440683	-25.4995993564794	149.474146198116	107.434999538895	56.3063076560585	41.5357966676836	130.158862597933	-28.9081788153351	199.466644928	333.537436976326	63.12346657377	119.933124221366	88.1197159387121	-33.4529514271428	-11.8652815210564	175.60658871601	104.026420080039	-60.7215870979888	21.0843199145491	5.17761577322232	-144.79988041643	32.4462514440683	248.322950504932	27.9014788322606	9.72238838502998	-59.5853939450368	-44.8148829566619	-106.169313216065
-87.614562038891	29.473508539704	38.5677276137696	71.5342717572576	111.321480206295	76.0813812942904	197.716561409918	32.8838406924786	43.1148371508025	4.46440608602353	165.886794650688	123.826031433135	-71.6996786592761	-71.6996786592761	82.9020455998396	-30.7756928259808	-5.7665903723003	-12.5872546778495	-17.1343642148823	34.0206180767368	-27.3653606732062	405.746822729169	170.433904187721	239.777324627472	-29.6389154417226	55.6193883776427	23.789621618413	48.7987240720935	-31.912470210239	81.7652682155814	-39.8699119000464	605.819642358613	104.500815900745	16.9689573128638	-81.9306751175999	19.2425120813802	517.151006386473	-67.1525691222433	28.3367311554458	120.41569928036	79.491713447065	20.3792894656384	-66.0157917379851	-27.3653606732062	-36.4595797472718	-60.3319048166941	243.187656780246	-76.2467881963089	-72.8364560435343	79.491713447065
48.107589006869	102.700975408367	230.08554367853	76.541644424316	24.2229824562135	52.6570378736606	409.788773916795	3.75046255565169	-64.4912704462212	0.338375905558046	-23.5462306450974	60.6185733905457	-54.2550104959402	59.4812111738478	10.574635855839	60.6185733905457	233.497630328624	-62.2165460128254	-34.9198528120763	42.4207779233796	122.036133092231	129.997668609116	94.7394398914821	-21.2715062117017	36.7339668398902	27.6350691063072	20.8108958061199	177.766881710427	-16.7220573449102	86.777904374597	40.1460534899839	421.162396083774	27.6350691063072	43.5581401400775	75.4042822076182	43.5581401400775	1.47573812225593	54.9317623070563	112.937235358648	155.01963737647	414.338222783587	-23.5462306450974	-123.634105714511	9.43727363914109	6.02518698904745	236.909716978717	3.75046255565169	35.5966046231923	-1.93634852783772	446.184364851127
17.8291035145031	-37.9303313942582	-20.86111662627	65.6229048648699	227.211471335158	80.4162243304597	476.422006947785	115.692601517635	69.0367478184676	-8.3436924630787	23.5188417704992	57.6572713064755	22.3808941193	-69.792865627836	15.5532082121047	-4.92984950948107	-119.862562280601	54.2434283528778	-59.5513367670431	-60.6892844182423	-31.1026454870629	165.7622981704	-16.3093260214732	95.2095437960494	160.072559914404	-0.378058904684233	672.149002954049	209.00430891597	77.002381376862	6.44962700251102	6.44962700251102	91.7957008424518	163.486402868002	-11.7575354166763	14.4152605609055	117.968496820034	-11.7575354166763	38.3121612360889	96.3474914472486	15.5532082121047	154.382821658408	358.075451223067	-8.3436924630787	20.1049988169015	-40.2062266966566	21.2429464681008	-40.2062266966566	-119.862562280601	-143.759462955785	130.485920983225
197.009630196676	9.15157156243526	103.649867723902	-56.8833823817221	203.84083232883	363.235548745762	198.148163885368	62.6626549309765	216.364702904446	6.87450418505052	260.767516763448	-36.3897759852594	-6.78790007925789	-43.2209781174137	22.8139758267437	-27.2815064757205	-88.7623256651083	-80.7925898442618	38.7534474684368	37.6149137797444	105.926935101287	99.0957329691323	1.18183574158868	31.9222453362826	-87.623791976416	43.3075822232063	64.9397223083613	-1.09523163579605	175.377490111521	241.412444055678	64.9397223083613	354.127279236223	50.1387843553605	179.93162486629	-35.2512422965671	-35.2512422965671	653.561639362315	-117.225667882418	53.5543854214376	58.1085201762071	349.573144481453	126.420541497749	-117.225667882418	-27.2815064757205	103.649867723902	-18.1732369661816	60.3855875535918	-56.8833823817221	39.8919811571292	13.7057063172047
-65.6038819145711	77.9252796792193	12.9954208629808	18.691022513528	11.8563005328713	121.211852223378	42.6125494458264	-17.7608280499743	-22.3173093704121	58.5602340673587	25.5257444941847	108.681528592174	81.3426406695476	52.8646324168114	-13.2043467295365	-16.6217077198649	172.472267078303	120.072731893269	-92.9427698371979	18.691022513528	366.12272319691	-33.7085126715066	93.8729643007515	100.707686281408	47.1690307662642	-5.2305044187704	-67.88212257479	34.6387071350603	96.1512049609704	71.0905576985626	-28.0129110209594	707.858822229744	159.9419434471	-12.0652263994271	-50.7953176231483	186.141711039617	-31.4302720112877	333.088233623736	39.1951884554981	498.260681489605	100.707686281408	-16.6217077198649	-119.142537429715	27.8039851544036	150.828980806224	-15.4825873897554	-4.09138408866095	-13.2043467295365	-147.620545682451	46.0299104361547
59.0124136991225	33.9388470186642	119.416915247499	73.8286121921205	22.5417712548196	118.277207671115	224.27001227487	136.512528893266	152.468434962649	102.321301601732	4.30645003266811	7.72557276182151	48.7550455116623	-66.3554197031687	86.3653955323496	13.4241106437438	36.2182621714331	-62.9362969740154	-89.1495712308581	193.497907712489	109.159547060039	61.2918288518914	57.872706122738	298.35100473986	22.5417712548196	-24.1862393769435	-91.428986383627	-88.0098636544736	53.3138758172001	123.975745553037	65.8506591574292	582.138191259592	85.2256879559652	25.960893983973	-16.2082863422523	27.1006015603574	214.01264408741	131.953698587728	-32.1641924116348	-70.9142500087066	1117.80075216029	118.277207671115	-57.237759092093	176.402294066722	137.652236469651	-28.7450696824814	17.9829409492817	-148.41436520285	-122.201090946008	-13.9288711894833
135.86485349855	30.9576740808402	-2.11089334430734	76.5694912189748	72.0083095051613	-12.3735522003876	318.312122051088	318.312122051088	13.8532426540398	237.351146630899	-60.2659601954289	2.45028836950611	-62.5465510523356	38.9397420800138	92.5336272173219	-48.8630059108953	121.041012928656	109.638058644122	-71.6689144799626	166.652830066791	20.6950152247599	241.912328344713	70.868014076708	-50.0033013393486	-62.5465510523356	102.796286073402	-44.3018241970818	-5.53177962966744	-18.0750293426544	-84.2121641929495	44.6412192222806	481.374368319919	-10.0929613434809	-8.95266591502753	37.7994466515604	36.659151223107	-20.3556201995612	358.222462046956	46.9218100791873	119.900717500203	526.986185458054	29.8173786523868	-67.1077327661491	43.5009237938272	-24.9168019133746	91.3933317888685	-21.4959156280145	-164.032844184685	-140.086640187164	302.347986052741
18.8463531275331	56.4955214069157	120.385019093141	186.556284553874	205.951310637192	-22.2254668136115	126.089438529411	503.722005210491	-38.1978412351678	612.105974499622	127.230322416665	177.429213455842	-3.97132461754726	-43.9022606714379	-46.1840284459459	21.1281209020411	-53.02933176947	256.150201676369	-124.905016666473	50.7911019706456	30.2551920000733	131.793857965681	7.43751425499292	-64.4381706420102	405.605990906645	67.9043602794559	-9.67574405381735	-7.39397627930931	43.9457986471215	-13.0983957155794	45.0866825343755	1062.75510996496	349.702680431198	24.5507725638032	-79.2696611763124	55.3546375196617	21.1281209020411	353.12533209296	121.525902980395	-9.67574405381735	511.708192421269	6.2966303677389	-32.4934217988977	-18.8028151518495	23.4098886765492	-35.9160734606598	39.3822630981054	-112.355293906679	641.768955568227	116.962367431379
53.5229165299304	31.8349304091319	31.8349304091319	87.7671051417176	156.255482365292	16.9957820106908	47.8155517612992	-51.4925952128835	-30.9460820458112	625.400866346776	466.736125778829	-24.0972443234538	22.703146779322	-36.6534468144424	-67.4732165650509	98.0403617252537	110.596564216242	110.596564216242	-12.6825147861914	-1.26778524892903	185.933779162174	14.7128361032383	108.31361830879	483.858220084722	131.143077383315	94.615942864075	-33.2290279532637	-13.8239877399177	470.160544640008	28.4105115479532	-27.5216631846325	579.741948197727	21.5616738255958	51.239970622478	76.3523756044552	-92.5856215470281	324.052006563049	698.455135385255	155.114009411566	-0.126312295202786	431.350464213315	-34.3705009069899	-20.6728254622751	72.9279567432765	42.108186992668	32.9764033628581	37.5422951777631	-140.52748560353	-164.498417631781	-83.4538379172182
79.0988061291432	55.1154909240959	-49.9542709265879	45.9789898936016	36.8424888631074	33.416300976672	-22.5447678351052	-29.3971436079759	105.366246591814	1146.92736406816	-29.3971436079759	-39.6757072672819	15.1432989156835	75.6726182427079	-57.9487093282704	9.43298577162465	8.29092314281287	26.5639252038014	-30.5392062367877	106.508309220626	-36.2495193808466	108.79243447825	244.697887306851	40.2686767495427	51.6893030376605	-7.69795366055205	-37.3915820096583	42.5528020071663	61.9678666969665	32.2742383478602	90.519432417261	1109.23929731737	100.797996076567	-46.5280830401526	-11.1241415469874	21.9956746885542	-14.5503294334227	77.9567435003315	122.497186023991	-60.2328345858939	256.118513594969	120.213060766367	-32.8233314944112	12.85917365806	-69.3693356163882	90.519432417261	-41.9598325249055	-46.5280830401526	-157.308158034895	17.4274241733071
66.9935878101998	37.2846120603869	17.859512531663	17.859512531663	-39.2731331410541	104.701133954193	111.557051434919	33.8566533200238	114.985010175282	210.967854905447	4.14767757021092	70.4215465505628	221.251731126536	-60.9835384966866	324.090493337427	278.384376799253	22.4301241854804	68.1362407236541	247.532748135986	201.826631597812	15.5742067047544	66.9935878101998	29.2860416662065	53.2817528487477	30.4286945796608	189.257449549814	97.845216473467	15.5742067047544	141.266027184732	47.568488281476	54.424405762202	921.697967074048	40.7125708007499	36.1419591469325	56.7097115891107	166.404391280728	-42.7010918814171	710.307178084995	183.544184982543	-12.9921161316042	338.944981212333	186.972143722906	-7.27885156433251	-19.8480336123303	80.7054227716519	126.411539309826	180.11622624218	-34.7025214872367	-72.41006763123	138.980721357823
28.5812420553726	19.435291586576	1.14339064898269	78.8839696337541	90.3164077197499	96.0326267627478	-30.8674359918055	101.748845805746	81.1704572509533	1142.10071163136	126.900209594936	83.4569448681524	149.765085766928	-92.6026016561828	88.0299201025507	173.773205747519	-56.0187997809963	-33.1539236090047	112.038040083142	42.3001677585676	38.8704363327688	-30.8674359918055	73.1677505907562	44.5866553757667	164.627255278723	25.1515106295739	452.724695045817	112.038040083142	76.5974820165549	114.324527700341	-34.2971674176043	958.038458446831	-48.0160931207992	178.346180981918	-81.170163570187	12.5758287349785	-20.5782417144093	1114.66286022497	-69.7377254841913	-35.4404112262039	682.516700574332	56.0190934617625	152.051573384127	139.475891489532	-33.1539236090047	90.3164077197499	-36.5836550348034	5.71636588338101	2.28663445758227	113.181283891742
-47.6174176754183	1.56750087797104	33.5948897034339	13.005854029922	39.3140662794094	269.224964633625	93.0743260935791	-88.7954890224419	-32.747558577882	319.553718502209	61.0469372681163	-19.0215347955408	309.259200665453	-47.6174176754183	15.2935246603122	-39.6105704690526	11.8620187147269	82.7798082568232	22.1565365514829	89.6428201479938	-5.29551101319956	88.4989848327987	-9.87085227397996	-6.43934632839466	82.7798082568232	17.5811952907024	93.0743260935791	55.3277606921408	170.855127526846	45.0332428553849	15.2935246603122	836.567280970394	58.7592666377261	9.57434808433674	129.677056179822	102.22500861514	260.074282112064	1177.43020489853	-55.624264881784	129.677056179822	295.533176883112	1.56750087797104	-76.2133005552958	69.053784474482	23.3003718666779	113.663361767091	128.533220864627	-6.43934632839466	-3.00784038280936	-104.809183435173
79.8131157226085	-15.1743613152011	-52.9404666434868	-54.0848940776773	75.2354059858466	88.9685351961323	150.767616642418	-54.0848940776773	58.0689944729895	383.086385783085	191.967004273275	-35.7740551306297	-34.6296276964392	-131.90595960263	23.7361714472751	269.788069798228	3.13647763184655	-73.5401604589154	3.13647763184655	111.857083879942	50.0580024336561	90.1129626303228	177.089447628799	-60.9514586828202	42.0470103943228	14.5807519737513	20.3028891447037	64.9355590781323	15.7251794079418	78.668688288418	-44.9294746041535	1225.38497734728	13.4363245395608	186.244867102323	13.4363245395608	-23.1853533545344	26.0250263156561	586.79446906899	-22.0409259203439	-46.073902038344	568.483630121942	0.847622763465597	-86.1288622350107	29.4583086182275	27.1694537498466	-97.5731365769154	60.3578493413704	-208.582597693392	-166.238782628344	5.42533250022751
76.8433501152127	98.5987332794205	104.323834112107	41.347724952558	76.8433501152127	68.828208949452	-52.5439287034964	-10.1781825416182	-38.8036867050494	223.405931431981	53.9429467844678	60.8130677836912	-33.0785858723632	-84.6044933665394	10.4321804560523	-33.0785858723632	-45.6738077042729	66.5381686163775	-17.0483035408417	-41.0937270381239	-4.45308170893194	277.221879259231	-90.3295941992256	40.2027047860208	455.845025239042	11.5772006225895	18.447321621813	403.174097578329	328.747786753408	126.079217276314	108.903914778256	1761.16801509151	32.18756362026	152.414681106671	48.2178459517815	-23.9184245400652	-97.1997151984491	195.925447435087	130.659297942463	67.6831887829147	339.052968252243	61.9580879502285	-100.634775698061	-53.6889488700336	51.6529064513933	215.39079026622	31.0425434537228	-1.0180212093202	-18.1933237073789	122.644156776703
110.530139079304	187.286244462962	25.7547391033236	218.217809319063	50.95823639348	101.365230973793	15.4442174846232	36.0652607220239	-23.5066419638003	711.977233503491	125.42311475076	-75.0592500573021	116.258206645249	21.1722850505679	-4.03121223958855	91.0547093550924	63.5599850385582	17.7354445110011	121.986274211193	113.966979618871	-7.46805277915533	134.588022856272	68.1424390913139	-131.194312203559	17.7354445110011	127.714341777138	61.2687580121803	50.95823639348	92.2003228682813	60.1231444989914	182.703790410207	1691.47678728002	57.8319174726135	124.277501237571	189.57747148934	-23.5066419638003	85.3266417891478	-52.1469797935235	-76.204863570491	127.714341777138	406.098425482047	-64.7487284386017	-22.3610284506114	78.4529607100142	44.0845553143464	438.175603851337	495.456279510784	529.824684906452	-41.8364581748232	151.772225554106
47.9704310594413	112.158049665097	108.719427239794	46.8242235843403	78.9180328871684	-4.75511279520477	281.796755980046	117.889087040602	55.9938833851483	-32.2640921976288	64.0173357108553	47.9704310594413	327.645054984086	-114.791030404901	58.2862983353503	69.7483730863603	83.5028627875724	28.4849039827243	-31.1178847225278	101.842182389188	-62.0654865502549	25.0462815574213	138.52082159242	69.7483730863603	85.7952777377744	307.013320432268	-54.0420342245478	145.398066443026	768.934932897971	115.5966720904	177.491875745854	1107.06613805277	3.26833953050224	-72.3813538261639	-48.3109968490428	-74.6737687763659	70.8945805614613	381.516806313833	117.889087040602	77.7718254120673	67.4559581361583	182.076705646258	43.3856011590373	108.719427239794	-42.5799594735378	116.742879565501	161.44497109444	246.264324251915	-27.6792622972248	170.614630895248
61.0347547112175	35.8051095401368	51.86033828537	78.2367855096817	-3.18616026971529	-54.7922526651077	65.6219629241413	-13.5073787487938	57.5943485515247	103.466430680762	73.6495772967579	-54.7922526651077	27.7774951675202	-90.343116315267	22.0434849013655	108.053638893686	114.934451213072	62.1815567644485	18.6030787416726	-24.9753992811032	-38.7370239198745	-75.4346896232647	56.4475464982938	173.42135592785	89.7048060419911	581.682886878066	4.84145410290131	-38.7370239198745	335.120445433413	125.25566969215	-18.0945869617176	1153.93711144031	73.6495772967579	-13.5073787487938	-27.2690033875651	-13.5073787487938	124.108867638919	-70.8474814103409	324.799226954334	291.541967410637	390.166943988498	12.8690684755179	-29.562607494027	-62.8198670377244	-10.066972589101	-70.8474814103409	-36.4434198134127	33.5115054336749	-28.415805440796	789.254058512867
-96.8495507863809	180.820583359866	6.41620158205818	20.1849685645167	32.806338298437	-25.7109213770118	201.473733833554	-52.1010580933906	54.6068860206631	250.811815520697	5.26880433351996	62.6386667604306	198.031542087939	-134.713659988142	269.170171497309	60.3438722633541	15.5953795703639	-21.1213323828589	-101.439139780534	-62.4276333302345	60.3438722633541	29.3641465528224	5.26880433351996	2.97400983644354	17.8901740674403	89.0288034768094	71.8178447487362	-39.4796883594703	785.498933339504	62.6386667604306	-17.6791406372443	1335.10221538931	149.840857649335	168.199213625946	-6.20516815186215	40.8381190382045	94.7657897195005	35.1011327955135	69.5230502516598	-15.3843461401678	202.621131082092	36.2485300440517	-109.470920520301	106.239762204883	40.8381190382045	-6.20516815186215	76.4074337428891	-14.2369488916296	-6.20516815186215	1119.39153266412
-18.4112559138875	-14.9672767279347	242.183169156539	-24.1512212238088	249.071127528445	11.4365636977032	-57.4430200213523	83.7601266027115	229.555245474712	177.895557685421	564.769219574116	12.5845567596875	-62.0349922692894	-95.3267910668329	-11.523297541982	50.468327805168	-62.0349922692894	25.2124804415143	656.608664532857	51.6163208671523	-25.2992142857931	11.4365636977032	-33.3351657196829	320.246697371469	149.195731135814	-13.8192836659505	14.880542883656	102.12801559446	151.491717259783	111.311960090334	17.1765290076245	679.568525772542	-17.2632628519033	-37.9271379676199	95.2400572225541	148.04773807383	19.472515131593	40.1363902473097	19.472515131593	-42.519110215557	518.849497094746	19.472515131593	-73.514922889132	2.25261920182914	-3.48734610809216	-2.3393530461079	-24.1512212238088	-134.358555174298	26.3604735034986	345.502544735123
61.2571326950063	137.064039334154	45.1768797715508	40.5825217934207	-23.7384899004013	-61.641943219975	-27.1842583839989	31.3938058371604	26.7994478590302	219.762482940496	6.1248369574446	-21.4413109113363	138.212628828686	-99.5453965395487	124.429554894296	-114.477059968472	-27.1842583839989	114.092249443503	102.606354498178	11.8677844301073	111.795070454438	478.195119210317	58.9599537059412	55.5141852223436	-54.7504062527798	-57.0475852418449	39.4339322988881	290.975031601513	295.569389579644	7.27342645197713	84.228922585657	1042.15256102579	31.3938058371604	-43.2645113074544	-44.413100801987	192.196335071715	-32.9272058566616	-52.4532272637147	85.3775120801895	38.2853428043556	733.18198699654	126.726733883361	-50.1560482746496	-27.1842583839989	-4.21246849334822	7.27342645197713	57.8113642114087	17.61073190277	-77.7221961434305	1536.04604367478
0.80758799996094	116.875429261959	32.9848113201188	-29.0712622258999	206.511979939542	-56.6517393574638	74.3555270174646	173.185570072235	293.850157522827	145.605092940671	99.6376310547315	-4.93834473578154	131.814854374889	-121.00618599778	506.449668745299	-14.1318371129695	38.7307440558613	-4.93834473578154	28.3880651315248	18.0453862071884	26.0896920372278	12.2994534714459	47.9242364330492	-73.8895375646912	-57.8009259046123	26.0896920372278	-35.9663815087909	44.4766767916038	72.0571539231676	29.5372516786733	-24.474516037306	1345.3558481637	224.898964693917	169.73801043079	-15.281023660118	38.7307440558613	-27.9220756787514	-60.0992989989093	-68.1436048289488	-7.23671783007853	627.114256195891	70.9079673760191	-148.586663129343	-6.08753128293003	230.64489742966	193.870927920908	-64.6960451875033	11.1502669242974	-129.050491827819	671.932531534682
-43.6078552979861	67.921214119575	131.159346263553	532.434039322613	186.348988861934	810.681820756116	44.925529703583	110.46323028916	-36.7091499731885	42.6259612619838	49.5246665867814	18.4804926251922	-27.5108762067917	-59.7048343891805	311.67546892909	128.859777821954	-85.0000872467717	90.916898535567	158.754167562743	-49.3567764019841	12.7315715211942	21.929845287591	-11.4138971155974	36.8770401579858	15.0311399627934	8.13243463799583	90.916898535567	9.28221885879543	118.511719834757	196.69704684913	-18.312602440395	479.543965165831	34.5774717163866	64.4718614571762	-66.6035397139781	46.0753139243826	-39.0087184147877	296.728274058695	17.3307084043926	69.0709983403746	289.829568733898	4.68308197559703	-14.8632497779962	18.4804926251922	-13.7134655571966	-22.9117393235933	-4.51519179079976	-91.8987925715693	-58.5550501683809	2398.53382968036
6.26184418155129	98.2924454979772	-82.3176095855086	86.788620333424	89.0893853663346	3.96107914864064	161.56348390302	130.503155958726	-14.4450411146445	32.7206420600237	-39.7534564766617	-22.4977187298318	-35.1519264108404	-116.829085079168	91.3901503992453	37.322172125845	-42.0542215095723	-45.5053690589383	-52.4076641576702	168.465779001752	28.1191119942024	124.75124337645	70.6832651030494	9.71299173091726	-20.1969536969212	-4.09159846654662	44.224467224577	-77.7160795196874	263.947527867544	-88.0695221677853	24.6679644448365	528.535506652268	85.6382378169686	638.972228231979	-116.829085079168	5.11146166509597	33.8710245764791	-1.79083343363598	-36.3023089272957	94.8412979486112	613.663812869962	66.0817350372281	-4.09159846654662	-27.0992487956531	211.029932110599	22.3671994119258	70.6832651030494	231.736817406795	6.26184418155129	1815.81354256578
-2.51658264011674	-66.9715430049979	-88.840190271654	-20.9322856015114	-1.36560120502958	-27.8381742120344	45.8246376335441	-39.347988562906	73.4481920756361	34.3148232826725	111.430579433512	14.7481388861907	-53.159765783952	284.077794696587	128.69530095982	-26.6871927769472	69.9952477703746	78.0521178159847	125.242356654558	-22.0832670365985	120.63843091421	35.4658047177597	75.7501549458104	-24.3852299067729	13.5971574511036	48.1266005037185	-26.6871927769472	40.0697304581083	17.050101756365	129.846282394907	-38.1970071278188	576.427079208727	114.883523738774	-108.406874668136	-48.5558400436033	-31.2911185172958	-43.9519143032546	101.071746517728	-52.0087843488648	-31.2911185172958	749.074294471801	-31.2911185172958	-73.8774316155209	-45.1028957383418	106.826653693164	25.1069718019752	-31.2911185172958	-138.332391980402	30.861878977411	764.037053127934
276.591089645959	-7.84941183819469	39.3654082462195	2.51481696082306	159.129829923758	27.8495984695331	-79.2474324536502	17.4853696705154	-35.487355302242	144.159277214066	157.978248946089	23.2432745588585	-95.3695661410112	0.211655005485781	57.7907038889177	-61.9737177886207	113.066590817012	37.0622462908822	34.7590843355449	10.5758838045035	-20.5168025925497	-34.3357743245734	113.066590817012	-2.0915069498515	35.9106653132136	42.8201511792254	1.36323598315442	100.399200062657	12.8790457598408	102.702362017995	-76.944270498313	18.636950648184	197.132002186823	337.624881462397	-55.0642319226089	-3.24308792752013	-70.0347846323012	-15.9104786818752	87.7318093083023	-63.1252987662893	709.585537249367	-38.9420982352479	93.4897141966455	3.6663979384917	-61.9737177886207	52.0327990005745	31.304341402539	-102.279052007023	-91.9148232080053	657.764393254278
165.400277862786	398.140869188195	43.2690764742044	45.573438764555	25.986359296575	53.6387067807821	88.2041411360409	-10.8834373490344	171.161183588662	53.6387067807821	-84.6230306402533	93.9650468619174	-45.4488717042933	173.465545879013	266.792218638212	1.79055524789383	14.4645478448221	-63.883770027098	45.573438764555	188.443900766292	29.4429027321009	290.988022686893	30.5950838772762	-6.27471276833324	59.3996125066586	81.2910542649892	103.18249602332	44.4212576193797	17.921091280348	191.900444201817	92.8128657167421	164.24809671761	263.335675202686	477.64136820529	-25.8617922363132	-17.7965242200862	-10.8834373490344	85.8997788456903	-27.0139733814885	82.4432354101645	907.404935355675	9.85582326412089	-166.427891947699	227.618059702252	129.682662362352	-27.0139733814885	196.509168782519	-123.797189576213	20.2254535706985	1018.0143252925
49.4823796373756	19.510049234173	-39.2818296336475	-28.9067921863851	-62.3374684053419	22.9683950499272	-42.7401754494017	104.815912689442	-23.1428824934615	50.6351615759603	40.2601241286979	161.302227680093	28.7323047428507	503.678463439754	208.566287162067	40.2601241286979	31.0378686200202	-53.1152128966641	41.4129060672826	2.21832015540225	102.510348812273	268.510947968472	120.954859829628	-38.1290476950628	142.857716662738	158.996663802924	212.024632977821	39.1073421901132	-34.6707018793087	59.8574170846381	87.5241836106713	156.691099925754	85.2186197335019	259.288692459794	-47.3513032037406	33.3434324971896	12.5933576026647	-15.0734089233685	85.2186197335019	51.7879435145451	322.691699081953	1.06553821681754	-51.9624309580794	72.53801840907	7.98222984832584	109.427040443781	-23.1428824934615	-108.448745948731	-40.4346115722323	2566.00535156781
31.4811153750846	-27.3414359276183	89.1502833189109	104.144266984306	60.3156993469977	108.757800419812	113.371333855318	-15.8076023388531	671.608879551557	-53.8692531817785	166.426968363638	138.745767750602	79.9232164478987	30.327732016208	66.0826161413804	-78.0903037181855	-4.27376875008778	48.7818657582325	9.56683155643054	-35.415119439754	89.1502833189109	4.95329812092444	-10.0406855444704	60.3156993469977	-53.8692531817785	56.8555492703682	53.3953991937386	77.6164497301456	4.95329812092444	2.64653140317138	54.5487825526151	102.990883625429	34.9412654517141	769.646465056062	-45.7955696696428	113.371333855318	81.0765998067752	107.604417060935	228.709669742971	-29.6482026453714	-10.0406855444704	111.064567137565	-3.12038539121125	11.8735982741836	-61.9429366939141	172.193885158021	-82.7038371536916	-68.8632368471733	-171.514355787184	550.503626869522
94.2400368457084	46.9266351573802	-20.0045184504987	134.629526091842	65.3904016698985	113.857788765259	-6.15669356610995	6.5371459112464	206.176621327851	3.07518969014921	96.5480076597732	158.863219639523	34.2327956800239	331.961030694382	662.000857105647	35.3867810870563	26.1548978307971	110.395832544162	8.84511672531119	466.977323317172	-21.1585038575311	116.165759579324	50.3885913784774	-36.1603141489522	138.091482312939	45.7726497503478	113.857788765259	470.439279538269	-10.7726351942395	254.644008423211	-9.61864978720713	12.3070729464084	-3.84872275204516	548.910287216472	-45.3921974052114	20.3849707956351	-51.1621244403733	-8.46466438017474	286.955599820118	26.1548978307971	45.7726497503478	13.4610583534408	-131.941102932641	-32.698357927855	-62.7019785106973	52.6965621925422	109.24184713713	-78.8577742091508	-196.564285726455	516.598695819565
2.34970763270783	-2.26864470343633	65.85205225469	43.9148786580052	115.49933986824	72.7795807589062	28.9052335655367	67.006640338726	-5.73240895554444	-14.9691136278328	192.856741498654	27.7506454815007	42.7602905739692	150.136982389321	113.190163700168	-111.95451268686	97.025930523663	1.19511954867179	-41.5246395606617	70.4704045908341	118.963104120348	402.991772793213	43.9148786580052	-18.4328778799409	47.3786429101134	135.127337296852	-83.0898105859591	138.59110154896	41.6057024899332	55.4607594983656	202.093446170943	77.3979330950504	27.7506454815007	92.4075781875189	53.1515833302936	113.190163700168	48.5332309941494	555.397399885971	31.2144097336088	57.7699356664377	18.5139408092124	45.0694667420413	-58.8434608212022	72.7795807589062	106.262635195951	-21.896642132049	36.987350153789	-33.4425229724094	-55.3796965690941	139.745689632996
0.468276012207705	79.0212905915877	3.93385018482741	140.246434307869	53.6070799923765	52.4518886015033	51.29669721063	142.556817089616	60.5382283376159	177.212558815813	256.920764786066	112.521840926912	35.1240177384048	1362.43892585175	53.6070799923765	134.470477353503	154.108730998348	-19.1699776326373	73.2453336372215	-0.686915378665531	-67.6880160493132	238.437702532094	9.70980713919359	60.5382283376159	39.7447833018977	-51.5153365770879	-24.9459345870035	17.7961468753062	-56.1361021405808	6.24423296657388	151.798348216601	225.730597232489	10.8649985300668	209.557917760263	46.6759316471371	-26.1011259778767	124.073754835644	373.595095264263	-71.1535902219329	-65.3776332675667	72.0901422463483	44.3655488653906	-131.223542547341	91.7283958911933	113.677032317785	-38.8082312774823	259.231147567812	-22.635551805257	-30.7218915413696	623.116435692881
33.2587370110353	343.011885057563	59.8420295672671	-2.57091817345113	171.954176434854	24.0123743827807	301.403253230417	71.3999828525853	55.2188482531399	4.36385379773979	173.109971763385	3.20805846920797	44.8166902963535	225.120761547317	40.1935089822262	-64.9838659141694	-54.581707957383	-24.5310294155557	-16.440462115833	-45.3353453291285	74.8673688381808	-38.4005733579375	-47.6469359861921	55.2188482531399	-27.9984154011512	161.552018478067	-11.8172808017057	324.519159801054	-14.1288714587693	77.1789594952444	-70.7628425568285	145.370883878622	70.2441875240535	539.497090907972	69.0883921955217	95.6716847517536	97.9832754088172	232.055533518508	196.225878334022	-30.3100060582148	29.7913510254398	-55.7375032859148	33.2587370110353	280.598937316845	58.6862342387353	453.968236596618	184.667925048704	-188.653966067074	-90.4113631418694	1046.89124013344
-9.08249151572819	114.652297570453	71.8655013443906	-34.5232892717655	40.6427040983448	-92.3432841718504	317.02227972075	31.3915049143312	92.6806995084211	34.8607046083363	33.7043047103346	-85.4048847838402	-62.2768868238063	673.193448305273	79.9603006304025	216.415488594603	-28.741289781757	-125.8788812139	34.8607046083363	23.2967056283193	79.9603006304025	99.6190988964313	185.192691348557	9.41990685229896	143.562295020496	-54.1820875377944	-70.3716861098181	126.21629655047	-44.9308883537808	19.8275059343142	10.5763067503007	77.6475008343991	61.4579022623753	274.235483494688	36.017104506338	3.63790736229047	25.6095054243227	293.894281760716	18.6711060363125	125.059896652469	8.26350695429726	12.889106546304	-37.9924889657706	101.931898692435	439.60066890893	-79.6228852938317	71.8655013443906	39.4863042003431	-66.902486415813	105.40109838644
4.06820617849672	45.720389788391	370.838822965622	59.6044509916891	13.3242469806955	24.8942979834439	227.370190531541	193.817042623571	66.5464815933382	93.1575988996595	2.91120107822188	37.6213540864671	-73.4511355399177	293.319481247207	6.3822163790464	19.1092724820697	100.099629501309	149.850848813127	93.1575988996595	44.5633846881162	-14.4438754259008	32.9933336853678	48.0343999889407	42.2493744875665	31.8363285850929	-28.3279366291989	-37.5839774313976	31.8363285850929	-9.81585502480138	73.4885121949873	-14.4438754259008	139.437802910653	251.667297637313	74.6455172952621	-54.9390539355202	28.3653132842684	-34.1129621305731	285.220445545283	101.256634601583	-89.6492069437655	27.2083081839936	-32.9559570302982	-110.475298748713	-2.87382442315233	22.5802877828942	-12.1298652253511	181.089986520548	-58.4100692363448	-152.127482358607	167.205925317249
12.602232179016	9.12939936998009	-0.131488120782387	28.8087852878503	99.4230524049142	71.6403899326268	325.157184992249	-37.1750380838323	10.2870103063254	376.092066191443	64.6947243145549	180.455817949086	35.7544509059222	1605.47488059016	-0.131488120782387	-118.207803628004	137.624213304309	98.2654414685689	-73.0609771105369	-2.44670999347301	7.97178843363478	526.581487916333	46.17294933303	32.2816180968863	87.8469430414611	-31.3869834021057	106.368718022986	-25.5989287203792	90.1621649141517	102.89588521395	26.4935634151597	438.60305675409	131.836158622583	63.5371133782096	-73.0609771105369	38.0696727786128	-33.7022052747964	175.825374203705	18.3902868607426	154.988377349489	21.8631196697785	-42.9630927655588	-75.3761989832275	-98.5284177101337	-59.1696458743932	14.9174540517066	45.0153383966847	-132.099134864148	-32.544594338451	-58.0120349380478
61.6828093621026	11.8794608521055	19.9869827025702	31.5691567746625	14.195895666524	145.074462681168	509.912945952077	92.954679356752	315.332421540925	88.321809727915	9.56302603768705	33.885591589081	72.1067660269857	501.805424101612	-24.0252787713808	228.466116000232	353.55359597883	150.865549717214	-59.930018394867	-69.1957576525409	44.3095482539641	51.2588526972195	11.8794608521055	77.8978530630319	260.896203402091	124.226549351401	-4.33558284882377	15.3541130737332	74.4232008414042	120.751897129774	68.632113805358	25.7780697386163	441.578118926732	-13.6013221064976	-17.0759743281254	120.751897129774	67.4738963981488	1.45550418722241	185.612071933491	121.910114536983	-43.7149746939378	111.4861578721	-47.1896269155655	-3.17736544161453	-21.7088439569623	47.7842004755918	-27.4999309930085	-24.0252787713808	-149.112758749978	127.701201573029
88.7971742392577	27.3794750044209	-127.903009853468	210.473748195066	45.9206672262585	-35.1970487442807	742.37420005903	-32.879399716551	-56.0558899938479	269.573798402174	-20.1323300640377	64.461859448096	-65.3264861047667	1049.46269623321	184.97960889004	-52.5794164522534	0.726511185529501	248.714957152606	102.703068405636	183.820784376175	9.99710729644826	-30.5617506888213	-5.06761138379473	196.567854028688	29.6971240321506	20.4265279212319	8.83828278258342	661.256484088491	213.950221736661	6.52063375485373	-21.2911545779026	172.232539237527	-43.3088203413346	-58.3735390215776	13.4735808380428	-16.6558565224432	57.5089123649069	-50.2617674245237	47.0794917401233	105.020717433366	58.6677368787718	15.7912298657725	-21.2911545779026	394.726845899577	73.7324555590147	35.4912466014748	196.567854028688	-30.5617506888213	-1.59113784220019	173.391363751391
44.0551793235531	425.508391979352	5.79391483224201	62.6060954405525	-51.0182657760685	34.7797212650535	344.34813396748	67.2438244698023	59.1277986686151	457.972495184101	75.3598502709895	-89.2795302673796	-82.3229367235048	2120.59835217017	522.900701593598	293.333114645732	-42.9022399748812	19.7071019199915	-96.2361238112543	185.505914715673	-27.8296206298193	-11.5975690274449	54.4900696393653	-34.786214173694	-2.3221109689452	-0.00324645432028151	47.5334760954905	70.7221212417397	275.941630786045	73.0409857563646	159.998405054799	79.9975793002394	-16.2352980566947	59.1277986686151	-80.0040722088799	-23.1918916005695	438.262146809789	-16.2352980566947	4.63448257492955	26.6636954638663	114.780547019613	-44.0616722321937	55.6495018966777	154.201243768237	-13.9164335420698	79.9975793002394	82.3164438148643	-125.221930244066	-48.6994012614435	398.841450061165
85.1092373170352	47.9879368832913	12.026677088102	-18.1343795143148	-12.3341763215424	-63.3759644179401	826.375205353357	-33.2149078155233	72.3487902929357	27.1072053893104	5.06643325677505	90.9094405098076	102.509846895353	1030.54235773895	110.630131365234	10.8666364495475	54.9481807146183	90.9094405098076	-59.8958425022766	56.1082213531728	51.4680587989548	139.631147329096	134.990984774878	144.271309883314	-45.9753548396227	43.3477743290734	-8.85405440587888	70.0287090158267	76.9889528471537	82.7891560399262	50.3080181604003	24.7871241122015	340.318177799024	45.6678556061824	-76.1364114420396	99.0297249796891	589.72691508824	-47.1353954781772	-71.4962488878216	87.4293185941442	166.31208201585	37.5475711363009	-56.4157205866131	23.627083473647	118.750415835116	95.5496030640256	65.3885464616088	-79.616533357703	-45.9753548396227	16.66683964232
-28.1600026133962	151.740694468903	-16.5535060274414	60.04937143986	-25.8387032962052	51.9248238296917	89.065612904747	33.3544292921641	-67.6220910056424	33.3544292921641	37.997027926546	19.4266333890184	118.081854369634	1681.47694449774	134.330949589971	-129.136522911203	27.5511809991867	25.2298816819957	-105.923529739293	2.01688851008621	-60.6581930540695	252.717214766709	-4.94700944148665	3.17753816868168	11.30208577885	246.913966473732	69.3345687086239	778.49151011046	49.6035245125008	-43.2484481751374	132.00965027278	51.9248238296917	18.2659837304229	141.294847541543	15.9446844132319	148.258745493116	313.070997013674	-15.3928563688459	-82.7105365673836	32.1937796335686	566.092622587488	161.025891737667	-78.0679379330017	31.0331299749731	102.993408807893	8.98078646165907	47.2822251953098	15.9446844132319	-38.6058495407555	989.729747974837
-16.1322310734658	50.0595500777305	-49.808751308285	10.5767332507011	36.124438256426	-24.2610463025601	61.6721432621509	3.60917734004885	-9.1646751628136	141.799036234652	66.317180535919	33.8019196195419	-1.03585993371932	600.496467019258	566.819946784439	-47.4862326714009	70.9622178096872	75.6072550834554	12.8992518875852	-35.8736394869805	-32.3898615316544	16.3830298429113	31.4794009826578	19.8668077982374	74.4459957650133	-57.9375665373793	45.4145128039623	243.989856257551	133.670221005557	-18.4547497103499	7.09295529537497	10.5767332507011	30.3181416642158	171.991778514145	501.789424951684	-3.3583785706034	570.303724739765	27.9956230273317	-45.1637140345169	46.5757721224044	67.4784398543611	98.8324414522962	-12.6484531181397	33.8019196195419	-24.2610463025601	-20.777268347234	-1.03585993371932	-73.0339376771258	53.5433280330566	921.004038909261
220.149019361109	-7.57742598306622	-30.8148183651249	26.1167929709189	220.149019361109	-28.4910791269191	34.2498803046395	1.71753096975728	-61.0234284618013	334.012242033197	-83.0989512247571	-7.57742598306622	-66.832776557316	383.972635654623	-19.1961221740956	-77.2896031292424	-6.41555636396328	7.52687906527196	150.436842214933	71.4297081159335	-88.9082993202718	-16.8723829358897	684.896867002284	-19.1961221740956	639.583951857269	-70.3183854146248	6.36500944616902	-33.1385576033308	93.5052308788893	8.68874868437489	-2.92994750665447	52.8397942102865	50.5160549720806	72.5915777350364	91.1814916406834	-63.3471677000072	266.623804125227	-49.4047322707719	-0.606208268448598	29.6024018282278	-14.5486436976838	131.846928309286	-55.2140803662866	73.7534473541393	-41.2716449370514	24.954923351816	256.1669775533	-23.8436006505073	-126.088127131566	1045.07644892419
67.2477678139305	332.293335856231	35.8607926510265	-32.7255604827267	-26.9131576747815	-38.5379632906719	16.0986231040129	180.008382288067	17.2611036656019	110.259548592725	-1.3385853198227	515.965264587299	47.4855982669169	1057.68120628779	96.3097818536564	-15.2883520588912	NaN	-38.5379632906719	-68.7624578919869	3.31133692653345	69.5727289371086	7.9612591728896	-12.9633909357131	-15.2883520588912	120.721873647026	-69.9249384535759	64.9228066907524	105.609626346369	255.569618791355	123.046834770204	97.4722624152455	53.2980010748621	47.4855982669169	-18.7757937436583	-103.636874739658	40.5107148973826	600.826345583299	38.1857537742046	-69.9249384535759	25.3984675967252	60.2728844443963	31.2108704046703	-168.735786188644	100.959704100013	21.911025911958	75.3851317450538	-23.4257159900144	25.3984675967252	-25.7506771131925	932.133305636174
63.0614272433976	82.8339937409244	-25.3335759220164	65.3876115372243	93.3018230631445	1.41754345699045	15.3746492199506	66.5507036841376	185.186102669299	60.7352429495709	764.405991832143	156.108798996465	-12.5395623059697	1471.56601715546	-19.5181151874497	-91.6298282960769	-5.5610094244896	14.2115570730372	-84.6512754145969	23.516294248344	166.576628318685	173.555181200165	47.9412293335241	39.7995843051308	-24.1704837751031	123.542218882891	8.39609633847051	160.761167584118	530.624470302561	44.4519528927841	301.495317360633	77.0185330063577	221.241959223612	68.8768879779643	40.9626764520441	-83.4881832676836	1291.28673438389	-28.8228523627564	-61.38943247633	58.4090586557442	38.6364921582174	-27.6597602158431	33.984123570564	7.23300419155717	109.585113119931	124.705311029805	79.3447173001844	-143.968974907177	-102.097657618297	1366.88772393325
160.112960175602	48.3973400708677	34.4328875577759	112.401080755872	-3.96935685322663	18.1410262925021	21.632139420775	-19.0975137424094	-47.0264187685931	53.0521575752316	320.704164076158	37.9240006860488	-29.5708531272283	1231.8846905554	11.1588000359562	67.0166100883234	-86.5923675556866	-20.2612181185004	-20.2612181185004	16.9773219164111	55.3795663274136	25.123252549048	28.6143656773209	75.1625407209603	86.7995844818702	-12.1152874858635	139.166281405964	-56.3360537773209	782.694801384279	60.0343838317775	36.7602963099578	213.643361475788	192.69668270615	105.418854499326	-15.6064006141365	65.8529057122325	632.576936868542	229.935222741061	160.112960175602	411.473105411255	-3.96935685322663	101.927741371053	260.191536519427	87.9632888579612	-7.46046998149959	932.812665900016	260.191536519427	32.1054788055939	-69.1368019143218	1273.77804809467
-58.2632557759951	130.356138746561	1.11692398110588	200.215173754915	-17.5121520211219	-36.1412280233497	183.914732252966	70.97595898946	-44.2914487743243	-19.8407865214004	258.431036261877	197.886539254637	-8.197614020008	1178.24166387187	13.9244137326375	-37.3055452734889	387.670251027332	130.356138746561	119.877283495308	36.046441485283	119.877283495308	181.586097752687	-59.4275730261344	51.182565737093	114.055697244612	5.77419298166282	-27.991007272375	181.586097752687	561.153521298078	-5.86897951972953	27.8962207343083	580.946914550445	424.928403031788	8.1028274819413	-48.9487177748813	-10.5262485202865	923.25618609138	8.1028274819413	-53.6059867754382	202.543808255194	50.0182484869538	39.5393932357007	-32.648276272932	442.393161783876	-61.7562075264128	360.89095427413	-48.9487177748813	-67.577793777109	-129.286608034489	2166.74700924008
-36.8938733949066	90.0835805435421	-6.6056733728913	0.383911247573765	42.3214189703641	165.80408059858	59.7953805215268	-0.781019522503746	56.3005882112943	13.1981497184264	399.95516538416	-84.6560349680845	276.472503755944	1259.67407370136	5.04363432788381	196.092280620595	-116.109165760177	-41.5535964752166	-36.8938733949066	28.342249729434	46.9811420506742	-53.2029041759917	170.46380367889	16.6929420286589	157.649565208038	64.4551036018368	74.9394805325344	86.5887882333095	503.634003921058	91.2485113136196	-24.079634924054	-31.069219544519	20.1877343388914	-28.739358004364	-18.2549810736664	-66.0171426468443	667.889242501987	-4.27581183273628	132.021088266332	88.9186497734646	51.6408651309842	173.958595989123	525.767688552531	-35.7289426248291	81.9290651529995	270.647849905556	-20.5848426138214	17.8578727987364	95.9082343939296	1216.57163520849
67.2517319478883	27.6232040923576	28.788749029285	50.9341028309051	-65.6203908618323	77.7416363802347	-59.7926661771954	90.5626306864358	21.7954794077207	175.647411082134	329.499342756547	109.211349677274	-73.7792054203239	1489.21655499928	64.9206420740336	73.0794566325252	98.7214452449274	20.6299344707934	70.7483667586704	-41.1439471863575	3.14676041688275	-0.349874393899368	595.243588375989	40.4441983985587	108.045804740346	73.0794566325252	70.7483667586704	253.738921856268	964.721333381966	-37.6473123755753	22.9610243446481	131.356703478894	-15.5019585739552	246.745652234704	-65.6203908618323	-53.9649414925586	835.345845383028	69.5828218217431	49.7685578939777	-14.3364136370279	101.052535118782	99.8869901818548	-120.401002897419	20.6299344707934	67.2517319478883	622.051121925318	106.880259803419	-63.2893009879776	4.31230535381013	729.281256122637
56.0573936674949	-43.0661852280717	80.5467484534584	152.848653059636	124.860819018535	-39.567705972934	-30.2384279592337	248.473752700065	-3.41675366984507	57.2235534192074	559.838406407316	-40.7338657246466	-76.8848180277356	838.550587066614	-23.2414694489584	170.341049335325	14.0756426058431	-20.9091499455333	NaN	35.066518136669	-39.567705972934	116.697700756547	115.531541004835	101.537623984284	29.2357193781063	-43.0661852280717	519.022815097376	935.341846458756	824.556670046064	-39.567705972934	-18.5768304421082	103.869943487709	-20.9091499455333	145.851694549361	68.8851509363329	-26.739948704096	1286.35593172423	157.513292066487	278.793906244591	-6.91523292498271	120.196180011685	-10.4137121801204	215.821279652114	141.187055542511	-34.9030669660839	1867.10348807708	103.869943487709	-102.540332565412	-6.91523292498271	1162.7429980427
214.033645564222	123.025178758427	138.193256559393	14.5150837207478	141.693582205769	56.5189914772687	65.85319320094	90.3554727255771	218.700746426058	44.8512393226795	303.875337154558	-34.4894753285265	-11.1539710193483	1252.46358732265	35.5170375990082	62.3528675545632	-69.4927317922939	261.871429398037	22.6825102289602	260.704654182578	-44.9904522676567	63.5196427700221	-5.32009494205371	11.0147580743711	-29.8223744666909	131.192605266639	242.036250735236	964.270109104303	-16.9878470966428	92.689023156495	112.524201819296	282.873383276298	27.3496110907959	56.5189914772687	-107.996313902438	-67.1591813613761	1166.12222137869	-0.652994080218058	25.016060659878	116.024527465673	46.0180145381385	165.029086514948	11.0147580743711	-88.1611352396365	243.203025950695	799.754803724596	85.6883718637415	182.530714746831	-40.3233514058211	1083.28118108111
132.861513176616	-43.4145775317559	10.2854236111919	-10.7276203143094	-76.1015347492024	46.474554816222	-31.7406642398107	14.95498892797	52.3115114621946	202.904992928287	836.798484680911	131.694121847422	-44.5819688609504	1886.28328962678	167.883253052452	185.39412299037	66.3202074125288	76.8267293752794	NaN	-1.38848968075327	138.698469822589	435.215867437997	28.9636848783042	-2.55588100994778	268.27890736318	74.4919467168904	682.702829227234	874.155007215135	996.73109678056	40.6375981702494	-17.7319682894765	169.050644381646	9.1180322819974	240.261515462512	-31.7406642398107	28.9636848783042	702.548481823541	102.509338617559	-85.4406653827586	-51.5863168361175	-22.4015336062546	2.11368430683029	-174.162406401542	17.289771586359	-93.6124046871202	593.981088208451	79.1615120336685	155.041948431312	-170.660232413958	1527.89415156407
14.2273508691381	74.9637717545165	63.2836908150206	6.05129421149098	62.1156827210711	-14.9728514796015	-12.6368352917024	-51.1811023920387	-73.3732561770808	126.356127888298	1217.27568763721	78.4677960363652	-81.5493128347279	2008.01716724108	55.1076341573736	10.7233265872893	-16.1408595735511	-3.2927705401057	-31.3249647948957	-14.9728514796015	101.827957915357	265.349091068299	-60.5251671436354	-54.6851266738874	194.100597337374	25.9074318086339	778.104644312167	1706.67107900209	385.653924745106	8.38731039939015	34.083488466281	13.0593427751885	108.836006479054	-61.6931752375849	-104.90947471372	-54.6851266738874	1609.72640720427	84.3078365061132	-31.3249647948957	-113.085531371367	48.099585593676	45.7635694057769	358.789738584266	16.5633670570372	171.908443552332	2055.90549909301	-71.0372399891816	49.2675936876256	-60.5251671436354	1182.23544481872
-50.7754595498871	46.2204578429035	128.024243595859	165.420259940068	156.071255854016	18.1734455847472	235.537790585459	55.5694619289556	95.302729294677	105.820358891486	486.792275398109	278.77693448345	-16.8853197379482	1144.72843795403	97.63998031619	102.314482359216	-84.665599361826	388.627732494562	-35.5833279100524	212.165280370328	159.577132386285	352.40034166111	372.266975343971	-41.426455463835	2.9813139449125	-29.7402003562699	450.564884564657	1336.38302171809	664.423353033099	43.8832068213904	8.82444149869506	373.435600854727	0.64406292339947	239.043667117728	-44.9323319961045	161.914383407798	711.168373463359	-72.9793442542608	-26.2343238240003	26.3538241600428	284.620062037232	630.53321322116	-33.2460768885394	490.298151930378	234.369165074702	1238.21847881455	-6.36769014113961	2.9813139449125	-46.100957506861	817.513294942202
70.062701176997	38.4931244994501	-49.2001440492913	-7.10737514589542	-1.261157242646	47.8470731446492	1048.71957818095	53.6932910478986	31.4776630155508	8.09279140255309	593.883825308146	103.970765015844	13.9390093058025	660.530709405189	4.58506066060343	-3.59964440394577	280.526545693976	391.604685855716	-49.2001440492913	140.21731601599	-12.9535930491449	260.649404822928	-9.44586230719519	482.805685146407	-18.7998109523943	405.635608823514	403.297121662214	1750.26572657088	181.140841338736	2.24657349930366	-3.59964440394577	520.221479727203	11.6005221445027	556.468030727349	-25.8152724362936	16.2774964671023	1247.49098689143	92.2783292093448	132.032610951441	49.0163167252991	107.478495757793	116.832444402992	-128.708707533484	71.2319447576469	431.358967597812	1906.94436637797	64.2164832737476	279.357302113327	-105.323835920486	683.915581018187
42.4562361176106	122.006872834931	148.91370584226	34.2671999849453	-12.5272922017138	152.423292756259	1185.41170777676	23.738439242947	83.4014167809373	92.7603152182691	257.710900176242	36.6069245942782	-31.2450890763774	1224.01716383075	107.968525178933	-69.8505451303711	-118.984761926363	-10.1875675923808	181.669850372921	-26.5656398577115	-32.4149513810439	223.784893340914	-44.1135744277086	41.2863738129442	-7.84784298304785	23.738439242947	537.30799099153	1174.88294703476	407.453275173551	56.4945837736084	89.2507283042697	79.8918298669379	-42.9437121230421	215.595857208249	-92.0779289190342	-49.962885951041	861.359849384144	-92.0779289190342	99.779489046268	-71.0204074350376	139.554807404928	937.400899187465	-108.456001184365	-31.2450890763774	437.86969509488	1098.84189723144	72.872656038939	1095.33231031744	-60.4916466930393	1321.11573511807
114.311481907752	122.504853694669	-82.3294409782508	20.6729472001316	0.77475857476231	11.3090937293696	1497.82083221284	-47.2149904628931	-0.395723109082944	7.79764867783384	548.560186614341	-34.3396919405953	-75.3065508751792	1422.91000444675	27.6958373032032	-62.4312523528814	-46.0445087790479	61.6398061347155	232.530131976123	115.481963591597	96.7542566500732	121.334372010824	-16.7824666829165	109.629555172371	88.5608848631564	137.721115584657	490.036102422079	1072.93598097702	152.937377474645	-1.5662047929282	128.357262113895	378.84034245678	71.0036596054776	83.8789581277754	-115.102928125918	-103.398111287465	609.425234174295	8.96813036167909	24.1843922516674	286.372289433004	564.946930188175	138.891597268502	-85.8408860297865	-10.9300582636902	295.736142903767	552.071631665877	424.489128126745	546.219223246651	-28.4872835213691	1435.78530296904
241.284635783873	3.55098678071263	55.0794624267178	49.2239538305809	28.1441228844878	524.691251836902	2124.41620030152	-8.16003041156128	64.448276180537	152.280905122591	1157.08618021969	359.56590942584	-19.8710476038352	1579.85390086078	105.436836353496	37.512936638307	-53.8329974614295	329.117264725927	NaN	231.915822030054	-22.21325104229	261.193365010739	37.512936638307	85.52810712663	-50.3196923037474	42.1973435152165	449.740741806349	1422.92627048431	549.284387940677	11.7486988153044	37.512936638307	295.155314868333	51.5661572690357	1291.76287793084	-136.981219526574	-71.3995232498404	1694.62186934507	277.588789079922	8.2353936576222	45.7106486728987	549.284387940677	194.440567014777	520.006844959992	-17.5288441653804	372.448028337341	1124.29533208133	11.7486988153044	828.006597116796	-79.5972352844321	1830.46966877544
-25.3063472902254	81.3203921886946	-90.9228023541762	55.5424991278568	-13.5891231716627	581.645862051319	1609.24641724926	141.078235193364	151.62373690007	64.9162784227069	1531.91273806675	20.3908267721689	15.7039371247439	1960.76314080614	219.583636787734	48.5121646567192	-141.306866063995	91.865893895401	-32.336681761363	7.50188024175001	160.997516194921	82.4921146005509	-55.7711299984882	33.2797733025878	149.280292076358	595.706530993594	89.5224490716885	2798.54466528337	385.968219271323	62.5728335989944	5.15843541803749	5.15843541803749	6.33015782989375	874.576465015385	-31.1649593495067	-42.8821834680693	657.807818821976	434.00883815743	64.9162784227069	-68.6600765289071	894.495746016942	429.321948510005	-74.5186885881885	423.463336450724	33.2797733025878	1151.10295421346	21.5625491840252	279.341479792403	-80.3773006474698	1337.40681769861
-15.5069426143533	-44.8155366837899	-10.8175675632434	59.5230582034044	25.5250890828579	351.436655134993	2305.73370768502	-3.78350498657866	174.412746955596	78.2805584078438	486.256187854401	-102.260381059886	181.446809532261	1516.74635533579	995.05338089982	27.8697766084129	-55.3666305487871	560.113844909381	14.9739952178608	404.192124459979	-28.4027240049054	546.045719756052	37.2485267106326	60.6954019661818	81.7975896961762	72.4188395939565	235.374622620024	2150.9843309984	86.4869647472861	79.4529021706213	136.897746546717	281.096029368345	-28.4027240049054	1136.90697619589	-84.6752246182237	10.2846201667509	761.756972107105	NaN	-35.4367865815702	152.138215462824	1342.06713468195	870.784942045409	-135.086006417655	72.4188395939565	761.756972107105	486.256187854401	-74.1241307532265	482.739156566069	-117.500849975993	874.301973333742
27.1459022440597	103.388677491582	14.2432787406329	204.263733972919	-83.1128804215876	876.373121924152	1915.62079683653	284.025406539557	146.788411094017	74.0645331656117	979.594109951566	-8.04307094710433	-133.550408662256	1116.83110539711	NaN	-56.1346676416952	24.7999706979821	739.136126478612	-6.87010517406553	-39.713146819152	-38.5401810461132	9.55141564847768	315.695482411605	-33.848317953958	150.307308413134	481.083656410076	581.958712891413	1758.44338324933	781.362894308009	366.133010652273	35.3566626553313	803.649243995746	23.6270049249433	925.637684391781	-40.8861125921908	-108.918127428441	1242.33844311226	NaN	36.5296284283701	-45.577975684346	201.917802426841	420.089436212058	81.1023278038446	54.1241150239521	438.856888580679	574.92091825318	-45.577975684346	1177.82532559512	-42.0590783652296	2039.95516877864
75.7119739751014	205.980291224726	-88.5904081415422	18.2061402342761	27.5948477837986	529.890701683252	1453.50480686753	22.9004940090374	48.7194397702242	52.2402051012952	1086.17162399246	7.64384424106331	1.77590202261176	1174.19075726923	1087.34521243615	46.3722628828436	-39.2996935065491	286.957893839357	NaN	1.77590202261176	-90.9375850289229	25.247670896418	-5.26562863953011	45.1986744391533	65.1496779818886	413.705445757911	775.170686414527	1475.80298729764	731.747913997986	-22.8694552948848	26.4212593401083	88.6214468556948	305.735308938402	1094.38674309829	-72.1601699298779	-24.0430437385751	750.525329097031	NaN	440.697979962788	-6.43921708322042	894.876707670939	1025.14502492056	-109.715000127968	247.055886753887	958.250483630216	433.656449300646	-45.1676357250007	924.216418763197	-170.741599199864	1008.7147867089
-71.7637307181265	692.648135317427	25.6958466719671	298.112978653915	-23.6210479109718	578.749593066354	804.198254016932	-51.8021305297941	58.5737763939264	188.911283505979	545.871663344394	-110.512719319007	-35.3631656688144	1088.35750375672	1338.46461199877	10.4310935867717	-27.1436832383246	117.284365183139	-18.9242008078348	71.4901059275532	89.1032825643171	133.723330044119	30.3926937751041	65.6190470486319	16.302152465693	799.501406913794	1196.38498712887	1353.72936508397	1572.13275537984	-33.0147421172459	-15.401565480482	621.021216994587	78.5353765822588	619.847005218803	-85.8542720275376	-2.48523594685516	868.779901685066	NaN	6.90845825941892	-22.4468361351876	1167.02969273427	1330.24512956828	-40.0600127719515	105.542247425297	1956.10000606129	1817.54301651875	-57.6731894087154	1563.91327294935	-71.7637307181265	692.648135317427
7.34712645681457	574.792803548012	63.7392434348218	960.138936231061	90.7604661534502	225.866579746593	834.43150880092	-52.5694978323181	-94.8635855658235	56.6902288125709	537.198058896007	90.7604661534502	-110.1364505807	1094.07021405383	649.982292852022	135.404225427706	-58.4436766841938	460.833733821623	13.2213053086903	95.4598092349508	342.175321013732	229.391087057718	46.1167068791945	-81.9403920916968	-17.3244247210636	908.446162334555	708.724081370779	1076.4476774982	834.43150880092	-2.05155970618663	36.7180207161933	666.429993637274	2.64778337531398	405.616452613991	-152.430538314206	-87.8145709435726	1064.69931979445	NaN	303.405740591352	68.4385865163224	1156.33650988371	1438.29709477375	-96.0384213361986	541.897401977508	923.719027349432	1011.83171012757	28.4941703235673	727.521453696782	6.17229068643943	1262.07172921747
99.4721745569907	508.532403681856	-8.67018486682417	185.280785838931	39.5236927024846	13.6635632750506	1069.22702808577	44.2255344165635	85.366649414754	-7.49472443830444	579.060029393039	90.0684911288329	83.0157285577145	1172.6675457955	1702.8001990579	-8.67018486682417	-101.531558719883	414.495569400277	-66.2677458642908	27.7690884172874	-55.6886020076132	11.3126424180112	65.3838221299186	-63.9168250072513	750.677251956919	1642.85171720339	1244.3706319352	2144.77332018132	1019.85769008794	-11.0211057238636	-5.14380358126499	567.305425107842	-63.9168250072513	729.518964243564	-182.638328287744	99.4721745569907	800.046589954748	NaN	318.10781426166	-52.1622207220541	944.628222662674	630.780288247907	-6.31926400978472	229.94828212268	1162.08840193882	1564.09586849257	-28.6530121516595	508.532403681856	-73.3205084354092	1441.84798392652
128.186609661056	529.231850846508	230.506070022154	548.04922286694	43.5084355691136	329.297273129421	1359.54839124806	17.6345490410199	603.325253176958	116.425752148287	61.1497218382684	-79.9805683149698	-161.130485153082	1363.07664850189	1365.42882000444	145.827895930211	-32.9371382638904	370.460274424115	NaN	31.7475780563438	-2.35890873068879	-12.9436804921817	28.2193208025128	-52.9305960355991	-59.987110543261	726.814257061042	545.697051364386	1650.04157181347	545.697051364386	3.52152002569613	14.106291787189	548.04922286694	28.2193208025128	186.990897224906	89.375779868916	-39.9936527715523	965.559664570269	NaN	433.968904993072	-3.53499448196578	560.986166130987	1813.51749124098	-116.439226604556	1312.50496119698	796.203316386384	976.144436331762	-79.9805683149698	2587.38191558123	236.386498778539	996.137894103471
32.2001676920922	211.060352127734	284.016479989641	599.375226231431	14.5494915964696	-46.6395188683553	913.557260733513	-18.3984371153592	-23.1052840741919	-54.8765010463125	224.004181264524	-38.4025366903981	-96.0614119360985	555.836891862229	1203.02834870172	-81.9408710596004	15.7262033361778	346.382202194174	8.66593289792878	-34.8724014712736	-43.1093836492308	49.8508437877148	-7.80803145798563	8.66593289792878	20.4330502950105	326.378102619135	1471.31862535519	1643.11853935258	404.041077439875	53.3809790068393	-67.8203301831024	322.847967400011	-12.5148784168183	411.101347878123	-73.7038888816433	11.0193563773451	NaN	NaN	324.024679139719	58.087825965672	1607.81718716133	882.9627555011	-173.724386756838	1021.81474078666	1623.11443977754	780.588834146489	262.835668674894	540.539639246022	-28.9888427727327	551.130044903396
164.51513960521	414.110879319092	149.209740471812	853.258100608137	90.3428207279721	452.963046350026	274.007610328753	14.993163455857	10.2838098763498	-3.84425086217179	116.244265415262	24.4118706148714	-112.159383190837	1625.59208764732	760.24836741287	145.677725287182	57.3773456714217	727.28289235632	24.4118706148714	77.3920983843273	-69.7752009752725	17.3478402456106	39.7172697482697	163.337801210334	47.9586385124073	1728.0205280016	427.061601662736	1856.35041304317	525.958026832387	136.259018128167	98.5841894921096	1749.21261910938	193.94859947713	448.253692770519	64.4413760406825	-43.8737562879829	980.410647254831	NaN	165.692478000087	-8.55360444167898	1365.40030237954	593.066315340365	-52.1151250521205	788.504488889913	697.8494324844	588.356961760858	-40.3417411033525	886.223575664687	-66.2431857906421	1684.45900739116
199.199960104308	249.8524859718	579.682886969419	1224.03013463262	8.3695138128288	155.615228543909	529.030361101927	106.140668394266	-50.5287720796032	3.65765094143424	359.403297731723	6.01358237713152	53.1322110910771	1165.13184874019	1086.20814564433	520.784601076987	-76.4440178722732	1351.25043216028	411.233789317063	-14.0118348262953	-50.5287720796032	134.411845622633	127.344051315541	93.1830454979308	71.9796625766553	1152.17422584386	958.987848116681	1100.34373425852	665.67438437237	-31.6813205940249	-76.4440178722732	106.140668394266	33.1067938876502	-23.4355605690845	183.886405772276	-11.6559033905981	501.937149591409	NaN	360.581263449572	53.1322110910771	1122.72508289764	1529.12325555542	-67.0202921294841	1220.49623747908	1069.71662559445	1176.91150591868	-58.7745321045436	1269.97079762872	-68.1982578473328	1582.13171285861
120.776766507404	288.137073283632	-32.4404157525223	1208.61876055288	-109.049006882486	74.8116118294264	743.074245224646	-20.6544786556049	31.2036445708319	-56.0122899463572	28.8464571514484	-134.978068495704	-124.370725108478	1342.97844345774	NaN	509.71269070568	-41.8691654300563	1012.97220474406	-51.2979151075902	338.816602800377	-10.0471352683792	60.6684873131255	-19.4758849459131	17.0605200545309	90.1333300554191	865.647991032587	1500.91000055644	1245.15516555333	625.214874255471	35.9180194095988	106.633641991104	NaN	-51.2979151075902	631.10784280393	-144.406818173238	51.2397376355915	1275.79860200531	NaN	1021.2223607119	6.45317666730523	734.824089256803	1601.09046588024	-139.692443334471	1934.632485723	1366.55031765158	1345.33563087713	92.4905174748026	1136.72454426169	91.3119237651108	2916.40104589622
8.07246228806951	137.786923150478	202.644153581682	1544.59921232187	-29.6626535991766	101.231029634708	1043.42970444439	25.7607978602161	-27.3042088562237	17.506241259881	209.719487810541	-52.067878657229	-36.7379878280353	1170.78572056384	2258.02874706512	1259.22739842457	-59.1432128860877	104.768696749138	-49.7094339142761	229.76626812564	-76.8315484582343	667.2577679434	104.768696749138	226.228601011211	18.6854636313575	512.779637279986	979.751696384657	1015.12836752895	2.1763504306873	67.0335808618916	55.2413571471272	1267.48195502491	-47.3509891713232	253.350715555169	61.1374690045094	-52.067878657229	499.808191193746	NaN	605.938204626625	105.947919120614	442.0262949914	1489.17576086248	-133.434222289103	259.246827412552	789.89689457695	771.029336633327	-39.0964325709881	735.652665489034	-21.4080969988415	503.345858308175
-33.9610367738132	-13.9035578011324	406.123648920889	268.080999520674	-104.752139030334	0.254662650171713	996.049501058561	-107.111842438884	206.728710898357	186.671231925676	85.2039853579964	-95.313325396131	-103.572287326058	893.402402786606	828.510559051462	239.764558618066	-89.4140668747543	417.922165963643	9.69347628437445	-56.3782191550447	87.5636887665471	-50.478960633668	-44.5797021122913	-10.3640026883064	-52.8386640422187	1151.78992602291	1130.55259534595	512.31030230567	777.776935767622	-44.5797021122913	-58.7379225635954	3006.51680514374	-3.28489246265431	1952.90923322586	-172.003686174028	120.599536486257	892.222551082331	NaN	614.957400577625	60.4270995682142	898.121809603707	1724.01800259645	-42.2199987037406	1442.03344527464	1176.56681181269	902.841216420809	7.33377287582377	768.33812213342	-13.9035578011324	842.668779502766
10.1357397157566	117.559575249622	621.625265062372	732.590545723728	-18.1958213041638	21.9405568073901	1609.6884556321	158.876435070339	307.617130424921	108.115721576315	134.086319177908	187.207996090259	-52.429790869901	1646.28338861616	802.238966564365	605.098521134086	-46.5273823240843	501.216130727711	NaN	-26.4591932683073	-47.7078640332476	233.24678274763	279.285569405001	67.9793434647608	-25.2787115591439	1072.56927796277	490.591795345241	960.423515592254	424.484819632093	42.0087458631671	17.2186299707367	449.274935524523	-20.5567847224905	882.511722787473	-45.3469006149209	-37.0835286507774	1022.98904617791	NaN	989.935558321338	196.651849763566	2186.94401141298	1122.14950974763	-145.687845893806	2192.84641995879	1894.18454754047	1231.93430869983	63.2574166281074	1096.17891214604	-80.7613518898214	903.760393552414
101.524129525647	168.847535597054	689.718098360046	1505.86675792745	70.815207457988	44.8307349391993	1218.85644783356	63.728533134682	231.446492119591	33.0196110670226	-72.0993913953498	-69.7371666209145	-14.2248844216841	1344.05436087863	1607.44242322817	498.377891630784	7.03513854823391	903.499440446444	-70.9182790081322	44.8307349391993	-24.8548959066431	41.2873977775463	9.39736332266925	-40.2093569404728	173.571985145925	323.573258322569	1264.91983093505	770.033740690847	433.416710333812	121.603040108348	-50.8393684254318	839.71937153669	66.0907579091173	1666.49804258906	-144.147247015628	-85.0916276547442	1920.43720584086	NaN	1431.45667753274	86.1696684918177	1064.13072510805	673.182524938999	-129.973898369016	806.648224694595	667.27696300291	1755.08147163038	33.0196110670226	1170.43083995764	-65.0127170720438	1525.94566851015
-0.795752370600784	71.2906157399848	611.347504699618	1586.2860898018	-0.795752370600784	6.29471006650599	378.543988014612	-30.3393458585457	566.441242597942	143.37698385057	359.636088182327	-58.7011956069728	129.196058976357	1581.55911484373	NaN	581.803911211673	-87.0630453553999	526.261955454336	118.560365320697	-10.2497022867432	2.74947884795261	-59.8829393464906	833.515327728963	136.286521413464	0.385991368917013	1036.77525092602	637.345866969009	448.266868646162	993.050732563866	71.2906157399848	6.29471006650599	1607.55747711312	33.4748160754153	718.886184995737	-56.3377081279372	71.2906157399848	217.826839440192	NaN	715.340953777184	68.9271282609492	1029.68478848892	1786.00078178031	-71.7003767416686	930.418314369423	1176.22101218912	1457.47602219436	-23.2488834214389	851.24148382173	76.017590698056	3033.9221707111
-37.0120380337073	-22.8235288279607	242.028643012643	1150.09323218043	24.4715018578613	-103.225080993858	155.715212011017	19.7419987892791	592.011870087725	226.65775803975	46.9366414336268	51.666144502209	161.627090846745	528.163578661866	900.611945312714	1364.10324603377	-76.0304383495105	563.634851676232	-55.9300503080361	4.37111381638695	29.2010049264435	117.87918746236	555.358221306213	-38.1944138008529	42.2071383650446	914.800454518461	2122.00611277407	1179.65262635906	227.840133806896	26.8362533921524	-59.4771776094728	989.29012784863	-28.7354076636885	2314.73336281879	316.518316342812	-93.7660748566937	341.348207452869	NaN	1353.46186412946	10.2829926521147	1257.68942699067	1456.32855587112	-169.438123954009	1383.0212583081	661.772040349313	1393.66264021241	-72.4833110480738	1675.06807279305	-2.72314078648635	869.87017536693
66.3279163295071	-87.4631849245503	54.4978316176566	2123.57964772032	-92.1952188092906	213.020966756454	879.054736033642	-25.9467444229274	339.602873173255	97.0861365803186	485.112915129018	-101.659286578771	95.9031281091336	900.348888514973	NaN	392.838254376583	-50.7899223178136	966.597362901336	NaN	-10.5676342975216	-98.1102611652159	19.0075774821048	5.99448429906921	-41.3258545483331	-76.8161086838848	623.524906257669	668.479228162701	844.747490369275	560.825457284861	-60.253990087294	1.26245041432898	1071.88511683681	-37.7768291347779	1547.4545222532	45.0337638481761	-4.65259194159631	189.360797332753	NaN	551.361389515381	-12.9336512398917	1112.1074048571	1242.23833668745	-118.221405175362	621.158889315299	931.107108765784	809.257236233723	-106.391320463511	1474.10799703973	19.0075774821048	1223.31020114849
-10.1350347072644	-21.9714532344921	1046.85713977417	684.662732841001	54.9652671924879	18.272369758082	939.145731176397	-77.6026203124623	1746.38947473333	-31.4405880562743	-43.277006583502	-70.5007691961257	2.88502567268602	820.78154590412	2790.36158883481	357.977581489517	24.1905790216959	1251.62718029521	-26.7060206453832	4.06866752540879	-11.3186765599872	78.6381042469433	616.011505383081	2.88502567268602	-45.6442902889475	1122.61021834843	688.21365839917	974.65498675808	556.829412746942	64.43440201427	-57.4807088161752	1931.03760375808	-36.1751554671654	960.451284525406	-31.4405880562743	-57.4807088161752	397.037762629368	NaN	1354.60402148209	166.227601348428	381.650418543972	832.617964431347	-46.8279321416703	906.003759300159	1011.34788419249	1706.14565174075	-51.5624995525614	1051.59170718506	24.1905790216959	2228.13170879149
197.546313106208	193.993485367666	490.062463579532	1101.14883460882	17.5363743533938	107.541343729801	690.205092850753	30.5634093947159	1052.59352218208	-60.6258358945389	-78.3899745872508	358.607837253463	231.890314578785	2153.97012113022	1667.23272094991	1059.69917765916	134.779689725293	1122.46580104008	273.339971528446	-59.4415599816914	-20.3604548577251	9.24644296346152	976.79986375984	10.430718876309	-67.7314913716237	677.178057809431	1089.30607548035	1079.83186817757	229.52176275309	81.4872736471568	28.1948575690209	2110.15191235486	86.2243772985467	1638.81009904157	343.212250386446	119.384102858276	125.305482422513	NaN	636.912676772617	-21.5447307705725	590.725916171566	1836.5841764871	-81.9428023257932	2253.44929780941	1259.84180693038	1439.8517456832	-126.945287013997	1062.06772948486	31.7476853075633	1249.18332371476
84.3394972025778	-53.1101385048517	606.88509502134	1879.47913596771	3.76557282236054	104.482978297632	209.940026383505	6.13539412766105	2213.62394001508	-5.7137123988415	-16.3779082726938	-6.89862305149175	-57.8497811154527	1108.1023010924	1512.15683364613	1410.25451751821	-56.6648704628024	772.772586392376	-69.6988876419552	-2.15898044089073	8.50521543296155	153.064315056293	679.164644833005	399.525730807545	-96.9518326529111	579.632150010384	1558.36834909949	1200.52533199912	28.6486965280159	31.0185178333164	-98.1367433055613	666.130627653853	253.781720531564	1490.82844189843	156.619047014243	47.6072669704199	399.525730807545	NaN	500.243136282817	-48.3704958942507	1592.73075802635	1412.62433882351	0.210840864409774	1385.37139381256	1201.71024265177	1828.52797790375	-59.0346917681029	887.70891969945	2.58066216971028	932.73552450016
110.905701291165	199.82165678301	276.882151542608	1230.06119441518	-38.4731039351337	524.661280846548	739.2451201002	-65.7406636192993	1520.51998235521	84.823687680224	46.886213337037	42.1440290441387	99.0502405589191	1008.36407872218	1787.26784883074	329.04617876449	-51.5141107406042	1000.06525620961	170.183004952395	-12.3910903241926	-30.1742814225615	31.4741143851173	260.284506517464	-33.7309196422353	-96.5648615231387	317.190718032244	811.5634305669	902.850478205193	467.755069331768	36.2162986780157	1.83546255450249	NaN	139.358807048555	1062.89919809051	185.595103904314	198.636110709785	171.368551025619	NaN	1334.38924885895	-51.5141107406042	2211.69334304514	2198.65233623967	-136.873428012775	936.045768255482	1720.87726873016	1112.69213316595	91.9369641195716	2343.28895717307	-132.131243719877	630.174881363537
152.920781753768	-23.8203624205079	352.199387265703	455.397236548669	114.962952132447	-30.9374554745056	196.80952225342	130.383320416109	464.886693954	-25.0065445961742	228.83644099641	-10.7723584881789	139.872777821439	544.360899723641	1800.52782375423	815.996617951219	-86.6880177308208	683.144214276595	-10.7723584881789	77.0051225111259	5.83419197114908	-35.6821841771707	1225.22946855609	239.512080577406	111.404405605448	426.928864332679	1753.08053672758	647.558749006607	211.043708361416	154.106963929434	52.095296822134	848.023536694208	23.6269246061433	1545.49865598598	1391.29497314936	-32.1236376501719	104.28731255145	NaN	604.856190682621	42.6058394168038	648.744931182273	717.543497370918	-28.5650911231731	2634.41389324763	748.384233938241	895.47082372086	60.398572051798	2486.14112128934	-60.5920098661626	935.801017693513
5.08993886807208	395.553377061244	85.793628221068	984.215581753685	-101.72376762854	102.409093676097	800.258642787297	51.3758783499374	724.302229278595	33.5735939338354	-7.96506970373609	602.059876288027	145.134576274742	1015.07287474159	1559.82277787432	813.313651359105	-69.6796556795565	950.984650843627	-110.031500356054	-57.8114660688218	8.65039575129249	-74.4269315238504	552.213479922942	46.6286025056435	183.112783029093	244.827369004913	1780.57110463398	1499.29501085957	907.072349283909	-9.15188866480956	58.4967921163782	2446.3765417962	25.2658612063211	1005.57832305301	405.047928749831	-69.6796556795565	NaN	NaN	198.541429523048	155.815946924403	1628.65827761658	1216.83209812408	-37.6355437305728	1231.07392565697	1500.48182982064	917.75371993357	-163.438353604361	647.158996808819	-166.998810487581	1083.90837448386
47.0933177516088	263.210388111103	171.77624295901	881.87518842592	-27.7164373728316	34.0312970155954	1090.86752020213	35.2187534461421	1012.49539578605	-39.5910016782983	3.15742982138192	1063.55602229956	5.53234268247527	1519.53929162948	1363.98249922787	112.403421431676	-110.838387511099	257.27310595837	335.64523037445	48.2807741821555	51.8431434737955	-53.8404788448584	383.143487596317	-13.4669602062715	-77.5896074557918	1127.67866954908	1197.73859895134	1555.16298454588	285.77206029149	-49.0906531226717	49.4682306127022	NaN	102.903769987302	1498.16507587964	956.684943550361	28.0940148628621	9.09471197411529	NaN	734.630591038133	50.6556870432489	582.636167928158	1254.73650761758	-34.8411759561116	912.749055620134	837.939300495693	1667.97134544782	51.8431434737955	427.079375526544	35.2187534461421	814.19017188476
54.687099996829	82.0132754561707	1229.71264474852	449.1345022795	60.6275729227729	57.0632891672065	979.024687273691	-43.9247505738388	799.622404910187	159.239423493441	71.3204241894718	317.256003323547	-117.586614855542	1126.3484158371	1972.2717604915	142.606099300798	173.496558515706	556.063014946489	NaN	63.0037620931504	-148.47707407045	342.205989612511	197.258450219481	-34.4199938923286	13.1037895152221	234.089382360333	1930.68845000989	528.736839487148	323.196476249491	-10.6581021885533	-11.846196773742	NaN	-43.9247505738388	2102.96216486227	923.184241769819	112.903734671079	54.687099996829	NaN	572.696339139132	36.8656812189975	1422.1839675491	1291.49356317834	-49.8652234997826	1412.67921086759	753.286716087825	2308.50252809992	-79.5675881295018	824.572391199151	-21.3509534552522	651.110581761591
160.953922993609	42.0805803831087	486.666881746381	273.883598473585	109.838385671094	121.725719932144	724.413566967383	248.92019652538	1057.25892627678	214.446927168335	43.2693138092137	714.903699558542	-132.663233254327	1103.61952989488	1736.02571258274	244.16526282096	-35.1870923137167	477.157014337541	-66.0941613924469	-23.2997580526666	307.168134404525	63.4777820529988	612.672624913512	-24.4884914787716	105.083451966674	925.309515979129	1569.60303292804	945.517984222914	548.481019903842	48.0242475136338	24.2495789915336	NaN	-22.1110246265616	2818.9618637644	412.965409327871	63.4777820529988	6.41857759995854	NaN	649.523361122767	226.334261429385	1190.39707000054	1304.51547890663	-10.2236903655116	718.469899836857	1498.27902736174	1209.41680481823	-42.3194928703467	688.751564184232	25.4383124176386	379.680873396931
338.697464517218	555.163342218567	NaN	207.866439532886	-40.7125079373439	84.1716522749727	671.721891750062	42.5435988708671	1267.59774190597	18.7561397828068	-49.0381186181651	176.942742718408	6.86241023877667	878.672785816187	2447.45571267376	-101.370528611898	10.4305291019857	487.369083817595	-19.3037947580897	9.2411561475827	12.8092750107917	65.1416850045244	85.3610252293757	-19.3037947580897	28.2711234180309	282.796935660276	1794.48996070651	1833.73926820181	1324.68764371732	86.5503981837787	2.10491842116461	NaN	-44.280626800553	1771.89187457285	776.386711737528	109.148484317436	486.179710863192	NaN	608.685125166702	73.4672956853455	1248.56777463552	670.532518795659	-74.0149506606284	959.550146715592	724.054301743795	976.201368077234	-20.4931677124927	1164.12229487291	-125.157987699958	1095.13866351754
73.9474582776906	97.7477217015467	NaN	1223.50018164994	54.9072475386056	19.2068524028214	821.275729786774	45.3871421690632	439.281501833883	57.2872738809913	65.6173660793409	818.895703444389	210.798972964864	559.472832124357	1223.50018164994	77.517497791269	-18.8735690753485	617.783477512804	NaN	90.6076426743899	-58.1440037247112	219.129065163213	194.138788568164	66.8073792505337	64.4273529081481	310.76007934506	902.196625427885	1500.77325053787	388.110935472592	2.54666800612204	-1.02337150745638	NaN	2.54666800612204	1466.26286857328	623.733543368768	28.7269577723638	NaN	NaN	679.66416241483	-22.4436085889269	962.887297158719	1098.5487986747	-111.694596428388	1284.19085338078	899.8165990855	2706.25659295618	-65.2840827518681	360.740632535157	-122.404714969123	1116.39899624259
49.424402443855	88.7159870042191	NaN	NaN	-16.0615718234185	119.672993021476	543.545844642373	128.007571564583	1821.117669893	-14.8709177458317	173.252426512881	1953.28027250513	-74.4036216251713	2217.6054777294	NaN	-16.0615718234185	-98.2167031769071	1100.77195295299	NaN	66.0935595300701	145.867382728385	269.695406797411	161.345885737013	99.4318737025002	-51.7811941510223	561.405655806175	1911.6073797896	1561.55508097908	818.586936564922	33.9458994352267	354.231846306074	NaN	304.224375047428	1496.06910671181	-117.267168418296	-0.583068814790248	-32.7307289096336	NaN	767.38881122869	76.8094462283512	950.749539177056	1182.92708430648	-77.9755838579317	903.123376073584	642.370133082077	1024.57009198744	-26.7774585216997	513.779492702704	-82.7382001682789	829.302823263203
-102.593719622357	161.873920160991	NaN	20.1097348717193	77.2919272573081	-35.8811618391697	525.21910094442	10.5793694741212	481.141160980529	-87.1068758512596	-8.48136132107506	1536.62912876452	-46.6028229114676	1113.7191642461	1088.70195507741	-170.497573080243	196.421494727285	177.360763932088	NaN	427.532855619039	45.1269440404144	37.9791699922158	116.6046845224	61.8050834862111	16.53584784762	247.647208739375	732.504548342179	1322.19590731856	528.792987968519	-70.4287364054629	245.264617389975	NaN	109.456910474202	1942.86095383714	89.2048840043058	4.62289110062236	-23.968205092172	NaN	1460.38620558374	NaN	1522.33358066812	799.217106125366	-8.48136132107506	1104.18879884851	864.738368233854	1382.95198672825	-52.5593012849664	257.177574136973	-99.0198325982573	680.08753865539
-22.3478603994244	542.630734370173	NaN	58.7039211287034	-54.5301854179458	31.2893479647778	349.536784259045	21.7538442555863	682.087476117099	61.0877970560013	-60.4898752361905	1132.6400263764	-73.6011928363288	1248.25800885034	460.387014878396	-61.6818131998394	385.294923168513	914.515379028642	NaN	560.509803824907	-17.5801085448287	50.3603553831609	235.110739748746	6.2586507281501	3.87477480085222	502.104843606109	1955.07722129417	1145.75134397654	807.240962300237	210.080042512119	255.373685130778	NaN	174.321903602651	1456.84715248891	-43.8027437451054	-90.288324327414	NaN	NaN	977.688091102036	NaN	1791.78172027426	995.56716055677	-58.1059993088926	1536.70699605339	479.458022296779	1372.21955706983	-135.581966946074	1232.76281532291	-97.4399521093076	661.824530735067
-36.2293198335388	170.087183747291	NaN	140.272660108443	-38.6144817246467	-135.213538314515	1867.12986927053	-54.1180340168478	846.280579876368	-69.6215863090488	9.08875609751045	581.527609963396	-79.1622338734803	1162.31453044816	NaN	-138.791281151177	143.850402945104	1169.47001612148	NaN	526.668886467916	-94.6657861656813	-13.5702818680142	44.8661844641283	-13.5702818680142	130.732012544011	-52.9254530712938	903.524465262957	1739.52370809626	520.705981740146	-63.6586815812792	116.421041197364	NaN	-48.1551292890781	3580.86868803153	308.426573431547	-67.236424417941	61.5623177018833	NaN	718.674418702098	NaN	1998.31377328146	1564.21430909983	-170.990966681133	1084.79676898715	613.727295493352	1443.76363359889	-43.3848055068624	489.698877155744	-62.4661006357253	1136.07774964597
165.847892650918	594.215531782618	NaN	249.373616158492	42.9457566326307	102.606987709469	349.60448436758	-25.0680467949651	466.540497278183	83.5153937648808	-19.1019236872812	1103.72244517882	-53.7054377118475	1146.67853155414	786.324695850037	-145.583733570179	52.4915536049248	1015.4238231851	NaN	344.831585881433	289.943253290742	-87.115727114877	27.4338365526527	275.624557832301	144.369849463256	73.9695967925867	1219.46523346788	797.063717443868	274.431333210764	77.549270657197	548.87299616422	NaN	-11.9425759580606	3131.01107716979	-177.800798351671	-56.0918869549211	-16.7154744442077	NaN	737.40248636703	NaN	1603.68356160272	1144.29208231107	-130.071813490201	1075.08505426194	1110.88179290804	1360.26573880922	-7.16967747191357	576.317162459566	-88.3089517364138	1406.80149904916
-10.3131120441783	501.856685833524	NaN	13.56426781026	243.98098340559	37.4416476646983	1406.80938231674	110.267656220735	1861.67346854379	42.217123635586	63.7067655045805	1105.95439615081	-13.8947190223441	489.917995906305	966.27172400235	-61.6494787312208	263.082887289141	356.20466872145	NaN	1633.6444909339	7.59492284665041	-7.9253740587345	158.022415929612	190.256878733104	195.032354703991	-24.6395399568413	1010.44487673306	1647.97091884656	740.630484377907	130.563429097008	480.36704396453	NaN	-40.1598368622263	1545.29818547248	-121.342928367317	51.7680755773613	78.0331934172435	NaN	1794.81680495136	NaN	2043.14155543752	1608.57324208674	-65.2310857093865	690.487986683587	706.008283588972	1498.73729475632	-99.8532864983221	355.010799728728	-13.8947190223441	1019.99582867484
-31.3776544212189	-26.5995981802739	NaN	100.01889220477	76.1286110000447	125.103687469731	1061.60271069496	524.071383588643	1752.03183751152	698.470436383138	197.969045144143	1531.04673636781	-85.1307871318508	1083.10396377921	465.540194637066	-183.080940071224	-63.629534047598	1415.1788725249	NaN	286.363085601627	-21.8215419393288	113.158546867369	49.8493016748469	-2.70931697554862	-8.68188727672994	-17.0434856983838	1110.57778716465	1440.26366778986	575.435488178802	-3.90383103578489	1114.16132934536	NaN	-40.933766903109	1597.93952374104	-85.1307871318508	-52.8789075054717	111.964032807133	NaN	1007.84957798433	NaN	1613.46820652411	985.153810839841	19.9864501689404	1451.01429433198	852.562750153615	2131.88730866665	-86.325301192087	NaN	-34.9611966019277	624.410564648489
474.600510759364	320.424893307386	NaN	64.6606907126321	8.48817892780291	-82.3439677880911	1296.87047050325	96.9300059932786	476.990830409782	30.0010557815673	-71.5875293612089	615.629370134042	144.736399001644	353.889368413242	1200.06252466131	-180.34707345524	161.468636554572	1056.64334563621	NaN	142.346079351226	-89.5149267393459	71.8316496638869	270.228180648603	21.6349370051034	37.1720147328221	922.785445212788	778.171106362483	1615.97814383408	570.213296776095	-19.0004970520071	505.674666214802	NaN	22.8300968303125	1063.81430458747	-76.3681686620454	-20.1956568772162	-41.7085337309806	NaN	500.894026913965	NaN	2255.38865032097	768.609827760811	12.0736584034303	1533.51211589465	779.366266187693	1556.22015257363	145.931558826853	404.086081072025	62.2703710622138	665.826082792825
-32.9176883935205	34.0474637777278	NaN	212.222600804799	38.8306889328169	77.0964901735303	432.250957938901	1.7606939808759	285.166784419909	-29.3302695272037	78.2922964623025	941.664436955897	-89.1205839658182	1002.65055768328	1049.2870029454	-54.4422015914218	121.341322858105	1095.92344820752	NaN	222.98485740375	108.18745368161	-5.41414375175785	11.3271442910542	-46.0715575700158	-17.3722066394808	527.915461040684	1282.469229256	1244.20342801529	215.810019671116	50.7887518205398	195.481312761987	NaN	6.54391913596506	1564.67951340626	-23.3512380833422	207.43937564971	102.208422237748	NaN	750.33543075233	NaN	1998.7571962306	615.209320121061	-81.9457462331845	1264.53213492442	932.097986645719	1869.6101170432	-10.197368906847	1068.41990356576	358.110968035019	1604.14112093575
-19.3315141408616	580.091665341179	NaN	107.492551777494	20.1514497771171	-0.188258907902205	1044.31560474044	51.2592395306761	202.012374490231	-75.5648263876798	33.3124377497767	799.042647068152	-162.905928388057	465.232133943423	459.249866683123	-171.281102552477	576.502304984999	948.599328575647	NaN	450.874692518703	85.956389640415	42.8840653662564	114.671272489854	62.0273205992158	23.740810133297	493.947016792862	1449.91332498877	1838.76069690826	575.305851532939	-74.3683729356198	150.564876051653	NaN	45.2769722703763	845.704331698491	-48.0463969903007	-33.6889555655811	162.529410572253	NaN	428.142076929564	NaN	1142.42478780936	710.505091615715	-149.744940415397	673.415034601856	1762.18767597642	1893.79755570302	40.4911584621365	888.776655972649	-63.6002918670802	1629.38134279777
79.2635670396973	85.2490736207414	NaN	-70.3740974864049	52.9273380831033	-79.9509080160755	688.588136989986	-23.687146154261	353.399768451517	244.463548676514	42.1534262372239	1301.5040108889	-36.855260632558	515.008446139707	1949.13582295787	109.191099944918	874.138841002352	256.434561838602	NaN	793.933052816361	201.367901292997	-11.7161329921729	-46.4320711622286	7.43748806716822	34.970818339971	94.8258841504119	1081.23736870648	832.240294935044	262.420068419646	32.5766157075534	85.2490736207414	NaN	115.176606525962	1123.13591477379	-36.855260632558	333.049046075967	-38.0523619487669	NaN	109.191099944918	NaN	750.837405432844	713.727264630371	-15.3074369407993	795.13015413257	1477.4779043716	1818.65177949111	19.4085012292564	840.620004148505	-38.0523619487669	726.895379108668
-26.8497478782792	639.099186712768	NaN	NaN	91.7274904751626	-65.1777441137351	739.71017683084	89.3319907104466	137.241986004767	140.835235651841	53.3994942397067	713.359679418964	-14.8722490546992	419.910958241254	1284.68637330373	-83.1439923491051	194.73398035795	956.502905537637	NaN	367.209963417502	46.2129949455587	-46.0137459960072	86.9364909457306	29.4444965925467	-54.3979951725131	40.2242455337687	1239.17187777412	931.350158008119	684.613682242372	-72.3642434078831	35.4332460043367	NaN	68.9702427103607	584.0026921243	498.962450476882	-66.3754939960931	NaN	NaN	45.0152450632007	NaN	1690.72358342309	266.59897329943	-169.381983878881	733.72142741905	1769.77507565872	1266.72012506836	-66.3754939960931	986.446652596587	-49.6069956430811	742.105676595556
-3.65099699551972	103.006527501251	NaN	382.233529835494	-46.7933664548878	-99.5229291274487	520.049432275142	57.467359738585	16.7217885825152	-27.618980028502	37.0945741605501	648.278141501597	-63.5709545779753	416.987105233319	1783.16213811331	-49.190164758186	907.132358257806	720.182090600544	NaN	1375.70642655261	34.6977758572519	82.6337419232163	79.038544468269	75.4433470133217	210.862451149671	120.982514775988	875.973980314929	832.831610855561	10.7297928242696	-64.7693537296244	-121.094113857133	NaN	71.8481495583743	988.623500569945	-169.030079923097	91.0225359847601	59.8641580418832	NaN	718.983691448895	NaN	1630.96544585387	1453.6023714098	-62.3725554263262	1791.55093217485	1182.7641631371	2388.35370969611	-133.078105373624	965.853916688612	-18.0317868153091	1920.97804055295
-29.5880957180472	72.3310799261836	NaN	297.752315468718	229.406515330822	6.38337803874018	501.590666757179	23.1700657919076	68.7339325505049	-15.1995062153322	280.96562771555	1201.83535588931	-93.1376993550381	854.111109573695	803.751046314193	441.638210495867	477.609684252654	398.472441987722	NaN	978.812218597224	344.515231352541	151.468322191116	3.98527978828769	-31.9861939684996	125.089241436138	96.3120624307085	376.88955773365	1156.27148913071	-43.9766852207621	-34.3842922189521	153.866420441568	NaN	-3.20901496306977	1053.15326436125	9.98052541441891	289.358971592134	NaN	NaN	296.553266343491	NaN	1959.63440303229	667.059446038401	-48.7728817216671	1553.1567495806	634.685119657292	710.225214546546	-58.365274723477	1858.91427651329	110.700651933423	870.897797326862
81.2124330600575	378.737984510577	NaN	NaN	60.8175363880461	80.0127332558215	376.338584902105	-42.3566467762468	47.6208385414505	0.832546176247878	130.400125033732	559.892654950207	-215.113418586226	468.715469828274	955.793590348076	-71.14944207791	1853.16904391658	318.752994298779	NaN	531.099859648544	4.43164558895577	-79.5473407075618	184.38661622435	-85.5458397287416	-30.3596487338872	538.29805847396	955.793590348076	793.834116776221	78.8130334515856	9.23044480589963	107.605828753249	NaN	21.2274428482593	1189.73505217409	5.63134539319174	316.353594690307	NaN	NaN	924.601395437941	NaN	1231.72454532235	1273.71403847061	-132.334132093944	423.126877267307	555.093855733263	2306.65556991777	-125.135933268528	1012.17948114717	-50.7545454058986	675.06383615686
37.2879782299712	471.815108947465	NaN	12.0806032435973	-39.534497918978	-50.337658627424	823.518007566873	38.4883294197985	348.17893639525	271.356460246301	-5.92466460381271	1085.19456694923	-160.769968091538	441.806329201782	593.050579120026	-128.3604859662	385.389823279897	434.604222062818	NaN	1597.7445250055	-75.5450336137979	206.537495995625	-53.938712196906	24.0841151418706	16.8820080029066	599.052335069162	1156.01528714904	1640.95716783929	248.549787639581	20.4830615723886	124.913615087366	NaN	70.8978115451365	1011.97314436976	-158.369265711884	602.653388638644	NaN	NaN	787.507471872053	NaN	1186.02406689473	527.031263679522	-76.7453848036253	625.460061245363	611.055846967436	1920.63899506905	118.91185913823	1228.03635853868	-32.332390780014	1193.22617403369
-39.1112893513326	516.953230747997	NaN	99.0040882111359	8.92884197474338	-0.679184290471825	-46.317309050244	13.732855107351	-51.1213221828516	24.5418846557181	-43.9153024839402	685.093690389263	-11.4882138388389	204.692377128503	692.299710088175	-82.3474075448011	1119.85687889025	737.937834847947	NaN	916.88732403758	112.215124325807	8.92884197474338	23.3408813725662	106.210107910047	-37.9102860681807	825.611074518036	1926.93108516833	2640.32703536056	-113.57349290675	-103.965466641535	531.36527014582	NaN	70.1800094154903	1047.79668190114	-12.6892171219908	145.84321625406	NaN	NaN	1063.40972458211	NaN	1067.01273443157	1141.47493798699	-108.769479774143	916.88732403758	1157.08798066796	872.45020256096	-113.57349290675	2050.63442333297	61.772986433427	1685.5294252548
41.8233370035159	458.797998624731	NaN	151.174040771615	43.0249930888796	-51.9058376548552	636.643099258563	-14.6544990085795	-53.1074937402189	-11.0495307524883	-26.6710598622168	577.76195107574	58.6465221986081	-102.375393240132	343.439014429813	-90.3588323864946	1148.54859162351	575.358638905013	NaN	1445.35764470835	3.37034227187644	140.359136003342	-18.2594672646707	-38.6876207158542	37.0167126620609	365.06882396636	550.123861112374	1521.06197808627	-137.22341971568	-3.83959424030595	1238.67279802579	NaN	99.502829100975	1988.50619529276	-50.7041815694915	289.364490588445	NaN	NaN	642.651379685382	NaN	2139.91486204859	921.435591489767	-115.593610179133	1005.55151746523	832.513041172851	1123.31381383087	-185.289663130229	771.228580819301	-29.0743720329443	1075.24757041633
113.227518038115	351.284818366755	NaN	-40.6681104571673	-68.3212312024134	-39.4658008595479	800.948607876409	14.6381310333248	470.313468531076	38.6843229857127	108.418279647638	635.029883404933	-67.118921604794	327.238626414368	308.001672852457	98.7998028666825	697.549982481141	618.197549038261	NaN	1517.52512805757	-35.8588720666898	32.6727749976158	-52.6912064333613	49.5051093642873	80.7651589023916	66.3374437309588	488.348112495367	1482.65814972661	-68.3212312024134	134.869090795264	970.474261140744	NaN	-55.0958256286001	1368.43873795276	198.591499469092	371.724081526285	NaN	NaN	742.035437593059	NaN	1280.67013732655	1234.98237261701	-15.41960890716	538.845115595381	1208.53156146938	501.57351806918	-45.4773488476449	2020.09053986248	-112.806686314331	600.16290507397
43.9626395959946	663.489007451154	NaN	5.46779732149932	-22.2003705632942	-11.3736961735924	603.340816397255	110.125649755283	265.307982674343	-48.6655746270097	136.590853818999	391.61918388753	172.679768451338	4.26483350042134	521.539276563952	-178.585667303431	372.371762750283	153.432347314091	NaN	872.804712318722	78.848590407256	-46.2596469848538	25.918182279825	1.85890585826539	30.7300375641369	172.679768451338	517.930385100718	1180.76345051468	-180.991594945587	45.1656034170726	573.266720870305	NaN	39.1507843116827	1092.94709157599	-164.150101450496	66.8189521964762	NaN	NaN	1095.35301921815	NaN	1812.31945658062	1430.9799252989	-79.9426339750372	747.696474926612	NaN	717.622379399663	-22.2003705632942	1290.23315823278	18.7003993533571	511.915565995328
-110.834591059073	156.36877297297	NaN	203.309904492112	-89.1694534348535	72.115459989893	346.540536563342	86.5588850727061	141.925347890156	156.36877297297	431.99746830332	203.309904492112	-106.020116031469	79.3371725312995	596.89323799877	-75.9296471089415	637.816275733407	84.1516475589039	NaN	570.413625346946	123.87106653664	40.8213723104645	14.3417596586405	-19.3595655345901	-55.4681282416229	433.201087060221	1689.77906926496	1457.48064918305	-31.395753103601	-63.8934595399306	127.481922807343	NaN	182.848385624794	949.55353377079	-108.427353545271	693.182738550857	NaN	NaN	364.594817916859	NaN	1938.92815194349	1558.58462476274	-92.7803097055568	778.639670290835	1021.77065918486	1538.12310589542	-119.259922357381	1729.4984882427	-31.395753103601	825.580801809977
-51.4396233338302	-9.29001911497931	NaN	209.887922823045	68.987817291458	25.6339386663543	1382.85119451335	54.5365244164234	557.923226230128	23.2253898538485	111.137421510309	153.28702572916	58.1493476351821	53.3322500101706	NaN	-89.9764043339224	1172.1031734191	736.155838355555	NaN	1345.51868791951	154.491300135413	72.6006405102167	-104.427697208957	-16.5156655524966	-89.9764043339224	12.3869201975726	634.996788230313	1029.99879348126	378.486339698449	40.0852315413889	403.776102229759	NaN	-29.7626840212783	1172.1031734191	-104.427697208957	639.813885855324	NaN	NaN	152.082751322907	NaN	695.210508542957	424.248767136058	-120.083264490244	20.8168410413427	NaN	1977.76275120228	-68.2994650213705	1141.99631326278	-91.1806787401753	648.243806699094
69.4715575942028	899.66885833092	NaN	109.234273014104	-95.6039579369006	-58.2511040575998	632.174227324315	0.790503687101399	1056.30985846992	-66.6856194497	1026.18658921242	845.446973667419	232.137211584706	81.5208652972031	-36.5623501921994	-61.8658963684999	203.218873097506	998.473181495523	NaN	505.656496442812	136.947680731004	-46.2017963545996	40.5532191070022	15.2496729307017	1.99543445740142	247.801311598607	1447.91235881743	696.035558150216	NaN	48.9877344991024	399.62258865641	NaN	93.5701730002034	2188.94478255195	-113.677919491401	856.291350600119	NaN	NaN	361.064804006809	NaN	556.263588795413	898.46392756062	-13.6686655564989	223.702696192606	355.040150155309	1841.92472070554	91.1603114596033	1132.22049699883	48.9877344991024	643.018604257015
22.9378993308852	1334.61748036127	NaN	63.9278862380847	50.6664198857555	-165.133805302148	484.678045961985	143.49668435206	172.430792757142	-14.435324025679	1593.81886815679	1860.25378305359	578.713898278502	-38.547081029914	173.636380607354	-40.9582567303375	312.278983381705	282.139287126411	NaN	784.869420664711	-13.2297361754673	33.788189982791	-55.4253109328785	127.824042299307	-27.6967903780083	97.6843460440137	612.470358084431	884.933212232286	-9.61297262483201	21.7323114806735	935.56790194118	NaN	42.2273049342732	1069.38815331468	-27.6967903780083	789.691772065558	NaN	NaN	215.831955364765	NaN	1590.20210460616	1062.15462621341	-85.5650071881722	494.322748763679	840.326461774451	1440.7092111799	-80.7426557873252	1611.90268590997	30.1714264321557	1294.83308130428
10.1283394818884	422.664350810551	NaN	18.5720590120072	10.1283394818884	-6.75909957834929	621.694882591923	10.1283394818884	186.240203967224	70.4406218398799	1805.02186245572	304.452277388887	-53.8026798175827	-17.6153104027878	1.68461995176953	-93.6087861738572	557.763863292452	233.283784206457	NaN	1084.8932111013	-45.3589602874639	-44.1527146403041	-77.9275927607794	4.09711124608919	64.4093936040808	511.926528700378	688.038393185714	561.382600233931	-75.5151014664597	-73.10261017214	269.471153621252	NaN	232.077538559297	1169.33040640249	-139.446120765931	1408.16704454013	NaN	NaN	745.938184249386	NaN	1280.30500594119	748.350675543705	175.383993142785	74.0593587813594	964.268646385315	2848.42434724897	-158.746051120488	673.563445419796	47.5219545438431	925.668785676201
75.7535641611722	481.273362700224	NaN	40.7533434539326	-1.4883022272187	-66.6611269924235	235.064913587228	-41.3161395837327	370.238179766912	68.5121391872605	1385.24458027686	346.10009652054	-66.6611269924235	-30.4540021228653	-53.3851812069188	-50.9713728822816	377.479604740824	874.72411961609	NaN	1239.20917663631	197.650884555352	-75.1094561286537	105.926168219137	-58.2127978561932	40.7533434539326	719.03348267699	1495.07285904785	1730.41917069998	-147.52370586777	-47.3506603953258	487.307883511817	NaN	136.098772277103	1336.96841378412	-129.420143432991	475.238841888631	NaN	NaN	796.275349065381	NaN	869.896502966816	454.721471129215	50.4085767524814	510.239062595871	NaN	790.240828253788	-25.6263854735908	1402.14123854932	32.3050143177023	1108.8635271059
21.9017041011097	517.002696815751	NaN	4.99581654499997	-27.6083951703545	-182.176509969072	642.589290089709	38.8075916572194	892.55491324076	-14.3251978048397	1598.97950040677	752.477559204422	-36.0613389484093	163.186621534312	206.658903821452	-67.4579872668988	131.789973215823	393.831230335523	NaN	568.927922880945	-36.0613389484093	-104.892452569713	53.2983524195991	-28.8159585672194	70.2042399757089	287.565651411405	393.831230335523	1633.99883891586	-92.8168186010634	7.41094333872993	603.94726139003	NaN	-54.174789901384	1137.69028280435	-153.194988444312	1427.50549805195	NaN	NaN	285.150524617675	NaN	1583.28117624753	1376.78783538362	0.165562957540056	123.337029437768	49.6756622290042	2324.72510192263	-101.269762379118	1263.27687607831	-62.6277336794389	747.647305616962
12.6952460442384	173.388951857369	NaN	280.920830183448	-24.7596778670927	-61.0063784264453	80.3557537550301	-54.9652616665532	1083.18113589712	140.766921353951	1100.09626282482	452.488546164384	143.183368057908	920.070983380033	151.640931521757	-32.0090179789632	112.977784258447	93.6462106267927	NaN	755.752607510968	-4.21988088345949	116.602454314383	-16.3021144032437	169.764281801433	83.9804238109653	190.304078785066	326.833317558628	1379.19585713183	-71.8803885942511	104.520220794598	-6.63632758741634	NaN	-29.5925712750064	1356.23961344424	-109.335312505582	731.588140471399	NaN	NaN	364.288241469959	NaN	2516.13403134353	105.728444146577	-65.839271834359	1040.89331857788	83.9804238109653	1502.43463903363	-35.6336880348985	886.240729524637	-36.8419113868769	1654.67078138291
-69.0543222355021	649.022790896046	NaN	26.4475160429361	-46.0855256875233	-24.3256131683854	804.968830616534	19.1942118698902	479.779026858307	22.8208639564132	1920.76878923677	267.015437782293	230.748916917063	943.990493933248	89.3094855426676	9.52313963916228	45.789660504392	95.3539056868726	NaN	943.990493933248	54.2518487062789	115.904934177169	658.693863126774	-44.8766416586823	38.536356331346	187.229091878788	842.444235510604	988.719203000364	-177.853884831191	-92.0231187834809	723.973600684187	NaN	89.3094855426676	1659.64983900711	-41.2499895721593	687.707079818958	NaN	NaN	351.637319801163	NaN	1272.806949778	693.751499963163	-78.72539446623	172.722483532696	90.5183695715086	1532.71701597881	-168.182812600463	1428.75298949848	495.49451923324	717.929180539983
-65.0156180758623	503.470733383681	NaN	34.1671070723984	-31.1483460740172	192.617558223888	116.416196219736	49.8911976446836	1756.55979745195	151.493013650219	2104.9088808995	457.508007095462	-9.37652835854534	486.537097382758	-46.8724366463024	305.105283087159	210.760739653448	-5.74789207263336	NaN	867.543907403516	34.1671070723984	-26.3101643594679	-54.1297092181264	-85.5778903626968	46.2625613587716	270.028465656677	467.184370524561	568.786186530096	-254.914250371922	1.50938049919059	1345.31435171526	NaN	117.625741648374	1762.60752459514	-192.017888082781	1152.99662856192	NaN	NaN	424.850280522254	NaN	2972.15295323246	843.352998830769	-56.548800075401	896.572997690811	-61.3869817899503	2865.71295551238	-0.909710358084062	2217.39660576277	151.493013650219	717.560274252487
113.297395350174	223.426282632648	NaN	363.810358728989	-90.0174734790092	-54.921454454924	587.698755951602	-116.642039635212	682.094945050865	-0.462114589964192	2436.89589625513	11.6399609355824	60.0482630377689	327.504132152349	61.2584705903236	-21.0356429833935	379.5430569122	230.687527947976	NaN	1158.9167207574	43.1053573020037	-1.67232214251885	-12.5641901155108	20.1114138034651	-157.78909642207	162.915905004915	732.923662258161	1068.1511543158	NaN	-113.011416977548	754.707398204145	NaN	9.21954583047311	1606.69351520263	-120.272662292876	1990.32930936246	NaN	NaN	1189.17190957127	NaN	1672.04472304058	400.116585305629	-5.30294480018284	308.140811311475	125.399470875721	855.154625066182	-178.3626248155	1112.92883376033	-1.67232214251885	1788.22464808583
30.257731532854	381.410148049877	NaN	-47.2379741812477	-84.7749566365157	-31.4966589580708	-69.0336414133388	-54.5031965919447	450.429760951499	-73.8771230204702	2644.526928982	-106.570623868607	48.4207875595966	259.112237469811	92.0121220237788	-113.835846279304	646.590766040319	119.862141264784	NaN	1478.45873206513	56.8968803720764	99.2773444344758	82.3251588095161	108.964307648739	-12.1227325295454	-73.8771230204702	634.48206202249	1279.87598617274	-110.203235073955	44.7881763542481	-46.0271037794649	NaN	64.1621027827735	1687.93931157356	-81.1423454311672	359.614480817786	NaN	NaN	944.464884878897	NaN	1176.9520020212	1529.31528894001	-23.0205661455909	403.205815281968	81.1142884077332	1494.20004728831	-168.325014359532	1631.02840268977	2.40771229184869	782.208251039997
-60.1421501929651	506.855751283727	NaN	-35.9114706426792	130.06868427678	-33.4884026876506	22.2421602780071	97.3572668838936	483.836605710955	-141.314926686423	1809.2547771116	155.51089780458	-117.084247136137	325.125654656582	-6.83465518233601	-118.295781113651	1456.69838965494	246.375946118152	NaN	1124.73807981602	24.6652282330357	19.8190923229786	-18.949994957479	-48.0268104178222	-81.9497617882225	34.3575000531501	569.85551811447	574.701654024527	-246.718382730167	11.3383544803785	281.510431466067	NaN	58.5881796034361	2107.29213558011	-45.6037424627936	475.355867868355	NaN	NaN	976.930934559274	NaN	1557.25570978862	714.028061438672	-95.2766355408798	747.951012809072	50.107441760836	1938.88891270563	-81.9497617882225	940.584915233845	-41.9691405302507	1098.0843323107
2.09581608224093	34.8251696677317	NaN	3.30801436318504	-77.9092704600698	-90.0312532695108	277.264825856552	-11.2383650081442	1077.31569127966	5.73241092507324	2364.6702656423	37.2495662296199	62.705730129446	1160.9573726648	168.166980571583	-92.455649831399	1005.79599270396	46.9471524771727	NaN	725.77818980587	-160.338753564269	93.0106871530486	502.733706112155	-17.2993564128647	359.694308960751	5.73241092507324	444.548188626838	1400.97263229173	-248.829228073188	-64.5750893696847	1409.45802025834	NaN	-45.179916874579	1280.96500247827	-136.094787945387	1417.94340822495	NaN	NaN	775.478319324578	NaN	916.093319914094	867.60538867633	10.5812040488496	323.328360532428	36.0373679486758	901.546940542764	15.4299971726261	1668.86845238038	-16.0871581319206	1168.23056235047
34.0804891118458	37.7190790516555	NaN	110.490877847851	51.0605754976248	161.431137005189	213.584259475796	57.1248920639744	182.049813330777	57.1248920639744	1789.09370341344	-13.2211801056816	-50.8199428170494	1014.07404623395	-33.8398564312704	-150.274734505184	784.842880025933	1022.56408942684	NaN	1119.59315448843	-64.1614392630187	20.7389926658765	185.688403270587	-44.7556262506998	9.82322284644712	132.32241748671	161.431137005189	1049.24708231878	-185.447770590012	75.3178417630234	1198.42926985098	NaN	NaN	1494.36791828884	-122.378878299975	1079.56866515053	NaN	NaN	926.747887678515	NaN	673.2594552051	668.40800195202	-61.7357126364788	623.532059361032	9.82322284644712	1371.86872364858	-52.0328061303194	721.773987735897	133.53528079998	1314.86414792489
13.9185258078642	154.687898588148	NaN	-68.6014513391986	24.8402874890931	-92.8720328530405	-75.8826257933512	-33.4091081441277	746.890087525892	-47.9714570524329	2211.61968188626	-108.647910837038	7.8508804294037	1413.11755008085	-9.13852663028569	-134.132021426572	2186.13557129672	-29.7685209170514	NaN	752.957732904353	126.776729847229	219.004939599829	-37.049695371204	-43.1173407496645	-16.4197010844383	51.5379271543193	1337.87874738794	448.361934905636	-225.146702103479	442.294289527175	74.5949795924692	NaN	-22.4873464628988	1832.99861027032	-136.559079577956	824.555948370187	NaN	NaN	294.243742292739	NaN	785.723017948039	191.093770858911	570.928371550538	322.154911033657	-123.210259745343	2311.12906609301	-85.5908583988879	2665.4795561951	562.433668020693	808.780070386189
92.0842569432506	-60.9043848028574	NaN	66.5861499855659	113.939777192695	-73.046340496993	-51.190820247549	65.3719544161523	1555.18991808658	11.9473493619559	1631.68423895964	-30.5494955675185	-66.9753626499252	1397.34449406282	58.086780999671	4.66217594547457	925.02241756095	NaN	NaN	464.842296753212	88.4416702350099	161.293404399823	-14.7649531651423	-62.118580372271	-60.9043848028574	4.66217594547457	729.536930885367	510.981728390927	-219.964004396033	58.086780999671	112.725581623281	NaN	490.340403710897	2273.99369517941	-216.321417687793	2165.9302895016	NaN	NaN	225.645769578742	NaN	218.36059616226	-46.3340379698948	-5.05138860983387	303.354286021209	-64.5469715110981	1122.93629537536	-167.75359491125	688.254281525306	31.3744784725728	1167.86153144366
-24.0421517684264	271.169507572067	NaN	-47.1245448855843	30.6266740353688	-94.5041939155401	144.823776825519	13.6185948964103	1622.09693632363	-60.4880356376231	891.964396144052	-144.313568536776	-100.57850789374	1402.20677031281	NaN	-71.4218007983822	1937.96126319	NaN	NaN	607.686501964318	98.6589905912027	93.7995394086432	-54.4137216594237	-94.5041939155401	198.277739833674	144.823776825519	240.79793768107	327.053196171503	-192.908080362371	226.219584133391	1653.68336901027	NaN	23.3374972615294	2636.50737068294	-158.891922084454	624.694581103276	NaN	NaN	361.06935444942	NaN	1170.16797634559	378.077433588378	668.429641746312	238.36821208979	24.5523600571693	1533.41195224192	-140.668980149856	1917.30859566412	104.733304569402	970.930477860646
17.7227397216805	204.914476080901	NaN	-55.2091056130808	15.2916782105218	-117.201174147628	29.8780472774741	-151.23603530385	781.076054225516	-109.907989614152	855.223430315856	-60.0712286353982	-30.8984905014937	500.288449686685	-15.0965906789621	198.836822303004	1205.29628792271	NaN	NaN	668.031693956636	190.328107013949	-27.2518982347556	141.706876790775	12.8606166993631	-52.7780441019221	308.234590305146	677.75594000127	1139.65762712143	NaN	-158.529219837326	196.405760791846	NaN	101.594361856656	1204.08075716713	-173.115588904278	304.587998038408	NaN	NaN	220.716375903433	NaN	354.424759017162	66.3439699448547	457.744873241407	604.824094666509	66.3439699448547	1379.11718597056	-152.451566059429	1574.81763761883	117.396261679188	806.602200092682
145.883744084263	-74.248356445893	NaN	-45.0595696352646	350.205251758661	82.6413726612344	521.689374271103	2.37220893200645	840.333630287129	-14.6545833741934	816.009641278272	-40.1947718334932	165.342935291348	666.417108873801	457.230803397632	125.208353426734	1321.9486126625	NaN	NaN	77.776574859463	317.367866596704	3.5884083824493	25.4799984904206	-2.49258886976494	-75.4645558963358	13.3180039859921	550.878161081731	1961.66952359543	NaN	120.343555624963	480.338592956046	NaN	6.02080728333499	1480.05454122007	-37.7623729326075	2095.45146314415	NaN	NaN	168.991533642677	NaN	837.901231386243	364.799645163975	1137.08629619518	436.555412740103	74.1279765081345	1782.88820438034	-172.760511931764	1081.14112147481	837.901231386243	1179.65327696068
-96.9591734206595	64.8843878113845	NaN	39.3301413010618	1.60720597629963	218.209866873321	712.258632739561	-68.9711891474489	457.933036517777	103.824192017591	462.800512043553	90.4386343217073	-11.7783517195837	1610.30786724519	103.824192017591	321.643721796056	875.319062853049	NaN	NaN	723.210452672556	196.30622700733	171.968849378451	7.69155038351933	39.3301413010618	-23.9470405340231	490.788496316764	1721.04293545659	1390.05459970384	NaN	112.342274187698	586.921137950835	NaN	-65.3205825031171	1880.45275892574	397.08959244558	1436.29561719871	NaN	NaN	-66.537451384561	NaN	263.234015486747	73.4024699814921	1066.36747723975	145.197733986685	140.330258460909	889.921489430376	-64.1037136216731	1101.65667480162	36.8964035381739	1001.87342652322
-36.9023501460384	262.612256104485	NaN	217.563311261926	-6.46387390106651	-28.3795767974463	33.7149147422964	-142.828247478541	1615.29814043103	-60.035592092217	167.644210220173	-5.24633485126764	-156.221177026328	2101.09622130079	-33.2497329966418	230.956240809714	1464.32329825597	NaN	NaN	537.776081359031	22.7570632941065	-58.8180530424181	19.1044461447099	-22.2918815484519	21.5395242443076	344.187372441009	1236.64349594358	584.042565251388	NaN	48.3253833398828	492.727136516472	NaN	47.107844290084	1889.24442663578	-128.217778880954	1925.77059812975	NaN	NaN	-223.185824765266	NaN	238.261475108507	-29.5971158472451	159.12143687158	832.420531410358	-77.0811387894013	1319.43615132991	11.7992118459166	899.385179149296	20.3219851945087	903.037796298693
-10.8892188071965	558.014830984114	NaN	-109.564225302049	469.085504143074	-114.437065128955	-105.909595431869	-81.5453962973379	1067.22659289582	-48.6537274657204	11.0385604138818	-36.4716278984546	-102.25496556169	2281.78191975222	14.6931902840616	415.484266047105	1862.71769463828	NaN	NaN	385.02901712894	-24.2895283311889	-133.928424436581	36.6209695051399	-38.9080478119078	78.0401080338435	645.725947868428	632.325638344435	1659.27663186494	NaN	-44.9990975955406	683.490456526951	NaN	99.9678872549218	1349.85130285639	-80.3271863406113	1162.2469695205	NaN	NaN	382.592597215487	NaN	140.168815826899	-53.5265672926267	539.741681633216	1014.84356475658	-43.7808876388141	1949.21060156586	-155.856203657659	1929.71924225824	-7.2345889370168	978.297266054783
-54.3236547546095	945.159260073287	NaN	52.9379263488721	100.47430888337	-132.332077375323	256.491154124797	20.0281230557584	878.120771883611	17.5903598488611	722.103926642184	-84.7956948408258	-166.460762271886	2476.0745540048	54.1568079523208	-54.3236547546095	1516.81473209071	NaN	NaN	792.799059642206	104.130953693716	-43.3537203235716	51.7190447454235	16.3714782454125	-15.3194434442525	70.0022687971533	1401.02097976308	1391.2699269355	NaN	-53.1047731511608	1197.46775198716	NaN	37.0924655040396	1852.00717303909	-145.739775013259	2311.52553753923	NaN	NaN	-174.992933496026	NaN	262.585562142041	51.7190447454235	544.14721253868	559.992673383513	148.010691417867	1787.40644805631	-199.370565564999	898.841759142238	-49.4481283408149	633.125569590432
85.1270873544441	543.679388041666	NaN	102.200843231096	236.351782261932	-9.99812395833068	-213.663640486964	49.7600216099509	2054.70678312536	10.7342938918895	1340.04814428836	-17.3154479054672	-95.3669033415901	1587.61760449981	NaN	566.850913874265	1591.27626647338	NaN	NaN	527.825186156203	-5.119907993573	108.298613187043	88.7857493280123	-40.4869737380662	4.63652393594236	30.2471577509202	914.423801363249	1399.80628985664	NaN	-77.0735934737488	398.552463090125	NaN	3.41696994475294	2327.88687715179	216.838918402901	2690.09441253504	NaN	NaN	-52.6825136499604	NaN	633.926383389683	-52.6825136499604	711.977838825806	908.326031407302	26.5884957773519	659.537017204661	-156.344602901061	300.988143794971	88.7857493280123	1271.75312078175
19.7336121309145	51.4595172814874	NaN	-32.7361540796484	155.178822581437	-51.0395608972866	-195.026361196041	22.1740663732663	172.2620022779	80.7449681897086	2335.72468812274	224.731768488463	-8.33161165613074	953.207359830464	189.345181974362	-83.9856931690354	1980.63859586056	NaN	NaN	1182.61005861153	94.1674665226433	541.990819994192	142.976551369679	12.4122494038592	52.6797444026633	501.723324995388	804.339651047006	1693.88522238422	NaN	19.7336121309145	518.80650469185	NaN	85.6258766744121	1198.47301118682	-146.217276349005	748.209203472916	NaN	NaN	-92.5272830172666	NaN	509.044687722443	-10.7720658984825	423.628789240131	328.451073788413	-7.11138453495486	3756.06905717146	-97.4081915019701	250.356538033156	1.43020531327631	1433.97684557376
116.647741775609	436.523802370702	NaN	163.041979571844	480.476238177661	75.1371079579248	NaN	279.027574062431	1162.95989418017	-3.00055569889186	2001.71887749631	-26.1976745970093	-107.998041237739	1930.90661980732	10.4293552421235	12.871157231399	1546.32280649643	NaN	NaN	206.994415378803	-100.672635269913	43.393682097343	-56.7201994629533	112.985038791695	142.286662663002	14.0920582260368	1072.61322057698	1006.68456686654	NaN	-77.4755163717953	460.941822263457	NaN	20.1965631992256	1267.95737971902	-77.4755163717953	1630.56497512643	NaN	NaN	-183.69390290528	NaN	255.830455164313	-15.2095656452695	778.376080869275	1357.08315232757	-51.8365954844023	1159.29719119626	-150.729576050061	1504.81217267874	-5.44235768816738	2071.31023419066
4.77954291533675	604.573168803818	NaN	21.8816014946417	521.506027132908	-106.383837850145	NaN	-24.5382717920432	1546.4079662784	36.5405088483317	4183.78971432978	-95.389657334878	-154.025286749638	1644.134015303	-36.7540279201181	-41.6403303713481	2756.98939857063	NaN	NaN	864.768774331814	1.11481607691426	41.4268112995616	-19.6519693408132	10.8874209793742	19.4384502690267	344.377563275821	876.984530459889	1278.88290707356	NaN	-79.5091743683805	889.200286587964	NaN	103.727167552744	946.614340389917	-102.719111011723	876.984530459889	NaN	NaN	203.896367802959	NaN	498.296090489565	-61.1855401762681	107.391894391166	1413.25622448238	2.33639168972176	1408.36992203115	-101.497535398915	626.561529834353	269.861450894564	731.617032535797
21.1240010272986	357.243019680368	NaN	-65.6558183340395	319.353239395841	-38.7662968417939	NaN	10.1237422350163	1359.48882075498	131.126588950121	2266.39904562981	116.459577227078	-121.879363272371	2699.07589145957	49.2357734964644	122.57083211168	1360.7110717319	NaN	NaN	279.018957157472	244.795929803705	2.79023637349476	298.574972788196	128.682086996281	151.904855557766	665.250265864272	1844.72245859232	1156.59515858621	NaN	143.349098719324	285.130212042073	NaN	76.12529498871	705.584548102641	-187.880916026065	1654.05130619276	NaN	NaN	-143.879880856936	NaN	540.580666218407	387.799294103375	265.574196411349	968.368508140496	260.685192503668	2107.50641863017	-158.546892579979	813.142634071623	61.458283265667	1482.93616942392
242.938292452775	683.19204420979	NaN	-13.87639607215	586.58080424089	-44.4495732774982	NaN	-79.9144588357022	865.408180353666	136.543635778163	4188.10107903091	17.9197082214122	-101.927146423553	2474.7802284432	-0.424198101796719	710.096440150497	3373.63163828044	NaN	NaN	607.370564740527	161.002177542442	32.5948332799794	64.3909375735416	-19.9910315132196	16.6967811331983	527.880304006621	762.682304943696	745.561325708701	NaN	120.645583631382	272.28854256991	NaN	81.5119168085366	2546.93292664782	-155.735938304966	2095.67283109688	NaN	NaN	-120.271052746762	NaN	915.548190970437	72.9514271910391	322.428553186681	1545.35564140061	-24.8827398660753	1693.3298190745	-32.2203023953589	1114.88530634931	92.518260602462	1983.1635389812
56.3144026524357	752.54504902413	NaN	121.165411892681	433.184418614618	-62.3751802966932	NaN	34.2895315897107	1075.57649127743	212.935707987369	2782.50399863861	-88.0708632032056	-67.2695960884098	1600.50258493904	1.25222499562333	75.8920658193023	1684.93125734615	NaN	NaN	124.836223736469	-46.468328973614	-7.31300263988081	126.059827684398	NaN	40.4075513293565	417.277567291539	1145.32191630939	489.470200219359	NaN	55.0907987045065	877.352651712904	NaN	51.419986860719	669.339980564946	-137.015021120372	841.868137222958	NaN	NaN	-111.31933821386	NaN	664.44556477323	233.736975102164	565.333644990968	1226.07977687272	-42.7975171298265	1447.55209144789	-155.36908033931	2115.63984701722	130.954243476115	1037.64476889162
144.947165485534	1118.25100354646	NaN	55.5746118019524	-4.41518450620526	-139.086155810233	NaN	2.93050483765078	207.38552490831	10.2761941815068	1721.82181129996	132.704349912441	38.4346699996216	1620.20644204329	125.358660568585	87.4059322919952	1791.6058600666	NaN	NaN	585.688526116896	2.93050483765078	43.331796228859	10.2761941815068	NaN	42.1075146715496	103.321592537017	2303.3555510219	2375.58816290315	NaN	-19.1065631939173	80.0602429481391	NaN	0.481941723032097	697.098147832046	31.0889806557656	3154.23123335189	NaN	NaN	-96.2363013044057	NaN	1135.39094534879	211.058369580238	131.480068355131	2389.05526003355	-47.2650390120321	1860.16562727592	-146.431845154089	864.824721183426	144.947165485534	1429.21851910303
58.5088808851144	597.491244629379	NaN	209.178950749988	13.1853639338922	-65.2120707925463	NaN	-22.3384736765253	350.049341274057	-12.5387943357205	3116.00883521621	-19.8885538413241	-143.609505518985	3280.1534641747	-43.1627922757355	8.28552426348975	2471.6799185583	NaN	NaN	352.499261109259	14.4103238514928	NaN	58.5088808851144	NaN	-46.8376720285373	713.862436801436	744.486434741451	925.78050254634	NaN	52.3840812971114	488.469811962925	NaN	116.081997012343	2381.03288465585	-143.609505518985	2612.55030908237	NaN	NaN	-158.309024530192	NaN	365.973820202865	9.51048418109035	439.471415258901	1385.14047164657	-44.3877521933361	NaN	-29.6882331821289	1304.29311708493	56.0589610499132	717.537316554238
8.74392516808535	426.686834415767	NaN	-85.6302801459074	339.666463282086	66.3489595805225	NaN	143.564218473789	413.204805085197	16.0977593483965	2637.73964462931	68.8002376406262	-3.51246513243319	1535.8901566127	2.61573001782608	9.96956419813721	1839.84863606555	NaN	NaN	432.815029566027	103.118130482078	NaN	NaN	NaN	73.7027937608336	468.358561437531	1236.83423328004	481.840590768101	NaN	90.8617401815596	668.137723335983	NaN	32.0310667390706	1203.74197946864	-113.8199778371	1294.43926769248	NaN	NaN	307.799848500738	NaN	1322.62896538367	78.605349881041	134.984745263426	1041.9576275018	61.4464034603151	1510.15173698161	-78.2764459655963	434.040668596079	6.29264710798164	1251.54190164067
54.576633774403	283.898267310466	NaN	167.397972198562	-26.3604133559721	-144.08702736379	NaN	65.613503837636	278.992991726807	-43.5288778987789	4203.21345865408	95.0451573395905	321.914153083824	4170.10284846438	345.214212106204	136.739999800693	1683.12812754922	NaN	NaN	730.278345423443	66.8398227335507	NaN	64.3871849417212	NaN	-10.41826770908	857.81551059858	1453.80649401316	982.900037981887	NaN	23.9186613765337	860.268148390409	NaN	431.056534820239	1191.3742502874	-207.855609951359	NaN	NaN	NaN	183.340117845454	NaN	789.141652427353	-91.3553148394551	178.434842261795	1578.89102139647	172.303247782221	1858.49172966504	-81.5447636721369	741.315215486676	115.892578570142	1226.93749826893
175.307188202576	138.497202709261	NaN	185.123184334126	290.645142748294	-30.8287305599856	NaN	80.8282254364017	251.381158222092	244.019161123429	2267.34136373928	137.270203192817	331.13612679094	1955.68348656255	47.6992384924187	24.3862476799861	NaN	NaN	NaN	79.6012259199579	32.9752442950929	NaN	NaN	NaN	-25.9207324942103	888.193907256433	2004.76346722031	1051.38484294346	NaN	-6.28874023110927	879.604910641326	NaN	95.5522196337275	1987.58547399009	-125.307693326159	NaN	NaN	NaN	-6.28874023110927	NaN	515.186054257513	-44.3257252408676	220.706170310997	1879.60951654304	90.6442215679523	1996.1744706052	291.872142264738	1137.27480909453	58.742234140413	1463.65668046858
66.5955036612619	220.05561527329	NaN	-16.8867970556814	-85.63692705787	19.9436297312053	NaN	-64.7663518786342	308.448639561818	6.43913990934686	2091.04129604714	184.452869379299	318.270086704988	1932.67046086352	85.0107170547052	108.336654019733	2320.61762301873	NaN	NaN	443.493537780403	-111.418225808691	NaN	NaN	NaN	181.997507593507	592.042925820846	2510.90816141764	1726.42007085696	NaN	-4.60998812671916	509.788305996799	NaN	281.439659918101	1173.96366905366	-180.168355810879	NaN	NaN	NaN	251.975318488592	NaN	944.387342082062	123.068824734488	66.5955036612619	1955.99639782855	-59.8556283070493	2014.92508068757	-143.337929023993	1946.17495068538	103.425930448149	967.713279047091
31.4647942432509	126.048747286217	NaN	199.750528878139	-52.0638915609274	-12.7562747119023	NaN	-45.9220764282672	231.687967567972	143.245829657666	3855.35889583747	-93.8282344630165	479.817298927443	2918.11790659353	103.938212808641	-16.4413637914984	2542.23882047473	NaN	NaN	759.884068976746	80.5993153045322	NaN	NaN	NaN	44.9767875351032	1028.89557178726	2811.25032328524	2195.84044699269	NaN	NaN	196.065439798543	NaN	22.8662530575266	1060.83301047709	-139.277666444702	NaN	NaN	NaN	333.642098770131	NaN	1407.23138395913	-21.3548158976266	96.5680346494486	2904.60591330168	64.6305959596158	NaN	-98.7416865691446	1803.99264152897	106.394938861705	1096.45553824652
163.445268855735	-43.034445471431	NaN	40.5406769943265	70.0377790410644	-87.2800985415379	NaN	-1.24688423855227	1166.34673844482	2.44025351728997	1944.33280492754	65.1215953666081	313.388870926652	1961.53944778813	178.193819879104	12.2726208662026	1364.22313134169	NaN	NaN	1494.50199871478	-28.285894448062	NaN	NaN	NaN	105.680110680873	288.807952554371	1657.96510589046	2043.88552433528	NaN	NaN	313.388870926652	NaN	NaN	2070.92453454479	34.3954474012561	NaN	NaN	NaN	264.227034182089	NaN	1064.33592719986	14.7307127034308	73.7249167969067	3747.34316753439	-29.5149403666761	1815.28298347306	-136.441935286101	194.171416821087	57.7473198549236	2047.57266209112
72.9915184288949	363.207697045186	NaN	136.937456090112	-110.238187561899	100.045568977871	NaN	-53.6706273231307	751.802241294119	-49.9814386119066	1779.85616215522	130.788808238072	844.03195907472	1922.50479232255	75.4509775697109	9.04558076767811	1313.78865497058	NaN	NaN	451.748226114563	-0.79225579558601	NaN	NaN	NaN	34.8699017462464	952.248161270626	599.315774563525	1305.18054797773	NaN	NaN	483.721194945172	NaN	71.7617888584869	1144.08597425428	-73.3463004496589	NaN	NaN	NaN	139.396915230928	NaN	1059.23463389612	187.35636847684	-5.71117407721807	1396.18053618792	2.89693291563804	915.356274158385	-140.9814268221	1353.14000122364	203.342852892144	1976.6128934205
114.091379135269	66.1052337911592	NaN	51.3402659929716	139.930072782097	-24.9454009643312	NaN	63.6444058247946	157.15586854665	19.3495024302317	3250.41662226696	569.344552912721	286.349336780791	2506.01616244166	282.658094831244	NaN	1696.40376150771	NaN	NaN	1065.20138813519	-96.3094119889047	NaN	NaN	NaN	10.7366045479556	1456.47303478716	886.791360573755	1004.91110295926	NaN	NaN	298.653476612614	NaN	191.607460075754	1050.436420337	-165.212595047114	NaN	NaN	NaN	517.667165619064	NaN	1340.81412036802	40.2665401443309	26.7319863293255	1486.00297038354	24.2711583629609	2947.73478240411	-230.424536155776	926.164608035588	43.9577820938778	1547.52366954265
99.8375519064253	23.5094040975149	NaN	-6.03697569948266	-9.73027317410736	-52.8187437113955	NaN	108.455246013883	493.78928253306	45.6691889452631	1888.62462878299	1884.93133130836	-26.9656613890226	2520.17849694381	-34.352256338272	NaN	1534.06807121902	NaN	NaN	624.285793303132	115.841840963132	NaN	NaN	NaN	-34.352256338272	902.514203058193	1466.35761751756	1458.97102256831	NaN	NaN	916.056293798483	NaN	112.148543488508	1287.84823957737	-173.466461215802	NaN	NaN	NaN	103.53084938105	NaN	938.216078646231	7.50511504080789	93.6820561153842	1061.32599446705	98.6064527482171	3374.56131274032	39.5136931542219	1851.69165403674	9.96731335722436	2305.96724341558
-19.1338923197212	3.0382394219575	NaN	209.978135677626	-41.3060240614	23.9785860668763	NaN	-35.1470985776003	264.176679935063	30.137511550676	2134.02645681664	212.441705871146	984.770961539622	2939.61391009763	469.884791093971	NaN	2062.58292120456	NaN	NaN	466.189435803691	28.905726453916	NaN	NaN	NaN	31.3692966474359	1556.31924643623	997.088812507221	1277.93581456849	NaN	NaN	606.612936834323	NaN	259.249539548023	686.678968123719	-211.29236741427	NaN	NaN	NaN	485.89799735185	NaN	2695.72046093917	-61.0145856095589	100.349262065992	2391.46954203946	-33.9153134808404	1297.64437611664	-90.5774279317972	197.660284710026	237.077407806344	1459.0082237922
-3.89856024132306	34.3080655622221	NaN	54.0276143640519	1.03132695913439	111.953788969427	NaN	8.42615775982055	570.433298611969	42.9353681630227	2050.63193054932	1401.11929188905	612.337339815858	1790.58038072519	58.9575015645094	NaN	1144.76515746526	NaN	NaN	839.1121510369	-28.5479962436103	NaN	NaN	NaN	102.094014568512	2005.03047394509	863.761587039187	1794.27779612553	NaN	NaN	1388.79457388791	NaN	-29.7804680437247	1583.52511830597	-148.097760854703	NaN	NaN	NaN	300.521974386924	NaN	1374.00491228653	116.883676169884	NaN	2197.29607476293	25.6807629614216	NaN	-86.4741708489853	1328.4034556823	72.5146913657673	1606.94208250815
108.773350585692	90.275961542422	NaN	134.66969524627	59.4469798036385	-37.9726024909174	NaN	-89.7652918120737	1137.22818139151	439.260034825451	3169.47465761212	1446.7511580489	662.461862614244	3619.57779099836	17.5195646388929	NaN	729.052463170016	NaN	NaN	725.352985361362	-162.521688715603	NaN	NaN	NaN	560.109643241483	943.62217607195	577.373873015202	1819.1652574534	NaN	NaN	408.431053086668	NaN	223.457162653967	2880.91538853711	-135.392184785473	NaN	NaN	NaN	1348.09841648479	NaN	1097.76708476587	75.4780503078059	82.877005925114	2133.62087118899	77.9443688469086	1776.0046830191	-36.7394432213661	206.192932880248	40.9495907603684	1906.71956559155
388.140441096846	41.4292918115012	NaN	124.097074737188	-36.3031010887718	-126.37396905258	NaN	-122.67242653352	1255.53523806338	-28.9000160506506	1533.15092699293	543.605226897392	910.057936284393	4234.04311840083	112.992447180006	NaN	627.506857329432	NaN	NaN	1554.12633460094	-54.8108136840749	NaN	NaN	NaN	45.1308343305618	1034.6765344261	1515.87706190398	2104.42232243462	NaN	NaN	367.165033488836	NaN	80.9124120148144	1713.29266292055	-43.7061861268931	NaN	NaN	NaN	592.959127151533	NaN	1646.66489757746	38.9615967987941	-27.6661685442971	1776.21888574458	9.34925664630912	2134.0346625871	-130.075511571641	816.285525801524	22.9215792161981	1992.14219935645
101.167281178923	114.747182808794	NaN	188.819373517184	134.499766997698	-28.4590525607591	NaN	225.855468871379	723.373683129396	515.971549145905	2694.92849248437	1508.53890463833	567.822082641778	1155.46146226167	-30.9281255843721	NaN	845.592797798239	NaN	NaN	720.904610105783	-61.7915383795345	NaN	NaN	NaN	94.9945986198904	781.396899184302	1057.93307782896	1190.02848459225	NaN	NaN	719.670073593977	NaN	132.030693974085	1201.13931319851	-177.837970489345	NaN	NaN	NaN	1438.17032346536	NaN	1235.70633552909	129.561620950472	187.584837005378	1515.94612370917	-25.9899795371461	NaN	-66.7296844267605	90.0564525726644	90.0564525726644	904.850550364951
91.7993535484648	28.8028129013353	NaN	-16.9005597250135	-14.4301071506163	-62.6039323513623	NaN	-51.4868957665748	799.584016113272	27.5675866141367	3853.06339806825	1288.73362584392	105.38684270765	2355.96913798353	0.39260829576714	NaN	264.731033756271	NaN	NaN	1361.61197678864	-63.8391586385609	NaN	NaN	NaN	112.798200430841	548.833079811953	724.235212594157	219.027661129922	NaN	NaN	613.064846746281	NaN	294.376464649038	421.604772230496	-202.184502804806	NaN	NaN	NaN	799.584016113272	NaN	1154.09396053928	118.974331866834	-26.7823700226024	1081.21560959456	43.6255283477187	2359.67481684513	-28.0175963098011	349.961647572976	275.848070341059	1202.26778574002
134.329458759227	52.7589477270277	NaN	96.0160369107696	99.7237874122332	21.8610268814978	NaN	434.657249377777	1219.46443885424	70.0617834005244	3170.97711945791	743.636457833077	983.404323594389	3666.57976982021	163.991462770935	NaN	170.171046940041	NaN	NaN	836.330220369666	-43.6425653110257	NaN	NaN	NaN	170.171046940041	994.52757509878	413.646663202817	1238.00319136156	NaN	NaN	589.146853605427	NaN	165.227379604757	557.013015926076	-170.941999194609	NaN	NaN	NaN	901.83381256219	NaN	1140.36576148968	73.769533901988	75.0054507358092	1422.15479960091	-26.3397296375289	2104.38089187021	-38.6988979757409	734.985039996328	31.7483615520673	909.249313565117
421.755557310403	0.0721771481741861	NaN	27.2775565134793	34.6972054312898	-8.58407992260471	NaN	-54.338581582436	1422.17155306185	874.354141296843	1931.65411208484	2468.34205047313	594.880698725981	3055.73092313313	382.184096415414	NaN	242.447375129983	NaN	NaN	536.760115536466	-49.3921489705624	NaN	NaN	NaN	462.563626358361	2483.18134830875	1955.14966699124	845.91215377857	NaN	NaN	763.059407529686	NaN	27.2775565134793	1487.71178516918	-140.901152290225	NaN	NaN	NaN	85.3981397029948	NaN	1356.63132095452	34.6972054312898	200.402697929057	1621.26546568977	1108.07308220787	NaN	-16.0037288404152	1487.71178516918	154.648196269226	524.394034006782
-8.13075902795357	68.581856220162	NaN	90.8532606470342	-40.3005654223246	-0.706957552329491	NaN	43.835851301415	1557.05405208279	278.922898029511	2038.36384775242	1578.08815626373	459.568733936364	2298.19689939926	109.412764336094	NaN	578.349557546349	NaN	NaN	1685.73327766027	11.666044907044	NaN	NaN	NaN	153.955573189839	1508.79934249123	792.40250009351	1008.93004313255	NaN	NaN	640.214569843216	NaN	111.887364827969	909.946023457558	-146.708386572936	NaN	NaN	NaN	302.431602702321	NaN	2671.86157367234	140.345270484528	78.4802581876607	1015.11654436223	2251.17949005364	494.213140822609	-140.52188534325	505.348843036046	266.549895570137	922.319025916932
309.249306762572	316.67726544674	NaN	1302.11978421301	-57.1966549897094	-33.6747858231778	NaN	17.0829318519693	1282.31189438856	NaN	2972.17249503675	1245.17210096772	782.16267632126	1683.42166333363	5.94099382571753	NaN	246.111657947145	NaN	NaN	1230.31618359939	-57.1966549897094	NaN	NaN	NaN	81.4585737814242	1491.53273065929	1752.7492777192	1178.32047281021	NaN	NaN	742.546896672365	NaN	191.639960929914	998.811471276156	-267.655484374466	NaN	NaN	NaN	665.79132360263	NaN	1076.80503745992	208.971864526306	91.362518693648	1422.20511627372	3134.34959297442	590.273743646923	-65.8626067879052	23.2728974221092	145.834215710879	1477.91480640498
334.654952086807	112.930022307573	NaN	NaN	-49.3379430615864	184.773854303079	NaN	-14.6547138223767	1684.8235188989	NaN	1173.24588762056	744.660269164607	691.396738547249	1703.40382027705	638.133207929892	NaN	-91.4532928520553	NaN	NaN	1162.09770679367	-46.8605695445	NaN	NaN	NaN	NaN	883.393186121446	965.146512185298	1525.03292704683	NaN	NaN	349.519193189325	NaN	256.617686298585	739.705522130434	-79.0664252666233	NaN	NaN	NaN	698.828859098509	NaN	1503.97525215159	311.119903674486	153.806685339499	2852.90513220514	1273.57951506256	1179.43932141327	-51.8153165786728	213.263649749573	39.8475035535243	976.294693012186
109.734084293927	45.286262892907	NaN	1391.25422522959	-8.00712788101318	149.39428207917	NaN	-79.891236366766	1018.20048981215	NaN	1264.83734478913	1164.44746914523	793.872496089368	1677.55127799181	145.676138536803	NaN	70.0738865086839	NaN	NaN	726.94591232677	1.90792156529756	NaN	NaN	NaN	65.1163617855285	1476.77152670402	725.706531145981	824.857025609089	NaN	NaN	485.266582072946	NaN	65.1163617855285	1536.26182338188	-159.211631937252	NaN	NaN	NaN	513.772349231089	NaN	941.35885660324	393.552374694572	197.730148129935	2828.93639494465	NaN	942.598237784029	63.8769806047397	398.509899417727	139.479232632859	312.992597943297
97.8540262355048	4.84829757998171	NaN	2099.33730690236	122.655553876978	-33.5940702643012	NaN	-65.8360561982158	1118.43688868211	NaN	1361.49185956854	2410.59647880285	1179.20063140372	2421.75716624151	1.12806843376079	NaN	220.621588060795	NaN	NaN	1165.55979120091	-116.679187863235	NaN	NaN	NaN	97.8540262355048	1626.8682053323	819.578480602364	734.013210239283	NaN	NaN	254.103650376784	NaN	13.5288322544972	676.969696663895	-86.9173546934677	NaN	NaN	NaN	978.30825750779	NaN	2170.02166068056	71.8124222119583	127.615859405272	998.149479620968	1966.64913402048	NaN	127.615859405272	184.65937298066	171.01853277785	2074.53577926089
135.591527575525	72.3121370263518	NaN	NaN	21.440470114271	12.755063568306	NaN	-33.1535138889376	2638.22938517716	NaN	871.369539255132	706.346814881797	1365.19694001143	NaN	68.5898199352239	NaN	752.255392339041	NaN	NaN	402.357585773022	-45.5612375260304	NaN	NaN	NaN	104.572218482793	2216.366781516	335.355878132721	716.272993791472	NaN	NaN	41.2928279336196	NaN	157.925430122293	393.672179227057	-177.083108079215	NaN	NaN	NaN	1425.99478583318	NaN	1728.74324257825	67.3490475715146	105.812990846503	2557.57918153605	NaN	NaN	-79.0620913461812	131.869210484398	259.668763946454	652.993603242298
49.2244996633613	64.1221291874863	NaN	1576.23152588617	-20.2977714492217	-12.8489566871592	NaN	123.712647283986	1774.86658620783	NaN	1022.53629523952	1963.56989351342	1310.55713270594	NaN	64.1221291874863	NaN	144.817622443163	NaN	NaN	625.266174596192	194.476387523579	NaN	NaN	NaN	-19.0563023222113	1979.70899216455	831.35004967992	451.460496814735	NaN	NaN	1140.47586230551	NaN	167.16406672935	1601.06090842638	-221.415770024908	NaN	NaN	NaN	733.273988646098	NaN	3295.66626679559	49.2244996633613	71.5709439495487	1087.09268984407	NaN	NaN	44.2586231553197	107.573548632851	NaN	1562.57536548905
108.093918160857	157.780585092641	NaN	915.502255802348	315.535752601055	197.529918638068	NaN	75.7975846551972	1272.0040910379	NaN	423.604253177686	828.550588671726	1185.05242390728	NaN	14.9314176637617	NaN	90.7035847347324	NaN	NaN	525.461920387843	-17.3649158418979	NaN	NaN	NaN	103.125251467678	1050.89842319146	1044.68758982499	1223.55959077941	NaN	NaN	547.820920507146	NaN	109.336084834151	1272.0040910379	12.4470843171725	NaN	NaN	NaN	1114.24892352948	NaN	1575.09275932178	62.1337512489566	108.093918160857	3423.43676918415	NaN	NaN	28.5952510700023	113.062584854035	229.826252143728	515.524587001486
215.501263113247	255.272943237484	NaN	3100.19093712432	65.114597643476	415.602528738315	NaN	-34.3146026671167	1250.80781134729	NaN	1014.66346060964	1449.66621196848	843.148090073863	NaN	126.014982833714	NaN	34.0429725464158	NaN	NaN	1622.42444750813	501.360214006201	NaN	NaN	NaN	198.101153058894	2128.27050408827	884.162635201983	884.162635201983	NaN	NaN	1012.17773060187	NaN	127.257847837596	451.645613850905	-192.158458160182	NaN	NaN	NaN	575.932114239146	NaN	1455.88053698789	255.272943237484	86.2433027094769	1355.20847167342	NaN	NaN	80.0289776900649	98.671952748301	40.2572975658278	578.41784424691
252.146287286903	110.379977595805	NaN	1332.8035076515	87.9958234340529	-25.1685114948061	NaN	-15.2199985340272	962.221399862491	NaN	886.363988536552	1523.0688180264	1954.58556770018	NaN	76.8037463531767	NaN	-26.4120756149034	NaN	NaN	1111.44909427417	-35.1170244555849	NaN	NaN	NaN	NaN	1736.96184668314	975.900605183561	377.746263416736	NaN	NaN	178.77600420116	NaN	206.134414843301	1620.06681939399	-118.435820502107	NaN	NaN	NaN	1242.02332688439	NaN	1094.03919659281	521.999701348028	59.3938486718138	2397.29439445483	NaN	NaN	-68.6932556982133	224.787876644761	50.6888998311324	1253.21540396527
68.5978284716935	73.5748845647572	NaN	2884.3673131225	3.89609926186501	7.6288913316628	NaN	33.7584358202474	1745.86573183417	NaN	133.299557681522	2640.49156456238	1213.32072987635	NaN	102.192957099874	NaN	NaN	NaN	NaN	655.890447453213	-83.2023823667502	NaN	NaN	NaN	82.2847327276187	1730.93456355498	802.713602198593	989.353205688483	NaN	NaN	402.060586706963	NaN	181.825854588893	980.643357525622	-20.9891812034536	NaN	NaN	NaN	2081.81701811597	NaN	1358.89962059846	188.047174705223	21.3157955875881	2950.31330635559	NaN	NaN	46.2010760529067	84.7732607741506	68.5978284716935	NaN
67.8524567620432	147.530198503972	NaN	2003.77258814797	181.144245801348	126.365798353772	NaN	66.6074920473256	2771.91581712876	NaN	283.231352408195	1672.61197403308	483.670671477735	NaN	91.5067863416784	NaN	NaN	NaN	NaN	1007.80081637386	-52.9091205655678	NaN	NaN	NaN	NaN	1589.199338147	386.563423729759	613.147001808369	NaN	NaN	506.080036342652	NaN	111.426221777161	1061.33429910672	-207.284745190555	NaN	NaN	NaN	941.817686493826	NaN	1686.30658589497	56.6477743295845	204.798575380984	1756.02460991916	NaN	NaN	-44.1943675625443	19.2988328880553	258.332058113842	NaN
50.9125845409853	164.268208357416	NaN	1784.87992907365	114.441560526018	2.33160290537186	NaN	22.2622620379312	1115.95718193712	NaN	88.282570414534	1297.82444652173	742.257323201637	NaN	4.82293529694177	NaN	NaN	NaN	NaN	727.309328852218	-41.2667139471017	NaN	NaN	NaN	NaN	1868.33956419124	420.875444689118	447.034434800602	NaN	NaN	733.537659831143	NaN	126.898222483868	736.028992222713	-239.32763907691	NaN	NaN	NaN	1088.55252562986	NaN	1535.74668991666	503.089413610925	359.837801095655	1640.38265036259	NaN	NaN	197.90119564361	64.6149126946198	68.3519112819747	NaN
53.8955073454499	68.8519289590904	NaN	4285.31645553792	72.5910343625006	-7.17654757691573	NaN	42.6781911352195	1923.44820905052	NaN	NaN	1802.55046767359	806.702061898691	NaN	83.808350572731	NaN	NaN	NaN	NaN	908.904276258568	294.444621631502	NaN	NaN	NaN	NaN	2395.821858348	515.0518404327	537.486472853161	NaN	NaN	465.197101720565	NaN	541.225578256571	1376.29245168484	-176.682659198175	NaN	NaN	NaN	534.993735917554	NaN	2433.2129123821	1004.87464827943	168.561406383361	1795.07225686677	NaN	NaN	783.021061010427	117.460299203422	51.4027704098431	NaN
83.0702975996306	132.953158884087	NaN	2246.73940581292	81.8232260675192	310.037316443907	NaN	60.6230100216253	1095.69238167409	NaN	NaN	3967.69812012666	406.061824416485	NaN	185.330163232766	NaN	NaN	NaN	NaN	1464.82555517907	-116.461147538194	NaN	NaN	NaN	NaN	2119.53810953756	716.582635912225	437.23861271927	NaN	NaN	463.42711489361	NaN	125.470729691418	1737.93422071147	-248.650729942003	NaN	NaN	NaN	1169.26960206867	NaN	3515.01115397022	947.290869352835	452.203471104607	2448.76499401497	NaN	NaN	185.330163232766	125.470729691418	-11.7071388408362	NaN
184.648993483737	178.410116533484	NaN	3747.04773207809	412.99188986299	21.1904173871128	NaN	127.251325541411	1119.23276063161	NaN	NaN	1073.06507119974	642.582561632293	NaN	61.1192298687309	NaN	NaN	NaN	NaN	732.422389715934	-73.6405122567299	NaN	NaN	NaN	NaN	1821.73030523008	576.450465959613	1231.53254573616	NaN	NaN	1201.58593637495	NaN	185.896768873787	1594.63518424087	-199.665826651837	NaN	NaN	NaN	83.579186889641	NaN	3105.6911815921	411.744114472939	-12.4995181442523	1793.03147125891	NaN	NaN	303.18765553854	74.8447591592871	43.650374408023	NaN
157.748973482031	50.3796897870065	NaN	2948.10186950971	321.2998591105	82.8401709041071	NaN	24.161608884733	2025.47511775828	NaN	NaN	2040.45687827386	25.4100889276984	NaN	109.058251806381	NaN	NaN	NaN	NaN	1845.69399157126	-4.55343210347133	NaN	NaN	NaN	NaN	NaN	255.130416833333	657.140990668194	NaN	NaN	431.166102891455	NaN	161.494413610928	1767.03974886444	-233.025279966141	NaN	NaN	NaN	820.691876296662	NaN	2690.91498065884	323.79681919643	503.577945383449	1714.60358705989	NaN	NaN	863.140197757486	141.518732923481	-19.5351926190562	NaN
134.566110434377	203.271312505572	NaN	3033.92563783877	74.6052068086079	9.64756121402437	NaN	123.323441004546	1133.9145041972	NaN	NaN	1002.75002751583	1466.19784512334	NaN	153.30389281743	NaN	NaN	NaN	NaN	1448.70924823249	38.3788275347056	NaN	NaN	NaN	NaN	NaN	193.277828567943	817.870574669708	NaN	NaN	314.448821311686	NaN	98.339731160475	1797.23200055728	-182.727004585319	NaN	NaN	NaN	70.8576503319973	NaN	3091.38817048013	370.662168460844	235.750135302863	2003.34760677086	NaN	NaN	564.285919752392	99.5889166526785	145.808779864209	NaN
170.101945523505	76.3600650898368	NaN	2477.40209593086	130.105409871807	11.3656946558268	NaN	66.3609311769122	1153.76674420746	NaN	NaN	716.304635517012	875.04088638469	NaN	2.61645248201777	NaN	NaN	NaN	NaN	742.552362038439	-144.87077273362	NaN	NaN	NaN	NaN	NaN	220.097615088128	942.535040296931	NaN	NaN	686.307233778238	NaN	245.09544987044	1507.48610637717	-87.3757527343037	NaN	NaN	NaN	982.53157594863	NaN	2404.90837506216	220.097615088128	60.1114724813343	1651.22365637546	NaN	NaN	1278.75591811902	8.86591117759565	117.606492480651	NaN
54.3555318516448	234.4417568996	NaN	3487.24919682829	83.1193039079155	29.3435561505399	NaN	103.128884468799	1304.95431690689	NaN	NaN	850.986957931836	808.466599239957	NaN	178.164811572114	NaN	NaN	NaN	NaN	2131.60011382841	-66.9525502987139	NaN	NaN	NaN	NaN	NaN	179.415410357169	315.730677928191	NaN	NaN	430.785766153274	NaN	15.5869695149323	1672.63035971313	-247.038775346669	NaN	NaN	NaN	1067.34054774639	NaN	NaN	290.718702227086	246.947744750153	2139.10370653874	NaN	NaN	1812.69742363932	133.143255310125	73.1145136274735	NaN
36.0800091151439	162.461978884453	NaN	4144.11967993338	161.210672253074	72.3679014251436	NaN	69.865288162385	2625.03342943891	NaN	NaN	NaN	1068.40798000306	NaN	97.3940340527295	NaN	NaN	NaN	NaN	2059.44283205547	-3.96180308899356	NaN	NaN	NaN	NaN	NaN	516.581755564794	320.126614438244	NaN	NaN	654.225485016517	NaN	123.671473311695	2260.90319970753	-210.427397266578	NaN	NaN	NaN	103.650567209626	NaN	1975.60528775305	361.419733273761	506.57130251376	1251.09874818444	NaN	NaN	830.659720040998	158.708058990315	423.985064842726	NaN
NaN	14.0277407157184	NaN	3985.42020712341	17.7837865540611	-49.8250385361077	NaN	31.5559546279844	2530.57845240533	NaN	NaN	707.644205529672	1501.42189269943	NaN	89.1486574825726	NaN	NaN	NaN	NaN	1178.40195060196	-139.970138656333	NaN	NaN	NaN	NaN	NaN	271.942888281918	70.368428290859	NaN	NaN	1020.64802539157	NaN	211.846154868434	2767.20934022093	-142.474169215228	NaN	NaN	NaN	214.35018542733	NaN	2499.27807041915	40.3200615841173	186.805849279483	2621.97556780501	NaN	NaN	1200.93822563202	117.945008909867	86.6446269236774	NaN
NaN	98.432082699108	NaN	3634.87399724779	237.484527798259	-23.0822161713214	NaN	70.8721386254023	1659.32709705535	NaN	NaN	281.329893370064	1133.18271019369	NaN	178.606465458979	NaN	NaN	NaN	NaN	1193.3134972636	-60.663958090011	NaN	NaN	NaN	NaN	NaN	392.822394395509	267.549921333211	NaN	NaN	898.923185567194	NaN	115.97022892783	2659.00143209249	-160.88193653985	NaN	NaN	NaN	-3.03862048135371	NaN	1495.22015734373	608.291048062662	72.1248633560253	1619.23990567541	NaN	NaN	1183.29169941861	94.673908507239	128.49747623406	NaN
NaN	258.138233090342	NaN	3562.19285690214	240.59014328254	-35.1655536971997	NaN	42.5474154516361	1547.92283396376	NaN	NaN	NaN	1544.16252900495	NaN	-22.6312038344842	NaN	NaN	NaN	NaN	1664.49228768702	28.7596306026491	NaN	NaN	NaN	NaN	NaN	154.103129229804	204.240528680666	NaN	NaN	1522.85413423833	NaN	129.034429504373	1989.13194913135	-178.057142132156	NaN	NaN	NaN	686.812998395211	NaN	1806.1304411357	196.719918763036	30.0130655889207	938.753430635791	NaN	NaN	409.803866429199	507.57179535838	108.979469724028	NaN
NaN	-15.9089495490007	NaN	1613.22676649431	450.6333802186	177.229541806404	NaN	10.428117454009	1596.9228678734	NaN	NaN	228.649529764661	238.68269814676	NaN	463.174840696224	NaN	NaN	NaN	NaN	890.838642983191	-171.423059471534	NaN	NaN	NaN	NaN	NaN	54.3232291256919	118.284677561573	NaN	NaN	1127.87224601028	NaN	NaN	2067.22763578429	-281.787911674623	NaN	NaN	NaN	509.578244463431	NaN	1958.11692962897	125.809553848147	167.196373424305	1998.24960315736	NaN	NaN	705.225027914361	20.461285836108	-25.9421179310996	NaN
NaN	23.4472418328877	NaN	3801.82442831703	66.1124109927884	61.0929793269177	NaN	633.308189236173	1876.87238445563	NaN	NaN	161.481612644331	416.217769687267	NaN	278.183398875824	NaN	NaN	NaN	NaN	881.770056696771	-61.8830964869135	NaN	NaN	NaN	NaN	NaN	42.2701105799027	19.6826680834847	NaN	NaN	593.152735909208	NaN	190.343344723087	4320.08074781818	NaN	NaN	NaN	NaN	248.0668088806	NaN	1756.40602447473	155.207323061993	63.602695159853	2718.88204640543	NaN	NaN	780.12656546289	283.202830541695	190.343344723087	NaN
NaN	61.5925661107899	NaN	1870.86979172295	128.137807580217	-8.71938713992556	NaN	7.60303057899053	3318.54268633143	NaN	NaN	165.8049253931	493.508850365185	NaN	28.9477306729577	NaN	NaN	NaN	NaN	2192.29586372622	-131.765305328678	NaN	NaN	NaN	NaN	NaN	145.715795892896	135.671231142794	NaN	NaN	1725.22360284647	NaN	243.650302206392	3948.83912440034	-138.043158297491	NaN	NaN	NaN	723.278269023773	NaN	4322.99916134165	228.583455081239	74.1482720484177	2418.29857060352	NaN	NaN	831.257340087371	89.215119173571	104.281966298724	NaN
NaN	60.8364366013955	NaN	3417.62750110329	1.79108479316605	137.469765543991	NaN	200.283969595299	1887.47349041343	NaN	NaN	378.676309101014	638.727113873429	NaN	132.444629219887	NaN	NaN	NaN	NaN	2412.60023628237	-82.3799486355866	NaN	NaN	NaN	NaN	NaN	20.6353460085584	200.283969595299	NaN	NaN	921.391032104315	NaN	29.4293345757416	2227.92647637152	-191.676663684862	NaN	NaN	NaN	325.912377697915	NaN	2764.35977896969	152.545174516305	67.1178570065263	NaN	NaN	NaN	305.811832401497	232.947355701979	658.827659169847	NaN
NaN	161.896316001826	NaN	NaN	122.929366233004	472.374915772761	NaN	146.812335446153	1310.79283499225	NaN	NaN	-153.610277287667	1383.69874101133	NaN	37.453476417524	NaN	NaN	NaN	NaN	1103.38810235175	-118.414322657763	NaN	NaN	NaN	NaN	NaN	50.0234602139181	52.537456973197	NaN	NaN	799.194494479008	NaN	192.064277113172	2425.75039773241	-78.1903745093019	NaN	NaN	NaN	584.247771560669	NaN	2102.70181416508	350.446072947738	24.8834926211299	2067.50585953518	NaN	NaN	658.410675959394	258.685191234061	153.09732734435	NaN
NaN	-66.4497525065247	NaN	1298.16938521467	105.856995758732	31.6518997904829	NaN	567.437846951063	1606.30919050655	NaN	NaN	-12.3680723940718	1530.84638104732	NaN	39.1981807364065	NaN	NaN	NaN	NaN	1661.64858410999	-90.3463088352829	NaN	NaN	NaN	NaN	NaN	397.64652566778	NaN	NaN	NaN	1838.9861863392	NaN	178.804378235994	2389.86469539163	-194.736528587227	NaN	NaN	NaN	83.2181529209612	NaN	4140.60187484591	41.7136077183811	168.742670308096	1779.8736522628	NaN	NaN	22.847905353572	182.577518708956	168.742670308096	NaN
NaN	155.4619482213	NaN	2004.09476099758	165.529383552961	81.2146126502992	NaN	59.8213125705193	2005.35319041404	NaN	NaN	NaN	1461.71168250433	NaN	71.1471773186381	NaN	NaN	NaN	NaN	1805.26291319727	-172.988129474145	NaN	NaN	NaN	NaN	NaN	-16.942881833397	NaN	NaN	NaN	1603.91420656405	NaN	103.866342146537	2172.7243028029	-243.460176795773	NaN	NaN	NaN	247.327295622708	NaN	2399.24159776528	92.540477398418	77.4393244009263	3149.26552997403	NaN	NaN	18.2931418274171	86.2483303161298	30.8774359919935	NaN
NaN	4.91916684987071	NaN	2582.39135113276	62.8398900921829	-24.0411947712854	NaN	7.43745916475385	2155.54080376007	NaN	NaN	NaN	779.294053676436	NaN	162.312436530067	NaN	NaN	NaN	NaN	941.723907986399	-120.995448894286	NaN	NaN	NaN	NaN	NaN	-61.8155794945325	NaN	NaN	NaN	886.32147705897	NaN	181.19962889169	3514.15950763953	-139.88264125591	NaN	NaN	NaN	NaN	NaN	2286.492004134	100.61427481543	-36.6326563457011	1366.05616304421	NaN	NaN	96.8368363431053	84.2453747686896	31.3612361561437	NaN
NaN	34.3653151637154	NaN	815.48081867035	191.848279580376	130.114957529045	NaN	132.634684959711	1949.3581624703	NaN	NaN	NaN	1570.13918415499	NaN	156.572095551044	NaN	NaN	NaN	NaN	1153.12429437967	-120.597921822278	NaN	NaN	NaN	NaN	NaN	186.808824719042	NaN	NaN	NaN	3808.91700630223	NaN	302.716286529704	3980.25847158755	NaN	NaN	NaN	NaN	NaN	NaN	2026.20984910563	288.857785661038	283.818330799705	NaN	NaN	NaN	43.1843611710484	219.565281317708	174.21018756571	NaN
NaN	176.036850100399	NaN	2794.26585420859	178.558014283459	-20.6139561783096	NaN	48.7180588558505	2890.07009316488	NaN	NaN	NaN	2224.48274883695	NaN	5.85826774382428	NaN	NaN	NaN	NaN	1450.48534463741	-103.812374219302	NaN	NaN	NaN	NaN	NaN	-45.8255980089133	NaN	NaN	NaN	1476.95756855955	NaN	178.558014283459	4028.37572181664	NaN	NaN	NaN	NaN	NaN	NaN	NaN	29.8093274828978	-14.3110457206587	NaN	NaN	NaN	10.900596109945	15.9429244760657	NaN	NaN
NaN	200.569020128845	NaN	3414.36470050781	26.509442463109	189.21730854195	NaN	34.0772501877062	677.340906778471	NaN	NaN	NaN	948.520683576539	NaN	-12.5908974473101	NaN	NaN	NaN	NaN	827.435759982983	-100.881987567611	NaN	NaN	NaN	NaN	NaN	508.326534262467	NaN	NaN	NaN	1291.59463375828	NaN	-20.1587051719073	2203.51546457225	NaN	NaN	NaN	NaN	NaN	NaN	3077.59725676323	257.327578063325	-30.2491154713703	NaN	NaN	NaN	-1.23918586041424	117.323135158276	68.1323849483938	NaN
NaN	163.290154741405	NaN	2328.91871316927	242.797496921448	-20.9649557075862	NaN	NaN	1689.07391181558	NaN	NaN	NaN	1940.21615140016	NaN	177.172389090301	NaN	NaN	NaN	NaN	1589.37422876441	-185.027725285455	NaN	NaN	NaN	NaN	NaN	29.5158964702195	NaN	NaN	NaN	1997.0071101002	NaN	63.5904716902383	2082.82455880247	NaN	NaN	NaN	NaN	NaN	NaN	2554.82052666495	233.963347790333	-15.9168704898056	NaN	NaN	NaN	250.369624748119	34.5639816880001	18.1577047302132	NaN
NaN	53.9924013691123	NaN	2047.86224670405	14.8473949059186	114.604024279864	NaN	NaN	1196.77404166557	NaN	NaN	NaN	796.484782025819	NaN	129.756930007552	NaN	NaN	NaN	NaN	2132.4659703503	-73.5445551722608	NaN	NaN	NaN	NaN	NaN	94.4001499762801	NaN	NaN	NaN	1665.25137707993	NaN	200.470490070095	3335.85923355752	NaN	NaN	NaN	NaN	NaN	NaN	2744.89591017769	16.1101370498926	94.4001499762801	NaN	NaN	NaN	127.231445719604	172.690162902668	192.894037206251	NaN
NaN	70.9161003135497	NaN	NaN	105.02962311415	39.3295051278087	NaN	NaN	612.942073700865	NaN	NaN	NaN	1430.40315710784	NaN	150.514320181617	NaN	NaN	NaN	NaN	1297.73945732773	10.269837556927	NaN	NaN	NaN	NaN	NaN	249.064497161129	NaN	NaN	NaN	3002.15213355031	NaN	103.76615930672	4355.32187130745	NaN	NaN	NaN	NaN	NaN	NaN	1028.62166634522	151.777783989047	-50.3764251996957	NaN	NaN	NaN	-1.10133670993975	381.728196941241	33.0121860906605	NaN
NaN	42.3484476126671	NaN	716.159743500872	81.5382227956584	-5.69063164390292	NaN	NaN	1455.7087267928	NaN	NaN	NaN	2063.78233527728	NaN	51.1977516862457	NaN	NaN	NaN	NaN	2125.72746379233	-82.80599571366	NaN	NaN	NaN	NaN	NaN	-0.633886459000821	NaN	NaN	NaN	1948.74138232076	NaN	84.0665953881094	2783.10433782961	NaN	NaN	NaN	NaN	NaN	NaN	2798.27457338431	-37.2952890495411	-37.2952890495411	NaN	NaN	NaN	51.1977516862457	24.6498394655097	152.332655384288	NaN
NaN	18.8077428803388	NaN	545.010141380124	66.8743081279153	58.019940845467	NaN	NaN	1115.48437629215	NaN	NaN	NaN	476.705022344094	NaN	6.15864676255547	NaN	NaN	NaN	NaN	1878.22487219448	-69.7359299441444	NaN	NaN	NaN	NaN	NaN	151.623252117063	NaN	NaN	NaN	2104.64369270281	NaN	169.33198668196	2203.30664242152	NaN	NaN	NaN	NaN	NaN	NaN	2506.88494924832	180.716173187965	-20.4044550847895	NaN	NaN	NaN	123.79524065794	598.136345074814	173.126715517295	NaN
NaN	96.4907851153495	NaN	302.789087263149	-3.49428156978047	-33.8694917019719	NaN	NaN	1473.50031110803	NaN	NaN	NaN	1679.79861325583	NaN	333.164297395341	NaN	NaN	NaN	NaN	1496.28171870717	-70.5728706117031	NaN	NaN	NaN	NaN	NaN	-3.49428156978047	NaN	NaN	NaN	1749.40846980876	NaN	50.9279699170624	3752.90670477789	NaN	NaN	NaN	NaN	NaN	NaN	1744.34593478673	166.100641668288	21.818393540379	NaN	NaN	NaN	-23.7444216579081	37.0059986064747	548.322035831696	NaN
NaN	-8.09283366083095	NaN	1124.03186992001	45.0942329503496	83.0849948154786	NaN	NaN	542.773213383539	NaN	NaN	NaN	853.031101948759	NaN	28.6315694754604	NaN	NaN	NaN	NaN	675.740879911491	-168.92039222321	NaN	NaN	NaN	NaN	NaN	116.010321765257	NaN	NaN	NaN	2561.34902715073	NaN	135.005702697822	2929.85941724248	NaN	NaN	NaN	NaN	NaN	NaN	2506.89560181071	227.449889902969	167.9310296476	NaN	NaN	NaN	41.2951567638367	59.0241789675636	113.477604307582	NaN
NaN	-11.4295724725016	NaN	1017.44306848082	-3.82706527333912	-10.1624879393078	NaN	NaN	971.828025285843	NaN	NaN	NaN	105.142204581323	NaN	112.744711780485	NaN	NaN	NaN	NaN	2937.07613626934	-10.1624879393078	NaN	NaN	NaN	NaN	NaN	-7.62831887292035	NaN	NaN	NaN	1363.35714604271	NaN	143.154740577135	3213.30056450557	NaN	NaN	NaN	NaN	NaN	NaN	3845.57574656925	338.285758688971	-163.479716455751	NaN	NaN	NaN	-72.2496300658013	125.415557112423	144.421825110329	NaN
NaN	24.5320079370842	NaN	660.973215280104	117.082223347523	105.671922817469	NaN	NaN	612.796390819875	NaN	NaN	NaN	123.421279197553	NaN	49.8882313372046	NaN	NaN	NaN	NaN	1676.48996245492	NaN	NaN	NaN	NaN	NaN	NaN	24.5320079370842	NaN	NaN	NaN	1232.75605295282	NaN	67.6375877172888	1431.80240664376	NaN	NaN	NaN	NaN	NaN	NaN	1187.1148508326	150.04531376768	-150.425933523746	NaN	NaN	NaN	188.07964886786	76.5122659073309	167.794670147764	NaN
NaN	131.573021772957	NaN	416.994215932131	-2.89207414203153	51.6550874083884	NaN	NaN	1124.83877744688	NaN	NaN	NaN	192.462876526914	NaN	106.202248958808	NaN	NaN	NaN	NaN	1604.3463836343	-58.7077743331589	NaN	NaN	NaN	NaN	NaN	164.555026431351	NaN	NaN	NaN	838.149044647002	NaN	85.9056307074893	1783.21033197405	NaN	NaN	NaN	NaN	NaN	NaN	2329.95048611895	409.382984087887	-90.421240350845	NaN	NaN	NaN	65.6090124561703	120.15617400659	235.593190310967	NaN
NaN	62.3088409166894	NaN	1389.96206720077	0.114760526708625	91.5019806915784	NaN	NaN	NaN	NaN	NaN	NaN	148.618993294622	NaN	14.0766969407859	NaN	NaN	NaN	NaN	1426.77080865606	100.386849318718	NaN	NaN	NaN	NaN	NaN	-21.4627775677745	NaN	NaN	NaN	2042.3652778222	NaN	19.1537647277231	2037.28821003526	NaN	NaN	NaN	NaN	NaN	NaN	2741.7313654728	36.9235019820034	-90.0031926914268	NaN	NaN	NaN	134.657056880545	99.1175823719842	256.506683767038	NaN
NaN	136.474639206772	NaN	248.234295085076	1.85505371699683	85.6747956257248	NaN	NaN	1077.54174154567	NaN	NaN	NaN	145.364611833455	NaN	51.3849012085179	NaN	NaN	NaN	NaN	1759.52964162123	-109.904602161307	NaN	NaN	NaN	NaN	NaN	NaN	NaN	NaN	NaN	1679.51988798108	NaN	159.334568818243	1254.07119798981	NaN	NaN	NaN	NaN	NaN	NaN	3745.80352564018	128.854662669615	-97.2046412660453	NaN	NaN	NaN	-15.9248915363697	4.3950458960492	24.7149833284681	NaN
NaN	86.1945420975746	NaN	190.394079880704	125.58705028388	68.404377110211	NaN	NaN	567.799722826917	NaN	NaN	NaN	278.074178746996	NaN	13.7631560775943	NaN	NaN	NaN	NaN	3050.79846463466	21.3875125007501	NaN	NaN	NaN	NaN	NaN	-80.2705731413275	NaN	NaN	NaN	1317.52810443724	NaN	13.7631560775943	1571.67331854243	NaN	NaN	NaN	NaN	NaN	NaN	2519.63496715481	154.813749905977	-1.48555676871734	NaN	NaN	NaN	109.067611367042	73.4872813923149	351.776290837502	NaN
NaN	329.563152618517	NaN	NaN	192.24580837109	320.662954380258	NaN	NaN	798.730745463893	NaN	NaN	NaN	188.43143769755	NaN	783.473262769735	NaN	NaN	NaN	NaN	962.748684426098	-18.8160355647705	NaN	NaN	NaN	NaN	NaN	79.0861450560804	NaN	NaN	NaN	NaN	NaN	-58.2311991913468	3698.9239142452	NaN	NaN	NaN	NaN	NaN	NaN	NaN	150.287730962154	-100.189276600283	NaN	NaN	NaN	101.972369097318	159.187929200413	297.77673033902	NaN
NaN	154.661822880238	NaN	NaN	51.6145500923037	42.7092302217415	NaN	NaN	299.691317915108	NaN	NaN	NaN	297.146940809233	NaN	43.981418774679	NaN	NaN	NaN	NaN	1742.35313694618	-10.7226890016316	NaN	NaN	NaN	NaN	NaN	-23.4445745310062	NaN	NaN	NaN	1844.12822118118	NaN	185.194348150737	2258.86168943879	NaN	NaN	NaN	NaN	NaN	NaN	3871.99677456348	77.0583211510528	-112.497773236628	NaN	NaN	NaN	12.1767049512426	195.371856574236	32.5317217982419	NaN
NaN	539.644347970511	NaN	NaN	644.02387466514	231.597452115631	NaN	NaN	367.800005241549	NaN	NaN	NaN	115.761635905738	NaN	-10.2575487621679	NaN	NaN	NaN	NaN	980.075033779555	-129.912128143816	NaN	NaN	NaN	NaN	NaN	-58.6285489377276	NaN	NaN	NaN	1603.80635183283	NaN	55.9343462149138	1687.81914161143	NaN	NaN	NaN	NaN	NaN	NaN	1201.56329774133	169.224320310304	-267.387602326985	NaN	NaN	NaN	313.064399779731	73.7552410164358	-50.9910225942182	NaN
NaN	25.870450781601	NaN	NaN	669.065925598722	34.7860316206502	NaN	NaN	764.590006017106	NaN	NaN	NaN	99.7424063051515	NaN	34.7860316206502	NaN	NaN	NaN	NaN	1735.11466306789	-144.799239565912	NaN	NaN	NaN	NaN	NaN	-4.69725495228198	NaN	NaN	NaN	2546.43251942137	NaN	465.281220706169	1787.33449369661	NaN	NaN	NaN	NaN	NaN	NaN	1286.78831230427	125.215494416721	-250.512555228924	NaN	NaN	NaN	92.1004798716808	101.01606071073	NaN	NaN
NaN	9.79016947858657	NaN	NaN	83.7047082424929	35.2779414661405	NaN	NaN	379.362863298118	NaN	NaN	NaN	167.814355801421	NaN	-9.32565951207888	NaN	NaN	NaN	NaN	919.703629434262	83.7047082424929	NaN	NaN	NaN	NaN	NaN	183.107018993953	NaN	NaN	NaN	3720.80977086644	NaN	7.24139227983118	1843.63536398309	NaN	NaN	NaN	NaN	NaN	NaN	1949.40961773144	1370.83719361397	-129.118187853582	NaN	NaN	NaN	93.8998170375145	86.2534854412483	NaN	NaN
NaN	146.706175448051	NaN	NaN	242.34044845647	54.8972733599699	NaN	NaN	739.638668100244	NaN	NaN	NaN	128.85444448648	NaN	133.954939046929	NaN	NaN	NaN	NaN	1211.43441494177	318.847866863204	NaN	NaN	NaN	NaN	NaN	57.4475206401944	NaN	NaN	NaN	1959.93199168766	NaN	-35.6365050879993	1391.2268481976	NaN	NaN	NaN	NaN	NaN	NaN	2427.90236760885	540.719380242734	NaN	NaN	NaN	NaN	58.7226442803066	93.1509825633372	NaN	NaN
NaN	26.0565882455407	NaN	NaN	-56.8742811556069	100.056440941949	NaN	NaN	265.918179744244	NaN	NaN	NaN	315.676701384933	NaN	65.6082336522418	NaN	NaN	NaN	NaN	1918.15627012095	1569.84661863613	NaN	NaN	NaN	NaN	NaN	-28.8053715121416	NaN	NaN	NaN	2917.15428152247	NaN	74.5392503569808	2071.25941363076	NaN	NaN	NaN	NaN	NaN	NaN	2704.08574013798	2946.49905069518	NaN	NaN	NaN	NaN	89.8495647079619	92.4012837664587	NaN	NaN
NaN	44.4166572241118	NaN	NaN	182.289054195755	108.24647063691	NaN	NaN	474.62959962637	NaN	NaN	NaN	158.033725098892	NaN	168.24649524494	NaN	NaN	NaN	NaN	946.970218881074	506.544506332769	NaN	NaN	NaN	NaN	NaN	-24.51954126171	NaN	NaN	NaN	1333.77888816263	NaN	90.3741228813262	761.86375998396	NaN	NaN	NaN	NaN	NaN	NaN	1184.41712477668	844.842517420597	NaN	NaN	NaN	NaN	40.5868684193439	274.203985510184	NaN	NaN
NaN	-22.7834262041581	NaN	NaN	58.9659407467512	-72.5994466898685	NaN	NaN	755.112893688088	NaN	NaN	NaN	167.539318728428	NaN	225.019342365786	NaN	NaN	NaN	NaN	2151.23880114659	830.475591345958	NaN	NaN	NaN	NaN	NaN	-50.8847710935332	NaN	NaN	NaN	2322.40153820005	NaN	-39.3887663660616	2199.77748777369	NaN	NaN	NaN	NaN	NaN	NaN	2796.29239974361	1094.88370007781	NaN	NaN	NaN	NaN	21.9232588471204	-18.9514246283343	NaN	NaN
NaN	88.8689141475536	NaN	NaN	143.826023124134	145.104095425915	NaN	NaN	625.65928089555	NaN	NaN	NaN	157.884818443725	NaN	-37.6602437287597	NaN	NaN	NaN	NaN	1562.48627810098	2155.51182612734	NaN	NaN	NaN	NaN	NaN	85.0346972422108	NaN	NaN	NaN	651.220726931169	NaN	-8.26458078779804	546.418798185131	NaN	NaN	NaN	NaN	NaN	NaN	2905.74026727275	1010.35904373161	NaN	NaN	NaN	NaN	-15.9330145984837	169.387469159753	NaN	NaN
NaN	95.7878733503015	NaN	NaN	-12.9111125863607	39.5201629830882	NaN	NaN	1258.22761707296	NaN	NaN	NaN	76.6056993614788	NaN	157.170830114534	NaN	NaN	NaN	NaN	1214.7480226983	708.338629393375	NaN	NaN	NaN	NaN	NaN	-16.7475473841252	NaN	NaN	NaN	3246.77965391425	NaN	-19.3051705826349	1351.58086381856	NaN	NaN	NaN	NaN	NaN	NaN	2389.9758824135	1873.33599631454	NaN	NaN	NaN	NaN	17.7803657957557	91.951438552537	NaN	NaN
NaN	216.594947666133	NaN	NaN	182.047050348281	130.864980247759	NaN	NaN	665.71761279821	NaN	NaN	NaN	130.864980247759	NaN	199.960774883463	NaN	NaN	NaN	NaN	1828.83015583256	1505.10356244676	NaN	NaN	NaN	NaN	NaN	22.103081284151	NaN	NaN	NaN	2119.28840365302	NaN	11.8666672640466	2503.15392940693	NaN	NaN	NaN	NaN	NaN	NaN	2206.29792282391	546.719299814497	NaN	NaN	NaN	NaN	64.3282891170813	31.0599435517422	NaN	NaN
NaN	-13.2582721633023	NaN	NaN	146.778323216987	-37.5838346611062	NaN	NaN	118.611882430056	NaN	NaN	NaN	87.8848561170403	NaN	370.829556749391	NaN	NaN	NaN	NaN	1902.059701348	1686.97051715689	NaN	NaN	NaN	NaN	NaN	-43.9852984763177	NaN	NaN	NaN	679.380112642588	NaN	-41.4247129502331	1209.4213165421	NaN	NaN	NaN	NaN	NaN	NaN	NaN	857.340806705469	NaN	NaN	NaN	NaN	0.824948230163165	178.785642293044	NaN	NaN
NaN	3.86181384081175	NaN	NaN	152.461831191429	153.742865823762	NaN	NaN	285.689432954052	NaN	NaN	NaN	146.056658029765	NaN	247.258393984065	NaN	NaN	NaN	NaN	1624.37062374194	1628.21372763894	NaN	NaN	NaN	NaN	NaN	134.527346338768	NaN	NaN	NaN	848.063636548199	NaN	6.42388310547756	931.330887649838	NaN	NaN	NaN	NaN	NaN	NaN	3357.61048128837	699.463619197581	NaN	NaN	NaN	NaN	297.218744645048	69.1945800897901	NaN	NaN
NaN	86.3723973693292	NaN	NaN	192.759918405248	-0.788463238411094	NaN	NaN	172.251480615191	NaN	NaN	NaN	99.1901709881146	NaN	108.162612521264	NaN	NaN	NaN	NaN	467.060273847254	2117.98951594681	NaN	NaN	NaN	NaN	NaN	22.2835292754025	NaN	NaN	NaN	2976.78034840542	NaN	186.351031595855	720.852191499204	NaN	NaN	NaN	NaN	NaN	NaN	2855.01149902696	1028.47875835005	NaN	NaN	NaN	NaN	5.62042357098158	78.681733198058	NaN	NaN
NaN	276.71047389569	NaN	NaN	-13.1392615221662	111.26527093594	NaN	NaN	283.123078661571	NaN	NaN	NaN	67.659558527944	NaN	3.53351086912639	NaN	NaN	NaN	NaN	298.513330099688	2002.98367687106	NaN	NaN	NaN	NaN	NaN	189.499049079698	NaN	NaN	NaN	1775.97746815885	NaN	106.135187123235	1202.69060208902	NaN	NaN	NaN	NaN	NaN	NaN	3258.57169003071	161.283588109818	NaN	NaN	NaN	NaN	266.450306270279	95.8750194978238	NaN	NaN
NaN	74.5903036610821	NaN	NaN	38.6588722447258	546.831973704621	NaN	NaN	177.251536279243	NaN	NaN	NaN	43.7919338756339	NaN	43.7919338756339	NaN	NaN	NaN	NaN	652.059737138236	2011.03780392114	NaN	NaN	NaN	NaN	NaN	87.4229577383522	NaN	NaN	NaN	2643.68764993055	NaN	74.5903036610821	NaN	NaN	NaN	NaN	NaN	NaN	NaN	2603.90642229102	960.043434992718	NaN	NaN	NaN	NaN	82.2898961074441	27.1094835751828	NaN	NaN
NaN	8.34048809338602	NaN	NaN	179.113914788992	179.113914788992	NaN	NaN	112.345356983191	NaN	NaN	NaN	113.629367710226	NaN	240.746429686654	NaN	NaN	NaN	NaN	651.629862337736	2284.89150712579	NaN	NaN	NaN	NaN	NaN	76.3930566262214	NaN	NaN	NaN	1972.87690045637	NaN	-53.2920268042762	1454.13656673438	NaN	NaN	NaN	NaN	NaN	NaN	2817.75595884516	1657.01026160585	NaN	NaN	NaN	NaN	60.9849279018059	3.2044451852475	NaN	NaN
NaN	24.2381145531734	NaN	NaN	10.1057885144981	52.502766630524	NaN	NaN	182.263214803815	NaN	NaN	NaN	156.568076551678	NaN	-36.1454603393482	NaN	NaN	NaN	NaN	638.351918779245	2019.4655998316	NaN	NaN	NaN	NaN	NaN	188.686999366849	NaN	NaN	NaN	2005.33327379293	NaN	-79.8271953679809	1409.20606634335	NaN	NaN	NaN	NaN	NaN	NaN	3119.21751702306	151.429048901251	NaN	NaN	NaN	NaN	NaN	61.4960650187719	NaN	NaN
NaN	40.1542291408774	NaN	NaN	96.7164036428878	145.565554349169	NaN	NaN	121.140978996029	NaN	NaN	NaN	238.121839897914	NaN	-61.4005841695502	NaN	NaN	NaN	NaN	1371.93633787003	1671.45876193749	NaN	NaN	NaN	NaN	NaN	252.262383523416	NaN	NaN	NaN	2266.64709817456	NaN	59.4367886301991	NaN	NaN	NaN	NaN	NaN	NaN	NaN	3503.30191342306	249.691375591507	NaN	NaN	NaN	NaN	83.86136398334	49.1527569025609	NaN	NaN
NaN	241.30913608379	NaN	NaN	-37.8075237409101	67.6651311237233	NaN	NaN	77.955146232468	NaN	NaN	NaN	74.0963905666887	NaN	124.260214221819	NaN	NaN	NaN	NaN	291.472959738921	3589.4228020916	NaN	NaN	NaN	NaN	NaN	-8.22373030326904	NaN	NaN	NaN	1024.63653623698	NaN	-40.3800275180963	2488.39118545592	NaN	NaN	NaN	NaN	NaN	NaN	2763.64908961484	58.6613679035717	NaN	NaN	NaN	NaN	59.9476197921648	93.3901688955851	NaN	NaN
NaN	446.559250328354	NaN	NaN	-28.3440013443872	-43.7880095288666	NaN	NaN	172.428105053845	NaN	NaN	NaN	882.852481539897	NaN	7.69201775273137	NaN	NaN	NaN	NaN	624.165344449867	3060.45763555149	NaN	NaN	NaN	NaN	NaN	-0.029986339508321	NaN	NaN	NaN	1778.6049562397	NaN	-59.232017713346	NaN	NaN	NaN	NaN	NaN	NaN	NaN	3351.31978969252	64.3200477624891	NaN	NaN	NaN	NaN	NaN	773.457423566501	NaN	NaN
NaN	14.6120549207286	NaN	NaN	54.5323157030577	54.5323157030577	NaN	NaN	62.2588177899602	NaN	NaN	NaN	55.8200660508748	NaN	-7.27970099216163	NaN	NaN	NaN	NaN	666.213730916166	3470.93398846175	NaN	NaN	NaN	NaN	NaN	77.711821963765	NaN	NaN	NaN	1138.81810856503	NaN	1.73455144255786	577.358956916788	NaN	NaN	NaN	NaN	NaN	NaN	2588.82500020705	319.808887353374	NaN	NaN	NaN	NaN	50.6690646596065	435.706418656911	NaN	NaN
NaN	262.489824453395	NaN	NaN	87.2537037602334	230.277302267152	NaN	NaN	207.084286293057	NaN	NaN	NaN	120.754726833926	NaN	42.1561726994934	NaN	NaN	NaN	NaN	449.322453133603	2257.08919822555	NaN	NaN	NaN	NaN	NaN	46.0216753618425	NaN	NaN	NaN	512.458996618639	NaN	-51.9043920843358	1597.3767438513	NaN	NaN	NaN	NaN	NaN	NaN	2351.14976300938	56.3296824614402	NaN	NaN	NaN	NaN	-31.2883778851404	124.620229496275	NaN	NaN
NaN	139.352040615843	NaN	NaN	18.1623241839729	90.3604531221082	NaN	NaN	230.888954090979	NaN	NaN	NaN	78.7571823999078	NaN	163.84783436271	NaN	NaN	NaN	NaN	109.699237659109	4432.56220782996	NaN	NaN	NaN	NaN	NaN	81.3356870048412	NaN	NaN	NaN	590.590346479188	NaN	-57.9035616615625	840.705293157728	NaN	NaN	NaN	NaN	NaN	NaN	4460.92575848422	121.302508381309	NaN	NaN	NaN	NaN	153.533815942976	118.724003776376	NaN	NaN
NaN	4.46051111054972	NaN	NaN	-52.2996910430686	107.660878662583	NaN	NaN	129.59095676739	NaN	NaN	NaN	195.381191081811	NaN	21.2305708377551	NaN	NaN	NaN	NaN	450.802100773094	3393.30258060044	NaN	NaN	NaN	NaN	NaN	128.30095217299	NaN	NaN	NaN	161.841071627401	NaN	-3.27951645585278	2412.89908885613	NaN	NaN	NaN	NaN	NaN	NaN	4464.00639395279	142.491002711394	NaN	NaN	NaN	NaN	321.801641333052	-23.9195899662594	NaN	NaN
[truncated: 123 more rows]
[truncated: 113 more columns]
