# Supplementary material for: Notch-dependent and -independent transcription are modulated by tissue movements at gastrulation
Source: eLife. 2022 May 18;11:e73656. doi: 10.7554/eLife.73656 (PMC9183233; doi:10.7554/eLife.73656)
Supplement: Source data 1. [file elife-73656-data1.zip › numerical data/1S1D_m5m8psimE_MSE_alignedOnset.txt]

15.3289667491298	66.7756315450048	67.2737662406308	94.1480821950373	125.469125903252	76.6134554815948	111.307130529579	16.0133744885414	14.824623976606	76.9015514378498	98.1882276632603	131.37892483397	125.911954152469	39.1999950386895	NaN	70.406778682511	81.3840827519869	10.5001324693517	4.22433981183031	-1.39141682445606	32.964619408295	30.4819035741015	35.6166470242668	108.61882633138	-36.2231642338276	0.934031701502316	39.6842690654931	NaN	88.035796376802	-28.0312404936064	84.1558755723267	-53.5582612434161	89.8855873116662	-33.2283402457281	104.844215482717	124.638024667823	-8.51790369580012	NaN	144.480589611058	50.4288617398472	-59.4856215917549	38.2607861260847	20.3723854690183	59.8758776888958	-6.37305597127272	-44.57577491689	70.837821928052	35.2838737065192	71.2807716746519	-8.48072173403672
32.964619408295	188.727819196518	67.5230886223333	220.684542216483	18.1636630341251	112.110329306409	76.3578922954366	69.892117809438	122.155197707195	113.27877679492	25.9206542111546	61.0010287298245	143.725251654259	-65.9534513229098	209.308778943321	303.351379504616	45.31559554226	373.610206270977	76.6395533096542	242.740344358422	381.400899436206	155.273542862388	183.040107887059	145.663452409332	155.631213400639	108.902452329471	180.550911418261	309.843276558761	88.2994956650726	26.6569370580938	-19.906246958347	179.834540003654	18.4034247173663	52.1411756725131	69.3781785547295	805.554870311884	27.1096479806071	399.838113642188	803.198706996117	56.1471547755171	67.4139929672626	69.1985196177881	76.9492578164753	-44.4409677254505	16.8961974184015	54.0864786394411	139.473800870738	132.158667943681	737.460173725161	40.84361320917
259.531422448355	84.6658706178486	215.706419123633	76.6395533096542	179.834540003654	165.258413257256	217.529278926187	195.354426945276	265.271187378506	185.809625127025	153.153372216694	308.624104133178	73.8119381424841	426.267656732898	153.914656324273	17.2063007218673	318.169284439602	-92.7585841795535	329.617316476023	68.7722578454684	120.519699108344	66.564344020492	72.9273352898203	54.0064171460242	68.7722578454684	198.984892480371	75.337402776197	184.008225119794	339.149379397473	771.481414787867	536.860584425511	18.6433551984399	287.789923409343	154.605257711564	337.743476005358	71.4382713716131	363.76833338497	382.453291072603	110.194644723783	260.614278187599	316.698169196317	1092.27263612811	225.218597735355	571.728926103556	287.366123156596	418.61886602404	187.313341894622	156.651376935801	72.9749547416968	835.032239047843
155.351446517716	224.105454241944	216.006609238409	492.077451143421	251.903714314556	183.177752118097	182.592597207221	267.226665490689	140.566951905285	186.110603506365	207.886585289703	185.232185971885	916.649015414424	180.550911418261	265.677057832158	178.649601080128	209.439971105099	616.398907365071	474.429192793727	295.661268323735	207.896691975309	565.365312020555	146.831978514426	201.43651496292	347.962498465166	361.004461808076	550.526683020003	256.435803580227	590.175495100295	208.817952421824	380.687819861554	288.124798968105	216.327107151454	223.051470908279	320.214417706203	322.635061779694	151.576263112758	130.010748863374	738.948928476962	170.808589711918	177.125294021756	449.923086773028	464.180434675321	383.555700047461	216.458672505302	228.655429791178	407.861638792522	434.294642526296	176.132769469773	272.697289354472
173.053039592196	241.812390511538	59.5641411419442	275.796463994383	377.871913738918	148.192914518748	359.151675798905	321.250379451045	140.848695252997	186.411795359574	226.35080814406	574.523665744013	285.038109463111	40.1692113295916	247.431507565673	483.549404210758	155.192192652711	149.795983130963	203.873545185101	452.946700214179	208.194519835561	334.245911726493	202.373677909308	183.345628223671	487.826116395951	307.441404104965	339.790835562537	166.56949161532	393.588550531015	245.475662066112	537.680066241133	216.636927203701	55.0352148923555	257.445681506525	1000.24415620883	358.842803352445	205.015185117013	1804.14084959742	193.237931050611	100.49894444786	438.76832493171	199.411574292462	169.584743837376	478.883590634261	31.5860052899611	515.809454812708	236.734017342452	107.855614231048	259.66494786268	-3.03724019176025
-53.2222213958622	172.481796028462	146.920300304861	601.279786462758	55.0352148923555	236.698613193441	-28.4153403120564	554.364920451643	69.6350580746775	638.791827784254	353.790924345098	150.445349490633	127.271631885198	233.90373503152	154.808709377616	250.938357824624	155.484284347612	11.6436102746331	240.321575066507	121.860842185364	417.697471987076	209.87091965593	1013.29864335692	17.9641109503672	17.1867808803132	109.991902111974	93.7048180720316	148.818496813281	734.399658982412	263.979632899325	294.351273016313	145.098673100191	540.26428188818	411.245098013284	195.655797560442	502.69677057623	861.132045130497	557.639932760059	440.871923017898	594.422466610867	227.443925340136	56.1470976858969	1133.89657918236	671.412665214523	564.823367321272	997.003502640587	194.20622253457	245.215689929588	510.802407600796	416.467693374471
225.926294801825	277.262562450516	147.197280214895	59.6183365327022	468.415989381273	395.869909652699	289.303789670272	357.765392289201	391.735074819564	259.373070439191	208.817952421824	221.503644433586	355.979768066097	199.020947399021	229.498232867559	322.981841213675	173.975944668111	167.65755396764	168.335063168891	157.032921330797	34.3937060329186	-75.0061030043551	442.585212528373	349.704451613448	191.936220859874	326.113869595026	657.434864358113	329.617316476023	394.331765734764	227.93768689762	120.519699108344	73.509983377033	235.225627494495	138.639797839028	303.351379504616	538.993387072853	152.426513609064	74.1194871499972	119.402087873383	159.851651273275	291.801586760599	512.670433167539	1045.02755352894	802.948352872982	216.42796980373	385.29090611156	369.771852018592	1066.952392695	641.628707379077	298.943571699072
156.47166266912	207.896691975309	374.113113535882	312.948920694354	468.814891219718	413.893962144721	148.473786644817	143.109772734943	606.742510791093	60.6447625153557	154.608634099249	345.711616711279	145.394847709062	40.8978806993888	341.451389311839	430.949608226768	356.333556449909	341.092792234487	259.045781213113	454.093493512722	226.534903490414	959.347130182721	535.166807809697	534.300568797078	296.974852887142	380.444431337373	287.987190648483	293.853984794324	1739.48984569511	119.098555372051	138.209387209083	541.11303896047	289.466662962234	241.304367383523	160.448599316474	898.405179409635	365.555092538188	343.302428252749	481.329723078894	98.1634168850756	740.327180524901	615.170158587382	443.867493481463	176.621206992992	124.644452087773	99.6870240109222	427.084821856004	305.912310047415	312.286614721019	156.201772003275
104.415165301189	190.766737086799	200.070932896334	837.706423607233	109.719251534923	149.317570965476	7.54624965912051	1254.6922131956	88.2994956650726	169.516291003204	663.937152723649	-8.06307990360227	128.089689946105	340.483788687562	583.765738995153	287.789923409343	374.910192953745	98.9374825461395	96.5670078435953	454.476281808123	244.29117015349	656.69662731744	111.411392122619	221.429246502195	227.449380365337	38.8104857926279	429.28053486006	203.873545185101	484.759979988864	228.574024816195	330.188999076891	235.859475088751	74.029738404323	-48.6121833868433	1414.54856042273	180.725435578958	64.2781434487157	812.473432305821	1238.06143037062	193.169874628307	732.050998637114	77.8866526036981	744.238594374692	100.480448285061	251.748431265512	300.619317432397	305.621870770589	534.592231600897	596.61707228242	195.881208574989
645.679114737877	173.625064660394	34.6324577644883	150.83569537546	127.972983965799	78.9214971774683	43.0929756743608	753.313386878922	321.250379451045	43.0502272841462	482.546916754801	558.961703470395	110.772588591554	358.44510237078	118.767535001285	359.922490784755	174.873613720031	324.448487490315	440.660437077238	157.876251992012	366.805359831844	300.306409904657	849.678787356011	74.2585672665384	175.345844962108	453.207731148529	147.631753026197	59.6183365327022	933.741687115512	10.4222116821219	435.131215367553	146.239599195473	38.3150369557408	-31.3288265308771	913.578412390736	576.188428141634	82.2808745865408	581.944267074311	451.736214902794	501.669455722367	250.986816470859	388.909280783706	1286.19914341655	296.435947126139	102.262017403077	122.244487149867	1324.7970120471	298.658402491614	115.664274576535	138.278117874002
192.229092470088	-35.3651263306248	148.307096448528	96.8367315212492	703.849837434087	167.556627564085	308.287346989648	395.076027052038	17.2063007218673	61.4164971022888	519.341574103225	966.913583421905	410.175779644296	94.4897623312064	212.178001515318	378.238639515047	138.722487194837	636.777678522891	42.7994136066818	472.718228049971	122.66773354559	711.167559189479	425.730383034308	37.6393911964156	140.682165474628	219.435161253567	130.279479010558	96.0281344061604	1185.59594667624	119.937081589049	104.152538396462	164.519110867051	92.5440040436106	-31.117062111687	125.469125903252	774.277774552701	331.118937107545	642.762799853215	33.6075909766144	95.8226317018043	260.198892080884	1038.46263721954	727.638698528817	981.287908131746	97.9774942417968	205.945695448638	1054.84608962612	210.223052485718	358.444892167902	77.3501941250176
297.303811578502	488.220056753041	26.3816384764203	133.311468889912	416.431984749093	503.79690669564	131.929791090324	503.107177978066	178.649601080128	152.282698456217	665.35866600087	347.114914674016	181.71638035977	94.7517723330204	268.393240821518	216.946965607098	303.096482905289	99.7152173758842	133.594438167052	18.5868315637209	-86.6980495893369	175.995629207254	204.56831198798	93.2420848767479	525.552524533486	183.70873472304	500.970102397558	42.0480403153179	791.220793199598	120.216989938126	69.5238115328385	182.811532642914	38.8104857926279	37.4504617998275	89.8855873116662	1134.2794966706	455.797913665134	1148.34705435014	320.238326242234	922.126856346793	491.617724418989	366.678473506347	106.603771874836	41.2544692126211	180.224333108157	149.226184769918	838.157433420062	209.44081102892	186.542247749172	108.290999887958
18.1195082312411	174.484571095336	35.3496945291337	187.920964696795	128.811140074057	203.508825605404	-26.8745149217152	467.619028509731	680.646032959915	25.6755757331864	356.333556449909	329.735455176799	111.574678481053	147.912236713071	287.37245100346	271.162437298375	48.1041926860615	65.2852955038649	-11.0446143681917	141.233745496278	420.291481327548	694.269366455104	57.1248918594867	19.6905522883737	665.860938821579	220.059409916488	183.763717264267	42.2983203117303	468.415989381273	-7.08062276831831	52.3230227435658	111.084430724822	147.097409716791	-13.5984717441555	359.202445877307	505.575702896131	314.044147275532	55.8460323519729	275.358153069669	892.222318282097	388.127447952102	316.529080397517	580.219222003455	220.995875160973	99.7865281207585	308.759199517344	228.187333790108	137.065636878039	598.61702765871	138.16050225818
53.3042542705911	35.1104518445081	NaN	260.68455364611	147.097409716791	168.42174871142	-44.3354759292514	360.282893702676	179.241653869555	7.78604179500542	812.006955293223	205.9215168267	111.842411342743	430.414664821796	194.493219401304	91.7445103921916	759.912198380685	291.091891530397	116.03926218694	386.419865515299	840.220885687134	462.466020395202	482.343783141571	130.716147767512	176.496968891736	148.243989323434	413.520985106953	259.70059204777	594.593725533299	47.8497771107745	139.856212261562	111.358045475271	543.666508588454	55.0209351767835	72.4726688406206	380.076150714891	154.417349306858	1334.30094605613	NaN	225.429859093221	14.6177245467657	521.451145758459	1147.33976229852	109.700001485955	143.993924987215	476.101453280464	263.474739676197	49.615605483818	90.5765010097334	149.436728855005
-33.8578952952204	35.3496945291337	263.011241160281	369.743316071879	39.3066349564071	204.110741719869	521.889682294027	755.809159408902	735.382905809536	116.87123933584	612.126603975273	152.994333820817	182.592597207221	77.8939254059189	120.198225027559	469.61353918848	413.643410424714	83.1379693514385	43.8037387157049	54.2881807346349	333.597049715555	427.112948648918	260.961656408139	149.473546918718	421.779370126834	166.56949161532	166.693304497814	-11.5078195632564	774.784673815974	11.6273306199806	52.8133023324249	21.5357523628272	93.6126334118106	89.4741801737432	754.809795776333	164.519110867051	83.5810553884019	369.6773870154	38.1918888370803	8.69154909146158	185.337135278333	116.013894126595	512.442078884781	733.097052405024	99.2880928795277	734.768892604871	348.841300075483	234.825564655311	245.812962757578	164.00784689772
88.7710261637482	297.632995752782	105.994709661956	243.213531523408	868.439104688383	27.3494356476903	-43.9058341772442	414.909676513897	377.139236464673	8.26380962690273	995.315758228372	437.269204200377	306.271695105728	413.520985106953	83.1669148663516	164.227026235428	267.964886980774	343.829442890605	80.3244914596023	212.084897444534	701.304210450643	52.0119535310976	-53.0302275229886	168.24454422787	142.06253624077	148.818496813281	-27.3155135058267	206.029806873376	577.500030311432	11.8688720305413	-51.7588636491442	382.289741501611	39.8034859330176	192.397963872648	414.150131139791	1064.81794460091	190.561100768705	469.700060487866	184.714865383726	227.236109388702	-1.4251562203423	606.030104419151	677.150351861478	748.983854918465	77.6593499233326	173.633942523527	151.317336623241	111.505898880691	-8.8321566078755	65.7149244644636
106.522670017215	18.3530897889761	1.33316060953151	624.362863944079	274.136187111529	187.001084013422	115.610194850238	720.860450387781	126.301982482801	44.8109253386362	303.096482905289	47.0293500475276	200.810509820609	60.7501655062827	176.769581230187	272.481771102212	377.885968603078	726.27736979483	153.153372216694	54.7811580399237	351.781048337844	302.67305751375	76.6669580108668	926.35417369581	667.687307978591	113.00380358616	96.5909284817536	61.4164971022888	685.862410394131	66.8650624159449	35.8286720297836	328.563679751423	130.212020280635	346.743668855054	450.453916254546	NaN	190.859115056514	585.47341283542	83.0132236764187	382.623341836466	162.77290970716	325.815558396522	766.496355822593	48.1809376017752	22.4866528408874	550.040997469476	390.475195615223	276.07008864327	201.46472853131	41.8953539338587
54.2881807346349	71.0315584226622	1.56122170543341	479.692568144377	562.979277307808	-60.7633259195776	98.1744667502756	1476.5541230027	395.821336693081	NaN	376.395951280789	65.0386170319864	518.608961791498	290.624038542518	961.331053622492	398.813102918343	159.005717779841	275.018657879331	226.034110349957	2.47503361905837	334.62402955112	106.192212647634	2.92251377177461	224.31722251316	160.133635224168	113.27877679492	43.8277187094849	152.282698456217	1262.13948992452	85.3845919644427	53.5499828030151	130.492791214544	76.3777406133812	55.9860144583997	594.593725533299	NaN	173.358338404347	570.299546473573	NaN	149.317107728242	370.308407150769	79.5280519707316	662.675775810994	482.603122266115	67.8902527952665	681.427417258941	725.385809624213	42.7520923874122	403.120760931152	140.888422774306
107.051355638888	106.258599274592	-15.7101410543554	280.476685530721	635.566596825401	-25.1043866910218	63.014210861098	955.673815993461	270.504164640817	190.65102387965	723.422280022142	349.580102362006	448.438196910136	61.2520658731829	65.3078969689049	597.259647116405	268.966559302028	431.760756118765	153.73485502189	388.224061698777	247.408805163505	321.250379451045	77.2042937802936	169.14965496254	195.46397049354	95.4900248366488	132.481421691681	134.444553628297	326.8125794932	250.033966788356	-33.6419856121552	22.5053456819345	40.5500815578411	124.744099879074	505.163556675007	NaN	298.287066450322	880.030730268942	NaN	485.066839438225	497.0872957693	39.0707809495014	744.307824786726	-18.1333810812066	1.09953259273845	121.835072734242	40.4526834044146	131.026616755675	117.433299718925	140.118704059027
334.966826583315	71.5355205799544	37.0289944351237	643.892538596534	852.563195973637	10.5793603548762	10.1109436901799	560.382198395974	288.795258114005	9.22138935226859	121.619538417329	172.19152250054	166.405928747403	149.881069156285	271.125355584952	741.80788751533	86.4586650788403	310.431024453523	190.346819389231	335.996632338252	125.098390423033	482.74377115434	207.090132068075	95.4387820182038	476.234000750991	330.673194333409	274.260127091764	-28.483183037293	615.26613661239	67.6501249595795	-33.4259277318271	22.7481732153841	347.668442550179	-12.0699150273236	757.310848849685	NaN	761.720424296068	608.287611013797	NaN	257.088440736559	232.539320684777	420.692531394991	740.424891509856	171.935083230672	-27.5477080786399	132.064107888131	93.2443980268429	431.274294128358	224.536391085318	140.445934657153
422.897971232684	54.2881807346349	159.850783743695	317.470012132683	654.537585810818	-24.6603147565615	-25.1043866910218	1352.82003830149	720.37255984688	154.900309310873	176.674739472608	30.2399358890506	767.037758783159	1635.42505146961	47.1489695843287	309.843276558761	306.217113725608	189.018496881155	99.8163811687812	-14.3736586039727	248.034904458605	35.3569681128693	59.2189849081959	114.224239349434	494.161687638129	746.79049327074	79.9519225078101	116.87123933584	489.627950699306	49.6345176774292	19.2890198401397	311.911505594264	-31.1813896046028	73.8521501862127	290.139015515115	NaN	334.594567835708	151.325369670736	NaN	239.964123702757	90.918460239916	439.870857656754	927.772275034478	395.073187927353	159.158754780975	198.466085822973	122.742941368404	55.255687699923	98.2497795215475	39.7623514316065
230.511259803584	212.084897444534	-15.0425887815094	317.819523674866	95.2212559949797	223.967286118498	99.2338311387436	597.259647116405	756.809932673243	100.633071969029	505.737970417799	154.987945836571	8.01110338843375	274.260127091764	NaN	202.033817518141	398.051860487159	154.513291744339	81.9150117257588	248.975669383404	248.34827708029	71.4382713716131	170.662559969605	151.540041663569	599.810395147219	150.546910764215	168.710522972017	99.0014349281755	616.170021016941	-4.96246695547138	-68.0045473705221	5.17042454627208	59.3621847204981	-28.7782506598642	38.5626739260302	NaN	691.42135541143	193.167082162909	NaN	98.1325811957914	218.845629211307	739.213454665693	471.271962325303	80.3863652241464	28.6124767659048	712.207027849519	81.0629996785807	264.162644859136	404.83384800483	188.330691186642
20.4625534095884	212.385596595581	37.7511685983465	754.331018680543	240.001385301252	-6.46620781691831	-6.9232507886183	1174.11635062851	181.916229527275	119.098555372051	49.3790063955271	48.516826280009	114.260359786039	451.525192562973	47.6703581265085	472.819432093814	526.560408130979	415.852199764241	82.1807602519056	-66.5702629518016	581.840195610905	340.559237768462	133.892004801353	151.83611343521	530.054091698912	132.746132864839	9.64317787204403	44.8109253386362	418.340926298305	123.309239890113	107.31597089181	59.6183365327022	149.969955799604	194.413280652251	110.811009217771	NaN	852.366355603474	493.132137781553	NaN	288.837644742788	-22.7996564168157	501.442026782551	647.533057547025	165.265095751641	152.911810846191	271.907114900029	145.611934106852	543.955301999141	396.446019077293	18.3660470758033
213.590462125245	142.6160128236	90.581237615958	845.736025371069	312.602870480028	-23.9930467174767	99.7646195975563	562.112360230203	703.849837434087	-8.01765582550356	49.6345176774292	30.9663458925404	79.1788355250849	628.913366694099	66.6451805024055	833.988449029666	197.398816389044	189.891721312441	155.192192652711	91.619562616689	371.767823400739	538.147614046298	134.18197946451	133.6022409664	284.711562207648	494.948390586078	417.262419867739	154.025907176816	508.883370179411	-22.7872601346085	37.5102784201938	276.795456312988	168.335063168891	91.7543692192749	759.318052580267	NaN	192.951054777996	695.665684536295	NaN	137.065867613095	-13.6464987425531	500.804702608547	190.575267831082	94.1816856363949	90.6589914302147	359.38596872857	31.4799615710668	100.263336185059	244.722565324034	-2.23699639830673
73.558306501496	107.845747218433	248.661865314356	282.496807581301	114.104866596843	11.7532584001935	188.777373470692	941.083105850368	1046.2141694542	83.2456526858665	232.732476333739	102.429686365485	150.163111453774	292.943302282385	104.354654483897	94.6842891855608	NaN	294.678436155202	82.7128263964899	4.08026440662924	179.098588963198	179.834540003654	23.1698234015977	189.50269938767	372.837436043262	332.437990513019	98.7037807023766	63.4825240844337	833.988449029666	142.178015201696	55.274813253368	204.796345988664	150.546910764215	23.3537408141325	129.370898104987	NaN	657.158642314721	1020.76322425442	NaN	32.2666451404609	-53.3690408865706	471.457433031852	445.924339168941	117.575080742193	60.8305196926718	-42.7792097563323	145.144572413773	812.988195628743	119.354671301549	127.790879891382
56.2641630056984	248.34827708029	91.1000427896868	428.377251664322	674.958117933886	-23.5474260459756	82.5405484300298	562.979277307808	326.8125794932	119.937081589049	251.344751574959	280.811597655296	115.069698747453	346.412778066411	104.636653573164	582.333081514197	NaN	-53.4307008980385	137.577224569388	92.1397985746329	91.619562616689	521.05028252546	116.205418480225	134.18197946451	39.4420486087854	785.51275652397	152.142899673282	172.782039692621	816.473724221824	179.088317793479	248.34827708029	150.83569537546	42.2983203117303	-10.753986421328	490.03547918122	NaN	407.736948728908	636.099912394866	NaN	-15.6477061273775	9.12642317056368	522.725832420588	683.646087202083	15.6306924097011	105.234348502585	77.7476637908158	96.3917389599744	587.263639107473	564.334158789136	24.7117104301262
3.85047189352564	318.804671692576	126.455263552841	155.776584618749	132.746132864839	29.9981369510833	207.132906716767	1663.7525582475	327.162304676637	120.216989938126	50.402152147438	441.500551989804	79.9519225078101	63.2666458974979	NaN	781.407046392714	NaN	-0.938873149577668	119.657373187739	127.544129898994	197.238782882961	234.276530105617	265.000485105821	60.2706039964147	162.688074232395	224.45399791087	81.5029369819701	64.0008729871636	780.895468329905	51.1714417067303	318.804671692576	60.6447625153557	6.35680900651534	-79.235249783521	111.905855526406	NaN	158.140517573003	396.118319813723	NaN	-37.2972483538305	4.96046506035159	343.077686206044	245.120467150653	61.0125786467944	532.70998395661	335.236169486644	184.44287087925	278.914723946092	133.242559077922	80.0182290887275
56.7598603547196	582.268658859028	232.05010777375	247.098394944292	205.41263853893	30.2399358890506	100.828416756685	581.892157835038	237.448013883283	-7.08062276831831	178.785862147342	49.7611576679819	80.2099761023857	28.0697992182694	105.201273850889	59.3621847204981	NaN	156.191321279916	101.724716491571	321.175166255057	302.930798438023	1258.07018432126	172.485321640791	97.648274763969	-30.385470836933	NaN	276.869772698472	100.633071969029	311.911505594264	51.4282402829512	196.350460518831	151.413879946558	495.359690022834	6.86690389937768	310.531710708624	NaN	479.93294791969	342.585909011645	NaN	229.360598672206	33.0464894204492	805.571588021049	1002.44907265953	50.3062612353353	-27.6368743872678	764.073089325896	26.8499058349576	389.672869252218	813.762540394696	38.4909641766927
197.535298506328	547.601866835698	214.798648198991	939.493510975571	115.209057833266	439.573185293645	-76.6469022110088	672.588711884973	526.073919705711	-25.0778531162296	-22.3271667577369	156.991320838373	115.880724525922	-42.6133221154442	161.728664748153	149.969955799604	NaN	-35.3651263306248	83.7792407501892	216.010168562618	355.979768066097	396.567696874366	135.635023271304	135.053170726654	40.1692113295916	NaN	28.7916672998752	410.184387176541	221.937465243176	70.0154758895232	214.19413923677	24.9413851075651	-29.3851414221781	75.8402629645664	112.454441014157	NaN	390.995503696935	369.993522627732	NaN	308.68384339426	-50.1133241335918	721.001070475042	599.396633671764	-27.5606666784405	113.20138355634	474.122105990555	124.30834837658	302.961003102437	226.684953255842	61.9076025111403
-13.0316474346076	91.619562616689	320.496715093306	265.967986689873	369.009386462605	12.9312540858827	119.141801721303	311.911505594264	292.161779509876	175.773209917345	69.4885201505571	14.587373032056	-43.2602518408942	28.550877147268	NaN	602.176635745278	NaN	-0.258896003861906	266.300208412597	93.1824248144163	39.926656581465	396.941271611957	544.778813743041	98.2026603747189	198.723407477244	NaN	64.531458105849	46.5804243225808	312.602870480028	33.605545321138	56.5119263274236	61.4164971022888	133.877608572769	7.318912935266	220.997440316907	NaN	69.6350580746775	921.755780236847	NaN	73.194596146257	-23.1399789547295	273.495162512537	235.082762163178	39.8820406866511	99.591775681039	36.9786732371208	117.625017764768	397.541426382931	299.980713260961	94.155580204822
127.816815854463	197.238782882961	22.1122968987929	102.271709704048	242.56927577849	119.961341212419	261.707410632974	185.809625127025	400.691555922618	267.298300540347	51.4282402829512	104.037682079122	-25.3261911146989	11.0484292254549	124.811821012428	204.796345988664	NaN	296.646119447106	66.0816846675255	-47.3263568871321	233.594264285921	577.062521245932	117.626739969428	172.789890288691	23.058587194626	NaN	1183.3876982876	119.657373187739	331.025652885036	70.5431901615937	495.756493255473	97.9175440523013	170.404416590855	41.9420571821268	257.412812179402	NaN	16.251624974417	375.345436684769	NaN	91.0570277728464	150.839641878949	1389.46542735128	392.82150629161	290.257465553763	115.035648783926	121.284821930644	80.4776022477485	163.057041443462	492.7231957697	117.611127423771
5.00101988298626	285.364881782741	110.238783999863	649.502726483558	152.282698456217	49.0140372514382	66.3096123770721	511.376432867213	1104.56370203548	NaN	143.336485238727	247.097213779195	10.345070581839	242.025622912767	87.5640427091392	205.104382907325	NaN	35.1104518445081	29.8657616530211	-29.5113691308016	-65.1290491798253	649.424357726734	43.5205556862936	358.936747382186	58.5001931569364	NaN	402.512555033341	138.149446686528	476.043522110908	89.1573810060977	57.0079652640679	297.598020470963	-10.5807502318506	42.1800527172896	41.0486935951586	NaN	70.149357948723	423.066578358536	NaN	252.763937262762	-79.4126789186726	228.863626517813	705.878515986815	387.629105507222	25.8182111416014	413.562973925615	166.356103678682	1015.10027869301	185.749132597623	12.0881603398308
5.2316059287265	92.4001855655937	110.505594222802	212.250071983425	116.316390645779	227.377283584099	137.760340276395	168.335063168891	239.042176192813	NaN	88.6160844993212	68.8649594017511	-42.6133221154442	153.562945195034	NaN	241.604607544823	NaN	70.2769101357162	194.318463823259	111.574678481053	181.424711378582	541.962994074489	174.010388159447	117.626739969428	-11.6840731686053	NaN	171.900326929634	65.5603661562208	223.193945417947	383.134834544289	232.975962899195	98.4591038757515	170.997553540348	7.99807108053651	113.553944894724	NaN	70.406778682511	799.759448156981	NaN	438.75715590951	65.7049692421966	389.826805213905	394.798942522604	87.0603856427967	-28.5655239355993	6.87352768454182	177.268170718591	710.837055977583	727.083835871366	109.428107155148
75.8472952559446	127.816815854463	392.215209025761	139.583586285444	189.132165956498	192.053255630248	138.040119108182	168.630055839032	1069.71348551639	NaN	33.8562997733882	33.3987426375787	276.869772698472	65.0386170319864	31.7689332912333	42.7994136066818	NaN	70.52828714153	66.8650624159449	41.3844996204467	-64.7159940458968	1370.10215015968	6.81393221115699	173.704929713179	-11.4589341712755	NaN	207.739868887904	211.624042176414	911.156034153854	-2.11689309496517	532.111548510252	171.29443865712	80.5891064549861	42.6565260782501	186.110603506365	NaN	213.856379772474	896.140188692725	NaN	375.468692469894	52.6310596411133	1694.37159687657	839.949017838633	332.224324663257	74.1435560468807	108.972381461206	165.903803594063	217.690435497401	485.262472734003	95.4015955821381
93.7048180720316	303.930647179132	111.039767296824	1034.19413844041	443.410435263523	31.9372632862195	245.188721607832	42.2983203117303	925.867212792236	NaN	235.95777097851	444.598391220635	28.7916672998752	260.74021464582	NaN	495.771281698673	NaN	385.340316845933	85.3845919644427	94.4897623312064	217.225037037904	884.816636038057	81.5312420201514	43.7784983742526	129.730896281612	NaN	812.576355212869	157.241222451281	1002.22719960892	89.9707888274795	128.089689946105	26.4113346871573	62.7063848076664	42.8950042299403	620.25336793596	NaN	429.027909181362	225.988582267681	NaN	-69.2877918622559	-55.2481328001619	871.735176664561	222.400377838213	151.673503166978	26.7222211927998	169.077115614638	34.8452888393115	308.931667449179	831.157365986833	-20.1842816150412
76.3578922954366	40.4119334830024	5.69325578429358	249.706857479141	262.329160470466	424.443257286489	102.964935501835	78.7407470183025	1450.2840291923	NaN	181.211606937011	391.365159591494	366.27153827761	136.643176113175	88.6714320228403	170.108164308009	NaN	298.292041478074	12.594534846729	165.258413257256	376.059580301354	435.201241652544	212.178001515318	509.320344571411	147.631753026197	NaN	261.707410632974	66.342623719102	622.53317693474	126.995336901235	58.0020972601403	8.50294877755147	117.426878460806	8.67860644920821	5.88175016568537	NaN	483.146446135552	547.781608888419	NaN	283.935454620781	290.866095199039	73.9739108050603	975.344320439781	149.799412390113	56.146730134443	-4.47166698317392	266.402422093774	202.132374274804	331.125066375576	213.072287474093
41.3844996204467	586.138139848691	76.3578922954366	396.150540290895	317.120749546771	192.951054777996	-21.5344198590678	79.004235719974	619.798375987496	NaN	163.152538031922	16.251624974417	-59.5042450999788	-5.32081044385018	NaN	587.203933687541	NaN	263.646757272182	195.547954907946	253.708782928148	41.6280614055979	381.55083492101	44.8121547997496	323.567146397518	-81.3136134195947	NaN	404.372548221271	121.338627106172	1075.87205768901	145.663452409332	128.636003317263	63.2236266457796	190.346819389231	-8.32758462699573	187.014820396704	NaN	716.48178364158	782.950277696115	NaN	-17.0892893345219	5.53635116679175	1304.46277286487	1141.56369714158	84.9839247189646	106.571613253309	626.257023742116	332.566177156945	349.401104669974	-13.0605164016383	167.034925364438
112.110329306409	23.2955682418412	-46.6878900324236	213.819073471998	535.395485407171	407.362079627676	85.6708044522088	6.83254293098407	782.943957652105	NaN	53.2310129040651	374.218811226066	100.562189453182	-22.8778288240998	258.521070963846	605.776791173777	NaN	106.522670017215	67.9121878128124	148.192914518748	-11.0081890533335	778.343003377153	63.7096113314658	81.8033561147896	42.3597581551048	NaN	102.162342148444	66.8650624159449	822.786269437841	-19.5526633410055	58.5001931569364	45.31559554226	-27.3521186264349	26.372235209533	133.028700527143	NaN	1039.60210133039	1023.94518477421	NaN	249.486490178446	-65.6400966126423	650.517631901178	1151.23623329699	72.0367327966464	192.012286289406	427.256477732609	282.47764568443	367.327586380376	176.75227334702	227.04737443082
-46.2615095154514	393.308967965988	6.38692745519226	287.244229437411	335.98645221704	50.7597599517672	353.478368349342	79.5317749699089	403.710941811643	NaN	71.8658051916706	428.261118333743	11.9885290404988	190.859115056514	183.591462490822	606.22825152793	NaN	194.284824312615	159.59557070629	24.959029476745	165.544994415584	923.057513452021	138.557056118446	137.970940642153	42.6039947864696	NaN	102.429686365485	NaN	805.186583981481	109.454479583618	1062.42790549271	427.209717999837	736.15761308717	-25.1294839877081	133.311468889912	NaN	591.939057254454	78.4252744312079	NaN	27.4823590341705	29.5548824004867	228.087683619902	770.197274078555	303.295865025967	38.4277603561364	192.620755959813	135.975441293035	461.109186875967	418.82595606794	304.793066148749
95.0139636055329	182.300323065039	288.645034874669	196.164023520014	245.475662066112	283.126299012756	-38.7032108849036	134.160980321578	440.268695545407	NaN	200.812866273776	285.452379558188	225.514042081586	493.740321555911	127.430928551856	316.422970180535	NaN	72.0401750370057	105.018452506563	25.1973251133741	95.2763363369263	1158.03425572017	NaN	NaN	25.1973251133741	NaN	280.811597655296	49.1236782223639	316.074452869542	109.733432934437	270.372712717909	100.360647516648	45.8209857224216	-76.6660627102217	151.703280343633	NaN	1058.73727878455	703.382838867845	NaN	180.845636363382	62.249621418308	282.86917827846	745.014932431495	43.9018273808402	447.107824992895	158.584093759223	112.809159121899	407.892789939102	308.335905646215	495.399014014312
183.470633306629	535.003936711277	165.544994415584	159.890814657212	536.677941870455	212.012424750423	122.155197707195	80.0600646807418	NaN	NaN	90.7859573895391	554.364920451643	670.333369881266	31.2088208800893	NaN	99.0014349281755	NaN	405.013243719162	68.6995052179497	-9.87859382140497	60.2489600961942	1158.67875263664	NaN	NaN	-27.5357836533269	NaN	156.417927578883	305.17466629226	534.115767465658	91.6028924155437	217.833731157626	9.70120416289259	227.93768689762	130.612664237374	242.56927577849	NaN	1346.43309170556	479.069730652315	NaN	306.78290533036	-29.107861990002	757.639471566781	632.421749934464	107.230769809819	-21.6549344032974	168.909279285743	87.2716374410086	254.209775278932	602.800675305639	554.498877227519
466.083162219861	200.511733719374	7.08203936722375	141.888917499996	628.037905244619	87.2458077292964	15.2996244989999	7.78604179500542	205.721113116497	NaN	183.040107887059	769.731712070069	670.798692352517	156.13153148917	184.530314002663	135.580866741348	NaN	2.47503361905837	142.178015201696	96.327645624085	7.54624965912051	1772.84472564487	NaN	NaN	131.654262518345	NaN	334.943467776181	NaN	371.214310831994	239.206371335343	59.4984518709024	64.5199619087093	100.905690884271	10.0438256475284	43.5523896483858	NaN	970.202871226285	589.191056962	NaN	411.875617824919	181.390413313264	461.464533526327	0.794952777952596	151.800640391875	138.60562177317	70.4505053667432	202.918733003485	112.084972999606	141.498247678026	141.067712775651
78.1505514761348	24.4829327954819	7.31406416702034	142.178015201696	82.7128263964899	212.626214304374	212.012424750423	171.29443865712	NaN	NaN	NaN	232.699149439105	262.030259444766	31.6942793991048	222.534320418997	81.3840827519869	NaN	-32.3434100217397	325.572306558	326.293535437463	237.322063825502	492.077451143421	NaN	NaN	-62.4339532568144	NaN	139.161191741832	141.311344299427	734.662479999246	0.0334856341826084	500.567390763326	246.773384865557	-8.01765582550356	10.271901765848	-28.708913214369	NaN	1114.42421782229	593.095778737706	NaN	92.5730492680147	-10.6723889888031	1193.49760344871	190.569750851654	82.4107279595972	392.450230142353	82.9709690508107	245.67394813275	509.766117648638	102.960789973576	204.506159112815
7.77859601051694	642.080977549082	184.057004201656	124.156822006784	319.570825063002	642.057374716328	87.2458077292964	26.4113346871573	NaN	NaN	-0.445584415926964	591.497701611206	386.946327172056	-39.3583142408303	53.191507331731	208.817952421824	NaN	160.699921822328	87.8055985943839	79.1788355250849	25.674411835564	1666.22556558979	NaN	NaN	-9.19895651391516	NaN	103.769213905026	31.8553029723652	1334.4555540803	18.7029443115324	448.053524215736	65.0397924349303	-25.9895088197504	-41.3225406130996	225.401390788796	NaN	1294.67135321071	1342.54156118592	NaN	15.6772235502507	-26.0643476475093	212.118319719133	715.879859614438	99.3261862276004	59.8324800992058	133.274014034201	320.260819988487	140.818656347776	63.2828684389115	418.623884644028
-9.6522050586965	448.438196910136	96.0645451701265	87.8055985943839	319.921835948036	105.922234804881	141.130636189526	8.50294877755147	NaN	NaN	220.790024622325	627.800019393225	49.0140372514382	-3.47984103049647	223.189732668747	27.3947949456411	NaN	-31.9093601985279	106.399229351064	44.0729728812149	184.93808500318	691.599386753135	NaN	NaN	150.163111453774	NaN	389.519468007173	141.888917499996	753.825808687036	74.2585672665384	554.307988768484	283.848367466354	-25.7618391907766	-23.8316428805284	751.80856475078	NaN	720.37255984688	924.59719473013	NaN	194.704961908326	-31.3923298613542	743.222991876424	658.08595036249	52.0149118989918	102.237385984685	71.3645906888013	424.361812861306	125.962851368093	111.37484123624	291.640217635679
43.5826345688976	272.312381472924	149.317570965476	14.7809142375426	101.724716491571	1000.82806177572	87.7722820877783	117.704994964402	NaN	NaN	313.224534384846	825.559001148805	334.245911726493	85.932845730432	110.320472419803	318.519294693551	NaN	73.558306501496	216.657494587931	-26.4329042252688	-44.5500733295152	836.642262228061	NaN	NaN	-61.8085549684492	NaN	282.794932656909	233.697632565811	1172.31934732811	37.6393911964156	766.542494192024	-7.31513221965283	-7.31513221965283	-58.1867033660406	407.509360952503	NaN	702.88570924505	1039.59283678484	NaN	87.9871600246022	-25.5247184598532	579.047252874041	801.187138107828	108.819777213289	65.1436310764903	-1.71046368644933	292.822973761682	3.44847073233535	247.337542860785	196.703935643218
361.987770049885	731.723379119315	220.276947611751	51.6852235522222	138.435864532094	178.058379879618	-55.05571104783	81.6494526266075	NaN	NaN	202.999582666681	144.245087030195	67.3296074504699	50.5098472176124	148.353287248472	482.546916754801	NaN	56.2641630056984	235.310855641143	9.17606154492192	503.79690669564	728.713761080057	NaN	NaN	26.870026785644	NaN	175.995629207254	197.398816389044	373.058956487777	185.490463227878	661.094619791628	47.5955434678648	65.8209322132592	45.769362447093	190.042831582975	NaN	631.443275872908	NaN	NaN	-70.7096886299416	57.6552028232094	244.375923284079	318.886432868259	-22.7643496149532	119.285574490316	-27.0148698101653	156.460890922331	230.827806887977	284.414400274502	212.580038322295
433.070147647267	272.960730095387	-44.5500733295152	51.9423917138657	156.947875940231	643.891357073273	-19.0568062302971	81.9150117257588	NaN	NaN	184.876544996897	324.02364487643	352.767362157943	50.7597599517672	356.336055279658	646.691625517689	NaN	21.4042900381583	52.1997449674909	80.2099761023857	62.0062226326821	928.122148981314	NaN	NaN	133.310304224164	NaN	283.457897595561	142.756833925864	1319.12010057125	38.1469082313707	467.25712301382	29.6178695540235	-25.0778531162296	-23.1807404293517	444.593204876134	NaN	1423.3469190323	NaN	NaN	-25.1707200634195	-142.671948060033	323.838815002077	613.631164125737	839.079734700195	38.8586728674368	122.351092390325	136.766372675124	88.3496271231324	192.449532654884	197.408637581777
132.757524119043	609.004436306028	-26.6537861671581	272.321087296724	47.8497771107745	286.119075805572	52.7653802546191	27.6410984576796	NaN	NaN	240.512393743475	288.459910453189	174.821449934914	175.995629207254	130.067504476707	101.178504470665	NaN	249.918378831051	199.257673485407	-43.4755954548949	79.9519225078101	874.418195800328	NaN	NaN	186.705755628507	NaN	265.922099474966	106.399229351064	282.834335762077	75.3270246021615	308.624104133178	66.342623719102	11.6273306199806	46.2506988837177	317.819523674866	NaN	524.394644984254	NaN	NaN	209.366565017453	-12.3797632553793	80.1919349118235	534.354612359768	637.789891797596	74.2974396151471	140.485756865657	682.304072960706	171.853676560312	105.979649311698	206.638965896169
44.563992026366	326.636653234285	44.3183972610919	52.4572835129946	84.5810547521424	286.452775461602	214.164461289452	46.0739512853471	NaN	NaN	259.289165908781	306.757331240732	371.314736523936	122.705583694001	205.938320470537	174.274953940547	NaN	57.0079652640679	89.4283216609754	-78.6850727415583	44.8097573545333	1055.92391017743	NaN	NaN	9.87697951010187	NaN	266.24789789051	88.3457282268241	774.554826297039	-16.7540321878981	167.556627564085	30.1138312098131	30.1138312098131	46.491612280326	554.423557153445	NaN	542.814149768628	NaN	NaN	99.1753949164141	2.47787150462637	231.000639550675	675.380934223113	294.305002432158	194.111951072347	-35.1193937717253	143.370299082551	-3.57824425428695	20.5569642075186	218.096594857378
80.2099761023857	503.79690669564	26.870026785644	291.351549268253	139.583586285444	340.559237768462	-0.466190128945287	64.5199619087093	NaN	NaN	481.099450863299	450.846486317777	121.880293699625	248.054470300399	55.0509983965242	138.149446686528	NaN	109.972157732294	34.6096471554543	240.452319921891	-78.8881110061875	622.076567419357	NaN	NaN	134.140915507255	NaN	659.937538994669	161.963470070232	975.332804981738	-16.5197139566603	220.889870502147	231.128490420099	30.3620784150219	-39.8438114967901	27.6410984576796	NaN	345.168794172621	NaN	NaN	154.784144455954	56.6217085707742	385.27091789219	978.479526364966	-54.9931646516157	57.3637287975364	401.815623218796	612.588283639093	254.648833869986	-30.3986851824489	570.500490444911
80.4682089746292	415.762730064486	292.6112885895	71.3361874058738	158.122522418253	376.773284421831	-18.1511053325489	82.9791444213037	NaN	NaN	93.7900656572784	577.062521245932	407.736948728908	355.61737053407	149.858486954787	120.216989938126	NaN	-30.385470836933	200.190116597723	134.418171036852	169.28867356309	387.118228639187	NaN	NaN	223.041814219004	NaN	302.67305751375	70.5431901615937	557.033843928528	-16.2852257950573	468.826206179256	158.416709970975	267.964886980774	-39.6319902081614	137.005819091483	NaN	669.756476996466	NaN	NaN	526.841031291005	-11.5525681239776	306.48542844908	277.028230085867	277.316450244359	102.232376147542	472.454389966336	282.31293123147	172.941251249129	119.195304022357	238.816217709637
45.3018004107659	203.809679192864	-25.7693376792486	71.6009008657723	158.416709970975	915.242954085632	35.848245959415	83.2456526858665	NaN	NaN	500.398436143796	595.481112165258	390.256968818258	355.974746262883	93.4145124099862	138.722487194837	NaN	-30.1671715636191	71.8658051916706	170.157407765837	27.8295110926192	514.298443792791	NaN	NaN	241.080984392931	NaN	642.973722124483	272.657868471613	703.220976945115	94.8884124962907	274.585540155752	67.3882499101813	85.6528215979987	47.2153351835556	501.148709615444	NaN	814.381443901645	NaN	NaN	-69.2120441120885	145.943991470709	-32.4108974621529	594.840401442262	18.8440458387279	294.92367727028	60.4347287621566	100.698215628628	267.174920425152	34.7941016501571	851.564476363852
45.5480784950586	982.915554172623	9.87697951010187	163.748358040944	231.769395100538	1131.11583713684	54.0246251728956	-7.54947409329835	NaN	NaN	260.626673320135	326.113869595026	33.3987426375787	767.720456643804	207.22888129752	193.705037564783	NaN	-65.1290491798253	108.897176499702	117.236196986984	737.058944675485	242.891289129409	NaN	NaN	205.9215168267	NaN	124.361380040333	107.784978716183	1341.59814439086	21.1773398398632	487.312491702689	67.6501249595795	12.8367692674223	168.787651917744	246.773384865557	NaN	544.520073086734	NaN	NaN	194.541740628953	29.4437091283842	313.97832347971	273.301692208837	-112.015724320292	88.8208598137997	135.457582816021	153.063041730143	1083.40647386472	178.951868833747	191.746469970777
45.7945278546998	717.893488897896	293.608022129209	274.345418093035	67.6501249595795	1006.10171713461	951.116535260362	10.9037423743156	NaN	NaN	519.725413131122	308.469324513932	212.319211951265	88.2994956650726	NaN	139.296347851264	NaN	40.6548232150655	54.0064171460242	-42.1812849978059	28.3102545116497	297.598020470963	NaN	NaN	135.251095746397	NaN	643.891357073273	181.515808157132	941.213247391575	243.464811212491	115.880724525922	122.745198218962	104.467528083579	47.698637718266	247.098394944292	NaN	653.139122521802	NaN	NaN	101.856010912667	137.62769147559	534.41823156011	934.938090479403	153.944540405572	63.3252655472586	38.7254298769475	94.2738222281721	731.838784655546	50.9977631448369	605.853896897606
99.2338311387436	381.837598967075	-42.8291153274522	348.242739094143	49.6345176774292	450.061622764535	305.733027956737	47.5955434678648	NaN	NaN	113.378242498701	1316.81977658891	123.256741660814	34.8663803081907	188.939290948944	157.828545464716	NaN	-29.5113691308016	183.040107887059	188.777373470692	134.973260954927	932.651275018615	NaN	NaN	82.2808745865408	NaN	142.826442838313	383.888996214795	303.442227148628	21.6743754265829	381.837598967075	397.2905139955	177.879797113152	-21.4385036754661	447.759653343658	NaN	707.719997626952	NaN	NaN	301.612241658719	112.102867902352	671.224005109511	704.56277963143	27.4852524546515	75.3876446799047	72.5020840414	190.465480337458	646.66762505928	-41.339661845434	170.196059555024
347.818028570245	736.572207190193	10.5793603548762	109.454479583618	159.59557070629	468.415989381273	700.961526913846	84.3135922242765	NaN	NaN	206.142733743209	777.324542076251	NaN	53.0168753705191	151.369280504838	66.8650624159449	NaN	41.1411061098199	17.7181888228951	11.5181516650255	-59.9245230722262	407.12830238267	NaN	NaN	82.5405484300298	NaN	1361.52529591155	NaN	613.952524946511	503.357280892106	896.039313812147	178.181602040761	31.8553029723652	30.8319344941478	302.40573587781	NaN	311.22111969644	NaN	NaN	-8.35481573436624	42.6932877154679	-25.7544187922924	249.663216289746	192.449532654884	14.6217898861534	-38.8435022531821	156.505646522072	261.730610622899	302.813075829935	90.3962459002327
46.5349053742954	719.334216039054	-42.3973787245046	183.345628223671	50.1460903559147	900.056608866283	270.504164640817	84.5810547521424	NaN	NaN	502.510362302492	669.756476996466	-37.169272619751	411.500129651923	75.8705568655235	395.771093492206	NaN	-46.6878900324236	275.699846078485	118.323975663779	11.2832086637735	443.804411073012	NaN	NaN	11.7532584001935	NaN	1218.84386121807	329.494831957479	997.691154439482	59.2189849081959	506.63747240189	178.483623641019	141.888917499996	65.7813975618117	138.722487194837	NaN	726.742090107439	NaN	NaN	148.266795154298	4.73491920185758	479.961812190419	1173.71141587649	-40.949582853547	130.099031511266	29.5548824004867	281.226570626643	119.863706598782	1.63102459298542	126.342044368082
206.526789951384	595.698867528401	206.224048044078	312.519236811073	178.483623641019	523.138297817739	91.2124537200102	121.338627106172	NaN	NaN	95.7142665648638	472.016258918974	267.226665490689	71.4382713716131	208.84748203737	231.769395100538	NaN	6.38692745519226	128.708291057237	-59.0833811324501	-23.9930467174767	262.658784705144	NaN	NaN	-41.3154035892128	NaN	878.826754364619	145.955267754811	267.964886980774	78.0117624615917	684.353338312268	197.089785620165	87.266244783227	-3.42023314150538	66.0816846675255	NaN	492.486713593668	NaN	NaN	53.203189098007	104.072172548586	607.955334923915	1336.91598196802	-114.179822102251	108.106127470644	-45.0192608465643	138.26756804705	464.842833272947	-32.7280347537144	533.262242784123
47.0293500475276	294.606836666416	-77.4638737396856	257.62271804836	123.874091728873	343.745966211703	235.225627494495	139.871030417791	NaN	NaN	77.4732544575616	364.264149103264	106.462380093904	125.469125903252	NaN	232.090192036051	NaN	24.2451314087845	184.263514311043	29.9981369510833	171.609334295572	408.27229266372	NaN	NaN	12.2239637574013	NaN	359.202445877307	495.779028176685	67.3882499101813	78.2813102150367	188.184452858757	435.435298131391	-4.01666816217174	-90.0374228011104	248.726934049506	NaN	95.4900248366488	NaN	NaN	117.863232695168	238.394087166425	155.230988961815	1056.67685645626	-107.261538996072	163.726864011339	-31.343490788475	239.375714637676	528.867675340418	315.178972974844	413.392145313242
-23.7703140210017	685.291476053425	100.296147621281	350.070540120218	69.2253262200887	685.862410394131	91.7445103921916	249.706857479141	NaN	NaN	448.210924721656	508.883370179411	124.638024667823	556.078095115683	NaN	86.1898579481956	NaN	42.1156904979946	239.85891033771	-5.32081044385018	171.900326929634	499.488809096603	NaN	NaN	30.2399358890506	NaN	269.84681886195	54.5242864675119	579.241444753046	245.443830218049	82.021381523136	124.439755482038	32.8543632629034	31.7781790507039	449.747892333065	NaN	113.829308092843	NaN	NaN	-76.0854631502779	30.367675605195	1162.0357676246	1207.542559748	-3.38671318217778	119.372253198712	-25.4849005154762	36.9906956437304	122.069197843119	184.745148132108	518.621587154842
225.204259559345	135.529124028616	-41.5321002315993	516.303867870432	179.390990813518	938.251509219037	92.0108202581483	213.504823412721	NaN	NaN	300.373676480824	473.221445021911	536.881183498274	395.076027052038	NaN	159.59557070629	NaN	-134.0288357843	129.567556131717	-22.8778288240998	12.2239637574013	354.516095626347	NaN	NaN	-5.09125135803271	NaN	647.113258051358	17.9641109503672	104.467528083579	97.3713845912316	330.772705316226	198.017544464585	51.4282402829512	-89.6465647008924	NaN	NaN	150.258330978209	NaN	NaN	285.090269492101	76.865033471778	775.254133847289	922.516815063058	-131.312569640622	58.5010405513092	-52.0633940245545	161.866634612032	85.9053656102613	40.786698352942	203.487107100156
154.417349306858	597.452924976311	-23.5474260459756	166.44021537517	198.017544464585	830.8162434692	254.164161435204	31.1078878314747	NaN	NaN	226.576495778547	76.6395533096542	626.892406937418	467.220968883279	NaN	397.671050643355	NaN	-80.9107623816028	203.626393280373	-22.6543181082435	12.4595627226002	918.455574430037	NaN	NaN	-4.86153201118038	NaN	629.619080888252	460.202531891553	671.553910098435	246.105424494015	348.874536298796	161.666737576028	-3.30553345968071	-2.52007477877488	925.253949039566	NaN	204.796345988664	NaN	NaN	258.81368787972	150.455226102046	240.280830852711	821.458583279049	-137.775752423539	122.412999206869	101.513852188682	181.218371547909	511.544431070935	-107.759159823316	155.870429252256
-58.6619299432014	295.941837769755	-165.517768179419	332.727394901229	106.675980564125	165.103899212775	200.506664278771	13.0791774066628	NaN	NaN	41.4637705032282	76.9015514378498	143.39330189202	431.720182601406	NaN	68.6995052179497	NaN	78.1505514761348	222.389814568329	351.348329044105	48.2684810401686	355.24230182621	NaN	NaN	48.7653449565162	NaN	1025.2402563098	NaN	781.777585697894	60.7975625099873	171.609334295572	125.289777284777	235.310855641143	-37.0788600226758	414.415111978712	NaN	42.2983203117303	NaN	NaN	314.760281519052	15.4593225850478	424.470644315128	485.190927426124	-37.1399030518235	37.9307483645695	-52.6635623681395	189.900257275618	310.502300263002	138.777530192928	275.631473761045
-22.8778288240998	847.083473572648	-76.4423031096518	111.691760546974	51.9423917138657	579.692213847886	20.8103549363422	-4.96246695547138	NaN	NaN	171.572945780865	77.1637351950394	699.521943670766	252.548418828445	NaN	50.6583978375811	NaN	-27.5357836533269	167.34139983235	-57.8172609766549	12.9312540858827	82.7128263964899	NaN	NaN	-40.0120446053061	NaN	756.309369650761	387.296221021829	599.322744262787	98.2026603747189	47.5244841269733	125.573525743902	70.5431901615937	-2.06907387527134	NaN	NaN	368.276499065451	NaN	NaN	165.062754983574	188.36794337576	1027.03570402208	767.250761382317	-155.181407732268	57.098620410749	246.628094282295	138.01229374266	75.102961068145	42.7934773313856	18.0992607606707
119.687970668261	403.255774018406	-76.2375612223011	259.623179547335	455.755539237751	760.323783114908	129.090920220806	68.4368777394642	NaN	NaN	171.876849628992	-30.9574155698786	179.834540003654	19.364161213103	NaN	87.5358248156538	NaN	255.297421648257	223.031353043097	-57.6057247956173	66.564344020492	938.349066741291	NaN	NaN	67.0743413705087	NaN	1098.33001438513	55.8222376448121	874.334954114616	98.4801562539167	83.3206565321294	89.1573810060977	70.8073322595461	-1.84334244224556	524.853941197392	NaN	350.540401569665	NaN	NaN	958.436320529176	88.2708460012977	628.387162959461	1376.4810764031	127.518687728466	99.8640701542015	38.6083581820957	101.529360530278	153.280485500641	74.4612422124274	202.682800806995
66.564344020492	314.725906552257	-40.4471042053066	223.031353043097	125.857478499201	454.392111094999	93.345192845555	-22.7872601346085	NaN	NaN	654.842428243323	-12.6629588808196	395.448550693705	361.004461808076	NaN	51.1714417067303	NaN	-27.0950906482437	75.5946228713329	-75.2117047549907	120.234902736834	483.774578206462	NaN	NaN	-75.2117047549907	NaN	1296.74330446445	NaN	893.197763020518	-31.3315919756091	-23.1011836103006	71.0716646057683	126.14163577139	-36.4373073792824	854.396174167058	NaN	133.594438167052	NaN	NaN	241.407173474577	526.684836701975	922.909758315559	944.968841982531	-163.678213627422	-10.6810632669879	292.21209510511	80.4703803690183	75.7537819992828	-28.3467614547632	548.311744181011
66.819253622787	404.000030361511	208.956336532298	94.0643538831791	181.211606937011	995.746534334981	3.51653210058133	87.266244783227	NaN	NaN	153.914656324273	23.7212056434294	593.26498918887	163.643474963116	NaN	51.4282402829512	NaN	-97.5767485529152	20.4331376802457	388.415150921468	-4.17141072442045	575.246209026006	NaN	NaN	-3.7105254773054	NaN	1207.49779455283	NaN	124.439755482038	-68.2831070715106	368.426875429376	181.515808157132	71.3361874058738	155.351446517716	726.905223547246	NaN	514.298443792791	NaN	NaN	217.289673679308	154.418341801484	638.414683130464	874.291705196077	-122.118769974441	72.2136052037881	-54.987948537519	78.4220359968658	143.370299082551	2.19672118324743	469.437360069482
31.4514653230442	350.994189930082	138.040119108182	463.867357323118	126.425997781503	292.837943018034	75.8546707297116	-58.9481639488671	NaN	NaN	61.3252892365298	-66.4508301335796	144.813943954214	92.0108202581483	NaN	143.336485238727	NaN	-62.0171656913447	168.546029007074	121.331062645291	263.323911732978	940.066346666704	NaN	NaN	-3.47984103049647	NaN	1082.20172286592	NaN	491.196152827854	99.3138588406733	48.516826280009	163.450340674308	126.710564750894	51.1002562513005	1386.10892629479	NaN	152.282698456217	NaN	NaN	-67.4116813996867	-0.0486637824554806	718.675453241817	NaN	-125.239900324342	282.673873473901	29.3987012446193	103.735810561964	181.51635206892	-123.152667282007	389.383972081619
85.1472714761525	208.956336532298	-57.6057247956173	94.6135270862212	108.340676789187	184.907968565094	3.98823698104287	87.8055985943839	NaN	NaN	544.778813743041	-30.0599297307565	432.491843127819	577.9378481544	NaN	15.2686989284103	NaN	-79.4963803400394	205.82739251075	246.460159301778	31.9372632862195	995.315758228372	NaN	NaN	228.623791127184	NaN	614.814673193771	NaN	344.969260949038	-30.6397243601441	244.55433466025	53.4892946218159	-1.64023708774803	33.9166923479454	691.295719386386	NaN	61.9319016982233	NaN	NaN	448.601708148828	97.4513140478028	300.192125771388	682.916267416847	-50.0862891870021	162.620048219269	-74.668060626298	132.640994232833	72.0060013576649	8.36991305390151	583.344467064819
67.5850520497443	138.040119108182	-110.847032806356	57.9087524914708	218.877889750508	131.054929660316	166.56949161532	14.7809142375426	NaN	NaN	117.626739969428	NaN	127.415198082854	200.506664278771	NaN	33.8562997733882	NaN	-26.2118689365222	150.653115572205	121.880293699625	32.1804171625856	631.270818926807	NaN	NaN	157.565516940632	NaN	759.318052580267	NaN	253.647702033871	25.4252808170923	155.845335479531	182.429728318961	164.046590364147	469.998702128507	1369.27072650521	NaN	80.3244914596023	NaN	NaN	279.66630836284	22.0031408446635	526.487506279912	881.83314101301	-20.7404712947967	62.554004509404	190.509789778958	36.5457360208158	254.355695291843	-60.9455889446951	-5.92042135758434
263.972095417619	156.13153148917	-75.0061030043551	187.646194352874	72.130900590073	59.106214395099	58.5948174337476	253.317999262533	NaN	NaN	378.280374612572	NaN	900.607861815092	272.812186924342	NaN	107.507429752649	NaN	-43.6907895150978	95.4387820182038	-92.0311155590894	-21.085363317132	887.072020205922	NaN	NaN	229.248354340338	NaN	1138.09064536908	NaN	70.5431901615937	-179.122808847782	245.188721607832	366.632509215901	182.734807998326	16.9539979420328	930.391207010417	NaN	62.4480400145592	NaN	NaN	485.1772909218	121.850330541287	101.984100243895	860.915533752248	-83.1388054689634	33.3253206993728	28.0286905178341	474.026865391401	188.536902071105	39.2587191800126	71.6052170136063
317.805632000154	637.494856272312	-110.460615609743	21.4257674210605	219.514348241841	77.4261047785734	167.157181808626	-21.4049938570452	NaN	NaN	136.801276792248	NaN	199.8973113811	453.207731148529	NaN	71.0716646057683	NaN	-114.30062655748	299.323967195136	68.8649594017511	86.1950704586188	595.707565767239	NaN	NaN	68.8649594017511	NaN	670.227681803678	NaN	566.258648416438	-85.8211879716041	334.594567835708	219.83292203878	238.22932911464	104.415165301189	1022.58238048628	NaN	44.5588597474118	NaN	NaN	-90.9357520967576	488.870295164887	104.554156856961	792.336298915027	-128.792183971371	14.7149864003911	92.3562042819452	181.365040017242	77.71260899701	-49.1969098135671	385.504426710386
14.824623976606	459.710728448518	-38.9217314917259	58.6943209957234	219.83292203878	439.095137453691	77.1637351950394	125.573525743902	NaN	NaN	155.70472105864	NaN	595.925275194355	183.409455994135	NaN	89.6994575310835	NaN	-25.5478413905622	207.090132068075	122.705583694001	-74.1822561202323	1490.48143845194	NaN	NaN	158.42832011657	NaN	760.827181866898	NaN	713.554661538017	-122.873659716576	406.239045303231	164.942579401362	72.9273352898203	69.7746725081044	2526.26928908785	NaN	8.50294877755147	NaN	NaN	184.877762430903	119.114617732345	488.561876557741	1347.87363593569	-9.84513254055249	-31.118220807769	191.573561737462	240.153902319016	107.625661327605	-112.995830782686	82.3040605940624
86.4574788294813	477.933644576112	-3.0179876438972	151.540041663569	164.942579401362	186.411795359574	41.2982646624228	125.857478499201	NaN	NaN	211.858267454118	NaN	434.425761454953	237.766395509778	NaN	89.9707888274795	NaN	-149.356162931774	207.406390551419	194.451582776698	-56.1208220380017	870.479860534667	NaN	NaN	158.716324427564	NaN	815.426843906992	NaN	952.773153415941	NaN	460.103515479571	883.219793166191	91.6028924155437	52.5680785806837	NaN	NaN	-9.41819777904995	NaN	NaN	-21.2499419830516	122.842045957696	456.389731364459	590.304904184088	55.4143975713136	96.9748274549091	104.232715279108	415.872013909575	214.517166096011	23.2825740114535	368.42888617529
-20.4105987695009	496.169313746094	-56.3333966813752	22.1721334973902	146.831978514426	222.87949106348	41.5480126793217	-20.7116206702672	NaN	NaN	100.428305457722	NaN	344.812710349485	202.033817518141	NaN	126.995336901235	NaN	-78.2785726003129	115.072081464797	230.500108833086	-38.0467302075592	359.62139691526	NaN	NaN	319.869581476646	NaN	1014.37195103354	NaN	457.368548061623	NaN	406.987472873124	1049.52562670811	91.8755976312025	122.66773354559	730.907217149292	NaN	117.983309710955	NaN	NaN	11.4001121708057	170.762631005503	670.7979689821	919.049295764272	72.5284031969453	46.4021501878612	403.735814886729	343.558752785481	372.424718694004	-81.0284505675187	186.084678716692
69.1214790601476	282.463798284154	-2.5554871352505	652.446707011275	183.95733119629	60.387882822352	59.8746700247949	34.6096471554543	NaN	NaN	119.339183473672	NaN	723.305073588297	40.0521750666406	NaN	16.9814867256288	NaN	46.0411486684232	59.7444120195979	355.974746262883	-2.09233814353833	707.139274701413	NaN	NaN	212.933432036161	NaN	1429.99474400265	NaN	476.149037728473	NaN	175.408128561135	202.686517178729	128.994505707985	18.1195082312411	823.159330868159	NaN	45.5682005390137	NaN	NaN	245.127064674397	30.5553767892821	1063.3578006857	916.284318740106	38.077298262944	63.2985284916521	83.4974471435131	457.394406006547	171.444065195636	-22.2693760924243	388.343097777858
15.7752910310286	140.004057146053	86.9828472714321	170.965801192231	55.3024942372408	24.4527935094621	-12.2013949091309	53.2310129040651	NaN	NaN	231.456741085462	NaN	597.705066477602	473.221445021911	NaN	35.6166470242668	NaN	152.71032492287	134.18197946451	463.651003366461	141.130636189526	799.01899322814	NaN	NaN	105.922234804881	NaN	726.742090107439	NaN	1119.96976401451	NaN	50.7597599517672	221.429246502195	110.851263489106	-16.5980746926389	768.624632703638	NaN	64.0008729871636	NaN	NaN	147.170819877999	498.045651501132	469.035259079604	1197.67518811363	-56.9722941711913	105.091070898464	97.3184813252784	245.325015863861	342.50191785589	265.035146704081	204.743499459779
-1.86052004017058	1265.15743889653	-91.4304840163731	78.551054087741	73.9919358180769	24.6970025500358	60.387882822352	NaN	NaN	NaN	26.6847295527308	NaN	165.689514460794	4.4606098060279	NaN	54.2652583560372	NaN	-113.154237295487	115.92177488864	177.763080577881	-1.62853930392335	708.12236291216	NaN	NaN	106.192212647634	NaN	1070.32737919176	NaN	642.479061042262	NaN	283.126299012756	129.567556131717	166.44021537517	525.552524533486	328.42196915881	NaN	-8.48516939833465	NaN	NaN	105.029865918379	488.314028005705	439.060288466264	432.038363394437	113.850582323344	-29.7007006558249	13.1837320540951	773.749056708733	-12.8147024760819	-76.900409990837	250.005928494822
123.532610644459	283.457897595561	-73.3560981550187	134.472165186049	NaN	43.0502272841462	241.604607544823	NaN	NaN	NaN	101.546014488748	NaN	184.008225119794	-49.4563310812369	NaN	146.539530579054	NaN	-95.2132902203774	79.0911310477133	34.8663803081907	123.80867323296	726.905223547246	NaN	NaN	124.361380040333	NaN	818.046827159662	NaN	1084.46405460422	NaN	229.873792961708	92.9683918910681	74.5253916595172	-33.6419856121552	NaN	NaN	210.062877810954	NaN	NaN	324.52576558396	489.923345459812	607.555085952145	441.592074118408	124.278239132995	45.2915953303658	13.4703453148922	194.73423048395	160.680307249296	40.5060737793766	97.6548682233413
-1.39639576359299	766.215716362841	195.05326775782	97.648274763969	240.512393743475	25.1859413670485	24.6970025500358	NaN	NaN	NaN	139.144029801517	NaN	220.371865494629	NaN	NaN	-18.8552797822211	NaN	-6.2374475262256	135.053170726654	-36.5095612511103	285.11938247325	105.294211358973	NaN	NaN	106.732737343497	NaN	818.571938374681	NaN	882.66148347139	NaN	33.6429202055956	37.8930578660701	19.4433821958442	124.016244735845	NaN	NaN	101.178504470665	NaN	NaN	-22.9778229183508	267.880087204661	342.936785504581	1104.34723631898	212.201160577563	70.5194276813748	25.0264404316631	650.640469534879	101.701946828575	-93.3007828120775	49.6655825706002
249.333948508127	516.482421292478	70.149357948723	172.180974834988	333.087868589685	152.282698456217	24.9413851075651	NaN	NaN	NaN	139.437839059845	NaN	364.991343819585	-103.21309580218	NaN	147.124637770255	NaN	-130.341031284587	191.055986957309	321.942234047386	52.7653802546191	489.952561185333	NaN	NaN	268.207496684664	NaN	1506.01324527942	NaN	1840.52395221349	NaN	105.382847132102	499.555806806296	111.972332003359	-15.7101410543554	NaN	NaN	65.0397924349303	NaN	NaN	104.871173237003	167.187583158715	337.70875778515	1056.11290421305	114.824952551074	-63.264964156312	588.999637272674	1215.76765789998	168.528899532661	107.615412157358	527.611378577034
124.361380040333	230.813596314501	124.084929630196	5.34933379212937	NaN	134.444553628297	-29.1598922358118	NaN	NaN	NaN	83.7137369836946	NaN	148.818496813281	-66.8739304409609	NaN	534.300568797078	NaN	11.9885290404988	247.099624323464	591.056656255753	35.1115880461932	746.713774255998	NaN	NaN	89.3561467124455	NaN	1832.27940272213	NaN	1804.59584194183	NaN	34.1317892527573	167.642229877746	241.494394098214	2.01781383324178	NaN	NaN	-7.54947409329835	NaN	NaN	334.696776965951	1151.47507593808	342.638719195337	696.931584382655	144.370925258324	58.1102178607197	76.3606011028064	713.997774772204	253.227282829771	71.8493952866762	59.2604145748554
35.1115880461932	266.900180657592	321.250379451045	247.099624323464	130.716147767512	207.266778372647	261.013007264048	NaN	NaN	NaN	308.142068492712	NaN	401.821820772644	-120.892651882033	NaN	73.9919358180769	NaN	-58.8727290173268	303.18412747393	89.6207739257174	17.445388991962	564.049638133881	NaN	NaN	448.104293701066	NaN	603.074758141003	NaN	1565.9887293875	NaN	821.37977192804	167.943277930564	NaN	-32.7768633798859	NaN	NaN	174.873613720031	NaN	NaN	445.982829541975	305.419032469445	772.285790145721	NaN	141.334863360116	192.650329804589	68.7745326775486	NaN	114.600325366041	86.8263682546372	322.754313465137
429.41170877283	607.18828815936	17.2063007218673	43.0052345687329	94.0643538831791	153.153372216694	43.8037387157049	NaN	NaN	NaN	84.2613609474583	NaN	167.451339194741	-156.866555507661	NaN	277.058193105528	NaN	-76.4423031096518	99.0357552653346	269.190398005519	214.781274098272	362.930511668924	NaN	NaN	143.677030519822	NaN	476.852406083132	NaN	1161.34210211345	NaN	231.441231525566	75.8624151356047	519.296634778477	19.9926560196261	NaN	NaN	11.1447659770761	NaN	NaN	266.050091249512	394.514815583445	92.6110257072879	NaN	-58.5335890615211	10.0326066799384	250.800526077654	NaN	482.269930844207	-32.4977357221061	441.304359792748
71.4382713716131	1162.50337693318	107.003284596499	266.35461760218	131.291692590964	135.296485048685	25.9206542111546	NaN	NaN	NaN	47.1489695843287	NaN	420.640585882005	NaN	NaN	37.6393911964156	NaN	101.62821343837	173.704929713179	161.897749416289	-17.9242820068873	253.317999262533	NaN	NaN	359.202445877307	NaN	640.178978476003	NaN	1014.51137797458	NaN	374.94737929033	39.1641506455819	39.1641506455819	318.129483078691	NaN	NaN	157.241222451281	NaN	NaN	-70.9384976410401	215.225053592366	287.364594069838	NaN	-14.3931232982588	400.245762256077	572.978645399963	NaN	187.832392093658	84.0708608577919	324.692752509963
268.862533813392	1055.71296553277	322.288526143267	80.7160911225467	353.377283809205	62.9649136191785	98.7301728954129	NaN	NaN	NaN	140.910118982036	NaN	710.149995254398	NaN	NaN	74.792409206522	NaN	-76.0326763994328	397.265056362637	18.6433551984399	305.05136014429	803.753093815702	NaN	NaN	305.733027956737	NaN	278.4651755797	NaN	1605.29441087824	NaN	196.259173965126	131.86807250111	NaN	37.9922244611808	NaN	NaN	121.057916818223	NaN	NaN	151.325369670736	1362.66610290515	804.569686234733	NaN	26.40472348055	52.2586899737198	55.01736290881	NaN	110.874192570082	247.041981224204	54.8476477498762
54.0246251728956	572.704341740088	-71.6968099731897	80.9876097414509	131.86807250111	135.865451070609	80.8539098679209	NaN	NaN	NaN	159.912196399512	NaN	41.7979378341121	NaN	NaN	167.34139983235	NaN	-22.4306512993869	81.2593266348984	54.7823005639903	18.4034247173663	162.260416132107	NaN	NaN	485.568451463894	NaN	1057.75677982139	NaN	259.289165908781	NaN	429.41170877283	95.1634974012014	761.038915453246	-49.4450617930831	NaN	NaN	103.0936679269	NaN	NaN	-86.1365263895169	621.238456733012	854.94385923241	NaN	801.419974947251	-4.52964989448383	244.030518288088	NaN	99.314888331972	30.4612339763624	998.021456896533
108.087377654193	1576.53980000154	179.537992658593	44.0366294230277	261.632351914212	81.6494526266075	44.8109253386362	NaN	NaN	NaN	NaN	NaN	1289.78505047764	NaN	NaN	352.272640428915	NaN	-40.0120446053061	360.803439378652	180.725435578958	18.6433551984399	70.8073322595461	NaN	NaN	19.1237232676119	NaN	804.664551303203	NaN	370.361315205317	NaN	17.6846453491159	132.445289316776	NaN	73.558306501496	NaN	NaN	121.619538417329	NaN	NaN	365.208772922867	395.133328553427	418.701287962172	NaN	447.168489432663	0.526788697275601	294.147211213482	NaN	82.9832778656149	54.4947388047234	481.431444371805
126.301982482801	519.800997656136	36.3402153047316	62.9130955295847	150.948542966061	9.22138935226859	117.704994964402	NaN	NaN	NaN	NaN	NaN	331.731320481677	NaN	NaN	167.943277930564	NaN	49.2629033467765	621.926887059836	73.2503805932834	144.529415334803	1007.26117442133	NaN	NaN	127.136599973464	NaN	225.08536854089	NaN	333.809599373798	NaN	268.862533813392	77.2042937802936	243.794048841426	3.62083759534126	NaN	NaN	158.416709970975	NaN	NaN	329.70830300098	1833.38010127651	250.449763378211	NaN	48.6918850804112	-1.5568624159424	342.041193366903	NaN	71.4030449745757	180.325852339764	489.791647084974
36.8328776098276	681.59146260138	305.733027956737	63.1784067718569	95.7142665648638	173.080196575615	45.31559554226	NaN	NaN	NaN	NaN	NaN	1019.73194117154	NaN	NaN	149.768118409417	NaN	-21.758712677943	920.504741718341	145.383602984794	234.592673016073	181.515808157132	NaN	NaN	882.088203964342	NaN	950.785887434765	NaN	186.41300894241	NaN	215.398954797363	133.023344862067	58.9565576560597	-48.8109825403723	NaN	NaN	85.6528215979987	NaN	NaN	170.650054527502	301.413483719277	NaN	NaN	48.9925088646261	72.5942397095367	55.1026172808294	NaN	234.990805159058	353.770351192028	243.275216299626
539.840351826393	197.771330591019	521.467297372219	NaN	95.9899512590635	46.0739512853471	45.5682005390137	NaN	NaN	NaN	NaN	NaN	694.486211645941	NaN	NaN	168.546029007074	NaN	-57.1822086225927	63.7096113314658	541.11303896047	-34.5220581670774	126.710564750894	NaN	NaN	199.592957248578	NaN	661.103232548646	NaN	242.150247501682	NaN	251.581702353115	114.789262024405	NaN	162.1190522509	NaN	NaN	12.8367692674223	NaN	NaN	228.292131310175	1844.51160781629	NaN	NaN	199.290959592356	34.7879486296133	384.748542541504	NaN	354.602510915563	127.839435525114	191.752662546465
324.719404367459	897.855478020724	180.725435578958	NaN	225.929816256822	191.870013323174	64.0008729871636	NaN	NaN	NaN	NaN	NaN	224.138649049957	NaN	NaN	2.43926248424112	NaN	-128.290744706284	157.202443879399	307.783802504052	217.257222592555	200.501379180653	NaN	NaN	235.859475088751	NaN	244.181635410212	NaN	297.927907368565	NaN	413.391655241098	96.5419219631943	22.4212839567836	92.1397985746329	NaN	NaN	159.300538489728	NaN	NaN	247.767176593577	131.122733415158	NaN	NaN	-6.81752880150976	23.1784151880625	14.9522608407954	NaN	173.761476746924	179.121192898129	455.091304506963
55.5415784750928	844.556910547147	37.3262343398298	NaN	133.6022409664	246.773384865557	9.70120416289259	NaN	NaN	NaN	NaN	NaN	894.719279012814	NaN	NaN	169.14965496254	NaN	-56.7580996663199	530.546856881408	164.227026235428	109.719251534923	237.579142183405	NaN	NaN	541.962994074489	NaN	226.35080814406	NaN	261.29688251798	NaN	198.377684197291	41.2075138241591	263.650292169425	92.4001855655937	NaN	NaN	68.174438671978	NaN	NaN	303.235145895424	1632.00513182943	NaN	NaN	467.506766179463	-12.2939114174769	555.510994492704	NaN	336.399835471866	291.605588710879	352.800774763189
145.668733820385	180.725435578958	163.352007886734	NaN	208.039597583108	28.628071933058	46.3270974209287	NaN	NaN	NaN	NaN	NaN	460.351906745071	NaN	NaN	113.94203566749	NaN	-145.758880607923	139.144029801517	344.456877925653	631.443275872908	1304.51078542553	NaN	NaN	146.525334161191	NaN	262.988643814061	NaN	224.639273133543	NaN	485.973114389278	60.0074122954846	22.9201287109718	127.816815854463	NaN	NaN	452.543412794004	NaN	NaN	452.099767124623	NaN	NaN	NaN	120.202613987929	-14.3871128952655	599.068105703486	NaN	594.663400409073	433.637948809556	432.289260069642
163.93514767345	737.847086282175	433.264592104083	NaN	78.551054087741	83.5123513940929	10.1817042238579	NaN	NaN	NaN	NaN	NaN	279.469857488445	NaN	NaN	206.774103272285	NaN	-109.879974997946	214.10132340053	434.813364630914	398.063577754847	624.553877707707	NaN	NaN	326.8125794932	NaN	190.65102387965	NaN	484.007108653206	NaN	37.3262343398298	134.472165186049	375.627239052359	145.673785669408	NaN	NaN	13.8074460064148	NaN	NaN	307.408062291934	1058.29322283681	NaN	NaN	161.195681271439	15.7463370592904	62.2940950293146	NaN	197.559640780063	871.631410150143	799.988655226548
NaN	720.37255984688	109.991902111974	NaN	468.379190539401	65.5603661562208	-7.78364856881427	NaN	NaN	NaN	NaN	NaN	152.862941124199	NaN	NaN	95.9899512590635	NaN	-73.9759336722521	289.113534494902	255.136346692698	506.400868278394	17.7181888228951	NaN	NaN	417.19475215656	NaN	936.065074614268	NaN	280.813994410566	NaN	163.352007886734	227.548280777759	97.648274763969	-29.9487216255494	NaN	NaN	32.3544743647581	NaN	NaN	252.65337946135	1008.72750083455	NaN	NaN	39.5012036826789	88.8934124644205	264.448164801977	NaN	NaN	101.156717788975	87.2773883323366
182.512887572911	1260.10268466971	757.812118553952	NaN	134.76256219648	102.271709704048	156.361811784006	NaN	NaN	NaN	NaN	NaN	878.796029833768	NaN	NaN	207.406390551419	NaN	-109.492203052697	102.66700028026	399.563687550726	398.813102918343	1140.95552829431	NaN	NaN	129.370898104987	NaN	300.339407428809	NaN	114.506648060565	NaN	379.34036867589	60.7975625099873	NaN	40.6548232150655	NaN	NaN	124.156822006784	NaN	NaN	585.218034039414	1784.29380656589	NaN	NaN	113.277420716306	89.2285142071986	69.7161997760791	NaN	867.585374354913	463.356975916134	470.961115584342
38.8104857926279	883.178421826463	434.425761454953	NaN	320.692191268322	157.241222451281	47.3414915622524	NaN	NaN	NaN	NaN	NaN	99.0014349281755	NaN	NaN	59.481602959989	NaN	-19.9599673181053	84.2613609474583	57.5741928873189	111.084430724822	349.704451613448	NaN	NaN	129.651073936302	NaN	64.2603248465743	NaN	NaN	NaN	739.32976699586	172.485321640791	-13.2213315243885	181.71638035977	NaN	NaN	32.8543632629034	NaN	NaN	191.455557706081	459.000508108986	NaN	NaN	200.681629531992	36.9787225070987	88.1847173798371	NaN	589.664377602029	43.925376998145	738.418190320087
3.04549374891404	1099.5732323131	704.8153274752	NaN	135.343991007755	84.5810547521424	375.652540884963	NaN	NaN	NaN	NaN	NaN	8.50294877755147	NaN	NaN	59.7444120195979	NaN	-91.2299926837307	495.787024649704	220.059409916488	93.345192845555	36.8794913695547	NaN	NaN	147.9570403231	NaN	46.3270974209287	NaN	467.145111995248	NaN	164.227026235428	79.9027227452232	172.789890288691	93.966285388245	NaN	NaN	198.017544464585	NaN	NaN	38.5495516595191	1217.80438052072	NaN	NaN	27.9510051070841	247.720018919771	284.909566974701	NaN	676.325560138391	3.35550144337058	736.725336735765
417.576540180442	812.295072278017	363.175283668606	NaN	98.4801562539167	66.6037495683567	NaN	NaN	NaN	NaN	NaN	NaN	262.988643814061	NaN	NaN	152.725621256767	NaN	-144.669853530646	103.509898675778	148.243989323434	201.727954985286	92.4215996535917	NaN	NaN	292.499741665825	NaN	173.975944668111	NaN	152.428902996792	NaN	NaN	117.342061113075	61.5894412048183	23.7700216898726	NaN	NaN	161.666737576028	NaN	NaN	733.302168454783	376.404113244859	NaN	NaN	93.8866901044459	73.4900451232197	83.1426183055255	NaN	657.757801079878	206.938580048736	279.886951195388
345.881717083253	758.815720044057	633.730771737034	NaN	191.678887657417	30.3620784150219	NaN	NaN	NaN	NaN	NaN	NaN	45.31559554226	NaN	NaN	NaN	NaN	-162.374341616304	234.740088581515	112.454441014157	184.008225119794	37.3859080230857	NaN	NaN	346.952993619197	NaN	192.480814191483	NaN	412.336606348356	NaN	NaN	117.626739969428	136.217724673522	-28.8542064952134	NaN	NaN	216.974009248415	NaN	NaN	669.584165923937	1498.64324602722	NaN	NaN	206.293981652446	103.734230451221	501.575978753341	NaN	639.174730335293	385.684881003615	725.407178472419
580.571257883428	1083.43486350799	363.900937345499	NaN	80.4447705612406	30.6105034595433	NaN	NaN	NaN	NaN	NaN	NaN	63.7416061323862	NaN	NaN	NaN	NaN	-126.413108125667	253.783590272898	22.5053456819345	58.0841441094395	258.955393975025	NaN	NaN	311.22111969644	NaN	939.493510975571	NaN	NaN	NaN	NaN	99.3138588406733	43.5205556862936	-11.0081890533335	NaN	NaN	327.351422879032	NaN	NaN	654.330949209359	1308.28044104519	NaN	NaN	328.982749186417	69.3605738338641	182.662771565531	NaN	388.2453530101	377.026851330061	299.934123374736
202.339896451831	1588.41196111198	562.545665485081	NaN	229.498232867559	176.975680037086	NaN	NaN	NaN	NaN	NaN	NaN	191.260083840357	NaN	NaN	NaN	NaN	-144.123619156093	197.958224250533	1033.61123336808	40.3010402126058	277.738841579007	NaN	NaN	600.384207588352	NaN	393.500108847652	NaN	413.119717940316	NaN	NaN	80.9876097414509	136.801276792248	24.4829327954819	NaN	NaN	456.158355937128	NaN	NaN	766.606524653313	108.492033243864	NaN	NaN	30.2603059723028	52.9222949425242	364.950808217209	NaN	298.84921235018	173.921837543067	NaN
689.681647426564	976.554426261858	707.235029650199	NaN	304.242277944641	104.192362087684	NaN	NaN	NaN	NaN	NaN	NaN	609.851531683392	NaN	NaN	NaN	NaN	70.9221626948449	123.364245553059	311.911505594264	40.5500815578411	1016.33377321021	NaN	NaN	221.623901594562	NaN	248.074819667203	NaN	562.022917972489	NaN	NaN	304.595509906123	137.093372452704	-45.8345388145978	NaN	NaN	309.708206323461	NaN	NaN	349.413422907238	485.873088341703	NaN	NaN	877.299038407291	237.747308609489	541.694073144999	NaN	352.009227238208	483.680414618225	NaN
112.729025061467	580.571257883428	924.180200031604	NaN	304.595509906123	67.9121878128124	NaN	NaN	NaN	NaN	NaN	NaN	337.412929225419	NaN	NaN	NaN	NaN	-107.935664854389	161.122285139574	836.110747217738	167.157181808626	167.642229877746	NaN	NaN	366.448825707779	NaN	777.126079380816	NaN	1268.15457531535	NaN	NaN	62.9130955295847	267.712706925818	60.2489600961942	NaN	NaN	860.956802789892	NaN	NaN	796.006478290564	756.927064051847	NaN	NaN	-0.900436594151769	34.3878736370654	1148.72801075449	NaN	756.539536022065	85.865361452791	NaN
94.9526775120051	490.851401136613	239.042176192813	NaN	174.621974472985	49.8902122651156	NaN	NaN	NaN	NaN	NaN	NaN	155.776584618749	NaN	NaN	NaN	NaN	-18.1511053325489	161.42536346943	149.969955799604	239.681422394503	463.458974120103	NaN	NaN	890.853233788203	NaN	613.495554710315	NaN	581.493427479947	NaN	NaN	361.177596258779	119.053254800655	-10.1048257951331	NaN	NaN	200.190116597723	NaN	NaN	1134.46753436026	1022.46040248939	NaN	NaN	101.479720617351	-18.057200712339	74.7993604230091	NaN	170.56626400059	408.354892128906	NaN
293.853984794324	563.41319602385	510.128577217576	NaN	174.928102829453	562.288137095301	NaN	NaN	NaN	NaN	NaN	NaN	156.069093689611	NaN	NaN	NaN	NaN	-71.6968099731897	105.483895496971	77.9514022154777	-12.8934955118033	57.3859893171517	NaN	NaN	367.179117266402	NaN	1161.30130032467	NaN	526.194607106955	NaN	NaN	44.8121547997496	7.54864046278831	60.7501655062827	NaN	NaN	365.889974309345	NaN	NaN	184.494900724569	1039.21499727408	NaN	NaN	101.802975958819	49.4105448999093	28.4199761873457	NaN	194.93779625175	247.081353995692	NaN
131.617864952799	401.444799075973	239.681422394503	NaN	231.129726484556	233.375682852554	NaN	NaN	NaN	NaN	NaN	NaN	975.918241170527	NaN	NaN	NaN	NaN	18.1636630341251	49.5012610185185	331.378361512378	384.88416589355	334.894158328991	NaN	NaN	783.456988382784	NaN	577.906838428867	NaN	1456.17763866419	NaN	NaN	119.625321249464	63.7096113314658	-62.6421304000872	NaN	NaN	292.72855604785	NaN	NaN	398.585018900868	803.452172848461	NaN	NaN	378.004056384254	317.343651472796	250.880939249214	NaN	470.245195777961	265.691946525208	NaN
457.165461307072	383.770694698489	167.74570506895	NaN	100.986751276798	68.9623213104041	NaN	NaN	NaN	NaN	NaN	NaN	NaN	NaN	NaN	NaN	NaN	951.116535260362	106.049762950168	24.2087578011086	276.795456312988	372.235862532439	NaN	NaN	205.104382907325	NaN	651.38350651507	NaN	527.062516357584	NaN	NaN	45.3301173136834	26.6847295527308	8.24377196032696	NaN	NaN	807.986992138079	NaN	NaN	266.658928801262	1183.00273269452	NaN	NaN	226.246207109604	144.895158507463	114.493579729139	NaN	477.946160443983	1401.27755292954	NaN
114.104866596843	221.623901594562	457.165461307072	NaN	213.138607162257	32.6043290289585	NaN	NaN	NaN	NaN	NaN	NaN	NaN	NaN	NaN	NaN	NaN	-89.0152720859215	162.639908740305	241.604607544823	60.1311853901341	95.1634974012014	NaN	NaN	567.332328597866	NaN	962.352262613235	NaN	787.960725718219	NaN	NaN	64.2415934111251	NaN	8.47660189388485	NaN	NaN	-0.923962871543815	NaN	NaN	642.789407738583	1377.90087050701	NaN	NaN	131.178940847353	31.1554516067583	452.323593935228	NaN	162.43726127348	362.247547173063	NaN
23.9648952405016	149.681785010875	312.948920694354	NaN	232.111488260427	234.342226144998	NaN	NaN	NaN	NaN	NaN	NaN	NaN	NaN	NaN	NaN	NaN	72.7317235181529	125.392344193564	115.209057833266	295.552195460434	169.451796615347	NaN	NaN	640.178978476003	NaN	250.361310600103	NaN	1216.55159159695	NaN	NaN	157.803068113238	NaN	26.3912831191216	NaN	NaN	201.748677045979	NaN	NaN	1011.28784849909	1784.41158061371	NaN	NaN	203.12214838285	187.669755689913	201.843100792028	NaN	304.646182607272	561.148193109997	NaN
78.4774453329736	NaN	313.295216437561	NaN	101.825953178073	143.046555396473	NaN	NaN	NaN	NaN	NaN	NaN	NaN	NaN	NaN	NaN	NaN	611.663335075881	144.465725328057	133.594438167052	205.41263853893	262.304021625996	NaN	NaN	187.920964696795	NaN	141.022868354345	NaN	565.603050774885	NaN	NaN	158.103710145016	214.10132340053	62.0062226326821	NaN	NaN	294.109541444779	NaN	NaN	694.82586535607	1471.54152218846	NaN	NaN	252.380164784233	4.13497627074335	587.899178994211	NaN	159.565201575146	1257.72452797156	NaN
96.8367315212492	NaN	1145.76163345965	NaN	139.437839059845	88.3457282268241	NaN	NaN	NaN	NaN	NaN	NaN	NaN	NaN	NaN	NaN	NaN	163.060746226917	107.18400094289	97.647052837529	60.9018246633279	95.9899512590635	NaN	NaN	912.834556880434	NaN	415.574740402362	NaN	NaN	NaN	NaN	65.0410281190394	9.02290152507359	26.870026785644	NaN	NaN	276.039064761378	NaN	NaN	1069.29766125815	800.729944607357	NaN	NaN	414.291528929338	59.7541566756514	169.467454034752	NaN	233.317449493921	1067.86578499335	NaN
169.516291003204	NaN	332.084530059557	NaN	251.768116765592	143.626623677504	NaN	NaN	NaN	NaN	NaN	NaN	NaN	NaN	NaN	NaN	NaN	1.63636376927218	88.6714320228403	297.256443533325	550.097808228416	225.929816256822	NaN	NaN	2200.03684767037	NaN	159.890814657212	NaN	957.768256055302	NaN	NaN	102.66700028026	177.38520690297	-43.6907895150978	NaN	NaN	810.645611812369	NaN	NaN	1074.53250175606	820.894934273178	NaN	NaN	165.523161721655	260.987392644223	329.699079020138	NaN	735.590983197244	158.399515426877	NaN
568.206650404997	NaN	730.691033759233	NaN	140.026103591615	198.947306520313	NaN	NaN	NaN	NaN	NaN	NaN	NaN	NaN	NaN	NaN	NaN	127.693992677654	88.9487899861799	98.1882276632603	97.647052837529	78.0117624615917	NaN	NaN	297.598020470963	NaN	160.186270570508	NaN	1182.02380969144	NaN	NaN	46.8885620199597	102.947760411208	80.4682089746292	NaN	NaN	368.866557186314	NaN	NaN	477.634220624507	NaN	NaN	NaN	350.295738145969	-5.78948220764957	118.761704764333	NaN	94.444217489831	127.90127648264	NaN
79.5317749699089	NaN	169.812122520214	NaN	215.066157193704	52.4572835129946	NaN	NaN	NaN	NaN	NaN	NaN	NaN	NaN	NaN	NaN	NaN	253.840556942576	183.278973938021	116.593716291901	134.160980321578	NaN	NaN	NaN	1005.18972468321	NaN	398.432943821218	NaN	250.429382684162	NaN	NaN	84.53547417311	84.53547417311	27.5893899604339	NaN	NaN	92.6948968882648	NaN	NaN	632.384283250048	792.182372320892	NaN	NaN	87.6407660104395	-31.979860735483	528.250890733021	NaN	58.6482514116857	997.981225953503	NaN
242.891289129409	NaN	568.644277395652	NaN	178.001735645063	199.568263992218	NaN	NaN	NaN	NaN	NaN	NaN	NaN	NaN	NaN	NaN	NaN	-33.6346712040803	202.40893093734	153.153372216694	424.495161348593	NaN	NaN	NaN	751.80856475078	NaN	270.640810771305	NaN	399.981383109729	NaN	NaN	159.610229135165	477.51210173836	10.1109436901799	NaN	NaN	332.727394901229	NaN	NaN	1052.81136672441	638.42115320125	NaN	NaN	405.826861521145	-19.6467431631104	429.27350496091	NaN	101.150062063656	1109.56453854188	NaN
188.829042575853	NaN	NaN	NaN	103.509898675778	126.425997781503	NaN	NaN	NaN	NaN	NaN	NaN	NaN	NaN	NaN	NaN	NaN	128.531557455331	183.904181848596	62.7063848076664	588.09363911178	NaN	NaN	NaN	607.132136615303	NaN	362.561775251786	NaN	904.164600582106	NaN	NaN	103.79127726301	365.688899900019	-25.1043866910218	NaN	NaN	591.383327972848	NaN	NaN	395.033536154294	993.908812872859	NaN	NaN	537.34287473122	115.610522030619	48.8441411291736	NaN	68.943769450083	236.426801853454	NaN
25.9206542111546	NaN	NaN	NaN	122.498250308511	89.9707888274795	NaN	NaN	NaN	NaN	NaN	NaN	NaN	NaN	NaN	NaN	NaN	92.8108783614851	127.723015609172	371.582714388399	534.115767465658	NaN	NaN	NaN	553.122597193822	NaN	198.017544464585	NaN	456.757647507755	NaN	NaN	141.500544410603	66.6451805024055	28.3102545116497	NaN	NaN	425.730383034308	NaN	NaN	563.561809290647	259.053775085486	NaN	NaN	658.700359301708	-11.8273233344647	467.943913532228	NaN	163.344865284655	668.187226660848	NaN
44.3069735741323	NaN	NaN	NaN	983.623388377819	274.007421460072	NaN	NaN	NaN	NaN	NaN	NaN	NaN	NaN	NaN	NaN	NaN	-14.9609957470705	109.17698674887	135.865451070609	316.77173565123	NaN	NaN	NaN	317.470012132683	NaN	253.317999262533	NaN	606.549585194042	NaN	NaN	160.516796343879	141.796082390552	81.7620690510976	NaN	NaN	407.661763594266	NaN	NaN	1438.93044584672	508.56601916671	NaN	NaN	516.662800727772	72.891904158569	655.00034029766	NaN	717.516422134081	755.733821578801	NaN
80.8539098679209	NaN	NaN	NaN	179.237510297206	108.897176499702	NaN	NaN	NaN	NaN	NaN	NaN	NaN	NaN	NaN	NaN	NaN	75.332340215839	373.296692848191	136.150238253129	607.584562035449	NaN	NaN	NaN	117.983309710955	NaN	125.289777284777	NaN	924.567273130067	NaN	NaN	404.278125251478	10.9986936736912	11.0484292254549	NaN	NaN	278.761664001641	NaN	NaN	703.240248361757	123.688285050447	NaN	NaN	170.256797860125	64.7779135446156	105.87277919411	NaN	NaN	249.016548462096	NaN
NaN	NaN	NaN	NaN	160.819429512848	109.175727511297	NaN	NaN	NaN	NaN	NaN	NaN	NaN	NaN	NaN	NaN	NaN	-14.5026881616645	241.714171788112	118.261822912504	208.507275495439	NaN	NaN	NaN	1263.18637529497	NaN	198.947306520313	NaN	271.125355584952	NaN	NaN	198.591235264214	104.918859952613	82.2808745865408	NaN	NaN	722.53731878146	NaN	NaN	658.316727466783	383.733408072418	NaN	NaN	727.684460183107	27.6881610421643	522.054360181934	NaN	NaN	767.213191109211	NaN
NaN	NaN	NaN	NaN	217.325710326534	238.22932911464	NaN	NaN	NaN	NaN	NaN	NaN	NaN	NaN	NaN	NaN	NaN	-32.2988836603704	147.752766688214	64.0008729871636	208.817952421824	NaN	NaN	NaN	227.619858369841	NaN	364.408112204371	NaN	308.854501705798	NaN	NaN	86.4599106447079	67.7185474385274	64.7849492387787	NaN	NaN	815.455420814532	NaN	NaN	1805.48181085571	117.435487235374	NaN	NaN	740.818031643963	-52.9040401651461	994.721166439042	NaN	NaN	962.631648000471	NaN
NaN	NaN	NaN	NaN	161.42536346943	128.136481756745	NaN	NaN	NaN	NaN	NaN	NaN	NaN	NaN	NaN	NaN	NaN	3.98823698104287	506.511128284893	391.615048948665	663.46399071368	NaN	NaN	NaN	573.478784560937	NaN	236.281578102632	NaN	627.112982963392	NaN	NaN	49.2391262457893	30.4908698287286	-6.00852781040408	NaN	NaN	427.705352539669	NaN	NaN	881.305395566158	181.305455788723	NaN	NaN	62.7818279896974	15.0264451135123	628.518302073646	NaN	NaN	639.983370107414	NaN
NaN	NaN	NaN	NaN	180.476921165214	183.651369247014	NaN	NaN	NaN	NaN	NaN	NaN	NaN	NaN	NaN	NaN	NaN	40.3010402126058	223.846115606703	301.027200249857	336.699181958293	NaN	NaN	NaN	555.727303078786	NaN	71.3361874058738	NaN	608.879549491528	NaN	NaN	124.521879820733	49.5012610185185	-23.5474260459756	NaN	NaN	872.018151795253	NaN	NaN	480.075023519594	123.884707197444	NaN	NaN	939.693520123225	64.8852400124366	169.122360106461	NaN	NaN	473.066689718659	NaN
NaN	NaN	NaN	NaN	237.052808024054	91.8755976312025	NaN	NaN	NaN	NaN	NaN	NaN	NaN	NaN	NaN	NaN	NaN	76.6395533096542	54.2528929441994	1083.94394713618	155.192192652711	NaN	NaN	NaN	1320.53562777788	NaN	347.14922029138	NaN	571.918886882735	NaN	NaN	124.811821012428	181.09799519921	12.2239637574013	NaN	NaN	891.078688937495	NaN	NaN	251.636799366699	113.818087089517	NaN	NaN	820.297930985602	-6.11973278858643	557.301527446288	NaN	NaN	688.106612113831	NaN
NaN	NaN	NaN	NaN	181.09799519921	55.3024942372408	NaN	NaN	NaN	NaN	NaN	NaN	NaN	NaN	NaN	NaN	NaN	76.9015514378498	470.036985367802	101.451512936803	64.5199619087093	NaN	NaN	NaN	993.538665232674	NaN	255.630910890217	NaN	160.516796343879	NaN	NaN	87.5640427091392	143.870942232513	-23.1011836103006	NaN	NaN	262.304021625996	NaN	NaN	168.850745105251	731.752618221679	NaN	NaN	386.264171090531	104.249628478866	562.400171971442	NaN	NaN	1108.78470729269	NaN
NaN	NaN	NaN	NaN	162.639908740305	129.280927324621	NaN	NaN	NaN	NaN	NaN	NaN	NaN	NaN	NaN	NaN	NaN	41.0486935951586	300.409292000217	83.5123513940929	519.763785605978	NaN	NaN	NaN	702.732764708354	NaN	182.429728318961	NaN	835.012740789055	NaN	NaN	125.392344193564	12.7370639369814	12.6953261080344	NaN	NaN	929.24130732665	NaN	NaN	NaN	57.7932945354889	NaN	NaN	259.690867878463	58.6131506298778	334.393752287087	NaN	NaN	526.163305369687	NaN
NaN	NaN	NaN	NaN	181.719984321856	184.876544996897	NaN	NaN	NaN	NaN	NaN	NaN	NaN	NaN	NaN	NaN	NaN	5.17042454627208	92.8533992385789	247.749112095905	119.657373187739	NaN	NaN	NaN	1851.01007636513	NaN	366.632509215901	NaN	NaN	NaN	NaN	50.5517319640373	182.031322673665	-22.6543181082435	NaN	NaN	577.874904659476	NaN	NaN	1220.82049922256	76.6252060460927	NaN	NaN	281.828580097067	-41.5368241090319	763.306222651508	NaN	NaN	473.814911885925	NaN
NaN	NaN	NaN	NaN	144.465725328057	74.5253916595172	NaN	NaN	NaN	NaN	NaN	NaN	NaN	NaN	NaN	NaN	NaN	41.5480126793217	263.307757358132	102.271709704048	101.724716491571	NaN	NaN	NaN	1432.72508811784	NaN	367.004178645663	NaN	386.321721943597	NaN	NaN	219.922335364168	107.18400094289	30.9663458925404	NaN	NaN	1430.71340607859	NaN	NaN	844.029662617478	155.684939385051	NaN	NaN	724.253862431807	20.513068447517	867.326225743843	NaN	NaN	458.200428333225	NaN
NaN	NaN	NaN	NaN	69.6045561357967	222.389814568329	NaN	NaN	NaN	NaN	NaN	NaN	NaN	NaN	NaN	NaN	NaN	41.7979378341121	93.4145124099862	230.168852678285	193.092488314	NaN	NaN	NaN	339.560298018791	NaN	183.345628223671	NaN	NaN	NaN	NaN	32.2814783009386	32.2814783009386	84.6244699941359	NaN	NaN	NaN	NaN	NaN	638.107552682462	190.788543320798	NaN	NaN	470.502269566385	5.07390514713705	719.647628045897	NaN	NaN	873.705398405383	NaN
NaN	NaN	NaN	NaN	163.858036985376	204.254111718344	NaN	NaN	NaN	NaN	NaN	NaN	NaN	NaN	NaN	NaN	NaN	96.2974755397666	358.606881106221	449.349675412951	266.300208412597	NaN	NaN	NaN	795.87986504072	NaN	NaN	NaN	NaN	NaN	NaN	88.9487899861799	70.1452047964625	13.6400272993119	NaN	NaN	449.423889932869	NaN	NaN	556.452249708152	161.023850826302	NaN	NaN	1241.12282587807	5.37891012646311	539.648096640494	NaN	NaN	698.367457959556	NaN
NaN	NaN	NaN	NaN	295.788227073071	204.56831198798	NaN	NaN	NaN	NaN	NaN	NaN	NaN	NaN	NaN	NaN	NaN	60.387882822352	56.1179052442406	176.073504643988	284.864575348538	NaN	NaN	NaN	942.361790173403	NaN	NaN	NaN	NaN	NaN	NaN	183.278973938021	108.036876912195	49.5119434247873	NaN	NaN	672.433483810894	NaN	NaN	622.050334219302	101.092921852517	NaN	NaN	1142.15334998645	-7.65429517453722	612.637039016673	NaN	NaN	625.293596186958	NaN
NaN	NaN	NaN	NaN	89.2263526557389	186.41300894241	NaN	NaN	NaN	NaN	NaN	NaN	NaN	NaN	NaN	NaN	NaN	-11.7391754964314	113.194054633259	30.3620784150219	139.296347851264	NaN	NaN	NaN	888.182202436713	NaN	NaN	NaN	NaN	NaN	NaN	89.5041202582286	89.5041202582286	31.9372632862195	NaN	NaN	NaN	NaN	NaN	703.69429473603	152.453828601454	NaN	NaN	557.941710063198	-34.0424301546254	1425.81046886154	NaN	NaN	725.970685791376	NaN
NaN	NaN	NaN	NaN	183.591462490822	186.720970046323	NaN	NaN	NaN	NaN	NaN	NaN	NaN	NaN	NaN	NaN	NaN	42.7994136066818	189.255973440064	468.803211498738	358.523096436706	NaN	NaN	NaN	450.545181997105	NaN	NaN	NaN	NaN	NaN	NaN	165.079764083016	165.079764083016	-3.47984103049647	NaN	NaN	NaN	NaN	NaN	1138.55745766182	95.9523308353567	NaN	NaN	1209.0321247372	26.9266800208986	765.697669805103	NaN	NaN	1895.32780754378	NaN
NaN	NaN	NaN	NaN	165.079764083016	76.1304016060081	NaN	NaN	NaN	NaN	NaN	NaN	NaN	NaN	NaN	NaN	NaN	43.0502272841462	189.572891399068	122.181964973634	-6.1409055859011	NaN	NaN	NaN	816.235689110696	NaN	NaN	NaN	NaN	NaN	NaN	165.385760047824	90.06027117052	-21.085363317132	NaN	NaN	NaN	NaN	NaN	393.829770438204	255.298843934139	NaN	NaN	653.081638968035	0.530936103377437	528.984411932684	NaN	NaN	591.190559601132	NaN
NaN	NaN	NaN	NaN	184.217132267149	39.4189224890609	NaN	NaN	NaN	NaN	NaN	NaN	NaN	NaN	NaN	NaN	NaN	NaN	133.017734242597	140.734599215789	541.835329505271	NaN	NaN	NaN	487.885851932784	NaN	NaN	NaN	NaN	NaN	NaN	128.015318562318	241.045309443008	32.6672355971092	NaN	NaN	NaN	NaN	NaN	460.610957353203	115.188302108957	NaN	NaN	1528.64725651406	186.671065490486	868.294711016958	NaN	NaN	445.355487336994	NaN
NaN	NaN	NaN	NaN	109.17698674887	150.653115572205	NaN	NaN	NaN	NaN	NaN	NaN	NaN	NaN	NaN	NaN	NaN	NaN	152.278454666465	49.6345176774292	377.885968603078	NaN	NaN	NaN	707.630642551224	NaN	NaN	NaN	NaN	NaN	NaN	90.6172445434528	147.1531342044	122.155197707195	NaN	NaN	NaN	NaN	NaN	305.460768022148	56.2807835601297	NaN	NaN	1004.54898162283	16.935303592317	458.50211390208	NaN	NaN	199.103985383389	NaN
NaN	NaN	NaN	NaN	109.462541097102	206.458303913919	NaN	NaN	NaN	NaN	NaN	NaN	NaN	NaN	NaN	NaN	NaN	NaN	76.6957702705312	123.027117892565	122.463480651737	NaN	NaN	NaN	397.2905139955	NaN	NaN	NaN	NaN	NaN	NaN	90.8960402230071	128.600573114283	68.8649594017511	NaN	NaN	NaN	NaN	NaN	816.402850077671	64.7284795516564	NaN	NaN	740.910951263034	14.814900883984	844.187538136231	NaN	NaN	311.345126576372	NaN
NaN	NaN	NaN	NaN	241.714171788112	132.734212134004	NaN	NaN	NaN	NaN	NaN	NaN	NaN	NaN	NaN	NaN	NaN	NaN	570.41516351939	141.600027273662	141.022868354345	NaN	NaN	NaN	452.543412794004	NaN	NaN	NaN	NaN	NaN	NaN	260.908215659013	15.738076222281	51.2601108488631	NaN	NaN	NaN	NaN	NaN	606.303396554987	53.4191623117147	NaN	NaN	1721.02313538255	-22.5754325557767	796.351877247289	NaN	NaN	1105.56944621599	NaN
NaN	NaN	NaN	NaN	242.04897416388	77.4732544575616	NaN	NaN	NaN	NaN	NaN	NaN	NaN	NaN	NaN	NaN	NaN	NaN	58.26125619532	68.6995052179497	342.437834774913	NaN	NaN	NaN	343.159801275624	NaN	NaN	NaN	NaN	NaN	NaN	129.186694127665	72.5880290040804	-91.4304840163731	NaN	NaN	NaN	NaN	NaN	302.098773555592	128.165813400616	NaN	NaN	635.109741491814	3.26884671626255	181.738676399489	NaN	NaN	709.233489968222	NaN
NaN	NaN	NaN	NaN	110.320472419803	114.789262024405	NaN	NaN	NaN	NaN	NaN	NaN	NaN	NaN	NaN	NaN	NaN	NaN	210.472113747719	160.481938674519	105.018452506563	NaN	NaN	NaN	489.952561185333	NaN	NaN	NaN	NaN	NaN	NaN	129.480080158914	186.099701427588	141.130636189526	NaN	NaN	NaN	NaN	NaN	103.09097553875	76.1501084351643	NaN	NaN	1030.30342563607	136.245135060652	208.657947339522	NaN	NaN	291.797404649632	NaN
NaN	NaN	NaN	NaN	72.8604588902407	133.6022409664	NaN	NaN	NaN	NaN	NaN	NaN	NaN	NaN	NaN	NaN	NaN	NaN	77.7989256728951	50.9148276245236	141.888917499996	NaN	NaN	NaN	1003.06075459391	NaN	NaN	NaN	NaN	NaN	NaN	148.65388117403	261.935067049827	NaN	NaN	NaN	NaN	NaN	NaN	89.6601044865523	202.180640128009	NaN	NaN	1095.45846599783	-71.6155963352409	445.840330524013	NaN	NaN	281.805604705623	NaN
NaN	NaN	NaN	NaN	148.65388117403	115.355106605914	NaN	NaN	NaN	NaN	NaN	NaN	NaN	NaN	NaN	NaN	NaN	NaN	97.0821478428877	142.756833925864	270.305479511457	NaN	NaN	NaN	490.781324358574	NaN	NaN	NaN	NaN	NaN	NaN	111.180311093868	111.180311093868	34.376481092565	NaN	NaN	NaN	NaN	NaN	329.696722920453	54.6687891398145	NaN	NaN	732.303914459107	44.3862804026257	342.299520317619	NaN	NaN	371.190368613938	NaN
NaN	NaN	NaN	NaN	186.729084625223	115.638337672254	NaN	NaN	NaN	NaN	NaN	NaN	NaN	NaN	NaN	NaN	NaN	NaN	NaN	33.1045772602469	87.5358248156538	NaN	NaN	NaN	271.312196555402	NaN	NaN	NaN	NaN	NaN	NaN	111.467348940858	224.832514776473	34.6213447173878	NaN	NaN	NaN	NaN	NaN	795.963436313383	78.2799734937978	NaN	NaN	1198.27648221728	120.268585167901	896.493795777144	NaN	NaN	176.247168727822	NaN
NaN	NaN	NaN	NaN	432.668652141768	357.07684875495	NaN	NaN	NaN	NaN	NaN	NaN	NaN	NaN	NaN	NaN	NaN	NaN	NaN	344.969260949038	87.8055985943839	NaN	NaN	NaN	821.555821718863	NaN	NaN	NaN	NaN	NaN	NaN	168.458200922688	92.8533992385789	-36.7296194775228	NaN	NaN	NaN	NaN	NaN	620.941372184432	307.016136371568	NaN	NaN	1075.73084252212	36.4984418297611	636.915137446477	NaN	NaN	247.15622255327	NaN
NaN	NaN	NaN	NaN	244.063002606798	153.319705912736	NaN	NaN	NaN	NaN	NaN	NaN	NaN	NaN	NaN	NaN	NaN	NaN	NaN	326.995087604782	124.722892373768	NaN	NaN	NaN	803.753093815702	NaN	NaN	NaN	NaN	NaN	NaN	55.3174282853334	206.583122156459	53.0168753705191	NaN	NaN	NaN	NaN	NaN	312.575659421402	105.739896954872	NaN	NaN	2926.81941682883	297.838583461822	109.858994278831	NaN	NaN	780.92801319302	NaN
NaN	NaN	NaN	NaN	149.858486954787	172.180974834988	NaN	NaN	NaN	NaN	NaN	NaN	NaN	NaN	NaN	NaN	NaN	NaN	NaN	125.573525743902	51.6852235522222	NaN	NaN	NaN	NaN	NaN	NaN	NaN	NaN	NaN	NaN	660.871359919363	93.4145124099862	17.445388991962	NaN	NaN	NaN	NaN	NaN	744.925821967979	120.069561142295	NaN	NaN	1541.95736279795	101.811281859171	164.593444640311	NaN	NaN	267.608881941436	NaN
NaN	NaN	NaN	NaN	263.651566662799	191.055986957309	NaN	NaN	NaN	NaN	NaN	NaN	NaN	NaN	NaN	NaN	NaN	NaN	NaN	401.108209697474	235.310855641143	NaN	NaN	NaN	1190.16030579919	NaN	NaN	NaN	NaN	NaN	NaN	131.539881393169	207.22888129752	89.3561467124455	NaN	NaN	NaN	NaN	NaN	591.511081422078	170.580927802232	NaN	NaN	342.909695886467	46.0048539578661	271.478785915852	NaN	NaN	300.427247548552	NaN
NaN	NaN	NaN	NaN	169.384381345344	247.099624323464	NaN	NaN	NaN	NaN	NaN	NaN	NaN	NaN	NaN	NaN	NaN	NaN	NaN	181.211606937011	125.573525743902	NaN	NaN	NaN	254.638235157839	NaN	NaN	NaN	NaN	NaN	NaN	188.62284366338	169.69356674636	17.9240699706476	NaN	NaN	NaN	NaN	NaN	838.065167949084	186.11543226232	NaN	NaN	725.393068502056	-44.043772168772	124.759716223449	NaN	NaN	195.422145222366	NaN
NaN	NaN	NaN	NaN	150.76428982934	266.015714201759	NaN	NaN	NaN	NaN	NaN	NaN	NaN	NaN	NaN	NaN	NaN	NaN	NaN	16.2463770302446	70.8073322595461	NaN	NaN	NaN	640.597561287376	NaN	NaN	NaN	NaN	NaN	NaN	37.4488183175734	207.875600027865	71.9551062422809	NaN	NaN	NaN	NaN	NaN	515.495150352811	33.5109367679311	NaN	NaN	1407.25179022694	47.8759633661819	330.217827554321	NaN	NaN	763.632535063084	NaN
NaN	NaN	NaN	NaN	132.13036371218	80.4447705612406	NaN	NaN	NaN	NaN	NaN	NaN	NaN	NaN	NaN	NaN	NaN	NaN	NaN	181.820228636015	162.854949881804	NaN	NaN	NaN	457.368548061623	NaN	NaN	NaN	NaN	NaN	NaN	170.312626972451	37.7092016991606	36.3402153047316	NaN	NaN	NaN	NaN	NaN	1378.9340458721	-0.0611298574921395	NaN	NaN	206.719286549318	10.3106533098722	146.306620349162	NaN	NaN	222.822110112715	NaN
NaN	NaN	NaN	NaN	189.255973440064	43.5205556862936	NaN	NaN	NaN	NaN	NaN	NaN	NaN	NaN	NaN	NaN	NaN	NaN	NaN	126.995336901235	34.6096471554543	NaN	NaN	NaN	806.926227985857	NaN	NaN	NaN	NaN	NaN	NaN	473.828727732929	170.622502310144	54.529564293227	NaN	NaN	NaN	NaN	NaN	387.561317004157	-12.6243654282352	NaN	NaN	1866.58067643143	32.6309972645844	153.613617321819	NaN	NaN	459.797839498004	NaN
NaN	NaN	NaN	NaN	170.622502310144	267.033166577443	NaN	NaN	NaN	NaN	NaN	NaN	NaN	NaN	NaN	NaN	NaN	NaN	NaN	384.644245821923	347.14922029138	NaN	NaN	NaN	899.372108556735	NaN	NaN	NaN	NaN	NaN	NaN	76.1454233965175	379.464414575608	54.7823005639903	NaN	NaN	NaN	NaN	NaN	208.367408168489	312.68067887427	NaN	NaN	1038.69337061995	-31.8853715765223	224.740325968149	NaN	NaN	447.508749981629	NaN
NaN	NaN	NaN	NaN	95.1028603452106	NaN	NaN	NaN	NaN	NaN	NaN	NaN	NaN	NaN	NaN	NaN	NaN	NaN	NaN	752.817681772807	71.8658051916706	NaN	NaN	NaN	532.140440311717	NaN	NaN	NaN	NaN	NaN	NaN	247.1009049303	95.3849845081642	180.725435578958	NaN	NaN	NaN	NaN	NaN	-57.3661281273155	79.178835759168	NaN	NaN	738.691946083279	89.5664662689303	132.262940827938	NaN	NaN	516.459959018055	NaN
NaN	NaN	NaN	NaN	76.4204944553972	NaN	NaN	NaN	NaN	NaN	NaN	NaN	NaN	NaN	NaN	NaN	NaN	NaN	NaN	458.986214024964	72.130900590073	NaN	NaN	NaN	532.571842328406	NaN	NaN	NaN	NaN	NaN	NaN	76.6957702705312	152.581963898536	-34.5220581670774	NaN	NaN	NaN	NaN	NaN	35.0929161379016	175.449018736609	NaN	NaN	255.642953560189	119.29456501984	28.0997798551613	NaN	NaN	435.674064002924	NaN
NaN	NaN	NaN	NaN	19.7811250495276	NaN	NaN	NaN	NaN	NaN	NaN	NaN	NaN	NaN	NaN	NaN	NaN	NaN	NaN	256.957823512904	127.565497633054	NaN	NaN	NaN	404.182214091371	NaN	NaN	NaN	NaN	NaN	NaN	152.885699139668	95.949863087888	91.4783882789732	NaN	NaN	NaN	NaN	NaN	-11.8731591451474	514.099333918286	NaN	NaN	763.00896244572	719.835079189583	1187.72291409704	NaN	NaN	1336.41346102592	NaN
NaN	NaN	NaN	NaN	152.885699139668	NaN	NaN	NaN	NaN	NaN	NaN	NaN	NaN	NaN	NaN	NaN	NaN	NaN	NaN	717.532534869544	35.8688512801768	NaN	NaN	NaN	570.254971939191	NaN	NaN	NaN	NaN	NaN	NaN	191.161022421237	191.161022421237	163.643474963116	NaN	NaN	NaN	NaN	NaN	-53.1098562221458	109.42790838511	NaN	NaN	1237.19946598274	155.543778260901	351.769617683573	NaN	NaN	822.424115430238	NaN
NaN	NaN	NaN	NaN	58.26125619532	NaN	NaN	NaN	NaN	NaN	NaN	NaN	NaN	NaN	NaN	NaN	NaN	NaN	NaN	386.537145039483	238.554774690596	NaN	NaN	NaN	1252.10544055131	NaN	NaN	NaN	NaN	NaN	NaN	267.450378835777	115.508338600954	20.086492842847	NaN	NaN	NaN	NaN	NaN	-67.8420002062869	58.2193277357139	NaN	NaN	357.59821177726	160.819394886998	133.636852247235	NaN	NaN	199.903639585273	NaN
NaN	NaN	NaN	NaN	115.508338600954	NaN	NaN	NaN	NaN	NaN	NaN	NaN	NaN	NaN	NaN	NaN	NaN	NaN	NaN	331.647537252532	404.567713642544	NaN	NaN	NaN	442.185554458648	NaN	NaN	NaN	NaN	NaN	NaN	286.797104545447	77.7989256728951	2.34018287583023	NaN	NaN	NaN	NaN	NaN	72.0843934913284	98.3823645054945	NaN	NaN	643.110798215727	52.0426182057998	163.057041443462	NaN	NaN	106.068035640147	NaN
NaN	NaN	NaN	NaN	96.7987601158543	NaN	NaN	NaN	NaN	NaN	NaN	NaN	NaN	NaN	NaN	NaN	NaN	NaN	NaN	110.851263489106	165.540984483273	NaN	NaN	NaN	995.475127593817	NaN	NaN	NaN	NaN	NaN	NaN	249.137500931968	116.089066979023	110.537780749471	NaN	NaN	NaN	NaN	NaN	22.7488830766382	47.1279645094271	NaN	NaN	1033.19070624489	102.675587320518	276.273316965957	NaN	NaN	915.038674427615	NaN
NaN	NaN	NaN	NaN	287.151339204239	NaN	NaN	NaN	NaN	NaN	NaN	NaN	NaN	NaN	NaN	NaN	NaN	NaN	NaN	258.621863483802	0.0334856341826084	NaN	NaN	NaN	369.23984121416	NaN	NaN	NaN	NaN	NaN	NaN	97.3657469890281	NaN	56.8106166489137	NaN	NaN	NaN	NaN	NaN	42.6845607309283	203.436857754417	NaN	NaN	675.51854148577	60.0648083544721	65.9957416053544	NaN	NaN	160.277594428731	NaN
NaN	NaN	NaN	NaN	154.407774333394	NaN	NaN	NaN	NaN	NaN	NaN	NaN	NaN	NaN	NaN	NaN	NaN	NaN	NaN	277.398394206576	37.1326081470472	NaN	NaN	NaN	609.372398374491	NaN	NaN	NaN	NaN	NaN	NaN	78.6284534061183	2.54403586677124	75.0714517328524	NaN	NaN	NaN	NaN	NaN	-15.9469985567424	147.489958699113	NaN	NaN	213.137803884114	78.816679942461	125.699649338477	NaN	NaN	315.503423311953	NaN
NaN	NaN	NaN	NaN	116.670662175792	NaN	NaN	NaN	NaN	NaN	NaN	NaN	NaN	NaN	NaN	NaN	NaN	NaN	NaN	222.389814568329	184.876544996897	NaN	NaN	NaN	609.833003643074	NaN	NaN	NaN	NaN	NaN	NaN	59.8771705812907	40.8489656290852	75.332340215839	NaN	NaN	NaN	NaN	NaN	76.8230757483002	226.491304622204	NaN	NaN	753.24603669414	125.839771508879	240.202122280656	NaN	NaN	229.717954373593	NaN
NaN	NaN	NaN	NaN	174.046400294523	NaN	NaN	NaN	NaN	NaN	NaN	NaN	NaN	NaN	NaN	NaN	NaN	NaN	NaN	148.885043889353	37.6393911964156	NaN	NaN	NaN	407.274027091311	NaN	NaN	NaN	NaN	NaN	NaN	212.42968024763	NaN	111.631853674057	NaN	NaN	NaN	NaN	NaN	25.0977309820657	284.418598017408	NaN	NaN	1947.53081032881	136.032267680293	197.47087373717	NaN	NaN	548.248789194124	NaN
NaN	NaN	NaN	NaN	136.288436956313	NaN	NaN	NaN	NaN	NaN	NaN	NaN	NaN	NaN	NaN	NaN	NaN	NaN	NaN	444.5878457045	148.591111887426	NaN	NaN	NaN	610.755215200552	NaN	NaN	NaN	NaN	NaN	NaN	155.629528511511	155.629528511511	75.8546707297116	NaN	NaN	NaN	NaN	NaN	79.7765899826778	29.8942728921955	NaN	NaN	487.251040674292	173.283145513534	167.529581207984	NaN	NaN	373.883809751395	NaN
NaN	NaN	NaN	NaN	174.671950514163	NaN	NaN	NaN	NaN	NaN	NaN	NaN	NaN	NaN	NaN	NaN	NaN	NaN	NaN	94.0643538831791	111.972332003359	NaN	NaN	NaN	NaN	NaN	NaN	NaN	NaN	NaN	NaN	460.728153757386	155.935537795379	58.0841441094395	NaN	NaN	NaN	NaN	NaN	127.554186284851	218.245178237806	NaN	NaN	1516.20370840495	61.7289382831444	214.540787766279	NaN	NaN	735.882001357892	NaN
NaN	NaN	NaN	NaN	NaN	NaN	NaN	NaN	NaN	NaN	NaN	NaN	NaN	NaN	NaN	NaN	NaN	NaN	NaN	482.343783141571	75.3270246021615	NaN	NaN	NaN	408.438079867759	NaN	NaN	NaN	NaN	NaN	NaN	118.128455259659	NaN	40.3010402126058	NaN	NaN	NaN	NaN	NaN	-11.0581996193035	9.34246279428378	NaN	NaN	949.764654199916	149.433529250374	95.9069977591834	NaN	NaN	458.775626562121	NaN
NaN	NaN	NaN	NaN	137.185115573371	NaN	NaN	NaN	NaN	NaN	NaN	NaN	NaN	NaN	NaN	NaN	NaN	NaN	NaN	205.5122799675	186.41300894241	NaN	NaN	NaN	334.894158328991	NaN	NaN	NaN	NaN	NaN	NaN	137.484455586462	23.1017308451798	94.6842891855608	NaN	NaN	NaN	NaN	NaN	-14.2483408236027	102.562682755075	NaN	NaN	487.54546224193	67.3209585569795	671.69112064938	NaN	NaN	525.784964283076	NaN
NaN	NaN	NaN	NaN	61.2293057589406	NaN	NaN	NaN	NaN	NaN	NaN	NaN	NaN	NaN	NaN	NaN	NaN	NaN	NaN	538.644332554128	112.815266772511	NaN	NaN	NaN	372.235862532439	NaN	NaN	NaN	NaN	NaN	NaN	99.6421797219311	NaN	149.106055734471	NaN	NaN	NaN	NaN	NaN	21.9603083101214	692.430502000467	NaN	NaN	319.323076940604	-18.5561397115559	771.509169249163	NaN	NaN	1356.53624911166	NaN
NaN	NaN	NaN	NaN	156.854939521265	NaN	NaN	NaN	NaN	NaN	NaN	NaN	NaN	NaN	NaN	NaN	NaN	NaN	NaN	280.128891304547	464.276036690483	NaN	NaN	NaN	206.142733743209	NaN	NaN	NaN	NaN	NaN	NaN	NaN	NaN	77.1637351950394	NaN	NaN	NaN	NaN	NaN	-21.7955920101583	142.081395509059	NaN	NaN	216.148322027769	56.9046118809775	191.521795856718	NaN	NaN	852.716527285028	NaN
NaN	NaN	NaN	NaN	NaN	NaN	NaN	NaN	NaN	NaN	NaN	NaN	NaN	NaN	NaN	NaN	NaN	NaN	NaN	669.039645146065	168.84773250593	NaN	NaN	NaN	NaN	NaN	NaN	NaN	NaN	NaN	NaN	NaN	NaN	131.617864952799	NaN	NaN	NaN	NaN	NaN	96.7839700239662	-11.8408791806569	NaN	NaN	875.599222583374	203.924080175207	283.046310675677	NaN	NaN	821.798016936166	NaN
NaN	NaN	NaN	NaN	NaN	NaN	NaN	NaN	NaN	NaN	NaN	NaN	NaN	NaN	NaN	NaN	NaN	NaN	NaN	132.734212134004	243.135812523878	NaN	NaN	NaN	521.443640609979	NaN	NaN	NaN	NaN	NaN	NaN	NaN	NaN	186.110603506365	NaN	NaN	NaN	NaN	NaN	314.079746015222	107.441214234409	NaN	NaN	468.524001145579	55.1028961170322	1171.99079150674	NaN	NaN	322.033714113807	NaN
NaN	NaN	NaN	NaN	NaN	NaN	NaN	NaN	NaN	NaN	NaN	NaN	NaN	NaN	NaN	NaN	NaN	NaN	NaN	336.707009678589	224.961557563205	NaN	NaN	NaN	225.606828869577	NaN	NaN	NaN	NaN	NaN	NaN	NaN	NaN	41.7979378341121	NaN	NaN	NaN	NaN	NaN	-95.2374083118295	190.282880054026	NaN	NaN	1369.8382589521	7.31976536300432	269.823699365539	NaN	NaN	520.11818287329	NaN
NaN	NaN	NaN	NaN	NaN	NaN	NaN	NaN	NaN	NaN	NaN	NaN	NaN	NaN	NaN	NaN	NaN	NaN	NaN	170.359539140613	40.1843482111531	NaN	NaN	NaN	244.453241962225	NaN	NaN	NaN	NaN	NaN	NaN	NaN	NaN	96.2974755397666	NaN	NaN	NaN	NaN	NaN	0.231452733946746	0.819633809975542	NaN	NaN	639.696036349687	79.2171203104404	390.742221680734	NaN	NaN	1195.75158921094	NaN
NaN	NaN	NaN	NaN	NaN	NaN	NaN	NaN	NaN	NaN	NaN	NaN	NaN	NaN	NaN	NaN	NaN	NaN	NaN	874.808621030507	207.090132068075	NaN	NaN	NaN	318.903835982426	NaN	NaN	NaN	NaN	NaN	NaN	NaN	NaN	60.387882822352	NaN	NaN	NaN	NaN	NaN	-128.420755203083	129.688895749903	NaN	NaN	1371.52173605013	-8.10882068770783	1012.75086497164	NaN	NaN	579.6497699253	NaN
NaN	NaN	NaN	NaN	NaN	NaN	NaN	NaN	NaN	NaN	NaN	NaN	NaN	NaN	NaN	NaN	NaN	NaN	NaN	282.187190364864	151.83611343521	NaN	NaN	NaN	449.019274123813	NaN	NaN	NaN	NaN	NaN	NaN	NaN	NaN	78.7407470183025	NaN	NaN	NaN	NaN	NaN	-36.3750792235531	93.4546659767562	NaN	NaN	1049.16638596497	126.842867113742	431.457205443106	NaN	NaN	960.756268243885	NaN
NaN	NaN	NaN	NaN	NaN	NaN	NaN	NaN	NaN	NaN	NaN	NaN	NaN	NaN	NaN	NaN	NaN	NaN	NaN	97.0946958799974	22.4212839567836	NaN	NaN	NaN	338.162039179331	NaN	NaN	NaN	NaN	NaN	NaN	NaN	NaN	24.6970025500358	NaN	NaN	NaN	NaN	NaN	-58.1880584681391	241.355016662907	NaN	NaN	879.461487314997	51.8210000697226	331.176062541192	NaN	NaN	691.994407262595	NaN
NaN	NaN	NaN	NaN	NaN	NaN	NaN	NaN	NaN	NaN	NaN	NaN	NaN	NaN	NaN	NaN	NaN	NaN	NaN	NaN	133.892004801353	NaN	NaN	NaN	635.332703216077	NaN	NaN	NaN	NaN	NaN	NaN	NaN	NaN	278.4651755797	NaN	NaN	NaN	NaN	NaN	26.981252076363	74.0436239240277	NaN	NaN	806.540730917576	242.548471523664	1052.35863497058	NaN	NaN	544.899513212123	NaN
[truncated: 21 more columns]
