# Supplementary material for: Notch-dependent and -independent transcription are modulated by tissue movements at gastrulation
Source: eLife. 2022 May 18;11:e73656. doi: 10.7554/eLife.73656 (PMC9183233; doi:10.7554/eLife.73656)
Supplement: Source data 1. [file elife-73656-data1.zip › numerical data/1G_1S1E_allDevCell_GastCorrMSE_table.txt]

File,Nickname,Repeat,GastT1,GasT2,GastT3,TranscT2,DiffZ
"20181106 hisRFP, nosMCPGFP,m5m8peveMS2LacZ 1.lif",m5m8peve,3,44.0092165898618,52.8571428571429,68.6175115207373,51.1981566820277,2.70471894767108
"20181029 hisRFP, nosMCPGFP,m5m8peveDtwidlMS2LacZ, +.lif",m5m8peveDtwidl +,4,38.9400921658986,46.8663594470046,56.0829493087557,NaN,3.42871603699707
"20181025 hisRFP, nosMCPGFP,m5m8peveDtwidlMS2LacZ,  + 3.lif",m5m8peveDtwidl +,3,45.0633640552995,53.0472350230415,62.3790322580645,59.0610599078341,2.32334136580903
"20181025 hisRFP, nosMCPGFP,m5m8peveDtwidlMS2LacZ,  + 2.lif",m5m8peveDtwidl +,2,40.0460829493088,51.6589861751152,62.9953917050691,48.8940092165899,3.78569295279965
"20181025 hisRFP, nosMCPGFP,m5m8peveDtwidlMS2LacZ,  + 1.lif",m5m8peveDtwidl +,1,40.2995391705069,48.3640552995392,57.1198156682028,NaN,-0.914512774806893
"20181022 hisRFP, nosMCPGFP,m5m8peveDdlMS2LacZ, +.lif",m5m8peveDdl +,5,38.110599078341,46.1290322580645,54.7004608294931,46.4055299539171,6.14489251218487
"20181019 hisRFP, nosMCPGFP,m5m8peveDdlMS2LacZ, + 2.lif",m5m8peveDdl +,4,36.7281105990783,43.9170506912442,51.2903225806452,43.5483870967742,6.68335086662105
"20181019 hisRFP, nosMCPGFP,m5m8peveDdlMS2LacZ, + 1.lif",m5m8peveDdl +,3,NaN,NaN,NaN,NaN,NaN
"20181018 hisRFP, nosMCPGFP,m5m8peveDdlMS2LacZ, +.lif",m5m8peveDdl +,1,39.1244239631336,49.0783410138249,56.4516129032258,47.7880184331797,4.70017580929015
"20181018 hisRFP, nosMCPGFP,m5m8peveDdlMS2LacZ, + 2.lif",m5m8peveDdl +,2,41.705069124424,50.5529953917051,61.0599078341014,50.8294930875576,3.24319784633222
"20180924 hisRFP, nosMCPGFP,m5m8peveDtwiMS2LacZ, +.lif",m5m8peveDtwi +,4,40.4147465437788,47.0506912442396,53.3179723502304,52.9493087557604,3.02969746180681
"20180919 hisRFP, nosMCPGFP,m5m8insSPSpeveMS2LacZ, +.lif",m5m8peveiSPS +,5,40.4493087557604,50.610599078341,60.7718894009217,43.5599078341014,6.31371271613198
"20180917 hisRFP, nosMCPGFP,m5m8insSPSpeveMS2LacZ, +.lif",m5m8peveiSPS +,4,36.2903225806452,43.7096774193548,58.2258064516129,42.741935483871,3.72088459208135
"20180916 hisRFP, nosMCPGFP,m5m8insSPSpeveMS2LacZ, +.lif",m5m8peveiSPS +,3,40.0460829493087,47.6036866359447,54.4239631336405,NaN,4.69812272836969
"20180915 hisRFP, nosMCPGFP,m5m8insSPSpeveMS2LacZ, +.lif",m5m8peveiSPS +,2,38.9400921658986,50.8294930875576,58.5714285714286,46.9585253456221,5.55255992295061
"20180914 hisRFP, nosMCPGFP,m5m8insSPSpeveMS2LacZ, +.lif",m5m8peveiSPS +,1,38.9400921658986,49.4470046082949,55.1612903225806,47.6036866359447,5.31441592869853
"20180906 hisRFP, nosMCPGFP,m5m8pm5MS2LacZ, +.lif",m5m8pm5 +,3,40.3225806451613,46.4055299539171,56.9124423963134,NaN,3.16727159701612
"20180905 hisRFP, nosMCPGFP,m5m8pm5MS2LacZ, + 2.lif",m5m8pm5 +,2,40.7834101382488,50.184331797235,57.3732718894009,NaN,3.13615187557862
"20180905 hisRFP, nosMCPGFP,m5m8pm5MS2LacZ, + 1.lif",m5m8pm5 +,1,41.278801843318,47.5,54.9654377880184,46.0483870967742,3.23956625898374
"20180813 hisRFP, nosMCPGFP,simMSESPSpeveMS2LacZ, +.lif",simMSEpeveSPS +,4,39.0783410138249,49.9539170506912,58.2488479262673,44.6082949308756,0.59009787095391
"20180812 hisRFP, nosMCPGFP,simMSESPSpeveMS2LacZ, +.lif",simMSEpeveSPS +,3,40.668202764977,47.4423963133641,57.1198156682028,47.4423963133641,3.59363941468422
"20180810 hisRFP, nosMCPGFP,simMSESPSpeveMS2LacZ, +.lif",simMSEpeveSPS +,2,42.0103686635945,48.8536866359447,54.6601382488479,44.7062211981567,0.860002491726767
"20180808 hisRFP, nosMCPGFP,simMSESPSpeveMS2LacZ, +.lif",simMSEpeveSPS +,1,43.7327188940092,51.2903225806451,59.9539170506912,46.6820276497696,2.71395723184022
"20180710 hisRFP, nosMCPGFP,m5m8peveDtwiMS2LacZ, +.lif",m5m8peveDtwi +,3,39.1244239631337,51.1059907834101,58.4792626728111,53.3179723502304,4.46078021595263
"20180709 hisRFP, nosMCPGFP,m5m8peveDtwiMS2LacZ, +.lif",m5m8peveDtwi +,2,42.5345622119816,50,57.741935483871,NaN,2.09583930645182
"20180708 hisRFP, nosMCPGFP,m5m8peveDtwiMS2LacZ, +.lif",m5m8peveDtwi +,1,38.3755760368664,49.3663594470046,58.0760368663594,NaN,4.78724428007568
"20180618 hisRFP, nosMCPGFP,simMSEpeveMS2LacZ, +.lif",simMSEpeve +,6,48.9516129032258,54.2741935483871,59.5967741935484,48.7903225806452,2.69107479290649
"20180617 hisRFP, nosMCPGFP,simMSEpeveMS2LacZ, +.lif",simMSEpeve +,5,NaN,NaN,NaN,NaN,NaN
"20180614 hisRFP, nosMCPGFP,simMSEpeveMS2LacZ, +.lif",simMSEpeve +,4,44.758064516129,51.2096774193548,58.6290322580645,51.8548387096774,2.29120476221145
"20180213 hisRFP, nosMCPGFP,simMSEpeveMS2LacZ, +.lif",simMSEpeve +,3,36.4516129032258,46.6820276497696,57.4654377880184,44.4700460829493,3.2969262178739
"20180213 hisRFP, nosMCPGFP, m5m8peveMS2LacZ, +.lif",m5m8peve +,4,39.0437788018433,47.13133640553,55.0115207373272,45.2649769585253,1.94346130506175
"20180212 hisRFP, nosMCPGFP,m5m8peveMS2LacZ, +.lif",m5m8peve +,3,34.2396313364055,48.3410138248848,59.6774193548387,43.3640552995392,6.12589836773585
"20180208 hisRFP, nosMCPGFP,m5m8peveMS2LacZ, +.lif",m5m8peve +,2,43.4101382488479,52.258064516129,58.7096774193548,NaN,5.55557686281547
"20180201 hisRFP, nosMCPGFP,m5m8peveMS2LacZ, +.lif",m5m8peve +,1,45.8755760368664,50.1612903225807,55,49.4700460829493,4.82634310930557
"20171218 hisRFP, nosMCPGFP,simMSEpeveMS2LacZ, +.lif",simMSEpeve +,2,39.4585253456221,46.7165898617511,55.0115207373272,46.3018433179723,3.82001317540247
"20171216 hisRFP, nosMCPGFP,simMSEpeveMS2LacZ, +.lif",simMSEpeve +,1,38.6635944700461,46.405529953917,57.4654377880184,46.9585253456221,1.75571621595637
"20171208 hisRFP, nosMCPGFP,m5m8MSEpm8MS2LacZ.lif",m5m8pm8,4,41.1290322580645,48.2258064516129,61.4516129032258,47.9032258064516,2.61074989090097
"20171207 hisRFP, nosMCPGFP,m5m8MSEpm8MS2LacZ.lif",m5m8pm8,3,46.9354838709678,50.8064516129032,66.6129032258065,50.8064516129032,3.54849238330043
"20171202 hisRFP, nosMCPGFP,simMSEpeveMS2LacZ 2.lif",simMSEpeve,3,43.2718894009217,48.8018433179724,58.2027649769585,49.5391705069124,2.86023302109292
"20171116 hisRFP, nosMCPGFP,m5m8peveMS2LacZIII.lif",m5m8peveIII,3,45.3917050691244,57.0046082949309,71.6589861751152,50.6451612903226,2.39028964564206
"20171115 hisRFP, nosMCPGFP,m5m8peveMS2LacZIII.lif",m5m8peveIII,2,43.7903225806452,49.758064516129,58.9516129032258,50.0806451612903,1.49255010770471
"20171108 hisRFP, nosMCPGFP,m5m8peveMS2LacZIII.lif",m5m8peveIII,1,38.0184331797235,47.4193548387097,52.3963133640553,46.8663594470046,1.79985556017119
"20171009 hisRFP, nosMCPGFP,m5m8pm6MS2LacZ 2.lif",m5m8pm6,3,41.0138248847926,49.1244239631336,59.0783410138249,48.0184331797235,3.26072321410996
"20171009 hisRFP, nosMCPGFP,m5m8pm6MS2LacZ 1.lif",m5m8pm6,2,42.3271889400922,48.1336405529954,57.5345622119816,48.2718894009217,2.4421100953274
"20171005 hisRFP, nosMCPGFP,m5m8pm5MS2LacZ 2.lif",m5m8pm5,3,39.7119815668203,48.6290322580645,58.9976958525346,48.2142857142857,1.28856166292215
"20171005 hisRFP, nosMCPGFP,m5m8pm5MS2LacZ 1.lif",m5m8pm5,2,37.6497695852535,48.1566820276498,61.4285714285714,47.3271889400922,2.1549293132555
"20171003 hisRFP, nosMCPGFP,m5m8pm7MS2LacZ.lif",m5m8pm7,3,38.4216589861751,53.1451612903226,60.610599078341,49.6198156682028,2.45523162306981
"20171002 hisRFP, nosMCPGFP,m5m8psimEMS2LacZ.lif",m5m8psimE,2,42.9032258064516,50.3686635944701,59.2165898617511,50.36866359447,1.40986354413493
"20171002 hisRFP, nosMCPGFP,m5m8pm7MS2LacZ.lif",m5m8pm7,2,43.7096774193548,49.5161290322581,58.8709677419355,49.3663594470046,2.90423260721157
"20170929 hisRFP, nosMCPGFP,m5m8pm7MS2LacZ.lif",m5m8pm7,1,42.6267281105991,50.36866359447,64.4700460829493,49.815668202765,4.31490806614501
"20170927 hisRFP, nosMCPGFP,m5m8psimEMS2LacZ.lif",m5m8psimE,1,45.3917050691244,53.4101382488479,69.4470046082949,50.9216589861751,3.84171365914787
"20170925 hisRFP, nosMCPGFP,m5m8pm6MS2LacZ.lif",m5m8pm6,1,51.4746543778802,58.9400921658986,68.6175115207373,59.8387096774194,3.61908974508206
"20170802 hisRFP, nosMCPGFP,m5m8pm5MS2LacZ.lif",m5m8pm5,1,34.0668202764977,47.3387096774194,58.1221198156682,45,1.3485891141379
"20170801 hisRFP, nosMCPGFP, simMSEpsimEMS2LacZ.lif",simMSEpsimE,4,40.4493087557604,47.9147465437788,58.0760368663595,45.426267281106,3.9081063115083
"20170728 hisRFP, nosMCPGFP, simMSEpsimEMS2lacZ 2.lif",simMSEpsimE,3,40.3225806451613,55.8064516129032,67.4193548387097,51.1290322580645,0.0944893070128803
"20170728 hisRFP, nosMCPGFP, simMSEpsimEMS2lacZ 1.lif",simMSEpsimE,2,41.520737327189,53.1336405529954,69.7235023041475,51.1981566820277,2.45930591836361
"20170720 hisRFP, nosMCPGFP, m5m8pm8MS2lacZ.lif",m5m8pm8,2,42.6267281105991,52.0276497695853,65.5760368663594,49.815668202765,2.24576226902896
"20170718 hisRFP, nosMCPGFP, m5m8pm8MS2lacZ.lif",m5m8pm8,1,38.4101382488479,46.9354838709677,56.8433179723502,46.9585253456221,3.23802770984124
"20170711 hisRFP, nosMCPGFP, simMSEpsimEMS2lacZ.lif",simMSEpsimE,1,34.7926267281106,50.8294930875576,62.7188940092166,NaN,2.61942593220126
"20170629 hisRFP, nosMCPGFP, simMSEpeveMS2lacZ.lif",simMSEpeve,2,50.0806451612903,52.0161290322581,63.9516129032258,49.2741935483871,1.44761597241235
"20170629 hisRFP, nosMCPGFP, m5m8hsp70MS2lacZ.lif",m5m8hsp70,3,43.7327188940092,52.8571428571428,62.258064516129,52.0276497695853,3.58972393606359
"20170628 hisRFP, nosMCPGFP, simMSEpeveMS2lacZ.lif",simMSEpeve,1,43.1336405529954,52.3502304147465,64.516129032258,51.2442396313364,2.24032375540102
"20170612 hisRFP, nosMCPGFP,m5m8peveMS2LacZ.lif",m5m8peve,2,43.7327188940092,52.3041474654378,66.4055299539171,50.3686635944701,2.48412811480081
"20170612 hisRFP, nosMCPGFP,m5m8hsp70MS2LacZ.lif",m5m8hsp70,2,43.2488479262673,55.2304147465438,59.3778801843318,49.9308755760369,3.26881847195439
"20170609 hisRFP, nosMCPGFP,m5m8hsp70MS2LacZ.lif",m5m8hsp70,1,36.8663594470046,51.9815668202765,68.2027649769585,60.0921658986175,4.31520392316879
"20170607 hisRFP, nosMCPGFP,m5m8peveMS2LacZ 1.lif",m5m8peve,1,42.9032258064516,52.3041474654378,62.2580645161291,48.4331797235023,4.39344249167537
